# Supplementary material for: Bias caused by sampling error in meta-analysis with small sample sizes
Source: PLoS One. 2018 Sep 13;13(9):e0204056. doi: 10.1371/journal.pone.0204056 (PMC6136825; doi:10.1371/journal.pone.0204056)
Supplement: S4 File — (ZIP) [file pone.0204056.s004.zip › results N = 10 theta = 0.2 tau = 0 sz = 5-10.txt]

"cohen.dl.theta" "hedges.dl.theta" "cohen.dl.cp" "hedges.dl.cp"
0.435001101398449 0.413434882416266 1 1
0.0638853916721418 0.0451102924108876 1 1
0.44496877517193 0.434812568722365 1 1
0.0736863715258845 0.0816709918233487 1 1
0.0428126532069504 0.0442226373578909 1 1
-0.0297495685651817 -0.0756713250367709 1 1
0.14504408944989 0.11228267143432 1 1
0.388534241022712 0.355044845867887 1 1
0.376805707087748 0.348413456890018 1 1
0.0870263406865329 0.0799400302623782 1 1
-0.248641119565993 -0.222634151500547 1 1
0.162691925930133 0.164103628807975 1 1
0.380596801687818 0.313506868787268 1 1
0.689422240876834 0.618654218264352 1 1
-0.264634823003196 -0.257533365780321 1 1
0.193677906940683 0.182324392532153 1 1
0.205749249567978 0.170598524252994 1 1
-0.243435560164091 -0.223396322274263 1 1
0.134342326434955 0.137915342366094 1 1
-0.222504973202523 -0.19513908381204 1 1
0.128726080835531 0.135813524426639 1 1
0.155614326568135 0.139082419431269 1 1
-0.094901997726539 -0.0878405655074901 1 1
0.533747135704598 0.485641884059738 1 1
0.797236797133347 0.714446429967056 0 0
0.148221947316762 0.136153396245027 1 1
-0.17501213937921 -0.168904917704485 1 1
0.102619085675679 0.109750399655183 1 1
0.00952872628253114 0.0119250542595069 1 1
-0.171624650234463 -0.17954083253137 1 1
0.561223091642357 0.514629378339385 1 1
-0.0980550728835327 -0.0835402483226234 1 1
0.376860621461376 0.337015879621197 1 1
0.312307632425341 0.294778784011164 1 1
-0.0358241560138339 -0.027429740649384 1 1
0.129651533166618 0.128886339192343 1 1
0.35846930056597 0.314388653056319 1 1
-0.0365943770016767 -0.042078816228777 1 1
0.311676477035198 0.290807903741033 1 1
-0.0191340227577842 -0.0196883053805791 1 1
-0.106083140300149 -0.0956594941457051 1 1
0.563723430772912 0.426849714988062 1 1
-0.127905407143686 -0.0933873166188034 1 1
0.00243124128596766 0.0137876755567014 1 1
0.159188226199495 0.125882781675192 1 1
-0.0896210695876518 -0.0900804332935392 1 1
0.293713818804728 0.273061520296056 1 1
0.0832418464253551 0.079511955764359 1 1
-0.18359984283787 -0.169309231496367 1 1
0.478888518550803 0.459749114924947 1 1
0.243650158133911 0.207281576501595 1 1
-0.174857283857874 -0.138531293460504 1 1
0.161028859711084 0.187594184342105 1 1
0.108419988398175 0.10890754547824 1 1
0.390830613963991 0.358101028900259 1 1
0.525281036591791 0.473206619028937 1 1
0.528869506101548 0.431656643420131 1 1
0.255087142127971 0.268826982670466 1 1
0.272482366994656 0.268971629330721 1 1
-0.119577695032717 -0.110091680219024 1 1
-0.0850933613637933 -0.0848357785136232 1 1
0.778990995550854 0.702721643196265 1 1
0.0707752601077978 0.0591142268257591 1 1
0.28002351360793 0.256357511035034 1 1
0.0417723654623665 0.0604756209177446 1 1
0.409361684687662 0.389834111791033 1 1
0.0918086532730036 0.103341726547697 1 1
-0.194972670414095 -0.183458874796408 1 1
0.114000132358926 0.102331455837019 1 1
-0.0844353274457855 -0.102924831976791 1 1
0.108993643272413 0.0293244558226148 1 1
0.182385314403566 0.155720806836513 1 1
0.346320283948212 0.337068769967996 1 1
0.19061170701154 0.197283194884707 1 1
0.163260246102332 0.142160856581517 1 1
-0.167713061112398 -0.144867394763776 1 1
0.299428720866937 0.242431419122595 1 1
0.303806325151613 0.277898695526888 1 1
0.181394397235857 0.171552247345005 1 1
-0.393634507463776 -0.33293912704703 0 0
0.209043048184058 0.209822267739423 1 1
0.296792105053925 0.259411487973292 1 1
0.339604244686738 0.285536209991587 1 1
0.20261050915623 0.188794264551987 1 1
0.351071248048842 0.317628788712557 1 1
0.206626139093741 0.182730635702685 1 1
0.614691204229078 0.553065576328894 1 1
0.157035032764348 0.144792705857635 1 1
0.613659587779287 0.58911271286819 1 1
0.151293124333926 0.193380925283541 1 1
0.218927099228821 0.19684516000497 1 1
0.574400157139429 0.514404970296942 1 1
-0.347440377316212 -0.322903644204403 0 0
1.76822101063687e-05 0.00928307038986365 1 1
0.246769000571304 0.216122116547331 1 1
0.105756838389943 0.0922040987558709 1 1
0.227974704468978 0.164228303069653 1 1
0.213817031703999 0.189470472266886 1 1
0.229758778474262 0.20790971062725 1 1
0.0101621481604028 0.00243445442098008 1 1
-0.185899962197916 -0.19951102341675 1 1
-0.0481615922037161 -0.0269046128679678 1 1
0.071944185744443 0.0735963871764812 1 1
0.363119912530826 0.310453302353074 1 1
0.129174497635668 0.111270067124139 1 1
0.143007594792432 0.126717159042084 1 1
0.333680699675483 0.318901793955789 1 1
0.178106183185821 0.156275609440027 1 1
0.714410621989029 0.615380886597627 0 1
0.556980818787731 0.47083432596471 1 1
0.187163017709746 0.17971998474434 1 1
0.0833495139616294 0.095546897652471 1 1
0.0067691778491759 0.0114934170502844 1 1
0.705501971318872 0.636510152798342 0 1
0.298527454575587 0.260314394249719 1 1
0.449745591354222 0.456240903574439 1 1
0.290840024750427 0.23688965619796 1 1
-0.105545995739396 -0.0962602177299499 1 1
0.669992320544502 0.633546375419265 1 1
0.493835808271087 0.420129983687038 1 1
0.239934601712077 0.219113921999358 1 1
0.165173657944714 0.141449943197524 1 1
0.254088768416137 0.209934141198368 1 1
0.741462685797609 0.666762579956201 1 1
0.286428790317461 0.233450803975335 1 1
-0.0656734480250626 -0.0770007833357123 1 1
0.388182212820074 0.35081764160204 1 1
0.328223005476735 0.260339005549301 1 1
0.151559212802279 0.144282898167677 1 1
0.0418392467672822 0.0332658137252248 1 1
0.159571101363993 0.151637520535331 1 1
-0.234608118903927 -0.21155575486033 1 1
0.283368736923995 0.28036789977186 1 1
0.216323031419484 0.207594769499404 1 1
0.0889226136198076 0.040543215454533 1 1
0.11090021286527 0.0757613308881792 1 1
0.408079335306456 0.393969945018335 1 1
-0.0147981917522219 -0.0233547978393219 1 1
0.737937203147949 0.65719201489896 1 1
0.544964683171254 0.541817260021365 1 1
0.0626372934859351 0.0548466906741253 1 1
0.016111193327828 0.0278558364502272 1 1
0.267707790868181 0.245728221600192 1 1
-0.009537961811244 0.00473448269539398 1 1
0.21864326909674 0.21081753285463 1 1
0.291048853374755 0.255360626898109 1 1
0.519762274137845 0.491845131775967 1 1
0.2502358936913 0.215154483045989 1 1
0.593357583924657 0.535173752358247 1 1
-0.209522064591302 -0.190684400601504 1 1
0.262515044657157 0.203651183969306 1 1
0.349771704778101 0.325476521917438 1 1
0.0791023355514287 0.0609922911732073 1 1
0.210114630584842 0.16380661657211 1 1
0.0950392847976998 0.0839249943608133 1 1
0.296122371420363 0.29560417010123 1 1
0.204877164267207 0.210826864483329 1 1
-0.0650551430127448 -0.0435050854422886 1 1
-0.229172195145759 -0.216920185165512 1 1
0.102059794955271 0.0787554858756488 1 1
0.367599351040331 0.333571867807075 1 1
0.310809134717455 0.259517607116351 1 1
0.346741703023612 0.317228514802997 1 1
-0.284394654471406 -0.254545720928854 0 1
0.0392875145782243 0.0299876443438466 1 1
0.113610979976772 0.0635716147877985 1 1
0.231633090638553 0.212934111878744 1 1
0.256874002351815 0.23627111252113 1 1
0.148880406429853 0.149916914707086 1 1
0.233356727890599 0.188224285978712 1 1
-0.0679241928357237 -0.0586555867733381 1 1
0.0654951672161194 0.0362685857869008 1 1
0.00274130128578051 0.0168525655310817 1 1
0.123427783099328 0.0576543246545739 1 1
-0.253830495009967 -0.229667462412885 1 1
-0.0370075995830004 -0.0501312006091259 1 1
0.00741414207899882 -0.00974039269102826 1 1
0.667228240532239 0.59750421033638 1 1
-0.42511845574679 -0.380680794702867 0 0
0.155235602042206 0.154366860312154 1 1
0.172518135254635 0.165083295214786 1 1
0.250566488997825 0.224617588099271 1 1
0.251678869004381 0.224118981227131 1 1
0.171640310260637 0.164439314893053 1 1
0.110754898097594 0.123350447037924 1 1
0.0565217114850836 0.0447145906028698 1 1
0.253137693757015 0.22542864528299 1 1
0.320171106482781 0.322976527468429 1 1
0.333888687989257 0.296968165679888 1 1
0.688906834195898 0.612217989786138 0 1
0.213774157013682 0.200732003341618 1 1
0.552798900093254 0.533532875667618 1 1
0.810413025485096 0.721714868464741 1 1
0.388517688390793 0.360774428232397 1 1
0.0328885176921591 0.035615687448009 1 1
-0.194826228495065 -0.179818033354613 1 1
0.40388857542209 0.397945328833906 1 1
0.341903362223299 0.304874562094517 1 1
-0.0615440512260136 -0.0550899918037355 1 1
0.438378228272496 0.392556995726265 1 1
0.465356366151611 0.422792268380121 1 1
0.586683642115978 0.514778822285018 1 1
0.402389864775264 0.365725234332104 1 1
-0.0549110617790925 -0.038242412849985 1 1
0.796100303939979 0.728085284438133 1 1
-0.0970206607547503 -0.104558527435233 1 1
0.15744145540615 0.156407472729131 1 1
0.344949275633376 0.303658646742298 1 1
-0.348495146275737 -0.332399959503608 0 0
0.213279598548357 0.197278817512609 1 1
0.170273040947728 0.149994702751443 1 1
-0.0428344731021805 -0.0471425338471769 1 1
0.0799614672545855 0.0904493753390923 1 1
0.562248889839986 0.509038799028828 1 1
0.334193147437028 0.36584549266277 1 1
0.293330837622981 0.261768082554098 1 1
0.475236517117219 0.404444359452251 1 1
0.0233420367827965 0.0267589144568657 1 1
0.221308297935886 0.18265217800308 1 1
0.0286120628396978 0.0566192064669915 1 1
0.613166313290156 0.543003920780807 1 1
-0.0587856594068016 -0.0322221150323592 1 1
0.194536202461616 0.206365831436974 1 1
-0.249001541433971 -0.236227221637122 1 1
0.0422710769600079 0.075225747081528 1 1
0.456186688698121 0.395216656139415 1 1
0.248827752836279 0.20467566684302 1 1
0.0205361787768336 0.0272918808192805 1 1
0.324408243056192 0.31350230504226 1 1
0.112233526357884 0.0899551558837674 1 1
-0.195989424646333 -0.176487472992003 1 1
-0.0246811542713895 -0.0173557499632458 1 1
0.238689888573408 0.220845506653382 1 1
-0.250477957620274 -0.219685185085944 1 1
0.00844409452303879 0.021788264463795 1 1
-0.256340057141242 -0.242850440671728 1 1
-0.136955306925819 -0.142166725044726 1 1
0.0497770985967517 0.0376667901371128 1 1
0.2477338908134 0.219581813591348 1 1
0.631478004956082 0.548136687610282 1 1
0.288378186957609 0.260214863485482 1 1
0.577181826506987 0.522800539722297 1 1
0.631491279505183 0.554964181826023 1 1
0.224942291934472 0.238622988567461 1 1
0.287218910303073 0.268532678762612 1 1
0.112017883669393 0.0936765389139131 1 1
0.011700575588871 -0.000153127620951862 1 1
0.325085303901338 0.232360504938058 1 1
-0.0139155178562401 -7.06530039482987e-05 1 1
0.52507728773884 0.46739646375669 1 1
-0.130086303523838 -0.133729630155739 1 1
0.215564831455671 0.189870029535599 1 1
0.0943774068225682 0.122389833468772 1 1
0.387129238285548 0.343515547850809 1 1
0.255642914602896 0.256137673655552 1 1
0.76116601383205 0.710166109921037 0 0
0.251630465022387 0.223370077209528 1 1
-0.065837000164686 -0.058440630526212 1 1
0.111981028295467 0.093909196535807 1 1
0.490374556535591 0.444032078752205 1 1
0.0219383676028566 0.0111552414855754 1 1
0.452636166862399 0.40322541322405 1 1
0.46552062515518 0.408073791894942 1 1
-0.0100914675550206 -0.0114270641865892 1 1
0.385083186370904 0.347364298862841 1 1
-0.0213998770299789 0.0146228391064186 1 1
0.573646426938992 0.50287191299189 1 1
-0.13373714797023 -0.111787483694198 1 1
0.179369777002471 0.120461150093332 1 1
0.513153048124676 0.456939707651975 1 1
0.53264023561745 0.448123330870422 1 1
0.360670569938647 0.338571888484678 1 1
0.457394804200659 0.426038573599643 1 1
0.0561787668268221 0.047334301063663 1 1
0.441302537654354 0.401368977937107 1 1
0.0470838942066463 0.0299451554612577 1 1
0.368483229300032 0.316821550077016 1 1
0.194564297833511 0.19766481785309 1 1
0.712833299090509 0.661569586961285 1 1
0.38639530765617 0.344140601258809 1 1
-0.250340773870443 -0.201880559463772 1 1
0.0532002359000195 0.0647026772808563 1 1
0.345122047214334 0.286800201847066 1 1
0.443184374970817 0.423129445418952 1 1
0.273338438984967 0.253923095092831 1 1
0.402256258073833 0.362947777304745 1 1
0.143031963039118 0.131944074284699 1 1
0.0548369048034483 0.0404179047266626 1 1
0.0128859058988239 0.0390652403713769 1 1
0.274648747300551 0.264444988390183 1 1
0.532137915917732 0.469820752676238 1 1
0.575290170810378 0.52926340456442 1 1
0.337982359249707 0.267214080963222 1 1
0.125055539381389 0.12077453344302 1 1
0.233434444959638 0.196636405988767 1 1
0.386715627356096 0.363186035999571 1 1
0.291000535253609 0.258391848124344 1 1
0.32776751285645 0.297621620530503 1 1
0.118156020354531 0.112825127134992 1 1
0.182969382567993 0.170355171676301 1 1
-0.150469352861153 -0.176011530970245 1 1
0.0076063451550669 0.00986915282637714 1 1
0.569426367967771 0.515020173860985 1 1
0.515199626316155 0.463321231146717 1 1
0.350053699708347 0.330572497975951 1 1
0.402289768465966 0.351086508810996 1 1
0.438543562415004 0.414370980482176 1 1
0.0802950521724826 0.108320580020834 1 1
0.660979230327271 0.603017936108941 1 1
0.276113786369289 0.260241979479165 1 1
0.15300289066122 0.135929354363521 1 1
0.206976865846439 0.184376116565128 1 1
0.409029781345795 0.376939959957963 1 1
0.265778961987193 0.237728184768383 1 1
0.275691207818837 0.243634132626966 1 1
0.161429982587564 0.14918990856308 1 1
0.486357621862527 0.43857528128306 1 1
0.177410724071481 0.184704040725995 1 1
-0.0551946047171734 -0.0520447536923396 1 1
0.846908630536779 0.769510969845935 0 0
0.138600322237823 0.116437426193277 1 1
0.612787073151566 0.554558157056013 1 1
0.133530153444751 0.097526954304194 1 1
0.444242693702724 0.389343788622413 1 1
-0.00915963966672388 0.0269698529479954 1 1
0.258124242539259 0.233001094113838 1 1
0.495662627603681 0.440820445437882 1 1
0.438370444909109 0.37350433191649 1 1
0.541593056237439 0.491037555078044 1 1
0.265390969821564 0.232093528674692 1 1
0.327938338991155 0.294042758186204 1 1
-0.0603834883305249 -0.0482527285674792 1 1
0.650810812779938 0.622801331682506 1 1
0.310476318668656 0.274387950666239 1 1
0.245905588816535 0.218261129651433 1 1
0.579324570936005 0.541827901298648 1 1
0.0627890115373878 0.0551456342721559 1 1
0.150378088996802 0.131446503654044 1 1
0.191329361525001 0.172882610119623 1 1
0.305145884060734 0.295283875925073 1 1
0.0816489994510925 0.0943373270190783 1 1
0.19885234642082 0.183454859975761 1 1
0.250430963423465 0.239395311108157 1 1
0.161419095921332 0.145208060546792 1 1
0.145988246332637 0.12972852356986 1 1
0.31505367194971 0.290621630003579 1 1
0.232236502600545 0.240966253453511 1 1
0.281838127402481 0.265522087749834 1 1
0.243287829331824 0.212394707822637 1 1
0.43799887790342 0.45955549369131 1 1
0.286084516730992 0.261641811023062 1 1
0.723931025693788 0.664923892968425 1 1
0.540959908406812 0.457166765447884 1 1
-0.04272316591766 -0.0301469911052753 1 1
-0.0538980251012592 -0.0396927093243082 1 1
0.123718361581547 0.148677226360731 1 1
0.466267158898145 0.422487079807298 1 1
0.101916314232452 0.0829096379267397 1 1
0.248985322805008 0.214541470897419 1 1
0.531850608984471 0.472455987051864 1 1
0.447406524878915 0.389564287297148 1 1
0.110712258138353 0.100405586554005 1 1
0.118036232473952 0.109977119081354 1 1
-0.0352987091915085 -0.0234838261194908 1 1
-0.0477407784955506 -0.0949897681184357 1 1
0.0973997161491464 0.0873167571276267 1 1
-0.0253694837591551 -0.0231727826009262 1 1
-0.0808806478947797 -0.0912238391943009 1 1
0.492054844460946 0.463847082377826 1 1
-0.00590190195362242 -0.020197278601237 1 1
0.0145082116998108 -0.00734930317712162 1 1
0.192453582193107 0.19295978369497 1 1
0.53326085187985 0.480877847872645 1 1
0.39825996925391 0.359297994574448 1 1
0.100762311174109 0.103392014698332 1 1
0.362058265152041 0.340366138790872 1 1
0.39666518966543 0.360996663467115 1 1
0.45151279702753 0.428639585143256 1 1
-0.418071632018674 -0.370191796425818 0 0
0.420806635429698 0.382339990226481 1 1
-0.220176935861342 -0.198635307532926 1 1
0.431088898978651 0.385329715130255 1 1
0.137174082165369 0.0957020824397482 1 1
0.510958744964936 0.507340042206858 1 1
0.135785476725685 0.16715577209155 1 1
0.276693661087492 0.291598065886925 1 1
0.600627693404819 0.537998544031748 1 1
0.308251835269189 0.281610060256019 1 1
0.392400046055255 0.386582104154758 1 1
-0.026778798454137 -0.0358004662625015 1 1
0.122360704349948 0.095516169378952 1 1
0.0397894808846975 0.0341511938810629 1 1
0.406947720356659 0.371595819687107 1 1
0.000905692402772121 0.0345282497411977 1 1
0.357686758772549 0.361808943370849 1 1
0.212687822927968 0.183134770732595 1 1
-0.0977659706099294 -0.0950360059419859 1 1
-0.0178109808885347 -0.0328638171634923 1 1
-0.167312191832669 -0.16503898860234 1 1
0.148594732181153 0.137277719775268 1 1
0.287510098847457 0.253275550274876 1 1
0.212730142467928 0.189591013471121 1 1
0.253172274260679 0.234474631063673 1 1
0.219685722782267 0.167936072050976 1 1
0.197797051009501 0.182871934192178 1 1
-0.0651398311594293 -0.0544529882241867 1 1
-0.0295234645069481 0.00357118106737973 1 1
-0.00913368019946717 -0.0120527117990384 1 1
0.175051879019912 0.171669976404114 1 1
0.353414219309603 0.311027135533661 1 1
0.201014503927483 0.171864144820484 1 1
0.426509229060759 0.364402294757577 1 1
-0.00355374978737083 -0.0145599281626742 1 1
0.305580993369714 0.301459858120352 1 1
0.0725907440879958 0.0336994999815522 1 1
-0.324850148668328 -0.277662070727268 1 0
0.412286043592668 0.417880388936895 1 1
0.370085563338954 0.340881089479836 1 1
0.266967599921412 0.232111042227796 1 1
0.353162997190176 0.333703347791205 1 1
0.00831837220482343 0.0128615615192722 1 1
0.263980883614757 0.228364231893384 1 1
0.0944568282841066 0.0819367054668067 1 1
0.0691946349147053 0.0666503021065675 1 1
0.954951527779136 0.871801936354802 0 0
0.341270695319363 0.318086507926977 1 1
-0.190369808231984 -0.176658521516042 1 1
0.713997146803368 0.631254101161445 0 1
0.19989574172599 0.162208786063689 1 1
0.416656757486457 0.366967661918702 1 1
0.134604214068819 0.126787911091782 1 1
0.180130338930909 0.172160236686884 1 1
-0.193648607536261 -0.177942656778799 1 1
0.413001415983813 0.380758079689237 1 1
-0.210720098251636 -0.183471987598962 1 1
0.34372016049976 0.324746079207466 1 1
0.0798972240647737 0.0613933802371009 1 1
0.192293926860559 0.191225336112868 1 1
0.0772958666450418 0.0829066187344965 1 1
0.12370508553692 0.102546369525238 1 1
0.177471242799708 0.145737991630884 1 1
0.112751281245734 0.087247145419841 1 1
0.174283502443261 0.171103841796156 1 1
0.349578090608779 0.311328829019628 1 1
0.353476184253254 0.303514301949714 1 1
-0.0726668141574725 -0.0382031601349965 1 1
0.115112035931984 0.108854351411446 1 1
-0.14499732267145 -0.170631959488633 1 1
0.374442966796073 0.351902943321114 1 1
-0.104728020000324 -0.0957224578583771 1 1
-0.0489256088338918 -0.0351175839960117 1 1
0.544338214275859 0.488634861302564 1 1
0.349792245653961 0.319179532511397 1 1
0.156028805413705 0.15219477020647 1 1
0.867130788653065 0.775541249443278 0 0
0.304168092972495 0.259572089284066 1 1
-0.0404634175794699 -0.0657844027058022 1 1
0.481173288637414 0.464713789702376 1 1
-0.11022011831275 -0.0974812524971954 1 1
-0.0277844865124433 -0.005597602074944 1 1
0.10022307890946 0.0782636682767579 1 1
0.336854489760432 0.307905074403211 1 1
-0.255250800435671 -0.231259359284855 1 1
0.0171679441706572 8.63295742287856e-05 1 1
0.374565625862114 0.352501970917247 1 1
0.473924385003349 0.381769812214572 1 1
0.750296250993186 0.669134079373187 0 0
-0.260817024736898 -0.2427862995465 1 1
0.298777827098525 0.279398086155851 1 1
0.0737430853110113 0.0779435271069415 1 1
0.707496648559916 0.617765717795653 0 1
0.388343043877793 0.378066676134906 1 1
0.580604984578018 0.525723084012505 1 1
-0.14956241251543 -0.129800309311535 1 1
0.274381882637255 0.186001854349298 1 1
0.105134077123941 0.129164544427945 1 1
0.307355386107517 0.281363154331862 1 1
0.511235889718241 0.461728918872349 1 1
0.183008245264719 0.184527417442671 1 1
0.377492879892994 0.328692735100736 1 1
-0.196091262167911 -0.134153092338931 1 1
0.255035833857796 0.33193463423797 1 1
-0.47078691104392 -0.431011123787235 0 0
0.340636639672798 0.314725241707285 1 1
0.537651325805695 0.517902614248592 1 1
0.0202067251713829 0.0101688819101446 1 1
-0.0574514985254439 -0.0537313803294579 1 1
0.655359685182826 0.57655245507928 1 1
-0.0943823132817196 -0.103646728108449 1 1
0.300886797756675 0.274893104184093 1 1
-0.143370706011862 -0.167664817042131 1 1
0.217878764682646 0.210614106981805 1 1
0.203138332501567 0.13287246028258 1 1
0.616804901589194 0.534410561244573 1 1
0.254939908411247 0.230159657961451 1 1
0.0689895001980619 0.0557298570169424 1 1
0.0647378313034577 0.0556701339503189 1 1
0.565148850118636 0.502646028979248 1 1
-0.0574821601292898 -0.0508603420397241 1 1
-0.24636241971312 -0.218465365287869 1 1
0.201831085992189 0.217357728125192 1 1
-0.150848489386916 -0.146597800214811 1 1
0.190168840257784 0.182271642407368 1 1
-0.271513270141571 -0.241420871274763 0 1
0.234914969424851 0.191964654229447 1 1
0.359537602959781 0.274880535422193 1 1
-0.345784103069618 -0.297230491673929 0 1
-0.0784914856758981 -0.0740668181319238 1 1
0.623143817525011 0.582779120057534 1 1
0.309750820683741 0.269388263270557 1 1
-0.0827338122584301 -0.0744661246326835 1 1
-0.0580493057698697 -0.0746174985804036 1 1
0.0962774668170933 0.0803464496794462 1 1
0.84692822821249 0.723056654765781 0 0
0.0380786797557873 0.0300402227154584 1 1
0.24828588200504 0.200908864992862 1 1
0.0892656770781729 0.0705394215550557 1 1
0.366307235604374 0.312472506846014 1 1
0.550683599170253 0.543186489014304 1 1
0.611545691419868 0.549489600863229 1 1
0.185225811409476 0.154829481837116 1 1
-0.00675833769282342 -0.00546165839977659 1 1
0.303854000496255 0.313544540392204 1 1
0.486563514451567 0.439354778865357 1 1
0.440478623977274 0.396111144602431 1 1
0.590587630954041 0.505497901273554 1 1
0.145966738462473 0.083148027576047 1 1
0.714227033044079 0.66406396794792 1 1
0.513445138802435 0.451856220437406 1 1
0.398579875331515 0.380806595985358 1 1
0.0494154873855754 0.0453803519157288 1 1
0.588474006867705 0.507343613877861 1 1
0.263961010163844 0.242797325645425 1 1
-0.0601936766696606 -0.0690016520648546 1 1
0.258884365554832 0.231482008634559 1 1
0.409549413613654 0.360268901739464 1 1
0.237011024607751 0.212710763179272 1 1
0.321284472368692 0.314141550924854 1 1
0.641998242853837 0.594486007338453 1 1
0.293275244364106 0.264181179216431 1 1
0.227182317419715 0.239722328633288 1 1
0.149997344741233 0.124737432496613 1 1
-0.0282010691333189 -0.0269500317720339 1 1
0.3046611307571 0.273218062164462 1 1
0.59170695394014 0.506889891574301 1 1
0.245523285057959 0.233122981587536 1 1
-0.264365059635958 -0.238592903832936 1 1
0.228198500631119 0.210919147272779 1 1
0.125585707939101 0.125493770149979 1 1
0.210931677432391 0.179689239279197 1 1
-0.0138290828387038 -0.0250765896002723 1 1
0.0407875128950217 0.0477963309935174 1 1
0.069386195726798 0.0851295588641487 1 1
0.49598817205908 0.445354757977934 1 1
-0.0731364903572331 -0.0575942086092737 1 1
0.131091829680437 0.123811507717294 1 1
0.157991432613046 0.158765717493344 1 1
0.254718696080415 0.225942643950933 1 1
0.299015634229178 0.300051775985548 1 1
0.0369215728996823 0.0280831361285426 1 1
-0.156242420206359 -0.147513518106762 1 1
0.0671786701983244 0.059446423403608 1 1
-0.0785484231902831 -0.117945476415359 1 1
0.368879755734904 0.331533337707691 1 1
0.572305526707029 0.518225222004339 1 1
0.414672817025708 0.381888064782818 1 1
4.70186219338822e-05 0.00549378517636534 1 1
0.188718065216662 0.162887403846925 1 1
0.306545635897665 0.276281438406837 1 1
0.136455637623951 0.121328148170226 1 1
0.152058931575984 0.138585770429374 1 1
0.0646042754515334 0.0408230642455121 1 1
-0.0218037288338104 -0.0114847850929946 1 1
0.0359288259634404 0.0499103425280964 1 1
0.0508768707459396 0.028968970195039 1 1
-0.155324648858619 -0.151844771427409 1 1
0.423928772118185 0.379401332893609 1 1
0.306948967862415 0.294274857940085 1 1
0.18155934468353 0.16338679822921 1 1
0.554989963594111 0.504537376376041 1 1
-0.0665342568794606 -0.0528955272729199 1 1
0.22225842030933 0.199680817442094 1 1
0.403055844245648 0.36029809809175 1 1
-0.0724373100478172 -0.0436583078202432 1 1
0.0779786681378526 0.0624918545864944 1 1
0.0280390892587376 0.0425255465639384 1 1
0.138923465854344 0.119841601908571 1 1
0.20669499989755 0.186676840890932 1 1
0.558403045007354 0.536030296128506 1 1
0.41970044139195 0.393688326462007 1 1
0.30806682097466 0.276100927624769 1 1
0.463198938683867 0.450622053815881 1 1
0.243555583943571 0.229920753057434 1 1
0.12443842301016 0.120712944395477 1 1
0.179952919022239 0.192931908791215 1 1
0.175914496947712 0.162638038941141 1 1
0.301778158033977 0.292360440277911 1 1
-0.0127451470847184 -0.0164338542081995 1 1
0.0580919830991743 0.0403182040526194 1 1
-0.14484134503162 -0.194218182352469 1 1
0.350035631541332 0.306180512644827 1 1
0.076767184619513 0.0751304587649901 1 1
0.30049574492121 0.306231684674496 1 1
-0.02385292192111 -0.038424630466646 1 1
0.407540299356749 0.364631360750636 1 1
0.366323612481377 0.334973887549804 1 1
0.235857097642994 0.221090442129643 1 1
0.277924729443077 0.249582649028028 1 1
0.178405829009949 0.184713063418528 1 1
0.428785681151937 0.404289618122811 1 1
0.195577428545366 0.179184960279789 1 1
0.40766887115612 0.367559476626726 1 1
0.309739164764223 0.268847356073167 1 1
0.0931894352270247 0.130651397498992 1 1
0.0275780837999748 0.0342174308162723 1 1
0.16879900572235 0.147724948873106 1 1
0.318455475435656 0.292363618117978 1 1
-0.019353255991077 0.0167828134376488 1 1
0.264404799894759 0.242208517126176 1 1
0.028206776984782 0.0370014192233061 1 1
0.306712914103281 0.295237474733597 1 1
0.251194070875084 0.215937027198494 1 1
0.268776081729961 0.233187542357299 1 1
0.218269312652347 0.202089191397171 1 1
0.429878758063683 0.401711458782176 1 1
0.292767573679915 0.257863294548488 1 1
0.394637504102002 0.347881617016477 1 1
0.0683890974713199 0.057752314300428 1 1
-0.233496705493693 -0.217807213638392 1 1
0.206989047371054 0.130840419244389 1 1
0.197262950707546 0.172983964349485 1 1
0.234619260967691 0.213386013165556 1 1
-0.0164020980220979 -0.0223582647473391 1 1
0.405629762968821 0.372351335357154 1 1
0.335499496150354 0.301111933613732 1 1
-0.145354332676846 -0.122459734790048 1 1
0.0191261928681866 0.00688211401903324 1 1
0.454175493327519 0.433689919763131 1 1
0.0966940309947549 0.0824704273608056 1 1
0.56434776709029 0.519617560740205 1 1
0.0564630447041062 0.0585240863228707 1 1
0.0958224670510702 0.0808117411962087 1 1
0.465329525739575 0.440457581499931 1 1
-0.106967103140778 -0.0808821298370933 1 1
0.432099894003551 0.446568595381916 1 1
0.340929369738209 0.288965414439492 1 1
0.130048469710594 0.119071695741286 1 1
-0.663011196525404 -0.655838818926132 0 0
0.104711101336751 0.085658771773971 1 1
0.0763236106080585 0.0432524028336761 1 1
0.974904275051068 0.898418672304443 0 0
0.121485729887808 0.110342834378538 1 1
0.330384844447154 0.292500229642403 1 1
0.447811122178364 0.426654108778015 1 1
0.00845370886363388 -0.00430482745204969 1 1
-0.27437258366098 -0.23368076965615 1 1
0.205223704836538 0.179853094597075 1 1
0.552524799795339 0.49288801237146 1 1
-0.0607045927754513 -0.042092584969071 1 1
0.349694234679443 0.318187393542361 1 1
0.367777904880044 0.324928735270819 1 1
0.317179749600621 0.296469588831289 1 1
-0.458905265252873 -0.399271848506737 0 0
0.497988626407712 0.446367179374521 1 1
0.625548686594567 0.557403524507394 1 1
0.340149356978575 0.304676907742247 1 1
0.208536288345753 0.194294969366661 1 1
0.308375602384266 0.307786250928339 1 1
-0.00393440036698057 -0.00507966880270485 1 1
0.193878592406415 0.174237617948365 1 1
-0.066497159900592 -0.0560418598286944 1 1
0.154331019369071 0.143818536657103 1 1
-0.0735920861525005 -0.0714585148920545 1 1
-0.00316669749486989 0.0302869211311629 1 1
0.400031600103592 0.385300522295558 1 1
0.542365969408556 0.489915037824499 1 1
0.104949271134507 0.165687219889788 1 1
0.359432664223179 0.327718712135427 1 1
0.168771775861008 0.167020095305206 1 1
0.377307290750297 0.319353981173649 1 1
0.235051195600329 0.204177706368179 1 1
0.00927609781100085 0.00778483219777839 1 1
0.16109798521574 0.138861066260567 1 1
0.0737256786175704 0.0466857634781469 1 1
0.138216963874503 0.11761342748383 1 1
-0.279482706600394 -0.276578367521428 1 1
0.0727505808447525 0.0664719844436805 1 1
0.075005382942076 0.0641884017092614 1 1
0.273251077295203 0.262385274821578 1 1
0.182961818258681 0.169431650856062 1 1
0.55793594431219 0.475870921702856 1 1
0.200219565634244 0.176136354308582 1 1
0.462819741032154 0.424093961786264 1 1
0.230268814168348 0.200570090298076 1 1
0.331693204081226 0.304527252789435 1 1
-0.145828549480058 -0.130077157878432 1 1
0.0578437813437535 0.0439005907387533 1 1
0.414033636972959 0.384854177017158 1 1
0.147089324418311 0.128503697444593 1 1
0.236227729880759 0.158509828374394 1 1
0.431969983186697 0.396368029481487 1 1
0.213980756365594 0.187677170233084 1 1
0.0882245465971449 0.088682989363971 1 1
0.325760292571709 0.288388043340948 1 1
0.259051682035213 0.230301364584375 1 1
0.463433980819192 0.396294416648479 1 1
-0.00323328026660206 -0.0100741930657232 1 1
0.299517831667606 0.261901411667925 1 1
0.195007792618603 0.184883853624257 1 1
0.104847757345771 0.141326519377623 1 1
0.0791451389979706 0.0637823858237517 1 1
-0.39691250142505 -0.36880294882568 0 0
-0.0483730007223497 -0.0552164657470368 1 1
0.318923867815664 0.271516192801046 1 1
0.0433463603490453 0.0259249180757685 1 1
0.425841895058963 0.357948204447503 1 1
0.276895828296259 0.246657930916426 1 1
0.05589909852636 0.0579498390454955 1 1
0.386752431542893 0.295143808948986 1 1
0.377086588594375 0.342720577166815 1 1
-0.0222270494700255 -0.0162572122480428 1 1
0.134718706604596 0.103704653681465 1 1
0.310493115532015 0.262646188625886 1 1
0.271927403144484 0.241806621108889 1 1
0.532345732767558 0.48195212435197 1 1
0.132566760841489 0.124597908751132 1 1
0.0382270205088326 0.0300341838640677 1 1
0.157758401683111 0.140678624970204 1 1
0.15140872822341 0.150923299127124 1 1
0.198186036736292 0.186750256443724 1 1
-0.155096252114093 -0.11451039355767 1 1
0.111011367207219 0.104926987856599 1 1
0.0199168849838603 -0.00196065583544155 1 1
-0.0141330312361382 -0.0193604209736932 1 1
0.144744658547687 0.128436963487539 1 1
0.193467908487761 0.194576049409158 1 1
0.303923315570017 0.272703158961864 1 1
0.0710275417746972 0.0588088591914814 1 1
0.231770435169374 0.216594801115659 1 1
0.634986065384051 0.542781753354935 1 1
0.0568626250335541 0.0478632918828476 1 1
0.239258951196782 0.226974801745555 1 1
0.0244188146157533 0.0209771111878987 1 1
0.135711418348413 0.10282823585898 1 1
0.668194589326538 0.597247767320461 0 1
0.151945614489385 0.131291426752386 1 1
0.325099899262036 0.281486062800405 1 1
0.275991497628337 0.233968051563818 1 1
0.103488666733775 0.053710664924159 1 1
0.331309888446683 0.30506271567157 1 1
0.0653144507895754 0.0551996290974457 1 1
-0.124339506826608 -0.090497233764939 1 1
0.0822412343308441 0.0496223136473589 1 1
0.440046323424114 0.408492360290221 1 1
0.334664178567546 0.300221039012869 1 1
0.343790298275467 0.314435076059287 1 1
0.419856890065104 0.394302285444273 1 1
0.211318564956448 0.174496254648736 1 1
0.232973215091054 0.21985033867024 1 1
-0.133901901062168 -0.160093341610611 1 1
0.265707148049108 0.240529063415024 1 1
0.674869111134667 0.584861730329808 0 1
-0.00305555528716031 -0.0118494369697226 1 1
0.274713870327347 0.22390148246292 1 1
0.00406925550253714 -0.000277797651761148 1 1
0.123417378849508 0.122146287408866 1 1
0.508947516754297 0.510361829424153 1 1
-0.049942635974065 -0.0948234379148469 1 1
0.40725300967183 0.346066004400845 1 1
0.637785877814768 0.583126575335803 1 1
0.466818779211307 0.455268906601295 1 1
0.0506580110393424 0.0615493586180513 1 1
0.802192199282079 0.748541184635164 1 1
0.187206707070213 0.218185022985619 1 1
-0.0815047862267418 -0.0536986525473242 1 1
-0.213612407357906 -0.185414579621888 1 1
-0.00715871017936157 0.0139667935737152 1 1
0.0457665333563646 0.0347943258536476 1 1
0.0391777478737975 0.082668458058442 1 1
0.155488163548612 0.137097549828031 1 1
0.507483091055973 0.476389012680602 1 1
0.266191275194927 0.227176711452939 1 1
0.0994999031052358 0.115673308345641 1 1
0.588349424529968 0.534811736624763 1 1
-0.0881042983167909 -0.075384667526408 1 1
0.277023144723764 0.23370875283289 1 1
-0.108260802145673 -0.115844318849403 1 1
0.245339650828946 0.235906646170922 1 1
0.137890309255259 0.092101652432417 1 1
-0.0058471772732763 -0.0219377335677226 1 1
0.0873593657208606 0.0967902516778895 1 1
0.303897181026379 0.21776128414953 1 1
0.235035840657876 0.207634250353018 1 1
0.206967082661663 0.187570854014267 1 1
0.276556225913174 0.227717828081537 1 1
0.0993478983074183 0.0736150095604393 1 1
0.20129432880987 0.172011267531724 1 1
0.241099537907842 0.249978322741694 1 1
0.240509500060231 0.220396324065844 1 1
0.252198472083827 0.244827896717148 1 1
0.0526960424928337 0.0445252699171732 1 1
0.151351739293857 0.142114562643487 1 1
-0.0404236677824235 -0.0467092410346152 1 1
0.738716602450986 0.698867083785671 1 1
0.0648789907337493 0.0671311554050577 1 1
0.0908989153297651 0.0800166231928517 1 1
-0.182991922405647 -0.18291877512475 1 1
0.65177150745964 0.585609985567791 1 1
-0.339990590841991 -0.304719107431276 0 0
-0.0854139573935087 -0.0787009406758581 1 1
0.417782240064705 0.366634363672496 1 1
0.588113791310274 0.551232415378243 1 1
0.312030852947333 0.300240798061229 1 1
0.481580535622519 0.427695739879086 1 1
-0.0732188639784135 -0.0680164358496936 1 1
0.126079618286038 0.102267003072461 1 1
0.105853723856867 0.0859041358634552 1 1
0.131216333957724 0.115697674895325 1 1
0.11468203481229 0.0888410696264934 1 1
0.134262908793831 0.124845783299722 1 1
0.211450753562415 0.193258954938311 1 1
0.104854620626917 0.0932257479685045 1 1
0.828828204636352 0.738983237342296 0 0
0.255263150767683 0.203269778630957 1 1
0.277622974064448 0.249295761412175 1 1
0.490836828451403 0.450255451788353 1 1
0.463714419514159 0.402796359134317 1 1
0.366242514996688 0.326034748565856 1 1
0.205393482463252 0.223199646363106 1 1
-0.259608186613777 -0.238107890732021 1 1
-0.17535038032267 -0.179947615254453 1 1
-0.0192628680108683 -0.0323687413852107 1 1
0.176991403886382 0.156372145903579 1 1
0.464780002505994 0.410868015902077 1 1
-0.136238085338951 -0.117597893213594 1 1
0.309165763683941 0.269431612109119 1 1
0.0512349822401224 0.0429231353128729 1 1
0.0997581077186165 0.0979497681868275 1 1
0.0918447388669542 0.080403538586128 1 1
0.798550363273468 0.738860701216115 1 1
0.218509817633537 0.184608743698789 1 1
-0.183904436107419 -0.142483939881011 1 1
0.242138207177503 0.222153301341469 1 1
0.294906843597735 0.260245156527131 1 1
0.0762771080413586 0.0869361152688926 1 1
0.0126379746854062 0.017691963441677 1 1
0.235068671864923 0.200087249920719 1 1
-0.0424519523820583 0.0388893125484656 1 1
-0.040047077466883 -0.0051981717407568 1 1
0.104407331468347 0.0992957771726522 1 1
0.014912987941842 0.00144250904507222 1 1
0.476428207578728 0.436416641358347 1 1
0.197937238517444 0.16497540338599 1 1
0.0694739849195964 0.0644316392990638 1 1
0.13838395188388 0.142236730778999 1 1
0.137722220871309 0.13859733795122 1 1
-0.242627689193359 -0.239529909909549 1 1
0.513611568696592 0.448412996047955 1 1
0.0168893143616196 0.0162334376832067 1 1
0.554390088553583 0.505668631691203 1 1
0.515142075893099 0.452160052697659 1 1
0.34899221687578 0.311153055234106 1 1
0.470360413455335 0.445590672185334 1 1
0.285371988977605 0.253358607987185 1 1
-0.0460057266437454 -0.0470378668303892 1 1
0.474774043169927 0.448561376280477 1 1
0.224208779927945 0.212966492920134 1 1
0.200065851538562 0.172682299449126 1 1
0.193274068843336 0.151753998250372 1 1
0.0106217297268196 0.0182439767148668 1 1
0.10977325768803 0.111115845164893 1 1
0.701098683254793 0.639637067343652 0 1
-0.0732313102898724 -0.076467795002632 1 1
-0.0980130569788331 -0.0743455909447126 1 1
0.276718852459037 0.271420418717937 1 1
0.4591630940989 0.520323053977648 1 1
-0.00829448375732196 -0.0108392654786239 1 1
0.0566154012306145 0.032404645666247 1 1
-0.0538578829880685 -0.0556497684546559 1 1
0.0602746527519749 -0.016760935562961 1 1
0.311307196563025 0.279565499031294 1 1
-0.125309736791777 -0.116187058035061 1 1
0.23528148683218 0.218881801913642 1 1
0.507328426610544 0.481784099053566 1 1
0.418474552520875 0.370345294797666 1 1
0.442954410067043 0.424293315726046 1 1
0.517268971710999 0.496316082563645 1 1
0.0646756105367093 0.061332503260399 1 1
0.263660351722878 0.250892817369991 1 1
0.397737471456289 0.364672188186054 1 1
0.1472717557515 0.132274374826718 1 1
0.070560299479286 0.0267657809586833 1 1
0.346243306688833 0.307120229576889 1 1
0.203473975747702 0.207723045630988 1 1
-0.0201453650615749 -0.0299795533415 1 1
0.105116321540194 0.0702550597389901 1 1
0.698134304645727 0.639794605201074 0 1
0.3011909269569 0.297912528747712 1 1
0.322509498605759 0.278835379179582 1 1
0.159942127387817 0.152741307134056 1 1
0.486135972720283 0.365053387283886 1 1
0.592482388663791 0.543447708553748 1 1
0.802711025021454 0.788361318770906 1 0
-0.0861501569849304 -0.0723881184556749 1 1
0.345275879697603 0.304145347844475 1 1
0.30203187645703 0.271848972076386 1 1
0.208767216224258 0.193169076878367 1 1
-0.0499744793309599 -0.0466800577492026 1 1
0.55153614961471 0.422806759418898 1 1
0.422706742451233 0.386858858652424 1 1
0.815246270057899 0.678089731808939 1 1
0.424410271431517 0.414349627546093 1 1
0.463537407282752 0.42908228094738 1 1
0.124784583383778 0.152707939022042 1 1
0.441568302375492 0.437274929939067 1 1
-0.0202700391378867 0.0103704096001423 1 1
0.123042541745394 0.106503765365416 1 1
0.0143659215617034 -0.00681421453101197 1 1
0.0429484092927525 0.0299909681549552 1 1
0.149960246875262 0.13045124060574 1 1
0.0266871379056914 0.0184144443238411 1 1
0.531982390060716 0.484858594946086 1 1
0.262812759230407 0.297236572833899 1 1
0.316146219000745 0.287554614613629 1 1
0.256824596815279 0.23476986638472 1 1
0.765259557295145 0.718507649170719 0 0
0.345571441205941 0.326932976108766 1 1
0.0975087865884636 0.0680632598809597 1 1
0.421960727529425 0.395341061666306 1 1
0.0633707783860462 0.065279274721379 1 1
-0.139598444936582 -0.105254485871184 1 1
0.29725803682477 0.285666820997897 1 1
-0.099910190081188 -0.106266321224381 1 1
0.166261851597852 0.151106573460154 1 1
-0.325225644575626 -0.293626301368633 0 1
0.08884080460801 0.0942047748124386 1 1
-0.0289972891711502 -0.0406735494162584 1 1
0.00783063622710329 -0.00602683715730299 1 1
-0.313520398159996 -0.275713920416184 0 0
0.0117847718804693 0.0199185608838168 1 1
0.604083219784775 0.549929743567611 1 1
0.264499779613219 0.225254007071692 1 1
-0.00282827738311691 -0.00534112138442853 1 1
0.588824105791984 0.537352464254005 1 1
0.209729941020374 0.212641403015411 1 1
0.261084233238034 0.261671210298759 1 1
0.288154473652209 0.272988757964264 1 1
0.388034248143347 0.336302293345177 1 1
0.0151001870289782 0.037095236886915 1 1
-0.269497818806459 -0.237250323357603 0 1
0.204831762504974 0.174982153084564 1 1
0.0647986888364335 0.00510096587571349 1 1
0.378670085393833 0.339407879561574 1 1
0.13604256165235 0.141220031399824 1 1
0.152434308808019 0.124205492181759 1 1
0.262854689066899 0.219828427805496 1 1
-0.0658940828892119 -0.0317242366433519 1 1
-0.0388134972824492 -0.0339763031066885 1 1
0.576288101651986 0.525737710602795 1 1
0.114645942273981 0.122464453135033 1 1
0.314524078134977 0.28387374133825 1 1
0.0449094636931556 0.0231881927074314 1 1
0.263385136320979 0.235863705779948 1 1
-0.058602818588465 -0.0594812901172213 1 1
0.145577459524445 0.133454148035412 1 1
0.403002567704824 0.339385573276012 1 1
-0.135029203997336 -0.140178608751086 1 1
0.230558479240362 0.21084335797291 1 1
0.36237498518498 0.37005298877335 1 1
0.457135173629276 0.426916416565286 1 1
0.194362590729792 0.180607061564793 1 1
0.0118446281381392 0.00113335142632 1 1
0.0503077451224616 -0.00421092716361396 1 1
0.55423287169305 0.50952043023457 1 1
0.342616568536879 0.308494861450685 1 1
0.360831158884664 0.327241210938672 1 1
0.871700102835801 0.868922408184943 1 1
-0.131427986702529 -0.119345791461659 1 1
0.200582724238023 0.189509687091554 1 1
0.339378312915637 0.301722891289256 1 1
0.124506455953073 0.106866412114845 1 1
0.23566523250549 0.206207195812707 1 1
0.192098894274624 0.209434959683338 1 1
0.25937734618853 0.244725147789413 1 1
0.408002638189877 0.378260124392455 1 1
0.123893609388417 0.119735087018489 1 1
0.446029433476262 0.402928223366212 1 1
0.783486004613462 0.722671407951963 0 0
0.618748491263726 0.559295817660511 1 1
0.0373009592292773 0.0408424204358444 1 1
0.23941005329188 0.213506887249265 1 1
0.554916932810191 0.439811247975045 1 1
0.370181596889423 0.353426695874662 1 1
0.376427259446489 0.363353151194462 1 1
0.363391932181664 0.378998990045603 1 1
0.49836751139652 0.435074384800818 1 1
0.0392578129505812 0.0488987500550901 1 1
0.160015767856448 0.113792944012277 1 1
0.326199777010032 0.281065412660239 1 1
0.257257021614942 0.229913314154241 1 1
0.221291477760908 0.188073340111161 1 1
0.430670952396176 0.375345902390366 1 1
0.0153207219952202 0.0151310913477303 1 1
0.206279642285108 0.177576106270174 1 1
0.206349383909628 0.189387412575606 1 1
0.517452036542185 0.442621979036756 1 1
0.106775341573271 0.104033881961 1 1
0.586050676267194 0.53652154172658 1 1
0.247616975019128 0.226230099780992 1 1
0.14978169016465 0.138118217524697 1 1
0.397188149112627 0.356379356884945 1 1
-0.333221071583158 -0.32980597382293 0 0
0.133209782801373 0.12562708301092 1 1
0.0763365325120088 0.109557208762821 1 1
0.371269892391652 0.354180284205371 1 1
0.123110216445371 0.115018145804074 1 1
0.540592069687649 0.50658066381843 1 1
0.405608030923328 0.368480551647751 1 1
0.125850780132739 0.124937417142822 1 1
0.27733758010724 0.266171132519277 1 1
0.186434056083296 0.160989024676298 1 1
-0.000771316508667422 0.0104216506683086 1 1
-0.0577096057207774 -0.0369112771655469 1 1
-0.10269377089805 -0.0962583460106453 1 1
0.476998472452883 0.434400014963518 1 1
0.019131662026867 0.0187860305925483 1 1
0.254651756669468 0.239556681893979 1 1
0.115097988226964 0.0535860769802526 1 1
0.351460191026222 0.30571125229892 1 1
0.698732093324541 0.608397975029567 1 1
0.172534064613694 0.181759406388248 1 1
0.0543670724948764 0.0101280506574568 1 1
0.133473831384278 0.146264265234075 1 1
-0.00590686729878735 -0.00905237199017449 1 1
0.511359784188036 0.462825288136237 1 1
0.296271480498058 0.281358149999926 1 1
0.171342239011739 0.121030628320647 1 1
0.29275844940521 0.282204007219806 1 1
0.70983699973015 0.639478456308682 0 1
0.22396931714002 0.201977049718954 1 1
0.35066770001442 0.322866290208916 1 1
0.395995755337897 0.348015720554469 1 1
-0.22490981783247 -0.191656520580004 1 1
0.44496507828508 0.420919264467823 1 1
0.0142162112000995 0.0021143970913279 1 1
0.111513376391199 0.14022423262272 1 1
0.409957868533027 0.376479343144258 1 1
0.26821855206208 0.204398818498624 1 1
0.29853814147519 0.256248178490133 1 1
-0.21036045696783 -0.164078302098615 1 1
-0.137807202241236 -0.0844342362697229 1 1
0.488953186889568 0.391548430172377 1 1
0.537252796769349 0.470148780909324 1 1
-0.124196766418799 -0.102636001824337 1 1
0.849530806260317 0.789958395877334 0 0
0.151121303597908 0.148526754851622 1 1
-0.0134357144264907 -0.0116791078558127 1 1
0.228996395905702 0.215378714196198 1 1
-0.392868684028039 -0.370599858978674 0 0
0.0232217532477683 0.0209504080103376 1 1
0.687331654027251 0.625621287991629 0 1
0.460117830712278 0.385834429707675 1 1
0.181600346978014 0.166583174225605 1 1
-0.0295372666339987 0.0121776234797663 1 1
-0.306485383279095 -0.280848544777362 0 0
0.539851178896587 0.504801560386942 1 1
-0.0364244810669907 -0.0317456081583852 1 1
0.231085793184287 0.208367417974013 1 1
-0.534994106584664 -0.408281433810308 0 1
0.154185656659038 0.144947434846047 1 1
0.118158848384183 0.10389069076459 1 1
0.076424281734604 0.0689918395152633 1 1
0.278661972216824 0.248417634986875 1 1
0.217670208675767 0.176679777862906 1 1
-0.0209371287065454 -0.0483479825934045 1 1
0.021160651339256 8.57479421644824e-05 1 1
0.0221436735305385 0.0216137848087478 1 1
0.468234723707874 0.442604809135862 1 1
-0.116178800651934 -0.109280576338413 1 1
1.00929015519219 0.912616431681157 0 0
0.462525359824953 0.41976148534807 1 1
0.0714619318676248 0.0670987246827398 1 1
0.319791264190041 0.283340234048403 1 1
0.13430291842542 0.127871726505834 1 1
0.229459586101764 0.219952043547998 1 1
0.218548113446939 0.211890036392815 1 1
0.670635828925964 0.616726637323001 1 1
0.00346549545074382 0.0207489692487176 1 1
-0.0669572693096438 -0.0523500362900508 1 1
0.599744473556464 0.542344557211986 1 1
0.0462277654515976 0.0288449650959645 1 1
0.166999442168292 0.15451991360508 1 1
-0.0180093530637719 -0.0173426549298216 1 1
-0.22605463829874 -0.200576391839433 1 1
0.147285427341299 0.145183544465588 1 1
0.29835102512758 0.283154349977685 1 1
0.313829776600611 0.293429960554613 1 1
0.345801669601564 0.342871595577008 1 1
0.511899324594082 0.442659393019563 1 1
0.340890873763592 0.317113304630082 1 1
0.0217615326604043 0.0261580853950096 1 1
-0.026202069516779 -0.0295206360038707 1 1
0.266628960795846 0.260851939970487 1 1
0.134842624836913 0.117945000642862 1 1
-0.10282615798175 -0.113305719109393 1 1
0.383699077067643 0.344615870635214 1 1
0.365243646025222 0.337964458238542 1 1
0.0174560827209152 0.0179724756741748 1 1
0.341724342669742 0.317976748216182 1 1
-0.1829168374581 -0.179177014093183 1 1
0.472676983742336 0.419154430881122 1 1
-0.470826065856344 -0.425487312989036 0 0
0.0126865472566287 0.0344658017116514 1 1
0.0220306010944462 0.011659596680477 1 1
0.173916940242863 0.152703534513422 1 1
0.229326968364726 0.178140142153038 1 1
0.222924334765819 0.209736593377178 1 1
0.360356680231477 0.3283242145754 1 1
0.0267836198650379 0.0186088768832246 1 1
0.0047425986676467 0.00890587070342766 1 1
0.455965715253809 0.423045267302607 1 1
0.745164812834045 0.66435109870292 1 1
0.0366931656259938 0.048575424727735 1 1
0.335388449085017 0.294787178275803 1 1
0.369212854218022 0.378481267151499 1 1
0.59478970578809 0.535673495506283 1 1
0.244092317994937 0.23747564184918 1 1
0.306489142853095 0.241106854340945 1 1
0.224429388500902 0.19781905080565 1 1
0.251814643935642 0.230255452380505 1 1
0.224331964256492 0.216641080139115 1 1
-0.0647959405435452 -0.0580350805112365 1 1
-0.158340502621857 -0.158736353126749 1 1
0.177483632480036 0.157649396897261 1 1
0.390526671140892 0.412804928632785 1 1
-0.0534287195971612 -0.0225067278658825 1 1
-0.0784073247273163 -0.0767850756901937 1 1
0.435800087556033 0.390233827065681 1 1
0.107475754059407 0.0870379805688098 1 1
0.364394095872726 0.315981269475591 1 1
0.304092125411845 0.270840955339491 1 1
0.0377205181595006 0.0339959788750977 1 1
0.0578155948479793 0.0481575588795944 1 1
-0.118814779451249 -0.126323394840687 1 1
-0.185202292760641 -0.136863193194787 1 1
-0.602043792152832 -0.535220520216294 0 0
-0.0304489199152312 -0.0146564237765866 1 1
0.0372087252147959 0.0231715736478715 1 1
0.126176911878612 0.112058671120972 1 1
0.320195895419117 0.296279517336946 1 1
0.462666679774685 0.428168264320694 1 1
0.210264340332542 0.193174026186486 1 1
-0.429437464995276 -0.390067440495708 1 1
0.12763373387928 0.124381243052064 1 1
0.158188214208085 0.147995865219877 1 1
0.11053262676854 0.103098183191814 1 1
0.488643248876625 0.432787694389249 1 1
0.0897670237650146 0.118871147879366 1 1
0.427064173668155 0.382939190885252 1 1
0.15121855369235 0.130915730236161 1 1
0.159674209606084 0.135749686374425 1 1
0.355921887405494 0.333720194584494 1 1
0.288678085155214 0.262386390137961 1 1
0.0645048356593932 0.078041199096878 1 1
0.282519013747617 0.270897228751081 1 1
0.208144289663009 0.181936991841356 1 1
0.172906863888891 0.143885805411491 1 1
0.107494188544648 0.0753226644184622 1 1
0.14388866351745 0.133367165312731 1 1
0.187065101489623 0.177660640108972 1 1
0.362609364441732 0.347945528161199 1 1
0.21768077808354 0.207039623452565 1 1
0.694938209267664 0.623520656391691 1 1
0.268565179068755 0.257026003857438 1 1
0.595019234174748 0.523059934086502 1 1
-0.0513329601062653 -0.0380339845623201 1 1
-0.0896438037408411 -0.124247167744503 1 1
0.557258014396737 0.48513039634372 1 1
0.128100222841835 0.113376633177384 1 1
0.207332982124953 0.17934252524658 1 1
-0.0604569608355317 -0.0530736704404646 1 1
-0.0200909694798969 -0.0192258995230594 1 1
0.0976668568968541 0.084788766247127 1 1
0.214876972821111 0.189933473537144 1 1
0.104673245314313 0.0925013903888698 1 1
0.0512701591059294 0.0498739478820826 1 1
0.0500602444284213 0.074149765618652 1 1
0.0936499111392331 0.00374556059399031 1 1
-0.0320304619045298 -0.0264573547425726 1 1
0.480044260066353 0.412890018221772 1 1
0.361497853387986 0.318057022706501 1 1
0.0355976548615095 0.0390002222426067 1 1
0.434162737782878 0.412786340822042 1 1
0.419109189064493 0.37340922134249 1 1
-0.0968430378384127 -0.0842421676094983 1 1
0.0308951792456804 0.0133144805569629 1 1
0.354713867479353 0.314714473638378 1 1
0.13253475984839 0.140787673366125 1 1
0.180131515564296 0.0993302626276752 1 1
0.341312889210392 0.292013014428587 1 1
0.29689431902253 0.269107705400727 1 1
-0.165531452416425 -0.152975770255382 1 1
0.311140560745598 0.288247757199868 1 1
0.584401745628509 0.53980544531219 1 1
-0.0602174760643646 -0.0518583444624479 1 1
0.663287612238452 0.572058944247662 1 1
0.0648644168154439 0.0548163743161043 1 1
0.178995615547773 0.147585678849105 1 1
-0.115673738346675 -0.119610377746597 1 1
0.522447817025692 0.50450822819147 1 1
0.0223222084615785 0.033893380573635 1 1
0.216428398112727 0.155628776383631 1 1
0.000409720475693834 0.00492358958349667 1 1
0.190441797482611 0.189809960263119 1 1
0.36505284568518 0.32717833583811 1 1
0.495188557445125 0.446608889545504 1 1
-0.0637441393301548 -0.0577712786785476 1 1
0.178706333313733 0.231515878712924 1 1
0.319236684175301 0.280863239983569 1 1
0.212951756846262 0.194908923339535 1 1
0.303478755352791 0.282453456369351 1 1
0.370058353481873 0.323809013703125 1 1
0.125633758873329 0.107643401201083 1 1
0.504618138223776 0.45153417590127 1 1
0.0760697522627861 0.0721624556866468 1 1
0.187502604219545 0.133049571154857 1 1
0.179716893047578 0.154110228531422 1 1
-0.179788156594827 -0.150899712416729 1 1
0.0640834019234479 0.0511516625191302 1 1
-0.212414453417035 -0.193514925111448 1 1
0.113841886763158 0.105419299276741 1 1
0.172911759107552 0.156458054902922 1 1
-0.53997052246711 -0.435380698438216 0 0
0.0140018687488671 0.0246082302694504 1 1
-0.0456309119882752 -0.0324066329586902 1 1
-0.234558534829556 -0.223953004423623 1 1
0.0350497239817873 0.0299992681878395 1 1
0.221618715594581 0.203714953064484 1 1
0.0844719485785005 0.0782852229634003 1 1
0.568273052243977 0.469156918195498 1 1
0.1545963098744 0.143648162705511 1 1
0.409589143952269 0.38750080040249 1 1
0.1115663514557 0.0773502469040597 1 1
0.0673206982484524 0.0711210539171846 1 1
0.551094636353079 0.471618287611912 1 1
-0.148592176201416 -0.125221140476728 1 1
0.570088134423262 0.510688881815986 1 1
-0.00843254476690279 -0.0111518981790718 1 1
-0.0487200336415957 -0.0419819831610073 1 1
0.203840445332583 0.20285584016065 1 1
0.391807702308553 0.35168427780869 1 1
0.233082709473737 0.194098669481325 1 1
-0.184403801707435 -0.157578360510877 1 1
0.509054461437231 0.460162562340826 1 1
0.0944624982248825 0.0557866562672211 1 1
-0.0965337202346084 -0.0759826665895265 1 1
0.0548610782427281 0.0254965485266313 1 1
0.381765893375697 0.361744512439837 1 1
-0.148793102866747 -0.145473438334397 1 1
0.015126300677333 0.00501696572089721 1 1
0.0702567357408071 0.0604615605973442 1 1
0.46383175533494 0.425221667991844 1 1
0.40395399101861 0.379244671527132 1 1
0.384583137614706 0.324178941505566 1 1
-0.1339855229108 -0.105691274678339 1 1
0.279227131934415 0.273261296381968 1 1
-0.281119995275482 -0.252024900974671 1 1
-0.0350977122676876 -0.0371486515421524 1 1
0.221007548965131 0.21200718614572 1 1
0.565058033806307 0.529475506111388 1 1
-0.433529068129866 -0.400338291848849 0 0
0.0357184011579307 0.0287212853300802 1 1
-0.0809580543959997 -0.080661040310279 1 1
0.501695321892312 0.443987236686836 1 1
0.350135885691406 0.295343016597123 1 1
0.374983275515176 0.351640973632232 1 1
-0.0281704452466704 -0.0188817231096683 1 1
-0.00432322842120414 0.00120702675770712 1 1
0.351468880093675 0.359073477348464 1 1
0.395259553974033 0.264774688624667 1 1
0.267625460208258 0.295044851989605 1 1
-0.355012939129059 -0.330797909953609 0 0
0.515520754563396 0.483134257927587 1 1
0.533184488336624 0.473740973703323 1 1
0.220786989877127 0.196979400239748 1 1
0.161909732916651 0.131496251558602 1 1
0.635024693363362 0.556506336692427 1 1
0.3368831493797 0.283973676724386 1 1
0.612083349671988 0.562814027927441 1 1
0.0770408593976912 0.021909606726908 1 1
0.45725037677015 0.379854579184765 1 1
0.574166637647587 0.50971064965086 1 1
0.752898676540747 0.675429589928889 0 0
-0.0419829852382159 -0.03596547365861 1 1
-0.341232322712035 -0.296096087532883 0 0
0.0371690654684604 0.026258220983154 1 1
0.363106439393038 0.319153526713344 1 1
0.302257713535961 0.273714022947047 1 1
-0.133707935642412 -0.079521159787109 1 1
-0.0764189471695493 -0.0584892956911064 1 1
0.216858277477105 0.182311528707579 1 1
0.246835103319372 0.3324894288815 1 1
-0.014977488267592 -0.0365297092585729 1 1
0.204204368618013 0.16996355020596 1 1
0.053608597563237 0.0390432649420136 1 1
0.156580837198335 0.167782855283888 1 1
-0.0927977768746654 -0.114790340685109 1 1
0.131711423525717 0.10517327367452 1 1
0.1513960053517 0.13737575894999 1 1
0.161820831496395 0.165379931267318 1 1
0.185155938756143 0.162601678612351 1 1
-0.0913299803296233 -0.118431530666087 1 1
0.161625671083407 0.156172484272623 1 1
0.00560505308699778 -0.017738636332118 1 1
0.400041113933519 0.350764943780414 1 1
-0.00731082572049001 -0.0169171220604312 1 1
-0.193252101075929 -0.181679169603446 1 1
0.461387685597289 0.360296401538305 1 1
0.254559963713729 0.222448211224021 1 1
0.12752416471062 0.0971057775272908 1 1
-0.0755159902176459 -0.0735877243414664 1 1
-0.135974438409297 -0.0960040326211115 1 1
-0.053040702147476 -0.0321616391250214 1 1
-0.0183488000016107 -0.00614051741064936 1 1
0.250241218196059 0.214344220019251 1 1
0.214302276046015 0.200390882805215 1 1
-0.13179210842552 -0.0775084094830659 1 1
0.10682165176941 0.0674729104318509 1 1
0.276496159170534 0.253597844190244 1 1
0.340159533198864 0.292137692059832 1 1
-0.00652534347908604 -0.0103522256066418 1 1
0.557789443188711 0.506611461604894 1 1
0.4185416100062 0.372728948506253 1 1
0.162359076842299 0.157206580732507 1 1
0.375607491441059 0.321634770601776 1 1
-0.0290536785111276 0.00356428863482827 1 1
-0.0855386792682177 -0.0910180829314421 1 1
-0.146588629876687 -0.112025839571706 1 1
0.069052055237095 0.0619826278663169 1 1
0.089068526286174 0.0731994635956284 1 1
0.151413261273764 0.145800248592823 1 1
0.104441619373019 0.088902900388016 1 1
0.322729802478923 0.288272344273304 1 1
0.301555539629394 0.283352563951573 1 1
0.322618265910862 0.306033544583101 1 1
0.298891030674588 0.291555171747792 1 1
0.60375451923028 0.565476406268969 1 1
0.548189161435277 0.543547311696483 1 1
0.112780709902112 0.101694803588937 1 1
0.0584562630976729 0.0163741328131968 1 1
0.214550883672503 0.195525348793582 1 1
-0.0828195358672397 -0.12677548996539 1 1
0.142254530676816 0.121890316296517 1 1
0.188683585546531 0.161880215286406 1 1
0.0499561209163229 0.0573155308250256 1 1
0.185717982098666 0.228292448122458 1 1
0.211896752192638 0.195568346889514 1 1
-0.131284004126716 -0.124835225588585 1 1
0.223923469545105 0.214136922395741 1 1
0.345709587438511 0.349309244346578 1 1
-0.205369248343824 -0.194596682929338 1 1
-0.0847350551274054 -0.0747067883485836 1 1
0.20244643544821 0.211809884803335 1 1
-0.0633924321402657 -0.0583559144048096 1 1
-0.0191140524963067 -0.039085617236197 1 1
0.335943832479749 0.296744221707068 1 1
0.231489687207214 0.196402341282804 1 1
0.468837199119259 0.43378406824329 1 1
0.395953644264591 0.426268468635526 1 1
-0.142242826255575 -0.152825700932391 1 1
0.425888410000639 0.376041212416748 1 1
0.310504528009126 0.268259019591121 1 1
0.703656603001547 0.589909838571102 1 1
-0.396937463895299 -0.364344309210698 1 1
-0.0645132215732336 -0.0363837024358692 1 1
0.290898423186751 0.214663091696684 1 1
0.00383499571252593 0.0771732359846298 1 1
0.190410819644384 0.168741361996625 1 1
0.169816818914594 0.15525221674848 1 1
0.399880624532845 0.311744886981767 1 1
0.221178668876818 0.179477212528174 1 1
0.360504205430624 0.301919000428564 1 1
-0.0597379194069392 -0.0565492782502764 1 1
0.119830539277377 0.107414096159904 1 1
0.342689754232697 0.33981229012214 1 1
0.466540138327391 0.412422015166418 1 1
-0.358050404703992 -0.310225973900868 0 0
0.0351638615672934 0.02309325760212 1 1
0.0108192608355381 0.00471848636652629 1 1
0.16272267413351 0.143786376966176 1 1
0.00693987665374671 0.0170579103263863 1 1
-0.246734292469009 -0.209673913286901 1 1
0.221447716585411 0.220968692811704 1 1
0.195805958095293 0.165240668847128 1 1
-0.125850325988187 -0.107792578500553 1 1
-0.00652523677264747 0.0356856305476105 1 1
0.134068138668803 0.102797665750872 1 1
0.173207290125805 0.155213732565597 1 1
0.127591742595352 0.10792130539639 1 1
0.198569210494814 0.181894309022808 1 1
0.408642705048844 0.374228374923125 1 1
0.225527264512484 0.196243972011853 1 1
-0.0426191106118858 -0.0235958939025958 1 1
0.111892986711382 0.111050835417817 1 1
-0.031867242115122 0.00257866415136848 1 1
0.427795087939416 0.376721611432925 1 1
0.325105904569861 0.299220675302881 1 1
0.033564925032196 0.019996024036381 1 1
-0.119432067453751 -0.0907870889902705 1 1
0.164298501095714 0.151314561088508 1 1
0.448031835186021 0.359840927037629 1 1
0.294880371760867 0.308850466648079 1 1
0.335741428616652 0.293499662775314 1 1
0.212703873482882 0.235296571897577 1 1
0.181801428829462 0.166038631316422 1 1
-0.0474177173412933 -0.0308523877166749 1 1
-0.20994504778004 -0.183795718748021 1 1
-0.445645424744603 -0.411255947847829 0 0
0.343067966799863 0.292156185808406 1 1
0.197017668800223 0.184536335142094 1 1
0.107074902355131 0.110045917569954 1 1
0.162399673788531 0.200750422440376 1 1
0.232891632263819 0.241072610614916 1 1
0.0975650876026219 0.105982182410375 1 1
0.606539543831905 0.556609942796662 1 1
0.308775456355718 0.248947876472332 1 1
0.5265115280706 0.501748563281629 1 1
0.15338855082077 0.159403013165058 1 1
0.235815954906917 0.217917362777036 1 1
-0.0223861337986321 -0.011314146840761 1 1
0.0396851397224864 0.0379408896169798 1 1
0.355958006305023 0.317218838847988 1 1
0.111464970065657 0.153738767172673 1 1
0.01378716327874 -0.00386111013796647 1 1
0.492802318787166 0.428102300608361 1 1
-0.109075025683797 -0.221061055348001 1 1
0.224097777497336 0.226824083112063 1 1
0.341753276242566 0.347168161076472 1 1
0.372320271454843 0.355103817896888 1 1
0.0859183327234552 0.10160746394168 1 1
0.381582264785914 0.331985790919745 1 1
0.189528128956811 0.16964362033065 1 1
0.516124151969889 0.443407185696531 1 1
0.410740761020474 0.353264253713441 1 1
0.318333431066503 0.286934889719357 1 1
-0.238072355444593 -0.216452168083133 1 1
0.377904381223709 0.350761102491066 1 1
0.00796097757726558 -0.014847935521445 1 1
0.272595327390401 0.274302571767674 1 1
-0.0158214357770973 -0.00308513859678348 1 1
0.297996614164739 0.273024363063202 1 1
-0.038890710170205 -0.024373373692182 1 1
0.432498638270315 0.360396613581865 1 1
0.283504378685005 0.237669699524118 1 1
0.335085587306188 0.298413567227217 1 1
0.0645148312479887 0.0570856111970598 1 1
0.107406589196475 0.0874235978531195 1 1
0.107395484842371 0.0954210550286783 1 1
0.480142788430045 0.418367850001698 1 1
0.0236330067609973 0.0386795550253959 1 1
-0.0736341531671428 -0.0786926704457879 1 1
0.0575528248687011 0.0926713292464277 1 1
0.190086935898033 0.195492331515604 1 1
-0.344561285069701 -0.327872334038333 0 0
0.534254181490551 0.485802336342315 1 1
-0.396330079819741 -0.386146545888459 0 0
0.223327692671822 0.189072971343664 1 1
0.337527859308408 0.309847729449997 1 1
0.423140853708025 0.378904516031554 1 1
0.245908945503017 0.234978400732631 1 1
0.604107779522784 0.540531948458018 1 1
-0.0111849645153936 -0.00113842897664771 1 1
0.160466287138393 0.138724174553174 1 1
0.744988108279006 0.690349563664144 0 0
0.369146555883214 0.338163362848139 1 1
0.209647205694047 0.22307264403992 1 1
0.46406615448934 0.42634396781038 1 1
-0.0919620244579089 -0.096449037184 1 1
-0.232294991871359 -0.233926025428269 1 1
0.329052585809245 0.294687225520039 1 1
0.362493269897425 0.326318561476274 1 1
0.389478772247845 0.353211445878111 1 1
0.422203495906522 0.384231155019581 1 1
0.396401655619609 0.364043618774952 1 1
0.0847883584209344 0.061174913891608 1 1
0.346281090879198 0.330321448313895 1 1
0.299117218750328 0.200782138941555 1 1
0.422229749461964 0.384517341730813 1 1
0.461152975722668 0.438742595413843 1 1
0.133255598662125 0.146378804094877 1 1
0.0797603174472364 0.0703368004038561 1 1
0.223607825955181 0.199406127754649 1 1
0.267263142720776 0.248437255741904 1 1
0.0892748521425351 0.0684270087824999 1 1
0.264878550311622 0.24957899494715 1 1
-0.044410345569014 -0.0335402666600744 1 1
0.166956310530389 0.136024423582628 1 1
0.178504531882504 0.188918997897377 1 1
0.301768131556774 0.268731462745091 1 1
0.0219675925724762 0.00411075744329757 1 1
0.515429598199699 0.455154274877644 1 1
0.195944652873933 0.211256476117348 1 1
0.0261441945663148 -0.0132034151470128 1 1
-0.0726758778389842 -0.108558123088829 1 1
0.611805415819151 0.550522027501939 1 1
0.316169551280079 0.287217702261774 1 1
-0.0528590206205167 -0.0448318793749555 1 1
-0.0459060754098202 -0.0393291915459261 1 1
0.0910953948240699 0.0816981444984353 1 1
0.229090076041568 0.194147704290434 1 1
0.118511056905821 0.107159143456768 1 1
0.194167723084192 0.177007715973514 1 1
0.520853262937605 0.426551812720645 1 1
0.345393417850839 0.312557091561697 1 1
0.177317263531269 0.214299071443041 1 1
-0.292472760113591 -0.279395150482913 0 0
0.135259203076299 0.138772836418749 1 1
0.168619717293657 0.147497933284692 1 1
0.19570565951721 0.158661208446057 1 1
0.0354846522706024 0.04397634193714 1 1
0.547971114705964 0.476689405248006 1 1
0.336076944472412 0.316796920257417 1 1
0.236268740810335 0.214043984436075 1 1
-0.0154358198610017 -0.0218339508299579 1 1
0.663091625076701 0.587123794008471 1 1
0.319262890110665 0.287311238107677 1 1
0.0814848452924842 0.0833823787949407 1 1
0.00297225312863378 0.00574616841376716 1 1
0.529821275155758 0.507027918335595 1 1
-0.161447789103868 -0.122504937966467 1 1
0.163840236946137 0.162553620953063 1 1
0.180978373733212 0.152727853153558 1 1
0.46366854441437 0.410747207843196 1 1
0.219876085710267 0.196220382136422 1 1
0.353838837074948 0.298991052338159 1 1
0.332966933363487 0.325692128010473 1 1
0.560947091334269 0.516804710055911 1 1
0.296423270003593 0.237369981205921 1 1
-0.179543909260742 -0.159900778450946 1 1
0.20392012385071 0.193103467675367 1 1
0.278998689226415 0.191474829123013 1 1
0.303866087231531 0.219877876558203 1 1
0.211053519826633 0.214254125318491 1 1
0.156170891278778 0.11484929983362 1 1
0.455752845948538 0.409523439774928 1 1
0.00354960073920071 0.0297514405953152 1 1
0.590496187285667 0.517479520465135 1 1
0.0689159822252412 0.0985714622059007 1 1
-0.130746262085569 -0.118538375407289 1 1
-0.297236893453955 -0.265094435482786 0 0
0.143949035079483 0.138653180395617 1 1
0.438421292062506 0.361930102568605 1 1
0.0450653112893975 0.0392898300255145 1 1
0.39056115924154 0.372018803074243 1 1
0.561174282601933 0.51486398267674 1 1
0.215737694262116 0.194053981783434 1 1
0.315624973942825 0.27646915945047 1 1
0.193966947460677 0.187985062017122 1 1
0.264699848138096 0.227689239329313 1 1
0.133196620394616 0.109243047141933 1 1
0.574131462616537 0.519937366611223 1 1
0.46209877670561 0.421464020745017 1 1
0.330006053045384 0.29004548015884 1 1
-0.00556828829736446 -0.0178645767981359 1 1
0.291853046122838 0.244846954577511 1 1
0.330987356352447 0.276581608854908 1 1
0.239079084616778 0.234158316530668 1 1
0.164682017262034 0.137249757917235 1 1
0.0094910747773932 -0.00158013132295577 1 1
0.405745999449037 0.376795704196484 1 1
-0.0157782978590607 -0.0151510736637878 1 1
0.450788764231237 0.413793385426974 1 1
0.423570325416034 0.410547945460737 1 1
0.254967196295311 0.245980214073157 1 1
0.802128631773242 0.730219661480234 0 0
0.197800195045083 0.183471998578756 1 1
0.967107371880765 0.862110857017579 0 0
0.447075685706716 0.411136260111953 1 1
0.0679484784997446 0.036850702326238 1 1
-0.24604175133029 -0.233569587800477 1 1
0.310275720976983 0.2734262227313 1 1
-0.161654652806061 -0.157073107206279 1 1
0.0185703393627457 0.00942351430867475 1 1
0.354194190562231 0.301368342959676 1 1
0.889982672446465 0.780028810812521 0 0
-0.476694999425029 -0.40446087896086 0 0
-0.177462779958404 -0.166978340987064 1 1
-0.143901991852224 -0.122712207414314 1 1
0.163554135911708 0.149961330169416 1 1
0.268721747547086 0.241945992661031 1 1
0.600247909623474 0.542890592128483 1 1
0.00108714324965902 0.00691271877554264 1 1
0.236588687643898 0.22926611162401 1 1
0.295862455552478 0.244222780540382 1 1
0.468240237742388 0.405464608183001 1 1
0.298803949980555 0.258582378526503 1 1
0.132866731069433 0.114960073812602 1 1
-0.172844793039975 -0.141897729373773 1 1
0.151631614766528 0.135330733142565 1 1
0.0764573684060298 0.0663147461720889 1 1
-0.0505237259683891 -0.099918921224895 1 1
0.308102283392101 0.272680310211 1 1
0.146096193863473 0.170943405016041 1 1
-0.303624124058993 -0.268083394145357 0 0
-0.104021119735757 -0.0948535870671669 1 1
0.0586150112587823 0.0702889886811512 1 1
-0.189054159798328 -0.153371961062592 1 1
0.345567583325992 0.308201522942849 1 1
-0.00411959457130599 0.029221876990975 1 1
0.0847329024158682 0.0850245898973492 1 1
0.224508088313448 0.249222140388987 1 1
0.224875840569814 0.194431251447743 1 1
0.0238621159323652 0.0300790601145248 1 1
0.290920951968657 0.305317705425377 1 1
0.520903626847952 0.460720514567644 1 1
-0.239213011693308 -0.283012178263714 1 1
-0.0206970080922027 -0.00173741518368164 1 1
0.231807464223856 0.189941375095126 1 1
0.639271318254189 0.578007502775731 1 1
0.140368373682416 0.147589945683094 1 1
0.569165952787918 0.552288041766929 1 1
0.155313507882253 0.128789709782298 1 1
0.314838758477732 0.290040686077844 1 1
0.0887371946019278 0.066765272974215 1 1
0.351536732360894 0.31609545371374 1 1
0.61894832749236 0.558418186687879 1 1
-0.179468200520088 -0.156706876145808 1 1
0.24526950446736 0.229677206005873 1 1
-0.190614081839935 -0.128670045942815 1 1
0.0599324682456626 0.0713490384185562 1 1
-0.145900797251088 -0.147049908554104 1 1
0.0920690601269279 0.0486806469437525 1 1
0.421891580378703 0.370453146461419 1 1
0.349923677606764 0.316646242875656 1 1
0.526470375632773 0.491155645646552 1 1
0.528650035459052 0.472478500855917 1 1
0.365617709478844 0.335297467530843 1 1
0.277576404316763 0.278745813285977 1 1
0.26422633316035 0.234660892200575 1 1
0.267590865596293 0.255229176845837 1 1
0.830769229397636 0.758014988239973 0 0
0.242883419842957 0.228037936188972 1 1
0.203448536177248 0.180866614286572 1 1
0.256123313015207 0.230878501583774 1 1
-0.3040751549115 -0.257307441702041 0 1
0.49699115993528 0.44689448679943 1 1
0.23349098799763 0.203845434537491 1 1
0.211232993863894 0.161603313545688 1 1
0.200180978890995 0.189069882311431 1 1
-0.156916003214504 -0.141505598309503 1 1
0.565364498483544 0.531302141978744 1 1
0.0248307357769192 0.00804867237605861 1 1
0.199744552289356 0.179898661791249 1 1
-0.139446145096813 -0.12667162545207 1 1
0.346709010865468 0.314013232041998 1 1
0.234259877843717 0.27159230752016 1 1
0.0540759226672775 0.0629789715714032 1 1
0.0657339415841076 0.0714983510682842 1 1
0.485180698520296 0.439624783996332 1 1
0.195624347226471 0.197814990423425 1 1
0.0676718425804026 0.0739248687884679 1 1
0.220494249649847 0.223851078788868 1 1
-0.0837883431707207 -0.0748434759879388 1 1
0.361971526988179 0.313202311489096 1 1
0.036620532682402 0.0293899255801369 1 1
0.510116712114169 0.456163259077527 1 1
0.425864367501504 0.316197583892668 1 1
0.0381627942626778 0.0416461591122603 1 1
0.407533708142307 0.351951708757339 1 1
0.359445774581591 0.324643856442474 1 1
-0.0852303734804356 -0.060787521474083 1 1
0.100530942449102 0.0835928621576089 1 1
0.139928057837302 0.139928015828921 1 1
0.0334154807851106 0.0265133705039957 1 1
0.301463328917652 0.276899673730047 1 1
0.132458223303626 0.0833371139170588 1 1
0.391928834890908 0.387382548221664 1 1
-0.202755607194066 -0.190466259495775 1 1
0.17847571089868 0.162464158388923 1 1
0.181628856053186 0.0983594727566352 1 1
0.0142855916741427 -0.00161712221836463 1 1
-0.129959268547698 -0.101673543624784 1 1
-0.162269920707342 -0.17162037902546 1 1
0.456728657555131 0.401803996482007 1 1
0.358531937643495 0.333922472860044 1 1
0.400785463271043 0.345318922485528 1 1
0.147343554678515 0.128670317254972 1 1
0.111110539260306 0.100390143193296 1 1
-0.0845656139852672 -0.0274579288294951 1 1
0.455608774566522 0.504900756674072 1 1
0.115389662260177 0.104274198655005 1 1
0.453598808542257 0.405200565360314 1 1
0.350298597859886 0.315313497888253 1 1
0.187384299195129 0.175048566006419 1 1
0.293702060339426 0.268929172837593 1 1
0.15255087272061 0.130601478690141 1 1
0.193739234027676 0.180249400532879 1 1
0.00297206049405135 -0.0250884820170661 1 1
0.165664025448445 0.158095070959553 1 1
0.278863995004749 0.243456231049166 1 1
0.0993893533315457 0.0757097244165604 1 1
0.30767005949933 0.299468046895426 1 1
0.529800557862307 0.478780106310847 1 1
0.0508387697967647 0.0371765207180159 1 1
0.0905833411550028 0.0718375306802649 1 1
0.194776576677617 0.16404616632797 1 1
-0.434569955312188 -0.36979562878002 1 1
0.0326746099012867 0.00497553515864138 1 1
0.317665289572524 0.290081446546645 1 1
0.044614896298815 0.0594124974503611 1 1
0.0978390325094349 0.082600784181277 1 1
0.675694623595146 0.593514369695815 1 1
0.0767579005768937 0.0728799380445102 1 1
-0.0856382683846839 -0.0331564825283872 1 1
0.068033338991091 0.0440301145561122 1 1
0.15998839559105 0.135583576663547 1 1
0.105595988412727 0.0716028197444001 1 1
0.0544021165995381 0.0738910974130128 1 1
0.287695656174744 0.248256154222552 1 1
0.00916027130232212 -0.00595545284633128 1 1
0.428107351882034 0.402521198935627 1 1
-0.0717396693780325 -0.0583505799753664 1 1
0.0118894122928828 0.00551459147712884 1 1
0.387198371515527 0.360731208687381 1 1
0.25797611066522 0.250918571411533 1 1
0.530967117908487 0.479970759478055 1 1
-0.32306914332953 -0.310665708412733 1 0
-0.164007197270906 -0.168467643902531 1 1
0.676316817941856 0.611963402072551 1 1
-0.0437371899098551 -0.0254103198658375 1 1
-0.415993358656387 -0.28273934274848 1 1
-0.417470165766312 -0.361288656949058 0 0
0.508800987704032 0.450329488410187 1 1
0.570632094745709 0.525396742932255 1 1
0.0100210311516482 0.00532949813807796 1 1
0.566813875681689 0.498355894876325 1 1
0.455677123879298 0.424378720712969 1 1
0.0309044870843104 0.0437744547955019 1 1
0.321745655447649 0.283197848474031 1 1
-0.0122681941784489 -0.0464060593796196 1 1
0.330802503835736 0.296776752029482 1 1
-0.0925180601953441 -0.0868605455382172 1 1
-0.020511210376753 -0.0320359684978048 1 1
-0.15896869304522 -0.143451170610291 1 1
0.179187205916696 0.0896258525629999 1 1
0.474289232340163 0.409007302689441 1 1
0.170018014939486 0.158797341991957 1 1
0.143992311970756 0.153690982088135 1 1
0.40624211793988 0.370323450807969 1 1
0.0591368698000269 0.136705154656805 1 1
0.171641430656886 0.161171450420332 1 1
0.155768962166734 0.13315568549932 1 1
0.292425926906421 0.249527859361762 1 1
0.0803922434200039 0.0759005242073227 1 1
0.0133589833464316 0.0248466257813554 1 1
-0.0133096954353617 -0.00716023774370241 1 1
-0.0347518589820568 -0.0267228901938394 1 1
-0.0371546940087549 0.00669427770126858 1 1
0.245037375778083 0.227412923625684 1 1
0.0969944586975388 0.122008460151832 1 1
0.289321778848089 0.262125208373746 1 1
0.400112723565947 0.354234172573342 1 1
0.348630805198591 0.318405194013943 1 1
0.0652762522907848 0.0444096664816098 1 1
0.199551464706575 0.182270742157111 1 1
0.412094502095149 0.357062431772022 1 1
0.0865824348914579 0.0841098933207936 1 1
0.558694855811676 0.501187032205834 1 1
-0.426495038933501 -0.295031094093573 0 1
0.530628074228752 0.470648136839032 1 1
0.212137542053711 0.201392902978146 1 1
0.249503514111978 0.220057870081414 1 1
-0.0129699736433424 0.0176695980786659 1 1
0.175819715278829 0.138974382546349 1 1
0.199257031951525 0.182497073617812 1 1
0.400546574244129 0.360774384907235 1 1
-0.0277390905178107 -0.0308575818651499 1 1
0.541793423980582 0.473717474831243 1 1
0.136770013115301 0.107191515436119 1 1
-0.0971465889857022 -0.0583192681779599 1 1
0.397632623130479 0.358185512391453 1 1
0.339993484329238 0.302081601624239 1 1
0.141346523984798 0.129122875681821 1 1
0.129970197187619 0.140186011396231 1 1
0.124032784496311 0.111870341541935 1 1
0.320074386407585 0.295582240080034 1 1
0.106579726497427 0.0858809867003454 1 1
0.346048499022222 0.324747788583326 1 1
-0.28386794159192 -0.258826632864425 0 1
0.23107051348023 0.210328603126944 1 1
-0.406845567277866 -0.395896439325801 0 0
0.495356827351157 0.445611208784556 1 1
0.173892227107996 0.175912337701683 1 1
-0.34703524355404 -0.317448872074125 0 0
0.510871648304569 0.455752612276265 1 1
-0.481302769214651 -0.446070559441584 1 1
0.32667891299085 0.22491455208387 1 1
0.503024673941125 0.472337538444614 1 1
0.518708872003271 0.462192307415512 1 1
0.792998298673247 0.752110684486749 1 1
-0.0640723430857193 -0.0762060335518093 1 1
0.203081883778166 0.177888108184156 1 1
0.34171204887265 0.331911897499888 1 1
-0.0716951801436848 -0.0680645815702783 1 1
0.354764106539192 0.301486214024955 1 1
0.106984313815685 0.105839923527642 1 1
0.00181887835963536 0.0489308546421197 1 1
0.429792428841795 0.359681880542649 1 1
-0.0336369570811093 -0.0218320957238286 1 1
-0.223526999374363 -0.196343468598478 1 1
0.374487332876194 0.387206450513624 1 1
0.134843630722018 0.101067617971774 1 1
0.357001648376107 0.329072133580418 1 1
0.0618958310917188 0.0383747142714009 1 1
0.181517673895447 0.182439932499517 1 1
0.0319343823117742 0.0264290208048979 1 1
0.23204362690682 0.214991788161711 1 1
0.848942440277996 0.775779173621415 0 0
-0.0031080355513435 1.27833473367346e-05 1 1
0.539380031314524 0.52968792977902 1 1
0.184136257001502 0.179704594442485 1 1
0.0378577281587937 0.0628836065240806 1 1
0.481091323289088 0.42839351150299 1 1
0.108163294421626 0.0884077171818998 1 1
0.573050979144029 0.4673101310247 1 1
-0.0112981409209936 0.058244080596648 1 1
0.380199213626486 0.361114163404818 1 1
0.253659793418471 0.247404301406477 1 1
0.371609953784677 0.379020640175463 1 1
0.248617153443776 0.216676645412148 1 1
0.0686477482960067 0.0628956951795594 1 1
0.252373312324846 0.212931520305695 1 1
0.0986149155858553 0.110998649687018 1 1
0.0698193494226473 0.0510773434737159 1 1
0.385970382877006 0.340031605502288 1 1
0.156457196048381 0.0958720544752662 1 1
-0.224340010164791 -0.19686395614219 1 1
-0.159137603302829 -0.136033095274451 1 1
-0.393579854974254 -0.329390407554842 1 1
0.0591564315640405 0.0035840510334284 1 1
0.427333601917884 0.38573897263345 1 1
0.756226469670556 0.671816220775838 0 1
-0.107566676821513 -0.104039803215943 1 1
0.173272128696369 0.152904470645312 1 1
0.129387428078693 0.108663704763618 1 1
0.298936371607527 0.260120256083478 1 1
0.349919381000788 0.31526912654487 1 1
-0.0458404714094038 -0.0507116451068422 1 1
0.0958756704850023 0.0903170441558435 1 1
-0.197277888172621 -0.181808429456555 1 1
0.0323719805891313 0.0101821387231188 1 1
0.268437973763911 0.258161390911502 1 1
0.104564563491265 0.0964036382839942 1 1
0.418342519319835 0.374331577964557 1 1
0.22713865539554 0.197332707235061 1 1
0.0538364855387885 0.0516118183401008 1 1
0.249748299074551 0.176315739237555 1 1
0.00795327093562061 0.00678672813800629 1 1
-0.0536968681987062 -0.0487435579295066 1 1
0.295260642127012 0.307337868877343 1 1
0.83994855858333 0.775499592670991 0 0
0.431739259143273 0.376403426942617 1 1
0.176266402274591 0.180081491285855 1 1
-0.19575800554505 -0.173851500156278 1 1
-0.379081734847024 -0.338170379295708 0 0
0.100208625016214 0.1036050372772 1 1
0.180528256467602 0.203914160771631 1 1
0.0798879912464136 0.0877289537756379 1 1
0.0658688960370731 0.074110418822189 1 1
0.126746905972828 0.122943163614511 1 1
0.202657937641482 0.183102245093636 1 1
0.228739242648748 0.208400717229074 1 1
0.0368738219546994 0.0682522656847465 1 1
0.467040210776444 0.435309438768545 1 1
0.34727447529041 0.311120789067156 1 1
0.207392311588077 0.177869387720536 1 1
0.261205169535335 0.243472924094636 1 1
0.206839646958503 0.169447003998811 1 1
0.0195472810930144 0.0021112440705499 1 1
0.186093066411083 0.184066365493428 1 1
0.410841476558617 0.376790042185881 1 1
0.139916131200679 0.159321223293179 1 1
-0.0423482074386025 -0.057303329773052 1 1
0.462450752658848 0.3936925236556 1 1
0.308656989427201 0.255391123231813 1 1
0.0698936317258548 0.0573052575629428 1 1
-0.034454710646825 -0.0335619256182663 1 1
0.112202575032635 0.126153674227032 1 1
0.143697017428951 0.124532564926482 1 1
0.122953577497543 0.124956133342107 1 1
0.161757523274451 0.13963710947862 1 1
0.285260931984499 0.271578873646091 1 1
0.193323466643584 0.148195065022126 1 1
-0.153872648999731 -0.187603716600796 1 1
0.20465198981907 0.185603521792968 1 1
0.243972568300322 0.224201307496069 1 1
-0.123380329828552 -0.119112679943479 1 1
0.220226728109238 0.178867814071164 1 1
0.138841434182459 0.148563598955191 1 1
0.152488553513555 0.186390539639691 1 1
-0.0266565594383723 -0.0264871450202624 1 1
0.397582904591429 0.374471329635437 1 1
0.179383851519288 0.131945699799107 1 1
0.0869793910742371 0.0572161733233294 1 1
0.411003079616624 0.378005489236511 1 1
-0.0623315729691982 -0.0585167860774577 1 1
0.0965928846756414 0.0824133373298457 1 1
0.215904338717154 0.194073336370062 1 1
-0.393087844556115 -0.346311515497956 0 0
0.218536776603485 0.203437285653247 1 1
0.626351157909245 0.559591434055824 1 1
-0.104225306929832 -0.102181919337946 1 1
0.130794906120196 0.11875000188606 1 1
0.362372509003559 0.321285974368862 1 1
0.0227091827622836 -0.0200233614826803 1 1
-0.336654731886581 -0.307074122860091 0 0
0.0264455673491569 0.0375717999866006 1 1
0.163752663996702 0.148774097511356 1 1
0.397645474946548 0.357373878051885 1 1
0.12559371502348 0.115946044783205 1 1
0.331252222018999 0.289962590579632 1 1
0.104786039695116 0.105031797331529 1 1
0.315089427217774 0.308084266273137 1 1
-0.180798519805761 -0.166749771837116 1 1
0.129489048799849 0.115536706003681 1 1
0.46516283131205 0.416835198638556 1 1
0.131039320594596 0.118379951419169 1 1
0.330799559472058 0.298627486128735 1 1
0.153723501296452 0.134620201987048 1 1
0.536756354698607 0.486314740901956 1 1
0.151716815433848 0.111839390527334 1 1
0.684873578969328 0.605994524159641 1 1
0.4320688820683 0.382100980539897 1 1
0.591566547940115 0.512946730930284 1 1
0.451471503581784 0.390938939239694 1 1
0.602106517180138 0.526593622131343 1 1
-0.262984371402414 -0.226504657325172 1 1
0.495120983111304 0.44524177566223 1 1
-0.235952917666055 -0.208518913790783 1 1
0.398603575176777 0.349590639217729 1 1
0.150539340186866 0.131830470618023 1 1
0.171760152531927 0.144924217965883 1 1
0.107093377331062 0.107771291502977 1 1
0.376093025520792 0.309088120261373 1 1
0.208190735935545 0.172587146915172 1 1
0.464640533407681 0.403894542172863 1 1
0.33778814493049 0.321355818442515 1 1
0.0746598317233803 0.0642361848736305 1 1
0.02795002569218 0.0266006780965435 1 1
0.344229119040963 0.30004012193391 1 1
-0.0899502966142866 -0.0692176879258578 1 1
0.166456801690322 0.131265920665826 1 1
-0.0517925889209492 -0.0491219885603354 1 1
0.152984777445079 0.138620107994762 1 1
0.196715967783411 0.203079788453812 1 1
0.29397660714843 0.272455126249997 1 1
0.136847045350852 0.144006351535622 1 1
0.365197595912209 0.295469728199376 1 1
0.267462166528071 0.231731156725005 1 1
0.150664076501141 0.142295354988649 1 1
-0.00960890736662461 0.00255781430315052 1 1
-0.0309639269701159 -0.0184112898512264 1 1
0.290924823426625 0.271056227033698 1 1
0.0299350112934967 -0.00428160534174873 1 1
-0.021379679681897 -0.0347269658741109 1 1
-0.39099374332001 -0.358531449899966 1 1
0.158000876100129 0.141457086645463 1 1
0.701844529306139 0.696473482165317 1 1
0.697568523414268 0.621684727165323 1 1
0.0958990361305884 0.10670887520287 1 1
-0.0295534516501323 -0.0136318911304635 1 1
0.273297574489994 0.249903715224629 1 1
0.530236986555791 0.465092903672562 1 1
0.135563514264721 0.101938897364449 1 1
0.165989579110928 0.165263136906654 1 1
0.429267510064577 0.371839864956527 1 1
0.369479579306842 0.331576886342322 1 1
0.342148674033808 0.325354275898884 1 1
0.294137606921975 0.291188053902784 1 1
-0.0774764202236896 -0.0675450321378292 1 1
0.690083285557772 0.658502283484559 1 1
0.236389246238025 0.201001730686053 1 1
0.701644279306205 0.616367624284234 0 1
0.663603062064722 0.58417532883605 1 1
0.289073056138115 0.251627280279565 1 1
-0.349147117799873 -0.260571581423571 1 1
0.277081474560111 0.26162692353242 1 1
0.313003619398005 0.339174618943913 1 1
0.05059075621019 0.00410679663458901 1 1
0.341895645271153 0.317470545906263 1 1
-0.000638452548465649 0.000364551259876861 1 1
0.0267411217147482 0.0283959990040604 1 1
0.0328008387368632 0.059191007172003 1 1
0.266563040797871 0.254388127843928 1 1
0.420699110378404 0.388246675268055 1 1
0.0639539838970974 0.0478117104338858 1 1
0.211468681490259 0.234509812664041 1 1
0.308467513437283 0.282768580108899 1 1
-0.190074789458706 -0.176860438055621 1 1
0.398870748703474 0.357179586297681 1 1
-0.1252376836046 -0.0996557951873227 1 1
0.249993670051025 0.226752357286407 1 1
-0.0523970288925636 -0.0431740271339776 1 1
-0.0652676823016635 -0.0355397419568778 1 1
0.384524142296677 0.342913570723687 1 1
0.301488706805039 0.243289146033309 1 1
0.4291985657702 0.386745747433696 1 1
0.354118520829792 0.311397160042818 1 1
-0.0229427200455757 -0.0211520590595067 1 1
0.250016024278582 0.245390310670251 1 1
0.332835825597063 0.309667784289487 1 1
0.283301468584097 0.237353776225215 1 1
-0.131512700888121 -0.107152611310252 1 1
-0.30900438051121 -0.265522032114648 1 1
-0.0925239853823667 -0.0734687360672171 1 1
0.210289138230945 0.169807706541774 1 1
0.373015633067178 0.33395999688302 1 1
0.0761367593238731 0.0647668129934456 1 1
0.40128622355204 0.358674379451149 1 1
0.386937794418888 0.348514558750205 1 1
0.369852328807394 0.366673423891384 1 1
0.222522565608303 0.220427437147769 1 1
-0.0584933631124438 -0.0550889356091804 1 1
0.36439571075856 0.356649183083547 1 1
0.0825428775115722 0.175420032047295 1 1
0.371723738089219 0.336513478151316 1 1
0.178764013443355 0.167940626366917 1 1
-0.107547346479441 -0.0966723155728853 1 1
0.0886688802738596 0.10365725770307 1 1
0.614535484271795 0.588892228606806 1 1
0.411709369641187 0.381406778989683 1 1
0.271203500384907 0.238081523498974 1 1
0.315901279468477 0.307736721936608 1 1
0.320124656934933 0.306019917153575 1 1
0.0702775013903679 0.0940583492037068 1 1
0.230361786028108 0.249599291173665 1 1
0.0997224502744597 0.0880338546436023 1 1
0.540654020276135 0.516470199811655 1 1
0.252354000806164 0.235662532908088 1 1
0.0898363672344144 0.097364576283011 1 1
0.517322265796262 0.517632059598886 1 1
0.435840584372503 0.382848264771248 1 1
0.186189558438014 0.130498886584776 1 1
0.0649484050192364 0.0674428631840268 1 1
0.041353182565725 0.0172571866454082 1 1
-0.0785193972356371 -0.05348401431431 1 1
0.354860044234965 0.367622982866613 1 1
0.329163343367128 0.267305449177001 1 1
0.287120377532188 0.301629944030707 1 1
0.558217224057689 0.535334536005023 1 1
-0.134105805831119 -0.11947929162684 1 1
0.174515845575408 0.0971652090861008 1 1
0.412683441078216 0.369051133283122 1 1
0.00344634569772541 0.00830712104651334 1 1
-0.14774485955404 -0.124318533637245 1 1
0.491923755555809 0.467919303121064 1 1
-0.168504698304473 -0.154259809507787 1 1
0.47647270096612 0.428058525421322 1 1
0.427609366725145 0.405844570834841 1 1
0.197376991820549 0.162866862125338 1 1
-0.0380928532237812 -0.00951494638291067 1 1
0.099928664449648 0.0912893523037962 1 1
0.271602591497911 0.241371095455475 1 1
0.471464676855796 0.471735562524393 1 1
-0.198290989081245 -0.166584275678534 1 1
0.135982496384462 0.112981310235004 1 1
0.0678764011951418 0.0212451800868212 1 1
0.635226730177217 0.561964893325732 1 1
0.432613651658856 0.36074301348628 1 1
0.446556558564537 0.389323747243428 1 1
0.425576738897551 0.365349470571732 1 1
0.515808159638945 0.491116391785455 1 1
0.408595148838877 0.367502190403575 1 1
0.10743827162239 0.0860477907802559 1 1
0.418358113742273 0.391599925538302 1 1
0.076700528564877 0.10102338446176 1 1
0.336010650445508 0.293991992591456 1 1
0.318601628657754 0.293944744078271 1 1
0.334849107071772 0.294829832426067 1 1
0.130339853631796 0.114803076252167 1 1
0.151776493465994 0.107861557032811 1 1
0.323194057775517 0.297288145505718 1 1
-0.319454997588115 -0.333096575525485 1 1
0.201264047517129 0.158855859510301 1 1
0.070377053746613 0.0597696036032266 1 1
0.124792669173447 0.0925919698913146 1 1
0.0522902639129324 0.0338418332299763 1 1
-0.0767826994157168 -0.0602898355368862 1 1
0.0599955716886002 0.0445631633118519 1 1
0.111099337039704 0.10991163524008 1 1
0.0763170242304754 0.0809834062591501 1 1
0.0728439934183371 0.0824022688670801 1 1
-0.0199206280052622 -0.0300988661671566 1 1
0.281858618689523 0.244071875294577 1 1
0.391518162335393 0.385326167124685 1 1
0.338755315383788 0.32893776316218 1 1
0.0830930359895142 0.0727207712796118 1 1
-0.124629659867833 -0.116577574313567 1 1
0.0730506076772749 0.0647100879625794 1 1
0.149566242174621 0.120237844438572 1 1
-0.0532565422541782 -0.103077622246181 1 1
0.313444911774615 0.271672790914893 1 1
0.447989399080718 0.407906329347108 1 1
0.315424599522694 0.273620670740732 1 1
0.517026725394702 0.399321831925626 1 1
0.138960806008552 0.12476564082526 1 1
-0.0373056663159962 -0.0409860871684413 1 1
0.356315020664738 0.202397279306459 1 1
0.00211604633069679 0.00546094745453121 1 1
-0.192929666846922 -0.170172989359017 1 1
-0.00356160942217659 -0.0103737808147098 1 1
0.0784826966275114 0.108231499868484 1 1
0.0627363374028202 0.0903730079060829 1 1
0.109477065436369 0.0948303916606442 1 1
0.487154201012364 0.414461633006291 1 1
0.075588267538985 0.0690433745268559 1 1
0.0626599869265262 0.0655254111354564 1 1
-0.0208720518018981 -0.00607421778193088 1 1
0.139799053844304 0.134497888415178 1 1
-0.0386006067081654 -0.0463309977969936 1 1
0.0930503263797561 0.125958189983071 1 1
0.527328259864875 0.466900630600644 1 1
0.59569153833231 0.525986388444514 1 1
0.295914493153648 0.279587217914643 1 1
0.0165146805061071 0.0195590672083496 1 1
-0.428412743848137 -0.36887488199649 0 0
0.127285648246174 0.100910521511291 1 1
0.360165234032265 0.332469139144609 1 1
-0.0334227176527121 -0.0344705743304281 1 1
0.298270604464207 0.273153862019293 1 1
-0.23770333036503 -0.230376569182177 1 1
0.161380703530637 0.162713716639132 1 1
0.455252324114532 0.42521872391338 1 1
0.411588340656958 0.368973724240648 1 1
-0.195591600492531 -0.134817997689779 1 1
0.186182068778099 0.161072716781137 1 1
-0.438716954169608 -0.39484814579587 0 0
0.345811279390776 0.31634856955938 1 1
0.492019585282979 0.442271271719881 1 1
0.530597231003793 0.484990275211783 1 1
0.101823481194662 0.0356615508624751 1 1
0.191386017272694 0.185083582577409 1 1
0.168365234533008 0.152900341001086 1 1
0.0657382674540799 0.103900581159151 1 1
0.169986899011801 0.146779225800684 1 1
0.245003442669484 0.220994607945071 1 1
0.488528191970906 0.428075009516657 1 1
0.106786553451277 0.0917119333817828 1 1
0.467011839646352 0.422338484767409 1 1
0.207799152266821 0.201023516138744 1 1
0.106855177584313 0.102207050354103 1 1
-0.134311153332934 -0.113327388666472 1 1
0.029733724714184 0.0226171031060413 1 1
0.250452927676364 0.242953598963407 1 1
0.0471149684285781 0.0651013746921077 1 1
0.414075596099525 0.336681719887335 1 1
0.395292985986938 0.343217320375432 1 1
0.1760705251508 0.18258245993515 1 1
0.513718834511396 0.481108616971001 1 1
0.194428654808944 0.184646332253772 1 1
0.689547143525475 0.591892196752298 1 1
0.216572492148266 0.185521294685668 1 1
0.0179799693514473 0.072821594013119 1 1
-0.0728923102498757 -0.0948248151934328 1 1
0.0590425669199858 0.0414853822526537 1 1
0.490056676548756 0.46452671150453 1 1
-0.0412818957995769 -0.0329510060254017 1 1
0.468906378820265 0.430060849542475 1 1
-0.339899048793467 -0.306664007560122 0 0
0.119201269524519 0.0921157252381488 1 1
0.350991157798716 0.336149038925962 1 1
0.114803691267417 0.11195577029675 1 1
0.138275663548046 0.111248956744123 1 1
0.18489603581224 0.129637538779764 1 1
0.308010594771131 0.305969231413819 1 1
0.0858473847283644 0.0712200969474534 1 1
0.335736791960823 0.277676195356467 1 1
0.219059989076842 0.202808195363675 1 1
0.0962544967489939 0.0901546928156215 1 1
0.0083608555608372 0.0126936732544288 1 1
0.0912613791047183 0.0707382315352839 1 1
0.345941570219851 0.354768129290256 1 1
0.123425059583797 0.107199428431911 1 1
-0.0737327997516252 -0.0975128360302797 1 1
0.0771810218492393 0.0495754506601462 1 1
0.387965650052017 0.345161064715731 1 1
-0.184539859968648 -0.156818486669386 1 1
0.186449361551045 0.165953227743062 1 1
0.233217986410202 0.221784390031376 1 1
0.229660994880537 0.181852258108703 1 1
0.166737580630516 0.153625480188617 1 1
-0.0861629982722164 -0.0731334176041244 1 1
0.225931673577247 0.230098636243636 1 1
-0.163923850397496 -0.155211606395715 1 1
0.0957233349132182 0.104865432627716 1 1
0.457849674546885 0.427319305056293 1 1
0.0718864157523555 0.0664782714449438 1 1
0.633968761196829 0.564405691639594 1 1
-0.113427836577249 -0.117143235858275 1 1
0.309983803681494 0.239658805867421 1 1
0.720918560311271 0.62463541861999 1 1
0.934276952634528 0.834124509296253 0 0
0.199440339114503 0.208110792857535 1 1
0.0249306945221166 0.027387253781734 1 1
0.199705932659582 0.195913226440746 1 1
0.172027224294196 0.156116333220394 1 1
0.159103371016152 0.170775988484368 1 1
0.0286235426299482 0.0589400207678518 1 1
0.0261323729712304 0.0155679093211414 1 1
0.0233222094444642 0.0474860537124209 1 1
-0.062840020019095 -0.0678640506290352 1 1
0.168361989920489 0.147357088570526 1 1
0.0305857938492138 0.0497483627312574 1 1
0.221470047054898 0.215232124971605 1 1
0.520926082449462 0.458558260453965 1 1
0.290519123304419 0.238983580044471 1 1
0.468538319023357 0.430267749678376 1 1
0.286186732158785 0.25084851556821 1 1
0.402187296567829 0.347147404199917 1 1
0.60545478256109 0.546737726263434 1 1
0.185049315503406 0.16533989870721 1 1
0.656889561383731 0.585092139108581 1 1
0.270494098947683 0.254355603967441 1 1
0.227907679284452 0.203444211516816 1 1
0.0571353372946772 0.0508915847853101 1 1
0.177992015267538 0.146146682810594 1 1
1.12085661336743 1.0291939152311 0 0
0.104747500431339 0.127349660338999 1 1
-0.0272077200780179 -0.0735839777120399 1 1
-0.183440256996884 -0.161820802923971 1 1
0.139214754555639 0.132812225734813 1 1
0.208099495498755 0.205066146689562 1 1
-0.117248730922163 -0.080515190136118 1 1
-0.0402275850249105 -0.0824450783023188 1 1
0.1436892394478 0.113943903340958 1 1
-0.201429640034928 -0.229776407258498 1 1
0.360311758771264 0.33164618196159 1 1
0.503850183774121 0.461643856293862 1 1
0.141637009205722 0.133784475237537 1 1
0.31386669545511 0.264583890794284 1 1
0.239436700636462 0.196377886120962 1 1
0.355564900379514 0.319621369794357 1 1
0.278209322221206 0.268722343730092 1 1
-0.161142882999738 -0.122005120892487 1 1
0.340151413972054 0.320202596239466 1 1
0.20380498946857 0.185571073412144 1 1
0.0780287545825872 0.0347879400555905 1 1
-0.104661465763292 -0.106561673388171 1 1
-0.140428276282723 -0.121728386618903 1 1
-0.098156112943532 -0.0540963949423539 1 1
0.133201999141987 0.122455844503177 1 1
0.283819471215942 0.246186499379023 1 1
0.237954815057536 0.207812843465959 1 1
0.498442070542321 0.517318809292174 1 1
0.11073420414795 0.0866923618426566 1 1
0.302476798014352 0.23876918007598 1 1
-0.286697401064605 -0.240732393909683 1 1
0.340846404085391 0.275624256363905 1 1
0.330161867363012 0.304065086217253 1 1
0.0549639822022232 0.111990208393662 1 1
0.200069754972625 0.188899955119871 1 1
0.198145230876855 0.175872575661129 1 1
0.0683182010942776 0.0700747248097111 1 1
0.335129588568466 0.324751911912968 1 1
-0.272319175066785 -0.251725783840478 1 0
-0.32314819782389 -0.328765735478676 0 0
0.287696783531273 0.259938852672888 1 1
0.213849512468174 0.197421789926873 1 1
0.373211141685101 0.342049505727492 1 1
-0.0285639108970101 -0.0387859283502404 1 1
0.0509998681063156 0.0488679523564367 1 1
0.13392358190663 0.0764361867903588 1 1
0.152786418280181 0.134870904307573 1 1
0.542836544174318 0.469669610961722 1 1
0.171562680878117 0.161743732316789 1 1
-0.00135393731227557 -0.0297888889370533 1 1
-0.18076629164032 -0.158102196777162 1 1
0.505322377823465 0.429131529537755 1 1
0.38650955494207 0.3661338171321 1 1
-0.0541191931047454 -0.00415438269419617 1 1
0.209708109470868 0.182297921162422 1 1
0.238276719743783 0.204921524631486 1 1
0.769827888129134 0.720040924459484 0 0
0.622689295612741 0.555145326900419 1 1
-0.478843835614119 -0.444131268388963 0 0
0.245579858323147 0.249143952899544 1 1
0.458059540789613 0.42442330853643 1 1
-0.16995665768727 -0.151869120612619 1 1
-0.328788566986142 -0.314789461949234 1 0
0.0112507543263044 0.022364802043174 1 1
0.271855286883097 0.232627024531701 1 1
-0.0105257312889641 -0.022642211058222 1 1
0.161574423540633 0.126098969260398 1 1
0.685633104985899 0.610746789425558 1 1
0.167837953024668 0.156326472132865 1 1
0.0724348340909945 0.0726953784882566 1 1
0.219981691092032 0.214969691755868 1 1
-0.238333424267973 -0.214820247620878 1 1
0.374190202806545 0.298851899049323 1 1
0.129649253396302 0.120207280908804 1 1
0.228868383295627 0.195742663666981 1 1
-0.278308430220229 -0.258274598774809 0 1
-0.240984974966612 -0.209658051737373 1 1
0.32624560299686 0.284201580050344 1 1
0.0400484592240078 0.0373479742130996 1 1
0.377624562330092 0.336558729923416 1 1
0.480114345355208 0.422779103142567 1 1
0.149088199981132 0.0765955381110469 1 1
0.0141651136569577 0.00847552047027421 1 1
0.301366469507322 0.218427967964708 1 1
0.293416672435544 0.259223334116331 1 1
0.123377915072781 0.127878758204685 1 1
0.328856828056466 0.293384495012865 1 1
0.336719500221838 0.332465016389764 1 1
0.188829383644649 0.167447239077329 1 1
-0.00969337698486307 0.0190695774395926 1 1
0.0339135627554877 -0.0324844116432491 1 1
0.555241500524368 0.489709317301526 1 1
0.474075100669247 0.375649146058512 1 1
-0.166968298306828 -0.142496889701631 1 1
0.292497326350177 0.259984558585566 1 1
0.310074345436468 0.291660370673713 1 1
0.290142320773315 0.273325928779319 1 1
0.394638688789114 0.382542675258421 1 1
0.260794007912124 0.231697249371123 1 1
0.315359698221323 0.290355386537012 1 1
0.403722586318832 0.379617876472536 1 1
-0.215191568937866 -0.171812228468731 1 1
0.480689138186886 0.418283218745466 1 1
0.034659612596486 0.0244361930939352 1 1
-0.166283199612286 -0.133067941697406 1 1
0.0879822420994638 0.0926127074138376 1 1
0.034759151766958 0.00171750288752927 1 1
0.809779846078579 0.735121319608597 0 0
0.315396683562027 0.271637036911192 1 1
0.0981695953382498 0.126790602605599 1 1
0.483366117093214 0.426152593446219 1 1
0.126570970752149 0.109435644521683 1 1
0.214683428513947 0.180940930864309 1 1
0.453878791553105 0.430447295107424 1 1
0.0608944956535792 0.0549042627339317 1 1
-0.0403651894479773 -0.0323812004077948 1 1
0.380167039808927 0.342834136034586 1 1
0.166416089095612 0.152219857653578 1 1
0.064204813075563 0.0755331722861965 1 1
-0.318519685504487 -0.334524653187718 1 0
0.413950197478116 0.364437379568801 1 1
0.116771942021858 0.117018736900551 1 1
0.129507197545924 0.121807377813992 1 1
-0.0825501548809383 -0.0564216331234388 1 1
0.131586615945854 0.0891647362391387 1 1
0.481437311293387 0.466076534790991 1 1
0.0232123395598697 0.0280752047739538 1 1
0.0108538378718684 0.0137995378190861 1 1
0.019559563765309 0.0570331632071699 1 1
0.264843416015331 0.212721473226367 1 1
0.197822768373544 0.175230722768911 1 1
0.303752514697032 0.275611015106272 1 1
0.252078814801701 0.250027316566451 1 1
0.0334834080429784 0.00884600407800083 1 1
0.431015115527131 0.370943675083385 1 1
0.522636749232672 0.480489744258104 1 1
0.117317181193567 0.10908263737524 1 1
0.487213915105523 0.467866423701052 1 1
0.281397656021382 0.278108662188374 1 1
0.0385924410876556 0.0313386066011876 1 1
0.279845535052235 0.243947006028736 1 1
0.167436650348001 0.160138988855695 1 1
0.324162537502261 0.294370163175761 1 1
-0.445101147924676 -0.39122917769446 0 0
0.114454497061785 0.106125771281277 1 1
0.152033786277352 0.154593583319189 1 1
0.654900841166553 0.614259295846582 1 1
-0.0484957280790635 -0.0332655085357837 1 1
0.303492281529574 0.260689005224427 1 1
0.232919432512675 0.204474277751747 1 1
0.0451638783584267 0.026836058303132 1 1
0.507173906687061 0.454660720617387 1 1
0.261860904006116 0.213183439326434 1 1
0.0778029811070666 0.0523671100494177 1 1
0.0142188605092495 0.00302079210278279 1 1
-0.275202012611195 -0.268816042642875 1 1
0.230711617721621 0.212859417019109 1 1
0.550559534532285 0.511915123540622 1 1
0.198386986285606 0.185108769460924 1 1
0.123863851117564 0.0776698939032513 1 1
0.432900184806803 0.408747902449345 1 1
0.492921539916067 0.453391787184178 1 1
0.582838449601996 0.527642716992016 1 1
0.573129853948309 0.530004483215071 1 1
0.0525105747380739 0.0531490291021719 1 1
0.243022359754726 0.207266863483679 1 1
0.171161131445505 0.170974949124751 1 1
0.102304210034926 0.0981131601394592 1 1
0.118372914494405 0.0575064518530035 1 1
0.0524714207369119 0.0585899688545961 1 1
0.43573049238824 0.394950649983889 1 1
-0.144097052001945 -0.0946581651531252 1 1
0.219332622831761 0.194146761021075 1 1
0.554822108855281 0.523640637411641 1 1
-0.33076387903335 -0.289887819361827 0 0
0.349684356486685 0.306085812147228 1 1
0.314660405549598 0.286032803214998 1 1
-0.31993053138439 -0.285458458065001 0 0
0.233060484286282 0.223259352981699 1 1
0.2596937422039 0.218142248170253 1 1
-0.0628876076417869 -0.042045310784715 1 1
0.534165353512079 0.491412027754591 1 1
0.25325751876323 0.281275593478322 1 1
0.317843829012413 0.286634461190675 1 1
0.389827367215585 0.330949882613607 1 1
0.14233133957522 0.133523695699171 1 1
0.175330133699087 0.170380957609893 1 1
-0.36555725009528 -0.367479488693005 0 0
0.441970963286838 0.38828980340465 1 1
0.419704664645166 0.357328825380846 1 1
0.0924977918698306 0.0759048602268979 1 1
0.0419202672597156 -0.00683849187347405 1 1
0.343569576956813 0.286921732579673 1 1
0.0638380525271646 0.0623330838612436 1 1
-0.13058978168345 -0.143177276594454 1 1
0.126900746417995 0.129769430721649 1 1
-0.109715118635105 -0.0929159996992695 1 1
0.176374036211911 0.164024940024067 1 1
0.182130603503005 0.158765725501862 1 1
0.344216663500634 0.315965723049934 1 1
0.37000019060197 0.334209295325352 1 1
0.416291857973992 0.388282673927635 1 1
-0.0274222728465689 -0.0374808701882279 1 1
0.466559901126161 0.399612895340399 1 1
0.525364472649377 0.515967775243276 1 1
0.387942488414325 0.32501157082926 1 1
0.184747948707725 0.16728226716692 1 1
0.2856357636 0.249452175674253 1 1
0.291278159793814 0.254605366212558 1 1
0.335203286095568 0.284474354061907 1 1
-0.0378317747539473 -0.0284761659797801 1 1
0.689927954523359 0.598613822193794 0 1
-0.0835861154229331 -0.0591238170749203 1 1
0.270950239471933 0.314010434666468 1 1
0.272144729278541 0.248594541488308 1 1
0.251807546939347 0.226695707765111 1 1
0.237947825640122 0.244094840706204 1 1
0.0967389926949186 0.0703962817460109 1 1
0.0487180614270064 0.0491115337298891 1 1
0.374502961730384 0.392373716828613 1 1
0.401342685945713 0.361818235704774 1 1
-0.0296271968048175 -0.026157858511437 1 1
-0.0621943212811128 -0.0423225087051864 1 1
0.616178338442739 0.567061784580818 1 1
0.219292053148192 0.237478448545199 1 1
0.0895075104768103 0.0762920182030761 1 1
0.61429771171613 0.642232454322876 1 1
0.258693258007271 0.228745842331623 1 1
-0.455431091447008 -0.436911712031839 0 0
0.171046389006891 0.155465797156106 1 1
-0.401258692920485 -0.394429165969459 0 0
0.0680521039933249 0.0449168282945998 1 1
-0.0345622252049079 -0.0379107551695533 1 1
-0.10287117839411 -0.0876864792955086 1 1
0.488607731357861 0.427914913526972 1 1
-0.0133290811028515 -0.0274247474261695 1 1
0.198885464562603 0.202457173059911 1 1
0.0121059249215238 -0.00708711728372059 1 1
0.530975918422513 0.476101823765629 1 1
0.364190497578485 0.339165326963601 1 1
-0.00813835676508355 0.0122448103856278 1 1
-0.154970227763349 -0.127786284304061 1 1
0.454905098764472 0.40462836727265 1 1
0.163536904563769 0.148924665484207 1 1
0.401854790417382 0.360739489812133 1 1
0.127419751865936 0.104796424607473 1 1
0.0782544268723711 0.109137105380687 1 1
0.113416748175551 0.138518508084227 1 1
0.378486477187026 0.353867347737016 1 1
0.300353853084875 0.278651821080635 1 1
0.331068443636782 0.304981312924127 1 1
0.0143788785901553 0.04024742932543 1 1
0.00656378357046386 0.0994343232946471 1 1
0.222899822839389 0.186301241795927 1 1
0.264060206947376 0.223337678327724 1 1
0.446243705937202 0.413522727884879 1 1
-0.013333226636815 -0.00519232653327108 1 1
0.210186370758677 0.195246046193277 1 1
-0.345365439079778 -0.324077947283017 0 0
0.0623201112610374 0.0650548546716249 1 1
0.0389433862484217 0.0112192324415633 1 1
0.310758349086139 0.281993326720001 1 1
0.00318861371949522 0.00283022644487838 1 1
0.0954171683564922 0.0710129235848343 1 1
0.29987599532313 0.276174790144379 1 1
-0.0637280345171838 -0.0552612064082265 1 1
0.166468237687481 0.148842085288522 1 1
-0.0544119783046741 -0.0644616265935339 1 1
0.385834205047659 0.355178252871426 1 1
0.203597316458575 0.191628408545268 1 1
0.4277118401259 0.367976891621261 1 1
0.156167375071765 0.179101803770762 1 1
-0.347181429434718 -0.315133286833866 1 1
-0.0388918474348412 -0.024825692777677 1 1
0.275902816714094 0.247269786214167 1 1
0.441417029095232 0.404346880674521 1 1
0.148035597365143 0.146227878576543 1 1
0.297901270017571 0.264180179596307 1 1
-0.260002029277647 -0.239945936557089 1 1
-0.0796658415975559 -0.0632569271281155 1 1
0.434030100092165 0.411889956555371 1 1
-0.0959100212247217 -0.0816934229629324 1 1
-0.224104237499081 -0.191112720251335 1 1
0.300128677476592 0.255576132434033 1 1
0.492485606034014 0.423277001720928 1 1
-0.0977532749389359 -0.0803304047770874 1 1
-0.00493162287595206 -0.047493720567884 1 1
0.372919245790847 0.355972557398438 1 1
0.373749111861974 0.350657060880476 1 1
0.0581005064954075 0.0438678531286157 1 1
0.105072778353121 0.123457239185036 1 1
0.037712532745565 0.00315571214992551 1 1
0.197197881948661 0.186143465465521 1 1
-0.0516051795652091 -0.0590876492651097 1 1
0.356479676337708 0.353129317259324 1 1
0.429573261942107 0.484491960854011 1 1
0.320392601758268 0.269743053965505 1 1
-0.02383487238249 -0.00805615993927182 1 1
0.558760914188983 0.517118121043622 1 1
0.146799693569317 0.140773557499502 1 1
0.331266656976228 0.31348669605537 1 1
0.0728824164966425 0.0726062773693677 1 1
0.55723973316342 0.465717324836293 1 1
0.0203029122069425 0.00285340612173046 1 1
0.228120693397848 0.221232281199408 1 1
0.20606129995877 0.203054540346831 1 1
-0.0336319510759977 -0.0665602859655967 1 1
0.0137956146128003 0.0259538209657978 1 1
-0.276798526159526 -0.241834521455278 0 1
0.0100841756947701 -0.000141641118717395 1 1
0.207548964875358 0.181188136552237 1 1
-0.0467973700131801 -0.0489481487409749 1 1
0.203010126267639 0.196907573367608 1 1
-0.000323171213103912 0.0141576657860352 1 1
0.353634277751113 0.312257278406167 1 1
0.180858681667104 0.174562212980047 1 1
0.414905945591462 0.388258287640849 1 1
0.164639857333267 0.138271284344037 1 1
-0.0644179996261508 -0.0480727246682043 1 1
-0.199783055856108 -0.2004646259905 1 1
0.172001735774793 0.143131997779881 1 1
0.412840652305438 0.396411871636872 1 1
0.278008438563921 0.252540898816334 1 1
0.171768292668095 0.140638980949884 1 1
0.416399904417086 0.367052585230985 1 1
0.713765694622006 0.632024381626353 0 1
0.29439108275377 0.27974437388145 1 1
0.0261938391967877 0.0249256432697524 1 1
0.221641993890492 0.246746950854088 1 1
-0.0700258239506584 -0.0489861079628811 1 1
0.375236555827151 0.348959039360813 1 1
0.109688386183434 0.105814140527511 1 1
0.236107373190653 0.191108478448511 1 1
0.450334294698551 0.407258785532534 1 1
0.121955605505513 0.105060743760204 1 1
-0.00723460889528207 -0.0647054548122461 1 1
0.277609265097144 0.242143658743618 1 1
0.0618071873045674 0.0576436154687454 1 1
0.240159140823405 0.212977763766357 1 1
0.0187845001699773 0.00746133263362277 1 1
0.498899000849873 0.329699421414841 1 1
-0.104512214157021 -0.124596499953097 1 1
0.295031995346156 0.277250453046147 1 1
0.0820214968967814 0.121869004690618 1 1
0.602769399444005 0.538924683926233 1 1
0.426219842192365 0.365324496740212 1 1
0.498468771082101 0.470283830976169 1 1
0.0122655016319842 0.102570939392216 1 1
0.129850745566303 0.118282821502701 1 1
0.0814331805116994 0.0823531365732625 1 1
0.199681506419085 0.174859224430701 1 1
0.232574846590222 0.182813470695981 1 1
-0.0956735285513365 -0.10685555010405 1 1
0.0315091313914453 0.0163116692503593 1 1
0.400928612852336 0.372381550688602 1 1
0.314654931101566 0.275198908841241 1 1
0.325672235276464 0.280327319488045 1 1
-0.15120417387629 -0.135062742548798 1 1
0.038408912949347 0.0159870123677197 1 1
-0.175198553350455 -0.188547710465848 1 1
0.53175871403048 0.47067989976454 1 1
-0.247364796628206 -0.217484371179741 1 1
0.506724322628183 0.571425493156101 1 1
0.0228436695608325 0.00579754947217997 1 1
0.426162481741691 0.384222811192648 1 1
0.24201275997653 0.248476668630741 1 1
0.449861619537173 0.463248275083565 1 1
0.0430620814276045 0.0462382097817147 1 1
-0.241828328979274 -0.213738242538335 1 1
0.106892906422879 0.111924332098775 1 1
0.569985417917559 0.510411139741961 1 1
0.3101205250551 0.297124908374318 1 1
0.189348477826539 0.199056549557524 1 1
0.0205012961148535 0.0312996352132304 1 1
0.0787684194431017 0.0744623731242928 1 1
-0.0915757085425629 -0.0703558067275528 1 1
0.907144103631234 0.783369247838556 1 1
0.336071601435473 0.350188587527391 1 1
0.262872755176994 0.228126880063782 1 1
0.0225697607356669 0.00919388813325845 1 1
0.148206840643232 0.118923709767614 1 1
0.196969465417485 0.207611650816268 1 1
0.272983536974001 0.250548561443194 1 1
-0.160114326415286 -0.144539937259488 1 1
0.273671089334407 0.239801372672281 1 1
0.458817836996023 0.419240109855315 1 1
0.127871994873613 0.106452333847071 1 1
0.193909884330735 0.202372434865273 1 1
0.194047727109555 0.169562154489765 1 1
0.280977953625577 0.259613708422967 1 1
-0.0383712549882819 -0.0458284344599083 1 1
0.32703810872735 0.293877848611452 1 1
0.267262725619119 0.245055863372296 1 1
0.0520088495800689 0.082235053362031 1 1
0.0786876518492957 0.0574001025506954 1 1
-0.0280471261916929 -0.015377902188376 1 1
0.225632509833916 0.206626739496466 1 1
0.462029167109678 0.415909445210452 1 1
0.017270834337695 0.0288671395537755 1 1
0.240789160668387 0.195708219527368 1 1
0.331161769722656 0.281223466914589 1 1
0.142266840025106 0.125271275866405 1 1
-0.169238053079018 -0.194236251090557 1 1
0.362883666936369 0.330021475401722 1 1
0.52163786412241 0.47446966925438 1 1
0.342497197280508 0.299732845854123 1 1
0.0220972805192172 0.0261401852011041 1 1
0.266953996947607 0.204892466401022 1 1
-0.0250735389466056 -0.0897662636842843 1 1
0.217259642910342 0.172513305068444 1 1
-0.0195993421484118 -0.0156803728094941 1 1
0.0176061675162761 0.00978895904781215 1 1
0.477548856496308 0.4251199108096 1 1
0.230340847180238 0.209685937261791 1 1
0.522802758976089 0.413226984268331 1 1
0.375528579139833 0.34402345108802 1 1
0.302734356244617 0.266575735289083 1 1
-0.331518058457938 -0.290764417106459 0 0
0.278803514440238 0.226954318397508 1 1
0.355941571821603 0.32173330545661 1 1
-0.0477734802535497 -0.0392017107670434 1 1
0.647762954054934 0.583283874654805 1 1
0.029932318929301 0.0104232894964901 1 1
0.20673989459956 0.167931891695858 1 1
0.424741220648029 0.381830700878768 1 1
-0.124307353890722 -0.0969268752596124 1 1
0.0759802708103931 0.0783583821133459 1 1
0.14664046183221 0.135073464443345 1 1
-0.508214798636634 -0.45634371669647 0 0
0.39372786915371 0.34184274217208 1 1
0.0455400283141667 0.0265699703564321 1 1
0.394867227512732 0.365255373272859 1 1
0.158262441238614 0.132676632503716 1 1
0.0360626927036822 0.0330050257674073 1 1
0.109609282185068 0.0944916590546338 1 1
0.0858523801355223 0.104758027743765 1 1
0.418524554452092 0.383330377230767 1 1
0.135230895849481 0.158570518017387 1 1
0.165756624216068 0.142929285012772 1 1
-0.368441397044258 -0.325423373639182 0 0
0.427908807989594 0.444810123243842 1 1
0.218109954063954 0.207646385241023 1 1
0.0957978216676745 0.0884569481851801 1 1
-0.167336704519879 -0.148234994916008 1 1
0.527844565907325 0.47753851628098 1 1
0.159459273156807 0.127894455217843 1 1
0.198870209777462 0.174847981772314 1 1
0.0357176580391762 0.0229390832497549 1 1
0.350834607648654 0.311206231195148 1 1
0.391509584307654 0.353566014034571 1 1
0.271752399766971 0.248127982317859 1 1
0.379994845705341 0.319353002691203 1 1
0.601576421198496 0.5160151922648 1 1
0.232168415532355 0.22059503694833 1 1
0.00980240970653896 0.0154340653881197 1 1
0.413843975603499 0.363353014807654 1 1
0.551744499401629 0.515687827617595 1 1
0.423328687348025 0.387932957447967 1 1
0.355457843053956 0.319857310519751 1 1
0.0945505952948612 0.069801913210888 1 1
0.131382204132635 0.13296326000256 1 1
0.165475081863201 0.153684543812801 1 1
0.328661061952262 0.307213313694085 1 1
0.316086188860044 0.280109568865244 1 1
0.0623302493405532 0.0588607482483293 1 1
0.0921150871857032 0.077804970855853 1 1
0.0740649848846769 0.0968948094619664 1 1
-0.0653939728783806 -0.076582622104874 1 1
0.289667183868761 0.269603386296423 1 1
-0.280402725902473 -0.270573562266954 1 1
-0.252328751637972 -0.209856170021775 1 1
0.326212345624609 0.301808778788419 1 1
0.195707702858221 0.135767303454454 1 1
0.305558892255181 0.276069621849761 1 1
0.0378443260389661 0.0230872791824479 1 1
0.148227518966181 0.121268021631424 1 1
0.368985344753123 0.333764668228493 1 1
0.321276672728325 0.305436521041291 1 1
0.535006605910658 0.467064922144014 1 1
0.34562617649378 0.299434941935109 1 1
0.170197606847335 0.129650147900573 1 1
0.168434952784197 0.161735603915418 1 1
0.0152950660184302 0.0566614022804352 1 1
0.570850663646679 0.497987656920416 1 1
-0.0633718621186987 -0.0252169277341121 1 1
0.199321135071412 0.148944624384482 1 1
-0.0241832774383791 -0.0198570606754172 1 1
0.734195401877568 0.656649494045423 1 1
0.234066121500673 0.206569459187742 1 1
0.108648900981382 0.076788579370487 1 1
-0.0479929957478501 -0.0338726765984665 1 1
0.365312385145814 0.343217327423386 1 1
0.636666105836913 0.605174250774365 1 1
0.230763942677552 0.200473741095899 1 1
0.522875452916386 0.432718320053488 1 1
0.639582116559574 0.647490999249292 1 1
0.307574374199107 0.282262202765991 1 1
0.240168489435919 0.210731425818676 1 1
-0.0256833700923126 -0.0245394983048934 1 1
0.757736759149457 0.626625038926415 1 1
0.260264899849755 0.213778990801864 1 1
0.304146709188224 0.287791392830442 1 1
0.373039960665676 0.362038964643393 1 1
0.090890207165956 0.0732606688360494 1 1
0.020366291181448 0.00531456309648042 1 1
0.446337412736316 0.372513673152001 1 1
0.183290371872781 0.140408157909962 1 1
0.409747243387044 0.390436038612789 1 1
0.524531987439915 0.464415864446206 1 1
0.186049700692942 0.149468626532419 1 1
0.296514234292583 0.297832993976835 1 1
0.3562214189336 0.313044960011095 1 1
0.116050908650929 0.115222733290143 1 1
0.393226949001077 0.372187190010188 1 1
0.310694127485612 0.290470661742335 1 1
0.0501844764261956 -0.0383834261054715 1 1
0.126289543130368 0.0988327753846904 1 1
0.0675638155677428 0.0333312930241503 1 1
-0.222493389281785 -0.207751597840258 1 1
0.106323460212456 0.106056127267201 1 1
0.172849515491497 0.147597428811936 1 1
0.327060839345553 0.289119624476505 1 1
0.368150795679627 0.316826706931979 1 1
0.323324515053763 0.297089896188512 1 1
0.220651633087244 0.22157808971505 1 1
0.194902303538737 0.196971787550699 1 1
0.373765589212438 0.367501343062216 1 1
-0.182858801668647 -0.219210747793457 1 1
0.122654257364996 0.118224559330684 1 1
0.165612500489739 0.145246742464872 1 1
-0.0418263398093593 -0.027041320406521 1 1
-0.129881917948594 -0.103973617481447 1 1
0.0276705180097897 0.0330332085713151 1 1
0.177328862639076 0.156123827757976 1 1
0.312558573107663 0.310418048394897 1 1
-0.109195744125126 -0.0991493260620281 1 1
0.314484062197115 0.283141167847014 1 1
0.408054009474028 0.366300918684437 1 1
0.160347204911763 0.188716494778663 1 1
0.23175466855484 0.243074018656765 1 1
0.0804229170157233 0.0704473461199791 1 1
0.689654735783258 0.662253599791886 1 1
0.611900355736732 0.555732139387363 1 1
-0.127029270884296 -0.115647244339182 1 1
0.328925374508292 0.305714992597329 1 1
0.254792678732476 0.240233392659559 1 1
0.000822869980374924 -0.00363310461644273 1 1
0.200401616544795 0.189435742403441 1 1
0.288272727411322 0.286928603895922 1 1
-0.0855871152898955 -0.0808039998771325 1 1
0.290205067107116 0.246535103407343 1 1
0.116688085155697 0.102056759359957 1 1
0.0958460693025757 0.0822329260061345 1 1
-0.103981345141348 -0.101499133663698 1 1
0.216433181421335 0.199144099266738 1 1
-0.034579345078201 -0.0314471512763631 1 1
0.0752992457074684 0.0585781308790388 1 1
-0.206588125068911 -0.187986092211533 1 1
0.444980746017786 0.428570542103006 1 1
0.398679435468589 0.358738077041713 1 1
0.0591245229046453 0.0364600716116248 1 1
-0.210084981864949 -0.187362953240106 1 1
0.151997324089443 0.131206072286434 1 1
-0.111760820526215 -0.0803419801188405 1 1
0.217550693614744 0.209296902486089 1 1
0.0963582083225676 0.0921307893161965 1 1
0.364161332613778 0.295721456458986 1 1
0.360893889791066 0.348850525121037 1 1
0.121153935470383 0.103511415936896 1 1
-0.309996288188295 -0.23995405788669 1 1
0.543905019137682 0.491748297060664 1 1
0.0810041301718791 0.105759773717255 1 1
0.196892641033645 0.153983057075334 1 1
0.385027550314203 0.339158042041009 1 1
0.426303367530944 0.39311664087206 1 1
0.171312720089032 0.173676163906071 1 1
0.235200094644263 0.230913729746714 1 1
-0.206667309936598 -0.185029527465436 1 1
0.135124549403418 0.128773524836394 1 1
0.0628422460241396 0.0603750970073097 1 1
0.115344237035687 0.134552587925937 1 1
0.258918746579586 0.230576791316346 1 1
0.216139772741092 0.195120144650116 1 1
0.202024099591616 0.102885860621989 1 1
0.350273478680429 0.318192731544166 1 1
0.161317230670402 0.134453323112797 1 1
0.68347752541802 0.593226006879284 1 1
-0.0125979522386642 -0.0204694920099929 1 1
0.542011880450015 0.502356103537852 1 1
0.261669198755898 0.257119731931452 1 1
0.5616652434323 0.494390740647426 1 1
0.313756697013315 0.272031670868059 1 1
0.277818361450742 0.248489261986266 1 1
0.0992166384781401 0.0716900956361912 1 1
-0.146172953038689 -0.133018025410319 1 1
0.180206595478639 0.178525529597587 1 1
0.354192271145391 0.298734450508036 1 1
0.150786494158779 0.162495869165816 1 1
0.271593587383491 0.243006117358528 1 1
-0.0117202067885462 -0.00128344048919995 1 1
-0.135822311056447 -0.125316375180791 1 1
0.187411327519114 0.180522182203742 1 1
0.256410146165071 0.242376803222288 1 1
0.0637444428008675 0.0572582147318283 1 1
0.206605532508585 0.159239960097974 1 1
0.000618682723853001 0.0122461108656981 1 1
-0.233517895554918 -0.19564391804022 1 1
0.20882783601357 0.24323020872866 1 1
0.428008355182124 0.382039002231932 1 1
0.251304320246995 0.326142816533288 1 1
0.185795175526663 0.161963180748432 1 1
0.31479663447839 0.281492406283342 1 1
0.165520601727453 0.16481567367223 1 1
0.370819946697888 0.35859288563616 1 1
0.44986758271691 0.399591566101713 1 1
0.36417974040658 0.329846503175232 1 1
0.318395599227653 0.292693872696028 1 1
0.519474091753718 0.45280350852545 1 1
0.64026180681712 0.595350549885024 1 1
0.477372569303501 0.434047898914796 1 1
0.0821646121465209 0.072077727643391 1 1
0.0509299225018157 0.0385947505514911 1 1
0.725726540673972 0.579985051628448 1 1
0.00780851196432804 0.0295254153364446 1 1
-0.15435613311955 -0.169797952007148 1 1
0.458464565373028 0.392661122671766 1 1
0.00664089187766087 0.00919219126761985 1 1
-0.0752134234605837 -0.0608726409395234 1 1
0.0340036194958988 0.0150694622913679 1 1
0.328902070685773 0.293342704597894 1 1
0.118936612722361 0.111506261058962 1 1
0.417196795710234 0.382188174795578 1 1
0.123107788993548 0.0894652983900943 1 1
-0.0106326810015384 -0.023381203365617 1 1
0.116714901890985 0.109050383690431 1 1
0.289268682040861 0.274935401648907 1 1
0.0978364546124851 0.045335435892588 1 1
-0.130382039138063 -0.0922594941288012 1 1
0.249220393138494 0.222839806424521 1 1
0.170508430442104 0.15497484081365 1 1
0.424773125393906 0.370919938698768 1 1
0.00263683928394554 -0.00408857946346186 1 1
0.210980091198383 0.183403639053103 1 1
0.6575949223895 0.585120987039583 1 1
-0.282370068917134 -0.2488012465984 0 1
0.0693112495531943 0.0898726373849111 1 1
0.324621405989983 0.298862432242635 1 1
0.359275463287951 0.321382554633526 1 1
0.293808113061081 0.280890473311961 1 1
0.312142343115385 0.284593700155326 1 1
0.399932046579372 0.395803964436158 1 1
0.319622165141619 0.280413354354495 1 1
0.0850087219396898 0.0863469508780056 1 1
0.212216713763571 0.226686247067595 1 1
0.256696436762923 0.229811925839034 1 1
0.525108911807934 0.483560098875765 1 1
0.203582651310296 0.230820349404195 1 1
0.425004259333069 0.380326802499908 1 1
0.462599366483078 0.466880497249953 1 1
-0.0806308796926011 -0.0724732458023315 1 1
0.739446102274363 0.667760890520029 1 1
0.00792435069362826 -0.0213587801316579 1 1
0.148753271672792 0.139485172223792 1 1
-0.0621237124189922 -0.0588646416009497 1 1
0.255617210886164 0.206320970039847 1 1
-0.0727228275843473 -0.0593332031047769 1 1
0.847694941677281 0.766028203058317 1 1
0.0320930970465975 0.0172124335774316 1 1
-0.217412570881 -0.181863946089785 1 1
0.735935662042891 0.676733955517177 1 1
-0.116304696220687 -0.100484396742125 1 1
-0.0190424144006362 -0.0194559126413865 1 1
0.138044348475924 0.165192417961763 1 1
0.237472622035048 0.198814298033309 1 1
-0.0874876355630686 -0.080057734909516 1 1
0.319812905786172 0.302032720603592 1 1
0.639901247154831 0.588389943493676 1 1
0.291709923594172 0.258756428556216 1 1
0.480232317200593 0.423161649916527 1 1
0.760699144035937 0.677287894800754 0 1
0.271680445152966 0.235539573255025 1 1
0.231217682154492 0.220715928727509 1 1
0.136031557262322 0.143803404008087 1 1
0.129342885333883 0.133149555545725 1 1
0.300442620603623 0.236890142159163 1 1
0.105900334796955 0.0870262301012018 1 1
0.176931020921238 0.156852936307376 1 1
0.0847457863460792 0.0886314674537833 1 1
0.0856559024653062 0.0950320000166244 1 1
0.384819554085802 0.326845737907915 1 1
0.45755499070663 0.432174543794629 1 1
0.640410423710173 0.586962430023518 1 1
-0.0990863047472792 -0.0912178752028576 1 1
0.105456004705968 0.134399386087258 1 1
-0.234364095227735 -0.229760337897399 1 1
-0.0443451661558931 -0.0589368343861529 1 1
0.401973909880211 0.361501704807686 1 1
-0.14534295252295 -0.149346350653556 1 1
0.5772669345254 0.537684170102902 1 1
0.396187905299163 0.361389843195903 1 1
0.28869105638461 0.251076869298585 1 1
-0.445231896711608 -0.405885144020402 0 0
0.176571837533864 0.12678698251909 1 1
0.311722131982066 0.291192938466227 1 1
0.499472290541191 0.429158170331408 1 1
0.270785999413735 0.24367928453897 1 1
-0.0456456245067607 -0.0530498716148882 1 1
0.655461627253416 0.613715210210622 1 1
0.00419651784713417 0.0100297011699345 1 1
0.362505947227409 0.383792857422898 1 1
0.0879397808833426 0.0740526576808218 1 1
-0.173748819855701 -0.135563773825395 1 1
0.459155402274278 0.386488994971062 1 1
0.248417594447038 0.225178430905409 1 1
0.285340912417134 0.263201485335432 1 1
0.00219489225513148 -0.000458529562140583 1 1
0.176867521868274 0.170870930395173 1 1
0.121029935739594 0.113947556324007 1 1
0.403307742489404 0.367644472247292 1 1
0.160246013471133 0.161138225805601 1 1
0.0345062131095062 0.0423569692280039 1 1
0.261024586955827 0.251447924634434 1 1
-0.347722254793883 -0.31503288609847 0 0
0.21922852954539 0.184160351442477 1 1
0.0666982178852128 0.065918151215017 1 1
0.167177322386359 0.133933797359247 1 1
-0.0789235946404272 -0.0553591986532707 1 1
0.77221332237536 0.701079803232251 0 0
-0.0367302302067478 -0.0473633285114982 1 1
0.181824938951929 0.18711993556284 1 1
0.0346672467989692 0.0246677000779695 1 1
0.0776143055813486 0.0709296455121902 1 1
-0.290969047183285 -0.130977787103417 1 1
0.444516746208653 0.412575112302414 1 1
0.547763798378267 0.498452505465665 1 1
-0.0375064016294559 -0.0289276912013859 1 1
0.228492217632378 0.21078668271114 1 1
0.161257179116114 0.154114064578267 1 1
0.0717100429092685 0.0651063076712095 1 1
-0.01195990678164 -0.0245151883917622 1 1
-0.0573942585926327 -0.0519559473651842 1 1
0.26174956372885 0.205177167404723 1 1
0.294101181038146 0.301456003363525 1 1
0.306884910463429 0.276533502991125 1 1
0.579598151695477 0.511105142974452 1 1
0.621950061367957 0.566490207923148 1 1
0.42852045773163 0.394749092345139 1 1
0.474104314843288 0.438198962869706 1 1
0.265840208565925 0.234407346858245 1 1
-0.136930522553865 -0.117936911858568 1 1
0.209705468587888 0.228609936155216 1 1
-0.124338480323949 -0.112994993374724 1 1
0.0174880055593824 0.0132591235538017 1 1
0.644898407140076 0.5635354122259 1 1
0.405162555192803 0.36793183063787 1 1
0.0611190976169632 0.062700524490159 1 1
0.198346963844117 0.185739160266402 1 1
0.181658662644504 0.171263209319997 1 1
-0.423200795495516 -0.34105723666495 0 0
0.257693596675404 0.228495536793755 1 1
0.171567856789738 0.140884757577541 1 1
0.413907425737617 0.358599902794069 1 1
0.0938143661765411 0.0868806066208429 1 1
0.541929822133049 0.481259711787164 1 1
0.349930951121758 0.312828934035635 1 1
0.224394393564704 0.213942977542654 1 1
-0.104566039143336 -0.0923755025746829 1 1
-0.0639111091156515 -0.0389521415015104 1 1
0.500104182970941 0.476608997135738 1 1
0.0983662126531522 0.0933805394291381 1 1
0.133144909289033 0.0891280522554314 1 1
0.108436282267434 0.133958780856999 1 1
0.400809084175805 0.411655175440516 1 1
0.188182546324822 0.165702885769781 1 1
0.234837698634129 0.174800341823859 1 1
0.186844633883644 0.163762457277875 1 1
0.573173852517395 0.522603133607049 1 1
0.120150436536112 0.121572813592853 1 1
0.285607385331509 0.251355375129737 1 1
0.15515574028467 0.142153059731315 1 1
0.665305357878465 0.613842608042676 0 1
0.128037680870274 0.168176829091825 1 1
0.264867729135289 0.240745137794232 1 1
0.48342553705388 0.444957595490276 1 1
0.303079345043135 0.328842055839042 1 1
0.0865796572933881 0.0759636067143361 1 1
0.118157455794156 0.104642641267624 1 1
0.261527850654801 0.234656234588093 1 1
-0.213501529154064 -0.125925842364412 1 1
0.19913818161236 0.169557707447047 1 1
0.422378854930191 0.400935346889249 1 1
0.320523230500371 0.275831216867704 1 1
0.303760692005061 0.293120526775651 1 1
0.0686673095589526 0.0640643148098888 1 1
0.313505177862829 0.28440360260156 1 1
0.190045827885882 0.169329477994022 1 1
0.236899334319192 0.217653087188113 1 1
0.158168370197457 0.184094759391128 1 1
-0.131530179657149 -0.124015721658786 1 1
0.184704783817397 0.156732898334632 1 1
0.0337179739758251 0.0286060692034044 1 1
0.482324828875158 0.51088617054984 1 1
0.467536592240708 0.480017472690123 1 1
0.337201566125828 0.277282934596741 1 1
0.102530453313531 0.0908421711709379 1 1
0.109058065374108 0.0975635712920904 1 1
0.128964453937312 0.0879989208067961 1 1
0.199859557431039 0.180665203268641 1 1
0.327589211455007 0.361569492121217 1 1
0.174345609152815 0.165711288537928 1 1
0.442479809951009 0.404490888338543 1 1
0.316364776914098 0.295501085124405 1 1
0.413488084688845 0.39163642484823 1 1
-0.151241728334978 -0.112741043147441 1 1
0.347566738142637 0.288582782556346 1 1
0.23636731624529 0.246774565310176 1 1
0.342062894848899 0.325660486540373 1 1
0.338710749804021 0.310934141404333 1 1
0.41041408282503 0.35634612066561 1 1
-0.20681759034895 -0.154556303894072 1 1
-0.346128050896441 -0.347433218847836 0 0
0.269037685534266 0.280752971474033 1 1
0.218887183315582 0.199500978877876 1 1
-0.069677487981099 -0.107616781323957 1 1
-0.0219161760141225 -0.0109408316493317 1 1
0.427880703303135 0.338817540533237 1 1
0.219757130089557 0.191096299934163 1 1
0.136393109812594 0.119595263875131 1 1
0.0443604796259031 0.062195058867321 1 1
0.243557641738785 0.210223884331986 1 1
0.312942406721946 0.277650816278234 1 1
-0.10819557752091 -0.100917678546482 1 1
0.0651036889688605 0.0569803820814454 1 1
-0.465771407559742 -0.424157832049868 0 0
0.474083325385412 0.443685733437068 1 1
0.206630450797759 0.18770308626082 1 1
0.134849698923954 0.110814286335504 1 1
0.0675691602505805 0.0508827640480367 1 1
0.113294581209604 0.120075507014858 1 1
0.307806278462944 0.299577352556658 1 1
-0.297600688693049 -0.266596791135352 0 0
0.804509490737288 0.761816197976417 0 0
0.501829779455122 0.445671943311168 1 1
0.513691355154372 0.468733911037642 1 1
0.372768888195836 0.32071162153699 1 1
0.308310526001395 0.285117309972731 1 1
0.133167581499934 0.0969496119960574 1 1
0.23546777228002 0.217084808462244 1 1
0.436566172485719 0.393713961400422 1 1
0.353145982216247 0.28501730221188 1 1
0.25567564464204 0.234653161231399 1 1
0.309319381224102 0.286795998436952 1 1
0.265351768976589 0.229650126171693 1 1
0.47016104594717 0.435595884182867 1 1
0.458002714359954 0.393547435061247 1 1
0.338627122527599 0.352723896512753 1 1
0.269642851626397 0.230534103338975 1 1
0.0273478653932527 0.0312365874239549 1 1
-0.325154576706613 -0.291628670578336 0 0
-0.00979579913024388 -0.0278494008096482 1 1
0.212800674157184 0.196925207828163 1 1
0.197953064394915 0.173959627144972 1 1
0.139420359256302 0.123144953888497 1 1
0.302494674152263 0.228031724895418 1 1
-0.100521598341938 -0.0787759193876254 1 1
0.128828312933185 0.101420497121239 1 1
0.0627596892084423 0.0585043712300981 1 1
0.0861470068653711 0.0668625183547681 1 1
-0.0988985631771213 -0.088186750628251 1 1
0.335254927072906 0.314128751614118 1 1
0.0634739877225702 0.0823594106204888 1 1
0.234937275145226 0.231139128548077 1 1
0.153068802852461 0.136164199617819 1 1
-0.279211450515232 -0.189240835712404 1 1
0.412114865782922 0.374018782600301 1 1
-0.352619838264783 -0.331720678231767 1 1
-0.170269024294676 -0.153011809829474 1 1
0.256548653603513 0.199486314922494 1 1
0.236920223244369 0.263794258198057 1 1
0.340186117967725 0.300303545987349 1 1
0.388180399025361 0.332620388445722 1 1
0.0768762125806314 0.0708982728250504 1 1
0.189626849741627 0.160429800756046 1 1
-0.046066399463617 -0.0482231587199581 1 1
0.0573613519393704 0.0347291787552849 1 1
0.0448776110432628 0.00969604622985398 1 1
0.58582559296301 0.533236226300513 1 1
-0.0965025775709445 -0.0903858620676965 1 1
0.168768317281815 0.148351543182657 1 1
0.124045334376554 0.145518574867266 1 1
0.361218527524032 0.322536705831205 1 1
0.0887869525416109 0.0599761083073 1 1
0.0377802270084779 0.0374562671148399 1 1
0.351786939759337 0.3261418286004 1 1
0.169907903395762 0.162672628997799 1 1
0.435380527489302 0.418580694095786 1 1
0.319393858452351 0.287397100700116 1 1
-0.0589416255214662 -0.0566957207635244 1 1
0.160158671832589 0.13471168249033 1 1
0.554128795761313 0.516569681093487 1 1
-0.087909433929227 -0.0817598891364768 1 1
0.203818243392714 0.181832959644574 1 1
0.287799619252144 0.274805311752772 1 1
0.040817281300992 0.0143260795104221 1 1
0.152207704338235 0.153009390140946 1 1
0.482827608810721 0.425842182067058 1 1
0.190294803898751 0.183071532044899 1 1
-0.213834802994635 -0.198999215125447 1 1
0.185614906105242 0.167903936513277 1 1
0.0693827529888586 0.066438910281827 1 1
0.0945292338725007 0.0825132326267664 1 1
0.35768180314436 0.315212907450662 1 1
0.210440788031192 0.179940046515132 1 1
-0.320147173196824 -0.284012889576395 0 0
0.00598710100363981 -0.000376390615550365 1 1
-0.0101236367245885 0.00167333281000712 1 1
-0.149460236108555 -0.113481606509971 1 1
0.0653192307857646 0.0835414369920751 1 1
0.125314267278891 0.104350964739983 1 1
0.550632059270717 0.508053755759435 1 1
0.104564730110915 0.0937927594107443 1 1
-0.0224492634065644 -0.00535657043437847 1 1
0.0202133471290772 0.0204899174222856 1 1
0.0240810784907771 -0.00736143985641036 1 1
0.302564695587497 0.280044727299824 1 1
0.578627403563978 0.509990918253561 1 1
0.376942526605418 0.3754509453722 1 1
0.322326647537555 0.289430786964093 1 1
-0.206274187559295 -0.147860941753285 1 1
0.346707660039403 0.302862145737518 1 1
0.0246457062109611 0.0172674995527991 1 1
0.0710726767835907 0.0776161985027068 1 1
0.183228516103001 0.186274284144804 1 1
0.13294509179102 0.131412444697301 1 1
0.298667119582963 0.270157744577734 1 1
0.502062957605654 0.454974492788612 1 1
0.211839693641515 0.149264117887526 1 1
0.23888602700805 0.246491183142425 1 1
0.317017420708708 0.291231514778138 1 1
0.077080659235482 0.0617102194234746 1 1
-0.0765166771139744 -0.111251087907437 1 1
0.361013028718021 0.390124420495559 1 1
0.259030235646484 0.234363449944676 1 1
0.0896452676971655 0.0844988480150358 1 1
0.552773910243103 0.511907231979723 1 1
-0.0689184179619177 -0.056500002808451 1 1
0.105390697374495 0.100081444101304 1 1
-0.0380527678771005 -0.0627754822017671 1 1
0.24932043602492 0.224026339385649 1 1
-0.0852845242001149 -0.0855873777768847 1 1
0.166124889478656 0.179584283501383 1 1
0.308300280372 0.279627254451621 1 1
0.370412614798566 0.348693666227624 1 1
0.425802729621847 0.357899182176356 1 1
-0.221295391688319 -0.196171721455269 1 1
0.287657294727921 0.276932326089261 1 1
0.524421719223536 0.45684588577639 1 1
0.217096136934655 0.209334999459764 1 1
0.348230928273797 0.298632622617043 1 1
-0.0960736046382932 -0.0955146011794046 1 1
0.216896037086486 0.190654816896009 1 1
0.131130570749358 0.121101807798408 1 1
0.437614734816197 0.398267233654042 1 1
-0.0125606659157016 -0.0280963649587359 1 1
0.386962911871049 0.335387315504741 1 1
0.39492673432591 0.323770888154829 1 1
0.0481989548596737 0.0413749972120311 1 1
-0.00879290818062475 -0.0311396419799769 1 1
0.195532166961958 0.163626603406895 1 1
0.0823475110131106 0.0744848244826382 1 1
-0.147831584212449 -0.14593646806012 1 1
0.558198502656673 0.507415148457592 1 1
0.21874207117124 0.207092589335986 1 1
0.370748914808529 0.351480523793176 1 1
0.548708448532478 0.495657033305853 1 1
0.105080703650935 0.101759895447367 1 1
0.315053027272767 0.278633189625896 1 1
-0.0461071946019033 -0.0395929344798719 1 1
0.403958739598983 0.344074483804868 1 1
0.0549507047598872 0.0448984146273714 1 1
0.348582970948874 0.325827055704988 1 1
0.140333615750992 0.130080255764964 1 1
0.519819788844298 0.47358116729099 1 1
0.0580098256240728 0.0537616144921471 1 1
-0.0965487351712994 -0.0930396351188131 1 1
0.163413819062188 0.0405845604564842 1 1
0.347942474575766 0.315833728612953 1 1
0.351292356260107 0.319038348810316 1 1
0.300618433876894 0.263219073755559 1 1
0.277221171639546 0.254432768076092 1 1
0.480012734184665 0.478329426546923 1 1
-0.238420014981641 -0.229454867488276 1 1
0.112610190134188 0.131961793590493 1 1
0.954092916916946 0.946246407371931 1 0
0.0697625904170979 0.0461175418034233 1 1
0.202175524663471 0.215753622604163 1 1
0.408591165191176 0.383212574057389 1 1
0.222188757373815 0.193609584502856 1 1
-0.0366466329104386 -0.0217790315743532 1 1
0.475786315422201 0.440411893008387 1 1
0.475754354411036 0.420545188321093 1 1
0.29485428282852 0.280948195041954 1 1
-0.0497437383781127 0.00317332472367235 1 1
0.664598045340893 0.577738161364929 1 1
0.487607901919601 0.413597226154663 1 1
-0.0429764663727868 -0.00450053755919784 1 1
0.211491158993595 0.235065554186515 1 1
0.0143501170430952 0.0243406535649452 1 1
0.378230330083159 0.341078555010033 1 1
0.45554448011521 0.409415534752573 1 1
0.285273841506886 0.249181793282916 1 1
0.697850539712321 0.613431889495018 0 1
0.186870520588426 0.160602499460672 1 1
0.0100976658571103 0.0244550130446387 1 1
0.0503505134115421 0.0502447144293853 1 1
-0.0849045692154008 -0.0673265070685271 1 1
-0.0680677062998879 -0.061743339107987 1 1
0.082927831851371 0.069090891591431 1 1
0.091419678501116 0.0880052884176896 1 1
0.141093436517533 0.110115634285797 1 1
0.287460427521139 0.2465407282209 1 1
0.254195046916312 0.234447490729954 1 1
0.182171155429609 0.194030462373844 1 1
0.470702171706646 0.419830426924481 1 1
0.292982761650452 0.255914359333484 1 1
0.446211544127634 0.401532485872149 1 1
0.209923106013333 0.178741999281229 1 1
0.325108258190051 0.300145549034751 1 1
-0.408438989096775 -0.372891192053141 0 0
0.155922230378794 0.161090922164019 1 1
0.100469600903079 0.0869904975396982 1 1
0.426043810177102 0.382639111041772 1 1
0.465716114469481 0.425271769483136 1 1
0.386626712389425 0.351346081631824 1 1
0.00237983827121595 0.00929109869729284 1 1
0.12921283320037 0.115680939610991 1 1
0.049606475212493 0.0754024608429443 1 1
0.331550971749574 0.284376305281849 1 1
-0.181104710705647 -0.16537640562242 1 1
0.131341608702263 0.108799899378131 1 1
0.0872438421242724 0.0508020965174069 1 1
-0.225066735575838 -0.166644634184949 1 1
0.0488057701007791 0.0308739034683296 1 1
-0.116438593166928 -0.11037806035358 1 1
0.248648203808177 0.232900188431976 1 1
0.0192581120906915 0.0112096702506099 1 1
0.150779155701451 0.142070895580839 1 1
0.398304041579973 0.352497181668236 1 1
0.36766909120927 0.332830508830162 1 1
0.912917104428223 0.817170856282993 0 0
-0.083608917145258 -0.0831568299407213 1 1
0.476868443869409 0.42788210480104 1 1
0.131352021566188 0.0941586669994577 1 1
0.366941836678262 0.370046479671764 1 1
0.505931346138374 0.453128161801876 1 1
-0.251136062189573 -0.235378640425389 1 1
0.737278378748595 0.643870743885664 0 1
0.0725710915438929 0.0485109669942491 1 1
0.204965281624211 0.181170788059264 1 1
0.491779455648959 0.450364894138555 1 1
0.401569222240347 0.380934388619821 1 1
0.166643208267127 0.158001595480151 1 1
0.166031849539218 0.144680272431442 1 1
0.539433421336994 0.477557889228073 1 1
0.355190067154284 0.324752370053818 1 1
0.155821583720589 0.139373672669009 1 1
-0.0277957649758623 0.00514727987114676 1 1
0.213766159359157 0.207961085893183 1 1
0.369593558719493 0.364772188087201 1 1
-0.270811467701684 -0.157131003829923 1 1
0.341152052297267 0.292192538971965 1 1
-0.105084258835899 -0.0769914685580555 1 1
0.186934093926397 0.161489363135337 1 1
0.12086414355958 0.117087815596577 1 1
0.155918496276372 0.144883756681543 1 1
0.171194860693607 0.207300957022775 1 1
0.365960270991385 0.307007386405552 1 1
0.539379129645353 0.513799775822209 1 1
0.100361585482396 0.0775805183721131 1 1
0.337979148150958 0.272410881472779 1 1
0.299507438020995 0.272758334366769 1 1
-0.0808209871076704 -0.0685498280994351 1 1
0.41006300130297 0.388354435123188 1 1
0.120576042808178 0.135337533761491 1 1
0.701842132382915 0.61167825278294 1 1
0.197025822495968 0.2026349109551 1 1
0.245249016236683 0.218875190861706 1 1
0.115419079608808 0.0984442305439156 1 1
0.207250934766663 0.195335237371827 1 1
0.138540332084321 0.122310668743015 1 1
0.400444182834995 0.370352152887445 1 1
0.262981907562907 0.233695813340974 1 1
-0.181950004321264 -0.171975713243214 1 1
-0.0429958509967797 -0.0505081845611403 1 1
-0.232012265252024 -0.221480064358826 1 1
-0.372180185095282 -0.3201008344034 1 1
0.477033419036302 0.429583116593734 1 1
0.402651221503908 0.378230919389563 1 1
0.168493196237269 0.160302018857949 1 1
0.264896821518013 0.250404959773574 1 1
-0.1546865182856 -0.108750285042482 1 1
0.380155603954508 0.314708710971557 1 1
0.465840851237424 0.448711025634693 1 1
-0.206866927972841 -0.19858623610946 1 1
-0.0855770939311106 -0.0776223297351159 1 1
0.351090877047474 0.310665305378626 1 1
0.26802069155509 0.201063536186807 1 1
0.174475169190373 0.140087029916237 1 1
-0.180091633627501 -0.173722191347259 1 1
-0.166749177836255 -0.150925311459173 1 1
0.475849316721191 0.476178882712745 1 1
0.194086219843983 0.168525158473412 1 1
0.20403873029078 0.189728729551157 1 1
0.470758427495154 0.414298179943142 1 1
0.117288639280969 0.165739359699131 1 1
0.288237321680418 0.26671168083379 1 1
0.532603430100455 0.511790622134407 1 1
0.494995643498699 0.472711794316825 1 1
0.120063903014623 0.122871138085891 1 1
0.0624831874775073 0.0769143759007758 1 1
-0.0603101284625761 -0.0575247277116135 1 1
0.469360066591136 0.440091770704522 1 1
0.347964375522225 0.301274828258761 1 1
0.32232759320082 0.300894578253169 1 1
-0.256140872078269 -0.227844762816584 1 1
0.447349941726702 0.404116609063447 1 1
0.406101729696418 0.401310881443098 1 1
0.175777062894384 0.18064652598817 1 1
0.783268417928576 0.728550659428417 0 0
-0.0177688121465718 0.0108544696102775 1 1
0.0966538345988159 0.123776011320727 1 1
0.272716934144269 0.258152937463707 1 1
0.1695228710536 0.155322518410156 1 1
0.0685517406513241 0.0729816133664987 1 1
0.754937827926687 0.640238383290389 0 1
0.0744960501408562 0.0268438378142462 1 1
0.00168721320542939 0.0485178780519889 1 1
0.181539364837004 0.19035575296638 1 1
0.317463711674217 0.289729593621304 1 1
0.474500525652264 0.410393724458538 1 1
0.205322703349256 0.185201495556104 1 1
0.220426675926924 0.199650863736869 1 1
-0.139991090229565 -0.157765642766542 1 1
0.158085094653866 0.102522608284814 1 1
0.437098959544964 0.394610565256741 1 1
-0.0255080601738388 0.00367524432567023 1 1
0.0600310232411504 0.0528508898768179 1 1
0.318981287537445 0.286856534713274 1 1
-0.0124989114637831 -0.0256445419399027 1 1
0.23388319994334 0.221729922042741 1 1
0.00901933675660795 -0.00122612791952261 1 1
0.319148214424076 0.280834349536573 1 1
0.323176074601349 0.317236684273044 1 1
-0.208879501845225 -0.183975577605169 1 1
-0.000719498759306673 -0.00567209214530962 1 1
0.0925843856641412 0.104632222755485 1 1
0.296129867508233 0.271328261725675 1 1
0.227061686221737 0.211779761257122 1 1
0.381330186713764 0.34850013206885 1 1
0.256002883836241 0.269803258269816 1 1
0.41194400927209 0.348486343699762 1 1
0.30878442149721 0.265154552267475 1 1
0.301980376484434 0.280497951634103 1 1
0.411538391398556 0.369635822401982 1 1
0.287960642832405 0.239441477149003 1 1
0.475473986343184 0.434051879726723 1 1
0.30959929633761 0.311217599343086 1 1
0.532432839105175 0.479546906539396 1 1
0.707817477992126 0.636737686480272 0 1
-0.0698459196731401 -0.0535795490797491 1 1
-0.115987170067018 -0.10147797796684 1 1
0.333547038717612 0.313694390106714 1 1
0.509977774682644 0.462407393567598 1 1
0.174856262675148 0.148450664420892 1 1
-0.363517143342189 -0.308041915314942 0 0
0.192865816507461 0.159467232047478 1 1
0.201228039709675 0.17310738709603 1 1
0.391652025606193 0.340751142998042 1 1
0.0118113597377237 -0.000364366993874585 1 1
0.0982242071689273 0.0506335664162294 1 1
-0.0165205998672311 0.0223954512742357 1 1
0.137395678236251 0.14963599791125 1 1
0.163818439366828 0.137595174388985 1 1
0.114619997508669 0.0480944144976497 1 1
-0.0399160303320499 -0.0343828827846653 1 1
-0.0535684900780506 -0.0692805098880158 1 1
0.288544520011389 0.242790264157268 1 1
0.190924901316612 0.195905242533043 1 1
-0.145672184726196 -0.131485537412852 1 1
0.208016612229184 0.182702426055786 1 1
0.310590543700963 0.266616424738082 1 1
0.244080283807432 0.225293113786345 1 1
0.291334425114147 0.276657265345155 1 1
0.168331496902149 0.159678893887279 1 1
0.691203218227147 0.595890682212118 1 1
0.0896065731918359 0.0677275214343014 1 1
0.536994219026329 0.472320615373026 1 1
0.1015180633945 0.0880120744454792 1 1
0.210983435083679 0.199100803689813 1 1
0.0983163431957485 0.1044083106184 1 1
0.365803291264712 0.328083198835807 1 1
0.231412339436635 0.220259238876795 1 1
0.225839923045488 0.225483959325633 1 1
0.58364338831036 0.550079463505025 1 1
0.293082943218977 0.251385149909137 1 1
0.403777579911125 0.430773859297308 1 1
0.220365035495404 0.222411205552109 1 1
0.100525030309957 0.0539543800185734 1 1
0.610603708726076 0.566338575442719 1 1
0.178190943926584 0.158762496647332 1 1
-0.17177172207739 -0.153430886880441 1 1
0.120927977034092 0.129251656951495 1 1
0.602760970547345 0.526277418325913 1 1
0.17406562947043 0.158559052495657 1 1
0.817686777478473 0.731835901004056 0 0
0.0891741149626319 0.0917730942643489 1 1
0.111495660281662 0.113264552635848 1 1
0.437291082874231 0.344965119670241 1 1
0.340693871131529 0.301743256328542 1 1
0.349470424108305 0.292110975517688 1 1
0.616817009955383 0.548317380666887 1 1
0.256807656237372 0.221402399818848 1 1
0.244880947656173 0.213293108683389 1 1
0.249286185593143 0.225973332501884 1 1
-0.0741945176704343 -0.0745476160513731 1 1
0.385209632693324 0.354213582764969 1 1
0.292488108249851 0.247045588931479 1 1
0.128280625325771 0.0556568040475778 1 1
0.221447093487888 0.194645965333908 1 1
0.272912235566767 0.248077178892496 1 1
0.167112465278474 0.143378953574112 1 1
0.0238530953675064 0.00864905664287573 1 1
-0.0388394426119788 -0.00814721542769636 1 1
0.149692231443614 0.138172699163291 1 1
0.419362119652299 0.381133216731887 1 1
0.216318025752352 0.185296436283467 1 1
0.0179190419762048 0.0196608620930882 1 1
0.55851180942515 0.512435651076112 1 1
0.106142444977654 0.124603820902563 1 1
0.1286999880381 0.12079072751826 1 1
-0.100542865950344 -0.0764862339536277 1 1
0.0276006362640503 0.0311849003084397 1 1
0.421639416731072 0.379518505168387 1 1
0.125203337919904 0.11788875251979 1 1
0.0239256707928432 0.0176975239566211 1 1
0.26371722027728 0.251324766230603 1 1
0.176802598933289 0.185905162610837 1 1
0.172643035159485 0.148501274093764 1 1
0.278978206708817 0.237206396781128 1 1
-0.00608544656674442 -0.0013182861162805 1 1
-0.00828146199496996 -0.0259166743448327 1 1
-0.039186427614711 -0.0612103820144378 1 1
-0.0744109705823163 -0.0784081232618385 1 1
0.287375305947907 0.256046612456579 1 1
0.812593446982253 0.714988695410205 0 0
0.578918255485991 0.495883844187718 1 1
-0.0124846795154802 -0.023280137329902 1 1
0.193134785071195 0.179186061741733 1 1
0.396826972185437 0.343054439288902 1 1
-0.138350570291786 -0.139982104639412 1 1
-0.483098842840767 -0.475618736035278 0 0
0.575674033619235 0.530945254655047 1 1
0.091852198267487 0.0815790012097789 1 1
0.295484997335621 0.249028776775 1 1
0.203168435995821 0.189175764539853 1 1
-0.251242637171344 -0.228303825999189 1 1
0.280616635494999 0.247475407649703 1 1
0.249312343222192 0.224377545710568 1 1
-0.344055720914073 -0.311443353218488 1 1
0.341441046567701 0.312784879962294 1 1
0.169029783244424 0.134135551224641 1 1
0.407413735188848 0.365050513950798 1 1
0.232214497644235 0.194132356795539 1 1
0.318297111181902 0.305092401051007 1 1
0.0904928170061961 0.0727916235549413 1 1
-0.26950527659609 -0.245306115634988 0 0
0.217369580441269 0.194290469305377 1 1
0.135761071851614 0.111788740711373 1 1
0.105161004733837 0.0505142843966019 1 1
0.642684361524101 0.574255382946623 1 1
0.114361393427934 0.0943195537788304 1 1
0.269023630915154 0.251595941710758 1 1
0.0736639249447948 0.0799166397796275 1 1
0.0130135561178521 -0.000437792656521108 1 1
0.497035918056911 0.457454597517625 1 1
0.306411140801331 0.269194911325798 1 1
0.273303559307452 0.245225637137641 1 1
-0.137658611930718 -0.106320348303668 1 1
0.135612687721061 0.134124035697769 1 1
-0.139874289839934 -0.144600353604142 1 1
0.0199505635053524 0.0145209613187379 1 1
0.392922352602357 0.361743873951806 1 1
-0.0114526443329387 -0.0395020024644666 1 1
0.331309165979975 0.287592668998231 1 1
0.104424594239128 0.0735735506265481 1 1
0.190480815744875 0.179091822683323 1 1
-0.164861353292237 -0.14939018229866 1 1
0.169808467631804 0.166436774717617 1 1
0.0399566850083222 0.0318197130768123 1 1
0.00735543143087134 0.0133934183375326 1 1
0.0685561966308966 0.100186482907209 1 1
0.355010141239525 0.358865843364316 1 1
-0.041346905631648 -0.0319553717852216 1 1
0.18561855159627 0.176766161511951 1 1
0.565523378376448 0.533782238643232 1 1
0.369831293992279 0.326953585849266 1 1
-0.0930982247814404 -0.103860628223362 1 1
0.141060683975777 0.114127962700229 1 1
0.329908778891072 0.301589664156891 1 1
0.272207223557844 0.243752646790117 1 1
0.561690127509322 0.496117289468004 1 1
0.654780557449658 0.524822877889997 1 1
0.241974475512812 0.234036100358974 1 1
-0.184909315773707 -0.183500665882318 1 1
0.39233767055275 0.360609777601638 1 1
0.301109094405554 0.262255024150581 1 1
0.246575946913454 0.247861624193976 1 1
-0.464925579138912 -0.413594774093514 0 0
-0.0486727198485205 -0.0515901236615393 1 1
-0.0570275587928401 -0.059208046471663 1 1
0.223101666352131 0.21659768224259 1 1
0.300462569827647 0.270929095221248 1 1
0.0969921001076309 0.0677503901852444 1 1
0.272392742624297 0.260480757959836 1 1
-0.30682907525977 -0.271629687666776 0 0
0.0566440518535624 0.111701484207443 1 1
0.108674518544072 0.0977760582697227 1 1
0.221256174874758 0.218635002327725 1 1
0.545896122650952 0.491811170855073 1 1
0.889335434749851 0.786132463907949 0 0
0.152473297891763 0.134580578409058 1 1
0.302554180919269 0.271385153689773 1 1
0.127752194202047 0.115368753633022 1 1
0.390624499567339 0.343062538844778 1 1
0.0714734215270712 0.0601247742415442 1 1
0.316404911175897 0.315611237873093 1 1
-0.104978752344106 -0.0780447259593431 1 1
0.398343798841191 0.36869056111153 1 1
-0.141928950108935 -0.112712265523375 1 1
0.306480469874171 0.27752124298514 1 1
0.261747052432023 0.220924876515364 1 1
0.669406349420331 0.595363968765534 1 1
0.680309128871492 0.609457839481552 1 1
0.680899394245114 0.614768825914496 1 1
0.167804684022793 0.160107932418748 1 1
0.266492218469676 0.20189159242261 1 1
0.264680055603138 0.230531614682521 1 1
0.346670529738295 0.258497234885351 1 1
0.2330567388165 0.201406389746917 1 1
-0.0804290083955627 -0.0941218766445681 1 1
0.136682207488006 0.110330221337509 1 1
0.41959819197256 0.394134962962591 1 1
0.78042237038254 0.700631361121095 0 0
0.00663147721257468 0.00309328170089006 1 1
0.519491402219798 0.454184170569922 1 1
0.140473413612906 0.121683470002116 1 1
-0.086784728417574 -0.0945454750988022 1 1
0.505269616630454 0.462625281630327 1 1
0.501261617355237 0.455453799380915 1 1
0.311397808327726 0.280623738751149 1 1
-0.129269508493766 -0.126776285852644 1 1
0.115144031706678 0.110515732257598 1 1
-0.172952520300709 -0.147570795514147 1 1
-0.237670992915264 -0.215801200902085 1 1
0.284005178067296 0.276864679194382 1 1
0.392888551189574 0.385618076777737 1 1
0.256554411822472 0.210585498656374 1 1
0.190017623400924 0.142741849777346 1 1
0.225432664347927 0.200956458459661 1 1
0.417474840392417 0.370089056482513 1 1
0.08905435739726 0.0581552366877138 1 1
-0.0820594728241631 -0.0595885715820829 1 1
0.635190993610398 0.559440486884524 1 1
0.754250086315285 0.722884590069049 1 1
-0.130892732159012 -0.100544293223105 1 1
0.584062029012048 0.53208608079279 1 1
0.387032551965389 0.335981424383848 1 1
-0.240510762621163 -0.215562660611152 1 1
0.0297173920404748 0.0154484806627933 1 1
0.164512762236694 0.14745944887591 1 1
0.139727034084651 0.130134522467611 1 1
0.0391823432336622 0.0315083683630054 1 1
0.269702024143389 0.242505718344144 1 1
0.30539892601623 0.258158919257449 1 1
0.12484655703027 0.124310380107499 1 1
0.146965505647648 0.132696991332817 1 1
0.084730852739153 0.0190054423457466 1 1
0.304697372020109 0.292409911790953 1 1
0.219824068988406 0.19037010249072 1 1
0.222967543820821 0.21090683248499 1 1
0.261169121905735 0.236007094362689 1 1
1.06432647056677 0.947995534152248 0 0
0.338256230118409 0.309554448269595 1 1
0.21275368319893 0.199666162833895 1 1
-0.0320739048162888 -0.0147260600368576 1 1
0.181062980298656 0.120713438016309 1 1
0.031897651537824 0.0362014865257782 1 1
-0.0732287880202615 -0.0612558225978779 1 1
0.147644425562097 0.129585199197581 1 1
0.0340962357540101 0.0277886629185619 1 1
-0.327750340712821 -0.290381159277207 0 0
-0.0362838786107053 -0.0527629800192992 1 1
0.401086050120825 0.372179204204497 1 1
-0.159571061246979 -0.125710799659219 1 1
0.469422861026757 0.421883279056565 1 1
0.211534858999207 0.205779030550575 1 1
0.279465010551987 0.261602476127248 1 1
0.344346549120942 0.315757182498876 1 1
0.391171758218031 0.340906973786944 1 1
-0.191284227192281 -0.156611609397186 1 1
0.0481265300628809 0.0363301898842367 1 1
0.150246256149878 0.132133735702529 1 1
0.0985663842085804 0.0738851305069178 1 1
0.0834396077430309 0.0883254093168958 1 1
0.201593559454049 0.177669373571246 1 1
0.0346148089594925 0.022656615091607 1 1
0.359321285230056 0.325292162259914 1 1
0.206647285201362 0.15814138158636 1 1
0.27424550189124 0.242433673649107 1 1
0.410804955169296 0.390983338937515 1 1
0.465966690701399 0.40748230571175 1 1
0.149019772701039 0.130018519264744 1 1
0.166663442093566 0.190157905633029 1 1
0.224054381699805 0.265245642584323 1 1
0.374322275652015 0.330764295190264 1 1
0.0170922111506436 0.00485755399186863 1 1
0.39464443830139 0.314113108545016 1 1
0.253567411520286 0.236132043927058 1 1
0.35230729807109 0.319737714378561 1 1
0.475097100626564 0.377283491553027 1 1
0.0959851286807328 0.105690624095505 1 1
0.321649496628406 0.313051489203698 1 1
0.470508319426086 0.431652753719856 1 1
0.180997596937267 0.181351463137298 1 1
0.552714144651346 0.516172059558814 1 1
-0.0392005528356301 -0.00610658877221092 1 1
-0.285759180107832 -0.246208800408844 1 1
0.275074367178362 0.256910996152584 1 1
-0.333179809213469 -0.306208535011353 0 0
0.228430759983431 0.242845559963685 1 1
0.123579827601738 0.132160276156318 1 1
0.483912703676699 0.461717537530279 1 1
0.205352117881756 0.185863665267484 1 1
-0.466645378289776 -0.411899520957677 0 0
0.570095826212553 0.500471879435814 1 1
0.644215850187963 0.587101393685878 1 1
0.0773179983292639 0.0332006104564615 1 1
0.531265679569507 0.495183680289584 1 1
0.513435652183731 0.448735580793001 1 1
0.261137757044105 0.242543725662871 1 1
0.193462606492091 0.15777545501106 1 1
-0.311878616829288 -0.279351180608156 0 1
0.226325430516534 0.191531894051014 1 1
-0.426627096739686 -0.396939747329503 1 0
0.33733839366589 0.288005873649948 1 1
0.334269050762676 0.288279679089772 1 1
0.390302898818776 0.351213339467241 1 1
0.565736968984273 0.506880655395187 1 1
0.0541813228092819 0.0528284922272961 1 1
-0.0167732580787899 -0.00409497887979866 1 1
0.575066122181799 0.51627524706789 1 1
0.0198020108193292 0.0183834569674107 1 1
-0.158576715937397 -0.167218525330927 1 1
0.14656696664414 0.14434121702089 1 1
0.0828965359191547 0.0744579678629445 1 1
-0.248395927001299 -0.23348004104335 1 1
-0.282974791893939 -0.263872811896428 0 0
0.374672885763199 0.41004852676566 1 1
0.186791906427698 0.161818229021485 1 1
0.635097614367431 0.536798446684342 1 1
0.584375183951541 0.525573676788522 1 1
0.443889545395766 0.421353349103987 1 1
0.139239008705366 0.121640563473632 1 1
0.0511584491689927 0.0851658839580001 1 1
0.0445390235234912 0.0500189417440681 1 1
0.0699569815745307 0.106312620775904 1 1
0.0371634684705504 0.0253485769078888 1 1
-0.0725386683380568 -0.0973539663649486 1 1
0.103776530770333 0.0951398547881223 1 1
0.0676848405842648 0.067998133082631 1 1
-0.188382147635869 -0.196865171509999 1 1
0.517220048047853 0.454580317604864 1 1
0.531522502156439 0.499469350096518 1 1
0.37975627758134 0.338437082256454 1 1
0.218461476986005 0.178548153580061 1 1
0.432285033282019 0.387946778902747 1 1
0.623057272011191 0.5282235282276 1 1
-0.174985159565515 -0.211034694179674 1 1
-0.280389166556198 -0.27391952380581 1 1
0.0394020413942312 0.0217151641805713 1 1
0.530021508231762 0.498164057319677 1 1
0.249002947188013 0.213012848927409 1 1
-0.0800248296144942 -0.0701611688129803 1 1
0.342519738334989 0.302193119107474 1 1
0.0272158838323127 0.0357812731932252 1 1
0.0845236002805452 0.0834863877443924 1 1
-0.0116410358098124 -0.0291170734570517 1 1
0.232531734806193 0.213956779016019 1 1
0.733348963886611 0.666468720597239 0 1
0.101554353242192 0.0875583147014937 1 1
0.392602691971749 0.416491377801681 1 1
0.322537375107119 0.284894421932999 1 1
0.317919937802259 0.281812634740079 1 1
0.338749012673309 0.298833146264632 1 1
-0.0388443476574363 -0.041402525493707 1 1
0.755466372664575 0.673419961999877 0 1
0.383676824914353 0.32889850157976 1 1
0.462948128538402 0.416720510117996 1 1
-0.059707268248901 -0.0422106762829736 1 1
0.378622772132905 0.328886045523822 1 1
0.094425884621442 0.0809118474967865 1 1
-0.0413577562164042 -0.0458666703501463 1 1
0.284826077056986 0.202660426334081 1 1
0.280496564829171 0.266410817775502 1 1
-0.0927434397949 -0.0741825708438293 1 1
0.218872507137922 0.212319922650216 1 1
0.279471901002348 0.278216380433608 1 1
-0.048613299467983 -0.0378760611443166 1 1
-0.0113249152426156 -0.017067912336956 1 1
0.224848342916063 0.226441232555698 1 1
0.285552304908203 0.27379144940413 1 1
-0.0607530751557397 -0.0569798535903818 1 1
0.0865923147073693 0.0882409442838717 1 1
0.315278750203133 0.292776239038693 1 1
0.182123367851677 0.160104058414533 1 1
-0.0868683819199598 -0.0673365148128842 1 1
0.60803057808391 0.550427560710034 1 1
-0.0339758865139645 -0.0219184029552271 1 1
0.189413614118521 0.192850317642169 1 1
0.341142411531454 0.31257402509314 1 1
0.168011952334241 0.160809436625743 1 1
0.158389608769698 0.142317714400653 1 1
-0.0618603363485568 -0.0659003626492594 1 1
0.0916495729062378 0.0419735314998664 1 1
0.323865555029204 0.328994250212669 1 1
0.166456652654394 0.138218234886586 1 1
-0.0927338456074413 -0.0828108102548824 1 1
0.123164986270839 0.12171211826822 1 1
0.313128323233598 0.276438601184491 1 1
-0.102884111959144 -0.0751867912480448 1 1
0.180881076860269 0.160497182226913 1 1
0.470964943334809 0.419408081978469 1 1
0.460727744973983 0.404989484863541 1 1
0.0364943363384023 0.00472706615700311 1 1
0.206769683168274 0.187819669849673 1 1
0.274046247979765 0.251392706242197 1 1
0.381896198574437 0.361122764135992 1 1
-0.349708996763892 -0.314310378507207 0 0
-0.0191827453124091 -0.0145856879527585 1 1
0.13415656909413 0.0695581604152145 1 1
0.188475573112723 0.141539629984636 1 1
0.10957423458567 0.0960055766848835 1 1
-0.137898769258981 -0.107584777343534 1 1
0.415607809448225 0.293918277273824 1 1
0.404453512531541 0.364598630570477 1 1
0.0371438752753631 0.0503603505935106 1 1
0.0581441511170889 0.0629859361081239 1 1
0.271484642343229 0.27940579527927 1 1
0.134029130193191 0.0552766536126589 1 1
0.145320338960674 0.134050104001233 1 1
0.440528797964203 0.395463290251224 1 1
0.477970773861448 0.482626220924919 1 1
0.0216545917537619 0.0282143764085746 1 1
0.117611716696717 0.111931538936944 1 1
0.314626191249739 0.281088892457264 1 1
0.554368918885779 0.470262121781436 1 1
0.320931214332408 0.234666941510272 1 1
-0.00477470405424731 -0.0186118982847199 1 1
0.131452920549976 0.0891363376648884 1 1
0.243878043683236 0.23127159689091 1 1
-0.0594521193210137 -0.0454800718809469 1 1
0.338675240106462 0.316943780042842 1 1
-0.06431041651493 -0.051618381544922 1 1
0.265452978979025 0.239351561684106 1 1
0.432810034828177 0.39359269766185 1 1
0.233073176213657 0.215353791351679 1 1
0.232295902765359 0.186193736605762 1 1
0.194340283738602 0.166988473528521 1 1
0.0326430704647274 0.024989092470581 1 1
-0.181593162106411 -0.193096572087572 1 1
0.457871422384312 0.407096677238271 1 1
0.284127854674255 0.229432201569118 1 1
0.206478352827523 0.172048290126759 1 1
0.673910914383303 0.572001182136214 1 1
0.201811208583066 0.17810859457 1 1
0.322221650821778 0.331982473028256 1 1
0.107534613784302 0.0841048814991279 1 1
0.0309472968908367 0.0191779440351063 1 1
-0.197940994567101 -0.125417420278983 1 1
0.476045395411648 0.453956292909991 1 1
0.332647607997819 0.298873916468451 1 1
0.334611430799287 0.298917763457806 1 1
0.21603054487511 0.139968593572445 1 1
-0.301751990582826 -0.257296066598882 0 0
-0.00366817378939757 -0.00156033016500594 1 1
0.608732258443738 0.540944536149596 1 1
0.155505276939193 0.141764215692661 1 1
0.218049385388707 0.147526180777192 1 1
0.625249537597755 0.560878017131933 1 1
0.247375746008552 0.217488728300742 1 1
0.221526966537395 0.202612946399792 1 1
-0.0343873534243395 -0.0362678673961448 1 1
0.345010166832459 0.30086370884427 1 1
0.311358093061336 0.294646716811488 1 1
0.0179786295762053 0.0181158849785344 1 1
0.698067329388921 0.640711093408369 0 1
0.123889839771449 0.0872381851667372 1 1
-0.243280216202536 -0.211454981788683 1 1
0.683915380595653 0.608008643277087 1 1
-0.0648834432477116 -0.0748088386598269 1 1
0.554267217988555 0.480445287495069 1 1
-0.1747506901808 -0.164902028313116 1 1
0.361402752078326 0.318277497827826 1 1
0.36146357747085 0.363639912677239 1 1
-0.0499690037243077 -0.0430851240187397 1 1
0.31950142834797 0.310258340669954 1 1
0.20969318181582 0.180033492103308 1 1
0.150782589510231 0.135734944985731 1 1
-0.0279576829638942 -0.0327981946459859 1 1
0.479699544600747 0.435547925614164 1 1
0.56086188837839 0.476656648202374 1 1
0.263228583835104 0.236151979429284 1 1
0.114600907855261 0.0952468808351487 1 1
0.0315341522246863 0.0433726994110377 1 1
-0.159974007954187 -0.122840358396641 1 1
-0.244947847564934 -0.207028166860141 1 1
0.0728234241496013 0.0434059142699983 1 1
0.420929370607296 0.383754062712301 1 1
0.13860710844683 0.072279983268119 1 1
0.425692910926053 0.430679828050646 1 1
0.170158667549336 0.152827873539786 1 1
0.546363918183766 0.480512750510831 1 1
0.546819651300064 0.486655030672899 1 1
0.0191572200860609 0.0150065168698686 1 1
0.699685756644201 0.65412879875989 1 1
0.10702006952582 0.0952414950075609 1 1
0.533795013172098 0.452738680643453 1 1
0.246317710565752 0.223581808117425 1 1
-0.166197256755163 -0.160332646981553 1 1
0.187174231548306 0.149658513477345 1 1
-0.0247987892820966 -0.0375680491139509 1 1
0.207420150794453 0.203238108149561 1 1
0.428512364349748 0.376900624208758 1 1
0.795864381727982 0.737670902653204 0 0
0.195553946548016 0.176996047962271 1 1
0.28466389749353 0.268640274440562 1 1
0.0544033875391133 0.0347286751226798 1 1
0.538189413607579 0.476897310733288 1 1
0.395219144752858 0.34710325331017 1 1
0.0875968446398649 0.083144794697134 1 1
0.162465504241501 0.181039063863681 1 1
0.0288015621777519 0.037638810338722 1 1
-0.0455428844908763 -0.0527540802178296 1 1
0.228330335707239 0.222796742208586 1 1
0.00359618349859158 -0.0137915236094329 1 1
0.420949185775663 0.371769899067694 1 1
0.131354805848247 0.153084065050423 1 1
-0.132763388793469 -0.130639790328256 1 1
0.289715115915213 0.270140993540006 1 1
0.560511079935358 0.491943506136884 1 1
0.505018571884967 0.447395771749825 1 1
0.219392095068591 0.183230505765163 1 1
-0.00711095544614667 -0.0194050289424047 1 1
0.0948948495343399 0.0780792782500217 1 1
0.015112243191366 0.0150747974530783 1 1
0.239363887417225 0.205119353742468 1 1
-0.216235794785761 -0.173515098909002 1 1
0.501148647977753 0.428032084372473 1 1
-0.0226719960742573 -0.0347569241240101 1 1
0.153349722463386 0.127791223296636 1 1
0.185525719350861 0.144580925125266 1 1
0.0458735527244884 0.0433516529955681 1 1
0.113344337788636 0.086869122041483 1 1
0.357075171071174 0.334342980379764 1 1
0.0740922889183542 0.0602007764754732 1 1
0.244154503069717 0.228858160657606 1 1
-0.465225604555192 -0.424799375951634 0 0
-0.335353419622089 -0.312876998391062 0 0
0.117475433644014 0.107526854435861 1 1
0.104931127885822 0.0607408228744464 1 1
0.173910889381295 0.16221121093487 1 1
0.405946259218237 0.349243373644464 1 1
-0.190633873775105 -0.167853203545858 1 1
0.0812142198738338 0.0751245210804124 1 1
0.637289720307989 0.616940924864808 1 1
0.543966096182471 0.48577644563147 1 1
-0.223399337375489 -0.19890345130743 1 1
0.117742279355484 0.110027321579754 1 1
0.193570913019085 0.168019890543799 1 1
0.0901183244623736 0.0707203027336057 1 1
0.545483741403506 0.48719562195696 1 1
-0.0664568676312349 -0.078692137403474 1 1
0.0305577125918068 0.026453087170681 1 1
0.423184622660952 0.386790469634343 1 1
0.238982263174264 0.181353892549767 1 1
-0.049645726836042 -0.0572538365792757 1 1
0.388049261900829 0.355384890146352 1 1
0.399413510469305 0.352099376966503 1 1
0.123727342655802 0.136204114175909 1 1
-0.144242689980669 -0.155533520678988 1 1
0.116279422091473 0.111367132964165 1 1
0.123852027160704 0.0964362103758085 1 1
0.527749998295614 0.489465567635847 1 1
0.240139399518804 0.191022039836829 1 1
0.287124234312688 0.262817389747632 1 1
0.709937799900742 0.655056008294828 1 1
0.557727886303669 0.505881699836811 1 1
-0.289081116962623 -0.283147868306034 1 0
0.221219192276685 0.122244995271146 1 1
0.121342227555447 0.0955759382771021 1 1
0.16705608215595 0.138990446585332 1 1
0.221226445331758 0.19369270777197 1 1
-0.156750551464781 -0.0742848216100113 1 1
-0.240759060588471 -0.177289392945675 1 1
-0.00964674152119227 -0.00518010732082916 1 1
-0.0190562952853446 -0.01417297563988 1 1
-0.0400797569900689 -0.0105008304499563 1 1
0.630194736663396 0.564488413395819 1 1
-0.113539828105324 -0.112365893841633 1 1
-0.179966590075149 -0.185131752409699 1 1
0.0842996235998366 0.0640795211629356 1 1
0.218227804056758 0.18277592398284 1 1
0.266646711711509 0.18509848440793 1 1
0.0508040282372062 0.045340790182663 1 1
0.339421770569357 0.311172350850793 1 1
0.318190741879145 0.294685614967697 1 1
0.503572197056476 0.425344501964007 1 1
0.609383189511244 0.555793710235021 1 1
0.0989715175977898 0.114118743723952 1 1
-0.178613119804468 -0.19224250764396 1 1
0.25516112439909 0.237185358158907 1 1
0.575129970832676 0.520616491952883 1 1
-0.108922375611071 -0.084790143844882 1 1
0.0503737858500818 -0.05166576096669 1 1
0.0818554583475126 0.101830704700929 1 1
0.29578362857362 0.279036889050164 1 1
0.288888499599632 0.268995459714143 1 1
0.232433451756733 0.221950154236164 1 1
0.199030207822287 0.175581435228577 1 1
0.592140857916356 0.524949255582138 1 1
0.494533573666872 0.444630730903102 1 1
0.126204935548603 0.0925218744453407 1 1
0.349902281199552 0.286052791294677 1 1
0.121345045156725 0.140292892568735 1 1
0.101864580048148 0.0830538974704873 1 1
0.0417348153766308 0.0558893724199396 1 1
-0.202054114866366 -0.135160598505966 1 1
0.381236931968336 0.330904203799242 1 1
-0.0781780734839475 -0.0676442879849927 1 1
0.690252592299183 0.635259064533157 1 1
0.130520733943788 0.120370790615979 1 1
0.1443274486272 0.121652919545302 1 1
0.0229467837668593 0.0511157515261777 1 1
0.616797706280363 0.558185596852672 1 1
0.606362170455443 0.576905036438486 1 1
0.122765553326088 0.154059795938313 1 1
-0.117555672881108 -0.108951428379104 1 1
-0.0823960048285268 -0.0871892990717653 1 1
0.709709344090573 0.644666530742625 0 1
0.275752622283648 0.227243488875775 1 1
-0.0752263809921652 -0.077062192685053 1 1
0.0735337166232729 0.0729436336352881 1 1
-0.00957409186878177 -0.0159062504689934 1 1
0.243277720789226 0.205736065500172 1 1
0.344111933644274 0.29823258089111 1 1
0.465961767661233 0.42812832059974 1 1
0.294965427970947 0.252091780680808 1 1
0.675633938097129 0.553705107011041 1 1
-0.131134446996379 -0.113338777780011 1 1
0.256866695658562 0.236693806383501 1 1
0.451851593534837 0.393123948553999 1 1
-0.0585346077234872 -0.00511632601625683 1 1
0.223162946519777 0.214537622779392 1 1
0.291924672585198 0.287936110890586 1 1
0.168623019784444 0.154905327774515 1 1
-0.0172180843635465 -0.034163278014997 1 1
0.445748227044705 0.41173544154108 1 1
0.284011589204196 0.254391931621945 1 1
0.723956990088183 0.640389548175515 1 1
0.258239312674641 0.232345987967679 1 1
0.596994514202447 0.55708775011634 1 1
0.178473833911839 0.165264646960918 1 1
-0.139106605126412 -0.113503466212365 1 1
0.386441108325044 0.355787993223636 1 1
0.213949486615593 0.216420498050857 1 1
0.811023317343584 0.759574674114872 0 0
0.213887723920838 0.205439843649535 1 1
-0.0267675720925185 -1.82231886619692e-05 1 1
-0.00602467339104276 -0.0229045191795365 1 1
0.438625202768841 0.407883554801778 1 1
0.257599703863972 0.215907034948328 1 1
0.387391969917918 0.335129687388974 1 1
0.1746403106749 0.14873573951686 1 1
0.262284976415837 0.247778745434321 1 1
0.336536241189544 0.31340246426252 1 1
0.172049003791413 0.131229517745954 1 1
0.271811421787909 0.250286274596647 1 1
0.534016753510115 0.505661140728169 1 1
-0.371907229793929 -0.326996552534904 0 0
0.18282602414034 0.174356843068169 1 1
0.670613447046443 0.624187852352938 1 1
0.334938221973778 0.313378879327025 1 1
0.336963322536614 0.304486028033991 1 1
0.304530592050726 0.286842739401043 1 1
0.267950530625797 0.261169065950641 1 1
0.395895745020036 0.369673197783247 1 1
0.386781519244221 0.384654679966756 1 1
-0.348984323799717 -0.321096816792049 0 0
-0.296024661837268 -0.271696675965117 0 0
0.209282848602959 0.188612206059258 1 1
0.367669172724235 0.320926671019804 1 1
0.506380409254982 0.424741758910594 1 1
-0.0129627662404006 -0.013235075801315 1 1
0.144272550407973 0.119057886643993 1 1
0.00840051182746933 0.0055282368209931 1 1
-0.156384117372663 -0.134863476320204 1 1
0.31666924709676 0.29147454081638 1 1
0.290917571029546 0.268443447561598 1 1
0.0998485570626564 0.0772369015432332 1 1
-0.26123655235084 -0.17886417129021 1 1
0.232068196318381 0.219273244927858 1 1
0.365270248977873 0.34867064040433 1 1
0.160444698495337 0.137117726499488 1 1
-0.171287723274919 -0.146597514487728 1 1
0.387423713443728 0.38821050586893 1 1
0.238291090031715 0.156194262458195 1 1
0.390655505797613 0.348180691474102 1 1
0.0872728566942752 0.0542571919499489 1 1
0.303367650671082 0.260489817352356 1 1
-0.0283063324196276 -0.0250441377296786 1 1
0.284273926988223 0.25561180455871 1 1
0.121436696770164 0.110448244753174 1 1
0.205889558549481 0.13991845703218 1 1
0.0851796247316846 0.0613101499501902 1 1
0.0738434927234997 0.0580713349353741 1 1
0.245221545402607 0.221513305477824 1 1
0.0801515187273886 0.0676268473209595 1 1
0.034855260533772 0.0117411185495962 1 1
-0.239111528620121 -0.21425351183454 1 1
0.0786031629855163 0.0853266202848817 1 1
0.749100489600632 0.637922272567207 1 1
0.59332145182739 0.556859399160033 1 1
0.0749477357915717 0.0801191058403915 1 1
0.0590619970512764 0.0492945459864774 1 1
0.0457858328802943 0.0382872945408631 1 1
0.21580311681845 0.218971864968194 1 1
-0.168228198113773 -0.145570122361298 1 1
-0.444040036020551 -0.378354067583189 0 0
-0.0698465104694639 -0.0613929911319833 1 1
0.382298741171428 0.355793742046808 1 1
0.0255083826039348 0.0261849226605515 1 1
0.291568503164911 0.256304605447826 1 1
0.00331245492378891 0.0133773933209204 1 1
-0.0354826232870867 -0.0357838518078036 1 1
0.214392772728493 0.194246837521554 1 1
0.236662751025878 0.196844059052752 1 1
0.613316942576404 0.577827915789377 1 1
0.155414519330074 0.133300993023617 1 1
0.149652581346323 0.110097983248908 1 1
0.592379604825148 0.508493033375226 1 1
0.154459430030562 0.103180011701597 1 1
-0.0321884200285912 -0.0252392010230241 1 1
-0.0526529108778258 -0.0586398524985717 1 1
0.272740492782314 0.242130822275765 1 1
-0.0646639966464801 -0.0733110173861061 1 1
0.849466051194429 0.781866578780088 1 1
-0.0588512538639235 -0.0616795483979252 1 1
0.409857576286156 0.360008231381644 1 1
-0.163436586676036 -0.143454810045731 1 1
0.0770752282186198 0.0745394935475585 1 1
0.00433979330386813 0.00742220940959751 1 1
0.266812002205941 0.2589675691944 1 1
-0.341071795546737 -0.304318019030126 1 1
-0.17426434060915 -0.171652138274255 1 1
-0.00743622202127738 0.0292403337434652 1 1
-0.0779299880911459 -0.0576431988011076 1 1
-0.027998215549767 -0.0240070144899283 1 1
0.293598249802761 0.244317531768119 1 1
0.157276362178872 0.137872565738535 1 1
-0.364076928531973 -0.333453909566286 1 1
0.263427415510359 0.250873635665898 1 1
0.565368907744368 0.498565312835901 1 1
0.430681711636975 0.39249525418292 1 1
0.0451419593803334 0.0301560231922297 1 1
0.344289803401558 0.301463999486503 1 1
-0.0495264974800256 -0.0459430535384669 1 1
0.0838618359636214 0.0195698491762644 1 1
0.29595855299774 0.273783513026484 1 1
0.0733788275394486 0.0684238753302704 1 1
0.209244768383366 0.198248618075049 1 1
-0.0472817578760815 -0.0580043103858892 1 1
0.209036104882166 0.218828222952558 1 1
0.0654493752065871 0.0681216362217263 1 1
-0.283345886854033 -0.260482492773416 0 1
0.73095056194537 0.689659241472352 1 1
0.324485914292339 0.303086729129097 1 1
0.133032584121814 0.112579049401894 1 1
0.552283569273782 0.507030349521785 1 1
0.55252041233775 0.500908971358513 1 1
0.116112619039068 0.157285585405585 1 1
0.431325709922126 0.373325889140388 1 1
0.153530067694517 0.144835929839941 1 1
0.570467292342388 0.499845527282891 1 1
0.197825703015256 0.210144187969482 1 1
0.264373194369725 0.228152517110428 1 1
0.119675816943558 0.0421267160212094 1 1
0.0692782665391413 0.0670924638704956 1 1
0.474127260715287 0.433677951332605 1 1
0.273467756606825 0.23211190152714 1 1
0.336531411024 0.320897635998498 1 1
0.360043617014681 0.265666086313814 1 1
0.0193425687631833 0.00300790631515738 1 1
0.275081421323675 0.260439731340182 1 1
0.330884574342751 0.28555760139723 1 1
0.126508828918074 0.118498254216007 1 1
0.128904386552401 0.103716255007811 1 1
0.549910535859111 0.495011989098304 1 1
0.476532488242968 0.449605780396173 1 1
0.0745199372024978 0.0757034297470818 1 1
0.263436667852549 0.225087628882989 1 1
0.292545751198998 0.256160570000255 1 1
0.898087862922039 0.817071557315025 0 0
0.172111075708751 0.151740216599923 1 1
0.447759785222419 0.408669529246402 1 1
-0.108067328848248 -0.088025334962241 1 1
0.196330129232562 0.172410284225246 1 1
0.375752848040315 0.326954256673385 1 1
0.347938456778673 0.311528743564096 1 1
0.234683614991121 0.191828296246174 1 1
0.241908070396295 0.22735765966197 1 1
-0.179771434163453 -0.153282215774679 1 1
0.356984626180325 0.320801079409464 1 1
0.295554010785252 0.276197755476616 1 1
-0.0164412884893928 0.0164649796501353 1 1
0.3473154859439 0.314101243508523 1 1
0.386411888397206 0.338336744612984 1 1
0.690451811615794 0.623074854253716 1 1
-0.0816761022212462 -0.0317600725968861 1 1
0.262408542608591 0.154360571089067 1 1
0.161549217208293 0.180776511863802 1 1
0.375218421559879 0.322016156937005 1 1
0.107719865289958 0.0690890528888408 1 1
-0.0560851560817044 -0.0462222601371617 1 1
0.0549376304598846 0.0624622603945059 1 1
0.0646426664170395 0.0459786844222152 1 1
0.268378671741209 0.220280146677839 1 1
0.0734721996880705 0.0606702286713776 1 1
0.183471264558091 0.1756066389384 1 1
0.25407128193666 0.24620882515186 1 1
-0.164093778594702 -0.140918721859705 1 1
-0.128857195510295 -0.129270532669271 1 1
0.538316703654147 0.469965790515556 1 1
0.298514603161559 0.209559515422398 1 1
0.286421136602686 0.262984303809164 1 1
-0.369364599085288 -0.347937171769975 1 0
0.324511507581584 0.263246850761628 1 1
-0.256186540655552 -0.243501396007108 1 1
-0.0149823596442605 0.0177137595853914 1 1
0.260148815555223 0.245996165409741 1 1
0.205851183025519 0.181214305783529 1 1
0.503463656739579 0.435213089412371 1 1
0.350567784132319 0.330630055070305 1 1
0.769121218562475 0.75342272330136 0 0
0.126789339207412 0.097650249862621 1 1
0.0255295062048372 0.028001146660704 1 1
-0.0200908608454321 -0.0140378501602827 1 1
0.587758705728427 0.502874847911093 1 1
0.214810467002413 0.189571823701283 1 1
0.435249316770235 0.393872250161516 1 1
-0.0997921076157722 -0.103082064202556 1 1
0.690835137583213 0.652379683449159 1 1
-0.0564349237829921 -0.055775925364673 1 1
0.378200483417853 0.333924994891047 1 1
0.23503794086029 0.206829573938274 1 1
0.315070668458949 0.257782288783463 1 1
0.273561591578174 0.261945416948055 1 1
0.474285511616972 0.427891026235783 1 1
-0.0628038509211166 -0.0232188685758711 1 1
0.131289539095495 0.0840271845369486 1 1
-0.0455981456237418 -0.0301644985201914 1 1
0.387738688584694 0.349385167605885 1 1
0.386309618972302 0.351467010641445 1 1
0.271949868375496 0.259073972364865 1 1
0.126049470460046 0.108045647060632 1 1
0.188200782029336 0.15414360525302 1 1
0.177906905007644 0.174901741864224 1 1
0.662414987137449 0.609770281734817 1 1
0.0341820058442396 0.00533334762142781 1 1
0.0525251078802104 0.0441983563380731 1 1
0.164666755471879 0.140257017771644 1 1
-0.155025273212544 -0.139685480980617 1 1
0.00962055625497592 0.0154144628827904 1 1
0.289318686001271 0.246634189372647 1 1
0.583014088059463 0.534384109306424 1 1
0.273321497603925 0.244414296643073 1 1
0.0917969156433665 0.0870492459529965 1 1
0.210457520498297 0.179050625643061 1 1
0.0334016362967794 0.0277366111000566 1 1
-0.123161255248694 -0.0682368597541812 1 1
0.331412019300521 0.292137085938791 1 1
0.381301830465291 0.332094845494572 1 1
0.199407875115177 0.140707647617943 1 1
-0.150014229757243 -0.103526970134575 1 1
0.451830896929661 0.41930470558936 1 1
0.569516811504039 0.530080244037816 1 1
0.125616098293619 0.127109046203337 1 1
0.0502953203928981 0.0539832172310244 1 1
0.337413626723517 0.323322778515092 1 1
-0.0726478199754077 -0.061858901423931 1 1
-0.190807482288286 -0.173734952698908 1 1
-0.031440389434073 -0.0264978375065813 1 1
0.198786039428216 0.191867904906242 1 1
-0.0487961024642711 -0.0772901368812836 1 1
-0.101393651542582 -0.0703714122847494 1 1
0.149233664851172 0.0776952906911775 1 1
-0.140041500391705 -0.111411646687931 1 1
0.254133860394467 0.269722049039391 1 1
0.325071361281671 0.284310944499099 1 1
0.17025709174006 0.104626818114531 1 1
0.0901484140596277 0.0791122072448645 1 1
0.206319198212347 0.188516859976697 1 1
0.149070880302062 0.127562963229029 1 1
0.548002498731659 0.477473511858173 1 1
0.193832267969532 0.166141292757731 1 1
0.228253139895095 0.209598811905164 1 1
0.379790818177397 0.348216309756182 1 1
0.0648307184461782 0.0518836357450802 1 1
0.0924863115583186 0.00958823981285347 1 1
0.0588802808049096 0.0403525759196554 1 1
0.544355402686171 0.494556682109058 1 1
0.197696475216218 0.157157737476483 1 1
0.0290436108205656 0.0287957838410207 1 1
0.321707539521408 0.293778706402494 1 1
-0.135040947039293 -0.089017252162753 1 1
0.23439872671174 0.261300016618418 1 1
-0.100627783810445 -0.0979970395171084 1 1
0.590968031341481 0.510571687163236 1 1
0.181377941341072 0.16932848150173 1 1
0.492179971633298 0.472729900442133 1 1
0.375086705801676 0.317084219839508 1 1
0.0450857204942149 0.0619443354216908 1 1
-0.0856478676682034 -0.0818275439185719 1 1
0.268703869256131 0.252526014821934 1 1
-0.353514562887713 -0.309634789070945 1 1
0.433823696827326 0.359696930548302 1 1
0.0010463551716053 -0.0295109317762731 1 1
0.619523326770461 0.541766078398775 1 1
-0.0386056795671174 -0.0354009959180043 1 1
0.342129749645311 0.292803193597844 1 1
0.789908520158866 0.733995087345512 0 0
0.192769990968163 0.144219953979594 1 1
0.366559373805435 0.325909093676842 1 1
0.405523281140351 0.357304276724937 1 1
0.128270016588775 0.100485732237778 1 1
0.664188076933997 0.615155157040578 1 1
0.53087083720389 0.483921923997873 1 1
0.317317956426495 0.290416233947538 1 1
0.220741166112539 0.190421688203742 1 1
0.0144036002308966 0.00891556422321546 1 1
-0.141398656561561 -0.181391542815701 1 1
0.248776222769545 0.233016050497112 1 1
0.494540500299905 0.469962780975739 1 1
0.259740403384429 0.232725959962067 1 1
0.257355851523024 0.253500174586899 1 1
-0.277128456515542 -0.254967764090386 1 1
-0.194175810721313 -0.171666111341619 1 1
0.0775857671013739 0.129734393596299 1 1
0.222217834953041 0.218995377387215 1 1
0.498728625088345 0.473813187679362 1 1
0.0103105809220121 0.0299660054235879 1 1
0.485246086346375 0.454205855197373 1 1
0.649320395330489 0.57872279379453 1 1
-0.0131486801976277 -0.000319300301162581 1 1
0.315051936828457 0.293448923706067 1 1
0.015561994258715 0.0189254080336609 1 1
0.327883219539962 0.303874674092831 1 1
0.591530150304495 0.513008344212253 1 1
-0.00382882223965125 -0.00783572306482767 1 1
-0.0891685846741443 -0.0904712773165428 1 1
0.471123336515385 0.346154498773165 1 1
0.06456860190147 0.131800680536622 1 1
-0.0276893830454465 -0.00324514575560485 1 1
0.393784103474556 0.350230923165918 1 1
0.472563466403677 0.440257262279306 1 1
-0.00327497084495559 -0.00778690948786212 1 1
0.246398784903761 0.212113775972571 1 1
-0.361274365044927 -0.322561022494079 0 0
0.0371159141931284 0.0438646352831979 1 1
0.471201217458865 0.408183808975406 1 1
0.522335494782644 0.446796746246456 1 1
0.512616726709553 0.44186076975131 1 1
0.104533961354623 0.0878889777855347 1 1
-0.0602262184648205 -0.0995014059014859 1 1
0.255184866263382 0.197875114929316 1 1
-0.276191301468649 -0.254140039998411 0 1
0.233755428289071 0.246498998738842 1 1
-0.335052199959673 -0.34218326618702 0 0
0.296000696452346 0.265147565819521 1 1
0.00229595968750145 0.036530226953116 1 1
0.24132514600236 0.217107544542126 1 1
0.491695723095202 0.423548591504129 1 1
-0.0326508882356007 -0.0303209433232155 1 1
0.203610377243973 0.189044332599974 1 1
-0.205264482555258 -0.168531431719106 1 1
0.439811365673236 0.40727348896981 1 1
0.30626082850409 0.271925859381489 1 1
0.223691630287307 0.205317645590508 1 1
0.414462108580258 0.366983180381663 1 1
-0.0670928574693148 -0.0721859052459698 1 1
-0.11122566766335 -0.106404131154531 1 1
0.27520689273918 0.248171178219311 1 1
-0.0834940809152356 -0.104069340431765 1 1
-0.136310510528489 -0.0728909984334518 1 1
0.235863928735645 0.214773329593841 1 1
0.344257446787367 0.301978423599868 1 1
0.0391036794403377 0.0130767900797411 1 1
0.00496682168852003 -0.00696123729266249 1 1
0.532142501220637 0.482721413544424 1 1
0.11408992012751 0.0710027599726479 1 1
-0.1613939089745 -0.203012417801537 1 1
0.762169465813436 0.635649061255679 1 1
0.38608290763501 0.376902248994554 1 1
0.245987580466516 0.23850083203811 1 1
0.223015738871291 0.202228975894853 1 1
-0.109790827121297 -0.0968260581144897 1 1
0.742099096681044 0.669464132826214 0 0
0.614307293536913 0.553341275937761 1 1
0.153430700516821 0.152335077077806 1 1
0.671110345476585 0.628455259842418 1 1
0.367575343934278 0.333885876080463 1 1
-0.167102646749128 -0.14193675452898 1 1
0.318970108037603 0.29157151243951 1 1
0.178565940650892 0.168348214964175 1 1
0.0894002766583531 0.0651255317912613 1 1
0.428649940249327 0.36889432746178 1 1
-0.0925289527944171 -0.0723456103048141 1 1
0.352427455639495 0.337000484825306 1 1
0.377582264656307 0.363665628414168 1 1
0.176692550765587 0.144540938742857 1 1
0.0930394655537809 0.0882183192686557 1 1
0.301272954847282 0.28079951019149 1 1
0.126960071046047 0.0834362302128096 1 1
0.146577176508131 0.120275435352151 1 1
0.0649859493430105 0.0673719161017894 1 1
0.342894618460351 0.300340735998427 1 1
0.160089906276973 0.138368951743216 1 1
0.0684779259771283 0.0529509167963602 1 1
0.366265096676992 0.313750931342591 1 1
0.0156663059790435 0.0394924454918906 1 1
0.458513096387951 0.399261626303977 1 1
0.0929603054702982 0.0744054126760034 1 1
-0.224863447342793 -0.20411430339235 1 1
0.209652468633553 0.208896632165051 1 1
0.0861041532267012 0.0977980807985364 1 1
-0.124946120507391 -0.0985034938217067 1 1
-0.202105169352509 -0.193755043940652 1 1
0.345525241630922 0.293183185334145 1 1
0.258822328423506 0.225118896407099 1 1
-0.0240587764995751 -0.0107974764627073 1 1
0.270505851673759 0.25936120262773 1 1
0.192107084948816 0.162706255971823 1 1
0.055185901309784 0.0374132479021822 1 1
-0.0845790342859149 -0.0917949165664456 1 1
0.650446494323625 0.597180548429178 1 1
-0.262306548544514 -0.242130476007326 1 1
-0.111957590663112 -0.0890638017162258 1 1
-0.201336358911226 -0.18185134229054 1 1
0.545525804371897 0.50242091202439 1 1
0.17272310238718 0.143089233854564 1 1
-0.076387500507074 -0.0928529062909904 1 1
0.359693826368991 0.285912474201731 1 1
0.0331331178456687 0.0356916366148144 1 1
0.528887501920296 0.425764715898212 1 1
-0.0714454161267096 -0.0701468859433467 1 1
0.0246288977092682 0.0175852871697089 1 1
0.4460226095886 0.382230624333894 1 1
0.635039060747845 0.575970432100478 1 1
0.382359961541454 0.349869026306913 1 1
0.250781976462071 0.252977828624973 1 1
0.215857820998925 0.209232148937335 1 1
0.660357854994698 0.593784084533128 1 1
0.41544214832834 0.369404884518241 1 1
0.103134676151958 0.107576952593077 1 1
0.528062957167427 0.497813850660127 1 1
0.342958598234495 0.331409526742335 1 1
-0.0250378612577685 -0.0345855956030692 1 1
0.206367309132488 0.171667873723082 1 1
0.28517787816345 0.341235343675877 1 1
0.28113594577583 0.253150698566178 1 1
0.418014644701998 0.402255142521115 1 1
-0.032962823089023 -0.0145058543623698 1 1
0.252525661934759 0.225486982485494 1 1
0.565743022687265 0.560117215930804 1 1
0.217776560182677 0.187884898279156 1 1
0.53310020476395 0.484113043878004 1 1
0.183923027274627 0.180090249695445 1 1
-0.0543737544875794 -0.0374869417305069 1 1
0.516390916709784 0.466333468538695 1 1
0.427693587488029 0.360291364058066 1 1
0.462975953411651 0.414705935748784 1 1
0.319237637465068 0.32207546728342 1 1
0.161366524890736 0.14348449784272 1 1
0.224072915954979 0.199871401749233 1 1
-0.153630159553467 -0.137594919223516 1 1
0.292219666933497 0.274871041222481 1 1
0.212259643790143 0.195028422791739 1 1
-0.0269013668520899 -0.0326636598981116 1 1
0.187544815556669 0.180528869194543 1 1
0.264348593133665 0.215005753338862 1 1
-0.0598794336363178 -0.076596543442056 1 1
0.171110803485153 0.154595876381977 1 1
0.204558974876703 0.185111734216009 1 1
0.124814428639788 0.130325964174872 1 1
0.20874523637898 0.185417533816928 1 1
0.493228459442113 0.417818933074875 1 1
0.313492901844809 0.321962129888515 1 1
-0.66686875894856 -0.608661923605726 0 0
0.350227714146136 0.297734666172681 1 1
0.42551273658283 0.421561498309406 1 1
0.230114992439257 0.199216888798134 1 1
0.145122594222968 0.123176263661457 1 1
0.0675428382237669 0.0607051024262232 1 1
-0.0392181225258628 -0.0321520880842164 1 1
0.32037977276418 0.297176951579736 1 1
0.2564528853666 0.235388670909902 1 1
0.239769210464505 0.215443358016764 1 1
0.155664709848738 0.160583654104092 1 1
0.264553042840825 0.233535662045739 1 1
1.00169398017443 0.872750703937572 1 1
0.601396282904245 0.529486771352696 1 1
-0.0982364181689778 -0.0756514240898157 1 1
0.0683767243382335 0.0610868584895676 1 1
-0.0624835949568882 -0.0584742310762914 1 1
0.18191979405481 0.185722684101592 1 1
0.545849931644174 0.513368731604928 1 1
-0.269370278938331 -0.242792651531502 1 1
0.132810506634548 0.14785892880424 1 1
0.481645243764379 0.40935965390762 1 1
0.409225893333948 0.395650595453418 1 1
0.541995829221087 0.50950076245861 1 1
-0.326110277114076 -0.239746964644946 1 1
0.118879737322085 0.0950672915716892 1 1
0.0826283181116398 0.0555279883890608 1 1
0.574694050533978 0.546065981485636 1 1
0.170148213087248 0.149670107480545 1 1
-0.122638747901596 -0.0974222046511186 1 1
0.303185589512296 0.322509194216212 1 1
0.219520591640358 0.180215657605391 1 1
-0.0791704685293999 -0.0959219006397555 1 1
0.421042751508388 0.380123114278685 1 1
0.160660452275533 0.142538824570857 1 1
0.125862651108985 0.113518874280476 1 1
0.591414159529456 0.519231041646728 1 1
0.0827131818123936 0.0680291462259552 1 1
0.149475954030137 0.135977925109177 1 1
0.501567539563094 0.473010405026766 1 1
0.221699862384375 0.19664756801871 1 1
0.468422863571527 0.428066622752064 1 1
0.105462717035748 0.0811227447179538 1 1
0.286772755661038 0.249352215826212 1 1
0.19134238746424 0.189954910185854 1 1
-0.169315867010844 -0.156703823341162 1 1
0.0830602939287889 0.0747031298053107 1 1
0.07650146289439 0.066149235898379 1 1
-0.0468013864543854 -0.0349551104585155 1 1
0.425653239655944 0.384587150923835 1 1
-0.0585355875736184 -0.04743892964001 1 1
0.1240624037383 0.150331283950137 1 1
0.152697424353357 0.132373912941415 1 1
0.275892139601498 0.270466269883178 1 1
0.15802970718256 0.134728833013516 1 1
-0.177407844732624 -0.155631892212551 1 1
0.216251656595958 0.203224105281123 1 1
0.229492124561816 0.242200583511502 1 1
0.192161320292983 0.175579888811562 1 1
0.220379399201525 0.237492230830271 1 1
0.215823075987455 0.192936609830947 1 1
0.395731401122626 0.363372487085767 1 1
0.326582639118898 0.325138048286685 1 1
0.0558521754916479 0.073118074905147 1 1
-0.204638623123886 -0.190285058455472 1 1
0.281138354581315 0.260404342297401 1 1
-0.00612452766718497 0.0069366896632659 1 1
0.246372055746751 0.209874596407743 1 1
-0.137634669875513 -0.105703878377459 1 1
0.116981795196878 0.103763704386272 1 1
0.477506094901198 0.429915324502035 1 1
0.263861131162168 0.222016172262658 1 1
-0.0693014745758069 -0.0844072600511189 1 1
-0.0933389173585614 -0.0965079137317724 1 1
0.2430933599741 0.224889222723814 1 1
0.0214200742187776 0.0186687270481809 1 1
0.317673881450227 0.289411707879076 1 1
0.309709380154178 0.294586568496315 1 1
-0.189199887387773 -0.147636672107235 1 1
0.632523781927384 0.564176393017079 1 1
0.288370442667445 0.245544938304632 1 1
-0.0166559126453909 -0.0110817506866314 1 1
-0.264670573585751 -0.265923110489093 1 1
0.411224559630934 0.372886440414798 1 1
0.195998793795281 0.227677636554182 1 1
-0.30716724110019 -0.260682091699612 0 0
0.494418355995596 0.437654601516363 1 1
0.781348818501486 0.717924321130349 0 0
0.267664345384903 0.234005340754996 1 1
-0.0640281166771869 -0.0451765635556095 1 1
-0.100902243298194 -0.0916659187726756 1 1
0.256248044148291 0.253644280092232 1 1
0.251269705973905 0.232098769480046 1 1
0.115711154551507 0.115007320375981 1 1
0.188002176581094 0.168389141531143 1 1
-0.354290434765635 -0.316809539529312 1 1
-0.12383480965344 -0.110006807033229 1 1
0.0146575164072564 0.0171276467915861 1 1
0.249168243968834 0.244083598118029 1 1
-0.0598890407209314 -0.052258734495809 1 1
0.0129153417439068 -0.0140907850980806 1 1
0.307010967715118 0.297233735495972 1 1
0.0510153734932855 0.0368737858282907 1 1
0.554793995130078 0.503517116625791 1 1
0.263711900944647 0.284714703904397 1 1
-0.192753049264383 -0.154431039428372 1 1
0.266816084864347 0.218717908282852 1 1
0.257108546051767 0.231432506110764 1 1
0.00804168773039317 0.00375112634384654 1 1
0.160432923496226 0.146432250401736 1 1
0.639111531660633 0.603070975963062 1 1
0.336569896821935 0.332134622309666 1 1
0.291599527983008 0.275989087724424 1 1
0.0319381985506898 0.0498625081591629 1 1
0.342419245680077 0.308899314910708 1 1
0.253844397867912 0.223611334324881 1 1
0.0260408913926083 0.0247796763447334 1 1
0.627274380078832 0.579091141793039 1 1
0.36335910251121 0.305490609724793 1 1
0.439690891877344 0.425622733916522 1 1
-0.0613400613583525 -0.0362469789265035 1 1
0.0640445710758479 0.0452626421087098 1 1
0.322439490346652 0.298127861698244 1 1
0.501391917192192 0.430853212025262 1 1
0.136838483484489 0.108368858611965 1 1
0.248616843461933 0.222664416010215 1 1
0.0190590764824011 -0.000290099461548857 1 1
0.37195083396482 0.312964277247343 1 1
0.44963321829618 0.41186624958601 1 1
0.360447268545259 0.328238632879051 1 1
0.00719044638802355 -0.0137933747562231 1 1
0.393466148718645 0.367903201256682 1 1
-0.0850181729741828 -0.0444899354906139 1 1
0.0473296889906289 0.0211011746647899 1 1
0.0180356635441582 0.00718621921304566 1 1
0.229861675363031 0.202090601856524 1 1
0.0123286468537538 0.0284609019940764 1 1
-0.0725070731559783 -0.059450374605938 1 1
0.272568648769133 0.226255811389236 1 1
0.0423193999751929 0.0221570186742652 1 1
0.271868313858986 0.266529924208865 1 1
0.0724766072302274 0.0442972127586743 1 1
0.228231077857342 0.211060615183232 1 1
-0.322690880998339 -0.293736236898422 0 0
0.133481872169037 0.119937886139866 1 1
0.515927384320628 0.468364552214099 1 1
-0.0762018273557352 -0.0688172799539631 1 1
-0.153799316662638 -0.149512372883195 1 1
-0.0448749251465617 -0.0307534361452237 1 1
0.572441273539554 0.51749972591231 1 1
0.0459247803516566 0.0519988380575864 1 1
0.102448449881662 0.0853762424008258 1 1
0.413774434349093 0.397614471094219 1 1
0.325099139102207 0.290386982964318 1 1
-0.135550263447249 -0.114278294695773 1 1
0.370336048041308 0.316215463070575 1 1
0.0320702335919833 0.0226023150897835 1 1
-0.0582312410771311 -0.0582746407092984 1 1
0.310335998731586 0.298425725648702 1 1
0.213053896531438 0.165681611241513 1 1
0.634800785452683 0.575676520939723 1 1
0.199257597938466 0.183762802606234 1 1
0.46484921818485 0.411231667581289 1 1
-0.00869430598152612 -0.023018429290034 1 1
-0.085698422814964 -0.101029296708343 1 1
0.0978981943036601 0.102202255656182 1 1
0.483694294869369 0.411017236313699 1 1
0.152428984191933 0.141919233541535 1 1
0.387808575701277 0.341837452232695 1 1
0.03348309442945 0.019255605990574 1 1
0.401642887082965 0.364566562620584 1 1
0.315226655642964 0.291239021423657 1 1
0.103293410913696 0.0948976199864279 1 1
0.118832548357666 0.150355277374897 1 1
0.158093910789913 0.144559476695658 1 1
0.0295686157924593 0.00740115216030168 1 1
0.291228824848533 0.334439543552287 1 1
0.107029655237588 0.0987721800921834 1 1
0.525137516531295 0.488690298777425 1 1
0.215765926351929 0.185553323494508 1 1
0.00528297562400852 0.0368739482771455 1 1
0.157784571344858 0.135430173974139 1 1
0.210039877656289 0.201411180244041 1 1
0.0195022147190149 -0.00784949302696225 1 1
-0.251827025691122 -0.252266994681443 1 1
0.501786227729536 0.443573320779015 1 1
0.138380243923273 0.122087848074208 1 1
-0.111045538454897 -0.0533461116724398 1 1
0.395174261016551 0.29691797728718 1 1
0.260014368405036 0.244932195333349 1 1
0.13240732867011 0.137140055505241 1 1
0.0099474164656004 0.00790117491181311 1 1
0.246926492581621 0.223470577880899 1 1
0.328723510539044 0.311719429670184 1 1
0.112930444975267 0.0945456367952573 1 1
0.0918077977886528 0.0870759291227698 1 1
-0.0120043694970472 -0.00718987904859371 1 1
-0.181384994683433 -0.111938957948958 1 1
0.124109717692126 0.149785707808353 1 1
0.283235326377453 0.255335105231722 1 1
0.332374775791797 0.323650247943731 1 1
0.128431080436201 0.194955920599809 1 1
0.132713451611409 0.0980063967451062 1 1
0.0984389609883981 0.100612707669121 1 1
0.361636015915781 0.379069838686617 1 1
-0.0558888624073619 -0.0512723440115667 1 1
-0.0203716866540401 -0.00596715321386673 1 1
0.264392091303955 0.235421350408941 1 1
0.124445506927794 0.11067333759959 1 1
0.132727774389105 0.112725518759582 1 1
0.334321388644912 0.3124126739519 1 1
-0.0173679969287358 -0.00313505995869833 1 1
0.485235832934789 0.402149950100721 1 1
0.388692359681302 0.312750580655832 1 1
0.0130612324266665 0.0104980893354124 1 1
-0.0202932404722146 -0.0180654042264137 1 1
0.069288286499451 0.0560569047025454 1 1
0.266613288493696 0.2422122868194 1 1
-0.0968625957756248 -0.168068646111324 1 1
0.405085833873632 0.342082269834675 1 1
0.257031553022102 0.167748196594561 1 1
0.166670093219873 0.153292906270397 1 1
-0.181162411645277 -0.144978532002856 1 1
-0.0705321886368474 -0.0555598862995475 1 1
0.201548731966498 0.189544304859645 1 1
0.493429551345803 0.395678025273641 1 1
0.471372958929065 0.421622124495769 1 1
0.501517537504567 0.43754093038436 1 1
0.492000372200528 0.450241404722418 1 1
0.251810091209279 0.236114875609677 1 1
0.0549403290304649 0.047370111355772 1 1
-0.120699680753773 -0.0675045294551461 1 1
0.548443736574003 0.490237489867614 1 1
-0.290565358568313 -0.25436716229551 1 1
0.430116847230175 0.365742893517691 1 1
0.271058264962798 0.236449322903514 1 1
-0.288354317597017 -0.263066456362734 1 0
0.417086389071586 0.331168029697104 1 1
0.290492777471041 0.266181722830491 1 1
-0.113461589762162 -0.0316196318517673 1 1
0.716405126477288 0.64967958773273 0 1
-0.244336774622032 -0.199570624598509 1 1
-0.00968421908430653 -0.055967020201972 1 1
0.192906614649087 0.167707554288839 1 1
0.272469528064853 0.232994728603601 1 1
0.154523266404427 0.156419298876701 1 1
0.0732186762790924 0.0737666011953972 1 1
0.331832029074106 0.311374165157122 1 1
0.354478978102344 0.324141964951425 1 1
-0.109229897287158 -0.071444102877826 1 1
0.430864470457384 0.396427294035579 1 1
0.483027495093223 0.386203794647391 1 1
0.0548656294306944 0.0558021311287357 1 1
0.0590923632779082 0.0830706911091997 1 1
-0.068359153501941 -0.0588880724846179 1 1
0.448378093604676 0.392634672900448 1 1
0.183945404933052 0.169013951946399 1 1
0.422516026639977 0.407137688403933 1 1
0.326833077759956 0.30922740115464 1 1
0.2505394408677 0.215557527120435 1 1
-0.0305616980225668 -0.0179165242229906 1 1
0.496120599567631 0.47131032226409 1 1
0.218525621663907 0.202177068028217 1 1
0.429465546258778 0.415823929466792 1 1
0.634743744790779 0.560081162942006 1 1
0.271213388539533 0.237255082401761 1 1
0.198522915814476 0.186645740079557 1 1
0.056664378301058 0.051000228348289 1 1
-0.0741228026209769 -0.0723395933122303 1 1
-0.140595679687667 -0.0843589780758942 1 1
0.599720754284142 0.558245887557443 1 1
0.16502539416411 0.146474168305039 1 1
0.387101776570822 0.327215903519215 1 1
0.840693125480885 0.760633741267074 0 0
0.591378185640831 0.548839787908127 1 1
0.15362756387068 0.135188870459726 1 1
-0.193019934806358 -0.154070888226356 1 1
-0.0678210464568997 -0.0617364914341706 1 1
0.673007222181899 0.645299272570976 1 1
-0.218068066613251 -0.233204574706776 1 1
0.463264748148702 0.408643256050346 1 1
0.399049333164411 0.364129701829647 1 1
0.674597192370118 0.626621021498787 1 1
0.240333006873379 0.218552792965239 1 1
0.238637965255681 0.213403923380058 1 1
0.370172316394236 0.359892971170298 1 1
0.52300414381139 0.457041011452045 1 1
0.843783065018603 0.794781325225952 0 0
0.144668437126536 0.120811241673675 1 1
0.298977192121745 0.246750327317778 1 1
0.11879666985132 0.0409337971010496 1 1
-0.0435980262789658 -0.0474086613153944 1 1
0.0364793922187714 0.0363104055847013 1 1
0.172037804084951 0.172517288471854 1 1
0.332413681906609 0.35437793934552 1 1
0.321355403903362 0.299883322743845 1 1
0.272987503276595 0.22005562525371 1 1
-0.122733154440594 -0.0558526206348243 1 1
-0.0912252432347287 -0.0806493241834095 1 1
0.228098793396151 0.199397561198732 1 1
0.300328479767022 0.285468969886544 1 1
0.0524079308292361 0.0723503095688306 1 1
0.28268412366928 0.305717232836723 1 1
0.00997547015104348 0.00706440745353107 1 1
0.364506347771422 0.332267051227591 1 1
0.17298422436494 0.166562266972072 1 1
0.377074361394172 0.352198396728967 1 1
0.0445235481060638 0.0355169705402263 1 1
0.36654341047893 0.315998664839923 1 1
0.530669194196365 0.526477299109518 1 1
0.727196120189161 0.718504366647903 1 1
0.0762536852219236 0.0589885864107376 1 1
0.393723052689922 0.363450918354994 1 1
0.12779685287362 0.162587394128334 1 1
0.390484446896848 0.364300703482703 1 1
0.267055734068411 0.234535059842977 1 1
0.246092044991672 0.214529424430279 1 1
0.147259511177261 0.130595379530319 1 1
0.575540414119646 0.538035391097478 1 1
0.0402960842219496 0.0646135743906408 1 1
0.414828470809859 0.35904965840625 1 1
0.115830404801922 0.128831770262124 1 1
0.392603162347697 0.344242402634615 1 1
-0.054878865009961 -0.0488723086185846 1 1
-0.241151310811955 -0.214243304583988 1 1
0.177323252637346 0.152219579238224 1 1
-0.0861943840012151 -0.0754937362604126 1 1
0.196997481432132 0.196182178464961 1 1
0.328434909231108 0.336532311697427 1 1
0.230485545047338 0.183053105401478 1 1
0.670716042556257 0.615584463051609 1 1
0.227642450296917 0.198819940079694 1 1
0.633565288990256 0.566258451047984 1 1
0.482991525738068 0.469490095713594 1 1
0.113527232614775 0.0967086044273048 1 1
0.248628986877473 0.276854783614233 1 1
-0.000907331936820452 -0.00832599070734289 1 1
0.36396921773944 0.335051274403192 1 1
0.240159773022835 0.274244978183507 1 1
0.167719800359618 0.147862831895506 1 1
0.299084401323112 0.27179559831908 1 1
0.441540011137474 0.384297455390061 1 1
0.22006903235768 0.205171796883613 1 1
0.142361826461196 0.115476534743105 1 1
0.23316518990458 0.215438054405199 1 1
0.283520846359679 0.237722110650207 1 1
0.722000573478568 0.641021566835094 1 1
0.589676344104794 0.458535198463702 1 1
0.000359338647394021 0.0827984160301806 1 1
0.451485764660379 0.398619255243992 1 1
0.505627962778135 0.47240417934682 1 1
0.0909246994240586 0.0802273445360591 1 1
-0.127434002338903 -0.118577258718628 1 1
0.370623824882658 0.358807594960073 1 1
0.239008383459616 0.205539729096194 1 1
-0.258487748038241 -0.251515912777688 1 1
0.349450474464679 0.308274153037625 1 1
-0.207855338497575 -0.21104809860327 1 1
0.455649978559549 0.437960261206334 1 1
0.400638180198172 0.383190189024572 1 1
0.307009861246518 0.303120928285258 1 1
0.145275541760297 0.135744875064887 1 1
-0.0647845505244062 -0.0538532152591792 1 1
0.0658163633890942 0.0607862518169567 1 1
0.139667267327308 0.135114814659802 1 1
0.0811675668348308 0.0543510807298837 1 1
0.416948319692996 0.424844956367194 1 1
-0.0971851942787926 -0.0711607900086611 1 1
-0.306744590599299 -0.346025389492843 1 1
0.445601716481456 0.388711930961892 1 1
0.644207504842112 0.522886874446672 1 1
0.192541167365688 0.175345976135966 1 1
0.404567583010045 0.357385078706584 1 1
0.112075607607714 0.0866467716675498 1 1
0.375372675458273 0.310505122268573 1 1
0.217976975896819 0.207029074339319 1 1
-0.39704771336678 -0.352854217887805 0 0
0.0648464041487292 0.116490101635427 1 1
0.192414358707716 0.17835189742436 1 1
-0.205285236701875 -0.157682251708682 1 1
-0.128732382764706 -0.107532324559215 1 1
-0.0492603780143611 -0.0602162201133961 1 1
0.259152881873823 0.26268551288664 1 1
-0.24543492950412 -0.210138199399812 1 1
-0.0241823933790356 -0.024452283230382 1 1
0.184754952032122 0.142757022237472 1 1
0.109254970117489 0.111491256480568 1 1
0.263553941058068 0.193962099022296 1 1
0.0421702156076002 0.0197703132437694 1 1
0.378374343299919 0.361855270947538 1 1
0.292976630026192 0.267991607784939 1 1
0.248117334601676 0.239326856762405 1 1
0.227978138530348 0.213394077004966 1 1
0.00494716494659971 -0.00394312600482468 1 1
0.0566398215906436 0.0722121704134479 1 1
0.113080985948627 0.0906888965056244 1 1
0.337202383617356 0.328115840267296 1 1
0.524344599592812 0.466056426292354 1 1
-0.0740293971963448 -0.0706326647141984 1 1
0.496790450303363 0.431358413237671 1 1
-0.110001163974373 -0.0782350178269952 1 1
0.370979117676791 0.300316624633017 1 1
0.419845610489513 0.368883684831763 1 1
0.196449622144265 0.173314490398952 1 1
0.244773200414835 0.278605854501462 1 1
0.231592822105828 0.221023293176325 1 1
0.506660817597101 0.463878131488588 1 1
0.698611557624177 0.624542370874927 0 1
0.50254315551743 0.474659553453907 1 1
0.511496780030192 0.462833364273753 1 1
0.386283021929589 0.371305987211035 1 1
0.440490047847514 0.402575587578748 1 1
-0.0889239727525015 -0.113043006628777 1 1
0.502384170089668 0.449678479660668 1 1
0.161481568375782 0.1457751283002 1 1
0.0473413564440044 0.0461024618224603 1 1
0.305311864657677 0.254281625580862 1 1
0.700576119048135 0.6182122972035 1 1
-0.0816653821362908 -0.0731190038582628 1 1
0.442457821435838 0.394192644664912 1 1
0.24123287440833 0.234961664938516 1 1
-0.0164458778026853 -0.0601772660850864 1 1
0.280572016398215 0.256365350424019 1 1
0.216197058257026 0.194939059831424 1 1
0.191385778982087 0.186134602956119 1 1
-0.012608474514018 -0.00556071861580167 1 1
0.0105029439465853 0.000766535703374656 1 1
0.130299563124525 0.123976203427954 1 1
0.366365061791863 0.330457527348677 1 1
0.0739517613253984 0.054474667137892 1 1
0.139291800012441 0.10919058386733 1 1
0.466228939355217 0.437304796090132 1 1
-0.297048408184219 -0.298064709004011 0 0
0.115910536358974 0.126041404625046 1 1
0.826477266175118 0.738257528281942 1 1
-0.0699239115776768 -0.0479131342412801 1 1
-0.0562482515383624 -0.0614397125321707 1 1
0.168445171563793 0.131396293540096 1 1
0.354173535335277 0.313239146206948 1 1
0.489318694726436 0.424816671318348 1 1
-0.464589746429888 -0.433648272280754 0 0
0.309845700647038 0.243524532878058 1 1
0.437530273236126 0.37383568571002 1 1
-0.298484230249759 -0.249362445634535 1 1
0.11733863361242 0.134959377106414 1 1
0.10402614211008 0.105645862460128 1 1
-0.29818349233016 -0.270282079957123 0 0
0.404436574754712 0.41180473057434 1 1
0.210604449830006 0.197481857838339 1 1
-0.146674529045884 -0.110528235837455 1 1
-0.0319437604079374 -0.0205125337039066 1 1
0.374812721743452 0.306082175343782 1 1
-0.0502744376538639 -0.037410622807645 1 1
0.576334964280691 0.535423187993064 1 1
0.523740986277501 0.481159282916119 1 1
0.368810907502434 0.350522756855311 1 1
0.36591696589865 0.330004549873986 1 1
0.0222808233110983 0.0109118790081939 1 1
0.135426055550083 0.122686111185645 1 1
0.189648738610945 0.172934626955723 1 1
0.0585213355796111 0.105581635079266 1 1
0.312866874541007 0.290525739861446 1 1
-0.00580568456737507 0.019640586491709 1 1
0.203058319561263 0.183938724436771 1 1
0.420714403510546 0.3830703147025 1 1
0.284544464817379 0.229230298896635 1 1
0.268762812458494 0.26227406594914 1 1
-0.0865433508918879 -0.0973711828972173 1 1
0.463378721065685 0.340678723192827 1 1
0.378164805135631 0.350577823494452 1 1
-0.0179163390205181 -0.0120200681805696 1 1
0.145094608036092 0.128873064737362 1 1
0.32253748488436 0.278580226335503 1 1
0.30504686857683 0.289744617987462 1 1
-0.135250131102799 -0.16667210366271 1 1
0.0515236477677205 0.067988710124399 1 1
0.497129233604568 0.478607414308656 1 1
0.310604161623604 0.275294073093821 1 1
0.131789941713116 0.137185317002314 1 1
-0.34159237442803 -0.288661089711997 0 0
-0.13427296717493 -0.109560365373865 1 1
0.323570807975831 0.262692444963968 1 1
-0.0833152454548931 -0.0776274144052349 1 1
0.156235762063968 0.132801815862535 1 1
0.0319029128017387 0.00532964553217141 1 1
-0.0766330184349979 -0.070702463385055 1 1
0.351612802138772 0.30249528430963 1 1
0.657919715293037 0.583382914284563 1 1
0.178826991681385 0.149724461820039 1 1
0.128244459085178 0.125705244867217 1 1
0.296935807767269 0.259951310358609 1 1
0.22872198110471 0.214173570160441 1 1
0.332241449170954 0.30258680409132 1 1
-0.0397146723093838 -0.0486190126162268 1 1
0.44643474948401 0.420815512982636 1 1
0.248438126230277 0.224717299231794 1 1
0.0603495289616977 0.0665196839861207 1 1
0.0977541398026422 0.0928569512126641 1 1
0.505034064319119 0.467196857070584 1 1
0.106949809534452 0.118165525516546 1 1
-0.221006828354246 -0.191963495962749 1 1
-0.0206838513598863 -0.0178129703389293 1 1
0.0253698785989996 0.0091977696286801 1 1
-0.0268906812188609 -0.0364022716174664 1 1
0.201149817847106 0.21266071188294 1 1
0.464074426879135 0.400703048341065 1 1
0.224485184105003 0.207562419017266 1 1
0.566751782658865 0.48372604028298 1 1
-0.0534096988469096 -0.0713348311174278 1 1
0.127558242038944 0.124998824253554 1 1
0.21589047915137 0.196008614090155 1 1
0.0988451224341731 0.10293773083274 1 1
0.352997007193808 0.337427558484727 1 1
0.499898190211514 0.456519731888675 1 1
0.552842996978215 0.538848867394064 1 1
0.289115426029158 0.297067132788995 1 1
0.681551831868445 0.628767784300345 1 1
-0.0240609314201689 0.00882361222384832 1 1
-0.0443956883475972 -0.0287657217283546 1 1
0.364765116161998 0.346697337075879 1 1
-0.0817183950411519 -0.0551740750135411 1 1
0.242961975279517 0.216788738913627 1 1
-0.206244787472598 -0.180904359481753 1 1
0.394783670285765 0.369756833512808 1 1
-0.243389114639132 -0.211567080919606 1 1
0.237637809355064 0.199527625336304 1 1
0.594147589156487 0.546218914911493 1 1
0.00167228832897751 0.0010082314968017 1 1
0.220053885086793 0.18262913156085 1 1
0.196422805817531 0.1813106829909 1 1
0.0145307937525858 0.00284929076157611 1 1
0.224533415731427 0.215810845686896 1 1
0.184698049406175 0.168360884138702 1 1
-0.0813208990346314 -0.0750290714612317 1 1
-0.19753463103964 -0.154652887011562 1 1
0.267312235138806 0.22096875784724 1 1
0.382274655973603 0.357888287133203 1 1
-0.0520122129978676 -0.0274218970507136 1 1
0.193516652875446 0.165670059145068 1 1
0.199249756249376 0.150710389714342 1 1
0.102653805184651 0.105030980765416 1 1
0.676437381310225 0.599463064806968 1 1
-0.0448375651961738 -0.0519210477830396 1 1
0.253822235338547 0.22480065495255 1 1
0.173642241905154 0.179336734568112 1 1
0.0683083196702319 0.0611748484677268 1 1
0.407824794471912 0.391967779985557 1 1
0.720850654760001 0.650738900087954 1 1
0.136110027570851 0.131870088963273 1 1
-0.363803984003996 -0.326547007319282 0 0
0.15190374877671 0.13241252591226 1 1
0.191742445087981 0.174941039328422 1 1
-0.0760014607305848 -0.0590070092306005 1 1
-0.0367315756912444 -0.0396896486902066 1 1
-0.0353144614872015 -0.00267460023514024 1 1
0.566990055327893 0.500663639307297 1 1
0.143347147015626 0.128375096796613 1 1
-0.236520756902314 -0.221326510837686 1 1
0.246901182747325 0.226396635130402 1 1
0.440822118142369 0.388458916645897 1 1
0.537345120510484 0.474784565589638 1 1
0.0780946343279604 0.0607205086116742 1 1
0.153437194823696 0.133648171854492 1 1
0.0199306773673931 0.0158498562978675 1 1
0.571313448775496 0.525447967127585 1 1
0.333024136639369 0.314203528091997 1 1
0.146712488398159 0.137554570891001 1 1
0.685751318521045 0.643921231724248 1 1
-0.051631983153801 -0.0436212928895039 1 1
0.356022865581082 0.31268262743718 1 1
0.296261593505299 0.225756687432201 1 1
0.106810179131617 0.0825983811906703 1 1
0.290495842554981 0.280825411830444 1 1
-0.087993197508576 -0.0775274649364638 1 1
-0.111659306206852 -0.0864997795000977 1 1
0.0232679066307447 0.0185687617997649 1 1
-0.0669435879728153 -0.0467796188787314 1 1
-0.117752801232319 -0.0996956300786697 1 1
0.104316279316099 0.107654965904558 1 1
0.245113447751777 0.229797690955878 1 1
0.655099783627902 0.58910580106445 1 1
0.287201232840107 0.252834260740851 1 1
0.382225062044056 0.348044354331164 1 1
0.393969932745859 0.31350416083832 1 1
0.134305277627076 0.101292574313033 1 1
0.0156116329737721 -0.0272719390447972 1 1
-0.0102684435350106 -0.00515126002522784 1 1
0.320175856332924 0.334951103499648 1 1
0.905556386108938 0.83379481756424 0 0
0.0656829507429348 0.0657068349828318 1 1
-0.0112339613924515 0.0259016060149268 1 1
0.623585387465969 0.57176184451462 1 1
0.172336170353873 0.167585819874727 1 1
0.657992916534706 0.630757676290077 1 1
0.0811690713112407 0.118848704624384 1 1
-0.120746232746545 -0.117805658054437 1 1
0.263276159584087 0.246516223943969 1 1
0.295026533445795 0.286165447346227 1 1
0.594186961015613 0.547265383081798 1 1
0.209276249941389 0.190001842834435 1 1
0.440745438144844 0.371773376936439 1 1
0.205696559407704 0.173561960019163 1 1
0.348362651306628 0.305042101585185 1 1
0.392276030027519 0.363965789307149 1 1
0.156313694440999 0.114620402578929 1 1
0.155664930224416 0.135238231665269 1 1
0.136175805028084 0.129838719449923 1 1
0.37576763559249 0.348141559458688 1 1
0.183495285485555 0.126553439837858 1 1
0.173679813233401 0.101639325740459 1 1
0.233483711876304 0.214488624291454 1 1
0.255149819711305 0.228074730993067 1 1
0.0106192879815722 0.0246606838671133 1 1
0.162003968989768 0.143845943387062 1 1
0.26289272375424 0.291576516138569 1 1
0.219243627943198 0.193172814987633 1 1
0.0642844644560175 0.0553317095417815 1 1
0.647212085903159 0.583405341322389 1 1
0.062296652646842 0.0522376359980682 1 1
-0.235189871490068 -0.212034580481755 1 1
0.12152232159257 0.101546826836171 1 1
0.379587837078515 0.345003749883065 1 1
0.0315284024589366 0.0208295064005474 1 1
0.140248936108478 0.11532716833233 1 1
0.407127146700897 0.331568773721536 1 1
0.296735778099629 0.264227729280854 1 1
0.406870870125761 0.39190574846061 1 1
0.75106440873299 0.699649527468237 1 1
0.203053623191269 0.218861972256592 1 1
0.406524887512888 0.338263008187949 1 1
-0.0964293583396977 -0.0900916791569604 1 1
0.312063210601746 0.264562232656427 1 1
-0.124662853647943 -0.11734906850261 1 1
-0.18179533396702 -0.164368003200761 1 1
0.190783691900014 0.177282125024874 1 1
0.233347686422502 0.218802136727813 1 1
0.33011263531585 0.305882593369161 1 1
0.0278019962313484 0.0547012998614744 1 1
0.222457410808894 0.214002313859064 1 1
0.363578345853831 0.330719360356042 1 1
0.870245563501264 0.820708311298075 0 0
-0.0559193082198561 -0.0733738556750235 1 1
-0.114236452459512 -0.0722123259296047 1 1
0.0568080475093184 0.0724242751082465 1 1
0.375236559956686 0.354786555301203 1 1
0.193278755655024 0.168964362505958 1 1
0.226242615456059 0.200161053369249 1 1
-0.00354341480452181 -0.0102381249442635 1 1
0.185781307027875 0.171550453082078 1 1
0.00593759018507092 0.0187525077233479 1 1
0.53096596638527 0.427253338665905 1 1
-0.434788220170542 -0.398828580842868 0 0
-0.068813641255749 -0.053568540259707 1 1
-0.0555126746750167 -0.0493262926578495 1 1
-0.0260144527650595 -0.020291034760767 1 1
0.364002422782368 0.337678882655106 1 1
0.399727869052624 0.37018549364402 1 1
0.203812537144134 0.183626192465074 1 1
0.13916402637946 0.122962026173315 1 1
0.38962166172004 0.375436997095129 1 1
-0.386722539581235 -0.334030416330635 0 0
0.345836451547749 0.320800006439192 1 1
0.286247881215571 0.266828730065254 1 1
0.319267549954865 0.289372914559721 1 1
-0.0307532824803126 -0.0259908202909233 1 1
-0.0351542924659611 -0.105957647616865 1 1
0.152083920864444 0.138906502226435 1 1
0.0896623108203891 0.0945088175481433 1 1
0.787314719590887 0.712418192214259 0 1
0.306039208184383 0.263777471388315 1 1
0.0597205694807527 0.046926203948113 1 1
0.233296660750293 0.234056752262593 1 1
-0.221359073978715 -0.198672742485339 1 1
0.333861505314011 0.288098882869069 1 1
-0.147851265474897 -0.156170577795048 1 1
0.548660749088739 0.49020904454101 1 1
0.130843340498984 0.111567870870268 1 1
0.274010449843668 0.232789330390486 1 1
0.212704741324901 0.198499673653637 1 1
0.634565652871815 0.550992826981234 1 1
0.186142520719782 0.166386296213877 1 1
0.0940846768477522 0.103365439111436 1 1
0.439011243703249 0.393016759002837 1 1
0.531757738556163 0.500757452211455 1 1
0.142196229346648 0.176052503129339 1 1
0.288400832137533 0.264375401890514 1 1
0.365340527839264 0.343314693544329 1 1
0.258203914765042 0.234525583328677 1 1
0.0946518349418414 0.0931578399532259 1 1
-0.00458148557710904 -0.0252398676102963 1 1
0.508974192779901 0.471855736736675 1 1
0.159855383122395 0.189881032612644 1 1
0.673661868766694 0.636801430142955 1 1
0.00903367434735358 0.033658641157495 1 1
0.0919932119531124 0.0591310049165796 1 1
-0.020127645792914 0.00390741219596964 1 1
0.181142474183509 0.157246821741932 1 1
-0.0978546696788543 -0.0766121725279708 1 1
-0.198979404247018 -0.18372780868231 1 1
0.497630729664473 0.460484379887385 1 1
0.339474130507276 0.312876242417231 1 1
0.413133662623542 0.411992878810598 1 1
0.266912289350316 0.222725382225666 1 1
0.083638270162534 0.0773426252439099 1 1
0.243060205196107 0.218256204720002 1 1
0.0235074737863041 0.0207811858049931 1 1
-0.0182144225853964 -0.0260661277448103 1 1
0.0673324713335494 0.0578638113813016 1 1
0.0854381804121578 0.0802034878364544 1 1
0.340378586333973 0.336047936413387 1 1
-0.290701755257045 -0.244331555877375 0 1
0.200905810073761 0.166844492050421 1 1
0.331968228430845 0.299614788033682 1 1
0.118749198331158 0.0994028327984579 1 1
0.135734966566555 0.130105830752455 1 1
0.382478726991418 0.360023036842586 1 1
0.142290100337962 0.0856610960338661 1 1
0.104916272110482 0.0954522145573551 1 1
0.299531317249769 0.276875926337835 1 1
0.40090788199894 0.308165094938981 1 1
0.068586029729532 0.0504206547004726 1 1
0.65464689442442 0.584278083808084 1 1
0.1136537491196 0.113897956469321 1 1
0.410301627548121 0.353006611808642 1 1
0.217454176644622 0.20109064394457 1 1
0.13589337227309 0.124102907725653 1 1
0.485169937514224 0.423422258225629 1 1
0.146800012758168 0.0948531527658144 1 1
-0.209272510697488 -0.237995075044032 1 1
0.338553079845734 0.291027980412588 1 1
0.0211654037770174 0.011607371558434 1 1
0.319695476322946 0.292031275940557 1 1
1.07129792179107 0.954457563453688 0 0
0.125878019527791 0.139518181905263 1 1
0.358333986221945 0.358931163967476 1 1
0.528016423291388 0.453098731478594 1 1
0.537787539530001 0.474918105508487 1 1
0.269887086487684 0.253295879078362 1 1
-0.20340976095432 -0.1793348961666 1 1
0.133842473391635 0.11357933094467 1 1
-0.00481175760689559 -0.0201660120491609 1 1
0.292517219896787 0.248066202083708 1 1
0.220138683181487 0.20426934072333 1 1
0.00806440080740231 -0.00191855245065018 1 1
0.0290149983383138 0.0205298146409032 1 1
-0.0956656155162509 -0.0828372561168365 1 1
0.0954455638874211 0.0958189626748917 1 1
0.216570539802694 0.199444363815735 1 1
0.482168831834793 0.443200679808973 1 1
0.224260471830813 0.20241586023599 1 1
0.583969241123873 0.538839079318736 1 1
0.188659773382453 0.130542000434881 1 1
0.178756703346516 0.142988221786935 1 1
0.339877318595397 0.310674449705889 1 1
0.604821074654039 0.546381760587008 1 1
-0.115036130423526 -0.125468090095681 1 1
0.357173535920379 0.337127581700389 1 1
-0.295223793747204 -0.290075768825998 0 0
0.272431437804899 0.249632222978393 1 1
0.63502911705647 0.571870436932738 1 1
0.215823270279267 0.252184857394055 1 1
0.137840148826684 0.144592108164339 1 1
0.442185547983801 0.39393173861159 1 1
0.235006820897365 0.220659256082208 1 1
0.0729987561003225 0.0518740986512153 1 1
-0.184188735032256 -0.170293010939441 1 1
0.607697851625577 0.55137794726374 1 1
0.269016027355801 0.233782075646964 1 1
0.485771221378813 0.467290957985334 1 1
0.339097217823271 0.305716451612513 1 1
0.341386385546187 0.288840249876115 1 1
0.0585399755496349 0.0489771419460039 1 1
0.393110292666983 0.384545632092406 1 1
0.098255836153386 0.0817274377200309 1 1
0.0162150831927648 -0.0029617255829137 1 1
0.0851284626262439 0.082378794682387 1 1
0.557862995823304 0.509036094418101 1 1
0.34646625160685 0.246738866056989 1 1
-0.166406796335994 -0.153262747953927 1 1
0.143734445021679 0.166537186020514 1 1
-0.00539703588949443 -0.0263043520303843 1 1
0.297732438809148 0.272653676668255 1 1
0.0906740888160131 0.0647659145740181 1 1
0.474838253269675 0.459500401891668 1 1
0.31142154782509 0.260018781584846 1 1
-0.112076373377751 -0.10164304052607 1 1
0.111659908995091 0.0964740404415286 1 1
0.430635955136762 0.409426178809776 1 1
0.488078388351854 0.448639019855637 1 1
0.163589521951137 0.152025973346287 1 1
-0.141224776392676 -0.153488644751207 1 1
0.122209965731031 0.12662355889116 1 1
-0.033652092247647 -0.0334104606992677 1 1
0.245502119768817 0.226496367137926 1 1
0.288032101173262 0.270190884078584 1 1
0.258357761210663 0.229143257438752 1 1
0.160520832906789 0.15241339696006 1 1
-0.176407886031512 -0.169863762999551 1 1
-0.0360551708274762 -0.031294464632894 1 1
0.148681793857478 0.139645481294193 1 1
-0.410052160448885 -0.313347504878304 0 1
0.603165814356662 0.513230598764738 1 1
-0.0212302743267972 -0.0427662906421334 1 1
-0.0483406050438929 -0.118587834209995 1 1
0.507624574388447 0.457576238396559 1 1
0.00353919205879037 0.069125650775406 1 1
0.0093220281142925 -0.0293201143195444 1 1
0.304825844054544 0.264547978880715 1 1
0.443834373166741 0.417948558335812 1 1
0.281354928864921 0.253318540734235 1 1
0.444769039770237 0.416984566811388 1 1
-0.323125634978515 -0.298833686718822 0 0
-0.361530521884888 -0.330494471442619 1 0
-0.0998739910877993 -0.0812294691923 1 1
0.387498716572999 0.352196794710643 1 1
-0.103882315906406 -0.0610805345051807 1 1
0.019636735445237 0.0172770983130662 1 1
-0.057449021415358 -0.0808599340900841 1 1
0.15188353050076 0.13144967624584 1 1
0.582294459137266 0.546752841757366 1 1
0.594267229080479 0.491717886250993 1 1
0.0497553242421394 0.0629950102678641 1 1
-0.187225215424983 -0.152628164281189 1 1
0.0993115527618552 0.0650724184713072 1 1
-0.0110789088333748 -0.0239494000168001 1 1
0.325279952312716 0.307308443388683 1 1
-0.0527769903304588 -0.0242905473409122 1 1
0.304014420704679 0.312656214597844 1 1
0.168013513812214 0.139006760740822 1 1
0.170905894774698 0.155025717504049 1 1
0.113544006754195 0.105572847995656 1 1
-0.0436630873100906 -0.0752718833002111 1 1
0.0611454760258186 0.0428447819611758 1 1
0.384539523359797 0.322211623628189 1 1
0.682902498549371 0.636257400047195 1 1
0.0058267297977657 0.0224638288496682 1 1
0.224314767975044 0.190188831111304 1 1
0.394727342627175 0.411992045990508 1 1
0.562815179974965 0.487442209160622 1 1
0.307230601401929 0.282969218768614 1 1
0.186371971561386 0.185244322085725 1 1
-0.238587589615986 -0.200317397745163 1 1
0.218436204736325 0.183026295610732 1 1
0.425962654758465 0.377531598185953 1 1
0.183010565466258 0.143393691211167 1 1
0.096582645174164 0.0820054808934439 1 1
0.319196732975658 0.295818115992196 1 1
0.173183351258248 0.151641261522355 1 1
0.267960810056528 0.255917186656377 1 1
0.356158695668402 0.326797444528778 1 1
0.436835353735733 0.397531803716835 1 1
0.19652004619198 0.122878696582934 1 1
0.380510041938806 0.345169619336363 1 1
0.302332660565293 0.270903714794825 1 1
0.0808685422446323 0.0582171085841362 1 1
0.0462923658848229 0.104477328449462 1 1
0.315468564314816 0.290103115522866 1 1
-0.135047570002081 -0.12941003002025 1 1
0.0412137443261139 0.0452558214260048 1 1
0.17809155165332 0.176458806451208 1 1
0.179809721196141 0.169827285496843 1 1
0.428073402984843 0.40357899423394 1 1
0.163768795883714 0.139745442206111 1 1
0.389582136778748 0.352140848885156 1 1
0.472931357222665 0.441740881094793 1 1
0.458371368607853 0.407850863849669 1 1
-0.115756271139936 -0.113271142221345 1 1
0.0869299465890455 0.0697345786243348 1 1
-0.0271741251826126 -0.0189058843959232 1 1
-0.0878259337491073 -0.0689446848389143 1 1
0.301405135714609 0.264533920655351 1 1
0.279453766733773 0.304042951464621 1 1
-0.306331459311527 -0.282994275864793 0 0
0.268310146874806 0.243730207730706 1 1
0.104320988628488 0.106873301157458 1 1
-0.206572061017788 -0.195881367667671 1 1
0.254984924851424 0.232522775990489 1 1
0.46826403521224 0.39740023054973 1 1
0.288710686755462 0.246585737839924 1 1
0.262689721993083 0.247579793254094 1 1
0.0389436292667808 0.0294548336715917 1 1
-0.199844680159338 -0.181039756253763 1 1
0.204598777276044 0.17342884522954 1 1
0.220333702115366 0.218013427498582 1 1
0.236989690354465 0.217921577755529 1 1
0.0240641368824073 0.0108283291139888 1 1
0.446491212266361 0.395277686096433 1 1
-0.331342027017684 -0.293389558142445 1 1
0.200084489335273 0.144470351267479 1 1
0.347716440897562 0.303436110810526 1 1
0.275308167899257 0.262005932421318 1 1
0.211377814921036 0.178921369029152 1 1
0.14900361836842 0.121846236236494 1 1
-0.214657105654508 -0.202089214692946 1 1
-0.0367042825685152 -0.00170682117433174 1 1
0.131998110329087 0.121966519545618 1 1
0.355162394052994 0.338104635324812 1 1
0.47482828087062 0.430096102619454 1 1
0.00403897957165808 0.00373009733075739 1 1
0.365302896657378 0.340685472753368 1 1
-0.209146387188776 -0.196686625230584 1 1
0.258348567499827 0.207016044521903 1 1
0.0918689984540909 0.0587019682564844 1 1
0.45396566128029 0.404964172298755 1 1
0.562633706299786 0.508891995272799 1 1
0.283002102498498 0.270859066621867 1 1
-0.00217020026780361 0.0112113647781025 1 1
0.313909891329117 0.272531847960114 1 1
0.374409417767316 0.383058077299394 1 1
0.350348872746185 0.315131531450781 1 1
0.0315336939597884 0.0958882895088289 1 1
0.155476632069353 0.173588704700233 1 1
0.0599624115771725 0.0452831564516972 1 1
0.304642410065263 0.258148262052746 1 1
0.256658116968151 0.235659637576777 1 1
0.506091074213164 0.452343144616765 1 1
0.240830667953337 0.239995647138841 1 1
0.285069634693593 0.255707570530756 1 1
-0.0268290056657199 -0.0212427630900626 1 1
0.182076972191971 0.155951492368228 1 1
0.123890506057461 0.091259081715697 1 1
0.413549397871051 0.35464411403636 1 1
-0.0250107979222825 -0.0343090694875067 1 1
-0.13649921828042 -0.109340114078341 1 1
-0.120426964929722 -0.100490620402835 1 1
-0.00854443252332125 0.00417215019168477 1 1
0.0712997884498717 0.0816986360116359 1 1
-0.16573449299332 -0.139394465294623 1 1
0.334763878592744 0.281806378252144 1 1
0.540668409753651 0.500825813784089 1 1
0.235128771086645 0.268608052243262 1 1
0.520910491417485 0.470103725569953 1 1
0.167716207084795 0.12908430325926 1 1
-0.159380142339525 -0.149577274496693 1 1
0.105916982746778 0.0793548783899742 1 1
0.413199224639411 0.35695182786152 1 1
0.466792371788863 0.409911108059104 1 1
0.0522967967428106 0.0391569860308561 1 1
0.206255193143991 0.179383553277024 1 1
0.0154688965162127 0.058721273679264 1 1
0.167038575809738 0.155708171077918 1 1
0.335943710561556 0.306488551913824 1 1
0.180695196679028 0.136022053590441 1 1
0.320458124541585 0.282578423416388 1 1
0.214991553117451 0.194431382906315 1 1
-0.185415222096183 -0.164712810171782 1 1
0.442122844430971 0.38725075442589 1 1
-0.189902561735937 -0.143375237343358 1 1
-0.155706692432065 -0.067314799592289 1 1
0.190368957832461 0.147962349098342 1 1
0.301106095446879 0.265173808440113 1 1
0.244605365832327 0.194293309448507 1 1
0.447428154247707 0.403378209277711 1 1
0.0398336838468151 0.0254087417180399 1 1
-0.120375739611303 -0.114487205550626 1 1
0.480531390200324 0.425170098983412 1 1
0.147244295894102 0.131361487879517 1 1
0.606160263961742 0.583659364756985 1 1
0.459082641540472 0.470456647299983 1 1
0.0828992168645137 0.0725135366617317 1 1
0.323142898255332 0.305747816309142 1 1
0.482537845183217 0.479897979618309 1 1
0.12370373617649 0.116040818128927 1 1
-0.27986384963259 -0.254402070613397 1 1
0.0422837444657159 0.039137558711194 1 1
-0.102897138080648 -0.0777332228159521 1 1
0.52393951319739 0.4559061291595 1 1
-0.205068276903613 -0.183282914924024 1 1
-0.272294956022107 -0.209074819369221 1 1
0.174454899123976 0.169938866026505 1 1
0.00376518847382779 0.0600674979667233 1 1
0.148196417423235 0.147233216035399 1 1
0.336480786816135 0.296298333608215 1 1
0.286514678615107 0.245780772909182 1 1
-0.0639146152428389 -0.0301113156423977 1 1
0.334961058645751 0.290880901675432 1 1
0.11588576716954 0.0709172850735954 1 1
0.087499291382397 0.0886035636191644 1 1
0.27796972632081 0.238944714986429 1 1
0.336628567301183 0.331602103212904 1 1
0.651709547767079 0.619051415109703 1 1
0.409130062003395 0.382514396072391 1 1
0.192247538013626 0.173227709758753 1 1
0.279192349897411 0.231002936091775 1 1
0.20855242976297 0.209414231803971 1 1
-0.27325028959031 -0.258550667608363 1 1
0.130123535015147 0.107360470288275 1 1
0.375164832132321 0.328430439851417 1 1
0.228708267099811 0.271918591506969 1 1
0.154267666716982 0.123447481309557 1 1
0.526164001648986 0.453501993686777 1 1
0.285980707462634 0.267880947420391 1 1
-0.0764662799577101 -0.0524046123122727 1 1
0.411062903281698 0.376735866303849 1 1
0.10535659028406 0.0808642217511554 1 1
0.459096202379906 0.409874709845448 1 1
0.166419895949189 0.145338514817514 1 1
0.275225966697965 0.249115908272255 1 1
0.154466279227654 0.132357988160747 1 1
0.387871495955506 0.33095238262852 1 1
-0.184341118179021 -0.162670294777797 1 1
0.300922397969423 0.259307616161446 1 1
0.108409962182634 0.0959373895255622 1 1
0.186625252582671 0.184087527870709 1 1
0.0212374149094294 0.0065053040711123 1 1
0.328995128547051 0.25278930469607 1 1
0.242859367637612 0.214587211033299 1 1
0.427977677296965 0.373956798416231 1 1
0.307200177788099 0.242298945669598 1 1
0.464919026991375 0.479371941784279 1 1
0.448469376261599 0.407190037715433 1 1
0.560174263778136 0.509182577220651 1 1
0.0951745941042745 0.087507262752625 1 1
0.67556446521922 0.597881560549988 1 1
0.197843036471611 0.16840337159725 1 1
0.136381997416535 0.12313510151226 1 1
0.225530247180692 0.211278886958428 1 1
0.113335874170468 0.0938934900510178 1 1
0.394672864285824 0.378410478181194 1 1
0.382778941075511 0.391158636951984 1 1
0.397140049262804 0.370776256785994 1 1
-0.0548034122488984 -0.0819561531919569 1 1
0.212690689923726 0.165323739231982 1 1
0.205828032151326 0.192362417586671 1 1
0.194660040707238 0.164851233778995 1 1
0.0660643375953456 0.0777177306122893 1 1
0.035634904766214 0.0310253040999689 1 1
-0.333475397095487 -0.305057982065995 0 0
1.1489964363808 0.921174075452024 0 0
0.079341874700038 0.0602705447306887 1 1
-0.124465087806112 -0.113359440734503 1 1
0.34890043056614 0.294426322979881 1 1
0.128197702188841 0.0993808069965043 1 1
-0.165996027981711 -0.143277980533815 1 1
-0.270247090286604 -0.252419731805165 0 1
0.328429230293249 0.293458776926685 1 1
0.651573584821089 0.601860319756691 1 1
0.498251048514214 0.45171228620062 1 1
0.415313379714654 0.421703207654342 1 1
0.0610109825678788 0.0573222215480456 1 1
0.218839705563048 0.189634245674136 1 1
0.0132674556076535 0.0494753445820796 1 1
0.0783793438848235 0.0543173488742965 1 1
0.0439329274831875 0.044697224487447 1 1
0.252457015895885 0.221730570927177 1 1
0.3954163159978 0.390897048331288 1 1
0.365916762424569 0.316310054295114 1 1
-0.0180594098729205 -0.00379305524054053 1 1
0.0733912967993461 0.0802524368723525 1 1
0.118610186046268 0.117714627378452 1 1
0.388117392493696 0.354763783241563 1 1
0.153291267570095 0.15022717836582 1 1
-0.138110975296968 -0.131263955332225 1 1
0.17908268714486 0.188110467590494 1 1
0.323236984837964 0.29028380071085 1 1
0.589739892085006 0.547581178899479 1 1
-0.226023508328942 -0.209485306670873 1 1
0.119116304762036 0.11858633920573 1 1
0.213825680067993 0.18915613944071 1 1
-0.369304114059167 -0.3300446153075 0 0
0.811983033461202 0.70353611106443 1 1
0.168732238930904 0.151265758488751 1 1
0.020301815051386 0.010461801551177 1 1
-0.106883013968457 -0.105113713144736 1 1
-0.0154700121749336 -0.00461902728052131 1 1
-0.212630950082827 -0.172582269148294 1 1
0.401760369900926 0.362833465607568 1 1
0.108677467391001 0.0961876783107532 1 1
0.161431140669877 0.139634173066653 1 1
0.560754117027264 0.524811097944169 1 1
0.267915354264051 0.261247957077094 1 1
0.421169682050805 0.374896226814808 1 1
0.203000512486369 0.191424104416626 1 1
0.123422537567378 0.122372850598157 1 1
0.182400077559966 0.152142212110174 1 1
0.375870350366674 0.327609688006995 1 1
0.0319188130027684 0.0207980689275109 1 1
0.120110388233614 0.111336309227084 1 1
-0.289175285071512 -0.256516787312265 1 1
-0.0170774671456012 -0.0169369558436061 1 1
0.498191097222977 0.441848115104161 1 1
0.0354999103226443 0.0217670037154351 1 1
0.26019202060327 0.238982137011846 1 1
-0.111561965175507 -0.119219001226077 1 1
0.232154820856229 0.219159223922237 1 1
0.282364828130214 0.285812838801172 1 1
-0.0137351730920025 -0.0450554487636553 1 1
0.272239393390075 0.285253365471612 1 1
0.673752556064989 0.694274468173158 1 1
0.34008257191581 0.30674954495544 1 1
0.463047179714456 0.406404062515766 1 1
0.304079136758766 0.287110353721662 1 1
0.239808818444729 0.210200276672177 1 1
0.0832942769302874 0.051036638416703 1 1
0.371952512400961 0.327884180645095 1 1
0.345179990348977 0.314259636804438 1 1
0.520930096941911 0.473180060451817 1 1
0.0061398757195227 -0.0130105019628745 1 1
0.123458967112915 0.0961092345113979 1 1
-0.138304695916645 -0.118472919363927 1 1
-0.134702534088885 -0.119021629346882 1 1
-0.124211502203942 -0.111102789262371 1 1
-0.168609924147266 -0.151692596101555 1 1
0.370692785949789 0.314663833602256 1 1
0.486001754597796 0.448327786222455 1 1
0.313082164722773 0.324079189629668 1 1
0.649746625019824 0.565885082345491 1 1
0.0732948341137017 0.0892281852840076 1 1
0.576088578058282 0.504504928368781 1 1
0.149715086572589 0.13772929027106 1 1
0.734246129557914 0.693839369630651 1 1
0.135725641085242 0.110519371067563 1 1
-0.136092230768178 -0.1651579632251 1 1
0.428724472632385 0.409308164446686 1 1
-0.00799473412054708 0.000729350995274044 1 1
-0.251467332709303 -0.225666249577195 1 1
0.124486205609759 0.0903980561280515 1 1
0.0519064544022022 0.0637548889066748 1 1
0.50777895366719 0.441111837499318 1 1
0.153625840154871 0.135768584533006 1 1
0.272302288562918 0.237841505397367 1 1
0.247870600908619 0.212162395694956 1 1
0.587305003715774 0.503669274977941 1 1
0.572405528280674 0.512960083527405 1 1
0.290057312653279 0.259424711087924 1 1
0.215210010768313 0.216714535388624 1 1
0.408394873414836 0.401166565010978 1 1
0.610289425443136 0.573723986108669 1 1
0.319527862483223 0.293468622084611 1 1
0.428994624856525 0.37188641410904 1 1
0.122952841214892 0.122773876358711 1 1
-0.00237689304974389 -0.0148036135024525 1 1
0.25895700416869 0.22736667116769 1 1
0.0194846691707859 0.0115281752508625 1 1
0.155182890990849 0.123304754962358 1 1
0.0274723898312322 0.038699221664591 1 1
0.747369625482468 0.760271421668157 1 1
0.266507036689485 0.207414293376452 1 1
0.184174417495251 0.178947038755018 1 1
0.309562208444994 0.299042913439137 1 1
0.610441147700272 0.558717794462613 1 1
0.190930632668638 0.207602113662377 1 1
-0.17664688142419 -0.154282147074244 1 1
-0.0593279106940092 -0.0611144454650156 1 1
-0.297604948791135 -0.266316875257268 0 0
0.343308351120385 0.312617701168244 1 1
0.640772125111458 0.578214341208465 1 1
-0.244629977409995 -0.219959101235333 0 1
0.0179008484139948 0.000262802016759579 1 1
0.529317185964509 0.473634389358998 1 1
-0.0637622309377876 -0.0758114350025224 1 1
-0.00950365508241385 -0.0178986903709615 1 1
-0.0206392629207599 0.0068626369629319 1 1
-0.272743184222748 -0.243933328050691 1 1
0.229827711245485 0.20387719555543 1 1
0.26621212662954 0.238583187176204 1 1
0.140173249944564 0.146468881173049 1 1
-0.186088138890923 -0.156383424052187 1 1
-0.116564472349145 -0.105232441509101 1 1
0.47538900815681 0.452076096992957 1 1
0.272033993940469 0.25672410714684 1 1
-0.0527504692953991 -0.062875359485086 1 1
0.216428041810591 0.163478747154078 1 1
0.0369267335809628 0.068204339123254 1 1
0.219455190249977 0.167323683703776 1 1
0.390070918132065 0.348766712248543 1 1
0.097746599113229 0.0926477833997369 1 1
0.311823982755201 0.324788329787815 1 1
-0.0744852296918996 -0.0687067493988921 1 1
-0.291598019018631 -0.258400571016228 1 1
0.140643623801618 0.123649717956574 1 1
0.438080575922157 0.389367945234088 1 1
-0.0527517559363045 -0.00223885760256637 1 1
-0.0621169197895468 -0.0386254700149572 1 1
0.113828302288567 0.0947418821653352 1 1
-0.0559830443108552 -0.0495523306180707 1 1
-0.00480914079193088 -0.0592057066893298 1 1
0.105280815661209 0.103787787857942 1 1
0.49432671437751 0.443446356950621 1 1
0.634743923597936 0.629734749517792 1 1
0.452407431449359 0.391153415234847 1 1
0.0673576612381929 0.049700318160036 1 1
0.252452694874859 0.253873616566249 1 1
-0.527345533418152 -0.449974412129747 0 0
0.365801848194701 0.318789650176191 1 1
0.341002238628717 0.29610178361914 1 1
0.342910857689148 0.367062575547422 1 1
0.280665991622983 0.23085600921886 1 1
0.296571866192524 0.244192044326787 1 1
0.213258196118732 0.209860985056529 1 1
0.250681019831973 0.259183739844442 1 1
0.394169608461644 0.35748305030352 1 1
0.0691807708303815 0.0434061271550698 1 1
-0.0230239228138826 -0.0226078685747353 1 1
0.181777254571743 0.163803508848301 1 1
0.227955555308908 0.203323938926016 1 1
0.512195083973341 0.459335704087913 1 1
0.0753199123522569 0.0669993536670608 1 1
0.0651055138412348 0.0524002767177199 1 1
-0.0247377257883493 -0.0389392941287381 1 1
0.241048216427268 0.233491088104624 1 1
0.231489049537687 0.18632560320761 1 1
0.240791455311909 0.251875206335379 1 1
0.526968590374174 0.432464106304171 1 1
0.539263706386562 0.505535518358531 1 1
0.330675239137083 0.314239272052636 1 1
0.300319166766485 0.262671463202904 1 1
0.378292176408104 0.3425257785865 1 1
-0.134712092094231 -0.158241711653108 1 1
0.22139767560744 0.197515442582279 1 1
0.108539770609372 0.101497507466983 1 1
0.143698143805911 0.103851574133128 1 1
0.277553130725159 0.240168450190881 1 1
0.067087538189002 0.0532031633746741 1 1
0.433225961971513 0.402540580564391 1 1
0.279520533392591 0.248946954355874 1 1
-0.0214331012389772 -0.0196581835872815 1 1
-0.0918457633192535 -0.072925940956982 1 1
0.254600838297074 0.254324309874219 1 1
-0.315797084154603 -0.296459680483258 0 0
-0.228246917859893 -0.215583031001451 1 1
0.161414207040512 0.151026293228465 1 1
-0.00842703239511291 -0.0194658096268584 1 1
0.250260883979962 0.243368618730337 1 1
0.274998423227653 0.265895392442566 1 1
-0.00863940075918355 0.000518610308044079 1 1
0.0788392958793786 0.0668432761417147 1 1
0.52743312249268 0.482991672458435 1 1
0.261243770482097 0.246401122212454 1 1
0.266408250764657 0.264780159808513 1 1
0.589099725536487 0.496514284431837 1 1
0.0946878646460037 0.083548086860005 1 1
0.452210566843361 0.402890355931321 1 1
0.233884353772501 0.218815017874395 1 1
0.677064513130547 0.600083929297161 1 1
0.205437289954417 0.132142678301722 1 1
0.104021015471398 0.111068038451144 1 1
0.618103031923172 0.554110521929603 1 1
-0.183333714437193 -0.167173930136278 1 1
0.191565006686843 0.181268147562958 1 1
-0.133520039200828 -0.109580406010523 1 1
0.210248061245645 0.189926435133404 1 1
0.077543225640678 0.0726697204123305 1 1
0.136154473766642 0.136873997817543 1 1
0.155799359984409 0.157008244574735 1 1
-0.0493552482686179 -0.0662321756226494 1 1
0.428292601082156 0.380127430995056 1 1
-0.112897488218592 -0.0904302168262931 1 1
0.490620906893178 0.459002339142583 1 1
0.347342468579788 0.324516104101832 1 1
0.323242798841851 0.285972784998554 1 1
0.569512729393231 0.510663810810203 1 1
0.325663172443298 0.28857642334135 1 1
0.62325579025417 0.585143637021554 1 1
0.0305565980766687 0.00382968463874586 1 1
0.664135430586652 0.596029346139215 1 1
0.024216390507944 0.00610874390754754 1 1
0.433460398549111 0.366504292982256 1 1
0.103017880731974 0.0868744977903613 1 1
-0.19992498428303 -0.188918898788623 1 1
-0.17243207551758 -0.174099322606138 1 1
0.144147572175726 0.13211161786556 1 1
-0.000607399236854655 0.00699503830087967 1 1
-0.122039855427988 -0.141822912997309 1 1
-0.0252837927142827 -0.0270485254129764 1 1
0.478149274741448 0.413459883290128 1 1
0.45637417520946 0.408533783416719 1 1
0.176467024462982 0.209649202583944 1 1
0.0659781530395192 0.0832919810014858 1 1
0.500177345973297 0.435547146089347 1 1
0.914666155156366 0.862100168490943 1 1
0.619091727791905 0.546933079952134 1 1
0.556484726508053 0.548565259700128 1 1
0.413840528213661 0.308062470160994 1 1
0.00339827961748483 0.00483479677862665 1 1
0.245287691127487 0.230271677865601 1 1
0.557831299793293 0.489498682204684 1 1
0.167306093441628 0.179034113461975 1 1
0.540997850787002 0.479316498693885 1 1
0.234200277633284 0.209581513866544 1 1
0.654212445762933 0.630311432900179 1 1
-0.0519737793211407 -0.0873021703081738 1 1
0.0574184710118775 0.045961539230357 1 1
0.269797703248187 0.263975172526245 1 1
0.365336829440841 0.336746768864594 1 1
0.269433487564761 0.262929370769849 1 1
0.645364724522595 0.578234387242441 1 1
0.109846641928895 0.100143715583107 1 1
0.229900256622888 0.20280027165616 1 1
-0.0781971597070867 -0.0691585624270142 1 1
0.453172994854673 0.451772774956627 1 1
0.249608605832099 0.296111066673565 1 1
0.0820929829394835 0.08263568770685 1 1
0.47230848226969 0.439276402993015 1 1
0.469216878321925 0.408378730113617 1 1
0.144649057383699 0.138946027092037 1 1
0.203184738172648 0.176309801162843 1 1
0.60044496950992 0.52889380923913 1 1
-0.100237573913944 -0.0812197573918135 1 1
0.508962190653353 0.506512019136766 1 1
0.145947603015526 0.160483366522417 1 1
0.0320555085006029 0.0559413299627309 1 1
0.0602179608110662 0.0490056138575625 1 1
0.277907624318169 0.258619300022322 1 1
0.118726004197891 0.141492546153943 1 1
0.0611846204589376 0.0698750743725512 1 1
0.0461274589280778 0.0388954237115128 1 1
-0.273774402921727 -0.265976349697075 1 1
0.431018502950837 0.366059912976931 1 1
0.0404638317190513 -0.0123194014242837 1 1
0.693918525758093 0.584714294237505 1 1
0.0291387988340082 0.0425556458945309 1 1
0.474729977796637 0.445003233713527 1 1
0.131435833024144 0.108520637218016 1 1
0.264717568330206 0.255548133539003 1 1
-0.313751698796991 -0.274022548355932 0 0
0.139259005232628 0.137770191762133 1 1
0.404511353630782 0.361191015002724 1 1
0.158436631361621 0.135992676668742 1 1
-0.147151074107151 -0.139713549537622 1 1
0.316083849240463 0.306412524870125 1 1
-0.0626453575530863 -0.0685988976506288 1 1
0.250570040096708 0.204100010544888 1 1
0.584354172544059 0.527418881527923 1 1
0.0355388875564096 0.0425086942921678 1 1
0.334685137946524 0.295018178684744 1 1
-0.228401408959914 -0.20877411958059 1 1
0.40008049946379 0.385795102995036 1 1
0.700046389953763 0.629134778813408 0 1
0.0611180633870144 0.0445230726208469 1 1
0.361876548719817 0.340402521928575 1 1
-0.0171882771583715 -0.0550344164619171 1 1
0.0886862902480446 0.0622893604928142 1 1
-0.0207233774100729 -0.0132515338041838 1 1
0.877377903127046 0.789906107303614 0 0
0.218698217878087 0.229410463717075 1 1
0.0960430646789513 0.0607639455353387 1 1
0.0220112985522531 0.00128147416527093 1 1
0.165614991219749 0.146234089452331 1 1
0.0549254169138143 0.0720673426219174 1 1
0.306056934062786 0.255630465673427 1 1
0.102966122600877 0.0805855077017975 1 1
0.524245498593335 0.511910995468357 1 1
0.137407306898547 0.126480055102945 1 1
0.219538701479866 0.199822381394439 1 1
0.47493243743969 0.427899164896645 1 1
0.302914547502202 0.260771853774267 1 1
0.54107356044778 0.50609277677117 1 1
0.340354901913145 0.294634240365722 1 1
0.31808200999327 0.273364866954142 1 1
0.177341347848812 0.17334917748975 1 1
0.214065057085876 0.200944276646671 1 1
0.632391257699881 0.550471448675342 1 1
0.520434842944471 0.483036919693943 1 1
-0.0604189094814432 -0.0254875010523009 1 1
0.18123032207813 0.158971775791951 1 1
0.533942628092014 0.486496423519572 1 1
0.249597155157212 0.247250574903756 1 1
0.248034823623326 0.208187896612157 1 1
0.128845708724213 0.0884597190064619 1 1
0.0572942243828938 0.0565595369049781 1 1
0.197342023243786 0.164552602111039 1 1
0.541640657208894 0.506011684573301 1 1
-0.0293689189522015 -0.0129913706764057 1 1
0.558300117650985 0.501254259362754 1 1
0.176476030817155 0.141623011077361 1 1
0.23817897630564 0.214557813940763 1 1
0.353124004431707 0.303589459607936 1 1
0.236638517978477 0.209303660796866 1 1
-0.086426142419709 -0.0950790736596472 1 1
0.0273076514828571 0.0301504406143869 1 1
-0.0477439032227292 -0.0440839952847379 1 1
0.233147700181427 0.204148673352216 1 1
0.345982572298332 0.302075070550217 1 1
0.484992226174444 0.434882051750691 1 1
-0.160380315247335 -0.142808862328432 1 1
0.0954910921817144 0.14399292691587 1 1
0.424422492213074 0.382367320523517 1 1
-0.0865477414714385 -0.0713639181473452 1 1
0.499110377046231 0.43230747186491 1 1
0.437384179895853 0.392565940999566 1 1
0.251446280915551 0.224399276418033 1 1
0.183963914625573 0.193218218127205 1 1
0.103142311250429 0.0942240190106889 1 1
-0.237531017240582 -0.169641348298057 1 1
0.131229827074873 0.116383960014265 1 1
0.20067700668633 0.170992594871427 1 1
0.0151423152921188 -0.00180638748746008 1 1
0.389099728153292 0.349429853874087 1 1
0.114008554164244 0.0979086709020792 1 1
0.210191607326458 0.19438333854421 1 1
0.0793083732042373 0.0758728343884891 1 1
0.308857634004794 0.279402007354298 1 1
0.28193627309789 0.264496223523162 1 1
0.258004176442631 0.250637360487145 1 1
0.0811721978952397 0.0502583638753609 1 1
0.25135923303508 0.232168124676117 1 1
0.241438543964132 0.171150159519182 1 1
0.351117936386241 0.295888194415067 1 1
-0.12477708356421 -0.0499482566777465 1 1
0.077264039888673 0.0822663495560586 1 1
0.244657857146641 0.256754815457812 1 1
0.293559170450792 0.244475557730576 1 1
-0.171642894264698 -0.175025226683749 1 1
0.427242835399057 0.406820153340858 1 1
0.284984651911366 0.260355205017566 1 1
0.0820881333357895 0.0765791925944896 1 1
0.336664255222019 0.302103539326132 1 1
0.471264017818556 0.438546366161359 1 1
0.300527666430804 0.280610854740539 1 1
0.306764286905033 0.262319046595207 1 1
0.114227716530232 0.105952386275847 1 1
0.266317828667278 0.257394861853171 1 1
-0.044752280042872 -0.0340173539002669 1 1
0.288424378751168 0.262346739456441 1 1
-0.0768074176674372 -0.0782577937916715 1 1
0.0938649160227502 0.0701839696168751 1 1
0.323665580562715 0.285034633341454 1 1
0.0220177042493459 0.0198918273228406 1 1
0.179517129694616 0.160348899143908 1 1
0.0597695238905513 0.0730294544530703 1 1
-0.113545514735935 -0.12467075796996 1 1
0.470612655959281 0.416663266490162 1 1
0.396003986436618 0.318370523272886 1 1
0.188536822202745 0.211038845102877 1 1
-0.108760962753013 -0.118169168721031 1 1
0.506011167083674 0.459196511205833 1 1
0.626167384032348 0.549249504312909 1 1
-0.0984217393276854 -0.109666318015986 1 1
-0.0588615628075423 -0.0408929009974253 1 1
-0.148364378584597 -0.122735684735026 1 1
0.496256542870998 0.471789638189087 1 1
0.0656874125994458 0.0527035195002661 1 1
0.0524230275008854 0.0282995948238264 1 1
-0.169904301450919 -0.222461256365102 1 1
0.410624876812121 0.455939744929096 1 1
0.150767761487495 0.138368917911752 1 1
0.224970389615917 0.181548016733026 1 1
0.350485385413905 0.318647446103465 1 1
0.0126541512672563 0.0330081261947944 1 1
0.507281003791787 0.451897508547285 1 1
0.111245113474065 0.131321534029123 1 1
-0.0339144481045077 -0.0147765083508361 1 1
0.267323799890407 0.247951586073714 1 1
0.205070079770356 0.200652151669573 1 1
-0.173050637402957 -0.12620190696013 1 1
0.223990140467123 0.153201078818178 1 1
0.223490846336748 0.184962144932903 1 1
0.054786015991231 0.084744739550446 1 1
0.499987473928344 0.456049730689348 1 1
0.477404681069487 0.396581060605775 1 1
-0.530812979576162 -0.487792540908614 0 0
0.397040623134372 0.370764257933738 1 1
0.466914306821911 0.426819405559632 1 1
0.300850426946764 0.275503977995712 1 1
0.203192755015346 0.178043420986046 1 1
0.284492675852276 0.294055691647329 1 1
0.364428719334474 0.335567738375129 1 1
-0.0324414711150095 -0.0119895688488241 1 1
0.250197471352289 0.251744204022602 1 1
-0.0541404905843228 -0.045199876601464 1 1
-0.0234340390746915 -0.0130878184955859 1 1
0.138763135168501 0.141466913819458 1 1
0.58638124883007 0.537412734273819 1 1
0.103527989026255 0.0848299312912634 1 1
-0.205909293498593 -0.174481586381517 1 1
0.366541676107178 0.342369253066962 1 1
0.0320223136643113 0.0280188534717977 1 1
0.0972268662935274 0.126656082173289 1 1
-0.145245954278814 -0.134017806108844 1 1
0.552570022964538 0.496930090286958 1 1
0.336673122361898 0.265859532801622 1 1
0.310650824473158 0.274330433434978 1 1
0.522594341018742 0.478348914485066 1 1
0.13428331533325 0.127309159726927 1 1
0.301615631829526 0.244218964161422 1 1
0.0777738021805412 0.0539184111451096 1 1
-0.155461219625492 -0.158260689045514 1 1
0.366365021690434 0.343047266956139 1 1
0.171038603418577 0.156290294627964 1 1
0.0949664213372834 0.0751887039528236 1 1
0.508447759097033 0.471867179738045 1 1
-0.093666145619931 -0.0849597069811893 1 1
0.0911574582108919 0.0874253352022245 1 1
0.0285904357117049 0.0402407052071923 1 1
0.269609284781884 0.230245448185594 1 1
0.254749320025049 0.221784726045044 1 1
0.306521560786469 0.296091775942621 1 1
0.227941844735883 0.206735151660019 1 1
0.0458358774142696 0.0523655896730885 1 1
0.861395214262862 0.749008898623899 0 0
0.00862182076544874 0.00543077896273077 1 1
-0.0317787679288472 -0.0363685487679335 1 1
0.240449236803686 0.237688964080079 1 1
0.0976375762273468 0.118397046556158 1 1
0.378295235723109 0.27188441185595 1 1
-0.090501302036376 -0.0829176566728826 1 1
-0.019646486305879 -0.0176839733052125 1 1
0.497496738200212 0.44780390345862 1 1
0.231840971428045 0.22884710162568 1 1
-0.0115025499472178 -0.010204952157703 1 1
-0.163101970489601 -0.216094825265243 1 1
-0.0613500960777823 -0.066383811792265 1 1
0.121074787737806 0.115258415586034 1 1
-0.149107219098182 -0.149295416504695 1 1
0.258585274354061 0.257270220170102 1 1
0.175503004103082 0.142271236726835 1 1
0.878254813688412 0.775181459368558 0 0
-0.027880215836547 -0.0241519511114244 1 1
-0.244303915461645 -0.212708234246121 1 1
0.29236406798327 0.307714877306128 1 1
0.527093882294799 0.490270394318118 1 1
0.509918918689506 0.473850722499005 1 1
0.140940861059732 0.095531012803169 1 1
0.796134016854658 0.72368696837578 0 0
0.279362171242856 0.247327813964689 1 1
0.170512201057016 0.147698392481454 1 1
0.214938251330603 0.172577458708673 1 1
0.463651417514365 0.430131552127822 1 1
0.273189488927313 0.228663244587779 1 1
0.0615836930510905 0.0592252917608658 1 1
-0.0465113651396328 -0.038602424240323 1 1
0.0217885558323569 0.0220629769872082 1 1
0.333920337915582 0.318713362566693 1 1
-0.0228092562124734 -0.012454826213125 1 1
0.0316471799679489 0.0649413673497969 1 1
0.261618099933652 0.21332614598847 1 1
0.340677155049567 0.311316617534899 1 1
0.359429375611092 0.326319026694199 1 1
0.367973844316162 0.352105311947544 1 1
0.24879828247399 0.203354601422358 1 1
0.174824400136903 0.171235689405113 1 1
0.251049006580541 0.218320584559455 1 1
0.0220590586818792 0.0345481715129822 1 1
0.0607229058554125 0.0643525184273401 1 1
0.261020350396841 0.254737794724796 1 1
0.0446978193030132 0.0308588880525488 1 1
0.299281910840784 0.259281798470426 1 1
0.209614184153415 0.17604943491031 1 1
-0.0982827224733116 -0.132751934661052 1 1
0.23540199240266 0.2809457885007 1 1
0.220755357656907 0.182812796439205 1 1
0.864970524856214 0.809154020463187 0 0
0.237835062755516 0.198028420680538 1 1
0.324834310812648 0.316417890402494 1 1
0.318913311047969 0.292817020364985 1 1
0.323155582096287 0.294714036447367 1 1
0.240809793147908 0.213934700181518 1 1
-0.0706064194966827 -0.0359768964323265 1 1
0.379612964627811 0.32256284205077 1 1
-0.0301172251403238 -0.0299415382424078 1 1
-0.0573449111282434 -0.0258818286502662 1 1
0.449812817128119 0.368796658752059 1 1
0.271884314030002 0.263124195670865 1 1
0.0834411992441634 0.0915677742017368 1 1
0.0925761797454179 0.0854634746358461 1 1
0.389562004821085 0.361476031048326 1 1
0.0592293106611851 0.0557855129694012 1 1
0.154353238270695 0.154563198630637 1 1
0.383843228831105 0.36948804817372 1 1
0.0615652727912194 0.0987994515029417 1 1
0.255840730307664 0.22245399270205 1 1
0.202013041398636 0.192686915518228 1 1
-0.248778862183594 -0.242852298964379 1 1
-0.082875930003634 -0.0775698432920895 1 1
0.188216570417919 0.150431972210601 1 1
0.180432238635334 0.164973304760806 1 1
-0.251383483162131 -0.233901940293293 1 1
0.111421509193048 0.111181643284671 1 1
0.0283349174474045 0.0308481219625193 1 1
0.596768677081103 0.52783721991947 1 1
0.490838053463065 0.445081961423796 1 1
0.00759004946604397 -0.000619542003853571 1 1
-0.387474580833803 -0.39441283896827 1 1
0.164885347057817 0.151056285262011 1 1
0.302603138881521 0.315065150545014 1 1
-0.0643244968449437 -0.0442813060063288 1 1
0.322128382335348 0.290584227321793 1 1
-0.256132661788672 -0.166251238022359 1 1
0.262591268594526 0.254323846768897 1 1
0.266429233283655 0.23803063186674 1 1
0.482285462774011 0.440762523927371 1 1
0.42025595856299 0.366815328145981 1 1
-0.242225249928186 -0.206954730426121 1 1
0.244636566648502 0.197649769603662 1 1
-0.209448241186191 -0.187899848783439 1 1
-0.157650914390942 -0.160741347807109 1 1
0.696999239387999 0.672795757760047 1 1
0.254266710631131 0.230402659630275 1 1
0.345463376222697 0.275982979591393 1 1
0.891193325661149 0.760059191389468 0 0
-0.0501988319276616 -0.00541937089648671 1 1
0.355690885401055 0.322357495817831 1 1
0.744171141701891 0.702213656199298 1 1
0.11497094441846 0.0995733122541519 1 1
-0.0733804722466119 -0.0769147519763812 1 1
0.388161439058524 0.350134980401422 1 1
-0.122660455122668 -0.101559914578771 1 1
0.38392803970105 0.331863251555787 1 1
0.150221997995891 0.152923255831808 1 1
0.10720040660476 0.0885620636922512 1 1
0.241668791668709 0.221524029995231 1 1
0.35954903669237 0.317275333386763 1 1
0.502089735435189 0.491402500995352 1 1
0.123987046931906 0.0862989885393178 1 1
0.298493600346806 0.280967428092432 1 1
0.226961677384925 0.204189274420509 1 1
0.346451631896136 0.291248469635569 1 1
0.257620768748237 0.22065898318675 1 1
0.232955207029577 0.215365912738074 1 1
-0.0544728618779811 -0.117095359615453 1 1
0.307651865923111 0.255271391552534 1 1
0.40423225645386 0.377376984357176 1 1
0.11910780038564 0.111426134868727 1 1
0.138452602768479 0.152470701328011 1 1
0.686956334993797 0.600977006264369 0 1
0.34293529676806 0.263089286187382 1 1
0.172845778942516 0.1589115678306 1 1
0.589699960647915 0.532607352714041 1 1
0.20345809965981 0.167227439999298 1 1
-0.32275245819345 -0.311451051659201 0 0
0.32029270912551 0.293429041589221 1 1
0.206115935291127 0.174327800768465 1 1
0.312928335884928 0.275454582871919 1 1
-0.0894278725037684 -0.0668629402601476 1 1
0.499712151037441 0.445848165750333 1 1
-0.0818840700217746 -0.0818190311869691 1 1
0.955170647251908 0.852531087294772 0 0
0.19335134530825 0.152213335494204 1 1
-0.0466724016905978 -0.043973295816666 1 1
0.0969478784662823 0.0880851806428366 1 1
0.25762934849836 0.23358417591097 1 1
0.0982490838248589 0.0778193431598976 1 1
-0.362508733453127 -0.289396051876144 0 1
-0.20193667462921 -0.184093356011217 1 1
0.128887770400256 0.120083054280235 1 1
0.0934883270574832 0.0758091447825815 1 1
-0.22378413618387 -0.230177886791097 1 1
0.208306724058983 0.195045047257276 1 1
0.131629420131095 0.122615906024359 1 1
0.151753927375215 0.142119173602728 1 1
-0.223166936633799 -0.183354188895005 1 1
0.465653061170304 0.421600800595023 1 1
0.512523627968236 0.481137741746066 1 1
0.51963147628232 0.484151120747073 1 1
-0.180643092877367 -0.189905686350617 1 1
0.415570466458366 0.362752479337763 1 1
-0.0336527286700683 -0.0229526196106379 1 1
0.168270873846431 0.145490809040841 1 1
0.6250715625482 0.575282323360697 1 1
-0.0367143393283329 -0.0386700442863168 1 1
0.503582053434598 0.438223137316002 1 1
0.320692073948081 0.286189191733291 1 1
0.328463509666923 0.324163882023009 1 1
0.300658170553401 0.272928790367542 1 1
0.242320085676316 0.222868565985092 1 1
0.318492665762455 0.280080142543287 1 1
0.239974413179864 0.256937094655147 1 1
0.19883056483258 0.166237561985788 1 1
0.0838163079732584 0.0525066843888197 1 1
0.314884816076087 0.286243619440481 1 1
0.228962462798869 0.208212261922977 1 1
0.0418944644108093 0.0301757942320117 1 1
0.169547352468049 0.173365661590073 1 1
0.614719729555283 0.54670753548897 1 1
0.26669065585242 0.245896579297875 1 1
0.234770205373066 0.219101584909852 1 1
0.451396238113734 0.399931410303296 1 1
0.0964004845324502 0.0882587750403109 1 1
0.51062792032003 0.453313213145604 1 1
0.0421894252774214 0.0460161967750955 1 1
0.406065631158083 0.377486708786747 1 1
-0.249775856626494 -0.220810108083633 1 1
0.260505243060724 0.230117202898291 1 1
0.135611645093274 0.114807781634815 1 1
0.111625394340175 0.129055179489003 1 1
0.372574674390745 0.337109773059662 1 1
0.228202904355066 0.206340799165598 1 1
0.120667642319634 0.093666762424324 1 1
0.991381770311881 0.907698468626458 0 0
0.15810381649809 0.103784307781952 1 1
-0.465459219288807 -0.407831487692357 0 0
0.209143315221892 0.186031666668773 1 1
0.576014690484676 0.530385584394447 1 1
-0.053111284269366 -0.0526198213720563 1 1
0.110495191147481 0.124749300497515 1 1
0.0191583840549357 0.0108589505352586 1 1
0.120240270203872 0.115644408575858 1 1
0.174983127515651 0.175487204469621 1 1
0.0444221374683848 0.0367850001324398 1 1
-0.0632961486722564 -0.0814246549947541 1 1
-0.0629970881969034 -0.049846567365398 1 1
-0.204120517109184 -0.181682103706039 1 1
-0.184407308048161 -0.174614386178418 1 1
0.18568738814817 0.176066182440281 1 1
0.213480389688217 0.164063169640467 1 1
0.00012458690347017 -0.0101952497445788 1 1
0.00354125981295168 0.0071679631990927 1 1
0.248447185803504 0.223271083939455 1 1
0.0576226065291067 0.0460813989002234 1 1
0.194896953908477 0.214530164366741 1 1
0.262980462770795 0.235745672141152 1 1
0.11311286886318 0.102830082207373 1 1
0.614087347815607 0.550600410233326 1 1
0.479743642143493 0.406872779250851 1 1
0.262937472789802 0.221842995104792 1 1
0.397045017851486 0.347883311679141 1 1
0.0946687756315896 0.084632965531658 1 1
0.0374140632911542 0.0180528539595964 1 1
0.247360918139133 0.275639881174371 1 1
0.262834729436847 0.266679466943451 1 1
-0.126488819709629 -0.117812789008748 1 1
0.628156905693432 0.557179420405414 1 1
0.335607051508148 0.299343847659715 1 1
-0.00503373166341629 0.0256020512673385 1 1
0.179646592713141 0.158099856349057 1 1
0.618760445099767 0.52735790454075 1 1
0.549596128416247 0.481047726244047 1 1
0.00871855008565474 0.0173153246057368 1 1
0.0461046820493546 0.0592171440631888 1 1
0.29810408839349 0.256699063447965 1 1
0.0933162610414531 0.0912942782966081 1 1
0.509173449267351 0.484493576406579 1 1
0.666880478187434 0.623252804793544 1 1
-0.0539362441631397 -0.0310939076113857 1 1
0.502818922879763 0.465521142522523 1 1
0.353815917312149 0.367892188254505 1 1
0.160120078658839 0.133991514894738 1 1
-0.167387414607853 -0.156974306850553 1 1
0.420123771257001 0.381584880092901 1 1
-0.198044540919072 -0.204915342732599 1 1
-0.0730430441386795 -0.103898283885795 1 1
0.352003477035999 0.334204589959 1 1
0.0661999607954237 0.0526941080584348 1 1
0.0142350987450447 0.00961637364719148 1 1
-0.187990431273536 -0.170642233047709 1 1
-0.153899377796058 -0.108240869350604 1 1
-0.00621662104764036 0.00929731944602269 1 1
0.277941129091227 0.26320565732214 1 1
-0.0692983156959757 -0.0558514831660274 1 1
0.423263548922325 0.39901401513399 1 1
-0.124223797099111 -0.112508934529876 1 1
-0.111516916084509 -0.127722771547843 1 1
0.487012028382811 0.448374500868913 1 1
0.454998327321196 0.364579923146309 1 1
0.217288616562493 0.204792941763588 1 1
0.359744987004166 0.338084229366023 1 1
-0.104105824970601 -0.11225478334636 1 1
0.323128909535314 0.273571931844717 1 1
0.655000895532882 0.568842773483127 1 1
0.226407617480785 0.191010002416151 1 1
-0.3810607022704 -0.3378455947061 0 0
-0.522183086040457 -0.519392600417485 1 0
0.385230741331055 0.363267505058231 1 1
0.430451501144665 0.367704495050454 1 1
0.220604589033013 0.218868815567108 1 1
0.260881053691799 0.226888698775507 1 1
0.050241222395101 0.0383341829814885 1 1
-0.312194403661055 -0.2563732090769 0 1
0.310244133862318 0.285264781748939 1 1
-0.0242151818977567 -0.0405539801033517 1 1
0.0277213199231213 0.0311596971117435 1 1
0.180343523345117 0.156099452471209 1 1
0.448075911734266 0.401269971144084 1 1
0.155986631854342 0.165504537432893 1 1
0.198817151312842 0.125259294957058 1 1
0.068921077015644 0.0886292838207259 1 1
-0.0660461502136519 -0.0475031369709259 1 1
0.55432679003866 0.513016937817 1 1
-0.154594788935042 -0.203426681461009 1 1
0.701011016226285 0.662032413091947 1 1
0.297164367313293 0.297518777855001 1 1
-0.229944656136804 -0.20692973524337 1 1
0.348323102530297 0.339214359489507 1 1
0.405634715767625 0.367529484713374 1 1
-0.00057894150748207 -0.00183947312153418 1 1
0.138844562209364 0.0889865162543004 1 1
-0.247105647671807 -0.224636147592694 1 1
0.337632219425673 0.296529404971469 1 1
0.12903349325536 0.142021623718857 1 1
0.24025359711272 0.215185269837983 1 1
0.179007258543025 0.167603344862232 1 1
0.305525896158712 0.272546266601973 1 1
-0.453734413413464 -0.486988203855337 1 1
-0.190507077397222 -0.171792090398814 1 1
0.739732608023404 0.627475275714714 1 1
0.0643080591743003 0.0494788525460621 1 1
0.32362101578438 0.300080916142788 1 1
0.202550698531238 0.182697893952078 1 1
0.277887623120548 0.226674608279181 1 1
0.265377699440478 0.272529512879636 1 1
0.476591528657194 0.43156055965348 1 1
0.300373640840326 0.241601035902966 1 1
0.564674956743031 0.49202738365585 1 1
0.028128760532098 0.0303780939348557 1 1
-0.272651618442562 -0.269988751643608 1 1
0.170440332036662 0.159618452228318 1 1
0.0620371488497469 0.0562965770545796 1 1
-0.0533237572959137 0.0246491269873967 1 1
0.278206167547052 0.258706330026424 1 1
0.400814353377145 0.348088970051617 1 1
-0.000273910793917359 -0.00446881262049112 1 1
0.169194645561631 0.150631413892344 1 1
0.240639408988597 0.211353486781454 1 1
0.413386735768504 0.391108166392747 1 1
0.0755595067069334 0.0667815496189613 1 1
0.276716381178671 0.263570358549342 1 1
0.357381596064894 0.320477516553052 1 1
0.4826811852841 0.451518057366423 1 1
0.258623411036166 0.233456136585582 1 1
0.0647313815268897 0.0486988348521164 1 1
0.00613367250849833 -0.0124151411686221 1 1
0.360247513467989 0.310227498221591 1 1
0.32864087857122 0.336949652746826 1 1
0.109222220246908 0.10043386421458 1 1
0.0379897239408377 0.0230427732932929 1 1
0.378905060344552 0.34859748824562 1 1
0.0138755905401401 -0.00691100556237333 1 1
0.323305372655168 0.34396405903668 1 1
0.45969299553061 0.414304982165125 1 1
0.645120328166024 0.588882735591837 1 1
0.217349857558002 0.237289546951137 1 1
-0.003843422113622 0.104097103553657 1 1
0.241725927395716 0.221544763682004 1 1
-0.531832336384728 -0.478202519385321 0 0
-0.520517170361818 -0.469390522505589 0 0
0.269795478840711 0.247519081677922 1 1
0.556760711262984 0.465950096009661 1 1
0.053874426486165 0.0565163119506178 1 1
0.358786079735468 0.33944100690696 1 1
0.126979161934561 0.129896655942694 1 1
0.58489043059827 0.534119656191112 1 1
0.305435101409694 0.26943520118227 1 1
0.03157398522148 -0.00464279237620709 1 1
0.041207769518807 0.0472071665093739 1 1
-0.179919409359109 -0.173074638796837 1 1
0.501824173664745 0.432654746187286 1 1
-0.0476840545672973 -0.0460699550619397 1 1
0.167257890124356 0.194228188860262 1 1
0.225146613525145 0.199051283547647 1 1
0.0413136033360427 0.0433362754452772 1 1
0.229169272138262 0.205272229639502 1 1
-0.443816660252083 -0.392234075416438 0 0
-0.0766142710362269 -0.068184472609674 1 1
-0.205768582637562 -0.194166571322682 1 1
0.125537225532819 0.122447104653905 1 1
0.425780358023155 0.353032464007111 1 1
0.282343425917849 0.25750437098871 1 1
0.411705748367809 0.391408729179907 1 1
0.265175387955028 0.226985082954342 1 1
-0.0908834264143704 -0.0823812364550897 1 1
0.254526953062755 0.232537691021995 1 1
0.381352749170928 0.324651775421116 1 1
0.355226669678217 0.277020953470373 1 1
0.328090233461514 0.305534804883251 1 1
0.140765568321255 0.122873183705298 1 1
-0.197553288722105 -0.157253285801062 1 1
0.371811624817231 0.3382875389252 1 1
0.250290602202884 0.18771149307482 1 1
0.61645517726835 0.572010813199395 1 1
0.0657780044993578 0.115789082527937 1 1
0.108332479532315 0.110935818870792 1 1
-0.119821627454677 -0.128618275833599 1 1
0.456680685582315 0.410870872886226 1 1
0.588038570742965 0.526780644395444 1 1
-0.0807574933158635 -0.0878195352881956 1 1
0.178173231109047 0.185703194917067 1 1
0.218182165586241 0.204394289035484 1 1
0.15786522668457 0.126683409697528 1 1
0.332556095579671 0.30075036705579 1 1
0.063046033277578 0.0691998066280284 1 1
0.103546095773696 0.098450460408023 1 1
0.0146734374660004 0.0446746989255332 1 1
-0.246747142922151 -0.222374258193772 1 1
0.0388082477625435 0.0354545076497614 1 1
0.065603275350185 0.0284502480370069 1 1
0.594286234505533 0.528519602706809 1 1
0.331732927189579 0.287614541421496 1 1
0.480865165164795 0.422188064362076 1 1
-0.129586176913736 -0.136192470772556 1 1
0.276997220876007 0.261133109170116 1 1
0.704954974957838 0.615999969046206 1 1
0.0845611841728191 0.0834719747436154 1 1
0.21184478990178 0.176381254977096 1 1
0.176841606988904 0.20046058527613 1 1
0.093672076184737 0.0886742384450659 1 1
-0.0266236476180458 -0.0230289046793773 1 1
0.258067207382789 0.23710654183604 1 1
0.319566624321535 0.295849251947251 1 1
0.271492409200959 0.195789134960554 1 1
0.295761698494869 0.289862599301747 1 1
0.256601565553792 0.246139314000338 1 1
-0.135913124174033 -0.112756148730217 1 1
-0.119098391878726 -0.0998371874997769 1 1
0.0416505069879371 0.0411811867493278 1 1
0.113905795896879 0.107641079827985 1 1
-0.0268852655010354 -0.0290760504277238 1 1
-0.268425903057708 -0.242346321170774 0 0
0.562735601736876 0.51892478983019 1 1
0.192546134008573 0.146689768593818 1 1
0.464040471334455 0.424512595580441 1 1
0.172496403297104 0.138512554555553 1 1
0.103700024914791 0.083931188084393 1 1
0.25732879917771 0.240601880950403 1 1
0.00494760545782727 0.0109537720463382 1 1
0.402063719593624 0.337529520958986 1 1
-0.262298288331848 -0.222046231047647 1 1
0.254210323821779 0.242123580988225 1 1
0.134112101760836 0.121737851569118 1 1
0.303098031301816 0.244557038170625 1 1
0.225701234904198 0.217837991330626 1 1
-0.158431166548537 -0.113265066414039 1 1
0.0223294623627945 0.00665808166554893 1 1
0.129525909440491 0.109202320982722 1 1
0.59885728243827 0.547063358401935 1 1
0.430790707342429 0.384141333518484 1 1
-0.0200084922955355 -0.0276672594467679 1 1
-0.0346981303953096 -0.0297060057736893 1 1
0.329926027548385 0.280520257285604 1 1
0.255811885525682 0.228722252235182 1 1
0.145872398275962 0.125883230901331 1 1
0.187142901328311 0.167930138929163 1 1
0.402580408428864 0.355031701383367 1 1
0.321711226616927 0.251872078476156 1 1
0.0610130842015093 0.0770359293081217 1 1
0.379693485886078 0.362400025132562 1 1
0.699707214059028 0.600574542322211 1 1
0.132818836019085 0.121010674774283 1 1
0.434352418677449 0.397038928430494 1 1
0.4164034761909 0.368284310023409 1 1
-0.257397728903117 -0.235973045884539 1 1
0.318048667961855 0.294677788591149 1 1
0.293848832976956 0.246937428939165 1 1
0.141142652835104 0.181949673471282 1 1
0.0280960501353993 0.0343309380855977 1 1
0.24570294306436 0.223866560352259 1 1
0.427352960080868 0.40811515150776 1 1
0.625391912282607 0.550693460771991 1 1
0.142282411328544 0.130955957454094 1 1
0.589964642605083 0.529262916981783 1 1
-0.0908790249601671 -0.0920171324381636 1 1
0.127564369892072 0.11740347500199 1 1
0.140747359673038 0.130948499994307 1 1
0.415599811780348 0.359452891421326 1 1
0.333858431674772 0.301545847590682 1 1
0.35445067254033 0.307904722476534 1 1
0.0978514820177422 0.0886230262608555 1 1
0.137776788823219 0.142744697502945 1 1
0.13677854646883 0.109029474879503 1 1
-0.114389485438968 -0.108200992475685 1 1
-0.146232033916807 -0.126268100885143 1 1
0.206316695103467 0.1576196938841 1 1
0.202388797315969 0.159242391962966 1 1
-0.0139727580053682 -0.0127304566156655 1 1
-0.0217085047793141 0.00177781617492618 1 1
0.687223432397232 0.590824842134373 1 1
0.182007337162797 0.170707928005814 1 1
0.0507276121052537 0.0238042864013046 1 1
-0.12604682370315 -0.13932701582752 1 1
0.118696085108459 0.0942123755726728 1 1
0.200658378871207 0.10532781860188 1 1
0.151667609801997 0.144604819395151 1 1
0.0246716280734309 0.0316000832824829 1 1
0.390046898764027 0.37387182404957 1 1
0.415515637792739 0.371176317872643 1 1
0.0750060297665787 0.0741032663313986 1 1
0.172945310741378 0.153626255686329 1 1
0.108114542564993 0.0839996875828356 1 1
0.543505458342143 0.50985940998311 1 1
0.0813600155043116 0.026505773946218 1 1
-0.312039128885672 -0.289693284186781 1 0
0.480503431565162 0.410274777642041 1 1
0.188516748768306 0.165383290835663 1 1
0.304654106787035 0.265064118255261 1 1
0.228898544539389 0.202064718253627 1 1
-0.0083600245857573 -0.0277172193414304 1 1
0.123367612063184 0.119192708179794 1 1
0.127474342294846 0.128187256461806 1 1
0.170459950596435 0.144353319152911 1 1
-0.215330766416779 -0.189377206977172 1 1
-0.11803410212306 -0.102731768376891 1 1
0.255372843725731 0.224834863658236 1 1
0.351911668742 0.31306252895243 1 1
-0.325494777810337 -0.299865813150913 1 0
0.375403613921936 0.33006885867859 1 1
0.0144208647628989 -0.000419724472791469 1 1
0.191708616529976 0.186540770243844 1 1
-0.0187554265709351 -0.00525241155950718 1 1
-0.0014528782837238 -0.00871737696376161 1 1
0.282819741266435 0.232860610019781 1 1
-0.187002541547878 -0.191016534099654 1 1
0.113356935252641 0.107633424938783 1 1
-0.107937234282649 -0.0989962610591198 1 1
0.190532871186141 0.178464394467001 1 1
0.128405422235468 0.114232638792183 1 1
0.44814908967436 0.387234044765313 1 1
-0.148879257929607 -0.121981361389726 1 1
0.0460619965506861 0.0573903797348181 1 1
0.267353087848136 0.253636612708818 1 1
-0.4687052908121 -0.450344071541236 0 0
0.348548618259762 0.324383680145275 1 1
0.0423730470587395 0.0221786916664009 1 1
0.0944344453450229 0.0850261281960793 1 1
0.442020303963981 0.422221035133992 1 1
0.172505573294199 0.150691586027355 1 1
0.233640705317256 0.213951833605415 1 1
-0.325233806678323 -0.286077941443087 0 0
0.309629693937943 0.293181284206149 1 1
0.16213284588751 0.150641224936139 1 1
0.470693521573938 0.40462200792613 1 1
0.171953170948544 0.1492585154541 1 1
0.305872153859257 0.246557776830096 1 1
0.646681897959053 0.582707915919026 0 1
0.202282027639175 0.184925609783076 1 1
0.0500530354315564 0.0269522106280841 1 1
0.392278291639854 0.376534792063472 1 1
0.226854029339006 0.20500837879609 1 1
0.310803874519925 0.309668140623271 1 1
0.111120968511629 0.108930656987307 1 1
-0.160724914879296 -0.177420380582337 1 1
0.252039945663691 0.249406335759949 1 1
-0.103145565046847 -0.133220381488003 1 1
0.316760417051579 0.305181850580284 1 1
0.0750167754493963 0.0676024084166091 1 1
0.145380789974612 0.141649808091021 1 1
0.176258560152209 0.152662227608894 1 1
0.227008026137279 0.208211484903645 1 1
-0.124426130666955 -0.117511288331281 1 1
0.119918999935712 0.129296143420627 1 1
0.266888155349302 0.320301407073469 1 1
0.305510085041527 0.26939421681989 1 1
0.348300496709221 0.285270223990889 1 1
-0.0347598256419507 -0.0344308062823223 1 1
0.283810462450196 0.261708187098727 1 1
0.281431493718891 0.252674362616332 1 1
0.297730578571081 0.281909851320927 1 1
0.337037899967955 0.292816894361881 1 1
0.1772318301021 0.168209314840027 1 1
0.0291433227652869 0.0468363784876856 1 1
0.304263467787025 0.248369477805175 1 1
0.150623081408836 0.148026159403907 1 1
0.37750338494534 0.338709152769801 1 1
-0.0151314972257951 0.00796790798990945 1 1
0.0576031885001749 0.0513816594642917 1 1
0.128235955572295 0.107069981624105 1 1
0.0687263942795846 0.07203284780772 1 1
0.333965966489592 0.296026864316222 1 1
0.368079189322301 0.390262515234069 1 1
0.0915731203128938 0.0931501681196889 1 1
0.0390311496593155 0.0153253997036731 1 1
0.602576702130451 0.54348591656195 1 1
0.180564428762934 0.148800970026063 1 1
0.027973606882849 0.0326567429226914 1 1
0.230174649737211 0.19524622734338 1 1
0.138004996660477 0.075951241573262 1 1
0.559988448659804 0.552708331027863 1 1
0.538527295227798 0.504290477660011 1 1
0.405818941296665 0.406603197733412 1 1
-0.181526044858436 -0.166396537242026 1 1
0.147714257884904 0.141506694261694 1 1
0.546158865111833 0.48655959771503 1 1
0.368242913722716 0.333671090831909 1 1
-0.0501964403000532 -0.0699024701895111 1 1
-0.306215722493258 -0.264999502265916 0 0
0.0264068614619386 0.0552233905592842 1 1
-0.326270365857094 -0.251784101695295 0 1
0.0576047220141242 0.0547442856409183 1 1
0.2169576872272 0.184678827651212 1 1
0.286958501148377 0.24209633338568 1 1
0.649993829840698 0.589140075562712 1 1
0.299101213455934 0.279665260490798 1 1
0.25802793743105 0.237800590035147 1 1
-0.0616290499746795 -0.0837143672571436 1 1
0.258413423971139 0.241138822169072 1 1
0.527247516041129 0.482307209666047 1 1
0.388257673635103 0.346320584264938 1 1
0.316817852139991 0.283572217255765 1 1
-0.155398680145733 -0.135453617359985 1 1
-0.0718841977721759 -0.0736490809487703 1 1
0.314752800016759 0.287544526074175 1 1
0.395123468743444 0.379416992974128 1 1
0.0348470248124745 0.0287593586395812 1 1
0.553701686550407 0.492065521079346 1 1
-0.191318858903008 -0.144722786364377 1 1
0.536857058103467 0.466574831304819 1 1
0.00589704259110197 0.00291382651881519 1 1
-0.191138591030871 -0.173038938795613 1 1
0.585659650589316 0.499398465519243 1 1
0.00374233264315416 -0.0102654829304287 1 1
-0.0301870348598597 0.00234761301635583 1 1
0.0929000106754063 0.0838020742837628 1 1
0.0672197352403666 0.0522214314348874 1 1
0.249488730204053 0.236726836446054 1 1
0.314080117177676 0.311188155687668 1 1
-0.31768103535671 -0.285187865614768 0 0
0.0886991918301012 0.0736922755369986 1 1
-0.0250828453146196 -0.0430650991265613 1 1
0.376672614817745 0.348251997348977 1 1
0.172186080270888 0.13871332759939 1 1
-0.174493920353597 -0.155518552433294 1 1
0.0633782727684215 0.0576983368645622 1 1
0.209724551296323 0.181703090894289 1 1
-0.169922527796168 -0.151146223977648 1 1
0.410659021303622 0.360155120391732 1 1
0.0949015727336277 0.0755023009055973 1 1
0.13415516079567 0.111379214636929 1 1
0.298317058095523 0.26915059608975 1 1
0.217277085043776 0.200027393765285 1 1
0.562609833014135 0.520184529864903 1 1
-0.00596470627486725 0.0196427238167166 1 1
0.27215981660899 0.242844183077231 1 1
0.245755274147115 0.206297215387613 1 1
0.490999801355374 0.418702457079325 1 1
0.511498114706166 0.464436300652019 1 1
-0.00138572897126005 0.0440096747334982 1 1
0.186475399974494 0.145325588306401 1 1
0.137691722094996 0.115804273326483 1 1
-0.186314527283524 -0.163272384169294 1 1
0.301650750396359 0.256648663833046 1 1
0.00566327989025027 0.0268080050005859 1 1
0.233953973589276 0.203245079683712 1 1
0.279044503764033 0.23562859257684 1 1
-0.355724622373999 -0.338237117567212 0 0
0.284152748574874 0.273713767093318 1 1
-0.0966041958812078 -0.035866299653934 1 1
-0.203184908943688 -0.175972155706804 1 1
0.416969904811283 0.369862385436114 1 1
0.175329028952719 0.156959441525971 1 1
0.497951161079563 0.45136177696531 1 1
0.210354852496027 0.193539135485426 1 1
0.0855058136992995 0.0750886092056341 1 1
0.690899031880613 0.631870977699828 1 1
0.263979716586267 0.240683390313102 1 1
-0.052046012964537 -0.0432055920138157 1 1
0.0528638322840827 0.0530014350862161 1 1
0.0438820731798479 0.0579176198700056 1 1
0.559194447285741 0.508502014344099 1 1
0.205297187734608 0.200802492667303 1 1
0.187272473605432 0.192445977658193 1 1
-0.123937396120188 -0.11329599556697 1 1
-0.105215588311504 -0.121995924319967 1 1
0.306727737054942 0.292128425378418 1 1
0.397765042706048 0.347610420419527 1 1
0.232682634954299 0.200666959912519 1 1
-0.0357623409281383 -0.0314833899946805 1 1
0.377538368018493 0.337577196581986 1 1
0.535965974910139 0.463392068376005 1 1
0.0641966178562454 0.0706210407839645 1 1
-0.122765663894512 -0.107396683604312 1 1
0.57489187706931 0.525516742597381 1 1
-0.00202659745052157 -0.00550410741726604 1 1
0.363884392669336 0.322446460381476 1 1
0.384101876690899 0.358565050289726 1 1
-0.00771066385024959 0.00946392809579573 1 1
0.222711062821865 0.134508093132472 1 1
0.283787245332903 0.261270439967049 1 1
0.168991905873151 0.126559140693504 1 1
0.260862262636939 0.22638070438135 1 1
0.134446689967289 0.117094822744371 1 1
0.0938319964364595 0.102160201999035 1 1
-0.0377538001003355 -0.0213645473971196 1 1
0.554632220804874 0.502505787828256 1 1
0.527631569522021 0.484726139105563 1 1
0.7342450670505 0.641246945459156 0 1
0.139632843342807 0.114300885196992 1 1
-0.177712084363372 -0.188791302562034 1 1
0.24068055786287 0.250659921118679 1 1
0.37374971787783 0.321040204347433 1 1
0.0661895316159706 0.0900747727974557 1 1
0.168663490875478 0.162571300548178 1 1
-0.0110737596244996 -0.00270034739547168 1 1
-0.167680337234171 -0.17936610823834 1 1
0.921525422671402 0.825605702237402 0 0
-0.0597393358394673 -0.0630760245822611 1 1
0.57990172891036 0.49161713286815 1 1
0.0169245714959251 0.0077844924003027 1 1
-0.00219326376454124 0.0151281159746198 1 1
0.0452283713399869 0.0398430498186427 1 1
0.0896788470298819 0.064525035533636 1 1
0.0753873049809353 0.0450613089534568 1 1
0.199831243775937 0.250306518820914 1 1
0.321084015138598 0.311275409559137 1 1
0.318650265192852 0.272540475596987 1 1
0.576687856123531 0.546473069625377 1 1
-0.264870975330528 -0.227872873752501 1 1
0.56182996455484 0.616906173780533 1 1
-0.338187289424068 -0.295582774812728 0 0
0.226055583229855 0.174690290056474 1 1
0.00283230642855219 -0.00421537485222167 1 1
0.392801202137834 0.338379024509267 1 1
0.0471378842415794 0.041739071006783 1 1
0.125623445713744 0.131536066420516 1 1
0.10962486125789 0.106340978513536 1 1
-0.364684841574008 -0.341196932607706 0 0
0.128865477922759 0.14277477223058 1 1
0.358462476777762 0.328337448902278 1 1
0.711063456412777 0.63563386172552 1 1
0.153137465004873 0.139731088151592 1 1
0.402566613985965 0.419034784940761 1 1
-0.24809492949674 -0.227889960369162 1 1
-0.0744462903385257 -0.0549774805495109 1 1
0.307474207083817 0.272793175394754 1 1
0.479897128251804 0.42555433463407 1 1
-0.0246610033188594 -0.00150422095806191 1 1
0.58855581742741 0.551018274039251 1 1
0.624647408835719 0.572780850899732 1 1
0.0882159867883781 0.0591504343312246 1 1
0.318280826659883 0.338756111170134 1 1
-0.02301846167484 -0.0112186033542257 1 1
-0.0281877920647685 -0.0100471452856478 1 1
0.421344366517771 0.358626662243331 1 1
0.0305873302876101 0.0344259524010174 1 1
0.532702255429904 0.471344410514967 1 1
0.0966369901375812 0.0980229194667404 1 1
0.395374869481804 0.371405283332074 1 1
0.139701314350785 0.130456311728499 1 1
0.139179159883409 0.176926473524979 1 1
0.273632250524991 0.298092107022594 1 1
0.136134428552063 0.127524816326498 1 1
-0.0543149909173261 -0.0398909428188679 1 1
0.565839509287468 0.496644873562943 1 1
0.135336816248252 0.10096740044018 1 1
-0.129420289949066 -0.0735377167830442 1 1
0.321389538664969 0.295451022705108 1 1
-0.081252307168836 -0.0773008056947976 1 1
0.206928527239732 0.196880644172199 1 1
0.0281429602559693 0.0294619274690594 1 1
-0.0477130368154431 -0.00465433696904992 1 1
0.240721614718194 0.202195392710958 1 1
0.718071080456572 0.640783661846537 0 1
0.655987136683146 0.594024271667049 1 1
0.748721578281439 0.689117562512917 0 0
0.336545476096646 0.348271638197119 1 1
0.150379251963283 0.136065438118241 1 1
-0.359141040471058 -0.323921221655756 0 0
0.201196581550758 0.20381632703477 1 1
0.536369563385637 0.489695983815842 1 1
-0.257514986345747 -0.166928878827141 1 1
-0.142938214826767 -0.166965044408244 1 1
0.0494540714414838 0.033997666858394 1 1
0.204966255833561 0.1948771082176 1 1
0.354614316307186 0.309302307775637 1 1
0.0112488228163944 0.0241138145093496 1 1
0.338364638085204 0.276188414036658 1 1
0.119136958070506 0.0881764783233216 1 1
0.251556955400824 0.194162729088251 1 1
0.302165733390776 0.274618600509545 1 1
-0.0444156140684227 -0.0327194798764797 1 1
0.247745009088875 0.225969915891783 1 1
0.264843058015742 0.243742377518863 1 1
0.1083574115442 0.0872495786066723 1 1
0.0176362657647902 0.0281327717169507 1 1
0.0136479224489233 0.0141906892460057 1 1
0.329190717988578 0.320970878531607 1 1
0.307638200624386 0.289668811105495 1 1
0.468136417792679 0.393906367055563 1 1
0.217547149039545 0.215331456258567 1 1
0.417040120635729 0.399457029863312 1 1
0.166447786069395 0.155575898856048 1 1
0.212076087556451 0.177229892805742 1 1
-0.0618637966603082 -0.0417003651555307 1 1
-0.162409382887921 -0.164412574761617 1 1
-0.0347889220835469 -0.0309722223880225 1 1
0.312975353610359 0.272479780021378 1 1
0.232376306677663 0.211822652102977 1 1
0.290390230950803 0.251320882131696 1 1
0.268529012495815 0.241363620076224 1 1
0.212102386316785 0.188202370276516 1 1
0.106388576222719 0.0959206913314303 1 1
0.349293917086018 0.308259896156893 1 1
0.0506674119317431 0.0310327467719736 1 1
0.150202718280768 0.152634949456675 1 1
0.120562297241376 0.13208326913501 1 1
0.419354055600731 0.376944610657838 1 1
0.245253294256075 0.220980764826438 1 1
0.161142379569486 0.128808639060837 1 1
-0.363833899919561 -0.318223366973714 1 0
0.404254791681242 0.352536202078612 1 1
0.560942538578471 0.508242539262657 1 1
0.155278170570271 0.149208439452329 1 1
0.458073458279802 0.394236872496068 1 1
0.531789877435117 0.501548336996684 1 1
0.231656486111133 0.194696859219073 1 1
0.381749782057679 0.336739355115985 1 1
0.318889851611827 0.29563462185987 1 1
-0.0137144073392706 -0.0396741311282873 1 1
0.307228822143655 0.288884712772126 1 1
-0.0414987354329742 -0.029558722796813 1 1
-0.042615271761898 -0.0386026408136211 1 1
0.450724424610166 0.405717740749921 1 1
0.591717076653936 0.548041592090532 1 1
0.295898705805876 0.270321738233561 1 1
-0.250737554147307 -0.222542967969928 1 1
0.372434715539616 0.361646725136216 1 1
-0.0280789092510304 -0.0205159365091211 1 1
0.489318232140593 0.418031720149776 1 1
0.0940890803687735 0.08715876108773 1 1
0.439780581963554 0.392002150643416 1 1
0.0688107741612122 0.0641389222927749 1 1
0.148400094697501 0.133493116864316 1 1
0.245622807002078 0.25060425615144 1 1
0.0279604575347446 0.03534615954948 1 1
0.469631496749301 0.435405972425562 1 1
0.0300670522646646 0.0595128059227115 1 1
0.212423491422746 0.196688347686828 1 1
0.394072924252273 0.349184009091083 1 1
0.318140093238964 0.31167527885288 1 1
0.128828376329895 0.105054798522969 1 1
0.186152723236004 0.167344291130839 1 1
0.236394564118155 0.185255674490364 1 1
0.101597485331489 0.0990043809085039 1 1
0.612424603138424 0.556118434547528 1 1
0.525729600844925 0.484511621496389 1 1
0.085441810262036 0.0653621897428099 1 1
0.160975578830637 0.125934910288051 1 1
-0.0538910791435051 -0.0444863027633643 1 1
-0.013913927269303 -0.0175070343618571 1 1
0.123504281890729 0.108354027219595 1 1
-0.0737970490958082 -0.0978698264476166 1 1
0.330380634158188 0.311188600522703 1 1
0.18284305330086 0.141730186283213 1 1
0.520574951994882 0.486249372655867 1 1
0.0881296633302592 0.0743905066636985 1 1
-0.0426289561238761 -0.0354256048565465 1 1
0.0820024228756065 0.054724820574723 1 1
0.024502735113195 0.0350935370899688 1 1
0.0648890282908029 0.115560642785671 1 1
0.0864699547396154 0.054584384646397 1 1
0.173049366069704 0.138883834739125 1 1
0.10742023596719 0.0725056466490966 1 1
0.233372480951495 0.203928673925132 1 1
-0.0965876621866112 -0.0897010551222729 1 1
0.219302443226193 0.176485195300799 1 1
0.0332769683825589 0.0204208603048225 1 1
0.210192109800751 0.177763512537985 1 1
0.578894315993183 0.575193977362722 1 1
0.189826492575607 0.145921201482945 1 1
0.241092336019028 0.232580850753399 1 1
0.345825757895757 0.32742616894291 1 1
0.375968640925693 0.298947101827434 1 1
0.264909631083673 0.233959968336784 1 1
0.0933732577238642 0.0829471443634086 1 1
0.0751689608169667 0.0638127127401263 1 1
0.213252657963937 0.189338133110295 1 1
0.239038474926713 0.246804147278004 1 1
0.268676302516659 0.256090357524638 1 1
-0.0728065929672023 -0.0546576838356793 1 1
0.386670078817818 0.331228938429429 1 1
-0.0317542596976898 -0.0296114683429864 1 1
-0.361176715668909 -0.309458804006126 0 0
0.175375784220091 0.149589275696573 1 1
-0.164214513917496 -0.109616679407796 1 1
-0.0223297357287241 -0.0312063925595872 1 1
0.529549159694654 0.506502197694553 1 1
-0.260019438049842 -0.225688007352623 1 1
-0.0369553672284555 -0.057683594743462 1 1
0.401163117546307 0.345252432968107 1 1
0.0955022959599358 0.0979369553471505 1 1
0.392650665248599 0.348556162967811 1 1
0.051165758294651 0.0244155061043887 1 1
0.16184212653183 0.1556824363578 1 1
-0.128078314718237 -0.0975447916061555 1 1
-0.241351025324579 -0.225598875124925 1 1
0.0885424370729882 0.062625359572854 1 1
0.00341393249812607 0.00431478431396418 1 1
0.151777157982873 0.148359738102107 1 1
0.468435589051788 0.432105840314639 1 1
0.322018899994611 0.30436578299748 1 1
0.0490410876344751 0.0567588015562461 1 1
0.14935514834545 0.1356566484328 1 1
0.150575519514723 0.146075878798774 1 1
0.443609812162214 0.366581299104489 1 1
-0.155156896282678 -0.140284195354936 1 1
0.0266386779407067 -0.025164486270623 1 1
-0.0499478879852461 -0.0900547163615331 1 1
0.248857984547049 0.244032210193779 1 1
0.038327552077951 0.0379981996923268 1 1
0.309240240265826 0.24721652511435 1 1
-0.251088181456677 -0.209213949918737 1 1
0.459065549943081 0.439213342909173 1 1
0.609511269548864 0.585745727475964 1 1
-0.0791602466525792 -0.069308355313774 1 1
0.0662246514470423 0.0543966518645011 1 1
0.305776369028572 0.28403582725875 1 1
0.253547601083948 0.227470299003218 1 1
0.180537662706503 0.144511738338976 1 1
-0.206970430097915 -0.199475935910769 1 1
0.0144978232457172 0.0185751556828303 1 1
0.0401333714622791 0.0166262825628558 1 1
-0.129261573044685 -0.0540996863118235 1 1
0.183141986747471 0.176404347453062 1 1
0.120824257981956 0.117998449529366 1 1
0.255263268747982 0.217597846659816 1 1
0.308158077609747 0.280606629995843 1 1
0.672815998357098 0.658872889848076 1 1
-0.33241891142592 -0.251285529946816 1 1
-0.0610906231353636 0.00115841034992985 1 1
0.547495615365126 0.483974968520348 1 1
0.171758073678945 0.142368234560656 1 1
0.186177619630519 0.1533533136694 1 1
0.293210834561228 0.2938717466405 1 1
0.420990958462584 0.371672998556147 1 1
0.230055250104759 0.172290956775032 1 1
0.142741558942578 0.122342074737998 1 1
0.053091767805937 0.0752303387118777 1 1
0.0198561671560177 0.00794857161013164 1 1
0.221218782359592 0.225331359048393 1 1
0.164720629910544 0.166011397381738 1 1
0.313945952670545 0.288174892437862 1 1
0.402870732159885 0.385392576620947 1 1
0.605072648736893 0.543733068298131 1 1
0.194605531789428 0.168710386000108 1 1
0.244616065697872 0.22343357374825 1 1
0.109729812166346 0.0750097884484977 1 1
0.237199289846098 0.209877913107667 1 1
0.180862405332809 0.191809543962655 1 1
0.184844584369918 0.142433005468569 1 1
0.230686992064521 0.220549131116339 1 1
0.228172318528546 0.225209371317677 1 1
-0.348123814662031 -0.351093843659504 0 0
0.351420899541786 0.32417740694126 1 1
0.0200945445428219 0.0378029795387564 1 1
-0.0435954314138355 -0.0277834558267652 1 1
0.197974816263617 0.20783603041616 1 1
-0.251106807241241 -0.210213062608371 1 1
0.0221532235176954 0.0174393534336749 1 1
0.313400826206672 0.288107420482078 1 1
0.586896401121308 0.452064051772503 1 1
0.154517327628681 0.139943524502961 1 1
0.211015948991726 0.209574782246132 1 1
-0.0601974276267903 -0.0679249611803745 1 1
0.365860726739869 0.341462665991532 1 1
0.222923648808278 0.212198602375537 1 1
-0.287049876911205 -0.256591244501978 0 1
0.015373346904329 0.00926677720449307 1 1
0.616456348387241 0.547260691489714 1 1
0.42876412129339 0.371792637042126 1 1
0.401856366405263 0.358131345241743 1 1
-0.00824877288715472 -0.0033456588204401 1 1
0.407485359610243 0.377049411990078 1 1
0.201321655425018 0.163037990352694 1 1
0.459904365321994 0.408079904588165 1 1
-0.0151982410364563 0.00450446106882543 1 1
0.33534067686463 0.314750947070671 1 1
0.210656528147723 0.186748574572951 1 1
0.422251338320185 0.386441113101002 1 1
0.0651828032040679 0.0679202485813964 1 1
0.190480864048827 0.162450722737173 1 1
0.275586894070639 0.227361667287126 1 1
0.530857230628529 0.472292282429886 1 1
0.38130364946647 0.296550592652956 1 1
0.0659096549313244 0.0616334597382155 1 1
0.601393379023995 0.545885786086192 1 1
0.317695185397075 0.306221635447968 1 1
-0.0618711831573715 -0.0755978565316971 1 1
0.0480346280692333 0.0508002862683797 1 1
0.465276341567292 0.43911281557848 1 1
0.568215417629529 0.523920983016787 1 1
0.401235037997776 0.376304665124651 1 1
0.347531315003188 0.323870143367331 1 1
0.0834809504171256 0.0920083800708824 1 1
0.424500349093356 0.385125671595377 1 1
0.290315069412651 0.267174361788309 1 1
0.572904200194231 0.489790375694982 1 1
0.209258148036401 0.19446433366242 1 1
0.105129742924686 0.0693275175411434 1 1
0.0160948086895695 0.03650045196478 1 1
0.254246704076728 0.204908616002303 1 1
0.735558393739937 0.689977113838824 1 1
0.0541124849925217 0.0314040909901533 1 1
0.0380671054016413 0.00152739279220268 1 1
0.191285320256599 0.168310638447446 1 1
0.13413431702508 0.0654072350257686 1 1
-0.0230745210611716 -0.0211170016415546 1 1
0.13514217023162 0.143451956334481 1 1
0.0625482461158416 0.0365253853336881 1 1
0.683755005496924 0.607712874969929 0 1
0.412002656259199 0.380030440970806 1 1
-0.0459985349091106 -0.0147453802471436 1 1
0.263105748084328 0.249738432768483 1 1
0.294951722423324 0.231519453465877 1 1
0.018936513480348 0.0326468561749146 1 1
0.283891834048375 0.24416130959862 1 1
0.0344136622535371 0.0316237438473366 1 1
0.102583245699407 0.103775665411398 1 1
0.515013765513902 0.445952204784584 1 1
0.219649843987192 0.191544456941207 1 1
0.231038422616326 0.193538316290273 1 1
0.363542563275118 0.357372112946055 1 1
0.0346591176619051 0.0488434870143926 1 1
0.410259727728392 0.376939872717565 1 1
-0.00515980834900796 0.016770868989003 1 1
-0.0123512420302208 -0.00138092205631997 1 1
0.259281925481963 0.211622214455785 1 1
0.0193676316630833 0.0245511570576733 1 1
0.222480265595256 0.186565735258308 1 1
0.436679581036865 0.425654656123497 1 1
0.638863185718397 0.601504254548737 1 1
-0.0899266286316685 -0.0746394005408136 1 1
0.206326128299168 0.181050228093541 1 1
0.294162732344532 0.259103810079237 1 1
0.326028644764751 0.340322573978097 1 1
0.274890277228232 0.267374389995741 1 1
0.148123359546528 0.139820552779565 1 1
0.0540991456780595 0.0583342191472859 1 1
0.0951666683108012 0.0792314122813897 1 1
0.436452155017917 0.395361944392303 1 1
-0.0430878510258959 0.0133717213200911 1 1
0.26804239175529 0.240639170251911 1 1
0.151155080927027 0.122652134397633 1 1
0.300229027933955 0.286252958345678 1 1
0.510182232055906 0.434861062320714 1 1
0.267031021115381 0.260258435821802 1 1
0.601964009493534 0.555037768773028 1 1
0.182872696438368 0.160206297341565 1 1
-0.0579737617618762 -0.0405964839048408 1 1
-0.0423913430620745 -0.0473808560134232 1 1
-0.0748943538580951 -0.0575356315313344 1 1
0.299998577933342 0.316374161924994 1 1
-0.0229231551900847 0.160552405105969 1 1
0.270285019011539 0.272370998088193 1 1
0.0434284361012924 0.0469305572851691 1 1
0.265390143558051 0.224998537771178 1 1
0.0973024997304728 0.106732694262031 1 1
-0.0446683635557491 -0.0254739733518837 1 1
0.325024657217102 0.271810495609096 1 1
0.475064091699919 0.433287394827309 1 1
-0.0773062739679852 -0.0714252721791597 1 1
0.216406729881115 0.188630744258492 1 1
0.375625198387318 0.349728378304056 1 1
0.759550849240446 0.670497909920485 1 1
0.119919721220643 0.102947947623137 1 1
0.134852101022987 0.116599931418171 1 1
0.259032912937846 0.24764323479293 1 1
0.150368602844903 0.137672206385374 1 1
0.520596642174221 0.424101631061819 1 1
-0.156484079436903 -0.148011615831446 1 1
0.143231990349517 0.12335924687669 1 1
0.279223935836966 0.177126349801825 1 1
0.11811881775489 0.13236126105061 1 1
0.0136918096425436 0.0277205001979756 1 1
0.205245568697655 0.194719784937222 1 1
0.112757708524055 0.1361313214961 1 1
0.0151079676276149 0.000819127422181353 1 1
-0.226811229892726 -0.226206557067702 1 1
0.589353702933525 0.524088113384545 1 1
0.670047306559354 0.579941287997065 1 1
0.241654318795164 0.207343177820607 1 1
0.333714274723045 0.304103410818721 1 1
0.398263882950654 0.354364266616056 1 1
-0.253819085584413 -0.231936953364412 1 1
0.218023525741045 0.18657252828858 1 1
0.690248152341579 0.642130882220273 0 1
0.0707348917945415 0.0632525534353456 1 1
0.237544551814955 0.215732855853446 1 1
-0.164109000656835 -0.105541562689113 1 1
0.30782139982935 0.305798072666637 1 1
0.266589280402414 0.234588542173692 1 1
-0.0866101822023893 -0.0969554079297562 1 1
0.0677578665991244 0.0483329294762653 1 1
0.243796113747988 0.25555344947187 1 1
0.564300815852346 0.525511870464213 1 1
0.195680434379073 0.16736442935671 1 1
0.250476383131096 0.25350388486575 1 1
0.173456839239758 0.181529838338516 1 1
-0.250837285594772 -0.222131517390319 1 1
0.137866115293769 0.108489645692495 1 1
-0.0529430065091709 -0.0636571694953266 1 1
0.326898746559474 0.287110309968245 1 1
0.316367813596372 0.323956859288623 1 1
0.161929662395038 0.154003608470193 1 1
0.102446334314709 0.0971512306451811 1 1
-0.100707159408842 -0.0758281411665888 1 1
0.249172555001187 0.19718824385391 1 1
0.159729469802555 0.134585846397809 1 1
0.145767878629109 0.136640232545003 1 1
0.102032859523459 0.106016927094925 1 1
0.40424836828511 0.375846866082736 1 1
0.300580310704962 0.252946936108206 1 1
0.394867376357096 0.385667131748325 1 1
0.153455867176201 0.15814736524877 1 1
0.0201517279986296 -0.0087519512411259 1 1
0.364769566914455 0.31609934100455 1 1
0.300851347624309 0.277050956776661 1 1
0.415272841501069 0.374024254605889 1 1
0.0631333635539352 0.0948222139155389 1 1
0.397958338470914 0.330065928045585 1 1
0.121853057501456 0.0948671457318764 1 1
-0.105118714081459 -0.102054170479845 1 1
0.140129133164305 0.129269787689761 1 1
0.29926715214108 0.278822959556369 1 1
-0.107734895923113 -0.105084841680153 1 1
0.297496275733573 0.262947798513615 1 1
-0.132941688511684 -0.111531290457584 1 1
0.598277553340611 0.571695321008384 1 1
0.0675116083581076 0.0855530934087226 1 1
-0.241123387753745 -0.220515880717927 1 1
0.341186914058422 0.330228477872922 1 1
0.422202926642921 0.401446806231016 1 1
0.130042225869534 0.136190490049727 1 1
-0.0439099125709688 -0.0531290989990629 1 1
0.287016487849967 0.26083362429403 1 1
-0.178267803351238 -0.18055589196299 1 1
0.351259778546907 0.292161298882537 1 1
0.228419892939255 0.21618587670887 1 1
-0.0888385564132657 -0.0646260175964236 1 1
-0.26563514570858 -0.248257226918866 0 1
0.485915237177046 0.481087939458565 1 1
0.188372737476862 0.254548365385042 1 1
0.0359033779331758 0.0174641464220355 1 1
-0.0234075237373174 -0.0583450010838519 1 1
0.437687561893044 0.398272520553303 1 1
0.357422970519809 0.313811362694116 1 1
0.238014266222333 0.227974870172282 1 1
-0.0560049782780563 -0.0574010174872708 1 1
-0.156637777891467 -0.0555583929664026 1 1
0.332154007505994 0.281924906615136 1 1
0.0460871182826144 0.0867657311760848 1 1
0.288336730001495 0.254464722631268 1 1
0.346077729121495 0.330667472975528 1 1
0.135849500691582 0.132127104257768 1 1
0.345674652356349 0.302049782358168 1 1
-0.1453004101848 -0.134502871212604 1 1
0.306250042002431 0.313187649609963 1 1
-0.0460891714020254 -0.0468280256378432 1 1
0.276830295559911 0.288232163567338 1 1
-0.050117568053787 -0.0495559083072151 1 1
0.483607940115302 0.440720298947188 1 1
0.55223348855527 0.492193321033903 1 1
0.264935767850954 0.289642776068357 1 1
0.0429986499779698 0.0433574587728935 1 1
-0.0155318729917581 -0.0154430566446012 1 1
0.286100426719586 0.274591834238273 1 1
0.165314727383336 0.185329125775962 1 1
0.797258981282016 0.726333091456447 1 1
0.699907845662594 0.631545988930982 1 1
0.0551227553388277 0.0576875695394152 1 1
0.402281942788411 0.308628601896331 1 1
-0.263130886011646 -0.22683869608418 0 1
0.170845052819804 0.173379467531405 1 1
0.31526502870259 0.305016390070418 1 1
0.265682113444555 0.244438587079823 1 1
0.210866703399172 0.193939636175665 1 1
0.0068360455927001 0.0129075455744542 1 1
0.321907896922992 0.298547475586113 1 1
0.367080435356216 0.342364769271151 1 1
0.212281622795076 0.168543400030978 1 1
0.202219518745259 0.202291052652054 1 1
0.451960293999345 0.432162025539837 1 1
0.258461628809715 0.249978482303761 1 1
-0.140229940008167 -0.135430137570731 1 1
0.575228726328145 0.532217723374613 1 1
0.563728053369253 0.47634067441203 1 1
0.196816162798395 0.256577174160445 1 1
0.46257553119325 0.438976851754118 1 1
0.379749763316535 0.416170599371362 1 1
-0.142904799724354 -0.141573260525246 1 1
0.358944293490601 0.332149981957529 1 1
0.162076956408781 0.135123821676896 1 1
0.404760524338124 0.370936635970035 1 1
0.557407822425923 0.532158492445557 1 1
0.158515694033471 0.15551057542436 1 1
0.0565607643806664 0.0601574648395694 1 1
0.32143163994523 0.274137863018458 1 1
0.308282568946821 0.250814728928411 1 1
0.299634820012955 0.247706300207075 1 1
0.544531556277585 0.474789201834142 1 1
0.544232370262667 0.490543774974205 1 1
0.505223169043137 0.442331991663932 1 1
0.610229117105351 0.568330081559635 1 1
0.23777923100627 0.276536050054487 1 1
0.517409294198016 0.480880895676884 1 1
0.339318824022008 0.302470489162264 1 1
0.495495582614418 0.445032539779557 1 1
0.334179137787211 0.283221687477669 1 1
0.00405201256291515 0.0661455988615533 1 1
0.0972178454551325 0.0968301076425636 1 1
-0.0504369539280925 -0.0459955339337211 1 1
0.0723527479678013 0.0823108790151648 1 1
0.0748877521398574 0.0696746216427113 1 1
0.0418124374050555 0.0333592830752161 1 1
0.453271817336315 0.401297095945886 1 1
-0.0770239727623824 -0.0806218212576845 1 1
0.0150598411217547 0.0127051068175394 1 1
-0.00646375380295299 0.0280310601049027 1 1
0.115102478193049 0.107635955016109 1 1
0.316577026003176 0.263936497461222 1 1
-0.0423219521142343 -0.0491886272735504 1 1
0.553125256040681 0.503010531797765 1 1
0.84931600766113 0.752256118008872 0 0
0.109141562214303 0.107771563331225 1 1
0.363017949836301 0.324671522782655 1 1
-0.0478911309800941 -0.0406375586033003 1 1
0.244420557150938 0.236995387408118 1 1
-0.0937337310913318 -0.0664651959737022 1 1
0.358985037474732 0.32446010269703 1 1
0.077950498344164 0.0635281240967899 1 1
-0.0760362459940644 -0.0727721217365281 1 1
0.275537364102882 0.213166814248503 1 1
0.286933771876509 0.279707011508123 1 1
-0.025163288178408 -0.0409041509861854 1 1
0.107555982397321 0.101118397030521 1 1
-0.102389626240185 -0.0856786202084727 1 1
0.15874540497529 0.132685831509302 1 1
-0.252362767761023 -0.218186538889636 1 1
-0.210989574118624 -0.164585569716104 1 1
0.371327827493927 0.322393394042467 1 1
0.359161611857043 0.320193374478779 1 1
0.0561178991199133 0.0362161870562475 1 1
0.742806466145352 0.671414738702947 0 0
0.393112436956533 0.384822774694773 1 1
0.21249384004122 0.210597490978953 1 1
0.142818214603208 0.143926598675312 1 1
-0.0585144568363566 -0.0797676204383499 1 1
0.167071551236582 0.160932214200794 1 1
0.0102314191413229 0.00175111796301103 1 1
0.184673532766733 0.163452080516534 1 1
0.0413412069224581 0.0312674260907734 1 1
0.0634387392361179 0.0656072037105761 1 1
-0.0368226952509632 -0.0456464285651078 1 1
0.13101899554776 0.105472198966859 1 1
0.19831923103299 0.173526761991743 1 1
0.265533389351199 0.18081910579143 1 1
0.103265399644091 0.0706493531170657 1 1
-0.0622830125174843 -0.0471602068123313 1 1
-0.0518454454520849 -0.0613468591340771 1 1
0.160920154568568 0.139903722069086 1 1
0.113927327796522 0.0841461080258138 1 1
0.26124543020025 0.216803393279297 1 1
-0.0700244371129812 -0.0523472061067378 1 1
0.0181164943426196 0.0201327868934532 1 1
-0.0642750535743591 -0.0741704262051861 1 1
0.670245354743944 0.61842560619306 1 1
0.121935939586133 0.121569362127193 1 1
0.430541209732985 0.368054896952842 1 1
-0.0550958705446961 -0.0270266565401733 1 1
0.312483997345534 0.24941375142504 1 1
0.336227419285241 0.301096344954917 1 1
0.597014431044914 0.522805114339398 1 1
0.0465516799974527 0.0467141664969885 1 1
0.181693386335104 0.157565879090081 1 1
0.290432701652292 0.158840430056218 1 1
-0.121583870198025 -0.141434845020269 1 1
0.326489511373069 0.282060689347394 1 1
0.364858145042297 0.341163227598282 1 1
0.443979828972607 0.394221756060546 1 1
0.319179971943554 0.261123832395574 1 1
0.567676902496368 0.47497198914196 1 1
0.249639045411019 0.226761690732047 1 1
0.194333297254066 0.179235428665202 1 1
0.052155398581818 0.0578877007128667 1 1
0.238854476096221 0.218176634920403 1 1
0.0308612470221639 0.0340499758759611 1 1
0.392065080883561 0.341223586167334 1 1
0.540085937192282 0.460946743329943 1 1
-0.204598509419856 -0.170492442758585 1 1
0.391089015951447 0.35465218404139 1 1
0.313778585438158 0.287618871664599 1 1
0.049394738168646 0.0624240125502608 1 1
0.34309099214251 0.303841676923335 1 1
0.404439677247443 0.344616913616052 1 1
0.232204947949059 0.227260631292671 1 1
0.213382873060171 0.188292568408407 1 1
0.20594031499222 0.195709796651966 1 1
0.271878933387364 0.2450661761514 1 1
0.341837530030793 0.339584184832176 1 1
0.155238935734971 0.136100619918853 1 1
-0.395958454698355 -0.356427069764638 0 0
0.209082826191314 0.170824790271704 1 1
-0.0696463005869871 -0.0640285143415858 1 1
-0.136573704905468 -0.118435375238669 1 1
0.501304992325433 0.529968607327454 1 1
0.42826672707004 0.411557234495615 1 1
0.27076344256659 0.261394501656015 1 1
0.922781289631298 0.813200626798889 0 0
-0.049027513990917 -0.0384473142099829 1 1
0.266600702860016 0.216227842229807 1 1
0.138237507278675 0.156044815913074 1 1
0.151799511498975 0.130905377324149 1 1
0.157406054586723 0.166335127845244 1 1
0.00892674338768997 0.0408591175081011 1 1
0.204241870617439 0.183268509915446 1 1
0.763220173717087 0.675060638400707 1 1
0.105960939254848 0.0901034279575685 1 1
0.203604707582083 0.186242103021346 1 1
0.388638173995883 0.409949824464137 1 1
-0.0812238104736468 -0.0597401191527038 1 1
0.312408075508888 0.256444137077213 1 1
0.252610049410111 0.250382218444111 1 1
0.0301003531453622 0.064448296531162 1 1
0.170101077216352 0.132539623752739 1 1
0.130118454469965 0.129374767268312 1 1
-0.206848973248883 -0.202320904407994 1 1
0.0789942382221584 0.0912044484669576 1 1
0.387765426451402 0.365572379566785 1 1
-0.106346107419408 -0.104912744977961 1 1
0.179184316051466 0.176380540520821 1 1
-0.107360696548646 -0.0894947915819393 1 1
0.384772830446849 0.355900635413662 1 1
0.283630469093821 0.213052546736412 1 1
0.340493006309878 0.306849835227618 1 1
-0.15933378671025 -0.157796429090674 1 1
0.102471338829287 0.134888573065805 1 1
0.0627436340282939 0.0401497785772868 1 1
0.0772972422799345 0.0872496652793423 1 1
0.354354801520468 0.308029869127486 1 1
-0.0900066668364225 -0.0862455694078638 1 1
0.618073988680261 0.562492291071923 1 1
0.115027931449841 0.116187442380841 1 1
0.29029674261551 0.240338558591 1 1
-0.0289175484968267 -0.0350892388651243 1 1
0.182248557694263 0.146371960609917 1 1
0.430502202283257 0.405794647475542 1 1
0.44418353993843 0.434155141549555 1 1
0.24124508433021 0.223307764815755 1 1
0.076469929050966 0.0768806034090229 1 1
0.510301966859876 0.495795163911128 1 1
0.530375938488588 0.465394451967256 1 1
-0.024762726216998 -0.0186692250373788 1 1
-0.335148738381665 -0.292844732929629 1 1
0.316036029368902 0.268090195366277 1 1
0.406862213917357 0.363755133767016 1 1
0.593294742269229 0.543846075713236 1 1
0.015251989858128 0.0349197193607431 1 1
-0.0275963112324505 -0.0272307246425635 1 1
-0.467602366621052 -0.461256049982238 1 1
0.177475724309822 0.164791893228066 1 1
0.0426444433755867 -0.0417764325319064 1 1
0.329310181015487 0.293405955949646 1 1
0.178523759673318 0.199289162463376 1 1
0.128924381428343 0.11333263854873 1 1
0.0574798621145936 0.0304432961032401 1 1
-0.0585305373940017 -0.0208633857164045 1 1
0.444889088697452 0.414668014018356 1 1
0.0422196593264704 0.0437565446812839 1 1
0.660469870811194 0.569014650340508 1 1
0.225035573523521 0.197497099218516 1 1
0.101197623608674 0.0849883688138812 1 1
0.897306701538119 0.837084618269132 0 0
-0.237180000612789 -0.188628726154652 1 1
0.141668743878857 0.11016788808701 1 1
0.340762518246059 0.296017503006782 1 1
0.416496492360699 0.385876928376898 1 1
-0.0664280660470317 -0.0612377126255183 1 1
0.0947655530335947 0.0948542804207126 1 1
-0.0865339697382005 -0.0458645263688457 1 1
0.165242324476352 0.164227180185126 1 1
0.24438206387304 0.216666172085305 1 1
0.406632764824088 0.365112158147449 1 1
0.0708450178106673 0.0764767883921764 1 1
0.606299382348021 0.545808766058569 1 1
0.539514824903483 0.514177453070159 1 1
0.067449327887233 0.0704079729592316 1 1
-0.416178992776935 -0.367486614850206 0 0
0.124770255942058 0.122375781550668 1 1
0.165807528436312 0.17628014616272 1 1
0.256522658271519 0.219485473780065 1 1
0.435522666528531 0.407569962238806 1 1
-0.148805532388874 -0.18108893918049 1 1
-0.164862938136276 -0.163232216882673 1 1
0.381253730482205 0.340053068123946 1 1
0.187620652314762 0.157616032874621 1 1
-0.279032840710738 -0.245911029663664 1 1
0.225533578751186 0.200119521304609 1 1
0.262679439007539 0.241897272473089 1 1
0.0608992948591065 0.0480828003657552 1 1
-0.0227919725103617 -0.0177137542958626 1 1
0.21131674664051 0.135079749188067 1 1
0.192186820316257 0.173797815519254 1 1
0.764375741166679 0.649740717161672 1 1
0.402209145566147 0.385225549115518 1 1
-0.0043536717252152 0.00364687979153591 1 1
0.0597369078669889 0.0528368244894519 1 1
-0.0436945665934812 -0.00202708027049799 1 1
-0.180071340062904 -0.161361625441942 1 1
-0.0804415141076802 -0.0879738099019522 1 1
0.272558144028646 0.272194106672628 1 1
0.139164661121239 0.124072733445681 1 1
0.105221312493871 0.102769680702729 1 1
0.13235341747992 0.164551920432948 1 1
0.573184746103053 0.509078180874956 1 1
0.253901541261361 0.221722481041856 1 1
0.243679885811178 0.225694113053659 1 1
0.364046910031334 0.2808685331068 1 1
-0.201310682464085 -0.188538325172251 1 1
0.102309053779928 0.0839189379535213 1 1
0.135967554978254 0.123725369049212 1 1
0.27626058651505 0.26333349197621 1 1
0.41032097012843 0.38631255978221 1 1
0.447986701532823 0.405913085296892 1 1
0.206826477446458 0.196678195440595 1 1
0.105850599029933 0.097546803156247 1 1
0.216255328092792 0.250579014683116 1 1
0.167594122404979 0.144029379326482 1 1
0.555182846131811 0.514058553953246 1 1
0.189583006215353 0.154453199213189 1 1
0.403072216900064 0.324772543301323 1 1
0.255539114898727 0.217871549779845 1 1
0.318316396763024 0.27879741397789 1 1
0.276516811914569 0.240227483738846 1 1
0.113840681581284 0.0930117962399302 1 1
0.372720128637469 0.3318231194419 1 1
0.0186813112105083 0.0306754684785015 1 1
-0.20169224744793 -0.156561893887464 1 1
0.468840766236666 0.421852232431807 1 1
0.424905246626983 0.405968421549475 1 1
-0.108155498442702 -0.0868380317781879 1 1
0.0307575661978568 0.0338593400970085 1 1
0.522420079863602 0.470241154601333 1 1
0.644220886745931 0.591581061977526 1 1
0.0736142520074906 0.0610240307326023 1 1
-0.160057925108577 -0.138858002275825 1 1
-0.0125260264789455 0.0256064035041289 1 1
0.642813585972045 0.577423366261601 1 1
0.251787329818644 0.227267527364269 1 1
-0.424756271731883 -0.389035499082963 0 0
0.338044195038341 0.246575539575323 1 1
-0.0171632537115778 -0.0125631255745459 1 1
0.231684923556281 0.213837188469617 1 1
0.0388261508831263 0.0401146444442416 1 1
0.344690793098447 0.320737920240468 1 1
0.475514518394946 0.456894145694217 1 1
0.12188910044311 0.175645330943661 1 1
0.116001404755842 0.105381376021193 1 1
0.0791595572429693 0.0856926907809933 1 1
-0.0365004155411233 -0.0528596024181461 1 1
0.12931183991463 0.119462944122467 1 1
-0.134144286241199 -0.109652885277831 1 1
0.445660168716393 0.392830815603835 1 1
0.114497304939331 0.103333887708848 1 1
-0.161454438520951 -0.159354773143299 1 1
0.17911722817112 0.158640712177754 1 1
0.393059600319339 0.326858202577731 1 1
0.210090635919597 0.185565848271069 1 1
0.320745096407211 0.279623525293019 1 1
0.285166956183297 0.295839911636506 1 1
0.102034307948505 0.0860398228298977 1 1
0.275490091924217 0.250282903455915 1 1
-0.333097939973856 -0.352981553364198 1 1
0.713357240192615 0.726021054155147 1 1
0.30756518609818 0.276046297185086 1 1
0.237670349346454 0.164046994032389 1 1
0.0947109533639969 0.0950154247803556 1 1
-0.00937630167492605 -0.0335125382161548 1 1
0.453392849927298 0.341628854998753 1 1
0.303183380515933 0.276150154026803 1 1
-0.231574517236128 -0.185049396032903 1 1
0.0483763296009295 0.0226822068613319 1 1
0.153321863676394 0.135494883921126 1 1
0.210733552278954 0.184764222837573 1 1
0.0585410225076001 0.035176026735579 1 1
-0.0209829668540326 -0.00919918961199928 1 1
0.505398678360709 0.467409794060746 1 1
0.224202022077026 0.190928165472709 1 1
0.0926008267727111 0.0914931555913937 1 1
0.419379359571935 0.385591882450228 1 1
0.00183800582033085 0.0104497389576834 1 1
0.409320619044214 0.335072464562546 1 1
-0.0268113471673112 -0.00355812739433793 1 1
0.152831418575174 0.119861548177657 1 1
0.418845519679648 0.376638003813261 1 1
0.185728345719874 0.100462089068106 1 1
0.599862201105787 0.547543619198484 1 1
0.342874805513139 0.302212364139686 1 1
0.365703370484353 0.34995056269737 1 1
0.252545969694865 0.215901683265952 1 1
0.247045618771647 0.185620004081186 1 1
0.281160708617309 0.259277829769952 1 1
0.212285991010278 0.188319415228888 1 1
0.040423929085504 0.0389413707223065 1 1
0.102617963574184 0.127196816485935 1 1
-0.166523673492786 -0.115161058519585 1 1
-0.00720888119828811 -0.00968427571860501 1 1
0.0400811764561832 0.0390202054922391 1 1
0.400842537370423 0.330890459188554 1 1
0.0423747388462181 0.0466376051194712 1 1
0.209087186817752 0.180150405072963 1 1
-0.0524509706649597 -0.0373179853141539 1 1
0.239784262593422 0.202070990182295 1 1
0.0653526505109727 0.0714202313858777 1 1
-0.299056820331281 -0.266522369494639 1 1
-0.0432765097919072 -0.0610129872506101 1 1
0.16938402109449 0.188137641061338 1 1
0.633629964511676 0.573108167454032 1 1
0.23335193987655 0.208912061964216 1 1
0.136292350701769 0.107665297514151 1 1
-0.127108840603176 -0.120423081830163 1 1
-0.0613132949820102 -0.0454211576709998 1 1
-0.0677788255410346 -0.0652451964564555 1 1
0.597508101872462 0.546800718822731 1 1
0.326087235833962 0.278957446228197 1 1
0.439514278986 0.422530144096374 1 1
-0.102262459982216 -0.112373572984039 1 1
0.194255136821301 0.171642060064375 1 1
0.331310873102683 0.287663111410004 1 1
-0.11964332743124 -0.110888796614653 1 1
0.0234220327189535 0.0096825513527434 1 1
-0.094246378589545 -0.0692984502037166 1 1
0.221008751080296 0.214531216810612 1 1
-0.10108079132549 -0.107250927468336 1 1
0.41539105528834 0.35896828487735 1 1
0.132572765728415 0.131643166968151 1 1
0.420366210745383 0.421212967540672 1 1
0.516038263906081 0.459483833853131 1 1
0.134655724700338 0.136404611142116 1 1
-0.0638707444168101 -0.0492990177163904 1 1
0.557288570560206 0.519506869283871 1 1
0.341712085982324 0.317994504655918 1 1
0.222753946333922 0.19665575853892 1 1
0.421500783143222 0.368458260078523 1 1
0.1139534988807 0.0778574267658677 1 1
-0.329061828949164 -0.288967405177969 1 1
0.346744568837272 0.315663399327518 1 1
0.215306638477434 0.210294202220966 1 1
0.399178436459734 0.356253501906187 1 1
0.391038643732452 0.341774480506765 1 1
0.28780269591675 0.288763076325881 1 1
0.0223192593222034 0.00856469517332922 1 1
0.144441085636245 0.124589899057177 1 1
-0.0377895796756289 0.00122962956365614 1 1
-0.0401860346128688 -0.114657628631902 1 1
-0.0744132228465217 -0.0710707930603693 1 1
0.295192616955108 0.232952320372744 1 1
0.28162301384699 0.250580906692558 1 1
0.18097229003338 0.172275803945492 1 1
0.0337953411797558 0.0429606691224201 1 1
0.0371641774305363 0.00498459084962346 1 1
0.276852516963231 0.241443364719063 1 1
0.0670975212225673 0.0472610790195143 1 1
0.546223982959396 0.511827131028226 1 1
0.42434842538619 0.406807668852866 1 1
0.0438212590216012 0.0363894812210179 1 1
0.277040484575882 0.238730663840728 1 1
0.211165673193253 0.174026283941271 1 1
0.0695267125906408 0.0738453936816854 1 1
0.0275383171465954 0.0451734291233465 1 1
0.292555398546748 0.275531188173256 1 1
0.217134184210077 0.22058280008347 1 1
-0.231271764913038 -0.225724348240316 1 1
0.357896736875595 0.328105319969123 1 1
-0.215819788590001 -0.192708941421937 1 1
0.554291061777822 0.527198116239385 1 1
0.223480365351282 0.212701979003579 1 1
0.152019739748921 0.128181140005092 1 1
0.154729294350865 0.138200964424252 1 1
-0.0107085931544924 -0.0073807852763237 1 1
0.357334817352271 0.329145638474365 1 1
-0.1103549114164 -0.154198804248514 1 1
0.208151211798084 0.204747322739112 1 1
-0.0207491280434125 -0.0156376492126932 1 1
0.16987483117369 0.173158021608352 1 1
0.32575850609796 0.312770049395514 1 1
0.209826375856321 0.185737495609045 1 1
0.589632362773774 0.539108066312405 1 1
0.454262902224634 0.416511657991643 1 1
0.0968343783556862 0.108115361695841 1 1
0.23440244131953 0.213336619095592 1 1
0.289721667615788 0.266580776816608 1 1
-0.460165688123223 -0.41174805327161 0 0
0.30710110957408 0.2707651807761 1 1
-0.0376811342447072 -0.0467520855829871 1 1
0.225143501332945 0.209686159414049 1 1
0.0457034476947723 0.0398856560587515 1 1
-0.132510818367676 -0.11655596982428 1 1
0.34863583310679 0.306447869455996 1 1
0.297022226000018 0.303931474502399 1 1
0.668559387144444 0.612336308273345 1 1
0.10299878708177 0.0862307351544185 1 1
0.121811597016854 0.103268038306376 1 1
0.0950385615782854 0.0942277168377109 1 1
0.197002569502785 0.168189292789393 1 1
0.154823975573646 0.123205757795632 1 1
0.209981073545613 0.193906091500354 1 1
0.267928749955104 0.24533797876994 1 1
0.259110800523965 0.225440990480758 1 1
-0.07307215694188 -0.0674640605372923 1 1
0.229847645783546 0.227448591229857 1 1
-0.270772214349321 -0.244300443479617 0 1
0.693963522595918 0.62805661389282 1 1
0.0281932629378542 0.0323977013476051 1 1
-0.210805126794598 -0.219470731455 1 1
0.164090402455661 0.128272286287264 1 1
-0.151888759037789 -0.109498600645141 1 1
0.00174292506888625 -0.00947634191744532 1 1
0.336864776484024 0.298901144831988 1 1
-0.0719505373581122 -0.0887234345809737 1 1
-0.147626665967177 -0.138436805559347 1 1
0.482922429833251 0.417636529918286 1 1
0.336570201907709 0.311408290624705 1 1
0.12381144551449 0.099987116429311 1 1
0.215447711715842 0.21896644981369 1 1
0.104609130361218 0.0801469301988559 1 1
0.637332186615625 0.577344808806587 1 1
0.154483914500937 0.149157048096635 1 1
0.677482208770604 0.638128786904306 1 1
0.0500393571386075 0.0320386625026745 1 1
0.0269082868328286 0.0198543128685269 1 1
-0.0500181643489869 -0.0342341347105489 1 1
0.344857681214137 0.339971021869047 1 1
0.608469027970544 0.558859918734707 1 1
0.190156506601866 0.151348773281167 1 1
0.0169213208982417 0.00854252722740336 1 1
0.232827699138669 0.232329585675003 1 1
0.905768201110719 0.772536293458068 0 0
0.180172656631682 0.158578544304131 1 1
0.130327029822051 0.136739093242391 1 1
0.0782216831308201 0.0573360559197904 1 1
0.551153795640706 0.485605076136965 1 1
0.7926374299934 0.678146305888012 0 1
0.292578692176769 0.265587688354184 1 1
0.415060497633915 0.388824039244547 1 1
-0.0622835552769154 -0.0609257067312994 1 1
-0.129141682677774 -0.114884934367249 1 1
0.158573767847454 0.112607803911678 1 1
0.213598762766575 0.186192708260928 1 1
-0.20821725854462 -0.193044422076133 1 1
0.25425678385984 0.244936598003095 1 1
0.519595916608014 0.413670835172082 1 1
0.422943324855973 0.373390985313418 1 1
0.0969887092664062 0.0647660740502219 1 1
0.384321088954895 0.315797663904109 1 1
0.123649316323764 0.116589394193312 1 1
0.111204446758514 0.0961776185496537 1 1
0.0406155141172948 0.0331185647586161 1 1
0.0783975190248323 0.0702460694841192 1 1
0.17429716098558 0.164079292344665 1 1
-0.22166888432583 -0.186487466122812 1 1
0.333858127778109 0.295876382952466 1 1
0.296740749668224 0.261658955200754 1 1
0.147636897892562 0.117801113781156 1 1
-0.0397183974133212 -0.0689609616363082 1 1
0.114338648018272 0.147148232857129 1 1
-0.102633408484487 -0.0993472130422961 1 1
-0.0830603999951293 -0.0686976531941749 1 1
-0.0753374087941632 -0.0734802304180417 1 1
0.0093222152590489 0.0576949543986941 1 1
0.228497327772991 0.240564875728494 1 1
0.340039939096428 0.306757936068722 1 1
0.0824589949123893 0.068781662331463 1 1
0.307057091611571 0.279106325339492 1 1
0.0794472946439105 0.0630483094005223 1 1
0.2525762170183 0.248202296813125 1 1
0.370475555891851 0.331536455410115 1 1
0.104221948162507 0.0871545556651269 1 1
0.498027923383583 0.419180118284336 1 1
0.245071301345608 0.236301836919757 1 1
-0.145017382933991 -0.11874810022014 1 1
-0.194339129477271 -0.174293263029241 1 1
0.0256385527808815 0.0391790188224753 1 1
0.471365546115867 0.46928699842447 1 1
0.435425974857426 0.390367241319027 1 1
0.048930034438019 0.0491568494966345 1 1
0.341624264858789 0.333127338899827 1 1
0.110791709909383 0.136236908111093 1 1
0.474925219955445 0.377182333075966 1 1
0.0125879608647216 0.0557259151172077 1 1
0.189564649670945 0.184482615048258 1 1
0.0944750249204598 0.0812722611595238 1 1
0.361407677621015 0.308313452150091 1 1
-0.209591692074077 -0.1929114110951 1 1
-0.366266997329154 -0.339073257484101 0 0
0.130810175933659 0.138111831833413 1 1
-0.0121782313314492 -0.0130522925143021 1 1
0.33360671191489 0.305525640415246 1 1
0.748821568728553 0.699125052938353 1 1
0.278572485387607 0.298759088840313 1 1
0.401089172117592 0.381468606915363 1 1
0.02491988425056 0.0243338176460817 1 1
0.582023648366833 0.523758711283002 1 1
0.271418068193513 0.255462205315068 1 1
0.441734500269408 0.387928663889981 1 1
0.229145668579649 0.192647845264324 1 1
0.253999896540323 0.244728742862591 1 1
0.27555871160502 0.25020880270317 1 1
0.156451758613624 0.169872899150862 1 1
0.284399414077683 0.274064538046726 1 1
0.399871667415965 0.361752229433781 1 1
0.0556448915103926 0.0513658307928072 1 1
0.574358645415339 0.564403191480559 1 1
0.380224692551999 0.351649669743342 1 1
-0.211553620459459 -0.179797646516293 1 1
0.360230391347796 0.333467517161415 1 1
-0.0868128170961708 -0.104728818183882 1 1
0.15349788840801 0.138378591739673 1 1
0.0293493046035152 0.0237574127171286 1 1
0.403395179548722 0.386499091303919 1 1
-0.433295249840409 -0.371217269057606 0 0
0.0277066791486418 0.0544943602919859 1 1
0.0460017023763957 0.032541429743793 1 1
-0.0203401317659363 -0.0226546734779088 1 1
-0.00156798817181941 0.0146763802829459 1 1
0.185936372381194 0.216860569804941 1 1
0.0289945587056612 0.0448368982121925 1 1
-0.0476197289693919 -0.0456121868944086 1 1
-0.311890211018781 -0.270233256196192 1 1
0.419285616660727 0.405202284043523 1 1
0.393423726552235 0.356832327783459 1 1
-0.104780914344644 -0.148687185809954 1 1
0.553087519106949 0.501650358044479 1 1
-0.439401989839462 -0.423398608560154 0 0
0.158438173673531 0.118533671431087 1 1
0.0275485587041857 0.0135486586592609 1 1
0.182781659118138 0.166179132051377 1 1
0.424892816591059 0.368012521712356 1 1
0.0688907397695298 0.0415533253096535 1 1
0.715403406839884 0.617062854016789 1 1
0.308925566421853 0.286236784568433 1 1
0.132780311809979 0.108978958117963 1 1
0.33732336224456 0.306493503018294 1 1
0.523166913052932 0.476007012978106 1 1
-0.0401447774525151 -0.0389487475029835 1 1
0.256672857711165 0.240173067110382 1 1
-0.100612317112034 -0.0831590689125779 1 1
0.251914906176766 0.218146751320796 1 1
0.151417014025016 0.195638397690542 1 1
0.266283872032093 0.240744411087771 1 1
0.0574538566585806 0.0316954396284615 1 1
0.0276678380917574 0.0384939094128106 1 1
0.4471071450528 0.399450786400924 1 1
0.132203983636013 0.096804156487293 1 1
-0.236459795048583 -0.206022303213752 1 1
0.195378138149144 0.155117048093893 1 1
0.204807524338982 0.154496514247948 1 1
-0.035521600800261 -0.00305031582814924 1 1
0.120959827711463 0.106969659665178 1 1
0.19206462873609 0.192493556719452 1 1
0.127520025708922 0.114555111477864 1 1
-0.121143079023071 -0.112392828163117 1 1
-0.0172385342702283 -0.0356038698332566 1 1
0.161446596245023 0.148596617553138 1 1
0.0213314165367838 0.0175713668424903 1 1
0.576730445288443 0.501800388367708 1 1
0.770446371070717 0.702430384251387 1 1
0.464573884226588 0.421710203434252 1 1
0.228621415881784 0.199653815786238 1 1
0.253978031075555 0.239164261174117 1 1
-0.0670638212525649 -0.00880061686738662 1 1
0.517613719009071 0.467362302989866 1 1
0.333130384408208 0.304755606299846 1 1
0.666304300937287 0.568599009763535 1 1
0.0619243321925281 0.0665499559174398 1 1
-0.0939282917277671 -0.0919486044972445 1 1
0.302407126180903 0.265811006940941 1 1
0.340598744085102 0.304736433937209 1 1
0.608177083527233 0.580703086082863 1 1
0.499711133186851 0.439924601366312 1 1
-0.0494793483401853 -0.0341494730435219 1 1
0.671714970253854 0.545686598030676 1 1
0.168939469765197 0.146064760176878 1 1
0.434802476854169 0.4237085239771 1 1
0.0567530075061591 0.000638399725502933 1 1
-0.0635127024191544 -0.076016593714272 1 1
0.400716500254485 0.390939053119426 1 1
0.0791446599954665 0.0571812486643303 1 1
0.301528771426619 0.276241418066862 1 1
0.474520820345963 0.416529493268397 1 1
0.125056237771538 0.113112237123946 1 1
0.555973863041104 0.432982453644711 1 1
0.174773353341059 0.13552142187204 1 1
0.188312348491529 0.189058022141181 1 1
0.356902200989643 0.302779960104211 1 1
0.272387527997195 0.219877533226563 1 1
0.0774722802741669 0.05578210349637 1 1
0.353129707095617 0.310793573778138 1 1
0.433939452739473 0.386327184920421 1 1
-0.0446844355641972 -0.0370716460807852 1 1
0.591995142279816 0.530749434586744 1 1
0.411198928159126 0.38452736399911 1 1
-0.054364169668526 -0.0750726216528318 1 1
0.601090221352768 0.520452989440335 1 1
0.705719101303749 0.640413372411363 0 1
0.303066661068688 0.280467773405635 1 1
0.349292849540376 0.310651807812446 1 1
-0.271881356887553 -0.160969938737322 1 1
0.00658770726631429 0.00272240202914589 1 1
0.225834752031028 0.203330251395593 1 1
0.253180062377635 0.239147788514727 1 1
0.248892764601884 0.221825022788782 1 1
0.163580863169353 0.171969447357062 1 1
0.431354759617022 0.400534425160587 1 1
0.29828776940765 0.263579378436801 1 1
0.294091801714688 0.277320643767561 1 1
0.012415855331349 -0.0278556584882849 1 1
-0.14184762945551 -0.124584390940191 1 1
0.531096428842704 0.479751363483209 1 1
0.19250428954976 0.172563679345614 1 1
-0.0306717173960554 0.00457731371012414 1 1
-0.145093554819597 -0.0748144161513983 1 1
0.299763827164455 0.25263303476809 1 1
-0.514243714780732 -0.487089058872374 0 0
-0.114043529375211 -0.0786121178762591 1 1
0.34478033856887 0.289795224942315 1 1
0.284218798523085 0.237737135439869 1 1
0.19347279501236 0.164305652883365 1 1
0.167293199245159 0.138312843122496 1 1
0.3472994382317 0.35206187427333 1 1
-0.0211920686286402 -0.0411992156434396 1 1
0.214060528913045 0.193751682507909 1 1
0.333764284641053 0.306389811703287 1 1
-0.0327653889180943 -0.00659822285675693 1 1
0.0405958484333773 0.0314625808494301 1 1
0.232746073008852 0.202602739716549 1 1
-0.0886909425266142 -0.0814059504682853 1 1
0.362008456259898 0.306513908103604 1 1
0.134722121269463 0.149826333062363 1 1
0.221031556472091 0.191603247384188 1 1
0.384619457912356 0.350394559922026 1 1
0.209712958566666 0.149588875363114 1 1
0.029706004421003 0.0290355775164541 1 1
0.0732055264557968 0.0532320276999558 1 1
0.132596324007167 0.115396523627896 1 1
-0.0359429036528217 -0.0490014475132895 1 1
0.0719012869075461 0.0963023100574554 1 1
0.69145940847059 0.577314888641794 1 1
0.142361453811989 0.127445009626832 1 1
-0.101977505640634 -0.10942142762965 1 1
0.514418547485676 0.457790334708744 1 1
0.779013858773462 0.736174700573039 0 0
0.278210353406583 0.270142941002358 1 1
0.0540414346731991 0.0377442369575715 1 1
0.361360662509713 0.3702008605558 1 1
-0.0846257012695229 -0.0560355476210548 1 1
0.208398774031902 0.235524091970503 1 1
0.268107554639182 0.238336233364344 1 1
0.0767196680796613 0.0676257281819657 1 1
0.650760025184917 0.597031101041578 1 1
0.400863426937145 0.377240480314174 1 1
0.46342800908754 0.441609624822912 1 1
0.0789170179912775 0.0681351984507024 1 1
0.462997576966419 0.422615635923152 1 1
0.162806206262241 0.142933806500096 1 1
0.420177018018646 0.415630210724448 1 1
0.323635562716711 0.270871702085515 1 1
0.352719874622298 0.340311663065005 1 1
-0.0443292277393968 -0.0420149366308535 1 1
0.26654223401632 0.231359240151519 1 1
-0.0725569562725551 -0.0926387404209659 1 1
0.327270834064482 0.32842021484181 1 1
-0.0971817785695189 -0.105209531216927 1 1
0.289555427472559 0.253081966616268 1 1
0.225362329686577 0.1879407963765 1 1
0.364906381759797 0.328168228705258 1 1
0.256889071403378 0.266832406803397 1 1
0.662023727825231 0.597996897485297 1 1
0.303942487963124 0.251036743945037 1 1
0.408248973650173 0.376036777402389 1 1
0.464699730626452 0.405087196813915 1 1
-0.199224579916721 -0.192028800775089 1 1
-0.292079156853661 -0.24706103736762 0 1
-0.131670481735612 -0.110828880472909 1 1
-0.21612500714037 -0.201382854547274 1 1
0.382452838790747 0.342545624249401 1 1
0.258327867313373 0.236813214397151 1 1
0.0345690549027272 0.0357460675552763 1 1
0.184251647536967 0.18198785252387 1 1
0.0366680625327183 0.0368708538432418 1 1
0.111106548548208 0.0997078383377308 1 1
0.022267210340019 0.0191052950822113 1 1
0.0130421165435752 0.0195794319686227 1 1
-0.161375445966579 -0.138208294166206 1 1
0.395866286194591 0.361792522503848 1 1
0.215342341647582 0.204372994636541 1 1
0.454545066280161 0.393551588240256 1 1
0.252077418293047 0.227467488521416 1 1
0.240937990628412 0.211568478907686 1 1
0.19525661842092 0.17873633016836 1 1
0.201459985599893 0.180711816462128 1 1
0.0693081452268118 0.057874983891513 1 1
0.338977674526818 0.329688040089726 1 1
0.166097997453007 0.142313328983989 1 1
0.089169750031162 0.0840836200580414 1 1
0.216636294820163 0.185031923715685 1 1
0.442404217462617 0.378495570737232 1 1
0.061928632627073 0.0443444426525132 1 1
0.0467318260780369 0.0583668501067729 1 1
0.544895406275465 0.478046408516884 1 1
0.145083664316647 0.154664562106391 1 1
0.218568304381507 0.219760463921015 1 1
0.215571697519452 0.188430321336906 1 1
0.161222002509831 0.111044825903869 1 1
0.259714140232816 0.23080695523094 1 1
0.422175613355422 0.370603362068346 1 1
0.180125143054428 0.163172737169899 1 1
0.439952785522164 0.413754669667626 1 1
0.0196056838362734 0.0527761206756694 1 1
0.0710759365126005 0.071171942543462 1 1
0.0304959315565069 0.0302565305206362 1 1
0.0399861134097972 0.0444245305078902 1 1
-0.068943351569316 -0.0603505277958758 1 1
0.20788430871297 0.197597204176069 1 1
-0.155855032667215 -0.137448283440815 1 1
0.0242234516854389 0.0325525672663054 1 1
0.368900198024774 0.356047177074986 1 1
0.504455026341421 0.464402645487109 1 1
0.325489607826103 0.28665306814135 1 1
0.338801335805155 0.322488093109465 1 1
0.476474633033613 0.46569581687904 1 1
0.279425665961816 0.246708095994221 1 1
-0.024855941009019 -0.0280987126831636 1 1
-0.00742448030548969 0.0103179578007229 1 1
-0.000509942432782254 0.0185071455504944 1 1
-0.077090110757594 -0.10053413548343 1 1
0.487239951198512 0.446221592365356 1 1
-0.100291288550905 -0.0883369926751322 1 1
0.778252367333668 0.683829678486475 1 1
0.354972429213625 0.350247711572249 1 1
-0.0470588793902085 -0.0312113429352622 1 1
0.287129020359205 0.259757025904922 1 1
0.368803204459582 0.345447358934975 1 1
0.614998443991145 0.555209177633362 1 1
0.222711454167304 0.187688057105434 1 1
0.659366319996415 0.598563155067631 1 1
0.23529686204527 0.216602867432045 1 1
0.173451959064222 0.166927504621752 1 1
0.0669966066617732 0.0481649837755601 1 1
0.0317807966069547 0.00983563405083212 1 1
0.669905773357723 0.605054794162773 1 1
0.107666673214646 0.0948496816834098 1 1
0.136826945314876 0.165591606903624 1 1
0.276391511300768 0.233221079397946 1 1
0.219496299105817 0.20399737483245 1 1
-0.0925930670748548 -0.0736599739798366 1 1
-0.150977829046878 -0.11228983712892 1 1
0.389778730177032 0.330369588820755 1 1
0.242854539600445 0.22390982366982 1 1
0.0555971669465156 0.0508223039164462 1 1
0.0545897727114406 0.0771587706306245 1 1
0.229822782398356 0.183895104761957 1 1
0.206350911154315 0.193175200011333 1 1
-0.155463302498666 -0.125213442434285 1 1
0.09960209508054 0.0898408549548707 1 1
-0.264589261924975 -0.228237260997423 1 1
0.33693937554423 0.29644008156334 1 1
-0.078533154398506 -0.039270019883352 1 1
-0.384317013942827 -0.339130027111657 0 0
0.298532413831112 0.263896756119784 1 1
0.0747700057307326 0.0907757348283869 1 1
0.0915629877831749 0.0801043265762449 1 1
-0.00642425863643753 -0.00936606995695266 1 1
0.625888005856701 0.582653686247535 1 1
0.472261761629295 0.40331613052224 1 1
-0.00582599682623824 -0.00623146736135655 1 1
0.274703983570255 0.261152257147905 1 1
-0.217246998290398 -0.193136388724474 1 1
0.158120094141987 0.0897431792183769 1 1
0.161691334652492 0.150097392840706 1 1
0.173023754436643 0.169746288264421 1 1
0.132890296450463 0.127673872935808 1 1
-0.0130160103617389 0.0053175494486655 1 1
0.0284254066501987 0.0509645424917387 1 1
0.236745836528582 0.205286440555866 1 1
0.220207703705104 0.159126473865551 1 1
0.46495120047869 0.445848806682011 1 1
0.0580456010973683 0.0433122487965729 1 1
-0.0433080398671107 -0.0443228575360494 1 1
0.391492546094177 0.354819433262265 1 1
0.224257792974898 0.106511312082531 1 1
-0.313788465215582 -0.2377241705548 0 1
0.505995713385163 0.44102820252685 1 1
0.127912851423916 0.0808371271088188 1 1
0.0804562769803446 0.073708309816219 1 1
0.124359790250983 0.174917807598033 1 1
0.274753755313618 0.20534069784924 1 1
0.0765795526483044 0.0666534527654052 1 1
0.294527112598602 0.267936555059416 1 1
0.274189587115334 0.282949137513344 1 1
0.0540593879173376 0.0545431182476485 1 1
0.377016696792376 0.342821506953754 1 1
-0.185772555548035 -0.164311211766836 1 1
0.207150828640728 0.200678551853865 1 1
0.204966693894474 0.151782533886914 1 1
0.0795983419108367 0.0901343426398721 1 1
0.0613156574472053 0.048103928768149 1 1
0.172210379244783 0.131474604424902 1 1
0.313118025181784 0.307125693899893 1 1
0.164942274160415 0.125867054144985 1 1
0.505738453666024 0.451464125197385 1 1
0.135060154233524 0.130873863618346 1 1
0.313700898313688 0.273570051968357 1 1
0.498454376187836 0.456432258190698 1 1
-0.12987988064488 -0.112011133941076 1 1
-0.253996684879143 -0.25419706840695 1 1
0.111952396675774 0.124299419267291 1 1
0.00853831644881061 -0.0114323827297597 1 1
0.169643576333054 0.149093645248951 1 1
0.681964321606083 0.616443472777573 0 1
0.441640376732246 0.391046740334461 1 1
0.0596656856391182 -0.000445041407165503 1 1
-0.109716437958856 -0.123812693693741 1 1
0.533599206094319 0.488928136717296 1 1
0.114915418277195 0.105743873579147 1 1
0.417238896879817 0.360748443284143 1 1
0.465343385707371 0.409691394041767 1 1
0.382269704782535 0.350385487599855 1 1
0.182303690575282 0.191966588104475 1 1
0.290780373794158 0.231796815746449 1 1
0.188395766962555 0.156264483283789 1 1
0.501869943652354 0.449519927213026 1 1
0.313079726113209 0.273036199603727 1 1
-0.082416845849896 -0.106918995551027 1 1
-0.261174901935472 -0.24788142641034 0 0
0.254982479023525 0.214884654314947 1 1
0.384908249565032 0.344037670707849 1 1
0.283415745016255 0.28655625505025 1 1
0.128786904101781 0.117287017226876 1 1
-0.0572543597672854 -0.0476211872446545 1 1
0.603762860405053 0.567943510482758 1 1
0.414434395062199 0.369500072071241 1 1
0.0725014917260072 0.0748912918582613 1 1
0.452110690739183 0.399534615460347 1 1
-0.00446531361139997 -0.0134465376936832 1 1
0.189171299831607 0.159265115215971 1 1
-0.132678484450887 -0.141721663120705 1 1
0.187503859260705 0.149987100033965 1 1
0.467306511120845 0.437701723383558 1 1
0.355589187323394 0.306991902291214 1 1
0.476007942329887 0.423081750644408 1 1
-0.0324490794247341 -0.0359923779352359 1 1
0.0354743856428513 0.0306241076921984 1 1
0.659028843407453 0.603924142319259 1 1
0.327484006684798 0.311144998678923 1 1
0.59702224550436 0.559383826654643 1 1
0.473847694953994 0.412086493346942 1 1
0.34580457508753 0.340262179302839 1 1
0.321424620085199 0.30979062729016 1 1
0.0689192099312707 0.0684784591876921 1 1
0.06060903503376 0.0570070996117425 1 1
0.364371716256384 0.320945241028938 1 1
0.215099855374644 0.206331350048165 1 1
0.256574688031151 0.235115430476278 1 1
0.348180566028621 0.305340470482748 1 1
-0.033820630331341 0.0238986318358892 1 1
0.0548843396303566 0.0471606593167551 1 1
0.166684646465232 0.161534591854884 1 1
0.0905241896521761 0.103524324030043 1 1
0.385204667268261 0.348736898150669 1 1
0.428465956642385 0.392479093560249 1 1
0.41208272996283 0.357588417912367 1 1
0.105153928070133 0.111258658223597 1 1
0.157116004440873 0.174088290768554 1 1
0.158838148107804 0.12905390462032 1 1
0.142949237076348 0.135309064504862 1 1
0.186676123664121 0.160029826776218 1 1
0.168703279216264 0.15240750938005 1 1
0.57322486127575 0.528217634881348 1 1
0.314992222597223 0.271209353779157 1 1
0.176738338501565 0.178469349477153 1 1
0.0496848016792133 0.109273965729933 1 1
-0.243929446693902 -0.263828779084884 1 1
-0.0254586089416879 -0.0414915713609246 1 1
-0.385454806697751 -0.348117142450644 0 0
0.413606701276041 0.365405806793549 1 1
0.0640561196791864 0.0588722309660247 1 1
0.331020395520925 0.301187385692516 1 1
0.179603147470811 0.131828931700643 1 1
-0.188855444086201 -0.159150403686832 1 1
0.267558018881423 0.234008174072254 1 1
0.817322897663412 0.640447414279426 0 1
0.0457655253774158 0.0247851664200795 1 1
-0.189738483964892 -0.191722296111877 1 1
-0.195940698275994 -0.184567208692537 1 1
0.200057273859225 0.188523573925272 1 1
0.214048356957117 0.18677601414564 1 1
0.224119757516457 0.205960329318517 1 1
0.216560905951982 0.142302236396656 1 1
0.701546396288849 0.656168240653566 1 1
-0.0986218252896544 -0.110420190510122 1 1
0.386685190642741 0.316212386412524 1 1
-0.121027925429454 -0.105955510118369 1 1
0.320073129648663 0.262790518683606 1 1
0.753368910954335 0.676120779513855 0 1
0.405195725734892 0.358061415236398 1 1
-0.179870027480537 -0.156436364568839 1 1
-0.0376225768630867 -0.0377604715832911 1 1
0.0641096423141164 0.0151748225767004 1 1
0.292249783826636 0.246394944885966 1 1
-0.113492701828425 -0.137743554044862 1 1
0.0382522131325148 0.0565448618626534 1 1
-0.20433326767616 -0.186601847895605 1 1
0.412546486573972 0.350909079310945 1 1
-0.0420186723163463 -0.0344111274010577 1 1
0.423033587685362 0.390681713397784 1 1
0.798768505780452 0.737078159038946 0 0
0.120296720645108 0.101298923071169 1 1
0.424181562844284 0.42069001806266 1 1
0.433437789119054 0.362795437870279 1 1
0.109673608274523 0.109109276555622 1 1
0.119676777740422 0.117735788120518 1 1
-0.109279373026767 -0.1017369471148 1 1
0.286442164179507 0.250062927692477 1 1
-0.0608092287858162 -0.0503910654251659 1 1
0.299201201670814 0.269354302486692 1 1
0.126077433218581 0.102028817009276 1 1
0.257407320899866 0.244932191731399 1 1
0.247372587353613 0.241304185181535 1 1
0.151210253326361 0.135975446694964 1 1
-0.147623494390814 -0.12020774513304 1 1
0.178551523510548 0.157254771281887 1 1
0.042781786620575 0.0390445060680062 1 1
0.480546915592915 0.452323105910945 1 1
0.068212460995197 0.0686990136195361 1 1
0.426461912661607 0.370638627464658 1 1
-0.202286915157033 -0.186700565224072 1 1
0.0624469599515906 0.0831154636438731 1 1
0.328294142283808 0.297220544308778 1 1
-0.00727047726508823 -0.0282721929152927 1 1
-0.0495733652771054 -0.0566326814370867 1 1
-0.0313318698100373 -0.0398816093225551 1 1
0.152331606446709 0.128138792547936 1 1
-0.191868295759553 -0.163175255086673 1 1
0.2403653196489 0.226735814731794 1 1
-0.389445820879248 -0.355553349179581 0 0
0.248876614972707 0.266104321867978 1 1
0.333028969152982 0.304469269412928 1 1
0.483204582296251 0.483242864085848 1 1
0.648634061113261 0.582298472829141 1 1
0.477060877650268 0.425830710579406 1 1
0.0622680667790389 0.0821228705893954 1 1
0.131275776704582 0.142717008354164 1 1
0.386320785047575 0.336802796345079 1 1
-0.0458069757718009 -0.0555835259423122 1 1
-0.0611701139338237 -0.0547832640359202 1 1
0.223444458091513 0.179679299947188 1 1
-0.159160904766971 -0.130124170917219 1 1
0.276541373318472 0.248631527030642 1 1
0.113237935196171 0.111110451957098 1 1
0.602979665031195 0.535881174529022 1 1
0.248560695924426 0.250333500552962 1 1
0.336745525345903 0.293206997194354 1 1
0.0479546776528838 0.0481509943033527 1 1
0.520263991452936 0.483857365285347 1 1
0.715801310855731 0.638735657642404 0 1
-0.085660008710476 -0.110902393346305 1 1
-0.0512485732336971 -0.046370023014213 1 1
0.292650444141185 0.315114583836818 1 1
0.507540227639377 0.459031782087775 1 1
0.245654747147071 0.29647776198307 1 1
0.203010079000056 0.185184650253175 1 1
0.172701211912062 0.207547276151728 1 1
-0.00131063745120318 -0.00494234796203014 1 1
0.238992815964035 0.243680845709084 1 1
0.0770936172594435 0.0809099244730436 1 1
-0.198038325400586 -0.214310200217056 1 1
0.0415340382664727 0.0454116164517958 1 1
0.448359433432519 0.399131392732695 1 1
0.102524864921142 0.0719060463138068 1 1
0.240112458839346 0.206687255047259 1 1
0.404197963593085 0.363257911754231 1 1
0.14389702609391 0.123697267497975 1 1
0.145274333266008 0.136952436298082 1 1
0.19628067685517 0.185149792723115 1 1
0.22115899948742 0.176465054107896 1 1
0.497128184137946 0.449720714144845 1 1
-0.0306076728110019 -0.0370173970219467 1 1
0.213518649685368 0.204780535617495 1 1
0.437346444092356 0.356726523707346 1 1
0.618282056636715 0.538173339262923 1 1
0.347819963272943 0.306932898864957 1 1
0.368871210138794 0.338930082077963 1 1
0.388049595141557 0.348985772125443 1 1
-0.028258640175747 -0.0264576207030569 1 1
-0.407820150205669 -0.360752410929489 1 1
0.0200782616434757 0.0166134254290228 1 1
0.45571406050891 0.420715122462489 1 1
0.356992557198296 0.273019767315617 1 1
0.394471815693452 0.347581411546404 1 1
-0.350463536015414 -0.304420085412824 0 0
0.365228974619529 0.338552114867531 1 1
0.283370570068278 0.281840337549981 1 1
0.351731903489964 0.394533413951911 1 1
0.577737423157429 0.542842554131531 1 1
0.222650911052975 0.192253930668891 1 1
0.554853881202135 0.525680196314005 1 1
0.102510573952836 0.133418912336151 1 1
0.469673618327081 0.443315993051209 1 1
0.253479501835156 0.244886724769273 1 1
0.44127966905722 0.370316893189724 1 1
0.0997730644348895 0.0685954009676048 1 1
0.449314027728286 0.418739319884711 1 1
0.0173267011024602 -0.0489752890526761 1 1
0.230536448640031 0.191726852557084 1 1
0.233874519258996 0.200588263854687 1 1
0.178825875295495 0.160662129681166 1 1
0.836555733301787 0.747943260869814 1 1
0.483637701522576 0.405927767032184 1 1
-0.316096058557531 -0.26412811701096 0 1
0.0530005701743084 0.0748966380690741 1 1
0.452922394975192 0.380548486982391 1 1
0.36347269771844 0.314019495966495 1 1
0.560038049057018 0.498705969724438 1 1
0.474020290562305 0.412373717290437 1 1
0.0399383466274763 0.0772233739971168 1 1
0.441855640028112 0.385798551292526 1 1
0.333432021327825 0.299039048887391 1 1
0.156144412394251 0.145333645550917 1 1
0.292530878229372 0.250450410853483 1 1
0.294267903385631 0.265348568599627 1 1
0.724349723817252 0.645425944647577 0 1
-0.097349120643893 -0.0945280052378521 1 1
-0.117991543986845 -0.115733006854482 1 1
-0.0209788875906664 -0.00134571356255187 1 1
0.571214551930529 0.484873157820108 1 1
-0.212037551981148 -0.193661109825954 1 1
0.399401459325651 0.369215717660563 1 1
-0.106309164238378 -0.105069577677996 1 1
0.541889249118756 0.490509243907607 1 1
0.318436791047814 0.311108753805981 1 1
0.307243217389239 0.264702813784446 1 1
0.144218862357879 0.135078947222511 1 1
0.510391073455522 0.416585150367064 1 1
0.435111252945258 0.406191780588367 1 1
-0.388524168329533 -0.354227186595493 0 0
0.329506773837217 0.346462062812151 1 1
-0.152774771145543 -0.144561191057675 1 1
0.745353187708177 0.687690021733328 1 1
0.342490325957365 0.288827791609813 1 1
-0.0491866250329174 -0.0672609691631364 1 1
0.400904294675842 0.370413218849397 1 1
-0.0329538171719267 -0.0625562475931223 1 1
0.407484354213831 0.390923101536414 1 1
-0.127372881536261 -0.0565906517297589 1 1
-0.272078733888436 -0.254546434313761 0 0
0.249123202100818 0.237672814813704 1 1
0.953408434963203 0.858174400782949 0 0
0.00169094722436037 0.0287339149030395 1 1
0.487283972672311 0.442483097940796 1 1
0.30320091132401 0.260675136514253 1 1
0.3145765966051 0.283539306021923 1 1
-0.0506128115864554 -0.0389810280692981 1 1
-0.33857568378568 -0.290043754140304 1 1
0.0723103416074687 0.0589705908452808 1 1
0.321784392293968 0.312928830732204 1 1
0.192530038649967 0.124837728971293 1 1
0.112620065366957 0.0736426881654122 1 1
0.695503514431804 0.614682878797823 1 1
-0.0872577342865038 -0.0974742646433205 1 1
0.155813843730123 0.151213332650774 1 1
0.452691793089854 0.420026627109272 1 1
-0.0948708547859269 -0.105106702937519 1 1
0.135731163699673 0.128805307026117 1 1
0.170459234959597 0.142289922978982 1 1
0.0724265833456005 0.0605547864382858 1 1
0.328026792618319 0.320885608024603 1 1
0.110040345947571 0.104396584626391 1 1
0.043565992323331 0.0336520595349814 1 1
-0.0256587050947926 -0.0188750017964782 1 1
0.421785543205898 0.363832817383341 1 1
0.198319490934235 0.202353929635443 1 1
0.610555183995343 0.583695131968767 1 1
0.805579261541947 0.723704192984788 0 0
0.02917798315272 0.0456194012320021 1 1
0.0705834589334116 0.03883387699126 1 1
-0.0778015161792745 -0.0949284539632035 1 1
0.0938559214920779 0.11790879542727 1 1
0.069415457566656 0.0475209898088243 1 1
-0.204770435594797 -0.198837344677539 1 1
-0.470709370377658 -0.444329728547999 0 0
0.372373227695021 0.343061913332998 1 1
0.0682441725358961 0.0639548014103466 1 1
0.0130879252417304 0.031846894995278 1 1
0.357908841856864 0.316217899735083 1 1
0.0888586513297133 0.0747636116723394 1 1
0.327688852452902 0.308907370911401 1 1
0.384199360998746 0.348910564619459 1 1
0.452079611093825 0.408929304258131 1 1
0.48967560064434 0.447571625417595 1 1
0.229315601624023 0.199575011220469 1 1
0.332518910367756 0.289029268539152 1 1
0.578722232977168 0.52560380714513 1 1
0.321882940149124 0.292449269301047 1 1
0.0846081975466497 0.0837203127536698 1 1
-0.437580260853351 -0.371115690483434 0 0
0.318015165607179 0.281845307028284 1 1
0.0796051177354093 0.109893722724344 1 1
0.515565022852676 0.443833929591814 1 1
0.0982284063817155 0.079921310154779 1 1
0.526137723646387 0.481833255980573 1 1
0.319641201704834 0.348097521764494 1 1
0.51653780764362 0.487660356321517 1 1
0.230395112798085 0.241594180579301 1 1
0.112928146678564 0.0976313721206202 1 1
0.145848656036551 0.129095879378435 1 1
-0.0726966906658921 -0.0898021760621975 1 1
-0.133889761759311 -0.117462534200064 1 1
0.0632677910277333 0.0307185798365285 1 1
0.362748128064503 0.334353628885365 1 1
0.411691082554618 0.372514281410069 1 1
0.255702326028404 0.247796123673718 1 1
0.183720264962847 0.162041805962104 1 1
0.3550576479374 0.330080380995407 1 1
0.398213645064115 0.349207155958852 1 1
0.201639016263731 0.20028600594354 1 1
0.130483456826775 0.136467366971125 1 1
0.00528694219038228 0.0601792887419531 1 1
0.0619033672197721 0.0565747009289167 1 1
0.152902482988749 0.146750243975954 1 1
0.315700605809722 0.316142757418762 1 1
0.378177540729641 0.348353367517077 1 1
-0.145102740754282 -0.103828566649283 1 1
0.589897251816961 0.589419244127956 1 1
0.267249494252475 0.273867378857001 1 1
0.0895659878495625 0.0622434998632204 1 1
0.499930289449466 0.436354255445487 1 1
0.419045285143389 0.385964051256524 1 1
0.232852971929466 0.227811950337731 1 1
0.0263268154927406 0.0323219469423624 1 1
0.175293245982861 0.144304006416352 1 1
0.302127174260256 0.264134717646591 1 1
-0.0112505186084371 -0.018775898654126 1 1
0.0456757904026512 0.0488714123891351 1 1
0.147673554990573 0.146851286685124 1 1
0.314131632426714 0.276296048259195 1 1
0.100884230435715 0.0694830973631869 1 1
0.262601020077177 0.25549682723703 1 1
0.360939842411361 0.34443499714934 1 1
0.385433326006467 0.342445702024685 1 1
0.251230735566669 0.223291112910144 1 1
-0.00597712144641862 0.00316650177330105 1 1
0.401195986905912 0.384758778661098 1 1
0.580952927512335 0.542120385074143 1 1
0.474330782548694 0.430923191815322 1 1
0.188205685681637 0.189705364336241 1 1
0.230399666808723 0.206486925891363 1 1
0.11617850678345 0.111509544821699 1 1
0.231712840080579 0.196745490249061 1 1
0.285075623681918 0.262151666006686 1 1
0.00679523251675092 -0.00840119143832274 1 1
0.0962584613325183 0.0842031433876147 1 1
0.0618670194039298 0.0600654500360661 1 1
0.0861582007634623 0.0764942955040631 1 1
0.394410595388167 0.376507085713874 1 1
0.469352898845838 0.435683019829395 1 1
0.0218457293007845 0.0160088976065034 1 1
0.516442760045904 0.462462682629413 1 1
0.1662742677808 0.150947424075223 1 1
0.224163415416012 0.182843016657812 1 1
0.530808154134662 0.46877384482876 1 1
0.131208816602891 0.109703720881435 1 1
0.205160262221323 0.167775499267845 1 1
0.618842712046688 0.579037265236711 1 1
0.0607528007221687 0.0457916573289668 1 1
0.542005977029551 0.489403207205655 1 1
0.159810134573922 0.146020956817346 1 1
0.419140388457627 0.379342709667889 1 1
0.250998547505864 0.204212574159696 1 1
0.279674213513083 0.242636087170651 1 1
0.197197627715754 0.175549903798045 1 1
0.14873542316032 0.12648189024911 1 1
-0.0188067883538293 -0.0348580331641749 1 1
-0.21422733030562 -0.197873529393527 1 1
-0.01305198907393 -0.00929023229401706 1 1
0.797527204060371 0.72381820815463 0 0
0.298785362561386 0.269455454171771 1 1
0.0990178221162016 0.0382226140812724 1 1
0.223932133430744 0.205465521023456 1 1
-0.254130876104402 -0.206508325801738 1 1
0.703113690417874 0.678249323933971 1 1
-0.0611643247910023 -0.0743907536105427 1 1
0.338398161556087 0.304002299125259 1 1
-0.150004774020344 -0.148188735038272 1 1
0.208718287393688 0.207434991535071 1 1
0.470837359812029 0.459063339998571 1 1
-0.12888565303608 -0.104918477868669 1 1
0.0723018070097877 0.0668567111670763 1 1
-0.0996751773390757 -0.0739947157350369 1 1
0.116969904248222 0.0840474947220638 1 1
0.394611031606545 0.318802196064658 1 1
-0.215966110466698 -0.208651367018367 1 1
-0.00974296377302853 0.0081573191141315 1 1
-0.118231925992302 -0.0999354771819017 1 1
-0.0590688243198016 -0.0328644780495976 1 1
0.216446215894244 0.194114665062337 1 1
0.397323017272623 0.360249078424179 1 1
0.0436758326381442 0.0505953876850281 1 1
0.217783136239854 0.242593356411465 1 1
-0.105895846323672 -0.0576421989842822 1 1
0.305609768773899 0.282727738492737 1 1
0.411716600277409 0.358909862956989 1 1
0.223950572681666 0.178022124682597 1 1
0.674159423201297 0.604832804605233 1 1
0.421983867525094 0.356019395600009 1 1
0.488475759926893 0.434727182759787 1 1
0.140152730190369 0.132963637305797 1 1
0.445762032412753 0.407369139435275 1 1
0.182036339584857 0.18463224949507 1 1
0.114350213553485 0.0768245231688405 1 1
0.343589517831657 0.333841947475572 1 1
0.15746852656245 0.118613809195009 1 1
0.242204534775803 0.240930960902798 1 1
0.30878760770516 0.274777864801933 1 1
0.455764699900992 0.405657431030484 1 1
0.418595081938363 0.374510607521851 1 1
0.150088543232182 0.127118309230129 1 1
0.397068773962053 0.341583418727254 1 1
-0.244972143091903 -0.221474202576405 1 1
0.603821690340263 0.566617494094092 1 1
0.0190512419233325 0.016581246729499 1 1
0.0335364531217467 0.0172288211702761 1 1
-0.0034095468036477 -0.00719373795529551 1 1
-0.097484612042005 -0.0760841634433811 1 1
0.217385809881757 0.194342428396936 1 1
0.594309915210871 0.529337285974938 1 1
0.0491895142195325 0.0460954365212587 1 1
0.454959546662372 0.413688723581889 1 1
0.427510613710504 0.390202922698039 1 1
0.424627795812404 0.384239237236313 1 1
0.0964422809681905 0.0929525332369534 1 1
-0.274686157689226 -0.240815878304459 1 1
0.296158619641905 0.306029960228284 1 1
-0.257045381808067 -0.234279468512209 1 1
0.387916269336734 0.380052080181712 1 1
0.37823838073991 0.344158928813059 1 1
0.150599148025054 0.14005344067356 1 1
-0.127527393254877 -0.117837034093445 1 1
0.0567797167303157 0.0386000096891006 1 1
0.366854803041475 0.328309202407967 1 1
-0.175505026048737 -0.173847518033043 1 1
0.172014109338752 0.149134293063776 1 1
-0.228791278599801 -0.217147848205073 1 1
0.621653893498142 0.559174233077621 1 1
0.000144726262975112 -0.0132245803733924 1 1
0.34037495535267 0.303742296428246 1 1
0.399866740753835 0.364966929320399 1 1
0.0474718624620446 -0.00604769691761485 1 1
0.0956978107811306 0.111199334840072 1 1
-0.160811486801285 -0.159105174836071 1 1
0.167775658543808 0.15187588340216 1 1
0.118774569739494 0.115969772422916 1 1
0.518807858971383 0.41316468805318 1 1
-0.355188588907394 -0.405253346250874 1 0
0.239329135978358 0.222558561449595 1 1
0.172860635664488 0.159195732922228 1 1
0.531716485124219 0.466651634525508 1 1
0.38207858164437 0.345383118748311 1 1
0.193537323437302 0.15806212332931 1 1
-0.0274797306953287 -0.0412206664962248 1 1
0.381057095178647 0.356333349443473 1 1
-0.268064583157831 -0.232276338030014 1 1
0.367692556796753 0.326440128524227 1 1
0.0453074812424354 0.0483474879555039 1 1
0.0914228738683169 0.104482542055034 1 1
0.26102145329119 0.262148823147759 1 1
-0.0398838333867975 -0.0464633688100559 1 1
0.368019954798436 0.306068417599964 1 1
0.369058008655486 0.350979412302827 1 1
0.365993186906818 0.354129924665366 1 1
0.290730934058666 0.268580658460225 1 1
-0.0295054420398421 -0.0380662865143077 1 1
0.371088052522947 0.349331421927859 1 1
0.258133070596979 0.222718269211959 1 1
0.094203036473 0.0199325736132536 1 1
0.308174531404431 0.285777582898773 1 1
0.492413416810199 0.432408721129751 1 1
0.232415073664625 0.212642834457989 1 1
0.310224476201928 0.276174292171994 1 1
0.162676702346249 0.152930874614664 1 1
0.000748574540522474 0.0572240618897863 1 1
0.261391211774423 0.253421647221286 1 1
0.424689072881024 0.37823611647976 1 1
0.112200833983122 0.10291855312825 1 1
0.407063621995847 0.399118504842118 1 1
-0.0761835934660132 -0.0831071983555929 1 1
-0.103089929111691 -0.101487534368932 1 1
0.1326208732182 0.200300732249019 1 1
-0.104381418476697 -0.0891294282958535 1 1
0.20050334395853 0.163807992064806 1 1
0.19914708000266 0.178083200402105 1 1
0.158838321918423 0.132003630122555 1 1
-0.00688595422695867 -0.0197140038060197 1 1
0.301518507632926 0.265336800402214 1 1
0.649540037338735 0.586463338373426 1 1
0.394907471807223 0.366109675543856 1 1
-0.0553699111690534 -0.048671643721135 1 1
0.177433095483328 0.180447887179554 1 1
-0.114563609424489 -0.144672444039263 1 1
0.365294790383539 0.341052723975605 1 1
0.160066486310317 0.150837591777783 1 1
-0.0129447116547722 -0.00638968814143735 1 1
0.159624970182795 0.160741296633194 1 1
0.0165112037963585 0.0150362512287644 1 1
0.592707486416479 0.543458716321366 1 1
0.185401623602262 0.15859437816933 1 1
0.26849823065614 0.248165701621922 1 1
0.664553370484764 0.601280171811173 1 1
0.0508568364172807 0.0430519550982116 1 1
0.590180870755111 0.537599449056649 1 1
0.296134764142195 0.269095604546198 1 1
-0.234590254653901 -0.156105947868471 1 1
0.131509133918614 0.106891837443008 1 1
0.143142420497082 0.178358922552605 1 1
0.229351298525356 0.208938054535983 1 1
0.290900053666388 0.27903813802175 1 1
0.125242663369224 0.11729381488861 1 1
0.320870396583505 0.306340256961498 1 1
0.16252675472937 0.139356870326927 1 1
0.40851599668825 0.357177833761426 1 1
0.375873864991442 0.323465197517146 1 1
-0.0539629459323726 -0.0404340981728931 1 1
0.0907947940969917 0.0889419645813077 1 1
0.248479901777391 0.18257346048807 1 1
0.840867880637568 0.769299803060794 0 0
0.383710275494699 0.355583370748925 1 1
0.0873749734323822 0.0920046962550615 1 1
0.604298056656513 0.532263562748581 1 1
0.291027153814296 0.280406245793926 1 1
-0.0634070661424766 -0.0767444399496537 1 1
-0.209687430871828 -0.181833885710203 1 1
0.242895884376808 0.218525206036731 1 1
0.627941200262238 0.566298253295192 1 1
0.237211379588024 0.21850070787882 1 1
0.410773650199036 0.370721221517146 1 1
0.180834952915551 0.171163464709139 1 1
0.111109594513884 0.0936699317662194 1 1
0.375194072638133 0.349692370309616 1 1
-0.0566173108408416 -0.0349634210379949 1 1
0.155996221708865 0.143965144702364 1 1
0.759278095826273 0.697169265232613 0 0
0.294087535461034 0.278997462737413 1 1
0.576598218971569 0.522340557820187 1 1
-0.109456394619451 -0.0819743381797319 1 1
0.293641129340707 0.241420843415456 1 1
0.320654211235415 0.349301277161346 1 1
-0.0489172130201978 -0.0402065051768783 1 1
0.313648917908759 0.283803187899825 1 1
0.157137191658677 0.144215896403296 1 1
0.131480828029286 0.100608701718993 1 1
0.171571113622392 0.148338870643545 1 1
0.0612474566162701 0.0489862998634512 1 1
0.427509239278588 0.386513991786402 1 1
-0.465873332714486 -0.425709331423978 0 0
0.0536847418022671 0.0660983118001924 1 1
0.186993372853538 0.138327490660173 1 1
0.114212979252864 0.099009408869503 1 1
0.446483549433468 0.405489853293014 1 1
0.135130030736415 0.128271559732765 1 1
-0.0409216108727402 -0.0358049758180364 1 1
0.0919564672972484 0.069848966802067 1 1
0.343728891967524 0.274817818166387 1 1
-0.0297391365257453 -0.0491012404907922 1 1
-0.132015641536724 -0.137056308396499 1 1
0.431981712555353 0.353609907038612 1 1
0.497674230996153 0.441315281066872 1 1
0.229185311197184 0.190815870516716 1 1
0.470759240710638 0.416369056666893 1 1
0.383191210987986 0.296336086816979 1 1
0.340746776933544 0.30058631828437 1 1
0.675346494885403 0.593713697957899 1 1
0.022661694132581 0.0125966766409688 1 1
0.529202465993442 0.496872124347407 1 1
0.200605108234874 0.184246818674085 1 1
0.177593409962364 0.219014841875945 1 1
0.13716908131117 0.137093809082347 1 1
0.255759268405503 0.232804321908978 1 1
0.191217784255414 0.115392058213145 1 1
0.0357768268984806 0.0351067673639077 1 1
0.42284780060036 0.368676891499 1 1
0.147406069693818 0.118003347958123 1 1
-0.31705027160332 -0.281231748874076 0 0
0.240173291592423 0.217786850127851 1 1
0.0760889006053286 0.0547498576049535 1 1
0.0651503113436341 0.0281278709850944 1 1
0.0873840200338984 0.0714832743231003 1 1
0.463455608876267 0.4360339907426 1 1
0.265327892805771 0.235502771056175 1 1
0.0843153731529486 0.0434109340154113 1 1
0.198717011613819 0.183988324087618 1 1
0.441770283955818 0.408672633498093 1 1
0.215988612027143 0.211758168227394 1 1
0.0973027662864169 0.0895409329995077 1 1
0.166183370997996 0.151952092906874 1 1
0.0305787904625462 0.0384436872568134 1 1
-0.100276528002441 -0.102961584113275 1 1
0.425614849602781 0.388049109018893 1 1
0.585507192212025 0.522204643484139 1 1
0.486376525972103 0.460973024685596 1 1
0.0247868122293864 0.0360076798162683 1 1
-0.0813638938480834 -0.0581899976785899 1 1
-0.146797757450594 -0.121672720181004 1 1
0.109919785274068 0.121382732679071 1 1
0.16023930743597 0.142829008513026 1 1
0.138242206578945 0.126401559078777 1 1
0.144147938974227 0.122246336362056 1 1
0.181460457980831 0.172148518758226 1 1
0.22085886755549 0.198890846041879 1 1
0.415387066454183 0.413464003965005 1 1
0.349854799722068 0.309347323829465 1 1
0.269314326124646 0.248769188703045 1 1
0.493822490556041 0.460815595855541 1 1
0.516521281780104 0.46919739711465 1 1
0.282739495020075 0.244374040096648 1 1
0.524977869936127 0.45413815927115 1 1
0.246627487572615 0.221983655632925 1 1
0.156159678751981 0.140909037219303 1 1
0.520937783395529 0.470975287129033 1 1
0.147323224907247 0.11674040330956 1 1
-0.227577563126175 -0.211975762837359 1 1
0.420166490074955 0.373210467111666 1 1
-0.158808200033431 -0.142022496064139 1 1
0.150913494974652 0.182771147278985 1 1
0.34172805311257 0.319760371606213 1 1
0.310342441610969 0.30128719134207 1 1
0.237448474896536 0.201970885940828 1 1
0.373121309666582 0.325182391300997 1 1
0.00609829052057241 0.00454615126905668 1 1
0.327292916926126 0.246335258608337 1 1
-0.143460834915525 -0.0794411530918725 1 1
0.37922983895856 0.349194339515723 1 1
0.140533748645024 0.130310864292124 1 1
0.511046043441751 0.47612579198822 1 1
-0.378829907613681 -0.354393200870494 0 0
0.528852472514543 0.484700474239647 1 1
0.283676570712786 0.25288549902684 1 1
0.265840433692411 0.224270287548221 1 1
0.512159340421083 0.478777280744332 1 1
0.0314345628749184 0.0185542221224347 1 1
0.0298064672295969 0.0186602926054758 1 1
0.171897707134241 0.179084508010642 1 1
0.49455768962577 0.431932965179119 1 1
-0.282303407705914 -0.219003194471785 1 1
0.203629102757169 0.183178302148232 1 1
0.512202037132088 0.445811084733114 1 1
0.322403877065177 0.301700145016872 1 1
0.151348131557441 0.125701683381955 1 1
0.338562069997098 0.293052611418133 1 1
0.606488023557292 0.538811951072183 1 1
0.297164445917437 0.259176886330862 1 1
0.419783508306444 0.3773803060767 1 1
0.925119595256238 0.811216112079255 0 0
-0.071197566211895 -0.0736852807067674 1 1
0.288246938320479 0.29286469435514 1 1
0.200196387338267 0.20149762677161 1 1
-0.0829391873262413 -0.0398628044966014 1 1
-0.180515137294966 -0.0959095245485317 1 1
0.450514456258128 0.395133223622397 1 1
0.825997915596321 0.710208400892512 1 1
-0.131646821134896 -0.128004443427627 1 1
0.195868162641325 0.180110438396348 1 1
-0.187334663981374 -0.161402183633783 1 1
0.365934359276382 0.296289690339997 1 1
0.39356196164313 0.339572057732426 1 1
0.372024331986034 0.338573053654992 1 1
0.431476393459368 0.385155195354427 1 1
0.701654330075505 0.608091176182927 0 1
-0.120745203970382 -0.118379910168545 1 1
0.334305810639465 0.29732661101465 1 1
0.318110339439274 0.306210282939009 1 1
-0.11540710599282 -0.0950820600138453 1 1
0.624271785877574 0.566229123914051 1 1
0.349422521294419 0.318785062048533 1 1
0.357206031173419 0.324710479245293 1 1
-0.16019662857181 -0.150786767678611 1 1
0.239158671492478 0.208936183971975 1 1
0.757802568961726 0.68192994157443 1 1
0.235318278771592 0.215661287517254 1 1
0.0158218372466708 0.0388002530188784 1 1
0.0101285673385315 0.0168011482309782 1 1
0.0593653218173199 0.0527219270531096 1 1
-0.0652882992399285 -0.0535698804569529 1 1
0.74252453473988 0.67141006974075 0 1
-0.104309861801078 -0.0852558306977848 1 1
0.402126582317814 0.411646592280644 1 1
0.315551177935738 0.253617312700272 1 1
0.399780129067889 0.360402980174733 1 1
-0.0436133816838234 -0.000565728574985297 1 1
0.191981793627813 0.160232581123003 1 1
0.2457290948251 0.18252745300018 1 1
0.025834324603693 0.0318824939313171 1 1
-0.0373900848266523 -0.0109348647811198 1 1
0.273752081569092 0.232399316763381 1 1
-0.361838407835665 -0.326493710197793 0 0
-0.021785434855947 -0.0307043759254252 1 1
0.0977084622016823 0.100382406066952 1 1
0.180542861826997 0.160386107411271 1 1
0.397880365354931 0.372949039635541 1 1
-0.0569523518508088 -0.040624620970622 1 1
-0.109080270478709 -0.10129779612998 1 1
0.0279250347665221 0.0677045825187943 1 1
0.541887157217846 0.503869564372919 1 1
0.554102144730536 0.53972999854382 1 1
0.273302634880741 0.235486880508033 1 1
-0.512226739067418 -0.447539096134302 1 0
-0.0450933484817765 -0.0759216761159138 1 1
0.147633032671427 0.132678895751423 1 1
-0.179685369459664 -0.160709618340931 1 1
0.283278676860401 0.245203198703663 1 1
0.334416857569254 0.287274467290079 1 1
0.274379698726978 0.229213609801166 1 1
0.122202541650851 0.129482807994483 1 1
0.316273129399459 0.295311347969147 1 1
-0.0457833937845572 -0.0543996588040688 1 1
0.0124612893101826 0.0103717790261581 1 1
0.213779454142317 0.183062894464257 1 1
0.279455059481719 0.27221321358543 1 1
0.126221518251502 0.100298770097737 1 1
0.0815426084099927 0.0629378336081964 1 1
-0.0157899682500683 -0.0688502546659141 1 1
0.0742877721454948 0.0779357996186205 1 1
0.175371874683577 0.188779233624407 1 1
0.211534329064329 0.188468680255818 1 1
0.560071600185569 0.513005217147841 1 1
0.363318492955902 0.312088466604789 1 1
-0.0670911742448253 -0.0393836206053609 1 1
-0.304585538565338 -0.289916226864183 0 0
0.298707782493661 0.269893793972563 1 1
0.210502838382964 0.188704829624989 1 1
0.469193954027128 0.365748065291023 1 1
-0.00812245396714461 -0.0140988789731391 1 1
-0.142638415528729 -0.1681607680207 1 1
0.251400165179091 0.221347514472423 1 1
0.52092464155436 0.447549404889866 1 1
-0.0836387497515653 -0.0923210946089716 1 1
0.196578807871601 0.17527516709111 1 1
0.255904236913895 0.202618384202204 1 1
-0.252560102719865 -0.222622757478316 1 1
0.432050903551596 0.433176721285176 1 1
0.0173543846871723 0.0172037226118472 1 1
0.305009313617036 0.285384841917739 1 1
0.274903709651516 0.258315443688306 1 1
-0.320749771978295 -0.30290353022921 0 0
0.397753542995637 0.416767214053046 1 1
0.456669514048579 0.430642275038962 1 1
-0.0263951849957208 -0.0274551133769417 1 1
0.602108634931163 0.55123226312445 1 1
0.183550646837323 0.141930463329568 1 1
0.389041493635816 0.403328121350626 1 1
0.0288485768274543 0.0529772280449205 1 1
0.422556733409867 0.394415397704494 1 1
0.238690146961195 0.208065260842525 1 1
0.117220568135601 0.0890530595642104 1 1
0.446150201122472 0.474952776970669 1 1
0.186083314023266 0.205983867346153 1 1
0.399379814007226 0.359979717103276 1 1
0.0932722734003317 0.0988636477496862 1 1
-0.147813044924997 -0.140941197237268 1 1
0.124431668727388 0.1235117405136 1 1
0.512888853729195 0.4766890273115 1 1
0.138858723788147 0.0995146745426643 1 1
0.131475710534057 0.121881151205945 1 1
0.106189243744015 0.0855979528355403 1 1
0.380610118983627 0.37857635400458 1 1
-0.032813292426351 -0.0506834880210821 1 1
0.296473135684208 0.266684043500599 1 1
0.477323453518954 0.432486837582828 1 1
0.453558830285934 0.419193400376072 1 1
0.379497461085012 0.38061473189055 1 1
-0.0749015922041194 -0.0526921991187679 1 1
-0.0473495337742249 -0.0285161663131417 1 1
-0.425160096437636 -0.389411151388893 0 0
0.218695778181401 0.18548898411176 1 1
0.0944419007227435 0.0910820745281234 1 1
0.243082313896456 0.225234035229778 1 1
0.53519270282151 0.484390990808546 1 1
-0.0108380699692785 0.018166642162971 1 1
0.0945553913809636 0.0872925977501045 1 1
0.466134596851864 0.411797518622406 1 1
0.0866495868613788 0.0491933310944956 1 1
0.287978772509156 0.23926054447032 1 1
0.194867612854346 0.164532101096701 1 1
0.536689937829877 0.461498172421958 1 1
0.436949451191177 0.379956076403845 1 1
0.326925474070302 0.309758265905703 1 1
0.316910870408261 0.288683445870141 1 1
-0.0685324732547224 -0.0261125973060553 1 1
0.863978594292471 0.747804471611989 1 1
0.392819861686434 0.344604409142375 1 1
-0.306102175373791 -0.263281327415506 0 1
0.201640829342999 0.186273646004482 1 1
0.131928290504929 0.129859440284002 1 1
-0.342614833697804 -0.327221851902495 1 1
-0.0614350305427309 -0.0506294926120434 1 1
0.117961432949546 0.13536091205174 1 1
0.147128464877491 0.121532098112311 1 1
0.395568245432069 0.38364859569633 1 1
0.107025818981981 0.101533592820268 1 1
0.636642501961435 0.550272000075945 1 1
0.211359436177778 0.163658266631339 1 1
0.536666067187495 0.477775516205377 1 1
0.25483781454421 0.225011197247304 1 1
0.117211760296336 0.110721566883955 1 1
-0.0488939823348399 -0.0524437746427249 1 1
0.391036371942563 0.358863009814642 1 1
0.261659417840785 0.225371087826583 1 1
0.0469799543710077 0.0537833296272212 1 1
0.270134761368718 0.242598871334464 1 1
0.267371780181361 0.214698152541586 1 1
0.0295551436422193 0.0303930382482181 1 1
0.301176045087955 0.258213503473897 1 1
0.45904584849716 0.392074534636174 1 1
0.185486054566412 0.164327939061317 1 1
0.682040061228229 0.596360347324388 1 1
0.240844392963136 0.228238321701665 1 1
0.246663059109882 0.244844024866034 1 1
0.172380618294555 0.166384656357882 1 1
0.517860960742343 0.505100005277811 1 1
0.372625861205006 0.327739193600448 1 1
0.399919308061711 0.377341398860212 1 1
-0.369996787782089 -0.337914066611462 0 0
0.220747431717567 0.192618851765347 1 1
-0.131012724924549 -0.119748903745868 1 1
0.467674024003487 0.411355954980328 1 1
-0.00815235471147988 -0.0150727294062672 1 1
0.197694619097662 0.174667846211763 1 1
0.335724779476584 0.308167949554058 1 1
0.358376943079381 0.317885387408739 1 1
0.269904219067905 0.231080947918634 1 1
0.210975013018322 0.192979942236654 1 1
0.225504178815148 0.132001505341576 1 1
0.0498358867283772 0.0554959771967835 1 1
-0.136647492837954 -0.070250215863453 1 1
0.343147223557667 0.282196255043115 1 1
-0.239764029359605 -0.214096142043394 1 1
0.0161669769299567 0.00654112390090496 1 1
0.163899915697101 0.155112874134619 1 1
0.377735391166211 0.372547076803948 1 1
0.464223973350031 0.399004089761236 1 1
-0.000686956229982064 0.0217852392158182 1 1
0.377385119232151 0.360578509159019 1 1
0.580661324966502 0.532318796323936 1 1
0.064392632469938 0.0500044667701857 1 1
0.499173973231179 0.458124857692587 1 1
0.0239114883263751 0.00748398913224167 1 1
0.274744177341081 0.233005877422571 1 1
0.121367982135315 0.112661072641453 1 1
0.442374399524024 0.395389325661949 1 1
0.353546812600763 0.314325907763006 1 1
0.396380258690089 0.362282454631635 1 1
-0.0593046432745299 -0.0415073041726001 1 1
0.325106400394735 0.331886222032967 1 1
0.268960534181631 0.255761558909711 1 1
0.391659212266376 0.311062403581034 1 1
0.404222035346883 0.348212953110509 1 1
0.214011451763598 0.179941835240661 1 1
0.278999890657359 0.269073242458655 1 1
0.289253958247749 0.231658593538279 1 1
0.255149585059899 0.227658245329003 1 1
-0.0274207214197255 -0.029362348499351 1 1
0.136204751324427 0.13151716998079 1 1
-0.213050808217558 -0.180858792796737 1 1
0.279219826159319 0.244984414903061 1 1
0.159374148833523 0.140068565317783 1 1
0.245963046307665 0.232038825847366 1 1
0.155527358718578 0.157085016091382 1 1
0.443838403941862 0.401145524850998 1 1
0.255871884778006 0.226891380207295 1 1
0.174670405929787 0.170596813029772 1 1
0.176084793501369 0.166400223826999 1 1
-0.122440263442374 -0.105417937240705 1 1
0.298589212558088 0.224091771077927 1 1
0.549791036348369 0.503528044739187 1 1
0.419577751463351 0.387704621316086 1 1
0.115150355259412 0.1251489070859 1 1
0.667054206934393 0.605752347810593 1 1
0.184489072966446 0.236918709080003 1 1
0.0704541762829244 0.0600506914617139 1 1
0.207214783147363 0.18155746594036 1 1
-0.0377435890080007 -0.0365829774067626 1 1
0.41157356703217 0.366893225424947 1 1
0.295654351917958 0.24396092086545 1 1
-0.152323832685566 -0.131140073449404 1 1
0.475776626532541 0.426704116312985 1 1
0.231064623201514 0.211523083602167 1 1
0.391227540606059 0.350128255227599 1 1
0.214379325191359 0.232801509464676 1 1
-0.0910632470549863 -0.0435595335076095 1 1
0.224556517146163 0.19084812732192 1 1
0.353777310098319 0.309378435155263 1 1
0.283781339159162 0.249185581013738 1 1
0.443333016396405 0.411344373265127 1 1
0.191023861202326 0.163488402105133 1 1
-0.0836797625906173 -0.0596686363233953 1 1
0.165659442614305 0.137166006035768 1 1
-0.0371905692670952 -0.02555271882304 1 1
0.35443524582564 0.34813876708312 1 1
0.462323189703182 0.436467853895934 1 1
0.232752489903684 0.169895326865917 1 1
0.32210907088735 0.296716496646483 1 1
0.155540571670997 0.126478188520808 1 1
0.133940583332447 0.141823548282439 1 1
0.160341835639256 0.159341773636955 1 1
0.337174797251791 0.33087223277178 1 1
0.214642867815653 0.185335006115697 1 1
-0.391555282461431 -0.352151267576505 0 0
0.632558874046644 0.564690682491767 1 1
0.118301992750741 0.10358563787093 1 1
0.128293302304056 0.0874520136789857 1 1
0.115317421473134 0.128468011856088 1 1
0.0267332272823998 -0.0352494550145939 1 1
0.0198122094242906 0.0480190195091065 1 1
-0.145248997822645 -0.143299931134644 1 1
0.360892926965561 0.313805541886706 1 1
0.284562128815461 0.28668296370084 1 1
0.562695999482287 0.537546600387994 1 1
0.105693186304238 0.0988543376255661 1 1
0.166159200533647 0.15243329113019 1 1
0.420874713553099 0.388953694548479 1 1
0.56176181061904 0.516124606801198 1 1
0.288560275638044 0.259078132490228 1 1
0.0365916766978181 0.042115670925947 1 1
0.164842290934539 0.165668993397057 1 1
0.0449412404972741 0.0218493676745145 1 1
0.109163167659274 0.104161368878422 1 1
0.580695984999879 0.506665170171271 1 1
-0.218434014178284 -0.146979873166167 1 1
0.73925029416047 0.682276119054261 0 0
0.553726698673351 0.427034785336365 1 1
0.390382695086946 0.35308378423277 1 1
0.165542867166397 0.188893674680116 1 1
-0.168953082624138 -0.14816569561681 1 1
0.00599892520846589 0.00477158407335292 1 1
-0.0332317093749792 -0.0541169472439589 1 1
0.716668876303031 0.642424467691982 0 1
0.175792155633354 0.204806083799603 1 1
0.604675322829058 0.557225210664278 1 1
-0.0902969569850544 -0.0662661832406168 1 1
-0.201042704181382 -0.185923184147053 1 1
0.641680673590231 0.508418803994812 1 1
0.685719100160151 0.627247603219758 1 1
0.134894810473438 0.119914012848976 1 1
0.00485572811168014 0.00398378852960064 1 1
0.263287976583461 0.23989701104884 1 1
0.141989797317282 0.159836152240189 1 1
-0.0113249278844111 -0.0191396461562884 1 1
0.201942641903011 0.183554404357673 1 1
0.496625372932105 0.447604391458326 1 1
-0.0881943651264448 -0.0895439378622017 1 1
0.543690670363139 0.482053779306283 1 1
0.0783262174729134 0.0696303630236693 1 1
-0.0143189968815298 0.00670557600749334 1 1
-0.265703222931684 -0.227729747921512 1 1
0.120402545659328 0.110256893859381 1 1
0.32597986145311 0.307674580659837 1 1
0.340738892616571 0.305210388528399 1 1
0.0188271776383072 0.0140697384936697 1 1
0.0864697762748788 0.0911939858200012 1 1
-0.169317166711105 -0.200951653568781 1 1
0.124706606361157 0.105270989432999 1 1
0.0858855588054446 0.0805291378796598 1 1
0.0884577578593641 0.077851457089742 1 1
0.277831640196252 0.246692635682239 1 1
0.472392285486709 0.408923446589143 1 1
0.393585023440041 0.374570400011403 1 1
0.610322388125378 0.57529552621327 1 1
0.39415304202268 0.357095813112173 1 1
0.602735683301271 0.551416152428306 1 1
0.26964174443367 0.220938250221377 1 1
0.475715708539602 0.449080622470143 1 1
0.352673347271072 0.324100505765061 1 1
0.0480587696215036 0.0227108139364241 1 1
0.505811161749367 0.400784851708791 1 1
0.218545408935326 0.217827618496949 1 1
-0.0727950074868585 -0.0555976663193589 1 1
0.219072846544317 0.116473026020542 1 1
0.108548052855795 0.0995246689348219 1 1
0.264477248770516 0.199165721218969 1 1
0.076750948293152 0.0604549259401856 1 1
0.216166337702011 0.237529448123196 1 1
0.411119938010674 0.434720613156186 1 1
0.104114652029184 0.0916199257534773 1 1
-0.0764150936174292 -0.0636823004182506 1 1
-0.0507956154838307 -0.0428547971540692 1 1
-0.0372225631567988 -0.029743058781504 1 1
0.143205897667855 0.140127912811112 1 1
0.182079258467008 0.170975411822567 1 1
0.271681495099284 0.255176893966151 1 1
0.157615721390311 0.132406689484476 1 1
0.524119593721867 0.49030101715495 1 1
0.222585050898216 0.216827234716002 1 1
-0.171920545135792 -0.14240363863435 1 1
0.266857183694745 0.247253971527541 1 1
0.228302267857624 0.2133337683865 1 1
0.0683716497788378 0.0504757442151426 1 1
0.432413964941562 0.372157954059738 1 1
0.094163890729295 0.0788038988229596 1 1
0.0991623130521891 0.0837619016918664 1 1
-0.208750266276532 -0.191189554221848 1 1
0.00586281898828948 -0.0103533163171327 1 1
0.458146832519508 0.368152591783407 1 1
0.241791280334283 0.248575687787457 1 1
-0.199867397768684 -0.18016624791652 1 1
0.548680773366516 0.52161713108493 1 1
0.188071484291497 0.169239724091357 1 1
0.212010815549534 0.19695779042969 1 1
0.174101727083974 0.172391095407085 1 1
-0.00545535920727734 -0.023972006898096 1 1
0.207966065070816 0.189719370229859 1 1
-0.00191122230719833 0.000599481464739267 1 1
0.0256279169431649 0.044234147879137 1 1
-0.166549249733844 -0.14470519752182 1 1
0.305075712831512 0.289579861822357 1 1
0.0755428937510637 0.0552696963873611 1 1
0.691990324874664 0.645975015741938 1 1
-0.011228878926693 -0.0300847236302673 1 1
0.531805531255943 0.502722770038144 1 1
0.455392222708332 0.415256883752825 1 1
0.0998510689367523 0.073520123833421 1 1
0.0456579039143551 0.0400877181327573 1 1
-0.148063236548003 -0.145691034717035 1 1
0.272568000248864 0.248366405517921 1 1
-0.159648615926753 -0.14156741216662 1 1
0.151073505407485 0.146822741568324 1 1
0.337146674920283 0.291257410022366 1 1
0.172713761215212 0.150810268629722 1 1
0.519862577654267 0.454647511687188 1 1
-0.243988598366019 -0.22904006850653 1 1
0.4789852493391 0.432531908741809 1 1
0.25910290724857 0.218624929867486 1 1
-0.281570705428277 -0.244145072617489 1 1
0.33841394108914 0.301795172824348 1 1
0.3235236174828 0.323346125409561 1 1
0.341606428091288 0.306152551328679 1 1
-0.22735938911658 -0.202948474867969 1 1
0.0166737973846004 0.0169930410632179 1 1
-0.0474875143392098 -0.0592696372723134 1 1
0.0398075622212184 0.0335634256859581 1 1
0.186492334421088 0.170875781007648 1 1
0.0507860752906268 0.0518782354801664 1 1
0.0767365224263982 -0.00112622370013925 1 1
0.343342180920172 0.309694656522625 1 1
0.269064581888922 0.21275833172416 1 1
0.265811972952159 0.228823465848189 1 1
-0.00580169741577883 0.000707090081327535 1 1
0.216778721938609 0.21423128914809 1 1
0.290631026710518 0.270055778828896 1 1
0.423720837667823 0.377687201430781 1 1
0.228598694519424 0.21424867353275 1 1
0.116189353241624 0.120689854920101 1 1
0.591551703532653 0.514547428049844 1 1
0.210551837011657 0.183892525939999 1 1
0.129969602771384 0.11573876965476 1 1
0.384151234861296 0.336852450438276 1 1
0.0573271975939427 0.0562400098334528 1 1
-0.157596122213969 -0.14620766673532 1 1
0.0824378701516114 0.0877125626253823 1 1
0.016891607479945 0.0627713336570115 1 1
0.171244786752798 0.149837429216379 1 1
-0.280890062136758 -0.253204957047791 1 1
0.137243385262963 0.14499257187131 1 1
0.0174565545665049 0.0140404178584802 1 1
0.0508508143368111 0.0374964573405128 1 1
0.551003918747989 0.510379280311159 1 1
0.238684673273176 0.203630162546531 1 1
0.436383789176749 0.375761746527595 1 1
0.207810262474147 0.231994706853838 1 1
-0.140674604698362 -0.131545633774819 1 1
0.405242810799418 0.35896925215748 1 1
0.640532415756902 0.547028899304321 1 1
-0.11985146823505 -0.100372139652637 1 1
0.173424737361841 0.151358998369091 1 1
0.231589933265934 0.214367038519663 1 1
0.309393943984021 0.260024960272708 1 1
0.26475761892352 0.242544749353219 1 1
-0.142404730515315 -0.121345351614866 1 1
-0.116243394241619 -0.107416670254829 1 1
0.228001473648853 0.200618007498157 1 1
0.187089920321326 0.167034635411882 1 1
0.539906120021194 0.491325050916493 1 1
0.148886051668563 0.160072512936378 1 1
0.189586012258259 0.172421492016653 1 1
-0.107408056803089 -0.0978016041534794 1 1
-0.387987170410807 -0.344428865793767 0 0
-0.0222290538767582 0.0373939725943064 1 1
-0.209558500171969 -0.165150340138618 1 1
0.144925867255773 0.141514446545042 1 1
0.209475814018927 0.179859540871057 1 1
-0.0113611038262528 -0.000700435536253263 1 1
0.633352757736451 0.49270809066374 1 1
0.189912253361769 0.211091100403538 1 1
0.370923321956043 0.360958560820566 1 1
0.627312549899331 0.549376052153032 1 1
0.293410617389188 0.246850838451224 1 1
0.539945078518021 0.484969126523413 1 1
0.202065132558388 0.191516882820338 1 1
0.513291486794184 0.472530606639076 1 1
0.475421840657278 0.406350825751794 1 1
0.299363255231674 0.274450557477949 1 1
0.121272708733727 0.151545065932687 1 1
0.36788226900383 0.318824254170417 1 1
-0.240884157762624 -0.223677094711 1 1
0.283890154825835 0.266239967440617 1 1
-0.140929477696731 -0.138447118747457 1 1
0.146864646058293 0.136822644166026 1 1
0.189294685911737 0.185146333112621 1 1
0.0159116637992169 -0.00614334843032836 1 1
-0.119766699707953 -0.0969444633541522 1 1
0.691813126355151 0.640693385058801 1 1
0.570947403036557 0.509827555160101 1 1
0.178773549150823 0.164133460183678 1 1
0.427726097766407 0.417740415167574 1 1
0.507063541138391 0.444788339848352 1 1
0.374560649222985 0.33296277571882 1 1
0.162433349122236 0.140735517006704 1 1
0.19539314049022 0.197806225833233 1 1
0.109405298103437 0.0838184026832478 1 1
0.423234968433259 0.376931635915981 1 1
-0.0762659702130394 -0.0750228077247299 1 1
-0.0443557450848924 -0.00569122094167827 1 1
0.106903957608432 0.0972260821747868 1 1
0.330314277045192 0.277317702929375 1 1
0.294328887855918 0.222710544795166 1 1
0.154406041609872 0.138765025535293 1 1
-0.0701265199899307 -0.0470344120477595 1 1
0.601664939772364 0.556396194437502 1 1
0.271765543403848 0.271351406324227 1 1
-0.0150342040469679 -0.074379277559077 1 1
-0.0220931240688493 0.000384454169244611 1 1
0.0763766872181095 0.0627423438587177 1 1
-0.172196847747642 -0.156545880596175 1 1
0.365828612550546 0.308063640109612 1 1
0.0499588560748286 0.0405291371710634 1 1
0.17708888066818 0.131340608756826 1 1
0.0964101231568242 0.0658543522027573 1 1
0.0414802294724839 0.0818913830794722 1 1
0.0568309801847515 0.0758067402904728 1 1
-0.0658688484912135 -0.044703523720701 1 1
0.304253332456981 0.271335895985092 1 1
0.390509504340906 0.368598198192951 1 1
0.104797662667969 0.110025354316372 1 1
0.306478846718248 0.339581205255351 1 1
0.197552950120509 0.166971862728128 1 1
-0.359258377314319 -0.316877190581885 0 0
0.328374649000495 0.296458310583953 1 1
0.282174545071132 0.256931605625156 1 1
-0.274505559809306 -0.270317726800744 1 1
-0.361610848407555 -0.318282263225246 0 0
0.518135658345311 0.46403371250063 1 1
0.486266700575095 0.406081750311332 1 1
0.325325403711206 0.286650585097473 1 1
0.272872414939664 0.250418511383944 1 1
-0.249813836343271 -0.229212511861079 1 1
0.567838282540798 0.53083864898187 1 1
0.287705157014642 0.252442253122253 1 1
0.161034189472693 0.177907224540342 1 1
0.495633027174068 0.449979084232566 1 1
-0.0905122607159739 -0.0777600015003339 1 1
0.564408372431186 0.499653786693677 1 1
-0.247630084741284 -0.221046422419191 1 1
-0.451069408090187 -0.395411547111261 0 0
0.324878406483593 0.276331391796162 1 1
0.154302083874808 0.117534533187782 1 1
-0.0439761926551569 -0.050489573356661 1 1
-0.146722277287022 -0.130101458115064 1 1
-0.277114769846445 -0.251023645048879 1 1
0.308690994270878 0.280179679768506 1 1
0.143284842744622 0.164339482634505 1 1
0.0709351867472794 0.0904981656797263 1 1
0.00415265519265506 -0.00432154710518282 1 1
-0.0817372684536933 -0.0734099114427004 1 1
0.210221462092558 0.196131508522418 1 1
0.436441456579259 0.416721545473733 1 1
0.0521246289785717 0.0497867197715912 1 1
0.198290523280141 0.190805303996336 1 1
0.523652464597662 0.498462849479064 1 1
0.545451397008785 0.520574230236206 1 1
0.130567108076092 0.116601967140058 1 1
0.252844063174301 0.231124500648033 1 1
0.18677785561361 0.163735136423987 1 1
0.465213369420707 0.421856896907137 1 1
-0.0919614985927917 -0.0940212806499164 1 1
0.122646105187464 0.142949368275853 1 1
0.128722251038479 0.0886293890327743 1 1
-0.171549453921192 -0.173930053341267 1 1
-0.0948946475425316 -0.0962387718146339 1 1
-0.351934580834169 -0.321656275643946 1 1
0.0596476176941265 0.0704860572088366 1 1
0.138495665386774 0.119547278625757 1 1
0.0446205272667629 0.024311691514286 1 1
0.232129381214317 0.227873573372387 1 1
0.214270700757021 0.190096780571698 1 1
0.20084077377043 0.210721391198637 1 1
0.234564896774252 0.209527033335681 1 1
0.357008281070735 0.313639840974427 1 1
0.42598476042891 0.376334547055351 1 1
0.049666144392054 0.0651448155457853 1 1
0.0581604837471019 0.0981818078729678 1 1
0.665523806113445 0.595393247908283 1 1
0.519810883371616 0.455633111327814 1 1
0.207107849734212 0.189847296615855 1 1
0.113492679296818 0.101060962583061 1 1
0.181998533600135 0.163097905474356 1 1
0.358216653513404 0.352079282871838 1 1
0.148151869317602 0.0795106600636399 1 1
-0.0730683933221852 -0.0831689279101835 1 1
-0.0670558613264955 -0.0741868317267953 1 1
-0.0894253682528073 -0.0532426525139802 1 1
0.266598077906284 0.243891111868786 1 1
0.403513313152266 0.340165114536905 1 1
0.234481543423253 0.249135758919556 1 1
0.164381491959061 0.145071027061293 1 1
-0.0963384213076786 -0.0944185940740939 1 1
-0.283216495363873 -0.249493052526902 0 0
0.638028427970915 0.592619720458169 1 1
0.270282376808202 0.229252701500908 1 1
0.223482054138749 0.197631869620396 1 1
0.191734319600967 0.172774318121553 1 1
0.490025499955062 0.404084438752786 1 1
0.4299823932774 0.414035073733027 1 1
0.276450113349097 0.269912962810565 1 1
-0.0487243178343673 -0.0193517945626021 1 1
0.242768422297327 0.249515799974526 1 1
-0.0917189889238962 -0.060018058138695 1 1
0.17347578326623 0.158652679959252 1 1
0.163842385692122 0.144582781713528 1 1
0.0331013935710544 0.037623039301251 1 1
-0.0804276055090062 -0.0561142664556749 1 1
-0.108561372318948 -0.102085720056335 1 1
0.414493819792603 0.292764902192425 1 1
0.159572577123083 0.155957834828778 1 1
0.552222498453717 0.484236845698438 1 1
0.213647674044143 0.192544121591549 1 1
-0.00973006646983459 -0.00892339117085894 1 1
-0.0344265523886103 -0.0100099592231959 1 1
-0.23179399796729 -0.20865615440393 1 1
0.262911032810335 0.271325864330957 1 1
0.178143724471346 0.173266559434504 1 1
0.186378918471566 0.167239638084285 1 1
0.236823874749419 0.214328550821251 1 1
0.353843716830606 0.318205621758122 1 1
0.330788726825068 0.289381857323 1 1
-0.19379495868721 -0.159655491774558 1 1
0.101934604771802 0.0476828612163923 1 1
0.539657731805509 0.488428637526429 1 1
0.1980818548428 0.169895520502268 1 1
0.485667843260803 0.457308426749188 1 1
0.197375614008903 0.19822438124416 1 1
0.291475627001135 0.270157267764616 1 1
0.232775080903862 0.216304244932961 1 1
0.0504645642151091 0.0144822495094199 1 1
0.591592112735299 0.553259500151428 1 1
0.197367008677361 0.198179309071446 1 1
0.187966229527687 0.19701389870289 1 1
-0.153907183370526 -0.150116153653697 1 1
-0.0683689962483426 -0.087182352342564 1 1
-0.118231952034151 -0.0915993863713867 1 1
0.212343981926723 0.221795506734155 1 1
0.232638230184791 0.228530239528895 1 1
0.271004593374384 0.282474143969274 1 1
0.430516230848154 0.390524047526237 1 1
-0.290384677121714 -0.257619437639634 1 1
0.120759534186427 0.116846709898912 1 1
0.175323740440043 0.135203410576097 1 1
0.148671545521283 0.140219487320622 1 1
0.585454205189292 0.520400174013522 1 1
0.315016678594687 0.279891420946294 1 1
-0.257089194398979 -0.260799743377038 1 1
-0.128017770599774 -0.114335290874693 1 1
0.292752235409697 0.25525991449536 1 1
0.281778757926072 0.263251369055361 1 1
0.0936745237994757 0.07659983726178 1 1
-0.0379113423404465 -0.0348131876053371 1 1
-0.0589364625432085 -0.0536638923992673 1 1
-0.190521095008649 -0.175853574149393 1 1
-0.0595009178365188 -0.051101005461709 1 1
0.623487867106283 0.525445140605296 1 1
0.145737028367344 0.114913528999628 1 1
0.606056236859629 0.561614568571571 1 1
-0.146796016774113 -0.136007670339295 1 1
0.234973460781113 0.182327515990008 1 1
0.514705551355213 0.456570372044691 1 1
0.148789281750366 0.128905725856841 1 1
0.216057279754273 0.185933228630805 1 1
0.277523000645577 0.240727522160984 1 1
0.311818212386095 0.27333642241609 1 1
0.00262442045098157 -0.00940219445547645 1 1
0.111980771682797 0.104890863604558 1 1
-0.0335908730927909 -0.0567628840147035 1 1
-0.0653205243167532 -0.0692014792580549 1 1
0.461156750776514 0.397274122527366 1 1
0.352821386524909 0.382877002944208 1 1
0.180114894867574 0.157703761151363 1 1
-0.168398841566211 -0.15639306409849 1 1
0.455250826148742 0.398695284049045 1 1
0.448277459470289 0.407242812836054 1 1
-0.390838465744617 -0.353192735598626 0 0
0.246420374830084 0.219214303052242 1 1
0.271149806878586 0.24098951877292 1 1
0.192573291062381 0.166584753444198 1 1
0.599946909599081 0.548587380384527 1 1
0.0431794393834433 0.0857940183944516 1 1
0.289568423214454 0.286974754984089 1 1
0.275659528926737 0.24561593256333 1 1
0.10449508938427 0.0784429075091662 1 1
0.037482629990041 0.0527407077331204 1 1
0.235225490451051 0.210127873525042 1 1
0.313362112815127 0.277172405176905 1 1
0.219943261380275 0.235864003548488 1 1
0.0712145554762874 0.0411257203792523 1 1
-0.146591556937577 -0.132956308651386 1 1
0.200095293690796 0.172823699637694 1 1
0.52391843689857 0.49620129871616 1 1
0.159237765505453 0.12876380283697 1 1
0.374315557714066 0.342986061830381 1 1
0.131775301229516 0.128913648683196 1 1
0.304820513497932 0.276613209472112 1 1
-0.0810093634783513 -0.0439286345639339 1 1
0.058514747669755 0.0303063740459037 1 1
0.203133103608244 0.183035985070001 1 1
0.461378023325932 0.389164344646893 1 1
0.353609955950186 0.338201314584645 1 1
0.0425173017871958 0.066478620828604 1 1
-0.0936166517542183 -0.0712275653919214 1 1
-0.0329362331113002 -0.0286230736349638 1 1
-0.484652273074543 -0.463371199178561 0 0
0.371433577445233 0.329831534660428 1 1
0.0789800115850003 0.0666507211551714 1 1
-0.047622849084722 -0.0761992054039821 1 1
0.436975025169916 0.388281118595864 1 1
0.387731060066154 0.327600389398646 1 1
-0.0759841370414508 -0.0808368305261004 1 1
0.557307703684232 0.501231272457405 1 1
0.499199292843835 0.465089515108267 1 1
0.358196385893733 0.318095983025393 1 1
0.0110545601628575 -0.0272298833213612 1 1
0.390546834461631 0.328578661799356 1 1
0.340528859074527 0.315771656700873 1 1
0.282108657728987 0.263495538910013 1 1
0.482944839228908 0.451133813501782 1 1
-0.078896629665628 -0.0657828429188387 1 1
0.0319739577432651 0.0247125808561262 1 1
0.238360895921995 0.200700450413406 1 1
0.851701325973693 0.7433254029428 1 1
0.0687640981127546 0.0593218278190411 1 1
0.137345000899917 0.108556847398658 1 1
0.474798822245174 0.432542864218275 1 1
-0.200926440757438 -0.196812826656664 1 1
0.164183484246896 0.132312477694141 1 1
-0.124487634056065 -0.113910341847924 1 1
-0.00929041178942534 -0.0187889710615563 1 1
0.522009025604025 0.479609720281851 1 1
-0.17105626699958 -0.156987158864013 1 1
-0.0833943089623748 -0.103040616300903 1 1
0.233444911494447 0.210844643612782 1 1
0.172774872304423 0.0920291694606686 1 1
0.315926354730115 0.293175811185667 1 1
0.242481981944199 0.220773048038481 1 1
0.29397921769448 0.254807116034229 1 1
-0.0633775051960214 -0.0482449907350389 1 1
-0.0180365010089054 -0.0244143600000742 1 1
0.0914368910732772 0.092334570123126 1 1
0.261847855420431 0.225735572900771 1 1
0.0124556761838105 0.0196756946184726 1 1
-0.0669137388897837 -0.047007002316744 1 1
-0.104533882530185 -0.093277540901427 1 1
0.601910102576547 0.553224955474072 1 1
0.247672183375794 0.239848785060822 1 1
0.107941139727236 0.110883158930707 1 1
0.246450320098682 0.228839397854753 1 1
0.182517635741575 0.15381334035071 1 1
0.386064959590669 0.33123251256451 1 1
-0.028770040059234 -0.0411194669081397 1 1
-0.274435759699348 -0.242271574948954 1 1
-0.401298744107224 -0.361967260335171 0 0
0.0479240419660787 0.047802867971706 1 1
-0.0764809462933178 -0.0699815109985545 1 1
0.2760448266324 0.239022948488581 1 1
-0.118705391187626 -0.0966339842271778 1 1
0.215287296758761 0.177586718361556 1 1
-0.0508198790957654 -0.0391961074566106 1 1
0.286399730825026 0.272706065281216 1 1
0.276721423991887 0.255123907908987 1 1
0.569279570822265 0.530551220453999 1 1
0.367492270345471 0.32046962767852 1 1
0.545218138329982 0.516740443694482 1 1
0.481365414481505 0.456761711924473 1 1
0.28459668516315 0.212170428051507 1 1
0.091595525845304 0.0656539245664465 1 1
0.32972009925709 0.326838997954579 1 1
0.0319370806079065 0.039941824627424 1 1
0.402924599921633 0.384935143723161 1 1
0.432212729502542 0.414211633072889 1 1
0.038407598925339 0.0506437927083368 1 1
0.142178393923745 0.142901186711051 1 1
0.114981261370932 0.0980526033619949 1 1
0.210463075900652 0.185998941393378 1 1
0.254931810489032 0.240990067410175 1 1
0.326402265783081 0.276650535947187 1 1
0.481425888919396 0.425909172610054 1 1
-0.0378251256783937 -0.0424555998548437 1 1
0.110423104402443 0.124687437784451 1 1
0.485441465215578 0.423638264937473 1 1
0.154414278317357 0.169525940301461 1 1
-0.103219258258176 -0.103797603322538 1 1
-0.15748840946444 -0.146778251563415 1 1
0.209306325941575 0.202768234482719 1 1
-0.205428857484152 -0.183360051082533 1 1
0.577533635371615 0.515947002047142 1 1
-0.122909880743674 -0.117057471963691 1 1
0.221851468590889 0.214985497176772 1 1
0.131223652127597 0.130683527656335 1 1
0.42662628747132 0.384131327051392 1 1
0.442577591718185 0.402687930566206 1 1
-0.308568530436062 -0.302065432846091 0 0
0.457319133452734 0.406080392382281 1 1
0.108111476696458 0.0920549913532727 1 1
0.356925751842215 0.322036353977545 1 1
0.101232669488309 0.100733751760209 1 1
-0.173249907213052 -0.154480680698211 1 1
0.113684917697976 0.101222191666824 1 1
0.115675098354441 0.0858273645591284 1 1
0.216208014258223 0.173431218605582 1 1
0.1470191477496 0.145152098360638 1 1
0.122563666341596 0.0548561996697345 1 1
0.300514670783627 0.256092847800419 1 1
0.215598126319054 0.1769571325579 1 1
0.266543296282036 0.245705154617667 1 1
0.315850495677896 0.283624268907656 1 1
0.716358425857298 0.603003326534896 1 1
0.369619814049046 0.324876863479407 1 1
0.20181016223562 0.177985455749749 1 1
0.358879257139354 0.339180894620347 1 1
0.383726846968084 0.349403222939249 1 1
0.459667734807524 0.421616092388952 1 1
-0.0608413902528831 0.000325901773254964 1 1
0.0927464564924869 0.0904521767978173 1 1
0.445660628524664 0.397384119815703 1 1
0.0745278594056204 0.10241888945878 1 1
0.260597431425029 0.235465381591115 1 1
0.310445632544197 0.289555964345212 1 1
0.0830866777604424 0.0704395790404742 1 1
0.430556115386115 0.393507337482494 1 1
0.540909368171702 0.446464801177409 1 1
0.429498320745122 0.379785455437782 1 1
0.331170276250115 0.29620698845274 1 1
0.53368671825586 0.482341443516606 1 1
0.0582690391469091 0.0805639787130498 1 1
0.411805472675309 0.361642460854386 1 1
-0.0631775646360638 -0.0767340254238304 1 1
0.227320368778618 0.19974969345488 1 1
0.0866271788711933 0.0770138589417494 1 1
-0.0643399506382659 -0.065174289618832 1 1
0.521865818481909 0.47005512529227 1 1
0.579250752111457 0.521286342044063 1 1
0.273751719942824 0.269732045128865 1 1
0.317054679081636 0.293556340776896 1 1
-0.208596240156714 -0.177808468178488 1 1
0.0895752367622779 0.0798112018958499 1 1
0.238381506173459 0.209860717327253 1 1
0.243308474165887 0.213341155724178 1 1
0.348335092702623 0.339858274599325 1 1
0.405601047572647 0.3549358501161 1 1
-0.264883107739995 -0.236379557064881 0 0
0.758992913855229 0.648148516621269 0 1
0.0906785088419215 0.0804298566370936 1 1
-0.334791024608235 -0.301647348908518 1 1
0.257201984911529 0.233594491847488 1 1
0.190534305953346 0.175835611607888 1 1
0.856802328466052 0.772524205664078 0 0
0.146499016364046 0.130717811162835 1 1
0.26923543410609 0.248001705502613 1 1
0.350837756142601 0.327656833646631 1 1
0.295272504505619 0.315760458122839 1 1
0.131595773227682 0.110876931305694 1 1
0.610860656421786 0.544542800656535 1 1
-0.304359713044927 -0.277672374385553 0 0
0.00194628283875128 -0.0060675509812848 1 1
0.409859005186033 0.405825616382547 1 1
0.0636482843451466 0.0857827195633885 1 1
0.39131991781857 0.345419507084139 1 1
0.0553206691992137 0.0196010159565912 1 1
0.369894173044794 0.381652388416869 1 1
-0.0463614263426902 -0.0428494390542261 1 1
0.532993303398329 0.4680815537221 1 1
0.125979865846228 0.0841787819555841 1 1
0.17204155060773 0.13780451998316 1 1
0.150227426695482 0.130391422058895 1 1
0.333011471627601 0.29785983045656 1 1
0.316485768314961 0.336737399845125 1 1
0.176920755698138 0.13993788003675 1 1
-0.0342353668936556 -0.0224017767030871 1 1
0.661328112574592 0.596084194806482 1 1
0.155952829385016 0.115174553347194 1 1
0.516075121412369 0.466600267857989 1 1
0.121683685766244 0.111374904410534 1 1
0.127366774494119 0.0980360978719114 1 1
0.3523486487687 0.338269774247243 1 1
-0.45733122569686 -0.425281643659113 1 0
0.199966696343804 0.164276696349247 1 1
0.355639011348706 0.336801086491276 1 1
-0.21459909123487 -0.2396102178167 1 1
0.0335837907668304 0.0380724001766787 1 1
0.621578433848078 0.591469030668357 1 1
-0.309868660941124 -0.274726325749405 0 0
0.0293283491699224 0.0200059823346651 1 1
0.0925470741223677 0.0406306073345241 1 1
0.414157362147107 0.387774622287107 1 1
0.281447594074307 0.191627593422106 1 1
-0.0111183636346618 -0.0757245155343241 1 1
0.318301533083535 0.281236452622139 1 1
0.181181774042462 0.155813632364208 1 1
0.121830343886351 0.102805227401039 1 1
0.559240538524176 0.467201639149819 1 1
0.388056080879897 0.348916335923623 1 1
-0.0735349192115499 -0.0353729284885206 1 1
0.119738575611787 0.115188440300191 1 1
0.326518312950412 0.286662620285952 1 1
0.0344702528076864 0.046830914730133 1 1
0.0383545096262385 0.034285168276576 1 1
0.288136492679282 0.252861430838081 1 1
0.172278220005031 0.158649009414601 1 1
0.623228363739755 0.55180561945695 1 1
0.556250699174402 0.521308666007094 1 1
-0.0167636253457762 -0.0477249314855195 1 1
0.305650251512218 0.270180215245413 1 1
0.318800342764941 0.313445959093742 1 1
-0.296111428131713 -0.296982553572053 1 1
0.394341866324708 0.390173100905875 1 1
0.409351994066748 0.378216771012621 1 1
0.408180257426465 0.381195390320944 1 1
0.0726251088576008 0.0668978142572065 1 1
-0.00237233586725133 -0.00340114134458708 1 1
0.393123527185525 0.358825051747964 1 1
0.354773996529513 0.263585825182259 1 1
0.335417764131355 0.332030520170496 1 1
0.233944026448124 0.229023298561309 1 1
-0.0659855154988531 -0.100820693309024 1 1
0.267110870143575 0.245753684785479 1 1
0.640787842199508 0.612761001277832 1 1
0.129675896514873 0.107084422526329 1 1
0.381440673756085 0.322961330410605 1 1
0.21655691517971 0.211085214373465 1 1
0.0737582995545887 0.072269574460234 1 1
0.380616613589465 0.319828342576107 1 1
0.515362579634494 0.473629214023295 1 1
-0.0975594328912221 -0.090107245826833 1 1
0.768584119816919 0.73058288678457 1 1
0.575845019987682 0.545371823784602 1 1
-0.0519243328801727 -0.0610671260571845 1 1
-0.149010121700642 -0.16359237568004 1 1
0.388396672968258 0.338807273844051 1 1
0.453131847453895 0.430613474778011 1 1
0.505458921710612 0.449516963542112 1 1
0.138189600778962 0.130035158336715 1 1
0.301623248367941 0.268849326282908 1 1
-0.179952976463165 -0.156237905932507 1 1
0.348120677411333 0.316074280137787 1 1
0.134841258261235 0.144391306023662 1 1
0.188159158777392 0.177076777587173 1 1
-0.0429430686512034 -0.00781358681171271 1 1
0.406037073321516 0.343732804762145 1 1
0.061546274818078 0.0761980136522786 1 1
0.133393507046388 0.166715327950481 1 1
-0.194310731259502 -0.156675793142246 1 1
-0.561046151260369 -0.491756197218911 0 0
0.406958083162355 0.357333699711878 1 1
-0.357684835423678 -0.312431345264973 0 1
0.0990518621584093 0.0852776943340587 1 1
0.382769467179776 0.345030293976776 1 1
0.414576530275287 0.381004149405778 1 1
0.192944125103204 0.170976575006628 1 1
0.462442905034676 0.406692951300001 1 1
-0.0739225907386643 -0.0668995921725649 1 1
0.114851708067842 0.127668263553905 1 1
0.181937219086614 0.156830223829859 1 1
-0.114954312958719 -0.110505011290683 1 1
0.297452738080693 0.294277047134969 1 1
-0.259722945493057 -0.251157359505314 1 1
0.772832262294594 0.696278197600279 0 1
0.277522770946754 0.25287338530265 1 1
0.257522168879758 0.196668128987773 1 1
0.182842350758488 0.176948378812686 1 1
-0.0345209439070232 -0.0335533508134152 1 1
-0.100539540338129 -0.0806654927480783 1 1
0.599706351313959 0.535665821254821 1 1
0.673888551969527 0.63816812091293 1 1
0.0877000257236629 0.0552082563798572 1 1
0.126839715591111 0.0844952704086026 1 1
0.087333036107998 0.0420978855154896 1 1
-0.0605767371354252 -0.0672378221306788 1 1
-0.121323731034271 -0.133799426208309 1 1
0.26800392219889 0.310166967118553 1 1
0.345463321478652 0.308238552974659 1 1
0.176574736999869 0.152864297542462 1 1
0.297173484385876 0.253367794415477 1 1
0.0126071121590258 -0.00959458515330255 1 1
0.484601742468002 0.416841967578497 1 1
0.210691847561829 0.193987629540855 1 1
0.144733089853816 0.135727930031085 1 1
0.754810101504495 0.675990232217726 0 0
0.646893403989267 0.585846607992905 1 1
0.244462282296627 0.230661358567937 1 1
0.0776173270557855 0.0833633548927006 1 1
0.365409692642042 0.344486800863256 1 1
0.111067679462671 0.10001761363262 1 1
-0.101250186651889 -0.099168188140815 1 1
0.065998921528236 0.0476402460803335 1 1
0.66672626207945 0.567671023199867 1 1
0.0399099866944361 0.0396846524444992 1 1
0.0938065448034996 0.0772406092780554 1 1
0.303084176546577 0.264302307488772 1 1
0.0960228649105493 0.0947470622972104 1 1
0.0740947279373015 0.0593494694116228 1 1
0.23160631906408 0.217891167487265 1 1
0.491169360949907 0.46319280719059 1 1
0.386862695897776 0.375848316783591 1 1
0.301251596636245 0.275449708882547 1 1
0.302317946240597 0.272334223286059 1 1
0.30868650938923 0.276925111703717 1 1
-0.0555573118627419 -0.0294663660321134 1 1
0.131233098061236 0.11514292734666 1 1
0.395888789556738 0.349451952930062 1 1
0.231144887736009 0.200509973580761 1 1
0.0753960338818007 0.0618603605450943 1 1
-0.0705154871025505 -0.0882209830189252 1 1
0.37496132316408 0.363336411418655 1 1
0.2964318827466 0.272606945346835 1 1
-0.0974246150429316 -0.0784091782951336 1 1
0.366704355739556 0.354354063037556 1 1
0.413431063318209 0.356286314538935 1 1
0.506539027003193 0.448729313838676 1 1
0.269831361661531 0.252836001499058 1 1
0.244422902808998 0.226967948482234 1 1
0.0506465792637004 0.0386209727367317 1 1
0.278902809269071 0.258938189337729 1 1
0.36708920436975 0.328492131641256 1 1
0.525638047836218 0.481979375602783 1 1
0.364721513582088 0.329600936206571 1 1
0.24486170580152 0.231592111753278 1 1
0.234585100555823 0.218099156536163 1 1
0.404710890748902 0.419100389660752 1 1
0.00106415680619815 0.00436144728673516 1 1
0.112336819435766 0.0926344091609944 1 1
0.261572438652647 0.229505152695413 1 1
0.318989267435073 0.276658083430972 1 1
-0.146600638395234 -0.120784277047431 1 1
0.187646107637045 0.177680948909966 1 1
0.150522158223066 0.136463757033267 1 1
0.299337820122241 0.331187044450392 1 1
0.134659019680359 0.130618071745875 1 1
0.227841884147263 0.196240287691452 1 1
-0.0931511903100629 -0.0994734919765436 1 1
0.306802839340208 0.299926153314421 1 1
-0.0743587965053406 -0.0644722015714478 1 1
0.223022331014747 0.202419569513064 1 1
0.0633321018458382 0.0385333156473904 1 1
0.384098037316938 0.356416712531592 1 1
-0.0284064200110945 -0.0192468247108461 1 1
0.380565436080835 0.34473101300501 1 1
0.599303212056329 0.531260644433934 1 1
-0.36116230172488 -0.339732125889307 0 0
0.194052998614477 0.185474626511734 1 1
-0.0224640207022445 -0.0080614855425857 1 1
0.114472319818844 0.0973914254038985 1 1
0.533395624794172 0.489909046018249 1 1
0.361295106100244 0.309716116559123 1 1
0.374674962114356 0.301567874396948 1 1
-0.0881900027897375 -0.0748589474769809 1 1
0.233261561128324 0.207225393353043 1 1
0.0039025997120275 0.0410349397137148 1 1
-0.494249311384604 -0.434143919992452 0 0
0.379665614596513 0.346243808276747 1 1
0.625833841393241 0.590464193340085 1 1
-0.0981989629250262 -0.158869706983225 1 1
0.407633302439883 0.383642981635899 1 1
0.491701777702552 0.445083592038082 1 1
0.557226775213341 0.518375133126534 1 1
0.468049863578232 0.434814256715388 1 1
0.316847167765367 0.270659005361481 1 1
0.619380236717643 0.576139556036174 1 1
0.26676531396197 0.243818286177584 1 1
0.158668344017006 0.140206182518823 1 1
0.157184912884986 0.119313865402999 1 1
0.247896377709664 0.213911881861926 1 1
0.699997102447859 0.593320787576999 1 1
0.413901087682103 0.356462343034135 1 1
-0.141048594520451 -0.171403611643597 1 1
0.755224749389992 0.622815089646564 1 1
0.283253199182337 0.244232670614143 1 1
0.880823707636136 0.777032960585629 0 0
-0.0100057131539321 0.0369891092864735 1 1
0.725560125685771 0.639272103501817 1 1
0.198397523739521 0.189508996902498 1 1
0.374439645417244 0.336466473225422 1 1
-0.358472957640743 -0.33226113621107 0 0
0.269109499218698 0.263309697715249 1 1
0.211886896842809 0.192592531127795 1 1
-0.089859724459825 -0.0692159151646082 1 1
0.221020580414605 0.192900063298678 1 1
-0.337468897082348 -0.29107715687341 0 0
0.476733135274015 0.426638328270095 1 1
-0.00644688188259382 -0.0439179530095444 1 1
0.203924115365969 0.204337835262476 1 1
-0.339854679980996 -0.296069669460893 0 0
0.316773445910571 0.313495027046731 1 1
0.16222786309184 0.160127559581784 1 1
0.123475865231982 0.106020966670256 1 1
0.482682271732068 0.42187696363595 1 1
0.274862156435858 0.251619761463536 1 1
0.415271996883648 0.404279331440053 1 1
0.401068024186985 0.348128117437607 1 1
0.310016466283807 0.269911196712486 1 1
0.310737886589446 0.270804633409091 1 1
-0.00877810404301915 -0.00228376852387485 1 1
0.439599591753019 0.476507607125777 1 1
0.630940224080789 0.561458137779006 1 1
0.271246945172926 0.203943783676658 1 1
-0.295757654870576 -0.251655361659257 1 1
0.212306988493388 0.178557964208209 1 1
0.0107100504855898 0.0147328053738504 1 1
-0.0439354069410357 -0.0250923168684688 1 1
0.314384390255231 0.273897332868851 1 1
-0.414177348675765 -0.342074220998415 1 0
-0.0217267097284448 -0.0451188857087635 1 1
0.265028277189441 0.22772920492497 1 1
0.132104839340526 0.114734773823079 1 1
-0.12620538444391 -0.124374472494077 1 1
-0.169620643888143 -0.148671164694693 1 1
0.241908713365853 0.21970266997191 1 1
0.06122686789211 0.0507171862334843 1 1
0.261000411827798 0.238206366008556 1 1
-0.0932581124985391 -0.0838778212880172 1 1
0.35770340943124 0.36447667025343 1 1
0.620854857333765 0.560451566702474 1 1
0.619374354458471 0.542264231558098 1 1
0.15445602139149 0.144016920374313 1 1
0.511051169537594 0.442915440307102 1 1
0.206297327710794 0.19647013565615 1 1
0.39875408028206 0.358906248452955 1 1
0.225936734566022 0.193979033462904 1 1
-0.308251448056898 -0.322028820542381 1 1
0.205324036177898 0.180941601081795 1 1
-0.208153443727311 -0.119797230310761 1 1
0.0634660984012539 0.0588882884052501 1 1
0.17187619496576 0.173196014926564 1 1
0.276693893379133 0.241590939081355 1 1
0.0475870038262194 0.0377339059864269 1 1
0.203166593786297 0.200167507087237 1 1
-0.0367093654624545 -0.052458236400719 1 1
0.439557325833785 0.380758590544667 1 1
-0.189400827060609 -0.231162724777433 1 1
-0.0900440111767969 -0.0802323190993205 1 1
0.182330503364077 0.167694942616463 1 1
0.496955595146043 0.426670256321199 1 1
0.369946613143631 0.335342828917488 1 1
0.0920706075888089 0.080138477602093 1 1
-0.0342807275229321 -0.0455266126966404 1 1
0.253637628329149 0.212956966972262 1 1
0.302317814747064 0.324373885024249 1 1
0.54756090927884 0.525571148214811 1 1
0.182771715115872 0.199201753353993 1 1
-0.0358680878084963 -0.0705724676663722 1 1
0.126522766124192 0.147947344536238 1 1
0.248582677817301 0.226619677966764 1 1
0.183161275301582 0.156881073433302 1 1
0.376604236918733 0.331222701174888 1 1
0.290141171266499 0.283264072463846 1 1
0.470996909748802 0.41016110240283 1 1
0.346580015207792 0.318612903128064 1 1
0.377051982686078 0.331347180790353 1 1
0.337456320550809 0.281887508859461 1 1
0.284821607823706 0.267306896398341 1 1
0.223600729936312 0.190547172733747 1 1
0.202425369573353 0.195837731064763 1 1
0.0452683780940397 0.0221677077528985 1 1
0.373064027942589 0.326350441297274 1 1
0.519692388742255 0.502855772415852 1 1
0.139349019483104 0.121408540873745 1 1
0.149160150723385 0.135686792498261 1 1
-0.137786687107375 -0.140698222626003 1 1
0.245766301840083 0.220759776188607 1 1
-0.0197084412346902 -0.00834040282819901 1 1
0.155404799547274 0.165802091573235 1 1
-0.0385859703884206 -0.0384437872583227 1 1
0.694801634582981 0.666433151566309 1 1
0.230991369074619 0.242846364753821 1 1
0.102210665868634 0.11058105778047 1 1
-0.137472016515353 -0.109534211894016 1 1
0.211427205737892 0.201953291359237 1 1
0.0231816821647242 0.0325863256043599 1 1
0.0410037735627096 0.0548311667145722 1 1
-0.255982298729166 -0.209845699581821 1 1
0.670704785250372 0.603503904751219 0 1
0.480757645034619 0.439584501383994 1 1
0.260847832590264 0.219809592887026 1 1
0.3664818303732 0.360378999929791 1 1
-0.15245653565827 -0.157539714380496 1 1
-0.219672764482404 -0.252735659878006 1 1
0.116067101518605 0.0990381707083782 1 1
0.206392832516568 0.190815912352164 1 1
0.673701857783022 0.618986090086844 0 1
0.0558869525393028 0.0622633418527208 1 1
0.222466687916381 0.20426821272906 1 1
-0.181512078546403 -0.167993471996885 1 1
0.117934377739534 0.107550679815367 1 1
0.616841865393638 0.554588280670353 1 1
0.233452742871868 0.201455322279748 1 1
0.555511930681396 0.484604472707222 1 1
0.275104479789001 0.191169938841194 1 1
0.290852852072708 0.251117895800762 1 1
0.507526222338395 0.452979092906921 1 1
0.292280659474763 0.238245325304921 1 1
0.536064624712031 0.464272978281158 1 1
0.182455132400214 0.160462954079991 1 1
0.212328689338437 0.196785164775517 1 1
0.349202964533767 0.35465642957927 1 1
-0.0503270723233285 -0.0487248687126368 1 1
0.0653468606039791 0.0704848297048488 1 1
-0.0289304908214357 -0.0265769185343229 1 1
0.195938582406705 0.198980301916359 1 1
-0.0513951479711143 -0.0559079260084326 1 1
0.0783748663411588 0.065274862409642 1 1
0.116868295969652 0.116101350686337 1 1
-0.120061339748858 -0.132415149512546 1 1
0.0478876860877377 0.0741605156071609 1 1
0.402084380066635 0.372160721293166 1 1
0.342830736582822 0.31469057053967 1 1
0.125069724503255 0.109185887054019 1 1
0.37086543887203 0.348087128012674 1 1
-0.16383496707482 -0.174143187936334 1 1
-0.0367944650948797 -0.0177027431403316 1 1
-0.217068729913659 -0.189028153911087 1 1
0.461252734986173 0.436734905921458 1 1
0.235981000862188 0.176655111988179 1 1
0.185430088510111 0.178735873133527 1 1
-0.279410708075268 -0.275974108624393 1 0
-0.162039206270074 -0.11977934023926 1 1
-0.0666498472651465 -0.0742790244369312 1 1
-0.0117619753207259 -0.0144122005634914 1 1
0.161891323974201 0.161596546737105 1 1
0.290699798012295 0.270312555851226 1 1
-0.137783513987303 -0.156314454098049 1 1
-0.0514308694411183 -0.0573805788265993 1 1
0.0517697570112291 0.0387188132601968 1 1
0.708130992089376 0.630805025441417 0 1
0.367866297477189 0.333711957611109 1 1
0.276726110135605 0.261875460456514 1 1
0.323885142536761 0.228748858990927 1 1
0.403943867477486 0.367120640148884 1 1
0.292877304341751 0.242126660273601 1 1
0.0649773171489213 0.0772462407002322 1 1
0.143576610663133 0.153720314194408 1 1
0.676297084066158 0.619115547195758 0 1
0.107555141406341 0.0926409358007979 1 1
0.147812856121864 0.128758850494131 1 1
0.186685117504716 0.149083239435032 1 1
0.321895658618652 0.307605772103728 1 1
0.394682652616706 0.419556828431116 1 1
0.207752104823672 0.182572585786974 1 1
0.211890261288738 0.188356409453226 1 1
0.27723574983873 0.264547590033212 1 1
-0.0456405435839682 -0.0181789536454659 1 1
-0.0823865507895324 -0.0899724964933107 1 1
0.692658208226983 0.643610767172145 1 1
0.0835480111907883 0.0982194490940603 1 1
0.604936409607909 0.550617866019742 1 1
0.41934843376883 0.367423147704722 1 1
0.636331060742128 0.566819508147891 1 1
0.616527630883732 0.557987231214167 1 1
0.539958072338743 0.454765078266709 1 1
0.0829824948647591 0.134078130428058 1 1
0.015843794894123 -0.0136518487745597 1 1
0.210979857252746 0.205660805857437 1 1
-0.0601281876621993 -0.0419689327276763 1 1
0.602726581074419 0.524189129003691 1 1
-0.28190068887364 -0.249685353822872 0 1
0.791899794015145 0.69056434202164 0 1
0.232015113961013 0.191766124205807 1 1
0.255776167879819 0.220554020473335 1 1
-0.217535700091922 -0.208202149786434 1 1
-0.154485722836814 -0.134566945687153 1 1
0.154958179918498 0.132720237781078 1 1
0.226385867191712 0.210290398799341 1 1
0.640934475133752 0.58431134986592 1 1
0.344669925593971 0.325219771263604 1 1
0.190222102260336 0.177318684686132 1 1
-0.22488066152849 -0.200993360577227 1 1
0.177220580248547 0.157585655467908 1 1
0.302831552794081 0.287144874595464 1 1
0.173063412373177 0.149797517328773 1 1
0.170894341089452 0.162350695655515 1 1
0.128383743143752 0.127393818245895 1 1
0.172258031527677 0.131575237667137 1 1
0.361469471936025 0.325742950998647 1 1
0.270295391002417 0.246537696413223 1 1
0.03188738231081 0.0442977042361139 1 1
0.47741644576433 0.438725018832111 1 1
-0.250237796715205 -0.220872536934321 1 1
0.224623532866081 0.207070663645855 1 1
0.215094150618867 0.193009660245195 1 1
[truncated: 7,392 more chars]
