# Supplementary material for: Bias caused by sampling error in meta-analysis with small sample sizes
Source: PLoS One. 2018 Sep 13;13(9):e0204056. doi: 10.1371/journal.pone.0204056 (PMC6136825; doi:10.1371/journal.pone.0204056)
Supplement: S4 File — (ZIP) [file pone.0204056.s004.zip › results N = 10 theta = 0.2 tau = 0 sz = 50-100.txt]

"cohen.dl.theta" "hedges.dl.theta" "cohen.dl.cp" "hedges.dl.cp"
0.300154598375241 0.297248685254302 1 1
0.154102369676933 0.152780019225251 1 1
0.288948989160135 0.28589616052418 1 1
0.213027724721839 0.21083617073835 1 1
0.244546725453717 0.242124751529271 1 1
0.193513567490259 0.19179715826866 1 1
0.201934041867403 0.20005976583199 1 1
0.259486489008148 0.256867747830896 1 1
0.21243371122683 0.210220698821158 1 1
0.335948779660893 0.332587989795911 1 1
0.308820168257221 0.305909175985803 1 1
0.203102075123772 0.201259937129684 1 1
0.101625505800947 0.100366015289727 1 1
0.176059721336023 0.174258987135299 1 1
0.255190242273384 0.252703873492827 1 1
0.162195990277291 0.160429554636027 1 1
0.295709092673025 0.293084924298743 1 1
0.155695028034141 0.154175268870501 1 1
0.17994511779597 0.178205586977377 1 1
0.237639519171836 0.235537072136691 1 1
0.211634931289371 0.209411570731379 1 1
0.242948007837757 0.240806907906783 1 1
0.0950388122593326 0.0943645944212206 1 1
0.0951117522986518 0.0941389566432335 1 1
0.230580869623569 0.227853131493154 1 1
0.208433848426728 0.205911467853661 1 1
0.179259410212641 0.177709916758763 1 1
0.163612373666906 0.161757689413289 1 1
0.0947162319323716 0.0936459990416431 1 1
0.25920135524473 0.256224243100809 1 1
0.317682182709951 0.31431089150026 1 1
0.264733182608622 0.261701193483234 1 1
0.207142600770211 0.205025029130422 1 1
0.107856299880429 0.106208402142472 1 1
0.209053140733872 0.206975371027467 1 1
0.170502906879594 0.169008291516258 1 1
0.287088993529791 0.284559728074835 1 1
0.141093903851909 0.139779601475525 1 1
0.205879898062389 0.203641664961757 1 1
0.178117768198034 0.176178142227284 1 1
0.126928738516741 0.125882345590565 1 1
0.0754312513825467 0.0739543289168886 1 1
0.278745694724007 0.276101295550115 1 1
0.388114152030972 0.383977442319066 0 0
0.363302016918632 0.359423187228551 1 1
0.0990803397800763 0.0980928028485693 1 1
0.217137782299073 0.215076163079599 1 1
0.242498011700429 0.238913791362421 1 1
0.0787570413929509 0.0779849330535301 1 1
0.295041997003404 0.292635351374653 1 1
0.19594124748391 0.194246510900218 1 1
0.256308729783769 0.2535722921767 1 1
0.433145007625906 0.428918645037461 0 0
0.159357172758498 0.158328128531292 1 1
0.140776490791694 0.139607165910147 1 1
0.0490493168682761 0.0477212424334509 1 1
0.233506471778886 0.2308558858325 1 1
0.217483912246052 0.214448566235133 1 1
0.131690884284394 0.129935599966229 1 1
0.252599248347495 0.250167870368915 1 1
0.199726165556647 0.197995637097716 1 1
0.0330950869332168 0.032983725738147 1 1
0.0965203154821071 0.0956383770592436 1 1
0.162475753287683 0.160731115544102 1 1
0.217630647571207 0.215542146890837 1 1
0.241130464626865 0.238955100501323 1 1
0.187517627328404 0.186226182249568 1 1
0.231503675475769 0.229653516825427 1 1
0.145292832488074 0.143880173925441 1 1
0.101359086310655 0.100437131709088 1 1
0.252057265920478 0.249493224195115 1 1
0.230119934956049 0.227948741798236 1 1
0.268204238385213 0.265624365545614 1 1
0.199246514102451 0.197377011530109 1 1
0.173982793027483 0.172020917429731 1 1
0.165559901336139 0.163726351429446 1 1
0.232739162033595 0.230582317998052 1 1
0.275977268873342 0.273451000871005 1 1
0.152942871012729 0.151317116978704 1 1
0.181284450506787 0.179614929067763 1 1
0.142759781023785 0.141519081028825 1 1
0.0258756362012326 0.0254109754495202 1 1
0.122248933755062 0.120972857523561 1 1
0.100035365437837 0.0989239885576581 1 1
0.221720888330713 0.219805924159647 1 1
0.317537537318046 0.314748767617342 1 1
0.0303178784109194 0.0301284808704517 0 0
0.216542057645464 0.215090221495027 1 1
0.248222732687901 0.24604660239027 1 1
0.168552772806338 0.166888791864185 1 1
0.237289848322374 0.235046533234367 1 1
0.174719288748916 0.172561382361953 1 1
0.173281338355272 0.171369614649914 1 1
0.134268502902019 0.133082927986186 1 1
0.199185468817365 0.197239857183285 1 1
0.11531387824182 0.114868820693608 1 1
0.253055589146752 0.250580427998576 1 1
0.195691368383057 0.193202646475928 1 1
0.212080645364219 0.209640121266475 1 1
0.311050474183304 0.308213039938671 1 1
0.13611300520852 0.134815363507338 1 1
0.189398226062593 0.18721703371825 1 1
0.215576936134844 0.213210034886016 1 1
0.171901412659303 0.170099706780237 1 1
0.169185630850131 0.167388544274475 1 1
0.358832817418239 0.355556131424658 0 0
0.259169977794645 0.256257131477879 1 1
0.0356619785345504 0.0353930921331525 0 0
0.207987613104626 0.205845388724053 1 1
0.198413144772394 0.196579911747282 1 1
0.155976654048788 0.154546332717462 1 1
0.202329307188142 0.200331894574072 1 1
0.0887224036488459 0.0878096928868699 1 1
0.268144319456539 0.265230498780821 1 1
0.120975755702102 0.119882932248155 1 1
0.381373057279914 0.377614468459907 0 0
0.246108619515879 0.24388312909871 1 1
0.15912982100589 0.157615773020535 1 1
0.127670684951626 0.126460503513207 1 1
0.255659255610564 0.252777247097941 1 1
0.247420347577931 0.245488161738853 1 1
0.00801021933700579 0.00764778543301195 0 0
0.24073348959433 0.238943338443919 1 1
0.183415710953047 0.181794943227817 1 1
0.255051180777488 0.252239588355784 1 1
0.194037687829551 0.191916967639828 1 1
0.208732945832931 0.207012266090263 1 1
0.203016620359259 0.201092242503353 1 1
0.207402043069617 0.20520890011085 1 1
0.233907545954685 0.23179370943796 1 1
0.265636636002123 0.262934664284551 1 1
0.0965449795562144 0.0958517039129784 1 1
0.0984472514220915 0.0974702927131225 1 1
0.136868605713312 0.135211599312814 1 1
0.197813008204814 0.195582825363427 1 1
0.217565914040696 0.214972364740939 1 1
0.320057830247001 0.316665710581587 1 1
0.219108951708895 0.217104942209977 1 1
0.161479566723896 0.159468265702016 1 1
0.138345152032402 0.137478274067404 1 1
0.225006416509307 0.223084353011621 1 1
0.291517329661257 0.288595131294962 1 1
0.29828762630081 0.295578711127751 1 1
0.222817561354003 0.22089371039459 1 1
0.00659520193563314 0.00657340827198537 0 0
0.241371178456556 0.238865470142371 1 1
0.153796250151323 0.152346618837348 1 1
0.222261271503113 0.219657233330149 1 1
0.140887925977446 0.139589564753326 1 1
0.245566110792012 0.243756696350524 1 1
0.113604184745667 0.112439030843304 1 1
0.156321664327345 0.154838441664283 1 1
0.381757246113059 0.376698182140942 0 1
0.104020553672796 0.102838995745085 1 1
0.103372990294339 0.102463442512258 1 1
0.237803763174281 0.235376948709292 1 1
0.131496561685128 0.130554782897859 1 1
0.347435279113195 0.344036656623718 0 0
0.113337318056445 0.112453823370725 1 1
0.263033716438138 0.260439774400242 1 1
0.2953551225066 0.292668661468158 1 1
0.279731741689672 0.276720847385067 1 1
0.147000044409183 0.145694840592054 1 1
0.180917125598731 0.179057722451066 1 1
0.332713929852658 0.329019832518298 1 1
0.212906226448319 0.210731630142018 1 1
0.12148546725659 0.120334330513472 1 1
0.141044830074457 0.139698379372058 1 1
0.358412011463731 0.355316114390036 0 0
0.16641493045779 0.163777406061823 1 1
0.217243904987918 0.214580550004268 1 1
0.234103998572515 0.231455428020273 1 1
0.2549266614562 0.252630901227317 1 1
0.245853305194375 0.243530717871034 1 1
0.244555569544621 0.2422307063181 1 1
0.0316156247155332 0.0310953154748672 1 1
0.333406794243815 0.329761577909686 1 1
0.2316793922755 0.229312364015604 1 1
0.2603034219521 0.257620710491023 1 1
0.0287093091808663 0.0283365860300611 0 0
0.315702396862934 0.312485509826769 1 1
0.275247254854283 0.272081731627055 1 1
0.147668484487244 0.146204186024661 1 1
0.185355732308633 0.183509594431091 1 1
0.0861743870854269 0.0853061871770119 1 1
0.13800992288574 0.136799338091172 1 1
0.245219503337968 0.242730091910895 1 1
0.187033645456075 0.185201427403046 1 1
0.143961095846622 0.142572539532199 1 1
0.1707008758513 0.169148872672864 1 1
0.0590365965826133 0.0581328812564946 1 1
0.27900650904958 0.276203425471883 1 1
0.134191971575466 0.132978479850518 1 1
0.231723751054099 0.229789601000164 1 1
0.0712450470763798 0.0704861287226835 1 1
0.184222230026095 0.182449838512529 1 1
0.260686591199772 0.257751951174903 1 1
0.106713960568042 0.105669193450438 1 1
0.165725641095882 0.16416063441647 1 1
0.301333961715788 0.298364660888637 1 1
0.186169007981158 0.184001348677388 1 1
0.0857974321227377 0.0850341750676735 1 1
0.336187200068914 0.332387253375784 1 1
0.238853722354742 0.237188501516308 1 1
0.220096393755317 0.217968054233414 1 1
0.0915436022155104 0.0906480275092468 1 1
0.215197544737436 0.213227899683235 1 1
0.182995542282193 0.180924130342522 1 1
0.0903723248335621 0.0888550012746982 1 1
0.215251483613512 0.213290529864287 1 1
0.354080981206212 0.350819536598056 0 0
0.160519811968931 0.157786698969456 1 1
0.225375378909872 0.224088527098428 1 1
0.199119056120056 0.197069828153642 1 1
0.247960801777703 0.245498392586621 1 1
0.254086823592379 0.251883266768723 1 1
0.256760204887314 0.254359010151721 1 1
0.21961252193183 0.217224720185273 1 1
0.19041409039155 0.188558812066148 1 1
0.10903138761163 0.107962526534473 1 1
0.276479369404686 0.273898698300506 1 1
0.211517019824293 0.20942841763406 1 1
0.381760993163612 0.377741071033205 0 0
0.215870483312962 0.213465820240548 1 1
0.1940947358754 0.191566790778167 1 1
0.276837041895902 0.273625826362787 1 1
0.156529034678459 0.154805114789067 1 1
0.206064201015534 0.204110436455072 1 1
0.205490146827058 0.204358502131975 1 1
0.176074668613625 0.173831932580256 1 1
0.0723240662099559 0.0715050276337044 1 1
0.369617868287436 0.366291717041098 0 0
0.337910219911167 0.334760566277936 1 1
0.210473107072715 0.208654038071019 1 1
0.27787746269633 0.275605132120881 1 1
0.0719372694783837 0.0717601985067645 1 1
0.25676726187526 0.25461730527607 1 1
0.276349697565132 0.273691508925808 1 1
0.292148723689403 0.289250598122334 1 1
0.15023801671465 0.147911630780784 1 1
0.225571345035888 0.223292260148736 1 1
0.163396725184083 0.161904132372146 1 1
0.164248038189579 0.162206346630164 1 1
0.0279900940967021 0.0277741438708261 0 0
0.11296383275867 0.111870213741234 1 1
0.196477906353714 0.19443066877708 1 1
0.13578579635873 0.134620329826278 1 1
0.187268983148779 0.185147910879843 1 1
0.214940948286921 0.212388394845346 1 1
0.189634920273078 0.187258609002652 1 1
0.28941575646002 0.286217149475854 1 1
0.10402140317032 0.10309773903416 1 1
0.322408029378992 0.319072125953054 1 1
0.224708680425037 0.221883738490893 1 1
0.131762069343545 0.13060238370691 1 1
0.289151946538509 0.28666641154226 1 1
0.284697625560439 0.281731591434944 1 1
0.281288775837927 0.278708099079516 1 1
0.179104830831272 0.177505934941908 1 1
0.138191134510365 0.136843144536642 1 1
0.340802933552574 0.337807552561549 1 1
0.206789651822943 0.205003133244064 1 1
0.219372482499003 0.217174631246281 1 1
0.344767953690564 0.341096505730101 1 1
0.196513102705715 0.19468252208939 1 1
0.229695005872186 0.227386461700206 1 1
0.250226065870127 0.247831487854037 1 1
0.2401559104034 0.237985130479881 1 1
0.139517460737186 0.137849251680643 1 1
0.361600003370338 0.358297763574586 0 0
0.163130347355961 0.161410127674636 1 1
0.170862042720004 0.169390364124552 1 1
0.132080273249147 0.130530541689696 1 1
0.179388949493344 0.17688072929871 1 1
0.148838486758647 0.147367989258657 1 1
0.202465642260805 0.200471066668931 1 1
0.170915336902698 0.169597933793632 1 1
0.19259734540885 0.191271814263117 1 1
0.232019587354659 0.229582861288279 1 1
0.206262009852566 0.204534828189421 1 1
0.252660673702257 0.249809444538213 1 1
0.209743946909701 0.20794306418947 1 1
0.107829018341007 0.106409223484947 1 1
0.181602433528217 0.179677703623595 1 1
0.252600618772946 0.250045253518616 1 1
0.250579358293383 0.248148916975298 1 1
0.213304670805575 0.211136216216024 1 1
0.191228847135044 0.189051184716865 1 1
0.0728843300155549 0.0724762103503931 1 1
0.283898965923862 0.281305305395283 1 1
0.14993774440671 0.1484923711382 1 1
0.299413613833614 0.296409771433522 1 1
0.242707201366355 0.240222697016123 1 1
0.199098185973324 0.197109807216464 1 1
0.160868479602985 0.159191862959961 1 1
0.217350179225851 0.215186570384483 1 1
0.156078073813546 0.154330566835999 1 1
0.15011924326864 0.148937602885054 1 1
0.218235988305434 0.216072546501655 1 1
0.16363363117137 0.161786914881786 1 1
0.123148290959621 0.12150657237283 1 1
0.168330577450908 0.166138767856545 1 1
0.202731363369235 0.200971553302791 1 1
0.268538621177102 0.265398224070927 1 1
0.226894243567811 0.225235489832995 1 1
0.219414878340547 0.217449773209307 1 1
0.189254174282144 0.187294750662516 1 1
0.104842770998336 0.103532650413994 1 1
0.229486795061779 0.22629583792465 1 1
0.186403333221854 0.184646588774089 1 1
0.349818252013565 0.346926156293275 0 0
0.213258069813647 0.210778644268266 1 1
0.205975003221142 0.203986273958903 1 1
0.00275001234405832 0.00276626394450841 0 0
0.25592545771134 0.253324551853771 1 1
0.352790879693324 0.349589390172824 0 0
0.353894063772999 0.350159963177991 1 1
0.135283064933997 0.133754529534251 1 1
0.139518134390357 0.13804522899218 1 1
0.10017113074857 0.0991789002889881 1 1
0.215182188828069 0.212945858246068 1 1
0.240645314639226 0.238319012194194 1 1
0.102262986355977 0.101078828282061 1 1
0.185996693485236 0.184149077250036 1 1
0.088774320847457 0.0876779021728314 1 1
0.136589102132566 0.135238255194222 1 1
0.251976523908636 0.249463371104599 1 1
0.257682809314532 0.254807043703162 1 1
0.160114850616746 0.157933791496817 1 1
0.299736604204531 0.29699130988674 1 1
0.281828921185388 0.278939483922715 1 1
0.1247588532684 0.123138736610209 1 1
0.123610802405757 0.122599618776084 1 1
0.195785807604703 0.193984882862647 1 1
0.242148402348207 0.239980693837381 1 1
0.155166195296515 0.154162930765638 1 1
0.166819005695722 0.165105679138727 1 1
0.179760564750238 0.178069073026843 1 1
0.22391345030662 0.221101284325801 1 1
0.155735465638371 0.15469903412595 1 1
0.251504505789819 0.248736196699163 1 1
0.187442767370385 0.18548601785265 1 1
0.191518301769961 0.189581478186768 1 1
0.213318046060588 0.211349694319987 1 1
0.212082028352999 0.210979152989994 1 1
0.143607414137292 0.141910353635089 1 1
0.116441480195245 0.115223412997179 1 1
0.147410495398499 0.145548017318996 1 1
0.171844972420471 0.170922335274391 1 1
0.177821951331496 0.17577578501541 1 1
0.131541885245767 0.13018212360288 1 1
0.207145533830473 0.205064287730573 1 1
0.0356527121102689 0.0360871506487405 1 1
0.149829807343493 0.148441650920649 1 1
0.19968139821631 0.197510501683733 1 1
0.255380427663408 0.251872093997246 1 1
0.286919213041036 0.284379803635511 1 1
0.198748304957108 0.196473562105805 1 1
0.191333060904958 0.189487445442304 1 1
0.226109812838458 0.22450836168019 1 1
0.156370120043257 0.155445644863432 1 1
0.0828718558856723 0.0820793416425731 1 1
0.199425704984354 0.197524623594621 1 1
0.287100147532761 0.284526537488625 1 1
0.342654096255135 0.339346910004112 1 1
0.272940706630015 0.26982771852137 1 1
0.312452368243669 0.309233392618671 1 1
0.281215183959584 0.278902675439694 1 1
0.116334063689042 0.115441904119946 1 1
0.23147872436928 0.229363825491998 1 1
0.272219631708269 0.269061106420534 1 1
0.0914209778261891 0.0901889652437015 1 1
0.107441739983359 0.106766246073789 1 1
0.105284591308812 0.1042142365274 1 1
0.0675402063108486 0.0667867059569836 1 1
0.199731583056046 0.198049243765778 1 1
0.183757713420018 0.181811494040032 1 1
0.184211778148417 0.181837105088581 1 1
0.361361975829323 0.357227583559736 1 1
0.302770633472631 0.299745872594686 1 1
0.20906363628358 0.207234191402773 1 1
0.236080715017926 0.233883423441659 1 1
0.252459047590079 0.249888780141206 1 1
0.270035616277799 0.267151367494659 1 1
0.123187313528594 0.121482848959438 1 1
0.342565657619424 0.339929518280596 1 1
0.229277546865933 0.227151713372768 1 1
0.233201360015071 0.231044696581802 1 1
0.271666083943095 0.268731484424557 1 1
0.181901343443978 0.180292361158467 1 1
0.143474873054945 0.142038513145659 1 1
0.273050828692015 0.270322082733309 1 1
0.280529881260487 0.277708283530062 1 1
0.159430455495188 0.157482615516665 1 1
0.207718061936546 0.205843054671218 1 1
0.0988360700709958 0.0977173863730147 1 1
0.114934585560572 0.113784656871868 1 1
0.221220918219806 0.21910469529868 1 1
0.247345191378628 0.244783293052294 1 1
0.196067286294232 0.194815661834829 1 1
0.113088965860141 0.112107953957571 1 1
0.276526959194379 0.273797595458666 1 1
0.328371721212981 0.325028981825437 1 1
0.161011210684158 0.159356262653185 1 1
0.294507595720416 0.291474726420858 1 1
0.189804337953067 0.188126479607875 1 1
0.0835001009092562 0.0827601426383436 1 1
0.149434540778752 0.148113562670728 1 1
0.226023804710204 0.223741594390512 1 1
0.173167754165801 0.171965996297194 1 1
0.198468140936065 0.196503900975174 1 1
0.198677097052671 0.196690449161823 1 1
0.340023838174214 0.336843581523071 1 1
0.158765056918114 0.157377402311108 1 1
0.171684777935101 0.170089468547568 1 1
0.259861953402766 0.257296598817303 1 1
0.251405819076893 0.248911783266123 1 1
0.217392979110748 0.215434960075564 1 1
0.321591871235257 0.31869192072985 1 1
0.164359403047893 0.163045506841896 1 1
0.332874995534038 0.329520678400651 1 1
0.198951655392423 0.197071755490569 1 1
0.131592520325054 0.130207540041468 1 1
0.18699299712203 0.185129179590672 1 1
0.185333106409227 0.183701216751149 1 1
0.0212412587659781 0.0209855929219587 0 0
0.209223023479551 0.207078412688857 1 1
0.28398674049673 0.28111763754863 1 1
0.290131556237368 0.287227897597544 1 1
0.0961925738359116 0.0952579321649109 1 1
0.215229514155149 0.213259994949833 1 1
0.119297091371327 0.117946652194414 1 1
0.165509892462535 0.163679229860531 1 1
0.294914383983935 0.2919177014882 1 1
0.290135793198438 0.287241168385853 1 1
0.169750784127196 0.168459996137297 1 1
0.265652929861546 0.262826825912116 1 1
0.224684290245755 0.223137416345285 1 1
0.211532431839972 0.209608152804406 1 1
0.238055276352331 0.235574828209753 1 1
0.136660138086328 0.13500176803425 1 1
0.158383921182024 0.156795225056126 1 1
0.339438086200752 0.335609643494596 1 1
0.215308478428221 0.21270671018163 1 1
0.233480290944356 0.231248967854922 1 1
0.288671634341127 0.285710183532602 1 1
0.190938486194258 0.189414635653582 1 1
0.307671537674157 0.304758601553671 1 1
0.106455386931872 0.105280094173843 1 1
0.144641767972763 0.143202117023281 1 1
0.160062444028214 0.157998099429202 1 1
0.229314208835303 0.227402885361192 1 1
0.220603759265239 0.218800301298006 1 1
0.261764315076631 0.258974083511654 1 1
0.247199242329129 0.244792175836131 1 1
0.0602766964570339 0.0601193638716068 1 1
0.12839494781656 0.127333843511127 1 1
0.313023386958071 0.310167035155288 1 1
0.177369364590598 0.175705761225659 1 1
0.0628423772577694 0.0624332092898478 1 1
0.282054713841478 0.27975803533686 1 1
0.201622928570392 0.200058057488111 1 1
0.23374478644091 0.230869330024025 1 1
0.318101126522482 0.31510901536685 1 1
0.284731334846911 0.281870530096315 1 1
0.10002874124264 0.0991904778324553 1 1
0.195151051705771 0.19337700690319 1 1
0.258326177901735 0.25552312291608 1 1
0.124108276391154 0.122582982037587 1 1
0.113977634318116 0.112775109991096 1 1
0.149767721023276 0.147693444866563 1 1
0.284740513385302 0.28283775942211 1 1
0.334232721420109 0.330823880814935 1 1
0.215745933073925 0.213918447124353 1 1
0.180144072644303 0.178383160105982 1 1
0.323599380498182 0.32046886436033 1 1
0.12684670274979 0.125393664958143 1 1
0.378100012577643 0.374393443437765 0 0
0.145739201376178 0.144276428293758 1 1
0.175284563310314 0.173190517233191 1 1
0.230083200617928 0.227644510462328 1 1
0.221863773029729 0.219766231453666 1 1
0.205316220162636 0.20255704100242 1 1
0.157608294557981 0.156703319507452 1 1
0.254384891321971 0.251312764628383 1 1
0.175573508110431 0.173677119770511 1 1
0.211939783768205 0.210242770866366 1 1
0.287780101500707 0.284021374213778 1 1
0.128385225839228 0.127069646718707 1 1
0.251998723686125 0.249491703947869 1 1
0.278534560670226 0.275355689391034 1 1
0.126292152635252 0.12507114050282 1 1
0.243305401766122 0.241157284977174 1 1
0.343346919911936 0.340420002804783 1 1
0.452265244612862 0.447548696268495 0 0
0.111113946579345 0.110287757614842 1 1
0.0884166367044092 0.0875339120103951 1 1
0.145132456247762 0.144256470284359 1 1
0.139642484282711 0.138002171389974 1 1
0.249326634273126 0.246850102316395 1 1
0.201029626577722 0.198748056571581 1 1
0.174792497128025 0.173828715901211 1 1
0.256707011679723 0.253747366957587 1 1
0.306904040425164 0.30411169305053 1 1
0.165704601997577 0.164057428934398 1 1
0.179008254330823 0.177040074207325 1 1
0.092718274883358 0.0915451432958313 1 1
0.251053401692027 0.248620666800088 1 1
0.283852219376785 0.281139390856595 1 1
0.129258051333376 0.127923886889431 1 1
0.217448667643354 0.215666716921493 1 1
0.306762333052142 0.303724137677702 1 1
0.251399798802337 0.248777897846277 1 1
0.335755335846915 0.331768777382271 1 1
0.112082714567757 0.110949184593965 1 1
0.164944130706846 0.163461618536059 1 1
0.225330028421208 0.223240056837184 1 1
0.225243522467787 0.221681550443811 1 1
0.13850496051182 0.136851181659211 1 1
0.189508320543763 0.187608098326354 1 1
0.191850198608869 0.190191926250619 1 1
0.107126551286872 0.10613943627444 1 1
0.113165877235225 0.111967640282423 1 1
0.311832128990234 0.308267382293977 1 1
0.245322804025293 0.242953507758662 1 1
0.199194148094402 0.197330714931625 1 1
0.308455712520847 0.305032569567687 1 1
0.155174493179697 0.153428353250551 1 1
0.192475855050229 0.19060830573332 1 1
0.302058750793402 0.299729631724572 1 1
0.112820656874272 0.11167033572908 1 1
0.297554864373717 0.294722354247111 1 1
0.264876890153104 0.262378020375078 1 1
0.12618507114563 0.124989292734525 1 1
0.267289946446401 0.265223641109886 1 1
0.282570688029288 0.279785341991927 1 1
0.161165940476865 0.15994996907261 1 1
0.271032366109554 0.268362843444323 1 1
0.258859591306854 0.256565158881277 1 1
0.19029429756613 0.187930875836289 1 1
0.141203340131942 0.139773838597248 1 1
0.217869848072585 0.21592006383291 1 1
0.296543676066272 0.293475253797213 1 1
0.270808888185045 0.268334112527024 1 1
0.242946559575453 0.240201839723933 1 1
0.224616995920546 0.222341842616944 1 1
0.202609309534912 0.199759405895025 1 1
0.247669665182268 0.245346479795427 1 1
0.25267859360226 0.250273326022128 1 1
0.365244623803877 0.361218398015959 0 0
0.266669523110543 0.264253309669533 1 1
0.158211538151751 0.156835178484329 1 1
0.0858618837313452 0.0851338709358109 1 1
0.11897289117407 0.117998473964738 1 1
0.0838646080077562 0.0830141570400806 1 1
0.144464644322402 0.143277712691194 1 1
0.191878490356569 0.189953162804553 1 1
0.191253772427551 0.189157776189869 1 1
0.0963535506457534 0.0954988804602886 1 1
0.146549306153072 0.145163367297551 1 1
0.119547524716673 0.118222533832473 1 1
0.288636831245276 0.286075315118713 1 1
0.225755133311849 0.223372776780301 1 1
0.289453304124638 0.286203540502414 1 1
0.24027387987327 0.237580765353557 1 1
0.187022765752164 0.185563795132515 1 1
0.37427737742638 0.370463303286818 0 0
0.129211519806459 0.127881236064611 1 1
0.203248407378745 0.20101791131693 1 1
0.246126955476921 0.243498536298194 1 1
0.281388541589134 0.278825271046976 1 1
0.256240450346489 0.253544518637602 1 1
0.268115588623854 0.265481665950265 1 1
0.231920930098161 0.229685178101088 1 1
0.212611499841292 0.210287773237443 1 1
0.352575611473038 0.34927630027094 0 0
0.120682696303315 0.119450385689333 1 1
0.195099475827667 0.191855684685719 1 1
0.186268891180927 0.184258306150386 1 1
0.301025598718916 0.297921258490923 1 1
0.20367076223094 0.201842992209609 1 1
0.121141821158648 0.119627517402788 1 1
0.0363652378324936 0.0359587742195299 0 0
0.226043867613558 0.223851434879709 1 1
0.190110739715291 0.188158308232904 1 1
0.0834716392062112 0.0825923751956982 1 1
0.278349005364265 0.275147819091653 1 1
0.200401619900136 0.198275698450776 1 1
0.165913453977998 0.164307264192327 1 1
-0.0497996280484369 -0.0493881769967189 0 0
0.222674997689552 0.221130519714849 1 1
0.311529255985022 0.308766331276683 1 1
0.175236411981165 0.173226013887077 1 1
0.155030394447402 0.153714567792415 1 1
0.316191383227333 0.312728313283638 1 1
0.232118771655656 0.229564899569997 1 1
0.126725175770466 0.124985312897906 1 1
0.141117878792541 0.139697630311582 1 1
0.303269735190324 0.299952315275688 1 1
0.0703670987707385 0.0697072984998209 1 1
0.0835300315758037 0.0831709455683109 1 1
0.230519152352002 0.228278100216996 1 1
0.225686783456952 0.223543294255994 1 1
0.120465730685476 0.119203349914308 1 1
0.328739596055846 0.325376016279675 1 1
0.218408291348548 0.216349787997763 1 1
0.113587935704281 0.112213773911275 1 1
0.226176241053622 0.223386995962218 1 1
0.318445760672558 0.315332577277406 1 1
0.149658412503581 0.148578227953301 1 1
0.256292116520767 0.253648279684167 1 1
0.224236392385814 0.221530887636003 1 1
0.0635460717953251 0.0631161198351314 1 1
0.18857073030577 0.18658789772744 1 1
0.10458816684788 0.103567905572572 1 1
0.195661605964638 0.193874398811566 1 1
0.0959958202049695 0.0950020465936403 1 1
0.22803087228563 0.225711539642067 1 1
0.226437020442377 0.223758909807864 1 1
0.216989851756432 0.215410072050233 1 1
0.247435745967791 0.244846813486425 1 1
0.246487583895063 0.244004521517679 1 1
0.162341650194947 0.160539384138015 1 1
0.248783560198536 0.246465665650992 1 1
0.194043575314555 0.192121385893756 1 1
0.208833900100352 0.207080695966999 1 1
0.261762395065317 0.259241171365907 1 1
0.182110549129519 0.180173895794159 1 1
0.159035477691513 0.15750452872867 1 1
0.255842416589217 0.25258532676997 1 1
0.276181300763975 0.273912622440707 1 1
0.232779272969842 0.230369369022375 1 1
0.211612894060487 0.209081416529279 1 1
0.136013951090219 0.135262754455309 1 1
0.210258714589599 0.208431251668709 1 1
0.239962592542315 0.237766950030977 1 1
0.275619505778513 0.272882811802855 1 1
0.218353678424231 0.215961182691607 1 1
0.285495992275826 0.282933479410917 1 1
0.0979610631277487 0.0968853535887012 1 1
0.137198888952254 0.135711570595114 1 1
0.145466176654029 0.143609859582763 1 1
0.128923651397464 0.127852230145525 1 1
0.24335425420287 0.240883655928616 1 1
0.22909501436193 0.226379449295851 1 1
0.189563386881591 0.18785637875092 1 1
0.22439000657981 0.2227289392133 1 1
0.202300274336416 0.200150020670186 1 1
0.283493590918092 0.280665350524394 1 1
0.0899686463979108 0.0890695101305298 1 1
0.0912345042595073 0.0902556643380519 1 1
0.182802964408929 0.181028201514373 1 1
0.19349465617304 0.191760900931876 1 1
0.21031806821898 0.208469640890015 1 1
0.208852410743625 0.207018084702384 1 1
0.230150646855282 0.227185215892832 1 1
0.177085588900963 0.175446652788045 1 1
0.138918586566126 0.137840499001287 1 1
0.131867934362326 0.130486112961238 1 1
0.326188668304053 0.322943419657378 1 1
0.265125839883485 0.262680322155634 1 1
0.233172797270283 0.23073563591231 1 1
0.117588266103797 0.116845435724494 1 1
0.241496057464437 0.239568681604129 1 1
0.209379485058773 0.207932084044314 1 1
0.170080903319643 0.168108440062372 1 1
0.207397870150201 0.206124009647677 1 1
0.101783655512619 0.100914655551268 1 1
0.125828686658773 0.124857888651841 1 1
0.310053315787785 0.306972881264264 1 1
0.0930582153532679 0.0920511181027732 1 1
0.289942867160253 0.287067356935789 1 1
0.260987884643257 0.257663103640279 1 1
0.0980136701700259 0.0972049124225975 1 1
0.141053154153309 0.139323598085208 1 1
0.15112066558345 0.149828633238759 1 1
0.138762042508412 0.136793470023167 1 1
0.290902549821641 0.288455732935414 1 1
0.271403695095161 0.26909732937872 1 1
0.325123950060753 0.321217582422662 1 1
0.257788936507844 0.255120397463587 1 1
0.201221922013595 0.199198457811162 1 1
0.313004177084837 0.310327443760364 1 1
0.315616944782988 0.312118885837816 1 1
0.210329503981684 0.208369507203253 1 1
0.225272433394971 0.2228821353307 1 1
0.172488004065786 0.170953162754152 1 1
0.136110694926749 0.134765274841529 1 1
0.209170450976491 0.20707315016469 1 1
0.18457970158724 0.182739252452267 1 1
0.257007217989317 0.254220712749635 1 1
0.162206752210366 0.160854588002045 1 1
0.208633758317606 0.206685333496046 1 1
0.206153351057897 0.204815092723191 1 1
0.293799536701061 0.291054245856193 1 1
0.195987343681184 0.194104524484221 1 1
0.00384381045706056 0.00394632031231526 0 0
0.281429950048574 0.278473903277114 1 1
0.282160118264004 0.279464404062066 1 1
0.0653510653050658 0.0647028242599791 1 1
0.248680598890954 0.245861457491724 1 1
0.117781205112304 0.117023473406878 1 1
0.00991209283210582 0.00987176615107449 0 0
0.227106713505367 0.225091256955298 1 1
0.149861524935097 0.148390082145089 1 1
0.357180239484438 0.353999340857649 0 0
0.200922079813301 0.199045916679915 1 1
0.330183107003868 0.326424555470394 1 1
0.307912195111146 0.304902541005165 1 1
0.195408771946255 0.193441207013609 1 1
0.249724931938543 0.246914459318184 1 1
0.162926760477153 0.161362229943093 1 1
0.13840206979955 0.137103197523519 1 1
0.155946901625248 0.154151741048706 1 1
0.187054805298135 0.185361057841658 1 1
0.212250025262438 0.209697534192805 1 1
0.212895425816209 0.210869179103498 1 1
0.159742799829067 0.158595722625878 1 1
0.213739767489463 0.21185536214805 1 1
0.202553401038862 0.200845962760543 1 1
0.0847747947572177 0.0843417301501806 1 1
0.147715064295485 0.146179915091269 1 1
0.219913798858802 0.21768318653496 1 1
0.290214874947319 0.288136645822296 1 1
0.300772942149291 0.297730519866169 1 1
0.167410163416642 0.166110358229849 1 1
0.20911446924597 0.207302511848353 1 1
0.229248723262675 0.227190923312502 1 1
0.158880111991428 0.157528655800319 1 1
0.19414687530356 0.191638385068517 1 1
0.337373581721471 0.333747472722483 1 1
0.229717554390177 0.227337091238361 1 1
0.14259435025059 0.141394873026412 1 1
0.329888450704474 0.326001636477495 1 1
0.219429857230562 0.217481289077606 1 1
0.0871269854950593 0.0862591706819325 1 1
0.255759683088313 0.253348535106222 1 1
0.224380407824585 0.222115633087729 1 1
0.190971856016397 0.188837764450598 1 1
0.0900075796031916 0.0896862982017932 1 1
0.296824518337165 0.293901732718672 1 1
0.367942206979512 0.36408359965496 0 0
0.175356971418791 0.173696125291487 1 1
0.102867199429864 0.102380182873581 1 1
0.242657421171506 0.240373547391445 1 1
0.219438470340553 0.217193833703459 1 1
0.208128419276508 0.206116252115791 1 1
0.0989337918271506 0.0982088441408546 1 1
0.223101323580817 0.220450144882196 1 1
0.304761879491928 0.302367674524663 1 1
0.121066859905834 0.119832709684848 1 1
0.345304185814685 0.341795446525104 1 1
0.169341045451622 0.167515642684792 1 1
0.144408162787436 0.142943805555901 1 1
0.237158526796711 0.234973366789936 1 1
0.142748560578487 0.14120696144481 1 1
0.321601596985293 0.31829802561438 1 1
0.152971842382223 0.150923044780904 1 1
0.165521519753174 0.163423768295016 1 1
0.189564154360368 0.187646228362131 1 1
0.133130750710088 0.132065861719749 1 1
0.21446970428549 0.21244300576698 1 1
0.161133073438182 0.159428954756995 1 1
0.128305618709474 0.127309582761875 1 1
0.222397680656329 0.22035648167559 1 1
0.114166021942562 0.11285784832308 1 1
0.188432502295785 0.186775575018264 1 1
0.159200103487304 0.15746804108973 1 1
0.167794128461802 0.166146545723452 1 1
0.305214640369501 0.301663813286682 1 1
0.180527300456396 0.178657986366616 1 1
0.271320978323242 0.268506216555342 1 1
0.0744684060542927 0.0740817867800807 1 1
0.0763852235371413 0.0757025506504341 1 1
0.270103445890808 0.267571868287715 1 1
0.175066648708304 0.172886245170892 1 1
0.327204970582902 0.324090579573789 1 1
0.269401247465083 0.265960146130318 1 1
0.262750872023771 0.26047074764442 1 1
0.278703479499242 0.275811760963962 1 1
0.226095778784449 0.223720469958079 1 1
0.141576314428095 0.140924171449866 1 1
0.168326388631672 0.166420798146518 1 1
0.240357479249975 0.238028409357339 1 1
0.0627090097058155 0.0610950601642097 1 1
0.18163780963436 0.180185284772356 1 1
0.132343878528398 0.130854557491897 1 1
0.174638394439586 0.172779544692849 1 1
0.0872281196788243 0.0862660115179893 1 1
0.244162600672463 0.241799787893098 1 1
0.0670309093085041 0.0669497579909297 1 1
0.254894181179864 0.252345392625166 1 1
0.167900588011482 0.165351135262227 1 1
0.193337923076887 0.191543278878076 1 1
0.357984188090872 0.35485407538185 1 1
0.0110991836013642 0.0109268061475798 0 0
0.319755863027753 0.316263114218862 1 1
0.175016040939274 0.173132671780607 1 1
0.24638169416446 0.243727233059439 1 1
0.372361255349181 0.368825288187969 0 0
0.0975315677451106 0.0964889825432989 1 1
0.270892399360084 0.268608544540757 1 1
0.212890414799698 0.210680441926669 1 1
0.285299413781841 0.282314402684909 1 1
0.207459581749538 0.206449562126583 1 1
0.15910780516406 0.158104722825498 1 1
0.268402752032025 0.264809905520957 1 1
0.119573805465884 0.118332315493562 1 1
0.292930728519398 0.29015478482349 1 1
0.134853885898988 0.133590675293518 1 1
0.269610920662385 0.267293215561782 1 1
0.0520491959381012 0.0514129018734985 0 0
0.11730170860086 0.116140117175616 1 1
0.179361415907078 0.177704368347373 1 1
0.140212055173814 0.139039907237533 1 1
0.0672054277723709 0.0667101327463396 1 1
0.153679942982836 0.152602676267889 1 1
0.124740725229836 0.123902633684782 1 1
0.176218295505174 0.174156694881835 1 1
0.250546311882951 0.248182121210704 1 1
0.300647446985988 0.297704788002893 1 1
0.142931551744478 0.141339810064811 1 1
0.205585651688379 0.203549527837116 1 1
0.0722270026316105 0.0716927477390181 1 1
0.198314119238931 0.196178957879356 1 1
0.211661747794491 0.209475567366122 1 1
0.254188866047267 0.251512897027472 1 1
0.218722408458337 0.216581236402627 1 1
0.293380308763683 0.290307704401745 1 1
0.124424018459133 0.123408985553496 1 1
0.156613380856693 0.154876185585509 1 1
0.198945270588181 0.197523670202888 1 1
0.221372966732671 0.219176586840572 1 1
0.231102733346978 0.229442612430492 1 1
0.266152909377358 0.263380575381941 1 1
0.1970981192586 0.195237277169284 1 1
0.229870852003955 0.227799487686593 1 1
0.251413259063335 0.249666295225218 1 1
0.101313610170631 0.100347157117141 1 1
0.239484771768458 0.236959075792654 1 1
0.0919835773209418 0.0916724428515417 1 1
0.189238928401267 0.187084298097126 1 1
0.138100339124013 0.137032157290001 1 1
0.296068846098374 0.293472274879991 1 1
0.118745986530141 0.117401020974947 1 1
0.128648945769867 0.127318711142227 1 1
0.207652684359761 0.205520304316377 1 1
0.39583352211753 0.392302396258707 0 0
0.220846554858657 0.218661803868889 1 1
0.292615778052545 0.289547698958469 1 1
0.148093275465631 0.146707718278714 1 1
0.243835015513289 0.241531726948753 1 1
0.116842649610558 0.115667068283865 1 1
0.187846198218568 0.186790456349373 1 1
0.254768390223973 0.252398059691032 1 1
0.180020704793489 0.17818829353295 1 1
0.283023308499677 0.280436180286742 1 1
0.316678430754966 0.313607487144576 1 1
0.109941578652628 0.109029141985773 1 1
0.174701062021366 0.173112523881673 1 1
0.206594422515534 0.204406611450037 1 1
0.252979889929903 0.250823589200164 1 1
0.17652753093016 0.174744697841237 1 1
0.124099286650785 0.122800767616027 1 1
0.251852489823017 0.248760946629463 1 1
0.133154859687862 0.13212744993831 1 1
0.246568731396005 0.243498000660541 1 1
0.232414676989438 0.229706396697439 1 1
0.246278542801664 0.243707667949119 1 1
0.206832164500203 0.204684955529971 1 1
0.219292954756155 0.217232429368134 1 1
0.141296107830109 0.140020825363574 1 1
0.175624734610872 0.173721436283505 1 1
0.160856827011682 0.159063081449345 1 1
0.254021920319582 0.251718259908435 1 1
0.0743808552299138 0.0733648279540287 1 1
0.153482561140012 0.151131417732886 1 1
0.176848298990045 0.175017512208953 1 1
0.178862340790076 0.177472176939803 1 1
0.189345039662577 0.187427759862774 1 1
0.158843121901227 0.157216692434822 1 1
0.148578162868807 0.146941041794285 1 1
0.175504976819123 0.173913117484452 1 1
0.223067328777579 0.220923513325478 1 1
0.194874813476535 0.192644317581999 1 1
0.0476720189401623 0.0470931829202253 0 0
0.0522201086542346 0.0523124579024911 1 1
0.203299382232739 0.201203567925456 1 1
0.237782887833544 0.23532513639744 1 1
0.382529620005556 0.378532146605331 0 0
0.251214405085206 0.248803392193483 1 1
0.235932333197316 0.233654942576852 1 1
0.395822043203866 0.391518340040926 0 0
0.250310002985527 0.247560729512659 1 1
0.179990342111506 0.178233584982628 1 1
0.27528516987882 0.272358438639899 1 1
0.220000160065023 0.218130938685301 1 1
0.0938442113304222 0.0926167923188842 1 1
0.102109079631231 0.100903767145048 1 1
0.160956378272947 0.159465765755689 1 1
0.152254485750009 0.150563042765762 1 1
0.240636519037629 0.238376755012138 1 1
0.202379115218879 0.200270612487991 1 1
0.217753971680298 0.216164096668295 1 1
0.269525197427391 0.266931422409947 1 1
0.167759483089522 0.165670291975563 1 1
0.288140389652284 0.284858900579592 1 1
0.195324196299492 0.192714663281955 1 1
0.0842984889771974 0.0832646934244897 1 1
0.25547841854381 0.252699560909074 1 1
0.111630237060871 0.110447290550796 1 1
0.321626781606581 0.318470326665505 1 1
0.18166964319654 0.17996211608726 1 1
0.201911007098809 0.200046146989044 1 1
0.157028798192162 0.155270111294121 1 1
0.232472308067428 0.230159486723891 1 1
0.271581202303347 0.269165771886066 1 1
0.229172238980026 0.226898205015209 1 1
0.221571361312343 0.219300709210514 1 1
0.20176200607701 0.199946942200193 1 1
0.201736237015988 0.199807184689941 1 1
0.130868143466699 0.129626198504576 1 1
0.230845125589702 0.227744140674392 1 1
0.15195674789101 0.150761474982584 1 1
0.12829855733409 0.126905655159646 1 1
0.313264646777804 0.310376222585873 1 1
0.133674098123062 0.132485448978701 1 1
0.278882590841063 0.276051522875697 1 1
0.179284096756039 0.177821593823552 1 1
0.106989766661473 0.105956724595169 1 1
0.331018651244738 0.327472900164509 1 1
0.0998952514250292 0.0988986737728893 1 1
0.197769008476768 0.196075628735919 1 1
0.0937008265219108 0.0926066270285986 1 1
0.265170737332733 0.262458905138878 1 1
0.159543482429392 0.158021882864552 1 1
0.312318606051395 0.309137236427268 1 1
0.187735713472011 0.186252536711104 1 1
0.175961115264903 0.174441915570458 1 1
0.0351474030437539 0.03487528598408 0 0
0.195150168290377 0.193363892365915 1 1
0.212129768624188 0.209346756212545 1 1
0.268614087000962 0.26627409417604 1 1
0.222110258897723 0.220011684440353 1 1
0.438974540500076 0.433704337061748 0 0
0.0758783712497268 0.0750154905653314 1 1
9.2681067878359e-05 0.000798466062395291 0 0
0.213695421151209 0.211683128789752 1 1
0.0916849673070744 0.0908560546661828 1 1
0.08916098981476 0.0877058441163512 1 1
0.203801527655839 0.201727809673977 1 1
0.323869138652785 0.320614685644341 1 1
0.201508403018134 0.199737893998572 1 1
0.353337106847791 0.349717522353689 1 1
0.260679989291391 0.258072153380123 1 1
0.132373452304623 0.131355132845447 1 1
0.166746673854078 0.164978533113089 1 1
0.244390909951334 0.24172056841529 1 1
0.247199945835392 0.245132845878996 1 1
0.189860265466616 0.187851120095101 1 1
0.231053509351428 0.228791573306271 1 1
0.0931313266716558 0.0921278082992947 1 1
0.164101054954733 0.162002765882298 1 1
0.204638376395054 0.202507164797097 1 1
0.0703936408161174 0.0695975634818069 1 1
0.283618114787205 0.28038033302906 1 1
0.15253795832107 0.151266382405658 1 1
0.165488215836717 0.163995396506241 1 1
0.297904654277105 0.295139229800638 1 1
0.152416270301846 0.151283310723745 1 1
0.147493162150863 0.146175303932636 1 1
0.143619648785854 0.142200065643708 1 1
0.264593565311958 0.262067197028271 1 1
0.286350770528267 0.28372058314292 1 1
0.127078485630902 0.125575456654726 1 1
0.0699089892624751 0.0691925557992583 1 1
0.181761773997217 0.180143641949741 1 1
0.387330762010873 0.383516730272103 0 0
0.262640601784781 0.259300005323421 1 1
0.373085370609056 0.369588998817864 0 0
0.114473841350678 0.113304945994007 1 1
0.201005511799859 0.198963398763448 1 1
0.157311958552504 0.156095848528321 1 1
0.203550247453333 0.201444068139579 1 1
0.293155333580482 0.290630915892222 1 1
0.287218277249066 0.284115477074221 1 1
0.244756257590445 0.242473022640815 1 1
0.158335912005018 0.156963229243618 1 1
0.1800815708492 0.17862503327726 1 1
0.240593306205104 0.238083458483418 1 1
0.154591937498591 0.152819120801689 1 1
0.193211738301254 0.191310918905963 1 1
0.240275774263856 0.237127614153203 1 1
0.22904904677948 0.226883865902298 1 1
0.193493324839867 0.191601193251713 1 1
0.215481853348635 0.213429113749969 1 1
0.16478827048896 0.163178943544911 1 1
0.249393674777764 0.247171760167432 1 1
0.264710423687048 0.262287851377177 1 1
0.06200477813344 0.0614784175284684 1 1
0.257794086072333 0.255500564969389 1 1
0.210699445977854 0.208530547840643 1 1
0.232781338201344 0.229771954039878 1 1
0.201073422922864 0.19890428638649 1 1
0.10583641637821 0.104768721884361 1 1
0.131678409102808 0.130287934541182 1 1
0.114249081673581 0.113134004658341 1 1
0.298191440785537 0.295414624497163 1 1
0.116133428267157 0.115142646004197 1 1
0.139744048742426 0.138354168025029 1 1
0.0159621743161288 0.0158053681776236 0 0
0.243120110061037 0.240934355460646 1 1
0.272865112019426 0.269848407633493 1 1
0.238748521028186 0.235052628990176 1 1
0.156357174946662 0.155333095452284 1 1
0.148818875583845 0.147479673325801 1 1
0.179796295159449 0.178247543735136 1 1
0.119019514416974 0.117620683024959 1 1
0.359818137584406 0.355920971424953 1 1
0.223721591725035 0.221561459614541 1 1
0.187986514809453 0.186093099390505 1 1
0.249670042618787 0.247330486502698 1 1
0.222600635706182 0.220218155951973 1 1
0.117337779124081 0.116152490794337 1 1
0.127940620156199 0.126523610963003 1 1
0.202316453484116 0.200347434452865 1 1
0.129279983632506 0.128044873197454 1 1
0.220475568722335 0.218641831631776 1 1
0.0659297187889692 0.0653246261308337 1 1
0.132245020829363 0.131151487792166 1 1
0.150575379869279 0.149210086960448 1 1
0.235934877847016 0.23388194339218 1 1
0.291980046049688 0.2889944609228 1 1
0.345285439989742 0.342141361471765 1 1
0.155962891345159 0.154118956321979 1 1
0.233035142528423 0.230489196600825 1 1
0.0941946944922492 0.0930288117216545 1 1
0.210102327689134 0.207805188293334 1 1
0.109473484874226 0.108489879339446 1 1
0.251856628796516 0.249969188287736 1 1
0.400609876981517 0.396171261739758 0 0
0.105945068954515 0.104738391228726 1 1
0.176784571907964 0.175221515029619 1 1
0.349784313828303 0.346558062031551 0 0
0.0739306134619295 0.0738183863387556 1 1
0.250861691399108 0.248024377106827 1 1
0.190212083735732 0.187997862373542 1 1
0.189516958497507 0.1876452179145 1 1
0.0818520006638203 0.0808149126719543 1 1
0.300152957843553 0.297672123302654 1 1
0.16569958140399 0.164328429047937 1 1
0.25956659699988 0.257216104100021 1 1
0.0968064679513541 0.0959573129436122 1 1
0.151017210433708 0.1494994692212 1 1
0.0486422671701556 0.0481596545326374 1 1
0.194181893578517 0.192321967805614 1 1
0.158572364999879 0.157067606534477 1 1
0.198669325996248 0.196840871251062 1 1
0.157511680030787 0.155496188305383 1 1
0.214995555109942 0.212992035943773 1 1
0.196942155326822 0.19439386864352 1 1
0.262932615797716 0.260190503949355 1 1
0.238548595793609 0.236114453105275 1 1
0.145579351091822 0.143979777716879 1 1
0.213309756662215 0.211201089879256 1 1
0.282105257797006 0.279404688590663 1 1
0.219972188600249 0.21796187601366 1 1
0.205622530950824 0.204250700930603 1 1
0.182350602949879 0.180198680826618 1 1
0.177359348517401 0.175636746174004 1 1
0.116616219462549 0.114830892247039 1 1
0.287722708612554 0.284398213231634 1 1
0.25160288519475 0.24909453663558 1 1
0.268122713350185 0.26444383912534 1 1
0.213526496660144 0.211840586238413 1 1
0.227059790665407 0.224646467699332 1 1
0.333500769479464 0.330173902268919 1 1
0.0917633058230274 0.0909027602976696 1 1
0.268516080405788 0.265825519768673 1 1
0.17368612101547 0.171920480906977 1 1
0.27117135581934 0.268549114316783 1 1
0.214341475505599 0.212180115665452 1 1
0.229378958821337 0.227200865234318 1 1
0.158121464496058 0.156662323619573 1 1
0.0546308105100522 0.0541249062641009 0 0
0.125335948812654 0.124596450176279 1 1
0.17302968591885 0.171273027701811 1 1
0.208190944111891 0.206331998711454 1 1
0.284652392298331 0.281775619072015 1 1
0.0816384687710736 0.0809265411343423 1 1
0.33634361214508 0.333292730697543 1 1
0.136641619058329 0.136021493482503 1 1
0.303034120642119 0.299815379122545 1 1
0.214196978458007 0.212184833135055 1 1
0.291927681974744 0.288780439045002 1 1
0.317760429454666 0.314431425287859 1 1
0.151072760180651 0.150152310189975 1 1
0.197629574458888 0.19564589377806 1 1
0.174438741418427 0.173176468621813 1 1
0.282167146030928 0.279379681799792 1 1
0.257081559223293 0.254592296948879 1 1
0.316459433199996 0.313131513565311 1 1
0.244042571497071 0.242177848619555 1 1
0.136969065028354 0.135387922598058 1 1
0.118513160616148 0.117216441058753 1 1
0.281925123725931 0.279218365628822 1 1
0.232587944835517 0.230265607934399 1 1
0.348214142296033 0.344991341468732 0 0
0.305933535858501 0.302981196582068 1 1
0.183553948785607 0.181683813559283 1 1
0.184111972048614 0.182068932147008 1 1
0.169397066118327 0.167652222765345 1 1
0.210405232433751 0.208455500489137 1 1
0.0845948232212503 0.0838927219456693 1 1
0.275419826700029 0.272619691456231 1 1
0.178799089147418 0.177015192890918 1 1
0.0986063010537236 0.0974183335829238 1 1
0.348807046465555 0.34547607876017 0 0
0.121083973750887 0.119224957230492 1 1
0.0838393633269996 0.0829245759434608 1 1
0.273571172992129 0.271475149060139 1 1
0.312088439967563 0.308988786568176 1 1
0.158975027651068 0.156994350851928 1 1
0.169950378339307 0.168426666995275 1 1
0.140156676731463 0.138853140849777 1 1
0.190338648293968 0.188335171605579 1 1
0.284002823598485 0.28089490632306 1 1
0.037489532270358 0.0377399059643346 0 0
0.22874721157714 0.226728511712323 1 1
0.239653983673597 0.237341119751029 1 1
0.187886539682225 0.185439423682307 1 1
0.291115961822776 0.288332269356186 1 1
0.125090883124822 0.124018024222129 1 1
0.279244493306033 0.27690456738354 1 1
0.380834385158593 0.377194504170684 0 0
0.199945126541521 0.198010981197612 1 1
0.116596803664894 0.115438584211875 1 1
0.241037262716079 0.23793599428382 1 1
0.141634110846757 0.14091635796963 1 1
0.223714999577611 0.22162315124837 1 1
0.294917549436694 0.292111207657436 1 1
0.152238728669552 0.150756941870412 1 1
0.135171276783109 0.133837964929462 1 1
0.207774135292338 0.205638815725935 1 1
0.198499930423965 0.196866444061119 1 1
0.104293644292352 0.103193920413833 1 1
0.187947833498952 0.186109921085342 1 1
0.201180300268491 0.199504085158442 1 1
0.264915423031819 0.262219932810613 1 1
0.261069650766799 0.258361305570544 1 1
0.121235061249168 0.120202624756925 1 1
0.178623992505481 0.176521006221621 1 1
0.24024616800266 0.238193514880152 1 1
0.167453522410594 0.165746778141944 1 1
0.128095575255137 0.126914001327495 1 1
0.202204769785294 0.200362208099966 1 1
0.0231696113225125 0.0228642705951524 0 0
0.201445422541194 0.199460142701658 1 1
0.300924669636406 0.298282139324189 1 1
0.285627303447856 0.282695331638042 1 1
0.193097090162481 0.191347125075193 1 1
0.170379304722042 0.168687142888942 1 1
0.216481947212922 0.214245547094159 1 1
0.216795684368899 0.214544671421209 1 1
0.326217136420815 0.322799813450279 1 1
0.162685061788527 0.160866614534791 1 1
0.292183721006429 0.289393511501979 1 1
0.236350877529323 0.233632647291434 1 1
0.143894715345934 0.142365118701189 1 1
0.111947014510591 0.110631309016164 1 1
0.149142356386441 0.147802362226783 1 1
0.162689008652879 0.161125001701321 1 1
0.0290821809871408 0.0283481704456264 0 0
0.175199316256791 0.172960946577615 1 1
0.205413210398755 0.203340493061064 1 1
0.109135279723836 0.107399665373353 1 1
0.208690979430629 0.206404868436037 1 1
0.226959623625023 0.224591000077924 1 1
0.238570691943086 0.236366294538214 1 1
0.230772200416604 0.228075214770979 1 1
0.30328023741978 0.3005569500449 1 1
0.119624811392743 0.118368740806202 1 1
0.107580469286113 0.106621095011611 1 1
0.086269094604739 0.08528922347879 1 1
0.136148250407957 0.135221224318412 1 1
0.148481156519385 0.147209853007106 1 1
0.184251489366281 0.182247756169224 1 1
0.121719165898845 0.120766825992137 1 1
0.268177415332849 0.265424729369984 1 1
0.246238775191513 0.243375376264297 1 1
0.0491321471691982 0.0491127166899315 1 1
0.220520462336907 0.218372893463477 1 1
0.2222619849891 0.219903734393472 1 1
0.0922617742364382 0.0918611142342376 1 1
0.239201616369707 0.236866395462403 1 1
0.156274242980698 0.154609568245876 1 1
0.264682668928634 0.261872133486662 1 1
0.284006149295402 0.281336062369035 1 1
0.202774811510004 0.200624196763734 1 1
0.193720516955266 0.19193578855235 1 1
0.186533138957887 0.184705504333941 1 1
0.118013359805678 0.116707731826307 1 1
0.273393086580282 0.270982095552853 1 1
0.27251319277746 0.269129993747612 1 1
0.189925819295106 0.187844024423468 1 1
0.150151256221845 0.148431658163447 1 1
0.132112815095926 0.130931528321012 1 1
0.180349973160718 0.178539978703948 1 1
0.177926638585715 0.175827402219459 1 1
0.185225811539588 0.183279137151911 1 1
0.0694486772457051 0.0684079027159876 1 1
0.241963534240205 0.239542769892504 1 1
0.0801771451216629 0.0793272938702745 1 1
0.332590383607997 0.329572816277719 1 1
0.235928622424375 0.233826132233237 1 1
0.197567616117358 0.195086391360472 1 1
0.112564266047857 0.111557238405297 1 1
0.225019357026172 0.22243464791839 1 1
0.224263612191356 0.222165503793862 1 1
0.0396830688132029 0.0389365206268806 1 1
0.27294861686083 0.270039609197765 1 1
0.247901887297491 0.245353163411548 1 1
0.274561055368684 0.272173749518175 1 1
0.286222294557929 0.283189708787935 1 1
0.158720826882019 0.157154109090523 1 1
0.349522070726869 0.346245177594257 1 1
0.259483648410592 0.256629702735762 1 1
0.282055077695535 0.279456234335472 1 1
0.105593545602581 0.104219818076217 1 1
0.211875530932394 0.209792487745611 1 1
0.106546870331618 0.105502123337563 1 1
0.319979236296796 0.317350551214287 1 1
0.154345825804674 0.152904043468774 1 1
0.291009240570245 0.288062139634488 1 1
0.0814385105774511 0.0801890790474792 1 1
0.169973531283721 0.168414485740315 1 1
0.203423567070176 0.200978662180479 1 1
0.209012255525684 0.20679074554316 1 1
0.343609831559134 0.340221143886076 1 1
0.115053518687433 0.114211820370366 1 1
0.235879376108367 0.233446339736737 1 1
0.140405224115167 0.139245924672466 1 1
0.254433736730662 0.25176800257023 1 1
0.231350717734692 0.229182525503515 1 1
0.197392823590528 0.195286043285381 1 1
0.120973429001606 0.119724473966158 1 1
0.316192337900094 0.313211010084683 1 1
0.282646510030174 0.279975819157236 1 1
0.217722641820495 0.215827501235166 1 1
0.260807270866104 0.258279574242704 1 1
0.22766311629502 0.225508156293186 1 1
0.286093675148742 0.283302326888211 1 1
0.281304164569359 0.278594192570937 1 1
0.254028354146885 0.251567341922275 1 1
0.119945816724032 0.118796287209949 1 1
0.199982994247798 0.197961357852571 1 1
0.162195943116249 0.161023110996477 1 1
0.136421905154334 0.135162861247603 1 1
0.304919954519169 0.301865556734389 1 1
0.196968352857723 0.195002068226314 1 1
0.0684826482795293 0.0684284154066165 1 1
0.144180942635935 0.142705475144412 1 1
0.205637910833387 0.203512945646427 1 1
0.322923733666551 0.319311030964512 1 1
0.122064278969736 0.120152787556562 1 1
0.189812107178183 0.187902077764273 1 1
0.203176130152093 0.201219953269798 1 1
0.175624968865926 0.174035635319191 1 1
0.268015168184204 0.264923036385847 1 1
0.119403405497865 0.117595320415497 1 1
0.213387422744563 0.211663842711943 1 1
0.301889950741132 0.299294561199933 1 1
0.130017348509624 0.128533323041278 1 1
0.146201692574641 0.14448424289859 1 1
0.164812067240786 0.162923266976536 1 1
0.210479064466162 0.208645377344098 1 1
0.276284532417003 0.273539394297507 1 1
0.202141527606941 0.200057336596548 1 1
0.182764699224531 0.180991352027919 1 1
0.0717580368659423 0.0708450937959936 1 1
0.0609987498293564 0.0599827952026571 1 1
0.224801437152496 0.221992453199061 1 1
0.185426113824752 0.183711231268929 1 1
0.170243526061964 0.168640673049511 1 1
0.317780305183832 0.31472579371729 1 1
0.235402068066585 0.233202674106063 1 1
0.213860890074964 0.211875810107332 1 1
0.175640173503445 0.173088086398946 1 1
0.13519420372883 0.134074828896239 1 1
0.258334042194474 0.255495667129719 1 1
0.261034321705273 0.258053573265239 1 1
0.217956382000563 0.215096484368462 1 1
0.322306266489329 0.319221602928517 1 1
0.0574217638839072 0.0570790437946417 1 1
0.198544383988503 0.195773166227163 1 1
0.227511856344367 0.22571266498552 1 1
0.234349963378344 0.231790072656023 1 1
0.325477534003931 0.321975063435909 1 1
0.124549111274832 0.123502361137033 1 1
0.296591726418935 0.293723113426051 1 1
0.259623554650307 0.256974323792226 1 1
0.00299157835580618 0.00328097750244281 0 0
0.14095783537132 0.139752329738845 1 1
0.181402557493256 0.17992873994715 1 1
0.225368453161589 0.223418318647442 1 1
0.229541839061423 0.227173656244497 1 1
0.175970317414914 0.173822214542921 1 1
0.0874648961076099 0.0868295485251115 1 1
0.181205534602625 0.179501702909723 1 1
0.210005269955686 0.207950115178501 1 1
0.322866580101573 0.319318484975789 1 1
0.32929590237157 0.325759953431419 1 1
0.28144958430407 0.278805109714987 1 1
0.199744381906152 0.197482892118734 1 1
0.229825848356595 0.227692462380783 1 1
0.262166975148922 0.259755858416802 1 1
0.259932406976934 0.257377811671156 1 1
0.223845261533739 0.221291022390927 1 1
0.108327148047375 0.107173682745451 1 1
0.212420773101955 0.209948933968698 1 1
0.237430419950667 0.234855224545721 1 1
0.159102485325292 0.157641981312319 1 1
0.284144380846618 0.281115044518045 1 1
0.280310111809979 0.277446814349198 1 1
0.135576969854738 0.134182508552187 1 1
0.29684202522872 0.293895668503892 1 1
0.347817754421244 0.344235684679663 0 1
0.193360326854068 0.191134214954913 1 1
0.261225648213927 0.258644698347551 1 1
0.202075806136333 0.199870497903046 1 1
0.302843703511553 0.299949443613659 1 1
0.263358722046334 0.261330358855205 1 1
0.195788332651934 0.193936377503191 1 1
0.246540955375155 0.243997930353919 1 1
0.28348974136964 0.280522859148766 1 1
0.0952082965173491 0.0936102679945878 1 1
0.241637350312542 0.239325062972827 1 1
0.252628157274243 0.249989523524446 1 1
0.193438709565086 0.191324651434696 1 1
0.142465107719924 0.141110890194604 1 1
0.244274619478695 0.241614781568587 1 1
0.19068080157492 0.188858201273129 1 1
0.224624018560303 0.222634363917778 1 1
0.171020783940192 0.169120737695409 1 1
0.156550249747143 0.155496836571055 1 1
0.210358335854166 0.208487027221216 1 1
0.141422987129261 0.14032256699273 1 1
0.195912805712807 0.19408994301789 1 1
0.30989249418379 0.306381886171821 1 1
0.28933829155542 0.286430060364057 1 1
0.267716093960764 0.264973269093518 1 1
0.292304092518979 0.289673303275354 1 1
0.273045073535506 0.270292833545028 1 1
0.335146945695708 0.330985695431975 1 1
0.270217461936015 0.267803537506555 1 1
0.219990228483309 0.217680480424543 1 1
0.130730305977992 0.129541924113108 1 1
0.158859394894116 0.157041333806537 1 1
0.242868404147489 0.240267549063225 1 1
0.163187930189316 0.161683796277702 1 1
0.166245983070358 0.164503499851988 1 1
0.0879987394036372 0.0873108634656344 1 1
0.18559862654187 0.183776560751934 1 1
0.0932101879449442 0.0920681012443272 1 1
0.374900186732344 0.370827866655851 0 0
0.338090562425051 0.335435138793882 1 1
0.189770411300743 0.188094317908046 1 1
0.231417590192012 0.229285808186069 1 1
0.130613796700362 0.129319389333994 1 1
0.196357918151165 0.19433262071642 1 1
0.0966902977737175 0.0954005294278869 1 1
0.0120117142912281 0.0114464729796671 0 0
0.198125002450619 0.195633068536194 1 1
0.21412716159278 0.211976048491815 1 1
0.198717096323462 0.196974810738791 1 1
0.157260296251996 0.155705812664814 1 1
0.205564053797753 0.204054192183511 1 1
0.0355957729889475 0.0352922926330746 0 0
0.274415233057827 0.271224711271721 1 1
0.267320048651352 0.264790300021479 1 1
0.265457878184441 0.262748095965298 1 1
0.132119167778084 0.130804108406651 1 1
0.182937065595789 0.181330518111711 1 1
0.144857196966213 0.143694830783718 1 1
0.119464796069094 0.118272157495847 1 1
0.256496502915224 0.254089945272819 1 1
0.232168893144561 0.230050154711333 1 1
0.16868061363381 0.16719198812827 1 1
0.3469416780379 0.343578354645799 1 1
0.145206139939661 0.143755397281419 1 1
0.284028410158965 0.281495652437943 1 1
0.127064932157293 0.125757994407249 1 1
0.177725428323925 0.176020757462952 1 1
0.248129791376272 0.245509088889926 1 1
0.207708216209985 0.205661246204433 1 1
0.164277925193146 0.162889426474484 1 1
0.269145733398516 0.266230031054835 1 1
0.196755776185691 0.194802673015648 1 1
0.325777231922087 0.322054897092294 1 1
0.202681094512255 0.200985518120873 1 1
0.245401153823265 0.243119733252746 1 1
0.187764349488817 0.185896246568596 1 1
0.237038875855009 0.234597505916505 1 1
0.118760869636614 0.117706091148907 1 1
0.249805149008379 0.247342163082241 1 1
0.198887061876049 0.19752629326365 1 1
0.0829468554432392 0.0820354008535294 1 1
0.241991341611735 0.239772568294612 1 1
0.232882333880912 0.230027014106203 1 1
0.382405076738039 0.378722803790286 0 0
0.276833268540611 0.274154375101095 1 1
0.242007692312755 0.239886943760282 1 1
0.131142953309921 0.129811131162574 1 1
0.323519008766618 0.320392903389293 1 1
0.172225021344101 0.170143817054772 1 1
0.191714180871897 0.189976281073855 1 1
0.270329691675155 0.267685056278795 1 1
0.154785124055118 0.153203728287021 1 1
0.04528324927246 0.0447086832035722 1 1
0.0971157932931152 0.0961836910297194 1 1
0.125754622398998 0.124995417707495 1 1
0.0419891379535042 0.0414906497104747 0 0
0.123721071124612 0.122779290867269 1 1
0.11201359858819 0.11044650348548 1 1
0.203353214440934 0.201127050108736 1 1
0.140494100255389 0.139523217083158 1 1
0.258787773692022 0.255878422724698 1 1
0.255985631358616 0.253594925401852 1 1
0.126223358248931 0.124958495301447 1 1
0.298222635439715 0.295656397607007 1 1
0.125540255375022 0.124045728005325 1 1
0.286873925710787 0.283744432719272 1 1
0.17674326147333 0.175137507548806 1 1
0.187285973507055 0.185959484151941 1 1
0.28222043183819 0.279090753636969 1 1
0.241075918784836 0.238460554669437 1 1
0.225227670613137 0.223089053288323 1 1
0.154097128411333 0.152649716434337 1 1
0.256515537304838 0.254388817051829 1 1
0.21206087056402 0.209914588057634 1 1
0.126836458169601 0.125703531150631 1 1
0.182194866277426 0.179661543874401 1 1
0.0646845335577485 0.0641150373770399 1 1
0.299499463857999 0.296601316759048 1 1
0.212153314341379 0.209764133823327 1 1
0.167703766909366 0.166019574826914 1 1
0.268723583745902 0.266389551684681 1 1
0.205528598593721 0.203822458085814 1 1
0.118453922752369 0.117213563524049 1 1
0.155718270230318 0.154407188982518 1 1
0.261886226416351 0.259116283631438 1 1
0.116278648945733 0.115185303093523 1 1
0.169616416344344 0.167629140703986 1 1
0.253889112845679 0.251511065708705 1 1
0.135708536686579 0.134067547635309 1 1
0.129436822793652 0.127387734778227 1 1
0.116843106107146 0.115862873700821 1 1
0.147084386281522 0.145774628721805 1 1
0.1721443390565 0.170609333788623 1 1
0.208367278899352 0.206268011696872 1 1
0.174583440729697 0.172845534017486 1 1
0.318050131328805 0.314058579452908 1 1
0.201769098437875 0.199884508221507 1 1
0.10240461657537 0.101506494587636 1 1
0.323221758250627 0.319828913087143 1 1
0.294287552589776 0.291248682876751 1 1
0.28283917248626 0.279369303783784 1 1
0.0641302643542204 0.0629932319490296 1 1
0.186332152994744 0.184840226389407 1 1
0.152751568345657 0.151208567612379 1 1
0.212736004016982 0.210254841276242 1 1
0.0482977249599558 0.0477535594746958 1 1
0.23676325664396 0.234513490485246 1 1
0.248514589676817 0.246297389226197 1 1
0.197443097454282 0.195040627762348 1 1
0.25948536885523 0.256593496304496 1 1
0.156191945854542 0.154319368718904 1 1
0.244874994074337 0.242148114411012 1 1
0.305326748383538 0.302709208065325 1 1
0.245055077143752 0.242719312244997 1 1
0.205333657920483 0.202644773401064 1 1
0.158141167404072 0.156678092803645 1 1
0.0816582145569377 0.0806878181838433 1 1
0.300644013568702 0.297946048899234 1 1
0.265975205487471 0.263295776631308 1 1
0.14522336761038 0.143716289864138 1 1
0.171014797131801 0.16911957643533 1 1
0.270874754358346 0.268038490921767 1 1
0.20640333390767 0.20457894711635 1 1
0.138304997611655 0.136823179449648 1 1
0.229811882747832 0.227223849017785 1 1
0.0944552182639588 0.0935704204416996 1 1
0.249670179532264 0.247099016407159 1 1
0.165195877428371 0.163056580217762 1 1
0.224961203218962 0.22280989395377 1 1
0.11152510764773 0.110328543021404 1 1
0.300492987934862 0.297457041982527 1 1
0.18132611801795 0.179689940852416 1 1
0.121379207135537 0.120489077313378 1 1
0.117018703798765 0.115782940029527 1 1
0.144627868779914 0.143119528308054 1 1
0.179747871200587 0.177794440727452 1 1
0.381254434999365 0.377693239471648 0 0
0.218675421995489 0.216790038951901 1 1
0.210358471849663 0.208521046178749 1 1
0.197910757731485 0.195431255017658 1 1
0.19622372215326 0.194140138497503 1 1
0.235845917384589 0.233679952672893 1 1
0.268359739118098 0.266206368422132 1 1
0.156540099614057 0.155106046660389 1 1
0.118402511310937 0.117419130975576 1 1
0.17364581034276 0.172191460472537 1 1
0.210309575308642 0.208018900824275 1 1
0.227248579068198 0.225228251388637 1 1
0.285747004705631 0.282748255871899 1 1
0.233020660453805 0.230790034411692 1 1
0.305932619201479 0.303176380878632 1 1
0.250689111995944 0.247567470972722 1 1
0.34014055964185 0.335810512767572 1 1
0.345748578802453 0.342094407730397 0 1
0.203064208436051 0.200684590469759 1 1
0.271372011612921 0.269414898831296 1 1
0.286843113155551 0.284205572052856 1 1
0.174475900254968 0.172764568433917 1 1
0.0217460846307909 0.0215728859779002 0 0
0.238472785491888 0.235893348003521 1 1
0.218061823165568 0.215222712282458 1 1
0.238645824836781 0.236210010037637 1 1
0.0750036549550335 0.0741238025849901 1 1
0.102910374577072 0.10195549731359 1 1
0.229707085398821 0.227411594192609 1 1
0.235197938599635 0.233327525963502 1 1
0.185253477228313 0.183179084703377 1 1
0.197801647554781 0.19590006493448 1 1
0.143431353990424 0.142140316371181 1 1
0.141815743968718 0.140316245041115 1 1
0.23832395063338 0.236119212514065 1 1
0.233048118889116 0.230730412526191 1 1
0.187352015362193 0.185874331322316 1 1
0.171902797114728 0.170197984202366 1 1
0.0670579123677836 0.0663707965777334 1 1
0.0172140390531962 0.016993369417809 0 0
0.140192685451701 0.138828489454788 1 1
0.196743893998741 0.194759242443257 1 1
0.37035907367335 0.365883743384743 0 0
0.238797987056921 0.236163600237638 1 1
0.131622536798491 0.130647074926201 1 1
0.15140721507499 0.15023092146816 1 1
0.21374570324586 0.211357784717441 1 1
0.168827936260055 0.166710467234926 1 1
0.240926281427262 0.238740774205249 1 1
0.173169384123094 0.170850394694064 1 1
0.295218501978553 0.292463346615649 1 1
0.0465364977060955 0.0462204345989587 0 0
0.131651458261406 0.130663044939433 1 1
0.149200771038122 0.147572834127582 1 1
0.214441562429898 0.212259340116491 1 1
0.291647700030897 0.288397383156245 1 1
0.330768749833431 0.327635371531051 1 1
0.0378972601403723 0.0373930255145259 0 0
0.377460589493855 0.373941427455985 0 0
0.0658263519001884 0.0650991201668938 1 1
0.267150395390805 0.26470077460366 1 1
0.0223989579934905 0.0221041313736657 0 0
0.213938443467106 0.211134336403804 1 1
0.169999232993204 0.168274304789359 1 1
0.211800026483161 0.209624123094902 1 1
0.244624683382072 0.242479424886566 1 1
0.145205745685962 0.143996311551785 1 1
0.1856481919426 0.184030715789849 1 1
0.194500271173919 0.192625654556906 1 1
0.158227853920521 0.156512675071601 1 1
0.325818904271518 0.322860773476349 1 1
0.218301484844635 0.216426027242705 1 1
0.306021321420119 0.302704278444369 1 1
0.289944636024966 0.287062284965298 1 1
0.0910488498479659 0.0902774102973648 1 1
0.178824918087803 0.176593679021373 1 1
0.132151410900378 0.130357387863443 1 1
0.123880634535893 0.122625929251392 1 1
0.122143786206145 0.120848409762179 1 1
0.235552120007888 0.233375251297237 1 1
0.148466219273376 0.146982111807751 1 1
0.151393139723403 0.150228932967815 1 1
0.235666351912392 0.232960318672556 1 1
0.133569606678505 0.132367793391488 1 1
0.105855824316605 0.104521865464474 1 1
0.137844807327673 0.136475337417252 1 1
0.176505052611585 0.174781975948581 1 1
0.278111592798299 0.275182515863855 1 1
0.219065384987856 0.217212657218534 1 1
0.209434947492572 0.207325270317099 1 1
0.0835764525296639 0.0826774230167744 1 1
0.268168861340641 0.265496631162588 1 1
0.0292211248085615 0.0289138077866442 0 0
0.125525589566984 0.124270046948568 1 1
0.21185717798726 0.209962355300598 1 1
0.283051936078214 0.28086299408092 1 1
0.0912732080867429 0.089890722042768 1 1
0.226494638370037 0.223955914817758 1 1
0.136819062969986 0.135260750959634 1 1
0.210354348211445 0.208293054853176 1 1
0.17038252596753 0.168815285306113 1 1
0.222216078895904 0.22003820401026 1 1
0.274743659838818 0.271957708916938 1 1
0.20502355555181 0.202455148131206 1 1
0.135489513175973 0.133804978561686 1 1
0.375257201288426 0.371603096634406 0 0
0.13426338835069 0.132944813117933 1 1
0.201198428554109 0.199112152203284 1 1
0.0842344421250869 0.0834459543776534 1 1
0.209805084422033 0.20778652670127 1 1
0.177024082085287 0.174732190056081 1 1
0.123173083016799 0.121820287513529 1 1
0.167554480554232 0.165866161902836 1 1
0.197137652696753 0.195274691429201 1 1
0.274908778286529 0.271960369718366 1 1
0.358689975591715 0.355556544671325 1 1
0.132772835436178 0.131458526631285 1 1
0.135987430721173 0.134789888149231 1 1
0.242068184037585 0.240095497779474 1 1
0.186825389881298 0.184659016416441 1 1
0.245672339460634 0.242964202359832 1 1
0.334926761163686 0.331556322529207 1 1
0.281615056273673 0.278979798204466 1 1
0.124101841988311 0.122874379767713 1 1
0.126700293718125 0.12539014854803 1 1
0.246177528730514 0.243910383426891 1 1
0.38405952478515 0.38017414986342 0 0
0.269869747812837 0.267132171270375 1 1
0.167812784083626 0.166268698861002 1 1
0.283894064060877 0.281342693099051 1 1
0.228984227775296 0.226575288217017 1 1
0.354022055415973 0.351089002802982 1 1
0.154768360549381 0.15326122067141 1 1
0.272081100662042 0.269794138679766 1 1
0.19863045033787 0.196541180179597 1 1
0.194730590909412 0.192795788887566 1 1
0.350693795346036 0.346956125556054 1 1
0.17998326286543 0.177937250426222 1 1
0.181298450190728 0.179643436072537 1 1
0.0509720304339081 0.0503640903821735 0 0
0.0405142588580052 0.040324403456759 0 0
0.277145659739877 0.274498603689403 1 1
0.137408519423948 0.135973276903891 1 1
0.275386495610092 0.272783089520225 1 1
0.299796065534079 0.296829968690719 1 1
0.296679836292514 0.294171068702213 1 1
0.162667654832518 0.161069868481336 1 1
0.309306152148561 0.306288124922149 1 1
0.235964727676654 0.233522514094791 1 1
0.13822176694215 0.137008033209168 1 1
0.19968461473745 0.197915535990485 1 1
0.284449489856467 0.28145221594688 1 1
0.178287343074573 0.176731110803302 1 1
0.280908073315204 0.278522350387755 1 1
0.234718312436869 0.232808419314743 1 1
0.21590725291375 0.214357572983307 1 1
0.0776314635468219 0.0767163768665385 1 1
-0.0322437755903029 -0.0318254661493942 0 0
0.285122769065259 0.282994796792705 1 1
0.132673177759198 0.131263660444731 1 1
0.184650903423665 0.183036511092567 1 1
0.097716320599473 0.0965362203191864 1 1
0.321865791576498 0.318915767864755 1 1
0.0980797664168444 0.0972421914433696 1 1
0.164340969092153 0.162787266471844 1 1
0.292513263403345 0.289604893158746 1 1
0.266209376570886 0.263072468948413 1 1
0.323218864262032 0.319769833854249 1 1
0.129518147950003 0.12866745061434 1 1
0.223708718299421 0.221176003730952 1 1
0.150529961413033 0.149139295373495 1 1
0.236264917118542 0.233788129704485 1 1
0.177462610641535 0.175884814572275 1 1
0.117882264981561 0.117375287340194 1 1
0.161789504240994 0.159631229487006 1 1
0.185754354924413 0.183894842825209 1 1
0.131939557680295 0.130852392544682 1 1
0.176161032387166 0.174572611986254 1 1
0.136736532981685 0.135575694919783 1 1
0.165347613124484 0.16368111528071 1 1
0.171867795133091 0.17034800174045 1 1
0.227825004246895 0.225495244322725 1 1
0.255926449796966 0.253757882520549 1 1
0.2333773157906 0.23102603366036 1 1
0.0149858921420131 0.0149214638786389 0 0
0.301742273010533 0.298733149044705 1 1
0.150055917468916 0.148632926315733 1 1
0.268838357745479 0.266287500726517 1 1
0.0922127007171263 0.0911781328158782 1 1
0.268688793985243 0.266285017113641 1 1
0.180116176260173 0.178274069092101 1 1
0.340655015473403 0.336623339245827 1 1
0.275917102804295 0.273308320290902 1 1
0.178048098558526 0.17624880354915 1 1
0.0995439558064156 0.0981693914035534 1 1
0.178268727227601 0.17531565346926 1 1
0.211206912912458 0.209260368625253 1 1
0.179020640884156 0.177145336634958 1 1
0.211447668538437 0.209203456308339 1 1
0.248618811245373 0.246302846952093 1 1
0.14721702342487 0.145661111651659 1 1
0.228245639102827 0.225985393229273 1 1
0.210759567892291 0.208444725950332 1 1
0.0636249772586215 0.0631446464602715 1 1
0.12167466886442 0.120566122443924 1 1
0.250128679298255 0.246996660418162 1 1
0.271414638422052 0.269080063193267 1 1
0.304985564099715 0.30175338650436 1 1
0.181965283826726 0.179967012700492 1 1
0.0977329592268998 0.0971258192813548 1 1
0.125197375447613 0.123632819355503 1 1
0.236512194687524 0.233932282740994 1 1
0.276154520067955 0.27290990520656 1 1
0.307409225161819 0.30457779989982 1 1
0.3052123637295 0.30171164112427 1 1
0.215259107138169 0.212932335243953 1 1
0.333651592282822 0.330095642277503 1 1
0.181282773656915 0.179543101611119 1 1
0.110625687149035 0.109301039666674 1 1
0.208949622369923 0.206282452520367 1 1
0.306885771198609 0.303854661406853 1 1
0.148751835298171 0.146979896039602 1 1
0.309698933956454 0.306375598793252 1 1
0.18774769180948 0.185874838495038 1 1
0.125256714884132 0.124101489688476 1 1
0.180268785472292 0.178211583294619 1 1
0.235546924182608 0.233475623608471 1 1
0.189652450854817 0.187635364495587 1 1
0.137638184331442 0.136084909103992 1 1
0.232341338510316 0.229938180983226 1 1
0.192965570975242 0.18996172321916 1 1
0.145885295674203 0.144576711728136 1 1
0.33365743620141 0.330510243403479 1 1
0.221496807662008 0.21905966445068 1 1
0.288869900420455 0.285690322216838 1 1
0.182766267594516 0.181247331111427 1 1
0.23856637954511 0.236105459015368 1 1
0.161665607234745 0.160218196462158 1 1
0.163183476043651 0.161339969032529 1 1
0.1359490003503 0.134658229027271 1 1
0.192535035109722 0.19056444928618 1 1
0.0892816368427865 0.0884814731504626 1 1
0.257976967418917 0.25532339821946 1 1
0.360440371452207 0.356743559401267 1 1
0.325827284652688 0.322775195595811 1 1
0.317258966085647 0.314275620405511 1 1
0.0564539846720792 0.0558594796442842 1 1
0.152717916008852 0.151048664429481 1 1
0.164760032760403 0.163242090352275 1 1
0.198431627763536 0.196404364357604 1 1
0.126692232594176 0.125421501557173 1 1
0.183024132546493 0.181322979980377 1 1
0.309910604738342 0.306608793540344 1 1
0.162812309902736 0.162042545403602 1 1
0.160738356551303 0.15923297037874 1 1
0.299306212633218 0.295406865610165 1 1
0.229679551747173 0.227364751724761 1 1
0.132117599637186 0.130944130173002 1 1
0.0781636830634523 0.0772600186745303 1 1
0.240133704440837 0.237102085807461 1 1
0.26139602707312 0.258780987709075 1 1
0.22656756136052 0.223521774294056 1 1
0.279942455088997 0.276932181702173 1 1
0.112760312275847 0.111611660600847 1 1
0.199589000981297 0.197554234850097 1 1
0.232045911578797 0.229923727436863 1 1
0.092632473913207 0.0922483855094249 1 1
0.142395876491327 0.141015157534124 1 1
0.191296187730048 0.189574411274925 1 1
0.175606398878228 0.173879975374287 1 1
0.102104420475275 0.101292520066725 1 1
0.37061285254939 0.366952697287271 1 1
0.165113365076809 0.163197406112374 1 1
0.160182337157814 0.158481439955502 1 1
0.0890265389365643 0.0881923011938427 1 1
0.163674413801491 0.162072211461247 1 1
0.299992783184873 0.296544244343884 1 1
0.135064983297056 0.133650555342447 1 1
0.28081355098089 0.278192994597261 1 1
0.38426971156578 0.380806041285399 0 0
0.191590384316156 0.189682863961799 1 1
0.183969536879169 0.181937330112534 1 1
0.270993637141137 0.268393685231808 1 1
0.318285615397806 0.315829501048203 1 1
0.0650960856471798 0.0646929802934687 1 1
0.298053607226129 0.295155985223023 1 1
0.218962810468487 0.216956666493498 1 1
0.214394444025151 0.212310107324173 1 1
0.181718342436843 0.180251778654078 1 1
0.278967845153503 0.27681508168666 1 1
0.192928566923669 0.191022037031704 1 1
0.22575041435215 0.224075419426051 1 1
0.210698224991598 0.208530375959191 1 1
0.146128766113666 0.144886967873553 1 1
0.130439055760144 0.129200581724183 1 1
0.156259454468642 0.154676164475058 1 1
0.184902752766479 0.183112420572417 1 1
0.166907987765401 0.166004408738917 1 1
0.165877637071027 0.163963077102514 1 1
0.235674722376383 0.233240030296794 1 1
0.159896311724842 0.158823580451647 1 1
0.0557603269661318 0.0556306293495271 1 1
0.234257242436803 0.231754647446181 1 1
0.193518468529977 0.191743256343475 1 1
0.159816683918934 0.158154357491376 1 1
0.0267030909396748 0.0269465208924047 0 0
0.0986632945900228 0.0972685318327699 1 1
0.328089042713685 0.324901765911487 1 1
0.223188342238434 0.220869232332334 1 1
0.0910956122300862 0.090108625430683 1 1
0.148332900202556 0.146871693905635 1 1
0.365274092936715 0.361366697944349 0 0
0.162395703857467 0.160450147325052 1 1
0.175825407595442 0.174348662493662 1 1
0.180096850236027 0.178114916346005 1 1
0.14736961481445 0.146447520206484 1 1
0.301541561546491 0.298466663433152 1 1
0.189136728738406 0.187262185564568 1 1
0.30043636398871 0.2975775940471 1 1
0.180017279562467 0.178449069742802 1 1
0.128348447839323 0.127461617972312 1 1
0.060964537653159 0.0603715055412017 1 1
0.21068361519599 0.208516197822848 1 1
0.120460058734395 0.119204029194997 1 1
0.107236660210778 0.106126735460595 1 1
0.283118748556161 0.280099454047036 1 1
0.250317362800064 0.247752166358954 1 1
0.375213447704367 0.37117744888313 0 0
0.139020015684041 0.138183433033118 1 1
0.207254451693879 0.205335007624225 1 1
0.369524848648777 0.365401036561642 1 1
0.331601898259725 0.328086187370535 1 1
0.242593725531056 0.240311497404067 1 1
0.105434862598273 0.104793935962301 1 1
0.193799946974419 0.191954674768489 1 1
0.144355088250443 0.14306635051745 1 1
0.122285103676808 0.12060278100606 1 1
0.144611578990489 0.143187286477485 1 1
0.118470144064584 0.117069576661664 1 1
0.107182259287072 0.10603406252068 1 1
0.166411485278872 0.164400518430081 1 1
0.222134022822613 0.220218617116152 1 1
0.145869392373805 0.144499172651018 1 1
0.153254872162481 0.151702548216758 1 1
0.209174579030734 0.206805914733125 1 1
0.278766976718848 0.276047427599719 1 1
0.144525326021153 0.143324879160048 1 1
0.19770036484082 0.195953069575997 1 1
0.100293676286287 0.099505425767514 1 1
0.193812708399523 0.191910299056338 1 1
0.271928486826672 0.269805226244342 1 1
0.214017775681223 0.21170230917705 1 1
0.181447304651774 0.179786950744323 1 1
0.17051508592181 0.168889870772676 1 1
0.265522589370509 0.262524483139328 1 1
0.189967567765809 0.188059088976088 1 1
0.251258854406712 0.248765133988055 1 1
0.114211108242241 0.112951759714277 1 1
0.259894666694938 0.257711385119856 1 1
0.13038847386074 0.129341587030909 1 1
0.184945905060625 0.182906389260069 1 1
0.126821436947434 0.125591827953004 1 1
0.222331866172372 0.220126066169566 1 1
0.136011703255112 0.134391543611985 1 1
0.143967120512151 0.142604392118752 1 1
0.129703044555047 0.128071399445717 1 1
0.109185902345286 0.108224273904198 1 1
0.310512527097407 0.30758419252259 1 1
0.11966830241115 0.11831459605776 1 1
0.184175042042857 0.182779271906243 1 1
0.187606271778908 0.185348722834188 1 1
0.221713260837905 0.218772186795507 1 1
0.231305578103559 0.229349398175452 1 1
0.337575183535626 0.334726365251289 1 1
0.160518263259576 0.158964252543671 1 1
0.351781174214691 0.34828296489464 0 0
0.212370232508676 0.209825390364895 1 1
0.187087574997084 0.185100411520622 1 1
0.194097664915335 0.192042040330373 1 1
0.254477423834058 0.251816824844134 1 1
0.181328212478992 0.179539105584341 1 1
0.242968391798309 0.241220674103666 1 1
0.1527435100966 0.151183832465721 1 1
0.225038612514337 0.222483116768041 1 1
0.307834891995466 0.304359075050857 1 1
0.15074778482727 0.149124685346725 1 1
0.188239242689038 0.186454650639619 1 1
0.283942914223215 0.280771032772216 1 1
0.142975310647545 0.141606133958472 1 1
0.218420266147436 0.216709981980084 1 1
0.145364226656896 0.143754688833122 1 1
0.327905638912134 0.324546091131427 1 1
0.213496290211161 0.211451431558804 1 1
0.196272038214021 0.194462267184522 1 1
0.190835051554972 0.189046930887429 1 1
0.224980691865852 0.221622113750311 1 1
0.0983135590978517 0.0972062155039815 1 1
0.195534554795038 0.193788509754062 1 1
0.190002164099612 0.187796535498061 1 1
0.0932731093896095 0.0914250223747154 1 1
0.15394867853707 0.152468687844688 1 1
0.26110673674556 0.258655231822209 1 1
0.125072224168195 0.124272349975703 1 1
0.263348637335777 0.26063750799801 1 1
0.227811937034656 0.225448649900427 1 1
0.126840175938789 0.125651925303791 1 1
0.18129186908613 0.179525097983489 1 1
0.191627462615215 0.190101940752903 1 1
0.108941584872466 0.107579289223783 1 1
0.235718015957024 0.233417065676224 1 1
0.174799815705029 0.173117241529756 1 1
0.225802195892028 0.222771001890482 1 1
0.255866762657947 0.253826796300392 1 1
0.142889845563707 0.141607191940736 1 1
0.120928818778902 0.119706328803307 1 1
0.164079022973597 0.162479331809516 1 1
0.27895039825589 0.276505832005011 1 1
0.208925705380793 0.206769777910984 1 1
0.282398230431584 0.280075663163915 1 1
0.288556122749252 0.285179095695487 1 1
0.139622060772868 0.137783744808679 1 1
0.211438507250468 0.209318396155004 1 1
0.150145407573653 0.148220317296215 1 1
0.236345157073351 0.234018958083237 1 1
0.10881361330323 0.107827495791888 1 1
0.171308593999498 0.169948378088012 1 1
0.256794425704857 0.254642919550825 1 1
0.116779022523191 0.115274043860611 1 1
0.127677181838381 0.126306099764308 1 1
0.172285135888395 0.171047993177492 1 1
0.115735879476413 0.114786311823019 1 1
0.207086174819589 0.205094091789425 1 1
0.141582785422595 0.140436754000676 1 1
0.218551353618697 0.215608867890439 1 1
0.296077399682625 0.293171914590905 1 1
0.223702447828481 0.22130055156805 1 1
0.26819493814755 0.265778641647548 1 1
0.248490819591126 0.24630671010673 1 1
0.18518872908786 0.183118628598895 1 1
0.211067105885798 0.208933955484 1 1
0.15424260986446 0.152612816963132 1 1
0.254545243386872 0.252619324099658 1 1
0.14421221624875 0.142017173629325 1 1
0.0844438929857624 0.0834816485460404 1 1
0.305273107173149 0.302492297620935 1 1
0.155355641578648 0.153558922576553 1 1
0.135336575064313 0.133779255519921 1 1
0.108991913886996 0.107694725718457 1 1
0.148481693132379 0.147120311449337 1 1
0.301577555721902 0.298815137589849 1 1
0.109919919509314 0.108826067601238 1 1
0.1638463214233 0.162663242147104 1 1
0.150182950193152 0.148821328357902 1 1
0.281804332841036 0.279179366590173 1 1
0.204730451006153 0.203241497282088 1 1
0.217023164627606 0.214535114310765 1 1
0.331224158507658 0.327901966533439 1 1
0.22112035679527 0.218984588372376 1 1
0.306979093713177 0.303258683693605 1 1
0.269698174615978 0.267050353111451 1 1
0.132793807350042 0.131242006395168 1 1
0.204531392889384 0.202168356064327 1 1
0.274477299685013 0.271317538680221 1 1
0.147461290973921 0.145937610185565 1 1
0.287387063689067 0.284866582725616 1 1
0.130800977436647 0.129651494549717 1 1
0.118766012345723 0.118296820162137 1 1
0.338509078605285 0.335144588039357 1 1
0.0916779448321808 0.090930845974925 1 1
0.278493602502586 0.276064974732347 1 1
0.12342097786678 0.122187381418866 1 1
0.241813279662409 0.238886208082607 1 1
0.234904825313124 0.232555386773502 1 1
0.177530889971431 0.175536303134765 1 1
0.235470693531993 0.233095986582004 1 1
0.203565430476957 0.201759775345311 1 1
0.130512167377289 0.128503566643381 1 1
0.250012682111811 0.247017333088354 1 1
0.151220775615165 0.149545643903439 1 1
0.111713678685146 0.110575601651403 1 1
0.154313308044678 0.152834212360576 1 1
0.129931380238172 0.128578285807139 1 1
0.19387681874338 0.192795427479906 1 1
0.29819003724033 0.294971128454611 1 1
0.209359990930552 0.207316077879548 1 1
0.142000333573735 0.140405248389974 1 1
0.0961528053627042 0.0947560393662536 1 1
0.0594550377938637 0.0589307500703349 1 1
0.0556646429399879 0.0552127131449133 1 1
0.131263136951045 0.130135506443968 1 1
0.311719791299178 0.308632513250661 1 1
0.199227447957164 0.197384696623045 1 1
0.0526031083331529 0.0520828379166978 0 0
0.259467778078514 0.256826051384711 1 1
0.175407729088823 0.174529703564906 1 1
0.240775313695714 0.238514794472202 1 1
0.119216917134909 0.117818430172477 1 1
0.259667546812376 0.257110371924249 1 1
0.141120782038821 0.139717293833757 1 1
0.109579653109718 0.108756775620599 1 1
0.0282142654210942 0.0279443421622675 0 0
0.305523418396433 0.302594594369024 1 1
0.287901202575177 0.284673519089784 1 1
0.0917213361521053 0.0906671171386891 1 1
0.140280046555509 0.138629392662535 1 1
0.269707764891657 0.267468988946529 1 1
0.183504287739904 0.18171419375365 1 1
0.188497413450928 0.186717013400792 1 1
0.122428588464933 0.121383630016862 1 1
0.166922639136542 0.165518982545361 1 1
0.307223057329204 0.30411056860441 1 1
0.151739077135179 0.150239721010858 1 1
0.16056962772221 0.159188202050129 1 1
0.114965003734344 0.11419929667677 1 1
0.227736621277753 0.225755307712597 1 1
0.216311794932769 0.214121482806893 1 1
0.203391621963295 0.201448006617438 1 1
0.241259051235575 0.238904692200932 1 1
0.228174346052162 0.226115296001912 1 1
0.17432404262359 0.172293571549795 1 1
0.020659457012431 0.0204893940585034 0 0
0.222629924262164 0.220156840733938 1 1
0.0558315072556771 0.0552355246309033 1 1
0.253544557866771 0.251072456353563 1 1
0.324181378101811 0.319995558753484 1 1
0.261242907281974 0.258880413434596 1 1
0.1971341193128 0.194793020974373 1 1
0.228926707416545 0.226472314406568 1 1
0.162463782966335 0.161143679245659 1 1
0.142027559197768 0.14029716630834 1 1
0.175001675639731 0.173149789721755 1 1
0.0645695664076642 0.0638882888606016 1 1
0.23616010373532 0.233334052285083 1 1
0.134030381493647 0.132771739112797 1 1
0.156962125088376 0.155736935526167 1 1
0.177111130479401 0.174830081038348 1 1
0.261453630383787 0.25801501625091 1 1
0.21165743385832 0.209478102056745 1 1
0.17861750445744 0.176979645207626 1 1
0.287273789042267 0.28452276803749 1 1
0.157114465220597 0.155334682268832 1 1
0.133140384022538 0.131733234694693 1 1
0.332343634414355 0.329233702065196 1 1
0.272000351259373 0.26939542894397 1 1
0.115364262048897 0.114224213176694 1 1
0.111566310442847 0.110110112850466 1 1
0.134745890726414 0.133370472555465 1 1
0.369254269807748 0.365669363629463 0 0
0.187560468679058 0.185675044694478 1 1
0.0343835771382661 0.0347376783758462 0 0
0.188600882431001 0.186889648242971 1 1
0.12489585767475 0.124017827730891 1 1
0.236806647355199 0.234260648393961 1 1
0.439202717921678 0.433802390369783 0 0
0.0877888922630375 0.0870655137797186 1 1
0.2946990498878 0.2914192300163 1 1
0.249450721071914 0.246901932503555 1 1
0.274772248897963 0.272207064492653 1 1
0.268330859224653 0.26519103968167 1 1
0.186051170925913 0.184653183753778 1 1
0.190121883607413 0.187952405718231 1 1
0.212609705011404 0.21017019210913 1 1
0.257173035703606 0.254954215671811 1 1
0.189956670082254 0.188351030827455 1 1
0.197629729177917 0.195396128139247 1 1
0.227665363152314 0.225091057897483 1 1
0.262245780225462 0.260066373648635 1 1
0.14444720809442 0.142983268101034 1 1
0.276870175396985 0.273921822176874 1 1
0.232981314973791 0.230086584955946 1 1
0.0868612390100144 0.0861330469903585 1 1
-0.0175679289086757 -0.0174587165198718 0 0
0.392014095236719 0.38779467269284 0 0
0.306682533194474 0.303686877430721 1 1
0.147169016925407 0.145203750861807 1 1
0.277387779352746 0.274940872311725 1 1
0.294553670104209 0.29172029975481 1 1
0.27403415465914 0.27129907913411 1 1
0.230949054634197 0.2285323325781 1 1
0.189619978587555 0.187264357882094 1 1
0.195464604362074 0.193048047433838 1 1
0.187767857534664 0.185759416432088 1 1
0.232572174310187 0.230500805459833 1 1
0.194030307064642 0.192044312803299 1 1
0.109819876034498 0.108461809992744 1 1
0.0821416448151899 0.0810692391832252 1 1
0.25169331881306 0.24920129577804 1 1
0.298660871627648 0.295715224917423 1 1
0.121001730261054 0.119880468510253 1 1
0.0432876139259783 0.0418122834247689 1 1
0.203308051478482 0.200630896432921 1 1
0.253358900492356 0.250716355147582 1 1
0.160485344925028 0.158958177805907 1 1
0.076629757904088 0.075954036726001 1 1
0.209249641641072 0.207231970365597 1 1
0.272410704631644 0.269832054549201 1 1
0.306734352141475 0.304218032247654 1 1
0.347486824915092 0.343478965597369 1 1
0.137021989905232 0.135656000523856 1 1
0.130239912818454 0.128169827300648 1 1
0.189779460488292 0.188122578763446 1 1
0.190579836229205 0.188521202915697 1 1
0.262095680718317 0.259519408133272 1 1
0.121908787558256 0.120600552368529 1 1
0.0770006866595253 0.0762778635229728 1 1
0.14275010688094 0.140406971186579 1 1
0.307958048480942 0.305123515432997 1 1
0.183879663284027 0.182262973618494 1 1
0.30622499097399 0.303154747736219 1 1
0.264250493424394 0.26166081060741 1 1
0.190706219782257 0.188909411168878 1 1
0.273967271198785 0.271211861665363 1 1
0.258745517030226 0.255770011621922 1 1
0.149288334752834 0.14772135060946 1 1
0.144224804134233 0.143109964860712 1 1
0.193912080274427 0.192184931770121 1 1
0.126378378704869 0.125185208107071 1 1
0.154559113137054 0.152834149420942 1 1
0.193271969892961 0.191526934227924 1 1
0.230533053305082 0.22797607788599 1 1
0.365957958675782 0.363069844030443 1 1
0.181303082797231 0.179301815412933 1 1
0.219104535009017 0.216790358563148 1 1
0.224292877144533 0.222154525397361 1 1
0.222204115935096 0.219634378775294 1 1
0.202788563020089 0.200487265352685 1 1
0.260230001824723 0.257609659137253 1 1
0.0905717893670543 0.0900771213503369 1 1
0.217748002036602 0.215663408304232 1 1
0.138522406101866 0.13733135587882 1 1
0.205967643421938 0.203947501451422 1 1
0.144621348455558 0.143088003338032 1 1
0.196743721905737 0.194695781665106 1 1
0.163553571660644 0.161463472147397 1 1
0.176862929373425 0.174933222210123 1 1
0.282071984708762 0.279324322165113 1 1
0.269893890337586 0.267277485916759 1 1
0.196152339741059 0.19362991611713 1 1
0.16366947509556 0.161996698631614 1 1
0.228400850290593 0.226385409535585 1 1
0.127892323523694 0.127450573653341 1 1
0.314765285363479 0.31167723870774 1 1
0.175249846250594 0.173682661455235 1 1
0.166388125856164 0.165291801929593 1 1
0.196450086268281 0.19450962801022 1 1
0.160032226806287 0.158604186539984 1 1
0.137008668181325 0.1358085225125 1 1
0.320857720350354 0.317603737237337 1 1
0.0975132435103957 0.0965977595655384 1 1
0.166638380014843 0.164931550027207 1 1
0.127044696623336 0.126577561727533 1 1
0.134339093483269 0.133053013076787 1 1
0.214834505662736 0.213246962154307 1 1
0.309852998805167 0.306533224014555 1 1
0.160871404159436 0.159801696366244 1 1
0.214013875329692 0.211376021316284 1 1
0.268990336626085 0.266526582238479 1 1
0.121077946675384 0.11992936085515 1 1
0.208854127631412 0.20603919819925 1 1
0.218885677802205 0.216651346526741 1 1
0.112737498988539 0.111589831935225 1 1
0.193550313827586 0.19091193236154 1 1
0.204135036901823 0.20214317874095 1 1
0.181156817172307 0.178624492276774 1 1
-0.0119217694857575 -0.011517464084917 0 0
0.192879755245717 0.19095062053973 1 1
0.165812462164461 0.16448471984374 1 1
0.266162489511777 0.263434071798347 1 1
0.202398524414324 0.200593658755407 1 1
0.29742074091831 0.294159175335937 1 1
0.178071885407818 0.176634920615807 1 1
0.265204589389964 0.262309117802583 1 1
0.244500858471683 0.241917512143691 1 1
0.233003797224191 0.230787508671839 1 1
0.205192156725178 0.202666020207437 1 1
0.232163424387784 0.229538640621604 1 1
0.116641299864222 0.116428560525663 1 1
0.275139772133508 0.273009379970787 1 1
0.139075334287349 0.137310033151291 1 1
0.101374335402307 0.100593437482049 1 1
0.251077935921214 0.249148956247072 1 1
0.0152770712579985 0.0152744541535718 0 0
0.254472643647719 0.252288818715819 1 1
0.124244323447768 0.122867202888672 1 1
0.105530600384224 0.104094227271165 1 1
0.148861695451744 0.147551036705517 1 1
0.213783423958807 0.211730689940175 1 1
0.181476793334698 0.178994748639505 1 1
0.259640210763123 0.256422089142878 1 1
0.137969156510165 0.136867203115732 1 1
0.250453401698281 0.247866871403814 1 1
0.143921936011619 0.142823583531453 1 1
0.199213439412077 0.196705428727145 1 1
0.201940172918987 0.200095259642649 1 1
0.249042598477429 0.246423481299644 1 1
0.199920940630843 0.198116819952373 1 1
0.176272676952236 0.174638023942814 1 1
0.216183156001907 0.213865006270558 1 1
0.154784299344742 0.153191910942124 1 1
0.28377068601244 0.280481463311315 1 1
0.276873229487095 0.273900762755291 1 1
0.281879055714925 0.278709710773739 1 1
0.244766922892686 0.242245818834008 1 1
0.241348770558701 0.238711236838466 1 1
0.104617830571733 0.103703688520579 1 1
0.230738092064336 0.228512765119225 1 1
0.181360411198249 0.179613394242784 1 1
0.211626271758906 0.209640700168528 1 1
0.0440570276799204 0.0440122085257114 1 1
0.168338912739883 0.166658707666719 1 1
0.278028586221019 0.275050102370295 1 1
0.254732402781778 0.252334268120649 1 1
0.243241871485417 0.240781641352977 1 1
0.210203046510365 0.208074215399433 1 1
0.0258579111416318 0.0256081445491687 0 0
0.263396947742565 0.261022780471839 1 1
0.123495031752896 0.122013079360316 1 1
0.234600521231235 0.232468195000141 1 1
0.342069953982957 0.338794646652546 1 1
0.14912575952714 0.147836836550335 1 1
0.130555732779562 0.129486670535829 1 1
0.182268488213824 0.18033010328392 1 1
0.231109457473388 0.228890056651343 1 1
0.233920683958791 0.231723456431234 1 1
0.3757151380342 0.370942346514215 1 1
0.341250237307416 0.337904873432667 1 1
0.201982149706555 0.19978368889155 1 1
0.171604914378241 0.170020190846878 1 1
0.195314031903198 0.193662345705393 1 1
0.159141824951767 0.157476812559544 1 1
0.223870824621547 0.221198283128214 1 1
0.0845279896678496 0.083720751477072 1 1
0.168995191235595 0.167722694292941 1 1
0.155735054870973 0.154051869691407 1 1
0.115304175257486 0.11417829725878 1 1
0.213899832962359 0.21165438727984 1 1
0.204777898761046 0.20260253133781 1 1
0.229596624636554 0.227440441126508 1 1
0.2484568968576 0.246214881491664 1 1
0.102265247722185 0.101272409758915 1 1
0.172102541940406 0.170150623743425 1 1
0.25306580107421 0.250690375881581 1 1
0.179880753394646 0.178200587524229 1 1
0.172065502081361 0.17024779195557 1 1
0.0740610392365666 0.0734316750900807 1 1
0.31943204589468 0.316840863745954 1 1
0.0706008826906283 0.0697806545845719 1 1
0.275534354159107 0.272474425309843 1 1
0.306606215058025 0.304275272208333 1 1
0.195003903643457 0.193181556897468 1 1
0.256951970869688 0.25491278787056 1 1
0.201011280360995 0.199264733683201 1 1
0.169554583078313 0.167027528883569 1 1
0.244362187229476 0.241919580470687 1 1
0.242219234374264 0.239694871172372 1 1
0.186333187714671 0.184232176562566 1 1
0.210907874496486 0.209112906776053 1 1
0.180739293470842 0.178912939894758 1 1
0.288015785832755 0.285565017376987 1 1
0.141946159916485 0.140321150512209 1 1
0.0870832958995987 0.0862581992262486 1 1
0.18370796854848 0.18208354720433 1 1
0.16705390647944 0.165572553380962 1 1
0.137731846321414 0.135967838646402 1 1
0.287178848206695 0.284163001936338 1 1
0.284442760140213 0.281879058944847 1 1
0.182086238972173 0.180408425500781 1 1
0.268807238558927 0.266041099165633 1 1
0.229636285814003 0.227561505931558 1 1
0.0683129566465317 0.0680496063412115 1 1
0.0524163502725163 0.0519628598445995 0 0
0.228973348681572 0.22676382160612 1 1
0.226828015883074 0.224757726608813 1 1
0.340041696596502 0.336708922130191 1 1
0.224923542084158 0.222914924412114 1 1
0.215722336330262 0.214116621440685 1 1
0.182548546277782 0.180739977338399 1 1
0.26564111906281 0.262620216112881 1 1
0.306462183241048 0.30360259807546 1 1
0.252223578335243 0.249857753978477 1 1
0.197846926219268 0.19626629300568 1 1
0.242947412699216 0.240629254259451 1 1
0.170089841853031 0.168243852743894 1 1
0.281950467483048 0.27959839856933 1 1
0.26059589269864 0.257962756094093 1 1
0.246171832707501 0.243565309661303 1 1
0.0600465842408076 0.0602912040725485 1 1
0.134628530925386 0.132998093584314 1 1
0.168458683396197 0.166567749766248 1 1
0.192197714423123 0.190177867606977 1 1
0.180932590217638 0.178906244461271 1 1
0.107882047151864 0.107534349551957 1 1
0.0405595034800326 0.0401109227115609 0 0
0.357686611212629 0.354332981692956 0 0
0.101840479861238 0.100919705664001 1 1
0.0788958458348035 0.0779460867603564 1 1
0.222204649817636 0.219716853156041 1 1
0.162766553932083 0.160623284699893 1 1
0.221842956780307 0.219369478471669 1 1
0.262110870692282 0.25973179885532 1 1
0.191393679428539 0.189151286489666 1 1
0.219838077942264 0.217696150869426 1 1
0.200456432455238 0.198688684320395 1 1
0.158150949059675 0.156380029919257 1 1
0.144532874544441 0.143269357162074 1 1
0.101896972037989 0.100704547512887 1 1
0.29185831674676 0.288567492077045 1 1
0.143404355933381 0.142023385262523 1 1
0.0827315241725035 0.0820103747583104 1 1
0.346579256582054 0.343580802717841 1 1
0.222945511196831 0.221290684224797 1 1
0.068785400196228 0.0680821655875103 1 1
0.127849295509563 0.126529809008501 1 1
0.0964068982232376 0.0954457737921737 1 1
0.123448595686331 0.122406764336924 1 1
0.258918853602995 0.256271931119784 1 1
0.239782354532253 0.237313193497911 1 1
0.144657761047673 0.143343309961038 1 1
0.251959835527502 0.249129132612276 1 1
0.267676636654073 0.265020360770534 1 1
0.287878131859108 0.285130590321711 1 1
0.00364367302507237 0.00385843287954102 0 0
0.141589628408674 0.139427462476389 1 1
0.223982597069161 0.221882196789104 1 1
0.0519909939074982 0.0513528551125406 1 1
0.0188367558227225 0.0182215773402758 0 0
0.178282182423956 0.176765072414927 1 1
0.298719202275008 0.2953347518032 1 1
0.224436149164927 0.222029398509862 1 1
0.153521514988003 0.151806303161606 1 1
0.109810568949768 0.108766803913118 1 1
0.184908938676506 0.183121059220163 1 1
0.145617250732962 0.144084593830728 1 1
0.176163085450083 0.174692082727444 1 1
0.22000469275389 0.217391106402767 1 1
0.272204970796921 0.269263041567746 1 1
0.206772086718294 0.20442902286985 1 1
0.20192724398831 0.200092427818287 1 1
0.0583024595874899 0.0568013447334421 1 1
0.259109363238465 0.25661722277032 1 1
0.168925165739685 0.16723472992059 1 1
0.170795112742133 0.169263071574754 1 1
0.204619454770635 0.202867745527791 1 1
0.254430291617275 0.251711014280763 1 1
0.230321442423706 0.228696930592168 1 1
0.287378670924257 0.28432193736249 1 1
0.263943064889781 0.261600868707867 1 1
0.153820675310956 0.15216297247504 1 1
0.081306270556291 0.0811261197182261 1 1
0.213847287840874 0.21166414367734 1 1
0.0784257770517198 0.0775982458951619 1 1
0.135356749456488 0.134073077279605 1 1
0.155531303967008 0.154016567937672 1 1
0.102481593147836 0.101916874392832 1 1
0.257538258981835 0.255266926398728 1 1
0.252005819368741 0.249491407117587 1 1
0.0844954069678261 0.0834722858846652 1 1
0.299470481516542 0.296240915703914 1 1
0.11197451134441 0.11089994091593 1 1
0.199313711159643 0.197556276271851 1 1
0.284462437507626 0.281557123776699 1 1
0.149987058703478 0.14879355291418 1 1
0.224428469175786 0.22235531628527 1 1
0.195038125259296 0.19285171673547 1 1
0.21878512728841 0.21671715227648 1 1
0.261759890182279 0.259289877765452 1 1
0.227761887707535 0.225599355665613 1 1
0.217050035480226 0.215488614304594 1 1
0.228229152458967 0.226395279692335 1 1
0.129597326132166 0.12841478263621 1 1
0.256494276028281 0.254241802340838 1 1
0.222270172436568 0.219851565218697 1 1
0.337253464450734 0.333915002363778 1 1
0.198627588294065 0.196896468771205 1 1
0.107288986930305 0.105998573670553 1 1
0.211349956885405 0.209266244057962 1 1
0.244841298162026 0.242247771032152 1 1
0.201178345553278 0.19879210353566 1 1
0.20833631345742 0.206490518135785 1 1
0.210501058925616 0.207569008521006 1 1
0.178726099874946 0.177256313233476 1 1
0.243329411470447 0.240856241077433 1 1
0.221706308805285 0.219158089457637 1 1
0.155789216832274 0.153937491203199 1 1
0.19243058413811 0.190784953312689 1 1
0.16264202552401 0.160540204196182 1 1
0.249737720141935 0.246920620483941 1 1
0.199712245717684 0.197793226408303 1 1
0.15499069822072 0.153559429402167 1 1
0.214306869260422 0.212494657624553 1 1
0.335875495721956 0.332626159917348 1 1
0.127355877912799 0.126267532386487 1 1
0.221824945619149 0.219133577335774 1 1
0.234682832531779 0.232145859366455 1 1
0.243171669051724 0.240906042656022 1 1
0.154135330074612 0.152518769118691 1 1
0.0975889791975394 0.0973434693448797 1 1
0.13920118792991 0.137769284887124 1 1
0.149769336973325 0.148211340489721 1 1
0.140946211386272 0.139484989428396 1 1
0.104178015910494 0.102762026657334 1 1
0.204116396428346 0.202090147356224 1 1
0.143274938494955 0.141829802584516 1 1
0.220565960727914 0.217911527986431 1 1
0.138179276771509 0.13678639220939 1 1
0.198054997253907 0.196191278635559 1 1
0.121067779062441 0.119871859217253 1 1
0.168488364850141 0.167020562170152 1 1
0.227221662844122 0.224845045118309 1 1
0.274048132087987 0.271539927752041 1 1
0.368830141879996 0.365369787159727 0 0
0.282273466230587 0.279440014361361 1 1
0.15098654716915 0.14932532029608 1 1
0.206103236232993 0.204691036746763 1 1
0.0920206397976872 0.0909579052596817 1 1
0.0803785363477972 0.0795307665551323 1 1
0.248307895701058 0.245533259632244 1 1
0.219960864475323 0.217529740316715 1 1
0.261640277794195 0.257958308586797 1 1
0.0933214601927723 0.0925394787442625 1 1
0.269099751263742 0.266556460407173 1 1
0.19573359813746 0.193576313499775 1 1
0.0937476051744683 0.0928647560665515 1 1
0.284827082887141 0.281259941141807 1 1
0.207229267326062 0.205406439660233 1 1
0.209474182287152 0.207407472813844 1 1
0.12130475128559 0.120577061914766 1 1
0.136422830388392 0.135161866491152 1 1
0.206178837564934 0.203706468601984 1 1
0.239399726184293 0.237053735675289 1 1
0.34226710601852 0.338338703300145 1 1
0.148284827756473 0.146588480876125 1 1
0.156635959503844 0.154817983700982 1 1
0.241502550724836 0.239179418285207 1 1
0.218834629428268 0.216470969540862 1 1
0.224295280916345 0.222100857755096 1 1
0.0973464323117193 0.0960943442508535 1 1
0.166576781909587 0.164274085504913 1 1
0.268892378144944 0.266202636269881 1 1
0.173511253071874 0.172200746763139 1 1
0.205349955916199 0.203384762949012 1 1
0.136119808093587 0.134920698722234 1 1
0.0712782854246072 0.0705942298885748 1 1
0.13356741481821 0.132030422498229 1 1
0.0212724800100782 0.0212320545059065 0 0
0.14787087644818 0.146202967609077 1 1
0.213465310948335 0.211426581939452 1 1
0.192191544276469 0.190342367433901 1 1
0.22609285541751 0.223669786154483 1 1
0.209063156923596 0.206922186856039 1 1
0.122708392940314 0.121476813639728 1 1
0.0699308140687548 0.0690023320222221 1 1
0.226494747869266 0.224019474293033 1 1
0.119315829302645 0.117505055534158 1 1
0.192069847248291 0.190003862624822 1 1
0.0834204924612837 0.0823535942194775 1 1
0.189313774678349 0.188091313347488 1 1
0.262031843715996 0.259544133668769 1 1
0.302413782597729 0.298457371657235 1 1
0.119259679648481 0.118386209235994 1 1
0.254063475335631 0.25165203383441 1 1
0.389083972548799 0.385288307960981 1 1
0.136548123968704 0.135252843773118 1 1
0.19703364651752 0.195274129378901 1 1
0.0564057877600937 0.0558154812316106 0 0
0.220003735873025 0.217808690838816 1 1
0.158042780179839 0.156528804619818 1 1
0.220252409800967 0.218509085137389 1 1
0.241324748468452 0.239335124760115 1 1
0.253049584925913 0.250045793375006 1 1
0.0627298671749425 0.0615595632874291 1 1
0.104194998223761 0.10301861556224 1 1
0.25784622045075 0.254251639942815 1 1
0.276183386672364 0.273759391057174 1 1
0.11959888819119 0.119226028433515 1 1
0.11498366631304 0.113929763183011 1 1
0.264273162864339 0.261895805873258 1 1
0.22777691178899 0.225653957107401 1 1
0.0901494103312796 0.0893535166764075 1 1
0.156008089451593 0.154527796565306 1 1
0.297458719659279 0.294834348674188 1 1
0.166312478465076 0.16457632566948 1 1
0.143063908347468 0.141912907937579 1 1
0.216087236590151 0.214440759431986 1 1
0.384731023831874 0.380799621317532 0 0
0.141827355777903 0.140776139428218 1 1
0.0911635446518227 0.0902113813474333 1 1
0.16678513275554 0.165258752034611 1 1
0.261478280966786 0.258644489932777 1 1
0.206106646891531 0.203965408815427 1 1
0.133175614737274 0.131656332971427 1 1
0.184078353914126 0.182304883593587 1 1
0.373356282277992 0.370171125813519 0 0
0.180091170357934 0.178611724021844 1 1
0.113209071780492 0.112001501773093 1 1
0.215350311178328 0.212961221404508 1 1
0.218920609677146 0.215983337260087 1 1
0.191587014218318 0.189151704389233 1 1
0.240329336797821 0.238093606252286 1 1
0.190200775488585 0.188503775847121 1 1
0.279284078695028 0.276545413110437 1 1
0.145296549888732 0.143769377882014 1 1
0.248142922666059 0.245890956723782 1 1
0.352579437257577 0.349149829900121 0 0
0.253192304103174 0.251050063959171 1 1
0.232399393078955 0.230685660292311 1 1
0.374857722545845 0.369859660787436 1 1
0.298150558081263 0.294825330226605 1 1
0.164043502437601 0.162368143653139 1 1
0.0591698011632698 0.0583820445701676 1 1
0.149735537109102 0.148020329567152 1 1
0.118517564325054 0.117450405610451 1 1
0.181302322959262 0.179645869116687 1 1
0.187070858867117 0.185235204684231 1 1
0.168773036097994 0.166961398565955 1 1
0.151825766507304 0.150238481287765 1 1
0.257609497926362 0.255018966215812 1 1
0.117049607140363 0.115285674648669 1 1
0.19647428735194 0.194351617687632 1 1
0.162956879153564 0.161195132104672 1 1
0.184911084746253 0.183309722001844 1 1
0.147044190196452 0.145376333384357 1 1
0.256752382293117 0.254270094345726 1 1
0.141707949461489 0.140353088824262 1 1
0.185209693542641 0.183364238649216 1 1
0.0427075397829587 0.042306752140003 0 0
0.159030562566734 0.157429519526861 1 1
0.31128845145659 0.308277786638653 1 1
0.275311820220918 0.272987286237747 1 1
0.162596808982602 0.160830132792402 1 1
0.0915586523667751 0.0906701744801837 1 1
0.161367476864924 0.159800175556182 1 1
0.1311021835639 0.129673729318601 1 1
0.378716679326624 0.375226573323624 0 0
0.264338257226172 0.261581127218643 1 1
0.239576304603376 0.237295557890547 1 1
0.231283543878389 0.229008954842678 1 1
0.109228357887603 0.108511211591568 1 1
0.305147840722765 0.301923553770408 1 1
0.336812708952206 0.333269082685473 1 1
0.24276432022915 0.240386472409505 1 1
0.0966048979552133 0.0954816462361894 1 1
0.169199008836057 0.166850521913999 1 1
0.185377235939427 0.183747022561119 1 1
0.198816940311701 0.196749188361595 1 1
0.189134836196671 0.18678455457827 1 1
0.259517913763379 0.256880197860157 1 1
0.160964603954327 0.159498477330164 1 1
0.159782847820723 0.157918678945158 1 1
-0.0181032866096358 -0.0170476384849 0 0
0.213204293148192 0.210645387267527 1 1
0.0759851699855478 0.0751676327118385 1 1
0.133694422467878 0.132531787706325 1 1
-0.00673280466178003 -0.00669146858488919 0 0
0.182904749214843 0.181043770629726 1 1
0.0811531952096498 0.080230229041934 1 1
0.294506313285145 0.292237752189079 1 1
0.208416713840075 0.206246272928849 1 1
0.283014424872049 0.279783634359707 1 1
0.151945827854623 0.15158313681512 1 1
0.154965111574186 0.154362461351136 1 1
0.092395037259488 0.0918467624270366 1 1
0.101646671050311 0.10065273573513 1 1
0.180023243212771 0.178733027973416 1 1
0.122526951712953 0.121019959606373 1 1
0.0901020695547377 0.0891716076516145 1 1
0.161969505055557 0.160568273208751 1 1
0.257770812099253 0.25512249792248 1 1
0.163753392762708 0.162175646321413 1 1
0.151336043085605 0.149644720171992 1 1
0.184477683800886 0.182436689176158 1 1
0.108688318514964 0.107540632837362 1 1
0.227166985963974 0.224746103999468 1 1
0.191696049774378 0.189962590073608 1 1
0.238942391104376 0.23692863873704 1 1
0.177855954633758 0.175848570505284 1 1
0.132493886157527 0.131132944156221 1 1
0.201065422128213 0.199498993086054 1 1
0.304419739461924 0.301365852416219 1 1
0.240581098944202 0.238037953883756 1 1
0.269332478719473 0.266151858585328 1 1
0.255492086960777 0.252577911889496 1 1
0.316275415379854 0.313016816772048 1 1
0.18119436698612 0.179477201100598 1 1
0.165996843908985 0.164758198642415 1 1
0.113690126878987 0.112476450796017 1 1
0.178969881107133 0.177366039550788 1 1
0.150799347210682 0.149526298132032 1 1
0.294170268868401 0.291071199948507 1 1
0.0488588053478735 0.0483060391801512 0 0
0.173015800325377 0.171256798726485 1 1
0.271351128431477 0.268757411392565 1 1
0.0859968026616827 0.0850836467209772 1 1
0.19844089072936 0.196663641229932 1 1
0.192751140651468 0.190670121169817 1 1
0.163228924688387 0.161515908007532 1 1
0.172619013536128 0.170811078168694 1 1
0.111912559237865 0.110805081175422 1 1
0.120852814346617 0.119735783891618 1 1
0.144835128504823 0.143489038393659 1 1
0.356918197364786 0.352850255905835 1 1
0.149845750527732 0.148207258292769 1 1
0.233758709524843 0.231691325634756 1 1
0.31645186905007 0.313679189583729 1 1
0.189602505942144 0.187654236150758 1 1
0.376199450336877 0.372851041374966 0 0
0.213811260267144 0.211806070138433 1 1
0.250835918627316 0.248267803658702 1 1
0.173104969386062 0.171409848791529 1 1
0.335918509161328 0.333043862464426 1 1
0.0242986115356024 0.0244225285607638 1 1
0.291582249995585 0.28912727758584 1 1
0.167958153712328 0.166401906882863 1 1
0.0407373513825375 0.0409084610895508 1 1
0.244431664642151 0.242036377850634 1 1
0.0486210718160009 0.0483114019486443 0 0
0.216558004649071 0.214366106649325 1 1
0.158148777705098 0.156461111111356 1 1
0.087034284467908 0.0856449959156524 1 1
0.148340488750543 0.146980848099069 1 1
0.212285654778609 0.210529835052619 1 1
0.18214746875325 0.180236899261512 1 1
0.365920842021624 0.362900745715456 0 0
0.109773251257196 0.108540105789568 1 1
0.363943548320039 0.360019193354502 0 0
0.208394065913302 0.206157080248042 1 1
0.257406297413969 0.254682529074983 1 1
0.24245647633226 0.240158145239064 1 1
0.276191509651772 0.273441135411165 1 1
0.0449223782221355 0.0445613574268996 0 0
0.20733943126242 0.205249654252121 1 1
0.325880672660937 0.322045098307248 1 1
0.0723991282531503 0.0714278876149846 1 1
0.112860206680674 0.111732225146462 1 1
0.156348747291586 0.154565553853403 1 1
0.274053557319109 0.27150674552098 1 1
0.300400811035919 0.29744680766151 1 1
0.346947060694588 0.343689349055516 0 0
0.216953833826714 0.214753201617474 1 1
0.147691263957044 0.145573534973709 1 1
0.195975834953808 0.194113890999568 1 1
0.163985542893784 0.162407782362131 1 1
0.210774294471514 0.208424057497225 1 1
0.061930454328823 0.0612751033781947 1 1
0.277237703967946 0.274264077678483 1 1
0.273885822952589 0.271401055155631 1 1
0.0832351391801473 0.0822807760424792 1 1
0.120149958609843 0.118907044974616 1 1
0.239880492694837 0.237709037195369 1 1
0.190191739781761 0.188182233086837 1 1
0.216150818505868 0.213887835785525 1 1
0.313518815833029 0.310497323627771 1 1
0.0056919932764339 0.00558780310548452 0 0
0.146125731909645 0.144231498026899 1 1
0.21798988456619 0.215899945931561 1 1
0.113964799561647 0.112602479219535 1 1
0.175796971003358 0.173761132890948 1 1
0.176939968571697 0.175373708255693 1 1
0.22551476808881 0.222874712983271 1 1
0.213208492928569 0.210949313587978 1 1
0.154793010635142 0.152683953999178 1 1
0.255222971156748 0.252646283269625 1 1
0.239507336746887 0.236801083603923 1 1
0.234080923298922 0.232015534268987 1 1
-0.0427748663194769 -0.042321503940708 0 0
0.158683490420589 0.156646957895129 1 1
0.158144405547307 0.156454780872668 1 1
0.155276775970452 0.153671057188178 1 1
0.103421132366568 0.102423871154632 1 1
0.146721104301928 0.145259904860785 1 1
0.191498435496725 0.189963264235801 1 1
0.182180297900251 0.179961555028333 1 1
0.221412377450645 0.219296618374569 1 1
0.167139108412664 0.165212767127817 1 1
0.195721240074912 0.194050075783941 1 1
0.206294320554096 0.204366737567334 1 1
0.141421479595381 0.139987640464522 1 1
0.227751711139504 0.225552614931049 1 1
0.234954523702813 0.232299927198138 1 1
0.135391657418977 0.134159136949249 1 1
0.269029710207843 0.265646597069363 1 1
0.285594776235928 0.28301546496813 1 1
0.332767710373005 0.329304131747207 1 1
0.193916696680397 0.192263115364 1 1
-0.00443789016450819 -0.00434812156545785 0 0
0.222344901579501 0.219548976694147 1 1
0.319324980249942 0.316657159389043 1 1
0.194710350477183 0.192811534311097 1 1
0.127972433628479 0.126724681731711 1 1
0.183690673925026 0.18213522724034 1 1
0.249253935833995 0.246313738566731 1 1
0.20151307122312 0.199654343106053 1 1
0.133535659792569 0.132296903582981 1 1
0.271888691283211 0.268824656026597 1 1
0.243131936218434 0.240216098453479 1 1
0.201819504268052 0.199713636665612 1 1
0.291134799583727 0.288055044132765 1 1
0.165301669453366 0.164122696227813 1 1
0.166582623621632 0.164948503195207 1 1
0.226918034648547 0.22474087242806 1 1
0.208620100555666 0.206535433730069 1 1
0.179190147307012 0.177734087008951 1 1
0.0913525835797171 0.0910982285913538 1 1
0.184174110678034 0.182340925990902 1 1
0.203652313677414 0.201635512753671 1 1
0.300886052961655 0.297941441815148 1 1
0.0966665865011168 0.0958213511676693 1 1
0.217369468785383 0.214057712965572 1 1
0.111213607502313 0.110459362007971 1 1
0.169893501978451 0.167692511081383 1 1
0.0782731575835689 0.0775505719197886 1 1
0.261655786380526 0.258929017237839 1 1
0.195018903746933 0.193261847091201 1 1
0.10501138257143 0.103781273573988 1 1
0.264836510989957 0.262530603742958 1 1
0.13578335778504 0.134502703708874 1 1
0.246493420517509 0.244035937594889 1 1
0.143326780353534 0.141570041490356 1 1
0.166431012743335 0.163745690977398 1 1
0.177243944062018 0.175629726970744 1 1
0.26506655788099 0.261544863635362 1 1
0.0737436962243612 0.0729024912045767 1 1
0.248823994315188 0.246211327766157 1 1
0.207743766710073 0.205023672584304 1 1
0.225664698880531 0.223541552427941 1 1
0.305906603639603 0.30302794582696 1 1
0.212831701888646 0.211199737300358 1 1
0.323084541023882 0.320121513208893 1 1
0.348350950521287 0.344489701229592 1 1
0.243336567433336 0.240358772089782 1 1
0.224726609467946 0.222576320755607 1 1
0.234685192843824 0.232303830839669 1 1
0.170384578348938 0.16864969280767 1 1
0.223900004833104 0.221816759795997 1 1
0.250710604286695 0.248264449960961 1 1
0.226071705337656 0.223500581051886 1 1
0.340476818213241 0.337279243870627 1 1
0.319085467936897 0.315382632244672 1 1
0.148227866537964 0.146872879045652 1 1
0.234585984809486 0.232125883910858 1 1
0.148261112267998 0.146747811407134 1 1
0.251327673675804 0.248752107249819 1 1
0.115541991888161 0.114225585290702 1 1
0.238591703002574 0.23548281988989 1 1
0.25960480033919 0.257296645212365 1 1
0.125007882262681 0.123852894760852 1 1
0.23072295384071 0.228170482040192 1 1
0.151944385444361 0.150493092671948 1 1
0.17178277644546 0.169701607993313 1 1
0.171864927370255 0.170161608177283 1 1
0.164265548463568 0.162304005895666 1 1
0.274211233030599 0.271140650614875 1 1
0.313936104356674 0.311055185537813 1 1
0.273213658889308 0.270842532140337 1 1
0.080574226654842 0.0799243130812063 1 1
0.21085411516988 0.208560906558791 1 1
-0.00561320965528786 -0.00571965748148974 0 0
0.0879309200565613 0.0869652062854749 1 1
0.190857900830581 0.189320245459568 1 1
0.213039641816715 0.211016577505142 1 1
0.311763615071282 0.308381588117359 1 1
0.352112533544024 0.348842378844312 1 1
0.248192591656685 0.245608615938202 1 1
0.102955268175943 0.101958451809555 1 1
0.299136712347268 0.296413747570306 1 1
0.323514618810077 0.320302510671677 1 1
0.203350034218474 0.201152650465339 1 1
0.0814657816618818 0.0802185168054119 1 1
0.266541523892964 0.263709730275099 1 1
0.194061843930707 0.191858309890203 1 1
0.215546820405002 0.213785220987807 1 1
0.25003974428379 0.247153147762727 1 1
0.125948168492014 0.124554484385044 1 1
0.195986118141109 0.194142129437562 1 1
0.201990988854124 0.199795287432572 1 1
0.282257727650752 0.279370266055621 1 1
0.152111012290917 0.150567315563275 1 1
0.136020126593719 0.134562230826608 1 1
0.234119815425442 0.231845222452527 1 1
0.213378342476405 0.211130431586717 1 1
0.283580573713564 0.280772424153284 1 1
0.271410259568498 0.268877398471999 1 1
0.295591341967652 0.293121385289351 1 1
0.200162872667388 0.198148084842125 1 1
0.220564088189191 0.218539395881648 1 1
0.0568146369751615 0.0561361612944366 0 0
0.299728772046177 0.297074863236524 1 1
0.313028231561834 0.310107816182901 1 1
0.198468137137614 0.196519082079114 1 1
0.229022789419238 0.226935059674806 1 1
0.144341273482304 0.14276105840615 1 1
0.253505554800609 0.251241995022948 1 1
0.22988126264892 0.22784893320613 1 1
0.276518967497895 0.273626996761327 1 1
0.356474949134258 0.352804502909805 1 1
0.00654859048604876 0.00685185995441423 0 0
0.28606287999871 0.283014604496678 1 1
0.184729970795995 0.18287607405245 1 1
0.151371262588517 0.149681652369847 1 1
0.135480406542007 0.134102539074601 1 1
0.207059212416339 0.204700937108849 1 1
0.25077792022204 0.248234651392486 1 1
0.242535385092881 0.24069880796172 1 1
0.161688155420454 0.159825310151082 1 1
0.285674764879833 0.282486468571702 1 1
0.218382691532089 0.216551756040335 1 1
0.258401938418772 0.255768235366041 1 1
0.311028982277475 0.307286662252036 1 1
0.179887697293807 0.178488490166832 1 1
0.14773683020508 0.146168729033456 1 1
0.186230283011822 0.183989283504898 1 1
0.385772277511524 0.382236201529532 0 0
0.0393763296289217 0.0394663713057121 1 1
0.229836013089638 0.227596154094179 1 1
0.250051029653669 0.247318997576717 1 1
0.202547145807282 0.200760642746247 1 1
0.271825527905889 0.269382380254006 1 1
0.127531251900953 0.126285843946819 1 1
0.182600350244563 0.180779523573704 1 1
-0.0187861057379463 -0.0177783012809466 0 0
0.200444475290251 0.198450002632491 1 1
0.280989223227595 0.278036207361118 1 1
0.184106284559082 0.182426311321534 1 1
0.285385050239604 0.282437517637464 1 1
0.0783499795242152 0.0777208428472394 1 1
0.121032404771572 0.119820294849417 1 1
0.221599299847925 0.219256938727212 1 1
0.218162858547795 0.216194261358734 1 1
0.171334447094806 0.169682396827353 1 1
0.178757467953311 0.176765703022835 1 1
0.259127824974666 0.25662476503413 1 1
0.181495920182939 0.17941595547527 1 1
0.203155782644005 0.201296773188277 1 1
0.232147593746585 0.229920627189507 1 1
0.00404856524580127 0.00392966524015326 0 0
0.273351595907061 0.270298389987321 1 1
0.178672669516744 0.176188474021674 1 1
0.176093660281833 0.174351998141716 1 1
0.244400326981133 0.241807994164679 1 1
0.235498915631011 0.232913251875847 1 1
0.284684767023705 0.282000656884243 1 1
0.267839189596726 0.265141526025404 1 1
0.305895602212337 0.303139028171093 1 1
0.109242377093757 0.10812830714181 1 1
0.245426799018893 0.243182273276541 1 1
0.116710921291342 0.114818121435676 1 1
0.178565472080064 0.176731390607178 1 1
0.123394269533656 0.12212359948736 1 1
0.167911501430615 0.1656533531947 1 1
0.226105068996542 0.22380471922073 1 1
0.277256541748438 0.274846849481704 1 1
0.146600383815979 0.145318628596796 1 1
0.302324434359899 0.299045187231114 1 1
0.148758010720581 0.147442499036564 1 1
0.166969088089321 0.16562835019502 1 1
0.116279470110262 0.115289001855877 1 1
0.180760210293765 0.179114271763607 1 1
0.183760715825452 0.181708417036424 1 1
0.25836816844316 0.255672800460513 1 1
0.149670968107683 0.148432551087403 1 1
0.203661261036849 0.201615836582192 1 1
0.131880554168266 0.131287588863538 1 1
0.162439985560643 0.160837551938447 1 1
0.168208981039679 0.166181125152492 1 1
0.109859300499574 0.10875794298068 1 1
0.322784340038625 0.320047318730045 1 1
0.241603638394088 0.239505311559434 1 1
0.134745763099252 0.133398447277975 1 1
0.283992822213721 0.281124486453091 1 1
0.0928174803460011 0.0920006247985562 1 1
0.339225185701791 0.334833994294136 1 1
0.273159812165499 0.270626012888564 1 1
0.239737934409907 0.237360484549191 1 1
0.34901695357943 0.345618040674876 0 0
0.222282565649911 0.220834770933235 1 1
0.162608591928501 0.161044540471581 1 1
0.200407044319921 0.198462820530125 1 1
0.188569603746432 0.186797385283021 1 1
0.181614819373531 0.179892437146424 1 1
0.0485451606719787 0.0484269260125839 1 1
0.233496689399406 0.230203377569321 1 1
0.157004031244852 0.155583385098538 1 1
0.315305874224953 0.311516390418557 1 1
0.112153051697749 0.110791202034731 1 1
0.305170400793962 0.301722374249846 1 1
0.169880410574672 0.168145103445106 1 1
0.238146269554198 0.235723514288851 1 1
0.237615360642155 0.235875335412963 1 1
0.245655098092073 0.243409096240775 1 1
0.0530474607698297 0.0525459329843651 0 0
0.0754497040781658 0.0745795128083186 1 1
0.198542033601432 0.196988751478025 1 1
0.171341255648432 0.169453980892968 1 1
0.0787287778878657 0.0772485462337805 1 1
0.174352920767021 0.172535509653981 1 1
0.121387064602805 0.119599758462037 1 1
0.302460960069415 0.298981270891231 1 1
0.298419514979224 0.295164960718496 1 1
0.178578890694266 0.176860983032337 1 1
0.245897656185493 0.243424348625562 1 1
0.143947860293913 0.142506341510731 1 1
0.189271567515051 0.187355066377525 1 1
0.118477979964221 0.11753682528914 1 1
0.214821814498086 0.212493013617317 1 1
0.239120555275675 0.236617028181683 1 1
0.193691909110932 0.191655597164894 1 1
0.196848472644093 0.194524679228245 1 1
0.238451263853172 0.23550441107669 1 1
0.0335040286972656 0.0331900654906596 0 0
0.243670501180403 0.241410613449465 1 1
0.228242761600943 0.226061069473078 1 1
0.238089110088469 0.235541273273269 1 1
0.130044294458896 0.128592844351837 1 1
0.171789161083569 0.170203410657922 1 1
0.173673295726134 0.1722186340009 1 1
0.147453281464878 0.145889307202715 1 1
0.186284155063555 0.184862889544352 1 1
0.262667501884091 0.259335362958944 1 1
0.102236285319452 0.102149422515275 1 1
0.192680358567169 0.190156852286529 1 1
0.175905472169309 0.173942688104335 1 1
0.169076281484624 0.167109688271093 1 1
0.131755885795057 0.130544495806578 1 1
0.152026207128306 0.150553277019461 1 1
0.266973669830196 0.264435487539996 1 1
0.249087304591768 0.24673417654207 1 1
0.282732165440102 0.27922178393447 1 1
0.209364713137074 0.207684681319997 1 1
0.186327189635233 0.18461361911376 1 1
0.194249142247437 0.192224767065448 1 1
0.122093780853947 0.121122429111543 1 1
0.230567469684969 0.228921389069325 1 1
0.0875636750587155 0.0865619365588937 1 1
0.264786544213206 0.262227850609615 1 1
0.238988859718363 0.236620209833836 1 1
0.260779947560675 0.257571628095834 1 1
0.333557243103148 0.331043010709561 1 1
0.162126694162652 0.159976690212399 1 1
0.261801971912299 0.259061448137861 1 1
0.218162440613708 0.215744273530817 1 1
0.227591869639562 0.22484973326354 1 1
0.423137758253394 0.418426624183361 0 1
0.25646072363722 0.253837037401909 1 1
0.173025257817403 0.171094373332504 1 1
0.177066179589972 0.175627272391778 1 1
0.295521369457339 0.292706589900518 1 1
0.246705164660926 0.244369355111506 1 1
0.244726523782104 0.242342057276436 1 1
0.256367287073403 0.253471706847441 1 1
0.22746439543678 0.225316202846414 1 1
0.104342757871631 0.10317144627111 1 1
0.200666603760017 0.198574084570301 1 1
0.344485517815372 0.341171909760211 0 1
-0.00522279574556894 -0.00517568987920649 0 0
0.267501557317482 0.265095660332428 1 1
0.285751289706392 0.283399141292747 1 1
0.19204868055602 0.189793603428926 1 1
0.29876553404722 0.295803774449687 1 1
0.333625628285152 0.330113969495414 1 1
0.112658798966546 0.111771048903569 1 1
0.0833653694406892 0.0822224696707099 1 1
0.279829720936224 0.277137384821331 1 1
0.156598645560082 0.155397439911219 1 1
0.187627075861038 0.185758432997996 1 1
0.090494391686794 0.0896335717457611 1 1
0.198606024735521 0.196687179688971 1 1
0.228148203009263 0.225723316705247 1 1
0.118583069632571 0.117728483112272 1 1
0.115331386213113 0.114282226078702 1 1
0.280877932788418 0.278130800196151 1 1
0.0912097864034367 0.0903613482906422 1 1
0.112959602736282 0.111940432381051 1 1
0.0347600235656156 0.0345802981666343 0 0
0.090620179453603 0.0896607537188459 1 1
0.313008435963303 0.309949798348768 1 1
0.0622047007051799 0.0616368036263991 0 0
0.119811210872699 0.118789913109535 1 1
0.341643094959133 0.336751238364618 1 1
0.0624089567946136 0.0620530970234625 1 1
0.258683629196475 0.256136056954563 1 1
0.369278197832992 0.365392354408858 0 0
0.300483327258197 0.297408071069654 1 1
0.223108082887501 0.220322859444434 1 1
0.169540829785218 0.167956535870126 1 1
0.270717675585905 0.268716132158996 1 1
0.172061810804361 0.169853620780257 1 1
0.301006336094169 0.298288576462397 1 1
0.179744492373172 0.177689808684267 1 1
0.27707156406534 0.274029196638528 1 1
0.16925558041467 0.167829442911254 1 1
0.168955278287788 0.167492149136114 1 1
0.178847820769163 0.176851725823138 1 1
0.227895070607646 0.225037634379855 1 1
0.108936679740657 0.108413064546312 1 1
0.206221725702738 0.204368484289965 1 1
0.228797906555343 0.2265265209724 1 1
0.307958136585882 0.304749703355342 1 1
0.213981126591979 0.211932966677219 1 1
0.180947453202555 0.178887056783639 1 1
0.153424845241472 0.151807675455478 1 1
0.276511882740054 0.27283105915889 1 1
0.196068887936863 0.193978667777335 1 1
0.11795882839656 0.116983070696583 1 1
0.141331917206378 0.140265031741557 1 1
0.209655867778863 0.208370638621748 1 1
0.125889898483932 0.125294152685015 1 1
0.209043779680244 0.206788788696479 1 1
0.287118650860674 0.284197448689123 1 1
0.142052588747136 0.140651063073722 1 1
0.255527645506866 0.252987426535921 1 1
0.273764600811569 0.271478326539625 1 1
0.291255147414298 0.288372086053663 1 1
0.274024100654043 0.2712091674256 1 1
0.205426298866481 0.203492187426788 1 1
0.15816533426845 0.156588200214448 1 1
0.181078466097295 0.179196502609854 1 1
0.142418557974853 0.141103398877011 1 1
0.171246111606886 0.169641789154612 1 1
0.0896515182630352 0.088949940740863 1 1
0.156678819822245 0.155483862306597 1 1
0.12294745081763 0.121617782054757 1 1
0.250742326893848 0.247382857767309 1 1
0.265164373872835 0.26291208999015 1 1
0.151676470932062 0.150086880874832 1 1
0.23961107993842 0.237357741042968 1 1
0.140269781102356 0.138835953644548 1 1
0.183727891257175 0.181714691008857 1 1
0.212894932804704 0.211020118199071 1 1
0.221252945464384 0.219088098141714 1 1
0.212713566444947 0.210701147173825 1 1
0.270789214615152 0.268161595163811 1 1
0.254890564545942 0.252314462547074 1 1
0.229877242792287 0.227703763467285 1 1
0.129758157743545 0.128329975536978 1 1
0.133791790960957 0.132451149831884 1 1
0.182511896800009 0.180712961415573 1 1
0.154199378261706 0.152766811492436 1 1
0.20472127966483 0.201542181581059 1 1
0.255743510091602 0.253169752360619 1 1
0.215695198137641 0.213619608094119 1 1
0.307508446295179 0.304832981815727 1 1
0.117445106303006 0.116575370022796 1 1
0.10652865915807 0.10483682419905 1 1
0.236039723137103 0.234002720825336 1 1
0.158781617111984 0.15728240840201 1 1
0.180433067708977 0.179107236129255 1 1
0.17508425845112 0.173459564179101 1 1
0.156164402565479 0.154515711289633 1 1
0.209803440695349 0.207839507045741 1 1
0.222359293477049 0.220287363710026 1 1
0.209826346950841 0.207472506411628 1 1
0.340932871704133 0.336736770212813 1 1
0.265968841665168 0.263348733143539 1 1
0.11721031213429 0.116074220292159 1 1
0.222555453222024 0.22063555737186 1 1
0.279032679075582 0.276512428546852 1 1
0.16714695048871 0.165742327070301 1 1
0.122350806107886 0.121258393759628 1 1
0.307586386972192 0.303875971844693 1 1
0.172298369576648 0.170259682782182 1 1
0.137660946745849 0.136600369672947 1 1
0.272884829049671 0.270143126476178 1 1
0.330622762011334 0.327338837476983 1 1
0.165455383609372 0.163666981544827 1 1
0.110494445997843 0.109392623985185 1 1
0.196663128041725 0.194356570646954 1 1
0.146067472755625 0.144540614493927 1 1
0.247313439455005 0.245281292829072 1 1
0.0757993650583996 0.075041281217168 1 1
0.227899756181571 0.225486563455141 1 1
0.126954247361617 0.125344507703217 1 1
0.245109815185542 0.242947866014373 1 1
0.210187068042974 0.208157616032158 1 1
0.189709195909406 0.187440651947937 1 1
0.245099290679044 0.242522924555613 1 1
0.124786520431913 0.123663191141541 1 1
0.130027005439419 0.128757743014131 1 1
0.22734984206528 0.224895621640525 1 1
0.229322059319486 0.226302716005585 1 1
0.252142448683971 0.249000915203732 1 1
0.247197259621299 0.245137293911989 1 1
0.226413183908715 0.223893680813079 1 1
0.201638881812591 0.199792138638506 1 1
0.11685393303664 0.116188009893823 1 1
0.154364951006485 0.152741618313317 1 1
0.19391969271132 0.192347099030183 1 1
0.244164936838308 0.241824085306648 1 1
0.237280460513226 0.235159655243429 1 1
0.0131182711442357 0.0129808285571722 0 0
0.285991713967732 0.283263005097069 1 1
0.157642684970344 0.156038798899226 1 1
0.118789065894694 0.118193740456312 1 1
0.259282093572953 0.256795056452575 1 1
0.296847460211147 0.29409730862062 1 1
0.235209116718644 0.232996407101533 1 1
0.277387108376223 0.27467368230574 1 1
0.17540371940839 0.173125163814887 1 1
0.149526148474665 0.147946615103251 1 1
0.147586777370804 0.146062835883384 1 1
0.288707688812608 0.285477459854739 1 1
0.185481544163384 0.183962312783934 1 1
0.214815884507579 0.212519050071122 1 1
0.128965026210668 0.127724733147931 1 1
0.186327648940523 0.184451926775075 1 1
0.241075592729514 0.238812931540847 1 1
0.221879061216103 0.219331909018126 1 1
0.102167259990025 0.101365786734056 1 1
0.334661480818765 0.331005920810062 1 1
0.245334688311486 0.243120790162178 1 1
0.28323003467703 0.280640702807566 1 1
0.0244914977146287 0.0241140531271784 0 0
0.218316683596471 0.215510928130845 1 1
0.105062993979469 0.104474009609381 1 1
0.248125966580671 0.245965106976653 1 1
0.193657779992774 0.19207810908637 1 1
0.230108847462496 0.227635920305641 1 1
0.334541119608771 0.331029295025507 1 1
0.120044006119938 0.11948424621759 1 1
0.202551371667283 0.200674870093144 1 1
0.200219918096634 0.198759259856843 1 1
0.135030088151158 0.133627435241643 1 1
0.245575346492464 0.242949304288531 1 1
0.121744263058071 0.120605035190183 1 1
0.199881416447271 0.197738972388628 1 1
0.199577614094656 0.197653020400397 1 1
0.0529547036718418 0.0533218883450758 1 1
0.179721942234636 0.177261725226419 1 1
0.119711069991517 0.118610591138892 1 1
0.264120843437443 0.261649899302853 1 1
0.269021677472849 0.266725472015337 1 1
0.158982238591432 0.157854866917293 1 1
0.176736918401631 0.174982541006483 1 1
0.244634575348052 0.242311716153136 1 1
0.13133155373969 0.130193595567821 1 1
0.12247899456949 0.121085686163424 1 1
0.193272440669819 0.191371548416452 1 1
0.207331111262395 0.204965582456049 1 1
0.198565213234694 0.197535259701717 1 1
0.281786567073742 0.279097822482225 1 1
0.0787601205959679 0.0774621052123142 1 1
0.0968402237915773 0.0957742182071145 1 1
0.286029475049041 0.283568786679016 1 1
0.207688925941859 0.205723156951521 1 1
0.0879774537510302 0.0871327953312856 1 1
0.192489806743219 0.190749261182723 1 1
0.312271746495513 0.309433082913561 1 1
0.136574708790129 0.135902220263479 1 1
0.126649756524376 0.125563972083018 1 1
0.104857012540739 0.103891130287696 1 1
0.228323699160151 0.225767687259778 1 1
0.158009490769374 0.156494672246755 1 1
0.173784504500992 0.172236055169887 1 1
0.225257700636979 0.222850601315545 1 1
0.226681549263714 0.225070902863506 1 1
0.170751295261704 0.169078543709161 1 1
0.289454074018632 0.286838171920154 1 1
0.187114412371077 0.185791732567267 1 1
0.176259603177671 0.174555705902506 1 1
0.140353545977478 0.139353913670822 1 1
0.250233982579316 0.247327234586467 1 1
0.180230508297979 0.178864028048859 1 1
0.230731108573579 0.228486839208159 1 1
0.161186286908496 0.159813877611889 1 1
0.141038330739575 0.139969247716551 1 1
0.253113705410546 0.249645468328466 1 1
0.177524202052191 0.175722163418493 1 1
0.228933539518743 0.226777489484354 1 1
0.138484104863053 0.137189161780832 1 1
0.164094057469548 0.162611479583342 1 1
-0.00713379098444299 -0.00727309810357294 0 0
0.294062284819861 0.291414984645834 1 1
0.127098799324463 0.125939224341141 1 1
0.0995091164260302 0.0984544123517432 1 1
0.258472312102682 0.255974598705923 1 1
0.278607240800745 0.275791013258226 1 1
0.191704668543275 0.190093973144375 1 1
0.284301702508368 0.280455161727774 1 1
0.296465733744077 0.29347007438729 1 1
0.15165573304013 0.149890326176722 1 1
0.250643836931474 0.248507428961131 1 1
0.244215031928199 0.241622841370012 1 1
0.346439559913078 0.343131121924663 0 0
0.192894948592966 0.191145012359333 1 1
0.177460075863559 0.17554365770449 1 1
0.247478309925311 0.24482663078246 1 1
0.221332276960504 0.218940568614456 1 1
0.347398004908967 0.344154449846304 0 1
0.217361920345708 0.215125927758611 1 1
0.259030814573304 0.25636958545148 1 1
0.116619998149444 0.115419157267929 1 1
0.179185839825227 0.177633239361207 1 1
0.215066929411938 0.212889821479998 1 1
0.294681596759726 0.291674381451411 1 1
0.235174012933984 0.232920579868112 1 1
0.243893750338063 0.241518582029492 1 1
0.224622370216936 0.222635084049634 1 1
0.170292199423711 0.168651858285616 1 1
0.243305713903422 0.240817980993357 1 1
0.140202172479283 0.138718802865022 1 1
0.262295694871693 0.259801254776039 1 1
0.0780355340135843 0.07751407509492 1 1
0.334260733882036 0.331186420252008 1 1
0.176794549055647 0.175270038349475 1 1
0.157119976066663 0.154868535803709 1 1
0.162144162008548 0.161144112401125 1 1
0.30747124037506 0.304583965541487 1 1
0.0908451751283999 0.0901084597577859 1 1
0.0483425961261105 0.0491074469085207 1 1
0.266871643636861 0.264469521428441 1 1
0.35411076663247 0.350485252959122 0 0
0.129742345172911 0.128092586408133 1 1
0.233627499568024 0.230835552500403 1 1
0.343644703787341 0.340243973325367 1 1
0.209155225991102 0.206965298190019 1 1
0.164483595444571 0.163081660907103 1 1
0.339404768381844 0.336232093070431 1 1
0.0487819605715861 0.0478691125987866 1 1
0.125158315883753 0.123820862785705 1 1
0.140815852459539 0.139439603589554 1 1
0.210026207192393 0.20788998664248 1 1
0.0438696642740352 0.0434761958934302 0 0
0.20369342219116 0.201504911216257 1 1
0.28414403225327 0.281124821318912 1 1
0.296116308000452 0.293450803107617 1 1
0.233649000269704 0.231404031620554 1 1
0.329330069256465 0.32584871468403 1 1
0.17063071892025 0.168788626936298 1 1
0.208452706861323 0.206282351983889 1 1
0.203641518001265 0.201404099018513 1 1
0.263793480661325 0.26053673182895 1 1
0.176138209551204 0.174194431637134 1 1
0.243363606435793 0.240958904198239 1 1
0.222074893366094 0.220063502190929 1 1
0.190379295800264 0.188059279932823 1 1
0.158887306651075 0.157549957785788 1 1
0.165895383390437 0.164131762436228 1 1
0.192324444043643 0.190455938930956 1 1
0.181642702402615 0.179789161803055 1 1
0.205696203378605 0.203961481743324 1 1
0.215110598478361 0.212462501764095 1 1
0.268635724253202 0.265499058507473 1 1
0.163407080948509 0.161933632492335 1 1
0.231100017262365 0.228981432576612 1 1
0.275251545831113 0.272445607780389 1 1
0.197796507476071 0.195705749091002 1 1
0.219721393837003 0.217231933205978 1 1
0.238388089242725 0.235646898813225 1 1
0.163843139189721 0.162631490265108 1 1
0.147665756926251 0.14633012991104 1 1
0.320715470699064 0.317635336191074 1 1
0.243501430307635 0.241512333356909 1 1
0.165305717493016 0.163350729269523 1 1
0.161869225279259 0.16018645389212 1 1
0.161297408142494 0.160238426537194 1 1
0.0904686801982238 0.0894331180062244 1 1
0.135178676579974 0.134118523028173 1 1
0.092128446485271 0.0912634482770986 1 1
0.18290262331213 0.181261679198415 1 1
0.181911179628958 0.179682451740978 1 1
0.0844281264267605 0.0842545324783912 1 1
0.196860988626585 0.194315351416772 1 1
0.180429324551485 0.177294342056312 1 1
0.143694335422022 0.14222123866103 1 1
0.360500543389177 0.35691576204382 1 1
0.214960232804351 0.212418226888576 1 1
0.344135642209805 0.340869052426507 1 1
0.225152133426066 0.222949587295782 1 1
0.222576534779742 0.220339525816662 1 1
0.17170555358998 0.170065258095546 1 1
0.213565495537148 0.21057430196029 1 1
0.125611538708222 0.124093114353483 1 1
0.150013085885833 0.148670951307622 1 1
0.169591119526125 0.167830710649306 1 1
0.195805541893807 0.194035807075056 1 1
0.104328719104295 0.103196064244046 1 1
0.0219082856238559 0.0218477866557768 0 0
0.247482152283461 0.244951410528996 1 1
0.111021214966027 0.11018401253792 1 1
0.182366804989951 0.180816893147634 1 1
0.147143068643018 0.145795706469027 1 1
0.154925840788167 0.153387032742714 1 1
0.155968068107376 0.15441280581796 1 1
0.127200848068734 0.126198300389626 1 1
0.274315505806332 0.270750109198319 1 1
0.289144015506851 0.286335783098821 1 1
0.344356415332574 0.341127622941728 1 1
0.266830475301665 0.264403025967804 1 1
0.298459445499406 0.295354475962507 1 1
0.12846894940994 0.126790359861154 1 1
0.198688481080597 0.196873061850134 1 1
0.224783097809079 0.222546512403037 1 1
0.22331494724352 0.22081462691241 1 1
0.187797864635048 0.185783645431713 1 1
0.209023214733612 0.20627588983548 1 1
0.258541084299185 0.256261036773268 1 1
0.410970129277276 0.407038967956189 0 0
0.193483722458138 0.191968143160835 1 1
0.061702813761166 0.0620077388216286 1 1
0.317724991805517 0.314727868837804 1 1
0.19349475868726 0.191475813219394 1 1
0.219556336389219 0.217643463891808 1 1
0.207551132109276 0.205878233110798 1 1
0.136018368557124 0.134784739098865 1 1
0.190005762971971 0.188055801131983 1 1
0.0690206145738438 0.0682528392001513 1 1
0.262746786143981 0.25923394974919 1 1
0.257388646469224 0.255058639086839 1 1
0.235908740558488 0.233824045602485 1 1
0.131412066667206 0.129967270940975 1 1
0.160946819330734 0.159213650058323 1 1
0.0653897167493439 0.0646567952976271 1 1
0.101192105194126 0.100079057147402 1 1
0.187552446085329 0.185478298536328 1 1
0.264826016225366 0.262092732953532 1 1
0.0400574733966587 0.039562697845931 0 0
0.22030418236493 0.218252498098987 1 1
0.250428837380472 0.248016053281388 1 1
0.164115839572455 0.163070945379374 1 1
0.204022881256642 0.202069481916775 1 1
0.157340033358821 0.155894819677387 1 1
0.159380528012631 0.157557886880362 1 1
0.166987497563527 0.165390718147755 1 1
0.134952165221801 0.133399989103485 1 1
0.262342779398104 0.259568078146091 1 1
0.177887373667669 0.175733799381852 1 1
0.25599355080358 0.253438422141337 1 1
0.332881159699507 0.329807423769155 1 1
0.216696069680451 0.214582896497693 1 1
0.188265798299557 0.186218632460812 1 1
0.190395005789009 0.188238859182284 1 1
0.152360324933727 0.150819589569922 1 1
0.10397642804879 0.103136408022363 1 1
0.165817367667286 0.164214979920539 1 1
0.163543050666789 0.162442745883409 1 1
0.135421296456849 0.133138961822132 1 1
0.312856026758354 0.309671772260372 1 1
0.191480551657059 0.189660140390331 1 1
0.184875370086302 0.183134085553464 1 1
0.103798754548147 0.102618715093375 1 1
0.131252052417746 0.130020714772871 1 1
0.218055793573955 0.216050897082627 1 1
0.0402310064117232 0.0393868601406788 0 0
0.0374394481879629 0.0366615459513872 1 1
0.173809168809007 0.171857843440764 1 1
0.138131081261957 0.137107353796616 1 1
0.11419011781027 0.112868901248562 1 1
0.217483358099891 0.215181820171041 1 1
0.105651656479549 0.104453856591054 1 1
0.120440302317194 0.119103176235824 1 1
0.185627384351205 0.183848467063145 1 1
0.267040241215286 0.26449267284251 1 1
0.0857366913750064 0.0849907164871266 1 1
0.14974746758412 0.148414181108344 1 1
0.241752506883599 0.238955218757878 1 1
0.0577960832974982 0.0573117918704173 1 1
0.179593042239475 0.177702462773441 1 1
0.184825594966927 0.182911446782125 1 1
0.217364060815219 0.215453771930279 1 1
0.366978016431506 0.363026150597424 1 1
0.205856544757824 0.204562168722028 1 1
0.283138338440447 0.279348750461803 1 1
0.222632993637999 0.220322810382948 1 1
0.279769760888117 0.276743268383695 1 1
0.17606009757917 0.174111701428328 1 1
0.146434314243308 0.146027812426453 1 1
0.190220081524057 0.188185714790904 1 1
0.163896425659541 0.162328651156886 1 1
0.0343365705789262 0.0340468455490052 0 0
0.219954390129441 0.217865098057424 1 1
0.279488157975577 0.276306514650271 1 1
0.0806186898046403 0.0798553772785179 1 1
0.112679092652243 0.111698202303382 1 1
0.142859368238125 0.141742343981977 1 1
0.178848376920268 0.177180331013162 1 1
0.120070910154466 0.11885446210247 1 1
0.195309706858874 0.193281842760445 1 1
0.166520933978787 0.164710611820559 1 1
0.273345534339033 0.27067402281921 1 1
0.111187078836124 0.109267359552768 1 1
0.201755724186865 0.199774484114602 1 1
0.134013984286544 0.1326758104467 1 1
0.313206911682131 0.310229777851993 1 1
0.0627142854930043 0.0621481438660823 1 1
0.160806188237927 0.159154570726654 1 1
0.302327037299193 0.299584779817578 1 1
0.230046283149689 0.22786119752364 1 1
0.111471622295172 0.109888008510387 1 1
0.135002506726899 0.133688374252254 1 1
0.255839092295214 0.253053357952469 1 1
0.262286437143247 0.259575520512116 1 1
0.373795442495518 0.369542788268887 0 0
0.23206149292235 0.229756289021442 1 1
0.228922945999919 0.226975832938066 1 1
0.235735093054143 0.233215619765905 1 1
0.247986491481857 0.245732986095522 1 1
0.325605215873103 0.322228976895106 1 1
0.151932269815335 0.150469963166821 1 1
0.134176305790791 0.132657693138032 1 1
0.149538770008827 0.147965034695689 1 1
0.172077319541784 0.170482182177125 1 1
0.313791326709064 0.310289936736475 1 1
0.140039191835819 0.137932533010464 1 1
0.226763462475269 0.224763759780606 1 1
0.178835242299019 0.176974083318353 1 1
0.225978769233913 0.22318799062258 1 1
0.25733480257102 0.255041823992783 1 1
0.20384210681675 0.201400750239292 1 1
0.263388640814024 0.260608419007155 1 1
0.305324540507611 0.302482499770372 1 1
0.351392855189872 0.347771339534794 1 1
0.253599700782412 0.250983229879997 1 1
0.141084270125601 0.139536199072654 1 1
0.209113264685281 0.206952063748865 1 1
0.140620486855696 0.139089908381657 1 1
0.200413483848864 0.198216689784739 1 1
0.291137965398989 0.288237146892393 1 1
0.1817152088177 0.180987084237724 1 1
0.0554346270108459 0.0549282742637702 0 0
0.267407314638301 0.264523866235003 1 1
0.0929892694128137 0.0921697499622541 1 1
0.0393472538953955 0.0385716235757709 1 1
0.299809540634218 0.297426312537865 1 1
0.357983501125512 0.354575680238906 0 0
0.150323664545324 0.148346359509187 1 1
0.0465088412084924 0.0461376375522318 1 1
0.290762333454792 0.287519688963602 1 1
0.221695986758408 0.219281204129392 1 1
0.185121486065532 0.183443515871381 1 1
0.242572682773331 0.240375523690658 1 1
0.212227074886839 0.209798080466804 1 1
0.290891098032458 0.287798861363787 1 1
0.197146121186778 0.195297165145458 1 1
0.199643224419662 0.19768205900931 1 1
0.0529704516863298 0.0522887513578493 1 1
0.27675315980355 0.273874104895811 1 1
0.20820719899223 0.206096700580419 1 1
0.224087642661765 0.221682465632835 1 1
0.268296649128566 0.265789990539206 1 1
0.282049930242269 0.279466618214145 1 1
0.262984848346313 0.260777297491519 1 1
0.20002213756335 0.198093172930481 1 1
0.198102928931657 0.196109529295145 1 1
0.101746895143339 0.100693365761936 1 1
0.187184496787606 0.185128261304993 1 1
0.180927801665735 0.179282509466273 1 1
0.219073320658729 0.21697983831159 1 1
0.063525914637447 0.0630552841301294 1 1
0.134024353804744 0.133438126653133 1 1
0.140129239960035 0.138555138175089 1 1
0.181441343374473 0.179582034999318 1 1
0.266993884489151 0.264475674103343 1 1
0.193609419579183 0.191849867551813 1 1
0.256026046300085 0.253376895433873 1 1
0.264205583240001 0.2614838780673 1 1
0.0533059804238079 0.0531406340566861 1 1
0.251710568133164 0.24901427251222 1 1
0.286619084139288 0.28351902669941 1 1
0.240171478169698 0.237880158575304 1 1
0.169516894364885 0.167670367610758 1 1
0.180975615225139 0.179175573139686 1 1
0.250966941314413 0.248240058003946 1 1
0.166938725705704 0.165458923253625 1 1
0.184849309152787 0.182852068223001 1 1
0.209668348865621 0.207822473758313 1 1
0.0488611146270792 0.0485710469717061 1 1
0.202027405995075 0.20022288732518 1 1
0.171386265293548 0.169940607130151 1 1
0.106233559714091 0.105114825452002 1 1
0.27716909382594 0.275157493175545 1 1
0.163223008493777 0.161443486548778 1 1
0.261277202753495 0.258680706656199 1 1
0.306307797949413 0.303023134161604 1 1
0.296582303200516 0.294005146731156 1 1
0.232650426105476 0.230752247727293 1 1
0.245940040004945 0.24341830698261 1 1
0.145735476493168 0.144318311043021 1 1
0.21741506840644 0.215220653838365 1 1
0.225810509788918 0.223208385376254 1 1
0.300508147092887 0.297272491874158 1 1
0.219695729480803 0.217609915433357 1 1
0.262405121274847 0.259631434271675 1 1
0.162783948576927 0.161077682679543 1 1
0.304817430552473 0.301820894478456 1 1
0.317367248756504 0.314167754418955 1 1
0.369000462297562 0.365070467651551 1 1
0.272483040326859 0.269982656269632 1 1
0.198071686896317 0.196487016380603 1 1
0.149660618753828 0.148292437300692 1 1
0.219252178721935 0.217076283347712 1 1
0.148514798717883 0.147836451247748 1 1
0.188391673529031 0.18709282801563 1 1
0.266187303082093 0.26414419375883 1 1
0.192918556111655 0.191089282326963 1 1
0.20138929683801 0.199127311436357 1 1
0.197264272610535 0.195068164871145 1 1
0.270707893968421 0.268315465214834 1 1
0.260450285651712 0.257523037587376 1 1
0.225506607274748 0.223376546017707 1 1
0.133550520247968 0.132085985601326 1 1
0.313674264148841 0.31101185402778 1 1
0.298916149206513 0.296026578139286 1 1
0.260336535441854 0.25742891927674 1 1
0.272486340017031 0.269684633916705 1 1
0.226305308947447 0.223908592846792 1 1
0.15716783898507 0.15556943863809 1 1
0.125792619894058 0.124568236992297 1 1
0.237842663046077 0.235930668683656 1 1
0.214345169462778 0.212432341498685 1 1
0.236418620310708 0.234476681863108 1 1
0.177319142659734 0.174998355679844 1 1
0.113819602776861 0.11249917446801 1 1
0.245966828035081 0.243144686013891 1 1
0.170166252075864 0.168620304528101 1 1
0.0703932448330305 0.069597793703837 1 1
0.295218034445747 0.292041684651597 1 1
0.191201970218015 0.18931206262332 1 1
0.202206053543499 0.200265656973818 1 1
0.113978967589608 0.112906351489624 1 1
0.330242891064429 0.326325239771313 1 1
0.255230452882199 0.252699155031228 1 1
0.269764470037648 0.266200512675265 1 1
0.19566934867516 0.193747670595565 1 1
0.179532808915734 0.17741134750162 1 1
0.142655574608216 0.141217306354406 1 1
0.270162435586692 0.267450349489517 1 1
0.244303448609798 0.241707600724851 1 1
0.127796647324517 0.126409479166082 1 1
0.301170264596623 0.298147093026595 1 1
0.237102418438885 0.234686818739462 1 1
-0.0152639940568903 -0.0149138227135308 0 0
0.02978651178968 0.0293754556892546 0 0
0.167692990750053 0.166214279009704 1 1
0.327455084176007 0.324132877371299 1 1
0.140305122681512 0.13937837931882 1 1
0.30297360776688 0.299672605986904 1 1
0.143211239037269 0.141885607715638 1 1
0.117810768527352 0.117084070839211 1 1
0.192306560157885 0.190418274240959 1 1
0.192800547579075 0.189862942836122 1 1
0.208633282359085 0.207208356281557 1 1
0.119920347185536 0.118749770145283 1 1
0.149736245101553 0.148263554668381 1 1
0.150731844686603 0.149277287704477 1 1
0.141630178786705 0.140470987150618 1 1
0.313250953837776 0.310152697622962 1 1
0.262899941798186 0.260591472788745 1 1
0.226940354185923 0.224994483231496 1 1
0.199389661684587 0.197660104583687 1 1
0.149021573551824 0.147718971302066 1 1
0.218875412568938 0.21642549213411 1 1
0.247598574891701 0.244973873690007 1 1
0.175031795263598 0.173463670007515 1 1
0.394505241281263 0.390292639903426 0 0
0.285840394296272 0.283248089666948 1 1
0.280580673384658 0.27716440018707 1 1
0.126565513048004 0.125317221872239 1 1
0.259933846283623 0.256879204164241 1 1
0.217567241605538 0.215168583516461 1 1
0.227741973216444 0.225656831936072 1 1
0.100580070894454 0.0996046269162312 1 1
0.1820186911354 0.180241624600651 1 1
0.384371904633167 0.380258638188947 0 0
0.130939559294609 0.130205303276587 1 1
0.244317870960358 0.241705148261126 1 1
0.270389678266532 0.267745668276384 1 1
0.11997992632701 0.119171338503033 1 1
0.264733813663138 0.262614448829812 1 1
0.0376153489178848 0.0371951881634682 0 0
0.278028734807559 0.275465345908035 1 1
0.321055949616763 0.317890938378244 1 1
0.182661176725483 0.181032107510103 1 1
0.325703178522036 0.322762012743349 1 1
0.0895329760148132 0.0888126708765885 1 1
0.197888985737638 0.19617088924562 1 1
0.267573553164583 0.2639430789767 1 1
0.145633486624697 0.144110243927382 1 1
0.181158957028891 0.179278060440304 1 1
0.168804762590384 0.167647448929795 1 1
0.110868915777066 0.109161078057582 1 1
0.0671388226695088 0.0660896309999007 1 1
0.107854204481951 0.10640795575436 1 1
0.193001093511231 0.191396804208084 1 1
0.315525021757454 0.312593770209439 1 1
0.259991849416478 0.257586667849744 1 1
0.248120706053187 0.245467263182206 1 1
0.224520901768361 0.222189767531659 1 1
0.145066363316742 0.143712388049437 1 1
0.141896907999127 0.139972684795998 1 1
0.197844429512352 0.195984906670828 1 1
0.223827482144245 0.2216810273081 1 1
0.329895354373311 0.326683238341133 1 1
0.181507703878572 0.180037192270268 1 1
0.230271683105455 0.227799318475099 1 1
0.196138963714072 0.194204610599447 1 1
0.403453025360007 0.3995988284153 0 0
0.128000943776409 0.126583099442565 1 1
0.264279655419191 0.261415824087013 1 1
0.318585457117541 0.31457165117678 1 1
0.139492305589625 0.138002890448758 1 1
0.230835979230243 0.228664871259888 1 1
0.246864124236778 0.244387823989573 1 1
0.309957560721588 0.307109780838928 1 1
0.123394250227623 0.122368058790148 1 1
0.269530447854358 0.266893823765086 1 1
0.241315361431086 0.239295898125352 1 1
0.229754283807113 0.227415467385605 1 1
0.241740709106045 0.239308558625583 1 1
0.180763386164018 0.178830986977853 1 1
0.210058072360693 0.208242595204253 1 1
0.159211738634411 0.157644477277755 1 1
0.174847532774231 0.173109801533862 1 1
0.244437283095034 0.242132328228272 1 1
0.164383535245168 0.162890393841132 1 1
0.253955473092514 0.251593878493273 1 1
0.274441452676662 0.271759542840355 1 1
0.181765204900319 0.179756384003567 1 1
0.210105520218283 0.207702290825608 1 1
0.163640538305927 0.162250738811368 1 1
0.0764812784252021 0.0763929186499238 1 1
0.202019366732016 0.199816387611107 1 1
0.31307617682609 0.309857321588223 1 1
0.148663426390473 0.147160542134077 1 1
0.165706600966551 0.163860802218955 1 1
0.244467955579696 0.242400514307702 1 1
0.0506489115175244 0.0502672805027737 0 0
0.14165161226003 0.140216098050345 1 1
0.118510525050317 0.117191575913782 1 1
0.134434965173685 0.133221380730617 1 1
0.163333554751506 0.162496811106679 1 1
0.213424869954732 0.210842473231592 1 1
0.18381662252903 0.181662050287035 1 1
0.0536498644914869 0.0524668294111425 1 1
0.156043823496135 0.154804190815524 1 1
0.2698595489447 0.267214812194765 1 1
0.245363909827622 0.2427673483505 1 1
0.259810477604141 0.257064679782336 1 1
0.205826153497166 0.203506527031462 1 1
0.207859832941991 0.205700569121926 1 1
0.141117483612769 0.13974132743082 1 1
0.296104031808343 0.292862040244978 1 1
0.279792544948172 0.277298702445941 1 1
0.131462915556147 0.130450568117107 1 1
0.204444535473469 0.202970265279078 1 1
0.230576916831548 0.228431437341421 1 1
0.0485671048653667 0.0481281553022015 0 0
0.136503747437508 0.135011699938398 1 1
0.231505810191364 0.229095789436117 1 1
0.103704779483182 0.10272888821202 1 1
0.304796141313319 0.301421277695601 1 1
0.399532411057061 0.394840930775647 0 0
0.152453231499378 0.151214151167268 1 1
0.297887636145229 0.295419887864543 1 1
0.154346114065486 0.152952086302453 1 1
0.21765244551639 0.215839447029354 1 1
0.27969908000214 0.276983687094438 1 1
0.264516802373607 0.261478778699424 1 1
0.110936057942442 0.109821792648539 1 1
0.145514760309175 0.144075501450027 1 1
0.287263764490657 0.284619503348287 1 1
0.290976264493453 0.287929619803371 1 1
0.171941365086373 0.170098695399309 1 1
0.242363857375178 0.239791934240967 1 1
0.169497869988968 0.167607505176192 1 1
0.261355373084984 0.258617700265346 1 1
0.13969179660817 0.138886029478713 1 1
0.263637616799284 0.260818806892574 1 1
0.246184666617556 0.244106031483686 1 1
0.18627018516665 0.184501355228868 1 1
0.344521452109188 0.340716989765741 1 1
0.199346306531485 0.197454392649571 1 1
0.122105259528522 0.120957793302235 1 1
0.196472674454453 0.194688362942983 1 1
0.213985983763026 0.211883094103371 1 1
0.182986550451823 0.181365479200265 1 1
0.0973582403754159 0.0963809000044692 1 1
0.278927122687184 0.275901299306291 1 1
0.126922265864171 0.125851222217524 1 1
0.236823426145274 0.234432659688384 1 1
0.225626126515015 0.223330506461757 1 1
0.209766721089523 0.207860611118074 1 1
0.200308508427941 0.198421027397321 1 1
0.298546112760998 0.295729547588367 1 1
0.255357312732193 0.252400040133052 1 1
0.363101542341508 0.359571235324931 0 0
0.0161556032845266 0.0160332489077681 0 0
0.219614970303251 0.217508602261406 1 1
0.139033696815426 0.137873161219731 1 1
0.13626076518445 0.134974357488207 1 1
0.335214728568889 0.331869278517687 1 1
0.0646071938131727 0.0641725986798624 1 1
0.215358529692571 0.213307088930535 1 1
0.267093983092437 0.264273475507727 1 1
0.211064685551305 0.20886605527981 1 1
0.335309523876459 0.331878709315679 1 1
0.159287529657516 0.157220298585868 1 1
0.10043596208452 0.0994939314464576 1 1
0.136557026238248 0.135020180645805 1 1
0.246178737517585 0.243625317720624 1 1
0.147801296963516 0.146643757918482 1 1
0.113068840856453 0.111920989714819 1 1
0.232296773871237 0.230242573469661 1 1
0.267041938850405 0.26417875440895 1 1
0.111963234630227 0.110943368531141 1 1
0.221850114788828 0.21976306148252 1 1
0.108331145829615 0.106935737951941 1 1
0.236457871583286 0.234359234087674 1 1
0.222173136659295 0.21990730336159 1 1
0.179644187016368 0.177355430660346 1 1
0.183567293606035 0.181776502377453 1 1
0.244732627251619 0.242563001333045 1 1
0.0660715327376242 0.0653202847681617 1 1
0.161226904251222 0.159982616338898 1 1
0.225298701380921 0.222636286003802 1 1
0.0874705561005709 0.0867414807210711 1 1
0.175345992337698 0.174003086002343 1 1
0.213681602536429 0.211484811081742 1 1
0.210306201389624 0.208233332127515 1 1
0.212608241902023 0.210382335307422 1 1
0.183204091312391 0.181476874245733 1 1
0.075699843132467 0.0747375345962332 1 1
0.275623182687971 0.272870993415449 1 1
0.189748152114935 0.188275960015503 1 1
0.188794503292897 0.186821820281043 1 1
0.282234945889949 0.279364120709526 1 1
0.0920626605704437 0.0910744919414503 1 1
0.128358324850789 0.126715829307515 1 1
0.300668884825336 0.297981156506162 1 1
0.326142647838435 0.322709715574765 1 1
0.285860911038417 0.283160157701067 1 1
0.199017428451699 0.196805898607217 1 1
0.0460548355887588 0.0458539148204858 0 0
0.180131464008716 0.177952042761559 1 1
0.175147594838672 0.173264088811748 1 1
0.193413165126563 0.191185548609861 1 1
0.212761737097097 0.210561487578005 1 1
0.220500652744284 0.218007644993331 1 1
0.143408236211062 0.141883144090721 1 1
0.216420417186598 0.214432885821035 1 1
0.241513876740292 0.23916121943792 1 1
0.204081634554918 0.202092121563129 1 1
0.241214602149024 0.239136690184001 1 1
0.241719047681438 0.239340911628962 1 1
0.0595694031547928 0.0589473861847809 0 0
0.151763557960433 0.150015558100074 1 1
0.231415167701172 0.228966287534343 1 1
0.292491306532873 0.289149434733744 1 1
0.291148812057609 0.28895507918547 1 1
0.27966110459252 0.276707311201958 1 1
0.208349957167793 0.206309841641355 1 1
0.0390535301549232 0.0392094599675396 1 1
0.151466898144871 0.149433437218596 1 1
0.110026429180113 0.108790446440438 1 1
0.307061406418746 0.304092911008416 1 1
0.195709417275502 0.193790385071549 1 1
0.229979774129098 0.227861884621165 1 1
0.252797768279591 0.25026368800059 1 1
0.288032612976922 0.284551169086713 1 1
0.102437041844926 0.101248933661074 1 1
0.270550421696263 0.267432463864295 1 1
0.248665167774297 0.246129795399556 1 1
0.12293112372241 0.121868049584619 1 1
0.148592763654616 0.147146675096113 1 1
0.291393332329944 0.288657723352555 1 1
0.12750531156414 0.126150746548243 1 1
0.280595173710178 0.277965038967297 1 1
0.224839044459239 0.222614670908833 1 1
0.0247637343192257 0.0247188580672095 0 0
0.139112591798107 0.138548042473059 1 1
0.340394823841724 0.337157503215563 1 1
0.187881400447314 0.18611392606471 1 1
0.223334210383554 0.221286222474839 1 1
0.114589322062328 0.113747318685775 1 1
0.201229280867219 0.199112489503079 1 1
0.151706390566149 0.150170255239064 1 1
0.108095261028187 0.106898436852788 1 1
0.161760516115778 0.160313002254902 1 1
0.209416315953078 0.20757227473763 1 1
0.208000062241481 0.205971598034749 1 1
0.170980868284279 0.169224736992336 1 1
0.190613973968449 0.188677815031331 1 1
0.211756229331653 0.209809058349881 1 1
0.309185757942436 0.306445856830696 1 1
0.184311357353451 0.182304281243521 1 1
0.181594882650383 0.1795389686376 1 1
0.202460998966979 0.200089619602902 1 1
0.194970830825434 0.192997089025248 1 1
0.219424961800547 0.217479991526025 1 1
0.137848581246532 0.136346739864571 1 1
0.235135193914195 0.232443558808372 1 1
0.330172145512443 0.326605494713531 1 1
0.256001617484742 0.254263151390023 1 1
0.230558133735582 0.227527756940393 1 1
0.256376655098027 0.253737082935605 1 1
0.273380831913716 0.27067094122961 1 1
0.205663115969601 0.203599942200159 1 1
0.197185869392263 0.194831816828999 1 1
0.144016775637788 0.142524828799772 1 1
0.211937691215651 0.209810454274835 1 1
0.27263355620826 0.270032268471016 1 1
0.284516178707283 0.28162729255887 1 1
0.275477721867698 0.272559105202621 1 1
0.196627396441034 0.194453314051758 1 1
0.164973406596567 0.163154775504493 1 1
0.155638048489628 0.15432247420302 1 1
0.147679255807475 0.146211642601745 1 1
0.247612828484674 0.245242493089319 1 1
0.14576150640575 0.144271694070524 1 1
0.188714044613811 0.186987159185257 1 1
0.171426225857869 0.169464466135421 1 1
0.158785945655129 0.157236507753996 1 1
0.257442444041608 0.254634993797755 1 1
0.166488261378386 0.164825716515145 1 1
0.0822280436272472 0.0816801802531357 1 1
0.226242845015698 0.223719730137876 1 1
0.128721270888216 0.127262394991819 1 1
0.169955294445679 0.167689161723452 1 1
0.201785865995537 0.19983400956377 1 1
0.222682693871429 0.220538778789099 1 1
0.229825931478629 0.227161163792525 1 1
0.154333377550637 0.152777071181758 1 1
0.325122877398817 0.321693475555886 1 1
0.263695335225815 0.261207292707886 1 1
0.219248489463131 0.216946723325941 1 1
0.243618422373388 0.241034609209581 1 1
0.101282447141155 0.100173720512823 1 1
0.164530112150482 0.162937182396011 1 1
0.118976259398074 0.117859792655479 1 1
0.20413687093396 0.201928151898507 1 1
0.343279579035519 0.339692459334033 1 1
0.263086106485861 0.26038147836934 1 1
0.298423261937244 0.295004799256982 1 1
0.127596824773071 0.126559612617982 1 1
0.281199440035093 0.278258252367872 1 1
0.244513280514134 0.242407917995072 1 1
0.175845811465922 0.174023103039834 1 1
0.0756972810551703 0.0748934534868136 1 1
0.252311373164436 0.249946951081338 1 1
0.236172107039579 0.233745289628017 1 1
0.286390532159833 0.283717687401156 1 1
0.211399016159914 0.209401396965877 1 1
0.200468312119564 0.198219813582577 1 1
0.228096535093306 0.225606910548172 1 1
0.334164429070395 0.330225756310948 1 1
0.27823313184384 0.275925929302236 1 1
0.337643001494174 0.334087687657114 1 1
0.208928587083205 0.206712477407388 1 1
0.184878192499282 0.182674702224148 1 1
0.167680219764576 0.165782577126341 1 1
0.225913615567598 0.22421745974204 1 1
0.23090294308034 0.228268079566524 1 1
0.254093567018336 0.251496922097984 1 1
0.382994710866211 0.379005413056125 0 0
0.383890411416714 0.380107350804403 0 0
0.314224016378484 0.310826655999149 1 1
0.145090956836791 0.143763617819531 1 1
0.350669335533095 0.34720457896271 1 1
0.187749040545642 0.18587613020718 1 1
0.194044648115906 0.19168144534358 1 1
0.231852818529212 0.229925798830093 1 1
0.198769800286341 0.197150551248518 1 1
0.261834658058912 0.259142592457387 1 1
0.150279666165244 0.148776196820107 1 1
0.251878228375942 0.249408362172359 1 1
0.372369050238028 0.368834963422079 0 0
0.0540834419418097 0.0533387109738572 1 1
0.241754585786326 0.239281797284845 1 1
0.214939968446516 0.213131605604748 1 1
0.147505418211635 0.146056705553031 1 1
0.227710799047833 0.225712579765643 1 1
0.12148352949337 0.120316912099589 1 1
0.258709126191908 0.256362898763725 1 1
0.274582838059458 0.271881917318644 1 1
0.141910910400605 0.140680390068443 1 1
0.304867948864736 0.302030568609469 1 1
0.23738901978909 0.235257381117131 1 1
0.0869794930814918 0.0862322688098259 1 1
0.268775071061191 0.26602291607539 1 1
0.241180890790714 0.239167972302259 1 1
0.124728169742551 0.123335576947847 1 1
0.18515696971434 0.183583182851569 1 1
0.170646170585222 0.169282750785129 1 1
0.417960811826426 0.414080288785828 0 0
0.259963364992247 0.257480698074132 1 1
0.113639375157624 0.112703632542747 1 1
0.18030602549546 0.178605480144662 1 1
0.311432040465764 0.307983054786463 1 1
0.297858160861354 0.295004433908267 1 1
0.167399231519501 0.165813167530813 1 1
0.112021838462073 0.110932667156246 1 1
0.306307104818845 0.303430802535702 1 1
0.115578733712428 0.114273101407141 1 1
0.228881712946704 0.226843873053229 1 1
0.159499766076134 0.158255678296282 1 1
0.353002463306514 0.349380067421253 0 0
0.274533204843062 0.271915828311851 1 1
0.160354239038534 0.15879277028993 1 1
0.157392383207651 0.15613232476556 1 1
0.215533367685191 0.213466499092119 1 1
0.155778745419115 0.154287304715186 1 1
0.250745116311731 0.248416284960934 1 1
0.150687171112329 0.14895677717242 1 1
0.100472840746885 0.0994997797380184 1 1
0.237786352050224 0.235686817801886 1 1
0.239586621983688 0.236947614015089 1 1
0.288784811019499 0.286185970878348 1 1
0.281328207733245 0.278556826840376 1 1
0.245785583730347 0.243189022713104 1 1
0.252596211955818 0.2501504080657 1 1
0.203670070929593 0.201939882723198 1 1
0.210749173700734 0.208835028643814 1 1
0.152060449893212 0.151235026166396 1 1
0.349444763605926 0.346592465258965 1 1
0.130821921167593 0.129088794889863 1 1
0.244334107406686 0.241893654174381 1 1
0.167285613371255 0.165453189282495 1 1
0.241817197670562 0.239686849322881 1 1
0.261373078091575 0.258471749146775 1 1
0.215079937773027 0.213125370762785 1 1
0.258839285936147 0.255933917822153 1 1
0.180457604240502 0.178970826984162 1 1
0.0993533047310406 0.098227429673349 1 1
0.22527157766469 0.223067065956433 1 1
0.313431882177155 0.310201543002805 1 1
0.191845175046916 0.189936770889236 1 1
0.193332716034283 0.191483580900357 1 1
0.19571047147045 0.193709865450592 1 1
0.2521617940627 0.249663797918914 1 1
0.309439644857468 0.305244350799368 1 1
0.14551605785 0.144109148089997 1 1
0.165111938385046 0.16296735469417 1 1
0.215088279558682 0.21302772292274 1 1
0.137735587469292 0.136247787511178 1 1
0.153913934208569 0.152128154917129 1 1
0.194179467361831 0.192227354980778 1 1
0.260500810384601 0.257789054950351 1 1
0.281592008656692 0.279058090773601 1 1
0.184338558566165 0.182720119914333 1 1
0.329506253036968 0.3259090177095 1 1
0.185691662706199 0.183459252209754 1 1
0.212942699527512 0.210618839776674 1 1
0.327658650843619 0.323904656671078 1 1
0.273009065602395 0.27033647337244 1 1
0.296130089271803 0.293366996400183 1 1
0.182929988377456 0.181058045346119 1 1
0.17325331906943 0.171525905142913 1 1
0.137872985004089 0.13654637155128 1 1
0.165303370382166 0.163287090800012 1 1
0.179143054544502 0.177575557048337 1 1
0.301161275301413 0.298117267663521 1 1
0.167114516563629 0.165873212660782 1 1
0.126375625053419 0.124881714343973 1 1
0.130887372463483 0.129779593343103 1 1
0.280204338227015 0.277133231699321 1 1
0.167393226101155 0.166208437248015 1 1
0.269620103474485 0.266942889416545 1 1
0.195838999180691 0.193985149968478 1 1
0.136129670192398 0.135035146991099 1 1
0.096642780764993 0.0961776753869414 1 1
0.170386412106998 0.168703278222428 1 1
0.214001749418456 0.21181542550327 1 1
0.277023489991914 0.274806943315956 1 1
0.0280048099653371 0.0283416725360601 1 1
0.233989114716392 0.231498440397154 1 1
0.296836858617912 0.293542251504445 1 1
0.241667186555164 0.23992773997406 1 1
0.171736971880125 0.170117044227753 1 1
0.217049329912773 0.214496442953884 1 1
0.174356509758846 0.172595560859812 1 1
0.286732387475162 0.28415950164782 1 1
0.0899218802289873 0.0890546770287364 1 1
0.341594310970302 0.338009480163039 1 1
0.232275269973107 0.230078501158751 1 1
0.216430142299115 0.214108324680719 1 1
0.214457969614246 0.212670167941503 1 1
0.168661950762571 0.167097107914817 1 1
0.183604872564446 0.182304634268923 1 1
0.15912937282487 0.157416865071405 1 1
0.108224990542456 0.1071980425166 1 1
0.189055611591331 0.187067752972235 1 1
0.30646220143282 0.302635570125399 1 1
0.180392436211035 0.1785814338137 1 1
0.209648500406193 0.207318886075844 1 1
0.203188570357618 0.20122125277698 1 1
0.180344286083811 0.178036632831106 1 1
0.259478935594262 0.256976081626772 1 1
0.201561722820179 0.199555085244422 1 1
0.226623717787449 0.223993046940844 1 1
0.210279673653622 0.208336940549234 1 1
0.152456780036978 0.150830061217383 1 1
0.251170807128263 0.248176730249891 1 1
0.156224194851713 0.154517310742092 1 1
0.220764586994511 0.218921738824394 1 1
0.156501191816793 0.155072864173127 1 1
0.195514108178483 0.193649630248469 1 1
0.211452653790222 0.209165292424778 1 1
0.194579150033571 0.192682802341642 1 1
0.155665434337964 0.154042981985954 1 1
0.158344143023606 0.156968442676803 1 1
0.1090694884742 0.107794944141884 1 1
0.0457786448793417 0.0456318543921122 1 1
0.162727639822104 0.161382886096998 1 1
0.287799195629919 0.284710434459071 1 1
0.199945531295292 0.198432095897977 1 1
0.100634224181632 0.0996553280062179 1 1
0.169362666950535 0.167427192305672 1 1
0.300959137014174 0.29810375313387 1 1
0.179493171108884 0.177473985899037 1 1
0.228595727373153 0.226426525145139 1 1
0.24555966578251 0.243099528674418 1 1
0.2498786779969 0.247715800381126 1 1
0.211723440711835 0.209508092543348 1 1
0.25744812186752 0.254215180825479 1 1
0.262143330111275 0.259286331180429 1 1
0.333998642607282 0.330849961988941 1 1
0.173079295421463 0.171252804569913 1 1
0.179395143568441 0.177972690045676 1 1
0.168169687529979 0.16640760051519 1 1
0.13733464674652 0.136053445077818 1 1
0.264615436479462 0.261837558210638 1 1
0.291505231924691 0.288520811490786 1 1
0.190392327402637 0.188511828876388 1 1
0.176306243982554 0.174579576214846 1 1
0.144216648292866 0.142973766874691 1 1
0.278607804195936 0.275453197533606 1 1
0.248904713036364 0.246363228411425 1 1
0.187491240050131 0.18571169591286 1 1
-0.0115576975870763 -0.0108503111841969 0 0
0.0542181507891432 0.0533887352399847 1 1
0.27350489320053 0.270682667381378 1 1
0.278408481159676 0.275507225274989 1 1
0.187776812618011 0.185950583422101 1 1
0.293190254682954 0.29022239607534 1 1
0.169756347402462 0.168098323685282 1 1
0.214190420170848 0.212081427733515 1 1
0.201261264209541 0.199086519651468 1 1
0.0473075773933948 0.0467321197492203 0 0
0.225876882387098 0.223715072308887 1 1
0.176063076373681 0.174443286589452 1 1
0.224575173149645 0.222178223687842 1 1
0.265425225265677 0.26326558908582 1 1
0.294524207091992 0.291440963825899 1 1
0.23063831654969 0.228418080615219 1 1
0.223322102995728 0.221360041221043 1 1
0.181324182441378 0.180121335508386 1 1
0.275570734554615 0.273007610059755 1 1
0.11479985925227 0.113732637388206 1 1
0.129060924566865 0.127317115924005 1 1
0.178952294857027 0.177302876046596 1 1
0.226091017670783 0.224123655958172 1 1
0.157633889527247 0.155550173797258 1 1
0.105368488542412 0.104250597047558 1 1
0.112880357705176 0.110966538666914 1 1
0.233115803570077 0.229707014422642 1 1
0.288292390521845 0.285201181900741 1 1
0.230330040079541 0.227762941368627 1 1
0.136855795748484 0.136199757253517 1 1
0.17796823650451 0.176526989279755 1 1
0.064697800364257 0.0640305128941093 1 1
0.31266988850646 0.309640556436641 1 1
0.283285950933601 0.280504454765392 1 1
0.140059306893851 0.138735192713422 1 1
0.20169273714011 0.199555791542168 1 1
0.163490376532149 0.161907919237741 1 1
0.196523650736022 0.194832265353839 1 1
0.337439272066729 0.334001796039208 1 1
0.0710119416709147 0.0703974867187169 1 1
0.33104943081899 0.327809937632888 1 1
0.197471708385043 0.195400086630891 1 1
0.224644258007358 0.222099232043098 1 1
0.0174525622038984 0.0171384455479433 0 0
0.193065924774032 0.191215302496657 1 1
0.231216658996547 0.228738158682246 1 1
0.0814025563803511 0.0803974645779018 1 1
0.0930816739497987 0.0922356260951378 1 1
0.149137225425204 0.148037032302166 1 1
0.187292650561869 0.185708591119586 1 1
0.218330254022028 0.216140134799361 1 1
0.117752590677069 0.117536651865474 1 1
0.157351340738636 0.155911581723794 1 1
0.19549572869075 0.193400571868767 1 1
0.130684529228942 0.129557340122001 1 1
0.210558562345026 0.208052583007002 1 1
0.147101232264482 0.145836706634751 1 1
0.286120937793117 0.283403469541273 1 1
0.342157897681378 0.33879404515907 1 1
0.139679433133055 0.13842008644975 1 1
0.200903492517635 0.198542365952653 1 1
0.147705838369946 0.146278210850431 1 1
0.201076302737583 0.199218805648753 1 1
0.314199141210456 0.311048725606629 1 1
0.249706525210653 0.247083151561016 1 1
0.103199198047785 0.102101074060141 1 1
0.280728246425485 0.277774700384713 1 1
0.237032600095227 0.234811520916521 1 1
0.24783458891565 0.245377549152696 1 1
0.268295611786805 0.26604198754966 1 1
0.164075617694697 0.162487529456062 1 1
0.174425150114886 0.17297804203514 1 1
0.316928575782044 0.314011104965218 1 1
0.191027049775322 0.188096759656743 1 1
0.111620537327149 0.110594387397351 1 1
0.149986701534978 0.148507786805824 1 1
0.13875674486071 0.137484210924297 1 1
0.302587931550647 0.299397878901058 1 1
0.0496378904216002 0.0489614912488527 1 1
0.242436532569698 0.239797727609416 1 1
0.0625039754569271 0.0619967669953578 1 1
0.22601873350555 0.22398424599357 1 1
0.0808246183019448 0.0800115096199263 1 1
0.0994814820876437 0.0989334270259622 1 1
0.222953258484399 0.220820360976738 1 1
0.122365662505758 0.121360939122204 1 1
0.269518741822763 0.267830277019634 1 1
0.289225951066083 0.286101867251722 1 1
0.108608596901939 0.107621906306811 1 1
0.289305010247138 0.286413688601762 1 1
0.128999574972383 0.127673928062558 1 1
0.119316701499524 0.118193007758261 1 1
0.269185012175102 0.266671290122262 1 1
0.182509328556639 0.180638154669993 1 1
0.142401389722068 0.142049509266272 1 1
0.15599305873755 0.154879093843219 1 1
0.278322441711994 0.275666598693 1 1
0.205257150785534 0.203630500357351 1 1
0.223146354036508 0.220973810230206 1 1
0.128729838506064 0.12698379054131 1 1
0.131296810091341 0.130365544746727 1 1
0.166266241791171 0.164943605493363 1 1
0.143657681992077 0.142138927867341 1 1
0.111414283613753 0.110342039612968 1 1
0.223227276562397 0.220818249284681 1 1
0.275311550254934 0.272412212712989 1 1
0.0831834315554647 0.0831737970952167 1 1
0.121248977537532 0.119565268072293 1 1
0.134121379766835 0.132349868133804 1 1
0.358432780278465 0.354623614709575 0 0
0.168497375054485 0.166658697519823 1 1
0.200723418196583 0.198854565617821 1 1
0.171745543105431 0.16987437619402 1 1
0.246716079850372 0.24420268254283 1 1
0.160857810866974 0.159438813108137 1 1
0.311840182845145 0.30895492744075 1 1
0.298755660169974 0.29575737217885 1 1
0.20468615443162 0.202700359810349 1 1
0.171021529611752 0.169342459143345 1 1
0.175541756784398 0.174043902449932 1 1
0.215242437828076 0.212558108863271 1 1
0.130434611876749 0.129022283961531 1 1
0.169115494349287 0.167299266633434 1 1
0.246328591733532 0.244006804576472 1 1
0.182428452320992 0.180701274000758 1 1
0.145563520351782 0.144378763286421 1 1
0.24004863458956 0.237715605652371 1 1
0.229670312790618 0.227532196079283 1 1
0.16670485011333 0.164749915279925 1 1
0.343890689465426 0.340777484689773 1 1
0.169091421857168 0.167684658361332 1 1
0.254956497428644 0.252583502645559 1 1
0.21298955939155 0.210962074448478 1 1
0.245793355061316 0.243335766384528 1 1
0.292981547029081 0.289927184854357 1 1
0.215395319944888 0.213525793701342 1 1
0.173488405400462 0.171681549276217 1 1
0.271872431904769 0.269185447657562 1 1
0.117140600031332 0.114955952306851 1 1
0.22277654691996 0.220398075909804 1 1
0.159980343022476 0.15830659921861 1 1
0.25568698739312 0.252651956639179 1 1
0.312347865673726 0.308900536572928 1 1
0.267875096776328 0.265387890540999 1 1
0.224718251065388 0.222781223130676 1 1
0.0259515006987977 0.0259555243390345 1 1
0.183564601957292 0.181593439354424 1 1
0.37687089115766 0.372215317499216 0 0
0.0732098507588748 0.0728348852790976 1 1
0.173642457628823 0.171988294636978 1 1
0.265400951258003 0.262774596091743 1 1
0.151252408715133 0.14986137199397 1 1
0.157434983308411 0.155574101834158 1 1
0.192096833399468 0.189116073442145 1 1
0.101639377244716 0.100756074705686 1 1
0.388470384452731 0.383959928097793 0 0
0.231692012479544 0.229281889170436 1 1
0.258746428911674 0.256429005799853 1 1
0.347194406829264 0.343575138146336 1 1
0.202041870454763 0.199861653520921 1 1
0.155665207179636 0.153155247964919 1 1
0.18129035755989 0.1794298405338 1 1
0.197634182859684 0.195713537650983 1 1
0.0658942644564964 0.0650617938298292 1 1
0.250833717215118 0.248204026438539 1 1
0.131732061255992 0.130359905261088 1 1
0.104726803245261 0.103133987878942 1 1
0.264792099173974 0.262349423114246 1 1
0.221338111748572 0.218934917193623 1 1
0.164241070377299 0.162539251763853 1 1
0.257563615846106 0.255009126029184 1 1
0.213069543640609 0.211092308972179 1 1
0.1808580349801 0.178288075774766 1 1
0.141093024982761 0.139859752514885 1 1
0.134037234199595 0.132521081082418 1 1
0.106073918089753 0.105505974260105 1 1
0.196774053223502 0.194881368591544 1 1
0.23245852869359 0.230201219889626 1 1
0.206882373945846 0.205014580873771 1 1
0.0681390593665873 0.0676591520112229 1 1
0.140324550759793 0.138844195861689 1 1
0.159576455182296 0.15808897436913 1 1
0.125099954730045 0.12365527796664 1 1
0.127126615102079 0.125922483581803 1 1
0.262787737101178 0.260741494400582 1 1
0.332175403004835 0.3285344532106 1 1
0.231565811598752 0.229662496608187 1 1
0.173755146520843 0.172176238533049 1 1
0.212146633469321 0.209875575031391 1 1
0.122290254980858 0.121215131298748 1 1
0.216045632116996 0.214198712274185 1 1
0.119054712165209 0.116967924763006 1 1
0.246686048862181 0.244333725667913 1 1
0.243389668042756 0.240955664792505 1 1
0.20720918124839 0.205344730867963 1 1
0.258140111780932 0.255756757909673 1 1
0.218500235971923 0.216276766323583 1 1
0.105605843801039 0.104768605842981 1 1
0.0870542820323712 0.0860765379131627 1 1
0.224367547473703 0.221789980233362 1 1
0.19772601423834 0.195731305820233 1 1
0.243033244012128 0.240261610497753 1 1
0.189267268843916 0.187393606106444 1 1
0.192904954283178 0.190661608361784 1 1
0.204524620986578 0.202004190737912 1 1
0.17684031944153 0.175203299568682 1 1
0.241218022786696 0.238687431368656 1 1
0.233196044379974 0.231107192359917 1 1
0.148167815150486 0.146725790569496 1 1
0.262847860875481 0.260295309410646 1 1
0.109552305701632 0.108244315182755 1 1
0.219018821553689 0.216786122432821 1 1
0.123363323926733 0.122071117128843 1 1
0.296469875913963 0.293846416839888 1 1
0.291792898647635 0.288651064833778 1 1
0.248639438036128 0.246134391996716 1 1
0.310847797560119 0.307606439457954 1 1
0.216594161315369 0.214280411384982 1 1
0.291179671606012 0.287771721475513 1 1
0.227464610461894 0.225529140220605 1 1
0.228503655645888 0.226215720702495 1 1
0.318992523905437 0.3150180276629 1 1
0.140524881629125 0.139204753177641 1 1
0.233432429346033 0.230928280553518 1 1
0.18466384174984 0.182467673257461 1 1
0.228824469284141 0.226581521898759 1 1
0.235694292469605 0.233114836870367 1 1
0.17303760600356 0.171449290494054 1 1
0.305673320743046 0.302779894796002 1 1
0.190002790490528 0.188233408992485 1 1
0.256619263992628 0.254624572625398 1 1
0.122393376462668 0.119578204983148 1 1
0.221377174874805 0.219162970088598 1 1
0.198202126172783 0.196245113154035 1 1
0.149254847861888 0.147391420967825 1 1
0.256881566047353 0.254277117318363 1 1
0.280707301372901 0.277407713561379 1 1
0.169268187152222 0.167307433737086 1 1
0.229539001753961 0.227456528899929 1 1
0.101094706795073 0.100068756400252 1 1
0.255364317771154 0.252920833356025 1 1
0.111388785308393 0.110276034448679 1 1
0.206560930933309 0.204189391614989 1 1
0.238821662686454 0.235841792704363 1 1
0.287982044020161 0.285190535700461 1 1
0.27231158630196 0.268839518077457 1 1
0.167593271195352 0.165387686252839 1 1
0.202658341033933 0.200559464330209 1 1
0.234591707603017 0.232145666599206 1 1
0.105851245268371 0.104643843374114 1 1
0.299428364489471 0.29631221746618 1 1
0.0507398604772102 0.0503599959657333 0 0
0.116315250740597 0.115336061736819 1 1
0.161857534108911 0.160438185901495 1 1
0.345199956650426 0.34247059853105 1 1
0.315997757886925 0.313156868131927 1 1
0.185536123595838 0.183611709858742 1 1
0.298992645080956 0.295448349758832 1 1
0.120943553105639 0.119871636609115 1 1
0.149777863197547 0.148815464832278 1 1
0.227568935369607 0.225538835219489 1 1
0.0632597261084673 0.0626158489861811 1 1
0.282726217078976 0.279560115997979 1 1
0.245745193480452 0.243380595965406 1 1
0.271573521310537 0.268880258523901 1 1
0.226660061058357 0.223987005436526 1 1
0.241535505333415 0.239235699810695 1 1
0.161197725772023 0.159832226770856 1 1
0.166032649065154 0.164385905391186 1 1
0.159942257070164 0.15851201985625 1 1
0.108257861112347 0.106971003646282 1 1
0.131670255079243 0.130400240700188 1 1
0.148666397549888 0.146820764031555 1 1
0.207447168411787 0.204859208084646 1 1
0.246630262210222 0.244179108153286 1 1
0.24868316611764 0.246095112990088 1 1
0.159906955639379 0.158350337598648 1 1
0.135814311898294 0.134444664672063 1 1
0.252924058042184 0.249536414644628 1 1
0.230217455638546 0.227876640871131 1 1
0.259077980831412 0.256430232690266 1 1
0.291889085055997 0.288683703291984 1 1
0.249472847888908 0.246742866819167 1 1
0.253354246720536 0.251060914091771 1 1
0.124568385081761 0.122875984548944 1 1
0.141575731089648 0.140364242935129 1 1
0.00335315545788258 0.00343027081528337 0 0
0.193719823473886 0.191487090828767 1 1
0.0288333051710493 0.0284792601747478 0 0
0.122983701879272 0.121886300561997 1 1
0.166374424180847 0.164978082726146 1 1
0.196405092537317 0.19449166599178 1 1
0.164954533115325 0.163680037367666 1 1
0.274413667441386 0.27178638345851 1 1
0.224663403200324 0.22255406015696 1 1
0.103167609575175 0.101823634230696 1 1
0.377417158688633 0.373826329496048 0 0
0.22971095145124 0.227340204293392 1 1
0.210360523790129 0.20847195464503 1 1
0.189651742319634 0.188153471198856 1 1
0.0918621751316669 0.090888403462611 1 1
0.06041811683224 0.0597459202626624 1 1
0.196402896864625 0.194482544780053 1 1
0.235908155906275 0.233709589889135 1 1
0.264676223473104 0.261987042218454 1 1
0.177160819565771 0.175234302135113 1 1
0.0898737532663869 0.0893041542829606 1 1
0.137088516687399 0.13554611582653 1 1
0.232151759772623 0.22918372041134 1 1
0.142078289938104 0.140702640274126 1 1
0.25484855494181 0.251949301311711 1 1
0.35734117904867 0.354023927459091 0 0
0.157924608950955 0.15649565599097 1 1
0.189317303369546 0.187198795598487 1 1
0.104636585605264 0.103536697950645 1 1
0.338588412778198 0.334867942424734 1 1
0.275251375615818 0.272381556603926 1 1
0.156519650967296 0.154648991437983 1 1
0.322076245894202 0.318569466232695 1 1
0.112545407913313 0.111943016045315 1 1
0.257666108149274 0.254942896420686 1 1
0.235572620618787 0.233664648074558 1 1
0.307001514316866 0.304113911935583 1 1
0.189774741839416 0.187849674764853 1 1
0.14926170327805 0.147799861347622 1 1
0.136230895912749 0.134409281222608 1 1
0.280689629114167 0.277735572568401 1 1
0.176423576450717 0.174796532319527 1 1
0.19299572995912 0.190837219073357 1 1
0.104000081451965 0.103050888528777 1 1
0.217511595116047 0.215466518940358 1 1
0.244632912246636 0.241884585397685 1 1
0.260715420094758 0.257925559783801 1 1
0.104100434705214 0.103026653784324 1 1
0.198028379556874 0.196565094390612 1 1
0.311045987407897 0.306695153988872 1 1
0.293967880936468 0.291383590314809 1 1
0.159926564034267 0.158673673387804 1 1
0.101213086251876 0.10037400233968 1 1
0.259957804505457 0.257457185308411 1 1
0.206012808183411 0.203938281698111 1 1
0.190524601098926 0.187637363981191 1 1
0.243843266436497 0.241531473001295 1 1
0.240321254395387 0.237844448514648 1 1
0.314877554759604 0.311586014933899 1 1
0.240760779184816 0.23865898649912 1 1
0.0720673977559195 0.0711537966922064 1 1
0.0930257942956755 0.0920719445404918 1 1
0.21106622526613 0.208752847240292 1 1
0.135099939046365 0.13396157704793 1 1
0.0839513050500904 0.0823962351361411 1 1
0.208864378973371 0.206858683308591 1 1
0.186574531699792 0.184903742056851 1 1
0.259321988372513 0.256362641309244 1 1
0.216940298668458 0.215005847008854 1 1
0.188434755587828 0.186322060792305 1 1
-0.0516958104969113 -0.0510269213902973 0 0
0.249964870374198 0.248041401697662 1 1
0.184560635597979 0.182748773099068 1 1
0.292613494961311 0.289291548702445 1 1
0.258840533734042 0.256339604932905 1 1
0.255077562908214 0.252607532748367 1 1
0.176008981361165 0.174462457301347 1 1
0.200884254840933 0.199070274598898 1 1
0.167224736379135 0.165469514135589 1 1
0.213207237777858 0.210968591001651 1 1
0.20076482742205 0.198493962477023 1 1
0.197772216045403 0.196008571458783 1 1
0.336880201641123 0.332990012923382 1 1
0.310487845883765 0.307405340701049 1 1
0.0382171324278262 0.037937639663057 0 0
0.191904490637412 0.189919437284606 1 1
0.175359800725689 0.17378416377777 1 1
0.129955803031789 0.12873933615832 1 1
0.132649770034578 0.13133828367353 1 1
0.283699746638674 0.281036333480619 1 1
0.248172720339927 0.245607637092978 1 1
0.129789276657914 0.128770854244682 1 1
0.186689406331403 0.185228117821507 1 1
0.261523638676695 0.258629637364024 1 1
0.117037311082797 0.115689337169011 1 1
0.173795693533355 0.172265621844883 1 1
0.236185815376418 0.233649136430733 1 1
0.222937081414539 0.22116916256848 1 1
0.072307909047756 0.0715051307349685 1 1
0.108316324941383 0.107318641215468 1 1
0.18944684435856 0.187462796615571 1 1
0.133298724614948 0.131871420311786 1 1
0.208908899119246 0.206770018092986 1 1
0.125018249514376 0.124046436238986 1 1
0.124533476287487 0.123388903056382 1 1
0.271957514240173 0.269370960851695 1 1
0.0761216332799886 0.0753385959817975 1 1
0.155160155314291 0.154012399797876 1 1
0.239065500375833 0.236433943821751 1 1
0.244475965126011 0.24197593315096 1 1
0.201845637477024 0.199931962102438 1 1
0.313860391053256 0.310546352924012 1 1
0.277631869359755 0.275036344507402 1 1
0.257234096350673 0.254698482944245 1 1
0.241342911380621 0.23963140271726 1 1
0.175298958968867 0.173156042833719 1 1
0.208447270352619 0.206487628518722 1 1
0.164245038974324 0.162642266532307 1 1
0.26356248159461 0.261467398715275 1 1
0.215051405505431 0.212809614308813 1 1
0.192360129131561 0.190252113120534 1 1
0.126578614269346 0.124874263574138 1 1
0.227202663532773 0.225665843765401 1 1
0.187700365600283 0.186018913835917 1 1
0.17353752147369 0.171449986494141 1 1
0.230161296752739 0.227799906890401 1 1
0.247982822911134 0.244960387860742 1 1
0.144418425427367 0.143162757957727 1 1
0.202996424808023 0.200776978606917 1 1
0.150058877819583 0.148376318611843 1 1
0.112800794207201 0.112237589829872 1 1
0.267404387741651 0.264495343144817 1 1
0.195570747848563 0.194196618453848 1 1
0.127431170132522 0.126609547119885 1 1
0.333254237408217 0.330191674976953 1 1
0.0414516083520493 0.0410840932677278 0 0
0.21580392373748 0.213493015521665 1 1
0.227042126875303 0.224415190988811 1 1
0.218933889576465 0.216782184256167 1 1
0.1289717424545 0.127527875077561 1 1
0.255646490490376 0.252811230044506 1 1
0.158725590968133 0.15727515934933 1 1
0.354950981613544 0.351511375464524 0 0
0.252953615279961 0.250614072100945 1 1
0.337159968415073 0.333771445585681 1 1
0.113091899783346 0.111919517408116 1 1
0.134187253516834 0.133574900859179 1 1
0.200982522500559 0.198988696423671 1 1
0.212838905357772 0.21078770117611 1 1
0.0593831562459906 0.0595285416377499 1 1
0.215627362636091 0.213381926437753 1 1
0.304453816856409 0.301388434087429 1 1
0.141614014170791 0.140529307856292 1 1
0.36846205020415 0.365181210944195 0 0
0.109744090852264 0.10804858927411 1 1
0.176366801003002 0.174381760212585 1 1
0.257231328071961 0.25439732023719 1 1
0.13952504063377 0.137533341105244 1 1
0.28494013634477 0.282380428956836 1 1
0.2064843321261 0.205244394848269 1 1
0.267378037331685 0.264706504088685 1 1
0.144598856231714 0.143175186079373 1 1
0.252924243921211 0.250445006336961 1 1
0.174533236664553 0.172577284476817 1 1
0.190053594263393 0.188104903863184 1 1
0.259039072392485 0.25599819044326 1 1
0.182208219458361 0.180372563282356 1 1
0.316062565778495 0.312380575340358 1 1
0.154165400778606 0.152760295104332 1 1
0.185763481934426 0.183726687024218 1 1
0.100622021829278 0.0999670528661843 1 1
0.0886802518831976 0.088125127850574 1 1
0.113503894371581 0.112344766563445 1 1
0.182043047639568 0.18073433045419 1 1
0.224470794100314 0.221862951034483 1 1
0.0494809352153468 0.0488090375932552 1 1
0.285623662389838 0.282911570928831 1 1
0.213189651217421 0.211540756267863 1 1
0.30147248943977 0.298562152654857 1 1
0.167613370410308 0.166427902510167 1 1
0.296252804763854 0.293496511047469 1 1
0.0696867269008831 0.0691512454318326 1 1
0.140494970365215 0.139076760387282 1 1
0.114732880355789 0.112988260208298 1 1
0.324358680203335 0.321383909087654 1 1
0.215827835367864 0.213619647923999 1 1
0.117158162779376 0.116117480417251 1 1
0.166018627384472 0.164360636414328 1 1
0.227897878555574 0.225355540460582 1 1
0.206422760145652 0.204385493086486 1 1
0.255474228528481 0.253213444109012 1 1
0.188200219946281 0.186221227948608 1 1
0.241165366114586 0.238852063975518 1 1
0.0498137840995061 0.0499039078397882 1 1
0.358487856309442 0.35475712050856 0 0
0.189581727953039 0.187615103886723 1 1
0.245125765029278 0.242242711480757 1 1
0.220442327230455 0.218345456305207 1 1
0.328594266502716 0.324841588736735 1 1
0.21681334742833 0.214982069873645 1 1
0.182686668158461 0.18046852998861 1 1
0.167294299443924 0.165648060154212 1 1
0.180879792067158 0.179442850244075 1 1
0.112565245661544 0.111301146932327 1 1
0.31906927660856 0.315880621962325 1 1
0.16977232794346 0.16800324497565 1 1
0.197412436424417 0.194852121822678 1 1
0.220776420461645 0.218479680800445 1 1
0.255769093849805 0.252575619139693 1 1
0.104368209269563 0.10320901990839 1 1
0.322060345722737 0.318365578471847 1 1
0.100947581703294 0.0999423273113201 1 1
0.202945903097225 0.200576863229646 1 1
0.247809494708274 0.24582800565201 1 1
0.16050517886893 0.158765879814747 1 1
0.337694786283438 0.334628151231695 1 1
0.241745780378636 0.239389273854892 1 1
0.323553712664529 0.320649243374178 1 1
0.319139559854946 0.316322608494578 1 1
0.228644567677928 0.22658274728835 1 1
0.197299905160781 0.195065516318218 1 1
0.195112061437714 0.192845446285008 1 1
0.117913684300545 0.116713302644616 1 1
0.19666145562027 0.194756299794978 1 1
0.285085982780682 0.282428786957573 1 1
0.211221444679264 0.209373111270561 1 1
0.222027991450975 0.219803309185621 1 1
0.20094479558619 0.19929348254787 1 1
0.296585503302318 0.293486976981311 1 1
0.279942709355719 0.277392052056002 1 1
0.227013581956836 0.224943902734659 1 1
0.209338918280801 0.207476232749357 1 1
0.1396322578966 0.138015965493619 1 1
0.128334607694731 0.126586957621275 1 1
0.191117040922783 0.189360406375762 1 1
0.188531974362424 0.1867707558617 1 1
0.196321332475853 0.194557209165639 1 1
0.223250807126871 0.220654288445208 1 1
0.129152215559422 0.127985412049016 1 1
0.319551904060387 0.316293997024973 1 1
0.224475748769125 0.221787669033622 1 1
0.254779677199265 0.252062732044869 1 1
0.327432726473845 0.323982051352217 1 1
0.162152160132996 0.160633722660309 1 1
0.214378965761511 0.211958266070022 1 1
0.101469083836808 0.100376445000129 1 1
0.209291848201221 0.207431462292127 1 1
0.240601516936152 0.237788549543355 1 1
0.32913898118801 0.325687510721212 1 1
0.257555934707274 0.255083828479483 1 1
0.126310835429006 0.125118815696539 1 1
0.182691458603854 0.180899289837338 1 1
0.198702244639068 0.196631879856029 1 1
0.158238664985013 0.156994320933372 1 1
0.293213078570116 0.289743652089064 1 1
0.156359215688488 0.154763611306871 1 1
0.163133444798391 0.161892732730661 1 1
0.169636281547696 0.167747114514383 1 1
0.151362582396828 0.149900734892938 1 1
0.25762496492754 0.255219157267219 1 1
0.220512717814994 0.218262489766106 1 1
0.240607132764928 0.238160848413884 1 1
0.316077530895157 0.312706308517108 1 1
0.136775261585962 0.135368495859634 1 1
0.105817108651654 0.104552637206746 1 1
0.144294912104347 0.142886446538117 1 1
0.279271096470261 0.276960057514665 1 1
0.207429296565857 0.20519074431306 1 1
0.259397947633173 0.257181460183124 1 1
0.241193957295553 0.238741958994683 1 1
0.264357592954022 0.261964339752085 1 1
0.0651912556524316 0.0646876660836508 1 1
0.339989674939315 0.335998993995369 1 1
0.196979398267568 0.195079762537775 1 1
0.157598541904761 0.15609005477046 1 1
0.126515589066152 0.125168195320812 1 1
0.0768107660879497 0.0761037916361049 1 1
0.179356576721075 0.177968622576605 1 1
0.24241993673003 0.239938681970225 1 1
0.171905291154738 0.170100458625291 1 1
0.139880543981094 0.138590231812886 1 1
0.170019232375461 0.168251751279772 1 1
0.167249086559724 0.166120350545213 1 1
0.286624013086165 0.283789221838025 1 1
0.209589684407515 0.207048917877177 1 1
0.277165833380199 0.274355971462877 1 1
0.239140551591697 0.236433320278884 1 1
0.238781138303652 0.236495662691717 1 1
0.214558403042204 0.212459649388488 1 1
0.140978622928549 0.139666040408196 1 1
0.198757044032552 0.196870387841034 1 1
0.139528029952605 0.138293201356547 1 1
0.131566787544556 0.129587981798978 1 1
0.205159068065938 0.202769553104826 1 1
0.231371866504884 0.2291334535171 1 1
0.209942123112964 0.208250309255091 1 1
0.287910071451684 0.285333001282839 1 1
0.260606912078386 0.258085069376518 1 1
0.101689111268176 0.100381511540383 1 1
0.240109228989113 0.238012444733326 1 1
0.0649376708193238 0.0641867023973552 1 1
0.203502693643953 0.201421234938861 1 1
0.190999935280847 0.189831022944585 1 1
0.213775644041131 0.211672664322838 1 1
0.275123424615549 0.271996158410929 1 1
0.173687677430581 0.172249599237041 1 1
0.157867091299006 0.157082695960444 1 1
0.18882327303485 0.18680080687944 1 1
0.123012838583821 0.121938766957309 1 1
0.219058873835617 0.217070651568611 1 1
0.156811458469598 0.155467822461969 1 1
0.250328131736351 0.247850689751809 1 1
0.210449504641845 0.208201200859567 1 1
0.139122465723014 0.137615031331463 1 1
0.0790921074193839 0.0779447923081955 1 1
0.301265650988306 0.298138805995909 1 1
0.0459955906259742 0.0455061734762225 0 0
0.316372087507622 0.313417890746168 1 1
0.227298399392225 0.224678997419995 1 1
0.278747228198362 0.276020325450573 1 1
0.179715284399965 0.178447949395635 1 1
0.125190505356755 0.123749824522355 1 1
0.246786574745615 0.244614141244277 1 1
0.249266302057647 0.246974592105971 1 1
0.25295725275253 0.250977632947488 1 1
0.16498443536938 0.162906249318671 1 1
0.183164119788484 0.180632998895045 1 1
0.179004910616168 0.177255446063104 1 1
0.34275441224541 0.340056274266776 1 1
0.119308590607701 0.118359603142745 1 1
0.191634280299211 0.189910683482291 1 1
0.131632874429433 0.130199726373479 1 1
0.143555776354534 0.142313071481793 1 1
0.186938785999624 0.184569519525213 1 1
0.262095209874118 0.259213093081483 1 1
0.203589253201686 0.202453237344154 1 1
0.290732435628903 0.287883212395677 1 1
0.16090332703442 0.159351547551101 1 1
0.203601466383436 0.202071285567166 1 1
0.0479067004333497 0.0473040232189077 0 0
0.251431503739526 0.249210989230688 1 1
0.185607519458467 0.184459586389136 1 1
0.19728071321945 0.195541171032273 1 1
-0.00085739255217266 -0.000925400811667139 0 0
0.355196102929975 0.351818052961986 0 0
0.0778843695348953 0.0776444019515702 1 1
0.281962940044205 0.279040321554942 1 1
0.184558956506041 0.182593916459194 1 1
0.183890352389701 0.181678544416845 1 1
0.1546628776715 0.153294792391869 1 1
0.254313796306934 0.251697025242383 1 1
0.0546825567501932 0.0541804321684736 1 1
0.195656121820132 0.19356148666692 1 1
0.124226332423819 0.12270675471741 1 1
0.123203264792396 0.121860835982142 1 1
0.189846834575188 0.187471646577888 1 1
0.168466369098749 0.167402951819575 1 1
0.301734053362003 0.299114236790524 1 1
0.318376040400398 0.315479150728163 1 1
0.233953193080926 0.231410388381368 1 1
0.244348385228507 0.242179246838402 1 1
0.0887087199599886 0.0880324978904719 1 1
0.136850543623307 0.135456814146286 1 1
0.247879137026811 0.245222413463803 1 1
0.119809081170079 0.118679511248158 1 1
0.221912601246012 0.219697295831989 1 1
0.217712673022426 0.214745299201125 1 1
0.209906682682107 0.207827588335739 1 1
0.143409378103913 0.142133480187787 1 1
0.208166350863922 0.206038628571953 1 1
0.229605196428007 0.227274014625182 1 1
0.178431686221982 0.176837338227194 1 1
0.221083379747753 0.219386048888648 1 1
0.080695292029135 0.079765724465904 1 1
0.382605516036301 0.378992323668297 0 0
0.174617826172006 0.172596865174881 1 1
0.153102433428302 0.151631973987136 1 1
0.145281538578125 0.143741674729312 1 1
0.29668121357467 0.293843079038138 1 1
0.174799629254924 0.173881990155167 1 1
0.204596284135748 0.202727097133206 1 1
0.194653515454761 0.192975348758522 1 1
0.102260982791224 0.101312607233484 1 1
0.29685891481448 0.293348966267068 1 1
0.261634147880226 0.258676216116137 1 1
0.19461179541418 0.192553135376637 1 1
0.157390175110782 0.15603998130338 1 1
0.126341815511796 0.125323035735483 1 1
0.0530210556272439 0.0528311004272568 1 1
0.153654223874503 0.152164207872098 1 1
0.283256383403634 0.280571436007698 1 1
0.188661219781886 0.186829897555708 1 1
0.314773061627781 0.311630762435002 1 1
0.0779679945782834 0.077324323476799 1 1
0.202872420231598 0.200900407785165 1 1
0.20964603314098 0.207827920387583 1 1
0.239229819226496 0.237329271484453 1 1
0.236683614171849 0.234266664438619 1 1
0.228887101236542 0.226684807824976 1 1
0.270779979903957 0.268379074287744 1 1
0.134526644266371 0.133030585277054 1 1
0.0774122670298311 0.0770287225538171 1 1
0.157295827552476 0.15567418875506 1 1
0.291005512682115 0.288071735780109 1 1
0.159019232122631 0.157523860095915 1 1
0.203204678216401 0.200730432186806 1 1
0.148173278609467 0.146538725661215 1 1
0.122564271454024 0.12118779003619 1 1
0.172559442821221 0.170450467529908 1 1
0.136702565208187 0.135103667566241 1 1
0.160400367925184 0.158825734435921 1 1
0.155981689703271 0.15437467475607 1 1
0.275035878013286 0.272477228334063 1 1
0.206475755032228 0.20439823031333 1 1
0.230472950883833 0.228166686911952 1 1
0.246083683082165 0.243408940068443 1 1
0.177982729500362 0.176327702892569 1 1
0.194829156802739 0.193233115442628 1 1
0.194597629580831 0.192745654051245 1 1
0.2555330250721 0.252386319044639 1 1
0.377910442892428 0.3740362363938 1 1
0.22710714039919 0.224619273634566 1 1
0.173621020408408 0.171882321922911 1 1
0.303281141857464 0.300814769946593 1 1
0.109528648229028 0.108631118436554 1 1
0.158545970858001 0.156445812781746 1 1
0.284462556066847 0.281836162356099 1 1
0.044282451754508 0.0436342770315445 1 1
0.255323844397638 0.252083854183786 1 1
0.235771946750059 0.233130551359681 1 1
0.255287629024306 0.252585851518533 1 1
0.195497336369446 0.19407440204122 1 1
0.127304401308843 0.12613810529159 1 1
0.187977290701342 0.185913928453989 1 1
0.374407402469971 0.370778309104952 0 0
0.329874191033113 0.326216221031805 1 1
0.175163427927408 0.173559135619936 1 1
0.242702987573759 0.240545629428425 1 1
0.0535136449294205 0.0528246625462902 0 0
0.304118331208085 0.300829871309232 1 1
0.270774115765544 0.268095749386995 1 1
0.193072243530775 0.190620320926988 1 1
0.248596049317478 0.246119206860606 1 1
0.146438790719474 0.144795030565108 1 1
0.0754818685215808 0.074129678798758 1 1
0.241367552874263 0.239194428374211 1 1
0.255458342561497 0.252687976890992 1 1
0.238096125267737 0.235772186506951 1 1
0.149602508901774 0.147989201000965 1 1
0.122002132357962 0.120657438825886 1 1
0.268628274235896 0.265408021266751 1 1
0.19386610741798 0.191841894309411 1 1
0.248534041219723 0.246314720076032 1 1
0.180666489108225 0.178975057639329 1 1
0.273972627068863 0.271440830771772 1 1
0.107833842703414 0.106538990397837 1 1
0.285777284240932 0.283258277955421 1 1
0.277138339076962 0.274050988806115 1 1
0.248721039215162 0.246463651444857 1 1
0.178228304648947 0.176745380072131 1 1
0.243383019443785 0.240391298926792 1 1
0.381035064621778 0.377520693616729 0 0
0.160177553805527 0.158749940814222 1 1
0.0300211292440323 0.0299630544265151 1 1
0.130522310381186 0.129217988219362 1 1
0.291215102073282 0.288348601202738 1 1
0.110539388536483 0.109485880261927 1 1
0.0970950516681465 0.0959252091250042 1 1
0.213973282861819 0.211674704201909 1 1
0.195751639732594 0.194375828429443 1 1
0.223030852117607 0.220933546619791 1 1
0.296707452124669 0.293115135040403 1 1
0.289493857281238 0.286566419446748 1 1
0.257052569346328 0.254491486316263 1 1
0.130788227553895 0.129238436486787 1 1
0.298648592223739 0.295381448428481 1 1
0.211429838802889 0.20906724298248 1 1
0.166261666910169 0.164870578353776 1 1
0.262713667829269 0.260004663774427 1 1
0.345457881998098 0.341645759782647 1 1
0.125508359408773 0.124623770785674 1 1
0.243623294548748 0.241275951898147 1 1
0.232445313908852 0.230571434691993 1 1
0.335786423021509 0.331379384982992 1 1
0.293406015733552 0.290869800016614 1 1
0.161156429825344 0.159559844152383 1 1
0.224938362917289 0.223027944179917 1 1
0.203496078034599 0.201230110210555 1 1
0.301712676759735 0.298744700921591 1 1
0.094154087514423 0.0933496781759509 1 1
0.234059502782144 0.232056476710273 1 1
0.207582972188145 0.205554595150429 1 1
0.205564287142233 0.203176329328958 1 1
0.282075896936693 0.279078535618392 1 1
0.211491543810057 0.208747030395297 1 1
0.0895546327050356 0.0886154791530729 1 1
0.0681650632395757 0.0670968362586978 1 1
0.161047193526646 0.159180994322676 1 1
0.239956353009146 0.237676951172282 1 1
0.208777354531758 0.206574702287429 1 1
0.259112061699985 0.256526358664374 1 1
0.291716228391695 0.289080206920495 1 1
0.267915689440736 0.265332597957632 1 1
0.244357507343348 0.241975175389853 1 1
0.320725224523711 0.317804498132047 1 1
0.332545313427473 0.32954061812992 1 1
0.335833684947733 0.332731975980985 1 1
0.242771337364095 0.240273212250689 1 1
0.148813587283679 0.147726330330062 1 1
0.00108776898033793 0.00109209208418024 0 0
0.213666075513116 0.210924390447577 1 1
0.34366382172759 0.33990042473082 1 1
0.16179942095145 0.16044387797834 1 1
0.242761012064649 0.240496239386221 1 1
0.0510614602642229 0.0499908933848764 1 1
0.189064328794091 0.186719598978961 1 1
0.213140367539386 0.210728154359808 1 1
0.0500868717605516 0.050397431376738 1 1
0.0945005044539605 0.0938842592742883 1 1
0.188059888241662 0.186397371322162 1 1
0.262491861798872 0.25975511015461 1 1
0.0786908743591679 0.0777701475609168 1 1
0.237034418396229 0.234304086608154 1 1
0.230672692882556 0.228334934966799 1 1
0.323257639300332 0.320480855453644 1 1
0.245985421147069 0.243184550682393 1 1
0.281556347021648 0.278363790020081 1 1
0.160786159311248 0.159343292690717 1 1
0.213600220034196 0.211554717770833 1 1
-0.0211002383762788 -0.021228405094903 0 0
0.162126639246858 0.160418818230557 1 1
0.157224588106247 0.155320483956522 1 1
0.272370225147778 0.269966845131369 1 1
0.20650597097742 0.204298958346252 1 1
0.152017446269745 0.150345859446671 1 1
0.181420851175917 0.179267922500181 1 1
0.165894225926393 0.164147897789797 1 1
0.0845152279142509 0.0835846246817395 1 1
0.321091135504682 0.317638101610922 1 1
0.0459965618926763 0.0455957871465431 0 0
0.154275286387607 0.152800185400524 1 1
0.175287560489449 0.173780941848887 1 1
0.161569072907806 0.160095750341756 1 1
0.200556262692588 0.1976849708113 1 1
0.206607988967588 0.203769962294616 1 1
0.279942891809088 0.27720757641749 1 1
-0.00502748853987023 -0.00434789061438062 0 0
0.155696192429603 0.154213453673676 1 1
0.172971492624836 0.17107861499794 1 1
0.176562138689501 0.174616050623663 1 1
0.0985018827994534 0.0978799345045926 1 1
0.207845161865412 0.205706543560995 1 1
0.0998127497968434 0.0987097370383506 1 1
0.188789845800858 0.186878964655586 1 1
0.202307925053317 0.200337418558278 1 1
0.199341403123093 0.197625447645213 1 1
0.265887287971193 0.263248334686067 1 1
0.210990822232652 0.208306958531188 1 1
0.381629979487201 0.37783490308805 0 0
0.215251419548804 0.213022547407619 1 1
0.0376228972334822 0.0375286789313683 0 0
0.220758963978105 0.218674160090077 1 1
0.205731735590526 0.203405052902941 1 1
0.143035931713999 0.141618417588638 1 1
0.111794976535927 0.111106019723876 1 1
0.116760557660558 0.115581794549438 1 1
0.135047020508746 0.133985873089276 1 1
0.251692009002647 0.248999769539457 1 1
0.264315504384868 0.261686001229705 1 1
0.240201072632266 0.237818711240192 1 1
0.145413685764516 0.144022741915454 1 1
0.286508309827954 0.283456809091125 1 1
0.22892308377897 0.226602839521667 1 1
0.249476111262411 0.247118433920592 1 1
0.153684200040208 0.152478767610589 1 1
0.151972717755658 0.150220905208055 1 1
0.209726278411312 0.207697667650061 1 1
0.194847891684086 0.193809911316234 1 1
0.130847246098534 0.129770602428471 1 1
0.107222694378673 0.10622227585207 1 1
0.117586965601096 0.116614110827424 1 1
0.281275041000346 0.278571522475519 1 1
0.166459727381791 0.164326580326745 1 1
0.220041432409646 0.218205862122461 1 1
0.361264730721743 0.357807309139129 0 0
0.236452030696124 0.2346336864443 1 1
0.208437027308919 0.20656356850654 1 1
0.235007969596246 0.232844898542856 1 1
0.221563038874898 0.219238376992476 1 1
0.173556527297158 0.171649313054014 1 1
0.196155090748496 0.194403826505469 1 1
0.0467853467457184 0.0458868544074542 1 1
0.307045868667795 0.303980586776057 1 1
0.307957332601432 0.304918203881006 1 1
0.202481899710951 0.200533374745981 1 1
0.0741455985580059 0.0731131915711668 1 1
0.120887553735442 0.118747383786231 1 1
0.290516705866246 0.288116152344498 1 1
0.220547471474222 0.21817625870785 1 1
0.260981465539119 0.258625968148065 1 1
0.12612549759051 0.124677872142957 1 1
0.323734799821303 0.320483994799209 1 1
0.327419675077995 0.324652499740893 1 1
0.112670430032499 0.111442532723406 1 1
0.274368275180732 0.27200390514958 1 1
0.135753955375301 0.134405912791696 1 1
0.162068582618352 0.160298372302102 1 1
0.208786436111533 0.205440097489763 1 1
0.134432667913486 0.133158623766979 1 1
0.132089084420786 0.130834082416643 1 1
0.154626032040462 0.153295414520522 1 1
0.141374472740796 0.139970149050686 1 1
0.110828201600833 0.109864517638235 1 1
0.257940204912205 0.255844860975285 1 1
0.228962693658105 0.227109917163126 1 1
0.15217206507487 0.151007418024538 1 1
0.324167456795147 0.320137545514948 1 1
0.158418598417079 0.156627513734723 1 1
0.155646183919429 0.154126569499338 1 1
0.0737483041909453 0.0730219027411405 1 1
0.369196030685877 0.365407209570831 0 0
0.132664222307158 0.131394253242901 1 1
0.146072893865532 0.144859001218904 1 1
0.254573176357789 0.252042211308834 1 1
0.00609902111509177 0.00628708337347298 0 0
0.401803177110846 0.397974166554995 0 0
0.0712639018761572 0.0712461507342398 1 1
0.286430539460839 0.283160832792452 1 1
0.247912691221934 0.244369545539612 1 1
0.0760300037731298 0.0753013825791682 1 1
0.257449068500447 0.254820528865437 1 1
0.272669606757226 0.269730796989776 1 1
0.294715772084903 0.291249719329631 1 1
0.294813453170457 0.29189602376449 1 1
0.130438830021366 0.129086149332008 1 1
0.120555744775314 0.119624102859157 1 1
0.0860411353024691 0.0851741186030807 1 1
0.252354703614518 0.249989233341482 1 1
0.296958506172897 0.294073684214886 1 1
0.240188700877506 0.237943470612591 1 1
0.0414353606762943 0.0413849383319527 1 1
0.0930178971756301 0.0921138808511767 1 1
0.279123321044098 0.276213539566791 1 1
0.23777745438599 0.235551742217779 1 1
0.386952446346113 0.383098083142227 0 0
0.216807542892676 0.214630006187455 1 1
0.21219629017167 0.210553255355062 1 1
0.225472105527268 0.223228835562513 1 1
0.123205905902735 0.122044912314241 1 1
0.165461511928663 0.163862230080386 1 1
0.195690503379929 0.192808655059357 1 1
0.107742037468525 0.107000827683447 1 1
0.121792323340034 0.120318358389753 1 1
0.276295585049128 0.273473118171736 1 1
0.303940820478338 0.301140123524602 1 1
0.208669154257292 0.206890109579317 1 1
0.298907802486291 0.295963346171426 1 1
0.199057696767378 0.197059226709561 1 1
0.248040212030112 0.245932641842929 1 1
0.212901165645162 0.211162190392429 1 1
0.182116442860542 0.180941131806534 1 1
0.242033461819752 0.239774953274987 1 1
0.171301716788041 0.169777059061789 1 1
0.237499790812142 0.23505127612162 1 1
0.35183325186762 0.348053701372651 1 1
0.135468579551323 0.134328462065226 1 1
0.169446987855055 0.167691577846096 1 1
0.260521533187116 0.257680864984856 1 1
0.0562380339692276 0.0557144667935336 0 0
0.0997715541747019 0.0993009974450865 1 1
0.280460802344047 0.278115272449469 1 1
0.213192468735575 0.211572672022427 1 1
0.175705113205147 0.174206670485395 1 1
0.235004651328608 0.232737189543568 1 1
0.132300725199969 0.130702329398012 1 1
0.198968512495377 0.196729576487496 1 1
0.0898719058912399 0.0888757022055766 1 1
0.187966079301445 0.186546056284565 1 1
0.24178796350205 0.239430118363979 1 1
0.237092403109943 0.234839901499588 1 1
0.250280581441734 0.247755480921106 1 1
0.119587647377934 0.118484338434817 1 1
0.213127656061747 0.21116887329651 1 1
0.276184445745828 0.273574569762804 1 1
0.217702409456514 0.21514914373035 1 1
0.354445687338936 0.350621055589099 0 0
0.153205385335131 0.151357702002104 1 1
0.271636937682683 0.26879033830098 1 1
0.259625257661433 0.257187464623492 1 1
0.157733582530736 0.155968741850547 1 1
0.262495468129954 0.259348682359409 1 1
0.175051886763768 0.172879071209529 1 1
0.220594199361059 0.21825245845328 1 1
0.154872137746044 0.152745095087621 1 1
0.138856751417926 0.137505668828584 1 1
0.0539238875188727 0.0533195966900318 1 1
0.129190307356769 0.127694048477653 1 1
0.176532167744893 0.174746317130528 1 1
0.181975071826402 0.179945920164967 1 1
0.0942334084543177 0.093460392494209 1 1
0.17410954285066 0.172491588407722 1 1
0.230330376129347 0.227693993479523 1 1
0.207809489779756 0.205740352092388 1 1
0.155599713378672 0.154175004216533 1 1
0.189621584044628 0.18782423469778 1 1
0.264180644327801 0.261627053945707 1 1
0.386339301803898 0.382521162627921 0 0
0.253502338436144 0.251265576681828 1 1
0.226252168983693 0.224317982492066 1 1
0.350003585858624 0.34657629679523 0 0
0.144789091156923 0.142733394690031 1 1
0.109585201751925 0.108503100447836 1 1
0.164802463525727 0.16382021423577 1 1
0.0930314929918712 0.0917789708929776 1 1
0.296875988398097 0.29458423742079 1 1
0.119927119877124 0.118166190322128 1 1
0.159036397141024 0.15753273888316 1 1
0.174045995782762 0.172508471484048 1 1
0.148528536012908 0.14714097184951 1 1
0.20241009657533 0.200679364695469 1 1
0.32112499460304 0.318299622598663 1 1
0.234630865680783 0.232075096729313 1 1
0.410255720331676 0.406407804187667 0 0
0.225523162767406 0.223293689934988 1 1
0.381946149171808 0.377870951875288 0 0
0.143535525391677 0.141843720559809 1 1
0.184554665985478 0.182759985550465 1 1
0.308028674893775 0.305569013763337 1 1
0.432070607347545 0.427185041382059 0 0
0.127457175530329 0.126185114939251 1 1
0.273367398238386 0.270621568253725 1 1
0.16918365861169 0.167439572311205 1 1
0.269235662181308 0.266537915141657 1 1
0.230383711430974 0.22824026672856 1 1
0.174033212316892 0.172309692135032 1 1
0.299315401451387 0.296629104500501 1 1
0.206865598900539 0.204598506038622 1 1
0.289945272285176 0.285971223212235 1 1
0.198573826067919 0.196514551655093 1 1
0.296954317100844 0.293537784425143 1 1
0.19047231500785 0.188677837731595 1 1
0.214752336040163 0.212622167325291 1 1
0.155309109072477 0.153798917575758 1 1
0.16935440404745 0.167728818673344 1 1
0.321141631101848 0.318190901824434 1 1
0.254080343130024 0.25131877645106 1 1
0.0921539343492211 0.0917339144359639 1 1
0.087751890668739 0.0872581048843745 1 1
0.246235647819439 0.243854473537486 1 1
0.240957093840123 0.238600949683861 1 1
0.278237285367974 0.275755664073624 1 1
0.231849045424128 0.22902360776155 1 1
-0.00652628325867842 -0.00658357795297115 0 0
0.136837741025527 0.135556896808075 1 1
0.252700448427054 0.250262840175369 1 1
0.193916730165045 0.191633409512695 1 1
0.29878898159092 0.294780331169577 1 1
0.247006393183676 0.244039641883998 1 1
0.170284235838941 0.168952844353127 1 1
0.320876743184447 0.317906757120098 1 1
0.0882050507602775 0.087751848099693 1 1
0.215120625441106 0.213214984004282 1 1
0.306356067931145 0.303247763194723 1 1
0.245172100646702 0.242633417737061 1 1
0.171994670185057 0.170688375800918 1 1
0.160603383920458 0.159636153319504 1 1
0.176498520424028 0.174824582071281 1 1
0.332300738130704 0.329027888738549 1 1
0.0650905421996007 0.0645721311308656 1 1
0.211500913191137 0.209482413726861 1 1
0.19763014902037 0.195648487507941 1 1
0.264704633682496 0.262146116530354 1 1
0.184022728508199 0.182160557754068 1 1
0.264818099497876 0.261988409055811 1 1
0.284382382526084 0.28228816120844 1 1
0.214562834735874 0.211856882226436 1 1
0.239921256915683 0.237771010730144 1 1
0.19395956026516 0.192196586918977 1 1
0.134924121507308 0.133619006229295 1 1
0.149005049399822 0.147747979025418 1 1
0.165965064090751 0.164939359268156 1 1
0.134282255141882 0.13282196726158 1 1
0.209023986857308 0.206332563533618 1 1
0.174802106858393 0.172410822784401 1 1
0.140226052822003 0.139022668066461 1 1
0.169869352493336 0.167943812514573 1 1
0.186737956661056 0.185505308453729 1 1
0.219025689012196 0.216993030035017 1 1
0.282498941827195 0.279601421261176 1 1
0.24987380392507 0.247476648583174 1 1
0.164102461402795 0.162484249097818 1 1
0.187588486982896 0.185650451703328 1 1
0.158283248053844 0.156780467575309 1 1
0.143174144011912 0.141329960909036 1 1
0.22758087329185 0.225496175807376 1 1
0.268329947263173 0.265738086578011 1 1
0.242885219153841 0.240493823401119 1 1
0.160198914850045 0.158938936417962 1 1
0.190520693258511 0.188903125773641 1 1
0.41893149256112 0.414912142416869 0 0
0.230324190347039 0.227970646725114 1 1
0.232071508311813 0.229739506046975 1 1
0.0992260457974364 0.0983940138020123 1 1
0.13373991151795 0.132416714472972 1 1
0.0155194296891835 0.0148518971836415 0 0
0.202955306651448 0.200899785522172 1 1
0.161123976056001 0.159558108254257 1 1
-0.021570870440528 -0.0214190557714844 0 0
0.266390077631651 0.26382317727399 1 1
0.201268877181228 0.199343544027486 1 1
0.286062844817374 0.28344942716161 1 1
0.262486986379744 0.260006301419919 1 1
0.273923527551969 0.27121690731457 1 1
0.299745016367938 0.29749995749039 1 1
0.167236208813535 0.165793383551613 1 1
0.15411099630371 0.152799523043267 1 1
0.275568709131733 0.272780974091074 1 1
0.245226135189196 0.242889543277972 1 1
0.0887278420271943 0.0883448588760356 1 1
0.206016353818844 0.203694348956137 1 1
0.221667110179301 0.219049239941955 1 1
0.259088411109353 0.25644734936436 1 1
0.143639930773157 0.141920426401664 1 1
0.209770639946993 0.207796111420742 1 1
0.147299833226247 0.145512019878642 1 1
0.248251504395685 0.246094556186451 1 1
0.263590870979853 0.261139800223 1 1
0.181723582519481 0.180047266072129 1 1
0.107993981980961 0.106986238510134 1 1
0.179524091822933 0.177860772623777 1 1
0.274186122403047 0.271552326080056 1 1
0.156782441905676 0.155555090215197 1 1
0.32641611073569 0.323414160293922 1 1
0.265645621612589 0.263525750630821 1 1
0.276055271533525 0.273394780372586 1 1
0.178138575577587 0.176528978502796 1 1
0.322141234259478 0.318833100382094 1 1
0.178850526832578 0.177053246573209 1 1
0.121528519315318 0.120329606695559 1 1
0.130605236121363 0.129562577013517 1 1
0.39135434431665 0.387517603133884 0 0
0.243734354185472 0.240942486070251 1 1
0.29827695065128 0.295204193722096 1 1
0.228000932011675 0.225952525380268 1 1
0.275246696476558 0.272225602278722 1 1
0.266072692224389 0.2634582093273 1 1
0.238008211011354 0.235560689901189 1 1
0.267954615949542 0.265467180371285 1 1
0.0920783246078587 0.0910708474892321 1 1
0.187710069600718 0.185716108068525 1 1
0.254820741786322 0.25243314955358 1 1
0.219275570424019 0.216270580910646 1 1
0.246403503189032 0.243722354773647 1 1
0.252341115687052 0.249930059142624 1 1
0.228121723693346 0.225973416612078 1 1
0.22574043306181 0.223786079951055 1 1
0.232167618097402 0.22997515554937 1 1
0.113047621444172 0.111840476352386 1 1
0.191958196754628 0.19008863799602 1 1
0.25025760230905 0.247944174496319 1 1
0.199883070837376 0.198311626089831 1 1
0.191387467202974 0.189361468536538 1 1
0.0909920693292769 0.0895353532695333 1 1
0.201323641680176 0.19903974239567 1 1
0.0152336627329776 0.0150753656914522 0 0
0.10060297427471 0.0994419142685547 1 1
0.235070756069591 0.233599099452055 1 1
0.323620053295143 0.320437207330728 1 1
0.177735164613897 0.175861078711502 1 1
0.242128797524882 0.239667280470355 1 1
0.170979145104267 0.168982790545561 1 1
0.244175252679603 0.242093355451136 1 1
0.234568217804098 0.232356971632997 1 1
0.279602982038183 0.276160395524364 1 1
0.195286749706533 0.193362338377491 1 1
0.290558142848166 0.287483369078814 1 1
0.249318453015402 0.247056999178517 1 1
0.114098449720173 0.113324916680648 1 1
0.2749395712701 0.271874243622985 1 1
0.282434132644755 0.279475234612462 1 1
0.240553004401061 0.238534109891613 1 1
0.196149489486565 0.194259462853331 1 1
0.180946863950774 0.178593098519316 1 1
0.279386131327478 0.276838161073657 1 1
0.0314928407793504 0.0315249870762531 0 0
0.00652780468795954 0.00654589928244534 0 0
0.200134080974692 0.198177928183581 1 1
0.211754272910014 0.20968380383292 1 1
0.0314359732565886 0.0310748721064449 0 0
0.269165400327605 0.266223350439613 1 1
0.397994659406166 0.393631144013543 0 0
0.204052395853313 0.201803808889561 1 1
0.239968460630616 0.237611152006273 1 1
0.137382502796268 0.135980822622358 1 1
0.170117845997978 0.168727239334054 1 1
0.173567526121394 0.17171588325895 1 1
0.0584448884343786 0.0569906935120572 1 1
0.191432992886498 0.190095159006852 1 1
0.184754280603381 0.183015432079525 1 1
0.176461129753152 0.174803160171179 1 1
0.169366079800303 0.168231575222069 1 1
0.25282561075474 0.250127319249242 1 1
0.341869653238769 0.338294211594143 1 1
0.188075682558904 0.186175787242353 1 1
0.158646108555229 0.156910575464951 1 1
0.375228209560592 0.370945170187106 1 1
0.109514808091869 0.108791805059967 1 1
0.160989441765433 0.15947200114678 1 1
0.237550207941269 0.235302349638689 1 1
0.125374268602453 0.124158266475007 1 1
0.257269049944274 0.254861827145285 1 1
0.197399249846307 0.195186412492938 1 1
0.197683206900304 0.195290875727634 1 1
0.310480975248565 0.307592250736379 1 1
0.144808695407078 0.143584987663122 1 1
0.159812822833179 0.157676188591088 1 1
0.0817556691699625 0.0808936511697343 1 1
0.224520335778576 0.22232539531003 1 1
0.345951246023762 0.342664334051129 0 1
0.202756305376873 0.200934496568506 1 1
0.252923276635084 0.250506899148992 1 1
0.199950739800379 0.197970363749663 1 1
0.262608903581077 0.260132820502057 1 1
0.165314367073371 0.163609480458145 1 1
0.157271671921511 0.155895015851607 1 1
0.168001603288283 0.166104308802804 1 1
0.188793312439562 0.186689770754183 1 1
0.277540927010783 0.27477595326639 1 1
0.213746265303043 0.211880771695959 1 1
0.203874542111798 0.201470298474341 1 1
0.354249786841572 0.351341334583189 1 1
0.23141347534762 0.229111715998888 1 1
0.0514969578093035 0.050992672531456 0 0
0.207359113695024 0.205343726216826 1 1
0.148294369002019 0.147208543035826 1 1
0.338292334186468 0.334943922425986 1 1
0.22623948215629 0.223581550082425 1 1
0.234311527519164 0.231769427683982 1 1
0.139669988367952 0.138626242099589 1 1
0.23899526641293 0.236834923497768 1 1
0.201641295385852 0.199707513076431 1 1
0.220781391730841 0.21875278515791 1 1
0.247789714393712 0.245140283739955 1 1
0.157451013133715 0.155351276175923 1 1
0.300947617981475 0.29816515439624 1 1
0.254091188005015 0.251485760060171 1 1
0.115101502990737 0.113953188332811 1 1
0.192005843264606 0.190050201292204 1 1
0.255682193725479 0.252469365463457 1 1
0.215174449508435 0.213157661301294 1 1
0.138600837781923 0.137183130629598 1 1
0.13217574697268 0.131019766043948 1 1
0.311117305084336 0.307448627260906 1 1
0.236900045131011 0.234569409267451 1 1
0.26806216693524 0.265459830714247 1 1
0.15564431076885 0.154092070118506 1 1
0.198487936688373 0.196451815531112 1 1
0.187630297213966 0.184929012353031 1 1
0.151959788917821 0.150572617696543 1 1
0.211170770076181 0.209056005080981 1 1
0.137722774894366 0.13557304484177 1 1
0.188211581249078 0.186254132565079 1 1
0.305882759764844 0.302697749501039 1 1
0.16688837406452 0.165899991651137 1 1
0.195273304048548 0.194254320703725 1 1
0.251727235067273 0.249325020510133 1 1
0.152321794855663 0.150777085041651 1 1
0.227094939293966 0.224442432124512 1 1
0.197602952352238 0.195331404963664 1 1
0.189592832481921 0.187594153978565 1 1
0.303679981003893 0.300659384193407 1 1
0.1385084236333 0.137142420607432 1 1
0.182632259926845 0.180813989693027 1 1
0.244563370241722 0.242208822391632 1 1
0.21729188118205 0.214780626667889 1 1
0.0999874065579784 0.0989457095640801 1 1
0.159303856493329 0.157228618102685 1 1
0.225982838767535 0.223681702316949 1 1
0.122445743609669 0.121184901608012 1 1
0.179257931818806 0.177896945485508 1 1
0.182870207380011 0.181433751147088 1 1
0.0937568564518043 0.0930488601043045 1 1
0.269270946943685 0.266570723706834 1 1
0.179657003053741 0.17773533631453 1 1
0.15225426189862 0.15043295344424 1 1
0.257086305831084 0.254018626851342 1 1
0.251750060714364 0.249294138225233 1 1
0.127482208988558 0.126298506584143 1 1
0.310074920742876 0.307346549466462 1 1
0.187967532381335 0.186258693094493 1 1
0.179923620289847 0.178060175124287 1 1
0.0843575779170954 0.0838137965481522 1 1
0.316758968784192 0.313281631430076 1 1
0.253508203934272 0.250937231389432 1 1
0.147151464571133 0.145921280434251 1 1
0.214656420225445 0.212290441034774 1 1
0.288593491875861 0.285342794446378 1 1
0.262537814494593 0.259715951268244 1 1
0.112619127117717 0.111528678313502 1 1
0.0663354794822879 0.0657879462290203 1 1
0.337771144765131 0.334561904547487 1 1
0.164846105356073 0.163168631331115 1 1
0.224418137274758 0.220706482414376 1 1
0.0149372127320713 0.0142081007547386 0 0
0.214633020619281 0.212426933980764 1 1
0.0749624901150854 0.0743575560665656 1 1
0.268653760383797 0.266331107645823 1 1
0.158908235392238 0.157663723548108 1 1
0.174946617494323 0.173173016909424 1 1
0.281119339169472 0.278579464781984 1 1
0.188287472296026 0.186201901174099 1 1
0.205360725298689 0.20344203159158 1 1
0.208244868815092 0.206397643426533 1 1
0.160009588080305 0.158428638526788 1 1
0.105027720211465 0.104337658458078 1 1
0.104255782121116 0.103146456762844 1 1
0.186330550415428 0.184446262204568 1 1
0.171579799088578 0.170027842434481 1 1
0.239339123456613 0.236758006034581 1 1
0.0759164419454449 0.0745452039860262 1 1
0.273088245073113 0.270656105293526 1 1
0.13171103847088 0.130372591378243 1 1
0.171889110604726 0.169938583407863 1 1
0.349237109470113 0.345769096491311 0 0
0.244601364189236 0.24274076104081 1 1
0.341559123189493 0.338612099415794 1 1
0.0675344335372768 0.0673320403616175 1 1
0.0808752958460601 0.0798793851450016 1 1
0.231276414576248 0.228083947875769 1 1
0.131040820734128 0.130374584032418 1 1
0.137892568417113 0.13674564475826 1 1
0.114874793973413 0.113150687579232 1 1
0.216442894907409 0.214560917069443 1 1
0.260463501628616 0.257653497275408 1 1
0.302629343479375 0.299554025793024 1 1
0.0927820032187724 0.0919959748934866 1 1
0.241483588350106 0.239339369024926 1 1
0.244691791843243 0.242471960100325 1 1
0.186765610183182 0.184970620156842 1 1
0.342587239326671 0.339479344380915 0 1
0.12050696232072 0.119256409785692 1 1
-0.00983888922623796 -0.01017323483475 0 0
0.220875881738795 0.218689436384919 1 1
0.169640644831547 0.167891254770633 1 1
0.19705367360805 0.195223285783785 1 1
0.195897224389826 0.193112571251379 1 1
0.105237001478646 0.104176523184117 1 1
0.157474198255547 0.156420924099401 1 1
0.185328248130791 0.183209124689104 1 1
0.237035947182193 0.234261865215957 1 1
0.187511287035108 0.185708887489352 1 1
0.194968787028082 0.192836807943562 1 1
0.204207480749295 0.201913649171069 1 1
0.196237149673614 0.194571584973765 1 1
0.215935353178462 0.213729956315602 1 1
0.28228763043178 0.279609648133665 1 1
0.22671016607963 0.224313812222062 1 1
0.310019571845219 0.30697508213149 1 1
0.161192418560494 0.159150944699904 1 1
0.101120274377903 0.100211287828961 1 1
0.18383805515654 0.182505427289128 1 1
0.199449478972438 0.197602918630429 1 1
0.103519190449594 0.102097249250699 1 1
0.116529673847947 0.115419189694038 1 1
0.298625019558186 0.29555978030264 1 1
0.2770143231321 0.274404666749013 1 1
0.212551867101988 0.210636181494968 1 1
0.229123454157035 0.226990230008263 1 1
0.275909367245527 0.272978454875911 1 1
0.163218736704602 0.161757118291819 1 1
0.0762712628406548 0.0768178386560849 1 1
0.290554916400262 0.287813539085885 1 1
0.153728315051166 0.151947802439024 1 1
0.259096218545447 0.256411937908252 1 1
0.135799394004813 0.134338037242005 1 1
0.197185587366135 0.19490854948785 1 1
0.28188394740283 0.278939862447196 1 1
0.161922610907478 0.16024129852725 1 1
0.205405630819351 0.203546261729522 1 1
0.236658317449299 0.234368117571735 1 1
0.159974030697981 0.158211434241829 1 1
0.259122859339947 0.256351485218069 1 1
0.0848305747047295 0.0842820721060852 1 1
0.196989233440923 0.195334030440012 1 1
0.112878919376704 0.111842123585142 1 1
0.111253296477873 0.110776299175714 1 1
0.117251179124049 0.116616304792663 1 1
0.172409628280025 0.170262517338576 1 1
0.177863599959458 0.176322359216902 1 1
0.116985379540783 0.115883739515691 1 1
0.137218766668733 0.135757541268942 1 1
0.19270500055255 0.190527409954932 1 1
0.316542341909 0.313978639500644 1 1
0.329500764775189 0.326107685637771 1 1
0.0976009476647705 0.0964108898727415 1 1
0.210005683870764 0.207832435692557 1 1
0.340007713953477 0.336238381933113 1 1
0.0638042577404639 0.0633252744808473 1 1
0.195811099215131 0.193558556244363 1 1
0.118944174067368 0.11788324821373 1 1
0.143546909845704 0.142258186105024 1 1
0.338352909931805 0.334855929162468 1 1
0.145035103394695 0.14356570295212 1 1
0.189184748879697 0.187226547514734 1 1
0.271052745523565 0.268362717428884 1 1
0.220836972541506 0.218504216739392 1 1
0.241079156744747 0.237732436605581 1 1
0.211511085378251 0.209171934750487 1 1
0.154446288160449 0.153092880186356 1 1
0.0901125360276303 0.0898306554463481 1 1
0.267171809661678 0.264444347794 1 1
0.233775657982134 0.231218734420187 1 1
0.293882951079309 0.291552810803619 1 1
0.310190355080787 0.306784657838127 1 1
0.11887471484153 0.117785867299467 1 1
0.282878572850101 0.28034129988861 1 1
0.156174976526438 0.154523808230126 1 1
0.281184294860891 0.27811354390782 1 1
0.171058791635177 0.169978755616354 1 1
0.307327768047224 0.303172234424514 1 1
0.205091176927699 0.203504343042745 1 1
0.125314172128225 0.124180609332792 1 1
0.109636507695955 0.10855232485445 1 1
0.184564242401661 0.182905481268922 1 1
0.160673081189582 0.158913002263236 1 1
0.201097970490797 0.199508374676754 1 1
0.251645176557695 0.249440989865384 1 1
0.274045823652768 0.270913524928349 1 1
0.202291074296671 0.200360960800641 1 1
0.27464791438873 0.272047882125665 1 1
0.0629340775844752 0.0621404351139491 1 1
0.0768171950246073 0.0760491625121036 1 1
0.29106156178609 0.288534060776782 1 1
0.267074909551108 0.264670118065739 1 1
0.176450804771888 0.174902905388025 1 1
0.407503617617536 0.403327754319707 0 0
0.181022570860463 0.179557263286555 1 1
0.152334545382481 0.150521902537656 1 1
0.148937275075433 0.147257942830587 1 1
0.154334399024529 0.152891858172724 1 1
0.216733973739863 0.214648552837242 1 1
0.189366937458433 0.187597610548241 1 1
0.318110878848052 0.315103539813197 1 1
0.0871641095758023 0.0863519873799889 1 1
0.140948387856756 0.139203824704906 1 1
0.201652313538713 0.199568631565318 1 1
0.304986664379221 0.301875575354327 1 1
0.191841548554044 0.189877180070562 1 1
0.0837128073388768 0.0830205114690946 1 1
0.200987616718824 0.199335826904099 1 1
0.117067239020836 0.116029002747766 1 1
0.134378453432844 0.132890233688265 1 1
0.303627856687347 0.300675799991029 1 1
0.16648986749144 0.164608576569067 1 1
0.35549594481737 0.35227551290232 0 0
0.233020360691919 0.230760774043049 1 1
0.138612146478262 0.136485717688448 1 1
0.0944290382370935 0.0941617746412129 1 1
0.160500355444373 0.158673624353498 1 1
0.0571383853683546 0.0565486703890874 1 1
0.214103782773434 0.211314628451857 1 1
0.236519486000095 0.234322696755395 1 1
0.154628680878341 0.152965064951092 1 1
0.197399345690043 0.195685998007646 1 1
0.32514234979949 0.321897650929617 1 1
0.231922634059638 0.229451025466405 1 1
0.267964907791214 0.265332885734055 1 1
0.28402854619735 0.281312748422307 1 1
0.32034527282194 0.317508396371816 1 1
0.206091948364774 0.204503471759139 1 1
0.152410920486984 0.151114036544318 1 1
0.184867758598445 0.183474788968669 1 1
0.235268767566091 0.23324740834097 1 1
0.140055922682631 0.138236385451393 1 1
0.147705594109905 0.146227534759001 1 1
0.164240733635181 0.162050703362506 1 1
0.22099472988512 0.218991704105177 1 1
0.182979672648193 0.181530000411021 1 1
0.257552379608078 0.254739087575434 1 1
0.186473379871261 0.184778089158531 1 1
0.255736448628599 0.253030873992741 1 1
0.205953912583241 0.20388878788477 1 1
0.270734972991124 0.267757602193598 1 1
0.208772270149569 0.206509213203609 1 1
0.188477603424323 0.18662224822728 1 1
0.215016415689255 0.213016769901038 1 1
0.193786373504916 0.191701147911854 1 1
0.124127749864233 0.122986285090988 1 1
0.091181523334501 0.0902787229244869 1 1
0.319245175797202 0.315449823902032 1 1
0.172924108454618 0.171045435733594 1 1
0.308725235534416 0.305688659769728 1 1
0.319752839255781 0.316965253145982 1 1
0.20351950355634 0.201611962473198 1 1
0.235441103550898 0.232952273065193 1 1
0.195281266661891 0.193424034119984 1 1
0.168565397823035 0.16677708296444 1 1
0.246712365501978 0.24437503537235 1 1
0.24671070033198 0.244270731565063 1 1
0.161802310992821 0.160165548499469 1 1
0.116601458895764 0.115620777874632 1 1
0.227867184967723 0.225946808262084 1 1
0.152910850650107 0.15122206134277 1 1
0.17641856879702 0.174939609690065 1 1
0.267948681648337 0.2649716475123 1 1
0.143316229726939 0.141956913067155 1 1
0.247522440129564 0.245085116640396 1 1
0.174182171311009 0.17237689247613 1 1
0.144546538110418 0.143254476437735 1 1
0.192510686350387 0.190604337953099 1 1
0.201984714172715 0.20004396665727 1 1
0.160658282896935 0.158680444647564 1 1
0.173085081603639 0.17174899697134 1 1
0.243982427423862 0.241401129932373 1 1
0.208821125790043 0.207097842861991 1 1
0.259382231657323 0.25718093748656 1 1
0.166564614372283 0.165006036249346 1 1
0.165535815823481 0.163787571172848 1 1
0.136036049178481 0.134407847284 1 1
0.260366189322404 0.258056950626232 1 1
0.102940413624103 0.10194757249423 1 1
0.324943757947128 0.321734753275483 1 1
0.142102359377303 0.139900377010691 1 1
0.0525913322690038 0.052014721584831 0 0
0.201498712813405 0.199366564717647 1 1
0.19753124085816 0.195363841974146 1 1
0.127470993129234 0.126163190106432 1 1
0.211554707365505 0.20927202411928 1 1
0.198593183644246 0.19632849648693 1 1
0.174550483044421 0.172706431480754 1 1
0.363095896153894 0.359619957587061 0 0
0.220156169023588 0.218002312997766 1 1
0.289114682785543 0.28625675540705 1 1
0.321692481013312 0.31835810340925 1 1
0.408603827915938 0.403860047825024 0 0
0.110282481024524 0.109279158360134 1 1
0.165655521401331 0.163434153914004 1 1
0.309822367964177 0.306313082058132 1 1
0.257038035233442 0.254257904240349 1 1
0.0764709565232974 0.0757778566741975 1 1
0.248760637477284 0.245970965150805 1 1
0.301525802116063 0.29822331059953 1 1
0.251848584904667 0.249410286501117 1 1
0.329277271440844 0.325874674339828 1 1
0.302976123183381 0.299825571610829 1 1
0.201793052883559 0.199760685243017 1 1
0.177683618971888 0.176082709208496 1 1
0.439870362452555 0.435725071817702 0 0
0.310008903436232 0.307386221024722 1 1
0.269609425526073 0.266857301639674 1 1
0.0828136860714651 0.0820312117299078 1 1
0.135857696507944 0.134689233602478 1 1
0.216625298581317 0.214038461760755 1 1
0.250880253680522 0.247912439306675 1 1
0.204484091494017 0.202480274396683 1 1
0.236693253926067 0.235256561921066 1 1
0.226613619469381 0.224359173781782 1 1
0.280144324564031 0.276849883896648 1 1
0.166945466838345 0.165386209517998 1 1
0.218739212729793 0.216577320544666 1 1
0.264543185206373 0.262226330598319 1 1
0.210543996399268 0.208578015838474 1 1
0.227143746848923 0.224859758442793 1 1
0.217055728544506 0.214874808245454 1 1
0.231103937041036 0.228591719322763 1 1
0.227533109257071 0.225020621408548 1 1
0.228951553362523 0.226581907652692 1 1
0.343462721697574 0.340306454324527 0 1
0.20461414572472 0.202800293300329 1 1
0.092866478827392 0.0918047374260537 1 1
0.205847458568005 0.203857912104937 1 1
0.19779995086306 0.19619980373421 1 1
0.221324372217021 0.219290646905859 1 1
0.167965765391464 0.166002169848976 1 1
0.210768113632401 0.208534466769739 1 1
0.180739570342479 0.179157760297702 1 1
0.309574452843295 0.30632061001422 1 1
0.19264399599068 0.190662813920309 1 1
0.22109068974279 0.218999721201356 1 1
0.190260469600424 0.188596787628479 1 1
0.334120194782626 0.330592341067503 1 1
0.278300775167159 0.275331849043806 1 1
0.129986754335757 0.128225803316948 1 1
0.208521948071377 0.206907821039681 1 1
0.327529840185116 0.324575935751105 1 1
0.199614381729337 0.198101579221175 1 1
0.132537241344701 0.130787659774095 1 1
0.157468240949847 0.155745634515383 1 1
0.242619112401101 0.240183388549997 1 1
0.108290931430437 0.106497942560387 1 1
0.0281909418403301 0.0275708436767322 0 0
0.262681505588568 0.259915694183175 1 1
0.182321540977583 0.180423614292841 1 1
0.139189165658778 0.13746410936458 1 1
0.159103709876731 0.157548656998682 1 1
0.136294639703232 0.135153611471893 1 1
0.103041955900318 0.101945911222651 1 1
0.307419880027674 0.304064637680805 1 1
0.185960922234357 0.184297402175043 1 1
0.168253483305568 0.167062934177466 1 1
0.346717645808031 0.342841294155292 1 1
0.0538407503821172 0.0533252679346535 0 0
0.275516729990693 0.272877469454522 1 1
0.227919614526156 0.225867906387637 1 1
0.119886992288863 0.118490789633783 1 1
0.24634360758542 0.243859711487324 1 1
0.0992394189028311 0.0982465300084536 1 1
0.0827084761935962 0.0818400213560237 1 1
0.160465270653909 0.158456426289537 1 1
0.175860366797514 0.17383190684408 1 1
0.155191695986131 0.154271332595761 1 1
0.289131806635763 0.286005113193351 1 1
0.210390717860681 0.208224812828584 1 1
0.273631880906893 0.270652652856559 1 1
0.11462024538277 0.113166737539588 1 1
0.14721895984904 0.146344810206264 1 1
0.194142302072088 0.191652895877099 1 1
0.300471510904379 0.297399584103974 1 1
0.0386641346095764 0.0384361751134621 0 0
0.182207892699551 0.180289191919019 1 1
0.122714568005006 0.121460006760479 1 1
0.153887885307979 0.15259090793339 1 1
0.211564580603302 0.209734856719643 1 1
0.344195637756275 0.341263666603184 0 0
0.32706884850934 0.324248549620751 1 1
0.246496414260809 0.243889155223963 1 1
0.154735172886995 0.153272854228053 1 1
0.0807207970995503 0.0799315010015091 1 1
0.18978534749315 0.188392152057332 1 1
0.168489618271963 0.166722089339917 1 1
0.234413570036657 0.231962576450635 1 1
0.0951658023641931 0.0938978755760717 1 1
0.101916283113156 0.100618132518033 1 1
0.350117403412807 0.346649577877041 0 0
0.317598460366461 0.314015541159286 1 1
0.273396078713542 0.270698352877473 1 1
0.218859469233366 0.217029714117055 1 1
0.190917121102654 0.189311208220391 1 1
0.19244799956938 0.190677117039192 1 1
0.21750915012737 0.215231870674272 1 1
0.329166196389945 0.325421898040837 1 1
0.111613965153255 0.110485505841849 1 1
0.201100515820531 0.199344177570469 1 1
0.249973708182574 0.247514597731563 1 1
0.11966653922603 0.11851280001783 1 1
0.324104491439059 0.320885094741275 1 1
0.0899919519578155 0.0887943535264471 1 1
0.253952987732329 0.251579358779603 1 1
0.169049004148325 0.167220648341416 1 1
0.223540240082771 0.221316862966732 1 1
0.101947202476904 0.101706533336014 1 1
-0.042564622993173 -0.0419158178366692 0 0
0.128123128606177 0.126540696052178 1 1
0.125528942727334 0.124200941829582 1 1
0.257463651907811 0.255571332431893 1 1
0.217491538383884 0.214487967743241 1 1
0.214198214748932 0.211994841863711 1 1
0.119917197417197 0.118571657533591 1 1
0.215568124329792 0.213246227466772 1 1
0.318432596737616 0.31551709264621 1 1
0.309475801256373 0.306177481584915 1 1
0.181607484056359 0.180333325288405 1 1
0.163753597931778 0.162314423553426 1 1
0.29405382556066 0.290636467009344 1 1
0.286930883125239 0.284390025674284 1 1
0.0179567000803079 0.0177555369053675 0 0
0.233507948534807 0.230206239606615 1 1
0.266711428741192 0.263930385029784 1 1
0.192648979308579 0.189993963991672 1 1
0.0676488280362313 0.0674639852794272 1 1
0.327912481759552 0.324807229390017 1 1
0.164014021921782 0.162941913856228 1 1
0.128211734030333 0.126888277785484 1 1
0.437830003120385 0.433114050968731 0 0
0.0898478802569429 0.0885327108159372 1 1
0.286794245531391 0.28350709117008 1 1
0.26014491165265 0.257245223001785 1 1
0.288840648411334 0.285880789041359 1 1
0.17182004606545 0.170290812823849 1 1
0.172162777544024 0.170235723328007 1 1
0.191342104919547 0.189477850966008 1 1
0.183427867623715 0.181298449140445 1 1
0.174027229776334 0.172319570022498 1 1
0.0579657275685703 0.0572778910130799 1 1
0.128855375609831 0.12758862870742 1 1
0.241000253607541 0.238216440456383 1 1
0.328504567123549 0.324859402267131 1 1
0.0993559408580444 0.0983738199205959 1 1
0.307739618136706 0.304346160951944 1 1
0.150657718137589 0.149221417727248 1 1
0.0679208676217425 0.0673264916716985 1 1
0.183085995352878 0.181568165906718 1 1
0.126549044067354 0.125366744844964 1 1
0.253062606750454 0.250406073006577 1 1
0.188987207201469 0.18689713216241 1 1
0.331422976714366 0.327901997675993 1 1
0.184411746600673 0.182233245376539 1 1
0.257125811111349 0.254693368779857 1 1
0.129561662701135 0.128203409757414 1 1
0.203610851928765 0.20168325398418 1 1
0.106167678076809 0.105749380525056 1 1
0.325009010890932 0.321414220246907 1 1
0.220792647312404 0.218542096114414 1 1
0.256218989960877 0.253223500634939 1 1
0.285960415829601 0.282742989486555 1 1
0.347091629649502 0.343596620861749 0 1
0.247043099754263 0.244779436603538 1 1
0.192541461209435 0.190716906576557 1 1
0.228709032249388 0.226420590090616 1 1
0.152507009060091 0.151348407798982 1 1
0.232326944207624 0.229896592319898 1 1
0.319350666267207 0.316192630547704 1 1
0.200122058441994 0.198315897924424 1 1
0.226547482896239 0.224723182255482 1 1
0.147790065630049 0.146440303675597 1 1
0.295535148341301 0.292461532640906 1 1
0.201339369535257 0.199302868043085 1 1
0.12419536456411 0.123153798318137 1 1
0.143453214548159 0.142281587535112 1 1
0.253095587341857 0.250890628756402 1 1
0.253230714789358 0.251409363677916 1 1
0.267796582665584 0.265274306204881 1 1
0.191274854569345 0.18924450741249 1 1
0.115303598580728 0.114317060223672 1 1
0.199633751219692 0.197483001021342 1 1
0.171059777011887 0.169332258738751 1 1
0.200897698030278 0.199326804818718 1 1
0.207816615950624 0.205431996778641 1 1
0.337829502012607 0.333788571764855 1 1
0.307423387965625 0.304326816625114 1 1
0.165166356651485 0.163500273939927 1 1
0.133302526982675 0.131881475090228 1 1
0.254941918492818 0.252296845612334 1 1
0.257593766074554 0.255207925096843 1 1
0.153313785197671 0.151987581994152 1 1
0.160806813670483 0.15889325745088 1 1
0.29316315335536 0.289990712504565 1 1
0.285094709640171 0.28220972469192 1 1
0.0883165686555679 0.0873045503962636 1 1
0.121007162628823 0.119972890600355 1 1
0.237993685293181 0.235541194743492 1 1
0.353512781973588 0.349974974350209 0 0
0.219080356265472 0.217090032191119 1 1
0.278142013073619 0.275731157526461 1 1
0.231749314538803 0.229560001157262 1 1
0.0954634164543601 0.094523890922391 1 1
0.188307961056996 0.186524817035 1 1
0.189795157216982 0.188105219740962 1 1
0.264746438658391 0.261554848553626 1 1
0.261779168241273 0.25913176102254 1 1
0.179278240834502 0.177282674021501 1 1
0.254812621549825 0.252351931077686 1 1
0.119194010103125 0.118233404038602 1 1
0.2465448271047 0.24410144963253 1 1
0.264311260656191 0.260943871145728 1 1
0.212352840073062 0.210358771284022 1 1
0.164202749368775 0.162308427091609 1 1
0.124701016910349 0.123897272963041 1 1
0.181110324736451 0.179573998055828 1 1
0.149819406507796 0.147701373451709 1 1
0.21995518758334 0.218006851250057 1 1
0.0864304705700273 0.085579792909626 1 1
0.266102202652362 0.263637120210067 1 1
0.147981139533823 0.146792219919123 1 1
0.296219011674447 0.293151512330943 1 1
0.210109136208344 0.208363424392276 1 1
0.178279142623314 0.176460879474149 1 1
0.215142023281757 0.213401439753829 1 1
0.220954920685525 0.218693002739158 1 1
0.107126699017943 0.106626788603324 1 1
0.28914470217581 0.28654119940637 1 1
0.288689943361064 0.285505328724693 1 1
0.192368414448138 0.190442056730184 1 1
0.167207466459247 0.165658719771528 1 1
0.164029598421242 0.162102346218793 1 1
0.161359663066081 0.159808519381685 1 1
0.353404829061512 0.348892400718209 1 1
0.226416265685527 0.223742923715871 1 1
0.254251355135898 0.251823513392445 1 1
0.124217168537143 0.123088986767962 1 1
0.024381846759932 0.0240749905004243 0 0
0.164131454513415 0.162551836031845 1 1
0.131303744283503 0.130244378731118 1 1
0.268131671993844 0.26566968660964 1 1
0.222133334112379 0.219852318685076 1 1
0.102012790498003 0.101134187334285 1 1
0.205753967542804 0.203669710073337 1 1
0.1768062306421 0.174939094901899 1 1
0.19280326642469 0.190859131826154 1 1
0.162578402405393 0.160944413701965 1 1
0.290688116556838 0.287358166315805 1 1
0.2279081701666 0.224658156493812 1 1
0.145566361119636 0.144118885774991 1 1
0.142769199619244 0.140977606848962 1 1
0.275511516683755 0.272963779212933 1 1
0.273383171108553 0.270608338430148 1 1
0.246680981086958 0.24353264548519 1 1
0.160186563146552 0.157611596993419 1 1
0.151919311762607 0.150184736831206 1 1
0.137566438980787 0.136374916833837 1 1
0.140995172654522 0.13950021170114 1 1
0.251738973390704 0.249296928204972 1 1
0.218556840415919 0.216519119521657 1 1
0.309988538797487 0.306865042042193 1 1
0.153482965590158 0.151905242321239 1 1
0.0942874758077085 0.0932695009238208 1 1
-0.0184914231497913 -0.0180164035731638 0 0
0.138738291342745 0.137363664575206 1 1
0.135585176450467 0.134109745953921 1 1
0.238300371651169 0.235531018860341 1 1
0.172294154501345 0.169688045071548 1 1
0.285465670140089 0.283189052445914 1 1
0.177861524506161 0.176166069926108 1 1
0.25372660562092 0.251342470299886 1 1
0.184752540767865 0.182181746420054 1 1
0.239431607609819 0.237097159878391 1 1
0.272194907572336 0.269035151791195 1 1
0.172420378749542 0.170915532821258 1 1
0.218138740677691 0.215991694968566 1 1
0.241456897597944 0.239190906707916 1 1
0.213891406608922 0.212152140730763 1 1
0.222333002478771 0.220225214752636 1 1
0.200778829375743 0.199020725635676 1 1
0.249162268763234 0.24748028236475 1 1
0.237920046775291 0.23520897737672 1 1
0.155468683446111 0.15424882523969 1 1
0.313815502314117 0.310057518539343 1 1
0.183417747407835 0.181639159980526 1 1
0.27660297785578 0.27369251013441 1 1
0.109764633820991 0.108032766914206 1 1
0.180764778258385 0.178217866265187 1 1
0.154871826433289 0.152743011510996 1 1
0.215007563206582 0.213399125504629 1 1
0.168036494252725 0.166309696234632 1 1
0.173332386308677 0.171447890408834 1 1
0.323311397315019 0.320460681338704 1 1
0.201327934977995 0.199201122377463 1 1
0.237542150807072 0.234538467507229 1 1
0.238712064827923 0.236409538091629 1 1
0.125360692933946 0.124157691171854 1 1
0.231566203636905 0.229273822288461 1 1
0.150491382194435 0.14916800032695 1 1
0.278895365503314 0.276398579241362 1 1
0.264658593817316 0.262285733302811 1 1
0.270167345587105 0.267593535288335 1 1
0.168683205013925 0.166979567437234 1 1
0.179648078773874 0.178012333621271 1 1
0.234677671310606 0.232509390449197 1 1
0.219097391531292 0.21700971914349 1 1
0.158464367622105 0.156733305867859 1 1
0.150410404468226 0.14892362002729 1 1
0.104124610384915 0.103059849970645 1 1
0.188193499665665 0.185708207400386 1 1
0.140323830949384 0.138323788233971 1 1
0.141780200165508 0.140309776360097 1 1
0.269424080446434 0.266867084947963 1 1
0.292736240542546 0.289110755601697 1 1
0.199087196620048 0.197253928837638 1 1
0.232108930569423 0.229710977510115 1 1
0.203158184302781 0.201062191915831 1 1
0.240125190945792 0.237535253993606 1 1
0.0999728135665927 0.0986541000213114 1 1
-0.0123994128277103 -0.0123119049073775 0 0
0.272813693426471 0.270239640266988 1 1
0.298581216788764 0.295454233080198 1 1
0.0789943936355317 0.0781472589657833 1 1
0.226965559092006 0.224624730666274 1 1
0.239146290074151 0.236759017136191 1 1
0.2780410303169 0.275535611575643 1 1
0.0612413735859558 0.0607340037701761 1 1
0.200415721286505 0.198323520799174 1 1
0.364899087111292 0.361173527860681 1 1
0.126026696595881 0.125417200247319 1 1
0.253163333677219 0.250616088405787 1 1
0.225888391846559 0.223904749771664 1 1
0.173345092323714 0.172143839441505 1 1
0.172908722500287 0.170727791470509 1 1
0.167773116496836 0.166018509069746 1 1
0.165056271795913 0.163198753179167 1 1
0.268957066220939 0.266010870187973 1 1
0.154392327450799 0.152880279143615 1 1
0.148678857228327 0.146207112378978 1 1
0.182105312796589 0.180294789819332 1 1
0.0635209617421667 0.0629043414159198 1 1
0.287417054295531 0.284608463094622 1 1
0.123326027332427 0.121796983284676 1 1
0.166509914164722 0.164251589123079 1 1
0.210301196884395 0.208505346421039 1 1
0.203997849917641 0.201916062057176 1 1
0.226673714113063 0.224217863315506 1 1
0.18096334274501 0.179145566596724 1 1
0.264063744694788 0.261432823958134 1 1
0.20322693795464 0.20137435741574 1 1
0.269961065384874 0.267159147344363 1 1
0.198432689433523 0.19663170048881 1 1
0.119131572987504 0.1181627703226 1 1
0.154971348296628 0.153459721489412 1 1
0.270000251282966 0.26686159602408 1 1
0.22094307938118 0.219198896045982 1 1
0.187095899580665 0.185131603987707 1 1
0.0744917003756351 0.0736116494643105 1 1
0.189864826384753 0.187797742602126 1 1
0.224512917806518 0.222395301776894 1 1
0.173653560418179 0.172559417812899 1 1
0.175907406173499 0.174141988989474 1 1
0.256310596681153 0.254070621875012 1 1
0.282677891831045 0.2797077251372 1 1
0.230206551854103 0.22794067962318 1 1
0.173523508803451 0.171621423651035 1 1
0.335035630167248 0.331355123816313 1 1
0.190105087397904 0.188056975844947 1 1
0.109337729135241 0.108685430734539 1 1
0.227383464501008 0.225071798295322 1 1
0.188165609305972 0.186662942674258 1 1
0.104291541336899 0.10347848158794 1 1
0.146770082920086 0.145159856777146 1 1
0.230166742870087 0.227795525542522 1 1
0.229757760572344 0.227405572549479 1 1
0.202992426421586 0.200689929630549 1 1
0.129043608164518 0.127703735781091 1 1
0.279393234489132 0.276459542067542 1 1
0.112751222556406 0.112042109692967 1 1
0.182771564785803 0.181173555448569 1 1
0.247295903887163 0.244790246170312 1 1
0.278568659129744 0.275759752196049 1 1
0.109423058892019 0.108304344749064 1 1
0.263668219960338 0.261923436208877 1 1
0.233781204411777 0.23142334344152 1 1
0.126971674440009 0.125677828095892 1 1
0.0638893296457382 0.0631203699013606 1 1
0.285347123347512 0.282357343342513 1 1
0.356705434140435 0.353259629860384 0 0
0.165764030216152 0.164322306877594 1 1
0.241664146288175 0.238833295428538 1 1
0.0703599228907983 0.0697502283464576 1 1
0.156190251888525 0.154422611247826 1 1
0.147576593265679 0.146247413538508 1 1
0.0231307066944522 0.0228912362806003 0 0
0.259266945490354 0.256931303937224 1 1
0.212483356637602 0.209530788469115 1 1
0.205954277281667 0.203790616158183 1 1
0.227640216924507 0.225302345402776 1 1
0.0828746519562577 0.0821927119549647 1 1
0.202968326454475 0.200817138195138 1 1
0.101239513691979 0.100610365006852 1 1
0.141217419807236 0.138779762792524 1 1
0.241353467083223 0.238437564513552 1 1
0.20940399759059 0.207036188633851 1 1
0.0780784546721175 0.0774149173283565 1 1
0.192135632697513 0.188976393018264 1 1
0.288672911387556 0.285695297634855 1 1
0.200895342787069 0.198545689529424 1 1
0.155523947858495 0.154154116364826 1 1
0.404633579656115 0.400858246847451 0 0
0.116828305799308 0.115605185046004 1 1
0.213354672149847 0.211362041954777 1 1
0.153716583636249 0.151407283818688 1 1
0.286597756639077 0.283633227910026 1 1
0.123256627768717 0.121850445730801 1 1
0.165982471902115 0.164174164632721 1 1
0.354475219161207 0.35070433226529 0 0
0.131169217162737 0.130761358968828 1 1
0.156375491437953 0.155066382252902 1 1
0.131505215630719 0.130224857098093 1 1
0.252586972331986 0.250253323070072 1 1
0.223818650674307 0.221229906651211 1 1
0.0919381830186056 0.0901507569209461 1 1
0.114027569794483 0.113274074267092 1 1
0.337388280741833 0.333768957394195 1 1
0.241929566094843 0.23918725903795 1 1
0.154705344150878 0.152979145064883 1 1
0.267169802294839 0.264850127295237 1 1
0.0888965685876896 0.0880669216451675 1 1
0.215944813044741 0.213543888189234 1 1
0.230253601403405 0.227976777022795 1 1
0.345000301867051 0.341424763431038 1 1
0.120191389135302 0.11897311784581 1 1
0.179101695087114 0.177506110012081 1 1
0.257125422578762 0.254418854957273 1 1
0.189217948855727 0.187438014422698 1 1
0.300755978915405 0.297774931882579 1 1
0.19187309662422 0.189901675539044 1 1
0.0910368192096012 0.0910130484271087 1 1
0.180275015111609 0.17831151744034 1 1
0.249061668617531 0.246452574181899 1 1
0.113825959068797 0.112772884949463 1 1
0.131465804971062 0.130046123422078 1 1
0.15552615941695 0.154179491022776 1 1
0.14000506049517 0.13899386890108 1 1
0.186654743102302 0.18449273163508 1 1
0.142092202647109 0.140656278660827 1 1
0.180898014258847 0.179172468830975 1 1
0.264359942854519 0.261817805329692 1 1
0.22770517626127 0.2253267725771 1 1
0.154955428804132 0.153685000512604 1 1
0.208680452036957 0.206253454147587 1 1
0.0924366701544643 0.0916563417522338 1 1
0.172084551999049 0.170158605833513 1 1
0.189563320523318 0.187771296589887 1 1
0.138983618009756 0.138113965630723 1 1
0.230882815180239 0.228345388214183 1 1
0.185478591583274 0.183262009263722 1 1
0.196335181567398 0.194475491721873 1 1
0.231239687817136 0.22928822892439 1 1
0.186312964420066 0.184587590367434 1 1
0.130427271704414 0.128662683545292 1 1
0.090525827585766 0.0898064902729134 1 1
0.150518037012697 0.149214744279305 1 1
0.189746022344633 0.187135419508607 1 1
0.149286606198433 0.147948969609493 1 1
0.290428179499282 0.287696441092944 1 1
0.300490925335517 0.297263375851807 1 1
0.29630521767033 0.292639272957313 1 1
0.220195624666221 0.217929455100267 1 1
0.27437039025309 0.272339269979914 1 1
0.279026542123189 0.276370577724003 1 1
0.254884051987855 0.252520088054711 1 1
0.246720341182365 0.243777374174213 1 1
0.105432322298047 0.104829562062013 1 1
0.183921261753915 0.182098270921929 1 1
0.29383001541302 0.290890687095785 1 1
0.324277667420276 0.321130158496827 1 1
0.32310184721497 0.320415209948426 1 1
0.17928599325246 0.177657172047296 1 1
0.157645612232436 0.154812941270889 1 1
0.230842723583959 0.228821277675892 1 1
0.258156108291019 0.255420279234522 1 1
0.153122297881926 0.15166379095441 1 1
0.10394358278678 0.102870330110063 1 1
0.120590225626122 0.11931426539126 1 1
0.310772003308199 0.307967556598369 1 1
0.333731377758673 0.330590999264065 1 1
0.237692249519578 0.234565241090204 1 1
0.210530963829125 0.208296093925432 1 1
0.234113853560724 0.231901539445013 1 1
0.251407417822423 0.248835365354944 1 1
0.131906861313235 0.130468512367721 1 1
0.226821265730641 0.224777941817636 1 1
0.211812270308131 0.210180310757962 1 1
0.161460723668824 0.159520482538452 1 1
0.276373415157408 0.27367016226207 1 1
0.349880512583254 0.346284085101829 0 1
0.244880164398131 0.242204656943734 1 1
0.245082059449106 0.242499682273216 1 1
0.265809717653545 0.263267716197234 1 1
0.205527965400251 0.203146392681734 1 1
0.185261360636419 0.18327464909481 1 1
0.131823049798778 0.130467079482129 1 1
0.149419608060166 0.147849887258383 1 1
0.220246257159556 0.217966208717461 1 1
0.21329964595725 0.211171385590636 1 1
0.372735074623802 0.369716470705902 0 0
0.113529879134826 0.112380883491166 1 1
0.187329547426268 0.185671910110117 1 1
0.318415784894955 0.315520036814401 1 1
0.124790029936392 0.123434280480738 1 1
0.147497208822954 0.145994027081989 1 1
0.18477166818955 0.182786765453218 1 1
0.230943303825296 0.228535552446715 1 1
0.17382429215068 0.17256555749286 1 1
0.260213082822727 0.257804577021189 1 1
0.193974917639829 0.191734594605359 1 1
0.214674130478002 0.212764670562223 1 1
0.242379116920992 0.239624343324665 1 1
0.149577333304234 0.148023809792349 1 1
0.127848773962706 0.126621950339542 1 1
0.326817472392436 0.323817979408478 1 1
0.240263344143379 0.236939206588745 1 1
0.298356263298196 0.295108618658781 1 1
0.172164749469541 0.17065722453444 1 1
0.299446864372263 0.296490694674576 1 1
0.21314882048169 0.210937448754733 1 1
0.108816180979004 0.107851068486328 1 1
0.145222204037625 0.143886017856356 1 1
0.264173692308685 0.261716764356528 1 1
0.293659800917115 0.290821601079843 1 1
0.136103769268975 0.134372776051059 1 1
0.197716306416154 0.195758152131903 1 1
0.214900195586434 0.212869885183819 1 1
0.269180302813832 0.266707183772359 1 1
0.146014931647254 0.144430901730388 1 1
0.132937390843398 0.131582715664218 1 1
0.212753963867467 0.211139091084495 1 1
0.222177847033944 0.22052577400261 1 1
0.236275934966468 0.234030006147961 1 1
0.163117569852076 0.161392058584678 1 1
0.233361584650718 0.231234781120649 1 1
0.192827392343274 0.190706778786581 1 1
0.215886538538571 0.214223139762856 1 1
0.159761555120865 0.1582866641938 1 1
0.251731438812027 0.24911415738466 1 1
0.192952948889264 0.191605284461826 1 1
0.254217213071392 0.251669168393357 1 1
0.238427677590443 0.236348913511081 1 1
0.177495103188423 0.175855606422125 1 1
0.333588354060138 0.330479731179659 1 1
0.18241216753631 0.180663946266234 1 1
0.288227062798603 0.285066264457378 1 1
0.235189450171096 0.232528543262989 1 1
0.236343256770763 0.234121488217481 1 1
0.223788795240521 0.221246888754531 1 1
0.174477189401692 0.173271629651139 1 1
0.191620597962594 0.189784957036081 1 1
0.33151776447782 0.327702777349148 1 1
0.250327726604907 0.247548398268623 1 1
0.263732679745701 0.261221503972047 1 1
0.178523132086428 0.176637873018384 1 1
0.178969299963169 0.177149858408223 1 1
0.271787453450646 0.269120593457616 1 1
0.188752061861296 0.187063625754708 1 1
0.172250995150149 0.170625365420396 1 1
0.175552275802898 0.173622677813649 1 1
0.151104546174399 0.149185860485856 1 1
0.1610249723622 0.159635491018852 1 1
0.224797998433677 0.22236272298606 1 1
0.188528472926278 0.186773065678652 1 1
0.165185777194794 0.163471401322064 1 1
0.125553070975833 0.124871586261156 1 1
0.26746536604326 0.265043630036723 1 1
0.215395675720407 0.213392849840028 1 1
0.115122175324675 0.114645279722816 1 1
0.199467138893546 0.197700631571215 1 1
0.0895119041750973 0.0887008709313253 1 1
0.158337274742251 0.156957787888281 1 1
0.181688336495603 0.179727809885343 1 1
0.221766245373024 0.219623397342424 1 1
0.16882448409775 0.167338709084142 1 1
0.166003312756288 0.164255811077881 1 1
0.421137416717731 0.416645377917929 0 0
0.10057110663256 0.0996285338413537 1 1
0.385420414313001 0.381453404476512 0 1
0.132746996558714 0.131746485258041 1 1
0.2266094733525 0.224134313014934 1 1
0.282688266058739 0.278775459678176 1 1
0.265040764806582 0.261712179019194 1 1
0.152453711418875 0.151205603977719 1 1
0.149018988260798 0.147785185581838 1 1
0.17704411582086 0.17539364576184 1 1
0.145790140764926 0.144443655071453 1 1
0.194969894856092 0.192771216792517 1 1
0.190422040110211 0.188608934460685 1 1
0.359954450002491 0.355997110450889 0 0
0.16903148299996 0.167684587118337 1 1
0.19066238655778 0.188961547016192 1 1
0.220695274043673 0.218310916845992 1 1
0.00187600254526308 0.00188793985799234 0 0
0.269553558235418 0.266918553028914 1 1
0.188205051188571 0.186238305069929 1 1
0.201566524888593 0.199488731695292 1 1
0.227855421784218 0.225686013002494 1 1
0.114304098850231 0.113405428479777 1 1
0.241991029156156 0.239402219857407 1 1
0.181915948456134 0.179970285185685 1 1
0.218441215003201 0.215945660988521 1 1
0.228413010751391 0.226824757483797 1 1
0.113148703007355 0.111927334702544 1 1
0.117291404833165 0.116123402186834 1 1
0.246040615530227 0.243335515207893 1 1
0.205197270164777 0.203140201301891 1 1
0.227561476846474 0.225185691948211 1 1
0.283200859405028 0.279928298152003 1 1
0.164650847607249 0.162893635342063 1 1
0.211338009717931 0.208585361550641 1 1
0.123275873011022 0.122163757552508 1 1
0.0971717389820092 0.0961909561176281 1 1
0.366209402996271 0.362153048565543 1 1
0.134093714140972 0.132926035319524 1 1
0.169007171526841 0.167419138086394 1 1
0.299159000213 0.296060922886185 1 1
0.188399561816765 0.186539087777207 1 1
0.183269293192738 0.181609149496733 1 1
0.333907111526601 0.330841847473937 1 1
0.287852562793003 0.285146884240558 1 1
0.161424499990617 0.160358351370517 1 1
0.318733665984811 0.315068281608598 1 1
0.12908190824159 0.127697655611781 1 1
0.234911224581681 0.231655992968206 1 1
0.220276638913534 0.21803599128894 1 1
0.272377608758627 0.269934972240423 1 1
0.12884170637385 0.12761194054918 1 1
0.217619103777475 0.215368476488906 1 1
0.182465799536523 0.180505868132711 1 1
0.115186647264472 0.114016473857789 1 1
0.176155767897467 0.174479186375917 1 1
0.0401728456194097 0.0398104619000668 0 0
0.16419400817089 0.162904109181293 1 1
0.265321476472935 0.262683792555126 1 1
0.158051351495618 0.156441856384648 1 1
0.123656081956204 0.122384328336936 1 1
0.258614874852695 0.255894609309379 1 1
0.286889272965124 0.283518385494509 1 1
0.215843972939019 0.213541138065976 1 1
0.214856826527014 0.212061905183183 1 1
0.168798945454453 0.167155021205041 1 1
0.248465266576284 0.245664636282761 1 1
0.235203214381494 0.232802036729456 1 1
0.19419648619423 0.192273278991957 1 1
0.253199336459818 0.250860293852789 1 1
0.178567340012579 0.176615228586204 1 1
0.244133703457684 0.240868239201554 1 1
0.177992620938218 0.176304142612412 1 1
0.171038559341321 0.169256708286683 1 1
0.212122938919392 0.210153761044178 1 1
0.144074227531152 0.14262149147812 1 1
0.227794205680364 0.225857015594762 1 1
0.178079551539812 0.17650026467488 1 1
0.11317278873439 0.112178501753975 1 1
0.137508169951373 0.136051470113837 1 1
0.199006936982857 0.196762421274517 1 1
0.304572363638608 0.301623856435531 1 1
0.218035822105831 0.215625356893425 1 1
0.236924101511486 0.234112005243785 1 1
0.15786552288087 0.15628124632004 1 1
0.0799063497089558 0.0789405100472882 1 1
0.179934066654868 0.178257305264027 1 1
0.214259182538633 0.211728332818061 1 1
0.165438908687428 0.163486857821506 1 1
0.136467494417772 0.135217804082118 1 1
0.301939063458911 0.299256546671082 1 1
0.220210995185322 0.218042521483706 1 1
0.238239585349573 0.235208277478958 1 1
0.136307368414762 0.134822648779212 1 1
0.215743431240204 0.21336102152178 1 1
0.13283212366036 0.131680283522479 1 1
0.249106740148042 0.246723378203709 1 1
0.208628442594483 0.206631194517244 1 1
0.22487658727115 0.222034750924555 1 1
0.220869015941755 0.218783372003547 1 1
0.191052237527029 0.188735294866331 1 1
0.262875667481959 0.260603094064903 1 1
0.0570070130972285 0.0563976951960024 0 0
0.115164655947403 0.114135371228203 1 1
0.0916125651137679 0.0897199724288208 1 1
0.312427281102053 0.309244130609941 1 1
0.0769272191252606 0.0762184170715015 1 1
0.106190517793663 0.104385933048884 1 1
0.144799946786989 0.143349107881724 1 1
0.309182839244219 0.305950437740004 1 1
0.150612059750209 0.148941648960947 1 1
0.179711719656959 0.177780309587021 1 1
0.295392555724111 0.292210939067522 1 1
-0.0264511124335899 -0.0260253587880805 0 0
0.224137141735094 0.22210429465818 1 1
0.128636938448084 0.127355188177781 1 1
0.206208540185812 0.20411612742972 1 1
0.177405910808418 0.17564370784948 1 1
0.205793703983782 0.203618926967983 1 1
0.243203421015023 0.240461892379784 1 1
0.176245274760872 0.17423772328056 1 1
0.219559691132271 0.217404652092035 1 1
0.222883772707523 0.220475285960438 1 1
0.138500298449493 0.137242604641581 1 1
0.0982038521976804 0.0972184444109433 1 1
0.122786244702556 0.121652180891137 1 1
0.171929552949795 0.17034431377018 1 1
0.153002179534153 0.151638302583663 1 1
0.145089614548105 0.143574220777524 1 1
0.24149026770869 0.239473205071443 1 1
0.288987591845509 0.285831333940435 1 1
0.108617209449103 0.107322617700803 1 1
0.163113256306522 0.161627316039103 1 1
0.237684920617043 0.235220430701273 1 1
0.195694617979064 0.193827866120935 1 1
0.243646632183622 0.241277133945838 1 1
0.199114359256672 0.197272300648887 1 1
0.18585356091636 0.184394923932324 1 1
0.0711861729818169 0.0715017887771188 1 1
0.291999132724582 0.288912346007018 1 1
0.14112637294204 0.139541183086443 1 1
0.198845519386201 0.196934904281722 1 1
0.191057119636049 0.189155068181665 1 1
0.205376587275645 0.203187386870287 1 1
0.119414608840397 0.118347198765943 1 1
0.0931416916659391 0.0919721892448024 1 1
0.257765694352183 0.255569826210998 1 1
0.167777065693473 0.166019226748195 1 1
0.222528281018888 0.220273157426689 1 1
0.130844433795852 0.128444643099529 1 1
0.180447965384944 0.178640389048357 1 1
0.198182124067411 0.196228249168633 1 1
0.252983946651736 0.250294856289312 1 1
0.334514172316289 0.330931401803234 1 1
0.280588048413684 0.277938158856407 1 1
0.131400684194272 0.130615796296436 1 1
0.199243227817272 0.19716601774451 1 1
0.329957835841826 0.326582768551892 1 1
0.264292346765252 0.262272832422798 1 1
0.284950061053673 0.28212627341913 1 1
0.247596209827871 0.244835507167517 1 1
0.150884097403223 0.148986484099669 1 1
0.137993462833818 0.136555114080127 1 1
0.152429336279624 0.150726393175695 1 1
0.12990774568289 0.12858310716385 1 1
0.253068471789877 0.250453385319065 1 1
0.256595307039918 0.254059994649212 1 1
0.218147218865475 0.215769610789583 1 1
0.122949639999146 0.121666892193279 1 1
0.246878071072197 0.243907404974919 1 1
0.220774291182279 0.219319822582537 1 1
0.176402209511856 0.174560707156798 1 1
0.269121491061553 0.26681562798307 1 1
0.0762050658335363 0.0756066821182372 1 1
0.0408752578393485 0.0404544244417379 0 0
0.222255520452654 0.219964799788468 1 1
0.096837414279023 0.0952389421089787 1 1
0.161757495294564 0.160181163954962 1 1
0.256903821792727 0.253986288780995 1 1
0.147684798756535 0.146073551789331 1 1
0.22322884895211 0.221139802052959 1 1
0.221817150996744 0.219615278273605 1 1
0.268982903030742 0.266748418275102 1 1
0.236598007763351 0.234333495911947 1 1
0.200412344431523 0.1984045346325 1 1
0.00636351391636926 0.00634825926767668 0 0
0.192704743911816 0.190998945860137 1 1
0.300561202038456 0.297516271613267 1 1
0.27368279821046 0.271128714906683 1 1
0.275078197840801 0.272406721007202 1 1
0.0345838497493822 0.0339710793187012 1 1
0.172614896495732 0.171073803704267 1 1
0.195724394185145 0.193862717817236 1 1
0.196578615270766 0.195198328330797 1 1
0.174279833130293 0.17286909665673 1 1
0.195054897481357 0.193126840482699 1 1
0.220707524566198 0.218668593788279 1 1
0.12976302901698 0.12876676141655 1 1
0.244006399318684 0.241159264396176 1 1
0.242968644384129 0.240448752827234 1 1
0.194501288745207 0.192672137717023 1 1
0.219414268758696 0.216728663606157 1 1
0.0461942321719768 0.0456658651328409 1 1
0.225982203888628 0.223175177012526 1 1
0.348255042130889 0.344295906077778 1 1
0.263632295034517 0.26137339987494 1 1
0.28782494840158 0.284378036083264 1 1
0.153630377196789 0.15229196442063 1 1
0.271786807479399 0.269367125800113 1 1
0.208893471707512 0.206692997200392 1 1
0.214713787166449 0.212703826537587 1 1
0.287216088297387 0.284098712267141 1 1
0.0998847244821181 0.0986644817588846 1 1
0.229657063874799 0.227452067336374 1 1
0.188356866584402 0.186361157591832 1 1
0.274981364399178 0.272455508344467 1 1
0.224181587113652 0.222342150538871 1 1
0.284937132164269 0.282249836127988 1 1
0.278898787626285 0.276452574398716 1 1
0.293592714260019 0.290505226155224 1 1
0.175825709796202 0.174093067773787 1 1
0.289423446922596 0.287119397323796 1 1
0.131388441052218 0.130220108674889 1 1
0.221234451325192 0.218941262255522 1 1
0.209843038651241 0.207796462716236 1 1
0.297217464019425 0.294350995624531 1 1
0.161063209642635 0.159255130174507 1 1
0.185831768979676 0.184114578732013 1 1
0.33210317361978 0.328639065737055 1 1
0.213028221275296 0.21131080377078 1 1
0.244451217527214 0.242095420022371 1 1
0.339170369407009 0.335236389561989 1 1
0.216186614062747 0.21393081561393 1 1
0.202387415039863 0.200276011525749 1 1
0.245804425469453 0.243452540864767 1 1
0.14516734684364 0.143624463444522 1 1
0.252863308314424 0.250402704232045 1 1
0.197274764107924 0.195246062457382 1 1
0.308123077373407 0.305078031780535 1 1
0.17447620332832 0.172400068122709 1 1
0.187050801736223 0.184780098161686 1 1
0.270118830308895 0.267485922751953 1 1
0.272492540178405 0.269453839962516 1 1
0.174230940156501 0.172876222619974 1 1
0.111050948179609 0.110031964662167 1 1
0.301123361832591 0.298333215839592 1 1
-0.0111058524552042 -0.0108262962803779 0 0
0.224263452789643 0.22204402971773 1 1
0.1647162412132 0.163012148593996 1 1
0.220852090885808 0.219015257851875 1 1
0.111388381013768 0.109246585847764 1 1
0.34415783206613 0.340539250029705 1 1
0.221570711790277 0.21867189009655 1 1
0.160798314671412 0.159339875418887 1 1
0.0813306248152669 0.0806076439583594 1 1
0.290017202821026 0.286990657418216 1 1
0.388616580362788 0.385056999362527 0 0
0.158713435880596 0.156795662896134 1 1
0.273691691106203 0.271182713474834 1 1
0.29522393419989 0.292879294171758 1 1
0.0587188503560997 0.0578129511398396 1 1
0.120396224235887 0.119597466081458 1 1
0.199927575571271 0.197837696574767 1 1
0.153020524147664 0.151204508314277 1 1
0.136067663955994 0.134551896341842 1 1
0.131387915743491 0.130187501126957 1 1
0.159707437366698 0.158082269743748 1 1
0.0978764462780174 0.0970254556547409 1 1
0.263985699508975 0.261439729059591 1 1
0.273938669623458 0.271306034452786 1 1
0.137350929040945 0.136390393699247 1 1
0.334154293522877 0.330697915330553 1 1
0.0992760772176265 0.0981634045461322 1 1
0.234761603056753 0.232424437750443 1 1
0.141389555813209 0.14004433590152 1 1
0.103383584900133 0.102350283448805 1 1
0.21277542789787 0.210253516416321 1 1
0.191954231496631 0.190099574627118 1 1
0.218994170174188 0.217001246173136 1 1
0.23868500133741 0.23639129260331 1 1
0.182435264514137 0.180685473583822 1 1
0.202499724150458 0.200397331560906 1 1
0.259824875953014 0.257296853737785 1 1
0.208765053547865 0.207288277624205 1 1
0.0595164158687033 0.0589001612671471 1 1
0.155533882835528 0.153912966106765 1 1
0.112166273550849 0.111041210772349 1 1
0.233857903584736 0.232360374818866 1 1
0.254445054219829 0.251971383342048 1 1
0.243097250618041 0.240911231382846 1 1
0.0730893853042203 0.0724488121299921 1 1
0.18631719119962 0.184816954360827 1 1
0.274184843747423 0.270712973124472 1 1
0.248068829458515 0.246093063231354 1 1
0.221112031698778 0.218105321600439 1 1
0.153829883115446 0.151889101718954 1 1
0.20288832385562 0.200646397069464 1 1
0.265971453585719 0.263658549249786 1 1
0.0928947564327764 0.091892462029289 1 1
0.205581844261975 0.20372652036073 1 1
0.148100783792327 0.146909494775192 1 1
0.215285181755888 0.213638964994123 1 1
0.215530094259447 0.213333076445599 1 1
0.194426720758576 0.1925318520322 1 1
0.218746497432008 0.216601907090763 1 1
0.082803680834906 0.0822196078798759 1 1
0.244094330791361 0.241749567105733 1 1
0.247983660536898 0.245377417357802 1 1
0.26982561384136 0.267508048150541 1 1
0.0974630573341403 0.0963248395316821 1 1
0.275434752993848 0.272671707380678 1 1
0.105329826250897 0.104401065526068 1 1
0.159564238966612 0.158188371389115 1 1
0.185989805892881 0.183934073038506 1 1
0.289846122085553 0.287145808693563 1 1
0.17933439073847 0.177675573226795 1 1
0.255614301867569 0.253530455189265 1 1
0.239545902558527 0.237165886965819 1 1
0.133450568700575 0.132179693265791 1 1
0.254702254604747 0.251902253291517 1 1
0.168627685662437 0.166900505831122 1 1
0.16607617695214 0.164834692045411 1 1
0.236600443927508 0.23433951948857 1 1
0.170776621790692 0.168723832612739 1 1
0.401602391435909 0.397440324842925 0 0
0.0848467464807302 0.0842434872936707 1 1
0.119739821894163 0.118361222521518 1 1
0.28482672851098 0.281868666263534 1 1
0.0973836768166493 0.0963716977240224 1 1
0.228031563162432 0.225518185561875 1 1
0.131709675492044 0.130334116432395 1 1
0.333366121532205 0.328795926866581 1 1
0.221450505851778 0.218950874395108 1 1
0.275066856889531 0.272299089309311 1 1
0.198116463002258 0.195922443113041 1 1
0.297558202723212 0.29439269047039 1 1
0.221183977386153 0.219114248174682 1 1
0.188527086859621 0.186475219263295 1 1
0.233982636539841 0.231697008269191 1 1
0.213562781237602 0.210903790811188 1 1
0.165896264164975 0.164221696776349 1 1
0.25250201691004 0.250483412033326 1 1
0.0816055491084274 0.080712585156468 1 1
0.197543953151113 0.195389170822386 1 1
0.216097377067225 0.213839890798276 1 1
0.288178378172771 0.285363800921333 1 1
0.146780947850376 0.145076066227279 1 1
0.244733201760299 0.24149278254987 1 1
0.0513550694929877 0.0508163089076103 0 0
0.295092887304074 0.292236855624174 1 1
0.243544897258801 0.241421156571665 1 1
0.213924153211477 0.211651848559194 1 1
0.318006605203891 0.314574329832762 1 1
0.202855108394954 0.201578988018514 1 1
0.259219523259504 0.256584094143328 1 1
0.18958954491523 0.187518349826224 1 1
0.316778210972642 0.313637129471049 1 1
0.28535486416381 0.282445995271882 1 1
0.205067312519997 0.202857048403278 1 1
0.328072881140475 0.323838514636793 1 1
0.265187906050543 0.262729217242842 1 1
0.166919940089302 0.165123217102516 1 1
0.139699004706239 0.138189464663326 1 1
0.202758843715079 0.200709643634685 1 1
0.230916975486779 0.228824592035947 1 1
0.24508804228425 0.243046227061817 1 1
0.113004430180924 0.111929391463945 1 1
0.285509626977279 0.282666915094763 1 1
0.243483709798048 0.241051916546572 1 1
0.133781766501107 0.13275113983927 1 1
0.29128342836631 0.288113200325364 1 1
0.264653946609827 0.261578606230809 1 1
0.201971273779976 0.19985674331278 1 1
0.196497469221611 0.194818213050839 1 1
0.158904528322528 0.157444319923328 1 1
0.189777898239166 0.18834393836123 1 1
0.150465718317706 0.14900539865615 1 1
0.185961943399435 0.184335330990625 1 1
0.123173555691339 0.122067118685903 1 1
0.204478416419367 0.202024391979066 1 1
0.148636222935644 0.146895767858787 1 1
0.137688824555303 0.136392616446654 1 1
0.165004696255699 0.164029339177844 1 1
0.280642535897932 0.277871159336849 1 1
0.232441631628839 0.230221387991859 1 1
0.13844248432984 0.137049532027594 1 1
0.272922126210133 0.270060602135696 1 1
0.139537115404311 0.139291410514728 1 1
0.0933042826742066 0.0924413379383757 1 1
0.18105319270613 0.179099349450184 1 1
0.155083255619308 0.15377798129039 1 1
0.149133011194625 0.14787228482608 1 1
0.284345929757016 0.281498804067599 1 1
0.174469607078821 0.172714770592559 1 1
0.305482336444711 0.302568753535871 1 1
0.195543988837844 0.193427434725953 1 1
0.152865169027729 0.151356613580491 1 1
0.230812716226167 0.228699478988348 1 1
0.217639088744283 0.215687283507383 1 1
0.076212963934782 0.0755875541630112 1 1
0.233082215080207 0.230612439878493 1 1
0.20800610585464 0.205915001240982 1 1
0.264698589436966 0.261796446580729 1 1
0.276650112625079 0.27376007310996 1 1
0.0475369381590351 0.0477162057288765 0 0
0.230650784843211 0.228465896130239 1 1
0.130381720200201 0.129424224349904 1 1
0.192499899878926 0.190142289690601 1 1
0.178742311519555 0.177139711726698 1 1
0.180905307814757 0.178973636388412 1 1
0.245492033861612 0.242823424334891 1 1
0.150343158444728 0.14898840898064 1 1
0.188422902836501 0.186532380566307 1 1
0.198043129900671 0.19619152921994 1 1
0.297252221401267 0.29364043790918 1 1
0.19852007658664 0.196395035947212 1 1
0.037007205744513 0.0364955405375563 0 0
0.164366746339651 0.162758975534656 1 1
0.232665517407454 0.230243110004337 1 1
0.214053072348225 0.212100265782627 1 1
0.193575377402362 0.191880946337948 1 1
0.271924078174793 0.269228684088845 1 1
0.317724228633503 0.313100293391567 1 1
0.203613968981433 0.201791173825988 1 1
0.170715623649801 0.168444964966406 1 1
0.0959970986846884 0.0947942599899895 1 1
0.236308495230646 0.234007150231781 1 1
0.131961663624935 0.130702839644474 1 1
0.160631872335899 0.159102613920252 1 1
0.214660961592236 0.212622593216852 1 1
0.05996715771612 0.0594420789820594 1 1
0.148717164273611 0.147310236332615 1 1
0.156047950135302 0.154901798728715 1 1
0.0890295806909393 0.0880265879928615 1 1
0.0886773794055392 0.0872107470920384 1 1
0.180077720178574 0.17840245221525 1 1
0.272552973801085 0.26969752953529 1 1
0.168769651798833 0.167058604646202 1 1
0.181764807527209 0.180161149227015 1 1
0.108484541337038 0.107651777000204 1 1
0.201395259234732 0.199638928362992 1 1
0.247443020350779 0.244761325689414 1 1
0.196948922895431 0.194408680153415 1 1
0.207995081403617 0.205667454124601 1 1
0.225895521147492 0.223442684839097 1 1
0.222985316700778 0.220783955070206 1 1
0.121463340461801 0.120468814323347 1 1
0.241283304483493 0.238947292347909 1 1
0.18730793791862 0.185746648430632 1 1
0.0891220428336783 0.0880356257030906 1 1
-0.0116632707852813 -0.0117344180765387 0 0
0.209329825839793 0.20736272579955 1 1
0.241429529869132 0.23907657925726 1 1
0.102887124538888 0.10158438338139 1 1
0.294759186422353 0.291835159911592 1 1
0.155301098993141 0.153916736212648 1 1
0.283983475726865 0.280556380364604 1 1
0.108253185396641 0.107247397133663 1 1
0.144876891883825 0.143746887346494 1 1
0.166593100516342 0.165049709401022 1 1
0.144220839567323 0.142794620776351 1 1
0.223522890914207 0.22022163126783 1 1
0.167689089408448 0.166156221836136 1 1
0.248169242433771 0.245804566740281 1 1
0.228320422487966 0.226070068467927 1 1
0.190073509908599 0.188034856487901 1 1
0.179574596338278 0.177994933475661 1 1
0.137928152951207 0.136628379647632 1 1
0.180090660001795 0.178168691777168 1 1
0.356083244710214 0.352495807589111 0 0
0.270209829050872 0.267943809002642 1 1
0.258132726879664 0.256029991723137 1 1
0.176860114980709 0.174443718606727 1 1
0.0301473379370452 0.029801058938 0 0
0.0297027766226051 0.0290865239761032 0 0
0.122344055069915 0.121373900593885 1 1
0.174514386575639 0.172532783650627 1 1
0.278187671923324 0.275784803675351 1 1
0.189224401051738 0.187075037550182 1 1
0.18850548091669 0.186981667823724 1 1
0.252190253332553 0.249181825760911 1 1
0.297488126737821 0.294649871073583 1 1
0.126901225271349 0.125595636769208 1 1
0.173987422826546 0.172869879216488 1 1
0.367540493641875 0.363810716673336 0 0
0.21528164229694 0.213013554269004 1 1
0.154902033903072 0.153795157088963 1 1
0.265319874660876 0.26293905565771 1 1
0.203921891009369 0.201866526252986 1 1
0.181398956958137 0.17940800549372 1 1
0.318023126199931 0.314854397818121 1 1
0.200660426302824 0.198777405739841 1 1
0.258344003754524 0.255556164198918 1 1
0.162638971135231 0.160975662661078 1 1
0.188847662393888 0.186736401424649 1 1
0.268763383808398 0.266208991307495 1 1
0.082266578426431 0.0817296499658677 1 1
0.0966337283030327 0.095571988925876 1 1
0.225468607818489 0.223282065708643 1 1
0.168357269846413 0.167335309884949 1 1
0.160442850446689 0.158967174357357 1 1
0.0851241254673205 0.0840086483839151 1 1
0.310402095669933 0.307375432676759 1 1
0.203994169709268 0.201175796593569 1 1
0.164312674073572 0.163301093713934 1 1
0.247904844626518 0.245329255801212 1 1
0.263152960862065 0.260030422026162 1 1
0.174339143448584 0.172668233625423 1 1
0.144027790264458 0.143221203077457 1 1
0.225120581736189 0.222491174283407 1 1
0.209912517481953 0.207559822301632 1 1
0.25374404965095 0.251219202851917 1 1
0.244167918622382 0.242369588488458 1 1
0.201165024747919 0.198988191621168 1 1
0.140137594573384 0.138581178606565 1 1
0.278997870201193 0.276418119787158 1 1
0.12840903285613 0.127081662181877 1 1
0.0854418095579208 0.0843533690899281 1 1
0.239262017239505 0.236486877052323 1 1
0.207783584469928 0.2066737946418 1 1
0.302780100207409 0.299787305146479 1 1
0.2874944811379 0.28471871763822 1 1
0.121168162917766 0.119962564029623 1 1
0.0985760082524678 0.0975471049490197 1 1
0.155650576614439 0.154031717493902 1 1
0.156399848847169 0.154718270603145 1 1
0.181257109065597 0.17954929764834 1 1
0.249055666479332 0.246223792183261 1 1
0.252638935777965 0.250667780533203 1 1
0.121351203613094 0.119693160496528 1 1
0.256661366330871 0.254182490419506 1 1
0.167008178253393 0.165892800207419 1 1
0.166343734644103 0.164684165746677 1 1
0.172369205573414 0.170734849002385 1 1
0.122774314489663 0.120793651945336 1 1
0.209077706195166 0.207132838917955 1 1
0.217912379648953 0.21572428518714 1 1
0.151053259132776 0.149145330931705 1 1
0.199012729586353 0.197409766217197 1 1
0.263581122671626 0.260922797119351 1 1
0.101581370066625 0.100853150878844 1 1
0.163634193466235 0.162509521793418 1 1
0.389735840808741 0.386182763711851 0 0
0.115483473959687 0.114489896511484 1 1
0.355246576876254 0.351572232847921 0 0
0.198553279674335 0.19640505819931 1 1
0.162921691677778 0.161619366957741 1 1
0.348123081794823 0.344895884872861 1 1
0.137009770072459 0.135252101442873 1 1
0.244740437588634 0.242274393643053 1 1
0.309861823348088 0.30682414636279 1 1
0.20932946824978 0.208177999903406 1 1
0.181987434902494 0.18038045664078 1 1
0.233329087696703 0.231440466649279 1 1
0.186488877500951 0.185406751088657 1 1
0.133970602859938 0.132353426485059 1 1
0.321291227126683 0.318046010773823 1 1
0.215336159201638 0.213422242447083 1 1
0.348804228362932 0.344936140718085 1 1
0.290804624690936 0.287780618061514 1 1
0.13500039916041 0.133719978977828 1 1
0.1630246421105 0.161600957421744 1 1
0.18009847659891 0.178910049274314 1 1
0.27558144849991 0.272472805881414 1 1
0.316486933056559 0.313675655198293 1 1
0.27127570419215 0.268610443658649 1 1
0.150119108542719 0.148656036092836 1 1
0.140041786660564 0.138829201215042 1 1
0.261711310312457 0.259450248839106 1 1
0.123904057193458 0.122902456166211 1 1
0.423367186846208 0.419144180895727 0 0
0.263659009764372 0.261174620180882 1 1
0.214189267020648 0.212375023013599 1 1
0.205003359179706 0.202875931166025 1 1
0.221401141731541 0.219277699261736 1 1
0.172546836218627 0.171374360733095 1 1
0.182948856550347 0.181327872231463 1 1
0.210225328582262 0.208238045787796 1 1
0.166024642708787 0.164735046946668 1 1
0.218242945363046 0.216343409085723 1 1
0.255259815222687 0.252563234326789 1 1
0.11229194556943 0.111257332139028 1 1
0.0781099136099247 0.0775278540620853 1 1
0.301237522786502 0.298509573755495 1 1
0.252238195984624 0.249657846354638 1 1
0.217376564139709 0.21492711337724 1 1
0.246484239380106 0.244062004235884 1 1
0.111832984767586 0.110789917074062 1 1
0.21749662731332 0.215451733901249 1 1
0.167276267158677 0.165506202690335 1 1
0.161440247973651 0.15979323021621 1 1
0.161458428995606 0.15987953669035 1 1
0.033443193959785 0.0328769967786949 0 0
0.125702945352754 0.124543491085318 1 1
0.178659447391154 0.177085745836765 1 1
0.341493758128478 0.337745302172589 1 1
0.158639189319486 0.157321479149213 1 1
0.218952668109513 0.216834481375562 1 1
0.261550571456472 0.258615016434055 1 1
0.0925978063936361 0.091961033457402 1 1
0.152144630943038 0.150697253176396 1 1
0.40162802153222 0.39779650136219 0 0
0.204398662878024 0.202692427760736 1 1
0.356406278551096 0.352607315230527 1 1
0.196456144242096 0.194364252808017 1 1
0.149520341219126 0.147847043592833 1 1
0.14916238532606 0.148194032840649 1 1
0.159937727960553 0.158564547878176 1 1
0.383226844144685 0.379777001802032 0 0
0.128924497425151 0.127471583449246 1 1
0.231619206403661 0.228716396833621 1 1
0.115997037063621 0.115266245435601 1 1
0.120380367790112 0.119406511203787 1 1
0.101468848152961 0.100518986003223 1 1
0.20961370005088 0.207185720447847 1 1
0.0967520743854592 0.0957198342759539 1 1
0.27676816348598 0.274265062227811 1 1
0.196003646160302 0.193530636131434 1 1
0.125811861838133 0.124560685522821 1 1
0.3029474537536 0.299912916078782 1 1
0.161109018230769 0.160076607262396 1 1
0.288275150934764 0.285434952353861 1 1
0.106317149214652 0.105470822340467 1 1
0.0611682529992454 0.0603059456199567 1 1
0.129886537513089 0.128677235980701 1 1
0.255258563953956 0.252687034364353 1 1
0.204423307420598 0.202488411756463 1 1
0.126924805911819 0.125548039111559 1 1
0.213093805659028 0.210914333045603 1 1
0.182071187114551 0.180352992795387 1 1
0.171074614855979 0.169539741504406 1 1
0.144136286043829 0.142901086692972 1 1
0.213583997007274 0.211499749879903 1 1
0.211289888420017 0.209284479873691 1 1
0.0960856674284752 0.094983859836192 1 1
0.0909622420982012 0.0900631537522812 1 1
0.299790592833152 0.29689144642993 1 1
0.191736358630461 0.189527573480072 1 1
0.278022013967403 0.275242910696628 1 1
0.115625712611429 0.114790962268752 1 1
0.192933179501859 0.191662713234913 1 1
0.186466503573407 0.185019164790034 1 1
0.179713786954943 0.17800705916489 1 1
0.218211250192002 0.215808329273284 1 1
0.240011875005824 0.237300666345277 1 1
0.324144399867835 0.32103659767934 1 1
0.208208683551025 0.206069481761064 1 1
0.297958835012832 0.294826365287226 1 1
0.125740644894585 0.124782741061003 1 1
0.138117814949166 0.136857196104153 1 1
0.202362050210025 0.200752876340001 1 1
0.0535743568685322 0.052939581038701 1 1
0.138922828259078 0.137603761383052 1 1
0.259543662002365 0.257140429170755 1 1
0.314937561484341 0.311883740158175 1 1
0.227676378677484 0.225190511523337 1 1
0.279476678905756 0.276630658127738 1 1
0.184806752501807 0.182680766678307 1 1
0.228122233377644 0.225724496255443 1 1
0.0710734331461302 0.0703734933861603 1 1
0.105352587311358 0.10428737928674 1 1
0.123594632416242 0.12237287527256 1 1
0.136149237337965 0.134774142829176 1 1
0.232054734110468 0.229846616515143 1 1
0.12167621649738 0.120520060270218 1 1
0.15153292742317 0.149959175480199 1 1
0.128373551298343 0.126914384620278 1 1
0.104152296624787 0.103100428989204 1 1
0.0837901645817516 0.0831507928606136 1 1
0.170683465936522 0.168783239122327 1 1
0.239813961469748 0.237131933597579 1 1
0.233085317995369 0.230676630537196 1 1
0.14449393759253 0.142814443131521 1 1
0.296749079512682 0.293725087240296 1 1
0.100704060473254 0.0998268550030095 1 1
0.273661018193533 0.271116221200566 1 1
0.2696934392057 0.267017207601274 1 1
0.177871818399436 0.176189371414252 1 1
0.285856549991733 0.283063784514908 1 1
0.299233902857115 0.296103379894378 1 1
0.0711772760669558 0.0703580592529683 1 1
0.248862089924225 0.246406518822043 1 1
0.225471695982785 0.223019797311447 1 1
0.252790429920757 0.250052118521414 1 1
0.238402083519394 0.236083235304412 1 1
0.240147651943525 0.237791104311838 1 1
0.249670499141129 0.246949909641923 1 1
0.233290723722184 0.230256211155166 1 1
0.243199320667172 0.240607853028614 1 1
0.181058862445856 0.178807748673048 1 1
0.041991823065843 0.0412107583908806 1 1
0.282452308410545 0.279782622578815 1 1
0.240406692873596 0.237930000886191 1 1
0.293811258648679 0.29088800773276 1 1
0.139296508352679 0.137839337524626 1 1
0.209328166817694 0.207377616987867 1 1
0.152992457615563 0.15120800262409 1 1
0.0985268552666545 0.097788740382656 1 1
0.155314729525449 0.153590993861154 1 1
0.184611507202102 0.182923018436637 1 1
0.252710940945458 0.249031446306118 1 1
0.252382171050992 0.250156602288509 1 1
0.279366366203161 0.276454715038532 1 1
0.157897136686953 0.156634771750719 1 1
0.292857634260231 0.289534698240198 1 1
0.238711573084596 0.236108314707746 1 1
0.28370243450863 0.280480799532136 1 1
0.223877103205578 0.221493689182179 1 1
0.191782213581897 0.189809226490931 1 1
0.161264791455302 0.158850236515389 1 1
0.128704098849468 0.127489640130022 1 1
0.0238062312271796 0.023489866543884 1 1
0.178680001314485 0.176514577870185 1 1
0.0956022648354414 0.0947429375334126 1 1
0.197883073318899 0.195295658768521 1 1
0.149756056643645 0.148422920102688 1 1
0.0756503150260867 0.0756922583174541 1 1
0.272330732090591 0.269830926985436 1 1
0.219544574901957 0.217229199156623 1 1
0.207665441375669 0.205514792323124 1 1
0.225093454857359 0.222913314448716 1 1
0.0976371242302391 0.0967657403623838 1 1
0.19093673836839 0.188916123011958 1 1
0.185824780589426 0.183983226647017 1 1
0.218989336018376 0.216829916319924 1 1
0.169811910173838 0.168315183397348 1 1
0.263478763503044 0.260895389286758 1 1
0.250738945296321 0.248026841914125 1 1
0.111134886209249 0.110118304684384 1 1
0.189045129273902 0.18695097104612 1 1
0.232543420949762 0.23005465981565 1 1
0.266229046145578 0.26340749551317 1 1
0.353993612540684 0.350297504918102 0 0
0.245298666018808 0.242571926306419 1 1
0.217453931238958 0.215462712755884 1 1
0.350425334636388 0.345801803543304 1 1
0.313774938623839 0.310682509158237 1 1
0.203931431931067 0.201870625918514 1 1
0.321929615142238 0.318929317887223 1 1
0.291306347854698 0.288287949447194 1 1
0.261274115425734 0.258641250957907 1 1
0.215982990180629 0.214119514532675 1 1
0.338576844430177 0.335171436368178 1 1
0.256479058798139 0.25389734988339 1 1
0.254817568436285 0.252510542889863 1 1
0.156966498560676 0.155271928248249 1 1
0.26176261185025 0.258981249393027 1 1
0.222425307711454 0.219930520825847 1 1
0.097980802559383 0.0970244306791591 1 1
0.166177772828338 0.164434154663728 1 1
0.185992296691384 0.18398091968269 1 1
0.2199709120884 0.217711831193531 1 1
0.215843298266417 0.213636951353967 1 1
0.0575964580004081 0.0572552972105549 1 1
-0.0284002445344888 -0.0281704778474515 0 0
0.186106979924494 0.184429517270967 1 1
0.316815359589974 0.313452634871695 1 1
0.125077504963918 0.123916753125633 1 1
0.11229772532051 0.11117211280576 1 1
0.168399445620209 0.166776766412776 1 1
0.161159604863024 0.159462191669483 1 1
0.226001612981293 0.223541776647842 1 1
0.150948468147749 0.149778161472366 1 1
0.229956362268187 0.227927409124035 1 1
0.172775134233215 0.17114727174219 1 1
0.115129412416487 0.113944189655354 1 1
0.0623421288407887 0.0619229449805236 1 1
0.180364760906457 0.179052895753917 1 1
0.250691883589341 0.248390576837138 1 1
0.128507065227764 0.127067257263197 1 1
0.151300384765738 0.150035287907003 1 1
0.116222911487337 0.114896246699058 1 1
0.111588586175502 0.110383946260833 1 1
0.00639753352494539 0.00636356873550711 0 0
0.0818522835300756 0.0817682838255186 1 1
0.243746211538648 0.241150561377477 1 1
0.147804730035302 0.146433345124724 1 1
0.114889229898446 0.113861961367336 1 1
0.0519349296660459 0.0514864728435506 1 1
0.212589107017889 0.210649094662249 1 1
0.127220827348841 0.126171779968002 1 1
0.182577869140158 0.180946735885119 1 1
0.242976752057035 0.240486975788312 1 1
0.267900687334813 0.265577760152745 1 1
0.273943025726236 0.271164523775993 1 1
0.169471153706532 0.167839119413735 1 1
0.063725675852419 0.0629405706998638 1 1
0.226546190429983 0.22429367689044 1 1
0.204384175156325 0.202314472475646 1 1
0.283516222380209 0.28052411976782 1 1
0.216115783927423 0.213754164349501 1 1
0.162875201006607 0.161215939617818 1 1
0.199431700681935 0.197054702692206 1 1
0.221398013151625 0.219191704984878 1 1
0.257070845635877 0.254495022908852 1 1
0.227115412610112 0.224626681876329 1 1
0.331162397431952 0.32823537740569 1 1
0.227505421279887 0.225277801325948 1 1
0.271570937702377 0.268909260628559 1 1
0.127197434033659 0.126084749497466 1 1
0.196594153518435 0.194361330302635 1 1
0.202239250790973 0.200349262918714 1 1
0.190665277907762 0.188441622386051 1 1
0.175869800456182 0.174147591846494 1 1
0.154909629388443 0.152776989398035 1 1
0.291404361811866 0.288314617830924 1 1
0.066900058240852 0.066172474253835 1 1
0.248568596969781 0.246413341733924 1 1
0.311087990059517 0.308330214605991 1 1
0.201022358706761 0.198995476060448 1 1
0.20197013346668 0.199813568550332 1 1
0.213130687008275 0.210936770261554 1 1
0.267950033819576 0.265627708143642 1 1
0.236105913648338 0.233918157867178 1 1
0.210812981083419 0.20869088935457 1 1
0.269050344094568 0.265792573546225 1 1
0.275865454542354 0.272422864091104 1 1
0.109736132606652 0.109443865610751 1 1
0.151032532525902 0.149459252156521 1 1
0.0923375662033872 0.0912773541524528 1 1
0.308308066888546 0.305144201767314 1 1
0.0781658902122153 0.0775623257186567 1 1
0.0761321333588092 0.0746190845542788 1 1
0.266454540106669 0.264023874225954 1 1
0.226679587187227 0.224124280757388 1 1
0.27416592875806 0.27142630151038 1 1
0.314667665912811 0.310980670360229 1 1
0.119313570972435 0.11831010323688 1 1
0.269914389757235 0.267254179530636 1 1
0.229016040728141 0.226929526376033 1 1
0.298287273191118 0.295413886302421 1 1
0.157806144615325 0.156447540576734 1 1
0.290078881391624 0.287029490878237 1 1
0.167884379661637 0.166243035130222 1 1
0.273541754251559 0.269883225734779 1 1
0.296964026299524 0.294222396293497 1 1
0.21237213655025 0.210097939595612 1 1
0.272549533927757 0.269715032450549 1 1
0.301916583024715 0.298942819924368 1 1
0.290726234100082 0.288004382725382 1 1
0.289057351413563 0.285867728682068 1 1
0.0643064436971905 0.0636321164067603 0 0
0.205601283179093 0.203406405290882 1 1
0.14064710898828 0.139808975075112 1 1
0.277682758665416 0.274857278546211 1 1
0.16097944297642 0.159455659982758 1 1
0.224233059139878 0.222232300632182 1 1
0.344429173798451 0.341292545393413 0 0
0.232594118029177 0.230449790742797 1 1
0.103435494620314 0.102413437821085 1 1
0.233052406522764 0.229932829717518 1 1
0.219559185201321 0.21715885459736 1 1
0.174362660142891 0.172459140150735 1 1
0.209055409299032 0.207029800433313 1 1
0.247021228980155 0.244662531963819 1 1
0.169993425596297 0.168046097330679 1 1
0.151816782500481 0.149949526576178 1 1
0.107905881612469 0.105902787802277 1 1
0.21978255116071 0.218738025171269 1 1
0.0881886107771619 0.0872786076780702 1 1
0.227499579741037 0.225092328999858 1 1
0.255225070832603 0.252915479815781 1 1
0.114176316352973 0.113280693603517 1 1
0.289716856735124 0.287090366537629 1 1
0.155608352340631 0.153836026434874 1 1
0.201710403012697 0.199894449451954 1 1
0.259500434201639 0.257081683330277 1 1
0.346446512029366 0.342837062759496 1 1
0.182678902184927 0.181314016495703 1 1
0.161261447510445 0.159068738860152 1 1
0.218115978976306 0.216212966296542 1 1
0.15994136549514 0.158370768014131 1 1
0.220403356442217 0.218464839098836 1 1
0.300024946158606 0.297186266711265 1 1
0.193528942795202 0.192042598296748 1 1
0.223155028486207 0.22042613133292 1 1
0.247636788446226 0.245230748470726 1 1
0.279679856127779 0.276946798055839 1 1
0.256472778433132 0.253998848891681 1 1
0.234524775187 0.231886463616433 1 1
0.196554839516332 0.194688364962891 1 1
0.225190812204475 0.223024469812796 1 1
0.115691275323121 0.114365122369832 1 1
0.0703533570084163 0.0694816478025369 1 1
0.251914440157449 0.24929783825088 1 1
0.262504988134667 0.259270705904772 1 1
0.117163903624578 0.115817606513395 1 1
0.0293698736410381 0.0292911845328514 0 0
0.201018985565778 0.198948333428057 1 1
0.111019487767201 0.110383916651414 1 1
0.157661944119544 0.156311171402116 1 1
0.194612213587221 0.192694193765772 1 1
0.171650384998674 0.170111765526881 1 1
0.250752644863369 0.248149243622047 1 1
0.262022313863916 0.259092868734389 1 1
0.183059257443697 0.181154298479424 1 1
0.276972233992019 0.274480211661368 1 1
0.20162510122517 0.199707956045914 1 1
0.339578493445724 0.336619659028052 1 1
0.24147150256542 0.239121984748704 1 1
0.246954989764833 0.245221938606247 1 1
0.251087598680344 0.24898768988646 1 1
0.292390192121347 0.289098925133768 1 1
0.237094609041141 0.234963124523962 1 1
0.117621498115073 0.11683632873879 1 1
0.143317934041539 0.14170891491656 1 1
0.143895124796141 0.142459596959982 1 1
0.268933190260821 0.26614209623251 1 1
0.213259521679375 0.211077832817142 1 1
0.264333672781136 0.261799552610372 1 1
0.148217540684285 0.146442390463222 1 1
0.257343492174001 0.254807501609211 1 1
0.0463805116654488 0.0459229472033153 0 0
0.280786133998828 0.277995445161436 1 1
0.161621581933399 0.159884863089528 1 1
0.242762670291331 0.240138864680122 1 1
0.197695624705189 0.196126872278641 1 1
0.176042189134793 0.17434900707741 1 1
0.301574784883866 0.298483070421174 1 1
0.120539329354823 0.119251178734055 1 1
0.12072045316261 0.119434389847652 1 1
0.150301780385101 0.148713075370802 1 1
0.190944018002162 0.18901929695757 1 1
-0.000115583813845448 6.58574002231418e-06 0 0
0.096693335024875 0.0960194672730263 1 1
0.132255810894594 0.130860806527274 1 1
0.15080684389826 0.1494173439755 1 1
0.229876568061306 0.227786024274077 1 1
0.26166139514753 0.258746749522615 1 1
0.295755872424058 0.292459089184654 1 1
0.194127427232263 0.192211410699702 1 1
0.296374345546422 0.293501281654324 1 1
0.220000747162427 0.218403873936822 1 1
0.214044094950444 0.211921859873517 1 1
0.227630883842782 0.225015729047274 1 1
0.189562047389933 0.187485745878466 1 1
0.22607559998108 0.223571993669546 1 1
0.247546498227429 0.245262121525714 1 1
0.205140972968718 0.203067848905205 1 1
0.132360900338262 0.131181966783794 1 1
0.140834221126155 0.13961192539205 1 1
0.14245371963838 0.141236282710313 1 1
0.172728833162354 0.170864028819978 1 1
0.159196574336698 0.157573699314959 1 1
0.177750603700751 0.176490667082279 1 1
0.0908320375530304 0.0901763181004604 1 1
0.263246308872189 0.260228987609385 1 1
0.165553339753879 0.163873247577231 1 1
0.272160107167555 0.26969289508833 1 1
0.195887381323486 0.193649906851565 1 1
0.189743995136184 0.188161019515039 1 1
0.229267543078944 0.227137908748751 1 1
0.160618527411475 0.158795572016537 1 1
0.171550928985664 0.170389793644629 1 1
0.252490833589663 0.250095464528241 1 1
0.133593758590335 0.132213086640584 1 1
0.224454923844872 0.222323337445344 1 1
0.0783149995919996 0.0777107672431777 1 1
0.309675780911124 0.30680173663982 1 1
0.132308407609302 0.131111447063437 1 1
0.234180725960005 0.231703537643092 1 1
0.234885931840041 0.232947276641201 1 1
0.25927610726811 0.256977125072982 1 1
0.132702074204017 0.131811468873757 1 1
0.126903299007573 0.125563719604665 1 1
0.243997797198388 0.241656320569204 1 1
0.134259301889976 0.132827794664897 1 1
0.257756103423315 0.255465217087698 1 1
0.379389070034039 0.375546221955254 0 0
0.220618515222934 0.218555815181386 1 1
0.240257022260548 0.237868618647156 1 1
0.165358466501286 0.163308342300356 1 1
0.215527059795049 0.213312036292728 1 1
0.181722103968739 0.180208589600988 1 1
0.183156975924776 0.18087956620568 1 1
0.260776125436021 0.25805895345792 1 1
0.307554053257959 0.304337298538175 1 1
0.271709768112654 0.268847797657999 1 1
0.225769798339065 0.223134991134876 1 1
0.115714017404067 0.114686657335783 1 1
0.313103646203611 0.309886117982292 1 1
0.229102756338 0.22660904866168 1 1
0.220524386345342 0.21827157655551 1 1
0.232905630105354 0.230460312648687 1 1
0.216099846510585 0.214525670083888 1 1
0.138838965569734 0.13695925833124 1 1
0.108487397474596 0.107077655572631 1 1
0.134690191782937 0.133415428222093 1 1
0.130779063843207 0.128761892006277 1 1
0.158947301425083 0.157373369204587 1 1
0.144647812085332 0.143220321516312 1 1
0.212008331033762 0.210649432576298 1 1
0.153428296500434 0.152369105343035 1 1
0.183326472474304 0.18153777646015 1 1
0.215623899997884 0.213468690512442 1 1
0.163475396723205 0.161898815554776 1 1
0.225880287707402 0.223673416847805 1 1
0.156426184689742 0.15517461463129 1 1
0.243937025966865 0.24139383733269 1 1
0.186826007261017 0.18473613636286 1 1
0.0862024038163888 0.0849518153774644 1 1
0.284218051263696 0.282034839272101 1 1
0.103373636738645 0.102604473528185 1 1
0.20222156684697 0.199928284695384 1 1
0.259550395694295 0.25719347265775 1 1
0.201378710801606 0.198955172828863 1 1
0.224751347331873 0.222660604130871 1 1
0.305436557009316 0.301816171402073 1 1
0.213267446967467 0.210731483724039 1 1
0.302106251218783 0.29930223770071 1 1
0.151205412004321 0.149529277165674 1 1
0.166870936001 0.164682151346147 1 1
0.11573678943611 0.114711117762078 1 1
0.216407156265273 0.214392769025534 1 1
-0.0599061530227072 -0.0594989011185749 0 0
0.223155203027517 0.220898616820888 1 1
0.175141018995035 0.173290326482227 1 1
0.155182249564139 0.153920154615752 1 1
0.182122162494567 0.180890164926044 1 1
0.102379556671541 0.100980489397269 1 1
0.0317666582569385 0.031300409417587 0 0
0.309169288162645 0.3062148565001 1 1
0.194113200594268 0.191934616187973 1 1
0.214619111057692 0.212516828639505 1 1
0.201920098105255 0.199880811522693 1 1
0.0914988728487785 0.0906315184840183 1 1
0.2804533293676 0.277347426552389 1 1
0.343159291116512 0.33915621021058 1 1
0.149449415319935 0.148123419668404 1 1
0.427239668092811 0.423090133267731 0 0
0.288334288009903 0.284584469295211 1 1
0.140783853502433 0.139600111058214 1 1
0.223089466604548 0.221307250408779 1 1
0.139232884780687 0.13783680176056 1 1
0.0762203243122516 0.0752034965733721 1 1
0.192010156584288 0.189863924234673 1 1
0.2054944760689 0.203053182492612 1 1
0.349394382351738 0.346076346783378 0 0
0.193193208743383 0.191357648328071 1 1
0.22761060358126 0.225925934803103 1 1
0.152082951268876 0.150637318264216 1 1
0.116532332311636 0.115137884239043 1 1
0.320682912908584 0.317389868295173 1 1
0.263417649648273 0.261237209246336 1 1
0.12952610028352 0.128334167439338 1 1
0.253099552131166 0.250603451647477 1 1
0.162684307624424 0.160786855518112 1 1
0.318890053482709 0.316031064304231 1 1
0.353470973476032 0.350097989263608 0 0
0.236588269712078 0.234273780962701 1 1
0.142422384322907 0.141834969406706 1 1
0.286547749592077 0.283939615263003 1 1
0.0573904193571005 0.0568337978908612 0 0
0.140158348688704 0.138378413333018 1 1
0.245356209734152 0.242317309533413 1 1
0.0964370007598325 0.0953676179160037 1 1
0.258703010963879 0.256573773223897 1 1
0.296325272819569 0.293691838603043 1 1
0.329943749796708 0.326662380410663 1 1
0.201437680148192 0.200012915885728 1 1
0.243537300986904 0.241102782809696 1 1
0.0829773019398625 0.0820555178984837 1 1
0.279879745336378 0.27766122610815 1 1
0.148875647968621 0.147084585894427 1 1
0.158769001757897 0.157277406969848 1 1
0.153230175796023 0.151618860655514 1 1
0.142337658454216 0.141128807205834 1 1
0.196915860340635 0.195326863823318 1 1
0.182867428240531 0.180914149652102 1 1
0.0705906701162306 0.0698678366490789 1 1
0.166931449988413 0.165681704434444 1 1
0.227874211673557 0.226117052134135 1 1
0.284877971515004 0.282130889261609 1 1
0.194220631348419 0.192142994221839 1 1
0.296638284969979 0.293429083577861 1 1
0.0734951376240973 0.0728505799848346 1 1
0.220078517926468 0.218160469938532 1 1
-0.0217428183024172 -0.0220710576820903 0 0
0.272874339780058 0.270481886821601 1 1
0.150692332270678 0.149100083534819 1 1
0.161089070789143 0.159016264117773 1 1
0.168354972273857 0.16670585125467 1 1
0.216082929129398 0.21416419549113 1 1
0.270120820610671 0.267259164529801 1 1
0.301998238336183 0.298615899922128 1 1
0.16586328391209 0.164336267899028 1 1
0.22077735659461 0.219174372907874 1 1
0.168928618760454 0.167006555162368 1 1
0.257375347173536 0.254687445226552 1 1
0.223954003048665 0.2219442629448 1 1
0.105032771895359 0.103866688294478 1 1
0.195062909271969 0.193531078433447 1 1
0.233722610044977 0.230010165621178 1 1
0.311502305194923 0.308258979286484 1 1
0.219226471486623 0.217105507484644 1 1
0.205020244674983 0.20294579542445 1 1
0.252106703503896 0.249097358868518 1 1
0.216232158625609 0.213841176941271 1 1
0.0864556779728103 0.0857064032621228 1 1
0.293945735976031 0.291090059642293 1 1
0.178440544343778 0.176521013360406 1 1
0.213819569611434 0.211760791954939 1 1
0.18621294260406 0.184478403012085 1 1
0.376033252343091 0.372317814313293 0 0
0.204661506658782 0.2026912716908 1 1
0.302202066569195 0.299482274464728 1 1
0.14855939820629 0.147200825122571 1 1
0.202546601397456 0.20043563882526 1 1
0.0643344896090594 0.0637298801342235 1 1
0.135444614876128 0.133984408409836 1 1
0.154697179902617 0.153823466740663 1 1
0.0699852851744552 0.0694947859616862 1 1
0.124255056388149 0.122893435055182 1 1
0.21257346583271 0.210638026512268 1 1
0.111972081898853 0.110761014527174 1 1
0.212092908019407 0.210241232527971 1 1
0.196709869245989 0.19410454218682 1 1
0.247726362989965 0.245382558251795 1 1
0.239809921117532 0.237558274133681 1 1
0.305109645397948 0.301874500030063 1 1
0.208883203490148 0.205690445104075 1 1
0.276238446220231 0.273765338624639 1 1
0.205229719807145 0.202671565285169 1 1
0.126192156643141 0.125078153972632 1 1
0.176368939906368 0.174651664789824 1 1
0.306749403232089 0.303271606801583 1 1
0.156138257531338 0.154608376588304 1 1
0.142749942489487 0.141367908024339 1 1
0.310624332005797 0.307422995381894 1 1
0.0688050198873428 0.0681867423969976 1 1
0.166845925729301 0.165731921258602 1 1
0.223737141310696 0.221371734624182 1 1
0.22144033415368 0.219012555203098 1 1
0.212070265071991 0.210114056773487 1 1
0.260585585836644 0.257957077875784 1 1
0.0966298873431307 0.0955025841394758 1 1
0.145150597727184 0.143968227825141 1 1
0.289328475427774 0.286294074704805 1 1
0.210365168423393 0.208485713543821 1 1
0.234930465241569 0.232972105849573 1 1
0.0259891203694204 0.0252269454538364 0 0
0.145216154142943 0.143872605270162 1 1
0.0803479181693589 0.0800325412828032 1 1
0.176756342761581 0.175088431504488 1 1
0.200702835304955 0.198803955624308 1 1
0.267452554190907 0.264873628232243 1 1
0.253784386225332 0.251354510015393 1 1
0.181338577537626 0.178993892213119 1 1
0.363926173513394 0.360195452615406 0 0
0.222514566443047 0.220253471722583 1 1
0.138727824706593 0.136573979667662 1 1
0.164921835540059 0.163297123126552 1 1
0.319151362391216 0.315980414956463 1 1
0.256989132248364 0.254472374335754 1 1
0.229623972535444 0.227123884089401 1 1
0.121734873230394 0.120640105066975 1 1
0.122107250832017 0.121059099759534 1 1
0.219618288264619 0.217191260308105 1 1
0.139200251640188 0.136299320190398 1 1
0.241045728466064 0.239384863737926 1 1
0.138995687919888 0.137525991177309 1 1
0.15972881231406 0.157776563489343 1 1
0.07104083296599 0.0702027874179083 1 1
0.282616623641347 0.279872333291789 1 1
0.17271059544156 0.171046726405114 1 1
0.0993659361294116 0.0992493280683949 1 1
0.191745439654384 0.189635072863163 1 1
0.343306023646523 0.340259186337174 1 1
0.110001801600431 0.108912071129267 1 1
0.21680132670073 0.214661813278219 1 1
0.0926028057538764 0.0916119142893148 1 1
0.263312284774436 0.26083284591071 1 1
0.0626234099112473 0.0618482985493289 1 1
0.0986880916808038 0.0975884351334128 1 1
0.162634232317347 0.160989909409151 1 1
0.150885776104987 0.14950388744108 1 1
0.114350018384849 0.113349171409617 1 1
0.212993649363004 0.211009687496105 1 1
0.271208209194313 0.268213393211185 1 1
0.23916927310263 0.237018026567375 1 1
0.235717156659732 0.233186071560651 1 1
0.228673311931459 0.226213310290622 1 1
0.212579979418738 0.210478336869003 1 1
0.254391258354937 0.251506123138945 1 1
0.118826976863959 0.117762687930998 1 1
0.207675580595685 0.205480126386168 1 1
0.189920345783019 0.188126709704282 1 1
0.0532067374914555 0.052785367358014 1 0
0.299188383988088 0.296069665985778 1 1
0.0672275313142013 0.066667505604304 1 1
0.297825418424975 0.29473879435009 1 1
0.272206067211751 0.269305995598483 1 1
0.182409698331065 0.180930705507469 1 1
0.212420835081263 0.210254517970273 1 1
0.165615301018972 0.164118781622232 1 1
0.33786875012001 0.333728063988852 1 1
0.141528387396431 0.139873503767425 1 1
0.227973855351528 0.225648942533512 1 1
0.206717236100049 0.204833640075827 1 1
0.133951525286785 0.132959378242233 1 1
0.167703446478379 0.165874698724909 1 1
0.242144482946009 0.239831424847451 1 1
0.212342933287468 0.209839175981861 1 1
0.163250688900321 0.161811882040118 1 1
0.270490256170016 0.267977932618668 1 1
0.264386671869441 0.261750786743192 1 1
0.196894902372514 0.194873714462431 1 1
0.316658941595515 0.313620000840504 1 1
0.12726410757924 0.125866710802216 1 1
0.319852553462576 0.31677349341193 1 1
0.405628059656922 0.401286126278547 0 0
0.22091255942543 0.218778755759877 1 1
0.147645779186567 0.146417555826428 1 1
0.206420473445747 0.204379279976062 1 1
0.275240926086448 0.273240585763235 1 1
0.233713962651126 0.2315179349054 1 1
0.119339958560199 0.118165721040209 1 1
0.220869990211143 0.218779253063495 1 1
0.108485853339702 0.107622251715645 1 1
0.244733279395139 0.242671179707352 1 1
0.138169818165734 0.136555238403868 1 1
0.253408908059978 0.250897709559397 1 1
0.212948019588616 0.210732921262969 1 1
0.204148139507107 0.201742048764546 1 1
0.12218323661313 0.12090939268678 1 1
0.155989028842254 0.154472202854524 1 1
0.345800400697438 0.342270745374647 0 1
0.281751889690894 0.279272279877064 1 1
0.169019237679049 0.167654056474986 1 1
0.203858861410755 0.201475547051075 1 1
0.0955060238604123 0.0946787697746543 1 1
0.266553112267642 0.264103410021145 1 1
0.258186364801111 0.255583167577742 1 1
0.265773422409044 0.263138900968377 1 1
0.204267826793736 0.202383034802128 1 1
0.237866536979701 0.235445013001772 1 1
0.132950711477424 0.131751048019021 1 1
0.039042936268416 0.0385539029965429 0 0
0.0778160414793178 0.0771283063501968 1 1
0.16258083339219 0.160171492418708 1 1
0.217773687270452 0.21586533248912 1 1
0.282450816523968 0.279393751798063 1 1
0.171388871698418 0.169617866530381 1 1
0.233027593037303 0.230733172194892 1 1
0.136067163308155 0.134667439040934 1 1
0.214151018360794 0.211856185935235 1 1
0.107298475116411 0.106451288636292 1 1
0.25128069910841 0.248617666100923 1 1
0.187538398811504 0.185918678655326 1 1
0.30654864120574 0.303169944851256 1 1
-0.0186244459605407 -0.018460334384144 0 0
0.144864257605502 0.143193482741638 1 1
0.204318612230411 0.20177310011962 1 1
0.322741739304588 0.319331803124158 1 1
0.148742673137334 0.146785004080188 1 1
0.146827623248488 0.145871667885973 1 1
0.197988182190055 0.196258287229757 1 1
0.150234483348929 0.148206669262215 1 1
0.239751241857279 0.237990928521987 1 1
0.164348144821216 0.162781770251323 1 1
0.128126221434155 0.127021978558854 1 1
0.244366877579826 0.241490271517353 1 1
0.144767965605876 0.143621095075915 1 1
0.233210755497976 0.230615616762026 1 1
0.227213832332934 0.225334332906364 1 1
0.101913920791829 0.101223585006439 1 1
0.0982438575288573 0.097470752798334 1 1
0.24321993484194 0.240738997007712 1 1
0.358366713613663 0.355112224022957 0 0
0.154370581425735 0.152821269200514 1 1
0.22814313331838 0.226072497072208 1 1
0.208699236069496 0.20653398683618 1 1
0.149860618253128 0.148220071573037 1 1
0.196763766114582 0.194689651898707 1 1
0.200183896108634 0.198042407611452 1 1
0.142309688577621 0.140670896764803 1 1
0.211732001723665 0.209718636703632 1 1
0.229640711790675 0.227415655552178 1 1
0.227586116298916 0.224294064104192 1 1
0.0570953141153363 0.0565935355047333 1 1
0.154042558106709 0.152533131019055 1 1
0.163766425985923 0.161846603439975 1 1
0.0836701663578287 0.0830458355028573 1 1
0.183913367391607 0.182048303306533 1 1
0.101476175727767 0.100564670904277 1 1
0.159789353450411 0.157428374666272 1 1
0.144247814116231 0.143495190994405 1 1
0.14730426002928 0.145729767813526 1 1
0.131913931420691 0.130879727738733 1 1
0.211781347025687 0.209873537577564 1 1
0.207980255974382 0.205970800956994 1 1
0.176339837600689 0.174369123248461 1 1
0.229545730349641 0.227028617075069 1 1
0.312639171584223 0.309338287368694 1 1
0.131549505400918 0.130256353003494 1 1
0.335192508471276 0.331486628215568 1 1
0.150216808841868 0.148594132941093 1 1
0.347383531515869 0.343309007269688 1 1
0.154937129356385 0.153391074391518 1 1
0.156896821074744 0.155128218839262 1 1
0.284282331339747 0.281221097556048 1 1
0.296397987214417 0.293111496826481 1 1
0.264469900914234 0.26174543419205 1 1
0.182522510371239 0.180733868837871 1 1
0.213306877913509 0.21120248471533 1 1
0.0571465946651378 0.056558387881651 1 1
0.169021161570295 0.167530113178032 1 1
0.196823351156855 0.195009494041624 1 1
0.142126972958484 0.140757453670268 1 1
0.1616709989657 0.159881426587543 1 1
0.104858728123912 0.10381551067569 1 1
0.405533747746739 0.400920848689876 0 0
0.243041349613007 0.24069416510281 1 1
0.258572376657497 0.256683948885652 1 1
0.18358846061061 0.181609723198153 1 1
-0.0383917597337599 -0.0378890602907699 0 0
0.343441440453115 0.339771505058907 1 1
0.17274065513736 0.171136572110415 1 1
0.168194266229391 0.166786805135699 1 1
0.173628834308153 0.171705049042884 1 1
0.186064549346283 0.183584195928654 1 1
0.202733245489883 0.200422054560677 1 1
0.361367253637652 0.357483930543225 0 0
0.124459874512415 0.123204898093834 1 1
0.0925920231642559 0.0915325428740656 1 1
0.242257336690296 0.239752419557476 1 1
0.263167067546202 0.260490779508486 1 1
0.163578958259284 0.161704279278062 1 1
0.30425496667225 0.301045334386479 1 1
0.20410090785368 0.202218360425269 1 1
-0.0144591631396133 -0.0149453543381609 0 0
0.201190913564767 0.199198727083746 1 1
0.189308080642184 0.187409982200357 1 1
0.140338409026852 0.138769580091755 1 1
0.287598781544526 0.284397243644972 1 1
0.24231593903257 0.240125076900976 1 1
0.226749500477826 0.22450271790118 1 1
0.148198343079003 0.147273764317858 1 1
0.186936365116483 0.185229605212908 1 1
0.076527249473129 0.07578724020142 1 1
0.265981933222325 0.263382154436382 1 1
0.128483195356308 0.126966819404912 1 1
0.229982592770115 0.228322333244364 1 1
0.214040414871836 0.212144050069979 1 1
0.395230437466038 0.391628370302321 0 0
0.156085843891024 0.154549547131785 1 1
0.185943509501126 0.184166292317336 1 1
0.267923188429009 0.264857813576715 1 1
0.0932491673376666 0.0919978333823011 1 1
0.279176536556949 0.276602147782308 1 1
0.155167906557036 0.153574785715091 1 1
0.198894615609087 0.196852127425861 1 1
-0.0433745043477051 -0.0431609216776345 0 0
0.12317515192173 0.121983066202437 1 1
0.116568009562961 0.115533201138091 1 1
0.139091278620154 0.137843619662259 1 1
0.110326182489098 0.10958669603924 1 1
0.0923243664466985 0.0913614502849346 1 1
0.232604711964549 0.229887539254259 1 1
0.0554403625768709 0.0547694711090858 1 1
0.147543538645506 0.145945079630291 1 1
0.274185782069796 0.270054763952027 1 1
0.14676171019782 0.145247355176601 1 1
0.145339968871941 0.143982872582908 1 1
0.270820333132608 0.268400008356485 1 1
0.190400021550947 0.188218198195763 1 1
0.248448164625596 0.24626533104732 1 1
0.221080679170779 0.218708500114045 1 1
0.211164873091561 0.209282414176154 1 1
0.266728549448742 0.263886030492063 1 1
0.238149735728972 0.235686314589724 1 1
0.241457276632119 0.238986713829388 1 1
0.136106107076955 0.134744762305266 1 1
0.168408416993957 0.166673560167138 1 1
0.106298604014274 0.105133755885568 1 1
0.247565749650793 0.244965218785733 1 1
0.187450306465585 0.185749534883301 1 1
0.228537721182888 0.226659029052572 1 1
0.192451507047824 0.190708206724139 1 1
0.226688705432314 0.224136718380841 1 1
0.0717283649867731 0.0711028282508893 1 1
0.284852636060972 0.282083272956439 1 1
0.203775614922251 0.202044111049748 1 1
0.138048905197165 0.135819595460424 1 1
0.224346904254797 0.222198666205447 1 1
0.419512433655833 0.415229728379352 0 0
0.161802847592309 0.160388786440332 1 1
0.182890244389949 0.180840075280395 1 1
0.360107983158425 0.356075709814187 1 1
0.224940352820397 0.222750154825358 1 1
0.245407784037729 0.242871636276964 1 1
0.296231700404086 0.293458190336989 1 1
0.267257914175202 0.263921690127603 1 1
0.176602961872317 0.175105334741349 1 1
0.272293750528652 0.269548253774604 1 1
0.185544095875309 0.183698117143759 1 1
0.139676931869586 0.138365891741086 1 1
0.208102931416175 0.205980440906162 1 1
0.11791627932789 0.117040730271887 1 1
0.213604702482277 0.211642328578722 1 1
0.157555550340737 0.15607899300014 1 1
0.245966292133376 0.243568222041309 1 1
-0.0140432324837311 -0.0139849338383729 0 0
0.172389586600555 0.170196351465378 1 1
0.261079902608106 0.2581337104686 1 1
0.248148221289095 0.245719704790021 1 1
0.179101933793309 0.177114438118039 1 1
0.12200425480739 0.120793049386619 1 1
0.152716576355169 0.151930480692138 1 1
0.278454225394968 0.275884936733881 1 1
0.184853892620326 0.183116703304372 1 1
0.343521493588027 0.340163514645406 0 1
0.278622650026525 0.275556724727032 1 1
0.207881635182291 0.205947497125783 1 1
0.14796582548024 0.146548053069304 1 1
0.21739622675031 0.214848102032021 1 1
0.209036576551681 0.207235558483822 1 1
0.294807532622511 0.291646352345871 1 1
0.163547375967026 0.161930120711726 1 1
0.352840788177032 0.34909477203884 0 0
0.132458439260614 0.131302015537089 1 1
0.298961660494259 0.296307041555682 1 1
0.37852748633699 0.37377740528227 1 1
0.208017065971724 0.205884060476158 1 1
0.224439846241855 0.22193972929763 1 1
0.138554199809399 0.137216957001021 1 1
0.363767048315635 0.360447714199321 1 1
0.153109472141386 0.151441497323424 1 1
0.119777536880693 0.118412663553811 1 1
0.356465626289027 0.352961734971183 1 1
0.309536506223716 0.306509500044014 1 1
0.256362598259968 0.253829077300232 1 1
0.241843423948098 0.239398406714212 1 1
0.186302872618258 0.1841237899775 1 1
0.19920184251886 0.197775338824193 1 1
0.211917639376873 0.209707963170446 1 1
0.152689392833346 0.151117709986153 1 1
0.152140918884542 0.150881026935218 1 1
0.177917233880812 0.176145612404442 1 1
0.261409625629851 0.25875910105912 1 1
0.244514071171753 0.242370722619342 1 1
0.135685544188076 0.134357894508579 1 1
0.145979381257858 0.145011944263072 1 1
0.253798924252565 0.251279003085185 1 1
0.189495658419084 0.187221586027244 1 1
0.321431094927228 0.318577960260331 1 1
0.239908598370074 0.237588966194744 1 1
0.234961075770819 0.233025175041712 1 1
0.0749646765630829 0.0743280977329424 1 1
0.242321932918627 0.239741058662108 1 1
0.153619970920595 0.152444769147308 1 1
0.209175835789495 0.207588253514968 1 1
0.160993867733196 0.159941000741243 1 1
0.0731937735917353 0.0723505732691982 1 1
0.260759508202936 0.257591111644199 1 1
0.0660268521716444 0.0647653882445673 1 1
0.223446334647643 0.221259143285245 1 1
0.234042655698359 0.231584860348434 1 1
0.278458765416776 0.275602036085883 1 1
0.272088847823008 0.269225190008483 1 1
0.0888318855521169 0.0878601877676384 1 1
0.276646246660784 0.273859359721004 1 1
0.032446544902136 0.032106398296615 0 0
0.121493974932986 0.120473761814773 1 1
0.190303987594444 0.188382850908169 1 1
0.0948333865861259 0.0927617913773061 1 1
0.168055026584366 0.166943509046214 1 1
0.161899255382747 0.1610456702471 1 1
0.179734858413731 0.178128902604576 1 1
0.332372028280111 0.329001722943619 1 1
0.23206086971627 0.229639970775098 1 1
0.216597886335184 0.21447059171223 1 1
0.0413716020377329 0.0408098967918628 0 0
0.121225988515066 0.120039326637332 1 1
0.112579035014236 0.112332945731642 1 1
0.199512858642231 0.197523318641583 1 1
0.186130517406283 0.184442744728136 1 1
0.116356185895517 0.115251925966286 1 1
0.178924287081875 0.177448137621151 1 1
0.181269078206938 0.179377576549073 1 1
0.190499325415583 0.188285440379771 1 1
0.250829942653323 0.248301650527694 1 1
0.188488263126821 0.186405161120608 1 1
0.147721504073279 0.14642702210059 1 1
0.173660601408277 0.172207805441216 1 1
0.174549221913693 0.172859484836411 1 1
0.245836038143949 0.242620656153506 1 1
0.0612846645811542 0.0612833337173521 1 1
0.119047327989953 0.118296572185465 1 1
0.156316010205125 0.154762404926334 1 1
0.137667067361866 0.136531066257379 1 1
0.165879576134015 0.164324728225943 1 1
0.16886681853998 0.167296824630345 1 1
0.186326517133626 0.184529706041574 1 1
0.0955166009088454 0.0948315824281104 1 1
0.257275505090366 0.254771765094308 1 1
0.167222473079635 0.165146476649076 1 1
0.251350778374882 0.24837729689297 1 1
0.293463643322327 0.29063207338484 1 1
0.242580455740926 0.240031516222845 1 1
0.231198959579627 0.22895419388613 1 1
0.204546766731578 0.202908417714297 1 1
0.156003219077171 0.154642453487389 1 1
0.289771719995797 0.286777041365293 1 1
0.201973246298341 0.199998195942772 1 1
0.153373162471521 0.151627083829467 1 1
0.189132043173447 0.18729608261157 1 1
0.0887099998462249 0.0880315597374076 1 1
0.283764485676348 0.28082240661975 1 1
0.188981092910748 0.187334268813142 1 1
0.284335414788223 0.281763710782296 1 1
0.174799799881971 0.173256022918459 1 1
0.206163454045789 0.204297086511851 1 1
0.0671282554870946 0.0661071399440405 1 1
0.244985935754247 0.242291176730147 1 1
0.19361067224098 0.19215155159076 1 1
0.15818244742785 0.156907187798955 1 1
0.148541260889298 0.147116642079626 1 1
0.113085950328927 0.111345521551724 1 1
0.117708036836523 0.116403530807699 1 1
0.34459743855679 0.341143559481021 0 1
0.170201813306329 0.168527978078895 1 1
0.122791462586936 0.121127573441414 1 1
0.0335574411912828 0.0328513883119003 1 1
0.196084679398084 0.194060436769008 1 1
0.0911174134812635 0.0901838989468963 1 1
0.210424613869973 0.208231923670122 1 1
0.346269329897 0.342502708367581 1 1
0.179969594083499 0.178058725668939 1 1
0.234982026517657 0.232109669203198 1 1
0.183335602617879 0.181444730890243 1 1
0.304495276520066 0.301349774267187 1 1
0.30104551762211 0.297739624463591 1 1
0.148679861927433 0.147285202298521 1 1
0.0867356202214296 0.085899233847141 1 1
0.275942550823228 0.273396262796917 1 1
0.162588484716299 0.160815663166752 1 1
0.226176963073933 0.223927383757043 1 1
0.136350528959439 0.134991500771201 1 1
0.253004583088256 0.249577585049348 1 1
0.213039049750447 0.210822447864715 1 1
0.110346173848034 0.109344020183464 1 1
0.14287439682702 0.141353709976671 1 1
0.159306955159731 0.157781510675012 1 1
0.223032420505238 0.220846431488262 1 1
0.0568274193379073 0.0562756447631856 1 1
0.175828625463763 0.17418364577857 1 1
0.20228359882622 0.200201216185923 1 1
0.128948989476897 0.127775008630592 1 1
0.120100960430921 0.118753701960679 1 1
0.393425897882428 0.388849930502337 0 0
0.135370991071275 0.134145492507177 1 1
0.262852652092786 0.260239008009151 1 1
0.256532724522866 0.254067005448543 1 1
0.29665267314533 0.293302148321982 1 1
0.312780852918541 0.309355263905905 1 1
0.102931210616223 0.10219754185835 1 1
0.286102007963352 0.281363694942457 1 1
0.156477353317879 0.155030459171626 1 1
0.087312670303247 0.0867119115460266 1 1
0.285315761506436 0.282521704415476 1 1
0.0643815607710762 0.0637241216025302 1 1
0.181471689151826 0.17958969346175 1 1
0.0642837407883929 0.0636545920333589 0 0
0.253133537591825 0.250774440431739 1 1
0.251885347361178 0.249399384818114 1 1
0.192329455889743 0.190538414043961 1 1
0.15015887420064 0.148301376694051 1 1
0.138961614881635 0.137657079022318 1 1
0.201472372375488 0.199536552390503 1 1
0.157627964045175 0.15577191959344 1 1
0.338846795115402 0.335561362031466 1 1
0.150001755727393 0.148296493673834 1 1
0.364821581052062 0.359875760721012 1 1
0.237057364052029 0.23464800138252 1 1
0.193830269213871 0.191999101381184 1 1
0.267000706641477 0.264770435116446 1 1
0.110168186058827 0.108863883811225 1 1
0.0842162963014399 0.0834349130273288 1 1
0.0280898333380976 0.0278059743933423 0 0
0.145375804879657 0.143586138015349 1 1
0.294565183337431 0.291640691142216 1 1
0.22447161251407 0.221114503948431 1 1
0.287069984726014 0.284066038343287 1 1
0.218140807955857 0.21584379534628 1 1
0.235908994761237 0.233717706959603 1 1
0.14179651957414 0.139260446922174 1 1
0.109016480159504 0.10794143281955 1 1
0.322730854824135 0.319690416390035 1 1
0.227553656993051 0.225113729774455 1 1
0.202905974552986 0.201057119351858 1 1
0.03662781433771 0.0362683952747878 0 0
0.355853480641128 0.35159288466684 0 0
0.250176339419835 0.247416854909945 1 1
0.215150317727919 0.212233010783338 1 1
0.122259455433022 0.121104665138956 1 1
0.158162795718423 0.156465724315533 1 1
0.0938112508912025 0.0928077731811728 1 1
0.261480604190239 0.259361666857262 1 1
0.174066850588677 0.172167302623323 1 1
0.173478798185352 0.172292364230012 1 1
0.311291803456128 0.308135785764465 1 1
0.18009695811077 0.178542056686886 1 1
0.178324498092465 0.176461091117964 1 1
0.169697912667292 0.167752730716616 1 1
0.165145790313607 0.163533801662658 1 1
0.249027377494031 0.246544445423328 1 1
0.188319993112309 0.186490923637397 1 1
0.19985009951248 0.198044901957548 1 1
0.172305248004343 0.1707833158853 1 1
0.243824176890296 0.241290783054804 1 1
0.189433469331558 0.187518738129557 1 1
0.0597546550535051 0.0590814200342685 1 1
0.0830127846251643 0.081993557750726 1 1
0.281997136391489 0.279250319371288 1 1
0.16150808355055 0.160207164352529 1 1
0.208547946813078 0.206598715242839 1 1
0.208656360911472 0.206577537135055 1 1
0.123662791291214 0.121872022861551 1 1
0.257806994429837 0.255308011915826 1 1
0.331213881507354 0.32839930778765 1 1
0.151922732738567 0.150267429320777 1 1
0.186293881756299 0.184576023095056 1 1
0.20700188081365 0.20498109299413 1 1
0.0924531333528746 0.0913837989642555 1 1
0.225925830500387 0.223841343106595 1 1
0.247829767031886 0.245703174083947 1 1
0.264211154038469 0.261655319098771 1 1
0.0647876107405432 0.064121810227184 1 1
0.170789413819639 0.169112892031538 1 1
0.22794120073508 0.226009929087123 1 1
0.210079986668553 0.20818523228645 1 1
0.0573081401477168 0.0573051801153953 1 1
0.177825704713109 0.176065488341091 1 1
0.248092044774448 0.245665202693482 1 1
0.253078555835349 0.250314331405916 1 1
0.1966863175381 0.194101180065757 1 1
0.202395439703161 0.2006287514967 1 1
0.16749979114741 0.16570516690819 1 1
0.137279787992244 0.135784390862103 1 1
0.213627164150625 0.211857994386766 1 1
0.224566781623609 0.221909471456273 1 1
0.180930957255299 0.179285491035197 1 1
0.0888930236445974 0.0879146537274278 1 1
0.186873408185926 0.185145310657228 1 1
0.133046673220426 0.131864663979938 1 1
0.289884806501684 0.286761546881011 1 1
0.284063429120101 0.280868080918729 1 1
0.18604970318236 0.184290535567437 1 1
0.151152905103008 0.149554037840046 1 1
0.18133300874776 0.179386716231803 1 1
0.315830277203095 0.312940630046542 1 1
0.364460658024554 0.360779847078046 1 1
0.290784657417216 0.28799114862202 1 1
0.217309583719481 0.215533442188239 1 1
0.131558845545054 0.130442344322384 1 1
0.211098651565711 0.209040532175799 1 1
0.221272688106901 0.219380374381183 1 1
0.179001062578264 0.177200406045621 1 1
0.275608459669207 0.27257541448494 1 1
0.212951432092896 0.210666624834837 1 1
0.111030335000495 0.110360232953282 1 1
0.153513425065422 0.151174797445274 1 1
0.0793670527505306 0.0784206641812119 1 1
0.0789212986927694 0.0781293074422234 1 1
0.187298181964514 0.185568185496511 1 1
0.363986548477955 0.360447652327237 0 0
0.181996866676876 0.179471127135954 1 1
0.287224361161722 0.284355296276565 1 1
0.262091746265558 0.259374338503143 1 1
0.274391973605027 0.271590491235538 1 1
0.230201213846215 0.22776390490825 1 1
0.241056796576606 0.238487360994436 1 1
0.103928496396046 0.10297035167828 1 1
0.204325175621909 0.202123994583201 1 1
0.349695847205943 0.346364255187265 0 0
0.0693811596215443 0.0686131048295824 1 1
0.201277666470645 0.199562599352756 1 1
0.320664420560748 0.317297290262732 1 1
0.143783124029586 0.142142551178892 1 1
0.191793636297455 0.190122944647054 1 1
0.155038515535286 0.153765403178937 1 1
0.163225279979945 0.161459220751561 1 1
0.174464363358997 0.172656220722669 1 1
0.098803237319383 0.0980914689077934 1 1
0.183809849943143 0.182067550343067 1 1
0.148225121435945 0.146837767143798 1 1
0.255241506014511 0.25293074084761 1 1
0.211848064560955 0.210200639406354 1 1
0.23103903416099 0.229019532498427 1 1
0.249755423609716 0.24740477344066 1 1
0.258362108180676 0.255716434104571 1 1
0.0988069790406156 0.0978096173780982 1 1
0.285092039287383 0.28241595910226 1 1
0.123356442215286 0.122337377586065 1 1
0.124042143878494 0.123269958651564 1 1
0.141688352420028 0.140178576471695 1 1
0.139234625601686 0.137874200967485 1 1
0.229861586048504 0.227751364188888 1 1
0.249787674006922 0.248042121663935 1 1
0.105315854374381 0.104135518328648 1 1
0.264077130040561 0.261190585241842 1 1
0.086346629907981 0.0856275779676708 1 1
0.26824647305775 0.265538933658037 1 1
0.168513099749614 0.167030808195835 1 1
0.225661666728734 0.223024008934079 1 1
0.244518378444761 0.242105454203072 1 1
0.221749259919869 0.219549775858541 1 1
0.255114958727345 0.252175418284856 1 1
0.04521757286139 0.045145428502754 0 0
0.313519532078933 0.310862337827086 1 1
0.0939850702098841 0.0928948383977074 1 1
0.186019040920225 0.183980144960379 1 1
0.276259650415469 0.273597798847245 1 1
0.151797601059912 0.150007247452386 1 1
0.137202524252912 0.136167703532972 1 1
0.253131005875222 0.250170403341623 1 1
0.339220974189832 0.335935914793768 1 1
0.18264711350317 0.180948857139822 1 1
0.313468651899492 0.310532637187647 1 1
0.217628440399127 0.215029753995378 1 1
0.174374483697305 0.172775979090179 1 1
0.319559642918746 0.315082856959155 1 1
0.153962119971533 0.15281734706709 1 1
0.158535921522177 0.156935815047893 1 1
0.21412741317998 0.212191537038938 1 1
0.206254776250778 0.203393588525913 1 1
0.127155577249775 0.125906078613109 1 1
0.145922411634623 0.144469862299581 1 1
0.163576024732463 0.161906774176627 1 1
0.258546051178407 0.256074736712953 1 1
0.0582376716079323 0.0576009497423923 1 1
0.119110562590051 0.118026589382152 1 1
0.257300521740872 0.254778358061088 1 1
0.129964682713098 0.128853368581257 1 1
0.191963489225172 0.19025635512726 1 1
0.183889132395702 0.182158427493992 1 1
0.253316987057281 0.250834576233802 1 1
0.222841392972485 0.22061969224975 1 1
0.250952751599642 0.249250195642124 1 1
0.198319900957192 0.196213037532062 1 1
0.218913794228201 0.216784163055379 1 1
0.220401232056596 0.218063372268129 1 1
0.149752716867533 0.1490087036205 1 1
0.133970616336834 0.132746647952147 1 1
0.214706779006763 0.212701682738164 1 1
0.170699021003675 0.168006004014042 1 1
0.121860575961597 0.121004026353815 1 1
0.300105454066655 0.296971293916756 1 1
0.0760212286867766 0.0757644698428581 1 1
0.195170128637396 0.193266545903738 1 1
0.23590804530778 0.233126425306544 1 1
0.223254363955446 0.221009796218753 1 1
0.172600478451862 0.171141462292662 1 1
0.164024204768143 0.162221992399173 1 1
0.229313879213267 0.22673807669238 1 1
0.185341182050535 0.183493881862502 1 1
0.297770100528964 0.294620810230173 1 1
0.202587989160948 0.200879756388012 1 1
0.314687878966698 0.310742966765928 1 1
0.157002536738625 0.15524603622577 1 1
0.120099459766969 0.118867329708465 1 1
0.297589764176386 0.294678774959343 1 1
0.109737775820878 0.108742749792562 1 1
0.242061963779424 0.239333685102317 1 1
0.183879914642276 0.182204734332991 1 1
0.181061518006723 0.17945895615309 1 1
0.238080747639119 0.235501964235242 1 1
0.163980861041555 0.162574424627143 1 1
0.251714966491086 0.249381950299078 1 1
0.240669996897073 0.238174577389207 1 1
0.122354292138651 0.121121744663284 1 1
0.117884418669227 0.116611227099034 1 1
0.28631806845701 0.283643126979231 1 1
0.237699752477605 0.235903219044023 1 1
0.246697765606637 0.244245216297279 1 1
0.0181682387759972 0.0183214464680095 1 1
0.224024357805886 0.221973697885706 1 1
0.207003914893747 0.205047314501242 1 1
0.124463878907948 0.123313644663538 1 1
0.21590893871023 0.214195176934725 1 1
0.160163122532278 0.158491426687544 1 1
0.206103841203678 0.203988771647014 1 1
0.213586977793262 0.211356299697667 1 1
0.183246189067656 0.181339705508426 1 1
0.143207481160963 0.141851095150987 1 1
0.229638878862047 0.227253364586453 1 1
0.191274747751364 0.188814008368841 1 1
0.186596219461275 0.184902700845608 1 1
0.213450661172892 0.210948840681589 1 1
0.133488917111554 0.132102959465662 1 1
0.161957683169886 0.160070079758391 1 1
0.275709546144951 0.272932260664378 1 1
0.193375211390565 0.191354996155025 1 1
0.012481161532525 0.0127539865478506 1 1
0.113020511876416 0.111929297648741 1 1
0.219255749149214 0.21688617189228 1 1
0.24311596569492 0.240577245379785 1 1
0.191567931163088 0.190370102808212 1 1
0.145972269261055 0.144552672531621 1 1
0.288344445178817 0.285649911191474 1 1
0.238997156234987 0.236140533761259 1 1
0.233382791886243 0.230526461062714 1 1
0.199168615687734 0.197484055435516 1 1
0.300598215353599 0.297447995703912 1 1
0.119074451850949 0.118133710544012 1 1
0.142696665195919 0.141307122650155 1 1
0.189294820048684 0.187288851602894 1 1
0.256958378554114 0.2541058623714 1 1
0.0941618064461998 0.0932220797997877 1 1
0.264563721218041 0.261533220555147 1 1
0.205475461043226 0.203179345207621 1 1
0.137237173941656 0.135926239889882 1 1
0.285864298372996 0.282883144693837 1 1
0.0869912590920587 0.0859888107080272 1 1
0.223080409096727 0.220861857230136 1 1
0.312969478432166 0.310017414272736 1 1
0.19784317096367 0.196127769180001 1 1
0.0980812977331877 0.0969161447853815 1 1
0.237693033396629 0.235435944926114 1 1
0.241549039913684 0.239055264867744 1 1
0.17323582054982 0.171517890614334 1 1
0.0874487492220049 0.0865065133394128 1 1
0.307346160673794 0.304050594362566 1 1
0.186942789805995 0.184778431123159 1 1
0.198039175942239 0.196202800332932 1 1
0.159125637918817 0.157058699595491 1 1
0.144368446102385 0.143002745501008 1 1
0.114852844387103 0.113057229002232 1 1
0.195514516856389 0.193396404185719 1 1
0.205901732630849 0.203744159066462 1 1
0.296149279229404 0.292937537759275 1 1
0.084542662899201 0.0829389241346137 1 1
0.326005793558296 0.322784141802977 1 1
0.235247074083464 0.232580531972255 1 1
0.17589488856729 0.174537784010117 1 1
0.270691292124734 0.266967626579491 1 1
0.305056494439061 0.301912132881808 1 1
0.139961692480838 0.138666645174919 1 1
0.402842112444458 0.399105424057455 0 0
0.409818541556565 0.405784565883519 0 0
0.129476015185086 0.128215809808875 1 1
0.124547251405284 0.123625794748449 1 1
0.200159907086621 0.19828781968184 1 1
0.253552686354065 0.251409780788085 1 1
0.0291345458542203 0.028814994169674 0 0
0.20633561245031 0.204299632086665 1 1
0.2340237587891 0.23119015501829 1 1
0.135386104675305 0.134136490963373 1 1
0.2804296968656 0.277294108048813 1 1
0.166179380731713 0.164633922204617 1 1
0.336181399513373 0.332232243268013 1 1
0.198417985492191 0.196189253272945 1 1
0.255973408548075 0.252731808037405 1 1
0.344344872739415 0.340561980403552 1 1
-0.0399339161785214 -0.0393245468549567 0 0
0.16579649460072 0.163131179927533 1 1
0.278026758325557 0.275797798422963 1 1
0.212400520964864 0.210061580453713 1 1
0.0850392496044198 0.0842086906385966 1 1
0.19572790730519 0.194106020255261 1 1
0.086059577817635 0.0851154878374031 1 1
0.17437209881375 0.172743140203069 1 1
0.326726420202437 0.323438673518066 1 1
0.258944262075243 0.256093318991159 1 1
0.169728840933035 0.168452817985274 1 1
0.115404716599971 0.114365338714397 1 1
0.234525279015528 0.232138171646949 1 1
0.244668574143563 0.2424648193293 1 1
0.297538557952975 0.294708289042709 1 1
0.225588678434348 0.22360215498075 1 1
0.321730218558608 0.318606316204414 1 1
0.284016897212462 0.281209222149358 1 1
0.0442734190010959 0.0429668463448786 1 1
0.311403801586876 0.308229461953317 1 1
0.196659365591089 0.194160747610966 1 1
0.245499683473672 0.242726303383104 1 1
0.163445519896983 0.162005826482979 1 1
0.156869911603251 0.154599997634929 1 1
0.128642221907958 0.127368632966487 1 1
0.190846233787851 0.188651317724831 1 1
0.228598481365167 0.226465743789422 1 1
0.109468103050197 0.107669195939473 1 1
0.250003844039308 0.247376418241809 1 1
0.196705080099646 0.194387151162431 1 1
0.261478301328518 0.258829010238084 1 1
0.0393246277603896 0.0389955427196247 0 0
0.185929848818559 0.184299779291698 1 1
0.254205828335659 0.25163040554777 1 1
0.260993399249649 0.257398063206282 1 1
0.254596728722661 0.252105136792482 1 1
0.0283324106439773 0.0280547991526912 0 0
0.0850091525572447 0.08426259161684 1 1
0.165643317330984 0.164127702885617 1 1
0.212534643796068 0.210334994321552 1 1
0.20981543144935 0.207527324835214 1 1
0.151807608210653 0.150109397814687 1 1
0.206528296268778 0.204510839414844 1 1
0.152463289599105 0.151446715089611 1 1
0.0762197472213665 0.0752840106688392 1 1
0.23396856347064 0.231643531001777 1 1
0.332159669862689 0.329084183841575 1 1
0.183643320067432 0.181754422160091 1 1
0.237024639560391 0.234692961751141 1 1
0.22070864307851 0.21819023153946 1 1
0.289143998407326 0.286499419509609 1 1
0.214749906500611 0.212582242630221 1 1
0.126469863212295 0.125346667726933 1 1
0.200048441499739 0.19822292841848 1 1
0.180687125026827 0.179577004589836 1 1
0.285618432276078 0.283066470389638 1 1
0.23703393656059 0.23453309822468 1 1
0.206774752358563 0.205202409575381 1 1
0.171074916457229 0.169472793144366 1 1
0.19398025402506 0.191896363112924 1 1
0.207006969095916 0.205155575679926 1 1
0.137269273302552 0.136054826704638 1 1
0.344164779021415 0.340604949961683 1 1
0.340222485090582 0.336675367758749 1 1
0.231428108616683 0.228693393000797 1 1
0.31013557182374 0.307174234451223 1 1
0.100753534081754 0.0996770786129715 1 1
0.299519682697966 0.295918409929159 1 1
0.178253277350553 0.176451641482103 1 1
0.250864752962898 0.247979104399919 1 1
0.227254757214677 0.224955879971608 1 1
0.236837199512985 0.234530382523248 1 1
0.327077696787391 0.324067521397435 1 1
0.247527116181746 0.244896116746293 1 1
0.162440804608752 0.160837512871542 1 1
0.140761904225686 0.138821924456716 1 1
0.217560361294071 0.215301711499421 1 1
0.222986059999905 0.220678068522273 1 1
0.227300920506938 0.224368600020613 1 1
0.265976170611745 0.263151969356787 1 1
0.118171309618292 0.117266831230122 1 1
0.0662162054538412 0.0658529959072309 1 1
0.250763029165913 0.248219996722196 1 1
0.205560138076136 0.203434049861288 1 1
0.225351665177882 0.222943303128627 1 1
0.220504965614694 0.218079958652531 1 1
0.205248722125644 0.203145794098479 1 1
0.145246840234096 0.143739051883997 1 1
0.136436675421156 0.135238413950689 1 1
0.186978270654953 0.18521423467301 1 1
0.161572127929694 0.160101006987503 1 1
0.119408923083752 0.117957734755513 1 1
0.118429970562081 0.116896758812167 1 1
0.206188102892897 0.203954539976097 1 1
0.263763664134969 0.26158876544145 1 1
0.213950740525263 0.212110606883676 1 1
0.146306018799462 0.144751544435749 1 1
0.175507903858317 0.173774677913504 1 1
0.188858433924252 0.186705918578047 1 1
0.209152455974966 0.207024598936707 1 1
0.153398910675204 0.151660695433329 1 1
0.200501569935432 0.198530747055353 1 1
0.194283269704819 0.192596256322692 1 1
0.194029512094039 0.191962035571138 1 1
0.194280953305636 0.192408095183782 1 1
0.128500053984392 0.127241282032458 1 1
0.0769578346794792 0.0759300097940847 1 1
0.247858072984372 0.24541468891386 1 1
0.181267516940805 0.179789558420897 1 1
0.148885957418723 0.147594866692037 1 1
0.225708916904802 0.223441499771224 1 1
0.170889324205817 0.169203828050243 1 1
0.20235886458388 0.200213571619234 1 1
0.168963306276622 0.167007423610781 1 1
0.263153207687919 0.260498421846248 1 1
0.204804912550327 0.202898751741461 1 1
0.132715203587689 0.13150771455628 1 1
0.14742123207594 0.145394499602484 1 1
0.200859880833883 0.198486179234262 1 1
0.120603129347206 0.119533455948927 1 1
0.155427401212939 0.154015547074404 1 1
0.167442498904958 0.165575508425542 1 1
0.193982789158841 0.192041187529256 1 1
0.163410663540849 0.161758835401645 1 1
0.0625299640903806 0.0622497750012208 1 1
0.148736404612672 0.146953708767365 1 1
0.153237320888909 0.151782124696976 1 1
0.178114453244529 0.176694448191843 1 1
0.0956165925984412 0.0944123059510963 1 1
0.320825897074048 0.317891580041609 1 1
0.194471367316224 0.192269891145597 1 1
0.0724839257580796 0.0717906871612019 1 1
0.144640926361997 0.142983335634578 1 1
0.271319697893895 0.268943753499649 1 1
0.295839611459319 0.293247917864119 1 1
0.200943245512459 0.19918930961597 1 1
0.184798846415627 0.182864353521121 1 1
0.158558432923747 0.157142108753744 1 1
0.287021544319972 0.284195312701034 1 1
0.097419328261079 0.0965142137917741 1 1
0.172198529148321 0.170694652160096 1 1
0.355976844640497 0.352624069111119 0 0
0.193225017352362 0.191310388786425 1 1
0.233770228581438 0.231206940718976 1 1
0.276393294559946 0.273222363625807 1 1
0.147550743587294 0.145267711941594 1 1
0.134028454977303 0.132964695672693 1 1
0.217155763259668 0.215122279897602 1 1
0.193040869702965 0.190743236405981 1 1
0.0479329122534495 0.0473886257554441 1 1
0.19988055857756 0.19724382415646 1 1
0.141234987087494 0.139813972100393 1 1
0.22056991198346 0.218303005127532 1 1
0.154948293568563 0.153370820222654 1 1
0.220684389322214 0.218202048820614 1 1
0.147778801129485 0.145794484801716 1 1
0.239380462171207 0.237277182290295 1 1
0.157268840349033 0.155428860329372 1 1
0.181229032505056 0.179207972798297 1 1
0.265536289441805 0.262712747021351 1 1
0.289791579990912 0.286805666682657 1 1
0.225461294238923 0.22314777452578 1 1
0.231763270955819 0.229258473525783 1 1
0.321124724850111 0.318062788407618 1 1
0.209420002876672 0.207433377554442 1 1
0.307435063205477 0.304313775486559 1 1
0.166909101777759 0.165475600790165 1 1
0.192916725600932 0.190818698791747 1 1
0.205412344679125 0.202716028296522 1 1
0.107504183858894 0.106607736875972 1 1
0.28450108399211 0.281980882967047 1 1
0.0435094459317935 0.0433618312955284 0 0
0.167818734300826 0.166378320293254 1 1
0.0263045980097513 0.0260784993367454 0 0
0.169511438528829 0.167754612592923 1 1
0.165522560153319 0.163928862139907 1 1
0.323056584820205 0.319993736473597 1 1
0.262289251809506 0.259363275242773 1 1
0.229706028490615 0.227686733661356 1 1
0.167466346664914 0.165553824879829 1 1
0.104898368020332 0.103429432100682 1 1
0.0587037654262396 0.0579978111468156 1 1
0.224215474192291 0.221835330091607 1 1
0.246816306271544 0.244114397172838 1 1
0.164001756080797 0.162392373316294 1 1
0.164379195452554 0.162365927004312 1 1
0.292395554355906 0.289519703453898 1 1
0.288023666794358 0.285119681824669 1 1
0.146842192451086 0.145479619029922 1 1
0.367723389239274 0.363745893501006 0 0
0.192471789040578 0.190799189601144 1 1
0.208629278758552 0.205878163392086 1 1
0.215810732882761 0.213365436696156 1 1
0.217809563631452 0.215778762852263 1 1
0.20538186220358 0.203465660757878 1 1
0.13688277877715 0.135529134801345 1 1
0.271835396547971 0.268636070159761 1 1
0.27732568682709 0.274833577322373 1 1
0.178238217562685 0.17657749313375 1 1
0.203342174284041 0.201204982647276 1 1
0.0886291311922948 0.0886036983998776 1 1
0.232438222219227 0.230181103924664 1 1
0.242967930516657 0.239882912846646 1 1
0.195803330367745 0.19401474688052 1 1
0.173418370732267 0.171869412125365 1 1
0.166524181538061 0.164863213087567 1 1
0.208349666756745 0.206185563021436 1 1
0.208671184118806 0.207369165632318 1 1
0.185044147874674 0.183244583373273 1 1
0.0826244092403976 0.0819295326782132 1 1
0.135039843556085 0.13354663171701 1 1
0.0893608804868718 0.0884711039354951 1 1
0.057360763372084 0.0569093215787456 1 1
0.171205802174664 0.170013755286853 1 1
0.143715412237255 0.142354184136148 1 1
0.183315371814036 0.181707273224186 1 1
0.128742332501146 0.127722826024625 1 1
0.193939789370744 0.192145884134603 1 1
0.185108116071728 0.183166024281102 1 1
0.0880088580568799 0.0868496825199952 1 1
0.0970570469944163 0.0960325803891791 1 1
0.203560252881892 0.201474581412748 1 1
0.167966398492275 0.166080226249377 1 1
0.242099230446641 0.238593538038615 1 1
0.284269713225555 0.281233448233219 1 1
0.157945888571783 0.155808660522949 1 1
0.197672448661482 0.195842216860385 1 1
0.221371514238549 0.219335363145839 1 1
0.269163104757715 0.266569954660323 1 1
0.134300986423712 0.132735583735281 1 1
0.251716292983266 0.249079273016065 1 1
0.199081964116423 0.19716850498015 1 1
0.258722868238732 0.255892979490225 1 1
0.181525148158201 0.179550789089071 1 1
0.123369390585375 0.122239424497969 1 1
0.255303326417331 0.252586479078461 1 1
0.214351080135494 0.212187206683486 1 1
0.0992462601767514 0.0982753470838927 1 1
0.352874145459468 0.348400832976062 1 1
0.121969035042324 0.120945766945517 1 1
0.2180717881461 0.215999805768702 1 1
0.138892223057127 0.137343384797219 1 1
0.199661272696955 0.19791363459442 1 1
0.216199366742109 0.214339538568703 1 1
0.109736331807042 0.108615399844757 1 1
0.162168922555305 0.160480001000208 1 1
0.292804195861568 0.290130572245103 1 1
0.301510797587705 0.298501515653797 1 1
0.264229751654908 0.261935746700427 1 1
0.194754843974298 0.192653736622959 1 1
0.289167140254987 0.285851222086094 1 1
0.158477279419487 0.157772126199851 1 1
0.108995145008097 0.108363929618654 1 1
0.187789758515723 0.185750248714405 1 1
0.247456712808503 0.245398171782514 1 1
0.263913776128948 0.261334017773976 1 1
0.164529669354394 0.16282839548151 1 1
0.250922908182981 0.248062567312181 1 1
0.161869230957257 0.160035335123618 1 1
0.176404134686855 0.173630348295263 1 1
0.191475524056989 0.189191898630668 1 1
0.195392485910023 0.193712945351883 1 1
0.246876605131757 0.244458424420345 1 1
0.275063538418957 0.272031304403199 1 1
0.236120066045108 0.23369644473446 1 1
0.210363710159592 0.208413456781045 1 1
0.0794616445344323 0.0786419921955661 1 1
0.316574138030108 0.313270432244473 1 1
0.149596261146993 0.147994441768772 1 1
0.24099278026722 0.238546147359643 1 1
0.150754466946271 0.149234856478357 1 1
0.10751332740732 0.106364867887239 1 1
0.189532960946393 0.187187743018886 1 1
0.254558532037788 0.25162128001681 1 1
0.160428073508 0.158990999075682 1 1
0.250214289151123 0.247625533657889 1 1
0.181730053990487 0.180119988916656 1 1
0.140581733949873 0.138972345878021 1 1
0.225391688700032 0.223143154075979 1 1
0.150384754626611 0.149001214546783 1 1
0.258876738536031 0.256300154867334 1 1
0.140014911018095 0.138530408995888 1 1
0.172511923235229 0.171234636134552 1 1
0.231704092179972 0.229275877989509 1 1
0.131241460224968 0.129840330662514 1 1
0.268810051062118 0.266464300813205 1 1
0.114881486743913 0.113889619434718 1 1
0.198506409633637 0.196174355343651 1 1
0.262215171800372 0.259910557811568 1 1
0.239242684919713 0.236615990930609 1 1
0.11447746521126 0.113433647857967 1 1
-0.000201463853260912 0.000114825448932161 0 0
0.100878963313684 0.0998324423806428 1 1
0.0494686200451558 0.0488808923561176 0 0
0.0927604065609413 0.0910864751552395 1 1
0.222350722674504 0.220264076753574 1 1
0.219903302309847 0.217227025945959 1 1
0.241260440943323 0.239243929700904 1 1
0.240788428982766 0.237959874647299 1 1
0.175565042793766 0.174008239622372 1 1
0.266327269872276 0.263200662687853 1 1
0.146705154963985 0.145135896644238 1 1
0.200454820301918 0.198323801942672 1 1
0.204576200642341 0.202571380817392 1 1
0.260462417533208 0.25809939214677 1 1
0.256204311526237 0.253717297536667 1 1
0.0985798842615916 0.0967767077313803 1 1
0.12415626834309 0.122720083904525 1 1
0.152563389337579 0.150958173432483 1 1
0.185590537372532 0.183584452079765 1 1
0.300086516094269 0.296740467246771 1 1
0.324604967010536 0.321506820953404 1 1
0.294902239244084 0.291826895258793 1 1
0.118378903653732 0.117163772111962 1 1
0.241490629238503 0.239393258721377 1 1
0.152727713827528 0.151050914174234 1 1
0.103717106006424 0.102778813509862 1 1
0.186168547263439 0.184495819399145 1 1
0.130357352837937 0.129006238810444 1 1
0.0294493300652471 0.0289868186384755 0 0
0.287758934518598 0.284969533929758 1 1
0.110709357953542 0.109742904607818 1 1
0.125213206376535 0.123735594530462 1 1
0.247632623644597 0.245029972179721 1 1
0.303391423413032 0.299642098615206 1 1
0.187770918457796 0.185615593884268 1 1
0.269507412360054 0.266853198541193 1 1
0.176599053330155 0.17470740727107 1 1
0.213663294707884 0.21140526913471 1 1
0.127595331113364 0.12642992836269 1 1
0.156070183532098 0.154166084202769 1 1
0.193441671138759 0.191153540713194 1 1
0.0451172983203116 0.0449485412566225 0 0
0.0836282125728565 0.0828316045363821 1 1
0.220775771812167 0.218884347806794 1 1
0.155125071056469 0.153746505611311 1 1
0.184797842424556 0.182884902638179 1 1
0.284810145884534 0.282571731766229 1 1
0.190358132914117 0.188492042214773 1 1
0.220688755918088 0.218266773477327 1 1
0.354797503702577 0.350620306984228 1 1
0.339466994661482 0.336135549862453 1 1
0.246900643679277 0.244497617269406 1 1
0.269208667652235 0.266586949244077 1 1
0.23780573899112 0.23571484451424 1 1
0.167236713690669 0.165710180829932 1 1
0.285019649761742 0.2817999294609 1 1
0.173209126435612 0.171967179191553 1 1
0.218197439218282 0.21570091343651 1 1
0.125914046732412 0.124824929287912 1 1
0.152932205875715 0.151199469648552 1 1
0.272621613395818 0.269708227460669 1 1
0.163819699909841 0.162356987664946 1 1
0.288410687266315 0.285484390384025 1 1
0.236686974533802 0.234271794938564 1 1
0.125269688423411 0.124064049812813 1 1
0.161263957228599 0.159761992516681 1 1
0.140444218705247 0.139009540120729 1 1
0.231637465187002 0.229275702565437 1 1
0.193641641985545 0.191754795667231 1 1
0.183210263964492 0.181383279036665 1 1
0.234546015174093 0.231991048690132 1 1
0.206471500625811 0.204135792528675 1 1
0.186392016173833 0.18448408209088 1 1
0.173288871394807 0.17211262872526 1 1
0.0849559990130596 0.0833411992576166 1 1
0.274080616966169 0.271624153164584 1 1
0.206781398473433 0.20486994357931 1 1
0.202684848073234 0.200498645579064 1 1
0.0438859993270156 0.0435130571251384 0 0
0.121498195021059 0.120255722413239 1 1
0.12246519122977 0.121335060947395 1 1
0.109375991115811 0.108355636108104 1 1
0.160790560258552 0.159374405741544 1 1
0.11870543102766 0.117553549435949 1 1
0.35110791368614 0.348118214999521 1 1
0.167858020000851 0.16609182242351 1 1
0.209006460756531 0.206594174862181 1 1
0.297581533457141 0.294621102306027 1 1
0.2202774174461 0.21878922565006 1 1
0.166724432951198 0.165058033672027 1 1
0.164738978701909 0.16355306596689 1 1
0.0568717082213764 0.0566931813362029 1 1
0.234199558686596 0.231938993096663 1 1
0.174030157359813 0.172943615242505 1 1
0.158849008676011 0.157149707127131 1 1
0.224459096298708 0.22183679180677 1 1
0.13906678786435 0.137599003422878 1 1
0.311098797687762 0.307680076584232 1 1
0.221444403210682 0.219078427699891 1 1
0.229552746534007 0.22736743965893 1 1
0.0913238552733563 0.0900939190675941 1 1
0.221291497602063 0.218622921196366 1 1
0.15582096082104 0.154459702011638 1 1
0.10920430948675 0.108290195637284 1 1
0.0904957869272097 0.0897826670403865 1 1
0.2317345705755 0.229477272870504 1 1
0.158927431320927 0.157375117127166 1 1
0.161666413599744 0.160342461456408 1 1
0.289377786921163 0.285880349232453 1 1
0.200308759061798 0.19827728411185 1 1
0.143288416054225 0.142350510849451 1 1
0.213434634732725 0.211160990119364 1 1
0.213891663198036 0.211347186927028 1 1
0.244882682256484 0.242851403213016 1 1
0.0434713236779388 0.0429568254306966 0 0
0.222392834364798 0.220164922967747 1 1
0.150080765161753 0.148947745742369 1 1
0.13112294613388 0.130011196628248 1 1
0.131416453348845 0.130113908674075 1 1
0.226506308495723 0.224210768898199 1 1
0.12193294490186 0.120759085384248 1 1
0.204746401026871 0.202539223405129 1 1
0.167981490199049 0.166434295789982 1 1
0.110902396273087 0.109427790048681 1 1
0.179204957786701 0.177719654866371 1 1
0.190672091134019 0.18868943365667 1 1
0.264005269592267 0.261255120983849 1 1
0.115709500458809 0.114389740342741 1 1
0.252059177962698 0.249641517856477 1 1
0.190400185815376 0.187912034740813 1 1
0.221160560676298 0.219083839086194 1 1
0.210292792579846 0.207563441128288 1 1
0.183350745881559 0.180979158116789 1 1
0.171971279827605 0.170678298412658 1 1
0.235400564186546 0.233483035260476 1 1
0.356386307359352 0.353155633020568 0 0
-0.0148488046254846 -0.0147697271906253 0 0
0.207164263957036 0.20487038370314 1 1
0.192608753582172 0.190898859455722 1 1
0.265036431256252 0.262499412557886 1 1
0.141961112920948 0.140428219997764 1 1
0.164642524454208 0.162857500269147 1 1
0.270952123189144 0.268296845629623 1 1
0.177424515582054 0.175902981102507 1 1
0.108807141008289 0.107855764380745 1 1
0.178993530367112 0.177346654599998 1 1
0.217874704854964 0.21614178299251 1 1
0.272070725100302 0.269205572055522 1 1
0.264482688334708 0.26108843989489 1 1
0.329508092125577 0.326409200380647 1 1
0.267513069361471 0.264729382636773 1 1
0.198263991230331 0.196476650187737 1 1
0.250611124410569 0.247745653315321 1 1
0.245972128726345 0.243399108167479 1 1
0.212706468172845 0.210753153302148 1 1
0.30221281803954 0.299063778466999 1 1
0.172819533677294 0.171813009974369 1 1
0.296314503837477 0.293620726935267 1 1
0.269656359424009 0.267105297981648 1 1
0.191195611540823 0.188922930160374 1 1
0.15464353762581 0.152961434037262 1 1
0.0831001251806528 0.0819932318774449 1 1
0.167174426889545 0.165652194068876 1 1
0.22580187528907 0.223517004064415 1 1
0.216108658883465 0.214125389944831 1 1
0.278108933297396 0.275124029632854 1 1
0.232544524366411 0.229970288561549 1 1
0.161320573471251 0.159442817965562 1 1
0.154186908826363 0.152659954038422 1 1
0.104500043590201 0.10341353858628 1 1
0.28167467589442 0.279291083351402 1 1
0.24188590104068 0.239163264999604 1 1
0.172053302199344 0.170220469141709 1 1
0.129169815326002 0.127158209537011 1 1
0.201722346272076 0.199302622468232 1 1
0.167247437137067 0.165663753541574 1 1
0.191962222120861 0.189334121026785 1 1
0.196606276866048 0.194997472798741 1 1
0.117920293119615 0.116242427183517 1 1
0.242584966893379 0.240067430839421 1 1
0.1535154861151 0.152136011073605 1 1
0.174383408305256 0.172603071121264 1 1
0.133500408249852 0.132312013600953 1 1
0.211737517347539 0.208421774615839 1 1
0.186203043042538 0.184168853766633 1 1
0.1076991650739 0.106540744293152 1 1
0.210924345089858 0.208716330034523 1 1
0.26147969966269 0.25922750693568 1 1
0.199380113070621 0.197757834387037 1 1
0.280290490014227 0.277079783676848 1 1
0.0929484562981989 0.0918074855628971 1 1
0.157757644826607 0.156220137570557 1 1
0.0848190231064687 0.0837092276441617 1 1
0.303416653207551 0.300563133709924 1 1
0.203704201218794 0.20145202969252 1 1
0.19729058129139 0.195267285193807 1 1
0.21324825736527 0.21086233754474 1 1
0.34089258332507 0.337480660093309 1 1
0.211087813535179 0.20831414844886 1 1
0.155762785261026 0.154314525482701 1 1
0.208515027013071 0.206404095879206 1 1
0.17893610906404 0.176890970773324 1 1
0.27024292502657 0.26728452406992 1 1
0.149214017456758 0.14695275667258 1 1
0.137938798459578 0.13620953387737 1 1
0.177089060711234 0.175388088519796 1 1
0.164519296323127 0.163214589693244 1 1
0.220821832988379 0.21776587704126 1 1
0.0715940498163468 0.0707731190924818 1 1
0.135791076349129 0.134617544784252 1 1
0.238609388275655 0.236999163191396 1 1
0.196839820612086 0.19486474588865 1 1
0.159351546490216 0.157637056352761 1 1
0.171497238301299 0.170039891217339 1 1
0.224371098612504 0.222244819496104 1 1
0.262263598910843 0.260000112069772 1 1
0.150288560357333 0.149082491819364 1 1
0.142156385236606 0.140723598984992 1 1
0.10997951058786 0.109486593074131 1 1
0.117717763755088 0.116382268898919 1 1
0.164637964552345 0.163205087168173 1 1
0.288461883477644 0.285493541492821 1 1
0.329606033111604 0.326401506472404 1 1
0.197330751421909 0.195733754544754 1 1
0.203765253561045 0.201701432437726 1 1
0.19599732383633 0.194075471819634 1 1
0.157512290339951 0.155664424055097 1 1
0.127025918536608 0.126336403356335 1 1
0.183789006070493 0.18239518228763 1 1
0.221676845688504 0.219942057803241 1 1
0.326977459710275 0.323375438325696 1 1
0.164083040627622 0.162723259757405 1 1
0.21444834594003 0.212366746449146 1 1
0.272673820942309 0.26957969275826 1 1
0.230223025730849 0.227993870435936 1 1
0.160713523900005 0.158915848065264 1 1
0.206605879448482 0.204705139187809 1 1
0.324078606276605 0.320860340508626 1 1
0.224308298359605 0.221997763123622 1 1
0.0767539174652488 0.0765540872041314 1 1
0.26204764271836 0.259315297848789 1 1
0.178580770652472 0.177548456599491 1 1
0.228961339258255 0.226240338502033 1 1
0.249285571955674 0.247155767494638 1 1
0.0848236463759818 0.085111276096804 1 1
0.276762346425007 0.273964789681962 1 1
0.220237164373317 0.217937484631741 1 1
0.207209866664842 0.205331544937224 1 1
0.137279849639924 0.135984486558865 1 1
0.303708818034031 0.300784370752291 1 1
0.266514640169719 0.263848951672277 1 1
0.279520578350416 0.277039458633627 1 1
0.228937876253242 0.227220244686018 1 1
0.302421515303638 0.299290118078863 1 1
0.201093618724129 0.19882957961476 1 1
0.121402293874045 0.120265182726054 1 1
0.183999679163935 0.181694222594894 1 1
0.187479849772045 0.18553308829448 1 1
0.185637692545596 0.183419735184234 1 1
0.111591999610952 0.110101373473671 1 1
0.24028015930425 0.238124163218092 1 1
0.192048381416162 0.190810537558979 1 1
0.129260369695001 0.127897739387019 1 1
0.1180018003285 0.117440021825284 1 1
0.242651657124987 0.24018226645141 1 1
0.0828497152423705 0.0819050923037551 1 1
0.171133513824987 0.169292634324257 1 1
0.316721947144567 0.313057381487068 1 1
0.134127683302482 0.132979139271907 1 1
0.211678057742395 0.209747440351081 1 1
0.299573577253599 0.296573651938628 1 1
0.183001792235318 0.1813450667712 1 1
0.220582621143611 0.21858785326713 1 1
0.295731454127716 0.292212190524755 1 1
0.194575055214363 0.191561243839481 1 1
0.222242792927767 0.220201356179736 1 1
0.237316101066587 0.235001092993277 1 1
0.0111291047192885 0.0110699209753998 0 0
0.128698200461977 0.127088335898967 1 1
0.0849435914642035 0.0842066247470019 1 1
0.312809382405275 0.309633673436715 1 1
0.221387990487642 0.220008282245346 1 1
0.284922011285409 0.282131698883121 1 1
0.187665798801664 0.18555739843229 1 1
0.285255143017854 0.281878998159716 1 1
-0.00273540214619128 -0.002891512612888 0 0
0.257274491935179 0.254843249822475 1 1
0.114643590389701 0.113592625583693 1 1
0.240453653906742 0.238581339349648 1 1
0.251910020809738 0.249285896341176 1 1
0.200464315227122 0.198737796184367 1 1
0.27465813709037 0.271933646384375 1 1
0.188525513805789 0.1866709017325 1 1
0.164722011576978 0.163165091975444 1 1
0.115567577552571 0.11419891671393 1 1
0.304725627915187 0.300287045638046 1 1
0.265139020774527 0.262709201359384 1 1
0.138305295015218 0.13701807085723 1 1
0.218023276678202 0.215917900903958 1 1
0.277879815738393 0.274801427812425 1 1
0.200286565160132 0.198440040776995 1 1
0.165794501271859 0.163843509342256 1 1
0.111947655441073 0.11083379225454 1 1
0.167480007962742 0.165889547780376 1 1
0.271917675397561 0.269186992325189 1 1
0.339877803186797 0.337060945566365 1 1
0.29623693862658 0.293709162534169 1 1
0.197788259349774 0.195955288946434 1 1
0.197392866817042 0.195629866208712 1 1
0.182659410143719 0.180628678359144 1 1
0.169182134701949 0.166941432502671 1 1
0.219604250790478 0.217406943948784 1 1
0.0463047541065572 0.0458184812775699 0 0
0.173486794887345 0.171530425564731 1 1
0.248387956123029 0.245973382376821 1 1
0.278008121893735 0.275128129391717 1 1
0.241334407744612 0.239198065636308 1 1
0.116452305213017 0.115246036128827 1 1
0.261273445260972 0.259294391491505 1 1
0.237710492004468 0.235497452555877 1 1
0.3015398873587 0.299116117993897 1 1
0.147894086934993 0.146504062096912 1 1
0.182827173671408 0.180995665661074 1 1
0.15056943224567 0.148955588816436 1 1
0.221780413248058 0.219519687032098 1 1
0.18428190767167 0.182238216152464 1 1
0.224010181656296 0.221932908006187 1 1
0.084182693661367 0.0836051879563738 1 1
0.100670913289276 0.0997708312199495 1 1
0.203358606675249 0.201614159073327 1 1
0.184245128556653 0.181992394234903 1 1
0.240156286671962 0.237813452413144 1 1
0.312560382206798 0.309790789867498 1 1
0.175379686583808 0.173743019744526 1 1
0.166803944532546 0.165633593208961 1 1
0.188496794426257 0.18684528220777 1 1
0.128351115449866 0.127148424087368 1 1
0.23817839031981 0.235809491920559 1 1
0.269632517360943 0.267236792170706 1 1
0.096755791108712 0.0961830381450536 1 1
0.201300346886518 0.199177236375785 1 1
0.00492111098382902 0.00498192746430692 0 0
0.124881611242626 0.123400735385783 1 1
0.228515041871021 0.226599307185172 1 1
0.223531351810856 0.221244898950588 1 1
0.0890524528844678 0.0887630804652532 1 1
0.212218743486781 0.210038259565038 1 1
0.342842574763171 0.338555812674998 1 1
0.168694289662571 0.166859957759015 1 1
0.32706935062568 0.324053601897302 1 1
0.27904395152102 0.276783544765678 1 1
0.169564824536028 0.167616821979469 1 1
0.103019779502067 0.102170358778232 1 1
0.159774898568945 0.157919432235395 1 1
0.13880778179852 0.137494082694971 1 1
0.278562340010142 0.275955743927141 1 1
0.306600995945932 0.303875073448525 1 1
0.220311716346578 0.218245713088047 1 1
0.207105663568917 0.20438015507364 1 1
0.22524136960201 0.222999093999869 1 1
0.246196975785528 0.243898503185556 1 1
0.314362372969955 0.311011086235009 1 1
0.235992505253408 0.234060545058547 1 1
0.250000571648783 0.248441914312491 1 1
0.165007447502915 0.163460084037776 1 1
0.311936260521455 0.308516480157085 1 1
0.263650036270395 0.261198500212661 1 1
0.255711802345982 0.252376194816681 1 1
0.212814679879734 0.209898405743623 1 1
0.232334185982289 0.230292111446608 1 1
0.295560795345537 0.292638912459994 1 1
0.113738361816375 0.112530446995508 1 1
0.160863290801583 0.159397154340439 1 1
0.113824572988428 0.112441214090976 1 1
0.194432365912276 0.19254819267807 1 1
0.264823809917861 0.262399283165214 1 1
0.204776247125031 0.203019755612464 1 1
0.267482185356229 0.265093508717652 1 1
0.181100364879275 0.178607757696241 1 1
0.169617761757536 0.168029603005143 1 1
0.196181579271236 0.194177327269232 1 1
0.230962374770488 0.228286819049874 1 1
0.204336772362216 0.202323309008932 1 1
0.17215528479582 0.17061401098755 1 1
0.238200364198399 0.23582773274719 1 1
0.226772388090918 0.224713234912463 1 1
0.169520157745849 0.167852355103552 1 1
0.296210870212795 0.292983023249951 1 1
0.0932317264769165 0.0928583787105321 1 1
0.291726687616171 0.288709920432323 1 1
0.369733758206081 0.365606125217988 1 1
0.189242392310516 0.187353145293892 1 1
0.268586340029423 0.265882425186824 1 1
0.270173992168759 0.267470166422932 1 1
0.355022464924099 0.351442938583366 0 0
0.262004733863973 0.260069906459275 1 1
0.132467897039915 0.130750612304589 1 1
0.191395642318974 0.189528199713483 1 1
0.18052286684081 0.178323326732949 1 1
0.255984651259782 0.253654162431685 1 1
0.2362534011123 0.232916915662613 1 1
0.263154232924437 0.260294132892614 1 1
0.188667041710008 0.186834030660523 1 1
0.249849110559199 0.247718226672208 1 1
0.218196917184583 0.216038341762443 1 1
0.209956940695942 0.208038805648396 1 1
0.0726621707582942 0.0716987175022342 1 1
0.160446062254125 0.159257890060909 1 1
0.330032541339358 0.326477400578796 1 1
0.213560694422128 0.2114330421814 1 1
0.232048016303273 0.22987328606904 1 1
0.268673879530317 0.266107183465977 1 1
0.247976146284484 0.245208799775632 1 1
0.274553763800429 0.272004017161784 1 1
0.132699647441004 0.131242190980036 1 1
0.230459908330647 0.228651616096062 1 1
0.182329166695863 0.180838935614608 1 1
0.294259021306995 0.291005907280206 1 1
0.314987654581408 0.311722194822275 1 1
0.268337260553444 0.265242033550837 1 1
0.254176568114839 0.25207855450429 1 1
0.29328270119187 0.290451904610985 1 1
0.354272747410423 0.350675380847669 0 0
0.229547451936918 0.227443285427376 1 1
0.239578382376689 0.236965779285028 1 1
0.283544204825683 0.280447704039279 1 1
0.15674738023713 0.155426396872479 1 1
0.249301193517475 0.246862555033591 1 1
0.229155533579137 0.226395803192793 1 1
0.135344372399562 0.134045408294342 1 1
0.17242157320461 0.170588061014003 1 1
0.293342468346931 0.290436243481538 1 1
0.186957328017044 0.18497934007012 1 1
0.189502451728718 0.187706207627273 1 1
0.357983249670113 0.354568408216086 1 1
0.245191313302562 0.242897922134289 1 1
0.352040337771077 0.348457165438551 1 1
0.174483381432462 0.172698499810495 1 1
0.196669799090985 0.194536142208416 1 1
0.164559866133188 0.163274798596536 1 1
0.268113123764419 0.265107043497922 1 1
0.120693373882608 0.118950152165767 1 1
0.155783213798795 0.154282969276948 1 1
0.239323626408108 0.236828691611508 1 1
0.122540114625965 0.121978782761075 1 1
0.233786554169911 0.231917635578599 1 1
0.127948225416013 0.126975495136414 1 1
0.24568145827473 0.242914044231794 1 1
0.142713048554938 0.141261674846778 1 1
0.223309769035835 0.220925768228377 1 1
0.095438832103046 0.0944363857360034 1 1
0.196014571730407 0.19412887506536 1 1
0.157651131965285 0.156196593937114 1 1
0.194751940101995 0.193486086744504 1 1
0.168818625978963 0.167216096703825 1 1
0.146944344086295 0.145485908100534 1 1
0.125535383758378 0.124848664901863 1 1
0.18704664512467 0.185262990474508 1 1
0.260041118917161 0.257235571586292 1 1
0.230166735538236 0.227949688894019 1 1
0.0903476876140277 0.0891483800724812 1 1
0.160154351432392 0.158303634492889 1 1
0.14162040331073 0.139627356552908 1 1
0.177730299013063 0.17594777099338 1 1
0.169679390981075 0.168112095072212 1 1
0.234267707953979 0.232032386288488 1 1
0.0529557139694616 0.0523955266886689 1 1
0.219240944515091 0.217167113081115 1 1
0.262463109521108 0.259850800331946 1 1
0.312168521489285 0.308980519121299 1 1
0.192311544371001 0.191075199758506 1 1
0.174520550010834 0.173038897185925 1 1
0.21844488357622 0.216254596474966 1 1
0.140484626419309 0.139078786582712 1 1
0.212970969640817 0.210697967727521 1 1
0.105471929713009 0.104207528967716 1 1
0.333452961994811 0.330047649879985 1 1
0.0522135526825792 0.0518533088385495 1 1
0.347007257879032 0.343947871806502 0 0
0.2229787944151 0.22077545539497 1 1
0.231972595470383 0.229853329243992 1 1
0.111740185343419 0.11014002679991 1 1
0.121243650423051 0.120109654658244 1 1
0.28795415082052 0.285210307287123 1 1
0.244154752096625 0.241650987846732 1 1
0.165802556408483 0.164012304737227 1 1
0.221294280762002 0.219110724002484 1 1
0.235058206980487 0.232832798914397 1 1
0.195950625250236 0.193952825618754 1 1
0.126159262569527 0.12511905958459 1 1
0.312727419272041 0.309742679147024 1 1
0.118102131581815 0.116974100631038 1 1
0.241790968972658 0.239492635427785 1 1
0.30531377371644 0.302335346148495 1 1
0.178591275686371 0.177063493143784 1 1
0.183624387180436 0.182191762551895 1 1
0.259672953641886 0.256941154038142 1 1
0.138325548886003 0.137017333914016 1 1
0.187209624514839 0.185473717611014 1 1
0.158061379157556 0.156585147690013 1 1
0.15075123004212 0.149431107122333 1 1
0.0624279845252881 0.0616014097630088 1 1
0.128821241422874 0.127885825849251 1 1
0.184941079613103 0.18293697503587 1 1
0.248837009984629 0.246426487787411 1 1
0.239528362489792 0.237059484374245 1 1
0.0829473419588366 0.0820981813322659 1 1
0.197657082175466 0.195480035825704 1 1
0.234003936446996 0.230868038023566 1 1
0.143088252146831 0.141550795601676 1 1
0.272914840059879 0.270165560544208 1 1
0.158111635882094 0.156701289705955 1 1
0.167731919657279 0.16636997755357 1 1
0.36644611014734 0.362447544168792 1 1
0.156869249063393 0.155100631495512 1 1
0.108592056656986 0.107619767786127 1 1
0.194968590075095 0.192841984182892 1 1
0.172259519279993 0.170561106134514 1 1
0.255026295642353 0.252302499207482 1 1
0.275433173654251 0.272640613059447 1 1
0.173924831883071 0.172181788936169 1 1
0.108375154242575 0.10681111787595 1 1
0.242117723402217 0.239914632579814 1 1
0.25484708938115 0.25258759875735 1 1
0.182915566276021 0.180713498366313 1 1
0.132100397158356 0.130597085162656 1 1
0.124849942041607 0.123807256276771 1 1
0.192303435659023 0.189710249408982 1 1
0.163825832077476 0.162181145601361 1 1
0.174700270328257 0.173274248017584 1 1
0.202513200190323 0.200451000334271 1 1
0.214292844202654 0.212328568806041 1 1
0.181972401603403 0.180182521676031 1 1
0.299479043460349 0.297290947438476 1 1
0.326720975639693 0.323507992293507 1 1
0.252998903236219 0.250336619022511 1 1
0.144919733088781 0.143536863269329 1 1
0.0656784714415133 0.0649786694005331 1 1
0.213722990644734 0.210822605305965 1 1
0.186512471985907 0.184198722995849 1 1
0.153159694759494 0.151447140284877 1 1
0.301965185473158 0.298621246581992 1 1
0.232389396901771 0.229853373324565 1 1
0.111315152458413 0.110095527842899 1 1
0.272786232758014 0.269922018184841 1 1
0.242551121963677 0.240080298201174 1 1
0.177746484398458 0.176116938995575 1 1
0.227853298195824 0.225313055805735 1 1
0.249384853437056 0.247028149291652 1 1
0.169415476188623 0.168215101760593 1 1
0.134245753920715 0.133113778880287 1 1
0.261640630618184 0.259129507900789 1 1
0.249034623578231 0.24634918914649 1 1
0.318534115773542 0.315431216416103 1 1
0.188955761499287 0.187250896381707 1 1
0.279770191580793 0.277838483519672 1 1
0.316314381655447 0.312859238651665 1 1
0.13204747610737 0.130830706585586 1 1
0.216098175709214 0.213299707237061 1 1
0.279575830297991 0.277080964344785 1 1
0.226170033981457 0.223792325645899 1 1
0.176020321293296 0.174386275489275 1 1
0.169682709802943 0.168743529578007 1 1
0.22535732162066 0.223087757264379 1 1
0.169261574310888 0.167647829337186 1 1
0.143249874699295 0.141479041006178 1 1
0.15280018018896 0.151416076001373 1 1
0.13885227188497 0.137459124060463 1 1
0.301951422976564 0.299056875247057 1 1
0.167492498123608 0.165677741731035 1 1
0.162170710281204 0.15997093322668 1 1
0.333107227967958 0.329142290256287 1 1
0.251331155247675 0.249018602300114 1 1
0.223717565661498 0.22153615410555 1 1
0.219390406830473 0.217349274702847 1 1
0.357044125067215 0.353427101461894 0 0
0.383973213878476 0.380273139239576 0 0
0.208730741168797 0.206617715072525 1 1
0.39593739532405 0.392027735797613 0 0
0.0801340409465947 0.0792149096116084 1 1
0.0472718379785069 0.0469813717701463 0 0
0.222016031385811 0.219737003492548 1 1
0.278558426982844 0.275978270434444 1 1
0.26058109552821 0.258286005411275 1 1
0.199175529980821 0.197058382228436 1 1
0.214124209696442 0.211735883237746 1 1
0.180094734563273 0.179057669159863 1 1
0.175746682569264 0.173970540718136 1 1
0.104836818633976 0.103654266711324 1 1
0.132250798669251 0.130830575886942 1 1
0.235800356032274 0.233327946568318 1 1
0.261814602834243 0.259226276405217 1 1
0.05049716574547 0.0498975726750678 0 0
0.235461164038054 0.233074789061099 1 1
0.168430964813959 0.166767025430326 1 1
0.122860297021768 0.121624138668405 1 1
0.220688983988097 0.218633559666852 1 1
0.0802874059508481 0.0796352739264588 1 1
0.183192222944625 0.181315679372836 1 1
0.150385300266489 0.14931842404005 1 1
0.242721539452451 0.240470618985141 1 1
0.309818988786336 0.306041825319124 1 1
0.218999892872561 0.217043048890327 1 1
0.259040556455822 0.256453599537323 1 1
0.220784306779275 0.218021985404539 1 1
0.201756831453736 0.19866065034017 1 1
0.129093146519368 0.127985300758906 1 1
0.173285912598296 0.171774371054474 1 1
0.223809389583526 0.221585980541688 1 1
0.115838249446318 0.114764408530216 1 1
0.138675762101102 0.137018471568026 1 1
0.1871591023838 0.185420840569499 1 1
0.150076362781781 0.148730745557707 1 1
0.19257606365624 0.190405103729568 1 1
0.196767200556513 0.194768934737322 1 1
0.128428006419987 0.127276584899976 1 1
0.355580158410341 0.352349003228938 0 0
0.181421467924462 0.179586968855752 1 1
0.201186241094737 0.199267389783414 1 1
0.139805230646489 0.138590604184015 1 1
0.179327671370418 0.177109854695082 1 1
0.00157853978806422 0.00194740151826625 0 0
0.170217694829801 0.169129215816781 1 1
0.267725103490549 0.265116277651565 1 1
0.191667650851976 0.188711154289677 1 1
0.0919921597180283 0.0912210519711228 1 1
0.184762625956593 0.18289601486798 1 1
0.090465644706071 0.089599365589462 1 1
0.173599376291524 0.172075139230583 1 1
0.186852508872039 0.185816626427264 1 1
0.16905157956832 0.167242591476624 1 1
0.303868903657906 0.300380803990007 1 1
0.167338290888606 0.16562847962379 1 1
0.273264592150807 0.270885566382136 1 1
0.296965172923601 0.293801145528777 1 1
0.276514839465302 0.273297040074047 1 1
0.363311221717551 0.359540970246875 0 0
0.18655319598891 0.184615472779225 1 1
0.208578549736398 0.207023597625069 1 1
0.326635923726172 0.323377039956807 1 1
0.179541722482413 0.177387920473664 1 1
0.162197302298218 0.160625980346983 1 1
0.161749192000625 0.160257909294375 1 1
0.160416255136182 0.158903838668145 1 1
0.187614966229546 0.186061008486328 1 1
0.199008597035823 0.19725185169782 1 1
0.228698730522353 0.226526502345809 1 1
0.200933324277382 0.198917103691964 1 1
0.267608814707686 0.264721418429959 1 1
0.265246763496733 0.262687380950312 1 1
0.262640606130727 0.259971389931461 1 1
0.217668082172921 0.215247092228667 1 1
0.121268558175158 0.120034952420581 1 1
0.099820641161901 0.0987035514326074 1 1
0.1275449730629 0.126239654045177 1 1
0.153917529335269 0.152576730933215 1 1
0.23338376035249 0.230828826605243 1 1
0.172054122601969 0.16983196707583 1 1
0.156409338654205 0.154994447157822 1 1
0.150745036247092 0.149603116642126 1 1
0.302831280303762 0.299630413652994 1 1
0.223249914125822 0.221014990845633 1 1
0.0608794119996099 0.0605777570425225 1 1
0.202684953939015 0.200302613451029 1 1
0.310439627192564 0.307222535450593 1 1
0.160785755423269 0.15952220966631 1 1
0.203739169109106 0.20192245633661 1 1
0.203808411009369 0.201634884486385 1 1
0.144533944055364 0.14336987357687 1 1
0.192439846191835 0.190630435859594 1 1
0.218583104258725 0.216148168647692 1 1
0.195042737429944 0.193600310200726 1 1
0.146716929659863 0.144677516218753 1 1
0.148230582710534 0.146393270102888 1 1
0.184356362470182 0.18198370825052 1 1
0.285923461764636 0.283197400193798 1 1
0.269267267946496 0.266886787964541 1 1
0.0884497201982166 0.0875849219265733 1 1
0.235423136778783 0.232991898115984 1 1
0.285886496623407 0.282951524511161 1 1
0.204273880942993 0.202141021689385 1 1
0.272160699983795 0.269676783450266 1 1
0.178034574111239 0.176417866406449 1 1
0.205883491597656 0.204059713003114 1 1
0.143052702401578 0.141398366989018 1 1
0.122363453167029 0.120319632762145 1 1
0.249693748226878 0.246983982433793 1 1
0.154194883037654 0.152509460991837 1 1
0.0865548631862013 0.0857294140356885 1 1
0.177054133473391 0.17526691926726 1 1
0.287875576976088 0.285201826910928 1 1
0.218982693700167 0.21669869363162 1 1
0.265379658523108 0.262916505065642 1 1
0.368206985876408 0.364358451669744 1 1
0.264242014613686 0.261830683809564 1 1
0.153434691059971 0.15160092833358 1 1
0.127945644314992 0.126840292285634 1 1
0.208927117040594 0.206956217017066 1 1
0.238143782691541 0.235843778783756 1 1
0.208848281668719 0.206735248973598 1 1
-0.0049740121808408 -0.00515657882382873 0 0
0.0263842267193512 0.0261343163316806 1 1
0.217069760324216 0.214986026879039 1 1
0.0987613952746412 0.0977889715349817 1 1
0.205124409984429 0.202744470596763 1 1
0.24887314117011 0.24659213144307 1 1
0.168613885017239 0.166679535760871 1 1
0.211306219550148 0.209215838246174 1 1
0.233518158364357 0.231638617255285 1 1
0.203961578913211 0.201691552203549 1 1
0.313416156592329 0.310394860295561 1 1
0.283719207292232 0.280838638682744 1 1
0.108993874553346 0.107393518327016 1 1
0.252891526136061 0.251136803067204 1 1
0.361881392790234 0.357994943983266 0 0
0.272274266423466 0.270034352086862 1 1
0.263925361211339 0.261498714225749 1 1
0.21668408123327 0.214726633330073 1 1
0.155259988563371 0.153176050410623 1 1
0.256957287895947 0.254107822087017 1 1
0.261487154614995 0.258466352128415 1 1
0.339035794335478 0.334559432644589 1 1
0.176984915569685 0.175149750301053 1 1
0.223041202385391 0.220753026481193 1 1
0.257401389403488 0.254610716472159 1 1
0.28997229202139 0.287162690236165 1 1
0.23592311208064 0.233336964525536 1 1
0.0370081684547951 0.0365079653229184 0 0
0.129706113505067 0.128416428858919 1 1
0.102621300680773 0.101546693230676 1 1
0.186043042057475 0.184149252238236 1 1
0.154740451596823 0.153386663941842 1 1
0.277916943417302 0.275128075499066 1 1
0.194933264725883 0.191992574783237 1 1
0.158036204322374 0.156352544475856 1 1
0.153600078423876 0.152446457123258 1 1
0.169338901581911 0.167739734168816 1 1
0.180224458956254 0.178146676904674 1 1
0.358986143386408 0.354822744514533 1 1
0.176693296680334 0.175371324131898 1 1
0.122137814835233 0.120788220755869 1 1
0.139032090832818 0.137467359870235 1 1
0.190875883510947 0.189386899223194 1 1
0.294133205167817 0.29117864382589 1 1
0.176058120516981 0.174228171329912 1 1
0.235959195983489 0.233938038591222 1 1
0.252755394368923 0.249915955191152 1 1
0.19760066759044 0.195752109970838 1 1
0.0852311983172594 0.0843489736172687 1 1
0.228167279486975 0.225340250150981 1 1
0.262275116721131 0.259994331043056 1 1
0.232027865325838 0.230193566715881 1 1
0.126703092232542 0.125399508503434 1 1
0.135951807400799 0.134682259544873 1 1
0.206944308726714 0.204838505014427 1 1
0.114653033797249 0.113499392767297 1 1
0.147608729448765 0.146255210532667 1 1
0.171958334989942 0.170073999241268 1 1
0.170049623832292 0.167956153568387 1 1
0.0744059119166036 0.0740186215243635 1 1
0.153552118552933 0.152672866526387 1 1
0.113501402176332 0.112333951278904 1 1
0.214361043734235 0.212393394180648 1 1
0.247680162265198 0.245471721011221 1 1
0.28883213662161 0.285711158474488 1 1
0.281234538587502 0.278301158718856 1 1
0.154308769170883 0.152777817569445 1 1
0.11450203735427 0.113796396178767 1 1
0.354271972610934 0.350261860706689 1 1
0.147552367512881 0.146038592567204 1 1
0.131564110130769 0.130319652626175 1 1
0.272461427334717 0.270035991377654 1 1
0.140941441001347 0.139997729642367 1 1
0.146545808625485 0.145010828765974 1 1
0.287743541558349 0.28477908746839 1 1
0.136008589070634 0.134647875156266 1 1
0.213267199194098 0.211102448541229 1 1
0.158291890941906 0.156566523307901 1 1
0.115939386257292 0.114872336895928 1 1
0.205326645677887 0.203287983643716 1 1
0.381591704680484 0.378008389804836 0 0
0.10708847430227 0.106356759755055 1 1
0.178231652724698 0.176544929615715 1 1
0.183600280316507 0.181601666231634 1 1
0.216709222541831 0.214546915761664 1 1
0.1433250249616 0.141971719532498 1 1
0.165790306955466 0.164015374502288 1 1
0.17713270881169 0.175461652400912 1 1
0.106057858733845 0.104956606338452 1 1
0.157628506730819 0.155412847431905 1 1
0.156438082958652 0.154563793174018 1 1
0.270018807680204 0.267436127008759 1 1
0.214652755891958 0.212392968839537 1 1
0.086828776759503 0.0859722282753171 1 1
0.211790167157138 0.209884592734706 1 1
0.324691881604192 0.321183348017752 1 1
0.0874162996636763 0.0864613516339035 1 1
0.0439965413034984 0.0435448063906268 0 0
0.174256532069131 0.172540049434355 1 1
0.270657786302375 0.267883575815526 1 1
0.109777606335926 0.108902932232841 1 1
0.192069028383111 0.190185346759659 1 1
0.293597475854316 0.290824814994631 1 1
0.172727241077839 0.170859790831953 1 1
0.11986622933303 0.118550384039921 1 1
0.217700561564581 0.21529299730997 1 1
0.230925227144593 0.228423484376422 1 1
-0.0191556190743905 -0.0197018131155659 0 0
0.161734239533069 0.160123480112565 1 1
0.0592358060582371 0.0586068354625408 1 1
0.287848723203742 0.285194567878638 1 1
0.053473336326752 0.0530794404147965 0 0
0.235506940627244 0.233299543087793 1 1
0.254547103283882 0.252102924815169 1 1
0.200015790865482 0.197977845835431 1 1
0.166186515136071 0.16458929497815 1 1
0.116344064265938 0.115199056825552 1 1
0.267701198619969 0.264903453291911 1 1
0.155188179360625 0.153854972813127 1 1
0.271418502772478 0.269031990272487 1 1
0.26536193882199 0.262905095158579 1 1
0.284665442161551 0.280981991197909 1 1
0.252790062423341 0.2502982982951 1 1
0.232158460612102 0.230233201198257 1 1
0.168350265891248 0.166868093683501 1 1
0.122832244893479 0.121635441369523 1 1
0.256974479938102 0.254336474854951 1 1
0.364606089194041 0.360583871504023 0 0
0.215660014301606 0.21376969553483 1 1
0.173908464399815 0.172631133510049 1 1
0.150727609798101 0.149319982885378 1 1
0.281730305733227 0.279099893618548 1 1
0.210115354533202 0.208235000750252 1 1
0.118143801595508 0.116786201399082 1 1
0.271984284669511 0.269775287529743 1 1
0.149360608453961 0.14779516097619 1 1
0.245979617394988 0.243584740826863 1 1
0.193372371059416 0.191236839606469 1 1
0.137037154809553 0.135663719029481 1 1
0.138800557638121 0.137411137194967 1 1
0.150072006789053 0.148633280273816 1 1
0.241340282157233 0.238864041215781 1 1
0.182706926550034 0.181037123625695 1 1
0.266917768815525 0.264530981353629 1 1
0.218434015137514 0.216453007922941 1 1
0.15402513480858 0.152349418705254 1 1
0.154525509452924 0.153216125583094 1 1
0.187738489257718 0.186035444407841 1 1
0.216661971037677 0.214108012010563 1 1
0.177407736828748 0.175440206122361 1 1
0.276251065155924 0.273823906802047 1 1
0.239378821903683 0.237188822594327 1 1
0.0874467619853777 0.0864970028221074 1 1
0.175378731535496 0.173506518095275 1 1
0.10971475498897 0.108785029942581 1 1
0.108081464274194 0.107470045252917 1 1
0.246526392887491 0.243771129888387 1 1
0.259677121079247 0.256859193220632 1 1
0.30499141695965 0.302013009515323 1 1
0.291727432249138 0.28866854101782 1 1
0.230323567497471 0.227829655281052 1 1
0.25935045030928 0.256053092459532 1 1
0.269655537120477 0.266814546756795 1 1
0.183882112145755 0.182285694075103 1 1
0.115204255992577 0.114193970143109 1 1
0.199820679840946 0.197496077367095 1 1
0.170349112629456 0.168917032185168 1 1
0.187373147802338 0.185568168748335 1 1
0.136589364101829 0.135015568324964 1 1
0.13527732607298 0.134526126734911 1 1
0.156606665627769 0.154955181929297 1 1
0.175957862116453 0.174245957837983 1 1
0.1933914794488 0.191683584965355 1 1
0.220559663145309 0.218509158906378 1 1
0.207604948166074 0.2051535084143 1 1
0.213291391766031 0.211381014153771 1 1
0.256758418323228 0.254052021175844 1 1
0.208151024866571 0.206064304315008 1 1
0.246312503445146 0.243422878305516 1 1
0.284769213489791 0.281052207535326 1 1
0.0837029653858719 0.0827747477758537 1 1
0.327192201429715 0.324099668270551 1 1
0.272839992615957 0.270393399470575 1 1
0.150675105083515 0.149222126667409 1 1
0.211429751804436 0.209587330174323 1 1
0.194625651826712 0.192873934224281 1 1
0.273557845001684 0.270890738991911 1 1
0.182760081600018 0.180827909563226 1 1
0.218431678231852 0.216033540096576 1 1
0.0428747038678569 0.0425726637185187 1 1
0.186899728630208 0.183460326587436 1 1
0.215076588188974 0.212674769954564 1 1
0.214741399544948 0.212300133429979 1 1
0.314324443362489 0.310858067555315 1 1
0.153158741025604 0.15208073041958 1 1
0.133484828684829 0.132123925520261 1 1
0.0769192903364726 0.0760050138854098 1 1
0.211983464893975 0.209660952337032 1 1
0.309961694358385 0.306857966348226 1 1
0.193238616732569 0.191288005979025 1 1
0.157775262244913 0.155590616111458 1 1
0.309200763902698 0.306016032706559 1 1
0.306442310947448 0.303432310250271 1 1
0.201663350034322 0.199788190992937 1 1
0.0500108816881289 0.0494280408396305 0 0
0.297025186149476 0.294132532805544 1 1
0.269833070540895 0.267179758258747 1 1
0.302379513964526 0.299114615064475 1 1
0.278797026873388 0.276239965914981 1 1
0.237662691546423 0.235348629552225 1 1
0.17851940947993 0.176607407769179 1 1
0.169643790923287 0.167722716134189 1 1
0.155667519601108 0.153978075669065 1 1
0.209790760035873 0.207950470620116 1 1
0.220121555213718 0.217932548608396 1 1
0.233160854733108 0.230760168609279 1 1
0.282980989686198 0.279704136152829 1 1
0.263708379239363 0.26092569051155 1 1
0.238121331572334 0.235861962273415 1 1
0.203535133310072 0.201523691674806 1 1
0.249044835957519 0.246339943981392 1 1
0.103728211639647 0.102579554738898 1 1
0.127509197580577 0.126299632599481 1 1
0.117328519848176 0.116097642081173 1 1
0.0974721952285732 0.0964939728200681 1 1
0.289213085519471 0.286097850409416 1 1
0.197605053591486 0.195688101992371 1 1
0.172333508796807 0.170640443869029 1 1
0.173877324811551 0.171873306351448 1 1
0.211836127169588 0.209630881515939 1 1
0.190232354117055 0.188337721882856 1 1
0.250254630285051 0.24745756992584 1 1
0.211503644052917 0.209392448715764 1 1
0.253691520668349 0.250987544312155 1 1
0.184552093036446 0.182986037526125 1 1
0.17183367213035 0.170044932612262 1 1
0.0892579287705345 0.0882778864078534 1 1
0.224086304381604 0.221110879213957 1 1
0.235377182560073 0.232960546068658 1 1
0.203270177143766 0.20150948207031 1 1
0.0589983585731228 0.058465821548766 1 1
0.266221251512697 0.263763283330458 1 1
0.175068943219766 0.173192579656071 1 1
0.257584113814011 0.255145408059474 1 1
0.179946535805971 0.178323458854864 1 1
0.229536685049906 0.227480803423585 1 1
0.267641045012776 0.265070240307932 1 1
0.275531747098364 0.272623310041646 1 1
0.232523015723553 0.230198056662578 1 1
0.180288619146314 0.178740217850894 1 1
0.259658060550695 0.257069241632076 1 1
0.182682636996654 0.180606430887884 1 1
0.142719712174807 0.141037552394032 1 1
0.0971756530978641 0.0958519425288051 1 1
0.258659539754115 0.256145111757267 1 1
0.230335881136964 0.227757115359385 1 1
0.201882769422753 0.199727099512106 1 1
0.120474486902714 0.118733847953123 1 1
0.207846167188767 0.205972866273463 1 1
0.230862045505917 0.2288211684694 1 1
0.219561493453781 0.217326015308528 1 1
0.2543442414031 0.251565601148301 1 1
-0.00245550627903714 -0.00257224875317935 1 1
0.236718886317122 0.23428637373844 1 1
0.293553879062219 0.290780739379468 1 1
0.183591950423853 0.181630762350452 1 1
0.119945124805364 0.118391333441264 1 1
0.215764545763607 0.213612514503605 1 1
0.139581157426881 0.138414636821427 1 1
0.243888311918806 0.24142079118403 1 1
-0.0367963891961735 -0.0364032828715738 0 0
0.16449875658059 0.162875047538727 1 1
0.209340464573642 0.207100198861004 1 1
0.217078035810039 0.214770455515889 1 1
0.130103700048659 0.128791437280529 1 1
0.301620965585044 0.298370746812889 1 1
0.185750575343434 0.183883117307275 1 1
0.135733549281069 0.134531763848831 1 1
0.181948223445562 0.17924837547479 1 1
0.1307344431409 0.128562159353163 1 1
0.240764691100191 0.238337255405012 1 1
-0.0047291244822147 -0.00482635941198783 0 0
0.0549771774656829 0.0544677596744436 1 1
0.334494502829643 0.330874564887596 1 1
0.21630509048119 0.213465453386339 1 1
0.130538788349257 0.129202959433374 1 1
0.23914911320302 0.237062529076626 1 1
0.168821373923955 0.16723986794031 1 1
0.170488949637483 0.16884314857431 1 1
0.184096033247337 0.18230475793739 1 1
0.230578887483985 0.228355041546314 1 1
0.172248663831616 0.170880803488771 1 1
0.231990272580825 0.229629990021664 1 1
0.123669508052869 0.122530290250677 1 1
0.169475377893522 0.167809625665437 1 1
0.208945948751404 0.20706825239204 1 1
0.114954530156046 0.11385825906962 1 1
0.184719891126339 0.182985682681173 1 1
0.214272639581679 0.212325513257402 1 1
0.27027735081071 0.267663225228784 1 1
0.104960913040739 0.103563474435259 1 1
0.095179123391847 0.0943525507623825 1 1
0.361304531549126 0.357502344012181 0 0
0.314347334601958 0.311110429963562 1 1
0.17062269458619 0.168843012392589 1 1
0.133176555611449 0.132187540644163 1 1
0.292446623790597 0.289412339825722 1 1
0.165481200754827 0.163128436879799 1 1
0.230023850358792 0.22772101805156 1 1
0.0793025309728075 0.0785249240402967 1 1
0.181586439751604 0.180306152993781 1 1
0.192758098358083 0.190924512736545 1 1
0.228050270990658 0.22570787967627 1 1
0.186285431972514 0.184414054595975 1 1
0.261042973546009 0.258950662205851 1 1
0.275492120503513 0.272089228340265 1 1
0.127521273408429 0.126176666351236 1 1
0.208285032669401 0.206100742883764 1 1
0.144300063897068 0.142948637054457 1 1
0.19815433958859 0.196023526381012 1 1
0.121174063902326 0.119793956795922 1 1
0.185813378709527 0.184522290937903 1 1
0.167840456052711 0.166477514063843 1 1
0.226622552595774 0.224290804116262 1 1
0.171110261048051 0.169253652747071 1 1
0.223046005438026 0.220495139793128 1 1
0.282339579116483 0.279401487198551 1 1
0.16455775746582 0.163177555361976 1 1
0.136154814958234 0.134795587726995 1 1
0.24455439150402 0.241880786872253 1 1
0.177491787661945 0.175713472120367 1 1
0.190977861114006 0.188560313359684 1 1
0.0786345982357895 0.0778007988544012 1 1
0.176491044491167 0.174756763834952 1 1
0.285024532415447 0.281911782016668 1 1
0.0850017839885032 0.084124700500556 1 1
0.0813801835268778 0.0798051952291023 1 1
0.204625770711854 0.202405118396897 1 1
0.27099432729603 0.268015500902975 1 1
0.0775289912156304 0.0767583843830544 1 1
0.300537174442034 0.297527739605844 1 1
0.159827807983691 0.158812216346096 1 1
0.210375845378385 0.208409669910302 1 1
0.267956898980432 0.265091548805378 1 1
0.182539767696333 0.18078141196968 1 1
0.20210753390546 0.20001845466455 1 1
0.140009066490438 0.138814236792942 1 1
0.383054611873631 0.379235300583723 0 0
0.189559623649418 0.187627489775947 1 1
0.101255172427122 0.100656549063927 1 1
0.234654593641825 0.232450770069364 1 1
0.166422117129715 0.164652246789043 1 1
0.216282579608397 0.214359562644338 1 1
0.211604917840616 0.209963832040167 1 1
0.13900267973 0.13773945405241 1 1
0.0863242038255435 0.0857446252550177 1 1
0.138301492263171 0.137050387802793 1 1
0.19345965104124 0.190622138612669 1 1
0.153688013166106 0.152192071394859 1 1
0.084571369427484 0.0841177609826594 1 1
0.211356624278518 0.209058260323952 1 1
0.101110765605289 0.0999492247112009 1 1
0.135548190322382 0.134340052751087 1 1
0.214612736513752 0.212647606227356 1 1
0.120463124347431 0.119528571324455 1 1
0.205836616547886 0.204207726906126 1 1
0.164006261217563 0.162362581411848 1 1
0.144741644553713 0.143279905560447 1 1
0.19175517637335 0.190394362751118 1 1
0.160629269306213 0.159118983673466 1 1
0.211316664278778 0.208899273132341 1 1
0.197216249132407 0.1954727001322 1 1
0.260213407747242 0.25748793012358 1 1
0.14942254027598 0.147772240373113 1 1
0.0360150863597502 0.0356995993491626 0 0
0.0873325889615572 0.0863541991971148 1 1
0.136754581202521 0.135327997120741 1 1
0.250747929241206 0.248272909218596 1 1
0.150981312136254 0.149570464423327 1 1
0.0699965546126325 0.0691211103592975 1 1
0.267533529963229 0.265033381007108 1 1
0.270300984671422 0.267534605295051 1 1
0.239100123260392 0.236925290566046 1 1
0.230032427026072 0.228295473505151 1 1
0.123631902982471 0.122537041245266 1 1
0.200452780103499 0.19863445878924 1 1
0.126374906249728 0.125185937193659 1 1
0.207220022778244 0.20495940196245 1 1
0.259846942047528 0.257253638690472 1 1
0.298868914018231 0.296281332715519 1 1
0.281465513958013 0.278544748247516 1 1
0.322465823376492 0.319151494763492 1 1
0.0911835498922331 0.0903155076392046 1 1
0.158097076386369 0.156699517026398 1 1
0.266210092811509 0.263710609601424 1 1
0.126210120377601 0.124881564144579 1 1
0.252801808951929 0.25015946983182 1 1
-0.0864378097784035 -0.0852928575342019 0 0
0.223998661574494 0.221708346120883 1 1
0.321263618214526 0.317772813670554 1 1
0.316798724020464 0.313740224615854 1 1
0.120684572216944 0.119044644491464 1 1
0.177271316974121 0.175226685667632 1 1
0.304714903976284 0.30142860303947 1 1
0.239042382204143 0.236930342537154 1 1
0.274087637550888 0.271007223734092 1 1
0.150815647910203 0.148693146779823 1 1
0.274735512333981 0.271721518406375 1 1
0.269011751333568 0.266380093915083 1 1
0.111855366203517 0.111011177698864 1 1
0.190555732214704 0.188714016420434 1 1
0.115892150762225 0.115019157280438 1 1
0.30320924174254 0.300297299260864 1 1
0.210468384894345 0.208186436945128 1 1
0.0937116432754884 0.0926326725851624 1 1
0.19348648545503 0.191654262566233 1 1
0.151963778865954 0.150490820528259 1 1
0.173236301464269 0.171602021288846 1 1
0.208617824153005 0.206624296666505 1 1
0.191135031127335 0.189088383232133 1 1
0.238119291387336 0.235877620388682 1 1
0.240670985844004 0.238193397988582 1 1
0.217711001998892 0.216022660700181 1 1
0.152096378846638 0.150528286973795 1 1
0.291185058157159 0.28850403099582 1 1
0.0696168449229363 0.0690062033149102 1 1
0.279701112255499 0.276903993428926 1 1
0.113562712240148 0.111995715829379 1 1
0.188752213095777 0.186711466029641 1 1
0.22403848304208 0.22168628505485 1 1
0.317142373090657 0.313750979972547 1 1
0.0881623064813843 0.087049431028955 1 1
0.142051791630895 0.140445127675744 1 1
0.144387775415901 0.142251332762602 1 1
0.170444654009912 0.16884059535558 1 1
0.329611325326231 0.326500263562125 1 1
0.098528780497645 0.0975490860642785 1 1
0.257302630297286 0.254462180340484 1 1
0.220564009173557 0.218317405009785 1 1
0.280589256213381 0.27852382440037 1 1
0.319616225568211 0.316419954504805 1 1
0.222417894195267 0.220126795674507 1 1
0.203823975610201 0.20222664726493 1 1
0.149703397645238 0.14832053773852 1 1
0.190629838019181 0.188612007627959 1 1
0.247257481118345 0.245098705073486 1 1
0.143747419670882 0.142489187053644 1 1
0.146873957849028 0.145393965931901 1 1
0.232504082572992 0.230224602499745 1 1
0.229411659817448 0.22697514442259 1 1
0.167615001683329 0.165948470928201 1 1
0.287012110680383 0.284271027235213 1 1
0.23952940257851 0.237459172029388 1 1
0.157536290338442 0.156606607392404 1 1
0.217751564287768 0.215760048419111 1 1
0.0814871768335196 0.0808080966708676 1 1
0.153925591924725 0.152500962156415 1 1
0.106459047719044 0.105306057175681 1 1
0.116621171314207 0.11604915407935 1 1
0.216089063888141 0.214116802764489 1 1
0.264543331791124 0.261650278986185 1 1
0.262968273680696 0.260440116911155 1 1
0.151242809962454 0.149806342169517 1 1
0.359607862142009 0.356006231089017 0 0
0.155368049206344 0.153499608292509 1 1
0.200157849333065 0.197637778120759 1 1
0.243642320401488 0.241189973859473 1 1
0.0441858867052017 0.0437983614873338 0 0
0.110760889109861 0.109541352915003 1 1
0.277163732864252 0.274383580656223 1 1
0.305556152945949 0.302639292877491 1 1
0.102651887439958 0.101032806581697 1 1
0.195971392815812 0.19387240825684 1 1
0.0614981942409281 0.0607923831530664 1 1
0.257328254505016 0.254784022967805 1 1
0.344306699315712 0.341236184141495 0 0
0.177956895119404 0.176154743335476 1 1
0.252375987794401 0.249516682931405 1 1
0.160737501613324 0.159088242234163 1 1
0.111446560970661 0.110841055513668 1 1
0.143116143312125 0.14149551839033 1 1
0.194474389912714 0.193144981401005 1 1
0.105782396941617 0.104269064206959 1 1
0.24347902343866 0.241254054032636 1 1
0.213645149682504 0.211543824613166 1 1
0.0847380362548883 0.0838662537993323 1 1
0.070210209685459 0.0698263281190727 1 1
0.266733124881845 0.263948289929391 1 1
0.225416666925699 0.223268212395117 1 1
0.220499153346936 0.218220972489482 1 1
0.349159000754221 0.345588770062928 0 0
0.307410375531794 0.304234789983704 1 1
0.283491356848999 0.28079382261591 1 1
0.318536612091516 0.315457650733456 1 1
0.259173856722956 0.256958270621769 1 1
0.18048419200012 0.178253914818891 1 1
0.320569341828157 0.316315612141777 1 1
0.268212743271301 0.265010179868858 1 1
0.217267465123417 0.214789429545323 1 1
0.198497907056878 0.196588841472997 1 1
0.244853115452433 0.242365407015525 1 1
0.11050266236611 0.110050702375045 1 1
0.230464324927521 0.22807473547394 1 1
0.246235626919622 0.243532138102604 1 1
0.0894932935762163 0.0885327368618483 1 1
0.134865445693772 0.133477843659893 1 1
0.0936101198483984 0.0923697905127217 1 1
0.131537057617345 0.130424275534559 1 1
0.164963087835835 0.162492795576942 1 1
0.199324263905427 0.197124808608377 1 1
0.266400432146182 0.263767140361269 1 1
0.238639641892082 0.2362733966995 1 1
0.22797520937356 0.225251820700293 1 1
0.265592938267404 0.263153011514156 1 1
0.159172594730087 0.157615999824675 1 1
0.138907386521159 0.137594477966377 1 1
0.131139154065487 0.1295990037697 1 1
0.160527746453555 0.158404027182777 1 1
0.13329654889685 0.131816048306713 1 1
0.278387449454795 0.27535526928021 1 1
0.164617990562668 0.162971085048662 1 1
0.239206978211465 0.236885211759754 1 1
0.220462735633829 0.217212867390651 1 1
0.170572868724099 0.168686195317833 1 1
0.210430775969026 0.208399838269788 1 1
0.20842875745035 0.206225285501104 1 1
0.136161111352477 0.134885866478169 1 1
0.214214754044965 0.212220418275715 1 1
0.304311119019475 0.30115913057675 1 1
0.24807104405211 0.245646527344191 1 1
0.143463310855239 0.142233047607958 1 1
0.166578208787688 0.165276069453347 1 1
0.270682182293757 0.267670040043582 1 1
0.325269287641345 0.320920221931624 1 1
0.14533051340878 0.14382404940008 1 1
0.191936114235422 0.190052340855268 1 1
0.16432490195776 0.162339309486115 1 1
0.20968496829747 0.207514412875361 1 1
0.090065840951472 0.0889416952423967 1 1
0.313364262866364 0.31050131800968 1 1
0.159504028864353 0.158025328504967 1 1
0.109992357000972 0.108953198228938 1 1
0.0964617719089218 0.0954714451755417 1 1
0.110315047388042 0.108819276259742 1 1
0.170193081787337 0.168521702894481 1 1
0.334909671294673 0.331665668738805 1 1
0.189425371051513 0.187650561645863 1 1
0.259981049140013 0.257071590177645 1 1
0.267307571994044 0.264865578213754 1 1
0.290459677739831 0.287530663287245 1 1
0.167687587019966 0.165314565363358 1 1
0.159889183888105 0.158607870766084 1 1
0.298974222676973 0.296325417634379 1 1
0.108442178224632 0.107203168256006 1 1
0.165773609471643 0.164240287847461 1 1
0.168239001622437 0.166481759543659 1 1
0.188937886923248 0.187459785993193 1 1
0.157568918573161 0.156198220188989 1 1
0.14571541420181 0.144327511463143 1 1
0.248766564124587 0.246616045489342 1 1
0.180577777223061 0.178718850448619 1 1
0.0803976706634837 0.0799688444407001 1 1
0.22227940137993 0.219863992054341 1 1
0.171720887865366 0.170058059424862 1 1
0.219650410603028 0.217402888871591 1 1
0.209965635247491 0.208070246588961 1 1
0.134275741218259 0.132754183770611 1 1
0.166935291345715 0.165135357055836 1 1
0.292446052022656 0.289720326744981 1 1
0.173588263262592 0.171400007058782 1 1
0.177909507371114 0.176031253554848 1 1
0.140822143431779 0.139777785706312 1 1
0.215622048086082 0.213666969260461 1 1
0.281540722215051 0.278532233128674 1 1
0.148866449382216 0.147130258209153 1 1
0.222036688497883 0.219982325587521 1 1
0.216870115437668 0.214680295080354 1 1
0.252761479265314 0.250688189475227 1 1
0.211695338002819 0.209785125685614 1 1
0.192364244165082 0.190355473734211 1 1
0.307587125238265 0.304633220125382 1 1
0.300202170473595 0.297376644881325 1 1
0.238097957294656 0.235605955117234 1 1
0.148940288444085 0.147729146617964 1 1
0.289141628632041 0.286030427344251 1 1
0.149005386023143 0.147870247880742 1 1
0.241952142044187 0.239457177105962 1 1
0.19472088345385 0.193165339790436 1 1
0.227959981765939 0.225844681333806 1 1
0.172152558430159 0.170178954446093 1 1
0.151666944221171 0.150000155339621 1 1
0.148068973639582 0.146699044626821 1 1
0.249065448187873 0.246589446703147 1 1
0.0861742927753811 0.0854585932350713 1 1
0.201946986483138 0.1989917622935 1 1
0.161324722591759 0.159544462022334 1 1
0.134529894341588 0.133005198687879 1 1
0.218905389941017 0.216799816408568 1 1
0.250880051146158 0.248549712182496 1 1
0.169059122549219 0.167522946687216 1 1
0.117691569328944 0.116558169146006 1 1
0.21955539462264 0.217379132112459 1 1
0.209276703502733 0.207269451719296 1 1
0.104122291897551 0.102904293628561 1 1
0.316281507584509 0.312941424049073 1 1
0.20948608083112 0.207484252633386 1 1
0.130570180628756 0.129627003990691 1 1
0.279454924735905 0.276734423123141 1 1
0.202047635896711 0.199808690942916 1 1
0.240675155483949 0.238352556996728 1 1
0.187763606794738 0.18569913164687 1 1
0.0409544222801103 0.0405220109817916 1 1
0.24561390236244 0.243631270167701 1 1
0.30285382456872 0.300089540511048 1 1
0.227009735001824 0.224807969335733 1 1
0.274544161045769 0.271531295189084 1 1
0.0946001287258479 0.0937653193568165 1 1
0.364605467421311 0.361348878061776 0 0
0.251315667131867 0.248663849675885 1 1
0.262236938147608 0.259802721560411 1 1
0.215512912505997 0.212962232050556 1 1
0.182911635592438 0.181128633244653 1 1
0.214310357812858 0.212076591495091 1 1
0.182229354240186 0.180530332753014 1 1
0.363178137021359 0.3593717533245 0 0
0.20574973981061 0.203635139228736 1 1
0.159397329417924 0.157863765225238 1 1
0.129920166194084 0.128833945726337 1 1
0.140808483066031 0.139358050476126 1 1
0.203390418564203 0.201490127073628 1 1
0.198788512737497 0.197243676736215 1 1
0.267033566775308 0.264238207679895 1 1
0.0625604913464047 0.0619344662696108 1 1
0.12320349169535 0.121258110944305 1 1
0.192096500460481 0.190567444120233 1 1
0.204768129780881 0.202753056769359 1 1
0.318999617356128 0.316032285941232 1 1
0.186434671067125 0.185252642288053 1 1
0.228398396982585 0.226149056928576 1 1
0.239515641976874 0.236549041460706 1 1
0.377541033639709 0.373036901619232 1 1
0.246368916292596 0.243612325410782 1 1
0.151786459326486 0.150120904041027 1 1
0.156465420022907 0.154885619918064 1 1
0.190962520222323 0.18917532396973 1 1
0.237205472409149 0.234441120852544 1 1
0.227764078855458 0.225329974780152 1 1
0.149230508034389 0.147470538544954 1 1
0.208858376434687 0.20694097065825 1 1
0.0942179864152553 0.0932623663911736 1 1
0.239725130269958 0.237071199351005 1 1
0.227896052101054 0.225888350420412 1 1
0.187602769553385 0.185190034848656 1 1
0.108878727563445 0.10722590261096 1 1
0.213236851129359 0.210965600117626 1 1
0.203534626156952 0.201909368210978 1 1
0.149996301482013 0.148336972864993 1 1
0.102074994857129 0.101054038005906 1 1
0.0946547167393832 0.0935257693528123 1 1
0.15104763447597 0.149643100446554 1 1
0.107277088437959 0.105975151667334 1 1
0.243393145288206 0.241320868310841 1 1
0.154250260266836 0.153000293831832 1 1
0.225079167462732 0.222917968299828 1 1
0.111920917958056 0.110915911626594 1 1
0.286748247616819 0.283562492287171 1 1
0.278248903925802 0.275572950273047 1 1
0.0332503569827427 0.0326304952897136 1 0
0.159267514056353 0.157549696239398 1 1
0.176110522584378 0.174155182102932 1 1
0.185199060604686 0.183331464026684 1 1
0.101604733044354 0.10041554712791 1 1
0.151244292728121 0.149619543058904 1 1
0.174481471945575 0.172611519352708 1 1
0.260232368140716 0.25752607881396 1 1
0.244205132419844 0.241575920959409 1 1
0.243600757075997 0.241557622431753 1 1
0.185195685451753 0.183042020842483 1 1
0.242180129403362 0.239808259711098 1 1
0.146392485500776 0.144907266363445 1 1
0.123518914559826 0.121852664902847 1 1
0.163926290140725 0.162537556540666 1 1
0.146785398786895 0.145436109874737 1 1
0.298485360098475 0.295593203038536 1 1
0.325048133612001 0.321268173382919 1 1
0.214837803521112 0.212963782966805 1 1
0.107104007120946 0.105886955604947 1 1
0.248516931009045 0.245989215716271 1 1
0.168951173009151 0.167687778189865 1 1
0.328233340195512 0.325182136346214 1 1
0.251388351192759 0.248024700194982 1 1
0.170868406304399 0.169355475677841 1 1
0.11729679421591 0.116026513983361 1 1
0.17163846467115 0.170704064903234 1 1
0.200928529300098 0.198991300747203 1 1
0.307175061065454 0.303684867905392 1 1
0.0232142648809478 0.0229980924540455 0 0
0.207775978680057 0.20597773244128 1 1
0.230430908228718 0.227833265303116 1 1
0.161019794112086 0.159447153497297 1 1
0.169653341069894 0.168645097058949 1 1
0.153057266728151 0.151393520199536 1 1
0.244321934146979 0.242113778880014 1 1
0.0998749097141232 0.0987935779823376 1 1
0.305918179488328 0.302618903977328 1 1
0.214726302342422 0.21256342443137 1 1
0.220518771354556 0.218442249320739 1 1
0.0909563524769451 0.0901704351858974 1 1
0.182509266984915 0.180844219203776 1 1
0.303240218113613 0.300452007265578 1 1
0.291189865370664 0.287973328846075 1 1
0.215685732625677 0.21361818712767 1 1
0.123995873219125 0.122414352947467 1 1
0.159343851879753 0.157744185883649 1 1
0.263582699538796 0.260913952575637 1 1
0.229984741958656 0.227572859157419 1 1
0.223667039876195 0.222150435787689 1 1
0.241532498002118 0.238917636313558 1 1
0.354384134268287 0.350865524403047 1 1
0.146137064930604 0.144618253476198 1 1
0.222445322228503 0.220257032716938 1 1
0.237387213471198 0.23526959363452 1 1
0.187230734591073 0.185315134862406 1 1
0.285555322665359 0.282931632469893 1 1
0.238417829766017 0.236034223314976 1 1
0.253237665087929 0.25013007060619 1 1
0.221055284702961 0.218773365969434 1 1
0.275431605083964 0.272577738920379 1 1
0.227677017636504 0.225175127520351 1 1
0.0278306816768689 0.0277663804186945 0 0
0.171797818920044 0.169942917915736 1 1
0.191360665820834 0.189731636381593 1 1
0.162720171985144 0.161054719870126 1 1
0.0769134122420107 0.0763255506135497 1 1
0.203070665682174 0.201125080455754 1 1
0.279152303281864 0.276523282547237 1 1
0.116516064719629 0.115337124855843 1 1
0.285194384433392 0.28185164269978 1 1
0.177075119684718 0.175319356970763 1 1
0.224684468753102 0.222233516143291 1 1
0.26639692784849 0.26375468699672 1 1
0.133925795976288 0.132507160000258 1 1
0.165055488578826 0.163746368444296 1 1
0.216526745997409 0.214647227129362 1 1
0.237938808786088 0.235545503405666 1 1
0.221801598542758 0.219436421999894 1 1
0.113331326583883 0.112100056133314 1 1
0.209444174363293 0.207760996440721 1 1
0.249056766602353 0.246658423306225 1 1
0.238139439373072 0.235786909032625 1 1
0.264982546175276 0.262150586240503 1 1
0.172236710641974 0.170592828958875 1 1
0.135438952889459 0.134223667746294 1 1
0.190564556315792 0.18904537270481 1 1
0.236485825858205 0.234547237189192 1 1
0.205814949628278 0.20388174384929 1 1
0.285172953706312 0.282435177553794 1 1
0.182381274606227 0.180368155223128 1 1
0.22090897965814 0.218853794637403 1 1
0.283234140245549 0.280419850767022 1 1
0.338487427706239 0.335130315629539 1 1
0.230150372262673 0.227765644480368 1 1
0.150499096446608 0.149097370324147 1 1
0.2773632940377 0.274379324823037 1 1
0.101225382293615 0.100732649224992 1 1
0.216323905837606 0.214585598806741 1 1
0.164397130663572 0.162714520596996 1 1
0.162839818942462 0.161285713805618 1 1
0.134087680797253 0.132610200230817 1 1
0.212759296990395 0.210510208056066 1 1
0.0265872976179917 0.0263891745079286 0 0
0.164241315391466 0.162542290380587 1 1
0.217905396374737 0.215906561417894 1 1
0.199525459778824 0.197407010803254 1 1
0.301189591347591 0.298272524731378 1 1
0.272768050024025 0.269849775835772 1 1
0.224529963650205 0.222370309717444 1 1
0.13843604027927 0.137176066036138 1 1
0.248013761288093 0.245302258722762 1 1
0.218287308206936 0.216102893798888 1 1
0.159151826577544 0.157350595342576 1 1
0.283768382162915 0.280597923685482 1 1
0.317966092926617 0.314786055635678 1 1
0.175880911569409 0.174272126967546 1 1
0.178445367361987 0.176861795222356 1 1
0.174686204146869 0.173139220675871 1 1
0.248734241271774 0.246742143223877 1 1
0.198511948529671 0.196350804995427 1 1
0.167374170383873 0.165646236693345 1 1
0.238885133468518 0.236471613435375 1 1
0.181721034026043 0.179371321907127 1 1
0.213190700182718 0.210875061292577 1 1
0.242668613761074 0.239990776894377 1 1
0.223578836470677 0.22140087446392 1 1
0.255375882231637 0.252897499785591 1 1
0.0129913104232325 0.0127090811387126 0 0
0.263793545878418 0.261113395307402 1 1
0.297336183998745 0.294607581799606 1 1
0.144406739284545 0.142918587744295 1 1
0.311895362423726 0.308816121050401 1 1
0.17457656207801 0.173209611163408 1 1
0.145106764942471 0.143441981648334 1 1
0.186886430964046 0.184948617796032 1 1
0.199056946049116 0.197823836941484 1 1
0.0687531027019044 0.0683137079106984 1 1
0.0741193257995332 0.0734370761585428 1 1
0.00562440292557518 0.00523743563262835 0 0
0.370308319371488 0.365537967439632 1 1
0.271164626517529 0.268492828764307 1 1
0.199774277708125 0.197777094150539 1 1
0.196364221493268 0.193808595676821 1 1
0.270326163708889 0.267630429167171 1 1
0.195038026030853 0.19306744802527 1 1
0.147800112366883 0.146151762551423 1 1
0.21146399984336 0.20965267991292 1 1
0.260891871672777 0.258128819178225 1 1
0.260806352825435 0.258338742478871 1 1
0.343825104443977 0.340141849986806 1 1
0.22856984667438 0.226695953344381 1 1
0.187110133370176 0.185330924602953 1 1
0.343313450095046 0.339866066907376 1 1
0.283674636530727 0.281045645130329 1 1
0.00687901209219619 0.00682656002733209 1 1
0.159415816587429 0.158082623195326 1 1
0.213002646151071 0.211128928805081 1 1
0.292281908444156 0.2895559542917 1 1
0.202721165168844 0.200663186033097 1 1
0.291000616642925 0.28828383529233 1 1
0.2076664979423 0.205367730005939 1 1
0.104632459000209 0.103482384037223 1 1
0.22030010011738 0.218314446785386 1 1
0.307548249706321 0.304898100967673 1 1
0.164070766853612 0.161943882718383 1 1
0.175951556169784 0.174186466851109 1 1
0.244257402939194 0.241860042040341 1 1
0.415767722673958 0.410615250444456 0 0
0.222081016752676 0.219842963566884 1 1
0.171294283177821 0.169696796232576 1 1
0.230393341738893 0.228017895812988 1 1
0.0686253019849302 0.0678274266535322 1 1
0.182276445021842 0.180018042898536 1 1
0.237846804952791 0.235779372830729 1 1
0.296674119685464 0.293499276583908 1 1
0.175262962659594 0.173597663932697 1 1
0.22653594068882 0.224051694570707 1 1
0.302256088727672 0.299469147262262 1 1
0.280365178355388 0.277279091733469 1 1
0.272404783940969 0.269257322406293 1 1
0.111611312927858 0.110556890181769 1 1
0.0644926748911798 0.0637865750861514 1 1
0.0459237547715353 0.0454173367887928 0 0
0.0331089384637671 0.0326419730008293 0 0
0.119077836169866 0.117805611870951 1 1
0.191832044818023 0.189979952869046 1 1
0.24729193502013 0.244960257306516 1 1
0.294174624424299 0.291412267705573 1 1
0.189558648559258 0.187924630401296 1 1
0.244972769890346 0.241568537992939 1 1
0.232131926650574 0.230121725146358 1 1
0.0598483810077904 0.0591814126260187 1 1
0.20475945862422 0.202613037991637 1 1
0.248061045660766 0.246109374930163 1 1
0.25265560340663 0.250428542027936 1 1
0.092510417553382 0.0914473806413077 1 1
0.189466579262961 0.187669053533928 1 1
0.339137639404577 0.335726263788385 1 1
0.209503555704875 0.207341304118665 1 1
0.227438454448048 0.225352788294748 1 1
0.244504654324222 0.242014093191071 1 1
0.0930283276162804 0.0922111674456027 1 1
0.290981355132272 0.288158260848418 1 1
0.155035856958716 0.153569640215611 1 1
0.228792003925643 0.226642368795283 1 1
0.131335664711323 0.130040921825122 1 1
0.381312477687044 0.377225660875163 0 0
0.178347899203003 0.176537887494258 1 1
0.306326432621312 0.303186386717815 1 1
0.216459027676498 0.21422397604215 1 1
0.119782459187298 0.118708235525977 1 1
0.204101232420686 0.20190628019543 1 1
0.27695965396288 0.274150844928158 1 1
0.186749322265085 0.184755174528621 1 1
0.113469625101203 0.112536830276892 1 1
0.195121890321382 0.192594888075134 1 1
0.0626579897639731 0.0617167597746968 1 1
0.250983874836739 0.248053194091204 1 1
0.16576904485045 0.163782356559734 1 1
0.285545221271838 0.282981118412342 1 1
0.230167055715482 0.227888480321345 1 1
0.247648703374135 0.244671261088388 1 1
0.212973154644369 0.211003674139204 1 1
0.127536088077475 0.126358964851579 1 1
0.160232546659558 0.158539787377114 1 1
0.2967110313053 0.293834628711088 1 1
0.168266649432465 0.166040000995394 1 1
0.204181731935281 0.20239507183663 1 1
0.26439559762285 0.261558979525847 1 1
0.282328058308478 0.279285442214355 1 1
0.277163287261925 0.274244755096818 1 1
0.174861995503467 0.173102403937906 1 1
0.21277196209909 0.210733943153676 1 1
0.157640259373407 0.156016511172275 1 1
0.197592683204844 0.194707786042318 1 1
0.335538119704277 0.332095572109612 1 1
0.257899639145439 0.255656432511797 1 1
0.202123066019068 0.199927964944505 1 1
0.215696170098918 0.21389439687802 1 1
0.185657610883873 0.184351770843791 1 1
0.276643145365128 0.273886620020107 1 1
0.246367964948851 0.244445278086402 1 1
0.11799056303969 0.116781949683622 1 1
0.223814417087003 0.221616759108797 1 1
0.267566097598414 0.265114335098564 1 1
0.178214964655286 0.17666513077319 1 1
0.251567438011187 0.249073636410112 1 1
0.287563583169294 0.284832836887878 1 1
0.297348664214021 0.294048606591729 1 1
0.12744011533665 0.125696401949772 1 1
0.0935461405253808 0.092612127896796 1 1
0.33522429375884 0.332754341478902 1 1
0.189082861026129 0.186756145621244 1 1
0.209739061333272 0.207642509970026 1 1
0.233088550612816 0.230884669435729 1 1
0.226540162577931 0.224503640969191 1 1
0.1952447505335 0.193290828777061 1 1
0.283275382835597 0.28081553999556 1 1
0.161802732350862 0.160421253562093 1 1
0.252972818498642 0.250662055624382 1 1
0.231825271264392 0.229992440940411 1 1
0.192962501723323 0.190987022091431 1 1
0.126076531364348 0.124763032773138 1 1
0.25329539293326 0.251015721707808 1 1
0.15740266818205 0.15505297374658 1 1
0.177627984799822 0.175521574574336 1 1
0.126829122542931 0.12611421353041 1 1
0.211923383600282 0.209872153576195 1 1
0.17059563074507 0.168966179432685 1 1
0.194831876534966 0.192852611982694 1 1
0.512201134837219 0.50712957027462 0 0
0.195731972105007 0.19382058338344 1 1
0.279723552269948 0.277598503245767 1 1
0.149771803687705 0.14844320374151 1 1
0.230000249055804 0.227477282577508 1 1
0.129471311766258 0.128206159680212 1 1
0.254758147988377 0.251991016924717 1 1
0.175495048232063 0.173784087689889 1 1
0.265464813727443 0.262877215570159 1 1
0.0796133756635634 0.0780652489020191 1 1
0.14632508805136 0.144520974431108 1 1
0.214161656808121 0.212165835725608 1 1
0.255318157871847 0.253117183962908 1 1
0.273948835139549 0.271324926835817 1 1
0.131363756628703 0.129898618862712 1 1
0.0794545844673879 0.0788287087891876 1 1
0.0802618777498922 0.0797965977384195 1 1
0.224368140652888 0.222061790015809 1 1
0.164100634230941 0.16185647299057 1 1
0.105341673211604 0.104243511147244 1 1
0.249181411012977 0.24659804567752 1 1
0.18569983700912 0.183787983954677 1 1
0.217794877533934 0.215558693251726 1 1
0.118144972541784 0.117023122048559 1 1
0.180298338208808 0.178740496707992 1 1
0.344292552450933 0.340346723597306 1 1
0.17646061831317 0.174223761622732 1 1
0.295886269585413 0.292530398599828 1 1
0.137976374425507 0.136255125473161 1 1
0.146231015665099 0.14454421280575 1 1
0.118978143434744 0.117814032817089 1 1
0.229486771967385 0.226452931676807 1 1
0.258445387850463 0.256049716778025 1 1
0.22038911782898 0.217935374748001 1 1
0.220131854950536 0.218000736740589 1 1
0.107188738415865 0.106071281494245 1 1
0.160708862831146 0.158801702815481 1 1
0.173418491816907 0.17112321307091 1 1
0.195861682720412 0.193358168057968 1 1
0.191919792328457 0.189826548695699 1 1
0.253782108225201 0.251100546540012 1 1
0.278817370393659 0.275870997126513 1 1
0.143361904384377 0.142039161997393 1 1
-0.0285825912685338 -0.0281619879323161 0 0
0.150031511784077 0.148344998684576 1 1
0.196648822839698 0.195266259979774 1 1
0.304324067443759 0.301111281525529 1 1
0.203755854534031 0.201778423771997 1 1
0.180976004172962 0.179225192339221 1 1
0.279535002652647 0.276478134251187 1 1
0.230620459864988 0.228339955167514 1 1
0.180271697369076 0.177769042003852 1 1
0.261100166139139 0.258693985062315 1 1
0.241271659824641 0.239072031404021 1 1
0.249273043239552 0.24703802351279 1 1
0.204298753689653 0.202553098023361 1 1
0.14816128322534 0.146910335156622 1 1
0.0972835192025998 0.0965078372861122 1 1
0.170310898712466 0.1686490072246 1 1
0.267452908220982 0.264648231291174 1 1
0.0881456421862626 0.087293547996115 1 1
0.102785418488043 0.101770087354072 1 1
0.121770870686288 0.120598255670912 1 1
0.244325912220807 0.242105996720955 1 1
0.181876673297893 0.179790416377598 1 1
0.226024779084147 0.223340378725693 1 1
0.20896105911826 0.207290867560528 1 1
0.0972744805021102 0.0963749242161739 1 1
0.318398836569024 0.31547245935682 1 1
0.176574576579733 0.174501045794074 1 1
0.0495337766738912 0.0491606677514747 0 0
0.208439638081033 0.205810617673122 1 1
0.177101181549716 0.174685079283547 1 1
0.123027102222136 0.122148392822533 1 1
