# Supplementary material for: Bias caused by sampling error in meta-analysis with small sample sizes
Source: PLoS One. 2018 Sep 13;13(9):e0204056. doi: 10.1371/journal.pone.0204056 (PMC6136825; doi:10.1371/journal.pone.0204056)
Supplement: S4 File — (ZIP) [file pone.0204056.s004.zip › results N = 10 theta = 0.2 tau = 0 sz = 500-1000.txt]

"cohen.dl.theta" "hedges.dl.theta" "cohen.dl.cp" "hedges.dl.cp"
0.159561981212104 0.159404798902113 1 1
0.197720600169727 0.197505587761562 1 1
0.142780719643626 0.142620189843529 0 0
0.182694231883897 0.182515953503864 1 1
0.179209902405292 0.179031903437187 1 1
0.222557964189419 0.222346890597998 1 1
0.213685404452211 0.21346281329077 1 1
0.15598110087215 0.15582171271716 1 1
0.219988225270948 0.219755028899108 1 1
0.182198192518489 0.182026388817618 1 1
0.225141666663729 0.224918987109741 1 1
0.19156852722752 0.191390073821611 1 1
0.218141486370403 0.217912788825273 1 1
0.212968955331785 0.212745993866089 1 1
0.199459621968872 0.199264084109138 1 1
0.178600931291874 0.178416446532655 1 1
0.213714587013366 0.213515888650568 1 1
0.187819418013541 0.187627090560959 1 1
0.212593185683753 0.212400935225311 1 1
0.192475912119286 0.192286435078923 1 1
0.173471959592465 0.173295280570679 1 1
0.155148535240698 0.15500618395197 0 0
0.181105360391769 0.180930459572343 1 1
0.182874381484889 0.182687931533779 1 1
0.202185792167712 0.20197740238931 1 1
0.203807164803575 0.203604957218086 1 1
0.220004267879035 0.219816090976905 1 1
0.18824268060275 0.188049746578876 1 1
0.223793931120258 0.223557356525591 1 1
0.226312132168278 0.226053387681559 1 1
0.178060208334498 0.177829326830041 1 1
0.197649920720595 0.197441993777313 1 1
0.192264927952321 0.192074477530971 1 1
0.209512934093566 0.209243810699643 1 1
0.215851508013014 0.215647033492141 1 1
0.188595251041508 0.188423025657086 1 1
0.1974830289802 0.197298918047015 1 1
0.185243074211731 0.185063921556331 1 1
0.18057438739238 0.180385218063668 1 1
0.204509161732833 0.204317269040705 1 1
0.189686419558745 0.189525555400717 1 1
0.213721774759147 0.213489706532842 1 1
0.216532229619114 0.216306166237165 1 1
0.211056821492908 0.210831757484917 1 1
0.205983079870371 0.205765745597967 1 1
0.25071532603042 0.25043523719007 1 1
0.195888886553779 0.195706659215384 1 1
0.223304768382103 0.223072657223027 1 1
0.228390301105595 0.228158954836856 1 1
0.167747158246457 0.167593298389518 1 1
0.206628758683058 0.206444929096118 1 1
0.228194928210961 0.2279638339093 1 1
0.213946429376513 0.213725567243768 1 1
0.240666203186548 0.240442614862001 1 1
0.179752946959751 0.179583947590154 1 1
0.234038115219015 0.233811093048146 1 1
0.190646890358059 0.190436874341292 1 1
0.213122053730585 0.212907545386639 1 1
0.144268230934811 0.144130184495912 0 0
0.204044418991825 0.203845218680203 1 1
0.188764911725903 0.188587852207782 1 1
0.2023318810124 0.202112945927097 1 1
0.214511935091229 0.214287323267679 1 1
0.228163370033856 0.227931590048154 1 1
0.19140739646995 0.191215772669233 1 1
0.204380799906282 0.204202000400691 1 1
0.206817420214897 0.206597526075081 1 1
0.181941815524661 0.181766304012163 1 1
0.175616953978571 0.175432954536216 1 1
0.203792899140285 0.203566779142258 1 1
0.219767314392796 0.219535832604928 1 1
0.182090960299909 0.181891577629265 1 1
0.218501084232568 0.218271050863551 1 1
0.200202911769871 0.200000009330955 1 1
0.185068454350021 0.1848598920459 1 1
0.208570414406751 0.208351889959603 1 1
0.229104689386824 0.228869359792291 1 1
0.218532708882782 0.21831006959435 1 1
0.212646661651657 0.212439052094865 1 1
0.211962503010847 0.211740316560526 1 1
0.218091910413971 0.217897307190646 1 1
0.151662368184841 0.151514027127865 0 0
0.215243097132487 0.21501984866318 1 1
0.18893989709343 0.18874800026584 1 1
0.170617075225408 0.170467929747324 1 1
0.191532301761149 0.191360932528258 1 1
0.202570213066493 0.202370855540814 1 1
0.21465628641124 0.214460776567752 1 1
0.192665794618341 0.192457923284024 1 1
0.229415727883221 0.229183391363376 1 1
0.225206477225754 0.224992733330062 1 1
0.170623949063121 0.170438806962937 1 1
0.1692508647374 0.169073202790411 1 1
0.179789185265358 0.179623162386866 1 1
0.175320549454674 0.175149373510844 1 1
0.210195839682485 0.209994628079071 1 1
0.159365673176011 0.159187912784249 1 1
0.173114059059571 0.17292264266382 1 1
0.205523793317413 0.205318847228963 1 1
0.183533612680581 0.183346527995473 1 1
0.220712152924589 0.220473621245981 1 1
0.231309702051171 0.231090009577543 1 1
0.211407499108316 0.211174643325536 1 1
0.20985414677854 0.209642032580963 1 1
0.169718808305018 0.169524239271693 1 1
0.212774185210195 0.21257549140216 1 1
0.19425105515242 0.194014746853945 1 1
0.198370405821459 0.198171516178237 1 1
0.192046021277264 0.191830864114164 1 1
0.206713754750587 0.206500898428507 1 1
0.158093965963425 0.157945431207941 1 1
0.205016287672948 0.204831932962418 1 1
0.207069739982091 0.206846114454716 1 1
0.213181030352513 0.212980259374302 1 1
0.214866458255026 0.2146853120055 1 1
0.208488841356529 0.208281797130375 1 1
0.212932548845377 0.212719149024125 1 1
0.210845616116947 0.210646628635784 1 1
0.235001632341811 0.234780700008037 1 1
0.230322130817563 0.230078933453565 1 1
0.179426899345513 0.179248777031179 1 1
0.188382302346236 0.188170155486503 1 1
0.229280750714802 0.229039016545525 1 1
0.178290643708224 0.178101649296303 1 1
0.222093254035028 0.221852828103774 1 1
0.157712357641325 0.15754141072299 1 1
0.187316624141788 0.187149077734547 1 1
0.20204801760987 0.201834704807014 1 1
0.171659870019595 0.171480208362994 1 1
0.203395979847268 0.203211375655047 1 1
0.201233864212294 0.201042451433688 1 1
0.152472983753406 0.152331364199798 0 0
0.212790854950266 0.212573691810879 1 1
0.206175076915475 0.205942426923279 1 1
0.229892342320983 0.229652325699634 1 1
0.217942957037657 0.217691130476492 1 1
0.186625717730038 0.186439551089311 1 1
0.182450059485698 0.182278298067928 1 1
0.204520076640714 0.204318822627293 1 1
0.207835564844673 0.207629359563367 1 1
0.187080333743604 0.186911899726657 1 1
0.245852392908004 0.245607037959619 0 0
0.218476480981515 0.218277570139767 1 1
0.221124725966209 0.220905289835616 1 1
0.215699756383346 0.215494094930606 1 1
0.200502291277408 0.200283955094903 1 1
0.212359779648591 0.212161875851474 1 1
0.206613193565701 0.206395090993043 1 1
0.202093136832789 0.201893194471345 1 1
0.234196894725164 0.233974183817658 1 1
0.189699886775711 0.189494609701595 1 1
0.206438182302873 0.206248864268608 1 1
0.193880268916328 0.193655430762734 1 1
0.195952353958895 0.195731528926412 1 1
0.201586400604918 0.201380044576227 1 1
0.18824405063002 0.188030050087877 1 1
0.17173599893932 0.171547025340506 1 1
0.194349379347737 0.194161018832112 1 1
0.237734868538655 0.237520807064165 1 1
0.190762045623633 0.190563764440889 1 1
0.205480573295647 0.205284116969481 1 1
0.189277488011437 0.189076798749402 1 1
0.212041485128323 0.211830905412925 1 1
0.235277659779142 0.23504914660523 1 1
0.229097250324691 0.228862270495168 1 1
0.228518840868256 0.228267788192449 1 1
0.200593391871939 0.200408115066189 1 1
0.177143135913015 0.176973131284781 1 1
0.237495365510277 0.23726573880897 1 1
0.18782555616681 0.187607364595088 1 1
0.173961697585942 0.173756310624391 1 1
0.213022939707805 0.212776247195958 1 1
0.188043656210196 0.187871675305958 1 1
0.182100469965792 0.181928059577423 1 1
0.246555387163817 0.246311266984641 1 1
0.207629106981863 0.207395117824349 1 1
0.209333975464116 0.209126292986981 1 1
0.205832084379883 0.205603458967156 1 1
0.184604687908945 0.184412486348565 1 1
0.161275204796629 0.161112274995286 1 1
0.240806490806896 0.240540699281569 1 1
0.189445753787749 0.189257894258313 1 1
0.205779290823876 0.205592995697554 1 1
0.200867812979453 0.200664726886499 1 1
0.182891555939614 0.182716276772025 1 1
0.172184779390257 0.172015759498829 1 1
0.226900207780075 0.226678469133419 1 1
0.180485273647591 0.18030518193576 1 1
0.192850877977437 0.192673859838495 1 1
0.17678512527952 0.176620926832337 1 1
0.21828065833339 0.218031503528691 1 1
0.20826355630398 0.208057630556706 1 1
0.194922175871111 0.194705103411413 1 1
0.220295713664455 0.220097203504442 1 1
0.213160362346496 0.212951734320955 1 1
0.201827427067304 0.201636358718456 1 1
0.188628927994703 0.188425466963552 1 1
0.201023060329599 0.200775954324213 1 1
0.191372572699807 0.191174533060259 1 1
0.212418992241886 0.21220686804159 1 1
0.191898100293136 0.191685387112064 1 1
0.221262256249883 0.22102217231782 1 1
0.189974055733685 0.189794595995137 1 1
0.178137349377408 0.177958536029718 1 1
0.184306197610575 0.184123192259322 1 1
0.173770109706503 0.173603231489817 1 1
0.189518987637129 0.189335254709426 1 1
0.224034937374946 0.223796214778963 1 1
0.151615504372353 0.151431507725048 1 1
0.166315889596067 0.166161430466379 1 1
0.167721978660017 0.16757687179736 1 1
0.22085589662335 0.220629260985912 1 1
0.225098539292807 0.224849978150322 1 1
0.211799635719147 0.211602355845978 1 1
0.169719959904542 0.169533963697415 1 1
0.216870756915161 0.216678232552588 1 1
0.217065640388803 0.216852022665249 1 1
0.197150941930436 0.196937047938 1 1
0.179633831773426 0.179457125863285 1 1
0.198031501920792 0.1978307954419 1 1
0.199576703231482 0.199378940527066 1 1
0.201779940717032 0.201570660715666 1 1
0.193338854354578 0.193164355352602 1 1
0.191660914832517 0.191449307128206 1 1
0.215671881343522 0.215430065343898 1 1
0.195134376692149 0.194940750149677 1 1
0.193679089855057 0.193506460237468 1 1
0.207341850624781 0.20714537491299 1 1
0.214173594482714 0.213958563634592 1 1
0.171294346846931 0.171124372646236 1 1
0.198025905948287 0.197847923848774 1 1
0.209807801536292 0.209616647209064 1 1
0.177121633245347 0.176916403266252 1 1
0.212449169840392 0.212241140843494 1 1
0.176957960347826 0.176779016148144 1 1
0.207443275039393 0.207240387478555 1 1
0.199761117403525 0.199589645264164 1 1
0.237068340222668 0.23682810592811 1 1
0.197909519945353 0.197727426228644 1 1
0.170166231745456 0.169981921050738 1 1
0.228226272942754 0.228008204190372 1 1
0.176554082409935 0.17639099614146 1 1
0.199721231717058 0.19953615901465 1 1
0.189685531104265 0.189481208825385 1 1
0.202216688277728 0.202037436806461 1 1
0.196010539480795 0.195810397370579 1 1
0.183056850985063 0.182889766877292 1 1
0.183203272153572 0.182967466076896 1 1
0.190810871002935 0.190600873676695 1 1
0.210706593522483 0.210459224181872 1 1
0.189923950458154 0.189711406526433 1 1
0.218058003921824 0.217833439404125 1 1
0.218028887547818 0.217798902248189 1 1
0.191516780752798 0.191347326431272 1 1
0.198410943268025 0.198216184077681 1 1
0.18522741857192 0.185048800355812 1 1
0.215462070743023 0.215252243401948 1 1
0.205514944092489 0.205310772719339 1 1
0.271082692450578 0.270821203509943 0 0
0.191968147069193 0.191783150009358 1 1
0.205948740013667 0.205753866237728 1 1
0.210068789435242 0.209882558214645 1 1
0.190562513772766 0.190366344201871 1 1
0.201983847057718 0.201806443534235 1 1
0.183351468839673 0.183192859520552 1 1
0.185931776211134 0.185742705339221 1 1
0.22148497051132 0.221275263677931 1 1
0.227096899067257 0.226877602507187 1 1
0.200693101546024 0.200478865696108 1 1
0.183531695052967 0.183355431127 1 1
0.198526311690339 0.198325267938639 1 1
0.217231366882807 0.217024396352209 1 1
0.157475371286283 0.15731283827676 1 1
0.192981219207829 0.192767746455126 1 1
0.19255255316332 0.192364767504443 1 1
0.219167196583831 0.218957040043153 1 1
0.211376582071476 0.21118217402502 1 1
0.225483861929243 0.225275402079081 1 1
0.213392108490581 0.213193351183217 1 1
0.233073807509759 0.232867299787207 1 1
0.217038323441126 0.216792521515068 1 1
0.176169044969789 0.176015662475123 1 1
0.209948802300694 0.209750752460415 1 1
0.192714656461599 0.19255111504423 1 1
0.19949979308358 0.199292379345743 1 1
0.179297414841339 0.179128491631594 1 1
0.225176877202642 0.224942057364353 1 1
0.162269020147065 0.162123031036953 1 1
0.198954589481702 0.198726929471527 1 1
0.172057224068257 0.171887494636984 1 1
0.192956621273274 0.192795663256775 1 1
0.206952188043856 0.206760228889555 1 1
0.225354496925391 0.225113545724891 1 1
0.238947788057841 0.238721747093544 1 1
0.192186631365059 0.191958501174956 1 1
0.178717933350323 0.178488402911122 1 1
0.195558693236069 0.195368090284422 1 1
0.211776080229223 0.211576911688928 1 1
0.223329885724131 0.223111348358778 1 1
0.219958915148027 0.219748999129685 1 1
0.265393196851674 0.265137503634471 0 0
0.235782270306465 0.235527740162709 1 1
0.174246524722032 0.174092298003344 1 1
0.198923820936586 0.198736924794281 1 1
0.187645992437062 0.187438939534211 1 1
0.204222026319496 0.204030246269917 1 1
0.14999779056426 0.149848201735542 0 0
0.190591920465608 0.190397886977571 1 1
0.179090725203421 0.178931088518681 1 1
0.193966127560192 0.193767075845221 1 1
0.200787323206392 0.200603277110675 1 1
0.19917530692107 0.198957997633542 1 1
0.191270143169504 0.191072933904962 1 1
0.202749267395774 0.202574852930989 1 1
0.18733712568484 0.187165376517614 1 1
0.194259856284025 0.194082488933222 1 1
0.160054749821746 0.159869480827775 1 1
0.167480491340758 0.167308609798086 1 1
0.192408909049124 0.192214156646401 1 1
0.201835190810166 0.201631141187608 1 1
0.211968362262221 0.211738860977156 1 1
0.222729401118325 0.222507489828305 1 1
0.212552904185533 0.212335814125002 1 1
0.176654918655089 0.176489661689655 1 1
0.206498006484575 0.206270499570954 1 1
0.18513460962481 0.184959796808847 1 1
0.234273760196854 0.234038150404564 1 1
0.211244198465464 0.211034125794999 1 1
0.184064432305876 0.183874109150788 1 1
0.229203890351838 0.228968797832325 1 1
0.204387445142254 0.204187409781113 1 1
0.228567805700241 0.228307878255469 1 1
0.234648500044793 0.234415831077331 1 1
0.220351981797307 0.220143315261898 1 1
0.223559447780585 0.223338301425128 1 1
0.181515782320267 0.181345133610034 1 1
0.233042923894443 0.232832089270115 1 1
0.222376984144607 0.222174375370183 1 1
0.186904418771226 0.186731008850424 1 1
0.223383772620347 0.223144339749392 1 1
0.194622122182953 0.194410449976574 1 1
0.179293740050978 0.179121434548688 1 1
0.2086224688019 0.208426006245985 1 1
0.232286734660056 0.232069824079302 1 1
0.165440994343286 0.165252644274914 1 1
0.199867638817554 0.199654383566954 1 1
0.228067248926589 0.227848470315244 1 1
0.217317857149221 0.21707501129352 1 1
0.237341298151553 0.237116355881625 1 1
0.202595362367488 0.202411998625825 1 1
0.224951428402409 0.224760490262287 1 1
0.235107299345847 0.234850772107999 1 1
0.210005140535445 0.209773647527749 1 1
0.20482860697096 0.204623329376298 1 1
0.165791337495953 0.165604855008106 1 1
0.179818116749151 0.179614922591571 1 1
0.176211304598748 0.176045202598522 1 1
0.209072324856047 0.208849228053847 1 1
0.207562206775357 0.20735159585979 1 1
0.164309520583127 0.164146907942029 1 1
0.167860626057552 0.16769678435848 1 1
0.185443376045944 0.185288835598498 1 1
0.230759083993847 0.230531292373736 1 1
0.234461901243135 0.234192518154063 1 1
0.202064976645285 0.201864212864252 1 1
0.223576495573965 0.223347648400048 1 1
0.202382232428243 0.202187696888761 1 1
0.180893607934248 0.180715180088897 1 1
0.192195912094254 0.192018085012512 1 1
0.227931236979086 0.227698968132196 1 1
0.285445855644507 0.28510890486289 0 0
0.170051636639669 0.169891117259684 1 1
0.160765897721945 0.16059942292192 1 1
0.207957737002912 0.207779829982487 1 1
0.172452385628881 0.172288889598899 1 1
0.19831010273212 0.198138477368988 1 1
0.2390118082778 0.238781540360755 1 1
0.230659970109152 0.230427471152969 1 1
0.22469479272618 0.224445724107963 1 1
0.202057159557395 0.201837739654285 1 1
0.205350086754351 0.205162574489919 1 1
0.226490214127968 0.226272138473288 1 1
0.210564605444796 0.210371416744814 1 1
0.229244922417742 0.229013863730732 1 1
0.231012926399158 0.230785512578759 1 1
0.199708795891143 0.199508777375931 1 1
0.216111448145309 0.215904328948556 1 1
0.234900579523074 0.234637180765262 1 1
0.176976768022296 0.176793761059683 1 1
0.192234071338902 0.192071314340077 1 1
0.203539097221097 0.203334703945837 1 1
0.175463582018058 0.175301104420607 1 1
0.212736888550817 0.212515123691055 1 1
0.192447006266609 0.192222359720813 1 1
0.156573712156619 0.156419049578292 1 1
0.193469306565512 0.193275088676254 1 1
0.186546914324838 0.186346953089926 1 1
0.204616318359957 0.204419248502617 1 1
0.195083580729009 0.19487609400573 1 1
0.206689955032125 0.206496011455345 1 1
0.206582063987176 0.206370656694474 1 1
0.155381508012283 0.155233878976573 0 0
0.203393327380415 0.203184629025848 1 1
0.172415846572434 0.172218006492134 1 1
0.224741492302602 0.224509621549919 1 1
0.181013013268031 0.180844034668604 1 1
0.196135199449069 0.195954406145362 1 1
0.224102663496903 0.223892107909322 1 1
0.204756170857677 0.204545939409895 1 1
0.205127384028255 0.204938993895963 1 1
0.214092671235282 0.213885172877556 1 1
0.181342052701723 0.181160535040553 1 1
0.143803956433629 0.143665203560103 0 0
0.194731867610339 0.194507559603422 1 1
0.152011991462964 0.151870364219862 0 0
0.182145274466728 0.181964791994984 1 1
0.213369929634466 0.213147352051308 1 1
0.205561781324202 0.205363345203557 1 1
0.185603800195523 0.185415715178932 1 1
0.204974081163468 0.204787655666697 1 1
0.217382916563766 0.217157645991489 1 1
0.196441575096123 0.19624703087209 1 1
0.20613945098778 0.205951234870126 1 1
0.204990272848519 0.204793824182092 1 1
0.211642223900956 0.211442407816005 1 1
0.192589263993822 0.192377065955035 1 1
0.192369601650967 0.192159375077232 1 1
0.182037312627471 0.181845969578868 1 1
0.217281606640913 0.217051579517339 1 1
0.172284388812662 0.172112187115017 1 1
0.228690562023691 0.228474862263939 1 1
0.213610888123711 0.213385807287302 1 1
0.211628036202445 0.211427460646753 1 1
0.189853971313152 0.189665949630564 1 1
0.201953581161689 0.20175607605128 1 1
0.147053374940983 0.146922145439382 0 0
0.196045422550024 0.195838201729679 1 1
0.200722560061181 0.200537064483234 1 1
0.202924130753891 0.202739949599678 1 1
0.217792652174524 0.217572057584536 1 1
0.220633011555149 0.220411974261103 1 1
0.186842389910836 0.186659180294876 1 1
0.211014013237207 0.210808016023065 1 1
0.214233310134302 0.214025479549307 1 1
0.220355404021839 0.220135102307412 1 1
0.228997324087815 0.228761394286077 1 1
0.197739417973663 0.197569168699923 1 1
0.159188524742969 0.159029092039152 1 1
0.250486151630184 0.25024853664157 0 0
0.224832829199162 0.224599738799026 1 1
0.194206310820568 0.193985164006935 1 1
0.211902560162029 0.211691555970518 1 1
0.176731004219392 0.176577619494026 1 1
0.191869210798641 0.191686562636357 1 1
0.206202080261096 0.20600468535476 1 1
0.230085023467484 0.229844920393913 1 1
0.181057370308306 0.18089128196373 1 1
0.143973928671182 0.143838930049659 0 0
0.220151772233528 0.219943211269364 1 1
0.165923962697154 0.165766489665384 1 1
0.186177733841931 0.185986687799394 1 1
0.217609966464292 0.217425723730067 1 1
0.17912258095906 0.178924377452428 1 1
0.209167000157957 0.208982515953365 1 1
0.217474758442018 0.217250032525981 1 1
0.193690255976404 0.193500055655357 1 1
0.242531560665725 0.242311442477614 1 1
0.180920552217956 0.18072678165128 1 1
0.227825117587479 0.227580608517975 1 1
0.182887224766989 0.18269484409439 1 1
0.243391247331996 0.243131709167014 1 1
0.184094569159355 0.183927374180105 1 1
0.221381686145107 0.221151478475474 1 1
0.176790460499799 0.176628579251609 1 1
0.209635198407201 0.209405116226392 1 1
0.169029170804418 0.168861776844997 1 1
0.203534363218214 0.203297572643757 1 1
0.196241584239461 0.196054797871778 1 1
0.173787871595225 0.173619772320432 1 1
0.196917003905281 0.196698061109181 1 1
0.201517296969274 0.201316278039934 1 1
0.182373688694394 0.182200762092675 1 1
0.179095024472961 0.178900300566655 1 1
0.212028405144964 0.211819667265055 1 1
0.195628519183471 0.195412753004319 1 1
0.214074255348045 0.213816368125767 1 1
0.166982345319271 0.166812309817957 1 1
0.241338420379341 0.241095208047816 1 1
0.184602590005573 0.184426007220882 1 1
0.183822632531301 0.183652503008071 1 1
0.192162674155494 0.191962599550111 1 1
0.159241716133304 0.159081624066354 1 1
0.186049181980914 0.185867451686508 1 1
0.208514947624175 0.208297361530114 1 1
0.231708720868758 0.231473005149387 1 1
0.197903729660262 0.19770875579158 1 1
0.207839806417815 0.207610826938721 1 1
0.20371574892717 0.203517317819082 1 1
0.213539226497833 0.21333281417335 1 1
0.17175000871308 0.171557502242552 1 1
0.202419935258759 0.202220061703635 1 1
0.188090905357821 0.187905038016299 1 1
0.167063036540676 0.166878986847127 1 1
0.179858154049994 0.17970541403156 1 1
0.187130734742521 0.186916787133022 1 1
0.211622227079811 0.211390539446183 1 1
0.203444390538834 0.203196206597066 1 1
0.212416119257546 0.212208639277443 1 1
0.200552373014105 0.200358682315237 1 1
0.184147262945505 0.183960795648093 1 1
0.208045168168947 0.207869610867244 1 1
0.207177436130084 0.206946303095666 1 1
0.198516721079858 0.198314696375581 1 1
0.218335073473236 0.218101332037656 1 1
0.20570822628971 0.20552015824654 1 1
0.21225954807022 0.212043538303909 1 1
0.208690764037889 0.20849006266319 1 1
0.170840323869609 0.17065720028587 1 1
0.216333847352858 0.216110457060197 1 1
0.217909357290525 0.217681302190443 1 1
0.181181102112329 0.180997790056989 1 1
0.177150965148093 0.176970744548863 1 1
0.208142818434261 0.207934300334538 1 1
0.159699316528606 0.159526363438051 1 1
0.20308682174453 0.202874461705512 1 1
0.198611209563829 0.198407778199678 1 1
0.198484532911869 0.198256243102644 1 1
0.198597670997383 0.198398372681558 1 1
0.149688041693728 0.149529639469834 0 0
0.202858423239411 0.202657005858688 1 1
0.216560767087172 0.216350804669951 1 1
0.179145682989109 0.178961844928194 1 1
0.245174714479447 0.244906099537027 1 1
0.182224111191567 0.182045345443934 1 1
0.197379090829988 0.197192210966494 1 1
0.227021680141573 0.226783585755846 1 1
0.191478444029934 0.191310428093386 1 1
0.195742441188966 0.195543856347938 1 1
0.218468208888146 0.218255081619562 1 1
0.209698563013662 0.209459899711326 1 1
0.205656273412567 0.205459386874834 1 1
0.178022640153628 0.177858004372946 1 1
0.194689967894589 0.19448882727652 1 1
0.18618823710659 0.186009426456829 1 1
0.217777234187544 0.217534106664949 1 1
0.212172205821722 0.211960851502565 1 1
0.218891200235285 0.218674990868897 1 1
0.155273036512618 0.155125936777317 0 0
0.230109458277891 0.229867943356546 1 1
0.192890051905521 0.192669341183617 1 1
0.21267954288435 0.212473304411852 1 1
0.2076061253063 0.207414983546127 1 1
0.168958920525248 0.168804419338131 1 1
0.166927760543827 0.166783153915163 1 1
0.215255571904946 0.21502611157956 1 1
0.209567891129041 0.209360505286999 1 1
0.205572278879613 0.205378845215957 1 1
0.191543123717608 0.191340289582943 1 1
0.234319614745232 0.234104432901054 1 1
0.212051487316221 0.211837508544334 1 1
0.201729478682075 0.201522607124435 1 1
0.247894528502008 0.247623979373022 1 1
0.201960092457139 0.201756572010955 1 1
0.229332805046196 0.229120157550796 1 1
0.219851368385272 0.219606188346088 1 1
0.233472185669196 0.233267045355358 1 1
0.197958944286471 0.197750093011753 1 1
0.235279167861039 0.23505922337448 1 1
0.222127368155601 0.221892778672156 1 1
0.263188333456102 0.262916616826798 1 1
0.220475679814718 0.220270650307284 1 1
0.188048926084323 0.187845770488638 1 1
0.172983802273019 0.172818007421755 1 1
0.21928348601778 0.21905991484109 1 1
0.225279705194373 0.225066644751612 1 1
0.217014584523576 0.216802555286746 1 1
0.206064756902572 0.205867586517174 1 1
0.205342695970402 0.205113732556475 1 1
0.195942576743089 0.195745685608232 1 1
0.216608958298012 0.216400998069913 1 1
0.18382563245779 0.183647681189147 1 1
0.206523842160643 0.206290768133314 1 1
0.20290303510763 0.20269331787205 1 1
0.15572100450013 0.155571605117106 1 1
0.183830330657097 0.183661344351247 1 1
0.199551540259415 0.199366914659002 1 1
0.19673067538691 0.196520497871813 1 1
0.236058240490083 0.235801631075548 1 1
0.221609410936958 0.221401093484331 1 1
0.232859139545959 0.232579921592679 1 1
0.162828715654885 0.162619850508528 1 1
0.155506346454139 0.155367367648501 0 0
0.202875150614259 0.202646125613892 1 1
0.191025756735047 0.19086125935645 1 1
0.247934001128479 0.247631987341669 1 1
0.193478312889983 0.193247109607106 1 1
0.208188020057163 0.207989928216143 1 1
0.180084055875049 0.179904413605043 1 1
0.191429905817582 0.191234509911554 1 1
0.198061585547613 0.197869891568783 1 1
0.163032306194679 0.162878707154794 1 1
0.19577888118713 0.195589981428201 1 1
0.20891334641535 0.208683518920346 1 1
0.226691443604533 0.22646372471231 1 1
0.171719268509932 0.171548596495814 1 1
0.211049709649281 0.210854138730218 1 1
0.176074104749004 0.175875717271082 1 1
0.265759234494592 0.265501058250008 0 0
0.20088440057219 0.200708385635243 1 1
0.16349656066345 0.163352640792223 1 1
0.181521098317914 0.181339323836179 1 1
0.188078557289131 0.187886520626936 1 1
0.174814162712551 0.17465221740585 1 1
0.268384105434016 0.268101692000302 0 0
0.258597766884348 0.258342515022637 0 0
0.181576781314184 0.181405249581906 1 1
0.222417170572507 0.222186091115484 1 1
0.189510594504021 0.189306806515443 1 1
0.177829780168734 0.177680792286083 1 1
0.247875742436895 0.247631290283022 1 1
0.211990025727799 0.211762233164714 1 1
0.200947438138104 0.200740256381143 1 1
0.176989419917557 0.176795318250015 1 1
0.222518918196889 0.222286170473342 1 1
0.229190747894495 0.228934210992612 1 1
0.197700539673437 0.197518208601351 1 1
0.204986294518433 0.204741548863262 1 1
0.209350852941418 0.209130714307661 1 1
0.212905454727475 0.212712840210757 1 1
0.198123520485768 0.197925573520414 1 1
0.21467893468421 0.21448209913475 1 1
0.20642600455075 0.206204172222349 1 1
0.236158813183674 0.235902449697937 1 1
0.186533233088783 0.186354476664965 1 1
0.208226236803651 0.208029213637793 1 1
0.19210217546355 0.191898170836513 1 1
0.209889687940746 0.209665936999441 1 1
0.216726795323644 0.216507469815191 1 1
0.198006891307945 0.197831929743151 1 1
0.182126039563565 0.181948460367251 1 1
0.215201399152289 0.214984720056695 1 1
0.208532947005843 0.208299119129229 1 1
0.185121028873083 0.184946565827571 1 1
0.177403238673548 0.177242858790081 1 1
0.245253260932618 0.244961751319792 1 1
0.209481812023453 0.209271657984542 1 1
0.231068507779095 0.23083208927201 1 1
0.168809915964375 0.168638568289057 1 1
0.236860800581656 0.236628647820349 1 1
0.195924035931376 0.195705624139103 1 1
0.186386638017128 0.186193246928416 1 1
0.19406561941989 0.193876165755933 1 1
0.171733609509471 0.171572178903131 1 1
0.21632983508841 0.216134914253256 1 1
0.187701025302152 0.18752720882027 1 1
0.221096016041312 0.220865062586638 1 1
0.188659982869444 0.188488025977551 1 1
0.221346189285196 0.221091653875635 1 1
0.172674422967624 0.172508481268745 1 1
0.179416059694262 0.179236033595954 1 1
0.169942096773192 0.169764256420979 1 1
0.145273843375469 0.145109433212474 0 0
0.2306207038319 0.23036520109343 1 1
0.18198620206206 0.181822052825125 1 1
0.219337958636925 0.219136139015266 1 1
0.216923643232291 0.216712189246896 1 1
0.178567259830181 0.178386485984738 1 1
0.193529972898211 0.193366654501735 1 1
0.237850943626237 0.237620214158888 1 1
0.194228208920505 0.194043778509715 1 1
0.209714364071804 0.209511062856728 1 1
0.204903737773999 0.204717989132415 1 1
0.198777559823205 0.198556076908246 1 1
0.208286921185011 0.208087584709391 1 1
0.211561587459376 0.211342542061862 1 1
0.175555480193959 0.175398316931001 1 1
0.191644419215461 0.191434872438889 1 1
0.190145123912231 0.189951022349294 1 1
0.177803392723861 0.177637304405443 1 1
0.186029308041257 0.1858296529427 1 1
0.219494658336885 0.219273172983377 1 1
0.189746978432058 0.189564685013502 1 1
0.23358015777724 0.233344174476862 1 1
0.191082276972297 0.190884278442136 1 1
0.186500510660496 0.186307141038757 1 1
0.227434884289103 0.227226678761855 1 1
0.241041552763477 0.240776294178976 1 1
0.213973483252383 0.213748157108046 1 1
0.196880242451951 0.196675199281499 1 1
0.171855744791734 0.171689321050924 1 1
0.198989196981938 0.198785911051484 1 1
0.218794341088668 0.21858133853605 1 1
0.223022860763858 0.222807009379728 1 1
0.214221067292008 0.214010256856647 1 1
0.171734818680376 0.171574763615704 1 1
0.179565462579577 0.179375004990231 1 1
0.207791789302433 0.207560906460054 1 1
0.186952505208962 0.186760239377524 1 1
0.206825006262143 0.206629026712458 1 1
0.207296386445804 0.207066838524435 1 1
0.179035365323951 0.17885299876032 1 1
0.210144443967381 0.209951512537811 1 1
0.220765304692247 0.220546240148041 1 1
0.213949325857056 0.2137243437113 1 1
0.221584947028353 0.221382673514896 1 1
0.197017766143465 0.196838054056957 1 1
0.180740819561716 0.180557771700649 1 1
0.225628092519628 0.225310269887652 1 1
0.173448527812187 0.173285807273262 1 1
0.203258812260584 0.203056489972415 1 1
0.204606849266934 0.204400998571157 1 1
0.187553798225549 0.187373798004718 1 1
0.144583812968409 0.144430630990658 0 0
0.195061183435731 0.194879088960886 1 1
0.211504637764149 0.211299347207584 1 1
0.183011901870239 0.182808399315322 1 1
0.191608835411594 0.191412829819645 1 1
0.189883133021284 0.189698359463596 1 1
0.167981251273672 0.167822694000601 1 1
0.20298162917948 0.20280559596487 1 1
0.181801336945788 0.181621349651127 1 1
0.223236031391251 0.223009590107779 1 1
0.225644299884062 0.225413643649503 1 1
0.211163414178883 0.210936091125197 1 1
0.261845910071129 0.26155495243654 0 0
0.163640148196512 0.163491643218819 1 1
0.184280546003135 0.184088948305013 1 1
0.158245692873193 0.158074441538412 1 1
0.236991723131697 0.236752198115106 1 1
0.237068451618313 0.236825726749232 1 1
0.217359639359671 0.217135517595842 1 1
0.216455370679446 0.216220990454428 1 1
0.195427733577157 0.19522431162812 1 1
0.148626827321358 0.14844954079998 0 0
0.218118594723222 0.217918017730007 1 1
0.206740467788032 0.206522803213564 1 1
0.259494063920793 0.259252001390101 0 0
0.22545884828689 0.225231808937767 1 1
0.219306477165952 0.219085242487325 1 1
0.188659116168774 0.188474058615273 1 1
0.227213742649557 0.226982619941583 1 1
0.230011114974885 0.22977482428297 1 1
0.203145499945543 0.202948548147932 1 1
0.201935786879454 0.201729884270694 1 1
0.191717897388797 0.191540955643413 1 1
0.238060767847125 0.237827016150398 1 1
0.190265551315234 0.190092616824644 1 1
0.189502625288646 0.189300145955074 1 1
0.198296350977553 0.198089145155537 1 1
0.210973366017904 0.210756536214716 1 1
0.175572497944433 0.17540693605146 1 1
0.225312701110158 0.225079081562985 1 1
0.183676475256096 0.183515303076793 1 1
0.199172330393842 0.198994215349724 1 1
0.218175064263317 0.217965107184695 1 1
0.209764580580351 0.209555587836625 1 1
0.184899952328586 0.184728180659674 1 1
0.22094797208443 0.220692664109575 1 1
0.17832182859189 0.178119445052006 1 1
0.189466355528482 0.189265736081348 1 1
0.19584954098494 0.195655684224416 1 1
0.232941839595795 0.232715093500653 1 1
0.198457291944312 0.198234785695597 1 1
0.203527768152701 0.203324444673244 1 1
0.197546772621666 0.197360491810526 1 1
0.171070405668874 0.170898331439626 1 1
0.220626569301503 0.220408311117819 1 1
0.219841821550069 0.219586111672096 1 1
0.157855173903029 0.157710675281688 1 1
0.218644574829198 0.218417374982568 1 1
0.216895337619077 0.216685732481023 1 1
0.161211795545272 0.161067572779824 1 1
0.208621151647227 0.208422016156832 1 1
0.214901833278236 0.214697997267581 1 1
0.204326226361161 0.20410656794965 1 1
0.206111542476429 0.205864677892561 1 1
0.186931555946402 0.186758154135401 1 1
0.226951056794289 0.226738402020561 1 1
0.231855185522889 0.231635044062482 1 1
0.180570247397753 0.180382145100225 1 1
0.137853842032556 0.137716095408664 0 0
0.230911787376981 0.230675674720191 1 1
0.21354217779968 0.213349673156108 1 1
0.212989968852874 0.212799729679198 1 1
0.216192961955801 0.215952645224569 1 1
0.178866370573478 0.178667328083721 1 1
0.203124368470701 0.202912415199379 1 1
0.199060914298793 0.198857104714085 1 1
0.191438151634821 0.19124127354911 1 1
0.18419256032121 0.184012994532561 1 1
0.189748120197644 0.189542456723232 1 1
0.228147492869434 0.227914308130169 1 1
0.183654122153799 0.183468784095972 1 1
0.194737748801712 0.194560663176855 1 1
0.255080381217741 0.254804014157243 0 0
0.207655071823422 0.207447374033599 1 1
0.185004614921926 0.184837657486863 1 1
0.195461853269205 0.195267304803058 1 1
0.189632140678052 0.18944977874461 1 1
0.145695298246414 0.145548121969328 0 0
0.177399704543585 0.177230014178416 1 1
0.200875208925559 0.200690284973149 1 1
0.243060210554012 0.242812433082667 1 1
0.164985036417995 0.164821182290966 1 1
0.22790799868561 0.227687338783661 1 1
0.252345461871106 0.252068613980237 1 1
0.221009369630374 0.220767301363686 1 1
0.205403853307219 0.205219027312827 1 1
0.212385861880663 0.212179542817117 1 1
0.202726598568794 0.20253257789372 1 1
0.195524707564739 0.195338690569403 1 1
0.230289997523464 0.230070300431506 1 1
0.193089327061416 0.192891964727252 1 1
0.18582881510553 0.185654433129949 1 1
0.183674079047738 0.183493070629175 1 1
0.198518309665514 0.198317712575453 1 1
0.186718500752372 0.186557034267847 1 1
0.192965755825967 0.192784832797061 1 1
0.209552982955419 0.209339357031187 1 1
0.181903210215251 0.181726361604655 1 1
0.190651018329976 0.190465782623416 1 1
0.208666833604013 0.208460431654738 1 1
0.214304404450488 0.214099463467999 1 1
0.190563842574619 0.190364296879588 1 1
0.201967703485547 0.201769099354797 1 1
0.184895461670088 0.184694736982185 1 1
0.235151078777115 0.234912613420774 1 1
0.156322601424788 0.156163064421307 1 1
0.194293428013338 0.194091238421205 1 1
0.170342737887558 0.170193386311236 1 1
0.167896611776634 0.167739184315243 1 1
0.217672924193604 0.217460282440494 1 1
0.241856950150732 0.241603413474597 1 1
0.181480625733978 0.18128599493076 1 1
0.180840986698176 0.180651914157974 1 1
0.182299823534263 0.182122662859056 1 1
0.178861697730603 0.17869567535056 1 1
0.218489434560553 0.218291768019406 1 1
0.212125302851266 0.211925088540618 1 1
0.198490556313453 0.198286918273615 1 1
0.189284768887255 0.189102575491211 1 1
0.186931374775261 0.186738733162873 1 1
0.179672739367763 0.179496915674273 1 1
0.202187006465066 0.201998737651969 1 1
0.213079857915668 0.212852249177153 1 1
0.179102263740252 0.178905486224361 1 1
0.182180573539244 0.182005938775113 1 1
0.169426843727506 0.169258599865512 1 1
0.203068809390443 0.20285957286146 1 1
0.202480099251968 0.202274116256254 1 1
0.170349873995445 0.170190568500581 1 1
0.20809425637112 0.207904670921675 1 1
0.211333675241709 0.2111164270038 1 1
0.164809305755839 0.164647578623224 1 1
0.151002009502405 0.150866745428723 0 0
0.242018954850063 0.241762343467163 1 1
0.179261332415622 0.17909201679494 1 1
0.214212338606014 0.21397456788398 1 1
0.189111980957764 0.188930394535301 1 1
0.213935711398597 0.213745740794681 1 1
0.209293083483065 0.209068523030658 1 1
0.182045344585123 0.181873671307661 1 1
0.228033219795588 0.22781585764978 1 1
0.219455949282519 0.219235682914816 1 1
0.143336374713565 0.143158130390275 0 0
0.227196873281847 0.226961767124934 1 1
0.205329251548863 0.205097633661957 1 1
0.187239303435728 0.187027434119124 1 1
0.180515345321716 0.180351038814013 1 1
0.209947621786767 0.209719862330534 1 1
0.216135284093903 0.215939916679294 1 1
0.226334433790635 0.226105362792312 1 1
0.244738245185902 0.244495395132808 1 1
0.185581921338646 0.185397906101551 1 1
0.202487896366765 0.202284102555158 1 1
0.178869733818714 0.178679879632002 1 1
0.220761535239072 0.220546298586844 1 1
0.208250921104947 0.208030518562595 1 1
0.172547857524722 0.172365992584359 1 1
0.178761042797388 0.178581618447994 1 1
0.254102703331249 0.253853208270476 0 0
0.186147836721545 0.185944857747453 1 1
0.221950998564999 0.221753321075448 1 1
0.170089344349556 0.169931877501097 1 1
0.24046246835925 0.240204644957625 1 1
0.19236270377356 0.192176174153161 1 1
0.199217803472596 0.199002441770106 1 1
0.174032619562192 0.173854659244561 1 1
0.199733261126199 0.199541997048594 1 1
0.195850324156018 0.195651484077115 1 1
0.20828042188029 0.208082971399947 1 1
0.214293206689315 0.214083483557853 1 1
0.215694021457387 0.215491575742295 1 1
0.207729317307544 0.207506684095699 1 1
0.212992520388961 0.212776426910749 1 1
0.20274760996113 0.202546274204356 1 1
0.189917098283817 0.189734870458637 1 1
0.257624646710534 0.257358639262627 0 0
0.203580940974988 0.203383450850639 1 1
0.24475516796563 0.244536418487518 0 0
0.166469626796897 0.166273182617921 1 1
0.206685241952568 0.206477493271336 1 1
0.171229366152084 0.171040371159886 1 1
0.195918040716477 0.195716563650321 1 1
0.224967846145764 0.224748359495691 1 1
0.208091638708318 0.207882657251718 1 1
0.208977142205618 0.208766340433456 1 1
0.154293407857012 0.154133381164979 1 1
0.195766753206778 0.195557980643397 1 1
0.176670834981511 0.176498198238745 1 1
0.205530220514332 0.20530963341628 1 1
0.226288887945506 0.226063881968276 1 1
0.21058005092898 0.210375929482535 1 1
0.19124755313222 0.191023255671252 1 1
0.169762232197171 0.169601327675376 1 1
0.200753673720131 0.200550121980311 1 1
0.242741767105527 0.242508825289681 1 1
0.195751440058065 0.195550055852492 1 1
0.234688650791156 0.234483246961214 1 1
0.207649642791968 0.207456470478633 1 1
0.240229764794925 0.239985769888661 1 1
0.235375234640296 0.235123774616426 1 1
0.220805246284918 0.220568393339027 1 1
0.241045644743934 0.240799423342989 1 1
0.217303251118316 0.217092011077376 1 1
0.206133845138671 0.205931066504069 1 1
0.199692051605006 0.199498559389663 1 1
0.256236499289698 0.255976102094438 0 0
0.218154581172111 0.217953247214223 1 1
0.238029339734237 0.237797358814412 1 1
0.246544666456295 0.246284569879616 1 1
0.228120659251819 0.227879555052921 1 1
0.195851126808319 0.195652338877248 1 1
0.25301477332764 0.252735460996362 0 0
0.191970038716117 0.191768767306634 1 1
0.268127208653088 0.267839178383595 0 0
0.193982913309536 0.193795655455592 1 1
0.175034804556118 0.174877604576783 1 1
0.168909770138299 0.168745727497929 1 1
0.222778587974061 0.222546048959787 1 1
0.177589317901659 0.177432269531642 1 1
0.215796641752636 0.215578658814374 1 1
0.203409899450291 0.20321877992985 1 1
0.20524043077657 0.205043223434744 1 1
0.217952122017973 0.217725149275025 1 1
0.151701516205925 0.151557807839678 0 0
0.242729677843873 0.242453769046616 1 1
0.190234778839867 0.190012962683697 1 1
0.215512212314493 0.215293714323943 1 1
0.192069880901558 0.191879566497812 1 1
0.173585077968189 0.173389411797375 1 1
0.166339694916258 0.166179148407469 1 1
0.191390752636269 0.191208721000625 1 1
0.194990748556876 0.194800652424563 1 1
0.232406015709213 0.232179492865748 1 1
0.24475489311893 0.244531869860537 0 0
0.212559211881708 0.212351198400536 1 1
0.197571269382665 0.197334709506008 1 1
0.196855277318678 0.196676258957687 1 1
0.213328047816821 0.213114457258251 1 1
0.200941904996103 0.200740633282759 1 1
0.223881105963685 0.223656205655101 1 1
0.246736097599562 0.246462793327081 1 1
0.209196398699286 0.208965886829038 1 1
0.161738485982908 0.161574140416692 1 1
0.26041153079628 0.260110424140766 0 0
0.229492908500333 0.229259472735647 1 1
0.208761257892585 0.208566444555817 1 1
0.223850741047645 0.223605260586574 1 1
0.153163328642664 0.153017800423558 0 0
0.181584995301589 0.181411800943467 1 1
0.167144700915155 0.166977480575382 1 1
0.203239424003237 0.203008802882369 1 1
0.210768641956259 0.210570745963533 1 1
0.228365420929351 0.228127763904856 1 1
0.226712642048727 0.226466317819461 1 1
0.189548409371079 0.189361100663574 1 1
0.192653273886232 0.192455151427334 1 1
0.240568967132962 0.24028496452465 1 1
0.204172447443618 0.203972007125525 1 1
0.19746309552739 0.197277030625051 1 1
0.210961895980553 0.210756982262674 1 1
0.1753781989569 0.175203478655158 1 1
0.19761564585401 0.197408379035036 1 1
0.189997430662599 0.189820682120315 1 1
0.223402391364997 0.223160673490537 1 1
0.181762661105603 0.181593150649207 1 1
0.170388395308492 0.170194789777791 1 1
0.187726601699004 0.187555380310505 1 1
0.207314366315017 0.207110338185591 1 1
0.205646755103245 0.205432961038898 1 1
0.178611775959688 0.178394951571521 1 1
0.190504949659215 0.190320554560456 1 1
0.207938602488249 0.20773346682938 1 1
0.205594844259467 0.20540210796466 1 1
0.199866053017318 0.199660355724089 1 1
0.220841700208108 0.220632724037997 1 1
0.202966361469207 0.202780695476777 1 1
0.218173970063761 0.21794331918918 1 1
0.181758455581168 0.181581243840382 1 1
0.222231383512788 0.222012058062748 1 1
0.158440696335362 0.158279625977295 1 1
0.197577639382986 0.197368896236608 1 1
0.252542393903582 0.252286966945909 0 0
0.229367791803076 0.229148511887241 1 1
0.222378314771421 0.222157994885301 1 1
0.199509157996874 0.199299717187462 1 1
0.176308603988031 0.176150648258472 1 1
0.211013460102349 0.210788935262751 1 1
0.247098476293347 0.246851808542887 1 1
0.170068767435613 0.169904444695228 1 1
0.167013148863481 0.166857712836885 1 1
0.237442934497029 0.237200246740545 1 1
0.188906065014217 0.188711761162108 1 1
0.17506764762574 0.174894898043506 1 1
0.225633407654892 0.22542432497247 1 1
0.197071916063169 0.196855049860661 1 1
0.229884193839217 0.229651750416105 1 1
0.184420771862739 0.184241911427769 1 1
0.224933287713349 0.224731646738013 1 1
0.184091779139895 0.183901290430081 1 1
0.201847981008981 0.201656015428445 1 1
0.207071818437336 0.206860988250517 1 1
0.176910759735749 0.176736587663255 1 1
0.222628584311883 0.222405132931181 1 1
0.192586944277103 0.192402407400469 1 1
0.186341670167089 0.186155431539801 1 1
0.224592780341676 0.224370045588233 1 1
0.226207119694518 0.225991438643879 1 1
0.208316129509389 0.208098572667531 1 1
0.204892063345942 0.204667883332028 1 1
0.171448783399366 0.171292790964074 1 1
0.228102628676112 0.227856645748395 1 1
0.215119495081419 0.214910792338261 1 1
0.181890927958664 0.181710822228073 1 1
0.189199704335688 0.189003395077959 1 1
0.211730503929219 0.211480415264563 1 1
0.187588752594928 0.187396239268668 1 1
0.232762739999706 0.232518356775662 1 1
0.20270724043186 0.202524530221963 1 1
0.194185652391974 0.194001425870454 1 1
0.180704720058451 0.180529106630019 1 1
0.165309619112014 0.165165537728665 1 1
0.201914121824854 0.201709696409758 1 1
0.192655382759556 0.192446452890848 1 1
0.209935074947611 0.209715410127561 1 1
0.2140750682966 0.213801485092133 1 1
0.202224694198552 0.201998888476525 1 1
0.226930701680822 0.226690153251972 1 1
0.197065279570919 0.196907563827191 1 1
0.172197953148272 0.17200510609951 1 1
0.153413572547355 0.153278517065541 1 1
0.162544486494638 0.162384318235959 1 1
0.193034757288858 0.192806729726818 1 1
0.226649761390981 0.226427030379217 1 1
0.182484575555338 0.18231737879883 1 1
0.207402019840283 0.207195259006351 1 1
0.20550423195674 0.205284031207741 1 1
0.214425679406551 0.214202818216282 1 1
0.209853260719579 0.209641757300081 1 1
0.202794932522896 0.202599970116081 1 1
0.209055216620918 0.20880427081121 1 1
0.182463317700065 0.182280749807518 1 1
0.213950171783218 0.213707548269861 1 1
0.137145193430085 0.136997397539984 0 0
0.212836273453356 0.212619411438846 1 1
0.207683972821693 0.207488153146514 1 1
0.179013257867839 0.178845894432798 1 1
0.201180976041007 0.200971772412467 1 1
0.220354391486565 0.22013550782188 1 1
0.182472022928367 0.182289721444685 1 1
0.179885465040279 0.179702385750393 1 1
0.21613867421395 0.215946208876762 1 1
0.188957971691562 0.188755470334675 1 1
0.219739176756516 0.219529975101925 1 1
0.238512134924178 0.238270294315491 1 1
0.192126781291066 0.191935134529607 1 1
0.143966174734728 0.143816991480361 0 0
0.209799117521737 0.209578422626086 1 1
0.185315582990592 0.185137208041318 1 1
0.201993662535604 0.201807542783674 1 1
0.186164661572213 0.185970771915474 1 1
0.172654320319831 0.172501676655851 1 1
0.22152968016365 0.221321290919246 1 1
0.193892081664799 0.193713822980077 1 1
0.162859430768234 0.162702456073736 1 1
0.180798361142776 0.18060717931042 1 1
0.196089169909807 0.195894495982559 1 1
0.186986929766079 0.18679754124729 1 1
0.226980406802099 0.226723573067691 1 1
0.214556690167462 0.214350740317769 1 1
0.173459732264966 0.173291750772242 1 1
0.181204435235324 0.181010651399959 1 1
0.229745325583776 0.229514488903329 1 1
0.213791116467642 0.213572063301642 1 1
0.197509945949902 0.197322591060478 1 1
0.197982270504011 0.197781163389728 1 1
0.182181138950304 0.181971330605531 1 1
0.262330267478554 0.262069250771904 0 0
0.217247654818801 0.217030084271515 1 1
0.257583773552083 0.257316310411126 0 0
0.1973961617801 0.197208960050524 1 1
0.208324937134374 0.20814511275748 1 1
0.209408463373678 0.209185031630654 1 1
0.156343959994175 0.156189576743867 1 1
0.162144495691008 0.162005485381723 1 1
0.178152873116222 0.177977068098766 1 1
0.177220455481329 0.177045114780893 1 1
0.205822186375585 0.205624247260739 1 1
0.205667747492644 0.205473920917208 1 1
0.205364723302205 0.205143548119138 1 1
0.182618733570692 0.182441496454615 1 1
0.175441526926876 0.17524839607234 1 1
0.209165376370503 0.208967579428187 1 1
0.161051187189575 0.160883594023346 1 1
0.189219720348791 0.189029091027119 1 1
0.225860859037957 0.225617637045838 1 1
0.198555172046453 0.198360987358189 1 1
0.217093894820711 0.216867630409324 1 1
0.220143590359816 0.219922035910916 1 1
0.161507934651068 0.161367116859413 1 1
0.212341157152444 0.212137740509551 1 1
0.188830373616588 0.188658946618153 1 1
0.189000741150427 0.188814939953894 1 1
0.171188911096529 0.171018234055317 1 1
0.245861578250108 0.245621594103647 0 0
0.196793293499062 0.196592009288088 1 1
0.23389378897003 0.233667350773881 1 1
0.234953211496087 0.23472374258437 1 1
0.229319137083896 0.22909559395872 1 1
0.154095631428925 0.153949507805766 1 0
0.209885641244363 0.209679199684949 1 1
0.187589889879253 0.187406736837052 1 1
0.164423540679913 0.164252650567185 1 1
0.21203264414299 0.21181210292608 1 1
0.196352740682953 0.196160080548547 1 1
0.196891331896433 0.196685680866308 1 1
0.177169290104973 0.176966844483318 1 1
0.171562179125649 0.171402667463318 1 1
0.208494452028622 0.208287504802341 1 1
0.198869239467776 0.198678340994846 1 1
0.213163400520453 0.212950978591166 1 1
0.207031508752286 0.206808290773382 1 1
0.171497755709858 0.171331290253906 1 1
0.227259928415592 0.227019271962553 1 1
0.216471709017793 0.216262367967382 1 1
0.209568626111027 0.209367279991213 1 1
0.156063199851205 0.155921986045488 0 0
0.188142894485211 0.187960028136365 1 1
0.230340686922287 0.230125507643825 1 1
0.173060382616813 0.172895124202057 1 1
0.203969591815609 0.203735609157788 1 1
0.207400023099137 0.207209520132974 1 1
0.214812167264928 0.214590174531663 1 1
0.164715585323513 0.164546968516094 1 1
0.202053184406029 0.201834643913298 1 1
0.202110385785892 0.2019213650912 1 1
0.234262971295251 0.234037105265413 1 1
0.204505459251642 0.204304302403377 1 1
0.154440033519562 0.15428703818691 1 1
0.246227340507972 0.245986029410949 1 1
0.166312072877248 0.166119010595588 1 1
0.214714411665821 0.214488472996238 1 1
0.155368180738263 0.155205563514462 1 1
0.194699676678002 0.194496978625935 1 1
0.19749572319679 0.197272601436597 1 1
0.159103609470882 0.158936448661746 1 1
0.175741463639861 0.175530126244879 1 1
0.151532314384918 0.151381781155706 1 1
0.218954950602573 0.218716029248313 1 1
0.19764038302674 0.197456833801589 1 1
0.15195393419294 0.151811341253049 0 0
0.184201477980319 0.183997989332998 1 1
0.238404031456897 0.238146634657467 1 1
0.139708465398017 0.139557315138723 0 0
0.208881608983387 0.208650161752145 1 1
0.18831860844635 0.188101311924304 1 1
0.189434701818547 0.189247300197878 1 1
0.209284875593491 0.209102964275634 1 1
0.208987299774387 0.208780739558883 1 1
0.211148857073171 0.210951168709179 1 1
0.196576909588638 0.196387904334613 1 1
0.233148290179588 0.232903443932508 1 1
0.206344104328187 0.206134955233641 1 1
0.203147775823397 0.202958237150528 1 1
0.204685698118178 0.204490246867141 1 1
0.249825388810601 0.249565881581982 1 1
0.178481845905689 0.178290705788655 1 1
0.200978212000185 0.200775908663901 1 1
0.166506180665808 0.166319080802943 1 1
0.196658209445121 0.196475884202214 1 1
0.20314589118533 0.20296065610438 1 1
0.191607852372435 0.191422440231507 1 1
0.218177612909614 0.217983142792748 1 1
0.205135241845246 0.204931011721256 1 1
0.202599801282975 0.202391475772087 1 1
0.243398488482075 0.243154719233739 1 1
0.173948636920977 0.17377314568014 1 1
0.208447421125548 0.208219868496844 1 1
0.210226297589873 0.210004709223341 1 1
0.206541685342493 0.206351812088588 1 1
0.239600165554148 0.239351751014757 1 1
0.189609122731702 0.189426312500179 1 1
0.210807562902041 0.210616006765454 1 1
0.237763718156131 0.237517233601102 1 1
0.243527743337631 0.243260249139786 1 1
0.202787375458165 0.202579737579909 1 1
0.205375033080138 0.205169668185603 1 1
0.202241284223772 0.20202090185142 1 1
0.235053824259032 0.234810931854706 1 1
0.194591488479479 0.19439998209351 1 1
0.20293780647758 0.202726629354549 1 1
0.201243281804587 0.201068296699617 1 1
0.228867018528728 0.228612995011157 1 1
0.224088832292146 0.223888406869445 1 1
0.208852339806135 0.208634011698007 1 1
0.196653746181123 0.196450403513808 1 1
0.232144908285067 0.231915930557099 1 1
0.21260248824894 0.212402778457113 1 1
0.225394602376464 0.225176474961853 1 1
0.18338379561976 0.183195887506715 1 1
0.179421638037924 0.179244327323046 1 1
0.170134336020958 0.169966069484433 1 1
0.20393077723011 0.203718491162693 1 1
0.173903914787265 0.17372555620314 1 1
0.163094218513475 0.162898209721562 1 1
0.174236455545902 0.174077755043988 1 1
0.227822796060295 0.227612443620506 1 1
0.200195626963582 0.200012766642472 1 1
0.2330283022573 0.232787144527335 1 1
0.15884420734666 0.158689839998792 1 1
0.212992968311256 0.212824747810772 1 1
0.191934681378264 0.191722780053818 1 1
0.191857642031673 0.19164880447279 1 1
0.185447890007168 0.185253029247761 1 1
0.180244315852654 0.18007695296148 1 1
0.204871610938894 0.204622007443503 1 1
0.176671438783659 0.176495683297352 1 1
0.195567482527504 0.195387403138766 1 1
0.219495521125061 0.219297773810616 1 1
0.171716756801921 0.171544885546206 1 1
0.174075165482985 0.173922914468351 1 1
0.236566458524112 0.23631711053621 1 1
0.208853136424245 0.208638945712955 1 1
0.179849481179535 0.179656342605063 1 1
0.216485785144094 0.216251180872409 1 1
0.233720914621466 0.233483412807787 1 1
0.170038815839695 0.169874275794993 1 1
0.207461905824924 0.207204697001307 1 1
0.163967638710341 0.163804087248736 1 1
0.219651690519816 0.219407146259403 1 1
0.156917465255391 0.156767164616983 1 1
0.231781314462294 0.231555905883218 1 1
0.208215449936831 0.207990029367458 1 1
0.182730521242342 0.182545834904253 1 1
0.188015883741106 0.187835646222077 1 1
0.153407393857295 0.153253258548072 0 0
0.217725209948278 0.217506297928178 1 1
0.195315512601041 0.195126038114213 1 1
0.159355514714672 0.15916777460574 1 1
0.176533052185895 0.17635249931198 1 1
0.194308675125217 0.194091775517557 1 1
0.186782678694629 0.186576251906464 1 1
0.209045280491055 0.20881922475909 1 1
0.204683224671309 0.204482058711833 1 1
0.179051243761709 0.17886418829372 1 1
0.228259423157465 0.22802387221326 1 1
0.186390029534622 0.186213710815479 1 1
0.188304274237096 0.188130003179937 1 1
0.206871658963648 0.206656135538171 1 1
0.222524139360515 0.222300642199667 1 1
0.200016858630912 0.199837140300199 1 1
0.217864947548843 0.217646319763204 1 1
0.231114268789623 0.230882955881643 1 1
0.238223647869426 0.237967674024245 1 1
0.185565505333119 0.185398366444017 1 1
0.200117033990347 0.199935749723925 1 1
0.242121675971777 0.241886188714972 1 1
0.241134171220349 0.240888627071243 1 1
0.231434892494557 0.23115209727459 1 1
0.162733711460016 0.162555623603961 1 1
0.183536093506971 0.183343824938203 1 1
0.22558120128883 0.225373136770021 1 1
0.245579463332771 0.245353171015224 1 1
0.183363427321382 0.183186743242709 1 1
0.189318195254676 0.189136646611382 1 1
0.209932279621881 0.209734432548225 1 1
0.211841068181629 0.211632915051177 1 1
0.202878861338805 0.202684092171397 1 1
0.15316051707538 0.153022846854331 1 1
0.202371121190957 0.202152536170428 1 1
0.206109368987793 0.205893214295601 1 1
0.195567225836682 0.195359748039199 1 1
0.232461890782068 0.232224795276216 1 1
0.139953037289637 0.139799068815492 0 0
0.190491198621222 0.19031486140814 1 1
0.208575432821066 0.208381797410806 1 1
0.235400251646689 0.235139122512277 1 1
0.218631414632968 0.218391794349415 1 1
0.216177303442446 0.215984370174422 1 1
0.161672874708561 0.161472876495875 1 1
0.200523520573729 0.200318639848191 1 1
0.228366339882945 0.228150162172345 1 1
0.191797200588708 0.191610576329283 1 1
0.207988320375298 0.207789288701338 1 1
0.216486712949551 0.216272128211849 1 1
0.235889780186579 0.235660878233576 1 1
0.197784082082448 0.197593374089035 1 1
0.198614873594542 0.198424762066487 1 1
0.200186993602104 0.199979022518235 1 1
0.22170296037371 0.221451374987766 1 1
0.182415611047405 0.1822348276907 1 1
0.233808842187325 0.233584759415149 1 1
0.250854330924068 0.250582020906548 1 1
0.18605158026116 0.185884164838723 1 1
0.177301515176362 0.177135648161045 1 1
0.189737591211056 0.189549442839943 1 1
0.224454649144597 0.224219650246546 1 1
0.16824715932284 0.168088944859682 1 1
0.177832268047131 0.177629283683829 1 1
0.195149168147998 0.194947695374358 1 1
0.211803658282681 0.211562157975149 1 1
0.200069845474663 0.19983656527804 1 1
0.195532466116245 0.195342200809595 1 1
0.266184242729811 0.265901069927294 0 0
0.190202543700383 0.190025366256914 1 1
0.226160252012135 0.225917297143619 1 1
0.219508517335558 0.219304301823274 1 1
0.19410979643942 0.193912596658774 1 1
0.16967612517122 0.169497215246607 1 1
0.195668181856517 0.195474120005953 1 1
0.196522526869084 0.196308656580016 1 1
0.185464267083682 0.185268789530473 1 1
0.187816766889359 0.187641431224866 1 1
0.199766086316367 0.19955379583053 1 1
0.20369412764259 0.203497097560489 1 1
0.209013416088747 0.208812057318997 1 1
0.250799914907355 0.250518713543251 0 0
0.19021854592758 0.190012497837681 1 1
0.23592388769637 0.235676508147695 1 1
0.16481795725796 0.164641635490547 1 1
0.228448030032069 0.228232954067628 1 1
0.187989416986801 0.187809542411473 1 1
0.245409774923828 0.245116517120484 1 1
0.213741941759606 0.213558308184697 1 1
0.248748678173712 0.248509738095144 0 0
0.203622835027995 0.203440196630025 1 1
0.23166565254716 0.23144284582731 1 1
0.168437211528083 0.16827915482571 1 1
0.259979671793048 0.259706018720123 0 0
0.225653137950727 0.22542678356787 1 1
0.177472574200677 0.177285789764821 1 1
0.216537784029434 0.216302071406798 1 1
0.166971692789274 0.166810828337752 1 1
0.221352924070602 0.221157371818208 1 1
0.197063290966669 0.19686473391357 1 1
0.173508239151152 0.173331066017366 1 1
0.171216555196468 0.171054802105519 1 1
0.21926785854284 0.219011268437067 1 1
0.182409840689453 0.182233940719499 1 1
0.185206024023515 0.185027996382094 1 1
0.165833104393276 0.165664980037136 1 1
0.208945241955849 0.208734193924518 1 1
0.22180864018308 0.22158218230089 1 1
0.203093183174127 0.202880145154257 1 1
0.206062391320513 0.205841120633871 1 1
0.207429067290535 0.207231690766655 1 1
0.216544759608115 0.216328758711028 1 1
0.202286202923564 0.202109488478889 1 1
0.192031974801087 0.191849566239749 1 1
0.190426639183956 0.190229815735643 1 1
0.221567985642449 0.221363460058899 1 1
0.22851382890485 0.228242228487068 1 1
0.208105788145144 0.207881490586827 1 1
0.222054548967956 0.221839703379947 1 1
0.150102286815124 0.149936409410502 0 0
0.22110748656605 0.220898867212416 1 1
0.186024068177675 0.18584962550977 1 1
0.193271619427653 0.193092133809319 1 1
0.216509321625776 0.216307382803765 1 1
0.154381921486327 0.154233212590363 1 1
0.224039500504885 0.223829867710357 1 1
0.207179077644193 0.206972083903722 1 1
0.191154820101662 0.190972398345835 1 1
0.206801654721312 0.206594711691076 1 1
0.201045938443292 0.200842538772136 1 1
0.246161706549203 0.245920143537382 1 1
0.206070018805971 0.205853997715527 1 1
0.182683400424733 0.182506753881728 1 1
0.233161717854759 0.232930189306648 1 1
0.199056027433428 0.198867996740232 1 1
0.191888970806792 0.191709842343045 1 1
0.189870080662422 0.189681464088471 1 1
0.185159253036821 0.184989081808027 1 1
0.218780004309336 0.218551655976181 1 1
0.185498858789674 0.185328658965609 1 1
0.208247448562849 0.208014066156078 1 1
0.189428652548247 0.189248895964938 1 1
0.177575923854767 0.177403198916087 1 1
0.227660030120795 0.227446486553876 1 1
0.182361076643566 0.182195116023522 1 1
0.199278068568696 0.199076405517747 1 1
0.220210075959552 0.219966210075291 1 1
0.178829871097288 0.178668214410452 1 1
0.260423760856843 0.260173261352136 0 0
0.265657152399458 0.265403555660478 0 0
0.184655607261385 0.184470753361549 1 1
0.177995075163883 0.17781479680095 1 1
0.204006947943202 0.203810535737778 1 1
0.212946642587269 0.212730660034865 1 1
0.187661864481297 0.187442341955342 1 1
0.214503300999672 0.214307480733676 1 1
0.22225269744963 0.222034149098246 1 1
0.203470192699718 0.203278572823923 1 1
0.150190900157051 0.150022606550051 0 0
0.202955944925021 0.202764584578531 1 1
0.186807562322548 0.18662650120851 1 1
0.167486257843139 0.167332257330278 1 1
0.1676099901718 0.167426302847054 1 1
0.190571899223524 0.19040587255684 1 1
0.198989682655736 0.19880017487695 1 1
0.18846130874174 0.188277673797268 1 1
0.225240660738644 0.22502575498803 1 1
0.208549872578133 0.208295331609173 1 1
0.201726655510566 0.201532446342466 1 1
0.185845716894539 0.185661218302192 1 1
0.217761469925708 0.217553345283354 1 1
0.248048433554931 0.247797314954364 0 0
0.194486072787772 0.194294985523184 1 1
0.216782615981829 0.21655232683877 1 1
0.22972277998454 0.229517943443751 1 1
0.178405708596042 0.178228844872438 1 1
0.176420676376286 0.176217520445355 1 1
0.200365659145876 0.200154679375714 1 1
0.193653260861246 0.193450291445034 1 1
0.235211606522809 0.234964172259431 1 1
0.213777378055248 0.213542386644198 1 1
0.183519696778409 0.183338399729158 1 1
0.193991330374917 0.193820582284304 1 1
0.226490913646164 0.226260459965498 1 1
0.194470770456081 0.194286603346655 1 1
0.243272893000093 0.243030551555708 1 1
0.186154127938652 0.185981191953597 1 1
0.146544320323494 0.146399153478503 0 0
0.176966916792777 0.176769873011052 1 1
0.189054405235385 0.188842655493721 1 1
0.256170254411083 0.255879476509277 1 1
0.169679742253036 0.169525918336142 1 1
0.192192592174118 0.192010546244713 1 1
0.158577857800333 0.158432147727195 1 1
0.207122531079456 0.206928293560258 1 1
0.226301231782512 0.226101468495329 1 1
0.149385741931666 0.149219309794966 0 0
0.185360773206576 0.185184011950437 1 1
0.19450808665503 0.194308570289435 1 1
0.213738387181575 0.21352552551691 1 1
0.188634008116924 0.18845497806527 1 1
0.257436919702713 0.257195907724189 0 0
0.198897321686628 0.19870735809082 1 1
0.242934351549176 0.242694576077462 1 1
0.20168094255718 0.201492399123021 1 1
0.185133438794861 0.184901122442868 1 1
0.17218370446341 0.172004551602958 1 1
0.19750924802401 0.197310830446395 1 1
0.203460204406799 0.203252729420333 1 1
0.22687487549548 0.226654365233837 1 1
0.186193340174635 0.185997572340999 1 1
0.171816435930458 0.171622592577748 1 1
0.190422102613158 0.190251989086726 1 1
0.183185470862875 0.183020305186339 1 1
0.183667060537803 0.183490761189443 1 1
0.248975675734616 0.248717820570687 0 0
0.201273402566797 0.20106258784699 1 1
0.192049998417564 0.191878472401352 1 1
0.216484712585859 0.216276798132282 1 1
0.217992155414434 0.217727043396809 1 1
0.165883925625761 0.165720749322107 1 1
0.15797113310776 0.157795551008493 1 1
0.214404761683335 0.21419443004091 1 1
0.192965909823108 0.192782181257875 1 1
0.195545703142715 0.195347779213675 1 1
0.184183398445157 0.184006593215649 1 1
0.167058062414289 0.166899858986298 1 1
0.183773512196603 0.183607261850717 1 1
0.214995964803419 0.2148056976573 1 1
0.196232022555242 0.196019322355784 1 1
0.224874141213206 0.224636927460669 1 1
0.184861064919101 0.184676068370784 1 1
0.197086160718912 0.196902734017499 1 1
0.205696431563349 0.205498618489178 1 1
0.194689017843798 0.194500282459556 1 1
0.163110588965607 0.162943449807008 1 1
0.212420735850364 0.212212128484011 1 1
0.165887208483571 0.165714933401618 1 1
0.271578213121322 0.271299765928042 0 0
0.175573667441341 0.175410000035438 1 1
0.217128917638718 0.21691154498404 1 1
0.168549367628675 0.168371823100133 1 1
0.191649006629677 0.191437072766715 1 1
0.226415346990955 0.226195569065727 1 1
0.18599977421273 0.185817116715135 1 1
0.242985205630252 0.242721445230955 1 1
0.263324569347328 0.263049985137738 0 0
0.212087720721113 0.211909110286514 1 1
0.212158900716805 0.211967691865854 1 1
0.227323446949867 0.227106818320603 1 1
0.233664158794556 0.233425485389258 1 1
0.184817992102934 0.184652810104326 1 1
0.230109665063049 0.229907677874726 1 1
0.173668387842856 0.173514844416917 1 1
0.212691468547893 0.212483838496834 1 1
0.186820527127042 0.186622802357729 1 1
0.229361994990992 0.229095916860582 1 1
0.198440441454562 0.198258487936349 1 1
0.155131701784561 0.154984843797523 1 1
0.193746315899409 0.193569481264114 1 1
0.19910989958503 0.198934937859265 1 1
0.216640054607941 0.216421551792056 1 1
0.197197159826248 0.196972869752999 1 1
0.187900873626547 0.187710091145155 1 1
0.174074690433087 0.173879487727936 1 1
0.184803572378649 0.184627624159544 1 1
0.213949961841265 0.213744164609561 1 1
0.192232780303522 0.192044416818265 1 1
0.22161385570679 0.221377051177937 1 1
0.247409627549298 0.247149172339508 0 0
0.222159310410557 0.22194359462774 1 1
0.182169682894093 0.181987099518155 1 1
0.210342556688642 0.210120203361507 1 1
0.212648407980858 0.212429111371536 1 1
0.202898423095205 0.202692556619869 1 1
0.226367106959171 0.226140163041086 1 1
0.190035592901928 0.189833049912974 1 1
0.21593249833802 0.215720250975175 1 1
0.182790456255667 0.182582582174141 1 1
0.186230289813675 0.186064938701171 1 1
0.171388431944784 0.171231367514313 1 1
0.194313109516831 0.194130712403418 1 1
0.159532845383346 0.15936625053667 1 1
0.201034475954542 0.200837620355731 1 1
0.224193632000088 0.223955657352627 1 1
0.201396214470217 0.201207413458134 1 1
0.161423077302907 0.161271740496606 1 1
0.221593623045548 0.221366767058872 1 1
0.19018935334769 0.190003397922877 1 1
0.173345300705174 0.173159004698219 1 1
0.185966486617366 0.185778587374227 1 1
0.213196401423581 0.212981619954316 1 1
0.219438155061249 0.219234083119259 1 1
0.173619226635852 0.173452491953772 1 1
0.208704198628858 0.208519727331404 1 1
0.200619200995472 0.200415345920047 1 1
0.186278573731832 0.18610261008899 1 1
0.192956362648588 0.192758485530244 1 1
0.178702774309809 0.178526649018368 1 1
0.238673009717062 0.238426354478377 1 1
0.215645838217809 0.215396966948796 1 1
0.255720117479029 0.255462186868263 0 0
0.199247780453558 0.199047747217679 1 1
0.161470680624443 0.16131547565177 1 1
0.190726912937182 0.190534727885223 1 1
0.20697497565724 0.206779108778845 1 1
0.19407704450458 0.193896913480607 1 1
0.187521559825785 0.187333427670045 1 1
0.230260582607886 0.230037641005846 1 1
0.201755390330515 0.20155652948162 1 1
0.178091448248367 0.177912590326814 1 1
0.226504422494387 0.226295584627182 1 1
0.191935783304994 0.191750120922017 1 1
0.213955248285015 0.21374136458415 1 1
0.160504799285921 0.160350141828775 1 1
0.197312211051718 0.197103348623067 1 1
0.23113971123678 0.230929729452151 1 1
0.201360760847771 0.201178230557977 1 1
0.209017014118062 0.208808727522699 1 1
0.212022099792415 0.211807449437503 1 1
0.187528588168104 0.187362704711383 1 1
0.17435929794182 0.174207110197238 1 1
0.202897652135605 0.20267076543836 1 1
0.194705846047826 0.194478496469717 1 1
0.201429313716033 0.201226251077108 1 1
0.176968434011374 0.176800043382876 1 1
0.195244290864049 0.195043420942308 1 1
0.200360449545823 0.200160818658254 1 1
0.22236292002434 0.222132545709587 1 1
0.154339614300648 0.154185768905831 0 0
0.194027599470096 0.193809819061716 1 1
0.210889226306737 0.210672798923249 1 1
0.220941949641267 0.220723511103669 1 1
0.198644167438817 0.198439615175025 1 1
0.220969227106355 0.22075564821871 1 1
0.18939052423031 0.189198030223017 1 1
0.217372193562125 0.217148765858042 1 1
0.192480465390957 0.192297691743943 1 1
0.210376182264121 0.210133591878336 1 1
0.201581171078043 0.201392909992573 1 1
0.238821257584668 0.23860456449792 1 1
0.211692752456877 0.211483488111204 1 1
0.203881140333019 0.203676968281513 1 1
0.242311195950746 0.242034729111047 1 1
0.204210492642328 0.204002410091679 1 1
0.211961039797916 0.211734581043031 1 1
0.215759826993221 0.215525153511174 1 1
0.190771705607771 0.190600766768915 1 1
0.174005979478689 0.17382758882316 1 1
0.211022030346225 0.210814316615896 1 1
0.209631244324669 0.209404601162375 1 1
0.218593785231869 0.218367093579779 1 1
0.190762514840693 0.190582092035373 1 1
0.221256621653131 0.221033383987425 1 1
0.207592608031813 0.207400616681297 1 1
0.240046652042451 0.239808046372988 1 1
0.203541120509484 0.203310563769813 1 1
0.201333297919253 0.20110439788069 1 1
0.183042696131032 0.182871244964077 1 1
0.147017195577922 0.146862476043212 0 0
0.207921532725761 0.207710806941073 1 1
0.216781087819402 0.21656335986194 1 1
0.216366370532366 0.216169436646195 1 1
0.185257150065056 0.185067251468067 1 1
0.193760885782031 0.193560217706654 1 1
0.205330967258034 0.20510643673916 1 1
0.206350720049108 0.206129259754297 1 1
0.174983323845896 0.174807338999238 1 1
0.196585270582117 0.196407151276759 1 1
0.230807970396858 0.230592196732715 1 1
0.194470192780644 0.194262374591921 1 1
0.203703988443969 0.203510605277235 1 1
0.211843211184864 0.21163711458712 1 1
0.237844791707196 0.23760796682198 1 1
0.176864058603835 0.176705244718001 1 1
0.219018401622706 0.218816528155875 1 1
0.203858687842732 0.203656938181724 1 1
0.222976226875278 0.222765101170505 1 1
0.164913551881082 0.164746379193997 1 1
0.209247344765942 0.20904624175598 1 1
0.215654123684242 0.215442843077864 1 1
0.227921452268201 0.227657024590847 1 1
0.233625842904722 0.233346006509786 1 1
0.209323435258024 0.209071999888658 1 1
0.19284804410556 0.192669823712972 1 1
0.166829066458232 0.166648317331779 1 1
0.206886370141761 0.206670236336368 1 1
0.166962787126798 0.166781173361867 1 1
0.191267149943809 0.191045559724418 1 1
0.184987278769501 0.184810809280122 1 1
0.204034077722506 0.203836606451407 1 1
0.201371509128724 0.201176831291867 1 1
0.19478154044722 0.194603627090073 1 1
0.239217328950046 0.238985504784241 1 1
0.212339428303842 0.212111323150554 1 1
0.212842451674811 0.212633822107064 1 1
0.194850145949615 0.194653280292279 1 1
0.153714694878533 0.153564528953372 1 1
0.148663555357933 0.148512602957541 1 1
0.167684578318564 0.167505153326224 1 1
0.186123505207141 0.185956472268766 1 1
0.175171214482074 0.17500034399974 1 1
0.20856727563563 0.208359815762606 1 1
0.214383403240687 0.21416016481776 1 1
0.230118884535225 0.229879914176471 1 1
0.199075160122253 0.198862177954954 1 1
0.168935586931715 0.168763631794258 1 1
0.1969754835888 0.19675717285081 1 1
0.184435512019414 0.184269491662168 1 1
0.191114977492601 0.190912250822299 1 1
0.22896069428237 0.228729774166516 1 1
0.195792601963815 0.195608380910706 1 1
0.222090344845125 0.221863817838784 1 1
0.239659768087518 0.239421276195465 1 1
0.209600041780435 0.209382943287567 1 1
0.154018721754072 0.153858569502308 1 1
0.210084391139389 0.209871033385674 1 1
0.198143719314215 0.197960945791848 1 1
0.180830225056138 0.180657142396814 1 1
0.207776231002625 0.20753704298256 1 1
0.212378930884029 0.212164331134192 1 1
0.205085998226298 0.20488794951858 1 1
0.19600321634046 0.195823023359436 1 1
0.217603002411225 0.217393440099134 1 1
0.208457319406164 0.2082618995936 1 1
0.194245670994214 0.194048663080577 1 1
0.216140972481482 0.215944564400348 1 1
0.209100987942803 0.208884703128367 1 1
0.158580075804066 0.158438343291331 1 1
0.201276608831737 0.201090886265434 1 1
0.20903950887359 0.208840355479139 1 1
0.204886463452006 0.20467512522757 1 1
0.198543927055327 0.198337493574174 1 1
0.195803561923992 0.195606337778735 1 1
0.18357242577506 0.183398380574012 1 1
0.179364266529824 0.179179087254453 1 1
0.183585369018958 0.183404474021347 1 1
0.219992298924095 0.219753762365026 1 1
0.195567648629229 0.195374405902338 1 1
0.153718788660098 0.153573765380835 1 1
0.190397881565598 0.190217783203375 1 1
0.201149246812027 0.200946100052873 1 1
0.249512563530047 0.249265163272077 1 1
0.220240231470613 0.219988955518755 1 1
0.201244492742918 0.201049497823364 1 1
0.17402717560343 0.173875869602389 1 1
0.180739223938964 0.180561478806312 1 1
0.231881916626644 0.231660888356152 1 1
0.153271642098792 0.153110047755295 1 1
0.222877794754382 0.222645700381666 1 1
0.208378603934078 0.208176204820683 1 1
0.224485380097727 0.224237536192117 1 1
0.180207419935106 0.180012257547962 1 1
0.198332973928528 0.198123901855304 1 1
0.216554750450748 0.216335050311604 1 1
0.239449242222587 0.239193303562192 1 1
0.190620844003573 0.190393811917845 1 1
0.175235949799768 0.175037172363611 1 1
0.191947681633124 0.191755840837674 1 1
0.239643835332579 0.239416594061223 1 1
0.211544845321653 0.211331433199591 1 1
0.182306066644779 0.182100630894191 1 1
0.193851250296828 0.193670298148474 1 1
0.212622211947219 0.212416542248225 1 1
0.17627408591096 0.176086505531597 1 1
0.17468184595883 0.174502643468526 1 1
0.1977977304574 0.197604530935568 1 1
0.164282331970503 0.164107377407392 1 1
0.159628778823127 0.159451402742848 1 1
0.194544233783009 0.194358773980614 1 1
0.210594402336441 0.210369483080046 1 1
0.186833380868716 0.186637551861842 1 1
0.23226451552318 0.232051932964484 1 1
0.234409940177881 0.234197588979018 1 1
0.195928454160897 0.195711542609037 1 1
0.210066242358901 0.209838737037668 1 1
0.222051070281375 0.221793381967648 1 1
0.184773381310776 0.184588033032219 1 1
0.176360063614464 0.176185893002826 1 1
0.187450901275552 0.187250011220289 1 1
0.177376608556037 0.177183058466279 1 1
0.152757530092642 0.152609619820546 0 0
0.211052956642513 0.210837558984011 1 1
0.190691972960795 0.190513547674598 1 1
0.242784119488661 0.242549629880957 1 1
0.21420414824542 0.213984993597468 1 1
0.223228940494022 0.223006802662491 1 1
0.187975816109073 0.187770505396918 1 1
0.211343188940063 0.211134752737281 1 1
0.152268943464709 0.15212649944774 1 1
0.152558762982303 0.152422338723828 1 1
0.222601460178079 0.222369276987241 1 1
0.187593396640786 0.187413583037566 1 1
0.206401271563647 0.20615906206192 1 1
0.180529668703205 0.180364022963213 1 1
0.171778418571944 0.171622644957964 1 1
0.22089972839818 0.220669671739721 1 1
0.184681959886515 0.184518313448637 1 1
0.200617422645023 0.200409104431377 1 1
0.204342842501162 0.204129908198191 1 1
0.222725882599755 0.222513983651395 1 1
0.16165787761089 0.161483150041002 1 1
0.152423303466677 0.152284739737109 0 0
0.161885211179507 0.161754703635591 1 1
0.268135186094966 0.267861937955913 0 0
0.264050790921536 0.263778714742693 0 0
0.165471863232275 0.165305448784227 1 1
0.217932759290448 0.217695418054191 1 1
0.217198326386483 0.216955921583043 1 1
0.178485177803348 0.178316541419603 1 1
0.253970205178735 0.253701150364994 0 0
0.20782929979891 0.207635914761338 1 1
0.19268263565086 0.192498158745145 1 1
0.198069340807688 0.197886287002291 1 1
0.179491725435475 0.179325313052246 1 1
0.203682289140516 0.203477434233417 1 1
0.187133733036443 0.186949520424469 1 1
0.217450328486184 0.21722279250566 1 1
0.211243052181612 0.211048393249663 1 1
0.186563903848934 0.186361051712259 1 1
0.188162394784559 0.18794048305017 1 1
0.165697985820863 0.165535049422845 1 1
0.194253776625781 0.19404024952567 1 1
0.20980079716628 0.209600431734706 1 1
0.219768956580455 0.219554684696694 1 1
0.199240903333995 0.199074050779562 1 1
0.219663640845194 0.219459640110132 1 1
0.173007881016182 0.172828572918898 1 1
0.174438288922096 0.174267871270285 1 1
0.206563048742372 0.206356501015611 1 1
0.223969362953511 0.223739082703288 1 1
0.211384083690069 0.211185595924731 1 1
0.205038674941488 0.204832616551618 1 1
0.180766174369247 0.180566438825484 1 1
0.178599821889002 0.178424650951501 1 1
0.199409064120658 0.199224192495863 1 1
0.177346852152109 0.177146149126963 1 1
0.193894869557689 0.193680939873371 1 1
0.225412135067521 0.225187191129229 1 1
0.162722902538342 0.162554462746354 1 1
0.226216764585224 0.225991979244242 1 1
0.187628935934192 0.187430538650173 1 1
0.189519180265454 0.189329352770859 1 1
0.184258901508509 0.184076367147094 1 1
0.233995450935117 0.233743533499595 1 1
0.19248380105544 0.192279770815271 1 1
0.198121717271873 0.197940339110163 1 1
0.197360934226987 0.197180445213536 1 1
0.215458212425838 0.215219657132219 1 1
0.193705282641943 0.19353183558101 1 1
0.22451276597404 0.224285843164077 1 1
0.172501725007352 0.172307465314292 1 1
0.194015181023077 0.193826739576676 1 1
0.226543723511857 0.226312477146018 1 1
0.212492174725172 0.212293173753529 1 1
0.172447349323301 0.172263238334739 1 1
0.166469177551494 0.166299974128228 1 1
0.256173157457716 0.255924847868637 0 0
0.216250928402598 0.216030769150761 1 1
0.193957365900486 0.193788251991519 1 1
0.191236744480595 0.191055401730003 1 1
0.209825466149168 0.209618372711587 1 1
0.222809574204732 0.222583167427195 1 1
0.210044706827027 0.209827618778043 1 1
0.186902852684486 0.186717105582035 1 1
0.18684755734796 0.186670816334852 1 1
0.206803878492814 0.206591523134874 1 1
0.195649100588455 0.195410206100735 1 1
0.178166355279675 0.177982995185583 1 1
0.183486230744386 0.183310792110357 1 1
0.225148201031222 0.2249140428335 1 1
0.162740852094392 0.162574564469567 1 1
0.210144881717299 0.209921491749628 1 1
0.233651828155874 0.23337135864693 1 1
0.208595747845371 0.208365199115646 1 1
0.155855045569857 0.155689051741826 1 1
0.164554820126635 0.164375711466808 1 1
0.170825651108878 0.170640139711319 1 1
0.190170872551851 0.190000357465503 1 1
0.202884049567025 0.202679649023694 1 1
0.173970761742813 0.17379437884182 1 1
0.200814512390066 0.200614331851937 1 1
0.221726021418076 0.22146174641773 1 1
0.226089701387471 0.225867469789383 1 1
0.216764557445256 0.2165535636927 1 1
0.196743054448907 0.19652850385792 1 1
0.244319154590982 0.244040224491155 1 1
0.19426192471935 0.194088341381591 1 1
0.204725163077025 0.204522210498396 1 1
0.239953436232911 0.23969208938299 1 1
0.188946218653348 0.188761607781142 1 1
0.169280417950816 0.169129037869207 1 1
0.212901059750232 0.212693347506856 1 1
0.17571779690177 0.175566877189207 1 1
0.212466431139871 0.212250652854617 1 1
0.184579884090142 0.184391597524151 1 1
0.182025346945421 0.181856046511018 1 1
0.232180151071718 0.231972551689114 1 1
0.20421166627989 0.204017887698083 1 1
0.218944121048594 0.218712391339978 1 1
0.228227019500108 0.227965853490446 1 1
0.213614702831353 0.213400909815945 1 1
0.180274760901107 0.180099495097182 1 1
0.161244924124433 0.161059956291201 1 1
0.185889262222845 0.18568888264283 1 1
0.22021105140047 0.219984527291763 1 1
0.14057648287103 0.140431260717761 0 0
0.211821677148865 0.211596363402749 1 1
0.195702115672287 0.195500487296392 1 1
0.170487142900469 0.170300980223163 1 1
0.179351300899634 0.179135163759176 1 1
0.194812855460588 0.194610874346021 1 1
0.226005393245683 0.225769814997843 1 1
0.212482209212004 0.212282330308814 1 1
0.223684300019804 0.223423275578836 1 1
0.184578188298838 0.184417049352299 1 1
0.190189826880889 0.190018995074338 1 1
0.230998509722945 0.230752149463087 1 1
0.185960023384267 0.185774261811377 1 1
0.190966625488282 0.190767963597956 1 1
0.200673995760677 0.200475770752307 1 1
0.23839953042875 0.238159604654978 1 1
0.204915881569247 0.204686691848265 1 1
0.22828308216723 0.227991951338908 1 1
0.239673486570815 0.239397827283616 1 1
0.177980873819998 0.177798851171884 1 1
0.178309164493272 0.178131467880739 1 1
0.189498083122266 0.18928407712791 1 1
0.186670239015907 0.186465505181898 1 1
0.186526696218604 0.186346120881638 1 1
0.18465830584685 0.184456511883627 1 1
0.166803519295418 0.1666331077414 1 1
0.20137739897407 0.201161927116048 1 1
0.185966788495975 0.185782260603183 1 1
0.229031693143052 0.228776896871785 1 1
0.194884930566063 0.194678231817094 1 1
0.191395802104973 0.191190546393038 1 1
0.215961479733405 0.215733885680656 1 1
0.18823209358147 0.188060454928032 1 1
0.202444815305853 0.202254818748374 1 1
0.192091674930757 0.191912025490404 1 1
0.200184749144438 0.199959041389868 1 1
0.200924194851461 0.200715677112408 1 1
0.128816277793375 0.128717829306976 0 0
0.206682741775215 0.20646694105048 1 1
0.215838595737584 0.215631316266236 1 1
0.199493911473086 0.19928934736099 1 1
0.225753470374235 0.225548470579789 1 1
0.172661845069367 0.172482666052617 1 1
0.241603043505967 0.241372121180909 1 1
0.181870286420862 0.181682655341173 1 1
0.180124990393603 0.179917754119269 1 1
0.175574629464202 0.175404312199216 1 1
0.215583553734949 0.21535962608144 1 1
0.189428994727143 0.189217245677191 1 1
0.209647035950427 0.209440255267993 1 1
0.193489153067094 0.193307680485685 1 1
0.166913821503132 0.166745319573747 1 1
0.159632999771383 0.159450591568389 1 1
0.168710550496588 0.168542384711206 1 1
0.262876030344394 0.262608487364313 0 0
0.191214655160152 0.191036858936468 1 1
0.182070804729971 0.181902152031117 1 1
0.199839875189398 0.199624462545245 1 1
0.187024773657938 0.186838734242661 1 1
0.207334710710842 0.207154425275135 1 1
0.209339898913758 0.209118275379846 1 1
0.177502365278515 0.177309184190825 1 1
0.184462145796797 0.18430026902473 1 1
0.194166100235456 0.193968368328705 1 1
0.182178504546383 0.182017093067588 1 1
0.178152479056527 0.17797000887213 1 1
0.195480572592641 0.195301459793173 1 1
0.189213512508809 0.189018363317968 1 1
0.127456758659668 0.127324447233738 0 0
0.179555248589722 0.179380303650294 1 1
0.21990449413966 0.21969398804518 1 1
0.226822279276148 0.226569487988292 1 1
0.17428790072634 0.174075314077056 1 1
0.226294503538934 0.226039951115732 1 1
0.210746288303397 0.210540263923263 1 1
0.231324997942596 0.231042802235543 1 1
0.138556139129222 0.138423737333303 0 0
0.179001155621312 0.178792788582039 1 1
0.207412411906323 0.207205789209029 1 1
0.213430965295538 0.213199250316417 1 1
0.215405938086732 0.215202637652745 1 1
0.187970593890524 0.187762986019607 1 1
0.162245682516374 0.162043919032269 1 1
0.16673655695305 0.166552284568272 1 1
0.197713183304758 0.197532325593212 1 1
0.183847218898086 0.183641918258522 1 1
0.196075313700668 0.195901585362741 1 1
0.19395959929854 0.193771426771663 1 1
0.259485697081311 0.259246245414189 0 0
0.206440686617549 0.206254359980062 1 1
0.16781590570725 0.167637226021949 1 1
0.242903456062813 0.242691219989704 1 1
0.230649467157908 0.23040704064324 1 1
0.203671327413369 0.203453996710254 1 1
0.183173745073976 0.182997333640761 1 1
0.146930097256862 0.14675919934131 0 0
0.209324896760643 0.209128376626508 1 1
0.176258008933342 0.176050999841231 1 1
0.172795130692247 0.172608600901067 1 1
0.171812927310228 0.171655672796098 1 1
0.210379556632042 0.210167078573631 1 1
0.174464740609317 0.174280420974641 1 1
0.189468006714007 0.189250644388937 1 1
0.199096116171675 0.19888337305567 1 1
0.18740530737752 0.187236804404128 1 1
0.216190814860987 0.215982173546454 1 1
0.192056690596978 0.191874270845044 1 1
0.225073829776034 0.2248285914951 1 1
0.206451049393313 0.206250752427765 1 1
0.206187281147105 0.205992558947152 1 1
0.184919813722119 0.184746900150411 1 1
0.233389157294433 0.233142321661664 1 1
0.176751388286347 0.176569442287083 1 1
0.224607372535406 0.224372267552436 1 1
0.230104263046398 0.229890702683361 1 1
0.208420705259592 0.208227245799452 1 1
0.171039006731058 0.170865702429647 1 1
0.221957899024117 0.221708590937634 1 1
0.218403710123702 0.218173214675622 1 1
0.22073077413511 0.220503192920059 1 1
0.166470087085612 0.166290400163779 1 1
0.194610924532435 0.194409543683182 1 1
0.201018039023711 0.200798312996371 1 1
0.181152565282141 0.180915040140021 1 1
0.18792934974731 0.187728047063925 1 1
0.231723697897382 0.231443908048059 1 1
0.221885864472516 0.221623124210819 1 1
0.187533019637779 0.18734667248385 1 1
0.219463628173414 0.219243906635968 1 1
0.248100902680973 0.247844718282373 0 0
0.197444995844007 0.197257971734896 1 1
0.222022801599592 0.221802679679044 1 1
0.212388973398628 0.212162131729625 1 1
0.178931249733563 0.178735782155255 1 1
0.240207596031772 0.239940935368255 1 1
0.221756312327469 0.221550588894957 1 1
0.200255235218895 0.200033819226819 1 1
0.191224108306939 0.191030675707733 1 1
0.188561103202369 0.188369613053145 1 1
0.172933604631536 0.172785898719219 1 1
0.165061553971843 0.164896511780892 1 1
0.238340143353406 0.23806124456471 1 1
0.18397063158149 0.183795483568532 1 1
0.179467302454027 0.179263847692511 1 1
0.174990690587793 0.174810410170414 1 1
0.181907105962714 0.181728500152211 1 1
0.232494062769254 0.232272377306975 1 1
0.165791184994927 0.165623796290413 1 1
0.206721194438493 0.206526126933205 1 1
0.232129791738487 0.23189436817989 1 1
0.246610032556785 0.246340974045279 1 1
0.224972618830935 0.224726532352746 1 1
0.183872073936707 0.183676237819863 1 1
0.208207615824936 0.20798540494722 1 1
0.140772647506769 0.140646103426208 0 0
0.24169150149516 0.241431418709875 1 1
0.240045084757333 0.239818561046279 1 1
0.188821005368621 0.188639390106776 1 1
0.176889584552847 0.176705482221713 1 1
0.224319046615119 0.224098113933051 1 1
0.22089718218334 0.220691433831037 1 1
0.216496509351805 0.216236812599882 1 1
0.209150897526877 0.208924804470873 1 1
0.209384740981832 0.209179500470789 1 1
0.185319251922208 0.185122059149209 1 1
0.149935485894431 0.149783711008684 0 0
0.211701406755751 0.211481951341556 1 1
0.193412045055508 0.193222842859073 1 1
0.176895013345619 0.176731291879367 1 1
0.241733244764162 0.241475699331728 1 1
0.178556638086844 0.178400432644306 1 1
0.166492326430092 0.166323014415061 1 1
0.166244442686903 0.166060000996328 1 1
0.15496559908189 0.154786371817396 1 1
0.186852450296017 0.186691920946454 1 1
0.222873530106154 0.222654547134648 1 1
0.250167189068315 0.249899314628738 1 1
0.242316498035218 0.242090250285489 1 1
0.216797276850983 0.216580552154357 1 1
0.238930783983896 0.238686068488142 1 1
0.213854813796887 0.213625468087946 1 1
0.165317793330713 0.165164421709912 1 1
0.202216440032874 0.202022146930782 1 1
0.203941738760022 0.203750363583984 1 1
0.181827739917069 0.181640167484451 1 1
0.187399479203404 0.187211083976501 1 1
0.214492453226032 0.214265176472278 1 1
0.196086345353815 0.195895281504917 1 1
0.170739368160024 0.170574415074913 1 1
0.246574946827202 0.246320013908288 0 1
0.205354533408213 0.20516403724844 1 1
0.17726269853713 0.177113077520662 1 1
0.208289701874952 0.208038324164796 1 1
0.174618061868788 0.174436871738582 1 1
0.231933541485846 0.2317138237796 1 1
0.216890940089185 0.216658116186372 1 1
0.196597794640922 0.196413786965308 1 1
0.204851205467982 0.204656093174423 1 1
0.201174033611777 0.200950434864533 1 1
0.198863355669639 0.198671467271082 1 1
0.197815562414801 0.197613355004432 1 1
0.231023474298177 0.230791593838461 1 1
0.16355374660108 0.163408244753406 1 1
0.247323640817751 0.247083606235836 0 0
0.173436066915781 0.173246697040444 1 1
0.221704872727104 0.22148087830058 1 1
0.204416858057335 0.204207943148874 1 1
0.165252769551161 0.165077382133297 1 1
0.152295967726096 0.152143875027271 0 0
0.177947796781474 0.177789573191203 1 1
0.180457197259396 0.180272332429496 1 1
0.204323291886572 0.204124050727764 1 1
0.204815556976762 0.204595836303651 1 1
0.216755745301272 0.216545792564925 1 1
0.225136663339051 0.224909940305506 1 1
0.201856754995045 0.2016796641363 1 1
0.198178156542934 0.197968610272255 1 1
0.199546279001302 0.199354469804823 1 1
0.196888070121304 0.196680626589006 1 1
0.182387779714694 0.182201914216011 1 1
0.196901080637572 0.196661736588115 1 1
0.198608838962589 0.198413516848311 1 1
0.186649300230803 0.186476642848096 1 1
0.177753965268148 0.177563469650013 1 1
0.20476008695189 0.204531023093949 1 1
0.226269685215445 0.22603647460656 1 1
0.159654561759184 0.159505449425669 1 1
0.20184137326204 0.201626592562085 1 1
0.169681535631749 0.169528137166242 1 1
0.232179291142417 0.231962213959042 1 1
0.210189264853527 0.209973139781596 1 1
0.201536675181725 0.201339789714454 1 1
0.223491526062503 0.223275808281235 1 1
0.226267395545624 0.226065178692397 1 1
0.202919927849495 0.202714596133481 1 1
0.187344123614351 0.187148106355011 1 1
0.231613174464311 0.231380131644543 1 1
0.211862266729667 0.211624429638044 1 1
0.208916208984241 0.208719623906411 1 1
0.166974953624153 0.166811808022274 1 1
0.146402497355397 0.14628874179517 0 0
0.218530869667061 0.21830723985395 1 1
0.244276259173749 0.244024670261954 1 1
0.166580752809672 0.166403670321885 1 1
0.197867520932742 0.19769358953444 1 1
0.178047736478489 0.177841102384211 1 1
0.202839162274884 0.202653193912876 1 1
0.242824141091508 0.242589982705156 1 1
0.204767826162848 0.204572477500085 1 1
0.170934058182859 0.170774599752668 1 1
0.146841984318085 0.146665870709949 0 0
0.22367678208605 0.223448904375732 1 1
0.21524168478613 0.215029395891338 1 1
0.265097263970665 0.264817826565273 0 0
0.173981704556316 0.173831805262476 1 1
0.16901818834968 0.168866793897534 1 1
0.186560974143086 0.186383310549381 1 1
0.23082687663423 0.230600120562733 1 1
0.248241853384051 0.247971298751858 1 1
0.211667710186241 0.21141724086515 1 1
0.168428164626212 0.168276504688589 1 1
0.219151599762232 0.218942087031392 1 1
0.22547945037821 0.225250094735043 1 1
0.205361993182684 0.205146217381515 1 1
0.228740109828757 0.22851882805023 1 1
0.240568362314237 0.240310479788362 1 1
0.173505754073932 0.173325717589758 1 1
0.208756486066539 0.208551789003173 1 1
0.198634892418518 0.198441201103101 1 1
0.192423644951099 0.192251738024513 1 1
0.190683591343597 0.190487361140334 1 1
0.227254191463908 0.227028683433698 1 1
0.21638319015596 0.216176238928994 1 1
0.210336088924478 0.210136346701267 1 1
0.191210219923049 0.191008016159787 1 1
0.195801333053664 0.195587425185774 1 1
0.187409085070865 0.187231866563444 1 1
0.206801849927464 0.206594739642904 1 1
0.251019683356128 0.250779296280758 0 0
0.224592129132149 0.224381571010905 1 1
0.161056475263432 0.16089967710818 1 1
0.229876655929675 0.229656907505866 1 1
0.211246765453983 0.211051282415908 1 1
0.208374403381571 0.208168985287856 1 1
0.194340064407457 0.194136631198277 1 1
0.197794049949477 0.197611713770072 1 1
0.255938272728455 0.25571268084141 0 0
0.190641058437539 0.190464564120141 1 1
0.203771082853592 0.203581271831108 1 1
0.171880778597973 0.171723890531202 1 1
0.180322372006919 0.180140601873508 1 1
0.23365424759993 0.233424246837234 1 1
0.197148763938348 0.196937458806928 1 1
0.198733398824176 0.198516287347758 1 1
0.222100083824638 0.221876119032133 1 1
0.228163500661761 0.227918209748885 1 1
0.228381438193029 0.228162813680706 1 1
0.190307241990179 0.190144100882438 1 1
0.206777610864084 0.206543643933253 1 1
0.209634897043206 0.209432422832973 1 1
0.169953321329682 0.169736213458434 1 1
0.183681804262139 0.183490885616868 1 1
0.196280087130637 0.196109078496049 1 1
0.205863259615249 0.205673411494182 1 1
0.218970452611536 0.218762729870436 1 1
0.202215888372261 0.202015761199256 1 1
0.209250552015914 0.209052757938864 1 1
0.20506538477406 0.204877134168302 1 1
0.201847072951357 0.201672043962782 1 1
0.164606885020801 0.1644351923339 1 1
0.186612168257513 0.186438839526144 1 1
0.200412773128252 0.200198122882997 1 1
0.161145276729117 0.16097107745079 1 1
0.191283133629722 0.191081025734837 1 1
0.198592713033307 0.198377887970389 1 1
0.17164526066581 0.171473302719003 1 1
0.215109630753142 0.214895568330684 1 1
0.198295560618355 0.198075779200047 1 1
0.185848033328663 0.185651870994696 1 1
0.180160882929155 0.179987100096272 1 1
0.20518928594237 0.205005108385661 1 1
0.19167232742751 0.191474218217876 1 1
0.164774729589813 0.164610898342062 1 1
0.209232167253806 0.209016619043214 1 1
0.173528605749079 0.173340135124339 1 1
0.204959122282894 0.204738951239703 1 1
0.166721209425319 0.166558945157468 1 1
0.218596945134577 0.218379984548532 1 1
0.176270773864145 0.176076437879791 1 1
0.165881338147139 0.165713426053528 1 1
0.227353934850618 0.227111730417853 1 1
0.24600000949406 0.245720069041105 1 1
0.192058855295184 0.191869723156651 1 1
0.217455243242026 0.217243929080023 1 1
0.201668743318021 0.201473483257953 1 1
0.196549855169541 0.196362778486983 1 1
0.165752293939753 0.165558290996959 1 1
0.233850594535195 0.23360935341595 1 1
0.181535151389899 0.181334127785656 1 1
0.180345257022079 0.180153532998306 1 1
0.203685702991341 0.203472880074753 1 1
0.22838955496052 0.228170583075948 1 1
0.240096333535188 0.239842939736279 1 1
0.160719327264719 0.160549897000437 1 1
0.229104592243324 0.228871866808597 1 1
0.185441332994518 0.185250857421648 1 1
0.213868974885911 0.213671350897688 1 1
0.205979446682781 0.205784982329447 1 1
0.229539303184615 0.229299166232473 1 1
0.204635233210157 0.204447812525116 1 1
0.20031147607078 0.200121090223051 1 1
0.171464551084621 0.171303075571995 1 1
0.178273363997831 0.178089106259638 1 1
0.218968393568165 0.218728497127942 1 1
0.194806219756038 0.194621190038872 1 1
0.184808122254342 0.18463339200274 1 1
0.218148630108746 0.217942165255031 1 1
0.185135126615111 0.184960294827082 1 1
0.210221155557179 0.210018484799346 1 1
0.183984371522694 0.183806361824293 1 1
0.21927059031748 0.219029426316719 1 1
0.21844527449328 0.218208812932136 1 1
0.184953602007153 0.184770960823573 1 1
0.232381024949163 0.232133809804842 1 1
0.171324200509662 0.171170172788903 1 1
0.198271089518264 0.198073805584578 1 1
0.175874062146717 0.175663410899232 1 1
0.208791395990292 0.208592742551963 1 1
0.229353690161559 0.229131250875138 1 1
0.190790494770453 0.190619384185169 1 1
0.197808714217924 0.197607322741751 1 1
0.188477849770893 0.18830302668395 1 1
0.175094153770378 0.174915049262773 1 1
0.194237109154731 0.194029056442531 1 1
0.185772571215039 0.185598719319202 1 1
0.182961503098229 0.182783064864571 1 1
0.238412253347838 0.238157459099151 1 1
0.18781735014182 0.187631656490259 1 1
0.167714080856466 0.167549555620805 1 1
0.182314715483891 0.18213568088706 1 1
0.220261207171489 0.220033835887105 1 1
0.224848450676714 0.224608220876672 1 1
0.212738653572639 0.212541528397463 1 1
0.187218949611824 0.187041344491436 1 1
0.207955349208015 0.207752084732012 1 1
0.188004393341758 0.187831776015203 1 1
0.185100474469529 0.184919165390684 1 1
0.208109312468379 0.207888731551578 1 1
0.205552909477144 0.205370926995815 1 1
0.164197034248718 0.16404589997187 1 1
0.221327849468494 0.221104397912107 1 1
0.224454781047778 0.224229712036419 1 1
0.183658528020343 0.183449063579378 1 1
0.181034191654014 0.180841503049049 1 1
0.208516728723305 0.20828569164582 1 1
0.204542316010323 0.204346700071346 1 1
0.193307806472294 0.193138649195682 1 1
0.215437613762745 0.215200723323907 1 1
0.202336578360121 0.202111948015799 1 1
0.18764643806314 0.187468499883053 1 1
0.214726915426062 0.214515139124629 1 1
0.193288087933727 0.193117109530787 1 1
0.172982302341999 0.172823399281622 1 1
0.198768109938531 0.198577783505356 1 1
0.187258782460969 0.187075848669122 1 1
0.213550269962802 0.213345591306432 1 1
0.161198217087976 0.161044823466877 1 1
0.228859815896266 0.228635103211283 1 1
0.19664971043217 0.196469080100357 1 1
0.163591825634044 0.163438121507835 1 1
0.194958955463644 0.194750261113915 1 1
0.172415611492218 0.172223207302139 1 1
0.186883299891114 0.186717362962274 1 1
0.194313370787182 0.194130054123007 1 1
0.188990762106366 0.188817626517786 1 1
0.222323038922747 0.222115369938798 1 1
0.199300378665146 0.199110148279078 1 1
0.191883733096706 0.191698116191961 1 1
0.21787201458712 0.217671982059817 1 1
0.212430915530528 0.212201933842705 1 1
0.15407660472528 0.15391458271308 1 1
0.182022948272957 0.18185012568667 1 1
0.187427408845378 0.187250017903779 1 1
0.201143493573957 0.200947878912838 1 1
0.201431668628247 0.201223949092922 1 1
0.174627887524514 0.174464742567015 1 1
0.201655896092874 0.201452281061548 1 1
0.155312746927953 0.155133952753448 1 1
0.213617973205228 0.213399942871552 1 1
0.197521684230342 0.1973097143991 1 1
0.203514359411093 0.203281112692308 1 1
0.209130858814851 0.208909803305942 1 1
0.21216619810914 0.211962298131862 1 1
0.1737736199656 0.173618311502365 1 1
0.20332079603733 0.203124814339589 1 1
0.189472715789182 0.189297813593435 1 1
0.186668049251487 0.186468862504122 1 1
0.206286373671931 0.206086104684356 1 1
0.198330109641344 0.198119443182059 1 1
0.171044542492574 0.170850838192151 1 1
0.171092017058523 0.170919534660555 1 1
0.209701480746764 0.209478717190291 1 1
0.209597661935069 0.209401793164992 1 1
0.216965301272135 0.216749391489718 1 1
0.190451538495285 0.190271234063205 1 1
0.215342108158302 0.215129127592175 1 1
0.209312079647069 0.20908831819606 1 1
0.211909610927014 0.211728492034631 1 1
0.228964721422026 0.228723966345277 1 1
0.191440269033026 0.191260753863659 1 1
0.205782160593432 0.205595208271113 1 1
0.238557749960545 0.238314644643698 1 1
0.188855214048192 0.188650909069988 1 1
0.173319642538226 0.173145321543702 1 1
0.193390646537536 0.193161688181771 1 1
0.188204433308478 0.188024813900464 1 1
0.181717883158972 0.181519341134963 1 1
0.189099019570867 0.18887645527431 1 1
0.214795647593295 0.214601142411481 1 1
0.185827956245883 0.185641115104347 1 1
0.201872273226814 0.201660193417961 1 1
0.160329662239298 0.160158894094671 1 1
0.219235809869647 0.219000308142116 1 1
0.181714215961096 0.181525215960004 1 1
0.1456735321036 0.14549171579992 0 0
0.217738787916387 0.217541689734789 1 1
0.212920418016251 0.212706891329202 1 1
0.170343437614452 0.170175223812861 1 1
0.242283338791137 0.242055109499241 1 1
0.234579516075014 0.23433598751651 1 1
0.227215236745948 0.226962615810901 1 1
0.188854383113725 0.188666971667204 1 1
0.17584407922707 0.17565716074712 1 1
0.263497917363548 0.263249144087777 0 0
0.22003604052525 0.219798404504571 1 1
0.177249016498469 0.177083303128253 1 1
0.203321796078513 0.203113262335149 1 1
0.21864392072152 0.218448521341945 1 1
0.196500319479193 0.196313390879777 1 1
0.225451097383835 0.225233264767718 1 1
0.199052464387219 0.198835942483263 1 1
0.170717847735267 0.170553525149965 1 1
0.245282618317463 0.245008640344523 1 1
0.165153107692925 0.164994587298089 1 1
0.227221285982243 0.227003093116319 1 1
0.167982837052949 0.167800454199575 1 1
0.234059008680118 0.233821916523083 1 1
0.19558385999181 0.195364627864184 1 1
0.198096366192246 0.197895724154117 1 1
0.199509107805274 0.199312311245942 1 1
0.198948789287958 0.198728542348293 1 1
0.203900857034132 0.203711046713712 1 1
0.172422814664488 0.172256860944554 1 1
0.226410904520055 0.22613699538778 1 1
0.222358193671732 0.222139053042818 1 1
0.209644600725497 0.20942282702493 1 1
0.173380440735429 0.173203823658461 1 1
0.181056665905206 0.180865063197591 1 1
0.194251224493437 0.194019017671609 1 1
0.185860759625212 0.18567360860279 1 1
0.189690615220281 0.189491385121715 1 1
0.189508715126796 0.189331355288239 1 1
0.226941049117148 0.226707851973184 1 1
0.161913431790811 0.161745304378243 1 1
0.188303577582544 0.188132951462667 1 1
0.259980323819937 0.259719634118978 0 0
0.207800517218619 0.207592799775206 1 1
0.236448222989185 0.236219718792943 1 1
0.195551840849346 0.195351487060868 1 1
0.221319131362555 0.22110763041793 1 1
0.203773620260574 0.203596199472458 1 1
0.212161385481488 0.211927094338363 1 1
0.26073076681446 0.260471532612526 0 0
0.170054549294443 0.169897079189156 1 1
0.203750906521132 0.203516215327487 1 1
0.156410945013351 0.156242995097095 1 1
0.230761212371633 0.23054175453625 1 1
0.212979053667255 0.212749158282441 1 1
0.188192161692377 0.188025055704639 1 1
0.222301784569764 0.22205825191945 1 1
0.204404033464491 0.20423243428993 1 1
0.170845656479324 0.1706903595622 1 1
0.19398393855213 0.193782719756724 1 1
0.220030123869384 0.219792500450531 1 1
0.154044680453649 0.153900631982586 0 0
0.185205949343659 0.185012812326137 1 1
0.199414265024005 0.199225824041223 1 1
0.210007155872203 0.209797040642382 1 1
0.187480629208921 0.187303268934059 1 1
0.185064136538605 0.184879837092366 1 1
0.248217572695741 0.24797481636765 0 0
0.189569046951525 0.189378917015155 1 1
0.176075725302277 0.175853651910374 1 1
0.192626830134023 0.192417602705724 1 1
0.213699105686894 0.21348822027037 1 1
0.234827127841255 0.234579417319962 1 1
0.146856495337848 0.146716202126564 0 0
0.189436358677203 0.189269624067857 1 1
0.177101887835491 0.176913318673512 1 1
0.169563016538848 0.16939317890467 1 1
0.191805689028755 0.191619641405218 1 1
0.208691148808352 0.208478519756611 1 1
0.22382364253363 0.223585939607718 1 1
0.180280051628568 0.180108579981272 1 1
0.226386923745799 0.22615638468407 1 1
0.203553538693201 0.20337417402397 1 1
0.185235823681381 0.185051252805696 1 1
0.204813210280513 0.204622613119257 1 1
0.208018995633822 0.207785030342912 1 1
0.21997247508171 0.219777411842178 1 1
0.173617500454821 0.173445035432303 1 1
0.173684752870818 0.173513556865183 1 1
0.21345555843005 0.213223985726064 1 1
0.197010017820585 0.196807639854204 1 1
0.207811876790225 0.207607381442743 1 1
0.205265049484656 0.205065048696732 1 1
0.197964913750818 0.197747670691005 1 1
0.216893757617293 0.21667242611485 1 1
0.19120796506471 0.191007062685547 1 1
0.189264868405529 0.189083704916151 1 1
0.174350782760085 0.174154749907681 1 1
0.198217392707598 0.19801262352297 1 1
0.192510140782601 0.192322890542449 1 1
0.255494374771616 0.255238135029986 0 0
0.226101779378817 0.225860401862053 1 1
0.223490791871871 0.223266682996223 1 1
0.210193208755459 0.209975238773239 1 1
0.177380305816969 0.177180003397969 1 1
0.199638864550506 0.199421095530327 1 1
0.214430604624997 0.214184747040541 1 1
0.220350719737166 0.22009073756071 1 1
0.213538190860021 0.213344042145002 1 1
0.22993489387846 0.229705409270031 1 1
0.221498314252914 0.221271416422502 1 1
0.202516880223701 0.202328355447625 1 1
0.202168098707018 0.201967619277253 1 1
0.243284904132628 0.243030230695496 1 1
0.212788730168615 0.212586211003953 1 1
0.186622338557939 0.186434218830569 1 1
0.215816576953575 0.215619161051205 1 1
0.174012443409853 0.173837501882304 1 1
0.195819164626663 0.195607669805691 1 1
0.224186854296539 0.223973099015541 1 1
0.214170790761982 0.213971122559709 1 1
0.200144338020621 0.199941171133892 1 1
0.168641070271301 0.168479286186435 1 1
0.186714734615278 0.186533699413704 1 1
0.204367769033183 0.204175436584263 1 1
0.186063180098339 0.185888011263145 1 1
0.201772991964762 0.20156403204859 1 1
0.226071014226268 0.22583417926933 1 1
0.179219527282437 0.179053459220145 1 1
0.223456357264598 0.223222642848942 1 1
0.200071262053215 0.199857053148574 1 1
0.186343949195781 0.186151964996906 1 1
0.181001682699752 0.180780892738724 1 1
0.240553582535995 0.240322626834099 1 1
0.186526311523815 0.186348276526367 1 1
0.193263302711432 0.193052272618194 1 1
0.148761198316138 0.14856832260509 1 1
0.168340195028409 0.168193703551879 1 1
0.195584850067798 0.195360632868664 1 1
0.218107213364995 0.217906867443814 1 1
0.18291271337323 0.182753863106905 1 1
0.186687369491237 0.186512999392531 1 1
0.190947682256736 0.190755201839883 1 1
0.229216927216051 0.22902084474164 1 1
0.196017217585805 0.195843851425423 1 1
0.189270040105521 0.189099604647408 1 1
0.222161312363736 0.221940214524131 1 1
0.227445562039416 0.227196209476895 1 1
0.186317421309959 0.186136045480942 1 1
0.208698273862404 0.208490915968387 1 1
0.205979039304983 0.205791973095293 1 1
0.200926978822266 0.200727539438507 1 1
0.222839604266922 0.222631278846721 1 1
0.192632780975268 0.19244316230834 1 1
0.171470692484864 0.171288156570726 1 1
0.23181894622959 0.231602891778733 1 1
0.18672731917566 0.186541475554667 1 1
0.220379024957451 0.220149822396054 1 1
0.186784314398374 0.186592685136831 1 1
0.220590131336386 0.220380662494028 1 1
0.199869882974946 0.199630005469131 1 1
0.188329486652445 0.188131830726874 1 1
0.173371020513442 0.173220429996508 1 1
0.198016255684459 0.197800205035431 1 1
0.137233014178284 0.137094547370146 0 0
0.224342343270885 0.224120979949602 1 1
0.162549722690998 0.162397675651497 1 1
0.178700237518222 0.178527090014703 1 1
0.180987402597291 0.180798048590642 1 1
0.220889545130449 0.220682538413457 1 1
0.195302948194476 0.195119785802187 1 1
0.180144036839115 0.179973503362632 1 1
0.175568090274304 0.175391013914621 1 1
0.154755742646638 0.154576374913936 1 1
0.203027883945893 0.202833073869853 1 1
0.258143220479561 0.25788862938195 0 0
0.176238248357279 0.176081088261346 1 1
0.21972716078224 0.219536543861098 1 1
0.21231043063887 0.212092086479039 1 1
0.201026080959667 0.200835018878362 1 1
0.183161361194263 0.182978098682119 1 1
0.198214282479339 0.198029344445952 1 1
0.196854470457046 0.196661885905794 1 1
0.182823410817968 0.182622944620996 1 1
0.206218167157707 0.205999851846749 1 1
0.199785488381221 0.199584068263703 1 1
0.204890122145512 0.204680552287941 1 1
0.170117881452377 0.169941008933831 1 1
0.174001203182256 0.173832867940737 1 1
0.211486352821595 0.211272403382491 1 1
0.206757129834038 0.206523004700918 1 1
0.226537586106026 0.226297042082344 1 1
0.216198163456696 0.215962062708777 1 1
0.185558064577126 0.185383631418787 1 1
0.218638276970717 0.218407448961493 1 1
0.203185744826717 0.202976986291569 1 1
0.199701531770743 0.199485203913168 1 1
0.177340615042064 0.177174460924546 1 1
0.190545652431493 0.190325010549092 1 1
0.187588982825125 0.187406754369224 1 1
0.198475229319237 0.198276910013541 1 1
0.179105926638262 0.178943706793314 1 1
0.175684162247058 0.175511763208642 1 1
0.160031382378038 0.159862233065516 1 1
0.18327550545374 0.183107567585272 1 1
0.158479013892841 0.158335445381687 1 1
0.20086557661461 0.200659724680621 1 1
0.189113381644516 0.188916979127643 1 1
0.188527802331269 0.188332329897423 1 1
0.218897438261649 0.218691968301641 1 1
0.240125803642291 0.239892159041943 1 1
0.248321278370979 0.24807296274012 0 0
0.221693540800959 0.221480156603844 1 1
0.172297728148281 0.172125646854977 1 1
0.195026283090856 0.194845940379423 1 1
0.214623462817724 0.214397461687926 1 1
0.217406829095138 0.217216348878863 1 1
0.224725202202829 0.224501938961089 1 1
0.183600781554527 0.183435016003792 1 1
0.217568633999565 0.21734734251796 1 1
0.146706470393996 0.146573467441602 0 0
0.206073355921463 0.205865779911551 1 1
0.192162469851513 0.191952523639453 1 1
0.172506579892594 0.172329981919134 1 1
0.219693841810238 0.219489324829281 1 1
0.231354066717847 0.231126365779336 1 1
0.2220066760282 0.221778534470607 1 1
0.210347739815477 0.210126140477841 1 1
0.174598085044597 0.174433402800978 1 1
0.219343708137211 0.219118361813345 1 1
0.187367495780202 0.187188615540883 1 1
0.199674753347146 0.199431075780932 1 1
0.198047582182858 0.197842187152927 1 1
0.179506461003711 0.179318786426065 1 1
0.171916889788836 0.171725637466032 1 1
0.234203063629207 0.233910633479479 1 1
0.195504640871762 0.195297778104751 1 1
0.189756399836472 0.189574869653075 1 1
0.231882293233596 0.231638581238154 1 1
0.177093914104195 0.176917291836159 1 1
0.20108742612318 0.200887367929943 1 1
0.176283238007642 0.176070126700581 1 1
0.184876208341819 0.184691093028214 1 1
0.194953271173136 0.194769758349923 1 1
0.173661481192892 0.173461125094962 1 1
0.1834622044982 0.183272379369265 1 1
0.219177591773142 0.218933341956716 1 1
0.210510706571215 0.210300481990558 1 1
0.199771655068232 0.199565359235615 1 1
0.190932062077601 0.190754120697587 1 1
0.156137751365812 0.155984915461919 1 1
0.191531869170678 0.191368394719455 1 1
0.200900099068317 0.200688507355314 1 1
0.196291252680762 0.196083572290133 1 1
0.211771673280542 0.211591951040952 1 1
0.188104118008744 0.187921160586075 1 1
0.194919086464511 0.194726084838923 1 1
0.187986129886041 0.187810753776184 1 1
0.193985712966302 0.193768863179246 1 1
0.208294567380135 0.208082162047557 1 1
0.21540003573841 0.215188213147276 1 1
0.162559332572921 0.162389698922383 1 1
0.180188393957131 0.180012837556104 1 1
0.215776419677788 0.215577027118951 1 1
0.137253276551254 0.137131051387387 0 0
0.236613115907007 0.236380566767863 1 1
0.212208986436363 0.212006353374888 1 1
0.241263825983076 0.241022351912176 1 1
0.181770223101056 0.181596729854517 1 1
0.208192029312211 0.207986823964828 1 1
0.216218345263541 0.216010496278296 1 1
0.185728173270797 0.185530103754895 1 1
0.265134776848984 0.264866871460812 0 0
0.175209910752216 0.175035922161389 1 1
0.251566418408841 0.251302873943177 0 0
0.218408909482784 0.218193650645602 1 1
0.211046777155646 0.210818125441506 1 1
0.170299701657857 0.170146632778571 1 1
0.179104854067625 0.178921925640608 1 1
0.171599510357109 0.171436986376883 1 1
0.193650062379556 0.193459140315893 1 1
0.143794139899821 0.143645524809524 0 0
0.172281026348543 0.172121897623448 1 1
0.204006411051489 0.203813197477667 1 1
0.198169350355153 0.197966818212628 1 1
0.187031313652455 0.186839900478946 1 1
0.202345618434903 0.202144542640534 1 1
0.180623166189278 0.180446323005917 1 1
0.204917999975594 0.204727271812111 1 1
0.194608508022206 0.194406855925786 1 1
0.152929149001404 0.152785545866168 0 0
0.199846630281972 0.199652791506823 1 1
0.189837179503383 0.189642859849728 1 1
0.156319691916969 0.15616186475176 1 1
0.228632332211338 0.228418292578708 1 1
0.242469536577246 0.242232630685569 1 1
0.193845657769329 0.193670562626138 1 1
0.151337039877363 0.151199919339679 0 0
0.206274102101005 0.2060852696034 1 1
0.171053049336552 0.170899249181894 1 1
0.227423908325832 0.227183072151445 1 1
0.178267224091496 0.178067090813184 1 1
0.157115486541459 0.156957601896635 1 1
0.183169004970403 0.182996524681359 1 1
0.182813314833859 0.18262104277505 1 1
0.206607613832999 0.206413168465801 1 1
0.16642666961086 0.166252620791586 1 1
0.19956471634253 0.199359852391728 1 1
0.241220131734105 0.240945048615989 1 1
0.199379248700333 0.19918578261954 1 1
0.181529734446862 0.181335338997547 1 1
0.174643855647244 0.174447621236925 1 1
0.208325900254752 0.208119935586347 1 1
0.218988845024174 0.218769202932085 1 1
0.214888055164006 0.214676824272248 1 1
0.19224964111727 0.192034697279885 1 1
0.187370939053863 0.187185273565619 1 1
0.20870481252775 0.20849563374342 1 1
0.166962141288677 0.166800935259665 1 1
0.210695652795854 0.210462033239993 1 1
0.177804143252333 0.177641203793143 1 1
0.189598579110912 0.189398067538182 1 1
0.256734100065325 0.256508784998974 0 0
0.173671670737212 0.173479263304954 1 1
0.213254283476529 0.213024149634675 1 1
0.170081645540845 0.169918119696889 1 1
0.203456684572404 0.203233009502355 1 1
0.204915009820308 0.204673875635491 1 1
0.20230471283695 0.202114307249572 1 1
0.194905691251536 0.194718975096887 1 1
0.22602368167289 0.22576218111238 1 1
0.174430232320906 0.17426542663835 1 1
0.194048974951911 0.193864501317253 1 1
0.201251585683288 0.20105077757067 1 1
0.229911661025801 0.229701633857345 1 1
0.225536790121064 0.225309898338651 1 1
0.163408757163768 0.163245605866406 1 1
0.221822459397552 0.221597552834986 1 1
0.158594935713015 0.158436194186885 1 1
0.200109176152981 0.199910373025379 1 1
0.184582085434377 0.184395558701877 1 1
0.186113667204732 0.185933276585923 1 1
0.194361579892022 0.194165714653484 1 1
0.235576787601806 0.235352685194626 1 1
0.198267725052744 0.198060801564246 1 1
0.224488918452783 0.224280721661238 1 1
0.231401387856247 0.231180524721541 1 1
0.216968848961085 0.216750130467741 1 1
0.197781855876103 0.197542467683986 1 1
0.192406524816969 0.192212322230375 1 1
0.198362100700436 0.19814870407865 1 1
0.186203249372637 0.186046126970198 1 1
0.196180077936834 0.195974748997286 1 1
0.211362891901299 0.211142064245147 1 1
0.202348130091172 0.202163548654967 1 1
0.201178591560189 0.200958770281377 1 1
0.208529097915061 0.208301757009849 1 1
0.174886936374747 0.174699976778801 1 1
0.201892204679928 0.201702955443898 1 1
0.219488324531634 0.219257745284997 1 1
0.184264178694164 0.184065072458713 1 1
0.179246259787046 0.179069624628105 1 1
0.205548599088237 0.205335727250296 1 1
0.216312326075872 0.216095974661205 1 1
0.200638281070734 0.200442815066122 1 1
0.180299144040542 0.180124684589254 1 1
0.177180923321929 0.176990606506989 1 1
0.226632693559056 0.226393774592557 1 1
0.192506105366535 0.192306743128733 1 1
0.197376739013382 0.197188897191578 1 1
0.210245230898199 0.210013858831604 1 1
0.2321278947933 0.23186287697529 1 1
0.17376481066985 0.17358716692873 1 1
0.23534206735655 0.235067219626501 1 1
0.225632166529887 0.225405710654975 1 1
0.180846027573919 0.180678347607004 1 1
0.230825850816168 0.230594300037832 1 1
0.205599396939211 0.205401161834992 1 1
0.195696129878604 0.195517674618488 1 1
0.181771849322064 0.181572936194869 1 1
0.180907168172775 0.180741004006227 1 1
0.171314938181587 0.171148302795887 1 1
0.212872564504968 0.212656635704896 1 1
0.194803986718891 0.194605440616963 1 1
0.203030239334026 0.202797152787561 1 1
0.17049269383052 0.170318491369837 1 1
0.200849959365918 0.200655079548886 1 1
0.169503675029162 0.169333691953087 1 1
0.243038905314818 0.242793182632043 1 1
0.179334903881957 0.179142009300634 1 1
0.201577799484943 0.20134733060362 1 1
0.226791679190929 0.226573121898678 1 1
0.232821069405956 0.232603045440082 1 1
0.175510131156521 0.175329891017891 1 1
0.168406800117142 0.16821865207619 1 1
0.22079929161503 0.220549805406057 1 1
0.172599504477968 0.17243836802627 1 1
0.204170009974782 0.203936153610394 1 1
0.247694437384053 0.247467320247385 1 1
0.20246994871309 0.202262728543289 1 1
0.222906489460888 0.222654078845725 1 1
0.18150968843972 0.181333271972574 1 1
0.197969554678049 0.197785976810817 1 1
0.201219797086024 0.2010277586898 1 1
0.224752357193962 0.224547518543661 1 1
0.208906101368391 0.208664379809934 1 1
0.192076556594144 0.191862545037837 1 1
0.197836627523272 0.197653955283352 1 1
0.188433050176895 0.18824458108781 1 1
0.180804460862889 0.180637549563365 1 1
0.204714287893483 0.20449534104118 1 1
0.158842072737223 0.15868339712222 1 1
0.174927141793564 0.174761381670019 1 1
0.193591544521585 0.193401792759833 1 1
0.228775670722956 0.228546007001695 1 1
0.186580729086367 0.186408806948339 1 1
0.210085059578981 0.209867019983861 1 1
0.178513614743828 0.178334426944552 1 1
0.168678396412671 0.168507910362856 1 1
0.201578304514202 0.201383030611746 1 1
0.179953429268528 0.179759599748078 1 1
0.154321735070088 0.154181610556291 1 1
0.199121027221982 0.198918189122167 1 1
0.209719627829451 0.20948963923647 1 1
0.178277224424512 0.178124014865738 1 1
0.174502207818443 0.174330034789478 1 1
0.1843318294666 0.184154216306915 1 1
0.170059994984895 0.169883141849018 1 1
0.18520272011761 0.184997209184091 1 1
0.191919277374888 0.191724767590428 1 1
0.245269881409908 0.245036635188834 1 1
0.253197738049675 0.25294081880593 0 0
0.18650419781356 0.186303482157749 1 1
0.21814614768882 0.217881279433895 1 1
0.22780704790936 0.227571095794306 1 1
0.203548442903362 0.203371828143694 1 1
0.224467466879662 0.224250922564791 1 1
0.259219370110805 0.258970642049426 0 0
0.218551107469096 0.218337889563725 1 1
0.198671372749951 0.198463044142753 1 1
0.199021347321742 0.198816269325018 1 1
0.189018602915452 0.188816826160861 1 1
0.21291103713773 0.21270380068803 1 1
0.225265436207485 0.225002452645413 1 1
0.179368404592434 0.179179870365454 1 1
0.212277034846105 0.212061280877953 1 1
0.166411137937981 0.166260647144691 1 1
0.198566310161457 0.198368175319461 1 1
0.222376112040373 0.222156171479648 1 1
0.153414433556611 0.153258960351387 1 1
0.189589114473548 0.189412029091611 1 1
0.194464148147944 0.194256099594206 1 1
0.164122394721784 0.163955956961304 1 1
0.214230866738645 0.214024660997173 1 1
0.207644175395989 0.207446948288218 1 1
0.165649836371559 0.165495063482588 1 1
0.197104834040865 0.196917716258477 1 1
0.204745828630971 0.204536996769494 1 1
0.214483949804923 0.214276911201734 1 1
0.178860399913616 0.178675510723679 1 1
0.235522301393295 0.235283773188289 1 1
0.17668599847729 0.176524453022267 1 1
0.226763936358722 0.226537625725969 1 1
0.196196751958495 0.19601947887766 1 1
0.230783968463046 0.230566292684884 1 1
0.22657960012329 0.22635697233114 1 1
0.190701871482046 0.190523467766894 1 1
0.188320226639135 0.188134396231028 1 1
0.175748515362385 0.175594225644634 1 1
0.163789837770843 0.163633647375667 1 1
0.231365744957992 0.231132902370956 1 1
0.21465696415163 0.214440508493453 1 1
0.183485376817142 0.183293844614527 1 1
0.221393142853214 0.221156271469429 1 1
0.208244843348233 0.208034457599419 1 1
0.204666061995698 0.204452850174246 1 1
0.19736781325699 0.197172287245877 1 1
0.198426874509399 0.198241824575062 1 1
0.176641524379876 0.176460544298457 1 1
0.196660145517805 0.19645904283028 1 1
0.189125223403501 0.188948011073704 1 1
0.194323019305977 0.194131357632231 1 1
0.182511674901796 0.182353990275487 1 1
0.225584062567037 0.225358772797524 1 1
0.204330242075349 0.204091758418284 1 1
0.21719795138855 0.216993204288756 1 1
0.167224008720403 0.167048076161349 1 1
0.246285962670907 0.246038725960197 0 1
0.214972215696854 0.214773990364837 1 1
0.219032714679443 0.218810826066158 1 1
0.193135052540331 0.19293519055833 1 1
0.216768958165075 0.216542935079598 1 1
0.217236813703704 0.217020124789557 1 1
0.238237947099723 0.238023031840588 1 1
0.208873846368156 0.208655904632288 1 1
0.2133604097118 0.213127740581918 1 1
0.228106377594912 0.227864737499929 1 1
0.219358212689598 0.219118471356206 1 1
0.197776085597179 0.197554955342454 1 1
0.198628205102727 0.198433372343695 1 1
0.187316145970506 0.187062875413245 1 1
0.195430244172739 0.195249631410956 1 1
0.196375657014795 0.196191609019592 1 1
0.189180825501363 0.188990106168689 1 1
0.183724302987865 0.183550074494336 1 1
0.232758367344407 0.232520703401537 1 1
0.225790561314514 0.225516525786442 1 1
0.187402781979904 0.187218458897347 1 1
0.200388531138077 0.200148952788713 1 1
0.217737818306262 0.217534687675762 1 1
0.227613397729871 0.227401815365223 1 1
0.222788349324182 0.222529822343559 1 1
0.190401422275884 0.190178287721575 1 1
0.18188588411711 0.181722742583127 1 1
0.238825593616072 0.238595303163475 1 1
0.197982985926386 0.19780338690054 1 1
0.209728759529852 0.209499863248269 1 1
0.194657388406226 0.194479082540232 1 1
0.183032966014374 0.182852958636171 1 1
0.224360925286297 0.224148622176081 1 1
0.20425401259741 0.204043682166237 1 1
0.177092260695874 0.176924508640502 1 1
0.189695210513705 0.189495553320637 1 1
0.215067221700054 0.214843330973284 1 1
0.185772192065214 0.185585063941337 1 1
0.222437773923123 0.222203359068349 1 1
0.217043886459366 0.216817884355247 1 1
0.235393465655214 0.23518821501322 1 1
0.204163027016339 0.203949022345443 1 1
0.179393033323645 0.179221619631015 1 1
0.194655780568314 0.19447776010109 1 1
0.197016009214985 0.196828972256835 1 1
0.211765555737473 0.211562329568845 1 1
0.205269504293487 0.205051595974776 1 1
0.180646953411785 0.180461279825063 1 1
0.176695314407864 0.176499004923601 1 1
0.230351416223935 0.230099442977799 1 1
0.219144533890961 0.218936987432977 1 1
0.188956941396572 0.188781393181257 1 1
0.191108550690599 0.190921104980819 1 1
0.223274346018952 0.223046680190924 1 1
0.200716827117133 0.200506517968438 1 1
0.172232616997204 0.172082583971582 1 1
0.197137563589381 0.196958688762048 1 1
0.17088530070014 0.170711779621533 1 1
0.210715974268327 0.21050177551426 1 1
0.16988365483811 0.169724634871582 1 1
0.228891703120929 0.228646675543518 1 1
0.214609240467626 0.214396151453835 1 1
0.196139903029546 0.195951522209369 1 1
0.189959208034142 0.189794931829624 1 1
0.247699499553864 0.247459361320686 1 1
0.206704176372632 0.20648694969995 1 1
0.167816813288344 0.167657336467004 1 1
0.182342802747923 0.182156395736659 1 1
0.192760555715502 0.192572287206608 1 1
0.190143704285934 0.189924347216151 1 1
0.217634885470934 0.217390467083073 1 1
0.216699337811237 0.216474411584717 1 1
0.207966709913916 0.207721074453173 1 1
0.184358540749083 0.184186398027207 1 1
0.194439002161482 0.194212233243049 1 1
0.213559160006322 0.213348814467375 1 1
0.165564494806272 0.165397752022804 1 1
0.191091436120947 0.190903405140467 1 1
0.220403957769323 0.220178372144421 1 1
0.175560937716967 0.17537872118981 1 1
0.151627696483951 0.151474523203979 0 0
0.225038745290501 0.224816934537616 1 1
0.233882505202244 0.233618986306864 1 1
0.191019025516309 0.190822080532423 1 1
0.185786261274501 0.185601186374849 1 1
0.217666098200925 0.217455036094806 1 1
0.155460717754263 0.15528838515951 1 1
0.15774042734658 0.157574769928331 1 1
0.188144222426948 0.187956010023752 1 1
0.221219631905524 0.220991521258045 1 1
0.205142353827948 0.204949291213482 1 1
0.193489541419173 0.193310146474186 1 1
0.216400452184912 0.216171060249132 1 1
0.20838060487217 0.208152344335847 1 1
0.200814692905983 0.200608986705453 1 1
0.13997757767285 0.139834091530489 0 0
0.224621578971438 0.224376377367423 1 1
0.201824041329642 0.201629835447267 1 1
0.220039036645094 0.219824627324936 1 1
0.18594583715078 0.185780381220534 1 1
0.191092042353128 0.190874644868484 1 1
0.193302450961218 0.193088111630838 1 1
0.22019107123688 0.219963761949471 1 1
0.202165306381775 0.20195161856113 1 1
0.148383465106247 0.148240043398078 0 0
0.171247402093248 0.171099069050627 1 1
0.178688111870908 0.178505698913565 1 1
0.20573657077974 0.205525499220561 1 1
0.182630852405421 0.182448812959502 1 1
0.214377178913442 0.214138452338947 1 1
0.187558580312532 0.187370898320031 1 1
0.190103843501309 0.189905107556604 1 1
0.153500212771165 0.153347839610928 0 0
0.216178165498226 0.215971993574651 1 1
0.179683484314077 0.179501548985011 1 1
0.171417999735683 0.171253205393898 1 1
0.187237346738334 0.187062750472021 1 1
0.175528446686503 0.175347901238113 1 1
0.169261754435485 0.169099742412125 1 1
0.178316345482025 0.178134617844417 1 1
0.18205862213169 0.18186864745715 1 1
0.134118083665269 0.133991212320674 0 0
0.19130639691164 0.191104919232668 1 1
0.185275678487693 0.185074796178467 1 1
0.240639269544166 0.240386897424065 1 1
0.188280751539963 0.188059555245747 1 1
0.195528120387637 0.195355104561687 1 1
0.210676305648821 0.21047361789366 1 1
0.211542327061945 0.21133608021381 1 1
0.227456518814712 0.227188334460339 1 1
0.16640394571696 0.166251044335437 1 1
0.159102381772842 0.158942103539204 1 1
0.199936219951793 0.199733327588413 1 1
0.198754269158785 0.198539092175956 1 1
0.219892086712365 0.219692787113311 1 1
0.205821892576938 0.205615012398906 1 1
0.209104246514873 0.208904863024225 1 1
0.250460299810504 0.250203343226824 0 0
0.234648949065129 0.23438978004106 1 1
0.209188066777682 0.208978424478383 1 1
0.233274057834798 0.233046680729863 1 1
0.215979179868681 0.215757831999083 1 1
0.189422462380768 0.189227207049556 1 1
0.210248819130084 0.210037888674338 1 1
0.195861521884337 0.195650748582783 1 1
0.198333102575982 0.198129933856156 1 1
0.226048491333325 0.225806103980229 1 1
0.180565359550354 0.180379288194094 1 1
0.182696949976151 0.182535487699968 1 1
0.167266708998471 0.167103386921655 1 1
0.191489607414256 0.191318163507663 1 1
0.188477790096557 0.18829095055823 1 1
0.193402678637641 0.193221304864775 1 1
0.220479153336142 0.220249953271085 1 1
0.215577591658948 0.215382007633496 1 1
0.186990620713705 0.186815789145176 1 1
0.185409688879211 0.185215100245364 1 1
0.188157015813926 0.187980022103026 1 1
0.231139464384236 0.230885473856182 1 1
0.216075452592281 0.215831733218439 1 1
0.179362093089768 0.17918993200099 1 1
0.203220574537824 0.203023796010099 1 1
0.197534243020794 0.197331025552842 1 1
0.211450860433751 0.211245466940826 1 1
0.179839822714258 0.179670216139446 1 1
0.174989403480487 0.174835688932899 1 1
0.187254924101123 0.187071892918824 1 1
0.208325604210017 0.208107836546121 1 1
0.170065649740041 0.169873468851246 1 1
0.222992401041347 0.222758118716662 1 1
0.203081724550307 0.2028667221276 1 1
0.234755056919701 0.234521374478519 1 1
0.170125867165722 0.169958176136036 1 1
0.173462992264245 0.173294289451373 1 1
0.216401267475819 0.216179318309972 1 1
0.165491162453974 0.165316720147627 1 1
0.208558602116793 0.208369944687921 1 1
0.202435954187926 0.202245124427652 1 1
0.217974116072368 0.217747279319191 1 1
0.23806860990469 0.237839322205715 1 1
0.159611623096213 0.159441214597884 1 1
0.175878018830172 0.17569139951062 1 1
0.199688734068161 0.19944425979941 1 1
0.19059390418983 0.19040106706978 1 1
0.224021815492159 0.223788536922632 1 1
0.203830593238449 0.203615021028441 1 1
0.189844119402178 0.1896484955635 1 1
0.184568288019152 0.184385080414788 1 1
0.22477301323479 0.224542661553267 1 1
0.210423401942891 0.210223707473654 1 1
0.224436359785067 0.224214491781993 1 1
0.172786862200308 0.172620513792437 1 1
0.190065563098426 0.189892842520561 1 1
0.208833723547172 0.208624239918891 1 1
0.178223671906475 0.178054655648088 1 1
0.194286323371862 0.194095308468087 1 1
0.208704600979842 0.20851288891489 1 1
0.222127513970475 0.221911579135123 1 1
0.229398085285078 0.229157049003785 1 1
0.235669346996456 0.235445025502458 1 1
0.22511392041623 0.224917346391417 1 1
0.210317683956013 0.210113555486224 1 1
0.194653192929403 0.194430739376102 1 1
0.180168925080619 0.179980781127461 1 1
0.163450595197738 0.163274593015355 1 1
0.232754892439201 0.23253110722973 1 1
0.184655455515469 0.184481048847809 1 1
0.216639098578114 0.216421119012971 1 1
0.210894415173381 0.210674354821916 1 1
0.170852184199861 0.17069360073329 1 1
0.215361284344711 0.21513912325353 1 1
0.20112751584688 0.200897744151576 1 1
0.233434828920474 0.233223166054819 1 1
0.170967774041666 0.170797696053338 1 1
0.17597833796571 0.175816036318369 1 1
0.247468836725767 0.247220493231615 1 1
0.183452290722062 0.183273233600546 1 1
0.184891120294832 0.184719483187834 1 1
0.206295648405199 0.206100326455947 1 1
0.204720111698264 0.204528751828865 1 1
0.230999391426387 0.23076628225925 1 1
0.166727053086023 0.166548603480151 1 1
0.223303199023012 0.223026175072158 1 1
0.245127542761968 0.244854808198813 1 1
0.166269335520094 0.16610047329724 1 1
0.210608084353355 0.210399257754739 1 1
0.229730413205136 0.229518506918683 1 1
0.239671986356871 0.239377467759025 1 1
0.205404382494177 0.205175062204296 1 1
0.222137772967607 0.221881402116489 1 1
0.215658934399915 0.215471959036745 1 1
0.190524125604056 0.190343066692324 1 1
0.227296280449718 0.227061308499017 1 1
0.195673029922056 0.195457518873375 1 1
0.178073959990325 0.177903398538505 1 1
0.185103104983507 0.184926861527809 1 1
0.189315054027932 0.189105934353963 1 1
0.175852153099235 0.175670407774219 1 1
0.220260446137482 0.220050421385564 1 1
0.206993268839952 0.206774929047579 1 1
0.200916057166272 0.200725572487431 1 1
0.16186985172114 0.161719055806922 1 1
0.183323877647721 0.183119944758481 1 1
0.19706012765538 0.196850518021939 1 1
0.208216784908803 0.207991281665917 1 1
0.1927366571246 0.192546103950798 1 1
0.191208207049586 0.191021792568261 1 1
0.218849892628514 0.218628983942202 1 1
0.212576358190756 0.212343279651463 1 1
0.162857639418554 0.162692200075258 1 1
0.193137003863743 0.192947269544743 1 1
0.212792908600778 0.212586832169666 1 1
0.175982981935292 0.175813869880113 1 1
0.181060575441799 0.18086959091226 1 1
0.213442929981828 0.213241510731733 1 1
0.203014042509466 0.202834661756235 1 1
0.246400467677718 0.246163605247034 0 0
0.217915673822442 0.217711809924324 1 1
0.204416432871174 0.204215366718335 1 1
0.199138794638449 0.198942199875421 1 1
0.223490105421876 0.223225871892745 1 1
0.214068303344784 0.213868076367473 1 1
0.191846546883473 0.19166065984753 1 1
0.232296428570824 0.232075286381759 1 1
0.22539761557205 0.22516968242604 1 1
0.173563946070804 0.17339054976986 1 1
0.168229753422549 0.16805577927089 1 1
0.198308783785931 0.198095467537887 1 1
0.215538429127993 0.215297762617521 1 1
0.20006827368974 0.199875611698487 1 1
0.18614482227173 0.185964056825558 1 1
0.159275699949777 0.159103793201572 1 1
0.193407288557344 0.193216402209622 1 1
0.243290834246174 0.243018183100202 1 1
0.176020026435717 0.175876214875651 1 1
0.189177082587496 0.188993920922878 1 1
0.221393048481688 0.221180096805255 1 1
0.201691673158344 0.201490126224704 1 1
0.202933543092594 0.202729762268464 1 1
0.205510610438814 0.205323825875667 1 1
0.204679307560687 0.204481974073571 1 1
0.232262963958217 0.232035559468102 1 1
0.171242997753031 0.17108193796997 1 1
0.224838553042844 0.224631518037759 1 1
0.198280181990641 0.198112476960864 1 1
0.190354253590484 0.190163941531991 1 1
0.162420466951767 0.162266689094173 1 1
0.173982879015652 0.17380824642237 1 1
0.204877539955302 0.204642387979648 1 1
0.172141015530439 0.171962764754342 1 1
0.1910816080299 0.190907715811362 1 1
0.187361170512752 0.187166763571794 1 1
0.220862329853907 0.220648346833264 1 1
0.204711113241475 0.204490994523759 1 1
0.22019244100791 0.219965060397852 1 1
0.178698715971748 0.178521370474741 1 1
0.247200543703489 0.246931080469832 1 1
0.196027452989092 0.195829417800527 1 1
0.216162515632047 0.215965342014905 1 1
0.202220986952655 0.201988653311514 1 1
0.218077361947978 0.217863910181493 1 1
0.193139250494735 0.192949566469294 1 1
0.162654032019456 0.162526235755351 1 1
0.167354072728408 0.167197899302553 1 1
0.211368446277593 0.211182915288815 1 1
0.211936865430841 0.211695932939623 1 1
0.226743522833349 0.226496534404612 1 1
0.198483502480603 0.198292897607042 1 1
0.175758130618188 0.175593359700298 1 1
0.21542172032716 0.215208768094215 1 1
0.16835046652092 0.168196487167683 1 1
0.217306644412854 0.217077276417183 1 1
0.225380446676048 0.225161522810122 1 1
0.201241690430602 0.201020482754604 1 1
0.207202098364094 0.206971454209945 1 1
0.204484965303603 0.204271273630741 1 1
0.217657470736626 0.217411507677332 1 1
0.184697024265887 0.184501276751558 1 1
0.199943205518202 0.1997451838837 1 1
0.213405898967075 0.213209640192729 1 1
0.202301646678101 0.202118682530797 1 1
0.233091750955866 0.23287113175263 1 1
0.202796569365088 0.202609904197127 1 1
0.18427752453058 0.184113581268685 1 1
0.183939490657737 0.183712963110852 1 1
0.235536366222348 0.235276366928279 1 1
0.184417845477428 0.184242705259646 1 1
0.208743221907094 0.208535693784212 1 1
0.224812689954469 0.224583942799051 1 1
0.193457752413807 0.193236781161071 1 1
0.211293129423764 0.211066259111795 1 1
0.157167521017325 0.157006192131482 1 1
0.207894665164036 0.207685291610054 1 1
0.226785659498432 0.226521166170826 1 1
0.209196997549496 0.208995543184594 1 1
0.188704953713213 0.188524560444024 1 1
0.249790667910861 0.24951452204142 1 1
0.213754829679561 0.213574840607339 1 1
0.21567960135718 0.215477582461709 1 1
0.206851797567753 0.206619292697482 1 1
0.177945849158696 0.177773440601581 1 1
0.231906411504449 0.231690602595512 1 1
0.228309902579668 0.228067482720317 1 1
0.231361295974129 0.23112542916945 1 1
0.2147782847625 0.21457045121052 1 1
0.198698320368614 0.198500665102181 1 1
0.181758808276833 0.181599403922731 1 1
0.185692761818487 0.185511255972483 1 1
0.262675719128323 0.262387932913501 0 0
0.189915249383952 0.189723744532724 1 1
0.195682193068992 0.195485152255581 1 1
0.188575151748263 0.188332934963663 1 1
0.193900024775062 0.193697631483788 1 1
0.22387042798845 0.223653890277518 1 1
0.235514201982594 0.235241692868584 1 1
0.237626992565071 0.237396072917401 1 1
0.185480387613994 0.18529621771841 1 1
0.195617591749931 0.195418226119366 1 1
0.201341513380309 0.201161967481495 1 1
0.22982035634293 0.229598556527077 1 1
0.217409708102945 0.217207082340235 1 1
0.170172380518262 0.170015885853026 1 1
0.22056507170805 0.220339389788368 1 1
0.187812085496082 0.187636249383284 1 1
0.239987145387763 0.239756525063818 1 1
0.196149606070395 0.195975810110673 1 1
0.199448801875405 0.199259543619972 1 1
0.194603636793927 0.194408518547147 1 1
0.202863024259205 0.202672476687004 1 1
0.235770673159117 0.235563366970042 1 1
0.206041146537073 0.205831136835934 1 1
0.166247801703446 0.166068590928362 1 1
0.159017927326639 0.158881333905087 1 1
0.182533729008114 0.182331535163933 1 1
0.176596369098153 0.176417404537087 1 1
0.158837048188873 0.158659119027069 1 1
0.169970049655879 0.169799296772965 1 1
0.21149695134879 0.211270366838266 1 1
0.192425770100968 0.192218228381186 1 1
0.221981980557274 0.221761844144716 1 1
0.179475263791875 0.179305202679086 1 1
0.184198215445733 0.184018997137739 1 1
0.226597381542799 0.226358207266004 1 1
0.193907109158256 0.193707745346288 1 1
0.237449568539738 0.237228705804427 1 1
0.234298353986319 0.234078869051289 1 1
0.185975212098493 0.185805329708582 1 1
0.221479470840406 0.221224356207713 1 1
0.239800859746103 0.239545441302823 1 1
0.221852788669761 0.221634598214875 1 1
0.214475387445846 0.214274492713061 1 1
0.231240198365514 0.230994860800744 1 1
0.185267466130683 0.185067323024152 1 1
0.148907475547635 0.148759532336388 1 1
0.176138823767344 0.175954438129631 1 1
0.218614759243399 0.218406781469832 1 1
0.196576874927441 0.19639351086457 1 1
0.191303063605543 0.191112900704206 1 1
0.198312958818303 0.198126123184911 1 1
0.213222824482955 0.212980488314346 1 1
0.164723263758113 0.164575982506251 1 1
0.186153961758553 0.185980370386174 1 1
0.177313564117759 0.177136888132829 1 1
0.182007071688226 0.181826602292608 1 1
0.201921192360986 0.201738454229564 1 1
0.196828525580624 0.196636799603232 1 1
0.22848193317752 0.228213469065591 1 1
0.201929731817981 0.201741328788733 1 1
0.210165847665572 0.209954775217038 1 1
0.171003115425417 0.170819795628532 1 1
0.194777456234352 0.194600625030492 1 1
0.157144816077842 0.156989266044918 1 1
0.207542951491734 0.207291017571337 1 1
0.194665648473444 0.194480806484759 1 1
0.171565487698287 0.171414415311272 1 1
0.183750855414796 0.183558224773733 1 1
0.192766077445395 0.192588147414334 1 1
0.178997729181304 0.178809361010658 1 1
0.201122745182337 0.200907940304939 1 1
0.252108428739381 0.251849093823038 1 1
0.175070242879272 0.174883805126137 1 1
0.22649910298041 0.226257175625755 1 1
0.163191291347372 0.163030632222131 1 1
0.204362922329271 0.204164267113304 1 1
0.176732825647597 0.176565472747439 1 1
0.166542722852182 0.166370162618012 1 1
0.164887792847029 0.164718333158831 1 1
0.154828560059102 0.154654362099824 1 1
0.174174786066342 0.173980893529249 1 1
0.20834708342359 0.208139970903364 1 1
0.205047825318929 0.204814233461492 1 1
0.181002834507027 0.180785733132977 1 1
0.231374627331796 0.231160725439814 1 1
0.205124220338992 0.20491141202779 1 1
0.174597374148705 0.174432711159977 1 1
0.173536274211537 0.173376617779333 1 1
0.200622228402232 0.200421777047078 1 1
0.215475220746425 0.215244555232074 1 1
0.222051945902575 0.221833666946394 1 1
0.259888328524502 0.259643482593544 0 0
0.18386621368864 0.183689524979349 1 1
0.21301996148791 0.212784098013696 1 1
0.191194709696544 0.190998932803935 1 1
0.201574050838769 0.201371275100098 1 1
0.199710025859419 0.199516931184155 1 1
0.191356587856003 0.191184333523306 1 1
0.239201052765942 0.23898128884887 1 1
0.210430798444933 0.210223716433741 1 1
0.200317315586929 0.200125077889576 1 1
0.165950928943039 0.165801701667825 1 1
0.215555005448839 0.215326798993096 1 1
0.189096506639102 0.188866848291163 1 1
0.198697176159493 0.198509961706747 1 1
0.215850902423749 0.215648329866334 1 1
0.183638305837803 0.18345131987696 1 1
0.208686236799589 0.208497431487324 1 1
0.209334378861119 0.209115089978771 1 1
0.180425041673897 0.180239321994898 1 1
0.177936671633553 0.177762946339318 1 1
0.19725281671079 0.196989881920665 1 1
0.178291399862136 0.178134856360494 1 1
0.225950325860615 0.225717221786338 1 1
0.200376983662002 0.200154083340344 1 1
0.186374156764281 0.186174775212494 1 1
0.166442233944982 0.166292141350292 1 1
0.212157447316676 0.211930505780092 1 1
0.166266123380377 0.166102753899151 1 1
0.191868428844906 0.191691716033298 1 1
0.173606814528225 0.173450185304397 1 1
0.178658409037783 0.178467286855099 1 1
0.226321329068514 0.226085569777478 1 1
0.192438347707023 0.192225132203425 1 1
0.20742258257028 0.207197273768187 1 1
0.209568247448366 0.209306659811872 1 1
0.209389508414428 0.209184586615202 1 1
0.212148651785702 0.211947799718714 1 1
0.208068543749604 0.207855484708645 1 1
0.21996343741648 0.219736489821464 1 1
0.208311172166858 0.208105817280034 1 1
0.179510127203157 0.179339541202034 1 1
0.162022041845916 0.161873036375989 1 1
0.21193050786006 0.211713047167047 1 1
0.165687572871096 0.165520997702813 1 1
0.227190834866475 0.226935392012463 1 1
0.221690255162241 0.221450490468143 1 1
0.196562978661198 0.196375687646945 1 1
0.200631125308479 0.200463397773073 1 1
0.228266507893307 0.228022700759216 1 1
0.225714556274847 0.225500490028891 1 1
0.196709437145408 0.196506822313759 1 1
0.171382760227238 0.17121972714007 1 1
0.180867728289582 0.18069693441449 1 1
0.230352016740263 0.230146584767553 1 1
0.211689580529288 0.211467960889089 1 1
0.23667488588536 0.236461287064744 1 1
0.212961223069598 0.212748513231964 1 1
0.159905018426636 0.159751241692097 1 1
0.174053088434961 0.173873663615636 1 1
0.184000770595066 0.183796244218715 1 1
0.225516330351301 0.225292804545506 1 1
0.217833017502018 0.217625089806185 1 1
0.198460707065298 0.198249720489562 1 1
0.205203023572375 0.20497308107445 1 1
0.190642245501864 0.190457609022319 1 1
0.210001622035163 0.209785878851377 1 1
0.22619974959134 0.225973521915371 1 1
0.200260187769575 0.200058538063345 1 1
0.200289812136957 0.20007856318857 1 1
0.170484433859965 0.170320763705096 1 1
0.198106283329031 0.197906163214126 1 1
0.138034431998334 0.137890548839195 0 0
0.237432850955594 0.237195788032523 1 1
0.205984502109554 0.20578164222176 1 1
0.201065063441234 0.200836914703049 1 1
0.249528786921936 0.24926581511493 0 0
0.228689208945409 0.228436285398897 1 1
0.187812370520674 0.187647489991864 1 1
0.203121632989739 0.202927948478154 1 1
0.198085230460894 0.197890547996273 1 1
0.174283062217144 0.174119121050397 1 1
0.213919497962487 0.213705204701231 1 1
0.179484020400795 0.179296074754113 1 1
0.19062241379621 0.190444287385326 1 1
0.189543697507659 0.189346298151152 1 1
0.207529060446019 0.20733555700654 1 1
0.191360803469602 0.191163812283355 1 1
0.17653456699779 0.176357335810603 1 1
0.233392664438028 0.233170588831499 1 1
0.222017859393022 0.221792509581529 1 1
0.204065516389362 0.203869144738249 1 1
0.19672337479054 0.196539569179998 1 1
0.205173503076778 0.204961996156829 1 1
0.199305348538776 0.199106675033886 1 1
0.222261635124156 0.22201824843145 1 1
0.147555547972457 0.147405483059108 0 0
0.228867927262637 0.228652945652448 1 1
0.184465535926518 0.184287032631353 1 1
0.191238972509208 0.191021306300431 1 1
0.193750658738397 0.193549966074188 1 1
0.221940644764092 0.221726662371259 1 1
0.183629904832523 0.183448526231173 1 1
0.204959533631332 0.204756935114927 1 1
0.26688818218103 0.266608222327802 0 0
0.175351669078903 0.175160608035108 1 1
0.234611164099939 0.234372975097289 1 1
0.218820770300723 0.218568016200736 1 1
0.194013167965979 0.193846676093983 1 1
0.192680607772695 0.192491922134248 1 1
0.193758158064199 0.193539798327804 1 1
0.196275888989812 0.196084822485534 1 1
0.227699849106274 0.227430919656748 1 1
0.206316488933765 0.206059645094285 1 1
0.204240296315607 0.204030443950535 1 1
0.205218207679946 0.204966735617404 1 1
0.194938748367826 0.194738539598116 1 1
0.246081214200898 0.245823564512788 1 1
0.178775711340402 0.178559169527812 1 1
0.187782287378926 0.187589489825292 1 1
0.214802993621119 0.214579360548183 1 1
0.210514387299927 0.210312499555992 1 1
0.204698693818337 0.204501781441158 1 1
0.188346266984281 0.188185899840414 1 1
0.187597939055959 0.187399576545975 1 1
0.195585250583616 0.195376798743211 1 1
0.23670068239078 0.236471315361924 1 1
0.161412205473407 0.161240433502449 1 1
0.227007646436967 0.22678400179015 1 1
0.243666205200963 0.243420300510076 1 1
0.188217903804099 0.188014083163914 1 1
0.163496690304004 0.163332105940926 1 1
0.200108450906255 0.199904840837291 1 1
0.208704530255359 0.208509131779396 1 1
0.218359171727779 0.218131267939749 1 1
0.190215843448655 0.190019575984793 1 1
0.194155508309471 0.193974622355511 1 1
0.203976059774206 0.203780439314633 1 1
0.218987430833322 0.218783228347644 1 1
0.210364059227454 0.210147731315121 1 1
0.17985003698817 0.179679523850176 1 1
0.170672249868778 0.170492026550641 1 1
0.263649436005654 0.263353047897885 0 0
0.225763915276923 0.225526337187206 1 1
0.149383513713211 0.149246103232038 0 0
0.223529766339246 0.223307925149919 1 1
0.212331704080453 0.212132581430475 1 1
0.265660379169524 0.265415765261718 0 0
0.165569660844275 0.16541809317952 1 1
0.161210485981244 0.161051426530504 1 1
0.213930497664034 0.213708765470658 1 1
0.204382118381466 0.204185692400248 1 1
0.224469348675709 0.224219037602808 1 1
0.190978745482167 0.190768455194152 1 1
0.243071831542256 0.242844842586369 1 1
0.219646045307079 0.219433615514391 1 1
0.242387657947666 0.242161325323892 1 1
0.224931970545239 0.224725239334184 1 1
0.207102918064526 0.206882810099303 1 1
0.209712872862258 0.209488076593171 1 1
0.241949164997006 0.241723266509738 1 1
0.179762247632499 0.179562885618817 1 1
0.170815991649132 0.17064278087362 1 1
0.203038381842359 0.202843824586362 1 1
0.171616083395999 0.171450933822474 1 1
0.21330219216482 0.213093131670696 1 1
0.166692137048805 0.166511851931412 1 1
0.198398512610107 0.198225775808548 1 1
0.199080690441389 0.198890850806945 1 1
0.230694689133109 0.23047098293016 1 1
0.209036895311382 0.208805529955692 1 1
0.211587888026866 0.211379151948688 1 1
0.215772212137816 0.215561473961945 1 1
0.229702311596622 0.229471876449186 1 1
0.204929563537498 0.204718780526772 1 1
0.189444911602727 0.18923403242543 1 1
0.194935817687345 0.194721819748901 1 1
0.18484293367542 0.184670613478095 1 1
0.189837763805059 0.189661308893498 1 1
0.202075478194785 0.201908971168513 1 1
0.205149800322362 0.204944011383591 1 1
0.205662079367007 0.20542495551382 1 1
0.194597668137899 0.194390968966443 1 1
0.185783057505274 0.185588163377239 1 1
0.205832720428916 0.205625595326154 1 1
0.191659592033737 0.191430750098885 1 1
0.184861419410919 0.184667567385906 1 1
0.186128159266268 0.185957547262583 1 1
0.172445790217979 0.172272283508239 1 1
0.181205866712007 0.181040266534159 1 1
0.254696438071715 0.25444247513287 0 0
0.209004729808251 0.20877243286015 1 1
0.187826237621452 0.187641948155799 1 1
0.181360930974019 0.181178749057401 1 1
0.229532799539789 0.229301632411005 1 1
0.212325949025793 0.21206826926316 1 1
0.205107211404291 0.204907563366919 1 1
0.155096355430831 0.154944577093733 1 1
0.196189746248632 0.195990214445176 1 1
0.210067168019978 0.209882676194273 1 1
0.208512908792502 0.208321971594447 1 1
0.243820365039209 0.243584271953639 1 1
0.211674968814304 0.211468831445947 1 1
0.187601706655849 0.187420595555787 1 1
0.157602653433767 0.157443075937106 1 1
0.181614099882281 0.181418192869762 1 1
0.171569624796936 0.171393831228781 1 1
0.22038727665081 0.220161265474277 1 1
0.215704495592466 0.215468708701153 1 1
0.238416134673349 0.238185572602563 1 1
0.201556713475125 0.201350119658321 1 1
0.249054933680799 0.248807293450802 0 0
0.218302861842826 0.218078970027329 1 1
0.18457850373342 0.184411804964752 1 1
0.22732432049703 0.227085824085069 1 1
0.201258380098999 0.201057909509071 1 1
0.204271705698611 0.20407676229196 1 1
0.207602961360865 0.207419430669565 1 1
0.1695635935938 0.169416814790415 1 1
0.251430694135059 0.251149895140627 1 1
0.236332230644945 0.236108661336415 1 1
0.17451029576003 0.174344836831298 1 1
0.250972501154255 0.2506748011593 1 1
0.21259175760232 0.212373816827355 1 1
0.220311799842479 0.220072599366578 1 1
0.199112914743524 0.198918334896013 1 1
0.188138585239591 0.187947273518382 1 1
0.22859147160831 0.228363015351579 1 1
0.196934428745431 0.196725382135386 1 1
0.159225129040919 0.159070196926794 1 1
0.181229822837986 0.181035452286669 1 1
0.187479596005353 0.18729387033121 1 1
0.217645714569105 0.217410791400921 1 1
0.216897335886736 0.216688634455308 1 1
0.197580073714485 0.197391946177203 1 1
0.250387564672058 0.250120480492825 0 0
0.244377603416147 0.244123904148624 1 1
0.194749867427008 0.194564203803873 1 1
0.187239814945895 0.187055497539183 1 1
0.189565207371251 0.189405333514738 1 1
0.178640167682697 0.178465490325923 1 1
0.159490701019044 0.159340693562686 1 1
0.184166617425421 0.183976218665459 1 1
0.155616055729983 0.155469976081657 0 0
0.226174884628263 0.22593037736401 1 1
0.190843134550496 0.190649317679233 1 1
0.194376791440742 0.194181432839976 1 1
0.247272492366063 0.247044755195303 0 0
0.207946916660429 0.207727886913036 1 1
0.245350200728651 0.245111604029621 0 0
0.218360349555869 0.218114571549426 1 1
0.186301108483238 0.186121212084608 1 1
0.180753503816104 0.180573697015533 1 1
0.215611116250746 0.215375430843696 1 1
0.186214349118954 0.186008486337346 1 1
0.211176968760969 0.210970569857222 1 1
0.216775698455968 0.216558545324472 1 1
0.153915909573505 0.153766819211131 1 1
0.167543492989832 0.167385652761244 1 1
0.196421746470424 0.196258196810198 1 1
0.195375726194464 0.195204429693682 1 1
0.198536178658031 0.198293928789016 1 1
0.204349645712964 0.204161730391491 1 1
0.209742605167726 0.209497429312811 1 1
0.216019285247665 0.215824458673521 1 1
0.195464669592778 0.195276872713323 1 1
0.24664148602768 0.246391868923221 0 0
0.192222035206959 0.192033695813884 1 1
0.201592315313086 0.201406354883819 1 1
0.224667045153083 0.224435626444341 1 1
0.191985441520064 0.191779348205647 1 1
0.198018188493367 0.197824513939462 1 1
0.202561151163674 0.202355963748539 1 1
0.183518865401605 0.183344570211724 1 1
0.194775841004205 0.194588701634864 1 1
0.198293784972556 0.198094528915254 1 1
0.188521568104991 0.188325637498575 1 1
0.230377406074915 0.230110041918749 1 1
0.195468474495495 0.195272638824067 1 1
0.1921057731107 0.191887907717468 1 1
0.200459471176014 0.200236286142912 1 1
0.211186761612513 0.210993202179621 1 1
0.178620779726979 0.178446233221292 1 1
0.229755556719308 0.229543539570919 1 1
0.192931038380166 0.192748636009594 1 1
0.188017412328501 0.187852492371903 1 1
0.160263863464939 0.160089098185142 1 1
0.164617655983215 0.164448890561173 1 1
0.23070084803458 0.230478243357323 1 1
0.205113897247403 0.204902295593303 1 1
0.193677968436702 0.193467081317837 1 1
0.169995435395888 0.169819777641323 1 1
0.17970930091849 0.179544628459573 1 1
0.228139350572925 0.22790705435545 1 1
0.224187799235088 0.223984969542094 1 1
0.2027352164458 0.202527541171031 1 1
0.17133437961744 0.17115583547008 1 1
0.173009241074891 0.172822879851553 1 1
0.203006325350323 0.202816318801997 1 1
0.179753434032053 0.179591955020808 1 1
0.215645172456981 0.215431856588718 1 1
0.221510608203521 0.221274117457049 1 1
0.20171962696502 0.201517655852657 1 1
0.195663737396018 0.1954798194298 1 1
0.220189524459053 0.219950501276525 1 1
0.250551647047332 0.2502616824991 0 0
0.204797522289837 0.204594844643497 1 1
0.207028993498864 0.20683267534092 1 1
0.191181163111502 0.19097333239743 1 1
0.192030119849164 0.191817882535702 1 1
0.218278089119423 0.218030587152954 1 1
0.21110415182977 0.210908444069599 1 1
0.167796668485544 0.167622106835598 1 1
0.196080220801414 0.195871575188114 1 1
0.204615454080033 0.20442837532843 1 1
0.172563505945238 0.172380936725086 1 1
0.230534353653813 0.23030082031701 1 1
0.229054197707027 0.228812359759859 1 1
0.185559213371673 0.185369478838195 1 1
0.224585693130412 0.224362640403306 1 1
0.225320068288587 0.225100143036187 1 1
0.178833913217389 0.178647440299399 1 1
0.256328416269456 0.25609759405382 0 0
0.202699237250474 0.202518403671314 1 1
0.251385209102706 0.251137813344355 0 0
0.217730642379298 0.217484775093621 1 1
0.159764024585034 0.159597679349593 1 1
0.191860539130877 0.191683099814442 1 1
0.235100523808818 0.234857155242227 1 1
0.210856419378733 0.210649286655341 1 1
0.18060133872928 0.180399481438531 1 1
0.195094649516986 0.194890051321906 1 1
0.181258704565701 0.181047652657382 1 1
0.166202955017762 0.166051375193261 1 1
0.192430170592143 0.19224844569797 1 1
0.175586157500687 0.175415571309614 1 1
0.193044810113488 0.192833485569043 1 1
0.178221224821621 0.178045596716056 1 1
0.187754252860263 0.187571482048401 1 1
0.20214598391918 0.201958827280714 1 1
0.181683187643166 0.181508389602532 1 1
0.149054551546569 0.148906355669702 0 0
0.196064875890648 0.195869402854054 1 1
0.199446969475332 0.199262093403448 1 1
0.199863408032365 0.199680619477199 1 1
0.200453427716123 0.200245659531034 1 1
0.194906953692786 0.194722027662496 1 1
0.185465991552401 0.185254031479179 1 1
0.165357595023052 0.165192253854456 1 1
0.171300852604652 0.17113163529646 1 1
0.165473934344422 0.165311460047036 1 1
0.206773768273253 0.206567208792427 1 1
0.154657053929195 0.154499209741903 1 1
0.217701513635452 0.217484553971202 1 1
0.200940940268786 0.20074307159372 1 1
0.178389698206132 0.178211808700388 1 1
0.202595092574772 0.202412077042781 1 1
0.195477448553061 0.195271010786809 1 1
0.217301373955725 0.217082334137299 1 1
0.234849547256566 0.234621556176039 1 1
0.214860737617893 0.21466304119789 1 1
0.200549880861786 0.200341398455926 1 1
0.171521895225312 0.171361680876651 1 1
0.20082938506331 0.200636842974269 1 1
0.164420872017045 0.16427828750769 1 1
0.181959705946306 0.181770193946496 1 1
0.228402167698206 0.228189664968461 1 1
0.162705235021229 0.162518733694544 1 1
0.157542096362397 0.157360753581416 1 1
0.164600243197202 0.164432672816183 1 1
0.181811982280899 0.181632107538512 1 1
0.228948724756372 0.228705723913871 1 1
0.190532060029764 0.190359087067985 1 1
0.17819768529327 0.178003184717039 1 1
0.191623988379628 0.191408880609635 1 1
0.201147387667768 0.200941353144815 1 1
0.185844132772128 0.18567616988586 1 1
0.217847340961763 0.217626172679061 1 1
0.217068117593362 0.216873960309229 1 1
0.156144680684578 0.155995172488066 1 1
0.206382765905475 0.206177830623957 1 1
0.207622259250983 0.207413057890059 1 1
0.184979069479335 0.184788980474415 1 1
0.201290003236677 0.20108972494979 1 1
0.205862294579679 0.205660346387902 1 1
0.200503735843483 0.20031440520244 1 1
0.213556222384242 0.213352956305382 1 1
0.19645549627309 0.196251711322181 1 1
0.180860799196492 0.180683079622808 1 1
0.223034002807487 0.222821515048267 1 1
0.210518155523899 0.210309623226885 1 1
0.213647299720285 0.21343421209114 1 1
0.226810407247007 0.226606576021554 1 1
0.187888671959923 0.187695844642957 1 1
0.196678285377519 0.196486610862153 1 1
0.20188759104403 0.201687711906775 1 1
0.179236064181838 0.17905924805985 1 1
0.183477797488693 0.183293290295267 1 1
0.194441520731269 0.194234160150841 1 1
0.198955728916951 0.198769180888714 1 1
0.194249183909823 0.194052617832005 1 1
0.193945986239748 0.193753317816769 1 1
0.192754295589448 0.192532243504436 1 1
0.230447778282596 0.230203149627281 1 1
0.254656103900558 0.254424355251569 0 0
0.229009754525481 0.228747367612249 1 1
0.187073953838714 0.186898824844948 1 1
0.169444020214994 0.169270286106375 1 1
0.202147164898534 0.201932165747633 1 1
0.19279381249156 0.192573206888292 1 1
0.197698514524707 0.197515543273049 1 1
0.187041657445195 0.186844238809149 1 1
0.25107072199179 0.250794792995411 0 0
0.168864301601044 0.168708417913873 1 1
0.168716061320382 0.168533654074387 1 1
0.152101201707223 0.151930383644368 1 0
0.145967203054667 0.145835502625451 0 0
0.180720326559207 0.18051226674528 1 1
0.207133768624518 0.206947595352276 1 1
0.209608266900253 0.20940541955175 1 1
0.180074954658824 0.179902840951038 1 1
0.242503434958674 0.242263176831529 1 1
0.184558233403084 0.184367484190431 1 1
0.189946997812167 0.189779976026334 1 1
0.171955367594564 0.171804660787853 1 1
0.183223648879869 0.183061854063074 1 1
0.197552664686008 0.197367634218101 1 1
0.186945716304294 0.186743955009817 1 1
0.201674114911593 0.201492786395471 1 1
0.199178271264441 0.198983991566216 1 1
0.206436847096739 0.206208975755132 1 1
0.21817076636679 0.217955408450792 1 1
0.229735053219132 0.229496673981918 1 1
0.188317346831971 0.188120853999887 1 1
0.179081998251117 0.178901910823911 1 1
0.193987459104095 0.193779791868356 1 1
0.188603311873013 0.188401976967198 1 1
0.195461340456549 0.195271946580291 1 1
0.203698518125661 0.203480276785882 1 1
0.203839715639516 0.203648040991101 1 1
0.219391945488782 0.219155692479561 1 1
0.191571577674777 0.191337582446461 1 1
0.174453212933602 0.174286786106762 1 1
0.190684140722195 0.19047207710691 1 1
0.19329105400604 0.193091495953798 1 1
0.174672899955959 0.174498702357669 1 1
0.169931819715236 0.169760463880403 1 1
0.196736119639924 0.196554124434832 1 1
0.211991202399437 0.211774025392667 1 1
0.21844304708083 0.21821223816001 1 1
0.215316602527448 0.215129389258692 1 1
0.205366205502154 0.205165317846818 1 1
0.200064014385047 0.19986328266953 1 1
0.208164973875851 0.207923902144592 1 1
0.197991213931508 0.197788731061362 1 1
0.192640946451212 0.192459036974271 1 1
0.237563392541734 0.23733298207458 1 1
0.202762008372321 0.202587671274702 1 1
0.234831871199009 0.234590956683579 1 1
0.22562204426234 0.225346237102999 1 1
0.182257739655313 0.182094013320465 1 1
0.210598890414676 0.210385026002436 1 1
0.175039938112754 0.174856645877871 1 1
0.215901851203035 0.215692404322296 1 1
0.219454323637285 0.219214973152702 1 1
0.175982428687735 0.175810523387747 1 1
0.194628965329834 0.19445183938204 1 1
0.189382185338337 0.18919521305179 1 1
0.211715007993382 0.211505654408156 1 1
0.232948342707473 0.232719931494339 1 1
0.228245041478142 0.228015203125219 1 1
0.14857870741096 0.148419143564307 1 1
0.264985659237371 0.264713562536309 0 0
0.195860269398243 0.195657688864822 1 1
0.196250611958459 0.196057269251299 1 1
0.203798624933039 0.203575845549752 1 1
0.205428343792743 0.205207118551309 1 1
0.236346661932028 0.236122316835391 1 1
0.197595239121572 0.197390421917033 1 1
0.200471549443569 0.200264587254394 1 1
0.231517873880318 0.231297509056966 1 1
0.225482785295712 0.225261390864609 1 1
0.183280841278736 0.183118710540635 1 1
0.184278896182711 0.184093668900789 1 1
0.198572617669472 0.198380904909368 1 1
0.191302542971989 0.191123581974515 1 1
0.225766122080445 0.225506131015537 1 1
0.155358711836573 0.155205990506124 1 1
0.209684608051483 0.209467184542537 1 1
0.1956946630282 0.195522929883093 1 1
0.197682992493738 0.197481864170014 1 1
0.213112606494477 0.212898854246826 1 1
0.184054816901601 0.18388472608145 1 1
0.198302234553035 0.198105554851961 1 1
0.21743322396928 0.217244268144507 1 1
0.196328652749001 0.19614994652501 1 1
0.189410734739042 0.189246043402937 1 1
0.209797254547028 0.209561099936358 1 1
0.157667207127346 0.157515441747031 1 1
0.211856315194671 0.211646785350061 1 1
0.198199836702224 0.198011840637248 1 1
0.206595307824451 0.206364435607537 1 1
0.223905173983447 0.22368483101802 1 1
0.216477446477323 0.216231578361176 1 1
0.214607708797697 0.214393318644576 1 1
0.149886231135004 0.149725838970106 0 0
0.174371109030745 0.174216356787964 1 1
0.194341664452046 0.194149418304066 1 1
0.197902194320836 0.197668327330741 1 1
0.139965873998915 0.139819578496976 0 0
0.221968838282692 0.221714989423269 1 1
0.192370391571883 0.192152425420907 1 1
0.169095787573304 0.168938946559392 1 1
0.190043596576256 0.189866375448283 1 1
0.201484628817481 0.20129380901127 1 1
0.196094263142536 0.195897627677625 1 1
0.202726855415993 0.202480519979569 1 1
0.19244542259106 0.192249760671935 1 1
0.214230672768312 0.213987200976365 1 1
0.201181344418002 0.200984060800174 1 1
0.191274791904822 0.191087135535921 1 1
0.18956542592021 0.189394725271633 1 1
0.223337463670169 0.223106215545411 1 1
0.175334646292501 0.175151160122211 1 1
0.23018113771141 0.229918449970449 1 1
0.229436014932706 0.22920574478194 1 1
0.179222049825515 0.179040616149395 1 1
0.172420256603309 0.17226513840154 1 1
0.225810104429671 0.22561107894947 1 1
0.171700754964514 0.171537480259186 1 1
0.171071878728786 0.170900618185733 1 1
0.192742686196779 0.192533568169822 1 1
0.194199316556711 0.194004017669576 1 1
0.20536958096997 0.205157964805526 1 1
0.177125736280409 0.176925709947488 1 1
0.234628107341273 0.234364676782773 1 1
0.216078840826247 0.215846828968576 1 1
0.206209478990273 0.205998237060337 1 1
0.175899746053798 0.17574046181713 1 1
0.189822950710553 0.189627921422729 1 1
0.209742647379221 0.209545574184752 1 1
0.179622990325783 0.179454685453234 1 1
0.195358045392475 0.195141933588418 1 1
0.192327358269579 0.192141797518982 1 1
0.190884855774643 0.190681231578059 1 1
0.17365171218044 0.173473594499514 1 1
0.204762059058295 0.204542957326465 1 1
0.199100234965549 0.198893878358428 1 1
0.177016809378786 0.176831601598014 1 1
0.183215569925217 0.183034380314269 1 1
0.198143178558492 0.197950840114507 1 1
0.197431304595396 0.197240591422972 1 1
0.236386918653229 0.236147553106586 1 1
0.210566905137662 0.210340136281956 1 1
0.175297191766034 0.175132654043524 1 1
0.212956386299962 0.212767557404017 1 1
0.198259704537376 0.198063322219688 1 1
0.13343490873651 0.133297775545123 0 0
0.201024110039662 0.200828355888225 1 1
0.192793235005924 0.19261275036638 1 1
0.197699461087417 0.197481845793092 1 1
0.204602161164688 0.20440942698169 1 1
0.209795301509247 0.209580041460364 1 1
0.157939694370945 0.157759114032415 1 1
0.223513395000378 0.223287896230197 1 1
0.219209386269793 0.218991759626475 1 1
0.2307989245722 0.230560212774962 1 1
0.184680211465146 0.184468393267296 1 1
0.183695404929916 0.18349822384903 1 1
0.206108077867562 0.205914966975697 1 1
0.206922279253637 0.206725001559642 1 1
0.230691147630166 0.230449865990544 1 1
0.200306972233729 0.200076850087999 1 1
0.204372796483645 0.204151138547255 1 1
0.206122941303255 0.205904249005858 1 1
0.213394540198511 0.213149001019306 1 1
0.175068555720969 0.174907559555667 1 1
0.232807974812166 0.232576476505576 1 1
0.141465158067113 0.141316840765662 1 1
0.207254587729561 0.207052578833442 1 1
0.181302790256049 0.181123818749138 1 1
0.168617592288337 0.168453869914906 1 1
0.215277508019928 0.215040966965364 1 1
0.196981430519202 0.196795008807135 1 1
0.171239877260335 0.171059234154765 1 1
0.213914191012673 0.213718442125403 1 1
0.166846483247471 0.166665021911569 1 1
0.206667453594355 0.206471883450559 1 1
0.231065843892473 0.230817862930569 1 1
0.209953390374777 0.209770863869834 1 1
0.209000007077832 0.208789065977008 1 1
0.20262846222672 0.202450087887288 1 1
0.184687132080045 0.184503531035199 1 1
0.189043104031262 0.188851484261965 1 1
0.19748229225098 0.197277491330576 1 1
0.195225048756089 0.195040773750196 1 1
0.202915860214547 0.202702151250618 1 1
0.182774028670328 0.182576615488584 1 1
0.198549785333439 0.198355830547871 1 1
0.192204500051574 0.191999999581969 1 1
0.155869125392321 0.155711258778801 1 1
0.209345977826688 0.209147767344219 1 1
0.179227369399673 0.179042528845153 1 1
0.194564217318679 0.194369087416324 1 1
0.210089149217057 0.209871888750183 1 1
0.224287135775281 0.224047279849289 1 1
0.218180903390801 0.217959886462251 1 1
0.195024427103349 0.194843504672384 1 1
0.204488971774826 0.204285206579771 1 1
0.201217422372585 0.201006472826049 1 1
0.21832333398508 0.218120063742661 1 1
0.2114057145034 0.211218403204887 1 1
0.171645052002907 0.171463041931608 1 1
0.200094461784412 0.199906882861834 1 1
0.159629717668115 0.159476677311819 1 1
0.180821382586362 0.18064788243019 1 1
0.206898064214953 0.206658448972657 1 1
0.202239324109674 0.202034015548845 1 1
0.189527931688675 0.189346165943417 1 1
0.224842426830281 0.224650471280091 1 1
0.211371001422527 0.211177213756739 1 1
0.206709821148364 0.206517429462591 1 1
0.188039545058871 0.18786216509767 1 1
0.249338190321959 0.249083732646808 0 0
0.174651929062827 0.174475923997166 1 1
0.219578904779631 0.219375288828771 1 1
0.196244387039484 0.196062657945687 1 1
0.194630426518806 0.19441381685547 1 1
0.20823993051289 0.208052515639723 1 1
0.181172430057981 0.181004291424844 1 1
0.235686216754232 0.235422788837912 1 1
0.216919194540781 0.216711896786818 1 1
0.194735733654792 0.194556449248284 1 1
0.173338887179707 0.173150317998699 1 1
0.220806380854758 0.220597915718531 1 1
0.206294671030848 0.206102196502517 1 1
0.209022666035335 0.208813822675114 1 1
0.18792488526409 0.187748510123205 1 1
0.170653226303192 0.170454108409421 1 1
0.227724161746078 0.227481847184997 1 1
0.198828281896168 0.198646201131786 1 1
0.200363060238677 0.200181670507649 1 1
0.202834818789825 0.202620958060408 1 1
0.198140244278707 0.19794035809766 1 1
0.193927995915243 0.193735562649925 1 1
0.180127015284819 0.179952008063359 1 1
0.181648573498771 0.181458173704546 1 1
0.225063326922715 0.224853505372942 1 1
0.214111430212634 0.213912404522381 1 1
0.199685926418941 0.199494997767521 1 1
0.217574371010068 0.217347269362301 1 1
0.228678140141008 0.228455555584712 1 1
0.186921662988223 0.18672019563746 1 1
0.208511846854453 0.208309409343424 1 1
0.205685704774945 0.205483578069045 1 1
0.227569672286089 0.227333217266804 1 1
0.248188563992146 0.24796265222817 0 0
0.224609261745989 0.224385268497198 1 1
0.177610218376054 0.177417261066846 1 1
0.179403219666288 0.179222067740259 1 1
0.212862042225195 0.212664736015706 1 1
0.243490468772809 0.243233461047643 1 1
0.192332539879819 0.192165879791816 1 1
0.222514898315231 0.22228578098763 1 1
0.184462485546008 0.184277500286557 1 1
0.226593214873866 0.226369613986753 1 1
0.195679774490064 0.195468976499771 1 1
0.230375929491991 0.230145725177307 1 1
0.217837839285085 0.217611020093528 1 1
0.196364171207495 0.196156848361842 1 1
0.164522978141853 0.164345335920608 1 1
0.220195892892169 0.219961438787854 1 1
0.189208674315889 0.189014144980952 1 1
0.207226446080095 0.207000212439706 1 1
0.206252013591054 0.206070887089862 1 1
0.195674524765713 0.195477652414875 1 1
0.192406470150406 0.192229446217104 1 1
0.223818700498716 0.223605298633099 1 1
0.209225886656716 0.209030808692137 1 1
0.188826878051807 0.188624925993613 1 1
0.225564119584581 0.225331972090415 1 1
0.233325786121915 0.23306650112806 1 1
0.188387793938053 0.188193598587672 1 1
0.208807591411681 0.208595001537222 1 1
0.21346557674198 0.213221089398803 1 1
0.182927572261246 0.182738996753839 1 1
0.203489346855521 0.203258248330451 1 1
0.207454502002999 0.207256015677909 1 1
0.177074339328694 0.176899937539027 1 1
0.195829383860257 0.195613753789699 1 1
0.229402218680523 0.229189274518598 1 1
0.186808335140145 0.186609395102735 1 1
0.223237847195995 0.223016771063934 1 1
0.23046760422847 0.230244502943884 1 1
0.192606062385241 0.192416826114574 1 1
0.269889113470586 0.269635550063312 0 0
0.225726787813564 0.225493332583138 1 1
0.200727496854687 0.200518390129651 1 1
0.203765418950067 0.203576904687322 1 1
0.169992899131581 0.169812858871324 1 1
0.213401162982141 0.213178807625726 1 1
0.203754358699944 0.203567236578552 1 1
0.23219487612638 0.231957386476357 1 1
0.218704641260468 0.218509730348683 1 1
0.232751756145501 0.232551015253925 1 1
0.23140060235949 0.231136428682797 1 1
0.225570874398507 0.225347069219914 1 1
0.184266671493414 0.184071357580415 1 1
0.206294369648988 0.20608860689833 1 1
0.130261463733945 0.130114685094934 0 0
0.213608893374388 0.213400874833498 1 1
0.188646247111533 0.188460302409221 1 1
0.173145784551535 0.17298859227998 1 1
0.176962044913389 0.17676920048547 1 1
0.201601296688802 0.201401356436039 1 1
0.176689045328262 0.176506487563254 1 1
0.219648769364591 0.219418009478222 1 1
0.234568313180812 0.234318552693066 1 1
0.174456256273594 0.174241604939107 1 1
0.217467218451639 0.217256697428355 1 1
0.185608411176252 0.185425966241694 1 1
0.19738239928208 0.197186635493109 1 1
0.1233415619783 0.123222297681433 0 0
0.18308946536443 0.182888636712914 1 1
0.196236080170524 0.196039628810897 1 1
0.21057763912837 0.21035740971133 1 1
0.171632646338879 0.171464291565739 1 1
0.16428123876006 0.164123187635216 1 1
0.169016705437344 0.168832605602978 1 1
0.181263522306122 0.181102411970406 1 1
0.21606712421081 0.215835316799756 1 1
0.232248448217945 0.231968628092235 1 1
0.181036493243627 0.180849555856435 1 1
0.178040830002512 0.177880423145863 1 1
0.171653819910151 0.171480138414648 1 1
0.204252406472393 0.204050380595318 1 1
0.211176408742577 0.210957229670974 1 1
0.228810797257141 0.228605642660585 1 1
0.230065803291136 0.229809866113497 1 1
0.17989414575584 0.179723575906574 1 1
0.18840166679062 0.188215810264278 1 1
0.156074835414527 0.155914685686921 1 1
0.231341389431981 0.231103061893248 1 1
0.236508297312598 0.236260652305031 1 1
0.211632324938885 0.211429868909956 1 1
0.219464702980005 0.219258385927782 1 1
0.19848418656871 0.198238328601439 1 1
0.222897563403139 0.222662748898445 1 1
0.195997062534134 0.195819178363871 1 1
0.184705711757551 0.184519163120234 1 1
0.176567965903207 0.17639518990257 1 1
0.174886144134843 0.17469612975263 1 1
0.258622325850476 0.258385194072919 0 0
0.188835564151829 0.188652329183448 1 1
0.210203500213505 0.209981649155893 1 1
0.206175664714935 0.205989734065619 1 1
0.210865241621145 0.210647376157019 1 1
0.215249178919328 0.215034517411957 1 1
0.19247100556905 0.192266831753004 1 1
0.150619295018817 0.1504721372256 0 0
0.234709733328048 0.234464665066828 1 1
0.178746531984502 0.178590469692774 1 1
0.200039738935339 0.199841026573074 1 1
0.225084839505766 0.224846988352821 1 1
0.223663811390767 0.223416638503063 1 1
0.204654717027063 0.204459447836806 1 1
0.206328710301337 0.206114792924271 1 1
0.198745191603092 0.198543717530047 1 1
0.174780118145796 0.174597448798488 1 1
0.184298708926786 0.184097790942928 1 1
0.211724445156616 0.211536373788276 1 1
0.207927971773854 0.207716944988204 1 1
0.205694886237575 0.2054768025915 1 1
0.180414467564793 0.180206579582728 1 1
0.169190495978884 0.169030835628779 1 1
0.216958960299686 0.216740540599281 1 1
0.199121038114045 0.198918691003022 1 1
0.22417701873789 0.223969549146408 1 1
0.160462498598729 0.160306066001017 1 1
0.163443078114882 0.163289454498222 1 1
0.207553004273893 0.20735718457135 1 1
0.226931617190192 0.226680302757051 1 1
0.201940517278564 0.201751167432616 1 1
0.20448845827735 0.204310325780419 1 1
0.228793654333306 0.228569692262682 1 1
0.158959407022864 0.158814855087724 1 1
0.164220803094335 0.164043829154585 1 1
0.196409563748285 0.19618243014106 1 1
0.216584460056142 0.21635639615041 1 1
0.209423240724086 0.209212174955252 1 1
0.189397372915888 0.189212283973109 1 1
0.174365619709677 0.174205045174037 1 1
0.194580105298601 0.194385965712611 1 1
0.184355500523799 0.184151349403692 1 1
0.215838365699221 0.215612276554331 1 1
0.196780339072559 0.196577579096756 1 1
0.178654915617423 0.178492178241131 1 1
0.195318185383483 0.195143827788987 1 1
0.201910716993009 0.201702228719326 1 1
0.241887299059045 0.24166004403436 1 1
0.205189166208149 0.204959506538126 1 1
0.190076118837649 0.18986774485246 1 1
0.188943812182045 0.188763305852234 1 1
0.190218444740985 0.190012727767608 1 1
0.193442718104036 0.193234856532466 1 1
0.196514049841227 0.196304521385681 1 1
0.220891268804256 0.220693133555461 1 1
0.160286360834238 0.160117913477936 1 1
0.213642631984586 0.213426070654048 1 1
0.184873714204389 0.184671698586052 1 1
0.210576100895087 0.210362665463878 1 1
0.176711103751922 0.176542426542913 1 1
0.183922613988393 0.183742684832311 1 1
0.174502466237149 0.174341163046372 1 1
0.213011128564722 0.212786738701576 1 1
0.176494115643448 0.176338853209577 1 1
0.16188663425818 0.161719993060407 1 1
0.171975074694558 0.17179927294678 1 1
0.20086348669151 0.200648352398277 1 1
0.210375355474265 0.210158964742374 1 1
0.194806881145814 0.19461858474269 1 1
0.209813538713694 0.209612436488803 1 1
0.156759644460413 0.156605326748436 1 1
0.196843675266853 0.196623344308025 1 1
0.196039565445748 0.195813206508994 1 1
0.195344992647337 0.195138400337578 1 1
0.20351727982056 0.203320481155042 1 1
0.220819929833118 0.220587543302536 1 1
0.194413143384638 0.194221666007387 1 1
0.198724924138315 0.198517956878285 1 1
0.194152004677992 0.193954335012063 1 1
0.178674913927238 0.178493307270526 1 1
0.160681066212807 0.160547163862448 1 1
0.213577102484783 0.213333537060212 1 1
0.154491274145174 0.154334971667824 0 0
0.247194441070217 0.246961347334172 1 1
0.197602068253304 0.197402974750492 1 1
0.17966561032092 0.179474520954472 1 1
0.186755800377494 0.18655384631887 1 1
0.186287409802978 0.186091589734288 1 1
0.187521850295079 0.187331533410669 1 1
0.1846729703674 0.18449194283359 1 1
0.247224093852936 0.24699999302595 0 0
0.193073485651958 0.192884734348642 1 1
0.225941809626355 0.225724230525751 1 1
0.184330047855697 0.1841579338601 1 1
0.220613051294305 0.220394935067853 1 1
0.213301768101913 0.213068769392103 1 1
0.201073864448524 0.200873458149491 1 1
0.193517593147791 0.193347498956853 1 1
0.237028632663208 0.236796103233442 1 1
0.199252313878919 0.199049380628309 1 1
0.168744922947713 0.168579644015809 1 1
0.181154129374058 0.180975014270314 1 1
0.183117400243924 0.182910451244252 1 1
0.207176780523405 0.206971241086431 1 1
0.246758041205807 0.246513293945307 0 0
0.189694831595656 0.189485147860754 1 1
0.188622261186806 0.188425266933997 1 1
0.215718011794818 0.2155186040983 1 1
0.224655099221515 0.224422774191735 1 1
0.174375052164585 0.174203823900308 1 1
0.180180237395116 0.180021630788564 1 1
0.163157311203501 0.16301302401218 1 1
0.203686707355237 0.203484597356428 1 1
0.180327877913775 0.180135927293852 1 1
0.184003764389216 0.183834603779795 1 1
0.230214292393529 0.229960057759576 1 1
0.192232435468518 0.192040363369728 1 1
0.194821810846833 0.19462511551834 1 1
0.256684693686293 0.25643397879774 0 0
0.24096510511861 0.24072918538032 1 1
0.201788625491608 0.201594848186937 1 1
0.217113275085037 0.216919140693023 1 1
0.168001123430064 0.167853581045158 1 1
0.209046725318846 0.208843904696069 1 1
0.169895116420745 0.169704106968385 1 1
0.1858584960008 0.185667576233872 1 1
0.191600582205708 0.191396934643187 1 1
0.227332400586307 0.227121868144978 1 1
0.191678443685633 0.19148175690594 1 1
0.178644950114578 0.178454811438793 1 1
0.178140855616603 0.177940313817023 1 1
0.242852085321987 0.242603432387861 1 1
0.181641574786685 0.181428593120581 1 1
0.181633241523468 0.181453628280333 1 1
0.219718877669751 0.219512016448238 1 1
0.240047534226039 0.239794610986232 1 1
0.197202667031375 0.197015428521825 1 1
0.202299383979079 0.202115173350562 1 1
0.20719522185285 0.206975186941307 1 1
0.186336394514217 0.18615688633287 1 1
0.170276858327862 0.170107478689621 1 1
0.191355066464673 0.191162363903978 1 1
0.187814005723079 0.18762614044173 1 1
0.181006269123019 0.180825982653956 1 1
0.18002827449501 0.179856451800998 1 1
0.163686838099962 0.163550502362055 1 1
0.171526236385978 0.171327392651725 1 1
0.212552618926807 0.2123434004815 1 1
0.177540780580621 0.177373801035758 1 1
0.206902257376979 0.206706193529326 1 1
0.212237466796496 0.212038273666376 1 1
0.188403914848825 0.188222607246869 1 1
0.18429913976049 0.184090658021971 1 1
0.20446194816678 0.204273517300085 1 1
0.18307188354551 0.182869318669491 1 1
0.206947648151784 0.206748841183663 1 1
0.204953226970275 0.204732490293444 1 1
0.167078085811319 0.166924442572254 1 1
0.214580295084695 0.214373234840599 1 1
0.20234319063331 0.202139717142391 1 1
0.225861216304547 0.22562804891674 1 1
0.197653967965933 0.197469518514382 1 1
0.22462477948036 0.224388468534267 1 1
0.220435709745235 0.220222597715835 1 1
0.194452500219993 0.194229133226626 1 1
0.211605848787042 0.21138304950187 1 1
0.181935420982405 0.18175492970444 1 1
0.199413427934062 0.199220285680661 1 1
0.198604360315957 0.198387058523158 1 1
0.20834027208874 0.208152540884138 1 1
0.204220433018739 0.204027787013455 1 1
0.213105181895479 0.212889074713137 1 1
0.194183498479614 0.194000430353165 1 1
0.209864873921799 0.209661290179863 1 1
0.22009837277937 0.219876103532615 1 1
0.160120238598333 0.159965782314368 1 1
0.188308747164401 0.188104850780999 1 1
0.205573712734697 0.205384901970343 1 1
0.21784551227893 0.217615741878282 1 1
0.195771073944357 0.195560869377108 1 1
0.22905819297116 0.228784635482972 1 1
0.198605697000754 0.198397799471563 1 1
0.226516169821529 0.226296789121368 1 1
0.226109572124453 0.225898982997172 1 1
0.218047463632904 0.217834542255542 1 1
0.211216223287193 0.211010146126493 1 1
0.175670504464476 0.175506328605586 1 1
0.192159017442412 0.191966656273559 1 1
0.229173361091395 0.228946832015885 1 1
0.211231488230627 0.210991328572201 1 1
0.206930967024383 0.206714588570814 1 1
0.190964613749159 0.190770911757526 1 1
0.17592073121407 0.175749480843682 1 1
0.153058130385226 0.152906895015734 1 1
0.168776278119467 0.168606018863469 1 1
0.210100310389213 0.209890086175254 1 1
0.201398135143003 0.20117949711417 1 1
0.198437186968466 0.198263576393066 1 1
0.172717338663648 0.172545702820788 1 1
0.18623319841645 0.186060021314246 1 1
0.21652278204614 0.216293750566369 1 1
0.178188323277305 0.178005713248875 1 1
0.173912498503251 0.173762798008791 1 1
0.229604069365828 0.229386298961512 1 1
0.205261771656968 0.205071032706029 1 1
0.201793158633633 0.201602780160852 1 1
0.189094277743424 0.188917345235021 1 1
0.200004673999567 0.19982503672599 1 1
0.202770236844045 0.202583450533332 1 1
0.218734469172408 0.21853015948302 1 1
0.215437992957545 0.215224606114914 1 1
0.218490796413893 0.218276275685451 1 1
0.231393974592922 0.231179319920624 1 1
0.207002577894141 0.206813186218467 1 1
0.245866354803232 0.245607517104873 1 1
0.192843308361759 0.192671183819706 1 1
0.216813095362675 0.216608386969571 1 1
0.232404965991194 0.23216289298421 1 1
0.196335003601001 0.196159475423359 1 1
0.210899731837999 0.210666342654529 1 1
0.197096407538832 0.196901193764852 1 1
0.197003805387728 0.196804120393531 1 1
0.269922161277137 0.269647355963896 0 0
0.216229058507861 0.216011315679992 1 1
0.196315139822179 0.196115027736113 1 1
0.183325214074121 0.183137763388513 1 1
0.251218800469655 0.250978827524687 0 0
0.157290230152448 0.157109754847885 1 1
0.222514868201877 0.222300483049063 1 1
0.217986409270267 0.217750691340566 1 1
0.179043710073102 0.178868469839507 1 1
0.211072249947595 0.210861448140766 1 1
0.201329670110454 0.201119409484867 1 1
0.187264059124493 0.187054970562636 1 1
0.214454060569268 0.214244265096279 1 1
0.182577657870101 0.182386398614957 1 1
0.193434960397998 0.193242513465134 1 1
0.214660519466597 0.214439481258405 1 1
0.212543510935698 0.212337140978777 1 1
0.229280862270406 0.229058409760204 1 1
0.181804315304935 0.181597089586873 1 1
0.184632069258612 0.184448568544452 1 1
0.196762311518392 0.196561625128155 1 1
0.217585290906018 0.217386375730866 1 1
0.166612702205883 0.166424461151863 1 1
0.185386059505384 0.185198981486153 1 1
0.209637840074466 0.209418798266123 1 1
0.186331524485775 0.186136868319109 1 1
0.191418899154769 0.19124403692011 1 1
0.2197656599634 0.219541936551588 1 1
0.215281112351141 0.215050570370192 1 1
0.207787060611772 0.207574323638947 1 1
0.197191527226514 0.196991068993616 1 1
0.223402965823008 0.223192090438521 1 1
0.185556490164376 0.185367209983601 1 1
0.199093334061449 0.198898792646018 1 1
0.201312925235933 0.201122987231851 1 1
0.187536409869137 0.187304767652073 1 1
0.214471081185836 0.214282322958979 1 1
0.171877953545189 0.171721758431437 1 1
0.175238580867443 0.175043982912819 1 1
0.206983609024793 0.206767212953769 1 1
0.224176857318864 0.223956362292459 1 1
0.234544905512584 0.234319450628553 1 1
0.234186215834229 0.233926797371011 1 1
0.183848394149311 0.183677700773374 1 1
0.263206392922316 0.262950464637371 0 0
0.202382024972929 0.202166697217602 1 1
0.169191514802561 0.169009273992763 1 1
0.197607454726099 0.197405301100813 1 1
0.242874049826935 0.242640051293732 1 1
0.198272892333279 0.198062432815025 1 1
0.230712825200415 0.230468413877839 1 1
0.150361180246807 0.150216454160631 1 1
0.220726625086957 0.22050665113234 1 1
0.150129304543309 0.149973227332296 0 0
0.193879161736604 0.193703801557533 1 1
0.214997929074399 0.214773122583248 1 1
0.208501564553441 0.208304873768262 1 1
0.18253005018835 0.182362213238499 1 1
0.181063120420537 0.180885261249813 1 1
0.19389025389947 0.193715137657173 1 1
0.184093056147036 0.183900166919484 1 1
0.212899421265683 0.212700436936727 1 1
0.183138147511691 0.182964924806646 1 1
0.255525895522488 0.255250630635764 1 1
0.197511748995521 0.197322986889962 1 1
0.18374920590096 0.183569898731991 1 1
0.227200359635107 0.226972054089667 1 1
0.205652100716296 0.205435857942459 1 1
0.204099692216254 0.203884147633775 1 1
0.214326822795688 0.214101885193689 1 1
0.235777212488923 0.235532567281244 1 1
0.178636621930685 0.178461637284398 1 1
0.185931582971483 0.185760034538344 1 1
0.251758550031678 0.251471963425789 0 0
0.18441416936428 0.184209255828213 1 1
0.176598433134866 0.176440740453894 1 1
0.191670725286939 0.191443737948939 1 1
0.185927966634436 0.185742743050789 1 1
0.196662254032634 0.196465253686851 1 1
0.195340922633618 0.19514794138085 1 1
0.213996362444772 0.21376769820606 1 1
0.202228979747288 0.202027042955102 1 1
0.206522687173378 0.206300030115538 1 1
0.170268841566058 0.170082563897157 1 1
0.19249976313361 0.192293168718856 1 1
0.210843430513792 0.210619245410439 1 1
0.184391928143195 0.184211654553925 1 1
0.203853222884649 0.203646689758364 1 1
0.199162377076513 0.198929992821305 1 1
0.191432520903062 0.19125457541067 1 1
0.166543887204072 0.166368649635556 1 1
0.218438255477161 0.218196744637076 1 1
0.194006499365092 0.193795121732967 1 1
0.212992780395223 0.212796105453371 1 1
0.219917544883328 0.219691111915132 1 1
0.210026392331352 0.209842624246012 1 1
0.199996930964583 0.19980140920144 1 1
0.248745794083057 0.248491373533033 0 0
0.227208221316018 0.226982127088714 1 1
0.169659662376064 0.169503709736752 1 1
0.176853631495322 0.176681245265661 1 1
0.163820895782974 0.163666859876849 1 1
0.172234129299672 0.172033157470579 1 1
0.161525698787767 0.161381394073078 1 1
0.195629576390038 0.195450534889594 1 1
0.174679116357002 0.174517562942583 1 1
0.189630987355407 0.189457757869775 1 1
0.222919523869896 0.222677493509473 1 1
0.202625435829796 0.202413524990679 1 1
0.248720077319291 0.248461008166778 0 0
0.234814362516638 0.234534775805073 1 1
0.204052924683667 0.20381751872582 1 1
0.20329974266201 0.203087381314396 1 1
0.200277419192957 0.200058352921373 1 1
0.153213640994756 0.15304940228998 1 1
0.203595922435234 0.203408874988725 1 1
0.22446810472722 0.224249954082141 1 1
0.218391680591664 0.21817017990372 1 1
0.2166983689029 0.216471810321981 1 1
0.184620844701772 0.184442318987234 1 1
0.25616198008329 0.255902562123445 0 0
0.199069214482416 0.198866610849103 1 1
0.252081172908257 0.251820726723818 1 1
0.199029429829863 0.198819029753843 1 1
0.175577440796432 0.175372915488312 1 1
0.16631884557204 0.166160038052083 1 1
0.209736765350645 0.20952755217143 1 1
0.214596236193816 0.214368594260162 1 1
0.181311477864269 0.181138697789072 1 1
0.19479942970951 0.19460607603175 1 1
0.248323646590271 0.248059838816092 0 0
0.185896794132787 0.185710475620364 1 1
0.164638601668025 0.164469760111851 1 1
0.196351157457862 0.196138476175195 1 1
0.199727607936535 0.199546387396312 1 1
0.166404606044265 0.166210468296645 1 1
0.166626223004582 0.16643427626483 1 1
0.177325061033313 0.177135637906717 1 1
0.196400295898036 0.196235313376005 1 1
0.205697752100805 0.205486757574954 1 1
0.20896605650892 0.208754567300499 1 1
0.190105368288853 0.189923814200831 1 1
0.213453334039236 0.213231944334586 1 1
0.175165156022816 0.174985604478778 1 1
0.189936035692774 0.189749619636092 1 1
0.177245476270752 0.177060817781834 1 1
0.184488175187659 0.184300907451465 1 1
0.186256107652564 0.186053200064812 1 1
0.173544551248373 0.173368643094715 1 1
0.201107517913393 0.20092013101061 1 1
0.197949955919431 0.197763044247189 1 1
0.216957979690473 0.216754798300139 1 1
0.201548100790921 0.201326934128957 1 1
0.186113312505986 0.185946482345035 1 1
0.211745690101772 0.211519471209787 1 1
0.237025807890515 0.236763820890214 1 1
0.239355791774927 0.239137979613465 1 1
0.178915876717845 0.178741004428787 1 1
0.20084821177212 0.200643414509204 1 1
0.190352460296977 0.190163055984235 1 1
0.208370001039014 0.208135632173824 1 1
0.16886204152157 0.168708193013612 1 1
0.203637032161967 0.203417492068326 1 1
0.18565355331348 0.185448034730222 1 1
0.203049903163557 0.202864764239602 1 1
0.211751202641961 0.211533006602801 1 1
0.201955824742274 0.201770357410404 1 1
0.20247267881252 0.20225992964749 1 1
0.213279878152467 0.213067992734702 1 1
0.162518962960687 0.162349480046501 1 1
0.208228933678899 0.208021840867384 1 1
0.202381646265451 0.202185461495641 1 1
0.212486448196748 0.212255754693416 1 1
0.257730306946211 0.257456359059681 0 0
0.202559747691912 0.202343301075535 1 1
0.201807496837255 0.201607892947773 1 1
0.212295166697117 0.212099202069939 1 1
0.20121580560223 0.201002949488673 1 1
0.18202648786027 0.181828286970693 1 1
0.207512398132103 0.207308317090107 1 1
0.197282189892601 0.197089001410858 1 1
0.20274903486994 0.202549504988987 1 1
0.175361349156734 0.175180836230778 1 1
0.203594408479671 0.20337815514915 1 1
0.223944625464248 0.223712068711539 1 1
0.171512709236417 0.17133016275631 1 1
0.242175622037961 0.241925119866081 1 1
0.183305717283485 0.183134939609383 1 1
0.18633889941753 0.186160364519247 1 1
0.225702612589232 0.225475570900198 1 1
0.174883038635919 0.174712678034486 1 1
0.196092975080944 0.19588528435149 1 1
0.201796032160745 0.201603352856959 1 1
0.219915802045847 0.219691239534262 1 1
0.225827548599962 0.225595033535769 1 1
0.194480007255498 0.194293657690901 1 1
0.22191177876492 0.221702391416968 1 1
0.171563787641195 0.171356662078643 1 1
0.211009556573099 0.210789480584324 1 1
0.20168802820194 0.201482821610389 1 1
0.168246143134813 0.16808864287822 1 1
0.175156957225084 0.174955446638907 1 1
0.185173678937539 0.184965465281751 1 1
0.164734304210072 0.164573377726092 1 1
0.230000486325219 0.229788023507812 1 1
0.1810240820982 0.180857807642958 1 1
0.240002226330808 0.239774282722886 1 1
0.181922497446951 0.181725513785801 1 1
0.187737331916189 0.187523825700655 1 1
0.196616329070283 0.196414305227362 1 1
0.216531110418433 0.216267319038364 1 1
0.152754756483376 0.152598072105991 0 0
0.232706836981441 0.232496893152848 1 1
0.196066993330232 0.195884720440085 1 1
0.230408222920043 0.230151909404012 1 1
0.168468792861052 0.168295518025555 1 1
0.178418708866878 0.178235628487924 1 1
0.175080850521636 0.17488804325153 1 1
0.157372189585131 0.15720837485326 1 1
0.198480776419224 0.198294395675872 1 1
0.171868528372596 0.171701979921343 1 1
0.182156735348663 0.181955171356598 1 1
0.200851992835272 0.200664685003687 1 1
0.210272698891677 0.210063811255572 1 1
0.2512646537978 0.251020562395527 0 0
0.12980929762581 0.129662794641145 0 0
0.192009377314565 0.191812025657156 1 1
0.181353768037595 0.181168176555593 1 1
0.188439491198018 0.18824323330601 1 1
0.141850923377129 0.141713661141848 0 0
0.148771627691181 0.148618633126422 0 0
0.20649695863734 0.206283804302888 1 1
0.227074445381159 0.226860228074852 1 1
0.21584771844072 0.215575860807216 1 1
0.193225991107577 0.193038918543868 1 1
0.180784236471974 0.180594612669379 1 1
0.206406938133205 0.206198757274994 1 1
0.181495973184404 0.181307597769515 1 1
0.180461452845998 0.180279757916297 1 1
0.210120212651477 0.209905063667497 1 1
0.178243291745734 0.178078770070682 1 1
0.166975181151072 0.166811188527484 1 1
0.190675051819552 0.190447511218809 1 1
0.228182241780062 0.227980425353664 1 1
0.20271449256889 0.202531929832004 1 1
0.190165299442407 0.189967636041795 1 1
0.206257743720389 0.206016721859444 1 1
0.206105129660338 0.205906304630353 1 1
0.218528103726555 0.218304106676738 1 1
0.19328848589108 0.193085306850617 1 1
0.208964194785228 0.208748368104158 1 1
0.221639002711526 0.221418550862605 1 1
0.213630885708543 0.213418562620582 1 1
0.20687620085839 0.206667366647033 1 1
0.233674000265408 0.233411044941578 1 1
0.238285283223016 0.238000202044429 1 1
0.178234046279013 0.178058521057519 1 1
0.186001613708885 0.185798776257611 1 1
0.194155533770333 0.193975939572855 1 1
0.221077721360203 0.220844098268037 1 1
0.250804367185109 0.250563783259186 0 0
0.182602379163247 0.182428709722627 1 1
0.159908982904536 0.159765065978325 1 1
0.203760601726772 0.203578269268536 1 1
0.205628240565337 0.205419635158774 1 1
0.226086029508674 0.225853488112286 1 1
0.217335677660787 0.21711357663496 1 1
0.214798658290322 0.214571748699625 1 1
0.190789794851966 0.190605391300128 1 1
0.209955987787056 0.209736708436665 1 1
0.221088450605714 0.220877816194146 1 1
0.191304695080317 0.191118284456246 1 1
0.242201519350353 0.241947289020677 1 1
0.221098635999604 0.220883968207582 1 1
0.202091162846681 0.201902676320266 1 1
0.1624388068761 0.162278084214471 1 1
0.194689533850293 0.194507779853233 1 1
0.168767812963189 0.168595852450109 1 1
0.222192966907018 0.221950973390067 1 1
0.226029939592209 0.22580586608941 1 1
0.221290811944796 0.221072218983901 1 1
0.245353289091926 0.245091461382255 1 1
0.221997503331905 0.221783130002819 1 1
0.189089312077909 0.188881661733542 1 1
0.190873302315378 0.190685462340089 1 1
0.19597946785457 0.195762285461627 1 1
0.2099436800019 0.209722387634214 1 1
0.187582706254037 0.187394499269642 1 1
0.195522263058581 0.195295994097608 1 1
0.191261764118379 0.191044581139675 1 1
0.201772484594245 0.201589472276052 1 1
0.196064941208824 0.195889180943727 1 1
0.18614066990476 0.185973434131095 1 1
0.193970233101649 0.193773479728324 1 1
0.229476668267727 0.229263643544952 1 1
0.202611901437905 0.202408826001817 1 1
0.212370777409231 0.212127402385769 1 1
0.204115951523031 0.203923494512133 1 1
0.219682982792742 0.219438781378016 1 1
0.172747486549816 0.172573244383523 1 1
0.236573029286449 0.236313461255513 1 1
0.215308965057313 0.215084094018543 1 1
0.204771694998303 0.204533460916955 1 1
0.2250399281911 0.224834144240096 1 1
0.213876251868147 0.213672261292946 1 1
0.20773288314669 0.207540153037157 1 1
0.174727271457934 0.174541560665633 1 1
0.206035471751656 0.205759831957985 1 1
0.205676156441437 0.205477902907506 1 1
0.191833602262713 0.191650840140522 1 1
0.210544393357757 0.210342622832127 1 1
0.198931631910207 0.198709236564783 1 1
0.20440014757399 0.204198913081989 1 1
0.197922672718014 0.197736698039024 1 1
0.20298397387615 0.202792121778241 1 1
0.178670222783029 0.17849666127064 1 1
0.219655852272616 0.219449918766811 1 1
0.191448784038329 0.191259924230881 1 1
0.221751973001644 0.221525091079211 1 1
0.225611773616223 0.22540235518852 1 1
0.211556350244321 0.211321283022264 1 1
0.175339478314947 0.17515843587958 1 1
0.190871700179688 0.190663731008197 1 1
0.195843885468608 0.195642476624719 1 1
0.186086435926634 0.185914395357105 1 1
0.155784523108797 0.15561350218688 1 1
0.174086151240621 0.173915121208498 1 1
0.230987437481622 0.230735107462792 1 1
0.214848939325468 0.214633857108724 1 1
0.206769136592904 0.206554931007434 1 1
0.192815577726523 0.192619677583294 1 1
0.185790023987486 0.185563022183034 1 1
0.197815269548752 0.197604809307953 1 1
0.188904584304697 0.188711706754917 1 1
0.21673756192443 0.216539603347258 1 1
0.191174573517706 0.190978647824588 1 1
0.221277202492339 0.221070741085704 1 1
0.183623363521903 0.183447559482196 1 1
0.22075817457008 0.220522576392494 1 1
0.194638125906799 0.194447682245947 1 1
0.207996111719077 0.207789650019155 1 1
0.214525839712739 0.214283683514288 1 1
0.237311731211716 0.237081469458169 1 1
0.223749578833257 0.223525939652386 1 1
0.196313282260505 0.196104268109458 1 1
0.20199468324059 0.201791167135567 1 1
0.179029606004042 0.178846773899707 1 1
0.189056633844162 0.188849689620754 1 1
0.197026952887263 0.196836340498123 1 1
0.177786666761759 0.177624742579751 1 1
0.206598801272339 0.206403184828547 1 1
0.147324817472441 0.147158172300762 0 0
0.194589522878853 0.194383613798064 1 1
0.198183809572864 0.197999720138384 1 1
0.224661334616069 0.224417316495981 1 1
0.198964894195295 0.198789588363235 1 1
0.198011102335982 0.197806270050016 1 1
0.201708208575427 0.201509467453624 1 1
0.212080106144487 0.21187780412885 1 1
0.209142764402028 0.208871090508652 1 1
0.194447275627004 0.194269198547472 1 1
0.139511826600115 0.139379629736209 0 0
0.183879791430765 0.183697885744128 1 1
0.233583310446622 0.233361393938859 1 1
0.175411250314914 0.175232330686249 1 1
0.181440661435728 0.181256762203375 1 1
0.185295917593947 0.185118233905585 1 1
0.200251090965558 0.200063318354241 1 1
0.216001198998527 0.215781786982561 1 1
0.192244458072991 0.192051046930819 1 1
0.188761541071237 0.188580394995335 1 1
0.217263700275455 0.217044129528687 1 1
0.210407443254859 0.210210429998794 1 1
0.185421810611429 0.185217985869566 1 1
0.253715492148354 0.253441802457684 0 0
0.22624746407549 0.226045050253426 1 1
0.228775674517738 0.228559406456429 1 1
0.210937832421427 0.210720735309104 1 1
0.186375282979842 0.18618537889359 1 1
0.225081943035805 0.224852630287898 1 1
0.199843373038683 0.199656806641927 1 1
0.174634431226558 0.174471781556701 1 1
0.187194876126373 0.186998256755702 1 1
0.165785257504766 0.165587464610884 1 1
0.183034522426165 0.182853050900716 1 1
0.181757912939594 0.181595054468492 1 1
0.209187343695345 0.208991197016454 1 1
0.180108563350074 0.17991869397721 1 1
0.214447865067925 0.214255464851101 1 1
0.205542295919778 0.205348929393965 1 1
0.182230902073414 0.182069977075059 1 1
0.204386720155787 0.204179684799346 1 1
0.192373504833354 0.192179608617717 1 1
0.21651315786002 0.2162852492365 1 1
0.18645436231429 0.186261527012775 1 1
0.215767950602299 0.215570406784997 1 1
0.210892597554292 0.210693682605694 1 1
0.205950846244039 0.205757848325449 1 1
0.184379109900609 0.184194750352976 1 1
0.220463406504574 0.220250198016968 1 1
0.222427047155975 0.222220572500216 1 1
0.188679949772385 0.188476317354099 1 1
0.195538794053141 0.195328937017654 1 1
0.22746461606172 0.227242941363803 1 1
0.188128359055511 0.187951050154318 1 1
0.205602437877364 0.205384169146625 1 1
0.180623362655632 0.180402820026694 1 1
0.178866486204002 0.178680729326773 1 1
0.200985724398297 0.20078612588992 1 1
0.193466268271131 0.193277339043968 1 1
0.18776715592228 0.187591307009724 1 1
0.198611655225499 0.198396133222522 1 1
0.190107024481914 0.189934211624841 1 1
0.221686104598579 0.221462343896591 1 1
0.222681730894813 0.222454202664745 1 1
0.256684185890711 0.256416408776211 0 0
0.237323360861972 0.237060187172341 1 1
0.21466664848105 0.214460180549326 1 1
0.216398288499062 0.216190864978068 1 1
0.211287490587385 0.211058636456123 1 1
0.235362950770967 0.235139003993691 1 1
0.159981972112931 0.159812233124581 1 1
0.160801563281397 0.160634738291596 1 1
0.21430295209967 0.214093617407039 1 1
0.222050485817463 0.221803550235336 1 1
0.209321794579454 0.209127229929307 1 1
0.203461096597128 0.203266872538261 1 1
0.206962879609625 0.206759931325275 1 1
0.194259538517926 0.194031743005529 1 1
0.17364811774021 0.173481256343821 1 1
0.171264234876084 0.171106442537877 1 1
0.239191958238122 0.238959660332999 1 1
0.189214859731784 0.189035913069455 1 1
0.18991516309587 0.189731283052248 1 1
0.181164399450154 0.180979478900315 1 1
0.193007832921434 0.192813438252115 1 1
0.21804073591714 0.217822269907335 1 1
0.225765974253235 0.225530046961201 1 1
0.194039194427334 0.193825086531954 1 1
0.184936494701888 0.184766310801387 1 1
0.183331532677451 0.183131392342353 1 1
0.215294251861213 0.215066945343321 1 1
0.230876279510025 0.230615954425909 1 1
0.227108230973395 0.226847695024374 1 1
0.176331290661592 0.176149687511732 1 1
0.179098177047696 0.178913226398538 1 1
0.196695333631543 0.196507626552016 1 1
0.21456050185924 0.214364965022479 1 1
0.190393519701713 0.190217490829785 1 1
0.16106164031949 0.160919701893772 1 1
0.164032204812847 0.163873206557174 1 1
0.167626114581118 0.167484167425858 1 1
0.190627981192808 0.190437176112084 1 1
0.235622422481175 0.235375351765244 1 1
0.211996353289447 0.211809894555789 1 1
0.179932031455252 0.179755682054195 1 1
0.193995363250182 0.193787712818497 1 1
0.198056525362929 0.19784548974981 1 1
0.208290953443079 0.208088300270906 1 1
0.180843068525978 0.180658117739857 1 1
0.17213155033861 0.171948900719068 1 1
0.167119094420514 0.16694591969411 1 1
0.18214555215926 0.181957292502057 1 1
0.200820482591934 0.200629095399538 1 1
0.20211551829681 0.201914091151308 1 1
0.186492975069688 0.186312655643574 1 1
0.186105811059324 0.185889323052929 1 1
0.183691703269518 0.183492477776364 1 1
0.192353460427957 0.192156392363595 1 1
0.200539972001901 0.200335054940585 1 1
0.178806916354209 0.178620628735086 1 1
0.174845957651737 0.174682573922837 1 1
0.181155691232477 0.180989891972246 1 1
0.16707343719412 0.166875110576913 1 1
0.178485685178447 0.178318720035816 1 1
0.212873403085905 0.212681992891668 1 1
0.231943275790299 0.231729832185284 1 1
0.243278286923579 0.243041803769125 1 1
0.189576523451275 0.189381991129002 1 1
0.245085934805997 0.24483865943006 1 1
0.222050727090606 0.221817133775905 1 1
0.187656547582019 0.187472933824089 1 1
0.198555173375595 0.198347497371758 1 1
0.173739338667853 0.173558294834535 1 1
0.241712318993617 0.241473560784246 1 1
0.172892022261537 0.172715394536845 1 1
0.223964389490701 0.22374309661125 1 1
0.217510671004861 0.217295747911837 1 1
0.212449420976916 0.21224792402542 1 1
0.188401060598236 0.188233064190992 1 1
0.203156803461413 0.202892410591086 1 1
0.168050826682886 0.167889071873421 1 1
0.151655410100672 0.151481289167263 1 1
0.20208072970638 0.201870079721835 1 1
0.185046851563451 0.184856141526773 1 1
0.187160371984275 0.186962312294379 1 1
0.158353586692876 0.158182635231703 1 1
0.200437852474504 0.200227959206034 1 1
0.211199538740824 0.210986125938475 1 1
0.219167372190979 0.218955993349366 1 1
0.194812360991019 0.194635491898096 1 1
0.190829760753919 0.190631840278934 1 1
0.244717215597591 0.244472085075859 1 1
0.202687636200585 0.202469445527488 1 1
0.186388051925805 0.186208565871237 1 1
0.213562671455009 0.213349745733259 1 1
0.251501122721089 0.251269419069844 0 0
0.200037529347112 0.199840098446446 1 1
0.191460995395938 0.191285278530985 1 1
0.182744546286711 0.182531466016826 1 1
0.210726352367763 0.210526250234869 1 1
0.238979445324006 0.238735249170323 1 1
0.240054176186432 0.239828772442406 1 1
0.226431453234779 0.226205258786346 1 1
0.222682000269655 0.222461798055289 1 1
0.239636259432822 0.239398036859005 1 1
0.218738728428403 0.218541828043631 1 1
0.163526324608259 0.163346386676479 1 1
0.230865220659565 0.230615473293179 1 1
0.180789606185021 0.180586981828898 1 1
0.143709732764901 0.143555278736255 0 0
0.217291521846502 0.217107965483987 1 1
0.202339261248888 0.202149973969389 1 1
0.234440805027007 0.234210410941678 1 1
0.236284126982705 0.236050991049192 1 1
0.179199298155923 0.179000126242696 1 1
0.164191410875821 0.164030066148221 1 1
0.193165509062224 0.19299880660609 1 1
0.166412607962282 0.166238649908325 1 1
0.217799514389193 0.217567424203961 1 1
0.188549388776427 0.188370290927121 1 1
0.157817808447991 0.157665410939232 1 1
0.210880051754834 0.210673357993679 1 1
0.19354234837173 0.193334506820799 1 1
0.216110545967143 0.215876119510815 1 1
0.18666681081927 0.186488280779328 1 1
0.19862415581057 0.198421451247786 1 1
0.215905131148932 0.215705247456821 1 1
0.216864273781014 0.216647471271371 1 1
0.217712322858359 0.217473580192696 1 1
0.198465283792837 0.198266328034121 1 1
0.237331135677307 0.237105300491313 1 1
0.197063389577558 0.196836376124072 1 1
0.1940489347198 0.193852619421685 1 1
0.215143695280002 0.214944454523827 1 1
0.215835572286876 0.21555381815324 1 1
0.1853657600553 0.185202971986924 1 1
0.193907226879777 0.193669814256138 1 1
0.152696959065573 0.152553715962287 0 0
0.191278302538904 0.191118065492489 1 1
0.219655023480687 0.21944164908829 1 1
0.21422824815497 0.214009933197029 1 1
0.23253381036642 0.232280324930745 1 1
0.149057298624987 0.148915098890969 1 1
0.245546147841732 0.245272954645075 1 1
0.211516836914376 0.211309934222013 1 1
0.228283167667988 0.228033069759836 1 1
0.195878628295409 0.19569107665741 1 1
0.205474392956535 0.205286392130718 1 1
0.177346139028437 0.177168533662072 1 1
0.201552437479844 0.201370125957478 1 1
0.227918689433443 0.227688643302498 1 1
0.169288613474307 0.169115097430883 1 1
0.193873965345574 0.193650801483562 1 1
0.230229532804062 0.22997243732824 1 1
0.20518111508501 0.204964514285141 1 1
0.217785365638217 0.217546846963601 1 1
0.202582828282859 0.202372911662259 1 1
0.207475634956631 0.207264850266841 1 1
0.234599099603815 0.234347458558047 1 1
0.184949859681266 0.184778325401834 1 1
0.185854724274157 0.185654305401619 1 1
0.212362641875366 0.212165109296966 1 1
0.174730392477496 0.174551934722323 1 1
0.227911387634331 0.227676793543407 1 1
0.17304781327012 0.172843099014979 1 1
0.187039173252296 0.186868888435747 1 1
0.244581402152379 0.244310964022016 1 1
0.191303207364514 0.191118686946365 1 1
0.199614973793625 0.199448905141171 1 1
0.206703108998361 0.206522587179139 1 1
0.199450621880183 0.199257087073924 1 1
0.225360111529183 0.225149901659308 1 1
0.229543448103661 0.229313882709928 1 1
0.193132693444983 0.192948074329057 1 1
0.206581726159881 0.206391853250491 1 1
0.190590213918729 0.190385092235565 1 1
0.175437015110601 0.175253828943157 1 1
0.190137957973566 0.189943187139602 1 1
0.201375871287071 0.201180560531063 1 1
0.21238151404873 0.212176353151884 1 1
0.202810135136141 0.202605002761172 1 1
0.167304297840017 0.1671396850792 1 1
0.189957147084946 0.189777657811613 1 1
0.229268942806399 0.229035574620417 1 1
0.164864996951922 0.164706297191339 1 1
0.215582537045888 0.215363161011215 1 1
0.25731799418458 0.257056377921931 0 0
0.183932194510843 0.183726060522753 1 1
0.169409097813291 0.169255953739314 1 1
0.18309899768916 0.182887358272328 1 1
0.16038453500722 0.160181698878629 1 1
0.194152915516776 0.193971365944196 1 1
0.188024446529651 0.187822849206054 1 1
0.233470636804981 0.23321256030716 1 1
0.206244538900433 0.206014272113491 1 1
0.187599171790389 0.187379166000572 1 1
0.190869598418024 0.190691275353093 1 1
0.182357882167203 0.182182240115745 1 1
0.174300138105089 0.174135360034087 1 1
0.201669991764934 0.201456941579324 1 1
0.198662765021217 0.198458871542209 1 1
0.204721889825753 0.204484306375272 1 1
0.162072051408598 0.161893073511135 1 1
0.201880421247347 0.201669389875276 1 1
0.178003084471829 0.177807715346218 1 1
0.183881616848782 0.183668725541154 1 1
0.226213321053165 0.225986497391683 1 1
0.170319052956696 0.170138721014437 1 1
0.194396491419987 0.19419952172764 1 1
0.155904707303977 0.155744868969338 1 1
0.207301183018052 0.20709645914009 1 1
0.201698016955023 0.201505443617911 1 1
0.172884672398259 0.172719107922931 1 1
0.231401973819575 0.23115465778304 1 1
0.183115893948189 0.182931700310232 1 1
0.184719942968863 0.184531752372169 1 1
0.159271387305004 0.15912931924512 1 1
0.196365831565499 0.196149743347475 1 1
0.222847662268365 0.222626971927659 1 1
0.202989229087663 0.202753290531477 1 1
0.21796825211286 0.217761087268 1 1
0.217573242710433 0.217373516578263 1 1
0.190404016821223 0.190210209288961 1 1
0.218317826990663 0.218087467155889 1 1
0.213101561765498 0.212875652523333 1 1
0.175441683969814 0.175277317768507 1 1
0.255542722949397 0.255280024213611 0 0
0.137555042525454 0.137397422607695 0 0
0.209480627681114 0.209249770986134 1 1
0.202497196232436 0.202307918759846 1 1
0.217218191954736 0.216986724746531 1 1
0.232803574294186 0.232568560300249 1 1
0.173076135684288 0.172907559687047 1 1
0.217714844999522 0.217505886311548 1 1
0.192897572386424 0.192726496578294 1 1
0.199111636094617 0.198908480450425 1 1
0.193416341398511 0.193220101896344 1 1
0.198470548978135 0.198277805077788 1 1
0.186683498766757 0.186505873129601 1 1
0.164962106170174 0.164782202434688 1 1
0.160779908133521 0.160618351435754 1 1
0.219860002543212 0.21962293151119 1 1
0.214099806144225 0.213872587836291 1 1
0.204922454163993 0.204729016929258 1 1
0.181957035050386 0.181780279338543 1 1
0.199695671399882 0.199504890726325 1 1
0.215006406252209 0.214801382402376 1 1
0.197600873205336 0.197392740313658 1 1
0.197361318530005 0.197167148982105 1 1
0.164514390984355 0.16437139204551 1 1
0.204667879020407 0.2044619563487 1 1
0.228584731189322 0.22832941318288 1 1
0.194439952353116 0.194266447809473 1 1
0.21224676661287 0.212069912699223 1 1
0.215142130834151 0.214933618305856 1 1
0.212301346946181 0.212119247127936 1 1
0.230486196178741 0.230248891348442 1 1
0.183675456418822 0.183487546145825 1 1
0.190489896127031 0.190227407513148 1 1
0.161643165569572 0.161472662873916 1 1
0.212172385145814 0.211974597677649 1 1
0.194633037590214 0.194429351268462 1 1
0.218060685959559 0.217859840443122 1 1
0.19787327124423 0.197666178867943 1 1
0.193703862105657 0.193533361971896 1 1
0.192511670345857 0.192340884974899 1 1
0.189669167090909 0.189487860906894 1 1
0.20044944038923 0.200190725640831 1 1
0.229343988132034 0.229094176288947 1 1
0.245261263579505 0.245017535920076 1 1
0.177568269765451 0.177412651453537 1 1
0.208145519526911 0.207934526685727 1 1
0.174567076987935 0.174362663864226 1 1
0.198026281091526 0.197837865896173 1 1
0.240193266462813 0.239952921762955 1 1
0.212741560452146 0.212513739587973 1 1
0.199482363905779 0.19929200615494 1 1
0.196426653037433 0.196221383022408 1 1
0.221386219807519 0.221177853675929 1 1
0.195532952255542 0.195302371986081 1 1
0.221298735005247 0.221095687713663 1 1
0.17675963998895 0.176601732737493 1 1
0.203890068853575 0.203670263379201 1 1
0.188578443709559 0.188401626779423 1 1
0.256435264082033 0.25615297742383 0 0
0.191085003099216 0.19087593443299 1 1
0.204402751922077 0.204184190312404 1 1
0.210185446086802 0.209964076276767 1 1
0.175935389645839 0.175777663154 1 1
0.216555662024834 0.216342591016152 1 1
0.225031865288502 0.224814177679273 1 1
0.233973182394867 0.233735925818816 1 1
0.189514266049895 0.189330454396059 1 1
0.19603982756763 0.195854283694956 1 1
0.188815913376963 0.188616611502475 1 1
0.19579922926031 0.19560239066919 1 1
0.21818030366012 0.217965334252223 1 1
0.1742177748238 0.174051244975732 1 1
0.195752065106568 0.195550550740083 1 1
0.2160262815256 0.215814451752524 1 1
0.206531212901113 0.206328477628254 1 1
0.24787959611859 0.247647318676481 0 0
0.205368783008593 0.205164986212707 1 1
0.194503547560523 0.19427599184197 1 1
0.217198734693312 0.217005448343993 1 1
0.204996944150555 0.204793601295066 1 1
0.19369805818688 0.193489749040838 1 1
0.187734870451948 0.187542837840503 1 1
0.19876531899872 0.198568295759836 1 1
0.16011631231854 0.159955330890925 1 1
0.264733400394171 0.264443813311417 0 0
0.190440380513121 0.190225953663511 1 1
0.158954691982877 0.158800546263451 1 1
0.181708289318175 0.181524278949136 1 1
0.158164252212362 0.158013350053069 1 1
0.21015661378354 0.209951510012836 1 1
0.201189699372961 0.201006597113807 1 1
0.20436323787667 0.204154498005133 1 1
0.212419921084017 0.212206657679229 1 1
0.223794921873106 0.223564122049235 1 1
0.252871176557497 0.25258798855724 0 0
0.198228970406997 0.19804034941384 1 1
0.1862130216904 0.186015336426416 1 1
0.201015449698476 0.200793258342617 1 1
0.202805890450375 0.202607168202931 1 1
0.213914255648517 0.213695144727678 1 1
0.184163183865303 0.183953536254806 1 1
0.211879372541851 0.211665249530776 1 1
0.202265756070155 0.202067533488107 1 1
0.189966980803749 0.189773676162592 1 1
0.19173844756049 0.191553182307818 1 1
0.176483792038053 0.176323678465119 1 1
0.189080059091995 0.188890465157516 1 1
0.161240490588429 0.16108139225782 1 1
0.224235584343906 0.224027232934444 1 1
0.191887687377128 0.191712519890037 1 1
0.173350345068541 0.173175491083578 1 1
0.224130149982387 0.223924610844694 1 1
0.176462788002542 0.176308823336763 1 1
0.224645559799346 0.224431519461376 1 1
0.227176934753921 0.226931448032397 1 1
0.199513612844268 0.199291209014272 1 1
0.218804059903341 0.218574637985192 1 1
0.170382412583033 0.170200016926807 1 1
0.204565712476974 0.204371556231645 1 1
0.18453478819387 0.184348365850535 1 1
0.199018162662523 0.198806470762471 1 1
0.194035499856777 0.193852063650971 1 1
0.183979710301874 0.183781065793324 1 1
0.160645171543696 0.160477808344768 1 1
0.205774663621932 0.205591859840105 1 1
0.179011773746861 0.178835730177327 1 1
0.220116719040834 0.219905048209388 1 1
0.203138684300582 0.202917386731186 1 1
0.204273268016732 0.204070020195161 1 1
0.218255676789415 0.218049773319155 1 1
0.199411127461497 0.199198011888731 1 1
0.202645766615507 0.20244150696946 1 1
0.209379228512701 0.209198213508007 1 1
0.21084853410291 0.210639624176792 1 1
0.21723097516186 0.217005774297189 1 1
0.191992500434447 0.191799160653375 1 1
0.225849470035561 0.225633947388992 1 1
0.166167581663642 0.165974008192192 1 1
0.223633741947652 0.223395703186696 1 1
0.200704922564518 0.200459719582156 1 1
0.213451187718622 0.213233400487467 1 1
0.227692511564687 0.227464962618275 1 1
0.188508677336039 0.188309934582141 1 1
0.175955542383406 0.175790535243221 1 1
0.204241429123642 0.204015818132119 1 1
0.189028599438638 0.188842716246823 1 1
0.236980421575329 0.236742960148009 1 1
0.176352391417341 0.176184993514415 1 1
0.179332676848625 0.179128052609127 1 1
0.184353456507256 0.184139243601525 1 1
0.203248403429576 0.203043492144792 1 1
0.199502756099796 0.199287676365996 1 1
0.206417552127262 0.206224896548382 1 1
0.212386155713441 0.212175745931473 1 1
0.191244068796743 0.191044864382833 1 1
0.184839183453305 0.184657425771571 1 1
0.188236155834312 0.18805513342333 1 1
0.206884175285212 0.206659136785997 1 1
0.220976680245232 0.220768164528828 1 1
0.218312975937406 0.218102851947318 1 1
0.208813861054496 0.208624347142648 1 1
0.215305227773049 0.215044321447959 1 1
0.204712136484145 0.204509967198886 1 1
0.198347935259428 0.198158441230662 1 1
0.224783448107992 0.224558393123163 1 1
0.24087017437809 0.240625896301188 1 1
0.174021394101819 0.173846347374071 1 1
0.230179504648026 0.22994722369525 1 1
0.178789722681938 0.178594196301444 1 1
0.195819588219014 0.195635181597099 1 1
0.203746770165744 0.203565094171984 1 1
0.198126857872848 0.197939641620976 1 1
0.231526651330012 0.231312645300714 1 1
0.21064028804979 0.210434559679276 1 1
0.213830231747927 0.213607734699755 1 1
0.201828778274709 0.201623802510791 1 1
0.201226360353057 0.20102783801155 1 1
0.190566479423436 0.190342657225775 1 1
0.217210474414232 0.216948308346009 1 1
0.196428578315937 0.196235768088557 1 1
0.192572694810586 0.192404669800122 1 1
0.239497025801136 0.239227374537665 1 1
0.241566918874613 0.241303921235039 1 1
0.22623522147296 0.226020999869295 1 1
0.163356605316424 0.163193464872483 1 1
0.21924877432534 0.219029954736496 1 1
0.205783047886496 0.205598454179971 1 1
0.193621801659097 0.193437323106885 1 1
0.204602236362931 0.204404331735319 1 1
0.20111159324965 0.200873732509167 1 1
0.202766254848165 0.202559953679123 1 1
0.177607970136486 0.177438049600258 1 1
0.186474963471794 0.186279868261055 1 1
0.229544992681565 0.229318665427093 1 1
0.198559704162684 0.198344064079007 1 1
0.247423639209361 0.24718322774509 1 1
0.198334756552554 0.198121344076452 1 1
0.158325096861925 0.158177585292953 1 1
0.182289847397256 0.18206246308612 1 1
0.224457165373129 0.224200951839763 1 1
0.142101208086498 0.141971611274679 0 0
0.195286304269884 0.195098888527712 1 1
0.214423416194029 0.214212185691154 1 1
0.217941266112987 0.217742970936335 1 1
0.226167290126739 0.225930078104706 1 1
0.208191050892636 0.207971164620356 1 1
0.209938789740632 0.209734362793547 1 1
0.20889242830286 0.208696072731628 1 1
0.207555271295221 0.207319906262413 1 1
0.136798587178677 0.136632004912942 0 0
0.182078808122488 0.181861569585955 1 1
0.219206493015062 0.219014243446715 1 1
0.139079619485373 0.138943747180091 0 0
0.219195782053476 0.218966460516188 1 1
0.198565876068319 0.198373020210762 1 1
0.178761225726616 0.178592812425482 1 1
0.174786420965859 0.174595111015743 1 1
0.205222427667725 0.205004489295516 1 1
0.222850532056363 0.222621631750959 1 1
0.209445323462683 0.209255528377374 1 1
0.221090337369048 0.220861382437839 1 1
0.231679070782514 0.231446768534984 1 1
0.20301311281427 0.202812514234135 1 1
0.217910050255036 0.217679267457929 1 1
0.201704683220957 0.201506940040384 1 1
0.214557374277855 0.214346170458069 1 1
0.195801547006232 0.195609438539748 1 1
0.209339926136639 0.209149649782173 1 1
0.174291182598808 0.174112294757782 1 1
0.192660142006492 0.19247442878859 1 1
0.181163958958573 0.180975023438642 1 1
0.217389464722237 0.217159895317559 1 1
0.247920645011274 0.247628599669121 1 1
0.209445652410693 0.209230860266562 1 1
0.206647429186932 0.206452565554923 1 1
0.184407308028409 0.184210594613774 1 1
0.245830750416059 0.245593405181176 0 0
0.190310454246935 0.190135514803314 1 1
0.149998624266263 0.149806058059516 1 1
0.190488638939413 0.190312055238337 1 1
0.140835799221069 0.140703404743833 0 0
0.166896069246981 0.16673290693659 1 1
0.179923355329504 0.179758735503623 1 1
0.256257374146827 0.256005973719684 0 0
0.184432911041592 0.184256295701685 1 1
0.203880653550186 0.203667691789123 1 1
0.221942646478621 0.221704182801888 1 1
0.153509345362851 0.153362840203742 0 0
0.193880828867404 0.193670793558221 1 1
0.219785575831989 0.21953039031403 1 1
0.179778540948914 0.179604438194839 1 1
0.219451145589457 0.219231692455956 1 1
0.210090273538191 0.20988434892229 1 1
0.177011979921868 0.176816525633955 1 1
0.209538251869867 0.20933185831756 1 1
0.153291807239902 0.153092091611551 1 1
0.230934311128908 0.230701558411725 1 1
0.192125121612416 0.191933643034276 1 1
0.210063974242349 0.209850643500921 1 1
0.22141586140164 0.221201147958311 1 1
0.254241155005266 0.253969191180362 0 0
0.198828311603215 0.198629393765604 1 1
0.211247732502865 0.211053444730871 1 1
0.202991573338228 0.202794640564035 1 1
0.196904635668274 0.196707087858093 1 1
0.217036947318324 0.216813876180965 1 1
0.148416612619419 0.148267653921138 1 0
0.168740601869572 0.168562141397998 1 1
0.196321383511833 0.19614893541447 1 1
0.205455967614825 0.205241988973996 1 1
0.205599567889848 0.205388967692382 1 1
0.170673372356148 0.170516847226451 1 1
0.215510810185871 0.215243130267262 1 1
0.191538677211626 0.1913354687535 1 1
0.210962170497253 0.210733969679249 1 1
0.241837072709488 0.241568794067681 1 1
0.242250083357366 0.241973277277654 1 1
0.201557603323255 0.201362544992535 1 1
0.168772056283408 0.168618312420404 1 1
0.188951696040912 0.188738549013118 1 1
0.155008679600212 0.154814506364375 1 1
0.219688770682242 0.219463164574662 1 1
0.214862730191371 0.214660367002153 1 1
0.184710591720848 0.184534686261286 1 1
0.160179765859908 0.160017023158324 1 1
0.218829174473732 0.218622353797842 1 1
0.223217277740273 0.223007113289936 1 1
0.179441706578725 0.179280303976725 1 1
0.221408088242469 0.221197686326569 1 1
0.195081765287293 0.194891781280782 1 1
0.196333116712902 0.196130424663368 1 1
0.221272737767316 0.221033574209862 1 1
0.217384933304208 0.217120476037663 1 1
0.191650534730378 0.191477343725974 1 1
0.194459153991894 0.194235513557433 1 1
0.249394231608174 0.249154772989962 1 1
0.20978504985358 0.209590967866502 1 1
0.219739133947942 0.219519790454379 1 1
0.207358218527244 0.207161978100553 1 1
0.204415817027568 0.204209989246476 1 1
0.166365135456705 0.16617516084941 1 1
0.220374354092107 0.220107917197086 1 1
0.219050117022481 0.218814252236096 1 1
0.159209062080801 0.159063559139862 1 1
0.191013270305303 0.190811182100767 1 1
0.1857747998404 0.185596541985431 1 1
0.254120324253638 0.253879023627823 1 1
0.141918558541811 0.141797641740435 0 0
0.238426847713938 0.238191645834276 1 1
0.192912840466277 0.192735820095572 1 1
0.229959082442717 0.229726801630749 1 1
0.148671169881377 0.148545442998886 1 1
0.190392073855462 0.190210204785389 1 1
0.197409011577264 0.197190553813021 1 1
0.19686319896619 0.196659847594297 1 1
0.213523990371462 0.213295771689489 1 1
0.190718113147513 0.190528600821626 1 1
0.196471771484306 0.196269774019498 1 1
0.210305607968095 0.210102988503654 1 1
0.166023128418 0.165844161340486 1 1
0.181814417717103 0.181619162740474 1 1
0.191776887103344 0.191575225350028 1 1
0.216686739212975 0.216466802014788 1 1
0.21917306344004 0.218940295521172 1 1
0.192018138155643 0.191840088669302 1 1
0.203545202714277 0.203310382751162 1 1
0.20549153561403 0.205266244238624 1 1
0.254839978640495 0.254566485872915 0 0
0.190855599597831 0.19068416380591 1 1
0.160802908745201 0.16064579410066 1 1
0.194457509340828 0.194274785201328 1 1
0.208935722026294 0.20873635949282 1 1
0.193731958581747 0.193529105818099 1 1
0.142656110528157 0.142520100719035 1 1
0.201459075133867 0.201263447686074 1 1
0.2086161054926 0.208409649694917 1 1
0.222098703561857 0.22187500902573 1 1
0.179132848804265 0.178960993545984 1 1
0.211405094742416 0.211197535884825 1 1
0.204800845434478 0.204604020264093 1 1
0.24024486529256 0.240011061438492 1 1
0.231040054308255 0.23078652272662 1 1
0.213050589295957 0.212832444450664 1 1
0.201685539285384 0.201468541149191 1 1
0.24074317530071 0.240503342816095 1 1
0.198636165558625 0.198440800703651 1 1
0.223483042766285 0.223270062565723 1 1
0.212675199966482 0.212480699363239 1 1
0.208093196630687 0.207880785672582 1 1
0.159162287041537 0.159015230807315 1 1
0.19873307414705 0.198539974254971 1 1
0.190467512322982 0.190283130369888 1 1
0.197064981771048 0.196867511545174 1 1
0.20541537319618 0.205197785581968 1 1
0.213584162064691 0.213359401645855 1 1
0.196630694533871 0.196430811683668 1 1
0.201648605127282 0.201454917598139 1 1
0.173270713581661 0.173093869447398 1 1
0.236870519888641 0.236619072177096 1 1
0.201465672892497 0.201285961238018 1 1
0.21416879584282 0.213963952660375 1 1
0.188207198025034 0.188025606430439 1 1
0.21740797295891 0.217195205330892 1 1
0.181206895170496 0.18103517106677 1 1
0.219261010623444 0.219000977253181 1 1
0.195342140008944 0.195149138981564 1 1
0.23410054918629 0.233841350647855 1 1
0.220684455605557 0.220493571298412 1 1
0.230939078280844 0.230679652957979 1 1
0.248926013273828 0.248658963226534 0 0
0.213047072831212 0.212843093024793 1 1
0.228724324713869 0.228463774635626 1 1
0.252433225316664 0.252182769373732 0 0
0.189627575095699 0.189437700101166 1 1
0.192620642750669 0.192420104452417 1 1
0.202907502278352 0.202704685215779 1 1
0.183995108401621 0.183824308917877 1 1
0.182139022998634 0.18198145017248 1 1
0.185981539475188 0.185799553136557 1 1
0.180791611466951 0.180598617242179 1 1
0.202505229107753 0.202260070596921 1 1
0.193167652916211 0.192986703037925 1 1
0.256313002283632 0.256047967586545 0 0
0.175484316898438 0.175319874595382 1 1
0.189580308036 0.189399968202119 1 1
0.210205402230295 0.209998560753932 1 1
0.186257649287251 0.186076132387447 1 1
0.209328478982361 0.209114690610586 1 1
0.195791216845137 0.195588910890717 1 1
0.206317379198596 0.206105187201761 1 1
0.19427999561308 0.194091944459059 1 1
0.258603734471817 0.258354288061012 0 0
0.194059776338993 0.193882409918947 1 1
0.149643424514493 0.149501823370361 0 0
0.181856035809469 0.181700150387005 1 1
0.221371382479565 0.221116337746685 1 1
0.208750813600198 0.208525613066505 1 1
0.147458458749044 0.147315508478683 0 0
0.1954096143465 0.19523107389253 1 1
0.185907123825996 0.185695630597018 1 1
0.226374823575989 0.226126928731666 1 1
0.218371283108147 0.21810639632086 1 1
0.177239102708921 0.177059957416137 1 1
0.187087141118868 0.186900411596882 1 1
0.255833746653628 0.255555268904704 0 0
0.175373180615752 0.175182500176038 1 1
0.193352171530128 0.19316147127266 1 1
0.209725822520656 0.209493773358069 1 1
0.216993826818078 0.216787248047338 1 1
0.171562410734953 0.171378827436112 1 1
0.216098114064334 0.215857892903307 1 1
0.216456453181196 0.216241131240158 1 1
0.252093585151214 0.251837000345171 0 0
0.216556800639986 0.216337386531857 1 1
0.238574433055251 0.238336118507974 1 1
0.188051496248563 0.187857123164689 1 1
0.169391257506705 0.169235256278217 1 1
0.210635138087041 0.210419913705033 1 1
0.195182307491947 0.194995712336026 1 1
0.173465573992796 0.173292577047643 1 1
0.210304133649609 0.210102979482312 1 1
0.257599368741307 0.257335772968466 0 0
0.167562685729715 0.167390313241891 1 1
0.202302384580058 0.202113946744523 1 1
0.224734631414396 0.224488421280256 1 1
0.234222891880945 0.233962035357117 1 1
0.206574276546122 0.206397861926206 1 1
0.201412226911026 0.201212031986436 1 1
0.155081300774399 0.154949794232639 1 1
0.221661657129548 0.221452516151038 1 1
0.183399792469027 0.183206768693258 1 1
0.23923445603221 0.239002632810407 1 1
0.196865548857461 0.196663370657619 1 1
0.196256223236484 0.196053540520638 1 1
0.157254644358741 0.157102171692277 1 1
0.220463961981582 0.220254300420912 1 1
0.18412833694241 0.183944250097991 1 1
0.218525605057577 0.218294243966341 1 1
0.211812563773327 0.211575972504469 1 1
0.207673184067065 0.20747150069049 1 1
0.254934570908831 0.254681982025356 0 0
0.209580003979372 0.209384642163131 1 1
0.212983919891603 0.212788926832123 1 1
0.222504585660687 0.222269830898325 1 1
0.206051536749708 0.205856144680942 1 1
0.19155605187664 0.191366879100518 1 1
0.197573402675186 0.197395228744513 1 1
0.210213913477766 0.210031201961584 1 1
0.253433822735947 0.25319034931968 0 0
0.209454418384739 0.209242211761298 1 1
0.230846899420475 0.230596475819015 1 1
0.158377422108164 0.158228274166113 1 1
0.20565587572969 0.20544731260572 1 1
0.19632445635707 0.196136344731291 1 1
0.159288491766822 0.159147959133048 1 1
0.194893310864191 0.194673857179026 1 1
0.214876758422155 0.21463197191182 1 1
0.191831263322134 0.191642092660398 1 1
0.203189092548886 0.202969570032746 1 1
0.212876556461436 0.21267869779421 1 1
0.195576622150676 0.195375561121435 1 1
0.175870757224894 0.175701811467558 1 1
0.17498848627651 0.174830417856711 1 1
0.178319891434003 0.178120595235181 1 1
0.160664469710082 0.160521227274196 1 1
0.230405075614429 0.230182917063463 1 1
0.205381924003912 0.205174115679179 1 1
0.209701274654508 0.209501134345343 1 1
0.176821723038805 0.176655420514961 1 1
0.198537784308392 0.198331997366387 1 1
0.185385263702994 0.185206547749595 1 1
0.203573746750065 0.203358511059135 1 1
0.18699609037583 0.186789144197004 1 1
0.207202428954544 0.20700536925976 1 1
0.200890088877101 0.200693407045551 1 1
0.234643378759268 0.234401442340814 1 1
0.17774071845857 0.177560597019413 1 1
0.224139716362432 0.223951757118153 1 1
0.216897100808587 0.216694206074418 1 1
0.168492918579347 0.168293245342927 1 1
0.231717294815083 0.231484382658467 1 1
0.190733767485024 0.190529681727192 1 1
0.204093054127379 0.203884963846849 1 1
0.203319645141477 0.203117931113645 1 1
0.213492498982035 0.213286002827129 1 1
0.209959461966692 0.209772463222885 1 1
0.206943284378455 0.206741796852798 1 1
0.204227179783754 0.204013374126369 1 1
0.21528894053324 0.215105818161311 1 1
0.211485656800645 0.211285514697992 1 1
0.229081190615052 0.228863903018316 1 1
0.211097933736945 0.210872388951116 1 1
0.1590890539156 0.158936369479669 1 1
0.198046517743415 0.197850419536184 1 1
0.19189240593442 0.191697662681813 1 1
0.220404765571985 0.22018820325985 1 1
0.202262110749146 0.202066153724609 1 1
0.2158100562114 0.215597549790317 1 1
0.208700110796046 0.208492804180479 1 1
0.203494268540091 0.203308814431945 1 1
0.174411959296847 0.174251481761625 1 1
0.223136081003401 0.222901229580839 1 1
0.236514114814928 0.236268079791811 1 1
0.230464631791517 0.230227750181803 1 1
0.193187767593171 0.192995896217819 1 1
0.21861720677953 0.218365858369075 1 1
0.220502489368282 0.220266962519928 1 1
0.181189607076256 0.181020553887655 1 1
0.204204648073498 0.204004343556206 1 1
0.195391738922387 0.19514224830686 1 1
0.187598572727309 0.187405915557201 1 1
0.208090024188404 0.207871774169427 1 1
0.195373205125428 0.195172475996139 1 1
0.191940747041459 0.191757894292068 1 1
0.23243732857986 0.232217534820319 1 1
0.244493492057759 0.244259061426611 0 1
0.170416084090209 0.170256650717314 1 1
0.205940493629741 0.205731978130168 1 1
0.200813493249239 0.200641693989758 1 1
0.222008617099976 0.221796306977707 1 1
0.222000115932438 0.221778402141832 1 1
0.200194158059546 0.19998125931574 1 1
0.169836512492318 0.169670768373799 1 1
0.195030504113676 0.194832838111882 1 1
0.206513602517635 0.206310345641967 1 1
0.245597132230016 0.245354963409678 0 1
0.188764913710781 0.188588430870099 1 1
0.197445552626246 0.197272259046987 1 1
0.158179415362338 0.158032385241935 1 1
0.203625494033637 0.203423271841581 1 1
0.225936742951437 0.225677223755558 1 1
0.222943636762001 0.222700315606215 1 1
0.168896372869813 0.168746649652862 1 1
0.208955035792721 0.208732689110979 1 1
0.216665738213389 0.216446358583348 1 1
0.247447361152965 0.247206626373016 0 0
0.193640226964261 0.193433512925412 1 1
0.177034714912994 0.176877335596905 1 1
0.212099040276 0.211853034720673 1 1
0.2104128372156 0.210192987728101 1 1
0.198851994687943 0.198652976304422 1 1
0.212400827673441 0.212191434514192 1 1
0.216649006268535 0.216424594160828 1 1
0.222613354837784 0.222358611225746 1 1
0.185229735950799 0.185041763695544 1 1
0.183706882640487 0.183541448829235 1 1
0.193163655968632 0.192975709735014 1 1
0.142957402277143 0.142788055535153 1 1
0.235281045914249 0.2350584543875 1 1
0.160799640811428 0.160640524591909 1 1
0.227231844358917 0.226994864603162 1 1
0.216680193508726 0.216431637676608 1 1
0.202202433331435 0.202016504084326 1 1
0.197604771272557 0.197410066239393 1 1
0.159870063774384 0.159708068567376 1 1
0.220152536418851 0.219949560759952 1 1
0.177604332583102 0.17741389279498 1 1
0.222640277647115 0.222403213326829 1 1
0.217198982266884 0.216975751073971 1 1
0.212575635076128 0.212320014503821 1 1
0.203243602519268 0.203047656627208 1 1
0.223508162585536 0.223282218044205 1 1
0.196739726414204 0.196542897799213 1 1
0.220827604090114 0.220605300671241 1 1
0.218965963299787 0.218748291117983 1 1
0.176555612944931 0.176393401014341 1 1
0.22489565857893 0.224668358544507 1 1
0.18097797223784 0.180796923782251 1 1
0.183459366889572 0.183278474951628 1 1
0.172454566882753 0.172268664911213 1 1
0.217094345283352 0.216856854397904 1 1
0.164724623646041 0.164535532447853 1 1
0.19999735032301 0.199791237831932 1 1
0.244139762204498 0.243916652416873 0 0
0.192321970806736 0.192147647808105 1 1
0.2025137486029 0.202298093195294 1 1
0.203429125484899 0.203244664481617 1 1
0.244169881127501 0.243902315850318 1 1
0.176639153318955 0.176484208436894 1 1
0.196074569113092 0.195886729283839 1 1
0.202815561790041 0.202629078124123 1 1
0.243539470980163 0.243315374702293 0 1
0.204038009763595 0.203844732566045 1 1
0.187617943761287 0.187421019410286 1 1
0.198511258689412 0.198307394952523 1 1
0.213710200652062 0.213509843854313 1 1
0.159834830716836 0.159690058133503 1 1
0.221218461807761 0.221021567561224 1 1
0.181641694377514 0.18142733917858 1 1
0.172129131044104 0.17196246008817 1 1
0.204585982382766 0.204347948762583 1 1
0.214216328510087 0.213991225705603 1 1
0.21118109685606 0.210956428315897 1 1
0.170334371043631 0.170151624355177 1 1
0.253786783237663 0.253544619276135 0 0
0.217692716927644 0.217483983538951 1 1
0.193719738697587 0.193542028291243 1 1
0.180190034937322 0.180026201119143 1 1
0.209998075514342 0.209793139924922 1 1
0.21198199452665 0.211759522546037 1 1
0.191052387737364 0.190858649266256 1 1
0.192616150711348 0.192382980753265 1 1
0.184140310462967 0.183946459164055 1 1
0.220609212876376 0.220384085357635 1 1
0.208280131838199 0.208063872982325 1 1
0.209177733707461 0.208970224113013 1 1
0.226702570433795 0.226458807665226 1 1
0.172161765213423 0.171991926258185 1 1
0.216692593711553 0.216486688511089 1 1
0.221374566140831 0.221135333737509 1 1
0.215952709003087 0.215721334793286 1 1
0.204737598667612 0.204550099562018 1 1
0.213920355822445 0.213689651180762 1 1
0.198351402411946 0.198136801279375 1 1
0.207202628856352 0.20699351845545 1 1
0.196824637012521 0.196630568885363 1 1
0.207735490719696 0.207522123268755 1 1
0.198842185652159 0.198642973174748 1 1
0.163499506834541 0.16332502090007 1 1
0.206190201242999 0.205981423129295 1 1
0.208189234731416 0.207990083888165 1 1
0.192679364500528 0.192495313754526 1 1
0.192973950725357 0.192796065087464 1 1
0.221858721444522 0.221644441997629 1 1
0.194336345945151 0.194161450361096 1 1
0.175549091300778 0.175390871754166 1 1
0.161306810387189 0.161124231298671 1 1
0.203762791493186 0.203535207288345 1 1
0.215584037853567 0.215361563137253 1 1
0.202760394678829 0.202561139295945 1 1
0.20518493505288 0.204997278283183 1 1
0.218758022977598 0.218540083753424 1 1
0.197438946712443 0.197259056037711 1 1
0.190213856449014 0.190009854253356 1 1
0.257762385191951 0.25749582494175 0 0
0.232967068375281 0.232750154006249 1 1
0.198984027112035 0.198804773540769 1 1
0.207804066449897 0.207575382548459 1 1
0.178015368440807 0.177834842797537 1 1
0.157387026028739 0.157225120629331 1 1
0.231633999408804 0.231368914678914 1 1
0.199355862825469 0.199116081057617 1 1
0.201131327294295 0.20092322355404 1 1
0.204645316648423 0.204444817125927 1 1
0.227872494762323 0.227643770985922 1 1
0.183558742975617 0.183382695577267 1 1
0.223376244459352 0.223168415173067 1 1
0.203214051852596 0.2029949149245 1 1
0.21081438931724 0.210611592618437 1 1
0.242763743999776 0.242497411281983 1 1
0.21812079903647 0.21791452798523 1 1
0.224138226412702 0.223915947449908 1 1
0.188708411315031 0.188524489318066 1 1
0.209905197515018 0.209696637791147 1 1
0.197393561199356 0.197224745656618 1 1
0.221714189095876 0.221487376277765 1 1
0.235117395269749 0.234900863104411 1 1
0.213950373433885 0.213716579716142 1 1
0.223777794858945 0.223549513588246 1 1
0.202426808976806 0.202226062350702 1 1
0.199518028179479 0.199321952940574 1 1
0.191003404241598 0.190800611173757 1 1
0.157880007228909 0.157723102079011 1 1
0.230402147895815 0.230191243825866 1 1
0.220431606954967 0.220193987193852 1 1
0.203900937063874 0.203665773294391 1 1
0.228174140940331 0.227936503070759 1 1
0.169354601767919 0.169188402832072 1 1
0.179131252845433 0.178967542018367 1 1
0.226508211813388 0.226280901838219 1 1
0.188617910257936 0.188428708718765 1 1
0.214395698197969 0.214165793879498 1 1
0.196490165577542 0.196311453327078 1 1
0.192289190574513 0.192081427253544 1 1
0.246184950494028 0.245915902471189 1 1
0.193321616334806 0.193140018069088 1 1
0.20945467034556 0.209246381957225 1 1
0.187004782504381 0.186830546999056 1 1
0.17966687256218 0.179483470632015 1 1
0.16950340873059 0.169320355171798 1 1
0.200146799342563 0.199943100092427 1 1
0.187929514994497 0.18773083802994 1 1
0.222322985019001 0.222096850181272 1 1
0.170508834658806 0.170331270536399 1 1
0.206512177606888 0.206307924415456 1 1
0.211251303790628 0.211033843750705 1 1
0.169180863376356 0.169031155163621 1 1
0.21844528430008 0.218206281829869 1 1
0.213267479067234 0.213052966504068 1 1
0.216388239419254 0.216170687723987 1 1
0.198866682209245 0.198673252965774 1 1
0.156807762822726 0.156648786024521 1 1
0.162620889258191 0.162438318568282 1 1
0.183050306175194 0.182839720155475 1 1
0.180799198993522 0.180600601150462 1 1
0.224066971911028 0.223854855225276 1 1
0.185625660830407 0.185445342321421 1 1
0.179921062353124 0.179747834033538 1 1
0.223795068242594 0.223570099326352 1 1
0.221652139889735 0.221449666691648 1 1
0.201028966254048 0.200810712194105 1 1
0.221285606223649 0.2211009697162 1 1
0.162295602978313 0.162132312089282 1 1
0.253586126615696 0.253328964545475 0 0
0.189126368320923 0.188921329818874 1 1
0.158083148180605 0.157896806012197 1 1
0.16248510274461 0.162327298007412 1 1
0.222425876958706 0.22221347130816 1 1
0.234006153631531 0.233785530870907 1 1
0.186928516152844 0.186732713112305 1 1
0.219457435665051 0.219210379463484 1 1
0.194178479287794 0.19399253232661 1 1
0.225045856472979 0.224784826358617 1 1
0.233597487547052 0.233379283851189 1 1
0.162131516958481 0.161984091255013 1 1
0.211393940607102 0.211157773442646 1 1
0.183796875339567 0.183597255774663 1 1
0.179209555200761 0.179034182151529 1 1
0.217141153013482 0.216900869082769 1 1
0.170767004067066 0.170600476540027 1 1
0.168733381347941 0.168567900523427 1 1
0.201419293774666 0.201224031164881 1 1
0.212612565823833 0.212395643448977 1 1
0.227502742325153 0.227279447631897 1 1
0.20402112341163 0.203838930522717 1 1
0.176059609185189 0.175895985777329 1 1
0.219940882113598 0.21973041358474 1 1
0.228556925981568 0.228329970352535 1 1
0.185149705230038 0.184984483916764 1 1
0.205613068162604 0.205415018960441 1 1
0.188125518158004 0.187913258041169 1 1
0.223208582634659 0.223003980188162 1 1
0.18817038097134 0.188003183301308 1 1
0.21648687208708 0.216246496982757 1 1
0.218917726186903 0.218694608101084 1 1
0.171986695515247 0.171828933824513 1 1
0.23188591077772 0.231684850205207 1 1
0.173565361275826 0.173368701312651 1 1
0.180888841609432 0.180711742857868 1 1
0.195040375487463 0.194810890290554 1 1
0.191281620788043 0.191105832367398 1 1
0.185153683876659 0.184987812719988 1 1
0.227984154731527 0.227722561249938 1 1
0.190848270242069 0.190668853446101 1 1
0.191710634850212 0.191522006491126 1 1
0.204446356702026 0.20423681199124 1 1
0.207561521858224 0.207354544987492 1 1
0.225619813301152 0.225404496042441 1 1
0.152413405724673 0.152257508599827 0 0
0.194278892715063 0.194055938585967 1 1
0.196877731728335 0.196660405703598 1 1
0.230318367253194 0.230087241347928 1 1
0.211054306677789 0.210824683700356 1 1
0.220155246375526 0.219917293814595 1 1
0.204684583708966 0.20448333601385 1 1
0.212429273098231 0.212213815272969 1 1
0.210543259397287 0.210337691007262 1 1
0.212666133443504 0.212455714626669 1 1
0.194474634314834 0.194289228794504 1 1
0.180765575872797 0.180566752752422 1 1
0.228247829960924 0.228005606610968 1 1
0.168245908179695 0.168065548941295 1 1
0.240650702582916 0.240395653073534 1 1
0.198019408070656 0.197816462461563 1 1
0.240234266937427 0.239986151719185 1 1
0.209566350138821 0.209355658217216 1 1
0.174174826191306 0.173996440578486 1 1
0.227303518076292 0.227070965190427 1 1
0.239301039838559 0.239038216897134 1 1
0.19929950829825 0.19906975778467 1 1
0.203851477325932 0.203633166771075 1 1
0.218645345528328 0.218435890444273 1 1
0.204449026856032 0.204244699472281 1 1
0.244625949590861 0.244378847850432 1 1
0.236463206114027 0.236184171725064 1 1
0.182458435723066 0.182290931455501 1 1
0.206201469284123 0.206008134962259 1 1
0.16948362354927 0.16931941226695 1 1
0.206693740055237 0.206487558343987 1 1
0.173263206937238 0.173101344280779 1 1
0.19112938475172 0.190918953204241 1 1
0.154206764131512 0.154078506758126 1 1
0.233537952855293 0.233313797051048 1 1
0.22565504531238 0.225434642342204 1 1
0.205711294634509 0.205509785501129 1 1
0.153010055141185 0.152842214213263 1 1
0.223078910251064 0.222876914852971 1 1
0.21328406594635 0.213056791738948 1 1
0.228893554646822 0.228672886596435 1 1
0.198341363075109 0.198153712723284 1 1
0.179471999023631 0.179304111087712 1 1
0.207486922532312 0.207305107257476 1 1
0.140053592760881 0.13987495824083 0 0
0.213115634601974 0.212899779747637 1 1
0.189542827719809 0.189363124618396 1 1
0.204904796545062 0.204691766732292 1 1
0.161843327380258 0.161673787968253 1 1
0.225418365804884 0.225169636313306 1 1
0.195592524919865 0.195391771731716 1 1
0.176492954965112 0.176308930985254 1 1
0.205584389737154 0.205367955449771 1 1
0.213738795411104 0.213523870660777 1 1
0.196469463621695 0.196277322432719 1 1
0.199631747035393 0.199428070488548 1 1
0.237427670252029 0.237181959597119 1 1
0.1762459927763 0.176041288945529 1 1
0.181703286556793 0.181519873141762 1 1
0.232754166764055 0.232525208363416 1 1
0.191848532467404 0.191657243527202 1 1
0.201362190258681 0.201158464546025 1 1
0.192350590537893 0.192158610090869 1 1
0.220621112878134 0.22040752166895 1 1
0.228742598346892 0.228529989248312 1 1
0.182583811521281 0.182386914341141 1 1
0.208060023264232 0.207854827108447 1 1
0.204478117311798 0.204274182247325 1 1
0.193675721417257 0.193487988830092 1 1
0.22453067080043 0.224301723522116 1 1
0.214268701722604 0.214057468092801 1 1
0.170990952095358 0.170816513585583 1 1
0.163905894247882 0.163732900275672 1 1
0.21154208879965 0.211321562822343 1 1
0.187406145043971 0.187194561106921 1 1
0.206534870908812 0.206337786141407 1 1
0.201845720223134 0.201641545600777 1 1
0.19534165069941 0.195112465983485 1 1
0.241030239620932 0.240787796669392 1 1
0.208139741798365 0.207934359359322 1 1
0.209267126722734 0.208993615408244 1 1
0.210753080926099 0.210551193536242 1 1
0.240935976038703 0.240696640751171 1 1
0.14692466476328 0.146793320587224 0 0
0.19637292948774 0.196175722715854 1 1
0.216459316353192 0.216254204238008 1 1
0.190643224791206 0.190437598990477 1 1
0.211614887487086 0.211386568668264 1 1
0.143198098268865 0.143065884229189 0 0
0.194781756380325 0.194554182428634 1 1
0.21825978747298 0.218034491553104 1 1
0.201149941733505 0.200946824019725 1 1
0.22547463498756 0.225253789312011 1 1
0.186381826194195 0.186199251507922 1 1
0.22034124407979 0.220125869563741 1 1
0.197735874299971 0.197547448712889 1 1
0.204335692747887 0.204126205407185 1 1
0.234135770053275 0.233907186390811 1 1
0.202406043828557 0.202188729945544 1 1
0.166115758078273 0.165942723659648 1 1
0.170634176835094 0.170438246225325 1 1
0.22596659923716 0.225756821113397 1 1
0.169520380625726 0.169355349171302 1 1
0.185213826289646 0.185015185766778 1 1
0.203239809551134 0.203052082578164 1 1
0.176581969075776 0.176406113384959 1 1
0.21455496136376 0.214322079063332 1 1
0.230127332826018 0.229887886327611 1 1
0.220938106540056 0.220668588997559 1 1
0.177983994820704 0.177798763792513 1 1
0.224793350667325 0.224573893593959 1 1
0.178304816356963 0.178130090321473 1 1
0.194489201726644 0.19431601401335 1 1
0.205650971340572 0.205454224326421 1 1
0.194673818671007 0.194477475094123 1 1
0.215649598143048 0.215427889203326 1 1
0.233080839579618 0.232859018673586 1 1
0.207142136304381 0.206954501509099 1 1
0.212550137153904 0.212349779107698 1 1
0.21527089211628 0.215064226449332 1 1
0.188058597000904 0.187865335096535 1 1
0.18706805783246 0.186856022750093 1 1
0.175359790306969 0.175174411185207 1 1
0.195254441878978 0.19506110265262 1 1
0.213862403930693 0.213670328489924 1 1
0.197496916768924 0.197287186983339 1 1
0.234801842757632 0.234563384307885 1 1
0.209976355268888 0.209756696416855 1 1
0.231039366371779 0.230844060024674 1 1
0.228352423099079 0.228126053584133 1 1
0.200731010480237 0.200530692461463 1 1
0.154364961129775 0.154225552829467 1 1
0.172161831919384 0.171983489038554 1 1
0.226000664127554 0.225753401090906 1 1
0.18826898983584 0.188085971345965 1 1
0.21360278468401 0.213397005380892 1 1
0.187751575598102 0.187545574182708 1 1
0.196494669063126 0.196276090984336 1 1
0.183710249914711 0.183540250662336 1 1
0.197188433107773 0.19699897378361 1 1
0.219583475068782 0.219356557388141 1 1
0.218764299245899 0.218517635086601 1 1
0.224037901283572 0.223780656828459 1 1
0.200779525218734 0.200561825360983 1 1
0.205554087516125 0.205342934573099 1 1
0.217110379913863 0.21689345665418 1 1
0.21529132496119 0.215085094778765 1 1
0.231843594388916 0.231619408612401 1 1
0.20429839840672 0.204112249084493 1 1
0.208058243480691 0.207862908096515 1 1
0.192526513932771 0.192333692914467 1 1
0.208010663370936 0.207803196630418 1 1
0.186819698499738 0.186649982392097 1 1
0.183288032519069 0.183067255740445 1 1
0.197981801710828 0.197758416467187 1 1
0.231893647868097 0.231654522115994 1 1
0.218707659531656 0.21849309330989 1 1
0.196540496400278 0.196381730350714 1 1
0.202712476062293 0.202525128762087 1 1
0.177409409393962 0.177202986510234 1 1
0.210810837983917 0.210605307916981 1 1
0.1848896670772 0.184707669584162 1 1
0.190555094791047 0.190359686257912 1 1
0.165440126999913 0.165281945618516 1 1
0.236072195264388 0.235835183999329 1 1
0.193952068174706 0.193764955369714 1 1
0.185018083261077 0.184838120905095 1 1
0.212403467874898 0.212186041607673 1 1
0.208080079293688 0.207859989074159 1 1
0.190751098464096 0.190546451465034 1 1
0.184269356921746 0.184060686841383 1 1
0.206060017778873 0.205865050192018 1 1
0.222160234843689 0.221955828160983 1 1
0.252229283450679 0.251969681503173 0 0
0.198470655232146 0.198284112576824 1 1
0.214047899020841 0.213851864118761 1 1
0.206177412951088 0.205985216782344 1 1
0.173338212262219 0.173150910017905 1 1
0.229309099715789 0.2290817783371 1 1
0.197410289739297 0.197204309466418 1 1
0.183676755864572 0.183514654162812 1 1
0.189696850670679 0.189494889895793 1 1
0.159687659021564 0.159514402281017 1 1
0.221911953691836 0.221697466914561 1 1
0.207965370612098 0.207766443427657 1 1
0.229963263364019 0.229716944323702 1 1
0.191679020442211 0.191500150721844 1 1
0.204596871597128 0.204403058202395 1 1
0.190369579831967 0.190185293630127 1 1
0.210047972588189 0.209834318242502 1 1
0.186165448825349 0.185986844008654 1 1
0.194875832668142 0.194670528251525 1 1
0.217650377145591 0.217424838542201 1 1
0.185635373121287 0.185464592731675 1 1
0.170348257609831 0.170167009281473 1 1
0.196483616547862 0.196284950711898 1 1
0.153406143810671 0.153241372067041 1 1
0.216191058430339 0.215963033989242 1 1
0.239445869052609 0.23919951356978 1 1
0.225385549760493 0.225117018938918 1 1
0.195922381640043 0.195673707801006 1 1
0.207829184236362 0.2076259409245 1 1
0.234832499610147 0.234567450524911 1 1
0.18854025626772 0.188328966450731 1 1
0.200485404720891 0.200285211237009 1 1
0.202853714693457 0.202664280499535 1 1
0.183140701534478 0.18296948997434 1 1
0.223242965885809 0.223013387468726 1 1
0.1937218907294 0.193536583614918 1 1
0.200297209481303 0.200075567041821 1 1
0.190523886637152 0.190347414381913 1 1
0.256603514719148 0.256292245563133 1 1
0.223330110744165 0.2231072794672 1 1
0.17127070130969 0.171102410922871 1 1
0.198133982953662 0.197914440598504 1 1
0.188903130867426 0.188690896078184 1 1
0.212696925823181 0.212489325154129 1 1
0.226629202487679 0.226367212530643 1 1
0.216964106441017 0.216762028793192 1 1
0.177114673873744 0.176936790811315 1 1
0.192588593426287 0.19238848617067 1 1
0.162308795039979 0.162128509834258 1 1
0.175358371215578 0.175181246320665 1 1
0.251516249718193 0.251276769669245 0 0
0.221878910110155 0.221671471748254 1 1
0.204254770405482 0.204044628536655 1 1
0.217539466760739 0.217333577102877 1 1
0.195995696159422 0.195813099628102 1 1
0.219984758654169 0.219751268459646 1 1
0.158927442716081 0.158759870006968 1 1
0.228393710430595 0.228145080270981 1 1
0.187455518385715 0.187235836447614 1 1
0.216677869621055 0.216450124731255 1 1
0.179563361316647 0.179391742352094 1 1
0.220220140094414 0.21999526434578 1 1
0.236750483568469 0.236473061615096 1 1
0.148638450758186 0.148457034003029 1 1
0.169552140957959 0.169381721576465 1 1
0.161915663570574 0.161761176929039 1 1
0.190689893395378 0.190503604658044 1 1
0.186060436877939 0.185892093181575 1 1
0.191812882608516 0.191633300822986 1 1
0.167846318925761 0.167645106084786 1 1
0.15566277455063 0.155523597586964 1 1
0.214661691027406 0.214441824203131 1 1
0.191223116745785 0.191053528073762 1 1
0.21493763193163 0.214720098528184 1 1
0.178015430974535 0.177854865483814 1 1
0.200868359922964 0.200676045741491 1 1
0.212207941215533 0.212003504837272 1 1
0.253325780115038 0.253073723609128 0 0
0.202209345115378 0.202005458245976 1 1
0.253097479877522 0.252850983233954 0 0
0.198536975844067 0.198330572334194 1 1
0.208202620826673 0.208003219121363 1 1
0.178784454964346 0.178592789154564 1 1
0.175964354487504 0.175770519049888 1 1
0.199420001904464 0.199225681147922 1 1
0.210007793822748 0.209777222589328 1 1
0.172303225413484 0.172131828748418 1 1
0.247886074713388 0.24763920427157 0 0
0.230412378807717 0.230134429093071 1 1
0.198313327285715 0.198128433447204 1 1
0.216737166581866 0.216499301378134 1 1
0.157633140744267 0.157472579217836 1 1
0.158215042314405 0.158037559338679 1 1
0.223667816260238 0.223436404058253 1 1
0.215146107546041 0.214958908209968 1 1
0.1883160909572 0.188134130652937 1 1
0.211834299106 0.211629245100498 1 1
0.212145229499792 0.211937661486099 1 1
0.192777873862385 0.192581325787991 1 1
0.17186305467899 0.171691308807053 1 1
0.244829643529056 0.244571553490938 1 1
0.188252137703423 0.188077983727097 1 1
0.208147027100657 0.207946098249534 1 1
0.225507886664083 0.225276589072102 1 1
0.141500360051573 0.141357711522848 0 0
0.183380103762401 0.183198401720711 1 1
0.161576904007042 0.161389384226062 1 1
0.183045987699188 0.182860744089039 1 1
0.217867324594271 0.217645488265771 1 1
0.180526351569652 0.180362161783386 1 1
0.246563120221378 0.246289187534457 1 1
0.187867550047997 0.187653430913987 1 1
0.201120475953495 0.200924164064717 1 1
0.179789951750681 0.179606416998992 1 1
0.217345602093157 0.217138357591005 1 1
0.189443151019995 0.189268423630947 1 1
0.159648228726012 0.159475718663853 1 1
0.180916993101142 0.180725713546389 1 1
0.20948071580438 0.209255112110158 1 1
0.173976009572331 0.173819652858789 1 1
0.184177833007823 0.183978512350911 1 1
0.145988357569132 0.145847623932024 0 0
0.180268913349963 0.180097279581625 1 1
0.228360718976885 0.228137148338252 1 1
0.211412457485362 0.211224282022606 1 1
0.197463582877799 0.197249689539536 1 1
0.152971409817854 0.15283996011959 0 0
0.225026082043496 0.224784153089424 1 1
0.184773430704563 0.184587544357571 1 1
0.174484555550519 0.174317979941121 1 1
0.242687328502301 0.242453753031627 1 1
0.186229840442099 0.18601114025742 1 1
0.218620409773734 0.218394370828593 1 1
0.177415807702208 0.177236225615062 1 1
0.19196233677808 0.19176593824509 1 1
0.221618056495775 0.221381097477404 1 1
0.197883755250883 0.197676015956377 1 1
0.159916649637903 0.159761408047156 1 1
0.164286260289436 0.164115279536817 1 1
0.203572591895459 0.203382634331699 1 1
0.210362529045053 0.210158374323798 1 1
0.21615396156859 0.215939984378435 1 1
0.228905753128775 0.228653369186656 1 1
0.193469582616108 0.193277313549554 1 1
0.248617779870978 0.248356024217184 0 0
0.15751437775424 0.157367414514286 1 1
0.236078697813572 0.235843650225664 1 1
0.176979168006969 0.176801356632518 1 1
0.143611057353198 0.143454372381884 0 0
0.213881733295222 0.213676627540137 1 1
0.175068379557255 0.174895066068196 1 1
0.168884168900066 0.168710922547865 1 1
0.188645160650072 0.188470049765476 1 1
0.219430843288986 0.21918200283464 1 1
0.222855787980312 0.222644907149124 1 1
0.195604336180949 0.195378228592763 1 1
0.187069202960795 0.186873650095167 1 1
0.177099917987049 0.17691554398184 1 1
0.200195978980372 0.199968936520501 1 1
0.220503648106829 0.220276579493731 1 1
0.206737456362179 0.206538507126308 1 1
0.209307446029276 0.209099282613349 1 1
0.200097286724175 0.19988732123415 1 1
0.195442145535614 0.19525668934182 1 1
0.185512868994027 0.185344331633674 1 1
0.188489726562491 0.188280638751921 1 1
0.22768670456281 0.227441049542872 1 1
0.204082299156142 0.203881865003357 1 1
0.21429323962854 0.214092042684104 1 1
0.178992437568117 0.178804870610235 1 1
0.190694146725254 0.19052673290096 1 1
0.209998761029524 0.209794402493951 1 1
0.197250805244483 0.197041088103722 1 1
0.208588980406815 0.208385565352549 1 1
0.206447104635117 0.206243097633367 1 1
0.201479011426251 0.201287311760173 1 1
0.199314797148357 0.199105363987737 1 1
0.218451279461844 0.218172387761659 1 1
0.22920193220931 0.228933655078043 1 1
0.239834574878737 0.239602346345062 1 1
0.138877846546717 0.138755499490974 0 0
0.22783513476333 0.227591594115554 1 1
0.200058187428759 0.199857319556333 1 1
0.197577093235693 0.197346931287454 1 1
0.190907454082262 0.190723460494772 1 1
0.185785708421866 0.185611099150956 1 1
0.213262756829811 0.213047596644162 1 1
0.207604075086408 0.207402294487399 1 1
0.22467168355158 0.224421476543048 1 1
0.220511900618132 0.22029505494024 1 1
0.19930020307566 0.199062641587105 1 1
0.19740047784725 0.197206107150491 1 1
0.196660816579599 0.196464957575817 1 1
0.221689066459506 0.22147331859876 1 1
0.184894512183893 0.184719556356576 1 1
0.18227911971187 0.182089086795462 1 1
0.205120534753164 0.204919189799894 1 1
0.215085313337084 0.214877527114075 1 1
0.19191724365838 0.191721707352145 1 1
0.195642308710253 0.195416789893641 1 1
0.183736650114886 0.18355175449689 1 1
0.20079578832305 0.200584750732744 1 1
0.226491746628038 0.226267510086364 1 1
0.227591393667311 0.227348820616891 1 1
0.187417520057334 0.187232752705164 1 1
0.1743002683867 0.174120063773052 1 1
0.2098920296004 0.20969400054188 1 1
0.216517627970019 0.216294590928883 1 1
0.202383959451162 0.202189356344575 1 1
0.171898416296689 0.171737818291217 1 1
0.188304327525229 0.188122234916125 1 1
0.224395716385389 0.224161633247071 1 1
0.203449824653235 0.203250872339076 1 1
0.197174082696497 0.196965198192803 1 1
0.191210184205998 0.191004049218146 1 1
0.197407416056324 0.197208212225513 1 1
0.193063340326853 0.192864253181522 1 1
0.204238306366091 0.204033971455315 1 1
0.220697470002727 0.220467735901524 1 1
0.243099271218809 0.242849961395941 1 1
0.184082920737843 0.183897797368842 1 1
0.228131691379421 0.227884515428331 1 1
0.140029666968817 0.139880832834795 0 0
0.189602945442603 0.189411693217826 1 1
0.206801068009423 0.206598643366513 1 1
0.200270518492295 0.200071923162113 1 1
0.184234994114833 0.184071041991782 1 1
0.169530126526638 0.169358472701476 1 1
0.152072199023582 0.151928438986326 0 0
0.170179681406438 0.170009172014903 1 1
0.191204595277444 0.191013326852058 1 1
0.15728068681911 0.157103223125425 1 1
0.180053038469815 0.17986734111839 1 1
0.205943172063456 0.20574634154758 1 1
0.190687173262421 0.190495756901426 1 1
0.222904665702651 0.222698178899494 1 1
0.180428742421419 0.180260188555555 1 1
0.19323324296252 0.193017903825709 1 1
0.175325351118282 0.175163138547522 1 1
0.185536382291884 0.185367838187988 1 1
0.215760481257547 0.215544454817892 1 1
0.2074122875121 0.207206108632438 1 1
0.203688563412702 0.203487709340892 1 1
0.173959129474846 0.173784351586782 1 1
0.195390364717691 0.195185432486518 1 1
0.205472245669124 0.20526984227676 1 1
0.216580819202881 0.216378994937185 1 1
0.209085033797848 0.208880539289638 1 1
0.193750389422015 0.19355441082012 1 1
0.175851276673669 0.175658837074994 1 1
0.194126195512916 0.19392988256357 1 1
0.202918083809368 0.202699932193298 1 1
0.206571153572441 0.206365302451288 1 1
0.158998510158469 0.158839858392279 1 1
0.205290213934681 0.205094444479719 1 1
0.182569878224479 0.182383649384808 1 1
0.18971616444477 0.189506765899132 1 1
0.184178521489927 0.184008156857005 1 1
0.184067235686239 0.183875205287703 1 1
0.231251393793032 0.231022991830532 1 1
0.147659874153587 0.147522797948551 0 0
0.21137810214976 0.211155835570797 1 1
0.2234485399611 0.223255080173333 1 1
0.212258806286566 0.212048444150049 1 1
0.178726128362365 0.178544191502204 1 1
0.19599241089331 0.195796747238663 1 1
0.197978190401803 0.197788124827268 1 1
0.232375701696618 0.232137810441282 1 1
0.179901776043181 0.179720548640669 1 1
0.150394698043609 0.150250375586983 0 0
0.194576077356895 0.194337165797967 1 1
0.182776689633768 0.182576137537315 1 1
0.175492149910303 0.175322944220168 1 1
0.202391801969238 0.202181233025098 1 1
0.19142360065355 0.191229869750689 1 1
0.210856255150875 0.210643081199804 1 1
0.178843246144904 0.178681302791891 1 1
0.134872650127431 0.134721595138089 0 0
0.172075870105726 0.171878006054388 1 1
0.149132236768019 0.148987630449866 1 1
0.213195385276676 0.212993824981207 1 1
0.198008955259835 0.197823745835964 1 1
0.211835539077276 0.211609340664217 1 1
0.189859518400636 0.189666274675891 1 1
0.184533861258213 0.18436662095837 1 1
0.208065376779524 0.207852434656338 1 1
0.157955301345209 0.157777795257399 1 1
0.225514576194807 0.22526936021309 1 1
0.218733061533583 0.21849823316073 1 1
0.217135844236757 0.216936392471959 1 1
0.206872743714838 0.206663500563682 1 1
0.157003538257485 0.156860856400817 1 1
0.209773348215987 0.209547000928347 1 1
0.222128029923612 0.221879260455973 1 1
0.214277514368402 0.214071134627899 1 1
0.213375273886903 0.213163316016081 1 1
0.196193957931054 0.196002042365454 1 1
0.235161383604802 0.234928318338561 1 1
0.242378663966835 0.242148112752176 1 1
0.201759649165676 0.201531430747203 1 1
0.208173733005341 0.207934098670138 1 1
0.210664504087487 0.210471523457531 1 1
0.208393754636414 0.208178586983884 1 1
0.191950069416933 0.19177243233952 1 1
0.212096191150019 0.211853189917805 1 1
0.181427623783662 0.181259716470641 1 1
0.211803260404652 0.211598485854581 1 1
0.17558079504128 0.175415494537219 1 1
0.185433259711908 0.185241191971455 1 1
0.216362387592978 0.216140403211109 1 1
0.125913093766229 0.125793772364779 0 0
0.231242848515897 0.231034822297473 1 1
0.206781271652311 0.206573563415097 1 1
0.213893666774909 0.213675440564412 1 1
0.233077800342994 0.232838954241306 1 1
0.160167014668108 0.160016384854731 1 1
0.175258038291162 0.175102181609651 1 1
0.181168919751229 0.180984858253835 1 1
0.202482746958782 0.202282360025189 1 1
0.195677550895065 0.195471380626735 1 1
0.189446348619388 0.189269964252276 1 1
0.168793082601865 0.168628678319222 1 1
0.215164960828558 0.214901253381161 1 1
0.159881388965553 0.159713750680677 1 1
0.213940346545998 0.213719129543047 1 1
0.196449744328166 0.196265612774365 1 1
0.15804039514859 0.157900753477924 1 1
0.206660948920626 0.206471442072531 1 1
0.21233346967145 0.212127395753634 1 1
0.175699960261928 0.17551553843377 1 1
0.195224709748312 0.195008508053971 1 1
0.180985669803878 0.180816822848589 1 1
0.226499704940755 0.226279139400718 1 1
0.191819269213465 0.191610838671188 1 1
0.217996843872134 0.217762489664383 1 1
0.191716552584194 0.191529358406924 1 1
0.195693260999301 0.195470920949483 1 1
0.185932282807882 0.185747291294891 1 1
0.208904030982241 0.208664178543739 1 1
0.210186336047583 0.20996208276584 1 1
0.216847787665131 0.21664744212579 1 1
0.253698375978598 0.25345649827478 0 0
0.230260689007245 0.230032758700159 1 1
0.175674681665583 0.175481364856554 1 1
0.198800034499436 0.198606037790159 1 1
0.183350429311709 0.183176107727819 1 1
0.190001286796416 0.189801429332166 1 1
0.184708619177687 0.184519598040707 1 1
0.210206675386228 0.210005389878738 1 1
0.207901423256263 0.207689085090248 1 1
0.200622854917582 0.200428510672231 1 1
0.198298788469572 0.198123192645032 1 1
0.175749501398374 0.175577488192981 1 1
0.182616621823892 0.182459066387224 1 1
0.166513752109768 0.166371382812126 1 1
0.174201070449862 0.174027605365404 1 1
0.194947401405501 0.194756788459062 1 1
0.192876248876179 0.192687732436433 1 1
0.208414631074147 0.20822496030078 1 1
0.214921962168732 0.214711049507498 1 1
0.190584350726186 0.190398277844288 1 1
0.208972229720373 0.208773876700754 1 1
0.154406943572562 0.15425395724581 0 0
0.193661019920797 0.193500857197659 1 1
0.201918279253348 0.201707796987163 1 1
0.186749937563566 0.186547528992336 1 1
0.214954339961849 0.21472290911872 1 1
0.203225900504426 0.203027948276171 1 1
0.187251545695899 0.187081162184873 1 1
0.197433800758946 0.19724175525 1 1
0.181627219822423 0.181452632570283 1 1
0.160298057430425 0.160125265999592 1 1
0.216046645963157 0.215827187629786 1 1
0.237628347512656 0.237370607573072 1 1
0.18434801080597 0.184178172598807 1 1
0.173774388577291 0.173614333389627 1 1
0.182397134168789 0.182198439206352 1 1
0.198401009035366 0.198200752406963 1 1
0.173739032260994 0.173546332752785 1 1
0.172387551008307 0.172213874166344 1 1
0.196964171384459 0.196775690036722 1 1
0.241505574379438 0.241240724180346 1 1
0.186330396954992 0.186159022581593 1 1
0.182502262326476 0.182341913768336 1 1
0.199040305571671 0.198819813234567 1 1
0.204468805250508 0.204271695767367 1 1
0.154003471749432 0.153857057954161 0 0
0.211080330309347 0.210887246269648 1 1
0.20271119480496 0.202502028748752 1 1
0.195140767564761 0.194921596581971 1 1
0.178856955221299 0.178682180638053 1 1
0.124882323561829 0.124754625608489 0 0
0.171988659215595 0.171820128042814 1 1
0.192874557930717 0.192674075982156 1 1
0.147439799334514 0.147291140254149 0 0
0.169191698641295 0.169009804530789 1 1
0.205481838101554 0.205270989245833 1 1
0.201034876923669 0.200830423127182 1 1
0.185896122813992 0.185718276448618 1 1
0.195203775121397 0.195018386192489 1 1
0.205714686773852 0.205506048772136 1 1
0.165807523942679 0.165628602968138 1 1
0.189653846258598 0.189481052488678 1 1
0.180205538454744 0.180037674567609 1 1
0.159849502170486 0.15966553508559 1 1
0.210720297654775 0.210524523702495 1 1
0.206622426653777 0.206397715920222 1 1
0.241496378395593 0.241255976677934 1 1
0.201005459418712 0.200786959246611 1 1
0.214780474178235 0.214554766662387 1 1
0.178840357438491 0.178662700400574 1 1
0.249616258929985 0.249384586479591 0 0
0.184060266390213 0.183862599512363 1 1
0.183985196983838 0.183803809988486 1 1
0.214886330367893 0.214685756624497 1 1
0.214335259147876 0.214114642481186 1 1
0.194828058270121 0.194638918821796 1 1
0.153035863927494 0.152877672243828 0 0
0.214956106498249 0.214689911246258 1 1
0.227891345676534 0.227656992218945 1 1
0.160425336752012 0.160266907837356 1 1
0.217596259057375 0.217363256187495 1 1
0.180069048567972 0.179882663578099 1 1
0.207277302886322 0.207061905600193 1 1
0.212007928290641 0.2117896316519 1 1
0.210690029598619 0.210479685659415 1 1
0.213806951517376 0.213602084688542 1 1
0.192661315099504 0.192453900640146 1 1
0.209399626003302 0.209186397672602 1 1
0.150268934815535 0.150118063374723 0 0
0.196803532422518 0.196594264633602 1 1
0.186749352103001 0.186555185233749 1 1
0.210421286625631 0.210228162810191 1 1
0.180516964825978 0.180344866633076 1 1
0.213489990252698 0.213287001399418 1 1
0.214588796255005 0.21436610752175 1 1
0.197197520471651 0.19702670472301 1 1
0.181104512703423 0.180930877453883 1 1
0.174346324857594 0.174157385981464 1 1
0.169928469653998 0.169767445471572 1 1
0.222332167567346 0.222128316933315 1 1
0.162928732017983 0.162770408132197 1 1
0.188647097316193 0.188434533594105 1 1
0.203787422937692 0.203547008711583 1 1
0.231504326016552 0.231250825102874 1 1
0.194781117642555 0.194593798748683 1 1
0.183315520865908 0.18313642998336 1 1
0.210641745984958 0.210421745582624 1 1
0.207421315631916 0.207234416390042 1 1
0.229225851699103 0.229003711111619 1 1
0.173118644804958 0.172960323080969 1 1
0.205836679398623 0.205628933955416 1 1
0.177821008259779 0.177628420276336 1 1
0.200192582968698 0.199998705990216 1 1
0.194844703418715 0.194666356348389 1 1
0.1451800709336 0.145041511769181 1 1
0.208454091661464 0.208255876371258 1 1
0.165500182934251 0.165333506205543 1 1
0.16773941409414 0.167544422407972 1 1
0.178842915511966 0.178669236886084 1 1
0.220190631214831 0.219929209988806 1 1
0.246936030759979 0.246720341110773 0 0
0.169700572527638 0.169536520576163 1 1
0.2375433988196 0.237326871194003 1 1
0.22717128911517 0.226922867239498 1 1
0.174788857774338 0.174616575944962 1 1
0.19260998848565 0.192426278530083 1 1
0.184560817483844 0.18435853234283 1 1
0.194937217206411 0.194747459935169 1 1
0.214215253103022 0.213982917823189 1 1
0.195507419503229 0.195302364319334 1 1
0.201841583093394 0.201637755430693 1 1
0.181927952884946 0.181730845074098 1 1
0.220142318980618 0.219903280081218 1 1
0.184549038033528 0.184351346527597 1 1
0.190980951810752 0.190768407017696 1 1
0.248383639938192 0.24814379686227 1 1
0.208179055643403 0.207979178698156 1 1
0.236982092313488 0.236742397307531 1 1
0.228323083806608 0.228093562509461 1 1
0.224785778697056 0.224570323483502 1 1
0.230551068325216 0.230291077436952 1 1
0.221774396047352 0.221520600471477 1 1
0.180466940073473 0.180308880675531 1 1
0.214376350357043 0.214147922258171 1 1
0.231002926036956 0.230771308123705 1 1
0.193731443938021 0.193554520392139 1 1
0.193089131881006 0.192898829587488 1 1
0.188546698960054 0.188362663980864 1 1
0.197332227853829 0.197144949292215 1 1
0.163984403212066 0.163804899239853 1 1
0.243495304679153 0.243241664221985 1 1
0.174468916709019 0.174296719510173 1 1
0.201930773486845 0.201717411690133 1 1
0.202084305422735 0.201893956315418 1 1
0.174206302224941 0.174059579287977 1 1
0.197543675985203 0.197353976637574 1 1
0.222415515083947 0.222164442409522 1 1
0.188004346971317 0.187831294151725 1 1
0.191839284766613 0.191655580389765 1 1
0.238897624214075 0.238658314770348 1 1
0.207624042602917 0.207435684711234 1 1
0.203693243714226 0.203495369727315 1 1
0.192827811040999 0.192642030951043 1 1
0.214984450766026 0.214780969743995 1 1
0.219670483998454 0.219427557946162 1 1
0.19750218142518 0.197276319227365 1 1
0.224942456693571 0.224715603568512 1 1
0.183086538826242 0.182907864990069 1 1
0.20293188329346 0.202721476966646 1 1
0.186152817838378 0.185966692304911 1 1
0.199257299153356 0.19907699889165 1 1
0.187460657181082 0.187266957014489 1 1
0.144939088065418 0.144807803119078 0 0
0.194180460455968 0.19399793242112 1 1
0.231758966012684 0.231525309857955 1 1
0.217432706382131 0.217208584545484 1 1
0.187047944369096 0.186858310424707 1 1
0.163104379708917 0.162932484195104 1 1
0.215951925960166 0.215734602218949 1 1
0.196698204990481 0.196497672493051 1 1
0.230260470600235 0.230004423745555 1 1
0.193352562642686 0.193144598286669 1 1
0.193877667603422 0.19367094554556 1 1
0.193424347396085 0.193249151378555 1 1
0.246076608081427 0.245834292531005 1 1
0.192846026909898 0.192652912348211 1 1
0.201026346808722 0.200809619006011 1 1
0.205914142589482 0.205696662349217 1 1
0.231190353605016 0.230926343834247 1 1
0.206341677061092 0.20614592579149 1 1
0.186210370288335 0.186031580844712 1 1
0.191023702584984 0.190852055259162 1 1
0.192093222210725 0.191912639305084 1 1
0.234001394571039 0.233764904328863 1 1
0.17580973436829 0.175630696324458 1 1
0.212229846673047 0.212042439605853 1 1
0.184337014786225 0.184160304460696 1 1
0.199231057150202 0.199000761628645 1 1
0.215022399820145 0.214774357434427 1 1
0.168410396535542 0.168260748580645 1 1
0.209772214449498 0.209554940971772 1 1
0.188969334045243 0.188801243809887 1 1
0.21066986939888 0.210476486603727 1 1
0.196451385287054 0.19625545409511 1 1
0.179452286763102 0.179252658051549 1 1
0.203340585671251 0.203157215019784 1 1
0.178546186603619 0.178357194083382 1 1
0.173614956167105 0.173448377104375 1 1
0.196254890457813 0.196049148607916 1 1
0.211989822862929 0.211785027125253 1 1
0.189607915121497 0.189419529419569 1 1
0.191145740281916 0.190982468923871 1 1
0.17783463669622 0.177642419500941 1 1
0.221752416247474 0.221514275666127 1 1
0.179814474311308 0.179636366337315 1 1
0.224169188521376 0.223964996987684 1 1
0.18433778440038 0.184181733072062 1 1
0.163316309750669 0.163108947626338 1 1
0.207213823655741 0.206999582303004 1 1
0.224028504918364 0.223808260024198 1 1
0.20223696280395 0.202008086851969 1 1
0.207771234441114 0.207546251481505 1 1
0.213467236115153 0.21326311018147 1 1
0.166264668734646 0.166100981145 1 1
0.149912879001566 0.149745602256193 0 0
0.264151063373359 0.263878676428391 0 0
0.197073352870569 0.196892584166864 1 1
0.231108741705458 0.230901120337783 1 1
0.216674583004603 0.21644781979348 1 1
0.176920279711581 0.176754504647291 1 1
0.189121937041129 0.188925317145098 1 1
0.171811152749588 0.171616269370823 1 1
0.206913051875752 0.206693740819989 1 1
0.206578120930537 0.206367504899135 1 1
0.194531429706773 0.194341950242802 1 1
0.248806907722122 0.248549139171629 1 1
0.183723033669414 0.183543773333125 1 1
0.212871377081424 0.212636013741122 1 1
0.172357346184668 0.172192005672253 1 1
0.23223613207458 0.23196571997036 1 1
0.184039000881594 0.183866825317132 1 1
0.193807858057425 0.193622005174588 1 1
0.239738830631475 0.239485060293218 1 1
0.20749214205684 0.207275926001868 1 1
0.185056063240464 0.184854392923074 1 1
0.17688684267617 0.17668837242454 1 1
0.203386678079746 0.203195433585599 1 1
0.167280633086702 0.16712383264883 1 1
0.245420073263687 0.245182849961516 1 1
0.233062340648634 0.232825068108047 1 1
0.19988826818124 0.199690904819672 1 1
0.219245971980444 0.219010272596601 1 1
0.186373474560044 0.186172097029658 1 1
0.212880992449222 0.212666262569491 1 1
0.193656204069246 0.193464564359874 1 1
0.20549444056177 0.205307236795777 1 1
0.22887850404082 0.228632384031692 1 1
0.2100153607163 0.209798382832197 1 1
0.20604101406973 0.205825522642887 1 1
0.163089064442076 0.162935892661095 1 1
0.195103472200413 0.194915343459365 1 1
0.181728157569408 0.181549263591033 1 1
0.226133590238497 0.22591285397931 1 1
0.160160910540156 0.160005380796066 1 1
0.187699776665881 0.187526027948075 1 1
0.15483770117551 0.15466707955924 1 1
0.165155975725631 0.16499643464997 1 1
0.20432929300693 0.204121292436664 1 1
0.211422306855996 0.211194668451717 1 1
0.154028121614717 0.153814455157721 1 1
0.173201691328768 0.173039844481533 1 1
0.246772356405872 0.246532808766975 1 1
0.164900194827667 0.164747060428802 1 1
0.19655089597613 0.19636320955722 1 1
0.232060406722654 0.231822301377297 1 1
0.206771082949849 0.206560765270989 1 1
0.217624841303879 0.217400483121396 1 1
0.199689174016428 0.19950782184703 1 1
0.169939712976124 0.169783800998077 1 1
0.173013636052971 0.172796692507687 1 1
0.176526617034993 0.176349642759181 1 1
0.202980670868011 0.202781555620309 1 1
0.240216800460798 0.239941912866275 1 1
0.222590182191892 0.222354462032724 1 1
0.204885430276529 0.204691921222107 1 1
0.177834978444049 0.177650506696127 1 1
0.228488612081099 0.228241542766993 1 1
0.171832500147662 0.171677682463934 1 1
0.170124209157224 0.169961038261743 1 1
0.196701680221539 0.196507112495855 1 1
0.143546296993544 0.143398523258472 0 0
0.1917875064197 0.191565044005526 1 1
0.190973880957301 0.190787891663545 1 1
0.261346441078151 0.261082670357762 0 0
0.218175555781781 0.217944044219224 1 1
0.201827833062915 0.201612211940083 1 1
0.196774201998832 0.196598756871045 1 1
0.170489862143085 0.170334430908278 1 1
0.234875024566921 0.234640362982036 1 1
0.205585206778245 0.205385603633152 1 1
0.195157429935402 0.19494324122485 1 1
0.188669397767072 0.188461582360517 1 1
0.209303169717042 0.209100584068852 1 1
0.171140020339995 0.170972600107574 1 1
0.213074757048825 0.212853771328636 1 1
0.18078409758622 0.180598587072235 1 1
0.181758561273861 0.181567536737126 1 1
0.201822419776921 0.201619566763695 1 1
0.170939011151397 0.170769899457873 1 1
0.189686304651897 0.189497072725984 1 1
0.22697005999264 0.226749131813337 1 1
0.208599141764273 0.208355979481333 1 1
0.147625503970002 0.147492009134663 0 0
0.176139079552892 0.175963620077423 1 1
0.238325336315153 0.238079352849473 1 1
0.215568392352764 0.215341124765334 1 1
0.235090431570541 0.234883063361376 1 1
0.187943669231569 0.187760602032614 1 1
0.214499904833766 0.2142335785874 1 1
0.226514933751494 0.226275019725674 1 1
0.168350104213542 0.168180672962949 1 1
0.209120027569123 0.208901138626231 1 1
0.213787974984293 0.213555194615332 1 1
0.227696281820553 0.227461885189968 1 1
0.246764386155656 0.246541015430259 0 0
0.249771958469168 0.249505895557387 1 1
0.17144066650151 0.171231739417481 1 1
0.24727227245701 0.247053343851772 0 0
0.220659092759565 0.220425298509137 1 1
0.192618379580235 0.192429606545168 1 1
0.221839650081506 0.221643383808479 1 1
0.248551300160802 0.248332880406395 0 0
0.161549223253809 0.161379668697496 1 1
0.264815978198993 0.264557308718744 0 0
0.196515805525949 0.196312065002738 1 1
0.193014513235024 0.192819387523421 1 1
0.186193563909979 0.185985275172991 1 1
0.158153914641283 0.157995299073331 1 1
0.160990965186541 0.160810700294497 1 1
0.178774976559509 0.178616682143258 1 1
0.172985783742973 0.17280268251648 1 1
0.201567329072592 0.201382112278092 1 1
0.209103559191158 0.208902064850757 1 1
0.24828978847723 0.248041193320758 0 0
0.177450786363998 0.177267758321271 1 1
0.220271513971075 0.22006051736186 1 1
0.188190726578102 0.187999181916645 1 1
0.205058559303727 0.204845145837264 1 1
0.187231644563447 0.187033447920982 1 1
0.239902650792424 0.239659040386728 1 1
0.175609224834325 0.175437939861924 1 1
0.192770986996429 0.192592612442132 1 1
0.17861676785147 0.178441840138491 1 1
0.184489223517246 0.184305965302313 1 1
0.188293351610431 0.188090191549123 1 1
0.205099835842701 0.204894272919731 1 1
0.231199684004982 0.230927302394283 1 1
0.230324427800318 0.230058184735906 1 1
0.234016203064493 0.233784055950756 1 1
0.211054970694993 0.210849694792426 1 1
0.200336523005279 0.200132504194147 1 1
0.108322598891813 0.108204558043628 0 0
0.182590726915256 0.18239767485687 1 1
0.208108134919046 0.207891980197855 1 1
0.234604866793869 0.234376654612875 1 1
0.228171090483167 0.227924333340721 1 1
0.211147123195972 0.210932876088059 1 1
0.215262590615621 0.215036420279179 1 1
0.226489667776335 0.226257659948611 1 1
0.213544613490897 0.21335657839721 1 1
0.206659519356344 0.206430405890229 1 1
0.161911822622992 0.161744210643163 1 1
0.171210040157574 0.171004236592492 1 1
0.216009925100323 0.215782006729973 1 1
0.197859365989279 0.19765851784369 1 1
0.225378081789979 0.22516501793459 1 1
0.196397131174197 0.196185982537594 1 1
0.211894483338247 0.211666797408889 1 1
0.18191496472332 0.181718781467892 1 1
0.204619542281263 0.204429906100024 1 1
0.150076768094081 0.149936387879926 0 0
0.167954301085012 0.167776729725529 1 1
0.194881957624383 0.194656460323262 1 1
0.175813232044271 0.175650795555347 1 1
0.216683681623719 0.216461354690265 1 1
0.220158051659885 0.219969803909378 1 1
0.191038929259781 0.190857225974357 1 1
0.230590166237922 0.230336660619962 1 1
0.210363484706235 0.210160578369267 1 1
0.186350108075079 0.186170042453831 1 1
0.196797936527503 0.196554631258825 1 1
0.186914461789485 0.18670034419907 1 1
0.188872683802528 0.188678657943443 1 1
0.216256989676568 0.21604233317902 1 1
0.220758721124379 0.220541768552728 1 1
0.225940888037287 0.225732708949459 1 1
0.188588969237531 0.188406369938608 1 1
0.197260370869525 0.197078282948278 1 1
0.215740763044919 0.21552500190396 1 1
0.191754418167773 0.191540213143684 1 1
0.216814265237666 0.21660543379219 1 1
0.200585144588014 0.200382799306182 1 1
0.155063977901555 0.154907192272128 1 1
0.203748769634771 0.203558934390128 1 1
0.229900375102384 0.229673374556767 1 1
0.225249615342107 0.225041507693325 1 1
0.198355749737701 0.198125603489836 1 1
0.213858229688984 0.213640002460585 1 1
0.22711507361615 0.226860974081226 1 1
0.205593840180381 0.205364792434575 1 1
0.204966420968648 0.204774753938336 1 1
0.224686722859377 0.224475211277321 1 1
0.189630954790921 0.189449232113399 1 1
0.19957286896907 0.199361594628881 1 1
0.243728769079307 0.24348601707162 1 1
0.169811103339953 0.169621188332017 1 1
0.196448774541481 0.196271383176345 1 1
0.170118699251107 0.169948792015165 1 1
0.190267009384034 0.190082538756837 1 1
0.252611418158313 0.252369805472149 1 1
0.16399544942457 0.16383496146158 1 1
0.1942053765782 0.193984494032459 1 1
0.183235484476663 0.183038494959021 1 1
0.174403287948422 0.174228480137875 1 1
0.227709760920993 0.227486598477721 1 1
0.239792977650854 0.239574745559496 1 1
0.201830075972569 0.201631800106295 1 1
0.217100046847226 0.216903026879481 1 1
0.167107582037657 0.166931089722552 1 1
0.211698113530867 0.211504634795444 1 1
0.222685145334425 0.222471475454974 1 1
0.182889483810208 0.182707898183913 1 1
0.169259868514486 0.169083674726773 1 1
0.213707934944441 0.213465664631478 1 1
0.206520234453464 0.206330898179834 1 1
0.250446658101334 0.250192862414553 1 1
0.200334192803411 0.200142738764641 1 1
0.219306913078336 0.219065237519444 1 1
0.21603236177574 0.215821983230197 1 1
0.223452866346683 0.223222077266587 1 1
0.19633581654837 0.196150279183292 1 1
0.170762882147402 0.170573487156752 1 1
0.18154752438475 0.181371015040586 1 1
0.226153080439404 0.225875503415357 1 1
0.15834233131128 0.158160227681998 1 1
0.218365864035314 0.218128383964822 1 1
0.195280500546159 0.195095924977698 1 1
0.158773511870863 0.158615280388539 1 1
0.229181090926795 0.228957392878849 1 1
0.177888475389839 0.177712236950678 1 1
0.225514765349083 0.225296405301082 1 1
0.163389170738431 0.163235905856502 1 1
0.198868778668327 0.198683970397556 1 1
0.200591611448387 0.200362509943666 1 1
0.211174587128155 0.210971064292643 1 1
0.198099586922744 0.19791015245952 1 1
0.179800266024694 0.179624923021775 1 1
0.245542809666578 0.245304749140186 0 0
0.223335330150309 0.223079198999289 1 1
0.200565690768035 0.200386096109234 1 1
0.14702200592507 0.146873569799271 0 0
0.262886778592636 0.262624896360816 0 0
0.179243706557728 0.179014285326693 1 1
0.201308165147944 0.201092197373643 1 1
0.178249298717664 0.178060053300538 1 1
0.227302441047935 0.227074700349076 1 1
0.163058891022263 0.162897281753556 1 1
0.160961297690268 0.160797699626947 1 1
0.208294116724191 0.208083962376807 1 1
0.179776233147703 0.179553350860173 1 1
0.163223918288589 0.163061487914838 1 1
0.22168813801004 0.221456226023161 1 1
0.196941928460533 0.196748894703958 1 1
0.242446939881563 0.242214093831484 1 1
0.196792690367988 0.196606747103764 1 1
0.221314382132375 0.221059022709808 1 1
0.19876969938643 0.198568749000767 1 1
0.165198536066062 0.165021474645026 1 1
0.218294227508784 0.218072899122722 1 1
0.225886046267089 0.225663473242116 1 1
0.17510644577311 0.174905211319577 1 1
0.171730044998039 0.171557131288965 1 1
0.200053652011768 0.199864330306342 1 1
0.190939797999837 0.190750976449586 1 1
0.224873602991137 0.224624950144871 1 1
0.206498920594285 0.206307433529676 1 1
0.220744409300607 0.220539119441414 1 1
0.223770542930108 0.223532074201201 1 1
0.199941758291119 0.199741646374333 1 1
0.233239247396141 0.23301046779262 1 1
0.177937244418162 0.177784504328029 1 1
0.240218587560665 0.239980650779294 1 1
0.192649524189999 0.192457205744524 1 1
0.189507185319357 0.189290193287226 1 1
0.191005249096368 0.190827209178198 1 1
0.201081230784878 0.200869942025514 1 1
0.214643736312917 0.214451830793165 1 1
0.198577197035589 0.198346127221997 1 1
0.22871351679926 0.228491754111529 1 1
0.196066147949794 0.195861447099539 1 1
0.177351853219725 0.177176783021865 1 1
0.136495006370665 0.136352069953916 0 0
0.235642872677097 0.235414093851004 1 1
0.18620132715529 0.1860152399496 1 1
0.218588157742097 0.218353913303434 1 1
0.218600243519333 0.218356108673506 1 1
0.192973108907812 0.19279094638787 1 1
0.195057704179271 0.194878701970615 1 1
0.228812685642554 0.228569328233661 1 1
0.168719662586739 0.168555787221723 1 1
0.217980687881214 0.217771547087402 1 1
0.179279208026089 0.179093255484735 1 1
0.214958574151521 0.214751797367071 1 1
0.197107504932735 0.196890572355364 1 1
0.229687752141413 0.229480428821023 1 1
0.179627387762582 0.179454755323323 1 1
0.216509520106607 0.21630186938546 1 1
0.179785054554925 0.179600619734488 1 1
0.223590168451864 0.223377690896491 1 1
0.201370748486612 0.201154855691834 1 1
0.189230920287858 0.18904248357704 1 1
0.220895499927696 0.220678987275444 1 1
0.19440599603408 0.194193035933116 1 1
0.227300000739103 0.227076302919199 1 1
0.213415151374208 0.213202228879899 1 1
0.232417454094424 0.232191109124118 1 1
0.201544248367674 0.201356271935927 1 1
0.207714817296496 0.207516909658678 1 1
0.18284360305304 0.182642111317146 1 1
0.211694562167198 0.211486759690352 1 1
0.199081281780663 0.198885213694902 1 1
0.186569099230559 0.186365004728308 1 1
0.178571656044492 0.178386477077803 1 1
0.232128401039241 0.231892653831841 1 1
0.224291293942876 0.224089350608272 1 1
0.189050262583301 0.188862260915325 1 1
0.216447797543269 0.216200134057897 1 1
0.162550802220103 0.162365684236663 1 1
0.228878832000909 0.228644866867521 1 1
0.200852663157022 0.200659294776158 1 1
0.198862254151509 0.198670097570642 1 1
0.156282681821232 0.156114396134941 1 1
0.209931972399407 0.209738623713786 1 1
0.234702686057547 0.234468662134698 1 1
0.199996229320673 0.199799809506863 1 1
0.20969442540871 0.209505872462512 1 1
0.229415932098713 0.229158714616134 1 1
0.236065321500149 0.23583578043191 1 1
0.181699411464843 0.181513876422543 1 1
0.22228828875672 0.22205767233085 1 1
0.161568357914316 0.161411172006332 1 1
0.190561878185017 0.190375849641106 1 1
0.199571496599531 0.199363661849471 1 1
0.160078034887698 0.159904796533179 1 1
0.162507419895542 0.162334553556401 1 1
0.253514802669655 0.253262783734178 0 0
0.195645014915582 0.195443151328582 1 1
0.191368029799993 0.191140352141425 1 1
0.186977787886101 0.186795561090456 1 1
0.202240307555164 0.202054004680845 1 1
0.197864527596142 0.197657287367496 1 1
0.226550756882858 0.226342649572397 1 1
0.218130715293278 0.217932286674041 1 1
0.205025452608147 0.204813632285731 1 1
0.245918929268602 0.245664059136989 1 1
0.234250300848244 0.234002244495216 1 1
0.216555930771886 0.216352958505058 1 1
0.228006487981744 0.227779486731081 1 1
0.196139324935363 0.1959424077991 1 1
0.194183851272936 0.193998969126876 1 1
0.209893919464925 0.209690840246069 1 1
0.218105737839162 0.217882482235191 1 1
0.210455676828768 0.210266239728627 1 1
0.214832413258231 0.214626240238434 1 1
0.250066418356944 0.249787928428575 0 0
0.166653502697167 0.166480489374869 1 1
0.223707419667771 0.223463764148217 1 1
0.217702545787255 0.21747742235291 1 1
0.188718612166352 0.188538013076617 1 1
0.176809478614502 0.176628251595113 1 1
0.178307650768871 0.178131232666148 1 1
0.180320612176945 0.180107307809022 1 1
0.164911883840756 0.16474237158281 1 1
0.186984179311042 0.186813639194952 1 1
0.190701110106491 0.190485827737538 1 1
0.180512104940641 0.180347812172155 1 1
0.205841351741283 0.205643457108493 1 1
0.199021036572244 0.198831049389728 1 1
0.230533124201431 0.230278868861834 1 1
0.16215866430332 0.161982025119591 1 1
0.229692297853871 0.229450858474147 1 1
0.207246686800929 0.207053961462256 1 1
0.226113013171236 0.225885261572074 1 1
0.214471418679231 0.214231735461837 1 1
0.19390191457118 0.193675198639187 1 1
0.208677747771244 0.208469948736238 1 1
0.235886741061947 0.235626595921244 1 1
0.187138366457322 0.186957864862442 1 1
0.183199312308696 0.183029556883027 1 1
0.187499096669672 0.18730599980468 1 1
0.22255499090145 0.222344689355055 1 1
0.196137640946519 0.195951038256972 1 1
0.207567808614384 0.207366658666327 1 1
0.207415244182069 0.207177565080631 1 1
0.237073293239484 0.236794791639571 1 1
0.199519792835075 0.199324849634267 1 1
0.217843850538502 0.217601806931177 1 1
0.242940785492811 0.242701046012083 1 1
0.208751494522027 0.208525496692585 1 1
0.153438056380938 0.153260736308385 1 1
0.200755623413438 0.200550841300442 1 1
0.200251739750435 0.200034795738161 1 1
0.214063621273719 0.213838284989806 1 1
0.180630103715585 0.18046127493766 1 1
0.17417054756658 0.173973132826909 1 1
0.151525045301439 0.151385390442736 1 1
0.189494285345381 0.189299937310879 1 1
0.178396970268764 0.178214587120248 1 1
0.224538507559424 0.224320130933956 1 1
0.22966825820878 0.229457588001405 1 1
0.206884886640906 0.20669152805575 1 1
0.197097889417675 0.196915455877903 1 1
0.202987516407541 0.202784996164112 1 1
0.213491668586172 0.213298212289747 1 1
0.212232215776913 0.212016672437126 1 1
0.184755359535035 0.184578956477643 1 1
0.192379477963981 0.192201208175777 1 1
0.18144354132182 0.181255805330849 1 1
0.19157454059571 0.191378844944531 1 1
0.166999245393764 0.166827284809872 1 1
0.186767871538166 0.186576729965502 1 1
0.222658711155992 0.222466483230787 1 1
0.19860672980608 0.198415441174176 1 1
0.203946509974413 0.203721982828526 1 1
0.216537780516775 0.216340937707422 1 1
0.167110817946431 0.166959952738429 1 1
0.221893201741459 0.221671732343757 1 1
0.197732645192893 0.197506611015028 1 1
0.16721320208281 0.167026377714627 1 1
0.156673407554848 0.156521441040073 1 1
0.226544604460565 0.226329000160834 1 1
0.210734891737333 0.210522516662872 1 1
0.250085787978414 0.249822124701097 1 1
0.203284492066931 0.203073176087357 1 1
0.194841226319118 0.19465216813373 1 1
0.182301004912807 0.182109104323809 1 1
0.222027692717996 0.221805144381598 1 1
0.202496641421142 0.202284239786816 1 1
0.190345034004412 0.190158424773413 1 1
0.179787228693436 0.179603688918349 1 1
0.186151782949047 0.185983796415171 1 1
0.208328070307377 0.208057346300103 1 1
0.188135777451843 0.187943148728696 1 1
0.223272096153164 0.223030911700922 1 1
0.183591619696999 0.183402978750273 1 1
0.191017080502287 0.1908160974348 1 1
0.200520559530746 0.200305001033073 1 1
0.210600335679604 0.210393186762262 1 1
0.213086098343782 0.212868153609817 1 1
0.193132924618839 0.192945948330389 1 1
0.185608316045207 0.185426162089968 1 1
0.205158674311879 0.204951965746627 1 1
0.181931515194584 0.181742037477766 1 1
0.195340475063899 0.195118532608341 1 1
0.174690993957084 0.174527776172961 1 1
0.250438439312954 0.250180055983768 0 0
0.237840533206136 0.237614085432512 1 1
0.176387840351498 0.176199877284545 1 1
0.188404791019898 0.188206108832673 1 1
0.213763059260002 0.213520801596533 1 1
0.161031394261689 0.160844303611268 1 1
0.203212143069539 0.20300967957842 1 1
0.220964473148505 0.220748543130125 1 1
0.197687821165898 0.197475762781653 1 1
0.198821234748134 0.198626015430858 1 1
0.179394825362552 0.179204820087773 1 1
0.237351767749536 0.237136882510194 1 1
0.234095145957897 0.233837989048551 1 1
0.228538117221903 0.228285275188396 1 1
0.21957751513651 0.219350816017076 1 1
0.199729817744356 0.199518410333852 1 1
0.177536054406567 0.177333502818897 1 1
0.238206146114423 0.237975468120859 1 1
0.222000720572421 0.221791085399028 1 1
0.230837418853766 0.230586176327931 1 1
0.219539802131997 0.219349930856927 1 1
0.248020989427818 0.247759754844334 0 0
0.224076706001994 0.223851160279925 1 1
0.182030692541962 0.181836376077441 1 1
0.238989431031555 0.238716756058683 1 1
0.217587309865686 0.21735159671989 1 1
0.186973902614461 0.186794488244844 1 1
0.198322471150415 0.198127083124145 1 1
0.22857482901541 0.228349374998075 1 1
0.137194076878563 0.137051787549026 0 0
0.199851051306331 0.199647385401109 1 1
0.211119457791349 0.210900865634191 1 1
0.222718549605985 0.2224685152073 1 1
0.203814563977513 0.203614743635653 1 1
0.16284621453601 0.162650666643959 1 1
0.150919913087769 0.150764024507707 1 1
0.15725540852501 0.157083591135707 1 1
0.211497717084199 0.211281498039812 1 1
0.187043574939167 0.186868848002571 1 1
0.195662371017738 0.19546596353983 1 1
0.22768582353351 0.227446408297796 1 1
0.197066456356909 0.19686642501335 1 1
0.215409413425067 0.215200185887571 1 1
0.213483373862104 0.213238731025588 1 1
0.247835463825439 0.247589768117092 0 0
0.227714523353647 0.227491634176704 1 1
0.190540532743641 0.190367820387926 1 1
0.217900602770726 0.217686834718416 1 1
0.20391320818156 0.203712101739688 1 1
0.180249094853848 0.180075685135966 1 1
0.202505861809293 0.202294839791957 1 1
0.237762123932497 0.237535181189188 1 1
0.196290619795013 0.196093750031136 1 1
0.163186724511454 0.163023034619894 1 1
0.197388660958714 0.1971793725756 1 1
0.24387740692181 0.243628221171849 1 1
0.189803665406378 0.189620015524547 1 1
0.210432032921338 0.21022202014375 1 1
0.20336173290185 0.203174918615979 1 1
0.232370992189326 0.232115989527826 1 1
0.130997605833509 0.130857207453231 0 0
0.200019546401681 0.199820804084745 1 1
0.208032050554151 0.207797854468358 1 1
0.223920305288684 0.223670805343059 1 1
0.170108293277678 0.169951304426365 1 1
0.240892879540118 0.240672968448343 1 1
0.175183966718103 0.175010512125578 1 1
0.153051855218737 0.152892883633906 0 0
0.217988218965033 0.217793450810274 1 1
0.210591805500213 0.210369580277713 1 1
0.207776101835303 0.20758503022161 1 1
0.200101939074113 0.199913903930866 1 1
0.205922656921653 0.205711073767593 1 1
0.164143011253116 0.163981977771991 1 1
0.191496863183116 0.191294408351421 1 1
0.239854866952173 0.239603430599947 1 1
0.204853261061911 0.204644409261272 1 1
0.219483078523961 0.219251966999927 1 1
0.133317756724606 0.133185354518313 0 0
0.217374780120895 0.217159847724413 1 1
0.18387637138937 0.183708568181441 1 1
0.246764283280367 0.246489121645152 1 1
0.208182246444146 0.207947839752261 1 1
0.168131706505788 0.167963623251738 1 1
0.163626066134739 0.163464967870027 1 1
0.206603029808177 0.206414819599867 1 1
0.231620170826645 0.231375176459129 1 1
0.16606712332993 0.165895143649029 1 1
0.197091500815387 0.196883782166163 1 1
0.183272341148073 0.183081583632321 1 1
0.201702391376656 0.201502688779514 1 1
0.192913680399446 0.192710953609521 1 1
0.202086339580181 0.201891041991114 1 1
0.180335352962474 0.180147557672375 1 1
0.233823820221533 0.233555009626527 1 1
0.20491626697919 0.204697174210216 1 1
0.198485620544584 0.198309466693808 1 1
0.212819441558271 0.21261504941441 1 1
0.174820810093465 0.174653630253441 1 1
0.202990493541672 0.202788432410109 1 1
0.201692003085109 0.20148193373728 1 1
0.194207254047359 0.194013413673836 1 1
0.199910776426966 0.199720426109177 1 1
0.17543123318339 0.175260022409241 1 1
0.227934934935723 0.227688617214 1 1
0.187361677146061 0.187181440638085 1 1
0.237190695629883 0.236956084582895 1 1
0.220396578738198 0.220181808621346 1 1
0.21186041270709 0.211662407674109 1 1
0.23537721699426 0.235154913207031 1 1
0.193224031590176 0.193017184713048 1 1
0.152157579723353 0.152006615627115 1 1
0.225910991738307 0.225682625327304 1 1
0.157594756550739 0.157452726484964 1 1
0.19288980005325 0.192698440819714 1 1
0.188553118763488 0.188352297068039 1 1
0.184167649557427 0.183988553874056 1 1
0.206556687858558 0.206330832864962 1 1
0.171103527602368 0.17093151149333 1 1
0.230689187419384 0.230412072572502 1 1
0.202125992576197 0.201931009284347 1 1
0.18821080377066 0.188018841790734 1 1
0.157221088526729 0.157067663537281 1 1
0.171961581031509 0.171788553461215 1 1
0.212905297148305 0.212651432951838 1 1
0.203756110712623 0.203519016556453 1 1
0.192497530481381 0.192293916506395 1 1
0.168219091185722 0.168048837011633 1 1
0.199528021205024 0.199341674424773 1 1
0.193889427250595 0.193679392301049 1 1
0.208007596082209 0.207811867591925 1 1
0.191489011738527 0.191314245343141 1 1
0.204409845265941 0.204216466362132 1 1
0.191098873367243 0.190916577716436 1 1
0.191286574792629 0.191103492326087 1 1
0.221124448371474 0.220914592672632 1 1
0.212880756468945 0.212668972310324 1 1
0.188580881351307 0.188403857367252 1 1
0.199744022846114 0.199541366966796 1 1
0.206820781635195 0.206609460173383 1 1
0.193677937052781 0.193462652809971 1 1
0.177830775970549 0.177641387781766 1 1
0.246475898008477 0.246226869934319 1 1
0.183740084683762 0.18354967039956 1 1
0.283590438430581 0.283284425903073 0 0
0.189863256433988 0.189653354206151 1 1
0.188915099509758 0.188739487902581 1 1
0.162300396667517 0.162138746192671 1 1
0.206808604016381 0.206601509844327 1 1
0.171799777090698 0.171605658988897 1 1
0.186183825812368 0.186005989856033 1 1
0.219635359956715 0.219424410578655 1 1
0.186472203589052 0.186291953011246 1 1
0.202495768335414 0.202267728435518 1 1
0.225363268772679 0.225119405774093 1 1
0.189056660318606 0.188863362860958 1 1
0.173472646931538 0.173291284475093 1 1
0.249751812909705 0.249509175687774 0 0
0.18546355836811 0.185287230712114 1 1
0.2246256232699 0.224391237188643 1 1
0.19187767664255 0.191688939546175 1 1
0.210125238498213 0.209929566897329 1 1
0.15556253423163 0.155413313074045 1 1
0.19204745836708 0.191853174680821 1 1
0.196329513457345 0.19615373595587 1 1
0.176796838246246 0.176625939085085 1 1
0.189045937837321 0.188872340074651 1 1
0.227365960621367 0.22712494435892 1 1
0.201814211271218 0.201588155028738 1 1
0.238608594997057 0.238372299559486 1 1
0.215798339352874 0.215574491408186 1 1
0.184797178981 0.184605317228273 1 1
0.166224129860519 0.166055106447378 1 1
0.175003031823725 0.174817047272729 1 1
0.214323044279541 0.214115979557038 1 1
0.236062915803096 0.23582124867415 1 1
0.180964505144942 0.180746795337209 1 1
0.22585363910754 0.225643207412183 1 1
0.20664985031742 0.206451566815841 1 1
0.182760939799825 0.182563601772662 1 1
0.214419424358156 0.214214386456427 1 1
0.186022711694291 0.185857633809553 1 1
0.160506278838973 0.160355451202442 1 1
0.209348369066808 0.209161364850825 1 1
0.194373803235753 0.194188946663203 1 1
0.181672849338938 0.181497998348892 1 1
0.197006504462685 0.196806325815682 1 1
0.193236778728238 0.193007442457559 1 1
0.199423579821782 0.199204745639139 1 1
0.232997037949292 0.232760702015818 1 1
0.190573772000263 0.190388202357563 1 1
0.154902685289241 0.15472977890168 1 1
0.231272489086733 0.23104276870964 1 1
0.208581559111569 0.208363503974658 1 1
0.188717061357602 0.188516167680596 1 1
0.192534225987953 0.192360819597661 1 1
0.219314781371395 0.219080581233057 1 1
0.202355611559729 0.202156994604038 1 1
0.185435980119659 0.185237670527282 1 1
0.206144518659941 0.205949989302372 1 1
0.164121107476469 0.163940087330448 1 1
0.164006928385874 0.16385429630824 1 1
0.196701445013708 0.196544000137598 1 1
0.229042075214841 0.228812065735198 1 1
0.196605489135373 0.196392720530622 1 1
0.220772143031833 0.220520493340541 1 1
0.197057336633188 0.196861632126074 1 1
0.191118623644168 0.190930914070685 1 1
0.260582852793137 0.260311178464364 0 0
0.207812824683606 0.207591285594321 1 1
0.182742958015739 0.182534480791283 1 1
0.20311934539779 0.202926877995887 1 1
0.202348409301256 0.202150784082377 1 1
0.186967978330996 0.186765023376722 1 1
0.21567482264281 0.215425577318673 1 1
0.213615956315966 0.213387135980051 1 1
0.178251259725961 0.178072578384302 1 1
0.184169471549361 0.183995413601619 1 1
0.174912188978714 0.174717542496824 1 1
0.230804567770102 0.230583410881211 1 1
0.207107939492561 0.206902889577954 1 1
0.209468497948288 0.209254720287759 1 1
0.226536209580715 0.226299701027956 1 1
0.172400295011046 0.17223294452198 1 1
0.191283000613897 0.191091748651577 1 1
0.1501093572205 0.149948524703559 0 0
0.200690123676215 0.200468314409093 1 1
0.182375358904694 0.182180957241597 1 1
0.177452970539207 0.177288108746146 1 1
0.204665802503482 0.204457967067939 1 1
0.188340707224811 0.188132397362029 1 1
0.171439030201749 0.171279618909854 1 1
0.214073354943243 0.21385461975638 1 1
0.153274019528619 0.153127407989284 1 1
0.212869133654531 0.212647325621485 1 1
0.216119312127821 0.215921867624731 1 1
0.197327039813545 0.197119462272446 1 1
0.18598403332564 0.185786950132763 1 1
0.185832520914475 0.185644208642853 1 1
0.199486549697788 0.199289940406785 1 1
0.21222871674918 0.212013667485103 1 1
0.195811487787712 0.19560136882838 1 1
0.212503927259669 0.212283331405105 1 1
0.215961144922099 0.215746168982415 1 1
0.190705142366294 0.19052657248975 1 1
0.175868259029961 0.175696151738821 1 1
0.203162476703596 0.202947804113271 1 1
0.225513359415915 0.225282080330286 1 1
0.171172800490963 0.171004376643746 1 1
0.231378890645133 0.231153501471602 1 1
0.182966753198584 0.18277899310341 1 1
0.180228132052422 0.18006351017505 1 1
0.211641737504484 0.211420167199797 1 1
0.267006325952084 0.266749666221232 0 0
0.190388415141163 0.190210946482205 1 1
0.189592763079022 0.189391938840062 1 1
0.176279664802683 0.1760937036964 1 1
0.186851763752341 0.186648646967458 1 1
0.195423404281107 0.195245819738558 1 1
0.150182576025945 0.150023854701114 0 0
0.177580712162619 0.177411835566132 1 1
0.224289845789839 0.224063419417385 1 1
0.202276180584441 0.202059707139912 1 1
0.173683341666032 0.173527473642353 1 1
0.193473935046163 0.193230661129364 1 1
0.208080409005313 0.207874738881984 1 1
0.207999705433864 0.207793814995713 1 1
0.179431154488374 0.179273567408086 1 1
0.230940360902673 0.230718602063611 1 1
0.161667714648638 0.161495833046311 1 1
0.214200146423997 0.213991520058445 1 1
0.182829098002647 0.182650958821097 1 1
0.231418769937754 0.23118759576287 1 1
0.213624910565037 0.213400608434655 1 1
0.214395786921107 0.214188618701687 1 1
0.206698947406718 0.206473468545742 1 1
0.194002843995461 0.193810566390123 1 1
0.234422349872247 0.234181168769583 1 1
0.168509356099236 0.168363250450931 1 1
0.205352461802785 0.205134311278218 1 1
0.186788647524285 0.186616749069257 1 1
0.230350865764198 0.230115751163831 1 1
0.194812323575141 0.194605412900529 1 1
0.179964478899061 0.179771636210428 1 1
0.192541707735543 0.1923456700875 1 1
0.1954444777229 0.19525926798296 1 1
0.201824382754204 0.201629363797485 1 1
0.207727311274925 0.207536090829953 1 1
0.18900533226407 0.188806370181148 1 1
0.191494235780826 0.191311007959883 1 1
0.182878965548278 0.182644215156301 1 1
0.209890019733648 0.209693915851044 1 1
0.194521220862138 0.194337050897593 1 1
0.176507407648265 0.176332948257403 1 1
0.181560933625224 0.181383254494363 1 1
0.215054241985899 0.214855171305412 1 1
0.202241750419587 0.202020733382024 1 1
0.229943057317675 0.229724477921424 1 1
0.188854071142844 0.188680447032295 1 1
0.196186470099938 0.195989300052063 1 1
0.221663254536246 0.221435907623041 1 1
0.178699942297582 0.178514588886947 1 1
0.209590948719347 0.209403930239968 1 1
0.198333962865229 0.19811332050193 1 1
0.189232566201076 0.189034640462415 1 1
0.217515904073147 0.217294576644251 1 1
0.205964379821648 0.205715316644873 1 1
0.200900094381002 0.200699546017759 1 1
0.197622134435 0.197426380570756 1 1
0.177371248039823 0.177195172192696 1 1
0.181355584380129 0.181176348741788 1 1
0.166311419941 0.16614588656312 1 1
0.235031932627636 0.234753189445013 1 1
0.194158808464208 0.193977575783352 1 1
0.21678637389014 0.216545830615582 1 1
0.193271689814068 0.193083217406432 1 1
0.208496974340472 0.208293051881729 1 1
0.200123718483824 0.199920087890109 1 1
0.222250205325156 0.221982323977072 1 1
0.171096378465854 0.170927126973143 1 1
0.192638270690468 0.192459206620269 1 1
0.197158633859794 0.19696107289568 1 1
0.190626348782869 0.190439001031309 1 1
0.190737180019006 0.190549237369201 1 1
0.213022816600076 0.212810114802949 1 1
0.187231616411181 0.187049029181234 1 1
0.21739039335359 0.217178947073041 1 1
0.241737625641754 0.241504498559046 1 1
0.194742516495169 0.194531787732121 1 1
0.181722883133898 0.181534462395494 1 1
0.186601234936311 0.186416258140333 1 1
0.142125535644897 0.141955404077054 0 0
0.179232916377503 0.179062524234826 1 1
0.259944449568365 0.259705533358736 1 1
0.170825939920338 0.170652414431937 1 1
0.194781758573796 0.194574293137395 1 1
0.205870715864747 0.205677931641724 1 1
0.203516559215629 0.203316989284862 1 1
0.183761770534815 0.183579035872186 1 1
0.197152693067247 0.196969140443042 1 1
0.188175358236078 0.187980686473356 1 1
0.187105903610965 0.18691976569134 1 1
0.200711484008243 0.200490491086322 1 1
0.20306755972757 0.202857990907587 1 1
0.202853026642817 0.202632665795432 1 1
0.17425911212918 0.174103702763013 1 1
0.216715345782068 0.216483224968763 1 1
0.202717396710294 0.202522575033565 1 1
0.223205962981909 0.222992072028862 1 1
0.206589518002889 0.206389742789574 1 1
0.221505551107362 0.221293634245757 1 1
0.179376239488007 0.179220229684906 1 1
0.179201529151175 0.17902417883108 1 1
0.215360873633407 0.215125895831474 1 1
0.166101323660573 0.165928493347809 1 1
0.225002863815735 0.224775624073667 1 1
0.252069051093693 0.251839708469532 0 0
0.188018414582516 0.187824799836387 1 1
0.212822892681768 0.212609424560998 1 1
0.201790382862322 0.201594943906521 1 1
0.214884717790835 0.214695830054207 1 1
0.169885988239327 0.169703204367189 1 1
0.174203845165586 0.174006546340242 1 1
0.181158194590877 0.180978869562459 1 1
0.182788796577557 0.182604079323502 1 1
0.196059007897685 0.195865282257564 1 1
0.211763957916022 0.211582869638671 1 1
0.161445670992082 0.161287887258268 1 1
0.183268052731629 0.183083419415785 1 1
0.205143135879221 0.204935626416602 1 1
0.17069504707881 0.170530124567638 1 1
0.162381119921109 0.162234506975359 1 1
0.208316659150034 0.208113417662792 1 1
0.236109591304376 0.235863962866409 1 1
0.239176644174218 0.238928532385836 1 1
0.2154466027393 0.215233988405617 1 1
0.207336341969748 0.207146481600186 1 1
0.191294773672769 0.191110701982556 1 1
0.205630489206281 0.205426706574188 1 1
0.166904528662809 0.166734673632465 1 1
0.177749417900537 0.177597118087655 1 1
0.179045369841463 0.178850647968194 1 1
0.156373858296386 0.156229836484058 0 0
0.231539504634423 0.231317385076783 1 1
0.184541131897199 0.184353562408187 1 1
0.203908604415439 0.203702289043227 1 1
0.226484875940277 0.226277559569458 1 1
0.172621100433898 0.172450317982642 1 1
0.174711853673615 0.174523919157258 1 1
0.205524892556039 0.205321493176882 1 1
0.17624527426459 0.176060066884954 1 1
0.233863682502027 0.233636626027903 1 1
0.202053965008211 0.2018687554055 1 1
0.24856420605343 0.248349642064664 0 0
0.199121263146461 0.198931036043265 1 1
0.206523296824947 0.206287934890797 1 1
0.178183024274902 0.178011333860076 1 1
0.197358395703352 0.197184410014232 1 1
0.178304332802679 0.178132967145136 1 1
0.186286978043875 0.186117688603303 1 1
0.163510146231441 0.163333922675891 1 1
0.230362986799235 0.230153310715043 1 1
0.202028320166049 0.201841200381239 1 1
0.202429357193576 0.202243567268432 1 1
0.2146582885757 0.214433265704217 1 1
0.196903626893881 0.196730736421204 1 1
0.191423708304306 0.191222504163104 1 1
0.169217071644987 0.169032874943455 1 1
0.165706316507337 0.165514221229261 1 1
0.252394045645629 0.252144889887148 0 0
0.219597300440823 0.219389653457983 1 1
0.18521128725462 0.185043727294598 1 1
0.191797688419541 0.191613904843536 1 1
0.180301902349019 0.180127062368275 1 1
0.221586858473763 0.221351805643033 1 1
0.2096841094822 0.209475667028444 1 1
0.210144227186536 0.209936560299821 1 1
0.201887314769707 0.201661187338119 1 1
0.194398963831389 0.194226821854328 1 1
0.202047843997149 0.201814848072866 1 1
0.195942853496724 0.195763729693589 1 1
0.234775363497444 0.234558874707149 1 1
0.212686867165617 0.212475991812068 1 1
0.245784949462037 0.245540444393916 0 0
0.196412985874476 0.196223928453967 1 1
0.230656097096813 0.23041955243575 1 1
0.20349003074923 0.203289011001157 1 1
0.182359444170258 0.182179799149866 1 1
0.231436652044894 0.23120947515864 1 1
0.167018416072854 0.166861546555257 1 1
0.185904636904606 0.185732110832725 1 1
0.234947911006342 0.234693287446044 1 1
0.210053710874496 0.209818820299318 1 1
0.1926520794546 0.192443492369423 1 1
0.1922432556001 0.192049631259304 1 1
0.182415718510352 0.182236824444046 1 1
0.178836196207355 0.178660936133057 1 1
0.199313316429674 0.199110949965596 1 1
0.20774011232495 0.207496272092501 1 1
0.222057698494323 0.221833839196274 1 1
0.2239292803182 0.22366944766388 1 1
0.214725175251075 0.21449051482118 1 1
0.214120770703518 0.213885852778099 1 1
0.235134618428867 0.234913333776165 1 1
0.219572178413489 0.219341077625693 1 1
0.207892865170193 0.207692483347548 1 1
0.247665409147135 0.247382735641485 1 1
0.161994880081338 0.161816916623521 1 1
0.242875503077899 0.242626101961342 1 1
0.175338719986467 0.175165343304085 1 1
0.170187498385145 0.170013924440607 1 1
0.223216930811764 0.222967719870389 1 1
0.206925978257879 0.206740879733321 1 1
0.20231719212012 0.202097530350956 1 1
0.203662262298473 0.203475130663994 1 1
0.222632915012887 0.222404985802634 1 1
0.198898976156847 0.198698915666781 1 1
0.22620394263879 0.225980075914153 1 1
0.204089772202852 0.203884377330053 1 1
0.200059112740483 0.199859298583027 1 1
0.204336127925833 0.204145138462462 1 1
0.201152019011741 0.200976657508169 1 1
0.24476740212008 0.244504011082976 1 1
0.212883759622368 0.212674424667211 1 1
0.235255788598918 0.234997113013371 1 1
0.182340896485692 0.182168211376195 1 1
0.179219957418353 0.179046511821818 1 1
0.228333714129809 0.228109144493677 1 1
0.240700199424675 0.240469139082585 1 1
0.198721445790959 0.198519644332379 1 1
0.155530799398802 0.155356342840894 1 1
0.203598109004668 0.203412183224255 1 1
0.210158738558739 0.20994404414269 1 1
0.200464653489756 0.200249499026513 1 1
0.19286374630946 0.19266001318366 1 1
0.171151614991824 0.170966249191991 1 1
0.21837770557768 0.218173518015733 1 1
0.164705564835643 0.164531010824833 1 1
0.202395962436277 0.202177911171265 1 1
0.222804526039967 0.222565184895335 1 1
0.19335571719806 0.193151208491497 1 1
0.222205519244484 0.221985087307024 1 1
0.201883752149557 0.201675717309811 1 1
0.220039302335597 0.219816938640056 1 1
0.141099540250782 0.140942453317133 0 0
0.265283961774833 0.265042922869739 0 0
0.20176364668245 0.201533957031852 1 1
0.21094759421351 0.210734396063235 1 1
0.184592085658835 0.18441149350279 1 1
0.213949598711657 0.213675930281237 1 1
0.230440842963426 0.230229475509164 1 1
0.232329302469963 0.23210507353769 1 1
0.221833188778099 0.221629426815317 1 1
0.216891978614253 0.216680376885847 1 1
0.217230221905193 0.217002678983104 1 1
0.178105089248605 0.177929156234911 1 1
0.218575265589101 0.218359967411826 1 1
0.143107189212102 0.142956409422789 1 1
0.151580945567241 0.151431271951198 1 1
0.215206084718899 0.214993330581602 1 1
0.218915238203004 0.218698732529426 1 1
0.212665910459037 0.212443891985716 1 1
0.20491872664031 0.204704222987595 1 1
0.213623951375336 0.213429073836611 1 1
0.188447104844603 0.188259121713828 1 1
0.231655622403913 0.231435022191259 1 1
0.192326549321207 0.192164073887619 1 1
0.169045707295802 0.168871345578652 1 1
0.241820752491354 0.241563696213044 1 1
0.214382840393471 0.21415833994394 1 1
0.230657216018202 0.230398357263914 1 1
0.216456034997726 0.216219777719839 1 1
0.219860135510199 0.219653122351301 1 1
0.183458870164599 0.183273537339264 1 1
0.184749366218127 0.18458640846475 1 1
0.191500886483796 0.191288569297238 1 1
0.190952203244043 0.190741653590299 1 1
0.229260583931101 0.229025557623833 1 1
0.203028131698023 0.202827206390193 1 1
0.186156047523655 0.185986265798945 1 1
0.218671784404992 0.218441226549683 1 1
0.203333193010757 0.203141137260177 1 1
0.200063786525064 0.199857490053084 1 1
0.2008351032027 0.200617935734554 1 1
0.230743073801591 0.230520980306199 1 1
0.229318657540789 0.229076754647062 1 1
0.22388222083132 0.223671696861838 1 1
0.195335134770829 0.195135733334949 1 1
0.158426526602421 0.158282549305558 1 1
0.195820058710599 0.195625400497083 1 1
0.211620785280517 0.211435309932393 1 1
0.177479736120787 0.177310951784513 1 1
0.186771986030837 0.186571253745892 1 1
0.204415360226264 0.204216763773954 1 1
0.169360210694835 0.169177407950364 1 1
0.240169756928935 0.239918771480043 1 1
0.23349550122235 0.233254589919776 1 1
0.194833189176857 0.194621363348703 1 1
0.227617346414559 0.227395980017526 1 1
0.181997868945883 0.18180881361521 1 1
0.156694575497025 0.156549869492925 1 1
0.176609164602916 0.176457078515735 1 1
0.184435325364822 0.184238973295123 1 1
0.198826623214433 0.19861971380941 1 1
0.171471600578512 0.171289677690433 1 1
0.206137311203822 0.205899633848235 1 1
0.173383558405498 0.173235997976825 1 1
0.240393980669732 0.240167337723905 1 1
0.188394070714904 0.188223819432107 1 1
0.158559392279455 0.158385523173067 1 1
0.239670620919565 0.239408028305861 1 1
0.169714082914221 0.169540546278313 1 1
0.195846554443347 0.195655018608598 1 1
0.213824742958701 0.213609161269633 1 1
0.222947891634818 0.222725547337822 1 1
0.204018253214038 0.203825100085093 1 1
0.214096285623346 0.213884891590246 1 1
0.202760068209859 0.202540627423829 1 1
0.20048165949124 0.200274677524038 1 1
0.178671189519548 0.178501329162035 1 1
0.212231058930314 0.21203194574247 1 1
0.161798981514252 0.161627125370753 1 1
0.159268038748342 0.15909724747662 1 1
0.214741164782985 0.214545285977012 1 1
0.185341341449497 0.185141021288712 1 1
0.18462959127686 0.184439550508421 1 1
0.186498601701865 0.186312332784564 1 1
0.197901787937449 0.197699952879434 1 1
0.205860664707435 0.205677277166832 1 1
0.21958699895995 0.219357673616103 1 1
0.189816334106206 0.189623200223219 1 1
0.27004666413635 0.269780626584855 0 0
0.193496016018234 0.19330069549839 1 1
0.205431495741342 0.205236661378461 1 1
0.15374780941265 0.153589888402875 1 1
0.169658802904566 0.169467071145124 1 1
0.210286900891329 0.210064132738102 1 1
0.217404025371051 0.217163028839876 1 1
0.225169500139189 0.224932783107402 1 1
0.22554273246914 0.22531843961516 1 1
0.203582498216393 0.20337459282964 1 1
0.210377873489134 0.210172142285657 1 1
0.217413375899275 0.217200276178626 1 1
0.15749831594701 0.157341434360942 1 1
0.174165317717004 0.1739979630376 1 1
0.207808819523384 0.20762738507705 1 1
0.240663312589103 0.240428433917308 1 1
0.153262336227051 0.153108563838051 0 0
0.206255482664223 0.20602829873954 1 1
0.188794664304799 0.188619737585589 1 1
0.214244171908036 0.214036063774511 1 1
0.149889766856609 0.149751997721884 0 0
0.212333623582942 0.212120061700494 1 1
0.217219026377958 0.216998718292148 1 1
0.185904531390352 0.185711330511568 1 1
0.155913936600957 0.155746712189222 1 1
0.185469295979445 0.185294855252668 1 1
0.204471840792552 0.204288548536123 1 1
0.208122160754218 0.207899480393354 1 1
0.17324311621976 0.173061608438534 1 1
0.166901465879829 0.166728547651209 1 1
0.165616481808245 0.16546589244375 1 1
0.242401552412046 0.242156319022053 1 1
0.224404491245793 0.224179956329962 1 1
0.195808008177088 0.195620777968222 1 1
0.163459726334487 0.163310806744507 1 1
0.201995307210501 0.201804331158703 1 1
0.184423232522352 0.184222635275201 1 1
0.232804312825895 0.232545061548667 1 1
0.162989215358477 0.162825566323304 1 1
0.13950943596193 0.139386054069365 0 0
0.161853291260089 0.161676611098925 1 1
0.234468331339739 0.234209907332731 1 1
0.179651610135723 0.179478265967447 1 1
0.212423225819415 0.212219958985654 1 1
0.154482697145839 0.154306862059086 1 1
0.227785227421967 0.227543701472619 1 1
0.198257050988875 0.19806245316784 1 1
0.20835574652481 0.2081770891237 1 1
0.217767484136564 0.217552794238833 1 1
0.161970043470035 0.16180531284907 1 1
0.204350242596422 0.204127198854394 1 1
0.205847004243996 0.205651826821731 1 1
0.190494198988201 0.190291873601789 1 1
0.1656609449415 0.165494139033547 1 1
0.201541801102377 0.201331253835345 1 1
0.171372631578531 0.171182076417421 1 1
0.167320644208232 0.167145071392483 1 1
0.223499357516241 0.223256794944472 1 1
0.197570770317588 0.197347572552509 1 1
0.207860027364875 0.207662915496097 1 1
0.173869347094528 0.173691079258493 1 1
0.188598765330682 0.188407382403686 1 1
0.186285045375287 0.186096398926949 1 1
0.163757633771026 0.163586435324945 1 1
0.220709953656369 0.220471631988509 1 1
0.196313012340733 0.196117445780142 1 1
0.179961553440052 0.179782107600797 1 1
0.19529801356137 0.195115829745362 1 1
0.159233571095758 0.159087564286426 1 1
0.227592384127877 0.227380128208399 1 1
0.234713842113433 0.234485925638081 1 1
0.215610650909686 0.215404497013874 1 1
0.190109210624898 0.18994402546136 1 1
0.190413061326444 0.190239144830875 1 1
0.186208141281364 0.186016426742922 1 1
0.189875027610001 0.189703012763119 1 1
0.17916198696631 0.17895496418746 1 1
0.187642242450928 0.187453731779902 1 1
0.238489077480124 0.238214681633509 1 1
0.234873508985993 0.234625402566426 1 1
0.2289454270871 0.22872578435566 1 1
0.19720968311613 0.197017251786423 1 1
0.171877205497145 0.171673551302253 1 1
0.213763165725722 0.213541028437016 1 1
0.187440311072495 0.187265697760286 1 1
0.233971611559874 0.233738411959328 1 1
0.218477010873332 0.218261028676253 1 1
0.20025657126056 0.200062012358625 1 1
0.180748267328135 0.180562725652602 1 1
0.241191412624438 0.240931374042193 1 1
0.201624170977346 0.201437599360896 1 1
0.200166973297421 0.199971608794033 1 1
0.218423783938549 0.218183351038578 1 1
0.188992971539535 0.188786779627938 1 1
0.209268442611166 0.209041003244696 1 1
0.183833563936108 0.183631107374195 1 1
0.20951492897233 0.209288119253497 1 1
0.175497164523734 0.175317966374425 1 1
0.175886325540853 0.175716348163214 1 1
0.214979347169848 0.21476383946012 1 1
0.190202156794033 0.190000740350212 1 1
0.20471462336696 0.204488958294302 1 1
0.233221731577014 0.232993871145687 1 1
0.189639253453676 0.189409171072618 1 1
0.155590648883063 0.155433522639627 1 1
0.205299388167132 0.205074984610591 1 1
0.157143194229846 0.156988629994763 1 1
0.161820098783246 0.161654888807578 1 1
0.228904028884213 0.228685611837209 1 1
0.188239889086509 0.188046884801107 1 1
0.197710653717578 0.197491207980423 1 1
0.207425656771812 0.207209661998553 1 1
0.188771667194534 0.188583233515614 1 1
0.226778182208231 0.226552527303576 1 1
0.195622411094895 0.195382708897309 1 1
0.172519094141701 0.172352323412256 1 1
0.228650327473453 0.228433870850216 1 1
0.213835828150062 0.213616317170326 1 1
0.224194286171182 0.223981251325 1 1
0.221914366695207 0.221692360590306 1 1
0.202128334905332 0.201921695753461 1 1
0.193058129927886 0.192870683627657 1 1
0.186788529908615 0.186572172794753 1 1
0.229354672778489 0.229121801941568 1 1
0.202136493473587 0.201951284499616 1 1
0.195562620201253 0.195350448459557 1 1
0.207260398309886 0.207047720593707 1 1
0.212487191214684 0.212293142985062 1 1
0.198027452494357 0.197838265390719 1 1
0.203966451091476 0.203765752692823 1 1
0.203000837129307 0.202802727310239 1 1
0.217683118404707 0.217466162740311 1 1
0.216478207444126 0.21628258380129 1 1
0.209042973497394 0.208844791745801 1 1
0.198584285826107 0.198368730140301 1 1
0.19131973759565 0.191119889219874 1 1
0.180384039876566 0.180210944600933 1 1
0.200941498947448 0.200753536422856 1 1
0.221143906999815 0.220885542156895 1 1
0.205120962108698 0.204904581288533 1 1
0.158845541715788 0.158696866066061 1 1
0.186828622398306 0.18664074756263 1 1
0.165715260388119 0.165555289365363 1 1
0.194062671070268 0.193859587413574 1 1
0.177547923648132 0.177343172513837 1 1
0.200233677316245 0.200067348143952 1 1
0.18800985183706 0.187827099608228 1 1
0.164758032132099 0.164595038171314 1 1
0.184978515318242 0.184781230710358 1 1
0.242479376152176 0.242227101722445 1 1
0.164262425700265 0.164084917574318 1 1
0.2212656246225 0.221046417097646 1 1
0.191018357391485 0.190822003047422 1 1
0.183303584921314 0.183117998080472 1 1
0.221832762510628 0.221600188211518 1 1
0.15471007481419 0.154556300973119 0 0
0.190981987094334 0.190779502453169 1 1
0.189810088592439 0.189572865131311 1 1
0.199010510925895 0.198813869219131 1 1
0.202448655756012 0.202247955311388 1 1
0.155395716416377 0.155235672259227 1 1
0.2195553740161 0.219339239564839 1 1
0.217790688076476 0.217566482842449 1 1
0.201779559570472 0.201560115261344 1 1
0.212325034101047 0.212112605918648 1 1
0.201054518816848 0.200831741206009 1 1
0.18610565952487 0.185911686411153 1 1
0.183405280192565 0.183214723195596 1 1
0.181248100120648 0.181087970617239 1 1
0.18716589603194 0.186994070651019 1 1
0.204865402946571 0.204644396826921 1 1
0.186544904202915 0.186349838293742 1 1
0.214418862681755 0.214199683766673 1 1
0.162418303405685 0.16225259418658 1 1
0.172741360465104 0.172571239693031 1 1
0.182854562266816 0.182677176766384 1 1
0.229568244560755 0.229351342073935 1 1
0.145909525592324 0.145760885623496 0 0
0.177221593756527 0.177035908861908 1 1
0.200197904786933 0.200000679197551 1 1
0.200299889862766 0.200089343119862 1 1
0.186261060604179 0.186034892956179 1 1
0.155852157161543 0.155712971238756 0 0
0.223614827496976 0.223413221979856 1 1
0.192114430649614 0.191926456121476 1 1
0.212548774829641 0.212355095832612 1 1
0.175559641012417 0.175369470375086 1 1
0.214388497269774 0.214191715072357 1 1
0.221889339826284 0.221681687164538 1 1
0.253723411290543 0.253457974216197 0 0
0.187024875693908 0.186847223117925 1 1
0.237298576099213 0.237057353835284 1 1
0.203388337421844 0.203187369621448 1 1
0.185146632463548 0.184974779481127 1 1
0.202655615981811 0.202466509823322 1 1
0.219431089292264 0.219197995774435 1 1
0.16914891622427 0.168981573495266 1 1
0.207939188274909 0.207733135868417 1 1
0.14370155467352 0.143543444770172 0 0
0.170288899213731 0.170122876190507 1 1
0.272414592725314 0.272132464201605 0 0
0.166250480613518 0.166084951885474 1 1
0.211893746931288 0.211686987629972 1 1
0.241173575817643 0.240902802910305 1 1
0.20683381113628 0.206638568333252 1 1
0.181966392105066 0.181769678773953 1 1
0.224366334991639 0.224135105940847 1 1
0.237791501797509 0.237540659583999 1 1
0.182272200596942 0.182088198891236 1 1
0.218786896424653 0.218582967550793 1 1
0.188349648373339 0.188140347691691 1 1
0.220756792504525 0.220546330528257 1 1
0.233014304021706 0.232788979725167 1 1
0.222888292002439 0.222655479390322 1 1
0.211466785499327 0.211258828230028 1 1
0.161608743647947 0.161443972024493 1 1
0.256154059635365 0.255891706134377 0 0
0.196692728164917 0.196494732027041 1 1
0.214528744110442 0.214300965736185 1 1
0.203491776270814 0.203284970412412 1 1
0.218885843024588 0.218662013033265 1 1
0.184451696001272 0.18427028566485 1 1
0.196883584177493 0.196671409887608 1 1
0.202976072755039 0.202772092001648 1 1
0.20435912203127 0.204171896790484 1 1
0.167678444380125 0.167517077017736 1 1
0.173851593031767 0.17367367192729 1 1
0.215810128210329 0.215588716213571 1 1
0.167412295773804 0.167272088417439 1 1
0.193337982450198 0.193143067450481 1 1
0.23854346534461 0.23833481365743 1 1
0.20156040785941 0.20136502119222 1 1
0.173069478678174 0.172871302056453 1 1
0.230730913892115 0.230511640321417 1 1
0.207338043502915 0.207149907111433 1 1
0.18658088059255 0.186387241792569 1 1
0.229133812011046 0.228877233940616 1 1
0.15084053114672 0.150668426709512 1 1
0.171309166966568 0.171139764066119 1 1
0.215703715839891 0.215482114846456 1 1
0.220126519070137 0.219901572095162 1 1
0.194462015497667 0.194269770502237 1 1
0.186320065541985 0.186138010839766 1 1
0.182903293350425 0.182728319889692 1 1
0.184444065254515 0.184257035414345 1 1
0.198065629019209 0.197882733227453 1 1
0.230492306224244 0.230270422006948 1 1
0.163148498317509 0.162972904946015 1 1
0.177892151889308 0.177707241876288 1 1
0.201041201822574 0.200817937733444 1 1
0.180758468062976 0.180603039227465 1 1
0.198599799711412 0.198404533679519 1 1
0.212937399632937 0.21272954168779 1 1
0.195069127723298 0.194856695674908 1 1
0.191666510737122 0.191469727518688 1 1
0.1712364512869 0.171075216677015 1 1
0.20145081295448 0.201257617458511 1 1
0.166436823098179 0.166274167062114 1 1
0.225955913686025 0.225742588937577 1 1
0.216967571766179 0.216775876877847 1 1
0.146834638981611 0.146694232387557 0 0
0.220844604567803 0.220639254064371 1 1
0.183072318806502 0.18289420047842 1 1
0.203956877557144 0.203725486764486 1 1
0.180308730485152 0.180149823699938 1 1
0.17153714000002 0.171357828486386 1 1
0.192553787580228 0.192368525643681 1 1
0.232553956028114 0.232351167464179 1 1
0.222199355518315 0.221983659399006 1 1
0.189598871162366 0.18939114051098 1 1
0.211408859839365 0.211192184911949 1 1
0.215088331274937 0.214881489494309 1 1
0.224170179443329 0.223954435297402 1 1
0.196634797198672 0.196425660389437 1 1
0.207990522611276 0.207772626763091 1 1
0.210071489712648 0.209882161129111 1 1
0.211612480816837 0.211358792669178 1 1
0.196509379876667 0.19631029493411 1 1
0.1774517289676 0.177267951384952 1 1
0.169099796998565 0.168937499410839 1 1
0.196972036145828 0.196736337020323 1 1
0.224655535180048 0.224433309926626 1 1
0.187878955918434 0.187680906658766 1 1
0.199971134095687 0.199772746215846 1 1
0.234190192844088 0.233981542457513 1 1
0.197166225302791 0.196975573900968 1 1
0.213531651619239 0.213329439172809 1 1
0.184227965676572 0.184046141105912 1 1
0.190629800039698 0.190405202563121 1 1
0.214012700097646 0.213776096161488 1 1
0.235182493931272 0.234933375258143 1 1
0.184905262322937 0.184712974221529 1 1
0.239183070401308 0.23895951257561 1 1
0.192680922804144 0.192502432550701 1 1
0.20392238560498 0.203734143518419 1 1
0.256833869925903 0.256560707274107 0 0
0.188585649857664 0.188390090580397 1 1
0.235884754245749 0.235612986879784 1 1
0.235708170425121 0.235464105113172 1 1
0.189919991260037 0.189713311097575 1 1
0.216511791878772 0.21626602164556 1 1
0.187489114820158 0.187298415714632 1 1
0.198732294583655 0.198524877461235 1 1
0.192000848624759 0.19180020123035 1 1
0.20574993762206 0.205543319816064 1 1
0.174766990713726 0.174589623655741 1 1
0.204521845431339 0.204286446903041 1 1
0.204833602135626 0.204641214555434 1 1
0.15402992226807 0.153866555272739 1 1
0.144131722497966 0.143990170087199 0 0
0.207710555864922 0.20748692998234 1 1
0.185005217880275 0.184805767693875 1 1
0.219600408300309 0.219389798114914 1 1
0.195437440197579 0.195255932336127 1 1
0.217610897678715 0.21740406672781 1 1
0.206272991099136 0.206076877337702 1 1
0.1992512460276 0.199054425331213 1 1
0.168932682864812 0.168757803000574 1 1
0.210622402342271 0.210410713732695 1 1
0.210031131236093 0.209837623962452 1 1
0.195166826849116 0.194973665302679 1 1
0.211681031875147 0.211457594714144 1 1
0.191663583744522 0.191423169504609 1 1
0.175832493444387 0.17565120345437 1 1
0.213496659673147 0.213282450068791 1 1
0.203168082982589 0.202961659865217 1 1
0.194694100183002 0.194510657285299 1 1
0.181067740139411 0.180886261010321 1 1
0.20023082406857 0.200033180971261 1 1
0.174496161984624 0.174329325593491 1 1
0.163426423177708 0.163262065822121 1 1
0.172498510468669 0.172331161528108 1 1
0.2072035245371 0.20698447289224 1 1
0.18412441320257 0.18392550497493 1 1
0.229265898127345 0.229026143475669 1 1
0.19836753462755 0.198174927778789 1 1
0.194197210062777 0.194010196270181 1 1
0.219281229119218 0.21905407050198 1 1
0.179487293893084 0.179290028995538 1 1
0.230164531527343 0.229967376797253 1 1
0.178094679831613 0.177897322578237 1 1
0.169900722059159 0.169737451466617 1 1
0.213440401594408 0.213247301004814 1 1
0.154912344458315 0.154766834341414 1 1
0.19851670075215 0.198317179832123 1 1
0.233500353894436 0.233250905546925 1 1
0.190527220408447 0.190356656501369 1 1
0.164602960209501 0.164441860762375 1 1
0.192628146647551 0.19244260907571 1 1
0.162634245893555 0.162467979713192 1 1
0.236605290297682 0.236369288968173 1 1
0.212430590538151 0.21222955181989 1 1
0.176260586729268 0.176062984644842 1 1
0.20619090089898 0.205985776075745 1 1
0.212050030918859 0.211836465138217 1 1
0.214304280108254 0.214077147827353 1 1
0.199563455057089 0.19934234460654 1 1
0.213809630109274 0.213599338407437 1 1
0.19203151940487 0.191847183234783 1 1
0.189044825636637 0.188853586650766 1 1
0.200708008160956 0.200517821766078 1 1
0.207923584270006 0.207702666280474 1 1
0.220604223317433 0.220419672740566 1 1
0.207637107580586 0.207427373040453 1 1
0.216383117772309 0.216157662430626 1 1
0.152644073179638 0.15249138239704 1 1
0.22891417817838 0.228654219645932 1 1
0.174350602698231 0.174172584732641 1 1
0.182148779119518 0.181964242041152 1 1
0.165217151475536 0.165054778784836 1 1
0.19033369550523 0.190127465503802 1 1
0.191981178899415 0.19180157052238 1 1
0.217782000901571 0.217564311145491 1 1
0.233261858750498 0.23302710164896 1 1
0.183344425247714 0.183175670382138 1 1
0.197276221956446 0.197066833178707 1 1
0.182470270167226 0.182246800085805 1 1
0.195197802527898 0.195006134163927 1 1
0.232848771327555 0.232623081471469 1 1
0.21587521108527 0.215643299329686 1 1
0.2152029911328 0.214996885451317 1 1
0.196036834257424 0.195859808666096 1 1
0.196618793366725 0.196413293574049 1 1
0.242437467410522 0.242169181101762 1 1
0.199140764151557 0.198936641186715 1 1
0.218770797933536 0.218534226307866 1 1
0.194590240185541 0.194389910092531 1 1
0.222934560789189 0.22268571560399 1 1
0.173346156369789 0.173174867583602 1 1
0.212681968424255 0.212475967116968 1 1
0.193264885189115 0.193070041517273 1 1
0.240781694377254 0.240571757914234 1 1
0.236458363285618 0.236224290136842 1 1
0.217424424688383 0.21721258476301 1 1
0.239656793308287 0.239383258406886 1 1
0.2333152967554 0.233068788822574 1 1
0.201103673050618 0.200881291185398 1 1
0.195438900889763 0.195263700715799 1 1
0.159446053729444 0.159290651225212 1 1
0.200949744508303 0.200758268141535 1 1
0.188405103573342 0.188226876522799 1 1
0.202012476404617 0.201799973566902 1 1
0.225227322228149 0.225004455842134 1 1
0.195590514750379 0.195411742375536 1 1
0.207585404706693 0.207353205613995 1 1
0.194035644445837 0.193819689514192 1 1
0.183042637474011 0.182874016142846 1 1
0.15884368081345 0.158664288516576 1 1
0.164339914218013 0.164170208392403 1 1
0.202895116544526 0.202696031771188 1 1
0.18276579689667 0.182565392593111 1 1
0.226361610042247 0.226130503710023 1 1
0.183826033360981 0.183660926675715 1 1
0.203079589220472 0.2028956423716 1 1
0.204170851294474 0.203980640271173 1 1
0.216317677736855 0.216091861552403 1 1
0.194308395254963 0.194136083692734 1 1
0.267896911176503 0.267644257203084 0 0
0.213857237560757 0.21364910014937 1 1
0.146234805008805 0.146080327950439 0 0
0.190046047679025 0.189850880605262 1 1
0.207752050606246 0.207543893024445 1 1
0.187329651356772 0.187139574405717 1 1
0.181993455454676 0.181834730015842 1 1
0.186503020709708 0.18633065804299 1 1
0.185477966100503 0.185276867617658 1 1
0.192608762498182 0.192387277933607 1 1
0.242548682675038 0.242302024848527 1 1
0.136436024346482 0.136321399208367 0 0
0.26727140154482 0.266978332885897 0 0
0.154055396829626 0.153895713900658 0 0
0.216931336688626 0.216692751168319 1 1
0.211113198658215 0.210884301981937 1 1
0.180334755126995 0.180152457657849 1 1
0.212134732835386 0.211939853350872 1 1
0.21882238462718 0.218613732034114 1 1
0.229614272967626 0.229366801550661 1 1
0.217056873805785 0.216860669670139 1 1
0.192224774152569 0.192017800177622 1 1
0.213493565125026 0.213265668180848 1 1
0.153156916660817 0.153009504244096 0 0
0.221556820971071 0.221296788151656 1 1
0.240870477113138 0.240633411505975 1 1
0.18801937432816 0.187800570324025 1 1
0.221246184805977 0.22104264116445 1 1
0.196306502441417 0.196101721156108 1 1
0.167809665843751 0.167658488703907 1 1
0.205488010336289 0.205307327535859 1 1
0.172940001821446 0.172762814947844 1 1
0.269755130757075 0.269465949635482 0 0
0.174463011516147 0.174277002497113 1 1
0.1560280483782 0.155875998027193 1 1
0.238302527494035 0.238031114984105 1 1
0.206563338014197 0.206359504855685 1 1
0.204562039784612 0.204347879803849 1 1
0.181014515578234 0.180829511440985 1 1
0.146072795324855 0.145920543403965 0 0
0.166987451305104 0.166820538800312 1 1
0.233012347743479 0.232787986139678 1 1
0.204073968654706 0.203881968043998 1 1
0.168190542039339 0.168039022364583 1 1
0.197007158976195 0.196809425783925 1 1
0.170488369232671 0.170310789974925 1 1
0.174677721414378 0.174525099516816 1 1
0.204875748026167 0.204672421327131 1 1
0.178929398135382 0.17874048278701 1 1
0.216527391357971 0.216307170001569 1 1
0.199980354466178 0.19977170886123 1 1
0.213653092482416 0.213444817854299 1 1
0.260121021484205 0.259863371869381 0 0
0.179385687151748 0.179199783286359 1 1
0.161350403689195 0.161207685091187 1 1
0.218095096750254 0.217876229623154 1 1
0.241028894043343 0.240792444378567 1 1
0.156969134680323 0.156785436681148 1 1
0.19404275219499 0.193827879931124 1 1
0.243441248700594 0.243209587258888 1 1
0.220008631175935 0.219795820071425 1 1
0.213871110802716 0.213657588346345 1 1
0.170178788454089 0.17001392837025 1 1
0.20017487428362 0.199996407346413 1 1
0.254471458906624 0.254216345882813 0 0
0.191082818216311 0.190900384436642 1 1
0.219079456552354 0.21886127175596 1 1
0.251400612313759 0.251121243402351 0 0
0.225212851389362 0.225013694818315 1 1
0.215490600565338 0.215259006065366 1 1
0.19838888257719 0.198180674352088 1 1
0.198093425888333 0.19788711068289 1 1
0.227101189596569 0.226857517638704 1 1
0.212754249238095 0.212553068068139 1 1
0.176418018749723 0.176217570425725 1 1
0.193370745069089 0.193168313692955 1 1
0.196896224067913 0.196700285237341 1 1
0.185875040372111 0.18568365599987 1 1
0.207769197464034 0.207556565748074 1 1
0.134052847887796 0.13390235070029 0 0
0.207763989812169 0.207511670456281 1 1
0.207078957510612 0.206881461979216 1 1
0.229269233506019 0.229053452260112 1 1
0.213583196264093 0.213389623748124 1 1
0.193223875236134 0.193048437841049 1 1
0.230667979168245 0.230448344564486 1 1
0.165366729533017 0.165180714358859 1 1
0.188242127210836 0.18803713183947 1 1
0.186056682978722 0.185836712475305 1 1
0.168021779758695 0.167850992477826 1 1
0.215322376637226 0.215116847133473 1 1
0.187229875145289 0.187060445669651 1 1
0.237374417578709 0.237135191561632 1 1
0.209940692302834 0.20970916026581 1 1
0.151330310004679 0.151184172708257 0 0
0.211246200548881 0.211040984197504 1 1
0.200464548940215 0.200264691671675 1 1
0.207055196757652 0.206820049318574 1 1
0.190599573088261 0.19041875899575 1 1
0.18208889360819 0.18191545189719 1 1
0.232432762848085 0.232197024874118 1 1
0.198466330083773 0.198254159890857 1 1
0.167958811325863 0.16778160879157 1 1
0.21606718727961 0.215856335011678 1 1
0.205512588053327 0.20530318329235 1 1
0.247669446771584 0.24743906879517 1 1
0.180034074976258 0.179842191903795 1 1
0.198785171814299 0.198584905103151 1 1
0.173377302182833 0.173184355521335 1 1
0.264423674454731 0.264156088842881 0 0
0.177074495665905 0.17689763441072 1 1
0.205068112365972 0.204869267664231 1 1
0.178388962114793 0.178194018216319 1 1
0.207912863318325 0.207713993586054 1 1
0.192406908367445 0.192212987994954 1 1
0.221606975433611 0.221400972610508 1 1
0.179757639194756 0.179556953365903 1 1
0.196167624502974 0.195975769143521 1 1
0.237621371548881 0.237364404836065 1 1
0.217053881862325 0.216820828114644 1 1
0.191362531352014 0.191179281951422 1 1
0.212391008533632 0.212169293045015 1 1
0.216216587038487 0.215995515815479 1 1
0.17158025151773 0.171418135148949 1 1
0.188096699395364 0.18791364095982 1 1
0.180864955143597 0.180667161510216 1 1
0.215587251229146 0.215350122189922 1 1
0.213034758717878 0.212826745016731 1 1
0.169368072504976 0.169180254953802 1 1
0.192702505105769 0.192514278658019 1 1
0.256404684461546 0.256142551915113 0 0
0.168019054127067 0.167855890168738 1 1
0.159193505508244 0.159043913935062 1 1
0.196916359002325 0.196715630265551 1 1
0.188539560973848 0.188384795422683 1 1
0.210895926149188 0.210695510286297 1 1
0.213154508399444 0.212923362633122 1 1
0.225452381075246 0.225216223410185 1 1
0.188219260582152 0.188035196314472 1 1
0.165607205354056 0.165447703345741 1 1
0.22488248206578 0.224682233530189 1 1
0.206693361791143 0.206492518396517 1 1
0.200119842904177 0.199936491452361 1 1
0.221825247794915 0.221625807347534 1 1
0.15981269801626 0.159629986037235 1 1
0.216298911785294 0.216082647714774 1 1
0.188705805646449 0.188521765664248 1 1
0.199323240977353 0.19913229196398 1 1
0.189375751871863 0.189169914787892 1 1
0.230773018656933 0.230530904483279 1 1
0.183911366320271 0.183736968663974 1 1
0.225945391832099 0.225722216711516 1 1
0.194013661384181 0.193799848112624 1 1
0.2096757226262 0.209438276472048 1 1
0.194110226771528 0.193914943428531 1 1
0.226503800206664 0.226225546612562 1 1
0.194089256080658 0.193918047454238 1 1
0.206105980243749 0.205886307561557 1 1
0.185106509735742 0.184917373027724 1 1
0.229539780630734 0.229314129860108 1 1
0.14385767859973 0.143707704053437 0 0
0.194870005090006 0.194675482509624 1 1
0.221892178710434 0.221621187090202 1 1
0.230128863688692 0.229864477919611 1 1
0.222773670683324 0.222566725112613 1 1
0.189305868565231 0.189116679891819 1 1
0.201616955554467 0.201431302140293 1 1
0.226687494612321 0.22640966344047 1 1
0.256258915349935 0.255983753042231 0 0
0.200747661061675 0.200548455679705 1 1
0.197855570909277 0.19765097845231 1 1
0.19848323190927 0.198273480896114 1 1
0.187304602141166 0.187135736242865 1 1
0.22973211746568 0.229493624105435 1 1
0.179030205271765 0.178823075061928 1 1
0.187460873707865 0.187262973529952 1 1
0.186805018805708 0.186611428247921 1 1
0.165580673278217 0.165397742810174 1 1
0.206508427054251 0.206318400668504 1 1
0.191609093351142 0.19139982393833 1 1
0.216931966616566 0.216729989563954 1 1
0.213875192925715 0.213644348160163 1 1
0.189049402283828 0.188870884846944 1 1
0.193996858496512 0.193810689636956 1 1
0.204449328805947 0.204241019061561 1 1
0.216568425540427 0.216366519954972 1 1
0.179240522469256 0.179054916334586 1 1
0.244347728859134 0.244108918622159 1 1
0.191421717633234 0.191212873754625 1 1
0.17706328609146 0.176864924988527 1 1
0.144100606508928 0.143940578952933 0 0
0.214568811307646 0.214375410646521 1 1
0.190046725801838 0.189861201029629 1 1
0.222076093520898 0.221851938170601 1 1
0.192355790772178 0.192159610916129 1 1
0.170258053826859 0.170071861376352 1 1
0.171586594531783 0.171396196884661 1 1
0.178946390413551 0.17875079486542 1 1
0.205564390332456 0.205359157356783 1 1
0.244825308540487 0.244576423988423 1 1
0.208730291900402 0.208507663089473 1 1
0.206093110038511 0.205884740579665 1 1
0.142604845827945 0.142454513255827 0 0
0.218241533736882 0.218027723058075 1 1
0.183848944151572 0.183654488019606 1 1
0.237217212314835 0.236984628443551 1 1
0.189519438746943 0.189334614653151 1 1
0.205039153757851 0.204838557718651 1 1
0.187337169607337 0.187138298671901 1 1
0.174569561028642 0.174392196610903 1 1
0.242745223554968 0.242498948787203 1 1
0.222423460465645 0.222194814799408 1 1
0.234879617439916 0.234617956160475 1 1
0.180560830675814 0.180367164579634 1 1
0.19933167167428 0.199131242928467 1 1
0.200672768702957 0.200474709487651 1 1
0.218847712936875 0.218637028769676 1 1
0.263938860708773 0.263639398272075 0 0
0.236541403108887 0.236292156898216 1 1
0.200779036362186 0.20058024970041 1 1
0.228525618681907 0.228294543246796 1 1
0.224482768147826 0.224217247541958 1 1
0.168890291540281 0.168703799212513 1 1
0.205317234856402 0.205106705992032 1 1
0.191706547219797 0.191517732367712 1 1
0.185313451126743 0.185123231014813 1 1
0.225357311019288 0.225156598666662 1 1
0.208747188737828 0.208539631797 1 1
0.154341855726545 0.154204412747621 0 0
0.169337226003044 0.169165880176319 1 1
0.193870022284769 0.19366758132988 1 1
0.169809452768351 0.169621767145169 1 1
0.227549171570797 0.227331842184379 1 1
0.184779782274514 0.184578496062616 1 1
0.189400692333006 0.189217969569527 1 1
0.161272893353827 0.161103738767222 1 1
0.201019801191174 0.20082098595443 1 1
0.225791227016808 0.225557238321247 1 1
0.186149001314821 0.185957402571666 1 1
0.153498342056578 0.153333547191059 1 1
0.206120325238409 0.205925549590942 1 1
0.234093940365265 0.233814481365428 1 1
0.201051400282659 0.200836730441207 1 1
0.219185153113026 0.218987927269878 1 1
0.202212118731718 0.201996247698811 1 1
0.185677150128541 0.185497256097977 1 1
0.162840410018944 0.162680718983527 1 1
0.207781510473417 0.207591357314522 1 1
0.201131465407213 0.200898448085964 1 1
0.205621876311061 0.205380362976191 1 1
0.154396850673865 0.154250263566391 1 1
0.181029405982321 0.180842022880496 1 1
0.175673134585764 0.175494050962314 1 1
0.224150028430853 0.223935579102819 1 1
0.248076042573053 0.247832034651696 0 0
0.166863161530808 0.166700486968123 1 1
0.219685150766907 0.219479011278418 1 1
0.189105881287377 0.18890067954973 1 1
0.200021915045098 0.199816713714495 1 1
0.223461069106657 0.223254352945016 1 1
0.192871273688405 0.192661496163405 1 1
0.178894527157874 0.178693925839185 1 1
0.2073235232626 0.207087418520523 1 1
0.231322754165849 0.231058202235202 1 1
0.239934481544655 0.239710276261361 1 1
0.186695228938214 0.186494882153607 1 1
0.209487041472613 0.209263645108931 1 1
0.208610648194279 0.208413073602883 1 1
0.199956450856086 0.199755083547205 1 1
0.206615381806062 0.206420542137845 1 1
0.162344542398168 0.162163658899182 1 1
0.173135471580947 0.172974994895037 1 1
0.18863013893888 0.188445936145843 1 1
0.190173361278086 0.18996915948059 1 1
0.221617619561014 0.221396551542779 1 1
0.226514913677346 0.226310355275364 1 1
0.145100322191512 0.144976356406223 0 0
0.191188540703803 0.190995488391433 1 1
0.22593080149852 0.225712696652655 1 1
0.22805776339509 0.227849752562803 1 1
0.204042111177161 0.203836297691968 1 1
0.237183716401078 0.23695118715682 1 1
0.244329261487564 0.244114430875438 0 0
0.217734069384392 0.217508116348079 1 1
0.221912144547579 0.221669199501175 1 1
0.226892319560176 0.226618445966238 1 1
0.209772333893849 0.209564400683846 1 1
0.197294756098254 0.197097105362116 1 1
0.17237891683719 0.172205522217523 1 1
0.192845097928461 0.192656240266821 1 1
0.178135502991031 0.177907141062296 1 1
0.226796083091229 0.226550709482406 1 1
0.221650774050063 0.221420692073109 1 1
0.191274339823322 0.191090532325508 1 1
0.172511604210774 0.172341365125679 1 1
0.229071553919873 0.228856380334408 1 1
0.205021741806131 0.204827703348534 1 1
0.183867302428849 0.183693623240537 1 1
0.224139418170403 0.223920223920909 1 1
0.186491527183572 0.186330186547476 1 1
0.212020644203166 0.211811179103019 1 1
0.241431099075162 0.241208223722235 1 1
0.165963185798139 0.165798648772283 1 1
0.188452532447763 0.188242754793614 1 1
0.230672280936109 0.230410696511408 1 1
0.19779270248369 0.197565520489078 1 1
0.217503065562483 0.217261290278892 1 1
0.183606944036716 0.183402746499826 1 1
0.21337490923048 0.213165231488011 1 1
0.230360941818711 0.230112842115157 1 1
0.203548282149067 0.203351775625123 1 1
0.181341039402003 0.181183398225019 1 1
0.228442242079526 0.228188051531421 1 1
0.209084175978992 0.20887024297557 1 1
0.187157146233327 0.186947490425706 1 1
0.212338072842314 0.212148023469476 1 1
0.187952874670976 0.18778794547186 1 1
0.169376901589633 0.169199741740121 1 1
0.171793576324912 0.171616215235429 1 1
0.198601071210858 0.19841915182759 1 1
0.194329301776384 0.194137417688066 1 1
0.199557269505939 0.199328991834183 1 1
0.194686281744828 0.194481918878744 1 1
0.195532847194885 0.19535066235893 1 1
0.202530525223781 0.20232994309193 1 1
0.252514719102562 0.252243343653382 1 1
0.198860402722512 0.198648496980373 1 1
0.203820768754873 0.203592413084564 1 1
0.208968653129454 0.208750429746234 1 1
0.206161734520556 0.205950832953062 1 1
0.196741989583014 0.196557249469416 1 1
0.207695145885211 0.207504578272716 1 1
0.1786768728678 0.178482575767794 1 1
0.229531621174793 0.229288902659462 1 1
0.194063749279037 0.193873724766162 1 1
0.171987472102323 0.171804802610787 1 1
0.219278202618511 0.219075835384801 1 1
0.190238909479149 0.190067512139344 1 1
0.207965669992481 0.207749221419106 1 1
0.181997017390999 0.181807593987737 1 1
0.21488164855957 0.214661398230415 1 1
0.138564230028274 0.138434491401873 0 0
0.208279992977341 0.20801653769204 1 1
0.182666765812721 0.182486308158593 1 1
0.224555156237247 0.224316896746203 1 1
0.204357351221367 0.204175357109639 1 1
0.211002395753909 0.210759053513995 1 1
0.204220415016381 0.204023892336423 1 1
0.195451216954011 0.195277200654986 1 1
0.187398460600082 0.187211623657907 1 1
0.22018876648574 0.219973740443487 1 1
0.152797287862965 0.152635835243494 0 0
0.222401854824461 0.222165796615284 1 1
0.171717180052634 0.171517587329431 1 1
0.189503919657628 0.189323393237409 1 1
0.240932897620241 0.240667368735184 1 1
0.198177365273062 0.197997194015915 1 1
0.172547947632118 0.172379543413906 1 1
0.212235276532482 0.212004198714038 1 1
0.188426528820463 0.188230658013649 1 1
0.213624885397238 0.213408801588404 1 1
0.202831130903248 0.202616968922711 1 1
0.184521602938385 0.184349931691991 1 1
0.17020143513669 0.170028572782078 1 1
0.244238167770839 0.244010216248441 1 1
0.208652241319368 0.208425891148625 1 1
0.199702634351074 0.199485630109265 1 1
0.222303533771426 0.222068778100459 1 1
0.186849520001881 0.186667278647988 1 1
0.171735663060178 0.171554441936111 1 1
0.215990055460518 0.21580035638959 1 1
0.204281827799935 0.204057010158931 1 1
0.252210568534032 0.251929893851866 0 0
0.173097569812849 0.172940586294352 1 1
0.24371565259803 0.243486326186839 1 1
0.239315721976766 0.23903888334995 1 1
0.251289789081252 0.25104020541972 0 0
0.198170797360897 0.197983489845353 1 1
0.180605169316454 0.180427085049339 1 1
0.194873895729444 0.194650829875691 1 1
0.196845150016762 0.196630649179591 1 1
0.147302859883052 0.147148586393967 0 0
0.212196766336381 0.211974336067397 1 1
0.155921611789511 0.15578998144652 1 1
0.215648588060703 0.215435081339003 1 1
0.168596018131372 0.168445586554652 1 1
0.187050193462869 0.18685642357801 1 1
0.201246943896747 0.201062907119268 1 1
0.217881665708193 0.217670136922537 1 1
0.17640147361536 0.176213256626806 1 1
0.191703469509717 0.191515752669853 1 1
0.180775527746724 0.180583905289891 1 1
0.205905216079005 0.205705181200988 1 1
0.178911099535928 0.178731003565089 1 1
0.2110806068049 0.210861658996941 1 1
0.236946832519032 0.236702115397101 1 1
0.234569269157543 0.234337587639523 1 1
0.182483862387646 0.182291117945708 1 1
0.203608763711608 0.203399454563476 1 1
0.230794689731647 0.230544792473417 1 1
0.180357607833887 0.180149907984848 1 1
0.206376303371955 0.206176428639042 1 1
0.190218772041942 0.190010227557002 1 1
0.227020049653523 0.226784670333595 1 1
0.22175592330038 0.221506252752299 1 1
0.199939874884972 0.199760399013007 1 1
0.215113896044684 0.21488725314485 1 1
0.199001984103479 0.198805759949884 1 1
0.212693557893288 0.212487950355826 1 1
0.198782554452384 0.198604790676824 1 1
0.211396103917208 0.211182569092584 1 1
0.202424187489822 0.202234626021714 1 1
0.172762104604173 0.172574323975904 1 1
0.223909809706234 0.223669791528646 1 1
0.173620575299463 0.173440914373827 1 1
0.222748874995554 0.22251098487245 1 1
0.20171349007059 0.20153539916194 1 1
0.210618903137812 0.210396986141084 1 1
0.214525628022295 0.214325155234475 1 1
0.197034252850941 0.196831887797007 1 1
0.237731802659094 0.237486903125591 1 1
0.223606092058614 0.223374346596226 1 1
0.220440619843441 0.220219700180023 1 1
0.171144623695398 0.170980567508984 1 1
0.193915082328405 0.193733333101374 1 1
0.212562832813558 0.212351980460132 1 1
0.207547447900569 0.207352166486415 1 1
0.194043206571631 0.193839028974305 1 1
0.17845797131014 0.178264893096337 1 1
0.194461512132546 0.194245194116039 1 1
0.173336601925259 0.173161138838809 1 1
0.193404576166312 0.193192643468533 1 1
0.182473415084292 0.182308733407533 1 1
0.211391312449806 0.211195637613474 1 1
0.211418512019419 0.21123462776955 1 1
0.161398780828762 0.161240008623574 1 1
0.222935474501727 0.222727498180993 1 1
0.174526679338655 0.174342157034012 1 1
0.189755247433217 0.189562857524569 1 1
0.224087611549764 0.223870398629616 1 1
0.197196884596542 0.196992188583143 1 1
0.198673259574156 0.198495975985829 1 1
0.219663962916817 0.219434489879439 1 1
0.152740560298611 0.152554904770403 1 1
0.227520519726975 0.227263481834576 1 1
0.18900833345091 0.188803345306226 1 1
0.187874006749908 0.18768756186228 1 1
0.186151225629403 0.185979403578754 1 1
0.201603053656468 0.201415263605405 1 1
0.188413891425182 0.188209069741582 1 1
0.135616327268863 0.135475842455389 0 0
0.198345769297794 0.198165751213387 1 1
0.168812974398195 0.168659519206902 1 1
0.193964257053636 0.193746503102054 1 1
0.190444010988158 0.190251082372868 1 1
0.191912769458483 0.191730407079237 1 1
0.221621126744691 0.22135980502062 1 1
0.200555020358812 0.200363553931468 1 1
0.217762959579498 0.21756094696389 1 1
0.183705750651187 0.183517282061525 1 1
0.201866839720302 0.201683026289424 1 1
0.179986870016036 0.179803835969945 1 1
0.182940522397889 0.182739064149628 1 1
0.196452341709817 0.196269784737612 1 1
0.176551485664952 0.176355154016034 1 1
0.219504026713187 0.219296821104599 1 1
0.209945163549455 0.209722766304216 1 1
0.196930102455809 0.196728885875471 1 1
0.166912344969054 0.166744646131153 1 1
0.195417395631017 0.195225038040082 1 1
0.156038692992017 0.155850481155512 1 1
0.183314927403478 0.183128565196077 1 1
0.172709841502597 0.172539380924012 1 1
0.1678442248109 0.167683912147963 1 1
0.180243039222301 0.180059383463102 1 1
0.211723435259106 0.211533396225816 1 1
0.197233416064228 0.197025061057572 1 1
0.204246851854228 0.204038334469286 1 1
0.226865085514106 0.226578507169954 1 1
0.198982129693575 0.198748277808274 1 1
0.154851685550412 0.154693628569718 1 1
0.144763296369139 0.144613313889353 0 0
0.223922665932073 0.223717866554016 1 1
0.193816740013815 0.193621715607705 1 1
0.153602781326285 0.153442654621323 0 0
0.214933622269165 0.214718444378663 1 1
0.214460950510187 0.214240729256059 1 1
0.190061188883752 0.18982290277371 1 1
0.176512065691306 0.176304818229877 1 1
0.178389177060179 0.178203875466705 1 1
0.187385332014942 0.187193388500427 1 1
0.191356707306819 0.191155252855841 1 1
0.209390680344892 0.209173492584599 1 1
0.19381011279705 0.19361631287402 1 1
0.219269789312812 0.219040394802338 1 1
0.15657027650243 0.156432752381461 1 1
0.206070153455903 0.20586682367089 1 1
0.200930136733439 0.200754257881908 1 1
0.207606458445968 0.207391953343717 1 1
0.214978019014992 0.214753018284567 1 1
0.212471130490641 0.212284894159747 1 1
0.197538094316417 0.197338504007741 1 1
0.203343092586712 0.203096681127852 1 1
0.203898735159388 0.203702396989907 1 1
0.202443132035687 0.202227997270776 1 1
0.216257170059092 0.216034129629454 1 1
0.169213817857664 0.169055660883762 1 1
0.187384127977109 0.187185358203288 1 1
0.19523444385997 0.195030380599401 1 1
0.189859496386484 0.189684972547392 1 1
0.210890922562675 0.210665297844365 1 1
0.175696087461734 0.175520620688139 1 1
0.200088702114717 0.199899132148419 1 1
0.134433124361779 0.134299747778971 0 0
0.222070096757978 0.221845475359903 1 1
0.188830619379987 0.188656902526837 1 1
0.176494304043855 0.176337859322082 1 1
0.232623951829276 0.232394337937088 1 1
0.17995491335527 0.179788414642895 1 1
0.205118175862459 0.204864438675359 1 1
0.172956867666915 0.172781438256155 1 1
0.178277749632784 0.17809077478201 1 1
0.222541047012067 0.222317117495428 1 1
0.244915983890754 0.244668077321697 1 1
0.212977118587192 0.212784858068607 1 1
0.230371305390773 0.230166313834342 1 1
0.184551366052904 0.184343724263914 1 1
0.246934491883559 0.246671640319578 1 1
0.196368453425939 0.196190056099542 1 1
0.198664860454886 0.198468951451596 1 1
0.213181084198981 0.212958590974714 1 1
0.230292863490192 0.230073822854549 1 1
0.185736816156973 0.185563958327848 1 1
0.229610388868609 0.229355775554465 1 1
0.208832554240752 0.20862645108601 1 1
0.186794127311201 0.186622372064316 1 1
0.213804845829672 0.21358103019476 1 1
0.186828672856741 0.186659381739316 1 1
0.162907598266751 0.162762813341787 1 1
0.176859695859238 0.176684667972542 1 1
0.215253192980009 0.215033569501955 1 1
0.206971360188457 0.206763185094934 1 1
0.182904418513344 0.182735001007645 1 1
0.178266519304414 0.178072797328758 1 1
0.17570605806048 0.175503223419717 1 1
0.197913848002565 0.197718901340908 1 1
0.201078623146054 0.200846798717728 1 1
0.15211042850557 0.151945125170579 0 0
0.221367346443119 0.221144810755957 1 1
0.188010307501897 0.187807533936355 1 1
0.152219070835478 0.152086151192364 1 1
0.215026103947303 0.214804838498156 1 1
0.232798043468315 0.232524052633462 1 1
0.207429403260746 0.207246646693506 1 1
0.172447165303803 0.172282098037181 1 1
0.201289071627054 0.201087625088493 1 1
0.178942188003945 0.178758269843238 1 1
0.18396708867266 0.183770971768905 1 1
0.237777301386218 0.237497418800473 1 1
0.200921479490567 0.200727321780612 1 1
0.199438918284977 0.199227371794271 1 1
0.225421165422252 0.225170114878506 1 1
0.195692818522897 0.195502486896584 1 1
0.228048475232304 0.227811945813543 1 1
0.190743128238986 0.190564299566815 1 1
0.212410396551398 0.212213284675179 1 1
0.242298237392342 0.242058117201485 1 1
0.185445900847939 0.185259165821305 1 1
0.21464569870858 0.214453963801354 1 1
0.170115682175865 0.169936109996409 1 1
0.222549454082471 0.222313500974471 1 1
0.211461798179887 0.211265321168858 1 1
0.17442260102384 0.174216942535283 1 1
0.247231878777646 0.246984255487342 0 0
0.223012844823298 0.222807105008155 1 1
0.148831170339081 0.148671207906828 0 0
0.209382884727011 0.209190492974298 1 1
0.195435423603727 0.195218934669358 1 1
0.190701596555383 0.190533052203048 1 1
0.184139572760504 0.183942583659725 1 1
0.222545134536846 0.222311238381772 1 1
0.205846894215688 0.205647790930384 1 1
0.19649985649347 0.196265640930844 1 1
0.185966116520992 0.185768602383524 1 1
0.182949630564898 0.18276833488091 1 1
0.219180408072578 0.218962826902406 1 1
0.196806525405565 0.196592166505655 1 1
0.221071172171774 0.220865248216732 1 1
0.197789173291504 0.197591260774086 1 1
0.19098134956066 0.190793105295289 1 1
0.218911976269366 0.218705068191805 1 1
0.203865814346604 0.203673407398611 1 1
0.211645829625079 0.211416436545127 1 1
0.191370399552207 0.191185936563942 1 1
0.208109282240558 0.207864511841403 1 1
0.201265803960558 0.201054773537643 1 1
0.220117254844902 0.219913461486437 1 1
0.18251992328402 0.182340547705001 1 1
0.213889198623943 0.2136501263341 1 1
0.224790909919489 0.224572115765592 1 1
0.205465659697638 0.20528963873702 1 1
0.182733887032059 0.182549045276942 1 1
0.215278819820655 0.21504823685453 1 1
0.181224979886254 0.181053928030062 1 1
0.214722776901734 0.214497877920727 1 1
0.198524484065325 0.198328767543597 1 1
0.201593634325999 0.20135493128035 1 1
0.214291585954723 0.214010670532934 1 1
0.225656578453613 0.225406727232416 1 1
0.245571261940163 0.245304540056506 1 1
0.208110720036416 0.207895737729899 1 1
0.198466913665589 0.198265994440578 1 1
0.186970561875922 0.1867832483887 1 1
0.237097602192598 0.236838701756322 1 1
0.189392665144707 0.189213384799907 1 1
0.217483983093046 0.217261554043028 1 1
0.209082436510018 0.208857680778258 1 1
0.153125426018006 0.152977925571514 0 0
0.197265369441077 0.197072396006682 1 1
0.190531268873714 0.190347156280873 1 1
0.228490443568051 0.228247537536748 1 1
0.206673919651202 0.206487914163545 1 1
0.211958416420154 0.211756296000268 1 1
0.228969089940166 0.22875068555982 1 1
0.177375979708081 0.177165690534036 1 1
0.217093024614669 0.216887392543732 1 1
0.24487452516374 0.244637402153125 1 1
0.201666477553429 0.20147118552517 1 1
0.173099657454607 0.172944895837124 1 1
0.200028838539396 0.199836881979718 1 1
0.221308127653277 0.221113299263501 1 1
0.171398087170106 0.17122120618664 1 1
0.199766104422972 0.199565445420577 1 1
0.225285294551756 0.225056214672201 1 1
0.200257546568473 0.200069320031345 1 1
0.247179857380409 0.246883555603889 1 1
0.217087355216282 0.216882637042069 1 1
0.164236604527942 0.164073292458992 1 1
0.178978526019821 0.178784964274406 1 1
0.208695036753735 0.208471042296684 1 1
0.199469244017535 0.199269873504026 1 1
0.209179883926078 0.208972622787789 1 1
0.15948871009385 0.159335667156445 1 1
0.18285448799783 0.182674068285803 1 1
0.194983941332324 0.194776011909415 1 1
0.21630878373296 0.216081956293382 1 1
0.233959450781222 0.233743954921423 1 1
0.200264405516017 0.200090783297989 1 1
0.227480760116958 0.227219149428758 1 1
0.190386653166024 0.190205072225421 1 1
0.213482264760765 0.213282158826852 1 1
0.219233335585021 0.219014153991281 1 1
0.194905603594508 0.194696095864211 1 1
0.193054363792106 0.192851234531733 1 1
0.221210953676537 0.220985133708589 1 1
0.193165133222195 0.192957326390897 1 1
0.17974922805508 0.17957934720723 1 1
0.180634876388475 0.180444238836623 1 1
0.212959744683838 0.212743630432411 1 1
0.230747908867806 0.230534461954975 1 1
0.15813771669425 0.157974835041885 1 1
0.218898214311158 0.218688734672778 1 1
0.180429981704381 0.180228415725933 1 1
0.187918563990428 0.187725861070283 1 1
0.231113275323432 0.230892093573046 1 1
0.166806387935984 0.166636859475274 1 1
0.19142111936451 0.191225121332732 1 1
0.167736930887205 0.167574990824214 1 1
0.175273573337227 0.175087977038552 1 1
0.222430531349868 0.222233357329206 1 1
0.183577511150758 0.183398441842593 1 1
0.196460176655536 0.196233572977515 1 1
0.140650801864233 0.140508187661306 0 0
0.228258770513434 0.228002844482159 1 1
0.218227903536451 0.2180043334996 1 1
0.216905189698446 0.216686315203891 1 1
0.186564281820224 0.186382460306902 1 1
0.165033412366488 0.164851365838235 1 1
0.160792916284574 0.160613368369103 1 1
0.196941833550222 0.196757293394078 1 1
0.171041825987503 0.170865484970559 1 1
0.191794049250945 0.191603521702901 1 1
0.188639633081508 0.188476221252488 1 1
0.206860123458608 0.206638812615117 1 1
0.16385190717923 0.163688397891013 1 1
0.179124198501027 0.178943695885904 1 1
0.206272361684074 0.20603914047082 1 1
0.206776906229541 0.206576567464817 1 1
0.226437009330698 0.226211204637414 1 1
0.20946150633105 0.2092563045996 1 1
0.191536445023909 0.191351068072747 1 1
0.21668630492636 0.216465185715343 1 1
0.227408143262092 0.227179182227611 1 1
0.211485641139239 0.211294185595873 1 1
0.204518510667695 0.204317136294945 1 1
0.215893990671639 0.215654719115466 1 1
0.211437852233232 0.21120020835867 1 1
0.187987408273377 0.187813778925327 1 1
0.198125496261556 0.197935138307163 1 1
0.208683988285347 0.208478661825233 1 1
0.171833029305861 0.171664294046201 1 1
0.188846342359753 0.188656700654753 1 1
0.20105603582859 0.200859277429957 1 1
0.21425785692735 0.214029148084694 1 1
0.168601399649882 0.168423525172685 1 1
0.184462694364656 0.184277129819035 1 1
0.175673654022896 0.175491995846082 1 1
0.206630043701755 0.20639398648442 1 1
0.181903369100291 0.181715861717204 1 1
0.234468670836033 0.234241574452798 1 1
0.174585263327821 0.174393699253267 1 1
0.169583562588355 0.16940548670905 1 1
0.180391743763914 0.180198570243942 1 1
0.180107847215139 0.179906309144103 1 1
0.186545485399835 0.186341308330997 1 1
0.171977288192694 0.171792531461937 1 1
0.157731700706397 0.157554864344026 1 1
0.213814813794837 0.213603909204103 1 1
0.16356002252481 0.163400906567736 1 1
0.206323927002997 0.206059463317582 1 1
0.215199037858378 0.214989317649257 1 1
0.196550308547262 0.196378096396403 1 1
0.235480361556087 0.235253443757357 1 1
0.187313701596345 0.187143069818879 1 1
0.182633156156065 0.182447554378983 1 1
0.212208204061635 0.211986200468787 1 1
0.202114159523351 0.201909771499162 1 1
0.200303971010045 0.200142244565065 1 1
0.218050322675973 0.217858243387038 1 1
0.202733032945471 0.202527416808254 1 1
0.238096953908178 0.237868583110863 1 1
0.206560780994216 0.206339445588244 1 1
0.180688411887935 0.180526128832255 1 1
0.268458270377175 0.26817367134426 0 1
0.213004577697876 0.212815586163215 1 1
0.208906179254315 0.208708463468585 1 1
0.195819824994336 0.195618197721217 1 1
0.187187746415884 0.186992815135462 1 1
0.235833016342063 0.235612399983356 1 1
0.21861339449001 0.218391600958422 1 1
0.162956783225778 0.162786261640316 1 1
0.191917680359881 0.19174109067194 1 1
0.2215687819267 0.221354447543434 1 1
0.201827733366971 0.20162800001927 1 1
0.16241263995008 0.16221128488418 1 1
0.20647529653921 0.206273582198206 1 1
0.239100009660158 0.238874757017656 1 1
0.222057073765076 0.221830710090127 1 1
0.236176424440813 0.235953381624138 1 1
0.19144256466343 0.19125959588759 1 1
0.215595474638433 0.215374843302129 1 1
0.218280918088114 0.218057701861179 1 1
0.203774860907134 0.203579486244976 1 1
0.229990880816711 0.229761027530874 1 1
0.179429057059606 0.179252493627498 1 1
0.142959297100464 0.142805756841733 0 0
0.179773619195835 0.179592721643255 1 1
0.208909789845376 0.208696402137657 1 1
0.189198492019777 0.188989712235459 1 1
0.218084046217137 0.217871072587978 1 1
0.175096069700448 0.174931403036726 1 1
0.210588052384039 0.210378657180627 1 1
0.199436885180104 0.199226346885052 1 1
0.204813551237589 0.204606648805701 1 1
0.185911648768808 0.185732674940915 1 1
0.188212129008034 0.18802320241381 1 1
0.186328047247383 0.186131010366599 1 1
0.189914956809615 0.189713649549331 1 1
0.18752890313136 0.187334368851697 1 1
0.188552423270347 0.188368433406122 1 1
0.194703341628155 0.194480646815856 1 1
0.187174586367935 0.186974273639532 1 1
0.187947631019813 0.187779730247263 1 1
0.166658931333836 0.166491518890708 1 1
0.216146336122738 0.215947913203718 1 1
0.205514345420247 0.205323920316067 1 1
0.201125975459251 0.200924401656334 1 1
0.213001438831893 0.212790925078945 1 1
0.182259901451376 0.182073912112317 1 1
0.236510052307992 0.236238645559037 1 1
0.21141953610975 0.211217291008491 1 1
0.19324206849385 0.193055342502298 1 1
0.160576078948578 0.160420276799475 1 1
0.171630812261349 0.17142517053746 1 1
0.199539448050774 0.199327646732172 1 1
0.24281502640118 0.242573170813809 1 1
0.193968205706 0.193753902098569 1 1
0.199154895822952 0.198969941552239 1 1
0.183077494707166 0.182899340631456 1 1
0.211981319630854 0.211795463505258 1 1
0.197851616679069 0.19765179963069 1 1
0.232396529405653 0.232173292544971 1 1
0.197698246172124 0.197479891652136 1 1
0.200470083600437 0.200252528738562 1 1
0.215728034955437 0.215517513009096 1 1
0.185765943439182 0.185568471935957 1 1
0.219701300775857 0.21946339092892 1 1
0.14828513764378 0.148138000592491 0 0
0.171861341060208 0.171681697717565 1 1
0.194428487890095 0.194261006986328 1 1
0.1844187734228 0.184229246313785 1 1
0.187199470448039 0.186993791769956 1 1
0.212765523762687 0.21256064971597 1 1
0.214908154862374 0.214700777620062 1 1
0.192756691818933 0.192575069710957 1 1
0.174565625821058 0.174381184326923 1 1
0.221361062839707 0.221146838796215 1 1
0.211241659588118 0.211010423999946 1 1
0.199858983737739 0.199654790582881 1 1
0.192224940867133 0.192031421042813 1 1
0.217420882165978 0.217226181736851 1 1
0.197689604247685 0.197462087874637 1 1
0.228846208917075 0.228640098533816 1 1
0.182767930890896 0.182606074401925 1 1
0.242701151778995 0.242466521586657 1 1
0.175265681806189 0.175089138895909 1 1
0.182345238225671 0.182162906972759 1 1
0.242494185704722 0.242273387460003 1 1
0.205159451617647 0.204947812047988 1 1
0.175890033914792 0.175701480714608 1 1
0.23171027828207 0.23149156490092 1 1
0.176797190612409 0.176637892628096 1 1
0.158287233903864 0.158147546872796 1 1
0.245051309493292 0.244802566761991 1 1
0.1948947644094 0.194684439617353 1 1
0.237922937874827 0.237663801926384 1 1
0.210719516664609 0.210502241755549 1 1
0.186107637382467 0.185922025055698 1 1
0.183161461103758 0.182987626203535 1 1
0.222312645333972 0.222060900687468 1 1
0.205949405240769 0.205753034858541 1 1
0.193466468194573 0.193254115758063 1 1
0.177807735382895 0.177636933190266 1 1
0.172625415588559 0.172468592053316 1 1
0.193299486239414 0.193102923728596 1 1
0.165943212677795 0.165763263734488 1 1
0.203196944910901 0.203004545326955 1 1
0.210659442662867 0.210456827460659 1 1
0.187510489018929 0.187333374953368 1 1
0.199865640902122 0.199665223423496 1 1
0.244547754448565 0.244311384502879 1 1
0.172513517736564 0.172357142532611 1 1
0.207296454276135 0.207065697908875 1 1
0.226336712767001 0.22610753000755 1 1
0.207059267528155 0.206859673887667 1 1
0.229433993355189 0.229199519358505 1 1
0.219951178199867 0.219743260946418 1 1
0.219734423943271 0.219538899880447 1 1
0.198094100154422 0.197898955080378 1 1
0.204566540914517 0.204354175203153 1 1
0.199529971910188 0.199330940689043 1 1
0.127548684838163 0.127393749192871 0 0
0.177006583044828 0.17681637157564 1 1
0.211114839053703 0.210893150571532 1 1
0.162847698504816 0.162668343166533 1 1
0.228479692234367 0.228251138178378 1 1
0.189052859150854 0.188877272592455 1 1
0.186900131122614 0.186704363964244 1 1
0.227785555624266 0.22752694137487 1 1
0.215178272340105 0.214951436939249 1 1
0.202739792971231 0.202516169869219 1 1
0.165481087220482 0.165337071962698 1 1
0.188442948856044 0.188267743594325 1 1
0.215349121662311 0.215135081931777 1 1
0.244496186260803 0.244268168114584 0 0
0.21053821193402 0.210336294756751 1 1
0.213517816546065 0.21331264107362 1 1
0.152950097921921 0.152809587648944 0 0
0.182828410609659 0.182668475645693 1 1
0.235550466514828 0.235343610088981 1 1
0.224656311355238 0.224407729944497 1 1
0.191248398272145 0.191060792711186 1 1
0.202896540953299 0.202701585924711 1 1
0.216197196570097 0.215957030943117 1 1
0.170977141552535 0.170803730998776 1 1
0.185685758634264 0.185490635310937 1 1
0.229706281561113 0.229469895231123 1 1
0.194615200288024 0.194401623291541 1 1
0.197384816651751 0.197200491098705 1 1
0.181518363827845 0.18135154250246 1 1
0.211088826675795 0.210858854825791 1 1
0.235359687136827 0.2351553578062 1 1
0.221411832535716 0.221189183341457 1 1
0.169197229149004 0.169018359753829 1 1
0.230479199017889 0.230248127968162 1 1
0.212101836351218 0.211857663357925 1 1
0.224317622414001 0.22411645375229 1 1
0.208829551341795 0.208612869558231 1 1
0.193961222504649 0.193786318811106 1 1
0.214125056925345 0.213914836808228 1 1
0.206964514770684 0.206751788773472 1 1
0.179590748761975 0.179406715725805 1 1
0.232703547362133 0.232461230763341 1 1
0.235727656415225 0.235504554603224 1 1
0.184689660949211 0.184495609124964 1 1
0.196996221097029 0.196811091909822 1 1
0.16124586621116 0.161058163951324 1 1
0.218870147763722 0.218640109653823 1 1
0.233143406290484 0.23291325671058 1 1
0.166975424567276 0.166794434948064 1 1
0.248621597387725 0.248357867749339 1 1
0.200223352982906 0.2000139958232 1 1
0.182429208802252 0.182220247951973 1 1
0.191755866503282 0.191554030623286 1 1
0.223707936453914 0.223482699820839 1 1
0.189831272249437 0.189634201090157 1 1
0.188122276371464 0.187931560932925 1 1
0.221743589909243 0.221510672247682 1 1
0.206140615418114 0.205930919550961 1 1
0.171417718244354 0.171255862268336 1 1
0.222312784240241 0.222103759046984 1 1
0.241125260134088 0.240899822985322 1 1
0.197140759643112 0.19693526921688 1 1
0.244682620281624 0.244431758127809 1 1
0.177229404207373 0.177053142995155 1 1
0.185826494749923 0.185654958014934 1 1
0.22084538163511 0.22063010085753 1 1
0.212281201133717 0.212067368910557 1 1
0.175422780753827 0.175239840537915 1 1
0.157561814362753 0.157401783748009 1 1
0.210794879449588 0.210586412987924 1 1
0.174652888104634 0.174460091039198 1 1
0.201405994102878 0.201188490233181 1 1
0.255920177594861 0.255651242961232 0 0
0.181049960128074 0.180852851635547 1 1
0.192507912665691 0.192328938993912 1 1
0.207409562768561 0.207182238611692 1 1
0.225077412018851 0.224856090922014 1 1
0.215102611695347 0.214899188929882 1 1
0.24590189446018 0.245649610363713 1 1
0.178807752444923 0.178616685802554 1 1
0.176163955676778 0.175994210833051 1 1
0.184474543149895 0.18429700602288 1 1
0.205539129119401 0.205342943469859 1 1
0.167790798532359 0.167630788053054 1 1
0.163267822466396 0.163105001621252 1 1
0.225260096781299 0.225044730160521 1 1
0.233538472648258 0.233296815069302 1 1
0.162526418935062 0.162361207934949 1 1
0.241396175133425 0.241171494189199 1 1
0.177261341836995 0.177088584294164 1 1
0.185619615054927 0.185421868230282 1 1
0.192137829239668 0.191949706893315 1 1
0.156682456843217 0.156525150438018 1 1
0.196366060617255 0.19615209039761 1 1
0.208703348351375 0.208505620933303 1 1
0.189363247228679 0.189178879508833 1 1
0.212419965217601 0.212216950264562 1 1
0.191593283803841 0.191415665590104 1 1
0.179219387366123 0.179049101082323 1 1
0.196336778484447 0.196108989470002 1 1
0.162833970943934 0.162675407017348 1 1
0.213775398005643 0.213551081066593 1 1
0.220348419298785 0.220125549125413 1 1
0.21584352114967 0.215639825692539 1 1
0.212337492225415 0.212103262939123 1 1
0.214007144765448 0.213763929281644 1 1
0.147759791684319 0.14762869448414 0 0
0.17123924730282 0.171065354560302 1 1
0.177497772300032 0.177302949528416 1 1
0.222853589523408 0.222620536436829 1 1
0.170340821648123 0.170175827759237 1 1
0.189099324414957 0.188918847984287 1 1
0.196915804771246 0.196723769146869 1 1
0.17725090804031 0.177089194037103 1 1
0.200014337212203 0.199818047380132 1 1
0.20144996532677 0.201258983757621 1 1
0.169194246628541 0.169034380161363 1 1
0.197703677378324 0.197527066290005 1 1
0.20951817510354 0.209302534976214 1 1
0.18114766452409 0.180970848473133 1 1
0.223141575117009 0.222897127416799 1 1
0.213337483927498 0.213116122016103 1 1
0.222398281459695 0.222153709873485 1 1
0.213298616444356 0.213086126887108 1 1
0.232926918740567 0.232679050833512 1 1
0.166522030639597 0.166368326066795 1 1
0.162700318578382 0.162550442603506 1 1
0.198034601090767 0.197838245399911 1 1
0.195302382492603 0.195122092505595 1 1
0.210831744146749 0.210620969390078 1 1
0.185905741898242 0.1857130860946 1 1
0.204313173798836 0.204112827158885 1 1
0.226131928556738 0.225909941921129 1 1
0.217581529193115 0.217374697044394 1 1
0.179165526982083 0.178925011408484 1 1
0.221108315735053 0.220890284105619 1 1
0.155020193050455 0.154869346810708 0 0
0.246944241901901 0.246707086994966 0 0
0.154419919900269 0.154275089052003 1 0
0.20772377834079 0.20753686180722 1 1
0.190018184211195 0.189835851968627 1 1
0.208223204751751 0.208033751371802 1 1
0.2169794841909 0.216773589314555 1 1
0.241741701873847 0.241454685472578 1 1
0.198759493375976 0.198571023609914 1 1
0.179934856853128 0.179746370363394 1 1
0.147130563038338 0.146950533433139 0 0
0.184846781365188 0.184664791647513 1 1
0.162285573010222 0.162113635272529 1 1
0.178042492899275 0.177859922182777 1 1
0.211234444713496 0.210997783584733 1 1
0.185574045085422 0.18540226405046 1 1
0.206951898001122 0.206753481366782 1 1
0.191843527077042 0.191671845459147 1 1
0.208452303115772 0.20822153854083 1 1
0.185937030114912 0.185757340186949 1 1
0.21351288359819 0.213317712681696 1 1
0.223315950498519 0.223080413411519 1 1
0.219013162110774 0.218800163376415 1 1
0.22250586883319 0.222294194949781 1 1
0.204194080513197 0.204002453524149 1 1
0.195149942129332 0.194943376964202 1 1
0.195922906429975 0.19573641554657 1 1
0.228254433874812 0.228049881548093 1 1
0.187116971094267 0.186902597503574 1 1
0.206692954254846 0.206493583631838 1 1
0.200472412220917 0.200281150735824 1 1
0.210741778191267 0.210520843878507 1 1
0.215198874190612 0.214923882767014 1 1
0.170142832605343 0.169961266749541 1 1
0.226916363847601 0.22670234214335 1 1
0.190338786506497 0.19015721227981 1 1
0.183435030063609 0.183255064068897 1 1
0.197724429163054 0.197529600508098 1 1
0.183374005458601 0.183178976491157 1 1
0.217432345929592 0.217214525542374 1 1
0.180890383337763 0.180724131743734 1 1
0.217296870237496 0.217064736792168 1 1
0.230843508453495 0.230610149938282 1 1
0.230897029017279 0.23065588406138 1 1
0.19459188451202 0.194386897771749 1 1
0.293587866745092 0.293302178581491 0 0
0.23750978195291 0.237287301457292 1 1
0.223262815102632 0.223040214488241 1 1
0.25480344546724 0.254571269016917 0 0
0.162278440971753 0.16210818508768 1 1
0.210046729108019 0.209840929000603 1 1
0.207615100974234 0.207414325212554 1 1
0.181323182880784 0.18112683932648 1 1
0.211097187500336 0.210888669764649 1 1
0.185130554484027 0.184925880577838 1 1
0.18492351154759 0.184766097692962 1 1
0.161233361958414 0.161081229548849 1 1
0.191593260747396 0.191407449030839 1 1
0.217183261319856 0.216977512898375 1 1
0.230191121139761 0.229959064425197 1 1
0.212503130151842 0.2122855251274 1 1
0.232308890965867 0.232069807427607 1 1
0.191697538532646 0.191504122725143 1 1
0.19500339053295 0.194825181676726 1 1
0.212675236836243 0.21243148012776 1 1
0.180915373896101 0.180713002652801 1 1
0.206060701568724 0.205859887541562 1 1
0.227923547154269 0.227671970264918 1 1
0.199319943757417 0.199133270092493 1 1
0.187255487197672 0.187032870870918 1 1
0.235076695919592 0.234869702293808 1 1
0.214681377207572 0.21447072979147 1 1
0.217709941866992 0.217488455944418 1 1
0.183272279595113 0.183093122526374 1 1
0.189630802125107 0.189436754397191 1 1
0.217472958128057 0.217260827155463 1 1
0.220081516520574 0.219868232743227 1 1
0.176458096431863 0.176259261682644 1 1
0.20701901322383 0.20681796775439 1 1
0.207351107161669 0.207159633846945 1 1
0.193636649018926 0.193453044656371 1 1
0.197050643985994 0.196828988974723 1 1
0.202717273293277 0.202531819510092 1 1
0.198397141816215 0.198189227533379 1 1
0.153043283463926 0.152898414108194 1 1
0.206611581049958 0.20640137624628 1 1
0.185842408172114 0.185644652871099 1 1
0.231895621781574 0.231662892891305 1 1
0.214817782478176 0.214610129032605 1 1
0.218802801951807 0.218596496754447 1 1
0.216258978992722 0.216027379967952 1 1
0.22720697834033 0.226978152870671 1 1
0.204681723823369 0.204472758654102 1 1
0.204265199423727 0.204073066306976 1 1
0.246677574716754 0.246403103256939 1 1
0.196163133458757 0.195970307404252 1 1
0.186833095219045 0.186631441196018 1 1
0.228209432255734 0.228007377409164 1 1
0.234099405462582 0.233852150436344 1 1
0.214785802297809 0.214564469983518 1 1
0.201513323644857 0.201300935104273 1 1
0.222672272853056 0.222451751964573 1 1
0.191920731879563 0.191729364732897 1 1
0.234162083680923 0.233924239679453 1 1
0.214256621062857 0.214035498663732 1 1
0.21773318683904 0.217538431352653 1 1
0.202036072141436 0.201835334857997 1 1
0.191040714275338 0.190861138885551 1 1
0.178486460253961 0.178315284524461 1 1
0.196294280789935 0.196091363928411 1 1
0.22398934767748 0.223771368169769 1 1
0.198248811782791 0.198053722805804 1 1
0.181914151033828 0.181724373281618 1 1
0.218180428534302 0.217949887071707 1 1
0.227041437709356 0.226799287778165 1 1
0.218631084692819 0.218394801463906 1 1
0.200627716292903 0.200441325898608 1 1
0.205712689282466 0.205503895749012 1 1
0.195930017420519 0.195726122085382 1 1
0.182506462906262 0.182333926554779 1 1
0.196977514056297 0.196789582886379 1 1
0.129825277916442 0.129697601256382 0 0
0.216103844549418 0.215905767581908 1 1
0.206914352711644 0.20671451046102 1 1
0.164633048209587 0.164478966440356 1 1
0.230357753401611 0.230160376594893 1 1
0.181230422848294 0.181053004489806 1 1
0.217629915026897 0.217434172617722 1 1
0.183886951631314 0.183708572759663 1 1
0.169751689829252 0.169583217957177 1 1
0.149724089600265 0.149560995534876 0 0
0.199083415394039 0.198904754364819 1 1
0.19352411075209 0.193332820000238 1 1
0.188064280258746 0.18786822275359 1 1
0.20477077408765 0.204551491036992 1 1
0.183076798996797 0.182814338740771 1 1
0.217463338539904 0.217254037944431 1 1
0.210265457667042 0.210060342968977 1 1
0.168903270191933 0.168732622820264 1 1
0.193249345596277 0.193067484104564 1 1
0.188522705060988 0.188338672479429 1 1
0.183794863288567 0.18362401741268 1 1
0.177747009774767 0.17755116178725 1 1
0.217432307548779 0.217220954489479 1 1
0.184098441393811 0.183936240209888 1 1
0.189157725008385 0.18897182419112 1 1
0.201084705350835 0.200905288362745 1 1
0.205748024101937 0.205539329333628 1 1
0.214430527114551 0.214231161945846 1 1
0.209765681070239 0.209555679894957 1 1
0.182581682555803 0.182407554178182 1 1
0.221920348390804 0.221693718898883 1 1
0.200570488916135 0.200387621892882 1 1
0.218397077140795 0.218195419220812 1 1
0.210941983589362 0.210741478842794 1 1
0.159371243388456 0.159215185625103 1 1
0.246265654035487 0.245997080280667 1 1
0.195386630345462 0.195183201695207 1 1
0.222928881033765 0.222686724686816 1 1
0.199476684658882 0.199275948042932 1 1
0.178136173453894 0.177973927278269 1 1
0.176231116752436 0.176053570043653 1 1
0.186385515905121 0.186196452530667 1 1
0.2132756434759 0.213079183976197 1 1
0.199626351197918 0.199444047473654 1 1
0.178144225743677 0.177939972244361 1 1
0.226657808481516 0.226454925029853 1 1
0.194905633310154 0.194733707605583 1 1
0.237354245791469 0.237125840159028 1 1
0.174008806396065 0.173845110618881 1 1
0.21859164436946 0.218358057352713 1 1
0.204541258636207 0.204344931187584 1 1
0.176170808468676 0.176010801552019 1 1
0.158202691828737 0.158036290279113 1 1
0.182356274125802 0.182186195985912 1 1
0.189995176959329 0.189823461456938 1 1
0.244523685466601 0.2442599529152 1 1
0.219876514846291 0.219666163214603 1 1
0.219610519048577 0.219378851366498 1 1
0.191735022551159 0.191544118624148 1 1
0.194386406687585 0.194209916652707 1 1
0.158479961000837 0.158303372116453 1 1
0.170684535120845 0.17048560521007 1 1
0.22993211632326 0.229723631119536 1 1
0.221838828713069 0.221629948510078 1 1
0.191022072981622 0.190830724995244 1 1
0.214324877652328 0.214103089265066 1 1
0.173675019707821 0.173506210776393 1 1
0.221073234408494 0.220863561309972 1 1
0.201692536911691 0.201485974786904 1 1
0.188623991629152 0.188439415638896 1 1
0.182535964943976 0.182343671820402 1 1
0.177864995090804 0.177676606577078 1 1
0.137503609913598 0.137389176763455 0 0
0.182352360418408 0.182150874584601 1 1
0.203728336691559 0.203501757832648 1 1
0.16028244781081 0.160132721299944 1 1
0.163963694102336 0.163785756181995 1 1
0.178970038325025 0.178789967096726 1 1
0.192793867926662 0.192586555519781 1 1
0.201801566395544 0.201610282358369 1 1
0.170743823043425 0.170575683548311 1 1
0.175987302973403 0.175801050091724 1 1
0.205600367460127 0.205382354821563 1 1
0.185316960094926 0.185137952881649 1 1
0.175140377279561 0.174952832079283 1 1
0.184933245132302 0.184753646214562 1 1
0.221526109462814 0.221318044416107 1 1
0.212919790508674 0.212702058410395 1 1
0.191466369363442 0.191246071035412 1 1
0.127883564023703 0.127752788296886 0 0
0.199872307167568 0.199667252888406 1 1
0.189382257597611 0.189175080917979 1 1
0.183272024291539 0.183076255315334 1 1
0.174553774360506 0.174365305795703 1 1
0.21938774536828 0.219182250851306 1 1
0.15904774852797 0.158863650301183 1 1
0.152591852569097 0.152445639755733 0 0
0.183344255595748 0.183143572215438 1 1
0.169002930245668 0.168830645544233 1 1
0.214712751995217 0.214468062245669 1 1
0.197883437732559 0.197681572853671 1 1
0.207669069304493 0.207463442144911 1 1
0.20638381549828 0.206189990565506 1 1
0.119562791825237 0.119420483661978 0 0
0.215331868746857 0.215119105455541 1 1
0.183689565787304 0.183500998166375 1 1
0.266064407167453 0.265814163059212 0 0
0.191008342604806 0.190811179872566 1 1
0.236403906119652 0.236173127294489 1 1
0.185826744542895 0.185639688145085 1 1
0.238671515988137 0.238416283920828 1 1
0.192455241648389 0.192256039250613 1 1
0.199438020779534 0.199259143349819 1 1
0.242160698997055 0.241900821428333 1 1
0.189491699799385 0.189306053810003 1 1
0.211246331469289 0.21102754876933 1 1
0.201560886919813 0.201367540040949 1 1
0.230063496066948 0.229816952642535 1 1
0.173071744375991 0.17289623752359 1 1
0.190695242631931 0.190523514737539 1 1
0.190098074837813 0.189911354577569 1 1
0.229271500294426 0.229082920632564 1 1
0.239682850394727 0.239417914734198 1 1
0.203887291409072 0.203648221302346 1 1
0.178100371454805 0.177912119023673 1 1
0.198606737650171 0.198411980465281 1 1
0.176209811461429 0.176021742461925 1 1
0.194730500617867 0.194524341837666 1 1
0.209197372297137 0.208992085903358 1 1
0.256152098055948 0.255874327726995 0 0
0.215652688118439 0.215415968473307 1 1
0.177003497897245 0.176833835113029 1 1
0.172217013713005 0.172035114333143 1 1
0.255144670441655 0.254873357002955 0 0
0.240910944754039 0.240684341015956 1 1
0.181141886181748 0.180961143416834 1 1
0.20188545845937 0.201679079252849 1 1
0.215168156926075 0.214929094517037 1 1
0.195544375988591 0.195363436434623 1 1
0.226376304966325 0.22616441241543 1 1
0.188576668402086 0.188394904682664 1 1
0.192254837671167 0.192029509897347 1 1
0.219014389552652 0.218776898716011 1 1
0.193079411997288 0.192881993887411 1 1
0.254572662391447 0.254302129339936 0 0
0.223075018761294 0.222828329497967 1 1
0.178213890686796 0.178055743780589 1 1
0.202191303681438 0.201992779147333 1 1
0.177158294396369 0.176985793655901 1 1
0.234697494163705 0.234455632374286 1 1
0.206040413721313 0.205809014220427 1 1
0.186070749744736 0.185886760319608 1 1
0.175791902258473 0.175612131542267 1 1
0.17000650695022 0.169814859215871 1 1
0.184608429283164 0.184418107916893 1 1
0.206226211498953 0.20597367946911 1 1
0.178710196324886 0.178517665247456 1 1
0.155677173181189 0.155522421348631 1 1
0.170599226682424 0.170424046938039 1 1
0.169432403859847 0.169255640780413 1 1
0.22213908525762 0.221903644083686 1 1
0.146888137497503 0.146736067800312 0 0
0.185516872709406 0.185338093847848 1 1
0.245480758300743 0.245239305298178 1 1
0.237811515261554 0.23758144218727 1 1
0.211865069645893 0.211665279172763 1 1
0.211575667921671 0.211381669577635 1 1
0.207547738567837 0.20732240026718 1 1
0.233507401824606 0.233274439544052 1 1
0.190366033782696 0.190200492598138 1 1
0.179287258097076 0.179099115209118 1 1
0.200669736262591 0.200455315126669 1 1
0.182357067768528 0.182158853781186 1 1
0.171187832669975 0.17099944850636 1 1
0.21072786652103 0.210518144792457 1 1
0.239802482961874 0.239571073209546 1 1
0.210591974402296 0.210397409047815 1 1
0.234699756334931 0.234427647699671 1 1
0.207734876757587 0.207531483915193 1 1
0.181194885889167 0.18101590748215 1 1
0.218668328490688 0.21844385229867 1 1
0.198293330608529 0.19808642891792 1 1
0.178602234411983 0.178431119442146 1 1
0.222846214481717 0.222619153921158 1 1
0.252106235092933 0.251872528731414 1 1
0.19228942524581 0.1920647536986 1 1
0.191881320454104 0.191700560576768 1 1
0.216181482932561 0.215975458965288 1 1
0.257249941621388 0.256995414531423 0 0
0.205631801033547 0.205408408776565 1 1
0.216192767195015 0.215991971373269 1 1
0.227799621037227 0.227588973358236 1 1
0.204191572088035 0.203993228143146 1 1
0.169064911206341 0.168904042204453 1 1
0.217615905318069 0.217397295997268 1 1
0.240064913959577 0.239838531155774 1 1
0.194777625077536 0.194562614754452 1 1
0.177140216063557 0.176961973599163 1 1
0.249614163568739 0.249383661775699 0 0
0.18217878681007 0.181997915468613 1 1
0.199839377672255 0.199617627641811 1 1
0.224657331204956 0.224445817204372 1 1
0.164862818024033 0.164672669303923 1 1
0.23378676853283 0.233545646860981 1 1
0.193862799364661 0.193686914411312 1 1
0.191838799638877 0.191645989524802 1 1
0.192013911896409 0.191857682954206 1 1
0.195728178553613 0.195523694600228 1 1
0.221245094858429 0.2210485598514 1 1
0.202047984519161 0.201816343447434 1 1
0.205207045814084 0.204989710496148 1 1
0.159928792196102 0.159776935095394 1 1
0.206047301245482 0.20582410235195 1 1
0.153002854041101 0.152851366291271 0 0
0.186285153001012 0.186113048586512 1 1
0.248746109352782 0.248482419747924 1 1
0.209545431603154 0.209339364816088 1 1
0.256533349613497 0.256281051203657 0 0
0.209407822238978 0.209160459045446 1 1
0.218439373827508 0.218221164754037 1 1
0.197757080966462 0.197560903876104 1 1
0.172226771022111 0.172045556953541 1 1
0.1861351562647 0.185955660572349 1 1
0.174416547949335 0.174226971660918 1 1
0.206914619689433 0.206698470795306 1 1
0.199049453924665 0.19880252579636 1 1
0.186049080186331 0.185876128355039 1 1
0.197862935002214 0.197660476281391 1 1
0.173417564870135 0.173233377779236 1 1
0.190909813722816 0.190706203108904 1 1
0.212344490207857 0.212129181079966 1 1
0.194026961681731 0.193806995636456 1 1
0.179881005625148 0.179703591940466 1 1
0.215993500316479 0.215772441276812 1 1
0.176030745851694 0.175870604288721 1 1
0.206506771767593 0.206303413759428 1 1
0.175607453614638 0.175436341169157 1 1
0.175883407218177 0.175705564792187 1 1
0.17089573227444 0.170724856055487 1 1
0.21319738685763 0.212999688994135 1 1
0.217162649828758 0.216942532852053 1 1
0.193680251366991 0.193470811628265 1 1
0.203884705771822 0.203686530979002 1 1
0.198871243186222 0.198662078875164 1 1
0.21089835609748 0.210685593101115 1 1
0.167472022757617 0.167304957065097 1 1
0.196718479641241 0.196517204674679 1 1
0.196251708727764 0.196049763256784 1 1
0.198169369154743 0.197994388385118 1 1
0.187008925298427 0.186826906593186 1 1
0.20248015154529 0.20229345747027 1 1
0.193239677420317 0.193077730538166 1 1
0.222388673985022 0.222159346285614 1 1
0.230772318415259 0.230528432710364 1 1
0.175771729653718 0.17561419153722 1 1
0.207458204130685 0.207257337891402 1 1
0.191207381936888 0.190994140202177 1 1
0.186017019122012 0.185832336278011 1 1
0.218056207986229 0.217847858952029 1 1
0.224699521409567 0.224477541016138 1 1
0.148526619226139 0.148351595448972 1 1
0.203679363065683 0.203468043215894 1 1
0.214585351308085 0.214370969787718 1 1
0.145188671748903 0.145061019702938 1 1
0.180599146155266 0.180395611479571 1 1
0.183979649277999 0.18377966471058 1 1
0.246575371756211 0.246324723438312 0 0
0.214463542061505 0.21426871450187 1 1
0.18195420370131 0.181758552261439 1 1
0.195484640137981 0.195300269515269 1 1
0.190835851003451 0.190665794297632 1 1
0.176708801067138 0.176530454641519 1 1
0.195932290440565 0.195723738703676 1 1
0.155206240168821 0.155046574412366 1 1
0.220087071058363 0.219843137454056 1 1
0.219387823625948 0.219141906828746 1 1
0.193409867345153 0.1932078008296 1 1
0.227810447426637 0.227587350986241 1 1
0.200941809011355 0.200729900348958 1 1
0.216651463471893 0.216454582124278 1 1
0.215401142019736 0.215140599456314 1 1
0.183205214011975 0.183026264210505 1 1
0.192427068435831 0.192250528087344 1 1
0.197968810938458 0.197735818725958 1 1
0.221273189771591 0.2210452101621 1 1
0.17532405591486 0.17516127091787 1 1
0.167302631227468 0.167140430077554 1 1
0.210300538527756 0.210074947002305 1 1
0.212088096603777 0.211896051268607 1 1
0.212356005155294 0.212144407309405 1 1
0.181723300269001 0.181549641564125 1 1
0.19464450202131 0.194438433236854 1 1
0.210745680993644 0.210535924065119 1 1
0.177244436925632 0.177060785151815 1 1
0.221729434330651 0.221509763975225 1 1
0.166097831318653 0.165939558935397 1 1
0.23017178778681 0.229927493405879 1 1
0.210915160242978 0.210678435097549 1 1
0.233920386939974 0.233687045691163 1 1
0.197045627542353 0.196806306120604 1 1
0.196467977287005 0.196302236666451 1 1
0.209079082395532 0.208823414447671 1 1
0.19745936451019 0.197243191031178 1 1
0.172506611638799 0.17233767599436 1 1
0.196064023095603 0.195859602844713 1 1
0.196056464440297 0.195886101517186 1 1
0.207746382898065 0.207553063976261 1 1
0.22408003216796 0.2238698576962 1 1
0.226249991786058 0.226022193980034 1 1
0.226705980339894 0.226467771721631 1 1
0.190726823294763 0.190493261123945 1 1
0.228981454052671 0.228740254939062 1 1
0.211873486216908 0.211679336915253 1 1
0.191676892821367 0.191490469962014 1 1
0.134895524453823 0.134767161661422 0 0
0.220779161233872 0.220557649995388 1 1
0.203395713441255 0.203189921710085 1 1
0.223514376485594 0.223284774066318 1 1
0.230023288625685 0.229789105888634 1 1
0.222515512122567 0.222297201283731 1 1
0.196767776936918 0.196555576543641 1 1
0.204263889738183 0.204047002304746 1 1
0.216526663698882 0.21630872066922 1 1
0.197875454564644 0.19769819789218 1 1
0.174643479721972 0.174468225149529 1 1
0.173002702781841 0.172829285084177 1 1
0.220994105113306 0.22077484884513 1 1
0.222816178008866 0.222594738627987 1 1
0.182162626806837 0.181985649860592 1 1
0.185401332818641 0.185222136846804 1 1
0.220399803099108 0.220178078489513 1 1
0.232709715842293 0.232456502082573 1 1
0.239798781650655 0.239531333270442 1 1
0.18902274519816 0.188834502118517 1 1
0.216556137936331 0.216322183864439 1 1
0.218871352415105 0.218633388348478 1 1
0.185941464227965 0.185760066975824 1 1
0.208890492085826 0.208693643145822 1 1
0.226624041651531 0.226418535864995 1 1
0.203827469711077 0.203617554678742 1 1
0.222125957781098 0.22190209357076 1 1
0.223478945074234 0.223259085879814 1 1
0.198634408294397 0.198423033325797 1 1
0.145718476264797 0.145594845720819 1 0
0.189624008082935 0.18942243772474 1 1
0.251847693919151 0.251597543486368 0 0
0.209445133714047 0.209235315880942 1 1
0.177808332631088 0.177640815181895 1 1
0.211347256221294 0.211125395006532 1 1
0.201196838109025 0.200978173478512 1 1
0.192364422061157 0.192177646114849 1 1
0.20394289946704 0.203724637990806 1 1
0.190654485823768 0.190457848526294 1 1
0.204654556058217 0.204465241634339 1 1
0.212868901191791 0.212651271477228 1 1
0.246786463921387 0.246549665487878 0 0
0.21146713648657 0.211257692335808 1 1
0.208427298293639 0.208215258009789 1 1
0.201976697503259 0.201772563347896 1 1
0.204201783533366 0.203988062416343 1 1
0.171914847585223 0.171737200164017 1 1
0.147592161579138 0.147441835627152 0 0
0.199266384345127 0.199071238535138 1 1
0.24968504711418 0.249442788846947 0 0
0.201196707313242 0.200982524339769 1 1
0.203063401227793 0.202851849827294 1 1
0.185733947077335 0.18556907982716 1 1
0.191190986316363 0.190975711182555 1 1
0.197425779352805 0.197224152402645 1 1
0.190351761059125 0.190157812746993 1 1
0.20718673095264 0.206961803949898 1 1
0.205983200548901 0.205786643477895 1 1
0.172268991340891 0.172103746323734 1 1
0.207573331989796 0.207359544788615 1 1
0.201156784844178 0.200976419152395 1 1
0.188704046892408 0.188527277579415 1 1
0.223148737129029 0.22291807752557 1 1
0.195245303723235 0.195041705870929 1 1
0.205313527190496 0.205119935138771 1 1
0.168747570194608 0.168579326815157 1 1
0.231407431961411 0.231192214780133 1 1
0.1792916172002 0.179102753720165 1 1
0.211793181435321 0.211573022001671 1 1
0.198804415295891 0.198598341696157 1 1
0.191410709992909 0.191221986519999 1 1
0.183573411056855 0.183386554472525 1 1
0.209155637112445 0.208960607204519 1 1
0.209657662986771 0.209428691235816 1 1
0.242970877982425 0.24273590343864 1 1
0.232007623074975 0.231770416430555 1 1
0.189006959471602 0.18884460648294 1 1
0.180579227661118 0.180375216575521 1 1
0.205747373519222 0.205558125542654 1 1
0.215126855339622 0.21492977880805 1 1
0.222693423259787 0.222477304435848 1 1
0.189902188998063 0.189742926293851 1 1
0.182774553533843 0.182584762020681 1 1
0.179646702813722 0.17948685984779 1 1
0.198403740634882 0.198214814481102 1 1
0.209635379130688 0.209422447520919 1 1
0.224243723330585 0.224023531951777 1 1
0.188157675375122 0.18797268487675 1 1
0.234499828945914 0.234273467652873 1 1
0.174542208883268 0.174380490363641 1 1
0.230298501436826 0.230061161258886 1 1
0.195588632192874 0.19540283982563 1 1
0.229574306076018 0.229325751146301 1 1
0.176600416302041 0.176407092314713 1 1
0.192598901377925 0.192382935232401 1 1
0.187913154866866 0.187734042192329 1 1
0.226518833440577 0.226295166362363 1 1
0.1752234857259 0.175039753031484 1 1
0.163658926112453 0.163481914724792 1 1
0.182551864614992 0.18235981026837 1 1
0.144379973731782 0.14424390338053 0 0
0.219722024001159 0.219495481164551 1 1
0.214420764857883 0.214215131518175 1 1
0.174148762130033 0.173976188023039 1 1
0.173035332444532 0.172862360185367 1 1
0.266404810790647 0.266148047998476 0 0
0.215799023324228 0.215555337682903 1 1
0.167604820060287 0.167436293943242 1 1
0.156385144945105 0.15625196145163 1 1
0.262135972950268 0.26189514539904 0 0
0.199695353274017 0.199505308098199 1 1
0.191864239063311 0.191675752594424 1 1
0.178127942670191 0.177956829527926 1 1
0.216792549178055 0.216536820509168 1 1
0.228773168391438 0.228540759064087 1 1
0.179590667746552 0.179389378696047 1 1
0.215813299748902 0.215606060702415 1 1
0.186197611163509 0.186025612210579 1 1
0.156681204251209 0.156530082516038 1 1
0.199516542523203 0.199317943661811 1 1
0.172475836659715 0.172300899293335 1 1
0.261726750828432 0.261471203709524 0 0
0.148526977866693 0.148355536491371 0 0
0.21750700514884 0.217303222078414 1 1
0.208319096321743 0.20809504670285 1 1
0.168366225706515 0.16821221238379 1 1
0.199119064827565 0.198879277490437 1 1
0.191980067547918 0.19179164972327 1 1
0.181355840318495 0.181161738542397 1 1
0.189311846753267 0.189118174208176 1 1
0.186632684685197 0.18644610636314 1 1
0.229650498472093 0.229441736582636 1 1
0.205652611130114 0.205458679237981 1 1
0.21897461803272 0.218752881526867 1 1
0.186568298718065 0.186389048331122 1 1
0.208426824932687 0.208219184901675 1 1
0.235911091568502 0.235661087952635 1 1
0.204418641321485 0.204225507726575 1 1
0.158425399050202 0.158274832571604 1 1
0.162810432712178 0.162653091807307 1 1
0.187072946994759 0.186891301827296 1 1
0.141507174608702 0.141361661824616 0 0
0.216988560799506 0.216793276104539 1 1
0.210530694045259 0.210352018372153 1 1
0.243119905803415 0.242829657992843 1 1
0.216427399684108 0.216208829457089 1 1
0.16025437995374 0.16006011102769 1 1
0.176322807344189 0.17614107792115 1 1
0.216259961969973 0.21605109673357 1 1
0.199824308657947 0.199613189874382 1 1
0.212415251646664 0.212182168263558 1 1
0.237424849975312 0.237155382831948 1 1
0.188111410710074 0.187928088531341 1 1
0.212487880385361 0.212288167077067 1 1
0.203592466898862 0.203371873830584 1 1
0.218778723007249 0.218520705577809 1 1
0.217978913250105 0.217776049923152 1 1
0.201736144053384 0.201533283445736 1 1
0.184447689119289 0.184256773801452 1 1
0.161386289015423 0.161214417799958 1 1
0.21526028944581 0.215033860479686 1 1
0.229068675238165 0.228863100235544 1 1
0.193281585650922 0.193080777415812 1 1
0.210562202887651 0.210344287036299 1 1
0.178560679016838 0.178405708112928 1 1
0.169611402785085 0.169458455037112 1 1
0.219680230139384 0.219443701706909 1 1
0.206896842731525 0.206689506007967 1 1
0.242214466779455 0.241964754898846 1 1
0.184848522812991 0.184634623221852 1 1
0.171647955467217 0.171482331021982 1 1
0.222689655163431 0.222462165946825 1 1
0.165514719179004 0.165344360007259 1 1
0.218729065813852 0.2185141130451 1 1
0.220548190632356 0.220321941010124 1 1
0.208061277715524 0.207851283810058 1 1
0.175893627261023 0.17572651936807 1 1
0.175205135755347 0.175025222227514 1 1
0.208602796521975 0.208401413986176 1 1
0.181200613377452 0.181037583474586 1 1
0.211637954397095 0.211414814047517 1 1
0.189500632695282 0.189316932582235 1 1
0.205405178040803 0.205196187285507 1 1
0.165442770513512 0.165298337002053 1 1
0.153775058073229 0.153613830362648 1 1
0.213913400022544 0.213700457401556 1 1
0.199930788477166 0.199743033893282 1 1
0.244083311642079 0.243847702318754 1 1
0.226037516595963 0.225813212241695 1 1
0.20377906219199 0.203557155352772 1 1
0.237581068568593 0.237350426560031 1 1
0.13857251640155 0.138437695484129 0 0
0.188060318012553 0.187875141323214 1 1
0.162356959721966 0.162206904411329 1 1
0.209664863501159 0.209467969933675 1 1
0.204124284431017 0.203833338025575 1 1
0.238789947888007 0.238571310617131 1 1
0.189663785600898 0.189465554856035 1 1
0.197932706887685 0.197742929963809 1 1
0.167768014233381 0.167601664588838 1 1
0.220303367884177 0.22007792217226 1 1
0.244133771094861 0.24387810456708 1 1
0.207276692631064 0.207076427047271 1 1
0.229803825158414 0.229543573208316 1 1
0.187375820728929 0.18720665564346 1 1
0.187387438597537 0.187200659672217 1 1
0.203224296518107 0.203029638510694 1 1
0.185599734424815 0.185418004975673 1 1
0.195340461827379 0.195140251476787 1 1
0.211792486658305 0.211578501278631 1 1
0.187334163550957 0.187159366033528 1 1
0.181242187767619 0.18106297027491 1 1
0.241489613034592 0.241268281691049 1 1
0.246605263034968 0.246335285953967 1 1
0.192161808994283 0.191979658347308 1 1
0.193814700893338 0.193637612451211 1 1
0.212553728782659 0.212346380422585 1 1
0.195448578691905 0.195237156868122 1 1
0.218802954357378 0.218577536810201 1 1
0.208086281712133 0.207858838938379 1 1
0.207428637182005 0.207218312330731 1 1
0.18946983299369 0.189270727113166 1 1
0.243645504098237 0.243384317680606 1 1
0.225303594940864 0.225100333577099 1 1
0.226298503133579 0.226072952940549 1 1
0.207249237218165 0.207047377838812 1 1
0.181897506522967 0.181737656175248 1 1
0.179354162226948 0.179148062933743 1 1
0.185543170630528 0.185343437139085 1 1
0.212471076672919 0.212258897311244 1 1
0.197315369971831 0.1971022309965 1 1
0.149245457283311 0.149100989331569 0 0
0.21754959146859 0.217357719291182 1 1
0.18207384012185 0.18186219445196 1 1
0.167078558511762 0.166911867523534 1 1
0.215383327284672 0.215166028519374 1 1
0.207694773354772 0.207492861586885 1 1
0.214698714303809 0.214493667471734 1 1
0.1629841709363 0.162825311605844 1 1
0.209363018216707 0.209145539349533 1 1
0.183031126828468 0.18281354888833 1 1
0.199212722428449 0.199026877114577 1 1
0.149705405193133 0.149552519485867 0 0
0.234456883768526 0.234231700100898 1 1
0.199705395542702 0.199512669697458 1 1
0.220774857352318 0.220565694743908 1 1
0.182007072808307 0.181828547696872 1 1
0.216962180197941 0.216732236308445 1 1
0.192771993264223 0.192572689306654 1 1
0.177503890732076 0.177334856820004 1 1
0.186833452674825 0.186679401357662 1 1
0.213870798481172 0.213666126495345 1 1
0.130571579047104 0.130432375225519 0 0
0.210134946857312 0.209916411971095 1 1
0.212929495575485 0.212682190710807 1 1
0.200876332516239 0.200640222717032 1 1
0.188520283346355 0.188351021944938 1 1
0.249202017707584 0.248924138543746 1 1
0.178289670863454 0.178104242165874 1 1
0.224645115496248 0.224390634471312 1 1
0.220431609757745 0.220211312627538 1 1
0.201623212530288 0.201400536505311 1 1
0.228364154501452 0.228117020202844 1 1
0.191545707591479 0.191361906249246 1 1
0.174008436145445 0.173811125903167 1 1
0.233634967278344 0.233430954549171 1 1
0.166200083728922 0.166032780927591 1 1
0.234884834354658 0.234623863919634 1 1
0.206071210669315 0.205855066871368 1 1
0.190180153837242 0.189979987564765 1 1
0.154668805564536 0.154508820118718 1 1
0.227871806846821 0.227599505833017 1 1
0.184212909428168 0.184049308803025 1 1
0.209898578788255 0.209693003071787 1 1
0.208397581336927 0.208198289820217 1 1
0.178802548411762 0.17863004373825 1 1
0.193396352590277 0.193201861153302 1 1
0.208297361199349 0.208059923804918 1 1
0.226507953368431 0.226251700848444 1 1
0.194856179144427 0.194658904639114 1 1
0.238812433867184 0.238571592661027 1 1
0.184627549785538 0.184442836373875 1 1
0.164865024289555 0.164679001919294 1 1
0.195647980673072 0.195448904081747 1 1
0.179364864905236 0.179182723789401 1 1
0.165950761306362 0.165773393486984 1 1
0.191874695969204 0.191633397292112 1 1
0.237309460716041 0.237041532816019 1 1
0.218326819741891 0.218120207513523 1 1
0.223367858862983 0.223149726880817 1 1
0.210570999656655 0.210345931785533 1 1
0.226743973910445 0.226529465704859 1 1
0.208926803126864 0.208708100287616 1 1
0.179735351505398 0.179564461437314 1 1
0.201964312177312 0.201748884917248 1 1
0.220764485239653 0.220534258590542 1 1
0.194219447439988 0.194018488519247 1 1
0.163380336697057 0.163235141294305 1 1
0.200792174970758 0.200573744551398 1 1
0.194448638293491 0.194238882980974 1 1
0.205850129128987 0.205645421002938 1 1
0.17680528661287 0.176631244289392 1 1
0.169286606145571 0.169090502210175 1 1
0.18446686605957 0.184299515568925 1 1
0.190467035067102 0.19030138622095 1 1
0.200001547116552 0.199785028515873 1 1
0.224221346477658 0.224003670184338 1 1
0.195391235482788 0.195184425395977 1 1
0.208937543174004 0.208729189406404 1 1
0.150171494954146 0.150017635903038 0 0
0.216816244286877 0.21660117015695 1 1
0.168583025169601 0.168408529544035 1 1
0.233264618356987 0.233027866493469 1 1
0.219106458104496 0.218890498437002 1 1
0.241007677841592 0.240769139262209 1 1
0.20927049629596 0.209078824333779 1 1
0.207074790390844 0.206873600862305 1 1
0.170351500649887 0.170170889782977 1 1
0.198715327894613 0.198539895854847 1 1
0.172313949381496 0.172153783621984 1 1
0.21471961575751 0.214513262379833 1 1
0.19049493992325 0.190307899266761 1 1
0.236882131703959 0.236610931209585 1 1
0.172149650566455 0.17199905274402 1 1
0.225266199292413 0.225039214542491 1 1
0.227074210357326 0.226847581981446 1 1
0.199886381053101 0.199682285696594 1 1
0.198741789134162 0.198553901618584 1 1
0.174248538385177 0.174058449151166 1 1
0.211754833476201 0.211546818309684 1 1
0.188199932909033 0.188034267565393 1 1
0.157503428576051 0.157335253911021 1 1
0.217080609680164 0.216860208370036 1 1
0.159888122772582 0.159688525877694 1 1
0.205225528855313 0.205031283893764 1 1
0.216749259760419 0.216538243730199 1 1
0.201293809368535 0.201070276628834 1 1
0.240544873414079 0.240302153422453 1 1
0.198556704615022 0.198368187835847 1 1
0.188846365791591 0.188648133069461 1 1
0.209210467005324 0.209006584145388 1 1
0.163899272761251 0.163763070723888 1 1
0.189927515057004 0.189749806369138 1 1
0.162758552345873 0.162584018785665 1 1
0.219993388003469 0.21977893127467 1 1
0.233508126414135 0.233257430460605 1 1
0.201070015139558 0.200862439146584 1 1
0.18159012459093 0.181428603888445 1 1
0.184565748778266 0.184377848515711 1 1
0.237485799915387 0.237254780963348 1 1
0.190766791963426 0.190574614753256 1 1
0.166367617384364 0.166189956048745 1 1
0.211999254598735 0.211775017109106 1 1
0.177901098643877 0.177710892336215 1 1
0.156413013465705 0.156258429477173 1 1
0.195500777253653 0.195313355902763 1 1
0.2458976423509 0.245633893843648 1 1
0.186447005250212 0.186248602133029 1 1
0.24675472375248 0.246511995173035 1 1
0.247098632466194 0.24686595915996 1 1
0.221910726856925 0.221693899795693 1 1
0.191880886098147 0.191699211500494 1 1
0.1734254916459 0.173256248961631 1 1
0.252675468699271 0.252412453724806 0 0
0.23669869769408 0.236443382495867 1 1
0.171055017353803 0.170898063622673 1 1
0.183424375186177 0.183247655866126 1 1
0.167172099614365 0.167022116829532 1 1
0.238805296617224 0.238574415967891 1 1
0.220554986437535 0.22033678363455 1 1
0.18593278733877 0.185746655478402 1 1
0.205527112452784 0.205324668759034 1 1
0.19460416530726 0.194405459034497 1 1
0.212404792122641 0.212186934116646 1 1
0.174160702266326 0.173971328401385 1 1
0.208096498546 0.207851255677438 1 1
0.188444456602185 0.188243120437657 1 1
0.169805590071673 0.169644351966874 1 1
0.215324149270351 0.215117687500091 1 1
0.173116856947403 0.17292478353166 1 1
0.176212034142065 0.176033545428119 1 1
0.178584589064738 0.178386981615254 1 1
0.192952659770236 0.192763346537972 1 1
0.178497980091839 0.178330186766744 1 1
0.223160770151652 0.222917343789644 1 1
0.199409783371604 0.199201657116504 1 1
0.197398300057219 0.197204623219973 1 1
0.228133085165197 0.227902003263161 1 1
0.208162998210724 0.207958799915441 1 1
0.213543229126744 0.213339664623748 1 1
0.204935425701203 0.204690252490291 1 1
0.192233257200978 0.192046716583792 1 1
0.200650484395694 0.200442917627456 1 1
0.208883108281019 0.208677819976587 1 1
0.156170520808414 0.156011422614712 1 1
0.225910309979443 0.22569882672749 1 1
0.193876343770997 0.193666496157523 1 1
0.200446424024357 0.200241571660915 1 1
0.224965544245499 0.224721637524565 1 1
0.213278713864931 0.213052750436233 1 1
0.190681435114585 0.190467598972787 1 1
0.22158772646691 0.221363798001013 1 1
0.198366143504953 0.198182429698884 1 1
0.17547115181006 0.175316127179013 1 1
0.181271240992149 0.181078030442189 1 1
0.19915783310823 0.198959031349478 1 1
0.192820499379248 0.192615600250442 1 1
0.244060524238442 0.243807870458394 1 1
0.187013949198936 0.186818837109706 1 1
0.222015322372394 0.2218110002765 1 1
0.216533473379702 0.216312136153527 1 1
0.188485064595063 0.188294217710339 1 1
0.208290395684493 0.208026852095124 1 1
0.190316462756917 0.190136002929651 1 1
0.161538280839457 0.161358607277366 1 1
0.160212407139658 0.16002311967559 1 1
0.19978674372587 0.199595514563698 1 1
0.221049020454977 0.220801223457677 1 1
0.188691684289992 0.188500065612613 1 1
0.231787473454089 0.231570338308346 1 1
0.212083650443558 0.211872780195448 1 1
0.217782437686344 0.217557034956056 1 1
0.199461787737041 0.199252248073089 1 1
0.201521513037317 0.201307139372944 1 1
0.179665811780846 0.179499106888434 1 1
0.23747228926323 0.237238240269329 1 1
0.212414208912133 0.212215468767219 1 1
0.192215597305924 0.19203407911944 1 1
0.182778611646909 0.182606019988403 1 1
0.193307925684305 0.193082895464164 1 1
0.178006686209983 0.177821717533564 1 1
0.210621452801392 0.210400698788554 1 1
0.14027804576637 0.140126471971038 0 0
0.197324574128365 0.197126965721378 1 1
0.215686589170775 0.215472474424777 1 1
0.231283917333924 0.231052951407875 1 1
0.201662235466272 0.201439895238643 1 1
0.217950147757253 0.217728278233941 1 1
0.205418554771151 0.205210524114364 1 1
0.186863492439896 0.186666084759641 1 1
0.178388526230839 0.178201475822604 1 1
0.214465386080664 0.214279122940511 1 1
0.19838882118239 0.198190163085276 1 1
0.197163037928035 0.196965403925055 1 1
0.253187084872583 0.252954490548755 0 0
0.247651701603571 0.247447464708708 1 1
0.187592872804267 0.187403812016477 1 1
0.21680761834145 0.216590154294368 1 1
0.23612696486182 0.235866415977371 1 1
0.190481817906453 0.190298513140257 1 1
0.232645452993819 0.232394523286985 1 1
0.229026095811056 0.22880830375933 1 1
0.219660017323669 0.219431513505393 1 1
0.196161246682147 0.195984974419111 1 1
0.18171572594306 0.181550985404055 1 1
0.219663934015099 0.219422131335193 1 1
0.215910191488601 0.21568004892976 1 1
0.183255228102302 0.183057159119727 1 1
0.185733789914142 0.185532058116126 1 1
0.228024498303455 0.227793530180557 1 1
0.159047591960982 0.158891719596655 1 1
0.191102227702198 0.19089675652214 1 1
0.201672581838842 0.201462281797679 1 1
0.188577133457293 0.188363013237183 1 1
0.179246490744835 0.179071429602172 1 1
0.21745695810822 0.217237141600434 1 1
0.216087402840578 0.215868526282234 1 1
0.187747630287791 0.187559899271664 1 1
0.232789505401491 0.232569466045719 1 1
0.181340571199282 0.181155643814371 1 1
0.154365750917832 0.154228683384029 1 1
0.199674388365603 0.199466757045944 1 1
0.218835935509493 0.218592085699177 1 1
0.201630127914613 0.201425591319308 1 1
0.207689957734587 0.207472738457136 1 1
0.156696571216996 0.156557021978808 0 0
0.183187293233949 0.183009479090511 1 1
0.15029516875767 0.150143123909487 0 0
0.20013750316173 0.199946369285768 1 1
0.198595149930826 0.198418676273786 1 1
0.197027543702154 0.196802304256709 1 1
0.180976622055539 0.180800715826361 1 1
0.213273664462368 0.213048858464504 1 1
0.199815199052494 0.199618597126583 1 1
0.211657716893943 0.211431212161531 1 1
0.222351225124742 0.222103425087286 1 1
0.214037685807056 0.213846165515547 1 1
0.190974418140795 0.190800827945235 1 1
0.151700295117741 0.151542543250917 0 0
0.162148350142336 0.161993788740136 1 1
0.190868034352391 0.190678057125551 1 1
0.235892251735974 0.235643210130622 1 1
0.187082206314296 0.1868889625629 1 1
0.220242962477516 0.220028243680177 1 1
0.182443470853785 0.182271200117818 1 1
0.169856549936136 0.169682261486118 1 1
0.200319816865025 0.200144922820628 1 1
0.189219884078601 0.189040153813198 1 1
0.222510473468245 0.222274733760496 1 1
0.206688351400022 0.206491071114952 1 1
0.182000885091531 0.181811354521554 1 1
0.227906582620615 0.227664962615796 1 1
0.23039427560449 0.230145798996891 1 1
0.206097458834809 0.205870573213905 1 1
0.212425458420809 0.212213940626866 1 1
0.207232570213807 0.20702331870116 1 1
0.20804620097222 0.207860816115773 1 1
0.238005653277141 0.237753880051881 1 1
0.205147948762935 0.204946994613765 1 1
0.212288175968471 0.212067654290831 1 1
0.215402077657418 0.21517934708661 1 1
0.191967073378641 0.191781890086657 1 1
0.206686893437149 0.206491641889525 1 1
0.170970141972299 0.170812611874232 1 1
0.18329847709291 0.183121760049203 1 1
0.173703269902852 0.173520989970415 1 1
0.233054364426568 0.232811880178046 1 1
0.193838523181117 0.193654536216032 1 1
0.156386335386555 0.156221498641633 1 1
0.189168519356888 0.188980104373868 1 1
0.201319265114603 0.201129734010492 1 1
0.191707192161549 0.191550713861673 1 1
0.233700597368487 0.233453932952577 1 1
0.179236889514801 0.179059892591671 1 1
0.206865115694784 0.206665779853763 1 1
0.161020176538826 0.160865728207646 1 1
0.188249130180063 0.188030295334794 1 1
0.24872474866324 0.24843055639314 1 1
0.173680469548653 0.17349178353705 1 1
0.222189831852753 0.22193994921231 1 1
0.212068541006026 0.211862208480091 1 1
0.202579630162052 0.20237446877092 1 1
0.19484022837987 0.194627874703218 1 1
0.179919857525686 0.179704391238501 1 1
0.215829985627095 0.215619864728396 1 1
0.206746935732412 0.206546037154788 1 1
0.18013733478158 0.179965675869859 1 1
0.173622913928815 0.173446061752967 1 1
0.172596064679797 0.17243728567537 1 1
0.248249126519713 0.248001497112325 0 0
0.222375156688685 0.222137023191131 1 1
0.152501711871702 0.152363023731422 1 1
0.211851616312188 0.211650298746095 1 1
0.216831048970751 0.216625829820572 1 1
0.200566685390403 0.200373847910878 1 1
0.179039755378055 0.178860381264201 1 1
0.168481461980431 0.168312683204566 1 1
0.196071302207803 0.195865868853031 1 1
0.208024285652229 0.20782968909666 1 1
0.167773833698557 0.167614137516745 1 1
0.198658367016128 0.198461552330322 1 1
0.186565235770537 0.186363392310838 1 1
0.174682031241582 0.174521442719414 1 1
0.184472289039102 0.184263440512113 1 1
0.196512735473052 0.196335213596106 1 1
0.178536328605006 0.178374529866505 1 1
0.221094669178101 0.220871236127284 1 1
0.218003546726997 0.217775683188968 1 1
0.190101415977645 0.189907824325424 1 1
0.187175309116387 0.186988447653681 1 1
0.218302332028671 0.218103183906736 1 1
0.210031261702263 0.209822159794244 1 1
0.202189604482325 0.20199854174473 1 1
0.224652893182644 0.224419132967639 1 1
0.16039573377906 0.160237232770696 1 1
0.179849607906625 0.179672491825016 1 1
0.150022438026689 0.1498805079735 1 1
0.207770072792647 0.207583336495109 1 1
0.209362644186283 0.209142765398981 1 1
0.201504383649113 0.2012985009523 1 1
0.153056083080175 0.152853568434081 1 1
0.240497546263212 0.240258139075186 1 1
0.177058904251865 0.176877348113612 1 1
0.217893155199237 0.217683069178457 1 1
0.241871772281563 0.241591892125311 1 1
0.163851223693255 0.163700100278542 1 1
0.192629719934714 0.192430473408965 1 1
0.204850069371259 0.204640211541117 1 1
0.174619826033486 0.174453618538827 1 1
0.205824227598896 0.205621610764104 1 1
0.229094673555367 0.228850009066471 1 1
0.188556687030231 0.188371306250563 1 1
0.209718457039294 0.209491704493942 1 1
0.215485832776006 0.21524804378419 1 1
0.196178023641859 0.195984836195815 1 1
0.173460766803373 0.173295432803741 1 1
0.20513549709547 0.204923562894802 1 1
0.180827161934764 0.180652037851426 1 1
0.198430773533367 0.198231227291046 1 1
0.198452448487101 0.198218276973515 1 1
0.227385037721541 0.227162813400224 1 1
0.245433937248575 0.245181704381784 1 1
0.211732794439309 0.211511305804893 1 1
0.190292631396997 0.190091451936031 1 1
0.174149818743125 0.173984467186647 1 1
0.191828424814537 0.191633126443423 1 1
0.170968086226797 0.170788193167366 1 1
0.19826207469166 0.198044354883446 1 1
0.221383929488493 0.221129892064807 1 1
0.133265257754362 0.133140604431234 0 0
0.155387077911233 0.155227333121529 1 1
0.17582434436276 0.175662551994891 1 1
0.208890633523766 0.208665071721585 1 1
0.182883989575035 0.182691801057494 1 1
0.194985375441585 0.194805814268201 1 1
0.208434414818458 0.208208823105863 1 1
0.194962029075327 0.194787029313056 1 1
0.199690275621127 0.199484128319733 1 1
0.225813470930203 0.225589047601634 1 1
0.147902558585556 0.147749321645632 0 0
0.211024235415855 0.210784578332887 1 1
0.241285569584607 0.241047491652395 1 1
0.167029852246992 0.166878049373264 1 1
0.224774442356317 0.224548704929119 1 1
0.184678646487884 0.184515845957227 1 1
0.192060129296437 0.191867619266035 1 1
0.23235833480494 0.232106892489057 1 1
0.206351471526421 0.206146145789628 1 1
0.17135987704284 0.171191015354265 1 1
0.238663689831212 0.238426570859463 1 1
0.181960469124292 0.181783765979876 1 1
0.226051066025601 0.225832945292662 1 1
0.156814966043483 0.156661504236096 1 1
0.185980995658102 0.185800847583503 1 1
0.20498993948891 0.204789517283144 1 1
0.233125498975272 0.232890148592943 1 1
0.191767390959135 0.191571640106322 1 1
0.177906614890068 0.177727533073357 1 1
0.194319128046527 0.194101363272559 1 1
0.189587190662334 0.189390887254544 1 1
0.247615654996284 0.247322480408337 1 1
0.204805237188193 0.204598495809814 1 1
0.199793806385085 0.199592435426755 1 1
0.182223428733364 0.182020985573563 1 1
0.196246435162339 0.196061749968832 1 1
0.202249108896915 0.202036097638434 1 1
0.266394939904347 0.266154050525273 1 1
0.179716735363761 0.179529835169918 1 1
0.195361626764701 0.195187273665302 1 1
0.182480356057828 0.182291083510855 1 1
0.184625904068226 0.184442621225923 1 1
0.202176478920739 0.201978407410923 1 1
0.174398387678324 0.174214382903568 1 1
0.218953998585052 0.218766504625977 1 1
0.166616468011926 0.166435737399634 1 1
0.184033333874839 0.183848780900942 1 1
0.211859363048283 0.211657327477044 1 1
0.210823562802501 0.210598081767609 1 1
0.186290435109738 0.186109717343819 1 1
0.187313496323614 0.187121280734598 1 1
0.208512049113611 0.208307837466638 1 1
0.224349829159405 0.224140585540477 1 1
0.208052726631121 0.207864403485495 1 1
0.195258115922195 0.195028519591265 1 1
0.213677434357847 0.213443911432358 1 1
0.216983030486405 0.216764830191257 1 1
0.204254631142823 0.204068858695776 1 1
0.176035474578745 0.175871875313017 1 1
0.198275121764902 0.198070932504904 1 1
0.155883302674804 0.155722546695692 1 1
0.159380599162873 0.159214019701672 1 1
0.196374781343664 0.196187318672523 1 1
0.200577460272314 0.200391448087643 1 1
0.187937547717093 0.187738406918437 1 1
0.215005685419983 0.214803045517756 1 1
0.188025524890777 0.187833687999652 1 1
0.209450397496356 0.209258266665921 1 1
0.206315375689888 0.206122067359029 1 1
0.186976502026922 0.186808755156071 1 1
0.224774079385723 0.224552624187747 1 1
0.199657276993573 0.199451478981805 1 1
0.186292265229122 0.186088334730325 1 1
0.173719529439743 0.173566972585361 1 1
0.18858721361275 0.188404117829046 1 1
0.17084062276171 0.170647270994544 1 1
0.231665269111249 0.231431054661114 1 1
0.19025602236537 0.190067857689093 1 1
0.208508247407241 0.208314963015039 1 1
0.184750809157211 0.184578988948894 1 1
0.252770416261857 0.252471272907926 1 1
0.173288802529816 0.17311297996465 1 1
0.206669942716771 0.20646161662734 1 1
0.192250651059041 0.192047073899766 1 1
0.224320863661022 0.224106142301946 1 1
0.209909373276936 0.209693404994154 1 1
0.182473833494952 0.182300932784434 1 1
0.193731357158804 0.193536339082527 1 1
0.190668796904382 0.190452348287393 1 1
0.178180831229987 0.178022275888542 1 1
0.158555491399839 0.158379497836661 1 1
0.198643032294821 0.198448647952971 1 1
0.204562964389973 0.204365540527569 1 1
0.273229192948201 0.272951579559926 0 0
0.217742756157614 0.217510902703952 1 1
0.151477964670637 0.151335222796549 0 0
0.169099155356063 0.16895604314863 1 1
0.198124918876163 0.197951120768256 1 1
0.208067872582622 0.207869378990429 1 1
0.201674886193357 0.201455212020759 1 1
0.197954625749192 0.197750485247272 1 1
0.185694571670212 0.185492487133673 1 1
0.214300311546113 0.21409322142388 1 1
0.235012532184773 0.234771361675393 1 1
0.207287981280857 0.20707490691177 1 1
0.221458092788822 0.221237398049186 1 1
0.232875345945644 0.232634778876079 1 1
0.175628576789838 0.175437069369188 1 1
0.213203653201773 0.212986496258086 1 1
0.190501536155353 0.190325067196896 1 1
0.258199882653513 0.257946506034486 0 0
0.220241457487884 0.220008099197318 1 1
0.216378220662151 0.21617818546244 1 1
0.195862425040164 0.195671046608703 1 1
0.23651450273182 0.236276685358942 1 1
0.212889129439911 0.212683692600023 1 1
0.190169475854021 0.189993697899576 1 1
0.171256099143567 0.17108673998685 1 1
0.213207714785112 0.213004740167014 1 1
0.202049301964853 0.201865093542162 1 1
0.213497813444765 0.213297297963263 1 1
0.170929892386504 0.170760470474352 1 1
0.231902479642519 0.231694539466969 1 1
0.202307381116941 0.202112626573339 1 1
0.194003779879783 0.193789402730122 1 1
0.204402764450517 0.204207313118493 1 1
0.219127595982478 0.218904940619242 1 1
0.205431837029025 0.205226815685999 1 1
0.234317440765826 0.23407396585206 1 1
0.195111621044762 0.194922513628551 1 1
0.217534676460641 0.217300743402948 1 1
0.170997856944251 0.170835878844335 1 1
0.207774380532551 0.207578279160723 1 1
0.244203834208231 0.243912573727732 1 1
0.199064213120394 0.198879315647616 1 1
0.179435192325655 0.179262534088515 1 1
0.214104970555153 0.213897094033946 1 1
0.234290532367411 0.234064764254313 1 1
0.232063754935939 0.23181861177977 1 1
0.203101573758897 0.202900640347344 1 1
0.1726954586194 0.172531387283141 1 1
0.185171776945261 0.184995499446189 1 1
0.20742621532062 0.207236257302725 1 1
0.233110239380909 0.232862805272119 1 1
0.222026712269288 0.221792885448893 1 1
0.184421495899005 0.184234277706168 1 1
0.194902521858259 0.194723301027622 1 1
0.199122986852045 0.198912381000093 1 1
0.212184397828359 0.211948783818033 1 1
0.200193678271048 0.199974366663808 1 1
0.199441882549587 0.199210463739146 1 1
0.237913623826599 0.237664065382791 1 1
0.217478369241735 0.21728002931286 1 1
0.202446868417485 0.202272712445912 1 1
0.214733286162992 0.214516037781734 1 1
0.172827396528219 0.172661953194392 1 1
0.186763446397131 0.18655406970686 1 1
0.203179848558907 0.202931008803431 1 1
0.217459360347768 0.217225489835816 1 1
0.165715813215159 0.165559865164311 1 1
0.165353629128194 0.165172259522914 1 1
0.187194522780522 0.186991616745269 1 1
0.195821505944228 0.195615808682244 1 1
0.181706019146587 0.181520541649584 1 1
0.208022230452041 0.20782215790661 1 1
0.240883795024063 0.24063917776776 1 1
0.202447549625455 0.202240507489787 1 1
0.150036241529716 0.149872467982049 0 0
0.203710164838735 0.203502641494877 1 1
0.20239999528544 0.202186778098038 1 1
0.207608843983412 0.207400811906069 1 1
0.261039715992183 0.260790351140785 0 0
0.199004801365486 0.198801571076952 1 1
0.194695520896586 0.194521894791193 1 1
0.201077876403005 0.200887428751773 1 1
0.222809324686676 0.222574286053994 1 1
0.177379308540811 0.17718824349835 1 1
0.174317232296603 0.174141973721217 1 1
0.212416318878051 0.21219023658639 1 1
0.213379785149352 0.213148730771436 1 1
0.200051479973127 0.199852698596417 1 1
0.178790873080703 0.178626772518366 1 1
0.176280469191267 0.17611483931409 1 1
0.145917674486728 0.145771508359989 0 0
0.208814718158109 0.208636880136802 1 1
0.183329931766718 0.183156665033115 1 1
0.174239966987151 0.174059625087925 1 1
0.146664416790492 0.146533481925935 1 1
0.173421347501743 0.173240062868376 1 1
0.199346021814 0.199151470462548 1 1
0.208521405289082 0.208307512526767 1 1
0.228172181115575 0.227956844075699 1 1
0.204634996009658 0.204445587190711 1 1
0.204965763375818 0.20476988313989 1 1
0.232820499057966 0.232596908956205 1 1
0.185338898691104 0.185152270100566 1 1
0.196293661219437 0.196084789237621 1 1
0.201279618876274 0.201102503591529 1 1
0.166389404760311 0.166243410699742 1 1
0.183589721037941 0.183410838741109 1 1
0.194574089637483 0.19437742791172 1 1
0.260182778332699 0.259895178468708 0 0
0.211274724292473 0.211063954970757 1 1
