# Supplementary material for: Bias caused by sampling error in meta-analysis with small sample sizes
Source: PLoS One. 2018 Sep 13;13(9):e0204056. doi: 10.1371/journal.pone.0204056 (PMC6136825; doi:10.1371/journal.pone.0204056)
Supplement: S4 File — (ZIP) [file pone.0204056.s004.zip › results N = 10 theta = 0.2 tau = 0.2 sz = 10-20.txt]

"cohen.dl.theta" "hedges.dl.theta" "cohen.dl.cp" "hedges.dl.cp"
0.0198947297535173 0.0193110686371295 1 1
0.30638791399406 0.292939328875544 1 1
0.0581014303982214 0.055089700163934 1 1
0.322487023417354 0.299273961343389 1 1
-0.0969225277837661 -0.0902458054928634 1 1
0.381005975986493 0.363930767234811 1 1
0.091835497324687 0.0884926110386923 1 1
0.0686677825347338 0.0568585331985742 1 1
0.0551344581800738 0.0549724455658711 1 1
0.287779836098213 0.270560538814975 1 1
0.300834989472617 0.283860072970894 1 1
-0.113356592697265 -0.103671682251928 1 1
0.151815742049681 0.148718736590917 1 1
0.0972175509221438 0.0892265362651897 1 1
0.223235962413479 0.213756209649135 1 1
0.541260290306908 0.509948883760413 0 1
0.59923558632567 0.570882096818164 0 0
0.0344573572141496 0.0231540896156717 1 1
0.171304247259084 0.163210023644681 1 1
0.401386334892244 0.37406285546719 1 1
0.0595938069933554 0.0587911805452033 1 1
0.313433969702445 0.298764689229367 1 1
0.15894004168998 0.146002712057641 1 1
-0.0312269541700518 -0.0332974914690762 1 1
0.104830712802745 0.089307996680439 1 1
0.566729007980503 0.536167104017465 0 0
0.0434046539787003 0.0491115170394695 1 1
0.109990201177174 0.101546195139345 1 1
0.337350745730235 0.319127372084983 1 1
0.38921905641854 0.378074257294877 1 1
0.323002650168819 0.307047272512736 1 1
-0.0172328273470345 -0.0160630567378415 1 1
-0.156141022365099 -0.152901344630286 0 0
0.488138086722444 0.469625289753942 1 1
0.333370478037762 0.318862163919646 1 1
0.185206677254574 0.173790414730194 1 1
-0.0659474551847319 -0.0660883587488127 1 1
0.269795028564949 0.264977181150353 1 1
0.379746197067415 0.353404024359179 1 1
-0.0436615644372997 -0.0409128325107107 1 1
0.262436963392979 0.247022394751454 1 1
-0.00724923132616173 -0.00488403455500304 1 1
0.437788195515341 0.414520512151214 1 1
0.0777039958764544 0.0743330599282077 1 1
0.0680393132239836 0.0657206521912346 1 1
0.523512589073095 0.503906052173292 1 1
0.473112405951162 0.4453098882958 1 1
0.112066503513894 0.104798759528877 1 1
0.00407301594378091 0.0115977543539896 1 1
0.276063256295936 0.265313271320503 1 1
0.47006351971158 0.450157140169486 1 1
0.383733724686231 0.357664875786465 1 1
0.308968263595986 0.292284732843646 1 1
0.135121812293296 0.138064153961425 1 1
0.340436156995095 0.328133352756127 1 1
0.145913448844692 0.139957911005921 1 1
0.159161327571285 0.149133111654693 1 1
0.358947802050498 0.340726290885534 1 1
0.0483173779964461 0.0398869698484726 1 1
-0.159342477785979 -0.150692949074828 1 1
0.180838027785977 0.169179843596684 1 1
0.253758823500335 0.243049257115327 1 1
0.135103136982214 0.129609881997619 1 1
-0.169907645076103 -0.159331462823208 0 0
0.304443704837939 0.291163036801609 1 1
0.504119252747152 0.474052215146242 1 1
0.55280582750003 0.519823350665776 1 1
0.068618976331179 0.0636847102060423 1 1
-0.0356641595102916 -0.0339874056957573 1 1
0.163823541988104 0.156868358268236 1 1
0.383949617710373 0.354433310806871 1 1
0.27779704218941 0.266591370597589 1 1
0.229036137726132 0.218272964643951 1 1
0.164458512260196 0.159342725595267 1 1
0.291996462143191 0.279143997647565 1 1
0.479615232067392 0.460404311932789 1 1
0.23921986260276 0.227568222426855 1 1
0.417043789653879 0.396954939273521 1 1
0.0662326496622544 0.057141996680983 1 1
0.135207649251605 0.132633154435818 1 1
0.186616062269411 0.175702303338897 1 1
-0.00875005752095066 -0.0109065021368892 1 1
0.0431739868175936 0.0394945484194191 1 1
0.496611474724391 0.469046256106997 1 1
0.180658694743013 0.162085942473647 1 1
0.0857632332183665 0.0932225004692233 1 1
0.341415193020882 0.325883054012542 1 1
0.173453439083128 0.166073333020576 1 1
0.309054376485562 0.289081274341036 1 1
0.44349816909566 0.422465138010725 1 1
0.535350911557228 0.510518782533424 0 1
0.188298684171351 0.179999036553188 1 1
-0.083691222641644 -0.076791623611856 1 1
0.711052802520394 0.677452190497423 0 0
0.507152226839445 0.484444347104357 1 1
0.186187499541439 0.182605705032726 1 1
0.153394273670818 0.143765056478078 1 1
0.273823557175401 0.262437291169944 1 1
0.06828116486814 0.0662148634194539 1 1
0.364019817998659 0.340654007855971 1 1
0.632357959936049 0.600163308058923 0 0
-0.00972626976885617 -0.0106363897168164 1 1
0.284238777001583 0.273692149926382 1 1
0.148991557002798 0.142074555033524 1 1
-0.188541960906919 -0.180312171755579 0 0
0.361739237075979 0.36044118446236 1 1
0.127479118077736 0.117180900002614 1 1
0.00897599763837033 0.00729742331546887 1 1
-0.140195100625983 -0.129928539972554 1 1
0.274972416720156 0.259989631388296 1 1
0.282202383405868 0.262880411571579 1 1
0.25549069968527 0.239026277086666 1 1
0.148992464039733 0.141324952261833 1 1
0.149488830714997 0.143361960507615 1 1
0.09601817127071 0.0910925473248515 1 1
0.151331524692236 0.146257372856882 1 1
0.199946511628908 0.193696327245783 1 1
0.257093054815646 0.244505978996582 1 1
0.397918869637638 0.379377625972683 1 1
0.450877033244946 0.430275811922959 1 1
0.194425050753363 0.186108522002112 1 1
0.119618381684429 0.114475346952611 1 1
0.583126157476051 0.557711292503176 1 1
0.224926340907533 0.214511833952935 1 1
0.080117177665692 0.0808746259683104 1 1
0.212377941746172 0.204803497444536 1 1
-0.139026494163637 -0.137044643291047 0 0
-0.127779351396587 -0.125784425309058 1 1
0.230582088410898 0.220759973119309 1 1
0.353530971731838 0.340666986665702 1 1
0.129103526934025 0.123323867369759 1 1
0.270187624641341 0.258947755638106 1 1
0.433964390318811 0.415777866247206 1 1
0.389451277817574 0.371806220946706 1 1
-0.00291143980047302 -0.0100376882752005 1 1
0.128411254770229 0.120937350135793 1 1
0.529376192212624 0.502992948138048 0 1
0.227576633169247 0.211941917234485 1 1
0.103774669347712 0.0960983333780498 1 1
0.243808975835946 0.230119261847368 1 1
0.183120007230867 0.179151981845898 1 1
0.364499647972842 0.349112229848621 1 1
0.290067790962822 0.283619473621435 1 1
0.519849762903345 0.496559981651801 1 1
0.292233560344692 0.283675219247625 1 1
0.0649313151922915 0.0634538135840215 1 1
0.0197739455310038 0.0195783415635513 1 1
0.0660709539409128 0.0644400211625103 1 1
0.642290635527505 0.605809299367285 0 0
0.359949969466825 0.335015426773675 1 1
0.214819037271061 0.210982513328133 1 1
0.47964423979471 0.453189326103754 1 1
0.245142619408268 0.23406801370638 1 1
0.500315004256815 0.469690402067848 1 1
0.0550740342671255 0.0520723789028833 1 1
0.529716609118661 0.513580893423251 1 1
0.045485641715139 0.0488473682237069 1 1
-0.0679788877131066 -0.0652999288387899 1 1
0.0511518493385008 0.0458771035300118 1 1
0.410900865738108 0.391225649170062 1 1
0.370933076605588 0.362184915898964 1 1
0.405275872669033 0.384471135690364 1 1
0.363684908232197 0.347973516355486 1 1
-0.126939200436576 -0.115067555438097 1 1
0.141389175182133 0.133912673278292 1 1
0.120355533851212 0.108861420077426 1 1
0.518801578474879 0.50087499109077 1 1
0.0657765398451459 0.0652368030177795 1 1
0.205563926122238 0.196374784779048 1 1
0.415678478233321 0.393848913413019 1 1
0.211173891197179 0.200292449683762 1 1
0.0661869150795598 0.0620673334147493 1 1
0.340325209318156 0.317266168565754 1 1
0.254365853433707 0.244130312602729 1 1
0.00679852554535057 0.00727775527922642 1 1
0.0699399116658839 0.0673775805058932 1 1
0.0828566391113829 0.0769286772915031 1 1
0.000711238813107001 -0.00863424049183328 1 1
0.315321255192713 0.304700467096026 1 1
0.027901030757639 0.026105493054131 1 1
0.29141716588779 0.275400499143402 1 1
0.04825849352966 0.0531592862289596 1 1
0.238999921886854 0.228845759601728 1 1
0.140813401433895 0.139091356661657 1 1
0.128206009096996 0.124760439951173 1 1
0.326317408640307 0.30354759506075 1 1
0.246965605559464 0.23281704708737 1 1
0.183577941996537 0.180468707070883 1 1
0.294038610657613 0.278306810041524 1 1
0.153138458449825 0.14681424673161 1 1
0.100103988636441 0.0960200701479572 1 1
0.122765220896577 0.112586952769752 1 1
0.316234355571184 0.301288245756967 1 1
0.503348548957535 0.482872219140083 1 1
0.192946947739401 0.185078136585141 1 1
0.169900487603008 0.158139777765687 1 1
0.0605681282421056 0.0530117895352721 1 1
0.180433848957469 0.167418486564546 1 1
0.348602256279251 0.332728381023869 1 1
0.340969903526325 0.330854893325911 1 1
0.053101452566993 0.0498748074513412 1 1
0.139261855700507 0.124414119487343 1 1
0.286357925861378 0.272269720077891 1 1
0.0642657906817519 0.0608853220254594 1 1
0.646144320052904 0.609411749550552 0 0
0.119184861642707 0.116309514622173 1 1
-0.126936213694179 -0.121894130939196 1 1
0.218839981588141 0.211215732046476 1 1
0.0557503106726238 0.0522723448969409 1 1
0.276359654246642 0.260383015610452 1 1
0.15528466915993 0.146571627399826 1 1
0.4530835989874 0.431383269248252 1 1
0.221436945384182 0.210295142144547 1 1
0.0659467106486174 0.0546608121455046 1 1
0.350291075248007 0.334673558096791 1 1
0.398986466227479 0.378821727157017 1 1
-0.0196660851666138 -0.0171620456091311 1 1
0.332302132254995 0.309729355540758 1 1
0.128523087724344 0.12275429230506 1 1
0.481356744468418 0.460012790266764 1 1
0.0626505374736588 0.0584573445598253 1 1
0.23544123672851 0.226623604389907 1 1
0.154540769843998 0.141743886624515 1 1
0.184315545426137 0.17328118800727 1 1
0.444564751220695 0.425441225030687 1 1
-0.139001015483552 -0.135095966378654 0 0
-0.126040325201442 -0.114476035230749 1 1
0.284400447197385 0.269401386363765 1 1
0.109259602050717 0.108048713666365 1 1
0.171795962282231 0.156480537888053 1 1
0.392018430556886 0.377571668005979 1 1
0.112202521046865 0.10122263994052 1 1
0.0733092767959223 0.0792928498448969 1 1
0.288746231761019 0.271318389187638 1 1
-0.0546068082826375 -0.0573890070585717 1 1
0.16151595543478 0.160219246620682 1 1
0.241806897754568 0.22814927338047 1 1
0.13148451777793 0.126392300546697 1 1
0.577003135565489 0.555407168395124 1 1
0.244149953927196 0.23199568602466 1 1
0.520835311210482 0.493780821780245 1 1
0.323056052546794 0.303271982802526 1 1
0.360170810732097 0.346255167189194 1 1
0.178781880826552 0.176628317052878 1 1
-0.045914153215891 -0.0435536855517867 1 1
0.198919535287976 0.193569808680651 1 1
0.31898228632099 0.309302288523928 1 1
0.0749197577518549 0.0721832438175667 1 1
0.228097527100796 0.206531050919557 1 1
0.0299451177188129 0.0388820911854338 1 1
0.115227979377842 0.100984684791923 1 1
0.20259299172944 0.187404063563658 1 1
0.432015828149128 0.402656797280962 1 1
0.514731176135364 0.48666205940182 1 1
0.420805128217504 0.400051825125844 1 1
0.55262385175036 0.531500137243446 1 1
0.453708705477076 0.433520051171416 1 1
0.369698967538803 0.342963959993897 1 1
0.373387890261843 0.356975466093947 1 1
0.342028724405397 0.313861954636102 1 1
0.153667732965899 0.145647991826811 1 1
0.523077227964207 0.498381176249063 1 1
0.0183049850199104 0.014598973725769 1 1
0.546792084187083 0.5224699302223 1 1
0.259692241839923 0.24501851767493 1 1
0.246176466562942 0.242475439891107 1 1
0.260913354523272 0.248022452352565 1 1
0.077440071410891 0.0702766682132388 1 1
0.164713484257993 0.153281234974101 1 1
0.210067228681406 0.210667850582187 1 1
0.0831791008985332 0.0768252442033693 1 1
0.14346329091323 0.134458442918497 1 1
0.132123264931377 0.125421929051892 1 1
-0.0875237991234007 -0.0820273268386279 1 1
0.333312083495417 0.317392941559828 1 1
0.112560494882498 0.108542864366251 1 1
0.622078922105716 0.590243566259722 1 1
-0.118274766502995 -0.111868913985047 1 1
0.472549473330621 0.452627365966975 1 1
-0.00441290243283129 -0.00719263212621852 1 1
0.384905885521639 0.36356016349002 1 1
0.105184984637929 0.10358512951392 1 1
0.204190546875619 0.194386287156896 1 1
0.390442246069544 0.371931676153577 1 1
0.385134691085268 0.360727009965419 1 1
0.135637225655267 0.13169468122752 1 1
0.166265458729628 0.158491267376738 1 1
0.0305397746012873 0.0310848914794788 1 1
0.129505130378125 0.123358920829604 1 1
0.317538986076467 0.307127197710322 1 1
0.348973906326023 0.32876900118118 1 1
0.049312433159183 0.0471032535782197 1 1
0.0416866605541833 0.041678293393718 1 1
0.658602641191698 0.622852890727587 0 0
-0.0747341517243932 -0.0742607577248069 1 1
-0.107550222375267 -0.105456964586413 1 1
0.311873894294984 0.297086359972797 1 1
0.135193396522985 0.131963589628354 1 1
0.0929667248222843 0.0852827522265014 1 1
0.292103006117891 0.2745084784974 1 1
0.326676311897333 0.308653094259924 1 1
0.147965150628939 0.132095900449496 1 1
0.266154035328763 0.255153121509026 1 1
0.320626654734641 0.306404650873869 1 1
0.177466615585931 0.161719407425207 1 1
0.246582180833693 0.23263584287676 1 1
0.206635192640213 0.195467099888521 1 1
0.342454729624118 0.32568938084754 1 1
0.312983656288273 0.300594964957584 1 1
0.20617960816752 0.193480692525288 1 1
0.461779072600682 0.443080112502873 1 1
0.0070145975257314 0.0107390571545438 1 1
0.229223120788157 0.219024510984116 1 1
0.185121437102813 0.178050485252392 1 1
0.391992754999469 0.375443182221277 1 1
0.110557536465398 0.105947836571666 1 1
0.0604143652997331 0.0585066086942652 1 1
0.201848499708025 0.183650689821536 1 1
0.0551163039642431 0.0539599541682206 1 1
-0.0681114376621001 -0.0634716091995542 1 1
0.187086492537274 0.182066893173418 1 1
0.185258044743674 0.183566819038419 1 1
0.381365638645087 0.361268075054758 1 1
0.568729191996504 0.540829781992987 0 1
0.328874307013861 0.313824504621414 1 1
0.381165707663424 0.364992721854372 1 1
0.154823709899808 0.158861811220757 1 1
0.530403436816388 0.501157678289045 1 1
0.35458543078191 0.342506430229852 1 1
-0.306834095289318 -0.288583823053271 0 0
-0.118284315877853 -0.116757881875652 1 1
0.289139309152002 0.271642481272595 1 1
0.201070162685211 0.192862642795211 1 1
0.233638428458236 0.218642155833652 1 1
0.123493173938385 0.117735263186815 1 1
0.315275722134429 0.304124936591189 1 1
0.28637616032173 0.267914755479155 1 1
0.154342115869808 0.146751187986719 1 1
0.644339147528495 0.613955686313438 0 0
0.283349315361158 0.261103163297761 1 1
0.179750812387221 0.164884402190518 1 1
-0.101611495838395 -0.103737565435142 1 1
-0.118379793535022 -0.118486319731111 1 1
0.42211035954558 0.407835493961065 1 1
0.341395579033862 0.332687040783425 1 1
0.268391070808982 0.254058730355113 1 1
0.392897494092404 0.377419327319327 1 1
0.203772610345189 0.187382448117767 1 1
0.113052091459644 0.108357158396286 1 1
0.502844525036785 0.476997074760123 1 1
0.383520613822474 0.368464567061041 1 1
0.143546232775797 0.14672228513753 1 1
0.175990476799791 0.166562091750957 1 1
0.354004810158139 0.337629636383558 1 1
0.336281107845606 0.315917840632685 1 1
0.277828083117672 0.263696995231071 1 1
0.023449543927016 0.0203370996391001 1 1
0.0516924689849823 0.0514520666474217 1 1
0.163466017543558 0.152080052159057 1 1
-0.0954709948287623 -0.0924968433523255 1 1
0.201725422192998 0.192511425527835 1 1
0.570905306190974 0.541055861087229 1 1
0.139537704238106 0.132977264853731 1 1
0.00354942287417702 -0.00391785813392592 1 1
0.353763356644602 0.331090778085088 1 1
0.222061102305582 0.214893819909101 1 1
0.187349716741133 0.177581513381879 1 1
0.053983360207497 0.0525050638167001 1 1
0.383788543138227 0.377572735548518 1 1
-0.0377217592968559 -0.0348228869518674 1 1
-0.115341532790324 -0.103549805545399 1 1
0.204627202721134 0.194837173324548 1 1
0.341058428155444 0.327875412553969 1 1
0.34229626563571 0.324802743779904 1 1
0.158902232995317 0.15304517791729 1 1
0.388770054679167 0.370669514320136 1 1
0.315049029746598 0.30074358217245 1 1
0.148986174938051 0.142783745384839 1 1
0.259122976182017 0.250045310407051 1 1
0.219297105910595 0.206835704765052 1 1
-0.0841025736646771 -0.0805114099833964 1 1
0.207922163787265 0.191592537428505 1 1
0.0790289959140575 0.0741878910280314 1 1
-0.108158428178757 -0.105656838946193 1 1
-0.0933298738694648 -0.0880292797393959 1 1
0.569247814838546 0.537454484439487 0 1
0.223671421187852 0.203333141555672 1 1
0.392538326964378 0.372593666851604 1 1
-0.101007416405854 -0.0957432404280216 1 1
0.364107904967226 0.35054665460795 1 1
0.200864349758702 0.192737686578258 1 1
0.0231398546220296 0.0225152558697836 1 1
0.279226691808372 0.268310741442567 1 1
0.148824142693795 0.14470483096157 1 1
0.234609735136822 0.221228762716198 1 1
0.413231886525134 0.387708933470122 1 1
0.223780841638142 0.225147246377554 1 1
0.0948794333700074 0.0923176173006351 1 1
0.330240851972928 0.314953210413915 1 1
0.0627768889316807 0.063028548097252 1 1
0.145287623994228 0.135728523534465 1 1
0.177721400639794 0.166478893555435 1 1
0.533777525497142 0.509102068557712 0 1
0.456801611671524 0.435889663751132 1 1
0.509434462277479 0.47742545612724 1 1
0.321011996635353 0.304054686751678 1 1
0.203474285322471 0.192188021915767 1 1
0.190277610952148 0.186852433641958 1 1
0.15635777142204 0.148482955711971 1 1
0.195050447860374 0.187778866053595 1 1
0.195291178743861 0.190540022226693 1 1
0.543115369124188 0.521456011922282 1 1
0.140557047172577 0.132884517382344 1 1
0.131491131633318 0.126330918418763 1 1
0.261801108719222 0.250860901936662 1 1
0.429270208097946 0.413587204017638 1 1
0.381258650043136 0.366915782565536 1 1
0.0680986637400438 0.0611532069982809 1 1
0.237033098426171 0.224011043821822 1 1
0.164653930913901 0.15846259888786 1 1
0.0120466128420145 0.0145660525728 1 1
0.265668297701341 0.251280130893578 1 1
0.0657693211937547 0.0618197421559812 1 1
-0.0211199397095843 -0.0209675486855957 1 1
0.373132374508735 0.352436931298488 1 1
0.170074491623118 0.15536066911343 1 1
0.0605967703538279 0.0602711167893737 1 1
0.327395060600219 0.314068402652404 1 1
0.213256559529112 0.207972560589607 1 1
0.319958120121692 0.306398011060486 1 1
-0.124643353768309 -0.115109859005574 1 1
0.154027317377031 0.141611376008381 1 1
0.283287987174294 0.291218177905031 1 1
0.0476102439957275 0.0455047593987135 1 1
0.499405185615231 0.473066971086581 1 1
0.42562714336494 0.402565165300212 1 1
0.249337252823792 0.234877618531946 1 1
0.171852153835244 0.159531129279824 1 1
0.301740230567276 0.282033244086889 1 1
0.00892100187985891 0.01019093557176 1 1
-0.0203626068722168 -0.0228937119603166 1 1
0.082089671398406 0.0775478232360146 1 1
0.313400091197027 0.301058586217454 1 1
0.349178165383818 0.336171888163243 1 1
0.573863933406799 0.541056791836456 1 1
0.137683941343639 0.132073748103697 1 1
0.366957557578285 0.349331120588507 1 1
-0.0243877518433679 -0.0224096813359259 1 1
0.163285235328704 0.158497865138883 1 1
0.254789489569772 0.241740197021938 1 1
0.344117467991462 0.331499881178514 1 1
0.237594749689182 0.222896586719581 1 1
0.494955096252018 0.470951641046142 1 1
0.00710230504282087 0.00788474533905114 1 1
0.1198850919468 0.109282333876893 1 1
0.271050274580865 0.260597147971052 1 1
0.0439993408841281 0.0409404205504609 1 1
0.470229153818385 0.450148028733766 1 1
0.607038005193071 0.57506348861147 0 0
0.251441714463869 0.23926103392112 1 1
0.52635758226514 0.500688677300828 1 1
0.222619427717824 0.212272717912672 1 1
-0.0748233973335359 -0.0725661994480087 1 1
0.243161596252711 0.232900377927746 1 1
-0.0318793477978768 -0.0370873520691843 1 1
0.37695672463353 0.359611614986178 1 1
-0.0290923006372982 -0.0294294921235359 1 1
0.421457228234387 0.39611252318437 1 1
0.0747276890733433 0.0757274257741501 1 1
0.191841892152621 0.184364801715963 1 1
0.295105990668446 0.278948826577335 1 1
0.296902941069903 0.284926588503121 1 1
0.347934582405997 0.334391604969744 1 1
0.206375196907515 0.199142669149873 1 1
0.295861040430623 0.280758180050197 1 1
0.562509594103701 0.539493536611032 1 1
0.323264509849173 0.306213861610071 1 1
0.312582548458348 0.295665779847668 1 1
0.532014317418231 0.492148155112927 1 1
0.173865151871916 0.162813717037699 1 1
0.230816026427847 0.217991738538515 1 1
0.231500341744838 0.222528400332066 1 1
0.0451024076671927 0.0431519402938789 1 1
-0.200820832149116 -0.193412507142587 1 0
0.241694572571108 0.229694960790003 1 1
0.00754760739218365 0.0120469843203864 1 1
0.0672437677264171 0.0640992832277922 1 1
0.330585308414598 0.318585377215237 1 1
0.265906143505669 0.247886278404729 1 1
0.117046408843293 0.108884545698491 1 1
0.265035842846904 0.257899822353526 1 1
0.473871492484365 0.445654098924864 1 1
0.0180163223845732 0.0170278673983835 1 1
-0.184778224545376 -0.167763334992646 1 1
0.262956951156622 0.249985940530919 1 1
0.248765684398227 0.239744142785814 1 1
0.137994504127579 0.126598640770776 1 1
0.383962199020689 0.363349168780051 1 1
0.314249680607098 0.296043450356671 1 1
0.1428342199409 0.138695128682367 1 1
0.435916382592803 0.412556061920223 1 1
0.162549292861753 0.156711799332612 1 1
0.197862681392912 0.183539763280485 1 1
-0.0219595302217048 -0.0213002949582026 1 1
0.197557748803347 0.185147550193918 1 1
0.0587426476057366 0.0593224654802409 1 1
0.178733145111761 0.170962835457701 1 1
-0.0588939374475788 -0.0616586013281272 1 1
0.241119756683963 0.231012543612469 1 1
0.00412085886868843 0.00575539536174091 1 1
0.361783148926635 0.346983300391814 1 1
0.278132176914188 0.264828395149304 1 1
-0.0318774201012107 -0.0234331002779543 1 1
-0.00991279366565742 -0.0120742405446765 1 1
0.232880309504299 0.221451475624612 1 1
0.0788510387180855 0.0770685924297081 1 1
0.482324088513273 0.455707863125953 1 1
0.176870302582943 0.17054815452851 1 1
0.00755328948537131 0.00427626925488489 1 1
0.313978022862644 0.29917766937361 1 1
0.323920314322785 0.308162084951083 1 1
0.337256933395976 0.322786148518618 1 1
0.177966088103209 0.165394496042628 1 1
0.242879164989987 0.231220522383268 1 1
0.06005498187054 0.0488722316241637 1 1
0.498841077183438 0.472497358534719 1 1
0.038677766373896 0.0350087267535555 1 1
0.0999947895971315 0.091531681987382 1 1
0.12800783534549 0.121418830838947 1 1
0.294925009198142 0.27868723932528 1 1
0.0194587004443299 0.0177980530090733 1 1
0.0181131480683072 0.0230159986782746 1 1
0.39327003692483 0.369077716019084 1 1
0.215248379060156 0.206989439590157 1 1
0.293616100678175 0.275685819016491 1 1
-0.171548986541897 -0.160460400375986 1 1
0.400927267384585 0.383012566438805 1 1
0.164344970298652 0.158431696813552 1 1
0.237038708487151 0.217643086346697 1 1
0.0357998199382047 0.0286725517551325 1 1
0.0509779261459436 0.0563747171477145 1 1
0.000816632384322891 -0.0026694449468507 1 1
0.150496053679171 0.142058496708277 1 1
0.0367097053973622 0.0327180328893889 1 1
0.187815119044365 0.184691494960756 1 1
0.385672122481457 0.361525804480235 1 1
0.302093200170424 0.291216063825499 1 1
0.30274783536658 0.286304236894438 1 1
0.359054044303989 0.338740751356086 1 1
0.345294777437459 0.329562098527178 1 1
0.10176320753458 0.09841700594276 1 1
0.257256718472445 0.248421395916385 1 1
0.265477026975414 0.253747622379783 1 1
0.551411900220058 0.529786317144317 1 1
0.267356522261297 0.261100465002868 1 1
0.0791182307101003 0.071520337210753 1 1
0.268221828818571 0.256737107545422 1 1
0.0645185448181928 0.0640884456553375 1 1
0.225960034913965 0.209336138508439 1 1
0.115630172463268 0.111637808940114 1 1
0.551642926294899 0.519224000103568 0 1
0.465135872812816 0.44458319130834 1 1
0.470692190880478 0.445271073980383 1 1
0.496377528792648 0.466270853517986 1 1
0.150036841006183 0.145045694742397 1 1
0.263774954083089 0.249666510547213 1 1
0.191931722090049 0.18245130465303 1 1
0.236049452883478 0.223786899912964 1 1
-0.0390420715369938 -0.0288952447089846 1 1
0.208095961193918 0.197275266263684 1 1
0.264683390163458 0.248068531655932 1 1
0.156413711240841 0.151157556439752 1 1
0.284666291310133 0.27295475307537 1 1
-0.127518459208807 -0.126959355130775 1 1
0.237094809924121 0.227456294924411 1 1
0.167385794338396 0.158823092354741 1 1
0.450654067604826 0.433354692078517 1 1
0.373555361701969 0.357685624791992 1 1
0.0966417628267659 0.0915707113789867 1 1
0.293865196956957 0.280505510360006 1 1
0.185035219469475 0.175465212101672 1 1
0.0686531084975878 0.0658995804999826 1 1
0.139505012298912 0.122506148377977 1 1
0.449727159008913 0.431997730129553 1 1
0.293822517321902 0.284109423638191 1 1
0.305588415364987 0.299495334736918 1 1
0.0823546396118577 0.0772582041848369 1 1
0.0709413465368219 0.0659264316431724 1 1
0.229053604910384 0.218337354479124 1 1
0.241057184180709 0.233293178545243 1 1
0.205715532702204 0.193082896781649 1 1
-0.0603234420694471 -0.055550900618521 1 1
-0.0431064643827118 -0.0455411543515348 1 1
0.492888606699335 0.470033500548299 1 1
0.0440428015749278 0.0458457914758581 1 1
0.0503495038450261 0.0464718049301306 1 1
0.360930241609609 0.340732602723019 1 1
0.064329742784808 0.0708094708856111 1 1
0.233205519291477 0.22672462743328 1 1
0.0643434948220488 0.0690991863932263 1 1
0.225447312638608 0.218044627701129 1 1
0.181306835734672 0.173185064003858 1 1
0.333299633178881 0.324913584659677 1 1
0.0313769648416396 0.031584576992788 1 1
-0.0771283982717119 -0.0801643302497851 1 1
0.469582878571391 0.443938750300765 1 1
0.37353891388069 0.356330059469894 1 1
0.227582454950836 0.216253181912899 1 1
0.279469868883913 0.262940040142109 1 1
0.208394058729343 0.200699747051639 1 1
0.32004770475761 0.301955530878783 1 1
0.245457575641552 0.233469469773852 1 1
0.0515103514559462 0.0496840019891423 1 1
0.416819574457637 0.391384916793414 1 1
0.251984278718839 0.240653651319969 1 1
0.150287632535533 0.152970036693489 1 1
0.380632356294826 0.360564518260647 1 1
-0.0419639493568906 -0.0378164895654409 1 1
0.197285017087114 0.195513428503687 1 1
0.448408230067453 0.437207963892131 1 1
0.157014062859207 0.145469630211481 1 1
0.146237419483997 0.146155020661863 1 1
0.33779922721311 0.322136632589386 1 1
0.00694512109049781 0.00591839495413306 1 1
0.254640502086851 0.24357367752687 1 1
0.278892848375712 0.268482198533937 1 1
0.106057753334757 0.100739140843654 1 1
0.0588323957756101 0.0539538919222977 1 1
0.447065606285988 0.4227358257207 1 1
-0.119529092561352 -0.108879394259417 1 1
0.215985030540464 0.204476767103088 1 1
0.353506836719505 0.341586685607464 1 1
0.306397487455978 0.29059357649037 1 1
0.222423502102311 0.212500783680798 1 1
0.139954099555498 0.137291473563981 1 1
0.357352560920265 0.332613295201217 1 1
0.131595723885903 0.127916681717149 1 1
0.0510730433532781 0.0497873535187763 1 1
0.546951763444797 0.521028961549379 1 1
-0.0556861916530711 -0.0517815786237896 1 1
-0.132761240000077 -0.130562467791193 1 1
0.485961026892797 0.458224025568564 1 1
0.436859417186795 0.419200315731191 1 1
0.234582214504931 0.222370312987321 1 1
0.151727040071052 0.142254597500412 1 1
-0.0256988692930389 -0.0250325155144435 1 1
0.109033569100694 0.101871789262532 1 1
-0.0493225587011877 -0.0526758047994145 1 1
0.215332946403177 0.2068880765475 1 1
-0.135544960151802 -0.132576092902352 1 1
0.201789010340648 0.194070650877967 1 1
0.205091402829689 0.203289141181641 1 1
0.560871241212179 0.531171922214623 0 1
0.00580839965142282 -0.00357356448856369 1 1
0.445336970849967 0.426103987726644 1 1
0.0177202286785275 0.0179979105491885 1 1
0.115178856456909 0.107969233301305 1 1
0.271711585634537 0.253739891432072 1 1
0.331729787696054 0.31822335522752 1 1
0.180689448290243 0.173752938863123 1 1
0.198307811064701 0.186823575996972 1 1
0.280045962339434 0.266085172252184 1 1
0.0180155201844292 0.0230022919672819 1 1
0.161775859484844 0.156831855098333 1 1
0.193199716446518 0.178537052125991 1 1
-0.0157360187591042 -0.0169369257297606 1 1
0.25860532459322 0.248034684944612 1 1
0.323233510204118 0.306299498624665 1 1
0.394717489690682 0.380414990401726 1 1
0.290875073429018 0.270595416104953 1 1
-0.228100782254143 -0.211933810706863 1 1
-0.0195692584189467 -0.018320430886202 1 1
-0.00719418955805742 -0.00911286404975019 1 1
0.454276501826776 0.453531002133203 1 1
-0.0737607860430994 -0.0697088638948571 1 1
0.193983985853581 0.184874884048807 1 1
0.0405207508608561 0.0366743909057094 1 1
0.558872169183946 0.531906591465648 0 0
0.256810610648317 0.243670533326943 1 1
0.41018441106401 0.39981708231771 1 1
0.149145490855864 0.142620648936768 1 1
0.555472739031934 0.527054191862121 1 1
0.11717778115833 0.115460946066896 1 1
0.114171605007126 0.118423060339899 1 1
0.288243378531313 0.278627404269258 1 1
0.713405994479822 0.674368867026913 0 0
0.206625643038946 0.196430827856812 1 1
0.321127990981387 0.303302940975944 1 1
0.164096534755354 0.152810256568898 1 1
0.208158274198198 0.204778167104838 1 1
0.17270853695303 0.173029529813534 1 1
0.200448146490627 0.188573530439382 1 1
0.295183536044796 0.284727094779115 1 1
0.0801109463955217 0.0750286581380916 1 1
0.397363543980079 0.376616072218992 1 1
0.0454502243914329 0.0369642302696911 1 1
0.184841444676349 0.176270729545929 1 1
-0.140758777658187 -0.135608734487933 0 0
0.343925815645743 0.333675253410377 1 1
-0.0904912726149856 -0.0905584179035004 1 1
0.341805748214096 0.321534946724691 1 1
0.308013953456915 0.29129411530445 1 1
0.431372548616037 0.413482721517578 1 1
0.128903784978628 0.125105779728042 1 1
0.213131303065608 0.200287611021424 1 1
0.263754128232102 0.251588899155882 1 1
0.32954128576145 0.3169083250412 1 1
0.442089674546291 0.416279702203312 1 1
0.206382647507823 0.195042493294014 1 1
0.118406853220646 0.112912015801808 1 1
0.215095008937644 0.207144085111553 1 1
0.300256386135366 0.280764210802247 1 1
0.200267238913908 0.192935052538692 1 1
0.299547327494398 0.286165477451506 1 1
-0.0770037834569389 -0.0712578671630393 1 1
0.32240683029692 0.309202683548268 1 1
-0.128603005977981 -0.121778585866835 1 1
0.254561195084717 0.241031679569163 1 1
-0.271053343531462 -0.263620948660044 0 0
0.275848927543472 0.271216418451046 1 1
0.328347363330392 0.315318601414716 1 1
0.0316408759178265 0.0302966516708896 1 1
0.0933460636700751 0.0882529730054787 1 1
0.397728983064414 0.379615707286388 1 1
0.204365365320825 0.196220568173311 1 1
0.448581481047599 0.427743997483637 1 1
0.107977351601458 0.0997546254885095 1 1
0.322770772912214 0.308459502282729 1 1
0.479833875169981 0.456138776963024 1 1
0.0282483189049762 0.0229286826539156 1 1
0.386475795598919 0.369326930442171 1 1
0.0764196753341427 0.0763778667535171 1 1
0.281189188363454 0.270095932966277 1 1
0.327378181692198 0.309480857251689 1 1
0.31759525793416 0.300555629478568 1 1
0.379134822198223 0.358561650640651 1 1
0.189461369921125 0.18503790891886 1 1
0.293678795086925 0.285636337032232 1 1
0.363941160594524 0.343594090030258 1 1
0.23751481512568 0.22896644421928 1 1
0.0626599816233141 0.0604639671895561 1 1
0.165585276542762 0.160772246020592 1 1
0.414486578470419 0.392023014184363 1 1
-0.059387526531142 -0.0562457170824322 1 1
0.00165877524455069 0.00440538428799593 1 1
0.0998901430657312 0.0952469512371454 1 1
0.480900464115457 0.461679027561742 1 1
0.500093960755587 0.472562912230264 1 1
0.0779761240470364 0.0737628854593236 1 1
0.159165477830927 0.154677964626608 1 1
0.432763993259252 0.409016285682699 1 1
0.200439337129199 0.195949006204669 1 1
0.0206642322348356 0.023244521866251 1 1
0.0442468942983781 0.0428249090678461 1 1
0.411793864428102 0.394717360716196 1 1
0.263357796009173 0.251796810197995 1 1
0.312442774322442 0.296844304575073 1 1
-0.132472149394095 -0.123538473001429 1 1
0.026864963808316 0.0250783650673089 1 1
0.0305414113985404 0.0279314645183755 1 1
0.330265810770194 0.312790952180074 1 1
0.258708757768112 0.245519330597408 1 1
0.0867600861150072 0.0850866534492596 1 1
0.3048120102999 0.286960643130907 1 1
0.239507774579746 0.229250399467748 1 1
0.232838294233886 0.217864536355845 1 1
-0.0307130626196629 -0.0290773031449422 1 1
0.221749317710048 0.207684570373625 1 1
0.194246966482057 0.185473050854168 1 1
-0.143466050173415 -0.137506840586913 0 0
0.0257239820898389 0.0218934223133027 1 1
-0.00810246646652768 -0.0156632782969276 1 1
0.0392344504575712 0.0380512888577657 1 1
0.278092190658894 0.272656143445706 1 1
0.056724606832555 0.0529508870345968 1 1
-0.0350956157198065 -0.0358507142717108 1 1
0.331786067576229 0.306426611252673 1 1
-0.0126420428957526 -0.0143739768981311 1 1
0.0291479674794052 0.0266756361020143 1 1
0.142696019179803 0.136859191827151 1 1
0.279149078738597 0.269986833694775 1 1
0.394114443879019 0.371796009049267 1 1
0.471743790760435 0.451692593327866 1 1
-0.0582425920073397 -0.0625888365594703 1 1
0.25041641785484 0.243289627970773 1 1
0.470717575917821 0.450423672292082 1 1
0.00944515374285657 0.00695342343015108 1 1
0.137681355860388 0.134296231440781 1 1
0.129313930784001 0.121950872287666 1 1
-0.0594631764539542 -0.0525766723721811 1 1
0.207253844757761 0.193984819433024 1 1
0.571811241040806 0.541052811669941 1 1
0.0384695349389947 0.0339361377675031 1 1
0.264909904431201 0.252922917970789 1 1
0.452128100416161 0.433928004186005 1 1
0.419529869890101 0.396739029150866 1 1
0.0448204540652036 0.0466876956595279 1 1
0.160873031950636 0.144834838874349 1 1
0.100176609993326 0.0906547518909275 1 1
0.287262604220943 0.26853323154331 1 1
-0.00880965120254071 -0.0119117611976568 1 1
0.501198773781255 0.480070272392307 1 1
0.105952267270628 0.103083749931326 1 1
0.276847504991055 0.261627427512973 1 1
0.327945431788451 0.322727514712283 1 1
0.400608290786111 0.381321378108376 1 1
0.181664194084267 0.171908488421563 1 1
0.221233235463322 0.210910730926286 1 1
0.277011189492748 0.263022203782862 1 1
0.197015832573854 0.184925458166531 1 1
0.132522165929736 0.123891766244826 1 1
0.198791938529369 0.191090598527934 1 1
0.181110959828726 0.179155474492929 1 1
0.115587286930776 0.105232606357535 1 1
0.166490633175696 0.158402456119622 1 1
-0.00256357421849969 -0.00161382455202218 1 1
-0.159187657966592 -0.151835004485076 0 0
0.0325577715475539 0.0299740039681184 1 1
0.0299732078394426 0.0248171479823557 1 1
-0.0081366592087181 -0.00845375800616263 1 1
0.210638526499331 0.19949182753847 1 1
0.148255597392461 0.13942653516875 1 1
0.290952164350869 0.27478336799929 1 1
0.463527759637669 0.439086609860894 1 1
0.18569694126495 0.179091399356078 1 1
-0.0103513216406959 -0.014664296215418 1 1
0.187423723234456 0.179629589768263 1 1
0.415110436986076 0.398802259490317 1 1
0.323191206475523 0.306444147624112 1 1
0.0994802071626674 0.100652574246029 1 1
0.330282662454289 0.31213472040304 1 1
0.157320826444085 0.152905656251341 1 1
-0.194584357959002 -0.190636397482146 0 0
0.0234995043317741 0.022431694798826 1 1
0.365394655011867 0.346371369078836 1 1
0.467777840830902 0.445930995079499 1 1
0.500115728427375 0.471148081713706 1 1
0.212575023979992 0.201303464596506 1 1
0.145284527892967 0.132757080585952 1 1
-0.033924440033903 -0.0260549909435576 1 1
0.195302774170688 0.186118542912258 1 1
0.141854638543452 0.135042238143614 1 1
0.398849430209848 0.373018860529508 1 1
0.053972668759392 0.0539190964760957 1 1
0.399669356728477 0.377080644269113 1 1
-0.0901775497884156 -0.0835743477472431 1 1
0.200725328608855 0.180609235208918 1 1
0.522308590364975 0.498906446408318 1 1
0.174791353597577 0.165322875866393 1 1
0.173058358163358 0.16447447568683 1 1
0.103964824070128 0.102679163402032 1 1
0.324978042127311 0.30530910014756 1 1
0.224767362463888 0.214566356125555 1 1
0.0870833802617368 0.0834491542778495 1 1
0.147095343631332 0.135524838391649 1 1
0.0174555835227037 0.0149692367977703 1 1
-0.0157853563474956 -0.00997483729576407 1 1
0.10504011424206 0.102956579168877 1 1
0.387288360912464 0.368741928153673 1 1
0.231040203389713 0.223192699033364 1 1
0.0675944144065821 0.0694427439767295 1 1
0.282703040875676 0.2679876431213 1 1
-0.129157771139797 -0.121289842374157 1 1
0.0287070601747689 0.0309184982471913 1 1
0.187372268495538 0.175671527368383 1 1
0.105285186031171 0.102011650044997 1 1
0.0818844227541248 0.0788463977575253 1 1
-0.154714051871392 -0.148324182847477 0 0
0.3608253276287 0.344612744886478 1 1
0.152061928563641 0.142214029314755 1 1
0.116725392387282 0.110843404934632 1 1
0.164211007608044 0.158620097204753 1 1
0.184284109350117 0.174745839753968 1 1
0.275305735925973 0.255887476022926 1 1
0.125233668004237 0.117680214269929 1 1
0.0875224051387962 0.0836805780102804 1 1
-0.218395119649539 -0.211289846705103 1 0
0.18090750251918 0.174407247408088 1 1
0.575548424438538 0.549164885792725 0 0
0.408017268459233 0.389335907698488 1 1
0.400835160612444 0.390496694566311 1 1
0.323490836981012 0.306876551191965 1 1
0.0870416651584019 0.0826963547729391 1 1
0.205083155718643 0.191553459661844 1 1
-0.00818753483228509 -0.0124024715245448 1 1
-0.171354786476288 -0.163912703943281 1 1
-0.148591109700521 -0.143789913358165 1 1
0.173613089302187 0.168032326143662 1 1
0.109514495630049 0.0955655466591968 1 1
0.164132574203956 0.161649913310083 1 1
0.255055483780573 0.235683802139547 1 1
0.259700358486077 0.247820708993438 1 1
0.172110903605005 0.163787062367618 1 1
0.0151505943206477 0.0132365909494911 1 1
0.0493625124455751 0.0416781999095596 1 1
0.336682964321056 0.3188819262474 1 1
-0.330312094368494 -0.311659785898794 0 0
0.179918069086513 0.167680378878941 1 1
-0.139070694146609 -0.132596889984759 1 1
0.268747179528646 0.258329547679252 1 1
0.228249222957922 0.219837711635816 1 1
0.358042184034527 0.34384530321643 1 1
0.269828168417919 0.257876752859494 1 1
0.248755098765869 0.234939643897367 1 1
0.299579249253993 0.288539490343784 1 1
0.0560193828269497 0.0653071150291579 1 1
0.215970878885306 0.199586406866001 1 1
0.299115205048275 0.282727461666988 1 1
0.300249770574251 0.287983749949386 1 1
0.170262232975051 0.16042110253161 1 1
-0.0788931441653297 -0.0750880904337629 1 1
0.332090856639708 0.314955981151841 1 1
0.420581730291673 0.400981794671561 1 1
0.160665528985782 0.152671730526796 1 1
0.0893950738542348 0.0840396685910345 1 1
0.328070138404128 0.313417058430369 1 1
0.209545936775561 0.192935911553211 1 1
-0.144644402137031 -0.141895015814174 0 0
0.382974326857859 0.366589429984555 1 1
-0.0247057136134781 -0.0250252609738105 1 1
-0.057159134103281 -0.0579654190063309 1 1
0.0362345115496647 0.0391487444157567 1 1
0.356472035719495 0.342680228173046 1 1
-0.00341629193010382 -0.000384633876130146 1 1
0.0847605005477125 0.0871816301293609 1 1
0.108578431477855 0.102260107257243 1 1
0.296204968026599 0.2778208937636 1 1
-0.0649434875289398 -0.0638100770183808 1 1
0.36775804096222 0.348475394801571 1 1
0.0232428325384096 0.0179529116904117 1 1
0.274454097352805 0.249919279836493 1 1
0.12765972087119 0.121355976382858 1 1
0.218137277163738 0.195002711108137 1 1
0.055547390201634 0.0496087096192593 1 1
0.471329876538732 0.447253172810443 1 1
-0.0787654541082713 -0.0752210667489061 1 1
0.0755867444231016 0.0721705384382528 1 1
0.584504479448973 0.553584198620367 0 0
0.199643603955687 0.189051452843234 1 1
0.541155405622375 0.526565974395461 1 1
0.311197317808481 0.298508609781545 1 1
0.43235218650741 0.410526510720217 1 1
-0.0808881398030483 -0.0761630696250864 1 1
0.0564381603073976 0.0575223962584791 1 1
0.195902069349341 0.188806221609653 1 1
0.388874805712564 0.36701908042996 1 1
0.448877554139874 0.430609743657072 1 1
-0.0398075783616314 -0.0376204441113985 1 1
0.0324273649649455 0.0311053767836256 1 1
0.328335362187733 0.307820981490115 1 1
0.397436325480636 0.378604296050746 1 1
0.156863211192222 0.147299998001734 1 1
0.0865567055647031 0.0806142365601062 1 1
0.219692709699474 0.210874060926984 1 1
-0.0220934207149515 -0.0226150237245422 1 1
0.630160055435897 0.592004887105695 1 1
0.177619448653342 0.166856196922123 1 1
0.0126508892606765 0.0129994729769344 1 1
0.280215695966322 0.26300951496064 1 1
0.164091889952053 0.167852847195551 1 1
0.210878382024671 0.199618472095387 1 1
0.341406569855368 0.322358752021616 1 1
-0.0183464575201688 -0.0181159099523826 1 1
0.223438860498231 0.208170217726977 1 1
0.156253509335132 0.146694392446019 1 1
0.194705852042354 0.188911236065718 1 1
0.275132314604374 0.263119335975314 1 1
0.155472993135759 0.155795356540322 1 1
0.359400741554958 0.340004345834116 1 1
0.257253682114563 0.245307370466999 1 1
0.122174065033698 0.123913116095691 1 1
0.350987522848776 0.334237506891016 1 1
0.0990416244526017 0.0962073680939189 1 1
0.0913376196391323 0.0917820338183777 1 1
0.210389828372979 0.200316583678635 1 1
-0.0472967249076671 -0.0443000483466766 1 1
0.286606983619061 0.278408500958988 1 1
0.0500563530737453 0.0467261143687572 1 1
0.89678957702344 0.849231007348541 0 0
0.240962738628134 0.237850675678515 1 1
0.0726694440210232 0.0713519469280049 1 1
0.347259885650473 0.332560259057664 1 1
0.34789852145402 0.33417284863476 1 1
0.338295519645362 0.317135001527478 1 1
0.0987773840405311 0.0966071844233735 1 1
0.094037989102487 0.0841193777372558 1 1
0.143736983929662 0.143210762328375 1 1
0.333523213277472 0.317879533606179 1 1
0.189783378969445 0.18445236272928 1 1
0.103128628406686 0.0995439073101347 1 1
0.36732304245853 0.351646893624715 1 1
0.372675115057197 0.348854650735428 1 1
0.0917754474536901 0.0958401360775727 1 1
0.0844531399068418 0.0834363455369234 1 1
0.0655401068817799 0.0631240725687696 1 1
0.226124368868409 0.215136813521946 1 1
-0.0101880891336659 -0.0105447181430797 1 1
-0.0158929401120694 -0.0149090472470822 1 1
0.265745891637083 0.25336062420108 1 1
0.587367401721732 0.551477848944108 1 1
0.393755253770172 0.37372372973991 1 1
0.313679563127725 0.300712962595192 1 1
0.0626919246571502 0.0452334796199747 1 1
0.133020560016262 0.128785400985576 1 1
0.300357099479959 0.285561566655241 1 1
0.308850333456034 0.290633077910465 1 1
0.1320283189051 0.124617658113634 1 1
0.549282078230617 0.515708744527625 0 1
0.284253541167399 0.280158129693664 1 1
-0.0343237677371117 -0.033980884469033 1 1
0.238066769524999 0.227972495028142 1 1
0.45619495307897 0.431395861057366 1 1
0.311531012788202 0.299272181469709 1 1
0.151217649973157 0.137135430505779 1 1
0.266049948715426 0.254007197284716 1 1
0.246522254852961 0.233589322444403 1 1
0.0585368158134653 0.0560738952706588 1 1
0.488565364606818 0.464841275411507 1 1
0.0890781335954395 0.0859434043349197 1 1
0.139917389200168 0.139037542244837 1 1
0.390236930841738 0.375639186324297 1 1
0.178733176411623 0.168172884883206 1 1
0.206509568678138 0.194994018538189 1 1
0.179363827180632 0.167465786612936 1 1
0.0106605248388651 0.0069231981224205 1 1
0.012125590713604 0.0120213387557524 1 1
0.0574099999392769 0.0551944852554218 1 1
0.370556928499646 0.355570371585067 1 1
-0.149278298000297 -0.142826935237027 1 0
0.253246940187238 0.240201245890434 1 1
0.0602949331764211 0.0560875883820116 1 1
0.24962021647506 0.237826967094427 1 1
0.223114932356491 0.216654198910746 1 1
0.237873623103878 0.229945052175089 1 1
0.163872241617902 0.163945608953952 1 1
0.272285827310359 0.261174727212921 1 1
0.106540417462819 0.104080025925751 1 1
0.110436037578548 0.104781398648434 1 1
0.0991414233558496 0.0931170419761105 1 1
0.136435212465697 0.136445893038564 1 1
0.347319916987129 0.330709057342392 1 1
0.342577004396181 0.332121532422731 1 1
0.101309635602451 0.0973582347657277 1 1
0.153944665096708 0.147805551176024 1 1
0.459327410873207 0.436610926119669 1 1
-0.026759003330031 -0.0162915249665061 1 1
0.314744206520399 0.289375343651225 1 1
0.297282872112118 0.281007033768365 1 1
0.0754513106809428 0.0711024889162237 1 1
0.933048238942234 0.879696882909581 0 0
0.057311406302772 0.0533292168976082 1 1
0.469857395805879 0.453519558863331 1 1
-0.149005696291959 -0.143551348998448 0 0
0.161801647020308 0.151857938267402 1 1
0.22459263171706 0.208669183545089 1 1
0.0429938580174045 0.039811429892168 1 1
0.111814214816658 0.10409746487495 1 1
0.220271337641353 0.195065431933134 1 1
0.0319559942325866 0.0292231619447589 1 1
0.258959074773181 0.2449111622256 1 1
0.144884721948401 0.136450339032538 1 1
-0.00948848707669064 -0.00171548156807055 1 1
0.356412877890723 0.347818304336417 1 1
0.304032377416646 0.2897281643407 1 1
0.13931980065041 0.130094525672552 1 1
0.383200787783117 0.362326817332803 1 1
0.280096012442912 0.269232962704764 1 1
0.217145374507638 0.205853246212828 1 1
0.0473467036088554 0.0498769915528159 1 1
0.144580597768574 0.132747786444686 1 1
0.347332965352074 0.323776253924666 1 1
0.190929011086156 0.182748866759251 1 1
0.328087187844989 0.310347400538518 1 1
0.0925304946778279 0.0876286070924151 1 1
0.079664251158515 0.0814486698144937 1 1
-0.132433797022714 -0.118852857632713 1 1
0.132005935988702 0.124718910199758 1 1
0.292421932366131 0.277067945756857 1 1
0.305109980747013 0.299338969823405 1 1
0.303545839568702 0.293823088085537 1 1
0.0320849003817653 0.0313353842941121 1 1
0.250866123031991 0.240918641624398 1 1
0.306958090273486 0.292808173419578 1 1
0.219996885537561 0.209315318792097 1 1
0.206318149156866 0.194144081829737 1 1
0.0937879480515955 0.0910864628518917 1 1
0.012865829396502 0.0154941631298657 1 1
0.0261955161418569 0.0248819843249767 1 1
0.0525060920824644 0.0534025159675112 1 1
0.211542467173522 0.20220775925142 1 1
0.749268523253337 0.713142552360309 0 0
0.174450383599264 0.18013600593141 1 1
0.451007654385345 0.43182756327476 1 1
0.180694681472864 0.169303032712052 1 1
-0.188361317199156 -0.166407309655083 1 1
0.413917260301637 0.398742008870848 1 1
0.449898945697615 0.431857518235884 1 1
0.100848437834387 0.092371763606349 1 1
-0.0310022856769052 -0.0316485781115495 1 1
0.168381873863804 0.154121896176441 1 1
0.386401216471356 0.36679730172692 1 1
0.242274069457462 0.227790301950714 1 1
0.488217004448822 0.464685643760229 1 1
0.38327934614339 0.372772301707384 1 1
0.386160995767094 0.364153566935325 1 1
0.520953150465482 0.494638169312317 1 1
0.19394410378642 0.185744898360296 1 1
0.0323999696497972 0.0304316845469627 1 1
0.129674535009166 0.122663466140745 1 1
0.139987860307305 0.133894040673853 1 1
0.303049030369268 0.284013334192432 1 1
0.172466600059563 0.164305647710116 1 1
0.164335447495852 0.149775719267094 1 1
0.0104813297359392 0.00960917389675113 1 1
-0.0881161153346774 -0.0850794932613263 1 1
0.506934278624845 0.483887402983683 1 1
-0.12816319330197 -0.120193160260881 0 1
0.260450388418624 0.248345979420799 1 1
0.103347051621159 0.10298524960981 1 1
0.0892787531530163 0.085125715458494 1 1
0.268443661280609 0.257085531262661 1 1
0.340164305218788 0.319355136083424 1 1
0.234317470040732 0.225704231895034 1 1
0.300815745263094 0.286389654145355 1 1
0.28486508970004 0.27632391841607 1 1
0.422553478004661 0.398568084447908 1 1
0.0545930990691878 0.0546286308990456 1 1
0.48747025395893 0.458325413588524 1 1
-0.0217927653109048 -0.0179684050255957 1 1
0.231240923651299 0.224543291556354 1 1
-0.0245122600535344 -0.0223768357244677 1 1
0.280552306646269 0.27631214220811 1 1
0.28519535804778 0.268730717476547 1 1
-0.0349253957921787 -0.0404498676131852 1 1
0.0483297741404695 0.0452776406274631 1 1
0.175441442039683 0.167938629577166 1 1
-0.0874068420461854 -0.0864926267471424 1 1
0.139791009136806 0.136358665411704 1 1
0.31180081156797 0.298417166043859 1 1
0.148408561548047 0.141218040817097 1 1
0.175328811486144 0.171677321320626 1 1
0.373582395091153 0.355822092901525 1 1
0.182240029227469 0.172237353315357 1 1
0.259032676191258 0.245397087465676 1 1
0.162506671563674 0.161520723793518 1 1
0.19460525249706 0.181752691840781 1 1
0.248400414603904 0.236884638089132 1 1
0.481974655532494 0.461870462359044 1 1
0.129299645816443 0.121978090305271 1 1
0.205835752809373 0.193197495389799 1 1
0.418065534816227 0.396946017666672 1 1
0.133826075204952 0.135175818793102 1 1
0.355127480118686 0.338872316736206 1 1
0.0994764725575771 0.0960850221052606 1 1
0.150265398613163 0.141848634405904 1 1
0.199338660574549 0.189837769269941 1 1
0.0104141918108179 0.00915319571791955 1 1
0.0726130009800496 0.0599511753816413 1 1
0.0059048994351034 0.00667749699117019 1 1
0.104972216087268 0.100051519479907 1 1
0.516343235407741 0.486894753578831 1 1
0.164441536165471 0.164565650571918 1 1
0.262231059533677 0.246513064166795 1 1
0.0929622837849426 0.0905678193657383 1 1
0.100176093275746 0.0897784662591159 1 1
0.235407359969902 0.225592110509112 1 1
0.2099996705135 0.20081091242946 1 1
0.327108543772993 0.315267351772496 1 1
0.103017148207486 0.10304084442475 1 1
0.102483794945339 0.100141109788956 1 1
0.153136837557935 0.135840311601268 1 1
0.0457425066567176 0.0452211041743327 1 1
0.430637559488635 0.407807869581215 1 1
-0.28772277980865 -0.270538750349261 0 0
0.126659014014839 0.125108909669706 1 1
0.0408172401293885 0.0383691684607408 1 1
0.13949561051219 0.127217735807118 1 1
0.00590501633913522 0.00438473965082876 1 1
-0.0933425736014739 -0.0888843245896201 1 1
0.395135500315155 0.375522229905502 1 1
-0.0144379252668689 -0.0117599585259909 1 1
0.366158644146413 0.35726064979717 1 1
0.188228879120705 0.182645737165094 1 1
0.105056657751269 0.0964702307960956 1 1
0.363598978394213 0.345450474935393 1 1
0.0997738873861576 0.0951995526031784 1 1
-0.0104040741627202 -0.0120872395105089 1 1
0.246977881920096 0.234120153656384 1 1
0.341218236337159 0.322166347047029 1 1
0.234737317718197 0.229663436928147 1 1
0.205551803810234 0.192073927969835 1 1
0.0638777389027547 0.0578697694373849 1 1
0.0830282443380523 0.0827968516897598 1 1
0.414771451479097 0.393995994331953 1 1
0.132069073788129 0.127414713725519 1 1
-0.00244531337826322 -0.00335726504846588 1 1
0.168225657636754 0.159240336186594 1 1
0.54914246431904 0.519075602439495 0 1
0.323878929644426 0.30952296793198 1 1
0.162457315310204 0.157149164839771 1 1
-0.0449166198939694 -0.043142710316186 1 1
0.0723737386753871 0.0742733266657809 1 1
0.345898660779121 0.327877334280465 1 1
0.228322513349525 0.218028758862121 1 1
0.063550805645209 0.06179111426847 1 1
-0.051451339302103 -0.0450078805924501 1 1
0.521647592106293 0.500952442389217 0 1
0.217518898602222 0.206982893578624 1 1
0.0649623351658316 0.06268620520951 1 1
0.467033365644924 0.446316888861303 1 1
0.0984774674339312 0.0952487619408339 1 1
0.269686681053876 0.252620068193232 1 1
0.135324054447939 0.129486669071891 1 1
0.0390224161705003 0.0376225535769448 1 1
-0.138343513260619 -0.132299605948631 0 0
0.199045831813884 0.188030136632037 1 1
0.396381493575134 0.371925528073749 1 1
0.012098781030102 0.0156825686270124 1 1
0.220445965470322 0.207669896891256 1 1
0.293078942678629 0.272695342001193 1 1
0.308745255088774 0.293337342806245 1 1
0.319236493435789 0.304382626508998 1 1
0.40012766320334 0.379467791098936 1 1
-0.0908411801405483 -0.0857971074302996 1 1
0.1595795448154 0.157038734973442 1 1
0.373881861710301 0.356716741816057 1 1
0.297946563709477 0.28595226827141 1 1
0.141480062237224 0.130858103361456 1 1
0.361945914069006 0.343451848465382 1 1
0.46133398062016 0.439556650448585 1 1
0.293689042038704 0.28134166497905 1 1
0.40915827035262 0.388756855158173 1 1
0.120194418062196 0.122230970129039 1 1
0.389653042206727 0.373913513813638 1 1
0.378328286316889 0.361498929789596 1 1
0.0300644590859809 0.0291346293344624 1 1
0.0567389400849906 0.0582608762454975 1 1
0.463694512801419 0.446707463033962 1 1
0.348188020609865 0.332181471687813 1 1
0.0381909480791373 0.0363576324507979 1 1
0.233341957229364 0.218852815679783 1 1
0.399504032108995 0.385210273867908 1 1
0.335417252842422 0.319610926775537 1 1
0.0252805964922551 0.0264003258664435 1 1
0.421997694672478 0.403867039057116 1 1
0.360409244097637 0.341632066388302 1 1
0.130453919528663 0.117898961757318 1 1
0.297553399942044 0.281933643399186 1 1
0.00179861966688627 -0.00667036982143555 1 1
0.204726388520793 0.194234623762635 1 1
0.206753414902945 0.192937727496563 1 1
-0.0150759195205781 -0.01979693260418 1 1
0.2696447595584 0.263068013391692 1 1
0.35405519458642 0.338711028968691 1 1
-0.0874059324650401 -0.0831644828519609 1 1
0.203562171787919 0.189730555369655 1 1
0.253845390595536 0.247567760079095 1 1
0.585483490719533 0.560081931554938 0 0
-0.0135197561191794 -0.0122669113144531 1 1
-0.0694773146778863 -0.0667783796849086 1 1
0.0963002339141413 0.0919423828189233 1 1
0.27418847914312 0.263962413545238 1 1
0.0231545860009383 0.020830045580345 1 1
-0.147520613980403 -0.146001157923921 0 0
0.503177657411893 0.482250860577945 1 1
0.28641466870352 0.277690821059878 1 1
0.132443645612074 0.122771930978923 1 1
0.344824411569597 0.331323465273475 1 1
0.131476892485643 0.131178906129687 1 1
0.0994935111706051 0.0944130808868731 1 1
0.231114166153595 0.21906062415509 1 1
0.3456872081267 0.32985639643844 1 1
0.192423026751948 0.187101268140723 1 1
0.302219171110849 0.286581829317364 1 1
0.0993077827864879 0.0957590728072525 1 1
0.429598777823841 0.412017432353812 1 1
0.400711107870622 0.378196215472782 1 1
0.509548349865475 0.484832880013811 1 1
0.613409292738132 0.578323321276629 0 0
0.0856300914120423 0.0859548252059485 1 1
0.238000206184514 0.220861895658563 1 1
-0.000905564630343407 -0.00240187651634401 1 1
0.1005407004394 0.097234216111641 1 1
0.20118866939196 0.194592620477202 1 1
0.334465519800704 0.318030580125609 1 1
0.410978560401555 0.398360512538952 1 1
0.170842462819578 0.161221488701523 1 1
0.423204234922944 0.38921329941369 1 1
0.351645412061222 0.339393049764275 1 1
0.172069454983116 0.15840175169434 1 1
0.24991412469864 0.240033628233878 1 1
0.102527412716932 0.104623755495429 1 1
0.212939676008008 0.197003766726334 1 1
0.195703483825558 0.186878700895142 1 1
-0.0755663332976447 -0.0740281740511329 1 1
0.350363581835786 0.32950723828588 1 1
0.414131406844085 0.393741679511182 1 1
0.0143404667521477 0.00810912963946786 1 1
0.394088320938848 0.378123936620142 1 1
0.384973955310907 0.36013033943879 1 1
-0.0135730824276978 -0.0161946737121585 1 1
0.52707370009505 0.503695860035829 1 1
0.0539790189101646 0.0520644870732106 1 1
-0.0880759730128372 -0.0831801409709529 1 1
0.259963165844242 0.244680125140635 1 1
0.462655086039104 0.442202045246147 1 1
0.340330005757777 0.328519878459972 1 1
0.412682753621008 0.385208019729661 1 1
0.428048078721856 0.40186433664468 1 1
0.349798330819001 0.336686238106234 1 1
-0.0125960321486897 -0.0264007694752586 1 1
0.228282790554563 0.219163221162476 1 1
0.048323670634546 0.0465069181944081 1 1
-0.0506869793616268 -0.0454720870592911 1 1
0.349460929244632 0.332343036708741 1 1
0.0693493596477793 0.0638937767248381 1 1
0.315841270565146 0.299613088340764 1 1
-0.125905355626565 -0.117647065309483 1 1
0.423940359804567 0.402079144435923 1 1
-0.0260682452631895 -0.0254397235754387 1 1
0.223394174172955 0.212889938564036 1 1
0.422844093400359 0.397601916930433 1 1
-0.147454928915375 -0.131786966953226 1 1
0.253975118954728 0.244398564888081 1 1
0.179098231847157 0.174127720438556 1 1
0.313900581621817 0.30340835793863 1 1
0.0463285877760877 0.0392254975211229 1 1
0.396782845946763 0.379687826467519 1 1
0.143603886882837 0.144448722051193 1 1
0.101959344334359 0.0918171011431409 1 1
-0.156145861326607 -0.151537530888703 0 0
0.349020440352178 0.335992209691878 1 1
0.160121595365859 0.151586048040032 1 1
0.357055632532289 0.3423954408392 1 1
-0.10266431011687 -0.100580978974093 1 1
0.219250161327423 0.212881293825243 1 1
0.222191248729868 0.209541486458743 1 1
0.174896482394008 0.173547420308302 1 1
0.285610213848035 0.274215687064569 1 1
0.0143049536517938 0.0152840837269695 1 1
0.192844362584047 0.184805541741341 1 1
0.325779425278435 0.304877993194677 1 1
0.435275814581628 0.417060425575718 1 1
-0.115568425261327 -0.107890916108727 1 1
0.184243268195723 0.175480070352223 1 1
0.478710830488569 0.449901364954892 1 1
0.525526489105976 0.490996890443346 1 1
0.482906546361924 0.455177409110241 1 1
0.25982097444472 0.235594745352112 1 1
0.0486264843949151 0.0463871438632617 1 1
0.36870953981084 0.351773464337499 1 1
0.414608254510867 0.393653961529175 1 1
0.430187454490249 0.40914319192299 1 1
-0.113345863374215 -0.100806963290673 1 1
0.560411689865437 0.537277160280402 1 1
0.390456897864706 0.360049683569861 1 1
0.205043534045086 0.190370752571371 1 1
-0.179703052080695 -0.168632917177601 1 1
-0.00195576509759916 -0.00167829204955845 1 1
0.00505356291118962 0.00492335374566615 1 1
0.0810186365339199 0.0753890385681281 1 1
0.354988498565122 0.339242032194955 1 1
0.340677061035414 0.323801319650841 1 1
0.260160139277392 0.250581616182163 1 1
0.0951699756409761 0.0872357420558351 1 1
0.333553220041815 0.30548616484545 1 1
0.274821789513564 0.263722712211264 1 1
0.278589079550062 0.259343949319953 1 1
0.418414171373246 0.398227996859324 1 1
0.174378101134818 0.165752513858173 1 1
0.139553199996101 0.14301710015877 1 1
0.543784829232704 0.516604034786406 1 1
-0.0568327977553508 -0.0538700220620195 1 1
0.0617863071287423 0.0622644794583793 1 1
0.205760383953707 0.19825145450697 1 1
0.431029950530352 0.410474250107966 1 1
0.510910607215755 0.483009242111235 1 1
0.14228663015535 0.136301862575332 1 1
0.0527508490402129 0.0527754862311777 1 1
0.201941716079537 0.19117118273039 1 1
0.0043221654607012 0.0060909350244178 1 1
0.134182575630106 0.125173321404126 1 1
0.617220705949894 0.594820320871499 0 0
0.357103477389391 0.342651722627207 1 1
-0.168093222410153 -0.158438367242132 1 1
0.124897655613453 0.117169116625077 1 1
0.494126748597903 0.475359428426226 1 1
0.288013356535534 0.275083972998942 1 1
0.0446089227373582 0.0432668143786771 1 1
0.110132804712642 0.10363937059421 1 1
0.314112904762467 0.301994404889008 1 1
0.368514453810685 0.351338935419155 1 1
0.457905410247815 0.434352889968481 1 1
0.175833075814795 0.170105477657274 1 1
-0.274007785223474 -0.262813209501512 0 0
-0.0917383798442344 -0.08842731221371 1 1
0.40226784627684 0.387460965345952 1 1
0.1906685473883 0.181693354744811 1 1
0.318630613864875 0.300223196527192 1 1
0.184531211822832 0.173218640568689 1 1
0.00524838586903618 0.00668532694683729 1 1
0.291679773379575 0.274527905645905 1 1
0.414695129193944 0.398952861852107 1 1
0.412247165375141 0.393918093129803 1 1
-0.00565762583742851 -0.00349223909697539 1 1
0.187335184618383 0.178105403264975 1 1
-0.0262864989327576 -0.0261155303441478 1 1
0.28413159693711 0.273597285992094 1 1
0.572063632626803 0.548030865659078 1 1
-0.116724943428414 -0.108371378303268 1 1
0.18531386898359 0.173629430467975 1 1
0.21457939836443 0.201380295692218 1 1
0.133113387438994 0.124627174773409 1 1
0.426447815176922 0.408698437189053 1 1
0.103436736769808 0.099553654626952 1 1
0.562858947628346 0.526410632985628 1 1
0.393402952195839 0.373351811928712 1 1
0.332318936377498 0.311926295130567 1 1
0.240387081279355 0.233768370242184 1 1
0.0351668112151647 0.0465922781715685 1 1
0.225662367886088 0.221614292155656 1 1
-0.0665868682495736 -0.0630253195195554 1 1
0.384430176191998 0.365869655410078 1 1
0.00861447381769228 0.00874007340130054 1 1
0.116372814960849 0.105261442561063 1 1
0.514218739711372 0.491279414247515 1 1
0.185304154599303 0.183759631495469 1 1
0.252618178072811 0.239622063415344 1 1
0.28014088634052 0.257522686085401 1 1
0.310357255616027 0.298676507593549 1 1
0.366078503347497 0.349721953515648 1 1
-0.0860277820442666 -0.0826657669961242 1 1
-0.0392945827188537 -0.0388160617084074 1 1
0.453272979407531 0.42737340328449 1 1
0.386359472009811 0.363003255107647 1 1
0.0999370266052692 0.0945408779997471 1 1
-0.00585146396122362 -0.00425124266361345 1 1
0.387294675045013 0.36309197246439 1 1
0.0862444997844285 0.0834203009420854 1 1
0.319272973615171 0.306391304683206 1 1
0.143298122897816 0.133210199154695 1 1
0.445993623849766 0.428324704843661 1 1
0.374935766552675 0.351144082522018 1 1
0.0935999708329016 0.0856729464438751 1 1
0.493817516235342 0.470386934692402 1 1
0.130311016246696 0.121561639762675 1 1
0.243628274472921 0.228380895368309 1 1
0.227930402788585 0.215247345204759 1 1
0.0228024533250054 0.0174823728254664 1 1
0.197120358665481 0.188224694772068 1 1
0.0921677261769945 0.0841076419777241 1 1
0.0546420280068403 0.0540732203284052 1 1
0.238858643892276 0.230237882943771 1 1
0.658589305027958 0.628945165634462 0 0
-0.0102783706010227 -0.0104860396518778 1 1
0.0248544558406256 0.0255113452065154 1 1
0.305823528943451 0.294882942920549 1 1
0.173423541292158 0.168243513349343 1 1
0.0777643386798217 0.0812745853694428 1 1
0.133963232286913 0.129151574130362 1 1
0.188804189244639 0.192370717251574 1 1
0.517628921749688 0.486893935536636 1 1
0.342481417031881 0.325857527121017 1 1
0.226042100974715 0.214211834905595 1 1
-0.260447579279929 -0.245402322551051 0 0
-0.000102400839686552 -0.00205888283253492 1 1
0.336264369892397 0.320565012379882 1 1
0.376884228351678 0.362189918016775 1 1
0.222352908255564 0.21016685372595 1 1
0.00290485067416223 0.0148190662857869 1 1
-0.0525297007152309 -0.0464849977266463 1 1
0.246101060242435 0.237354520265359 1 1
0.246110048765144 0.226435876255823 1 1
0.433797918037601 0.407397278024006 1 1
0.147381798406228 0.139423000174589 1 1
0.102769459321894 0.0976773015010217 1 1
0.0291742389235315 0.0283138313644358 1 1
0.1759650677411 0.174860242275588 1 1
-0.0319100463493541 -0.0296031211498522 1 1
0.240865839455745 0.226307523974604 1 1
-0.104717424895426 -0.104537909832497 1 1
0.060737837612327 0.0582364957081601 1 1
0.364725142643571 0.349376751705906 1 1
0.143288213222649 0.130721282961449 1 1
0.241635144885625 0.229323757919841 1 1
0.182987077159295 0.175243234076162 1 1
0.208300830288321 0.199769962436302 1 1
0.306847773709303 0.292732870012207 1 1
0.0447219534754686 0.0453685482608202 1 1
0.329576243378502 0.314638451179222 1 1
0.340603216293791 0.325600731246232 1 1
0.208474806119159 0.200381238995464 1 1
0.248489781453017 0.239391085139824 1 1
0.0579086993646439 0.0522100802392552 1 1
0.307024533573228 0.293031551375534 1 1
0.000320096767085817 0.00435033275468771 1 1
0.267766971971422 0.254112400240549 1 1
0.334514008020375 0.317326774851871 1 1
0.178550497961718 0.173327652379026 1 1
0.180203497040784 0.168501351674308 1 1
0.480433114257258 0.462710479867617 1 1
0.0917910279625731 0.0877031668280553 1 1
0.108356262261131 0.0936872879501083 1 1
0.0156749926194063 0.0157479569541636 1 1
0.390960556303879 0.373803541129974 1 1
0.289149656104005 0.277735696057433 1 1
-0.097668401740962 -0.0920315895090252 1 1
0.0646090829743051 0.0616423335224767 1 1
0.290899597572866 0.280257705567547 1 1
0.218412613245684 0.206754239829704 1 1
0.21822742282845 0.206890206850466 1 1
0.0235991380057131 0.0216845108854456 1 1
0.0364678489717182 0.0403829403946798 1 1
0.448865495606343 0.433936385057935 1 1
0.324542095795296 0.309904283509085 1 1
0.289809608209484 0.274983516711334 1 1
0.0863633129245813 0.0785702071086335 1 1
0.127646315405149 0.124732259778103 1 1
0.0161478241158203 0.0197927473427929 1 1
0.083659526663305 0.0768647079994303 1 1
-0.00909111581354941 -0.0134406860584977 1 1
0.270047624439695 0.254985182503419 1 1
0.286748721162944 0.272168207355016 1 1
0.74658864375771 0.709448543016919 0 0
0.468536398028124 0.447666315045878 1 1
0.43916557127311 0.416903739140206 1 1
0.447060805713538 0.421301526564461 1 1
-0.0296523426154955 -0.0264154939189193 1 1
0.00448569085488384 0.0102047285843618 1 1
0.115194782899607 0.113021949718346 1 1
0.543524445463922 0.521138197609676 0 1
0.288297844359351 0.273746026147216 1 1
0.330343980142338 0.310693065421268 1 1
0.223126666239693 0.202903023039245 1 1
0.580255847952145 0.554324029066314 1 1
0.225844215110611 0.210030125012901 1 1
0.219673691138722 0.215344632817453 1 1
0.114036800348046 0.108641226029331 1 1
0.394020934780452 0.371105536084253 1 1
0.004518106340464 0.000389093063333205 1 1
0.442550654503787 0.41793385186924 1 1
0.057329469162564 0.0550754832334436 1 1
0.204860986025594 0.189946760625573 1 1
0.166570539495004 0.159920715350055 1 1
0.0826973811351612 0.0831072477777354 1 1
0.313103487988053 0.292991537843402 1 1
-0.0259364273170118 -0.0342025560680255 1 1
0.223304267887221 0.213682527054231 1 1
-0.106726003951649 -0.101478799067722 1 1
0.272203245355813 0.260383227333896 1 1
0.632836523467983 0.601799826891295 0 0
0.101594141127028 0.0985711901090567 1 1
0.0735613746732251 0.0643460826561086 1 1
0.257153123712627 0.242679060798923 1 1
0.21337890552215 0.205128106490343 1 1
0.109043936333564 0.109578688723612 1 1
0.339004462747144 0.320982904490731 1 1
0.351251195357526 0.335012284347217 1 1
0.232235382268269 0.224581375479747 1 1
0.0228459364622584 0.0236065545344228 1 1
0.549676111337486 0.525999493858516 1 1
0.154804250752882 0.140344921146157 1 1
0.261648847900374 0.248766223472137 1 1
0.241472289622047 0.226993915235583 1 1
0.0849997472340302 0.0800669580544709 1 1
0.572359560340142 0.548977567535145 0 0
-0.00893969267291407 -0.00400008680083307 1 1
-0.0976631019393451 -0.0922307732949556 1 1
-0.0266776564223005 -0.0290094341307716 1 1
0.112499931194574 0.10662595644225 1 1
0.298479490785684 0.282636163161866 1 1
0.344674302025417 0.319188139564628 1 1
0.377500330309837 0.356504140534039 1 1
0.0924265013377171 0.0878710856473687 1 1
0.322152587594641 0.315765527630303 1 1
0.346399531287921 0.33276555268712 1 1
0.209922543203997 0.198022758117519 1 1
0.0498711057244125 0.0472715169578387 1 1
0.477706780601273 0.452867999204392 1 1
0.270921297642252 0.259440113782403 1 1
0.27682547617985 0.266739699657814 1 1
0.0214794440491953 0.0256034673150215 1 1
0.22148233663131 0.208453939239447 1 1
-0.0220044422537332 -0.0207802887152438 1 1
0.230581497703596 0.217021111394581 1 1
0.196806827454095 0.183335033839802 1 1
0.237030098711084 0.226475390879087 1 1
0.047129890125143 0.0477963988842309 1 1
0.446305083616139 0.423527052767255 1 1
0.289006437639344 0.277527261032347 1 1
0.265502549679359 0.247204870609066 1 1
0.197603141505872 0.189281333018002 1 1
0.295050203818803 0.282289169017525 1 1
0.012951176235013 0.00740933338668814 1 1
-0.0289534665364304 -0.0259973079217078 1 1
0.155776374230817 0.152174376604377 1 1
0.207300813790437 0.197374626901741 1 1
0.187359080902069 0.183892694708178 1 1
0.24730324644375 0.231808326968955 1 1
0.0091470147687572 0.0085047509954536 1 1
0.529551344285925 0.503084319925799 1 1
0.0951999983527619 0.0883003161908037 1 1
0.287644981021266 0.274930249173771 1 1
0.516827089543564 0.490475378026763 1 1
0.10067159606447 0.0938800083516837 1 1
0.214749050371851 0.209450930096549 1 1
0.149562225516098 0.142861410520078 1 1
0.114229402318129 0.108848073536924 1 1
0.246287080370067 0.236296519455746 1 1
-0.14602711695771 -0.142092147771044 1 1
0.363121423007123 0.346816390072212 1 1
0.169337265275222 0.16063722934387 1 1
0.479647540504216 0.458894680908977 1 1
0.114011691623186 0.103974094054413 1 1
0.438335589703588 0.410795213349774 1 1
0.268302566140958 0.266475969053197 1 1
0.180943742526521 0.171155818502821 1 1
0.236118899395762 0.227580457085637 1 1
0.204151223536605 0.18795075518166 1 1
0.15342278634192 0.148097603284693 1 1
0.307173798740164 0.294605479608567 1 1
0.277623482245286 0.264229391707967 1 1
0.385865915322783 0.361373129028998 1 1
0.297887225397916 0.279180876159347 1 1
0.129933648055161 0.126740289066581 1 1
0.475374705312862 0.448745991198009 1 1
0.343630129656471 0.322041630994755 1 1
0.440749449226539 0.414193846884301 1 1
0.462850501224396 0.442938214781102 1 1
0.0960835378870855 0.101655198277012 1 1
0.271797844363943 0.259349314096549 1 1
0.247604906562502 0.233087960135749 1 1
0.271257765599225 0.253666877925156 1 1
0.507975555623938 0.47865209021787 1 1
0.146997025228484 0.135615940768338 1 1
0.0859306568348066 0.087708180693995 1 1
0.389361163225049 0.371264250404067 1 1
0.45493993588206 0.434052982389497 1 1
-0.0358832813842721 -0.0409812370917784 1 1
0.194325911752144 0.186026673834182 1 1
0.0897231289568322 0.0888681638743558 1 1
0.450907960882248 0.436735817893951 1 1
0.385555242360701 0.372737073514597 1 1
0.758215724067564 0.724323524107744 0 0
0.34996351143933 0.33890249475453 1 1
0.293061420057984 0.272545644256047 1 1
0.241720574844534 0.229103687227754 1 1
0.263614893281958 0.25179876144195 1 1
0.0830101083182017 0.0764782421825405 1 1
0.269208387544186 0.25644575334309 1 1
0.317287174338529 0.306074517662633 1 1
0.207098508004843 0.201923701425658 1 1
0.122751356928353 0.116361485826435 1 1
0.251013941362052 0.235244555069006 1 1
0.0427509238303068 0.0402996516878517 1 1
0.498687313185821 0.480937223013736 1 1
0.223170852011286 0.211485621918079 1 1
0.435768655053226 0.412031634191691 1 1
0.104410660481063 0.0983845405765539 1 1
0.185184462611088 0.179351261773803 1 1
-0.0851752784221391 -0.0774066448763449 1 1
-0.02382820555027 -0.0217801929786711 1 1
0.187181543894668 0.17977541080173 1 1
0.0820694626175325 0.0839499986236257 1 1
0.307292983484142 0.29664465098586 1 1
0.076506337641414 0.0719843908401652 1 1
0.0920953076180303 0.0867012761386269 1 1
0.251242645101857 0.242695944993844 1 1
0.0452469940204946 0.0547859317844816 1 1
0.299407428134708 0.280409021653241 1 1
0.109622702759439 0.104732352211339 1 1
0.385487450616353 0.369547365050334 1 1
0.0675382007786705 0.0637368955877101 1 1
0.304390774948681 0.289491394385019 1 1
0.217415486478792 0.210347959717609 1 1
0.507966974248797 0.485599366154987 1 1
0.0106301639539665 0.00915319295825542 1 1
0.201009247667267 0.190790280169324 1 1
0.320218201286299 0.304039203918969 1 1
-0.0568281061201556 -0.0550406969403167 1 1
0.187915707272751 0.176773890308666 1 1
-0.0592636309835053 -0.0546848756445021 1 1
0.344924368712769 0.332576083531355 1 1
0.313548965503156 0.299834418992285 1 1
0.144979040239168 0.13759383217746 1 1
0.426885710104115 0.40759893241814 1 1
0.13956472857842 0.126060801937715 1 1
-0.138244044972247 -0.131965103385184 0 0
0.218550366133137 0.210548038286677 1 1
0.276871595974398 0.26517810038099 1 1
0.271461429938301 0.260921881174037 1 1
0.348504883445689 0.330870774133231 1 1
-0.173976318587536 -0.168912607794984 0 0
0.0778880121613933 0.0731497989432755 1 1
0.229523758691954 0.2195670528503 1 1
0.438299795628878 0.415549791479698 1 1
0.354138066074757 0.338729136946966 1 1
-0.0956941514771099 -0.0999608529717293 1 1
0.0115699911611489 0.0142508057403209 1 1
0.176039378865838 0.165508623035057 1 1
0.552272935531671 0.526434900808931 1 1
0.131112466415502 0.122826942370725 1 1
0.1854351294679 0.178677217217256 1 1
0.538246932781305 0.512248570690674 0 1
0.22537759131385 0.21361016347482 1 1
-0.153460690464965 -0.1422201150936 1 1
0.456443218505574 0.434463869260354 1 1
0.0682348081433051 0.0688420909231986 1 1
-0.0980026803893985 -0.0936629466835811 1 1
0.224690659296424 0.211409784010071 1 1
0.157946549001186 0.148353539426915 1 1
0.069727997461063 0.0632082461697084 1 1
0.122809223778046 0.122322498895472 1 1
-0.163166362818549 -0.152787196687782 1 1
0.139899727351568 0.12964640708508 1 1
0.312333603963234 0.300865181505228 1 1
0.00376317048362635 0.00300904234059343 1 1
0.000140335035798564 0.00667561432243938 1 1
0.464362229183215 0.43090327967609 1 1
0.0611692498886237 0.0590613318843363 1 1
0.156060712377748 0.14176720773134 1 1
0.179998557699881 0.161832371419676 1 1
0.136493006053666 0.131655084539441 1 1
0.328000544785158 0.306923818748897 1 1
0.023720045128418 0.020035291726135 1 1
0.138843052793738 0.122163054524203 1 1
0.130642909799878 0.12672697274446 1 1
0.335703460069582 0.320313939250951 1 1
0.441404597562192 0.419693718716292 1 1
0.277636964701696 0.263649514603425 1 1
0.04497523467875 0.0453189184206875 1 1
-0.0116554923104169 -0.0207043270618122 1 1
0.227555694862906 0.214333462917829 1 1
0.327252173594199 0.314636013079177 1 1
0.129946326753335 0.117898912562969 1 1
0.207224231151439 0.196751311884425 1 1
0.175624286446964 0.165299932305265 1 1
0.34047791691852 0.324728976733799 1 1
0.297191247373492 0.282818412323587 1 1
-0.000633641623683158 0.00373034829868621 1 1
0.35784904862547 0.347098581441242 1 1
-0.246432166082845 -0.230786922977716 0 0
0.204658610430053 0.192048641266457 1 1
0.354942929651201 0.338234781587079 1 1
0.031348762738586 0.0229265833426555 1 1
0.353913925289646 0.337056524102372 1 1
0.322928821334326 0.308719323678039 1 1
-0.0147530889416894 -0.0119898229956433 1 1
0.255664869561181 0.245222120275423 1 1
0.184831133784364 0.172697886294779 1 1
0.156858916117483 0.143042268681551 1 1
0.0555567770014891 0.0553696318346852 1 1
0.421215687022365 0.400773590797242 1 1
0.355799124238782 0.339156897524887 1 1
0.213699266457234 0.197497697204718 1 1
0.310102104206843 0.28998781231411 1 1
0.314613968215668 0.291173193060627 1 1
0.0432187259311688 0.0343706452014914 1 1
0.513051941678833 0.485728693355776 1 1
0.515759706048845 0.48916352253547 1 1
0.192936390302467 0.181408529006518 1 1
0.106348590655341 0.105492289344272 1 1
0.304428391935066 0.289895751616861 1 1
-0.0381158075815737 -0.0366063286433846 1 1
0.326805284855258 0.310079335054701 1 1
0.214551288207698 0.202471234733701 1 1
-0.153143309459371 -0.148190422588421 0 0
0.161196260036746 0.131987445722494 1 1
0.344989206459928 0.322758235648453 1 1
0.145531019602723 0.142359616723446 1 1
-0.12084940006804 -0.113343514473728 1 1
0.319311376767099 0.304978068074807 1 1
0.293347629463579 0.278050570748151 1 1
-0.0901634108449697 -0.085951730568957 1 1
0.191891480382732 0.183015983791366 1 1
0.238131065332432 0.231177520539067 1 1
0.145289132066164 0.134566107758822 1 1
0.221088667967145 0.212167842627127 1 1
0.159193013544713 0.1496426558785 1 1
0.253801552417153 0.232690890999589 1 1
0.286812123379164 0.269406249629423 1 1
0.30577498811794 0.286327118425133 1 1
0.416536430360365 0.399739059281272 1 1
-0.0411215042433828 -0.0357659653645363 1 1
0.0221124899357574 0.015114308392077 1 1
0.0669970068826172 0.0630430051281506 1 1
0.242310242056018 0.227992315919736 1 1
0.365850070083851 0.348962875435098 1 1
0.262040146974785 0.250546757525921 1 1
-0.128010234796359 -0.113849550432887 1 1
0.2080113811915 0.198905993900682 1 1
0.140539883801346 0.134439882183282 1 1
0.136380416508566 0.133334837246928 1 1
0.0717671293393768 0.0689191877809607 1 1
0.382299018885474 0.363509855459887 1 1
0.00163888575509662 0.00201339901743715 1 1
0.00219365788653682 0.00466168479618662 1 1
0.298817645120067 0.28381851154894 1 1
0.424969724705825 0.404531192067068 1 1
0.573781005422227 0.548585266117938 1 1
0.369448145257972 0.354459430158199 1 1
0.382213245102378 0.358604686023886 1 1
0.370109742664827 0.350484415858089 1 1
0.410605642996218 0.387978693485246 1 1
0.00678328776134537 0.00561151268995016 1 1
0.0597471112060988 0.0575019499658155 1 1
0.159712674522849 0.154680301986711 1 1
0.21574979393005 0.197443793598802 1 1
0.233799513507161 0.224216945783969 1 1
0.272537866580446 0.251535501861701 1 1
0.1777076007763 0.155648076204418 1 1
0.26976400633699 0.262797253983063 1 1
0.0289432600580476 0.0342590907574319 1 1
0.235364447083405 0.219284132629856 1 1
0.23489908636058 0.225073301172431 1 1
-0.453471833717442 -0.435306496287582 0 0
0.0514488702240994 0.0559102679558647 1 1
0.34166839488005 0.321369619321232 1 1
0.38426202907469 0.368801295874956 1 1
0.14081623253817 0.137664594015971 1 1
0.094204730688226 0.090206326277437 1 1
-0.0614444975073891 -0.0563457262749886 1 1
0.249363815801983 0.240531565199119 1 1
0.236778286148471 0.223227790011477 1 1
0.320848553361722 0.300815463944084 1 1
0.298255698259734 0.284853504150694 1 1
-0.186301840378751 -0.178324585681681 1 1
0.325158154528508 0.306574609093067 1 1
0.329561423872857 0.312534266363739 1 1
0.395030404219895 0.3729349034603 1 1
0.546335266227085 0.509709219030278 1 1
0.248043193355976 0.231432198009646 1 1
0.208516873459144 0.199850377409616 1 1
0.140297667941617 0.135515961414692 1 1
0.267082550117484 0.256548526067172 1 1
0.116799620749639 0.112999924955083 1 1
0.0807156307857325 0.0801791805533292 1 1
0.349447985039442 0.325819704618774 1 1
0.289834296646307 0.27468561157272 1 1
0.109753718356454 0.102650567657315 1 1
-0.138865537512438 -0.13041938360631 0 1
0.060271204605642 0.0398406854741539 1 1
-0.0707770956424102 -0.0692455140239816 1 1
0.361092167353934 0.341325275410588 1 1
0.181201923304195 0.172129467324258 1 1
0.157209124633249 0.150200861082618 1 1
0.236608404531672 0.224187671898164 1 1
0.234191392825341 0.215423271699516 1 1
0.035115773469402 0.0317962838461473 1 1
0.0524191224199808 0.0542390445608245 1 1
0.247368157177853 0.23841799408243 1 1
0.462477725672406 0.443747726991056 1 1
0.265801089679426 0.2536290079761 1 1
0.313720069735743 0.280802225740256 1 1
0.190291121506084 0.182302766656277 1 1
0.258594047845641 0.249976086497026 1 1
-0.115120001848336 -0.118749354739174 1 1
0.193161910371439 0.182297487604674 1 1
0.341697842821845 0.327752667279346 1 1
0.0792029121702949 0.0718213222224913 1 1
0.174512380610135 0.164345240903043 1 1
0.334850038026987 0.316601438449435 1 1
-0.268091502724444 -0.264019586659146 0 0
0.258927317199282 0.246168600178972 1 1
0.135372196634458 0.126112090263857 1 1
0.307257451849041 0.289489710256787 1 1
0.331092510715109 0.313629078250145 1 1
0.0773309340726285 0.0835597335265249 1 1
0.213481844548139 0.203001639890046 1 1
0.464982941348947 0.447855616942256 1 1
0.147824725979267 0.139464693974097 1 1
0.614518259315178 0.584979087943667 0 0
0.0277757833549052 0.0302584901645226 1 1
0.314308289859154 0.299554758125019 1 1
0.364205979801761 0.349041131076976 1 1
0.0742415405579735 0.0750209395160963 1 1
0.30082483564309 0.286201840019677 1 1
0.273004875721207 0.256290770463963 1 1
0.250488772537166 0.229966559704104 1 1
0.214327302128409 0.211471084478062 1 1
0.060596303838724 0.0566852424888034 1 1
0.462504948298109 0.442831800617756 1 1
0.163287114452911 0.152874374604453 1 1
0.20185879320678 0.197948419538722 1 1
0.278174299965021 0.259750080131818 1 1
0.182534138210978 0.173591426115637 1 1
0.0454854204742458 0.0459862908927918 1 1
0.679739259358632 0.648130776919794 0 0
0.210571329295653 0.199772033277423 1 1
0.447945373882118 0.425321759883133 1 1
0.108642614976138 0.106971695618074 1 1
0.0500978911148711 0.0527086765615172 1 1
0.445530287909065 0.422884452649745 1 1
0.159444343972917 0.154619063200272 1 1
0.0811330171204444 0.0756808306546361 1 1
0.226963158469508 0.215116279652714 1 1
0.0446727873840103 0.0414465878730595 1 1
0.00120200201690302 -0.0022666497678378 1 1
0.470977360546494 0.446308258437416 1 1
0.160826190713299 0.163260420557593 1 1
0.356575720180834 0.340714674383497 1 1
0.278825971770288 0.267453155492987 1 1
0.127379439590375 0.117049490643803 1 1
0.405168370179686 0.387599247187698 1 1
0.155046466022582 0.149100668933183 1 1
0.390022619352701 0.362006444023125 1 1
-0.0263668113177931 -0.0312938380147812 1 1
0.319397985125238 0.305612742371181 1 1
0.338704815318481 0.32322933203024 1 1
0.0733927131978622 0.0597660155100224 1 1
0.0688470241904889 0.065237262100502 1 1
0.428178875252481 0.408366620216679 1 1
0.191817177097051 0.184116917793774 1 1
-0.101053839143978 -0.0947275546013341 1 1
0.347933451500061 0.330490496135124 1 1
0.237395479367422 0.230150884110545 1 1
-0.0597286547865951 -0.0611762870140697 1 1
0.11573038483289 0.111586025660578 1 1
0.135528959356095 0.144292692110642 1 1
-0.0691777906557629 -0.0630056940624537 1 1
0.181912447744209 0.173931979811117 1 1
0.254476066574559 0.248003012415103 1 1
-0.0482918209512007 -0.0437179246155735 1 1
0.182168775620712 0.174765465093648 1 1
0.297042177782369 0.283518623047458 1 1
-0.15064172446759 -0.142604480167062 1 1
0.0770424781218144 0.0772847558091344 1 1
0.36304194930063 0.342984282223879 1 1
-0.168068180997321 -0.15803489132233 1 1
0.153732370489921 0.146728178792567 1 1
0.395050246586499 0.376575173648039 1 1
0.0091997851120062 -0.0010375756310204 1 1
0.397620479645953 0.382939844146051 1 1
0.141131172676998 0.134052159194995 1 1
0.49830025613343 0.472841847514649 1 1
-0.0534215432106831 -0.0486009004451638 1 1
0.186242425834453 0.181261501867404 1 1
-0.0127342022428304 -0.0141679300476833 1 1
0.102151159885583 0.0992377736778047 1 1
0.238567007402499 0.230250680985987 1 1
0.278740694213304 0.267422640204356 1 1
0.112214589016716 0.111010282938233 1 1
0.182050087116174 0.174488262190236 1 1
-0.00285743135075217 0.00356734681884588 1 1
0.405261931923476 0.390414155632584 1 1
0.126773078140218 0.118745201965806 1 1
0.151131002130402 0.13974280299306 1 1
0.256208141996012 0.246727857191304 1 1
0.192801704613346 0.186455010360414 1 1
0.132721605231919 0.126965486246792 1 1
0.395302126442793 0.37317664389991 1 1
0.324401342469618 0.31242528536322 1 1
0.546210315703343 0.514466408405183 1 1
0.658047094623898 0.614636208185956 0 0
-0.0544126668107155 -0.0495130086953316 1 1
0.344367592224015 0.326603539866065 1 1
0.489107178243567 0.464238957090569 1 1
0.579988354115039 0.552775324646035 0 0
-0.209221126042812 -0.201735843870003 0 0
0.0491693938594767 0.0515401455375003 1 1
0.160064106281783 0.152418962756567 1 1
0.479744342971954 0.467729979377828 1 1
0.257381841354466 0.243563481997279 1 1
0.0252013203570353 0.0230542713379238 1 1
-0.200256720249344 -0.188974776519621 0 0
0.201685706088637 0.189973621756904 1 1
0.398966834221776 0.371082761260984 1 1
0.170704913191416 0.164117010695503 1 1
0.195897603021549 0.181775776245053 1 1
0.0672331022716892 0.0624679504121046 1 1
0.185158832644621 0.181594980545278 1 1
0.442910096425507 0.42599394808587 1 1
-0.0102519576399506 -0.00873770381366577 1 1
0.275973262347912 0.263632124842752 1 1
0.194768764017158 0.188095193456721 1 1
-0.0519448118430463 -0.0495452134749755 1 1
0.159160995624753 0.159746594228462 1 1
0.141068696706305 0.134254052910167 1 1
0.185887483033109 0.170404731502674 1 1
0.165771497409872 0.15837068988109 1 1
0.314476734308402 0.297681690248609 1 1
0.0656125120947138 0.0637631778988447 1 1
0.296585170101758 0.27931714681683 1 1
-0.0272414587105162 -0.0291755706526057 1 1
0.357161780562345 0.339753452381206 1 1
0.367056085205314 0.345312761760649 1 1
0.183862668902698 0.176144437616739 1 1
0.20744629710261 0.19825035329814 1 1
0.304107903054 0.292471303838505 1 1
0.382204035956732 0.378043303091815 1 1
0.227433922801463 0.215993455454301 1 1
0.0211485518909896 0.0210739759315228 1 1
0.151487512826411 0.136550191643722 1 1
0.406306039166642 0.380328039360259 1 1
0.747708583389829 0.716766072986888 1 1
0.0913426346673339 0.0862775600473594 1 1
0.35389645255842 0.327461069456158 1 1
0.367377211502111 0.352229818090693 1 1
0.0937535542214657 0.0923796065642384 1 1
0.00772393802639419 0.00108173559596156 1 1
0.292695882287369 0.278844064131295 1 1
-0.0284726236405675 -0.028384458205112 1 1
0.125078012571992 0.127863868181822 1 1
0.334628938761259 0.321811524352472 1 1
0.374589753440734 0.358658363268901 1 1
0.0800789243905912 0.0697619895184235 1 1
-0.0956136198632866 -0.0903344956948098 1 1
0.438836522332666 0.42438924400301 1 1
0.166361881483303 0.159417118979186 1 1
0.227697601813338 0.216124272334475 1 1
0.00419121203513454 0.00419275505938481 1 1
0.0814807241459083 0.0899795205562555 1 1
0.055420561470564 0.0518516041237457 1 1
0.0935625688141481 0.0872143147456126 1 1
0.31465343768323 0.301911621411495 1 1
0.240396828063531 0.227947956169338 1 1
0.430578057178045 0.41097180811691 1 1
0.421523837723235 0.403180546890415 1 1
-0.0136517961542087 -0.0105185878664425 1 1
0.220757931341571 0.208796039815818 1 1
0.11496232385366 0.107296599323752 1 1
0.339032935263296 0.327901348913996 1 1
0.344281074219537 0.337387372247796 1 1
-0.0714080926678888 -0.0674019197982315 1 1
0.528909767390386 0.501884811801475 1 1
0.506926075294204 0.493405479545661 1 1
0.134172394727774 0.125787493181325 1 1
0.060531825206602 0.0580616367858376 1 1
0.386779467962853 0.367194736400521 1 1
0.216487466048708 0.204361340649742 1 1
0.246631909115688 0.237411930095568 1 1
0.35167437998031 0.332165610459682 1 1
0.550570209127588 0.522018591508408 0 0
0.510212656963209 0.488279736918291 1 1
0.156787210536601 0.149614309388449 1 1
0.519508855885701 0.497233487408159 1 1
0.296018651931165 0.280693529320049 1 1
0.440057009296659 0.418326917433809 1 1
0.063871661237117 0.0591927776662248 1 1
0.132358197532227 0.125617234440414 1 1
0.228468919160298 0.216517520581612 1 1
0.189695788775093 0.18124999784439 1 1
0.230430203364623 0.217904778979668 1 1
0.292415568242385 0.278875757961715 1 1
0.0384692051679606 0.0399253270332949 1 1
0.38773010636845 0.367306110222384 1 1
0.542721484146965 0.519956043438923 0 1
0.181525131522583 0.174357276722001 1 1
0.361140242006732 0.34283588049663 1 1
0.00381749157504296 -0.00021415486827142 1 1
0.254800095515504 0.240143960553821 1 1
-0.278771816420684 -0.26573415039279 0 0
0.025994847794943 0.0227898756541634 1 1
-0.0094913683302218 -0.00901696291390107 1 1
0.172042086353676 0.164211616746984 1 1
0.234720607816535 0.225485129161639 1 1
0.0821166627599171 0.0855032733518135 1 1
-0.140143911137035 -0.139073208597636 1 1
0.520158090717159 0.498359157740908 1 1
0.301491683315637 0.286398565999491 1 1
0.0260903524906618 0.0236845099193354 1 1
0.429587179672699 0.410007144496436 1 1
-0.0931808326776252 -0.0946311822762007 1 1
0.191555808541765 0.183405400321469 1 1
0.717319181533438 0.677489820172913 0 0
0.00371991670391805 0.00216628220187862 1 1
0.361202588685286 0.347456827638907 1 1
0.0346394423591003 0.0370167144755624 1 1
0.331025629210115 0.310113962317309 1 1
0.142606268896225 0.137998390839715 1 1
0.175324002296641 0.164975009407599 1 1
0.398211998674549 0.366330907596979 1 1
0.491328123180029 0.464167094944718 1 1
0.104126222340935 0.0984103380793895 1 1
0.0141344071192849 0.0138858271191452 1 1
0.233365563316161 0.209552278431709 1 1
0.00537567781321318 0.00591981202800787 1 1
0.0952723968949367 0.0887306531907416 1 1
0.222568872442493 0.211047512673432 1 1
0.422517650247908 0.398749127649325 1 1
0.22047097055737 0.209809148079549 1 1
0.290738584259043 0.273616440869297 1 1
-0.011544293868202 -0.00816678344627486 1 1
0.128042307159886 0.129039295816444 1 1
0.248722261064216 0.235934412231156 1 1
0.382387208661442 0.361273923907783 1 1
0.049769866265235 0.0406127059990257 1 1
0.159614877439566 0.153591950629193 1 1
0.567189822294849 0.541001658959665 0 0
0.210400028858365 0.203503531208169 1 1
0.418534347207239 0.395719709992329 1 1
0.0784855037394771 0.0758655301094224 1 1
-0.0659245924057606 -0.0603804631024434 1 1
0.298338020675932 0.286176733158803 1 1
0.199218884422355 0.204315473753007 1 1
0.668906341979004 0.642769107310156 1 1
0.0321709925008025 0.031144859458908 1 1
0.17738404811503 0.166184608958294 1 1
-0.0745772193520809 -0.0739646429941247 1 1
0.129543446169365 0.125918800187398 1 1
0.165531185989037 0.155668436114379 1 1
0.268060411805218 0.246765685251854 1 1
0.167086956811708 0.159428329064571 1 1
0.206642317613365 0.199540396603289 1 1
0.295861595054779 0.27734325308128 1 1
-0.00294640488620649 -0.00284493218380093 1 1
0.272317708010101 0.259664188880268 1 1
0.313767609867755 0.296132869952065 1 1
0.281070795757041 0.264323603997463 1 1
0.357996067368142 0.340994559819952 1 1
0.167219687244484 0.160840428306608 1 1
0.230767526412312 0.222413649605136 1 1
0.277073434524906 0.26788361275609 1 1
0.106779330900922 0.0994936611084437 1 1
0.0859060439734463 0.077475861862683 1 1
0.0200966412732346 0.01933206395185 1 1
-0.00040795843000276 0.000876460140717673 1 1
0.153329894021024 0.146452680584785 1 1
-0.0290614527454301 -0.0267802032566312 1 1
0.166047373232526 0.154153923287293 1 1
0.133915462482608 0.122716795848442 1 1
-0.133881437637497 -0.128564053531198 0 0
0.371101432395058 0.348638421609941 1 1
0.493685400980016 0.467073983378395 1 1
-0.21577776396246 -0.213205113541368 0 0
0.110469614448229 0.105200589413617 1 1
0.206188966267065 0.199867509695609 1 1
-0.039527552782498 -0.036361281601255 1 1
0.581228040786092 0.551748947134955 1 1
-0.0410497389009445 -0.0278172948032388 1 1
0.0135432314531914 0.00387046177592919 1 1
0.495557046685821 0.472485309230063 1 1
0.0253659125106966 0.0249397454385338 1 1
0.161406824588146 0.155360860376588 1 1
0.22530913790392 0.204535744560862 1 1
0.122835134200572 0.116334410134778 1 1
0.0266905305292442 0.0266185144025718 1 1
0.491060118605831 0.470674052696148 1 1
0.314098158064673 0.295963316487117 1 1
-0.116241715658664 -0.109597609608512 0 0
-0.113326738126721 -0.104032676038967 1 1
0.15962380008603 0.152546739063398 1 1
0.457711163304045 0.439343465495121 1 1
0.343626376946847 0.332041087489186 1 1
-0.0121055707465343 -0.0126290231660192 1 1
0.206100377304894 0.194005116149709 1 1
0.180793971942783 0.170941544681795 1 1
0.106056871842383 0.0983149143458582 1 1
0.314641760460982 0.304472816155129 1 1
0.151358839415174 0.149793849627637 1 1
0.0719022474259927 0.0663102806833624 1 1
0.208111054229187 0.199023500459282 1 1
0.325008317259759 0.311128522044949 1 1
0.272830948867576 0.25215879973273 1 1
0.194310863369064 0.183273890116096 1 1
0.089186195103887 0.0838632894335286 1 1
0.31635724938361 0.304516506615519 1 1
0.218630232515406 0.211063288623356 1 1
0.357381539620519 0.340932098110337 1 1
0.431211709894188 0.412844037168528 1 1
0.170723376226584 0.160587331039878 1 1
0.834282872804018 0.793186463771348 0 0
0.299696349678688 0.278634602766238 1 1
0.476358889507286 0.452487932110007 1 1
0.12416177052234 0.119657948597712 1 1
0.13181283434895 0.124405387431565 1 1
0.470109400878158 0.452167486172421 1 1
0.125945127199737 0.120898221904958 1 1
0.537934401070313 0.50604065471143 1 1
0.699526524659414 0.66787990387099 0 0
0.272104584843924 0.259362005377929 1 1
-0.00628509590467208 -0.00417501003781566 1 1
0.233537028474949 0.228245782946419 1 1
-0.0938025155253976 -0.0889139449646644 1 1
-0.131450389636168 -0.125386345819924 1 1
0.261638110212036 0.247248203973422 1 1
0.395460217268078 0.370937293009739 1 1
-0.0108492760024407 -0.0112123298329935 1 1
-0.102269846514912 -0.0972177085705986 1 1
0.350353925463923 0.334117927691171 1 1
0.481415881676469 0.455832676333895 1 1
0.125035411109363 0.120786008991053 1 1
0.355661377102166 0.328237532662998 1 1
0.391291808365937 0.365753521352331 1 1
0.00976312912145692 0.0114626797144426 1 1
-0.0834788917038691 -0.0729545790952737 1 1
0.216901466565644 0.207338475986717 1 1
-0.190702216946023 -0.18323960424905 0 0
0.306385114171122 0.28897312055175 1 1
-0.166470942876886 -0.160335203991803 0 0
-0.146208996350121 -0.142028025929186 1 1
-0.0826528336498724 -0.0809683884539995 1 1
0.0883449000860517 0.0844206048738289 1 1
0.200399424076519 0.189856260503107 1 1
0.191866859255318 0.185920797741061 1 1
0.453504804407548 0.430987115666076 1 1
0.0319699118942845 0.0307647988630217 1 1
-0.0284101942583862 -0.0256074923758912 1 1
-0.148810972100448 -0.140016827061405 0 0
0.275217242102937 0.263641727695527 1 1
0.0883473116224201 0.0958252286835757 1 1
0.1734203080781 0.164428025618181 1 1
0.275669919968921 0.262994023738083 1 1
0.518336468713743 0.493388291909379 1 1
0.479601379005018 0.46212884085539 1 1
0.0612364861383581 0.0575338325443549 1 1
0.256545989899081 0.242825734059984 1 1
-0.118112453249702 -0.112668224420571 1 1
0.240534899097916 0.2308578465618 1 1
0.272788257645012 0.267663041502501 1 1
0.278873364845013 0.266411503503744 1 1
0.0694701888029912 0.0673676576227355 1 1
0.335173481807776 0.319478084941717 1 1
0.205935477792734 0.194403615329007 1 1
0.276764454537432 0.265370695938172 1 1
0.0290463807832118 0.0289223968925213 1 1
0.308535100102105 0.292257395386894 1 1
0.200011170699172 0.197374040532781 1 1
0.0358495031750029 0.0322174918584615 1 1
-0.188735825429677 -0.179847849784793 0 0
0.430043266148962 0.408456872385689 1 1
0.587942607315431 0.557313329158525 0 0
0.506585600882438 0.484491014886305 1 1
-0.0228680406927921 -0.0205609037641547 1 1
0.0866858503461889 0.086810319116818 1 1
0.134798926597734 0.127877409524804 1 1
0.297894737233873 0.285911754141357 1 1
0.380765483083289 0.358147929611581 1 1
-0.0133473753068406 -0.00818868027967944 1 1
0.24301156335094 0.231673142614412 1 1
0.278755731912199 0.268161297396781 1 1
0.322106446790035 0.304600361789176 1 1
-0.217371833449502 -0.204055116419267 0 0
0.0737881633103951 0.06997700845469 1 1
-0.232726951737088 -0.219521030590171 1 0
0.169922099364684 0.163116913877245 1 1
0.161709952233599 0.156984517050569 1 1
0.247352173082687 0.234134776470949 1 1
0.486411478481131 0.463642462461645 1 1
-0.0353153511454197 -0.031474460873678 1 1
-0.0365314055836834 -0.0318991383688867 1 1
0.00514686341498757 0.00420208135810263 1 1
-0.0855404247972822 -0.0722145502088778 1 1
0.595369979477998 0.567999329602415 0 0
0.283643161145398 0.268033202643406 1 1
0.341220252878463 0.323766436598161 1 1
0.494076051282423 0.470179548692866 1 1
0.213580309469036 0.203367150476992 1 1
0.121377421132805 0.112914925437214 1 1
0.195476397414523 0.185553820451017 1 1
0.373877745140805 0.35366467116093 1 1
0.12665548888928 0.124089018057945 1 1
0.185483645893788 0.174023972207118 1 1
0.280267553246848 0.269553147869955 1 1
0.110667881708796 0.11310731712092 1 1
0.470346045365094 0.447610751057213 1 1
0.141636307391729 0.138407692836957 1 1
0.232481150510212 0.227269763002836 1 1
0.0999114325067984 0.0936559925593256 1 1
0.237137328230311 0.225869671764297 1 1
-0.0798827315703738 -0.0771877326533316 1 1
0.140656811054366 0.132811185210927 1 1
0.0486950669967449 0.05129784340369 1 1
0.385568166093449 0.366473298991496 1 1
0.028806967522273 0.0263288441133813 1 1
0.301692271756117 0.285775530668189 1 1
0.422687265101917 0.397732285591159 1 1
0.0499927556258993 0.0458448199259062 1 1
0.524530855390058 0.490118892983752 1 1
0.256974855888714 0.241388843655191 1 1
0.517241981718179 0.492747152722518 1 1
-0.0123835261269366 -0.0142473677133753 1 1
0.157010199001648 0.147552563652004 1 1
0.155780563679428 0.150875787418414 1 1
-0.065484485211693 -0.0636277538638268 1 1
0.0410997999162432 0.0408960640494619 1 1
0.337856441294651 0.324062726334469 1 1
0.27946533296621 0.265843865127069 1 1
0.198926699433112 0.188738741981354 1 1
-0.140826123220927 -0.133899493266773 1 1
0.392126319411139 0.36864847926146 1 1
0.0159629816496567 0.0198154936603558 1 1
0.148169678150578 0.143724308428969 1 1
0.0676146847676894 0.0620583271350487 1 1
0.3964410056151 0.377498803809197 1 1
0.226906332451735 0.217095553610682 1 1
0.270061218553021 0.261059152539719 1 1
0.613805376508749 0.583279878297808 1 1
0.117008399815529 0.112541497752065 1 1
0.323582431247285 0.312827089414581 1 1
0.356306119232753 0.337867493310145 1 1
0.25596209771017 0.238787561878661 1 1
0.17883282901281 0.176363914110745 1 1
0.02567377802915 0.0246458485618827 1 1
0.308677902216165 0.294798250308229 1 1
0.257862566123038 0.245461320730038 1 1
0.191355865346394 0.191402423551965 1 1
0.0370018073171091 0.0348527096894524 1 1
-0.0887607459012737 -0.0831977366483614 1 1
0.300443019107023 0.282313015830314 1 1
0.0912004239656029 0.0867574165928158 1 1
0.00314496334227556 -0.00336832106759916 1 1
0.0939875034465201 0.0876930753080036 1 1
0.0565432935533165 0.051669050705107 1 1
0.00141221307764251 0.00118379904181339 1 1
0.420630034550824 0.396179403716696 1 1
0.223159596555206 0.211254913178233 1 1
0.308805006171533 0.296959643293606 1 1
0.0628332548335321 0.0596222185133755 1 1
0.177081556457586 0.168715032037255 1 1
0.25933014035423 0.250136338572834 1 1
0.167195465882226 0.162206369705463 1 1
0.504101398898555 0.479100993850482 1 1
0.370118422630025 0.343827473044788 1 1
0.395409341840348 0.376271110628844 1 1
0.0624114572545075 0.0605673772280263 1 1
0.163771666516618 0.153464017660824 1 1
0.163735362598014 0.153700161973419 1 1
0.579014756895261 0.553886574928475 0 0
0.378461750163581 0.360991826988784 1 1
0.203470235320173 0.197147043618513 1 1
0.470350758092349 0.441500913987834 1 1
0.438166882179655 0.410016957513803 1 1
0.215401006548335 0.205667567350584 1 1
0.24999774990048 0.238480040771868 1 1
0.479019300266544 0.455548466080375 1 1
0.306039212866092 0.295402446811381 1 1
0.206005896398802 0.199258402915238 1 1
-0.114701133619411 -0.103318620154162 1 1
0.18608274388974 0.183069134982565 1 1
0.458565165824602 0.43777317039509 1 1
0.341620201280146 0.323673527009129 1 1
0.111485265046732 0.114286762756793 1 1
0.205737769537437 0.20765227704985 1 1
0.438601977697627 0.412274809233816 1 1
0.291063234622447 0.27658839205485 1 1
-0.2376471472551 -0.232175063316857 0 0
0.401837989284126 0.387183975660311 1 1
0.0633552509398261 0.0619699980950589 1 1
0.173766935477862 0.165957345769794 1 1
-0.0766650794772351 -0.0724611969042991 1 1
0.480917362570006 0.463036233305127 1 1
0.323314540608956 0.308203871727042 1 1
0.326325918029981 0.314801669080725 1 1
0.124456835361749 0.119583342305838 1 1
-0.0742534406836642 -0.0688696789782377 1 1
0.117594132428121 0.108003870417858 1 1
0.240115105584716 0.22581467727262 1 1
0.0423096619225622 0.0362433109727002 1 1
0.117859249916467 0.108607952011438 1 1
0.114667958641297 0.11184408979248 1 1
0.308764246721031 0.296858750011816 1 1
0.325889842437896 0.309130233345936 1 1
0.0731683313907007 0.0671559942880238 1 1
0.188528523972297 0.180940207068789 1 1
0.106813320912015 0.103031905820128 1 1
0.234501758048602 0.218915848434643 1 1
-0.0073715574139562 -0.0042503212584723 1 1
-0.000213824742160789 -0.000310063057582577 1 1
0.308118832924797 0.29685482281135 1 1
0.416723268070349 0.396215481155706 1 1
0.255345379192814 0.244979168817045 1 1
0.103343918101415 0.108431915171926 1 1
0.219587742241542 0.207195155655803 1 1
0.241243537640617 0.228427911541232 1 1
0.24395510055082 0.224492899993478 1 1
0.0923453353664459 0.0946969124147776 1 1
0.242277254066047 0.229123547961878 1 1
0.195080245564553 0.181792841078945 1 1
0.423462053860839 0.400858424909785 1 1
0.0719561593883261 0.0699290039391617 1 1
0.475672160398919 0.448761645155438 1 1
0.403342514249117 0.387006896575937 1 1
0.102803222879731 0.101724877154481 1 1
0.368922473477161 0.350776908313065 1 1
0.233287156951496 0.218780284736401 1 1
0.651084677267842 0.612550673156443 0 0
0.210074330960298 0.199410030216277 1 1
-0.0197733825388008 -0.0202634215914779 1 1
0.233730453527676 0.220872963032036 1 1
0.583581527973031 0.556984721405275 0 0
0.0973897234577106 0.0874362689593985 1 1
0.461515475196187 0.437474455032243 1 1
0.411196092362751 0.38829487312513 1 1
0.34945060596965 0.332209640661283 1 1
0.299103974625156 0.286459568260414 1 1
0.210569435638402 0.200192020567002 1 1
0.275601554162764 0.265029056090927 1 1
0.321825706535753 0.309380733784918 1 1
0.132374208754201 0.127258655765335 1 1
0.184419982714707 0.175801547053887 1 1
0.329856322020531 0.310290842538163 1 1
0.139704920094428 0.13061449728228 1 1
0.171603018204531 0.164262158325275 1 1
0.289569058654544 0.260780803846134 1 1
-0.0180285756683547 -0.0150444491774277 1 1
0.301179559714562 0.286400222872738 1 1
0.160299571240102 0.150048689628187 1 1
0.237764843228862 0.229851038501198 1 1
-0.0937866608707226 -0.0845430479711721 1 1
0.357767112105467 0.337645295776912 1 1
0.24186106674562 0.228513653183454 1 1
-0.0851160670849289 -0.0736046507897909 1 1
0.00468629355237558 0.00731969674311901 1 1
0.363875753827279 0.349485222172757 1 1
0.325591187199839 0.314674039759876 1 1
0.406117376153248 0.388647745478785 1 1
0.218787507507914 0.208178728484101 1 1
0.101261167409975 0.0964673231952274 1 1
0.206754252491767 0.196813973726371 1 1
0.0241443309789137 0.0295974343494759 1 1
0.585745298860416 0.55406187300104 0 0
0.329704294896277 0.311324430784686 1 1
-0.13576491789363 -0.13344703766658 1 1
0.349339943164805 0.327326187807214 1 1
0.0534147402611259 0.0521659073225441 1 1
0.082302516923705 0.0775680944235137 1 1
0.164381962194846 0.155151710985009 1 1
0.279452544471692 0.264518933995565 1 1
0.242702833303167 0.233567881871752 1 1
-0.123375940938992 -0.119638059184623 1 1
0.153065246780862 0.143984268618359 1 1
0.138466600147855 0.132913782257652 1 1
0.285360322382675 0.270480973905984 1 1
0.0728903571481297 0.0702287710639432 1 1
0.0771472862125521 0.0728350792881967 1 1
0.293000349747491 0.28020188907674 1 1
0.131290143201784 0.12455524586989 1 1
0.130144083948977 0.126099221192594 1 1
0.0336223781709565 0.0306963824475262 1 1
0.102148431742909 0.0969188397140536 1 1
0.359717900720007 0.344051205292012 1 1
0.381994074697909 0.362389359049095 1 1
-0.0675433165821356 -0.0662435932074044 1 1
0.0517602160471142 0.0501948341995596 1 1
0.453206896780683 0.428592178150336 1 1
0.0533634461335984 0.0419077283756255 1 1
0.315965752858624 0.302812573926864 1 1
0.0435974471348467 0.0387981659531849 1 1
0.0123562383195122 0.0134046762392368 1 1
0.0369136945668112 0.0262895757767869 1 1
0.306978952018362 0.295319476301601 1 1
0.226363590058488 0.217647101460334 1 1
0.0895468049351609 0.0845951650437017 1 1
0.480667402710598 0.451089578676195 1 1
0.0230613962041268 0.0186920523876235 1 1
0.123409211966015 0.115277060425554 1 1
0.269791686454777 0.25617053135844 1 1
0.19721282392014 0.183605854403777 1 1
0.559644098778821 0.533841825468127 0 1
0.204644681402035 0.193246437206972 1 1
0.2796474814421 0.265831887259633 1 1
0.115099270752187 0.112545850049583 1 1
0.0279717281273562 0.0276450718925435 1 1
-0.0976449626593362 -0.0906588096671176 1 1
0.0437458782737632 0.0447231133814956 1 1
-0.031079265425694 -0.0270871284077879 1 1
-0.167777090389556 -0.162674946848181 1 1
-0.00193897066866355 -0.00475112973143843 1 1
0.275502780120997 0.260567850441997 1 1
0.217823916204759 0.194856806550684 1 1
0.33845761484365 0.32494622559684 1 1
0.311312903028392 0.295503059509862 1 1
0.223247160079681 0.215587002762356 1 1
0.203769562193233 0.190752326903252 1 1
0.127861888148268 0.118730685615273 1 1
0.2706468953118 0.254091080487167 1 1
0.0782007967523581 0.0767588776453519 1 1
0.0980075778096404 0.0936258971514785 1 1
0.24543678109509 0.234941316540283 1 1
-0.0767557924135562 -0.0740942133035563 1 1
0.465662349282628 0.444587593252985 1 1
0.262977716613822 0.250067474870574 1 1
0.506999797455941 0.48658836138204 1 1
0.135301038846043 0.130276458987913 1 1
0.576312909552642 0.553439453513938 1 1
-0.00146009090601476 -0.00499325598752011 1 1
0.129169572552047 0.118740557554383 1 1
0.215323176293362 0.206100584398008 1 1
0.432857206765706 0.407362519665108 1 1
-0.218614499722474 -0.207036672409581 0 0
0.201555884414652 0.187040089117941 1 1
0.289179392193777 0.271498272109036 1 1
0.12942669413144 0.123286183618093 1 1
0.112150560331114 0.10901380188789 1 1
0.301727420723106 0.285424834829821 1 1
0.232521867576093 0.219986217749531 1 1
-0.0771706099274607 -0.0730724810587709 1 1
0.368986542508752 0.350134122255616 1 1
0.338857611072924 0.311594003078266 1 1
0.14956508889871 0.140247197198188 1 1
0.086220708671168 0.0822955384032707 1 1
0.013037800110382 0.0136696313563565 1 1
0.106615438405661 0.0993554429220646 1 1
0.0987385558646965 0.0933417184706623 1 1
0.0976525912652287 0.100660285677993 1 1
0.253239584912561 0.241715172690982 1 1
0.179505419392889 0.172743254543547 1 1
0.313378499818801 0.298223996673134 1 1
0.307126748698556 0.293487332312 1 1
0.149612367595909 0.142572351822381 1 1
0.185114639129579 0.178739737812978 1 1
0.161572659240025 0.154250762439876 1 1
0.28729675932191 0.282856545434962 1 1
0.226520798530587 0.213117556372558 1 1
0.350597333676543 0.336992025808967 1 1
0.233025009602199 0.21824301870879 1 1
0.0423424147052626 0.0453109511065789 1 1
0.240645679970537 0.229980271459909 1 1
0.179170346909394 0.157808086733215 1 1
0.162800850673154 0.159760127092071 1 1
0.182190624929878 0.174231709255282 1 1
0.240252441463605 0.23364313079261 1 1
0.188201584045876 0.184211805056177 1 1
0.142291297846938 0.134770211838405 1 1
-0.334949805638266 -0.31624081922408 0 0
0.365437722882219 0.336793627027592 1 1
0.380223961692388 0.364324391596758 1 1
0.679685537445009 0.646206978547731 0 0
-0.18406725063972 -0.173023002469229 0 0
0.0447613756386473 0.0418243940193209 1 1
0.195050822445213 0.185140472297945 1 1
0.241764871739627 0.219760620591866 1 1
0.0259361256925506 0.0245483183409317 1 1
0.38044378596249 0.368554057653282 1 1
0.299690421350552 0.286228686260441 1 1
0.0102858560741039 0.00184371620389828 1 1
-0.0249094440673058 -0.0258709193259572 1 1
0.456133514087126 0.42288914860067 1 1
0.497622925071406 0.474331686838371 1 1
0.163873146614779 0.161974537987029 1 1
0.12358190914302 0.117313195467575 1 1
0.217246861470003 0.202559364842953 1 1
0.446618037474609 0.429795384599583 1 1
0.273539021004554 0.257547255489146 1 1
0.0982958152141283 0.0951212423953166 1 1
0.17281860505859 0.164878942231897 1 1
-0.0412311397324455 -0.0396838141447471 1 1
0.28003329473615 0.265605996119462 1 1
0.238436452625038 0.234995640282276 1 1
0.292736733397744 0.277821526049697 1 1
0.566994800137939 0.539610268449375 1 1
0.335927325159214 0.312865521889635 1 1
0.247704654600304 0.236442554335639 1 1
0.287536854863919 0.272171344493589 1 1
0.366893055252157 0.348133385598743 1 1
0.15305991484006 0.146720486395123 1 1
0.159812181450889 0.149391511786913 1 1
0.296637770540962 0.278576478317925 1 1
0.479045597762194 0.449750626871874 1 1
0.259540907979899 0.248457812496782 1 1
0.137593523909926 0.128619720038957 1 1
0.211816807941872 0.209401361009737 1 1
0.195760088381285 0.185982706962591 1 1
0.122700526219301 0.11819184173963 1 1
0.156289157746015 0.149485565221948 1 1
0.317303322151283 0.301859398605538 1 1
0.33160357458494 0.319751627398857 1 1
0.247684381015017 0.234071676928411 1 1
-0.182106221095418 -0.172228815557592 0 0
0.0828711471385844 0.0748636084982931 1 1
-0.0421937686607938 -0.0301341909410668 1 1
0.110365481066664 0.105326083586805 1 1
0.0951886147981028 0.0926190954575642 1 1
0.221231080993925 0.201432628776027 1 1
0.423292344447717 0.400522241093455 1 1
0.077742245916172 0.0761028628343176 1 1
0.136295077848783 0.129092916830741 1 1
0.176382434212341 0.160993950652078 1 1
0.412688110342545 0.397871301274478 1 1
0.149204631730547 0.138342894157386 1 1
0.219288902332097 0.192594240226055 1 1
0.163560929372289 0.156261835999429 1 1
0.250576250644609 0.232931057062929 1 1
0.235679914821151 0.229202360886301 1 1
-0.0321314392014212 -0.0319740121432639 1 1
0.317367068274833 0.302067228251838 1 1
0.38668013686171 0.365313101963418 1 1
0.313475578566564 0.300310688977367 1 1
-0.0627936748992658 -0.059408297995943 1 1
0.163910884698401 0.148821822977835 1 1
0.158000604718691 0.14663554241098 1 1
0.375836170221784 0.357860624963657 1 1
0.665368749903371 0.633187872031796 0 0
0.0439176999404013 0.0419701210626079 1 1
-0.00529682056517379 -0.00277592124581874 1 1
0.360494365962848 0.342751736753019 1 1
0.180333194759629 0.175726757311412 1 1
0.491600669429362 0.471800349941781 1 1
0.0390894282337301 0.0374291324747519 1 1
0.288375799427101 0.273885750352825 1 1
0.289900558739999 0.275970786798447 1 1
0.385158408221331 0.410417535301566 1 1
0.340965452689916 0.323637600175461 1 1
0.120233377104406 0.111845243114692 1 1
0.330516105235913 0.305773810969331 1 1
0.116861026034159 0.115355869253563 1 1
-0.0141136135636015 -0.0161027878812955 1 1
0.351133861563462 0.329646361912014 1 1
-0.0466003319334167 -0.0478162235243166 1 1
0.276705888353733 0.258740613007257 1 1
0.282374717593855 0.263698516905548 1 1
0.259822977172141 0.244967460275563 1 1
0.0930282360242103 0.0886692179041991 1 1
0.173910011289272 0.153827219593347 1 1
0.0897631062675949 0.0842896688802196 1 1
0.10800099247589 0.0990872203901882 1 1
0.0499674978977525 0.0396032134516049 1 1
0.279935044426446 0.26266712949788 1 1
0.234881452621886 0.222496453972344 1 1
0.271587159730407 0.258215776031823 1 1
0.214546771968873 0.204174779695943 1 1
-0.0657472703966173 -0.0652909297117877 1 1
0.352393854966033 0.335908648163336 1 1
0.345171650166113 0.328772612308029 1 1
-0.0622871173883355 -0.057518181206961 1 1
0.0692830933067268 0.0637475593455161 1 1
0.184714915237603 0.175922481837044 1 1
-0.0882623263184715 -0.0854182035135807 1 1
0.133931339015695 0.122390420220875 1 1
-0.0164257885132868 -0.0168249336336457 1 1
0.208922706836579 0.203654360655472 1 1
0.510763223342248 0.485051615329353 1 1
0.424630070913821 0.407143470743659 1 1
0.186691054602492 0.179871976333515 1 1
0.0251703722793425 0.0274342491695156 1 1
-0.004381392168089 0.00215412822880562 1 1
-0.216739658671214 -0.210213161174988 1 1
0.346822482138055 0.333980622729242 1 1
0.00674276727844558 2.22968050827763e-05 1 1
0.374151290846009 0.356823710149989 1 1
0.130551109915322 0.125937523761412 1 1
0.107038885774704 0.103613972043325 1 1
0.286010695983091 0.270066093129764 1 1
0.577729767177849 0.548202808249012 1 1
0.0142457995659284 0.0107103357865393 1 1
0.0596049540832546 0.054079356158954 1 1
-0.0693217280626279 -0.0636532120635783 1 1
0.127395310448918 0.122758163715915 1 1
0.436960578677189 0.418684294047876 1 1
0.192316367537586 0.186693123327142 1 1
0.183653709631641 0.176946737185047 1 1
0.413732081604026 0.399118187478822 1 1
-0.0693429271860355 -0.0674348872957932 1 1
0.458770114420431 0.438498474104762 1 1
-0.000722374028386825 0.000224258038549127 1 1
0.464789526793092 0.444396381600715 1 1
0.496922337007951 0.468596739691705 1 1
0.0567936303860751 0.0543047789964678 1 1
-0.105869146360573 -0.103403758367628 1 1
0.251013941902073 0.244136648133751 1 1
0.325077852780089 0.312847052257004 1 1
0.0556350117009354 0.0519345926078405 1 1
0.544841096300486 0.513177819839165 1 1
0.108592080416908 0.100391304411876 1 1
-0.178701705765786 -0.168021054141091 0 0
0.11543945094628 0.11052883245784 1 1
0.223367921074235 0.208892376700774 1 1
0.247724184640323 0.236594886670115 1 1
0.47209447857483 0.445809891381179 1 1
-0.13182416906078 -0.126599525140388 0 0
0.177384564596554 0.166186049489785 1 1
-0.0706389485586232 -0.0697048378484321 1 1
0.110413026269604 0.111723370110576 1 1
0.402924810124996 0.380547508400312 1 1
0.297477438486697 0.273240343846724 1 1
0.0401190750091395 0.041461844822583 1 1
0.303817837194344 0.286089404562878 1 1
0.457209714731055 0.444391208969688 1 1
0.317675429360757 0.304402892442382 1 1
0.296526906932018 0.283406782962316 1 1
0.125072858292424 0.122324997808474 1 1
0.202710563060581 0.192647119946919 1 1
0.176999021110062 0.172811534987373 1 1
0.023499447127581 0.020617694642501 1 1
-0.0521871749084847 -0.0578911482203224 1 1
-0.0619144794974283 -0.0604746491384238 1 1
-0.0866485286137629 -0.0932799437048394 1 1
0.25690753723659 0.238011297196466 1 1
-0.118676161005359 -0.105978071071132 1 1
0.182590360020906 0.168874409579371 1 1
0.140455734505447 0.137747596829286 1 1
0.297999473862012 0.284332567539003 1 1
0.479156338163981 0.454764724587025 1 1
0.108226693535788 0.108273060456997 1 1
0.367965088969912 0.346480085673717 1 1
0.308089510276788 0.295802698886895 1 1
0.572608148318427 0.552327880352122 0 0
0.0340353693959757 0.032377590341051 1 1
0.0755065658583229 0.0756637442366959 1 1
0.186311602662473 0.179748867785682 1 1
0.384331440700828 0.367214989742996 1 1
0.726793456592191 0.689059117919957 0 0
0.469639861541924 0.446421069094572 1 1
0.0270866099366921 0.0236170617755109 1 1
0.464704461049473 0.440468199838206 1 1
0.216864420332444 0.206661083728742 1 1
0.3192335416986 0.297877639171588 1 1
0.370938087779517 0.353648156969029 1 1
0.501053508522515 0.479774843111753 1 1
0.314269925181366 0.296512704192921 1 1
0.571883221361204 0.544910061198406 1 1
0.342576958327359 0.325679301278511 1 1
0.332581414200177 0.318555951076998 1 1
-0.06506652128948 -0.0541965684675121 1 1
-0.0558875223639898 -0.0538936838089773 1 1
0.362570527364281 0.344769211973325 1 1
0.193353325882404 0.19297089027208 1 1
0.221547965633558 0.202611258259099 1 1
0.0810219392011302 0.0767914322326253 1 1
0.326794625200236 0.311409538443589 1 1
0.356876064582319 0.336429132691993 1 1
0.136827346776986 0.126881913873684 1 1
0.471347264813744 0.448523410602611 1 1
-0.26293272454187 -0.248617623659688 0 0
0.269384703523582 0.258225214006553 1 1
0.157931790595924 0.151518894579672 1 1
0.275064076067014 0.265786733773025 1 1
0.155586769924716 0.151103709941509 1 1
0.22713352459773 0.21343878125488 1 1
0.0310894233960521 0.0227649721568003 1 1
0.0149708252939374 0.0159068944062115 1 1
0.0374044580142327 0.0336403899858154 1 1
-0.0470590277745663 -0.0419745178115725 1 1
0.268299137415334 0.267297697503618 1 1
0.17444284399689 0.163606595406604 1 1
0.606629474186712 0.563695041479653 1 1
-0.045112303647303 -0.0377261320317337 1 1
0.293191145787969 0.281467630944372 1 1
0.386434146979639 0.372943106128185 1 1
0.143957039711821 0.126349179366512 1 1
0.137508834888089 0.128733684906184 1 1
0.176123714058191 0.163230611935253 1 1
0.100635233709696 0.0960111806395932 1 1
0.169237034944363 0.166503577005758 1 1
0.41640500091901 0.391554680667403 1 1
0.345581027137839 0.326655882924172 1 1
-0.112793976574971 -0.114264517397698 1 1
0.0392004855608462 0.0372183617126093 1 1
0.0134502543571096 0.0113930813366476 1 1
0.532507328966316 0.504280687109758 1 1
0.512988832110947 0.493385514995827 1 1
0.105988370794122 0.0924304535831865 1 1
-0.112830936606608 -0.112125285623079 1 1
0.572890297701975 0.539868969832227 0 0
0.00309664818848976 0.00189364409302198 1 1
0.223248117648079 0.209862542211682 1 1
0.119359934495108 0.112646326016788 1 1
0.0785553155969433 0.0758992266078552 1 1
0.118539215754646 0.121196671675892 1 1
0.0465231011759695 0.0458105324899711 1 1
0.104148836978085 0.0991599069585639 1 1
0.0609913602250149 0.0571714892400745 1 1
0.395303634766746 0.36832738871778 1 1
0.218551706230062 0.197616374571229 1 1
0.223596652650498 0.21116538568477 1 1
0.0264672214561225 0.0206483507061226 1 1
0.0450277816187619 0.0424760886605623 1 1
0.294231998252858 0.279552211627038 1 1
0.198420080411135 0.187547049236144 1 1
0.0412077585189346 0.0362360597747109 1 1
-0.00405155757897182 0.000277533021564927 1 1
0.0300693719169533 0.0289454732127706 1 1
0.20620012914042 0.196203858134649 1 1
0.0316054740265686 0.0268528568268602 1 1
0.0985441584104612 0.0986139523915674 1 1
0.0292019437369251 0.0265979435596743 1 1
0.0986342955605755 0.0951879697835744 1 1
0.275741308803083 0.261710824184372 1 1
0.14774983781285 0.139209382807915 1 1
0.309715064703924 0.292259455236595 1 1
0.170484275293399 0.16626123511725 1 1
0.529674503795406 0.500986070509579 1 1
0.180642249481338 0.170705925272549 1 1
0.421698934390558 0.397836896822712 1 1
0.286179650082176 0.273753180367051 1 1
0.305514871080457 0.293409473236714 1 1
0.327915505192902 0.312719317330886 1 1
0.212952182862573 0.205875613175312 1 1
0.194479202525472 0.182895236741798 1 1
0.192761475614507 0.186363758464222 1 1
0.1599853454949 0.151789976517986 1 1
0.266340096538826 0.254923534113008 1 1
0.301874599773527 0.283583264424803 1 1
0.412396373576674 0.391929063003929 1 1
0.392192423674985 0.374015491873714 1 1
0.117377955915684 0.122040933600492 1 1
0.187417361845041 0.177879093133915 1 1
0.273891412746608 0.262969861880925 1 1
0.327026362301662 0.314554225297239 1 1
0.163676247728512 0.153578805643679 1 1
0.214406170143456 0.206386436672796 1 1
0.430275343970279 0.409435838824628 1 1
0.0671799010207762 0.0626649927905325 1 1
0.320017701745941 0.302689099671724 1 1
0.134398270531612 0.126957571495489 1 1
-0.0118311361286967 -0.0107246207054603 1 1
0.33235017528346 0.31583246730883 1 1
0.0593879457692347 0.0548972848527305 1 1
0.203926580567859 0.1914843248366 1 1
0.497969939778502 0.470747522323885 1 1
-0.0351754936578764 -0.0304663723380212 1 1
0.140849031632599 0.132645878395943 1 1
0.100671894716232 0.0948133518246598 1 1
0.230307841307747 0.21729063431783 1 1
0.170781256934258 0.165237977743403 1 1
0.187406241805506 0.173319814635994 1 1
0.322440735179172 0.308963307906381 1 1
0.250463383401676 0.238556839176915 1 1
-0.0614315793301196 -0.0583126235042646 1 1
0.315465069462968 0.296509740581586 1 1
-0.00106892936625681 0.000919746107792305 1 1
-0.0413215487110039 -0.0394327127549587 1 1
0.385785358267038 0.366909195925275 1 1
0.456753463412698 0.433175957817349 1 1
0.369933836914077 0.355768100242316 1 1
0.258051528372183 0.253273386430482 1 1
-0.0959627962044299 -0.0925530239970052 1 1
0.463380271660455 0.443235654730951 1 1
0.131879687291927 0.124681500301646 1 1
0.161369887173309 0.15597499794853 1 1
0.0974533125400894 0.0967964937049764 1 1
0.537383427104455 0.50949475208265 1 1
0.0741887496236426 0.0688962588480863 1 1
0.432913112806107 0.406819246184169 1 1
0.228112767987491 0.210729005896749 1 1
0.254138733043816 0.249476148536879 1 1
0.155897708931263 0.145587268782958 1 1
0.205233496630535 0.19367723169903 1 1
0.0928007129539935 0.0889750586807699 1 1
0.31217091369987 0.299277525292275 1 1
0.117476597509281 0.112485334826117 1 1
0.346367853878498 0.340022189914507 1 1
-0.0524566502126766 -0.0544803604875248 1 1
0.466340661932639 0.446214952698426 1 1
0.163911378805851 0.15862287480243 1 1
-0.150231197074103 -0.141898504032293 1 1
0.111922846210151 0.106545237977337 1 1
0.221467502552039 0.215573848497099 1 1
0.345288966031364 0.325994693437556 1 1
-0.163770124668509 -0.155696922788343 0 0
0.267038078265715 0.255224222633147 1 1
0.170798259400718 0.159253302379055 1 1
0.303289326484459 0.289265208994431 1 1
-0.106965785501268 -0.0988524028615226 1 1
0.0894676064246679 0.091289639926439 1 1
0.412849738266373 0.390809451032664 1 1
0.172532367818418 0.165392512651098 1 1
0.189068334559888 0.175252101989526 1 1
0.292813035088246 0.275032402839423 1 1
0.0476809089418508 0.0523889878262787 1 1
0.0765762956851707 0.0724891147923337 1 1
0.218342263189048 0.202982978196699 1 1
0.162807403952463 0.15243620195288 1 1
0.349980335462342 0.33542901822868 1 1
0.257756560181764 0.236295718795199 1 1
0.248728541218661 0.24015057810129 1 1
0.434694687873528 0.412523241291221 1 1
0.0369597247852425 0.0326526754904122 1 1
0.0360426647538874 0.0341061633386137 1 1
-0.102712956680799 -0.0924085086871308 1 1
0.234841121967068 0.21921006547062 1 1
0.197886046387431 0.188410750349339 1 1
0.348378132209998 0.331992460324748 1 1
0.0620979150281264 0.0534590921424529 1 1
0.616939045556061 0.586979262635722 0 0
0.0801925513734193 0.0731597785914602 1 1
0.0767969941025264 0.0811636693869513 1 1
0.348508638624193 0.329731893632063 1 1
0.255983170377703 0.247111404097836 1 1
0.150728405426787 0.143295722067151 1 1
0.273064812192647 0.258456129232621 1 1
0.305808891214168 0.29365434552477 1 1
-0.00208003323156937 -0.0052745097107045 1 1
0.356036237278396 0.340173799687619 1 1
0.501619558501458 0.480965131584816 1 1
0.0358896643768268 0.0313074306994645 1 1
0.281691140782194 0.268606077847261 1 1
0.110856517632412 0.10113898241117 1 1
0.252208295634734 0.248176049836996 1 1
0.239881105831768 0.22984051486871 1 1
0.0434953236400239 0.0329918291847612 1 1
0.446153079491033 0.421581041096751 1 1
0.468391275805099 0.43678397899505 1 1
-0.245965442389305 -0.228601305722256 0 0
0.0729920094104649 0.0715529080996808 1 1
0.288696647499774 0.272257600239853 1 1
0.155346839568655 0.147279533199649 1 1
0.345302071094855 0.333282186197592 1 1
0.0730589440929274 0.0605589725937498 1 1
0.114792494521696 0.108580833757506 1 1
0.528360167420363 0.497709504003973 1 1
0.352623528701875 0.343787501238154 1 1
0.336305483554384 0.327870818905251 1 1
-0.122453328573764 -0.111657303216611 1 1
-0.183629475026865 -0.174068359864501 0 0
0.102863344567907 0.0963783259069974 1 1
0.0263770231839724 0.025944607532398 1 1
0.10077318257885 0.0917148753762845 1 1
0.207081931280876 0.197641056461916 1 1
0.344280993738667 0.325427670457572 1 1
-0.164879571759456 -0.15336530266042 0 0
0.276959426150059 0.26397515375211 1 1
0.352794407979387 0.337506994237743 1 1
-0.0454391788742499 -0.0385754216638781 1 1
0.248750716836832 0.236880797359197 1 1
0.252404478213144 0.238788685768746 1 1
0.0345117681052588 0.0229163143925996 1 1
0.313628913672861 0.301641273422366 1 1
0.166531102057081 0.16356046214828 1 1
0.377470155782834 0.35953264750571 1 1
0.163386248329008 0.155990043467254 1 1
0.220164652497785 0.208650349346771 1 1
-0.0214322348887688 -0.0155496535540873 1 1
0.260209643102346 0.245932864287372 1 1
0.455897013541611 0.434856914340929 1 1
0.197162867024289 0.181877470222873 1 1
0.392670964451133 0.375755582307233 1 1
0.193161963067553 0.181447760573106 1 1
0.33389272684491 0.318910898783558 1 1
0.110401311760086 0.104504973316571 1 1
0.334533184003048 0.323771629152689 1 1
-0.131209563473643 -0.123903090335095 0 0
-0.289845203497138 -0.276863896932448 0 0
0.099027440771227 0.09854557384423 1 1
0.207135021843244 0.200622849384452 1 1
0.610913771368504 0.586229579437101 0 0
0.369736366098717 0.352099108396401 1 1
0.272912133204255 0.256143790792561 1 1
0.405865131376199 0.382646300610898 1 1
0.162461465720515 0.150645627408472 1 1
0.282440481967913 0.268948144423326 1 1
0.160045589541416 0.152732877430487 1 1
0.0807692164777012 0.0820833141664843 1 1
0.269650238006579 0.255216640465957 1 1
0.107418294404515 0.102626227713717 1 1
0.138967747051828 0.132536366963153 1 1
0.221072524270933 0.213668539164427 1 1
0.199418198750982 0.189560383354861 1 1
0.176922278295402 0.167655534882662 1 1
0.10347979303597 0.106247666523403 1 1
0.428710445471044 0.403029596745878 1 1
0.317935996720258 0.299331776587168 1 1
0.0340757601646148 0.0321064214254641 1 1
0.138743995603525 0.130012200605667 1 1
0.113014194707805 0.109251770485421 1 1
0.0890447053769409 0.0958370876286735 1 1
0.243007311493346 0.226570088307711 1 1
0.181494873167368 0.174051796788183 1 1
0.436134776496737 0.413259058742455 1 1
0.277446483888359 0.26203334624649 1 1
0.135977281724578 0.128095608580202 1 1
0.265828370002748 0.244160278421181 1 1
0.209424105054444 0.203793493761387 1 1
0.265577775927572 0.256008668811187 1 1
0.542098023737817 0.514696948760653 1 1
0.298906142079979 0.289950338817109 1 1
0.853705026505494 0.804122647868898 0 0
0.448558426334284 0.432445158592045 1 1
0.154191414478007 0.143102308131179 1 1
0.11596866661346 0.11339591986153 1 1
0.544677250077469 0.524372044042555 1 1
0.158900856356049 0.15120783148597 1 1
0.424269534246703 0.40736281378193 1 1
0.230231184688025 0.225370870086316 1 1
0.235188115877389 0.222979379471554 1 1
-0.0217540683526363 -0.0239393928665839 1 1
0.0230580584588043 0.0238906689588544 1 1
-0.000981342155611849 -0.00164654374645522 1 1
0.344292690114346 0.330676868068464 1 1
0.224796226016809 0.213573250149989 1 1
0.444372515469171 0.421342241771845 1 1
0.236505781880265 0.224866709436693 1 1
0.231118622864303 0.220814062945825 1 1
0.068544501354801 0.0677213651399961 1 1
0.322013266765988 0.301195405794512 1 1
0.156526180515575 0.145692645590021 1 1
0.390136430889476 0.372106074727763 1 1
0.640269752015135 0.603078709893844 1 1
0.264399655163425 0.247984157792995 1 1
0.0754698103342118 0.0797778552787652 1 1
0.124412178318864 0.116015039499207 1 1
0.16353892052014 0.163611150873435 1 1
0.0539856481720971 0.0508999632731882 1 1
0.250465139241828 0.24087091990018 1 1
0.415224034227314 0.390287116151177 1 1
0.406945674049906 0.382146093294467 1 1
0.112941446298066 0.105580409866407 1 1
0.267812731495131 0.258824160346177 1 1
0.135051427612264 0.127147726754821 1 1
0.113951213717513 0.110373381122684 1 1
0.460626395508284 0.437299566940731 1 1
0.122137451777763 0.114195853237707 1 1
0.143007797190388 0.138855868161856 1 1
0.0118284698341369 0.0106874197836694 1 1
0.142366283290957 0.133126344809652 1 1
-0.119683678484101 -0.116431014061878 1 1
0.349902219092037 0.336376296439712 1 1
0.333664407766933 0.307455042435353 1 1
0.0444223497489729 0.0426854173902092 1 1
0.151823866258348 0.138085027996457 1 1
-0.0707043368992568 -0.0663921285516202 1 1
-0.0725080789198968 -0.0676717263286265 1 1
0.176573755137358 0.167121220782912 1 1
0.129114284777144 0.121521196075275 1 1
0.00374536699030828 0.00597036382280269 1 1
0.184181385321301 0.174044609674352 1 1
0.173905453967999 0.16633538190063 1 1
0.396260911816021 0.363026718332841 1 1
0.194354674469994 0.180855816901311 1 1
0.221996583193597 0.203304958998286 1 1
0.351852831000012 0.3516013179983 1 1
0.317802284268357 0.303005770988826 1 1
0.404503499052997 0.381762246338111 1 1
-0.0284143378477229 -0.0283058523041979 1 1
0.277589399708319 0.25930781542216 1 1
-0.0515770234225847 -0.0512606313744327 1 1
0.404507577006119 0.38265304439495 1 1
0.459210224140541 0.433191180323021 1 1
0.0386891643671508 0.0335085131893769 1 1
0.284420741537027 0.267981504254535 1 1
-0.0316932733561706 -0.0281136204157518 1 1
-0.0893345754587501 -0.0904221255609325 1 1
0.131737626574278 0.121796302690033 1 1
0.522432860628467 0.491726301762503 1 1
0.220325202560701 0.210035441728185 1 1
0.231968962746712 0.219528741935869 1 1
0.338375164186184 0.322495347960824 1 1
-0.15708147583022 -0.138377012099909 1 1
0.0935393095579876 0.0911826332486282 1 1
0.507692340564075 0.48477167604175 1 1
0.061683280533002 0.0587441248533084 1 1
0.420780676166442 0.396106856847201 1 1
0.567237448043666 0.538929516891138 0 0
0.304380288399405 0.292043354398422 1 1
0.378376182459427 0.361388213592425 1 1
0.455233730216523 0.431996503596625 1 1
0.597071023231717 0.570716356658916 1 1
0.518213086600826 0.487720587332393 1 1
-0.0477569594857473 -0.0436933998407959 1 1
0.117297970736643 0.114894816439476 1 1
0.0704259620924444 0.063183272699387 1 1
0.441344799706674 0.423593782808302 1 1
0.174678789897652 0.159082520482099 1 1
0.134490985866699 0.136598741312638 1 1
0.311229604537278 0.300481373576126 1 1
0.181237597365103 0.174201203095627 1 1
0.0161773588414666 0.0217847493509894 1 1
-0.0290339990809183 -0.0243934835635546 1 1
0.0709045664157253 0.0685880038855885 1 1
0.346595287292637 0.336906123064819 1 1
0.276886134004127 0.257124123475908 1 1
0.257369126777703 0.244910962159822 1 1
0.0939559866178888 0.0963369926925321 1 1
0.31988108779316 0.30427842644333 1 1
0.181250053930405 0.173024482014788 1 1
-0.0124572215268383 -0.0109702906314285 1 1
0.182735013793531 0.172526701226881 1 1
0.826743854316811 0.776894322736076 0 0
0.147537288331359 0.137142080384469 1 1
0.233328075358015 0.223160626737686 1 1
-0.014062072195868 -0.0144721160811378 1 1
0.0104497494360102 0.010433127366855 1 1
0.0185138546709404 0.0192422899995926 1 1
0.559705324380999 0.534061231272357 0 1
0.294718418691292 0.28439136578392 1 1
0.0170524676974346 0.0199635064753236 1 1
0.26380079820583 0.252910537620109 1 1
0.590418676524867 0.556142002835333 0 1
0.365976729736251 0.343390434068077 1 1
0.235496483743861 0.227340548113131 1 1
0.0275649688314402 0.0225430279286058 1 1
0.00210700967208373 0.00262041138603748 1 1
0.310040930432381 0.297888871946417 1 1
0.0661628224378566 0.0679281255538036 1 1
0.391964400308893 0.36543568737596 1 1
0.37712400811776 0.359704909834888 1 1
-0.23360255822529 -0.219361633039004 0 0
0.19663613426284 0.193126775827675 1 1
0.343783890139024 0.331729391612725 1 1
-0.120639906404654 -0.112891796295241 1 1
0.189347688409727 0.174417735511201 1 1
0.213171884568055 0.203175037134666 1 1
0.0887921615633255 0.0837944279105841 1 1
0.294076716021497 0.280614627088451 1 1
0.234530200077488 0.22809756646719 1 1
0.000790838157517751 -0.0014720104268791 1 1
0.117237330389519 0.10912741432998 1 1
0.298968835293813 0.272350517621644 1 1
0.259056753501631 0.241728754539704 1 1
0.122986110351977 0.117491397571637 1 1
0.139221617976128 0.13613534412349 1 1
0.0360380403198479 0.0354487998686111 1 1
-0.0371328819449214 -0.0320587961993903 1 1
0.0791096984153483 0.0732537348407586 1 1
-0.0394673317263767 -0.0335547099849981 1 1
0.0695624767273487 0.0697907933176245 1 1
0.395078936670319 0.379534932422018 1 1
0.011230113443015 0.00766273031033575 1 1
-0.0551724579695856 -0.0498779624485134 1 1
0.113357479828257 0.0934711237065843 1 1
-0.386560175138939 -0.369418987209528 0 0
0.221306784522324 0.211616759579123 1 1
0.168381142711795 0.157726152981589 1 1
0.470654552557267 0.447067300082396 1 1
0.391783909762309 0.375653486382154 1 1
-0.172112309907987 -0.165866711779703 0 0
0.178609031184741 0.179037199708527 1 1
0.0131825808861373 0.0042216174067777 1 1
0.273276275482667 0.260525426001919 1 1
0.287151064416247 0.276458477566295 1 1
0.0936627770237509 0.0931724120762411 1 1
0.33880705021019 0.326255015579503 1 1
-0.0234761262481942 -0.0294727558960647 1 1
0.177317841048759 0.16632691440396 1 1
0.392024593359597 0.376262154324659 1 1
0.181984836233081 0.170087269369878 1 1
0.0516483986103336 0.0486395514213096 1 1
0.139955631570966 0.129218163356296 1 1
0.258272694575951 0.24469968639998 1 1
0.506660345217967 0.489243809866663 1 1
0.345332463646615 0.331402166703915 1 1
0.116081713853153 0.109754731157267 1 1
-0.191900813906077 -0.182701026607564 0 0
0.267539397196582 0.251482637092813 1 1
0.0678059445566616 0.0648625504544051 1 1
0.210833741804796 0.200974274340889 1 1
0.157532263831576 0.15373757803066 1 1
0.132643696964826 0.117700122699561 1 1
0.080103709331422 0.0749934531551049 1 1
0.307142889023678 0.291375975131256 1 1
0.0805200528640389 0.0762235146961344 1 1
0.0802170762474519 0.0786524185444628 1 1
0.0077417377456043 0.0100385948970033 1 1
0.398025216940839 0.379049180150921 1 1
0.385666644404779 0.361182958802529 1 1
-0.159642274474391 -0.149716776247966 0 0
0.256357402817567 0.246004642389113 1 1
0.402445974757383 0.386272814360641 1 1
0.243412129709497 0.24153128319952 1 1
0.17971849957232 0.170590046521817 1 1
-0.097569377627821 -0.0967715684300008 1 1
0.285206445915703 0.269141683457345 1 1
0.171808225068955 0.161086390735175 1 1
0.105293414970334 0.106881018159164 1 1
0.243727349717328 0.233937371896405 1 1
0.13430766117971 0.133445147890472 1 1
0.195994820782583 0.181348938176876 1 1
0.078965006407727 0.0775099750602496 1 1
0.140601537174722 0.134726425661829 1 1
0.43755220337004 0.422483690124031 1 1
-0.0431998084295351 -0.0416241610382844 1 1
-0.20983823517371 -0.202760463220338 1 1
0.293215771741726 0.268076014992625 1 1
0.296995194961984 0.282246704339963 1 1
0.211142604787041 0.191274198254015 1 1
0.0058547507111144 0.00234967689248734 1 1
0.311961423570433 0.297522505750436 1 1
-0.00679657419295931 -0.00374030351922361 1 1
0.103716834566109 0.0963248021804482 1 1
0.339213135394355 0.324363780899169 1 1
0.347883282067759 0.318911967031834 1 1
0.0468690122165372 0.044460020834759 1 1
0.0346981872652631 0.0378838933862014 1 1
-0.00468387196707276 -0.00377455235874046 1 1
-0.206786242399312 -0.195428143262161 0 0
0.237164645554618 0.224289936458552 1 1
0.305525448659367 0.287243676088002 1 1
0.236572510676593 0.234227102880053 1 1
0.0117821941080897 0.00834239884761483 1 1
0.187019579060407 0.179979886999489 1 1
0.110440615764557 0.103588259844419 1 1
0.255935853600965 0.250348161829591 1 1
0.217809725824682 0.207073895529918 1 1
0.236198548754078 0.224462505139692 1 1
-0.00360237243891107 -0.000435303998198633 1 1
0.266851230069375 0.257375754326214 1 1
0.132938961388026 0.130908296297145 1 1
0.179038946016559 0.179395639424744 1 1
0.102713241323661 0.100356433704302 1 1
0.261650467209737 0.246377571296109 1 1
0.0423878167639103 0.0391931564119686 1 1
0.390706881719675 0.365631186250312 1 1
0.403162122777565 0.380748738602544 1 1
0.248580508388562 0.235549771328505 1 1
0.0667556390004722 0.0680577880666363 1 1
0.237375121700946 0.227247424874833 1 1
0.327456800410427 0.308693253201479 1 1
0.158244896887994 0.150316678279539 1 1
0.34174814671853 0.318659556339872 1 1
-0.218643826716362 -0.217048297555705 0 0
0.348407060914472 0.339864543285063 1 1
0.240310693384749 0.224669082814851 1 1
0.0982693303883241 0.094698532532133 1 1
0.137690806150757 0.129221349220129 1 1
0.221161204184571 0.215936780779966 1 1
0.604773955805702 0.580809278553367 1 1
0.0917933490966916 0.09248867432525 1 1
0.375497637041763 0.360673764671866 1 1
0.0408781529755357 0.0286438041846079 1 1
0.100149245854015 0.0923847815422238 1 1
0.262954333606904 0.255162139874354 1 1
0.00132855498691192 0.00277225373113428 1 1
0.212861680325076 0.194726145354659 1 1
0.13267576628556 0.127144890042468 1 1
-0.0709686932200064 -0.0688527240040713 1 1
0.188638433202602 0.180072596511869 1 1
-0.0261227350592226 -0.021212987613234 1 1
-0.221146158131375 -0.207732535372141 1 1
0.252722819653373 0.246095421552577 1 1
0.317659003490683 0.304507957399302 1 1
-0.199791581438961 -0.189193960999702 0 0
0.129743540821627 0.118524422400909 1 1
0.62555758862628 0.594938410813781 0 0
0.558532464919494 0.530555622842418 1 1
0.0829704453352732 0.0807632892310076 1 1
0.379099356563407 0.356817680832271 1 1
0.323712064684795 0.309517222899513 1 1
0.221942202686098 0.211828972192039 1 1
0.331678932372123 0.306357774526472 1 1
-0.0448069174939045 -0.043131651030012 1 1
0.173406873936648 0.161012805535052 1 1
0.0435996726779352 0.0405275439175446 1 1
0.2832804352525 0.272103128372395 1 1
0.0399603450151113 0.0363195166408025 1 1
-0.0280975630997 -0.0343571368225589 1 1
0.607389673357679 0.580471782574803 0 0
0.358064219133929 0.345699295418478 1 1
0.231066244325341 0.221405599242057 1 1
0.118711856308179 0.112641317594958 1 1
0.279479889149532 0.262108689493136 1 1
0.20282119764788 0.195607950823111 1 1
0.356693598961014 0.336012008612605 1 1
0.0363063755647952 0.03827085369028 1 1
0.253381908465757 0.242616749035586 1 1
0.214521488795841 0.207093678253921 1 1
0.270058915846722 0.25670302179422 1 1
0.329437041938319 0.317526519073054 1 1
-0.0293318049321656 -0.0224635144928309 1 1
0.0467379572073654 0.0417191648882815 1 1
0.528060380830186 0.485486079424439 1 1
0.155824592817009 0.150178812319005 1 1
0.457443975344671 0.439155946503877 1 1
0.514073151476177 0.490156538904045 1 1
0.120750676023582 0.111906469162716 1 1
0.45013357863608 0.428423173581853 1 1
0.230365389518264 0.220591958444779 1 1
0.219805537301129 0.207915135181574 1 1
0.374943434033376 0.376975993955389 1 1
0.31728534519583 0.300482140328071 1 1
0.169189173436557 0.161374862486381 1 1
0.172642841194928 0.164973829422464 1 1
-0.0198176890710606 -0.0177848912737816 1 1
-0.00047912091258963 3.44289378946563e-05 1 1
0.247287460664796 0.234086034953777 1 1
-0.0480856959988467 -0.0453436925282953 1 1
0.41593772308682 0.393643607718651 1 1
0.25730559458283 0.243783508678807 1 1
0.417382145254997 0.394754900504955 1 1
0.478210294098837 0.454915695288633 1 1
0.421635845431639 0.405332682688129 1 1
0.500979396758201 0.47372061157164 1 1
0.0917503555351407 0.0845811774019473 1 1
0.17235175991127 0.168902847708489 1 1
0.367306208442697 0.351829587321781 1 1
0.227612365246168 0.221827238259123 1 1
0.321070756054017 0.303707982545059 1 1
0.0763057745351841 0.0739138713200695 1 1
0.173581591723075 0.173709252666905 1 1
0.0674815353885404 0.0630744158241159 1 1
0.077432866648485 0.0807515321946529 1 1
-0.109283948044683 -0.109134437332866 1 1
-0.142337194257776 -0.135968943817841 0 0
0.113880003383788 0.114989741769499 1 1
-0.0897572293148208 -0.0835912171615649 1 1
0.229492390813714 0.223782953856025 1 1
0.268602725104609 0.255698912946579 1 1
0.313845441955882 0.303825064795975 1 1
0.233580755009085 0.223028103961309 1 1
-0.0336240923807487 -0.0276324664793751 1 1
0.559439911097899 0.537182726255273 0 0
0.0991143660289683 0.100984465076871 1 1
0.271225217798315 0.262527948534904 1 1
0.117342415747944 0.113888462306997 1 1
0.129158103777349 0.119961875544763 1 1
0.100370477280598 0.0929221211291359 1 1
0.032167948825026 0.0344507859642653 1 1
0.158741086774072 0.148228030307528 1 1
0.0173539164918221 0.0135946053977631 1 1
0.0741005929888917 0.0703224694100144 1 1
0.214197552956017 0.203970689236172 1 1
0.377870603958805 0.358453756973592 1 1
0.378704596789318 0.356224910897958 1 1
0.290618994070088 0.274880298442435 1 1
0.192066887349149 0.181449580786838 1 1
0.227088694591393 0.218050504069399 1 1
0.182035602561292 0.176797203336031 1 1
0.0781156229349517 0.0738532089017093 1 1
0.574858342140195 0.548348006045663 0 0
0.39672045818903 0.383078221979628 1 1
0.326993100732827 0.309213932460152 1 1
0.277895146633467 0.265946397855276 1 1
0.671360134674389 0.633684471196047 0 0
0.40624845142458 0.386771580613852 1 1
0.599797019347418 0.568878369494372 0 0
0.543753603474129 0.523823929216233 1 1
0.625405865641761 0.596902074779094 0 0
0.258685625012471 0.252539742906545 1 1
0.229305944873059 0.218781729929035 1 1
0.264521179753094 0.254198347439126 1 1
0.270645712324624 0.259264532154293 1 1
0.368481156145346 0.356888273337475 1 1
0.467693154545079 0.444424570737365 1 1
-0.0801904511869249 -0.0734883280717203 1 1
0.103751136304335 0.0973034812781573 1 1
0.13255675000253 0.13060901672065 1 1
0.0381522823392581 0.0371580169775693 1 1
0.245530957746334 0.234645252086971 1 1
0.0243463635635647 0.0224697985909171 1 1
0.0587041713364295 0.0553396645854137 1 1
0.470127334753648 0.448944967521172 1 1
0.259343627714804 0.245979368744901 1 1
0.0784323747053631 0.0756867502071412 1 1
0.0232277715041606 0.023863181505712 1 1
0.0790314626341776 0.0742459631365328 1 1
0.290156258402723 0.276305512305168 1 1
0.3500643306165 0.332360559686218 1 1
0.235912785863507 0.222717912218443 1 1
0.162075624458908 0.153807547061796 1 1
0.0107549917864298 0.00992628290096359 1 1
0.314796377973985 0.30120856376978 1 1
-0.137980880517428 -0.130932485828925 0 0
0.148825571620437 0.142242974857859 1 1
0.341453613111932 0.33137426605169 1 1
0.0230969254867048 0.0222966746925843 1 1
0.119630608594709 0.113428044944687 1 1
0.411489553928119 0.393657405780949 1 1
0.183267392690921 0.174251846711693 1 1
0.0444167209593732 0.0448145775863636 1 1
0.228153487408607 0.213346838311728 1 1
0.22944917319067 0.22149682897048 1 1
0.270541851252275 0.258225053516524 1 1
-0.00757770368248378 0.00429436169943731 1 1
0.336414387584874 0.318051339736071 1 1
0.390154938301488 0.373493516743342 1 1
0.0182015572646873 0.0192914194121624 1 1
0.192194262689473 0.187488019471421 1 1
0.259386764058559 0.243168022677367 1 1
0.127361278277683 0.121540022972296 1 1
-0.0548985662584733 -0.0476336823909493 1 1
-0.326841495040487 -0.31537287125114 0 0
0.234150304755741 0.217179114786641 1 1
0.120540948332374 0.109450493350963 1 1
0.0598524675186297 0.0580161655261022 1 1
0.292912047945347 0.279233291443081 1 1
0.433177636160543 0.405027418737065 1 1
0.289663264350601 0.276487785258124 1 1
0.382437266462008 0.359044291429577 1 1
0.265343880391359 0.249492294263373 1 1
0.417179318037125 0.401186416911676 1 1
0.150880363421456 0.143194145097208 1 1
0.238110146266545 0.24042912394148 1 1
-0.0155632590167227 -0.017786915220151 1 1
0.142290272113663 0.135409754888288 1 1
-0.0813894161996202 -0.0746735635894947 1 1
0.266326504194429 0.254607568280743 1 1
0.373906781438094 0.354764973566634 1 1
0.219028267690271 0.212841524695723 1 1
0.099633466500099 0.0915289694391309 1 1
0.392073862867956 0.365726425914882 1 1
0.223287614120105 0.218026007293806 1 1
0.150633177373909 0.147615597009947 1 1
0.00387873116602471 0.000834387741431109 1 1
0.367426811535445 0.351651388661973 1 1
0.233060115875598 0.221665787434027 1 1
0.400112500644319 0.380739160095908 1 1
0.0913008129933236 0.0823935004065983 1 1
0.117302056407488 0.112202966838955 1 1
0.186048945490164 0.175618628028195 1 1
0.167599754982108 0.162784384537465 1 1
0.536317903076709 0.510988032161144 1 1
0.350188062293582 0.335761077178485 1 1
0.579362249567953 0.551696650360236 0 0
0.164864061141077 0.153909683791329 1 1
0.496114764706387 0.469504068666714 1 1
0.0932336195715522 0.0895204591136657 1 1
0.170895319426055 0.16231035172076 1 1
-0.180186226916242 -0.163246998733971 1 1
0.218882353911172 0.209428785216381 1 1
-0.0851223272965028 -0.0821419549250641 1 1
0.368940743390741 0.354095322603634 1 1
-0.129921376191931 -0.123473854110079 1 1
0.347684605316532 0.32424204810517 1 1
0.280305938462915 0.265317830194385 1 1
-0.100714123442172 -0.0962633368229859 1 1
0.313949771139902 0.298256782112343 1 1
0.116671629709069 0.107943004189333 1 1
0.492876996627277 0.463360548307823 1 1
0.306604092367856 0.291992120094806 1 1
0.0613721981601289 0.057760637105528 1 1
0.119341791412265 0.110430605050861 1 1
0.216430059606056 0.203553585772003 1 1
0.145455622936025 0.136936984824898 1 1
0.0678641088564081 0.063848451284565 1 1
0.2488406320153 0.228424538569689 1 1
0.1614335409935 0.153857756556868 1 1
0.415149498982817 0.397946479434067 1 1
-0.0411332189178691 -0.0406749458550259 1 1
0.113855556420754 0.111800886007694 1 1
0.280524361435458 0.266151030487709 1 1
0.253787090945017 0.240531841716195 1 1
0.154314626585182 0.149607025480075 1 1
0.0561395379444855 0.0490955441064652 1 1
-0.13183783366208 -0.133025650153132 1 1
0.472614964086994 0.454616606415724 1 1
0.088440477642257 0.0844471679427205 1 1
0.0114210216784548 0.0154962978552774 1 1
0.280042000643598 0.270882172362334 1 1
0.376402789564256 0.356526878941024 1 1
0.0262586031662985 0.0068502096776693 1 1
0.124570425866006 0.119550158420967 1 1
0.0933831246149879 0.0987871336244754 1 1
0.371118794321981 0.355085850913987 1 1
-0.0554163508150777 -0.0488122512163436 1 1
0.222341245121292 0.209886639454806 1 1
0.257582736229369 0.252353934946976 1 1
0.122302466279459 0.116073124295281 1 1
0.244638277132769 0.230440078539803 1 1
0.470913871261376 0.446252393365095 1 1
-0.0656871707909234 -0.061569959593632 1 1
0.0862270791119119 0.0812106656345395 1 1
-0.124961425140043 -0.120602687114543 1 1
0.0636530700595993 0.0625637062232234 1 1
0.314155869658076 0.29311020604577 1 1
-0.0668333161204836 -0.0651401831996182 1 1
0.0423542190851358 0.0376634598738711 1 1
0.33680096454587 0.323740171044808 1 1
0.362906798280388 0.345339511342882 1 1
-0.0188345616369869 -0.0148802461183802 1 1
0.405931243843644 0.399598511934917 1 1
-0.0538717846309466 -0.0459232388928703 1 1
0.401309154927881 0.38546697589085 1 1
0.00472615649528134 0.00314703268091929 1 1
0.183377778084412 0.171880417629556 1 1
0.293702154369729 0.276847968640626 1 1
0.24324547192531 0.232231014915006 1 1
0.207593456347036 0.206508194867541 1 1
0.102761486415832 0.0915505031938894 1 1
0.217254806668444 0.205261076273398 1 1
0.0334126648586605 0.0295919749916419 1 1
0.274701983588376 0.27658354280289 1 1
0.328188176972756 0.31741618356753 1 1
0.722062807786379 0.682967099030295 0 0
0.494261816038686 0.473078804570413 1 1
0.447830931201968 0.427162389381088 1 1
-0.173069326868197 -0.163989636092544 0 0
-0.121635454201244 -0.116109222071505 0 0
0.263395351517521 0.250203529038828 1 1
0.0915109672912722 0.0858630869482791 1 1
0.238993813837261 0.224237106818548 1 1
0.155050677184372 0.149112549489567 1 1
0.284948443157852 0.269422789008148 1 1
-0.0780624819226448 -0.0720558559525969 1 1
0.51569322074092 0.485266167271066 1 1
0.224749298748022 0.210679781081105 1 1
0.409959394403536 0.389386596038873 1 1
0.289096253267016 0.276136320542638 1 1
-0.109687609703591 -0.109425940583343 1 1
0.350648325037585 0.332169455746176 1 1
0.0521796846540193 0.0536928015236799 1 1
-0.0819837503210658 -0.0872154503443208 1 1
-0.0476576544996414 -0.046661779513097 1 1
-0.0321087812405033 -0.0319129311448308 1 1
0.351414419651311 0.354102307904246 1 1
0.273939485254584 0.260618286491929 1 1
0.127058479713577 0.117995425700917 1 1
-0.327662260201974 -0.312537109459512 0 0
0.364598865420657 0.348433019335845 1 1
0.356714066445716 0.347092749807916 1 1
0.0136099149780903 0.0134904769218013 1 1
0.16050124757012 0.143404382975172 1 1
0.0605546965777541 0.0652122443674146 1 1
0.268015389162593 0.257974795914924 1 1
0.184667372215652 0.175905575117202 1 1
0.190000605770069 0.179303112547585 1 1
-0.0934058144195695 -0.0890043220638072 1 1
0.137256084870898 0.12839245694073 1 1
0.338922213021418 0.324316087479711 1 1
0.60668467817605 0.576982485938048 0 0
0.604854685798999 0.571959018404758 0 0
0.162777461429419 0.159265017283868 1 1
0.217001701385789 0.209041066956384 1 1
0.387527295584676 0.374647808285396 1 1
0.311571553341076 0.297606842323288 1 1
-0.0914037021908109 -0.0782569470674174 1 1
0.00356419799789041 0.00239016433471934 1 1
0.247736245759977 0.231574183838002 1 1
-0.00284364508388301 -0.0046762681114752 1 1
-0.0304520997965793 -0.0210279632686213 1 1
0.546006217493772 0.517080310173295 1 1
0.357686417571825 0.345363084651208 1 1
0.0676248923226509 0.05897672479182 1 1
0.19676259461911 0.191332829564575 1 1
0.211395365089749 0.188774924873979 1 1
0.489112701274131 0.464266240825963 1 1
0.0479269227569564 0.0475319260787392 1 1
0.244792871491017 0.235194124342938 1 1
0.231033317794606 0.219324317325621 1 1
0.124849705451073 0.121597465200895 1 1
0.405525624291858 0.385854062854975 1 1
0.441368076847284 0.421645956749991 1 1
0.0146146235691295 0.0120963689292916 1 1
0.0427995804556768 0.0415711613544228 1 1
0.124130081281357 0.114654690149466 1 1
0.0957286174465626 0.089632943211523 1 1
0.0483277991457953 0.0399360513009 1 1
0.198979926267362 0.193832363758395 1 1
0.287687467734862 0.270615218857224 1 1
0.354076128793553 0.336659751339029 1 1
0.313746333886339 0.29314870615302 1 1
0.286971088172924 0.264375764276095 1 1
0.167731925596538 0.147960589338578 1 1
0.00197724825558336 0.00380950658197757 1 1
0.277693799813204 0.265133586291597 1 1
-0.0139395069593474 -0.0126625938273451 1 1
-0.0866841354103296 -0.0787425836379818 1 1
0.455855634928491 0.432264701610756 1 1
0.380184720486706 0.360944794066343 1 1
0.0163559346241473 0.0133751194904486 1 1
-0.0467081344495028 -0.0496657824055614 1 1
0.202606701908768 0.194923604721902 1 1
0.379980698350607 0.349688705186049 1 1
0.247378081013858 0.245857069646995 1 1
0.181289138132888 0.176619943551597 1 1
0.375868843359739 0.355094700992245 1 1
0.46032956965141 0.43552275254495 1 1
0.15230450042149 0.146332032867146 1 1
0.215398600696528 0.203368916214039 1 1
0.342901107194584 0.316061695382034 1 1
-0.0743369786984012 -0.0721857991388207 1 1
0.0608235037631467 0.0636233472540909 1 1
0.202095446336458 0.194612985064428 1 1
-0.0267969704777852 -0.0212579829084002 1 1
0.178611130779245 0.170648121164432 1 1
0.218989613608797 0.205447965972521 1 1
-0.00893116191779996 -0.0135075664624965 1 1
0.200992206791411 0.191671664813593 1 1
0.481781497099556 0.465664822501012 1 1
0.290578088405754 0.278260325958771 1 1
-0.0804291179155692 -0.0732865032687437 1 1
0.160319267214827 0.148800176948736 1 1
0.210930778680168 0.200364893307164 1 1
0.22513425092132 0.220986041371724 1 1
0.203141561934455 0.196020540065469 1 1
0.405303333836042 0.384679627423164 1 1
0.473678421017737 0.455295158750739 1 1
0.0400918155434672 0.0390503929372835 1 1
0.0886511234811826 0.0919785282048764 1 1
0.186735439003094 0.178845026128579 1 1
0.299702388435643 0.282871639461839 1 1
0.317239460191838 0.307161810539763 1 1
0.482412213496534 0.451174109742644 1 1
-0.344680345975519 -0.317024778038225 0 0
0.351214467520824 0.333565200510979 1 1
0.485970448643459 0.473613647022153 1 1
-0.00825649835892834 -0.00683195540244942 1 1
0.126504995543143 0.120784723454668 1 1
0.221695498461052 0.211737609476012 1 1
0.241591555597023 0.237551166066231 1 1
0.326080096366142 0.310498234871521 1 1
-0.018463421204854 -0.0170539581373735 1 1
0.116279146096509 0.111110477373826 1 1
0.199765017369901 0.194041497023624 1 1
0.395087105742904 0.370823365543646 1 1
0.471795497855826 0.451826936556938 1 1
0.139696659194338 0.129323713126373 1 1
0.310090764379149 0.295691465904727 1 1
-0.0782646584361769 -0.0735396107417095 1 1
-0.141952263257788 -0.124811351572143 1 1
0.107874827835258 0.101287291703617 1 1
0.0149865106616903 0.0207391454603007 1 1
-0.220970751271147 -0.208914782075702 0 0
0.225682257472224 0.213142138318889 1 1
0.395062566204022 0.381958288483161 1 1
0.21760287766409 0.209044541226757 1 1
0.0876840847106638 0.0821778647724417 1 1
0.110388397042853 0.105461515353645 1 1
0.326513914808909 0.309710240847075 1 1
0.118915066846795 0.115162814560042 1 1
0.177645147683771 0.173205936898491 1 1
0.394942538952145 0.380609756465593 1 1
0.368730792725122 0.348311755297524 1 1
0.308871153229368 0.297128985479659 1 1
0.219505623475364 0.214676643576235 1 1
0.316476631330755 0.302785405892444 1 1
0.174427071014774 0.16561269287674 1 1
0.249583102677606 0.240164133421955 1 1
0.243009984920822 0.231152914796484 1 1
0.0743878292309442 0.0722310135297552 1 1
-0.0438472455553715 -0.0467342965886295 1 1
0.345938350155086 0.330253001145816 1 1
0.00490676945810661 -0.00144942945047596 1 1
0.104464486740134 0.0989439807202849 1 1
0.0220411373367448 0.0189218910328554 1 1
0.364736343108149 0.349543512430032 1 1
-0.0201956797581123 -0.0113159079844411 1 1
0.401925030209168 0.385986521611645 1 1
0.0676098859440832 0.0647542435363426 1 1
0.290224922996418 0.275485405513647 1 1
0.196115329148757 0.187344688151042 1 1
0.296738515337541 0.28092492311251 1 1
0.214131167677866 0.208431570336559 1 1
0.386633223851395 0.36474356832095 1 1
0.82535149601736 0.779674936560439 0 0
0.236677351982325 0.218625201383319 1 1
0.420194292417202 0.402416671615196 1 1
0.310466473156527 0.297290697635221 1 1
-0.15926947456237 -0.15235799765323 1 1
0.25179866647544 0.241695593757458 1 1
0.0991914708992815 0.0944040609397179 1 1
0.237385177625235 0.223607950354204 1 1
0.284624977807448 0.265504688571287 1 1
0.297505123884759 0.286257485557176 1 1
0.337819983961041 0.321849147132276 1 1
-0.125776615687875 -0.121094115023537 1 1
0.379559820549402 0.36043087395386 1 1
0.208840610892379 0.204879264563397 1 1
0.175930505941542 0.170456837771251 1 1
0.241453524025273 0.228486697513084 1 1
0.246014140226733 0.231264546360371 1 1
0.0265898823454496 0.0265938458266952 1 1
0.0564428890030267 0.0541860469586041 1 1
-0.0193041358594213 -0.0168078104517096 1 1
0.0942149437831348 0.0897966756978592 1 1
0.14561033895258 0.134675960006959 1 1
0.420403860609358 0.40216578197321 1 1
-0.0427334240825469 -0.0410864969837334 1 1
0.220930064298044 0.211856310599109 1 1
-0.127594470110639 -0.12220393817699 1 1
0.327515227886681 0.313389832364817 1 1
0.0858729313234344 0.085239610447614 1 1
0.203529704064723 0.192878943227037 1 1
0.294560509375935 0.272438938687642 1 1
0.596110076131209 0.568585524180477 0 0
0.535190847669565 0.511340707527396 0 1
0.268300425649698 0.257274863186319 1 1
0.131799658195591 0.129303991693138 1 1
0.126625429696023 0.116739709865006 1 1
-0.293974965917657 -0.275803747707818 0 0
0.252605060650508 0.233973500260856 1 1
0.150888366313465 0.146498544324096 1 1
0.393258510044041 0.374575083309338 1 1
-0.00137858224959451 -0.000679084765193884 1 1
0.229427920539586 0.212674352183469 1 1
0.390762554507371 0.373400387825049 1 1
0.198938525654589 0.193454637581652 1 1
-0.0563491848095217 -0.0570629125919176 1 1
0.146150557766082 0.140421368203784 1 1
0.436587287458982 0.410350772310732 1 1
-0.257375930427269 -0.252134240575127 0 0
-0.0275566851125475 -0.0217068867571166 1 1
0.0621953749135977 0.0610297894002323 1 1
-0.1699235733188 -0.173320278393932 1 1
0.322808274911876 0.30585838354985 1 1
0.29122967654965 0.27695825243013 1 1
0.523019684552754 0.48910570525453 1 1
0.218022542497942 0.209740204153762 1 1
-0.0118568255189007 -0.0165690739876888 1 1
0.193186416242232 0.187144129789597 1 1
0.123245072544658 0.119433536766409 1 1
0.303680143279873 0.289336104045732 1 1
0.371905931985642 0.350510301650001 1 1
0.299790791839251 0.283964681832282 1 1
0.0436314309046272 0.0422020921540425 1 1
-0.0721382856376351 -0.0635161133214096 1 1
0.0593805389397378 0.0578149072781454 1 1
-0.171408472543237 -0.156797722019821 1 1
0.25571166027986 0.241020939208539 1 1
0.326824828057367 0.30883277190867 1 1
0.242160426812872 0.232444960614507 1 1
0.210867291838987 0.199808749231468 1 1
0.161099331515191 0.147989091779314 1 1
0.21276698753979 0.210515724795465 1 1
0.189937651568041 0.178125261167058 1 1
0.212409961259497 0.200437265335713 1 1
0.101693475273175 0.0958248597295288 1 1
0.268124972578748 0.260235931221482 1 1
-0.00515777304962087 0.0056753573717895 1 1
0.0537502939755171 0.0526919335955686 1 1
0.273973740180674 0.260543153803701 1 1
0.518643278956752 0.497190340633317 1 1
0.115778379665671 0.10979534414883 1 1
0.36145054407773 0.346286401417279 1 1
0.0407366161445897 0.0429141138879142 1 1
0.21898876055067 0.212351485859079 1 1
0.553491129698349 0.528091614224696 0 1
0.149341099804926 0.141820198728149 1 1
0.267738735058209 0.260222419272236 1 1
0.0162286859042613 0.0173197856451793 1 1
0.580066337952272 0.557120177005314 1 1
0.491173839084818 0.464019444615814 1 1
0.417697176687126 0.395400764772346 1 1
0.038905667642398 0.0379253619684314 1 1
0.44094305972453 0.416533963242216 1 1
0.205336456481588 0.197315297368329 1 1
0.441144412415441 0.419808735632535 1 1
0.377463955332136 0.362499062742187 1 1
-0.00228056110777652 0.0117540933114569 1 1
0.208281673771004 0.197307384557886 1 1
-0.229589307346707 -0.210995544969977 1 1
0.456114977804923 0.433430772739029 1 1
0.311989597565774 0.296831926009892 1 1
0.119017468787776 0.114299601869472 1 1
0.130396620578438 0.119418896059327 1 1
0.102916549475261 0.0997123949737621 1 1
-0.00106208404530434 -0.00137474803361277 1 1
0.159368018848396 0.151896749885648 1 1
0.099983929666199 0.0907985970549167 1 1
-0.0065519524413765 -0.010999294174726 1 1
0.332588422140675 0.316142824254233 1 1
-0.118866858744755 -0.113551125271868 1 1
0.333934980067589 0.312305736648172 1 1
0.167329310317246 0.162581349605786 1 1
0.236321537107412 0.224943912606628 1 1
0.142640960442635 0.137487800921215 1 1
0.107239295280138 0.103546128011901 1 1
-0.113882678167599 -0.10730394201694 1 1
0.214509911578068 0.197646361211979 1 1
0.339527316828744 0.329368391849597 1 1
0.259792186939047 0.22314957555944 1 1
0.14048782763955 0.127548555659541 1 1
0.1993324523899 0.182650598004511 1 1
0.176709316980425 0.158492365580098 1 1
-0.079465090738657 -0.0735639648137429 1 1
0.238411764960774 0.235411172782407 1 1
-0.10767264618056 -0.102310406722267 1 1
-0.0215210610020468 -0.020208660901304 1 1
0.273402939494099 0.261957512640044 1 1
0.193876774120577 0.177955264799303 1 1
0.102605714227349 0.0969985668062521 1 1
0.353649682622132 0.337569102152863 1 1
0.0376968693565952 0.0361305921435931 1 1
0.165680129397117 0.154792645453906 1 1
0.0809383791354346 0.0768076594239286 1 1
0.372575012511529 0.357122140952141 1 1
0.177176750946664 0.165215397388015 1 1
0.232879408270994 0.218068265242131 1 1
0.309876785561283 0.295969879569417 1 1
0.409778917598407 0.390772321549115 1 1
-0.0534097932396256 -0.0523594846533203 1 1
0.0384889884989539 0.0373801556259189 1 1
-0.203263991326338 -0.191490225853793 0 0
0.0775424631352626 0.0721603751406196 1 1
0.471700457596719 0.451047834431679 1 1
0.212916950894953 0.200878707792007 1 1
0.153474987839568 0.146341332796195 1 1
0.549341465722146 0.522630682979977 1 1
0.189231286738503 0.187262526809747 1 1
-0.0917497120144951 -0.0889850973078446 1 1
0.190238362984984 0.170572758936976 1 1
0.0331157903838701 0.0413295528379772 1 1
-0.11746627763844 -0.110329281626839 1 1
0.249882996547998 0.242174108993279 1 1
0.415531623435062 0.394125899144955 1 1
0.107133366871606 0.0945081839899926 1 1
-0.15521243687217 -0.156933844900027 0 0
0.158679672214434 0.155285713401232 1 1
0.202903834783238 0.192758994239502 1 1
0.0159754185035164 0.0147691561945544 1 1
0.147141872054203 0.138651976296858 1 1
-0.0891471170494404 -0.0821639196180502 1 1
0.298186421702073 0.283060551748952 1 1
0.0433835158425027 0.0364361044562055 1 1
0.151784431795621 0.143448166921552 1 1
0.172320823388139 0.162972609692834 1 1
0.141473610441269 0.136377047604765 1 1
0.315101099799184 0.301916406869028 1 1
0.297699973269487 0.277144023845438 1 1
0.0986941693309114 0.0922474789834472 1 1
0.0643033377252987 0.0592654646784207 1 1
0.263686306040799 0.251918517033387 1 1
0.195768971315579 0.185137489458216 1 1
0.0964915313128833 0.0938021177927298 1 1
0.24472190076415 0.22650660276364 1 1
0.0847394972731689 0.0796026394353044 1 1
0.296345377663154 0.27886077065944 1 1
0.0414872426050784 0.0373887647058171 1 1
0.287767483767505 0.268892796413301 1 1
-0.00756749188448869 -0.00566454313085955 1 1
0.467672501100868 0.446867632527947 1 1
-0.0269414118419567 -0.0298288620655766 1 1
0.0180828011140212 0.0172410247658378 1 1
0.218009333790118 0.218267330470561 1 1
0.16887478236028 0.164090396163782 1 1
0.168583253381714 0.167036548927181 1 1
0.344374473044601 0.328395674290393 1 1
0.20892369804258 0.201778686231637 1 1
-0.0321852375965865 -0.0323432453179931 1 1
0.305892035606309 0.295240229534082 1 1
0.529446101143556 0.511794184543331 1 1
0.241493546813229 0.233697604712935 1 1
0.125758988167736 0.126129812586134 1 1
-0.0134797623853179 -0.0131147359916096 1 1
0.34728637123399 0.331119168899565 1 1
0.124683847778542 0.115694663933416 1 1
0.0196283884031364 0.0206885217597233 1 1
-0.00520570144137461 -0.00876260307631478 1 1
-0.116843319369577 -0.113783956758191 1 1
0.207243069992086 0.197774211141401 1 1
0.253338444855194 0.241827268523081 1 1
0.21600815713177 0.202162792124453 1 1
0.173524911247406 0.16561779629632 1 1
0.259785577803837 0.248680150358201 1 1
0.226495949729416 0.218162249430301 1 1
-0.113722812362738 -0.0900257237727049 1 1
0.388435220211948 0.370120924073885 1 1
0.315546706350376 0.299034141767685 1 1
0.416054308416007 0.387199368324669 1 1
0.0827146264424568 0.0758696139226872 1 1
0.421294307696216 0.403953634964161 1 1
0.19746935113055 0.191759815348848 1 1
0.344785004360728 0.33368394084445 1 1
-0.00476510138977397 -0.00593772720411064 1 1
0.307472349845237 0.288343329953423 1 1
0.253864948843814 0.247122804522851 1 1
0.209249234754697 0.200287734463186 1 1
0.246421550614691 0.22852334250643 1 1
0.0781730476383311 0.0766127463161171 1 1
0.203480909571434 0.186809602218587 1 1
0.159225641964946 0.147637283407385 1 1
0.201986495135526 0.191569447313474 1 1
0.421223482833653 0.402748606749684 1 1
0.144990178977093 0.140962804169776 1 1
0.233861569088894 0.223722617059042 1 1
0.253078803605284 0.239291406474117 1 1
0.090853469534338 0.0920746310111279 1 1
0.235865069079656 0.229280680550502 1 1
0.147595546533437 0.143224315406124 1 1
0.128179502560175 0.126787242543606 1 1
0.147860798241125 0.133764675767296 1 1
0.169841697456108 0.16032360783709 1 1
0.497295407979959 0.470713774809643 1 1
0.319115795591919 0.297298091178742 1 1
0.0284981341364536 0.0272557852307109 1 1
0.0340238749490426 0.0288862054746942 1 1
0.146957643113391 0.139271024323369 1 1
0.207252353731029 0.195932620668711 1 1
0.0705018730946105 0.0678248950904927 1 1
0.225220463030733 0.20992742073408 1 1
-0.183349286555424 -0.168478601823581 0 0
0.335654718016194 0.318634005223483 1 1
0.283521856756187 0.273376700328934 1 1
0.271009009929095 0.254982477969795 1 1
0.551547539415429 0.525137303833129 1 1
0.0916483452616767 0.0880113060824404 1 1
0.601731301448293 0.57466495524377 1 1
0.119914073424658 0.108345606523236 1 1
0.234345249057508 0.222859561270311 1 1
-0.0187286105994191 -0.0156552842483844 1 1
0.51941302643991 0.4969884751371 1 1
-0.043160213109358 -0.0384415357983777 1 1
0.194887756380154 0.186651996252502 1 1
0.0120122015161977 0.00902929344904088 1 1
0.212011656479255 0.200912939327558 1 1
0.296531032204542 0.280098259154165 1 1
0.0918152110369599 0.0875938406957376 1 1
-0.135984004271103 -0.129582495656894 0 0
0.328863431809759 0.313212154457782 1 1
0.353302836313856 0.332974063946116 1 1
0.25621319365444 0.243029544189645 1 1
0.595547897616148 0.558173903012175 0 0
0.313565008993419 0.296302568786639 1 1
0.258580953103825 0.245098311031174 1 1
0.219619378603672 0.206585357332955 1 1
0.0769913308180658 0.080314443861781 1 1
0.336972805565972 0.327760629012942 1 1
0.246489299400048 0.238142848441979 1 1
0.212099727447916 0.202295520181337 1 1
0.354601115982992 0.34295003261771 1 1
0.144150313285527 0.143378568260134 1 1
0.54917903787931 0.523272930719927 0 1
0.130352184041293 0.117981790474591 1 1
0.334541869089757 0.311448224587154 1 1
0.655556366039073 0.623261100375878 0 0
0.110332417609366 0.103561978926716 1 1
0.365774368123371 0.350764630227363 1 1
0.239456656783754 0.222859008128205 1 1
0.0371252777627384 0.0394961257349386 1 1
-0.157377436488075 -0.147996706004686 0 0
0.525913211202415 0.504367177398523 1 1
0.156727361171849 0.144719081750486 1 1
0.50379431690513 0.479042948979604 1 1
0.115153156119132 0.105847963967644 1 1
0.102187449713823 0.0967572963197671 1 1
0.0855374864055896 0.0818592026188587 1 1
0.272029619896393 0.258891502575967 1 1
0.135000668544579 0.116776673095327 1 1
0.680859749136958 0.644364693127958 0 0
0.0573296182268201 0.0500867257861143 1 1
0.523382405915336 0.502590440130737 1 1
0.23477220525207 0.223139082008325 1 1
0.291734827490939 0.275801312590859 1 1
0.0480818155281755 0.0464653059696997 1 1
0.126315575317582 0.120981616022445 1 1
0.348940851139445 0.326972177100337 1 1
0.147545893759244 0.135872748908744 1 1
0.43129171728015 0.407086533623322 1 1
-0.154567851007354 -0.143731713500222 1 1
0.223737974565514 0.210969648377995 1 1
0.372083652665405 0.351658719918571 1 1
0.254298214042713 0.255188494490704 1 1
0.160921929316208 0.15316180068328 1 1
0.0975200781919692 0.0895806749485643 1 1
0.405524127112835 0.389446366715013 1 1
-0.0130809036566328 -0.0121660123423548 1 1
0.210340261994335 0.200945674863202 1 1
0.47104860166332 0.45010860630705 1 1
-0.136990762646925 -0.129328005694024 0 0
0.0476274259679154 0.0447348682694944 1 1
0.0222095605233828 0.0240703704975155 1 1
0.340616402711283 0.326138660660562 1 1
0.156950839380088 0.152056470066736 1 1
0.225871168598063 0.213588713198278 1 1
0.0891680381444993 0.0762197772118527 1 1
0.0231778256883162 0.0209966689513746 1 1
0.19626829657714 0.190615118281174 1 1
0.384929488061079 0.367531058298187 1 1
0.198622152190498 0.186431006881103 1 1
0.263184799786291 0.249060469928832 1 1
0.267404163607459 0.244276917557126 1 1
-0.061597228397348 -0.0609587426046291 1 1
0.322866920617508 0.30040133203399 1 1
0.204346888384376 0.185839103582033 1 1
0.16211334572599 0.157479438693125 1 1
0.183686475437909 0.173421313610796 1 1
0.316695199829362 0.300458305037211 1 1
0.206864976852392 0.19513561792837 1 1
0.163800443263702 0.15421205216374 1 1
0.171069627418736 0.161007392565573 1 1
-0.115298700200786 -0.112315686129298 1 1
-0.0681761179276434 -0.0600430175213423 1 1
0.117542024255338 0.112363973577353 1 1
0.169534900157726 0.160899368438794 1 1
0.326025541773095 0.312269952532232 1 1
0.505621156655059 0.48212560161948 1 1
0.386037825909604 0.362948279264879 1 1
0.234493287859148 0.227064154378149 1 1
0.500865347519359 0.476160841632305 1 1
0.390845092709375 0.373487038806182 1 1
0.08505420876158 0.0824684113818153 1 1
0.207452381581415 0.194549112566979 1 1
0.200065419127296 0.189689072590805 1 1
0.185428058041494 0.169314658166381 1 1
0.209334608067076 0.190191080401977 1 1
0.0169413536733393 0.0146252471125003 1 1
-0.0390550184078124 -0.0370475418249553 1 1
0.0283967807062365 0.0242727464147232 1 1
0.0421610543547068 0.0383784039082338 1 1
0.299140261503271 0.286239148364314 1 1
0.42337672877453 0.405011979118613 1 1
0.217107732473679 0.211959206653665 1 1
0.175038113215277 0.176667272976137 1 1
0.415001414650364 0.380622520852091 1 1
0.279630826824164 0.265033465234113 1 1
0.131606694141134 0.120717315246825 1 1
0.264672115824945 0.254769388364497 1 1
0.22379735448792 0.210441776283471 1 1
0.0204110635513111 0.0187012785741377 1 1
0.284074587074135 0.265685432655692 1 1
0.18173414360262 0.177529157091643 1 1
-0.0270486144530032 -0.0273593195502446 1 1
0.122827929140429 0.121551408292643 1 1
-0.0106314836734523 -0.0151875717878273 1 1
0.307602066918728 0.2922004024233 1 1
0.230460021435076 0.214071767911359 1 1
0.142981153923524 0.135970703001323 1 1
0.546219596303946 0.516882278555902 0 1
0.263914865798462 0.251321909096648 1 1
0.1367574700768 0.138247816061133 1 1
0.148548918244141 0.138019658399669 1 1
0.0267312634519614 0.0277774166493412 1 1
0.109819549532234 0.10646772422063 1 1
0.438500553803445 0.414306017898665 1 1
0.0645071003824011 0.0603458101720703 1 1
-0.0276235549663742 -0.0255652083121193 1 1
0.473831599919769 0.45750962304031 1 1
0.181238952070068 0.170763177880884 1 1
0.17458708287206 0.165659416395542 1 1
0.0309765210275565 0.0329111454965985 1 1
0.14960808972115 0.141100429807686 1 1
0.157149679154925 0.152103225275266 1 1
0.158326568580515 0.149000020350749 1 1
0.139375005869949 0.129303015430999 1 1
0.312661676407658 0.295312267887488 1 1
0.150995023923036 0.143347359022752 1 1
0.397924582269423 0.373164604881147 1 1
0.359279101770759 0.346901731772731 1 1
0.123336444532345 0.119632068571396 1 1
0.351931781791496 0.340583671460983 1 1
0.162977445741166 0.147309152331974 1 1
0.162112615824946 0.161926724715254 1 1
0.53433658952064 0.512845196508446 1 1
0.302268491695579 0.302807656081298 1 1
0.416519048727237 0.397680805593971 1 1
0.147139555661483 0.142057412080005 1 1
-0.0138667712595704 -0.0088668094964641 1 1
0.156840336332446 0.151224175664653 1 1
0.339865221403023 0.312441567666899 1 1
0.175571183456542 0.169666805241355 1 1
0.29894745130033 0.288705823711908 1 1
0.252688049741711 0.238841701520642 1 1
-0.0596700610476899 -0.0601497548872366 1 1
0.129631069332584 0.127626010320884 1 1
0.164305560796561 0.160610295023632 1 1
0.388049758183662 0.366496543533294 1 1
0.426975640868755 0.409736182174979 1 1
0.311874843033984 0.291752924177022 1 1
0.28156260357355 0.260086323974805 1 1
-0.0475829280173169 -0.0423666806732928 1 1
0.069401484230465 0.069546430595514 1 1
0.542922406593383 0.508256632297119 1 1
0.00702902067392095 0.00508780875065317 1 1
0.130705022097781 0.128637787427873 1 1
0.130858533820147 0.129848768447468 1 1
0.325424836980511 0.309650069863357 1 1
0.146192920028734 0.139743628913965 1 1
0.161634861640455 0.152935162700339 1 1
0.292989825840616 0.27865500790413 1 1
0.20413256424732 0.191717058721515 1 1
0.311045018882029 0.295621377366951 1 1
0.14805740370764 0.151130111037589 1 1
0.362725975366843 0.340640071599802 1 1
0.120310036984578 0.113779923319911 1 1
0.465478551685219 0.436003081936636 1 1
0.0337176908251789 0.0309135462922218 1 1
0.383733988190847 0.363387811167198 1 1
-0.0157357509546845 -0.0124196052537561 1 1
0.1116757567106 0.106586865667969 1 1
0.376320155690325 0.354675506351738 1 1
0.0819644462446497 0.0795387158679801 1 1
0.368608998189633 0.353965377367211 1 1
0.226945439126187 0.213592599419586 1 1
0.0954213134041541 0.09124959247495 1 1
0.155888688995352 0.138481984728867 1 1
-0.0686813454065279 -0.0618849815181801 1 1
-0.159399827769393 -0.153302458280926 0 0
0.463453528545839 0.441400635440933 1 1
0.253082140790117 0.241415173317879 1 1
0.354483389402245 0.336829780989858 1 1
0.192880473579335 0.180460426469788 1 1
0.179041931648168 0.167190935919267 1 1
0.281243037562188 0.273089468689001 1 1
0.16641708122442 0.163779269752489 1 1
0.0292734123159437 0.0261486059357117 1 1
-0.0258805724951022 -0.0258688903419696 1 1
0.131560881432289 0.142632926101744 1 1
0.194400642193098 0.186561964540268 1 1
-0.00741979840732229 -0.00915915895368923 1 1
0.29460398673622 0.282182129721003 1 1
-0.0786005329549937 -0.0757447969320095 1 1
0.334431014855412 0.321966638763937 1 1
0.355680764547237 0.340332895344659 1 1
0.612690789236774 0.57788930951089 0 0
0.0436649868236108 0.0469525328078825 1 1
0.0608884579007877 0.054365189558401 1 1
0.340567232121475 0.325453770205627 1 1
0.0839303339297467 0.0824046779879212 1 1
0.268610665933857 0.255582860412414 1 1
0.346121102322044 0.328662943002877 1 1
0.0251527189185601 0.0262363619485449 1 1
0.172928006326616 0.161334966750652 1 1
0.394027918798311 0.36629833643178 1 1
0.357394817728473 0.340202110967185 1 1
0.358383435374408 0.343349893156864 1 1
-0.0267458170865212 -0.0228023267414621 1 1
-0.0145982321310431 -0.0103702709168411 1 1
0.164334227479552 0.156289232375143 1 1
0.438802711565763 0.419961127809884 1 1
0.193214128713423 0.187554780995164 1 1
0.0891109007993998 0.0920184619381331 1 1
0.049030296210847 0.0462683376651167 1 1
0.237147908681857 0.225266846473516 1 1
0.105827630799497 0.109096795148249 1 1
0.0274180115061457 0.0234767098531049 1 1
0.216742708820546 0.206891638966236 1 1
-0.0372894513240487 -0.0379020557576095 1 1
0.103391164444815 0.0978986730255644 1 1
0.0734874306426415 0.0716586039037351 1 1
0.115620271171206 0.108227071067806 1 1
0.225383110425559 0.21793699405269 1 1
0.442249144931502 0.420875050903558 1 1
-0.0546484317508764 -0.0538986639912549 1 1
0.165361673898533 0.156066767857497 1 1
-0.116916051046472 -0.115246552964604 1 1
0.343621861220828 0.327159970459844 1 1
0.215466110732807 0.204312908354132 1 1
0.403080066887968 0.386130459186621 1 1
0.107248734011277 0.101025630708091 1 1
0.435358953284954 0.418657036329553 1 1
0.300737143531348 0.286751388667235 1 1
-0.0257124945280263 -0.0202425982456138 1 1
0.227487023814762 0.221990789238855 1 1
0.0600807892328953 0.0524230172355352 1 1
0.500082362038186 0.47944598629673 1 1
0.201192062177773 0.195288400354788 1 1
0.0911305951780809 0.0878976318610629 1 1
0.306004684046453 0.289779711161037 1 1
0.259105771540462 0.245525250402096 1 1
-0.105277418280661 -0.0994384987076152 1 1
0.41934537114071 0.395677759608146 1 1
0.246481071839414 0.233961620868158 1 1
-0.0726046545668577 -0.0681679380135468 1 1
0.519451333628057 0.495385232545327 1 1
0.097943454871662 0.0977576396340112 1 1
0.184828640961048 0.176821413611808 1 1
-0.00371018913094591 -0.00960928081217051 1 1
0.329655490111764 0.309319629067422 1 1
0.432230426616313 0.408869627864301 1 1
0.230449481097225 0.218151380552178 1 1
0.258577207817605 0.243594528219083 1 1
0.164935907552694 0.148275178295518 1 1
0.0923788189608395 0.0841599009571014 1 1
0.224374438210608 0.215029534121097 1 1
0.309873261879562 0.298811315877814 1 1
0.455152743335066 0.431694217725456 1 1
0.0328610329229724 0.0311818673611183 1 1
0.404426433220309 0.380202143856843 1 1
0.239406433292014 0.2295186729884 1 1
0.0622335069446286 0.0578729939454639 1 1
0.544954294184521 0.517513759634568 1 1
0.143626081936361 0.132236855165689 1 1
0.443594546048759 0.424183492621891 1 1
-0.151499506183761 -0.145252809268328 0 0
0.124486149921655 0.119365230617181 1 1
-0.0858687595551206 -0.0849464119993195 1 1
0.155130494806434 0.14332938349857 1 1
0.429433684413533 0.406294593203584 1 1
0.683761020938925 0.650833449461915 0 0
0.40433407993118 0.382189165674783 1 1
0.0283045142487242 0.0265405014240502 1 1
0.205730279643512 0.201059464299421 1 1
0.44219697467731 0.413960542775995 1 1
-0.139018806145886 -0.131073277132562 0 0
0.277520365470644 0.268257139663298 1 1
0.203811111263003 0.197285487740731 1 1
-0.0815411402405457 -0.0779175543793336 1 1
0.434812215069543 0.414908067299473 1 1
0.101690362849312 0.0993561339835253 1 1
0.294757345400796 0.279865124060257 1 1
0.00595994899709226 0.00568089699466574 1 1
0.504221883294329 0.489385079021904 1 1
0.265037788420126 0.241813048979333 1 1
0.355109210624742 0.332602499552204 1 1
0.229386992149829 0.215827710321 1 1
-0.0735506405304972 -0.0750131279085624 1 1
0.2859575388259 0.267118437019875 1 1
-0.0674177990925511 -0.0629712696381853 1 1
0.594795327431539 0.556678892200328 1 1
0.424865598350785 0.40944340159531 1 1
0.212829868458355 0.2025843982525 1 1
0.527154978237926 0.4955452090987 1 1
0.317638373012787 0.305455523300838 1 1
0.188148323523039 0.176663139662884 1 1
0.225732871551016 0.211499821636525 1 1
-0.0297298590972033 -0.0246846214220491 1 1
0.319834346783868 0.304984575884768 1 1
0.0413570776614589 0.0480734746314715 1 1
0.30806932878088 0.294433159335974 1 1
0.310539992004643 0.289912625260978 1 1
0.0954339857598068 0.0952701789443496 1 1
-0.0343823573030604 -0.0370895480852166 1 1
0.183739444627059 0.176741252110031 1 1
0.533729434255465 0.50344715348723 1 1
0.130486952986653 0.125928323815982 1 1
-0.0360951518800112 -0.039796419583059 1 1
0.542336013089755 0.516272710175456 1 1
-0.114488403414803 -0.107474526369944 1 1
0.248849060406607 0.236003533090176 1 1
0.373355372225735 0.361020504459218 1 1
0.306692361574644 0.292546933822484 1 1
0.25008903852163 0.242015241310087 1 1
0.155473578319719 0.145056058488727 1 1
0.0465080707039097 0.0461398573480807 1 1
0.429169755695486 0.407770654639019 1 1
0.526464129780288 0.503390631319933 1 1
0.109400549862859 0.104727471547046 1 1
0.292146227034965 0.282641861179047 1 1
-0.381660930472221 -0.357005284136916 0 0
0.130002667233554 0.121809654248867 1 1
0.338046363417053 0.322229723218794 1 1
0.286759765288807 0.265667457767014 1 1
0.213891863716158 0.201139085571492 1 1
0.149515912484556 0.140480625607553 1 1
0.114249622428616 0.114043573280995 1 1
0.276617026051409 0.269632946634786 1 1
-0.0530425661874468 -0.0536409326902439 1 1
0.142711926557763 0.129985682261427 1 1
0.370799949616 0.353557408692001 1 1
0.371813363063884 0.348373688950658 1 1
0.071747242708983 0.0653793102128336 1 1
0.142961606762838 0.136764006982557 1 1
0.134646963804541 0.13181762862527 1 1
0.324611167758751 0.310893100805245 1 1
0.0507335646878218 0.0476651698654415 1 1
0.204341395290389 0.191906288524257 1 1
0.2471468309894 0.238547735793074 1 1
0.411530900690513 0.400186471735415 1 1
0.684479524840035 0.650741525665961 0 0
0.203250371447447 0.190573238435861 1 1
0.186868993269483 0.183969141295791 1 1
0.285385095054149 0.271728912296066 1 1
0.251010116316253 0.242892698086445 1 1
0.393182557697012 0.379405008483276 1 1
0.304285802084821 0.288327845729609 1 1
0.29417980477618 0.276534194920078 1 1
0.319271589267174 0.300664363060847 1 1
0.388760259718599 0.366367529150758 1 1
0.196264024863047 0.186372830986002 1 1
0.310883964836966 0.296650849140047 1 1
0.0688067550589563 0.0710024477366432 1 1
0.362910561192512 0.34851485053331 1 1
-0.12740310819474 -0.117879290375593 1 1
-0.00416311193402794 -0.00714643376617469 1 1
-0.00596849093997327 0.000520668383668342 1 1
0.0667753631326417 0.0632288913665926 1 1
0.297211055029169 0.285487906190029 1 1
0.347253468926752 0.340931755360598 1 1
0.405215259075331 0.381798515380964 1 1
0.0220254945324045 0.0265137891861216 1 1
0.298050044136181 0.2855519627632 1 1
0.530834781122286 0.50459581653905 1 1
0.142722427423238 0.135568146820526 1 1
0.0991322674689499 0.0948990999699302 1 1
0.21284059478752 0.196541039974071 1 1
0.102605831633185 0.0963825849526323 1 1
0.395533331173793 0.381856954025933 1 1
0.0550673112357359 0.0501909446193457 1 1
0.162520626921927 0.157738655007764 1 1
-0.10049900181914 -0.0970695559924627 1 1
0.229249643641986 0.215521561074903 1 1
0.158420230509084 0.153061794954717 1 1
0.241023552492018 0.240329852217861 1 1
-0.0820379870261828 -0.0801659095691635 1 1
0.416244752272984 0.398963967844482 1 1
0.0789721161458544 0.0746580935341069 1 1
0.325522030274827 0.308048869925432 1 1
0.0588180121910251 0.0604318452468425 1 1
0.0278042385345554 0.0230074864832223 1 1
0.170526343575941 0.16595538273706 1 1
0.188661000685196 0.182542931757606 1 1
0.201260675942775 0.183392411888255 1 1
0.207927111630647 0.195952285717111 1 1
0.130393478955899 0.123592535047075 1 1
-0.088427956131969 -0.0837207095787143 1 1
0.106725940057187 0.0982412324004439 1 1
0.320445676639103 0.304008598189978 1 1
0.0540908456988094 0.0634785896889364 1 1
0.0372631660200434 0.0413487901410187 1 1
0.368039592989307 0.348726198929363 1 1
0.174986772667044 0.166608728423461 1 1
0.502222004838959 0.486207122832464 1 1
0.610425876315143 0.574375433241803 0 0
-0.0300910978880315 -0.030046487352418 1 1
0.271433198028804 0.257633584240807 1 1
0.326087824021236 0.311894133725298 1 1
0.448992382062831 0.42726269350682 1 1
0.181771960261436 0.177819412612132 1 1
0.675653988580473 0.647413070023499 0 0
0.385233272297848 0.367726881145925 1 1
0.217397078530811 0.211921495206536 1 1
-0.0262593640191769 -0.0246172785901874 1 1
0.171829144049708 0.163708679853228 1 1
0.168552513377814 0.159354682206404 1 1
0.236689361997494 0.226277083965939 1 1
0.263726483991557 0.249103585517301 1 1
0.247347040597574 0.245851578647904 1 1
0.349635177720887 0.329213360536219 1 1
0.203788675705703 0.195743916011642 1 1
0.2351999047921 0.227181088904593 1 1
0.259534857579177 0.248199587172005 1 1
0.486609255532433 0.460002658400812 1 1
0.277815790259763 0.25959944766604 1 1
0.29424221120288 0.273265125661458 1 1
0.328640658238068 0.310966710811207 1 1
0.42999687891574 0.406543733816668 1 1
0.172199262806892 0.167031943896398 1 1
0.423964449144925 0.410140891997546 1 1
-0.0221131138430139 -0.018292547805977 1 1
0.0953908517164327 0.0947321870069883 1 1
-0.0340798539275165 -0.0342660908614896 1 1
0.552597225098619 0.531049197283158 1 1
0.23177584173977 0.219220824744831 1 1
0.28732569027217 0.270971203695514 1 1
-0.160585155337809 -0.150973312377528 0 0
0.164487007510566 0.155232510068973 1 1
0.202529463214918 0.193398710196929 1 1
-0.039635645813199 -0.0361152073300091 1 1
0.254902312334105 0.242653656740442 1 1
0.170228710042525 0.15951501359449 1 1
0.364007785037707 0.348920526892755 1 1
0.300909411575717 0.284376173464416 1 1
0.0382474478002109 0.0374364578991966 1 1
0.268866432728842 0.259605203409327 1 1
0.108100245918147 0.101573656033987 1 1
0.0475302042166107 0.0371342631552607 1 1
-0.016383138301955 -0.016726458710322 1 1
0.196834642577714 0.194457317388942 1 1
0.0328395258621857 0.042489736812882 1 1
-0.100489273551441 -0.0899369604420386 1 1
0.251664399916947 0.241316806066705 1 1
0.325155447211855 0.309389288996418 1 1
0.27710127331613 0.264979555636634 1 1
0.27337158705807 0.258245970117934 1 1
0.133846996140394 0.128821814012454 1 1
0.28463087362317 0.265192027015288 1 1
0.197588197048199 0.184105889940245 1 1
0.136289339796257 0.131380681070794 1 1
0.385590395198822 0.369920063404173 1 1
0.126723363714158 0.117606627561039 1 1
0.452027231086151 0.431304493017654 1 1
0.205357271625968 0.204899795618991 1 1
0.331162571396394 0.318919159340542 1 1
0.219896927393989 0.208724675799829 1 1
0.224296788825803 0.20854760694551 1 1
0.0634016606627222 0.0555701029000655 1 1
0.000702863287194627 -0.00386064318315783 1 1
0.192855578382494 0.181095789910476 1 1
-0.130257128475962 -0.121983056388661 1 1
0.259014980315749 0.246525299203326 1 1
0.387479652575463 0.371024876777373 1 1
0.107981648400065 0.104105620874305 1 1
0.247156120159261 0.231973956267678 1 1
0.315223565806507 0.301137640144122 1 1
0.380793023186677 0.360381336443417 1 1
0.110932393166798 0.105627227023169 1 1
0.309982303762715 0.293722356755055 1 1
0.173985567161759 0.164723403485584 1 1
-0.160357931025225 -0.148912054433955 0 0
-0.17367410337125 -0.162430993881207 1 1
0.44540176853614 0.428482151102663 1 1
0.314659114152941 0.300141433497497 1 1
0.176667729851535 0.169906976696932 1 1
-0.0385242012221409 -0.037643957294522 1 1
0.403004498452788 0.384518524306027 1 1
0.208988503637998 0.193707279802424 1 1
0.58373032057396 0.554734793011055 0 0
0.59760347108681 0.566710398949587 0 0
0.123792913975389 0.112270587237716 1 1
-0.0162467005134632 -0.0130179876093136 1 1
-0.305533620738603 -0.287053356412591 0 0
0.445573081246779 0.425473327196279 1 1
0.105561639945866 0.0990898514067738 1 1
0.0935503271558316 0.0904114954907553 1 1
0.118789508455899 0.118954687073351 1 1
0.227841392288809 0.222191005468604 1 1
0.354373126779421 0.339528299883431 1 1
0.0392188737468886 0.0425785244716414 1 1
0.153442550453538 0.139181409367744 1 1
0.537156962155679 0.516357443112364 1 1
0.139578422944537 0.135935882405239 1 1
0.594742369995432 0.570445496157535 1 1
0.0505739438498536 0.0446840729934091 1 1
0.329968031470572 0.313482887335043 1 1
0.11012912967112 0.110088356557694 1 1
0.312525441039639 0.29541334382661 1 1
0.0939336278584895 0.0905903193388812 1 1
-0.0787685108802602 -0.0766683490209533 1 1
0.170144800568399 0.157213340404689 1 1
0.315267372289558 0.29912398876721 1 1
0.341754172793378 0.325022604744054 1 1
0.177782022700278 0.168016220659747 1 1
0.210663681345082 0.199839810247033 1 1
-0.010820858675503 -0.0150945650204297 1 1
0.132560243418321 0.12559124230415 1 1
0.416292989102828 0.394359531614369 1 1
0.488362155837411 0.459024220215196 1 1
0.117117793979717 0.113966678022125 1 1
0.219746279023936 0.202335153462611 1 1
0.149156947475929 0.137180772426512 1 1
-0.210063785129037 -0.206638669454915 0 0
0.343452212733452 0.322570011308996 1 1
-0.149406105710607 -0.142416406568494 0 0
0.322056039178523 0.303425400145526 1 1
0.458713496554776 0.438973420249413 1 1
-0.106262275732744 -0.0990674687352411 1 1
0.0642335499672923 0.0613576356446366 1 1
0.152077383973464 0.142014932607636 1 1
-0.203579462414225 -0.199709920715061 0 0
0.221964836750841 0.207159263168039 1 1
0.271264179106843 0.259167309086087 1 1
-0.0814490802491495 -0.0805417997971006 1 1
0.0885490023263989 0.0843195983421385 1 1
-0.167894802316545 -0.156569577824514 1 1
0.0714741665558775 0.0679790361804682 1 1
0.110346441034676 0.102228586635712 1 1
0.0433925454731475 0.0451959767743652 1 1
0.444367371650383 0.424463318778913 1 1
0.206506029897998 0.199717376753024 1 1
0.299988096317874 0.294124853182084 1 1
-0.0158742475118768 -0.0159612167339144 1 1
0.0714165975405723 0.0605913735052153 1 1
-0.0501229034161214 -0.0488859625620652 1 1
0.232502262288 0.222984156612556 1 1
0.228951172019598 0.218160774810393 1 1
0.474341874370097 0.449758027388691 1 1
0.0291435875989505 0.0265209531411356 1 1
0.0187464960747213 0.016666468224644 1 1
-0.00178955752534976 -0.00381509038883656 1 1
0.119939687077446 0.115676267905381 1 1
0.355361863630368 0.347526714455786 1 1
0.359083316629934 0.34280454792905 1 1
0.63190236062388 0.59882627585884 0 0
0.389282107945545 0.371402128882481 1 1
0.257521567138003 0.245192674610564 1 1
0.182866435964329 0.169950502329514 1 1
-0.011945445726075 -0.0124249369316863 1 1
0.353033551059499 0.336124330639289 1 1
0.155386141359479 0.148121490644686 1 1
0.129404120193189 0.12853157861998 1 1
0.441437066887168 0.41597766170949 1 1
0.342569859054153 0.324589355366246 1 1
0.23449091741521 0.221818625010683 1 1
-0.129373416984341 -0.127912199129264 1 0
0.0281227232002721 0.0259956436398425 1 1
-0.0988416196672363 -0.0835223169799238 1 1
0.245930876737064 0.235193262179429 1 1
0.169665917699627 0.162598650302253 1 1
0.49513367963625 0.465223396725864 1 1
0.199251753354779 0.195043673094555 1 1
0.441672167468265 0.419194943277569 1 1
0.182286206155562 0.17164290938876 1 1
0.367826155553591 0.346801387298746 1 1
0.426875117817501 0.41271482289793 1 1
-0.0873874240285721 -0.080011760224925 1 1
0.0750248834034574 0.0695893381734461 1 1
0.365800159930404 0.342473725865896 1 1
0.220227721167079 0.215834237068544 1 1
-0.10212964840596 -0.0943844608543278 1 1
-0.154834195476342 -0.147056163616185 0 0
-0.0734459718213319 -0.0645146024786207 1 1
0.438540616568436 0.420270544334988 1 1
0.0954083565054548 0.0897919048179238 1 1
-0.048139358304532 -0.0473650025668505 1 1
0.136305491561317 0.136973390705297 1 1
0.274633703751266 0.262225482569662 1 1
-0.036181375705 -0.0452531369655059 1 1
0.00063574973299417 0.00447592849571875 1 1
0.486697663819687 0.459523651862961 1 1
0.274499814866544 0.265265058015787 1 1
-0.172850449087811 -0.167592345092827 1 1
-0.151114857621437 -0.141595475634412 1 1
0.246262169388851 0.231677290184755 1 1
0.227085199061727 0.223584406380829 1 1
0.296230263975035 0.292334762000817 1 1
0.166866068515668 0.160610029754866 1 1
0.26122683398021 0.244797298135425 1 1
0.178527952204088 0.171836118749493 1 1
0.219694260918873 0.20673273351004 1 1
0.175168672898307 0.166088982849505 1 1
0.11112676145171 0.106091150149322 1 1
-0.00629081027750752 -0.0050906314501814 1 1
0.175017010549242 0.16912702602358 1 1
0.329249068408434 0.312272425226506 1 1
0.15166382972427 0.146631978861699 1 1
0.17267949508085 0.167457381525624 1 1
0.291398217816462 0.279004735209904 1 1
0.193881546166751 0.183788856962164 1 1
0.158238889328216 0.152111296093926 1 1
0.320296261220737 0.309109736399369 1 1
0.14659601382736 0.141165434182101 1 1
0.0101739707077817 0.0124127814849683 1 1
0.00786081260171139 0.0111270676358715 1 1
0.0230545275734844 0.0217953716742721 1 1
0.210444536063866 0.199956528077197 1 1
0.48084125420805 0.45458911435712 1 1
0.457682957314913 0.433611202080857 1 1
0.23302746735598 0.223548816242211 1 1
0.233994151560609 0.224246730122471 1 1
-0.0279345086430309 -0.0215393914956125 1 1
0.0300140052611641 0.0277650246063497 1 1
0.324466219248523 0.298908852452127 1 1
0.231496643422303 0.22189937324477 1 1
0.426648434512028 0.408686264038525 1 1
0.14496247777482 0.14199054228176 1 1
0.188327925881626 0.170510930623269 1 1
0.306530354857221 0.292256032379687 1 1
0.573689716251969 0.547899529366045 1 1
-0.155481445318523 -0.133297702208007 1 1
0.100313276880702 0.095140785579967 1 1
0.148366749443121 0.133678292407142 1 1
0.347237351786929 0.326146364858762 1 1
0.378501382694181 0.353047584713968 1 1
0.243650634348985 0.225650638823068 1 1
0.188800380455869 0.182796581547444 1 1
0.208507600502307 0.196439559560343 1 1
0.170732978406727 0.164039222875061 1 1
0.259491068574698 0.242241998201835 1 1
0.236721907566631 0.221889817256128 1 1
0.144535287278432 0.13596400169401 1 1
0.103441598975607 0.105330155081042 1 1
0.4277109046712 0.407922933293063 1 1
0.253816350402877 0.24104605270101 1 1
0.351410147695632 0.33919908753294 1 1
0.442832265283016 0.418456622784539 1 1
0.0653449720853483 0.0568772508484333 1 1
0.382036844560337 0.366461268016147 1 1
0.270697106009284 0.258279471167043 1 1
0.304154287681698 0.288974583426214 1 1
0.00362919058359582 0.00103658866987672 1 1
0.156470265388747 0.145039858922156 1 1
0.289538792234472 0.277870196356028 1 1
0.225580115808437 0.224914459960301 1 1
0.120498608779523 0.116070685185051 1 1
0.247657866872057 0.231909810914633 1 1
0.302390097495951 0.292779509168888 1 1
0.2434704214399 0.233358971446948 1 1
0.310503747717959 0.294529352839412 1 1
0.251343066239376 0.23864094771122 1 1
0.141238202231136 0.140141042644712 1 1
-0.105785661659061 -0.0970292680433616 1 1
0.220603182961215 0.208383368355889 1 1
0.246512297055502 0.237105837128094 1 1
0.163798553941913 0.157203515987338 1 1
0.0178107942259122 0.0170004697044987 1 1
-0.160696686056615 -0.151747905574635 0 0
0.227712550948522 0.221055230985475 1 1
-0.0957286678698182 -0.0925009999190341 1 1
0.338388162673536 0.32467075590202 1 1
0.0703132609549449 0.0685039153858778 1 1
0.0882081558937392 0.0813926042124008 1 1
0.472525220499115 0.449478921492268 1 1
0.187145071729196 0.169777937184848 1 1
-0.0188255946731997 -0.019514131059166 1 1
0.0165494620106751 0.026802474947867 1 1
0.000635380823212107 -0.00189728496882155 1 1
0.155563890601196 0.148321026195798 1 1
0.20700647708872 0.195764903809022 1 1
0.318676925539026 0.301872713482135 1 1
0.0462149095636301 0.0444502291572114 1 1
0.287486871916062 0.268398440367549 1 1
0.414664681192592 0.391627902515877 1 1
0.207125428697521 0.197850185871374 1 1
0.208297061002444 0.198593137351379 1 1
0.258260660925536 0.247053350122006 1 1
0.284734949891937 0.277683630538075 1 1
0.0811068363832299 0.0785729592707116 1 1
0.0440358088919753 0.0422344686401602 1 1
0.205035152705502 0.196224661404487 1 1
0.172978230933324 0.164930997687645 1 1
0.27367451137851 0.258740789531952 1 1
0.164606737962626 0.154470234079148 1 1
0.21646823434759 0.206077988185285 1 1
0.0172881735470323 0.0277558311164535 1 1
0.36151565448097 0.346563857355271 1 1
0.234341147846991 0.22248139763032 1 1
0.159695752013448 0.154819374278002 1 1
0.161716922954303 0.152010968072338 1 1
0.306653270330333 0.289219185390382 1 1
0.34580972509621 0.328293651137443 1 1
0.351819124540049 0.328146148098666 1 1
0.397957710555464 0.370666411201148 1 1
0.17277165922959 0.162898408411479 1 1
0.053462126832798 0.0386979125805191 1 1
-0.0437722340798532 -0.0415191338531434 1 1
0.341107043792153 0.316440024439568 1 1
0.458445984843755 0.439326338586818 1 1
0.217758772030815 0.197203252388238 1 1
0.251390715139488 0.231726246756554 1 1
-0.0415357240766567 -0.0339060829119079 1 1
-0.0850085718676352 -0.0808886566455352 1 1
0.16137435263849 0.152640317733221 1 1
0.134379065156274 0.130476993378223 1 1
0.293561044320373 0.280328413125168 1 1
0.266651481444699 0.256004812754132 1 1
0.346229963128783 0.32453989979839 1 1
0.123221698533874 0.121470358547378 1 1
0.118477572153376 0.112255463561198 1 1
0.110661528122767 0.106457607233798 1 1
0.189705901939548 0.181878898920315 1 1
0.308740656792622 0.293919357365404 1 1
0.219297442961433 0.208964907009014 1 1
0.273417854517754 0.258722662750126 1 1
0.436515754870482 0.415575342928466 1 1
-0.373336463192931 -0.352932340817825 0 0
0.0650551506267762 0.0608815107234012 1 1
0.33055687001983 0.311524360746783 1 1
0.473684807164966 0.445605319100145 1 1
0.507652554057515 0.485596820244209 1 1
-0.0879244271143599 -0.0846776001780869 1 1
0.424761425267904 0.39417587607798 1 1
0.271564940723194 0.26177754251201 1 1
0.225407886864506 0.212467025648871 1 1
0.1700633718803 0.166313773739353 1 1
0.228804400796713 0.214769844498132 1 1
0.608744841724882 0.570675443446456 1 1
0.257189847355011 0.247234245945121 1 1
0.191637448186347 0.182486323986133 1 1
0.316816052276997 0.29515136353685 1 1
-0.0383331911319703 -0.033924342868254 1 1
0.225947828111705 0.211216388316566 1 1
0.559205200266895 0.530384755407207 0 0
0.316540716618491 0.301408440434412 1 1
0.309893290522103 0.290569097578891 1 1
0.575033323179435 0.549035046416886 0 0
0.0511189865341767 0.0527345564723835 1 1
0.0411236565464955 0.0454647295243578 1 1
0.2686870227582 0.256476854239397 1 1
0.270087250075464 0.253289716170749 1 1
0.0696012849135188 0.0672443794312043 1 1
0.388361850017747 0.36491522941357 1 1
0.288061505292598 0.272130857235699 1 1
0.469795557222942 0.448427373110643 1 1
0.561391051756422 0.532435217487727 0 1
0.312922454213324 0.299377030914459 1 1
0.0880702335398998 0.0828025146557064 1 1
0.190890628276448 0.182595859849071 1 1
-0.0256093918825365 -0.0178676804566023 1 1
0.303026617566991 0.281606422058383 1 1
-0.170049679953892 -0.16160017484125 0 0
0.289037671632282 0.276576515077923 1 1
0.350324510540385 0.331951996268813 1 1
0.026333860237791 0.0235438578285877 1 1
-0.0130074781516399 -0.00977354123430974 1 1
0.103201546926729 0.0955691732659798 1 1
0.515260117776878 0.493791015207701 1 1
0.257542215254062 0.247520265750986 1 1
0.225329811430164 0.219392337221891 1 1
0.38220625064609 0.363305171724877 1 1
0.34843427588498 0.328364221946394 1 1
0.143500929463487 0.129428742238782 1 1
0.795280054414001 0.756561443513179 0 0
0.263062145102161 0.246802210447505 1 1
0.43413376226699 0.418423921436956 1 1
0.137663331300903 0.129381008415736 1 1
0.162962372514314 0.156602339132875 1 1
0.0317296559114192 0.028883613842619 1 1
0.267319771020751 0.256683538300569 1 1
0.178476638258088 0.16855379944078 1 1
0.38096557846119 0.36160905029777 1 1
-0.0245861922546688 -0.0279219597171074 1 1
0.184061002927403 0.175173067253354 1 1
0.412062080635427 0.392228806611456 1 1
0.196847197602356 0.17968567016397 1 1
0.203992305420135 0.197785185204417 1 1
0.399441894939808 0.376108427513826 1 1
0.230080234252564 0.217402235708125 1 1
-0.115356757872768 -0.116591470847855 1 1
0.162471731858766 0.152653397128121 1 1
0.222444079909787 0.210000607685882 1 1
0.384293344885131 0.363379980933275 1 1
0.124545469402204 0.119083381996773 1 1
-0.0330418621459464 -0.0299055443465687 1 1
0.373605787114014 0.355793516991284 1 1
-0.00693124764599414 -0.00910158446782 1 1
0.0106264640026277 0.00864346889352408 1 1
0.297911569793426 0.286624847531147 1 1
0.449915304495606 0.425907925832246 1 1
0.057888741590511 0.0503292233868598 1 1
0.249562067131682 0.236630364598375 1 1
0.461134441372894 0.44263155539701 1 1
0.0606228027198641 0.0497970577558562 1 1
0.460404402620808 0.43966224092332 1 1
0.261870241858645 0.260202077466562 1 1
0.317957823077257 0.30293809965467 1 1
0.116921384366516 0.109529422735812 1 1
0.116880111269897 0.110904117274313 1 1
0.164298977079961 0.158026164998825 1 1
0.229167051385652 0.21711644876965 1 1
0.177119679900004 0.175819507107093 1 1
0.151718232325795 0.143084906411711 1 1
0.0784475944221618 0.0754496622030758 1 1
0.359328174104214 0.33720094556197 1 1
0.148274759789994 0.142009024497862 1 1
-0.0329720951596207 -0.0292466220410466 1 1
0.0826898014890822 0.0749915711925535 1 1
0.223752586879016 0.20715567967376 1 1
0.293029277531363 0.279172792547377 1 1
0.210223200864391 0.201775953136675 1 1
0.302769655305022 0.286950825894569 1 1
0.336796131353631 0.319151852315267 1 1
0.146376929183713 0.137818616192528 1 1
0.173492770508041 0.165994434643083 1 1
0.358318325770737 0.340285764124291 1 1
0.0210846999412114 0.0251554817010015 1 1
0.0996367784133761 0.0933740489674884 1 1
0.457897769517995 0.442098558096145 1 1
0.0636297761319089 0.0593246154321437 1 1
0.0544976847946454 0.0519240137251021 1 1
0.0115391730618921 0.0130926206881496 1 1
0.19363349963075 0.178389415653956 1 1
0.186132580366023 0.182462559493526 1 1
0.073958642403424 0.0733929534976351 1 1
0.414833184651844 0.399305126854969 1 1
0.299633555426002 0.278188483689565 1 1
0.400966862511909 0.381192123859459 1 1
0.412313400531617 0.387792083978201 1 1
0.17735613635258 0.176067499700142 1 1
0.204245013148676 0.18759609185489 1 1
0.221893495120735 0.213911206900086 1 1
0.386709387003054 0.359769759397848 1 1
0.46134931137738 0.437935058557042 1 1
0.0929657794788407 0.0894335236683956 1 1
0.100254418137707 0.0934181860180771 1 1
0.347571724364262 0.329771282485113 1 1
-0.077931898010232 -0.0803595122256556 1 1
0.067484157086297 0.0655403800259604 1 1
-0.0185894475265766 -0.0110731383112452 1 1
0.320131127492693 0.303068269733463 1 1
0.217322122387478 0.206281812001689 1 1
0.2779187980767 0.266023723169234 1 1
0.645852779090504 0.616498531547656 0 0
0.0848368153756949 0.0857590443790791 1 1
0.188111766513776 0.177800787355792 1 1
0.397521027374408 0.379477359136192 1 1
0.171466322336637 0.165474427937784 1 1
0.037970210542183 0.0407032390756901 1 1
0.0243714181157633 0.0257705170302905 1 1
0.212237524061017 0.209300109087807 1 1
0.0823564449654647 0.0792712486482801 1 1
0.309051084843781 0.285282027733858 1 1
0.198375755057031 0.187996080680982 1 1
-0.0167164763252515 -0.0147406179409176 1 1
0.140843936063018 0.129006039051966 1 1
0.117069676976046 0.112963700842923 1 1
0.439209182304549 0.419254417866225 1 1
0.183813731523622 0.174148779492486 1 1
0.00941113303947966 0.00172770459674562 1 1
0.258649761774721 0.243763857915644 1 1
-0.0363359127753729 -0.0325712569618811 1 1
0.189955001779343 0.180657160119314 1 1
0.249016796558853 0.235881574691296 1 1
0.273165838906765 0.261077006651592 1 1
0.173312596266717 0.161608415395073 1 1
-0.135048762924183 -0.128045692874601 0 0
0.240572588958599 0.232057572523985 1 1
-0.106817518064141 -0.103087358532134 1 1
0.358760196540041 0.340907938595429 1 1
0.377263940855508 0.356455042893038 1 1
0.454207976345928 0.426690968473957 1 1
-0.0995763109589331 -0.0957272066607185 1 1
0.602020554503633 0.572220056181346 0 0
0.039879550225566 0.0342341036294516 1 1
0.0540817406153142 0.0455539563458237 1 1
0.249290652013703 0.236831912889341 1 1
0.427139159591271 0.404315048295987 1 1
0.708162166881324 0.671823483719807 0 0
0.441950554584918 0.424934528718249 1 1
0.21778077058005 0.206878852520402 1 1
0.0967059038322785 0.0916578982855903 1 1
0.0493027749198101 0.0440290907038324 1 1
0.113691309464951 0.108634754821651 1 1
0.342618191549832 0.326230325212831 1 1
0.0433394742330856 0.0450529456593593 1 1
0.160426767569784 0.153349116056841 1 1
0.48947775234779 0.468701372645172 1 1
0.276428642289558 0.258989643906839 1 1
0.418449232573219 0.3974727763306 1 1
-0.0178848244642534 -0.0206832788794259 1 1
0.12501730081795 0.122305749254609 1 1
0.248638183216538 0.236214095784112 1 1
-0.11383421845732 -0.109445563444674 0 1
0.047034637516702 0.0399784241859585 1 1
0.0723293821352226 0.0681523280320548 1 1
0.263153125635806 0.254448471326757 1 1
-0.279268128298814 -0.266476042452728 0 0
0.0541419082243904 0.0513992867137334 1 1
0.0208769519665762 0.0195088291146903 1 1
0.349396503892641 0.337322132947768 1 1
0.2709591022269 0.255592022308711 1 1
0.120314156212543 0.118770998661861 1 1
0.136301314060534 0.131103970151825 1 1
-0.0547874737750206 -0.0496961593000363 1 1
0.153261756558087 0.148701673843257 1 1
-0.0580245713630974 -0.0630046605155675 1 1
0.25972414815549 0.243549736839495 1 1
0.176083507126448 0.171270885571991 1 1
0.227887629836687 0.218791202087481 1 1
0.210877945438928 0.199272675895912 1 1
0.274719234409244 0.260893336635328 1 1
0.495970421257212 0.474124846808353 1 1
0.194578349793708 0.185000865077965 1 1
0.191157768424836 0.185234240251876 1 1
0.160335224631011 0.139559002073112 1 1
-0.00604051014408001 -0.00773432972466204 1 1
-0.135661521745898 -0.130246580091032 0 0
0.417799677899556 0.402671812481351 1 1
0.350332700799693 0.33516715855995 1 1
-0.230061174228297 -0.218865615189065 0 0
0.597240124489985 0.569742658137086 1 1
-0.249154225600873 -0.236367841006994 0 0
0.188950559575937 0.178353818166987 1 1
0.0433316086236893 0.0435187648851616 1 1
0.17681753735453 0.170163518361633 1 1
0.0163343130740243 0.0162489877332855 1 1
0.153287860182116 0.141330073253461 1 1
0.163937914488263 0.156767858261697 1 1
0.295656069497292 0.279702349151738 1 1
-0.0721087070864691 -0.0665777034486611 1 1
0.41497591861062 0.397550517076353 1 1
0.385860124932466 0.373215729658881 1 1
0.403482392282015 0.389198171738004 1 1
0.0525002800487265 0.0420981681013341 1 1
-0.217849455849344 -0.209699706231259 0 0
0.128392241983378 0.114474511673139 1 1
0.440272399078316 0.413932416461871 1 1
0.220012704298114 0.202176726814075 1 1
0.406161783678482 0.384873646730585 1 1
0.442432905925963 0.419830992833575 1 1
-0.122720989900431 -0.119822493593072 1 0
0.130546384018471 0.12918613289925 1 1
-0.0962836883329567 -0.0908969619125869 1 1
0.220055314890911 0.211605457794838 1 1
0.274846823009836 0.261898509162179 1 1
0.086390452485426 0.0777580971867055 1 1
0.530604133526715 0.501297053672834 1 1
0.33285943446885 0.307093192939129 1 1
0.49002431207977 0.466359047644665 1 1
0.220830410624089 0.2116235996978 1 1
0.236968063932258 0.225633896089532 1 1
0.266228998917917 0.25345390151189 1 1
0.125247530113058 0.114274989373853 1 1
0.281292185871791 0.262967541407163 1 1
0.121285446091784 0.118035999866842 1 1
0.189818862885777 0.177499972746382 1 1
0.0859228548503825 0.0706593913441366 1 1
-0.0633935235963239 -0.0615175409529318 1 1
0.181147245329669 0.169633023839119 1 1
0.332071572636066 0.312239533574579 1 1
0.0364711375305149 0.0334503858351091 1 1
0.143973721051354 0.134426853546943 1 1
0.149772110813634 0.14371455430546 1 1
0.258508606964968 0.246669264886784 1 1
0.0123614890942881 0.0105097042064983 1 1
0.467625005778383 0.448136524901118 1 1
0.211016790394004 0.204682180837533 1 1
0.0516519284518215 0.049845336270136 1 1
0.118876726611097 0.116611042678848 1 1
0.0187743169433508 0.0217287362010901 1 1
0.449898589378419 0.431330147417728 1 1
0.234560597350261 0.225768051132098 1 1
0.306807653362589 0.289806766453842 1 1
-0.027367034240432 -0.0334454223788625 1 1
-0.0345212643713208 -0.0382593486698205 1 1
0.0639619082521132 0.0591140145088564 1 1
0.430668165658196 0.422148487396576 1 1
0.468396956285474 0.44330426876298 1 1
0.163802960150013 0.15508632979493 1 1
0.432075481010194 0.412211861343145 1 1
0.262434525713323 0.249216605493544 1 1
0.250347191704059 0.237617958830409 1 1
-0.141131062334471 -0.135870391858178 0 0
0.124047648904165 0.118486542168106 1 1
0.324630555821565 0.310952835001801 1 1
0.16023975554672 0.147078612231434 1 1
0.240999952004869 0.222131148258854 1 1
0.0249890502404394 0.0155391711067373 1 1
0.0642571921983019 0.0610045492322055 1 1
0.323120950615978 0.30376042594117 1 1
0.501321561489941 0.477960747816075 1 1
0.167379946503362 0.168979817959251 1 1
0.348000398688808 0.333326005801138 1 1
0.287261733276595 0.273786023956614 1 1
0.522049042418326 0.495488107228928 1 1
-0.282293747355753 -0.274005134203562 0 0
0.322373731624492 0.313155339167917 1 1
0.189127564249068 0.180403301458362 1 1
0.221586484514668 0.209198610796873 1 1
0.42788520651875 0.413040594329519 1 1
0.201770008576693 0.187156415208918 1 1
0.0534421064787114 0.0477286493810639 1 1
0.1564745584399 0.150417955704588 1 1
0.380104729361055 0.359257218298633 1 1
0.377566703384081 0.346952827100441 1 1
0.139045796568366 0.131513052704102 1 1
0.128140648852195 0.125598247632971 1 1
0.34994671377314 0.334725786584165 1 1
0.141042790560024 0.137996249859575 1 1
0.181021960407777 0.175143420929607 1 1
0.344336324672526 0.325508037906034 1 1
0.274198725999734 0.264063269527544 1 1
0.00330544085958703 0.00187730001775121 1 1
0.587498493299349 0.558766737008042 0 0
0.299993973153064 0.286400788926267 1 1
0.209785127484928 0.196472941512669 1 1
0.400650583410445 0.386203233343316 1 1
0.278082759182595 0.265594157771579 1 1
0.329745428034939 0.322585766634813 1 1
0.00236100873302003 -0.00151068954422045 1 1
0.478602647947378 0.458465680219138 1 1
0.00945151225764695 0.0060189788192504 1 1
0.453776225878767 0.429770177418413 1 1
0.189271212122435 0.175815877996293 1 1
0.478490021799569 0.459960361964302 1 1
0.273400731415922 0.258011528213119 1 1
0.407873194498999 0.389912199139173 1 1
-0.0104820196270897 -0.010596490806648 1 1
0.161654539872871 0.158886329184707 1 1
0.488740237455554 0.472993738636069 1 1
0.197182676476423 0.171384789153244 1 1
0.0012277591165104 0.00195056305373541 1 1
0.581196278154653 0.552598376334567 0 0
0.318411319230769 0.302104769390402 1 1
0.323082040701599 0.30880864325213 1 1
0.113260303377515 0.107683636494554 1 1
0.0517139467842889 0.0481286967839368 1 1
0.537336025667921 0.501625618114653 1 1
0.0400102662365689 0.0376616518405531 1 1
0.610050054502715 0.580887960836177 1 1
0.000277886944018854 0.0112113987094434 1 1
0.327890013424235 0.316958899535402 1 1
0.252063210402512 0.234039467605193 1 1
0.0573312513966082 0.0617479351958707 1 1
0.0859782828750087 0.0784740714323347 1 1
0.116190952444815 0.106146262552836 1 1
0.490277415178681 0.467922829383889 1 1
-0.014218483928675 -0.0130431561227382 1 1
0.345448558790857 0.326501492294058 1 1
0.269771802833714 0.252319785640987 1 1
0.0337951120095275 0.0307860544550987 1 1
0.329530436613642 0.319372316951501 1 1
0.317274303341319 0.306210391714404 1 1
0.17570213872337 0.166488539972902 1 1
0.519577170518289 0.496719565233267 1 1
0.400579147501248 0.374462829064869 1 1
0.225589453624346 0.216624945939984 1 1
0.407538129742918 0.383761155585727 1 1
0.0712482477170581 0.0781403826851109 1 1
0.168673641078347 0.159819734450297 1 1
0.217726595557317 0.20738502022532 1 1
-0.055716296952328 -0.0521401507475819 1 1
0.272862784923125 0.260663922914455 1 1
0.539631529056517 0.51317662799693 0 1
-0.0851048715207877 -0.0791842884482242 1 1
0.574127550445218 0.540577671736827 1 1
0.437233813806935 0.423530655355385 1 1
0.299734633440517 0.279695303307547 1 1
0.351949577838733 0.334561695974397 1 1
0.324031982478893 0.305565673009436 1 1
0.544158088748577 0.516838082239204 0 1
0.255359762036384 0.242255180583943 1 1
-0.1904474373961 -0.18414972350448 0 0
-0.00330882908999402 -0.00411789249387444 1 1
0.336448940461297 0.333924308199556 1 1
0.00874902414286188 0.0111347068868921 1 1
0.297324436681086 0.284927330703106 1 1
0.189335288451435 0.179483663089069 1 1
0.388181286632518 0.370939948246365 1 1
0.100814097791339 0.0958946601800171 1 1
0.0526178033260933 0.0548896212320552 1 1
0.280074473130384 0.272095896684746 1 1
0.203458511283493 0.194267454657221 1 1
0.359532107149197 0.343616164254073 1 1
0.31617843074524 0.299407254887946 1 1
0.27569040307199 0.264295404873865 1 1
0.0614693449282644 0.0583463114161949 1 1
-0.0112931142667898 -0.0167157291859888 1 1
0.192123389123812 0.185980543116122 1 1
0.042008312520717 0.0404372792610674 1 1
0.434417070286415 0.409552598860455 1 1
0.25929907857594 0.23258832894424 1 1
-0.0299200485081336 -0.0304719507262148 1 1
0.256393890096187 0.24525226702472 1 1
0.411862546342384 0.394483088353046 1 1
0.254260994704643 0.25057357669487 1 1
0.138279870802119 0.129598538769082 1 1
0.391296003894161 0.372690455409039 1 1
0.305922784717016 0.286615244941314 1 1
0.0687300339898781 0.0620439707057394 1 1
0.553652427733299 0.52761367544319 0 1
0.497573503559214 0.467691970652957 1 1
0.132220975680576 0.12116222863529 1 1
0.197432147921943 0.184686274489289 1 1
0.2684143396679 0.255267582337918 1 1
0.302488498797796 0.290227990474196 1 1
0.192544608163577 0.186976283288884 1 1
0.141412123687852 0.13737883828712 1 1
0.335185772121339 0.320461096914838 1 1
-0.0577581464680452 -0.0555250070760755 1 1
0.120962449317137 0.113553670978108 1 1
0.175725288995194 0.168349572998666 1 1
0.123434699197799 0.117942416357181 1 1
-0.0337092125929683 -0.0313319776640916 1 1
0.277187431537076 0.253813300614339 1 1
0.368082499062157 0.349464981269053 1 1
0.0461089986762796 0.0428577007067969 1 1
0.0451586428948503 0.0457043802373766 1 1
0.0412030687989042 0.0416728689969097 1 1
0.144117290796262 0.134809414807082 1 1
0.195097089065414 0.18353680625116 1 1
0.397523103914762 0.37617735585373 1 1
0.401395975878639 0.376850428713624 1 1
0.31409112398566 0.298000422189115 1 1
0.162363996933152 0.149790320235077 1 1
0.000274235028204638 -0.000129210654171895 1 1
0.537080103568531 0.510783482108317 0 1
0.152096653838662 0.140771654639777 1 1
0.148894930565738 0.145009861862936 1 1
-0.0500423582704501 -0.0507333001556927 1 1
0.0777261646514055 0.0746233890378868 1 1
0.0427326578001415 0.0434584192322203 1 1
0.439576507108589 0.416467289271065 1 1
0.114889372026197 0.117741959003719 1 1
0.482484368871586 0.453086643901456 1 1
0.237888838554781 0.224485239016041 1 1
0.220895534344153 0.211729237437891 1 1
0.304833478398681 0.285017103408339 1 1
-0.0374801903514687 -0.0346488578401704 1 1
0.263663608750422 0.245216585142965 1 1
0.246784421906288 0.244278992636717 1 1
0.194954375214498 0.174299685828557 1 1
0.176380264986403 0.170954935039107 1 1
0.295192771284118 0.278733045246122 1 1
0.22047617545757 0.213221152141153 1 1
0.403729750010692 0.384595789283502 1 1
-0.173300911723565 -0.164660367503929 1 1
0.265696454374621 0.248628998065898 1 1
0.162232167455882 0.154561554362493 1 1
0.263299108332823 0.250550200352297 1 1
0.175253322580485 0.164446430709657 1 1
-0.00680116522198038 -0.00728044563839123 1 1
0.275750002132914 0.262255003441182 1 1
0.278171170478599 0.261646188070285 1 1
0.27063463971667 0.256461018013241 1 1
0.510836066669565 0.486653901097339 1 1
0.148936888313879 0.143361796991437 1 1
0.214894710404483 0.202787537183152 1 1
0.171724260883002 0.163183160200133 1 1
0.000707594633393885 0.00561038510570214 1 1
0.23240153869966 0.226456960165504 1 1
0.230255142365514 0.220009910822337 1 1
-0.0846457254727891 -0.0680857574568949 1 1
0.0482701629828569 0.0488241718536319 1 1
-0.0173094336821519 -0.0186576860260182 1 1
0.257519324203033 0.252010320097169 1 1
0.0284358628145522 0.0241837461977275 1 1
-0.115989519142846 -0.108071066086591 1 1
0.45809096118505 0.441601908230588 1 1
0.102445842090136 0.111185071527861 1 1
0.270249650135722 0.25751772610777 1 1
0.238212863887659 0.22679916994235 1 1
0.248344228064162 0.231571340804527 1 1
0.448154002854816 0.427191530189181 1 1
0.254044150861593 0.241966061983932 1 1
0.428943611644796 0.409947545520117 1 1
0.0132997726965854 0.0121767066312881 1 1
0.0505304161246178 0.0478116646053764 1 1
0.211666013731516 0.201070510426842 1 1
0.523648484697592 0.498128413622526 1 1
0.652510510229704 0.618866788237037 0 0
0.391330581498237 0.371918863109772 1 1
0.0507829517642589 0.046206852127094 1 1
0.341611563667859 0.328173283973347 1 1
-0.0537124559464049 -0.0486830819832811 1 1
0.172288745118447 0.164608837045054 1 1
0.147302931353616 0.142100452406514 1 1
0.19963516957551 0.188287430220119 1 1
0.226347455215631 0.21298648520982 1 1
0.112647082748079 0.109101718261925 1 1
-0.0398592933968288 -0.0383036297295355 1 1
0.228428816656868 0.217609404797242 1 1
-0.0637544777912015 -0.0576802106434478 1 1
0.260451066700744 0.248916620026373 1 1
-0.0766847634133994 -0.0728501959209192 1 1
-0.00363442562408301 0.00422257103155985 1 1
0.170981336091986 0.163635757974364 1 1
0.0764242269142279 0.0748779017211642 1 1
0.303438989358035 0.290496897582401 1 1
0.394422148646013 0.373289204520886 1 1
0.329233525120743 0.31581232596425 1 1
0.21974209682896 0.205343364650752 1 1
0.0472372413093777 0.0447183694713961 1 1
0.168256397443989 0.156151523227166 1 1
0.10989053215637 0.105404881051666 1 1
0.540487468683138 0.516182645403816 1 1
-0.0571116107288159 -0.0576759373801193 1 1
0.154814579039449 0.154770363749797 1 1
-0.0485551301883665 -0.041635204357129 1 1
0.318211599974917 0.307454309562646 1 1
-0.185961668683241 -0.17859608175291 0 0
0.277333048915418 0.265837850998457 1 1
0.326410296372046 0.314189650917503 1 1
0.332356950220917 0.315805746045277 1 1
0.167798038017883 0.161874850650699 1 1
0.398993785864286 0.379554459898346 1 1
0.101879036625139 0.104186604597278 1 1
0.232524374517675 0.219132494733696 1 1
0.60406209681692 0.575173021540382 1 1
-0.10255777859743 -0.0958273417926301 1 1
0.380080054880388 0.362170679805175 1 1
0.349838208458216 0.333587865831682 1 1
0.11849890680496 0.116174185541305 1 1
0.04034146601313 0.0341945204850735 1 1
-0.227707659674339 -0.207688898928362 1 1
0.326428001678945 0.3093661348391 1 1
0.235449495438062 0.222301402571941 1 1
0.060498783558672 0.0547190377802086 1 1
0.164675891256638 0.159985340870777 1 1
0.112224677164666 0.11597928574447 1 1
0.218112720581751 0.204964308514664 1 1
-0.021785666879858 -0.0116142493479406 1 1
0.127744802392914 0.123512962228044 1 1
-0.00908821680871549 -0.0105297624602227 1 1
0.38576885215985 0.366669797986494 1 1
0.31537769338218 0.298940099951423 1 1
0.265266806636932 0.23917566971684 1 1
0.505582082064888 0.481232411950001 1 1
-0.165823932691973 -0.162079350944743 0 0
0.39884890071239 0.378810849539738 1 1
0.297655546154892 0.281743147207252 1 1
-0.0516095783628617 -0.0482329638093249 1 1
0.521107362134334 0.498358270178221 1 1
0.117524282714112 0.113164209446005 1 1
-0.113844410134627 -0.108133856699756 1 1
0.200816193748157 0.183996743931619 1 1
0.46617171442209 0.444950024760999 1 1
0.201575520961428 0.192357500497102 1 1
-0.0510700467789713 -0.0500653615652601 1 1
0.267638429683908 0.2531151079007 1 1
0.346937786174243 0.342658194595913 1 1
0.031893732448596 0.0329501319321987 1 1
0.271191773282513 0.257566680474707 1 1
0.0890910934342766 0.0841005279303991 1 1
0.181688798655502 0.17408325637313 1 1
0.346107053382208 0.329235235767915 1 1
0.126902538929419 0.120827440777253 1 1
0.185834211439336 0.178078626902585 1 1
-0.133694029268812 -0.119625006944876 1 1
0.270510831420686 0.250250188852811 1 1
0.301045031753249 0.287302678127594 1 1
0.466683740478965 0.43476910127535 1 1
0.291872208544478 0.282051279300173 1 1
0.12201052955901 0.114749762526399 1 1
0.237519147300565 0.229469542905987 1 1
0.162405727123059 0.15964592277358 1 1
0.239985677933668 0.224764871253785 1 1
-0.157689541914962 -0.154419690063441 1 1
0.363158534938331 0.349002805221572 1 1
0.15755024860352 0.149376372719515 1 1
0.213726116519163 0.204524829333587 1 1
0.442480684318293 0.421619821167111 1 1
0.258111814347264 0.243504301513595 1 1
0.289596334931122 0.276244241138487 1 1
0.363200321331474 0.346384745636069 1 1
0.192574170520718 0.18330583712695 1 1
0.00984571999221994 0.00940307170922989 1 1
0.469363925611544 0.45089154541621 1 1
0.459622974739887 0.43116951890105 1 1
0.535108319135738 0.511139367984905 1 1
0.333931840658944 0.314364122230987 1 1
-0.0112715850936849 -0.00559599177718952 1 1
0.536177766608455 0.511888437799505 0 1
-0.0642589351887549 -0.0638407349363169 1 1
0.196973500597026 0.184664749190926 1 1
0.167372462967055 0.164951146242039 1 1
0.167537558032537 0.159878149853468 1 1
0.448278707240362 0.424592675743523 1 1
0.582956444558959 0.562110887492531 1 1
0.0413729067208642 0.0342666122671896 1 1
0.287497947483186 0.276406419281744 1 1
0.253253804326908 0.237931480688379 1 1
0.1115926235635 0.110567458165721 1 1
0.145488327824719 0.134205920812903 1 1
0.401211489846361 0.367713249452517 1 1
0.266505279481559 0.253418158563888 1 1
-0.0867654038894377 -0.080895398310947 1 1
0.426324307283519 0.406188201953206 1 1
0.128136381004804 0.121567023717764 1 1
0.0691275608278121 0.0752217452965869 1 1
0.289610962808348 0.279116566630845 1 1
0.265956480068321 0.254930085923208 1 1
0.373912432782245 0.352923287418842 1 1
0.0951015660569241 0.0912650022492167 1 1
0.284843889502127 0.271447849713832 1 1
-0.0164020244509559 -0.0158440397957381 1 1
0.0595996961293744 0.0530848124562292 1 1
-0.0637834053408567 -0.0648335136501065 1 1
0.472532149787141 0.446377425807264 1 1
-0.0886165746891673 -0.0749745175778023 1 1
0.241195163441963 0.22865532569526 1 1
0.18262378609161 0.168473173671116 1 1
0.100158026793288 0.0973595297779889 1 1
-0.000932825961844908 -0.0176300957729179 1 1
0.333382686013003 0.318351541352002 1 1
0.154963767733851 0.146987159021037 1 1
-0.0528054190165471 -0.0486031051363598 1 1
0.161306060600372 0.161836546713806 1 1
0.12773099731017 0.128048193600567 1 1
0.50357616362775 0.480465801394724 1 1
-0.191540687714811 -0.187318878065996 1 1
0.208649881970227 0.210380536785313 1 1
0.426772766608347 0.409573332067468 1 1
-0.13853803510405 -0.135057942270318 1 1
0.443690419248576 0.423938658076642 1 1
0.237701888245233 0.224469704500278 1 1
0.281196455429506 0.270383895473616 1 1
0.292596039542134 0.281902091181801 1 1
-0.161483331527642 -0.150837383774942 0 0
0.564494971948977 0.533732985562144 0 0
0.19362979797126 0.183069719304274 1 1
0.240893117356608 0.2279674635831 1 1
0.265036790092217 0.254306399381393 1 1
0.260923602517737 0.254094698302557 1 1
0.348474929655828 0.329273716495091 1 1
0.00413671481415271 0.00621445510547886 1 1
0.0817767042105769 0.075203245472932 1 1
-0.0206755233597236 -0.0169452557074625 1 1
0.258760201431596 0.236855470476902 1 1
0.179065685553006 0.170429143893575 1 1
0.315111018454948 0.297837208906916 1 1
0.112097816801784 0.110654942906044 1 1
0.183881426891912 0.174539161386208 1 1
0.144719338640059 0.1373069293052 1 1
0.176466083846239 0.168730947941399 1 1
0.364169478480132 0.345367934929756 1 1
0.0813854493746516 0.0749651554679914 1 1
0.213837719491186 0.191389431056444 1 1
-0.120153284214835 -0.115442854684685 1 1
0.240690291938019 0.227360703329998 1 1
0.300896950343999 0.286000796953405 1 1
0.0702002891875507 0.0588549318112222 1 1
-0.0355378171386467 -0.0372605062120729 1 1
-0.00987020046684515 -0.00320961585101514 1 1
-0.100143062842847 -0.0953281117966756 1 1
0.190957238888045 0.178744850165969 1 1
-0.174133677996298 -0.171316790586473 0 0
0.520664187791065 0.490571218160777 1 1
0.177668770596497 0.173896494120522 1 1
0.284558222617799 0.274506851972192 1 1
0.195392634256646 0.186401060106377 1 1
0.0888293041808849 0.0864209150530173 1 1
0.178934356364643 0.165451000606309 1 1
0.600484926248351 0.568934119412482 0 0
0.0216794652678236 0.0204701438929992 1 1
0.285259917498504 0.276356364968927 1 1
0.398498750129242 0.385487612626084 1 1
0.194563966980328 0.187515433035566 1 1
0.221824943298776 0.202655482946746 1 1
0.250964584956766 0.237223362865499 1 1
0.33864549904029 0.321781742914397 1 1
0.49054500986182 0.467157540432626 1 1
0.162848924710461 0.153827399840601 1 1
0.187145047694474 0.17070151127141 1 1
-0.102194344425018 -0.0974282290484788 1 1
0.262135236079571 0.257758306935439 1 1
0.624398490586098 0.589297119403606 0 0
0.0786509414611246 0.0752528757945917 1 1
0.204861088999161 0.195789593748164 1 1
0.14159718908317 0.13370917388516 1 1
0.225488219082132 0.215604845472217 1 1
0.0787393321864507 0.0665463063968316 1 1
0.120221096481435 0.112211241339739 1 1
0.200327067493086 0.19333574414014 1 1
-0.00562524077051535 -0.00568458480412973 1 1
-0.0473427915776701 -0.0495160052349471 1 1
0.650243879651054 0.615988756987505 1 1
0.195430414953842 0.184976362244172 1 1
0.0602878262343196 0.0556818261881819 1 1
0.427757586863477 0.407023362618418 1 1
0.523247115267063 0.498878418085941 1 1
0.163603213548536 0.156802567850973 1 1
0.450282740357585 0.424773669936288 1 1
0.232695487288223 0.214447965904206 1 1
0.254063509908581 0.237898040739759 1 1
0.340241826938921 0.319658409872481 1 1
0.349985427490199 0.332755124678161 1 1
0.291083245401527 0.278275629984649 1 1
0.180306265542124 0.168808917497591 1 1
0.220953636088 0.213933206394624 1 1
0.373332843326933 0.359412969369809 1 1
0.172097272758614 0.160423061525669 1 1
0.102647898039401 0.0998335193681853 1 1
0.110885145100642 0.121064495147584 1 1
0.0898881164375742 0.0837406381847288 1 1
0.317482143338113 0.307271110138889 1 1
0.26772548007939 0.255337347341806 1 1
0.226257025073334 0.214282113195996 1 1
0.0939089254887572 0.090419413568977 1 1
0.0935737723911667 0.0925796788245043 1 1
0.483006876443743 0.464277045767211 1 1
0.0744942550974315 0.069708513516798 1 1
0.112406880095246 0.100890451917997 1 1
0.251429086480749 0.240101397945955 1 1
0.246380235585482 0.235071079043712 1 1
0.304776840485494 0.294089703611824 1 1
0.250844621877587 0.242019563395896 1 1
0.433273304218678 0.410325936919415 1 1
0.119415193524043 0.118039939141329 1 1
0.48391133651298 0.459191390755599 1 1
0.0287647834348464 0.0247991451292267 1 1
0.31611282329298 0.298295547032294 1 1
-0.0697018181743671 -0.0668653322043798 1 1
0.320634546865866 0.30871019366122 1 1
0.278608408092308 0.26468856613167 1 1
0.0764080781959608 0.0752521915856905 1 1
0.307285561317043 0.29011092591409 1 1
0.18350863139757 0.175449974984661 1 1
0.3577693052725 0.3430259232953 1 1
0.1196603557317 0.115325439773703 1 1
0.466759734636924 0.445141375073558 1 1
0.258820770665763 0.24783939808844 1 1
0.0776054535144722 0.0645169223928525 1 1
0.161549139842066 0.158638181807339 1 1
0.27514263918057 0.258118040326701 1 1
0.34022732681858 0.322696673824624 1 1
0.149259623919448 0.144724210508928 1 1
0.0187558652538239 0.0181542872602106 1 1
0.158562042221536 0.150629854129918 1 1
0.378045916328002 0.362131491890463 1 1
0.303822676103491 0.293727132067745 1 1
0.342379209201086 0.331824229753523 1 1
0.10583807100417 0.100055391566828 1 1
0.157432310644625 0.150229350168997 1 1
0.38566937594617 0.362815324173795 1 1
0.139631080708337 0.134362634990388 1 1
0.136537704482746 0.123815959123386 1 1
0.124364009893929 0.113631181500557 1 1
0.106212589879696 0.0986516143916302 1 1
0.466000083817366 0.446914598944486 1 1
0.37280751544052 0.35609421998454 1 1
0.185384736590425 0.176487198733562 1 1
0.351652452555957 0.335133198264141 1 1
0.247779817939362 0.236654848111173 1 1
0.32757720665638 0.298300452912861 1 1
0.419289448855563 0.39714341684069 1 1
0.338365405922316 0.326702674967402 1 1
0.173845200096011 0.169086235225736 1 1
-0.0704544279166705 -0.066222080795315 1 1
0.119480837365795 0.115327022032183 1 1
0.34257182723483 0.324998165705383 1 1
0.0598250198495406 0.0570563051060271 1 1
0.318023269933078 0.301928125102243 1 1
-0.159955981067869 -0.152302231954653 0 0
-0.0219183881985581 -0.0136503694310885 1 1
0.111938870484855 0.10606102807537 1 1
-0.144068407472996 -0.139973055626922 0 0
0.263596144928 0.248462417185112 1 1
0.154523652147288 0.149914264434578 1 1
0.149694357838493 0.132987443778541 1 1
0.098844823313628 0.0843144608619356 1 1
0.307380348665112 0.290536243426432 1 1
-0.0166989502688766 -0.0123980839743404 1 1
-0.134890703877683 -0.124232078281065 1 1
0.150064631779127 0.142158596848949 1 1
0.39647550675835 0.375469345776585 1 1
0.301827959745427 0.285625553826441 1 1
0.304346252916812 0.284781582751309 1 1
0.425972525574826 0.410759419924374 1 1
0.498829083189291 0.46724807574619 1 1
0.181109117709264 0.173002211350188 1 1
0.262948000134313 0.251732516290926 1 1
0.27296352325354 0.259059694069847 1 1
0.331730107417096 0.311345033938707 1 1
-0.00373940608520161 -0.00147827995577533 1 1
0.317400061472073 0.301791772979093 1 1
0.106382452549426 0.107868579054295 1 1
0.0940442425039502 0.0969501882695033 1 1
0.159075882839083 0.151689356906547 1 1
0.167085234644599 0.15931359795501 1 1
0.296110167070665 0.285874496732419 1 1
0.164422619374367 0.147456941922034 1 1
0.289415421710828 0.271566898090827 1 1
0.0555171342874784 0.0640954328047853 1 1
0.445002681554288 0.416426769773474 1 1
0.445304875509823 0.422327648825436 1 1
0.0991881766182655 0.0958676616586044 1 1
0.56190599080158 0.532976073911787 1 1
0.0400719199893927 0.0396352744376374 1 1
0.370415453269548 0.361803138527868 1 1
0.258301811557852 0.243756449417269 1 1
0.227468763600047 0.226910026550544 1 1
-0.0136644056700645 -0.0120151197179606 1 1
-0.238501457261676 -0.230769121516251 0 0
0.121795423771147 0.113979407932283 1 1
0.162502524111511 0.156667495030537 1 1
0.323070622582108 0.307331953896733 1 1
0.279194476649206 0.263047555895175 1 1
0.148494236220335 0.145503243603501 1 1
0.0924142883242459 0.0924307321476908 1 1
0.200859336341223 0.188101987253155 1 1
0.360010597383146 0.339094880385436 1 1
0.251867477253834 0.247193263464021 1 1
0.208907025551285 0.197712672374597 1 1
-0.00953175941888081 -0.00665557338222903 1 1
0.602036212493924 0.568828591798614 1 1
0.470754488293316 0.44792426260082 1 1
0.193174167857545 0.181394868278236 1 1
-0.0570891993193679 -0.0516695241059142 1 1
0.0246186428408332 0.0108401732966475 1 1
0.234153528982554 0.231707242115085 1 1
0.174379031175776 0.168354594482659 1 1
0.0668690709212125 0.0616668035801577 1 1
0.234601929742786 0.221886219387568 1 1
0.255787297323964 0.242195633294024 1 1
-0.0355323866321089 -0.0338268756303093 1 1
-0.0777615783653628 -0.0764580734448612 1 1
0.196784851056135 0.186627390820753 1 1
0.151301660884699 0.140633154332973 1 1
0.146163743871566 0.138181558047848 1 1
0.289512297771656 0.278224456052525 1 1
0.259872913777505 0.25085150926108 1 1
0.26768546048677 0.251502736349263 1 1
0.131678215397045 0.124078146647013 1 1
0.0476841601763779 0.0451469042037299 1 1
0.101066368573604 0.0974430311052719 1 1
0.102444665649841 0.0963663779969816 1 1
-0.135406149421528 -0.131266331471335 0 0
0.490124388282332 0.46570368196143 1 1
0.0659456112906413 0.0625469180214061 1 1
0.0218585354335607 0.0180142229423822 1 1
0.242157994386072 0.232714566138232 1 1
0.0552211889297178 0.0530144988719922 1 1
0.208130671927179 0.193436985074012 1 1
0.338631259203474 0.321815177441295 1 1
0.317301747119304 0.302041727343301 1 1
0.157454478053288 0.149532764641531 1 1
0.191909771410591 0.187600512878012 1 1
0.26831550414582 0.248550362010137 1 1
0.263979025419291 0.251093043586812 1 1
0.259976873263069 0.251260456005438 1 1
0.146144468862556 0.143293462725226 1 1
-0.264752341090969 -0.251582437487106 0 0
0.132572118913682 0.126880628089243 1 1
0.0345169830724651 0.0326678339815566 1 1
0.39337440173731 0.377447257105979 1 1
0.598014221583399 0.569342473149096 0 0
0.325464289316163 0.304431257426554 1 1
0.300455844611231 0.293363022437861 1 1
0.406828245134232 0.382945102231712 1 1
0.13812823328364 0.131079503722565 1 1
0.106299327591444 0.104684555665543 1 1
0.156679448450266 0.147193252215932 1 1
0.305852550475328 0.287594520814935 1 1
0.119764287793484 0.117781637799479 1 1
0.103410820143994 0.105012410363034 1 1
0.105972585707497 0.110308365132886 1 1
-0.0632825029321185 -0.0506216295373597 1 1
0.431405138562964 0.412871366411959 1 1
0.0238489113278199 0.0222595237497819 1 1
0.380746576556343 0.36397044219184 1 1
0.086470088399815 0.0753590786916337 1 1
0.356725181594484 0.352382989834754 1 1
0.113520233876547 0.105222779223034 1 1
0.334970255401762 0.316323791250444 1 1
0.157018097042701 0.151408879296585 1 1
0.199593859348469 0.189422797441718 1 1
0.19372134939557 0.18695351731356 1 1
0.118622506797579 0.113488261742684 1 1
0.28398367179964 0.274660241878127 1 1
0.200291957813372 0.192566083505719 1 1
0.0258092144757615 0.0273620590848006 1 1
0.0490856096026498 0.0465849327494694 1 1
0.11229133318288 0.108953705057761 1 1
0.0618329737469453 0.0601588082898653 1 1
0.248878491093001 0.223223537374236 1 1
0.52752640320291 0.504419705964169 0 1
0.104940632875671 0.103571979703601 1 1
0.0203766138751089 0.0166350504089601 1 1
0.264682671313059 0.255087521457383 1 1
0.062446853699257 0.0632241969819861 1 1
0.256595821032731 0.249761113304609 1 1
0.00306372712143354 0.0079795156737263 1 1
0.401960972210555 0.384389401212663 1 1
0.153855280584504 0.147554253920071 1 1
0.357880052738892 0.342820205920118 1 1
0.50376493154904 0.474413585951354 1 1
0.218677431675006 0.213755622585079 1 1
0.331262950850019 0.316795451625911 1 1
0.208320519550877 0.200379450989669 1 1
0.157100888448852 0.147373934545641 1 1
0.315036025957277 0.300523852532865 1 1
-0.140046874570661 -0.13201056945869 1 1
0.182564509951004 0.179127664361717 1 1
0.273179926336299 0.259702404499208 1 1
-0.0875439195882346 -0.0886062049357061 1 1
0.0678265764706389 0.0644162047770765 1 1
0.304013770442244 0.291256895660739 1 1
0.205576804349666 0.200285298216111 1 1
0.056146169183768 0.0542620296939378 1 1
0.156844392784841 0.155033312934302 1 1
-0.161557721856259 -0.152424734817782 0 0
-0.0252063831878988 -0.0233222983123075 1 1
0.619131557114029 0.590773750242552 0 0
0.111992682294924 0.107155325695865 1 1
0.238001278414043 0.231337489328349 1 1
0.225454067745939 0.213287199509241 1 1
0.412794439152861 0.39447502935284 1 1
0.450395312635022 0.425019957067539 1 1
0.242311142376072 0.230674761186225 1 1
0.374902731029116 0.359130103761351 1 1
0.391062245900097 0.370486282823702 1 1
0.260916162955653 0.250588717291484 1 1
0.501059931531453 0.476754600405018 1 1
0.360839874076084 0.347507511319561 1 1
0.187708217987075 0.180672682712786 1 1
0.192102235502801 0.180527674246613 1 1
-0.138139911839463 -0.129037135548245 0 0
0.358865109985964 0.343211178471878 1 1
0.0734915395825836 0.0700508455311239 1 1
0.0916640615494897 0.08625146112633 1 1
0.0383945630954126 0.0429534369089234 1 1
-0.0755613947291185 -0.0740302380691904 1 1
0.388574465406996 0.368652107109574 1 1
-0.0334458230824169 -0.0301515128896136 1 1
0.168357417256165 0.153969966964024 1 1
0.24414017542525 0.22909926276805 1 1
0.39312554165762 0.376385722593086 1 1
0.401728981686332 0.378448570938639 1 1
0.255904005478146 0.24599635027392 1 1
0.141188389400136 0.13047707200365 1 1
-0.117606442311772 -0.116468339094319 1 1
-0.0540798739366072 -0.0496605322333377 1 1
0.420691366878171 0.393765747436733 1 1
0.0727251527496254 0.0705198359522695 1 1
-0.141537094913018 -0.139641193056147 0 0
0.390059196848433 0.368143159362692 1 1
0.453234002185249 0.432079057951513 1 1
0.472292806666584 0.443474641753883 1 1
0.567027819042891 0.528422452131845 1 1
0.383815933836773 0.375024782089579 1 1
0.204434060535465 0.19292007940028 1 1
0.502816944659727 0.481148188762235 1 1
0.00617270431158529 0.0114938973235234 1 1
0.555734221387917 0.533266120544185 1 1
0.36766716276946 0.353077784734022 1 1
0.151280269760108 0.14408725779392 1 1
0.287231444396285 0.274570768950123 1 1
0.0953516293986818 0.0916679174253188 1 1
0.620118698474393 0.591791142186193 0 0
0.300512950116951 0.285600738846898 1 1
0.396568723659683 0.378509898674435 1 1
0.227638829349668 0.205722538450278 1 1
0.164056955570112 0.155437963316989 1 1
0.420282568867011 0.398118459659893 1 1
0.161483389535241 0.156135804004549 1 1
0.197382574367982 0.185255655606264 1 1
0.350717218052749 0.325757204410346 1 1
0.13979949141616 0.132425966506149 1 1
0.242344469252052 0.229977819380472 1 1
-0.0648716743048438 -0.0593211954309178 1 1
0.430983136806225 0.411104343910682 1 1
0.174159071147497 0.177446489875751 1 1
0.296166924265127 0.289137871703902 1 1
0.549032504846405 0.526456873270827 0 0
0.0999730085145012 0.096357057578927 1 1
0.264074377579446 0.252565620532021 1 1
-0.0583614267267479 -0.0480919463714802 1 1
0.269004866332601 0.260485665076638 1 1
0.214262830806508 0.207003072911692 1 1
-0.119283097259208 -0.12010029335355 1 1
-0.0912944395326316 -0.0858762527129665 1 1
0.230304994656846 0.222072509980353 1 1
0.134933825636497 0.132178864892613 1 1
-0.0570516219361299 -0.055389183814567 1 1
0.184601403095324 0.183397328529551 1 1
0.216235139010942 0.203340945541871 1 1
0.0822019354311713 0.07843045994014 1 1
0.224993556200849 0.210712400839594 1 1
-0.118902362878256 -0.113168771058015 1 1
0.078293400479509 0.0777792220561759 1 1
0.232643883863714 0.226635757162664 1 1
0.0491869660788212 0.0558103498642095 1 1
-0.0146533263135223 -0.0158316610655758 1 1
0.240246687330575 0.228085696100448 1 1
0.137116043227808 0.130933032494979 1 1
0.0855812332990185 0.0809774632319147 1 1
0.317321264065194 0.308969824202713 1 1
0.104336848807878 0.0903943584167205 1 1
0.0377775409328962 0.0334641103518359 1 1
0.00510853802284451 0.00068604195828604 1 1
0.277698776316607 0.267329876680041 1 1
0.366733225883528 0.352403784466996 1 1
0.159706384196577 0.153011546720036 1 1
0.146381975325529 0.14151791210848 1 1
0.228739135393934 0.218734575751187 1 1
0.436552720017234 0.415848899448539 1 1
0.594133431188949 0.56114569771543 0 0
0.230100130868172 0.220104517669483 1 1
0.181215016149523 0.166345182793269 1 1
0.0630734840479689 0.0590176048675316 1 1
0.129923048624247 0.122970588772883 1 1
0.258213581705606 0.2456922445764 1 1
0.0663125605281352 0.0636112250757895 1 1
0.265135688882224 0.251731880902946 1 1
0.00359779996226699 0.0027429935840088 1 1
0.169753391067038 0.160779521135427 1 1
0.274275552775629 0.264803244673939 1 1
0.547667865836038 0.527493988852496 1 1
0.293373694212681 0.283323238053375 1 1
0.169704175119432 0.161847380824444 1 1
0.250404443511479 0.234260598636244 1 1
-0.00685089329107464 -0.006749595286498 1 1
-0.00886362391408317 -0.0085721128525228 1 1
0.134459812311841 0.129225805034447 1 1
0.311905028131137 0.30355020323588 1 1
0.320915296453689 0.311805661355757 1 1
0.438507756559702 0.414560933214133 1 1
0.402018522774323 0.383077509673534 1 1
0.112775383773752 0.107227141224345 1 1
0.254886913565093 0.245662074854761 1 1
0.411008208600496 0.393326169273575 1 1
-0.109614721076787 -0.106203766406577 1 1
0.217004932221392 0.205084396104042 1 1
0.165338097598412 0.153766650393194 1 1
0.0467097124223781 0.0421044154936815 1 1
0.0803678081304168 0.0730663846567931 1 1
0.22077271391556 0.220232810706442 1 1
0.0618708747553184 0.0604511087632651 1 1
0.106639299372934 0.0919859514702896 1 1
0.113985248457001 0.107187461972111 1 1
0.0905258877223259 0.081416523139513 1 1
0.194991699119317 0.191045400770026 1 1
0.0658935503268241 0.0645803670117105 1 1
0.0942765421125813 0.0922062551031882 1 1
0.491031358116915 0.458386244281338 1 1
0.290720093033291 0.278674992168424 1 1
0.0232483661365117 0.0191546033423688 1 1
0.261940568472457 0.253336592314051 1 1
0.298989534731104 0.291800022613003 1 1
0.288835241062044 0.277685253455472 1 1
0.14014694007736 0.130488767839817 1 1
0.284402831219488 0.270294180228014 1 1
0.359774758923534 0.341621694880814 1 1
0.418132052452914 0.399030999175094 1 1
0.0509164962430651 0.041462889210425 1 1
-0.0739138588575555 -0.0653662392938494 1 1
0.390154013359085 0.37652545709936 1 1
-0.00205630972816311 -0.0183216366335628 1 1
0.217806507478943 0.211216185099406 1 1
0.506423604860499 0.480910169741645 1 1
0.0600759237636779 0.0559524095598311 1 1
0.501451321718251 0.475471148829295 1 1
0.131495203986736 0.122195004189159 1 1
0.531359771239844 0.503995182836894 1 1
0.339407371438235 0.328880511430765 1 1
0.0389103617391956 0.0390835857878927 1 1
0.174294735690578 0.165182087025182 1 1
-0.065313320444853 -0.0636090504304812 1 1
0.215362888149063 0.20222789632373 1 1
0.163979427092802 0.150720691652893 1 1
0.21104364811485 0.200771107138638 1 1
-0.00559501875921137 -0.00829096197362639 1 1
0.316404060368474 0.302390637337787 1 1
0.29003362950032 0.267483395044254 1 1
0.0943459206548286 0.0867291645878394 1 1
0.346999726466314 0.326561658997802 1 1
-0.0751902290859188 -0.0730847609020659 1 1
-0.116012944908849 -0.112250536200246 1 1
0.470590114558602 0.447491102127893 1 1
0.184757231087121 0.172319545747669 1 1
0.178572062944809 0.170746776543231 1 1
0.26688996285913 0.254182590050214 1 1
0.307847527126869 0.293500413392493 1 1
0.155101425639025 0.143612171920168 1 1
-0.0808676118004553 -0.0379639805121759 1 1
0.215198115035948 0.205724226131847 1 1
0.172673657376078 0.166094438918168 1 1
0.0603341659078981 0.0567909289699638 1 1
0.213463600283184 0.20277025129432 1 1
0.246353419914763 0.232728767276492 1 1
0.161907569832141 0.159168832955615 1 1
-0.107172825582161 -0.104808551775915 1 1
0.166230987704996 0.160693777092637 1 1
0.218516974592156 0.21088058099998 1 1
0.181199096176136 0.177188319257103 1 1
0.276352237397641 0.265066114174252 1 1
0.332606252770893 0.321478338134621 1 1
0.106993534715053 0.119601738265143 1 1
0.0773680490544454 0.0731462661288848 1 1
0.203386486267383 0.193993684811198 1 1
0.343120862769427 0.346757099074777 1 1
0.0995352877265581 0.094439741205914 1 1
0.100652168895195 0.0926706749075955 1 1
0.318647952866919 0.30492168140679 1 1
0.307495318785623 0.295804345213905 1 1
0.0625317297303493 0.0585210724247252 1 1
0.397506963316234 0.373389254280906 1 1
0.164900098180173 0.157550634801569 1 1
0.325795024316163 0.317377967941873 1 1
0.393411762165023 0.372446603518982 1 1
0.285186376990249 0.268521815793867 1 1
0.399976332223578 0.368400351505181 1 1
0.340381232342697 0.310480779567746 1 1
0.104772189575879 0.105519896531247 1 1
-0.0253931297458536 -0.017675897874752 1 1
0.358864395724455 0.344695815611931 1 1
0.31136523202853 0.296069544452507 1 1
0.00178439285307053 0.00417509483720215 1 1
0.400459274466658 0.378574085964675 1 1
0.453239226732952 0.423828580024791 1 1
0.0197471815358054 0.0167434003820717 1 1
0.0546193521125717 0.0517626595521363 1 1
0.0254042593734185 0.0289725017893104 1 1
-0.0296359205287612 -0.0272633442999815 1 1
0.12759418178512 0.12340040223484 1 1
-0.0990473968819909 -0.091803298231408 1 1
0.101959956724773 0.0937304924575753 1 1
0.123914115533377 0.126598092956269 1 1
0.152584613003877 0.143821515251808 1 1
0.257176458772221 0.244503887672133 1 1
-0.257574595961645 -0.245950390128777 0 0
0.141989682663063 0.134561933119065 1 1
0.506582667101549 0.475087343200013 1 1
0.414741203812599 0.397003314928396 1 1
0.295320199508975 0.282995957502584 1 1
0.263298209192142 0.243520887565097 1 1
0.411630135502583 0.392519060848293 1 1
0.0995320362689392 0.0896507674568125 1 1
0.463506803189347 0.433660247922133 1 1
0.00513904563464997 0.00227724684902108 1 1
0.144213875183331 0.140859089646446 1 1
0.150191430127905 0.142310593613109 1 1
0.261406086406098 0.247959577795622 1 1
0.156181119438899 0.14996710492763 1 1
0.300629761678174 0.285072081745507 1 1
0.153679572276562 0.154467820289669 1 1
0.138248570978652 0.129557326297738 1 1
0.17569367816644 0.16206871008881 1 1
-0.0071124577214516 -0.00860455989267334 1 1
0.220074206292446 0.196107749731727 1 1
0.372874683504471 0.355951159718665 1 1
-0.00941928706879101 -0.00983132008617216 1 1
0.0274141193279093 0.0269871715514555 1 1
0.240299523865947 0.230260296618659 1 1
0.34383240665868 0.328818256926182 1 1
0.302928640372673 0.286039230583949 1 1
-0.0896226649085915 -0.0814547348572605 1 1
0.278486926620498 0.266251437534097 1 1
-0.105436916258381 -0.0982983190069044 1 1
0.173932644851207 0.167294342660325 1 1
0.0520287504908752 0.0524402749833433 1 1
-0.0136617938737588 -0.0135408168425872 1 1
-0.0338392452273493 -0.0328695197896275 1 1
0.165486401949003 0.151733320068988 1 1
0.585446764738908 0.552122569783844 1 1
0.122865103859175 0.122717145033765 1 1
0.19254052336954 0.18645112562814 1 1
0.330304408360678 0.311762275966216 1 1
0.407301192238009 0.3891312566571 1 1
0.273742352697896 0.252542132475259 1 1
0.0723543061104064 0.068009639658828 1 1
-0.000676396997817338 -0.00727136744008031 1 1
0.381057629203737 0.360387506972362 1 1
-0.128082349995687 -0.125523965636977 1 0
0.184298408622223 0.172699433836919 1 1
0.103884412453438 0.100072570033033 1 1
0.193490569735136 0.183633207678239 1 1
0.424869048603221 0.405059760364189 1 1
0.074995253468573 0.0730254204836973 1 1
0.150670897675254 0.144091265422436 1 1
0.127636955810601 0.123215330336914 1 1
0.0320154268397661 0.03063122027991 1 1
0.053908985209944 0.0510985677262693 1 1
-0.192458882343685 -0.183480472463459 0 0
0.188881324128609 0.17527082768958 1 1
0.262852317442005 0.252870462395494 1 1
0.159743083197532 0.147664071090455 1 1
0.123246497959081 0.117755020853951 1 1
0.455891403669685 0.432384988058108 1 1
0.19949663975351 0.191659436533098 1 1
0.146931911004784 0.138878221213648 1 1
0.139110137978479 0.129533873796411 1 1
0.42451644104603 0.407302534081327 1 1
0.440616828499447 0.414852578776773 1 1
0.384566798713086 0.364591140741326 1 1
0.38723946222727 0.372727450844151 1 1
0.124283015725736 0.118746076029872 1 1
0.202843835511723 0.194028957004757 1 1
0.459473257985332 0.432867607310364 1 1
0.145704189155576 0.12772968137457 1 1
0.204543261562981 0.200425330854967 1 1
0.309897191117719 0.294380666623968 1 1
0.0905895480862343 0.0827133360179449 1 1
0.129907613347594 0.128210717585485 1 1
-0.0616593323875914 -0.0654115151135036 1 1
-0.15549811038617 -0.145647109695598 0 0
0.199156997796795 0.189702754627921 1 1
0.0990839394615345 0.0956569269768942 1 1
0.289434447495351 0.272833250396876 1 1
0.148737490987005 0.139237904759227 1 1
-0.0624148652406075 -0.0535698046653521 1 1
0.176660170792477 0.167836267921611 1 1
0.326077693698386 0.309907042086301 1 1
0.204148010366565 0.197230703042576 1 1
0.158010566587298 0.147877937642175 1 1
0.266126884517304 0.25444399795916 1 1
0.0975638922776889 0.107915517158265 1 1
-0.0356321139622547 -0.0406822186552482 1 1
0.175384164150758 0.167883608328075 1 1
0.0360599905764795 0.0336314344709104 1 1
0.141448999010097 0.136914446406836 1 1
0.189913210066479 0.180205032125017 1 1
-0.00597966563591881 -0.00456506782388684 1 1
0.211777604179509 0.197941125212068 1 1
0.29285437702179 0.284292235142642 1 1
-0.0287255681688737 -0.02894973954674 1 1
0.127129352596548 0.124672866662572 1 1
-0.125293541164107 -0.115953202065225 1 1
0.524551608467868 0.501608854000046 1 1
0.216773846515085 0.204355815133172 1 1
0.340667583109714 0.323548916386883 1 1
0.298594566641957 0.275930423193068 1 1
0.00147828097949053 0.00242037851902469 1 1
0.25540952075734 0.24557248222011 1 1
0.25396991158446 0.234708851473809 1 1
0.0548560104057958 0.0483256826654885 1 1
0.281528576488189 0.270699371263923 1 1
0.233316927094416 0.220742274810211 1 1
0.388719652333784 0.370073304112332 1 1
0.185466824915739 0.180362269993081 1 1
0.382668933028109 0.370224177301516 1 1
0.0699393693206653 0.0672854062905318 1 1
0.247120326865003 0.235567515249556 1 1
0.337305679786256 0.322723493759267 1 1
-0.233000851783612 -0.223945793833442 0 0
0.0636318957854916 0.0531347883270521 1 1
0.368675503140413 0.348896270250804 1 1
0.418359147977027 0.392296241178396 1 1
0.325988389472723 0.311818205935453 1 1
0.254246951599405 0.239859344482888 1 1
0.0212760295953249 0.0382518471334538 1 1
0.303479610942135 0.287191392052354 1 1
-0.158308702785682 -0.145597943172552 1 0
0.257003489659669 0.248064078339167 1 1
0.210967808188311 0.201384272873135 1 1
0.0252959738399868 0.0266594261614027 1 1
-0.085023883802307 -0.0814172568626531 1 1
0.468968305663868 0.462199332515684 1 1
0.571417943966553 0.533844934855431 1 1
0.199932979206494 0.196405763815489 1 1
0.103378621626788 0.098094745426646 1 1
0.329086005073263 0.314608438596798 1 1
0.299417704393356 0.288630428776851 1 1
0.243659257744569 0.231620060906676 1 1
0.447468441833477 0.425773524181559 1 1
0.192617069881535 0.186357675031643 1 1
0.0951709174147553 0.0908955117192327 1 1
0.0363417198557986 0.0405823881470893 1 1
0.420612371741189 0.397326935887359 1 1
0.285551687552137 0.269542485955886 1 1
0.0593479247369097 0.0611249396145891 1 1
0.377509569995476 0.357694080659019 1 1
0.191406832496529 0.180775534476833 1 1
0.533092091232058 0.498535131852192 1 1
0.0355482540661792 0.0346610627727321 1 1
0.231235659371945 0.221320112181589 1 1
0.225116577715975 0.214355374628886 1 1
0.0370026339305229 0.0382415694335941 1 1
-0.10049941143125 -0.0957189738191972 1 1
0.0114616240728025 0.0129430365954644 1 1
0.284595855029725 0.267243606106958 1 1
0.208061635850344 0.19710877829539 1 1
-0.0417768016107563 -0.0399620632352792 1 1
0.483017376269571 0.465303867925077 1 1
0.044905220086514 0.0412508692740134 1 1
-0.0565572992041772 -0.0554993019271587 1 1
-0.0237125336863905 -0.0228595758435312 1 1
0.0719078539873726 0.0707137815544814 1 1
0.141828065288528 0.13421936335375 1 1
0.0525092458201086 0.0502601631963533 1 1
0.283564943489874 0.268443624289104 1 1
0.353199859646328 0.343503977065749 1 1
0.498917771240043 0.472719112161255 1 1
0.437473640482036 0.418160212539327 1 1
-0.0620224519636359 -0.0574026114309706 1 1
-0.0503123570678862 -0.0476463024629811 1 1
0.304797562580841 0.294470786339055 1 1
0.187178218169064 0.176587499074668 1 1
0.250599194417793 0.239414823447014 1 1
0.257440875976129 0.237260568335908 1 1
0.0822150443786251 0.0868523433953561 1 1
0.174536461481484 0.167955914321514 1 1
0.412924509788165 0.389189687646216 1 1
0.0661173766158255 0.0653590611119039 1 1
0.585688528083176 0.555631007373031 1 1
-0.209203576393624 -0.197696483942312 0 0
-0.145777209114196 -0.141000162349926 0 0
0.221213622718016 0.211352611624581 1 1
0.289644956017783 0.274560303709611 1 1
0.0758691070541775 0.0740815176641191 1 1
0.205987891183538 0.199581415226273 1 1
0.394245923420968 0.375667871068781 1 1
0.0764302857682231 0.0712833691056711 1 1
0.301900478075616 0.29040295975765 1 1
0.18759179336088 0.178957962847825 1 1
0.497915583811204 0.477210694149985 1 1
0.292280388044881 0.284568637367197 1 1
-0.0232734029321116 -0.028353237798325 1 1
0.0906374027325114 0.0876506996739819 1 1
0.2353170720517 0.221512694813444 1 1
0.250368072670877 0.239620201170125 1 1
0.0526865008528528 0.0570057585604161 1 1
-0.000566701152371188 -0.00235382891418019 1 1
0.222748677349463 0.208463909305482 1 1
0.226640680807817 0.221447732325024 1 1
0.369578570485237 0.348568106125171 1 1
-0.0387299525831763 -0.0389768979752373 1 1
0.258371998346529 0.246048629122613 1 1
0.230144539961312 0.219444075886084 1 1
0.505364724969212 0.487831753490166 1 1
0.115937418157968 0.113199697782471 1 1
0.186845168985252 0.181552323090291 1 1
0.305281634976813 0.295062295677222 1 1
-0.0228677958988766 -0.0175452621201412 1 1
0.187137672338375 0.182971927990646 1 1
0.462646212832348 0.44168544185794 1 1
0.545279281973994 0.528449474349172 1 1
0.12290231881636 0.110058221506975 1 1
0.374631474395555 0.358901476937322 1 1
0.259425930903538 0.248304259634586 1 1
0.536564464410793 0.512995482058998 1 1
-0.0113958783047433 -0.0120416762027596 1 1
0.186755098161431 0.17699187731846 1 1
0.170254389721313 0.16070156358259 1 1
0.118899947309242 0.1132648228986 1 1
0.251049985182595 0.243307375107561 1 1
0.270686652033756 0.257389996011848 1 1
0.365604971028198 0.348851728404579 1 1
0.610170925375529 0.579868730932427 1 1
0.272204107954296 0.257361802850344 1 1
0.322456539665673 0.307784135124482 1 1
0.133810033041936 0.127207610330379 1 1
0.49272958063486 0.456759657411573 1 1
0.279644587211796 0.271288937882004 1 1
0.375223766192885 0.360548615222147 1 1
-0.0137465822210244 -0.0153482201484891 1 1
0.308703008380701 0.29394999222057 1 1
0.284322249819143 0.270776153880238 1 1
-0.0562361764079665 -0.0544036087138764 1 1
0.100222920503834 0.100826100051455 1 1
0.073954901559281 0.0717477834807494 1 1
0.221781083424075 0.217715294296685 1 1
0.0370890146607116 0.0364053946527657 1 1
0.039879730627817 0.0382054096743366 1 1
0.20466660600173 0.196194682872197 1 1
0.0337360483843939 0.0329888079660105 1 1
0.139193794744818 0.134472794069146 1 1
0.339463298646461 0.318007251134822 1 1
0.220706911755082 0.207078301576344 1 1
0.391458940067997 0.372569356599364 1 1
0.456116910166517 0.430105771690546 1 1
0.280324764955665 0.266895130929314 1 1
0.226235538319313 0.213298463885262 1 1
0.333307687802042 0.326581763000001 1 1
0.257932459896707 0.247395158065526 1 1
0.264684274504893 0.25216447584724 1 1
0.313143250134459 0.297059284366308 1 1
0.579505963539216 0.54701254047281 0 0
0.133899627165222 0.126949974905601 1 1
0.219938566446762 0.20878503762659 1 1
0.142483910307096 0.134204516296212 1 1
0.236325567491918 0.22610989668566 1 1
0.151650042996476 0.147966358728081 1 1
0.468289917630439 0.442166821962118 1 1
0.0061485228651118 0.01630381563813 1 1
0.327971500303836 0.310903143435012 1 1
0.26245884071307 0.249923068736335 1 1
0.368152635221897 0.348781126709432 1 1
0.347081343369748 0.325644584456051 1 1
0.148072146709973 0.141513923325155 1 1
0.0807416361154151 0.0823346514702306 1 1
0.0185799121009488 0.0170394204073921 1 1
0.22885754855623 0.21727363956355 1 1
0.0223284683890743 0.0206116020688899 1 1
0.182960736183699 0.174836476728561 1 1
0.232429906481029 0.219893101368888 1 1
0.117536255678429 0.112861366560478 1 1
0.331813005087096 0.319481599408585 1 1
0.525505084293678 0.499377097517079 0 1
0.194866754636455 0.182842733609582 1 1
0.483284697998596 0.463283160168324 1 1
0.0344579982709708 0.0311183703271321 1 1
0.222100969100825 0.212609407443142 1 1
0.0610753514347684 0.0580579826473875 1 1
0.0631641794293373 0.0548752405195479 1 1
0.272918608658717 0.258138485739539 1 1
0.4514834096835 0.429776353289298 1 1
0.380284772104327 0.380828666670979 1 1
0.301225661820537 0.291379649286243 1 1
0.41333875034291 0.39604322058155 1 1
0.135353618662493 0.136129465029983 1 1
0.03693042695251 0.0355921631320371 1 1
0.102380852363627 0.0962744769022994 1 1
0.150742048071657 0.148784927220297 1 1
0.221681314011859 0.209650928525061 1 1
0.0621600078164391 0.0681793933131418 1 1
0.0521464306049436 0.0410871678165609 1 1
0.499248275382373 0.476536398857216 1 1
0.792321535579898 0.753490580083101 0 0
0.141718391364334 0.130511231110218 1 1
0.222064611214099 0.210213161071222 1 1
0.10198289655717 0.0946574604208916 1 1
0.478712678565285 0.455779139779423 1 1
0.174981293789746 0.164501128166378 1 1
0.0690602741361194 0.0649017343089423 1 1
0.270377246773032 0.25816806246284 1 1
0.590899378475036 0.551085733428407 1 1
0.0813921781966384 0.0811043609797585 1 1
0.149908288534752 0.138526682082595 1 1
0.0700227580695335 0.0663410871101669 1 1
0.304175046721134 0.292180162888633 1 1
0.447592780031755 0.427192275284946 1 1
0.537393254294713 0.498627258064623 1 1
0.331336420543382 0.298664169843677 1 1
0.105202435397409 0.0950784467544607 1 1
0.499113509042049 0.474998654951673 1 1
0.478486383614978 0.456607820321813 1 1
0.0632404590862894 0.0629958817628073 1 1
0.151084608431203 0.142950311502426 1 1
0.0859509531540708 0.0843766620188807 1 1
0.163423838345578 0.157717692125889 1 1
0.196702746453542 0.1888504384102 1 1
-0.0302814656335069 -0.029736571739063 1 1
0.339847984326963 0.327031948123006 1 1
0.0878669005152205 0.093038028319216 1 1
0.0337267792551527 0.0292163297586935 1 1
0.218526019922396 0.203921657418721 1 1
-0.169035009176125 -0.163056090826842 1 1
0.468328654856227 0.440489901173206 1 1
0.306630099119 0.288025791675379 1 1
0.202977194427331 0.193619428680279 1 1
0.378784875432891 0.373355299919887 1 1
-0.0635788676296483 -0.0625597463070227 1 1
0.179312182887921 0.171321122898579 1 1
0.340514766222394 0.323475930621673 1 1
0.331295659337912 0.314693132084213 1 1
0.081737658136554 0.0757506414495858 1 1
0.433582033756862 0.416696410031073 1 1
0.247156529516569 0.229724597261759 1 1
0.469421448572895 0.444148810205248 1 1
0.0130855641753181 0.0140019086771727 1 1
-0.0618212559232175 -0.0597603056013744 1 1
0.279781822085289 0.262994419690971 1 1
-0.188620940594089 -0.187261242578493 0 0
-0.148366234525845 -0.13915922918095 0 0
0.400151504016025 0.381837915812655 1 1
-0.00610483679893462 -0.00750882394557655 1 1
0.142151269687778 0.137310946699626 1 1
0.221501947641717 0.211337212128521 1 1
0.0734133394221769 0.0689470079620915 1 1
0.467423610009395 0.453632942130256 1 1
0.122841131075029 0.113009031667075 1 1
0.217675013375025 0.20594149980011 1 1
0.474977401907718 0.453609822729489 1 1
0.0408744310962031 0.0387978967268806 1 1
0.383144415773824 0.370150206290219 1 1
0.451931959212825 0.431183975724512 1 1
0.0294465974755119 0.0336800806864936 1 1
0.261205188692659 0.249268075258744 1 1
0.715198702421758 0.68043291342717 0 0
0.158582673362023 0.150813154018723 1 1
0.280582134321276 0.265379057220029 1 1
0.0997854803987065 0.094801139646507 1 1
0.157924616653442 0.148439183269029 1 1
-0.0479005026190624 -0.0484211692450238 1 1
-0.113979082139975 -0.110241747182307 1 1
0.022979383346662 0.0297565822910828 1 1
0.378309195477132 0.357849034848731 1 1
0.0347837563071166 0.0355068208519745 1 1
0.262243208493547 0.254332637965546 1 1
0.364558469665412 0.342557655412611 1 1
0.346183532241749 0.333427214103137 1 1
0.0376858463378254 0.0335914965552786 1 1
0.110072119274678 0.107148386771448 1 1
0.164023242708237 0.146348310400361 1 1
0.0401875653074417 0.0396206426610528 1 1
0.201639597359569 0.195949272708541 1 1
0.466884623054866 0.443357635470183 1 1
0.40561529021618 0.387399881509773 1 1
-0.084455047380863 -0.0832058473777778 1 1
0.111415868291996 0.103899735589403 1 1
0.0752297062872428 0.07363485676936 1 1
-0.012295203016419 -0.0130099543380057 1 1
0.145395601974247 0.139676300530735 1 1
0.388194993060794 0.371217609912045 1 1
0.190679282764311 0.170904709714162 1 1
0.321328112527995 0.315153049475434 1 1
0.293320301574961 0.278530905732028 1 1
0.345291577053894 0.325574021498179 1 1
0.211471574876857 0.20092083736799 1 1
0.23431093985695 0.224398330387244 1 1
0.118044357908944 0.108234030208409 1 1
0.179890027272992 0.172177710801312 1 1
0.379835090785746 0.360760437070185 1 1
-0.194564346487032 -0.185736398979003 1 0
0.332202719195281 0.317331860797271 1 1
0.254517202629046 0.244240238203851 1 1
0.23492900125982 0.216328321120153 1 1
0.383186783542328 0.363902813094878 1 1
0.0483789435150609 0.0444700050974374 1 1
-0.017883855666157 -0.0152327145469191 1 1
-0.205309144772023 -0.193873317403852 0 0
0.108088913919303 0.101500423211947 1 1
0.277249104150032 0.259672432022231 1 1
-0.21613654137993 -0.19496563634827 0 0
0.189028358046113 0.177445507905091 1 1
-0.0247105605545879 -0.0257498194741774 1 1
0.305095628871654 0.297951212962432 1 1
0.317548848821428 0.299055901078782 1 1
0.506032889683474 0.515689558944132 1 1
-0.132282769745229 -0.125283512722051 0 1
0.177818891283787 0.167912072025025 1 1
0.363737058216681 0.341991627600372 1 1
0.137955795943723 0.124336246831126 1 1
0.197850855816706 0.18366753131607 1 1
0.0601357256999137 0.0606919677946572 1 1
0.086069229375143 0.0773210278104466 1 1
0.221241627972155 0.210374961722227 1 1
0.231417195624998 0.216836085635746 1 1
0.478712067166303 0.450716065601637 1 1
0.24484922714425 0.22859508058255 1 1
0.39631829631741 0.373010438210843 1 1
0.372484505247078 0.358190941672368 1 1
0.136984965327045 0.131121468717961 1 1
0.129768673274317 0.128072410269081 1 1
-0.0189274694025084 -0.0114867237680326 1 1
0.294048664927354 0.282557726380775 1 1
-0.0697004231375264 -0.0647740221824014 1 1
0.249418612108604 0.239760043241703 1 1
0.284821293753488 0.276316901687816 1 1
0.165192130706977 0.157098920999114 1 1
0.167118262806399 0.161654479786557 1 1
0.119918545055596 0.117326974752032 1 1
0.280592054189014 0.265988934634418 1 1
0.053884250055385 0.0506168958536557 1 1
0.118505891486942 0.112199794787649 1 1
0.205649525641496 0.194973699956486 1 1
0.283372099931582 0.263021481854275 1 1
0.55877562157086 0.534758405150747 1 1
0.388734409163222 0.369854651534611 1 1
0.467590730442926 0.443572556049545 1 1
0.150905505783645 0.1424157943657 1 1
-0.0109463567637027 -0.0108599845246466 1 1
0.285207581009273 0.267601140106963 1 1
0.113468270888462 0.110657816102636 1 1
0.113380187067365 0.110603190558886 1 1
0.192420292791833 0.181762609309626 1 1
0.41496847030502 0.397051382481855 1 1
0.158121331955961 0.149004411802214 1 1
0.143053197028681 0.134969353957166 1 1
0.0983476825536794 0.094837805483173 1 1
0.469616798494669 0.447455432405829 1 1
0.173393041750932 0.165535173633047 1 1
0.259604689530736 0.246051353732724 1 1
-0.211992024897601 -0.195139620950032 0 0
0.119928806879791 0.114987072671425 1 1
0.0842463544878435 0.08207593822514 1 1
0.29935889670151 0.28365882628204 1 1
0.262769485459652 0.243848685486523 1 1
0.594088075255339 0.563347388582057 1 1
0.280968431239229 0.265973594949741 1 1
0.0300384751793992 0.0255410869958172 1 1
0.412433967203515 0.397490190423156 1 1
-0.03597419633828 -0.0328647791346885 1 1
0.0826529761077095 0.0812689720527073 1 1
-0.0185770426805049 -0.0189276326990794 1 1
0.501007747189721 0.47704217651284 1 1
-0.0942940156302396 -0.0897508108013665 1 1
0.211790878276012 0.202280059760686 1 1
-0.0443904814883097 -0.0396026038032201 1 1
0.294663129511288 0.281516664711156 1 1
0.329967683694306 0.308742369767858 1 1
0.19477346007181 0.186808815294243 1 1
-0.183016861950876 -0.177094897646783 0 0
-0.067227867018412 -0.064376228734547 1 1
0.16275853643946 0.165262956786721 1 1
0.281470628515984 0.267840816674666 1 1
0.0170482390946178 0.0105431832013969 1 1
0.221321034587707 0.210758840845819 1 1
0.364996930705148 0.349935284444745 1 1
0.037527972087329 0.0287240274073324 1 1
-0.00593697856768285 -0.00765902000341612 1 1
0.285324576195617 0.271775447801061 1 1
-0.0292605198547308 -0.0326911698123928 1 1
0.219073751889191 0.213555147612147 1 1
0.228931055303605 0.213158957958643 1 1
0.11563067006364 0.116607706386683 1 1
-0.0836721936687242 -0.0698246986502063 1 1
0.21980676721976 0.20610209237881 1 1
0.299701341022892 0.290670727635864 1 1
-0.11463269183424 -0.113554544395988 1 1
0.420392696741112 0.407023341836224 1 1
0.401983722893918 0.373626672427157 1 1
0.424321960375665 0.402562569332424 1 1
0.431065442746871 0.398520630159336 1 1
0.518513318160382 0.489889771351724 1 1
0.37868950706854 0.359057943855248 1 1
0.161297591078566 0.153461087884194 1 1
0.508834690439071 0.491439650849394 1 1
0.319771930145411 0.307076677812648 1 1
3.90525955629717e-05 0.00471903555815241 1 1
-0.121566739815754 -0.11370436633123 1 1
0.10340328848006 0.101541367895429 1 1
0.396634739132793 0.37713829767815 1 1
0.0156784907544615 0.0106457672614994 1 1
0.339520041578436 0.321704145242077 1 1
0.159209510046581 0.153488734669033 1 1
0.426305992254711 0.39375465484425 1 1
0.392930266068487 0.385114983207611 1 1
0.124517825199846 0.11744271060303 1 1
0.280847066490976 0.267600843731425 1 1
0.107752985510467 0.10576115099134 1 1
-0.0113908405866733 -0.0207096839489012 1 1
0.118451087592795 0.104658185263882 1 1
0.012123354381703 0.0124057831359738 1 1
0.115967078689975 0.116486141895916 1 1
0.468468882909821 0.447693176044077 1 1
0.24696072261637 0.239179750905247 1 1
0.277987386210312 0.267587110414819 1 1
0.225027542331118 0.218874473904705 1 1
0.206004620768427 0.194989616300731 1 1
0.0080457618088238 0.0133992464770757 1 1
0.0812870572848774 0.0830683596512772 1 1
0.0111687573455903 0.0117650279018737 1 1
0.22016077622424 0.210953134996997 1 1
0.225026030240438 0.216602219600141 1 1
0.150494247470156 0.141194680540235 1 1
0.454453167908898 0.434732856868957 1 1
-0.00238039936517907 -0.00808433878361208 1 1
0.279999589949846 0.266601425294079 1 1
0.0580287755304402 0.0596563504044368 1 1
0.224420239726107 0.211925093394758 1 1
0.118942518133379 0.122019269212225 1 1
0.224981899783842 0.213552357134513 1 1
-0.155239632806549 -0.155619726077253 1 1
0.178780475432049 0.172836542478343 1 1
0.467588600716692 0.441251410809985 1 1
0.275448986375304 0.263840907289336 1 1
-0.00107400593505611 -0.00235005179274671 1 1
0.157975919247788 0.141342466932824 1 1
0.118757231678868 0.10743946388323 1 1
0.0399949637374023 0.0495265521565578 1 1
0.464635513737433 0.449815367289389 1 1
0.138133996430264 0.126093772473603 1 1
0.112114599666607 0.103866451248475 1 1
0.212318138069496 0.205366705713141 1 1
0.38925289705853 0.362613489199359 1 1
0.301802245669001 0.285087356938391 1 1
0.416098208906283 0.39704879044976 1 1
0.247838950629611 0.233029911433571 1 1
0.278894354302709 0.266865699245446 1 1
0.214492900888236 0.20629371214876 1 1
0.155684925526799 0.148135801755647 1 1
0.241279366657314 0.227428856192555 1 1
0.331278575173919 0.316064191639992 1 1
0.11554142601361 0.115068849888405 1 1
0.349547567207094 0.334047333620731 1 1
0.199370871256691 0.190230354000755 1 1
0.244241241685938 0.231918519668042 1 1
0.308307417639012 0.294712465879823 1 1
0.32410714314901 0.308963717841407 1 1
0.16416492468991 0.153845274503976 1 1
0.349168285121454 0.330251313492839 1 1
0.13708814055299 0.130902873353 1 1
0.143930756137893 0.136043447366912 1 1
0.238798475913068 0.228694164239758 1 1
0.168248310997323 0.164026611107519 1 1
0.365280846562438 0.341366621427675 1 1
0.378605610213007 0.36239901812866 1 1
0.162005264019538 0.150546621748822 1 1
0.117959937604813 0.113935556735998 1 1
0.496925338512627 0.467413201330211 1 1
0.201980415032784 0.193395563799967 1 1
0.299762415809507 0.288974180111531 1 1
0.0845818597304157 0.0827205899063151 1 1
0.0451006318901983 0.055176297632857 1 1
0.119987295324019 0.113333317205109 1 1
0.129493767112163 0.117435800710034 1 1
0.412494079121459 0.391501762892356 1 1
0.2417175349899 0.227042752942779 1 1
0.372413511391932 0.354068540549113 1 1
0.430866901765113 0.411153128861161 1 1
0.422294663707695 0.401210928519646 1 1
0.380498204996246 0.358373960965697 1 1
0.341836603820067 0.325738601793104 1 1
0.181411581894894 0.169636251375892 1 1
-0.0596186040965098 -0.0579291621516113 1 1
-0.0399575752326911 -0.0432926991793448 1 1
0.354347383233454 0.337435199705154 1 1
0.380539542468101 0.359516406447298 1 1
0.184829840381053 0.177922010333292 1 1
0.279138121293987 0.264394013717842 1 1
0.0344978060504996 0.0305039876873124 1 1
0.319839234358285 0.295527833266514 1 1
0.222391783728691 0.213197338835362 1 1
0.110821859990718 0.109427885737691 1 1
0.423041080226616 0.402162061286666 1 1
-0.0411388282189386 -0.0392697638609081 1 1
0.459776861045296 0.438560814256157 1 1
0.0559218776916761 0.0535246963939501 1 1
0.0922297470381173 0.0947512236532097 1 1
0.365860685697246 0.340173177093855 1 1
0.459940555094629 0.441869096555553 1 1
0.0362763470283394 0.035721492204681 1 1
0.24560908115664 0.23229990957004 1 1
0.288186049908337 0.275203036887214 1 1
0.133471306907094 0.134098829943693 1 1
0.298524216959931 0.283073065634667 1 1
0.165800116788999 0.155160435913912 1 1
0.0381735585699121 0.0354453978837739 1 1
0.448459121556716 0.425116869588084 1 1
-0.0496943790728813 -0.0457907328979117 1 1
0.210169501716753 0.195389112713658 1 1
0.242781940676054 0.224106905102059 1 1
0.145285101988146 0.131352342406827 1 1
-0.0334385637114856 -0.0411595911731441 1 1
0.337002971362283 0.322125308589751 1 1
0.306639894220628 0.298467165767542 1 1
-0.150696423805398 -0.142639383533221 1 1
0.0835473098842208 0.0752445616447448 1 1
0.115241976217705 0.111238542179821 1 1
0.205803484611409 0.197377077566676 1 1
0.689267538631382 0.645790624216755 0 0
0.307893598540836 0.290885598365019 1 1
0.0563412517811017 0.0520240052129383 1 1
0.190925805642548 0.179235086391746 1 1
-0.0660139554460414 -0.0635367161968685 1 1
0.305543893628867 0.285211268849186 1 1
0.0463048788341093 0.0490208055642116 1 1
0.170172412574358 0.161817660935388 1 1
0.325763273905264 0.314056112450445 1 1
-0.0398912445672804 -0.0279630953961895 1 1
-0.0147242985947924 -0.00323669168319764 1 1
0.096948341408305 0.0959992066164336 1 1
0.351459488256222 0.330830017870631 1 1
-0.0266664888580115 -0.0275471679191701 1 1
0.183632986460389 0.175408772062561 1 1
-0.0064804019089093 -0.00815873327818072 1 1
0.0548497813087801 0.0538677706327972 1 1
0.265000354979037 0.250778700032549 1 1
0.225467683832743 0.210064966553787 1 1
0.179617292606954 0.173954843766651 1 1
0.29000429724833 0.278574952203064 1 1
0.3738261667982 0.350567577875082 1 1
0.191458040127233 0.182712880267995 1 1
0.321811987883898 0.316226951193384 1 1
-0.0438263330156207 -0.0441336367932495 1 1
0.253195788746889 0.240727778065236 1 1
-0.0510777626282466 -0.0491268572527397 1 1
0.182773585124715 0.174524641173227 1 1
0.304185741107693 0.294933094383104 1 1
0.279756142712507 0.262665278357258 1 1
0.0262700917315868 0.0209610531737254 1 1
0.0869153709205766 0.0813115666027429 1 1
0.242196840109896 0.232211348514161 1 1
0.330919090761999 0.315010338753355 1 1
-0.299441324479346 -0.28244174107744 0 0
0.307549689647662 0.291286527748028 1 1
-0.00593848619824115 -0.00433286916252918 1 1
0.342026517001542 0.320012275672696 1 1
0.0701322223098541 0.066477678953639 1 1
0.270571622877975 0.264757293891242 1 1
0.177723924416459 0.172681756324824 1 1
0.386902017456444 0.366254400897599 1 1
0.266025906212775 0.2548694384037 1 1
0.259905868036888 0.248756574113392 1 1
0.222196916838133 0.212395958845869 1 1
0.276814009039921 0.261038990183052 1 1
0.0211007375215522 0.0148058838484506 1 1
0.437778774453829 0.417952749033525 1 1
-0.0317631407890194 -0.0310782308771264 1 1
-0.168128530702506 -0.158832991157153 1 1
0.450364806464953 0.432916624857662 1 1
0.127782119348486 0.117264280308366 1 1
0.0541858475078113 0.0486091872076315 1 1
0.0044367017431369 0.00116062014543521 1 1
0.517002777093243 0.491899317248289 1 1
0.435482492314361 0.416698561441788 1 1
0.279608773597173 0.264361498064927 1 1
-0.0653237622302542 -0.0605616706821898 1 1
0.114596048245387 0.110258565298108 1 1
0.139080212612362 0.135507629660765 1 1
0.225494699733691 0.20753758067476 1 1
0.29393262076619 0.282466952034603 1 1
0.41365328860984 0.391581165484463 1 1
0.232554435462003 0.221487431336282 1 1
-0.119652234542423 -0.115880336864364 1 1
0.193723615444532 0.187358657863215 1 1
-0.0183153050939905 -0.0173378264532272 1 1
0.465966338057521 0.442302550346067 1 1
0.290972899195462 0.274835793668648 1 1
0.416817652351805 0.395607991657877 1 1
0.299422941811202 0.286721549054837 1 1
0.289994691793442 0.279350989504554 1 1
0.219489048108919 0.205488662541689 1 1
-0.0839701170842264 -0.0780308618735076 1 1
0.117507405481061 0.108589698122716 1 1
0.108679417405087 0.102678886361156 1 1
0.0288041327916961 0.0310712749636109 1 1
0.105046174896227 0.102873932810193 1 1
0.00508507451837615 0.00404005939241833 1 1
0.10492590864491 0.103535235852524 1 1
0.195031056306428 0.187584236118594 1 1
-0.0476269305666537 -0.0455766012039348 1 1
0.143033930102437 0.135219420605339 1 1
0.416052112904281 0.392374649835431 1 1
0.188184751473231 0.174615309645875 1 1
0.071328284885637 0.0660132089812121 1 1
0.252666583384776 0.24312845695622 1 1
0.211911734537103 0.197232705136459 1 1
0.182121325210394 0.174135121215405 1 1
0.197054639558945 0.191926459038302 1 1
0.163815147813463 0.156806526128764 1 1
0.253933340160602 0.243262866315854 1 1
0.0173650161987594 0.016274403779179 1 1
0.601745383569342 0.570089303078935 0 0
0.423643458405177 0.395358377331621 1 1
0.0646647152151297 0.056518129027114 1 1
0.287097992783123 0.26282220298727 1 1
0.315600043357113 0.29803776651569 1 1
0.26619143844967 0.257265449498282 1 1
0.016159071708764 0.0190266740918325 1 1
0.405648381173428 0.388637560823593 1 1
0.213928935586728 0.204534370737312 1 1
0.172899421443694 0.156040142722215 1 1
0.310982106704005 0.297123690977147 1 1
0.104442788022083 0.0993596913104187 1 1
0.29621656037878 0.282996641400154 1 1
0.0793553472159017 0.0779715477737855 1 1
0.0784087011647279 0.0763514390183982 1 1
0.33619469218039 0.318856667426032 1 1
0.191210742693933 0.182089491244866 1 1
-0.0699926587471198 -0.0689386164884272 1 1
0.412105872063904 0.394931890155752 1 1
-0.144671194568344 -0.147261521042985 1 1
-0.0320722434266463 -0.0362999207296234 1 1
0.385034496397395 0.362659184542021 1 1
0.135756126279126 0.132297606221765 1 1
0.44922452385308 0.428843486193927 1 1
0.0980442279102413 0.0929444408632729 1 1
0.335567365075797 0.322512793899718 1 1
0.421062506609483 0.403704609064652 1 1
0.406552450772132 0.389427212636695 1 1
0.315034250849523 0.299785389918033 1 1
0.251506060176664 0.249371717535432 1 1
-0.028425755276316 -0.030107322370263 1 1
0.163852554146568 0.160224404549717 1 1
0.32662650253814 0.311837166234476 1 1
0.330425006233833 0.312662279570502 1 1
0.347664258708977 0.333307309141857 1 1
0.627949018131257 0.591613265346651 1 1
-0.208733314854485 -0.193055674295463 1 1
0.0474895960698697 0.047496476878648 1 1
0.224918521272354 0.213619472554618 1 1
0.119444218033481 0.115574231995353 1 1
0.0180435385273 0.0147585119317489 1 1
0.229541556249016 0.217828612111204 1 1
-0.0620847228814733 -0.056600951362544 1 1
0.438734720660418 0.415680905201255 1 1
0.540466316631072 0.515741316034192 0 1
0.334250006423875 0.308609824310252 1 1
0.2713745434931 0.264146002965394 1 1
0.0805530970444689 0.0787237494273314 1 1
0.308974334522558 0.292155842252065 1 1
0.439364824680475 0.419424559026528 1 1
0.506361856893593 0.481284820961036 1 1
0.331987377709635 0.313502069528635 1 1
-0.0916176190889948 -0.0901216427538147 1 1
0.226913471153535 0.219394746507021 1 1
0.0100690549346923 0.00504315802608177 1 1
0.152850849893257 0.14558166974137 1 1
0.148280232376409 0.140846735187149 1 1
0.0654244995086625 0.0525344670183592 1 1
0.256271821939497 0.249370670119047 1 1
0.38695186690828 0.371470039102698 1 1
0.310579758756373 0.297232375843785 1 1
-0.0404272723087518 -0.0444013966621965 1 1
0.0854469311878355 0.0771160644829953 1 1
0.331340347258972 0.308568478831309 1 1
0.13445369026993 0.128816156534788 1 1
0.142280657753758 0.137767930538837 1 1
0.161748757027249 0.156073430293198 1 1
0.180736063126998 0.17217248807825 1 1
0.205420208812424 0.205082408107021 1 1
0.232865272546939 0.221964263399037 1 1
0.199408265790662 0.190097287908105 1 1
-0.0701486826796643 -0.067879200961002 1 1
0.30251398845371 0.289357242809969 1 1
0.070597397351945 0.0657497932250021 1 1
0.122929896133758 0.116030836720756 1 1
0.201560058207325 0.196368524686634 1 1
-0.275606692632899 -0.26731745069153 0 0
0.146768172947536 0.137541640131207 1 1
0.107139362628839 0.0968441349390942 1 1
0.124958471948147 0.123179907198791 1 1
0.391053611697507 0.373128108285804 1 1
0.0595211489453579 0.0575890148301932 1 1
0.296463941131148 0.287885030175167 1 1
-0.105577851866239 -0.0969849544440659 1 1
0.0278791358655952 0.0215869883364966 1 1
0.433659292373187 0.419370993712677 1 1
-0.166944693082423 -0.159579248329435 0 0
0.410239616982722 0.380618755243362 1 1
0.144871350608518 0.132696625877904 1 1
-0.0976744017784549 -0.0945866224869245 1 1
0.422232980879134 0.403234737424587 1 1
0.127845011361123 0.124804187438011 1 1
0.175344908221159 0.164429659431507 1 1
0.141823678816129 0.128384925024845 1 1
0.413978524545098 0.397468738196881 1 1
0.152141035448753 0.142692747577527 1 1
0.0999518018178291 0.0893179179871938 1 1
0.0608559554887858 0.0547396708368845 1 1
0.253272868948297 0.243611136971071 1 1
0.316605240105572 0.304664690291402 1 1
0.096324213645774 0.092433251240754 1 1
0.0289883229672654 0.0306080188944248 1 1
0.288713395497226 0.275930999896857 1 1
0.115305448777932 0.111710054615459 1 1
0.335341465751586 0.316819228620667 1 1
0.123375890896217 0.11738098875932 1 1
-0.180142646503556 -0.176584539335669 1 1
0.279809620059927 0.265543475805141 1 1
0.347205654907591 0.328577929377281 1 1
0.327686935518807 0.314606948744517 1 1
0.66070573549839 0.616602582291764 1 1
0.441059629439355 0.418668513193979 1 1
-0.0400065177808563 -0.0360059659084084 1 1
0.252858706610622 0.240805985036142 1 1
0.180953900882118 0.172069413493219 1 1
0.114554519033518 0.106918057266216 1 1
0.0950211381104221 0.0924391743870074 1 1
0.0883652005342578 0.086816577012925 1 1
0.43581492211948 0.404027716657562 1 1
0.436664153542741 0.411590492952503 1 1
0.243529000853532 0.23204552829225 1 1
0.0683688944392883 0.0643860392346931 1 1
0.0407186937129327 0.0365798245952303 1 1
0.122252297419082 0.123007632350373 1 1
0.333217359734183 0.315643761647606 1 1
0.206226585878183 0.200729910206575 1 1
0.322783816130197 0.303077210426114 1 1
-0.0445517584793591 -0.0384647075334969 1 1
0.0745813062982181 0.070067003002821 1 1
0.273705052283751 0.25602397859829 1 1
0.1986769383424 0.195482600974753 1 1
0.25923232485245 0.251844787102059 1 1
0.390314622480858 0.360764015093576 1 1
0.348413931205306 0.340378912344126 1 1
0.255196238215098 0.237510117710753 1 1
0.376416800203153 0.364976948351508 1 1
-0.0135245445228328 -0.0147647650760745 1 1
0.101624103051848 0.101036817125165 1 1
0.115631835677689 0.109791057685346 1 1
0.103674960861739 0.103878856555806 1 1
0.194153523055805 0.186728902833579 1 1
0.238446251281453 0.231095598675047 1 1
0.174817325087071 0.166990637000881 1 1
0.560095423924073 0.533587188054537 0 0
0.015433085770831 0.0123507920700772 1 1
0.45878897972672 0.43957457735204 1 1
0.307991053133558 0.295450327146783 1 1
0.216279488840701 0.208670438060641 1 1
0.301325719499524 0.297763032562889 1 1
0.148949744741481 0.142221353814464 1 1
0.0716039274223223 0.0688722194590851 1 1
0.195157008327929 0.185160679745636 1 1
-0.0856467426217914 -0.0849260185257767 1 1
0.23556759258198 0.227356208622744 1 1
0.0462769652352953 0.0385028796752056 1 1
0.0781327976132045 0.075479563845544 1 1
0.370128490668319 0.35314354710039 1 1
0.43090469648091 0.410915890409869 1 1
-0.139380831976463 -0.131530864971946 0 0
0.184748704808518 0.183335649250005 1 1
-0.0842838717181185 -0.079656027835763 1 1
0.2405430340863 0.234512789148905 1 1
0.00162501531293245 0.00383995297820308 1 1
0.427004101417693 0.40706386291277 1 1
-0.00539264140488295 -0.00699643218478185 1 1
0.200523366364743 0.188952909951041 1 1
0.44083558024435 0.422316736619639 1 1
0.287208411361727 0.275898219059443 1 1
0.211271924280951 0.201728254645827 1 1
0.401835154212708 0.379876538210175 1 1
0.213106531029222 0.202819867164784 1 1
0.220979257325059 0.204832308543375 1 1
0.243441245916253 0.239043058504264 1 1
0.198025692025578 0.185428345112117 1 1
0.260307679537753 0.243681182065279 1 1
-0.135307400335318 -0.119603506883327 1 1
0.175731214972222 0.172762795619542 1 1
0.00910971096838419 0.0123632488828812 1 1
0.212801326840878 0.200172198294447 1 1
0.404276062695126 0.382085900563033 1 1
0.40508895999565 0.391795665071956 1 1
-0.160472724562776 -0.157424815759546 0 0
-0.089502372121589 -0.0860621932465949 1 1
0.213932447972907 0.204837558977912 1 1
0.284439355779736 0.271246424371951 1 1
0.186817659850349 0.18566645156909 1 1
-0.0484388340604263 -0.0474677012367939 1 1
0.262414828478457 0.254083520692391 1 1
-0.169541824428687 -0.161957895967464 0 0
0.185396973261522 0.175606009871551 1 1
0.105457129794031 0.104412400868192 1 1
0.306597149487919 0.29334549585135 1 1
0.42607040593706 0.407631382704869 1 1
0.322366598964914 0.304125318347767 1 1
0.138184338593543 0.117899964668617 1 1
0.278841312733793 0.265210285877121 1 1
0.140260001258705 0.139589357263927 1 1
0.303447156354527 0.289895070955722 1 1
0.258150326004773 0.24490011950021 1 1
0.253791425756863 0.230632636796583 1 1
0.188911240369259 0.181487980014278 1 1
0.10226288901474 0.0962174501703696 1 1
0.136880227012175 0.130852257283133 1 1
0.304864519718378 0.290328907130142 1 1
0.309046083389052 0.291965139555885 1 1
-0.0573841726431874 -0.0566481627525184 1 1
0.222580998642426 0.216948324935942 1 1
-0.0415866687290868 -0.0408633590162861 1 1
-0.0670186208782547 -0.0612179528175476 1 1
0.589711217638507 0.565531886517074 0 0
0.539114698163877 0.501099830832585 1 1
0.277190320592617 0.264728247348309 1 1
0.0775607816359559 0.0747937888734036 1 1
0.401469715673331 0.380968251225571 1 1
0.163130006062032 0.155590253055775 1 1
0.195033925307616 0.185873618215556 1 1
0.0945576689052817 0.0851730601384354 1 1
0.149334807388888 0.134296819142135 1 1
0.352671882799472 0.334501536688165 1 1
0.242866258871997 0.225297372194953 1 1
0.233803161339039 0.231743776168213 1 1
0.24071701979058 0.232485095658101 1 1
0.0139888952709915 0.0139097036781476 1 1
0.142698406681598 0.137011316114185 1 1
0.448000420898316 0.414634982288619 1 1
0.422278213132605 0.395963781538691 1 1
0.32139129632199 0.309400226602017 1 1
0.341104218604203 0.311146265752929 1 1
0.396237121844127 0.379856238939782 1 1
0.0314592114233492 0.0277600620596717 1 1
0.547046318508998 0.523619716234361 1 1
0.49450206819308 0.463367862619345 1 1
0.124059274055676 0.115502056178881 1 1
0.0596198716399823 0.0611882909427765 1 1
0.460444440629053 0.428340227744028 1 1
0.181474197768654 0.169460652624668 1 1
-0.0957040454270023 -0.0863303331400716 1 1
0.182616246675718 0.172600626608915 1 1
0.28966965650837 0.278302526710386 1 1
0.0785099083608474 0.070504477050791 1 1
-0.0412486982590823 -0.0339569793179574 1 1
-0.14406053708401 -0.138959918863635 1 1
0.332597366358847 0.316041278083699 1 1
0.010252944120186 0.0158019787050972 1 1
0.157138041307972 0.149376692290285 1 1
0.276697955950165 0.259896509407399 1 1
-0.0166169763131981 -0.0168187646538944 1 1
-0.00904430468948504 -0.013440275217456 1 1
0.183291784782079 0.172607940904381 1 1
0.331964995940945 0.319239361199012 1 1
0.183375929390662 0.177476870490037 1 1
0.31717873223253 0.303128304119144 1 1
-0.018878593691404 -0.0214601299287884 1 1
0.209137112192264 0.201799224731743 1 1
0.313411696469402 0.300369611556426 1 1
-0.0534160362141166 -0.0504766057661102 1 1
-0.146768295814108 -0.138481131137144 0 0
0.486688796997191 0.459829349426748 1 1
0.301203472674993 0.285674415523707 1 1
0.585564376295092 0.553243730192015 1 1
0.191315052560007 0.181637559416199 1 1
0.174243117262344 0.168285124705221 1 1
0.615354336670295 0.583598035840775 1 1
0.297310647149002 0.280759642701289 1 1
0.269326333410004 0.267131276312259 1 1
-0.0694442639609915 -0.0670736940096798 1 1
0.360725028964671 0.343739839277868 1 1
0.387720535626043 0.373594167319397 1 1
0.27027638256602 0.26053989416719 1 1
0.0662417489239025 0.0658815200085829 1 1
0.383293664623441 0.365269158502819 1 1
0.385185965398446 0.3614430287507 1 1
0.241546872009965 0.232657582550001 1 1
0.226509108404132 0.215120200615392 1 1
-0.0538206533710286 -0.0482657615199898 1 1
0.305723563236888 0.289190783641926 1 1
0.0729398637209875 0.0702633912963409 1 1
0.0384208778990289 0.0358810284117854 1 1
0.374669708679248 0.353372316725617 1 1
0.497453304245053 0.477237930863385 1 1
0.106228963407916 0.103645611837852 1 1
0.568876645102556 0.544295767523197 0 0
0.347295924244741 0.339196398142566 1 1
0.359052456518415 0.344165578346185 1 1
0.0272565652526082 0.0314110396019918 1 1
0.442198714405655 0.41915192027636 1 1
0.216999848925786 0.205584312288856 1 1
0.334953578026692 0.321266017433652 1 1
0.37241325763064 0.356938193470836 1 1
0.278661968945091 0.267769731184583 1 1
0.64348509173918 0.618458229264328 0 0
0.390671344997227 0.367262414205244 1 1
0.223363883352835 0.211856644665805 1 1
0.274889443128704 0.260809414818026 1 1
-0.115876637547202 -0.0999935848784411 1 1
0.34869418015744 0.330813570886317 1 1
0.168337256867642 0.159399259383511 1 1
0.0532211277754984 0.0498931645826643 1 1
0.119646510487171 0.120783628233649 1 1
0.220208663834458 0.210433508460749 1 1
0.3240840388394 0.309618623347362 1 1
0.0673514379007301 0.0593258038950159 1 1
0.234993589676502 0.216209340666546 1 1
0.103834833385152 0.11074673715811 1 1
0.0308628296430171 0.0299624422479201 1 1
0.370356384169557 0.353150578736016 1 1
0.380512652245871 0.363427298116931 1 1
-0.0759808162306051 -0.0732840796010881 1 1
0.484746283237963 0.460637540513429 1 1
0.318309802206455 0.310308776425289 1 1
0.215093024108252 0.206705720571361 1 1
0.0455907820181024 0.0430731237031328 1 1
0.60254758161513 0.571972749187477 1 1
0.00698934799387745 0.0113286399599154 1 1
0.148570425799494 0.140540913356617 1 1
0.179630553059352 0.164150587519262 1 1
0.0407205513129322 0.0369954224102221 1 1
0.198097017211848 0.183263437795866 1 1
0.168347944377213 0.160481768953729 1 1
-0.0877231959291036 -0.0864287569317056 1 1
-0.0343766734837499 -0.0333301542992992 1 1
0.44025769503363 0.416179564036971 1 1
0.270320644380693 0.257292776188853 1 1
0.0820416665009149 0.0793672484216322 1 1
0.172816838191405 0.165114781682125 1 1
0.130362659237173 0.124201852133353 1 1
0.212234188547404 0.204141453890828 1 1
0.259868363913673 0.245447129884708 1 1
0.468644307574718 0.454089635141771 1 1
-0.10042878092266 -0.0880132386109189 1 1
0.0933863712743095 0.0947243108902519 1 1
0.0824126916306048 0.0801565538235983 1 1
0.297458410227222 0.278435402649838 1 1
0.400023369057243 0.383914743227915 1 1
0.603012577221434 0.574708683723277 0 0
0.302854881647064 0.288088655502219 1 1
0.238626208962941 0.233239512215242 1 1
0.266741917298321 0.253366545083636 1 1
0.257590004588411 0.251427698474677 1 1
0.0964806112253057 0.0922526588010331 1 1
0.263073235050627 0.255724552443268 1 1
0.574624846171702 0.55231881718153 0 0
0.463289126523252 0.440537839617245 1 1
0.126931610353724 0.118995201371338 1 1
-0.114793961588326 -0.110275778713164 1 1
0.307272964088872 0.295130641591117 1 1
-0.0350026456133209 -0.0302439448048739 1 1
0.362263724857526 0.34144280072305 1 1
0.14636225736313 0.145508619719481 1 1
0.373559878103438 0.350711143466689 1 1
0.709932324570902 0.675971866814333 0 0
0.0178046427274027 0.0168339647617666 1 1
0.21808846548042 0.210797599259576 1 1
0.281236981914299 0.266215270783379 1 1
0.306138358583434 0.289344893645339 1 1
0.0212219058071083 0.0179444030343035 1 1
0.383092913578626 0.365786095444077 1 1
0.285103804395906 0.272705475203778 1 1
0.19967462771264 0.188896878369578 1 1
0.447821535529318 0.430161286799483 1 1
0.0183026764875239 0.0136131161309808 1 1
-0.264945885072151 -0.248534261340893 0 0
0.23665339612578 0.227931672311406 1 1
0.0494324634339179 0.0409269846302962 1 1
0.408070123333007 0.390617001791624 1 1
0.50582129560367 0.479948210388115 1 1
0.120824874000716 0.111923940315055 1 1
0.413520237170644 0.392411838496227 1 1
0.116485304289669 0.113706768830866 1 1
0.551569413382554 0.519914234265994 0 1
0.448099702319368 0.422184278396706 1 1
0.467785866595104 0.443040028990574 1 1
0.00311290108067857 0.00339592003515715 1 1
0.119759193355765 0.115614307883008 1 1
0.262678536337501 0.23944868704271 1 1
0.30049082276499 0.284426700401455 1 1
0.0440403185198233 0.0411589263898505 1 1
0.249812706192746 0.238243090553939 1 1
0.289378634629211 0.274076301166619 1 1
0.293583774935302 0.283841988548219 1 1
0.307661915030034 0.293350844278727 1 1
-0.152857388268953 -0.144841556341143 0 0
0.265577639545666 0.262582040007684 1 1
-0.0374720194720142 -0.0335155528213155 1 1
0.649002648269508 0.616679324743294 0 0
0.349052568292383 0.327892105564249 1 1
0.262344051885239 0.248852672315571 1 1
0.328845879270065 0.311054791984774 1 1
0.0949242220810573 0.0873041630567198 1 1
0.192160848274456 0.183942049651401 1 1
0.246991169182152 0.235950149632509 1 1
0.171563588101034 0.163583540741787 1 1
0.130419586387463 0.122081687725125 1 1
0.271284445576136 0.250234938582334 1 1
0.379462577241808 0.36009886997934 1 1
0.0464429431245606 0.0402642593387371 1 1
0.320110625504215 0.311903360071101 1 1
0.096525906480889 0.0926914775492344 1 1
-0.0518994316062732 -0.0526492190900713 1 1
0.30999001415227 0.285607289510187 1 1
0.194510595816734 0.184593693025385 1 1
0.145431311936257 0.135543936735127 1 1
-0.153671282106425 -0.141263297585223 1 1
-0.0279858679776414 -0.0244610193083467 1 1
0.436461295047995 0.416397880101741 1 1
0.019150981657909 0.0190637910412795 1 1
0.393599008456885 0.376586599328572 1 1
0.00524123125316323 -0.0032827326662254 1 1
0.202678254077675 0.196546276255601 1 1
0.0692398368750158 0.075338915810041 1 1
-0.0802906099071332 -0.0725372212325004 1 1
0.118513411604504 0.117759144874904 1 1
-0.262547641356908 -0.256142132667442 0 0
-0.0232573658246235 -0.0289494195743572 1 1
0.466436380416891 0.445930708543421 1 1
-0.00454118734854708 -0.0139977338599847 1 1
0.119247947078167 0.114949555283592 1 1
0.0449422959299188 0.0365197041244884 1 1
0.105615721711108 0.0956619225236399 1 1
0.350158118421198 0.328161950678507 1 1
0.0160965114955734 0.0139453803698833 1 1
0.349932337523036 0.336948638826547 1 1
0.341860557074381 0.320853466323574 1 1
0.0976499681130591 0.093210907669238 1 1
0.08418392221451 0.0802596678694247 1 1
-0.195240394091866 -0.184989977166555 0 0
0.0803335840249108 0.0709423189997282 1 1
0.378818863671685 0.355428990561796 1 1
0.362931346874208 0.345445029426522 1 1
0.153422247699058 0.144878783043655 1 1
0.144056526169626 0.137134812400453 1 1
-0.0824119220928508 -0.0758967275926666 1 1
0.429733345492959 0.405341206702207 1 1
0.0732756638264403 0.0734833789620432 1 1
0.0521765585824756 0.0484428343947698 1 1
0.14767393537568 0.141012467662786 1 1
0.428582680735898 0.409983406357459 1 1
0.0304619849540723 0.0297739506717076 1 1
-0.0198994876816444 -0.0162167276261121 1 1
0.149192033593733 0.134787154950305 1 1
-0.131493499527136 -0.123852916348991 1 1
0.0517608163558285 0.0409348063368431 1 1
0.109484510624877 0.103481177619475 1 1
-0.0187444831679544 -0.0181014167011582 1 1
0.116211223209929 0.109887601624217 1 1
0.181998709726232 0.172597933661827 1 1
0.409593530154852 0.388887813423742 1 1
0.394783491640489 0.373164646782797 1 1
0.317091186846366 0.304146717147263 1 1
0.425917687739119 0.407720554017008 1 1
0.238164603045711 0.220467858569759 1 1
0.113097407347053 0.105084865134123 1 1
0.119327925889445 0.113892326665923 1 1
0.276946667856395 0.266006879796933 1 1
0.372126174090257 0.357409229807685 1 1
0.264279093506749 0.251447122992295 1 1
0.229613642554116 0.21588877840483 1 1
-0.163103126252638 -0.153905520357344 1 1
0.0812705162751538 0.0825519807241991 1 1
0.300414823059006 0.286856124695931 1 1
0.148151988338005 0.14059426677146 1 1
0.403781173265129 0.38684863968645 1 1
0.0450571924491694 0.0325182341568591 1 1
0.299983265692577 0.29274303098602 1 1
0.168518605304684 0.15266664780935 1 1
-0.169588682680162 -0.159613999892543 1 0
0.164687409700356 0.157923094758732 1 1
0.293284096169436 0.280420517903234 1 1
0.188191816515083 0.179660142357391 1 1
-0.0810041811830685 -0.0708561911911684 1 1
0.370128584799551 0.352877824922907 1 1
0.219265031762059 0.21114571781115 1 1
0.171529708822563 0.165844774481226 1 1
0.2178375121868 0.208281808270874 1 1
0.0714282783347079 0.0694249096840338 1 1
0.535990289335755 0.507372127662567 1 1
0.203965423545565 0.193755763168261 1 1
0.0603880906866943 0.0538772902842246 1 1
0.282323783606688 0.264017888625628 1 1
0.24495102096773 0.230690631727966 1 1
0.442350556112984 0.416743508144909 1 1
0.347653300810523 0.329582799214633 1 1
0.216806174525016 0.204608161534346 1 1
0.0996463448971394 0.0914825078805522 1 1
0.268975561543066 0.25788785630083 1 1
0.17510823571532 0.166106846147067 1 1
0.1764505868275 0.175008156736602 1 1
0.135968333917842 0.151205137734964 1 1
0.254248537995211 0.239902260570307 1 1
0.263555534043426 0.247175716051002 1 1
0.0300909337874874 0.0309236020588362 1 1
0.452039055199949 0.427471468693879 1 1
0.057511090105412 0.0556813505045085 1 1
0.0405812457298537 0.0441636356805905 1 1
0.274752755647437 0.26114241968644 1 1
0.235955620383554 0.229133025621495 1 1
0.0655622977302203 0.0608831616674862 1 1
0.286430017616056 0.271719241185927 1 1
-0.0437914820593125 -0.0415760001074661 1 1
0.291644127437765 0.275862512055894 1 1
0.458112562242067 0.438601569527422 1 1
0.199249134281108 0.189955456033576 1 1
0.296530719575303 0.278064278290487 1 1
0.30890215401111 0.296286779655202 1 1
0.328614349455399 0.308900760676331 1 1
0.0475054914835134 0.0475412612733913 1 1
0.00474025726388845 0.00749794172680236 1 1
0.13712301954367 0.128394780553827 1 1
0.1493883480404 0.1455786084068 1 1
0.22380321675412 0.213259679019243 1 1
0.425162289317556 0.407819480242087 1 1
0.273908961128778 0.265424267112885 1 1
0.106148616717925 0.0951489949410297 1 1
0.192276169274132 0.184870885869196 1 1
0.430767246679484 0.404341975775446 1 1
0.190772085367936 0.186136641979241 1 1
0.27299692391281 0.262134456261241 1 1
0.217498813596652 0.193326941642556 1 1
0.159275555856946 0.149601654522314 1 1
0.111097298776507 0.101132687177303 1 1
0.3280432566221 0.310793720322022 1 1
0.300906926591892 0.299416375509104 1 1
0.32593113316723 0.313564884937705 1 1
-0.0429274118340505 -0.0400968172375822 1 1
0.273367792350898 0.262135767831574 1 1
0.193503245076139 0.182714666742738 1 1
0.415993097936394 0.396582493343634 1 1
0.109878407735526 0.110019101335775 1 1
-0.138800610965567 -0.129855231720781 0 0
0.127779702301245 0.127338563645844 1 1
0.151470562515347 0.144824675447912 1 1
0.630960639623543 0.602337447411021 0 0
0.12373739753226 0.111682490157619 1 1
-0.256322605401848 -0.260174888979102 0 0
-0.173041862120555 -0.161209281273204 1 1
0.445884307718849 0.42331755773427 1 1
0.27576920056113 0.261528307281119 1 1
0.312052680173034 0.298944764943857 1 1
0.0510656405464503 0.0474769309556399 1 1
0.179297050186446 0.168946696451018 1 1
0.198120275069252 0.189382917825751 1 1
0.0401717503779944 0.0383535690851355 1 1
0.0602511213573243 0.0564913241477251 1 1
0.542436269934689 0.520226436056812 1 1
0.149693763701797 0.139963336933252 1 1
0.0539191081588995 0.0541618825349564 1 1
0.165743608102952 0.156219909854137 1 1
0.149177837571964 0.144532193355236 1 1
0.111509856676462 0.112811976685386 1 1
0.386164349607038 0.369999929288108 1 1
-0.0517248525949915 -0.0516501997615352 1 1
0.192137152683502 0.184726440680762 1 1
0.156205388410993 0.148315390848885 1 1
0.0152724917398893 0.0166378879033704 1 1
0.215485141783615 0.205467872544813 1 1
0.24982524595877 0.239575183328842 1 1
-0.00832611833333016 -0.00254031655209757 1 1
-0.133911218882002 -0.129409730451012 1 1
0.108679785900402 0.111099153085075 1 1
0.354502405309072 0.335767325969468 1 1
0.196320781416908 0.185254414591669 1 1
0.345134606650629 0.32706938451161 1 1
0.134150368276277 0.128231560344094 1 1
0.658573456183542 0.613383929729899 1 1
0.259232922586382 0.251903727184317 1 1
-0.0220014581925347 -0.0195393818855695 1 1
0.143856608468695 0.137777669400294 1 1
0.138114332265665 0.133136054781473 1 1
0.015701464506217 0.015759021512572 1 1
0.111266879871368 0.104537743132274 1 1
-0.104324888898908 -0.106554279768524 1 1
0.199816139326651 0.191582878501741 1 1
0.0111996941979099 0.0124406670178124 1 1
0.537544672916335 0.511800192447318 0 0
0.248585199322366 0.228398529772519 1 1
-0.038301531063388 -0.0385716755498582 1 1
0.260926663485285 0.253201713060709 1 1
0.0531511861561515 0.0547418685910774 1 1
-0.0545400754381536 -0.0536443621229879 1 1
0.235799988716729 0.225487363684496 1 1
-0.0105252118631308 -0.0155924644396201 1 1
0.0148813097649933 0.0135514646260782 1 1
0.279119987993667 0.264190765631814 1 1
0.218643203926802 0.208398817218096 1 1
0.212342046179943 0.202590373670487 1 1
0.155710459464582 0.151406671971415 1 1
0.174719358186732 0.161743117559913 1 1
0.294358388438346 0.280408320199182 1 1
-0.0321756235814461 -0.0281490086992112 1 1
0.00669645412227257 0.0050460486865641 1 1
0.190534256749984 0.184551364793245 1 1
0.180213910652556 0.172663495990422 1 1
0.304423990019857 0.292071417296093 1 1
0.202494988834453 0.203227682480347 1 1
0.14488418999075 0.1395087719836 1 1
0.238636195336461 0.232747393506586 1 1
-0.0145411068444548 -0.0128969791538686 1 1
0.252106502851898 0.243794460447039 1 1
0.0411492109536678 0.0396147287434161 1 1
0.0873121650359528 0.0765699172948353 1 1
0.215933212569345 0.20869632364476 1 1
0.178726053790951 0.172271063304269 1 1
-0.0633575476612533 -0.0611435771854915 1 1
0.267720888105511 0.251403731591723 1 1
0.0887632664127974 0.0855200312360084 1 1
-0.0481118225438381 -0.0444756664805604 1 1
0.184109137197043 0.179130652017906 1 1
0.318353194667705 0.300652652478529 1 1
0.154355934273138 0.143670762018016 1 1
0.397801065756619 0.379518980789219 1 1
-0.0656919216574192 -0.0594050799899271 1 1
0.30838376169826 0.288096573919314 1 1
0.081270902843108 0.0738461932696789 1 1
0.257418977932692 0.244475332394545 1 1
0.26609666533446 0.257979346296698 1 1
0.593355865799489 0.564213126039767 1 1
0.236486469174327 0.227010202060816 1 1
0.0795987515571328 0.0846386170056689 1 1
-0.303544106926529 -0.284131892463555 1 1
0.212781372580852 0.202073279481253 1 1
-0.193898443873781 -0.184971945084944 0 0
-0.0624836166423501 -0.0540664904124089 1 1
0.23606677753229 0.227911812392269 1 1
0.303553906473082 0.290970259334244 1 1
0.25717290633473 0.246899722864123 1 1
0.184642451006552 0.172378642596065 1 1
-0.0686287130613359 -0.0614957920542734 1 1
0.189254552061489 0.183222604283436 1 1
-0.00313507251467016 -0.00671090276528094 1 1
0.409259531970616 0.389531975904843 1 1
0.027914662744895 0.0293740269398826 1 1
0.10002227739774 0.0988808883638554 1 1
0.114788026120496 0.112299064596939 1 1
-0.0614205515649879 -0.0595009772461823 1 1
0.206167034533265 0.199075121351037 1 1
0.0187950370476706 0.0141860894263298 1 1
0.173357587159861 0.165097990494401 1 1
0.531043811099841 0.496806984412474 1 1
0.292077682852428 0.277277258307082 1 1
0.501429706221142 0.478203392157907 1 1
0.202521771341667 0.193886595135791 1 1
0.0217206628998082 0.0302025946132022 1 1
0.496047181762906 0.47102088943468 1 1
-0.101513760743072 -0.0952974222402774 1 1
-0.211096947716911 -0.205990015894303 1 0
0.11848847406301 0.115135525020681 1 1
-0.0190750553209187 -0.00594687157938197 1 1
0.608228985924099 0.576280237129675 1 1
0.164032840853189 0.149281028364495 1 1
-0.0349406429735272 -0.0356877589701227 1 1
0.195418230041089 0.198551293827312 1 1
-0.299706353280316 -0.281074214560648 0 0
0.38256643524905 0.366109129048318 1 1
0.00841440791814922 0.00693816788599017 1 1
0.0759398833109512 0.073417960429116 1 1
-0.0607635390178482 -0.06004672184999 1 1
0.0374331865560438 0.0341971382346748 1 1
0.102640642995653 0.101980793013602 1 1
0.542966760500303 0.514834550189696 0 1
-0.047421258869335 -0.0511218595949232 1 1
0.33567865704462 0.322567408597229 1 1
0.18226911434001 0.16643185827427 1 1
0.0406418396198295 0.0385049460892441 1 1
0.10117053956916 0.0949664951659646 1 1
0.415404987797646 0.401115468700447 1 1
0.173446269311859 0.169179098312045 1 1
0.217423850025288 0.203382520910262 1 1
0.261006562216333 0.242232178090869 1 1
0.358386534588212 0.339157544585384 1 1
0.305186212760292 0.295139563587648 1 1
-0.0454559617793003 -0.0371999981199598 1 1
0.223679988770611 0.215550375655062 1 1
0.2892329979668 0.27388451234272 1 1
0.160923735202118 0.15213547843335 1 1
0.0752677742591153 0.0688844848912116 1 1
0.303397369652612 0.288970680578866 1 1
0.0669431634709951 0.0635342282880081 1 1
-0.0528969684717407 -0.0509629937465214 1 1
0.21039172459982 0.200961706679347 1 1
0.3071378044734 0.290003813007574 1 1
-0.00554687094852353 -0.00618290851000713 1 1
0.189347773246305 0.178037554094507 1 1
0.170582006363 0.156687662435694 1 1
0.129803167655226 0.124683022026837 1 1
-0.105311410922251 -0.108734520676873 1 1
0.323657692432151 0.296543838786457 1 1
0.039590920230075 0.0455807337815762 1 1
0.129432774607412 0.127719710810842 1 1
0.124453403794072 0.117988169533683 1 1
0.405380022657214 0.38950617756652 1 1
0.224297608968631 0.207642199473048 1 1
0.34460105525793 0.329135054335748 1 1
0.178569352265798 0.170738814516235 1 1
0.303506513070609 0.281986932816907 1 1
0.109883255769455 0.0993342894376637 1 1
0.0786084450765302 0.0758513007653482 1 1
0.154149192733091 0.144512290017587 1 1
0.134199997921864 0.130465077470846 1 1
0.256586516396656 0.239793237902774 1 1
0.496696457641301 0.473308542091643 1 1
0.285328329587145 0.272712512998655 1 1
0.133041898683902 0.127911404076 1 1
0.327423147230085 0.297721388695207 1 1
0.0212527475925019 0.0197954634448693 1 1
-0.0931481469680865 -0.0887954459943733 1 1
0.235535243396055 0.223634373228748 1 1
0.151710614547684 0.140186726723728 1 1
0.150363316645245 0.143478139560855 1 1
0.123326256927944 0.11296336015475 1 1
0.0796622580170341 0.0775943972067854 1 1
0.086008340218775 0.0839557776638619 1 1
0.211874600107503 0.205028145779175 1 1
0.415801980680143 0.398709260886653 1 1
0.151234615705601 0.14468445569937 1 1
0.193037899219588 0.182203160120652 1 1
0.314999784856556 0.302946681312821 1 1
0.564646839848815 0.54837187572647 1 1
0.511181338417336 0.486695175183039 1 1
0.516399311542153 0.49222212045784 1 1
0.219333372329824 0.201806173281479 1 1
0.244092713171336 0.230374255632643 1 1
0.32267014742656 0.305010632331112 1 1
0.193422366269359 0.183061045735888 1 1
0.277481152426029 0.269808631721871 1 1
0.379537651635293 0.35988019100831 1 1
0.434246776681029 0.408555307284098 1 1
0.0612295663589073 0.0568676458462669 1 1
-0.114663918695168 -0.107406986107087 1 1
0.437324714442329 0.419309451059877 1 1
0.260970187046223 0.246565800802647 1 1
0.250951263471506 0.245517257027297 1 1
0.115994033626422 0.113110719406756 1 1
0.490302584610597 0.467539418419787 1 1
0.425800595529603 0.403654250248718 1 1
0.326409681103975 0.313256793543371 1 1
0.110195445728396 0.105961623883672 1 1
0.285335649988274 0.275153818244221 1 1
0.210956328370725 0.201428241878549 1 1
0.305417815274565 0.293917871589194 1 1
-0.104174337645359 -0.0962491179895773 1 1
0.465624698974045 0.443891249993486 1 1
0.151658703455192 0.140083020164102 1 1
0.184904236827637 0.171636744588224 1 1
0.0616449432115972 0.0648430330615612 1 1
-0.016191404549038 -0.0123046177221322 1 1
0.318572858652605 0.302100513504583 1 1
0.369231479158968 0.355130097087105 1 1
0.283479035912368 0.272744418166831 1 1
0.296781851364574 0.284586110957275 1 1
0.531402569298469 0.50727968919498 0 1
0.278800458300721 0.265078779935658 1 1
0.362257976387464 0.343694719091812 1 1
0.469960169413683 0.445455082681383 1 1
0.367956143719266 0.350213795527024 1 1
0.0706758280108045 0.0685919966428821 1 1
0.134141117449634 0.136707534775694 1 1
0.439126090007199 0.422083300098753 1 1
0.526361736286721 0.504881509911683 1 1
-0.202172533730604 -0.191236713041027 0 0
0.386867990479943 0.371490797019725 1 1
0.226796829809223 0.213257133795743 1 1
0.240451119986269 0.231598738662918 1 1
0.274464751141758 0.258973977885433 1 1
-0.0135146437865304 -0.0134857266025709 1 1
0.218488997939734 0.213411639400597 1 1
0.288568121811706 0.274511867276012 1 1
0.381631510584735 0.360369051058114 1 1
0.345280369286232 0.329637699452253 1 1
0.21944569018485 0.212868308551792 1 1
0.0497968408381204 0.058166686055656 1 1
0.194845722797333 0.184493596916523 1 1
0.38379359130562 0.364011108067658 1 1
0.296670346247746 0.278753244455403 1 1
0.242228878346689 0.243213014286856 1 1
0.260732548327032 0.25186714717769 1 1
0.259889151054997 0.242462160065592 1 1
0.228848409742008 0.219456022575256 1 1
0.236787956310079 0.225461474781471 1 1
0.272222726205307 0.259926048207793 1 1
0.119918088439188 0.117772309127669 1 1
-0.0351899787026178 -0.0323023261026871 1 1
0.379743666959923 0.367111570274554 1 1
0.168552495345423 0.162539457376533 1 1
0.0339186832205478 0.0344616336625045 1 1
0.450846949383477 0.430049037541936 1 1
0.00441962958637959 -0.000124154749185486 1 1
0.212236608506117 0.200439402858749 1 1
0.204528716880696 0.188584470703917 1 1
0.453422087005587 0.431903649020547 1 1
0.373645975983244 0.353273108156259 1 1
0.20811430232714 0.195146917093578 1 1
0.299313040489279 0.289064922179414 1 1
0.262333150497121 0.257001441176526 1 1
0.149861591497047 0.141780245078941 1 1
0.113405653099408 0.0980896471491409 1 1
0.0643326761184329 0.0623819696571015 1 1
0.232507033227462 0.217935922630082 1 1
0.0761631005941213 0.0780496093505413 1 1
0.363687130098876 0.347120767291978 1 1
0.175273215417532 0.169091303247644 1 1
-0.0321704909518309 -0.028935139854683 1 1
0.162695359724241 0.153306600742418 1 1
0.273218716422764 0.261398200692354 1 1
0.516433883193825 0.491958942238448 1 1
0.0580228023093151 0.0574112944913474 1 1
0.159634572382552 0.150534406514148 1 1
0.228633478102914 0.220193867541237 1 1
-0.0164998600180103 -0.0100451059938956 1 1
-0.160213476509616 -0.150296254968681 0 0
0.189822326444867 0.177977748636629 1 1
0.120677724593258 0.114568097507602 1 1
0.350626080270953 0.33285362814236 1 1
0.126049729015792 0.126108279698154 1 1
0.430208036708143 0.406229289414781 1 1
0.175632540866536 0.166237616714383 1 1
0.518820676999691 0.493005599534362 1 1
0.265742491680239 0.254212086059979 1 1
0.432009243343355 0.413837209079297 1 1
-0.0246504845434037 -0.0233082707650672 1 1
0.424021731697523 0.398834677443846 1 1
0.104429958103962 0.0985640721575834 1 1
0.368126321719597 0.350100110067224 1 1
0.0463840734802208 0.0450527079459829 1 1
0.177468963867383 0.167845913440351 1 1
-0.00667591203301261 -0.00709670605968887 1 1
0.166063519332027 0.162970141168883 1 1
-0.0312930533915426 -0.0266796018923391 1 1
0.154746665670601 0.147889503922362 1 1
0.0690921954200217 0.0651370447166617 1 1
0.295849604031376 0.280837455793072 1 1
-0.278822330902359 -0.258278197488222 0 0
-0.0547757905821231 -0.040395226098887 1 1
0.0551241798861693 0.0510786254287747 1 1
0.13338963204217 0.130530620546349 1 1
0.237476506916424 0.226890004072186 1 1
-0.100138941327549 -0.0992763483874332 1 1
0.394460665993953 0.371933140408758 1 1
0.497363903314192 0.474801170996295 1 1
0.303493953148218 0.294067852839664 1 1
0.260401361582829 0.250499969877706 1 1
0.077600120159798 0.0684247557574784 1 1
0.0563877483277289 0.055833324997739 1 1
-0.0599326237698901 -0.0576331996454559 1 1
0.0750564267802127 0.0687839368946166 1 1
0.231535411296793 0.22163256851921 1 1
0.281809589131605 0.266909883886982 1 1
0.402005972591449 0.388922304738337 1 1
0.403258616042429 0.383243242196222 1 1
0.0500259188836413 0.0486594212464638 1 1
-0.0972548146971334 -0.0987332087983954 1 1
0.363080112909654 0.344947252032966 1 1
0.111688539787131 0.10708446855749 1 1
0.222121716018742 0.216649070770183 1 1
0.205140626307822 0.196684687117272 1 1
0.24005336153314 0.227580803210351 1 1
0.0590751041322014 0.0546569945407104 1 1
0.496074173501666 0.471000759935619 1 1
0.0990878319383063 0.0899240067833681 1 1
0.122775515561754 0.118101419547732 1 1
-0.236222416715294 -0.214711919568192 1 1
0.0148397778822535 0.0138775721474477 1 1
0.284402728718995 0.274396073913883 1 1
0.141647551483935 0.137929558133628 1 1
0.15691743080355 0.143569132728681 1 1
0.210179328692026 0.201680597396612 1 1
0.0991116546981304 0.0882201917676589 1 1
0.180528490677908 0.171369566936212 1 1
0.0414223081631902 0.0387880340479561 1 1
0.355426312664656 0.335610362254768 1 1
0.222161014347082 0.209070802611167 1 1
0.264190213061444 0.254169298540366 1 1
0.0598842938785035 0.0610865510458433 1 1
0.191106282179383 0.181843268239768 1 1
0.0818577855534598 0.0786126932925381 1 1
-0.0977548171254907 -0.0934115965154073 1 1
0.0598384027071992 0.0523054077243138 1 1
0.338584248265733 0.322338758903718 1 1
0.466719694907089 0.447682350286503 1 1
0.0491580295999509 0.0505310063692036 1 1
0.312819447706716 0.297905007757236 1 1
0.125025468586397 0.113695851348229 1 1
0.263958874350839 0.250132455644062 1 1
0.289106171335807 0.27191737094721 1 1
0.497074748223533 0.476898996253539 1 1
0.35732130239003 0.338426411437849 1 1
0.101316184591384 0.0961695279041906 1 1
0.319931560854359 0.303270054500491 1 1
0.11781826754962 0.108122042098407 1 1
0.300311857009137 0.283157336725683 1 1
0.457492261290274 0.455811231178193 1 1
0.12660238341457 0.130268383253685 1 1
-0.14059899219267 -0.133604683262647 0 0
0.432324287866595 0.419962772980846 1 1
0.0780414316288489 0.072566545655618 1 1
0.221717243103784 0.214195160290656 1 1
0.311517298392216 0.298519371529182 1 1
-0.362663270673083 -0.347188829100879 0 0
0.357754118230604 0.344700099839252 1 1
0.232980452785438 0.221366782647137 1 1
0.374626221588821 0.359136274701052 1 1
0.343388512787797 0.317682938281564 1 1
0.540623326368795 0.509591632424901 1 1
0.0866076567410249 0.085172977630291 1 1
0.256821370040725 0.241430628878157 1 1
0.578508437543627 0.554505453089624 0 0
-0.165457557143943 -0.155926219647438 1 1
0.510240375662587 0.488194889256375 1 1
0.0793356485265817 0.0781692111772621 1 1
-0.0716544056331917 -0.0870664479562089 1 1
0.22768989035443 0.21482425424782 1 1
0.321071681546233 0.301432443416766 1 1
0.07846519153562 0.0734421484651265 1 1
0.23346993016137 0.221017189186968 1 1
0.020247558034214 0.0176213267823924 1 1
0.167150589798185 0.159111972639409 1 1
0.404659620140254 0.389388906395515 1 1
0.101225885374563 0.0944979080609947 1 1
0.249743472704636 0.236694036376835 1 1
0.0107346045983525 0.00854296858916817 1 1
0.249007205134621 0.237364672053955 1 1
0.257822557337452 0.243937177319616 1 1
0.151666710223802 0.136725731685898 1 1
0.227456475281366 0.214929672272655 1 1
0.304901564593606 0.286701459687295 1 1
0.311166753980629 0.29508007180879 1 1
-0.0951037456020488 -0.0975076272838717 1 1
0.309853491921917 0.291764578256276 1 1
0.209170386352014 0.194847377068083 1 1
0.402162480748279 0.379485653918365 1 1
0.0157741689299523 0.0118354448549103 1 1
0.457024369879305 0.42922830817451 1 1
0.223688006958015 0.213242920487105 1 1
0.0796835430223614 0.0768341964689548 1 1
0.202931647239763 0.194717968906757 1 1
0.0549932239848879 0.049551300945278 1 1
0.258270122080353 0.238143769339201 1 1
0.282607767749172 0.268455086827295 1 1
0.0809108120408323 0.0819061809047373 1 1
0.140388353376188 0.134710127217021 1 1
0.0518159684119596 0.0499617707454699 1 1
0.268835379849925 0.253000475610007 1 1
0.173797752548938 0.168208874955914 1 1
0.197384856955485 0.190232316646973 1 1
0.234881068183129 0.221270599464298 1 1
0.225197670034613 0.209968081477064 1 1
0.0204647337964287 0.0262627295679885 1 1
0.237020632393408 0.224982082947948 1 1
0.333455523738816 0.311702382538707 1 1
0.0863684559478146 0.0813706557865325 1 1
0.279869969670008 0.270313262157834 1 1
0.209857195164877 0.200303801144798 1 1
0.252701371186583 0.240038448438834 1 1
0.381270927781982 0.364058802079556 1 1
0.10414953237375 0.0994109552643028 1 1
0.112232946537996 0.115650950178761 1 1
0.262853225112296 0.249637060795608 1 1
0.230451055612304 0.220477838615159 1 1
-0.0996482523295635 -0.0955500498671547 1 1
0.0434795254055517 0.0346586203445575 1 1
0.377373619799912 0.360232076048041 1 1
0.378201940325956 0.357325833907997 1 1
0.107218431875351 0.107892521702657 1 1
0.169602368248655 0.161977105468334 1 1
0.196480644582654 0.186028512605063 1 1
0.186314234656643 0.177234729399629 1 1
0.297754390699227 0.287044398599499 1 1
0.137583197147479 0.13687513928154 1 1
0.46077437092759 0.437283365167295 1 1
0.154893730728099 0.14427822989523 1 1
0.180762959846835 0.165236028199773 1 1
-0.151713614524209 -0.148151207783387 1 1
0.198918957666301 0.189801112851007 1 1
-0.0637105589713971 -0.0751784183982425 1 1
-0.0334556791909163 -0.0334118800462111 1 1
0.317468030606089 0.300848856452559 1 1
0.0499809509517915 0.045019759328744 1 1
0.468761589287567 0.445710415746552 1 1
-0.0550196022460243 -0.064533290551004 1 1
-0.0982642753433447 -0.0913194514619217 1 1
0.177129777000814 0.170158513850739 1 1
0.238362275113452 0.225888071160297 1 1
0.0963643178081634 0.084493035437372 1 1
0.367669767254653 0.357212845258308 1 1
0.220336901326777 0.201610146961061 1 1
-0.0136382152327982 -0.0106129393451498 1 1
0.633835949798965 0.598272269823215 0 0
0.18523831901934 0.174221232842422 1 1
0.204142142500041 0.192902047843853 1 1
0.273603142331096 0.263031209753328 1 1
0.432978441985746 0.422486831282381 1 1
0.241346377884437 0.225993341929771 1 1
0.602238467755133 0.575273120056045 0 0
-0.0226764416585762 -0.0217845168923886 1 1
0.122372152313963 0.125059468508121 1 1
0.245754353842288 0.230458567142001 1 1
0.231134940460642 0.222512461670605 1 1
0.227787848744854 0.215992412253522 1 1
0.345593148949604 0.326796993122524 1 1
0.360791828816409 0.3434291251047 1 1
-0.0980423053821688 -0.094852695729053 1 1
-0.0337256089453441 -0.0256304005066832 1 1
0.416280825892584 0.394291052602138 1 1
-0.0691860191979303 -0.0653399625393147 1 1
0.125949095107948 0.122631473138084 1 1
0.0349522056976965 0.0354956149617766 1 1
0.12139350714751 0.115123699694665 1 1
0.0334103183136744 0.028691838897287 1 1
0.185210914641342 0.168547949595453 1 1
0.120626482158103 0.117742781141318 1 1
0.286894932667622 0.260425870348314 1 1
0.374116805698531 0.354316937998697 1 1
0.407763812442781 0.389346312308614 1 1
0.179613450107312 0.17079134559794 1 1
0.139245608132287 0.13136883445736 1 1
0.283199361232098 0.271346466789989 1 1
0.48803148643193 0.462130942225443 1 1
0.262220658430481 0.248578711022975 1 1
0.130116384612707 0.123473662717977 1 1
0.23797885271926 0.229138960800252 1 1
0.326021938519426 0.30998855347507 1 1
0.0610928316878327 0.0550580595107437 1 1
0.314166746404997 0.301380442946652 1 1
0.00742360138096128 0.0155822414723949 1 1
0.0420555388291009 0.0474567596656542 1 1
0.0960486454828209 0.0909226587101626 1 1
-0.109496485351396 -0.107541743273925 1 1
0.419064994640979 0.400410897732692 1 1
0.162798658742817 0.154019083382406 1 1
0.0476302165881195 0.0500430450474029 1 1
0.322757536349309 0.311489451875405 1 1
0.0556271475180412 0.059101018308262 1 1
0.259945406453742 0.246729532108461 1 1
0.269965849952573 0.26190772864183 1 1
0.378915300113212 0.363123856467798 1 1
0.203459088327315 0.194685076727784 1 1
0.31165818810425 0.293470453202042 1 1
0.0746877261281031 0.0662453652801719 1 1
0.447923347146753 0.429856355419757 1 1
-0.197250804933612 -0.188967567433725 1 1
0.310630178143505 0.297205695610195 1 1
0.304166869631961 0.287827106503342 1 1
0.385210437580983 0.360809007576175 1 1
0.0758370956341044 0.0776168134827693 1 1
0.257453365972976 0.244159277917779 1 1
0.0264368496755202 0.0233275100527143 1 1
0.283648799350638 0.270015764975318 1 1
0.372037635808926 0.356694196631578 1 1
-0.188317824892872 -0.173863196148038 0 0
0.185170822213838 0.176452260523344 1 1
0.156240541194665 0.144175949692955 1 1
0.387241306267592 0.358470568413853 1 1
-0.0789559962406212 -0.0717126922557602 1 1
0.310398629041548 0.290001163735741 1 1
0.19078477387089 0.178797291558507 1 1
-0.00255974277314751 -0.00463109164155833 1 1
0.16392686826951 0.159792404584987 1 1
0.0547777398759248 0.0531172363350082 1 1
0.254873150857918 0.245078955784355 1 1
0.149294885667032 0.144880511447998 1 1
0.389116570800131 0.369215112795746 1 1
0.377875957282884 0.364812696511641 1 1
0.192526189967234 0.184046738990596 1 1
0.28135689877811 0.26792898057822 1 1
0.195063135662108 0.189282846116646 1 1
0.013524075757612 0.00546565313333346 1 1
0.0252445955503111 0.0260319382447051 1 1
0.104080204690992 0.10245299957633 1 1
-0.0960194102842446 -0.0965318960472081 1 1
0.35420632506357 0.340785327550426 1 1
0.56987501965681 0.543543996611174 1 1
0.247589126387376 0.236784930496783 1 1
0.391227092502167 0.37899247039959 1 1
-0.262434889373181 -0.245953715447816 0 0
-0.126580214261785 -0.123828513733362 1 1
0.23958321443623 0.220828851922841 1 1
0.534915756191187 0.500925416502684 1 1
0.434941234082195 0.418913829950919 1 1
0.672196975329225 0.644808703058318 1 1
0.114330700185441 0.109508597456861 1 1
0.332889567072749 0.315995993177433 1 1
0.433341385779923 0.411997867679218 1 1
-0.119317767927052 -0.114432117160092 1 1
0.140676809974497 0.132042969377584 1 1
-0.111585260421002 -0.107150785778208 1 1
0.27069199265385 0.261673278027255 1 1
-0.441070011275033 -0.420133884525393 0 0
0.0525283185859097 0.0483076550763416 1 1
0.279039026190274 0.263016569386964 1 1
0.48507510150983 0.467027619528314 1 1
0.108619933357885 0.108445338931236 1 1
0.160630629662565 0.153373658471811 1 1
0.173713033923629 0.164701769437251 1 1
-0.0788947614082803 -0.0724163181904238 1 1
0.27479977965928 0.273154381889098 1 1
0.395961113491793 0.3745668228535 1 1
-0.0818249980787378 -0.0695975595477384 1 1
0.0621136386839638 0.0624548842584457 1 1
0.209126787572194 0.190183752812048 1 1
0.220656803534328 0.201502014979888 1 1
0.24161217185862 0.228326184578933 1 1
0.537456351038357 0.514979571630151 1 1
-0.0578757452148113 -0.0468469567608223 1 1
0.160075887318576 0.150581002317215 1 1
0.142243507028634 0.141253623875449 1 1
0.306527742212596 0.294021270922813 1 1
0.316890826128023 0.295287859430927 1 1
0.315670417173175 0.299047578680149 1 1
0.120798726449653 0.11006090184313 1 1
0.233822884937621 0.221107068070044 1 1
0.139204142566378 0.138989938471775 1 1
0.168204619517001 0.161392447073143 1 1
-0.0955978642338939 -0.0908408242582458 1 1
0.0354272646120126 0.0358368780734568 1 1
0.0752390530416091 0.0704352402609051 1 1
0.360340188044637 0.343450876117479 1 1
0.245880325867673 0.231822044369573 1 1
0.231676595880061 0.228871120089017 1 1
-0.0329104547664682 -0.0303233260018132 1 1
0.154112387235816 0.153327827609387 1 1
0.152047750313775 0.142318548749858 1 1
0.121826627912708 0.11768410613202 1 1
0.0210281234580856 0.0156978875080685 1 1
0.141869798093071 0.143844325521337 1 1
0.59885019471927 0.571112506887799 1 1
0.149679036042951 0.145919818452502 1 1
0.0726621952604865 0.0813268598745468 1 1
0.446789925824448 0.425210565342115 1 1
0.34631086253065 0.332121801050507 1 1
0.383549389352918 0.364755887242097 1 1
0.290344915927866 0.268593348421262 1 1
0.314998033395144 0.293607604494484 1 1
0.366224730006346 0.354736586459112 1 1
0.255800165768619 0.241523143115147 1 1
0.176754687468385 0.17385652662392 1 1
0.122387175838392 0.112882172499956 1 1
0.17690291064393 0.169957012929863 1 1
0.394250054574379 0.383470674909177 1 1
-0.208278749818081 -0.199243134854182 0 0
0.23549273420477 0.221454817611572 1 1
0.325233959382275 0.308972434750371 1 1
0.802615555334301 0.764327084136055 0 0
0.161753191330549 0.15196745039828 1 1
0.0909958734392827 0.0853415240452201 1 1
0.0105313802674507 0.00413066954135054 1 1
-0.0820803543353007 -0.073315504939117 1 1
0.0650184693274324 0.0664111399467698 1 1
0.133701664729549 0.118358465862944 1 1
0.190992238835321 0.180404970692662 1 1
-0.0898835752067274 -0.0865546262317239 1 1
0.21723772381501 0.206196684200743 1 1
0.256857219285331 0.231858525381532 1 1
0.295432601400892 0.284506732887604 1 1
0.139074961831407 0.135669799038054 1 1
0.342180102988559 0.321633073860826 1 1
0.662868771281926 0.633220649335478 0 0
-0.0173601722976761 -0.0164878335822382 1 1
0.734423445406342 0.696310032836562 0 0
-0.0805121772945123 -0.0780774422489787 1 1
0.177326461385907 0.172650053163469 1 1
0.286338426727446 0.276343551034333 1 1
0.161041606234774 0.156284509529406 1 1
0.469136147653824 0.44630168757348 1 1
0.093841430356678 0.0873180798157297 1 1
0.358843420230183 0.343531671933882 1 1
0.0280070176003834 0.0310672608902843 1 1
0.105251171057127 0.103963333042372 1 1
0.161528134509209 0.149212924975536 1 1
0.17819262557046 0.154293665383431 1 1
0.291404246975511 0.266074530172652 1 1
0.170739461753086 0.160366166690992 1 1
0.15430182495198 0.146340771803081 1 1
-0.12262822158151 -0.114667329430357 1 1
0.0371320983533911 0.0335047723462234 1 1
0.438918033784351 0.412551539052792 1 1
0.2773309365464 0.263026518555717 1 1
-0.0900330684083341 -0.0869878431334362 1 1
0.278326030927176 0.264200485645822 1 1
0.208356084342408 0.198993198452055 1 1
0.224938391980569 0.213065293658356 1 1
0.446097259323861 0.424174455790977 1 1
0.171046024158375 0.163738993584349 1 1
0.21240798019843 0.204359662790753 1 1
-0.0973321528864385 -0.0882636759270165 1 1
0.303806524222857 0.289368344579705 1 1
0.17910555885751 0.16092483816659 1 1
0.0575183209926161 0.0504330169461919 1 1
-0.085756572878211 -0.0866154099784125 1 1
0.206531741057604 0.199867622054581 1 1
0.375257757840822 0.362184769130447 1 1
0.0912506621773269 0.0857171728954166 1 1
0.148043485199174 0.143798464564209 1 1
0.150888214915331 0.138790697584266 1 1
0.133426761599673 0.127134925415206 1 1
0.305035704622685 0.288145915939324 1 1
0.330761589008199 0.315808489022287 1 1
0.238017932618896 0.229020182226518 1 1
0.137824658065466 0.125669952274575 1 1
0.353957222583646 0.334980360452051 1 1
0.163546392181761 0.152694778689599 1 1
0.0798255301965344 0.0609627837120592 1 1
0.222586026340087 0.216966774021636 1 1
0.208576016202955 0.204340402099577 1 1
0.167020600965342 0.15745970603944 1 1
0.217982349555839 0.20900250697409 1 1
-0.598926766623928 -0.565570882446826 0 0
0.179286713178617 0.169090790412374 1 1
0.583281664495921 0.550234813825088 0 1
0.594078590475684 0.56352284428415 0 0
0.228055697057137 0.219012456337558 1 1
0.289397528413387 0.282584733995556 1 1
0.162237778825277 0.153979624570345 1 1
0.489178801534448 0.467246678946859 1 1
0.0107534113277951 0.00620754760074393 1 1
0.215661589413376 0.20326497218921 1 1
0.0776353674395178 0.0651956231810199 1 1
-0.0369691383139523 -0.0354561205038928 1 1
-0.158093266400446 -0.150370892041897 0 0
0.548254415265838 0.51895839252827 1 1
0.198116002253072 0.194175871657074 1 1
0.343276738500762 0.323379761227664 1 1
0.115233833826684 0.109183220097565 1 1
0.204588899936631 0.19235413662157 1 1
0.0533019900278501 0.0437283839819479 1 1
-0.0647730131170998 -0.0605890149610453 1 1
0.250087189899678 0.240030113019277 1 1
0.370405630647569 0.355095139372875 1 1
-0.154092197825976 -0.149493743459362 1 1
0.0311827119002677 0.0332811564638942 1 1
0.456432588635609 0.439120015767902 1 1
0.402953921074368 0.385575311697477 1 1
0.201481868210054 0.185949774911464 1 1
0.0278351108934816 0.0252710578098786 1 1
0.383459617646707 0.368285441789104 1 1
0.458758754592884 0.4302804045927 1 1
-0.130359845386905 -0.123913549707249 1 1
-0.0479204139277922 -0.0464285910299236 1 1
-0.0613694185994706 -0.0565224238549439 1 1
0.215445888145493 0.205619255396331 1 1
0.0736610229650076 0.0685465703657674 1 1
0.0750343817049755 0.0719414347439504 1 1
0.213739879019028 0.2033581517251 1 1
0.301967320661407 0.279699374258128 1 1
0.147240380145982 0.141821641124516 1 1
-0.0562981761744635 -0.0629599925918554 1 1
0.150864917195602 0.143343806961773 1 1
-0.0408155538055231 -0.0348118293060527 1 1
0.102083691720672 0.101397064390349 1 1
0.217154086483342 0.206868255506159 1 1
0.170314822005165 0.165846141598791 1 1
0.259931551407816 0.249283995131637 1 1
0.402073763929325 0.383554214965205 1 1
0.0392417308569033 0.0374411117914616 1 1
-0.0146096306959081 -0.0108320000774057 1 1
0.199799206683389 0.18626047135405 1 1
0.0183308890274553 0.0139473025513673 1 1
0.222255048458064 0.206702181936847 1 1
0.3326681231248 0.316796080458045 1 1
0.165275290587634 0.153922696331677 1 1
0.0641426402274094 0.056564074472825 1 1
0.189688636416498 0.182218145974797 1 1
-0.15151974339663 -0.15285425933461 1 1
0.303929549675545 0.284866576339833 1 1
0.081247124433882 0.0808068660922508 1 1
0.210921091133433 0.194214598755662 1 1
-0.0815658444136137 -0.0781060568574053 1 1
0.160233402802562 0.152930427531493 1 1
0.202902617013251 0.191621751446851 1 1
0.290755430286818 0.280951511757504 1 1
0.150608326059897 0.140859022283646 1 1
0.610253547835719 0.583370866487005 1 1
0.0603578012000241 0.0598475762424255 1 1
0.144894661153384 0.140852162955915 1 1
0.354636730843757 0.334630816171015 1 1
0.32368966930711 0.305090854410193 1 1
0.209039899195392 0.192740205454585 1 1
0.116409065958905 0.114694617178534 1 1
0.233857484661526 0.214612257600799 1 1
0.442800493795085 0.418986202824491 1 1
0.15265126338551 0.146417438278104 1 1
0.334886437667017 0.312636847638745 1 1
0.263901723584354 0.247436106158281 1 1
0.349695054379368 0.337147277575686 1 1
0.369754982311248 0.342471345864671 1 1
0.184231501455428 0.171386518800715 1 1
0.508890663932867 0.481180865811243 1 1
0.237866895756573 0.226549297818732 1 1
0.500814979203943 0.476488575775947 1 1
0.227259522900482 0.21425857143474 1 1
0.115138957477889 0.105725200232863 1 1
0.2377432453629 0.231915843453004 1 1
0.195731935672584 0.187330428432031 1 1
0.395752527492955 0.380267225162336 1 1
0.426158102643396 0.394630741539917 1 1
0.454035503658671 0.430185248504581 1 1
0.485239720016386 0.464336969747665 1 1
0.083954704649115 0.0797095902284352 1 1
-0.236663439004217 -0.225181323535587 0 0
-0.159148570332915 -0.150204422054616 0 0
0.205030462155369 0.193731176623279 1 1
0.215687233912137 0.19249406965446 1 1
0.0238309205345963 0.0235337115050174 1 1
0.220288887859095 0.213918696833776 1 1
0.123567422954036 0.120918264111662 1 1
0.118956071873811 0.11409923892412 1 1
0.52018514931117 0.483371015157363 1 1
0.264529914298972 0.249886730409425 1 1
0.112419240107266 0.108637950138023 1 1
-0.0240453936629665 -0.0279974701088383 1 1
0.194808417309585 0.177280001423481 1 1
0.413865458237913 0.396735602087558 1 1
-0.0154508913910689 -0.00813815296959219 1 1
0.0515884769000482 0.0553393275648486 1 1
0.109660227527099 0.100966104908337 1 1
0.0813736111976593 0.0672135633134408 1 1
0.529746095382789 0.50558421286134 1 1
0.0845911079406173 0.0787916097316787 1 1
0.0163757152975225 0.00902420585642624 1 1
0.527749599957234 0.490688440820021 1 1
0.260142239449316 0.252042867393927 1 1
0.227036487996739 0.212243747779414 1 1
0.46214428026464 0.434246486560667 1 1
0.266560621605086 0.258788453825076 1 1
0.248730055364195 0.241544154675318 1 1
-0.0148842769321292 -0.0131525472039431 1 1
0.364083462746696 0.336901824169258 1 1
0.103287692307571 0.10056075422838 1 1
0.0700490556552963 0.0595678111231217 1 1
0.0968841400353537 0.0941524125826014 1 1
0.0145094203421625 0.0202326014928453 1 1
-0.267076977227525 -0.250869837302203 0 0
0.515558002831414 0.487079116673614 1 1
0.509459311475239 0.489550821708255 1 1
-0.00496447644829198 -0.00947237676273652 1 1
0.197339296120542 0.187527562940744 1 1
0.297475891416516 0.279874093338747 1 1
-0.00894672162173582 -0.00547087809907566 1 1
0.243775691417907 0.232201576526824 1 1
0.00244149745271547 0.000138993438199022 1 1
0.0681277478434825 0.0584682028932089 1 1
0.23211531414041 0.218648124677191 1 1
0.1632769255031 0.150863875761575 1 1
0.235440760440494 0.232311839549887 1 1
-0.234407564211134 -0.224275736598148 0 0
0.396143889315866 0.37815675562434 1 1
0.0556943935056326 0.0509464363888256 1 1
0.548013180189677 0.526280349029713 1 1
0.253809732711548 0.244007973417 1 1
0.17939770344455 0.17121846145865 1 1
0.474025589267102 0.456265636451215 1 1
0.00754887159638099 0.0106128287015131 1 1
0.0229556730780527 0.0230001172115564 1 1
0.370577503033504 0.350127615227351 1 1
-0.181146629875025 -0.171247371317057 0 0
0.351144793484356 0.330688013575938 1 1
0.142472475721442 0.141699768415753 1 1
0.137674743331326 0.129589407236437 1 1
0.44745395918922 0.422211582835436 1 1
-0.0504850998377069 -0.0507214898866206 1 1
0.248591899315742 0.242837687770508 1 1
0.27775487030234 0.265601182166954 1 1
0.130250861241568 0.125582513997671 1 1
0.400561029002539 0.379818840557605 1 1
0.453127036756185 0.431302005527735 1 1
0.181105623343993 0.174695195875937 1 1
0.0563729448861146 0.0535296668921026 1 1
0.375200584063015 0.35662989205317 1 1
0.0514236173756764 0.0535563005268044 1 1
0.434905393693532 0.410798027342148 1 1
0.499158194778357 0.475129469493805 1 1
0.217291753501408 0.206229520047391 1 1
-0.00867042254772678 -0.0130398861653283 1 1
0.0343285711334932 0.0321676993045334 1 1
-0.00447858895724432 -0.00190148977907126 1 1
0.25289610810963 0.237146144703596 1 1
0.110703341685424 0.103129800518038 1 1
0.311808441552765 0.300320719563224 1 1
0.378894393474547 0.362372652034682 1 1
0.155366612281471 0.148704519259248 1 1
0.197561038182589 0.190150916529013 1 1
0.374334495702902 0.358220296070799 1 1
0.0909519127598442 0.0956058791810772 1 1
-0.0455932494293904 -0.0450239638036458 1 1
0.124004626394648 0.121706495939231 1 1
0.283539938876548 0.272296579693717 1 1
-0.136545016602656 -0.130944824083045 0 0
0.0799889137425762 0.0740447886865098 1 1
0.440424072753618 0.430175434928215 1 1
-0.0129543594009577 -0.0123608646993203 1 1
0.25925601228974 0.250204078680567 1 1
0.318602500017229 0.304208270747394 1 1
0.377031122801141 0.344896887505411 1 1
0.474274497711426 0.451723855110038 1 1
0.490353517223926 0.460745268948474 1 1
-0.0646879689560166 -0.0623650958972859 1 1
0.203132610211541 0.18623986724851 1 1
0.281878179070564 0.257719758813319 1 1
0.443547828880017 0.423446535702901 1 1
-0.078785458465185 -0.0778543209515449 1 1
0.331748838832571 0.312125041902565 1 1
0.233571795440458 0.222803946922695 1 1
-0.166819487249845 -0.165063602102737 1 1
-0.00144503753991541 -0.00490696283094826 1 1
0.345438427403936 0.33012493961545 1 1
0.348272854133817 0.336246718479448 1 1
0.287908792219398 0.273950327141399 1 1
0.127848823999117 0.123600533404468 1 1
0.432674828640335 0.408906197171088 1 1
0.0757858748665511 0.0759349317882553 1 1
0.404764656436148 0.389246760991926 1 1
0.264155883903738 0.244668869508591 1 1
-0.176170136709334 -0.166480325667562 0 0
0.31911137229657 0.305322961952786 1 1
0.0977511819522011 0.0927904333280082 1 1
0.340947752683126 0.322570017335591 1 1
0.0438371151029552 0.0424968744014513 1 1
0.310031952969895 0.299000104303436 1 1
0.128382966281743 0.122424449818308 1 1
0.238813667423814 0.229598405647702 1 1
0.0935999235816641 0.0935370861728396 1 1
0.186753334522079 0.171209278293011 1 1
0.275393283603131 0.263524991612622 1 1
0.259065655995106 0.248983698125955 1 1
0.372698514138265 0.355219043683951 1 1
0.0230017913669651 0.0193418346372929 1 1
-0.0391226956724649 -0.0373602289361097 1 1
0.40349906513928 0.385785723945663 1 1
0.276100124685002 0.268470004129361 1 1
0.27504306762095 0.253867636188637 1 1
0.181806162206949 0.176189974254908 1 1
0.0455558003090646 0.0441570530754577 1 1
0.408656482872437 0.393292126836226 1 1
0.457532179709202 0.434444806463782 1 1
-0.159914342756428 -0.154901104962638 0 0
0.011926026321899 0.0231967264470676 1 1
0.203117699009415 0.193042706068604 1 1
0.305988855797698 0.286851710977079 1 1
0.377319633970993 0.353886316387644 1 1
0.0353960136545082 0.0365554500282338 1 1
-0.0262577237217507 -0.025790102988452 1 1
0.272242155695775 0.256605978730121 1 1
0.225172227064883 0.20998754123538 1 1
0.218781527351277 0.207134531515449 1 1
0.232036628993514 0.217878221959387 1 1
0.202803657827312 0.190887100774641 1 1
0.240967221133842 0.23110628370495 1 1
0.254624903229667 0.241272959459641 1 1
-0.00753468245424854 -0.00586500114163296 1 1
0.149383136237623 0.142768569967002 1 1
0.506620193648828 0.484146575736546 1 1
0.0981965832618541 0.0948510592640911 1 1
0.242940383423118 0.230530321423897 1 1
0.278712106325031 0.260284651551331 1 1
0.200890151964367 0.187982735375049 1 1
0.26991791498101 0.256507826366415 1 1
0.141821128118313 0.136812506100549 1 1
0.447541810415912 0.427034185521096 1 1
0.391382206260862 0.375283198979627 1 1
0.163891192140546 0.159017198835314 1 1
0.00121154891257017 -0.00118552805279945 1 1
0.00339620303746317 0.000200503588893855 1 1
-0.0131898016819382 -0.0119185696427412 1 1
0.228628757356982 0.223242618741504 1 1
0.246181812926939 0.238547810671617 1 1
0.152229627827061 0.138505604699313 1 1
0.479160216429121 0.454393386200322 1 1
0.368387206916775 0.352230441972287 1 1
0.160687495919256 0.158690758902921 1 1
0.460629211836238 0.43569472758539 1 1
0.251311385066645 0.240566725767282 1 1
0.148368410283477 0.141366855915879 1 1
0.0142111107054658 0.0131339012854148 1 1
0.351638341187513 0.334720765522306 1 1
0.123004969074318 0.117809664700138 1 1
0.32640404947866 0.315447581579337 1 1
0.454270360439678 0.433796779371379 1 1
0.0250658772231768 0.0200917674099537 1 1
0.170014281605753 0.161399042157861 1 1
0.433723900399287 0.410762122477956 1 1
-0.0442888084734122 -0.0450531862584777 1 1
0.337922766110581 0.321063105703334 1 1
-0.159406913769612 -0.156384209445719 1 1
0.296298903298489 0.291660510269118 1 1
0.142885100253773 0.136832225026166 1 1
0.212471188795374 0.202512564210429 1 1
0.213635671060237 0.20312704094752 1 1
0.0761547735682676 0.0738197426301646 1 1
0.348507115477368 0.321888465439404 1 1
0.448258778677565 0.424577649925628 1 1
0.35104463816289 0.337707650197435 1 1
0.171971819194689 0.159221287693196 1 1
0.263484394640108 0.260403966827861 1 1
0.317784011660755 0.301783574543991 1 1
0.106902767237265 0.102288057699396 1 1
0.210287289892729 0.202329933652542 1 1
0.494564743271964 0.470585415228899 1 1
0.151808279069203 0.144271575280946 1 1
0.358314804294405 0.339926211407635 1 1
0.522491631053478 0.504173886169645 1 1
0.386566326257579 0.367508929423899 1 1
0.411150156899171 0.39270198814839 1 1
-0.144731622135535 -0.138317498973972 0 0
0.14873020726469 0.141039975478446 1 1
0.0346876003330007 0.0303054696202488 1 1
-0.118725164652071 -0.110798655921248 1 1
0.0136471494423136 0.015151306888983 1 1
0.0117780085676861 0.0107535968496778 1 1
0.0235874541372573 0.0245075974170766 1 1
-0.0606965314013115 -0.0632131641078174 1 1
0.270194765296371 0.258982095870858 1 1
0.177258650835403 0.168146384477772 1 1
0.0355962544043293 0.0275517829491227 1 1
0.237644687456581 0.223894005338746 1 1
0.151776160053479 0.144882379286918 1 1
0.51490624092273 0.494254146114809 1 1
0.222506995598465 0.221528534521908 1 1
-0.332523814611562 -0.318023274141826 0 0
0.350013477495524 0.335163170448304 1 1
0.0623692958661891 0.0602904191138381 1 1
0.308460129493318 0.294683116192521 1 1
0.158027059558308 0.153703720659522 1 1
0.35710839356219 0.335936695898689 1 1
0.398776113422868 0.377248368260043 1 1
0.401207201005242 0.391143509573254 1 1
0.26961991366742 0.253751710436149 1 1
0.0451103379057194 0.0433522227373981 1 1
0.409650571251352 0.388273084252017 1 1
-0.188387762225418 -0.180152463875162 0 0
0.342478420963588 0.329619206072217 1 1
0.645050187511583 0.620434250916475 0 0
0.0112917028449014 0.00349766139634973 1 1
0.238445000840897 0.229181712346803 1 1
0.277162488404856 0.264923475283179 1 1
0.240932261127185 0.2286857207625 1 1
-0.0278080420001949 -0.0234961974936197 1 1
0.360121623391156 0.347881837669299 1 1
0.292362944492128 0.274963272161954 1 1
0.468032916505384 0.446389019013553 1 1
-0.0223961623407005 -0.0304709218615324 1 1
0.204656696559066 0.190656064926532 1 1
-0.255019671930091 -0.241150098296947 0 0
0.104680194724667 0.0994607335544244 1 1
0.255619830342614 0.241504768530823 1 1
0.444891877937144 0.426179711258189 1 1
0.368602651696268 0.345478370564981 1 1
0.194373389152108 0.185410219347803 1 1
0.110224827400556 0.101540436265416 1 1
0.347509836318341 0.329289827682184 1 1
0.143613809186168 0.137073193134513 1 1
0.369453630239371 0.350464755979975 1 1
0.395428035492962 0.368271379822283 1 1
-0.0727731190475033 -0.0717773839122592 1 1
0.212305958228497 0.203330279107143 1 1
0.261108458622203 0.253388391463573 1 1
0.0773376232781656 0.0772060950040734 1 1
0.378956546560182 0.356792888868431 1 1
0.437600412097329 0.412698524799386 1 1
0.163417464843459 0.157417943796062 1 1
0.250340492800454 0.240322450543746 1 1
0.24657197130229 0.236908483594346 1 1
0.577484117676834 0.552196396632649 0 0
0.210640481917882 0.186640718762389 1 1
0.313555191195108 0.301146861514331 1 1
0.155330837494324 0.147052614680167 1 1
-0.0378208501887188 -0.0347207236925918 1 1
0.170276587067765 0.164441482100879 1 1
0.538618605946941 0.505564456043499 1 1
0.408829053988635 0.387034968663869 1 1
0.300763665405717 0.286169161925542 1 1
0.347025885140896 0.331400886385125 1 1
0.241333599536353 0.230190766098032 1 1
0.193051561623168 0.18698715647499 1 1
0.467211975284778 0.444856804959141 1 1
0.090468895753165 0.0921910816624009 1 1
0.0638203507669505 0.0572241020658766 1 1
0.0756609044634601 0.0721025523310469 1 1
0.352432380008926 0.33106792912515 1 1
0.215150791666554 0.203205575366052 1 1
0.0364174853111358 0.0296331915621026 1 1
0.455439466726992 0.434562938245898 1 1
0.355058558120899 0.341186520419069 1 1
0.345907081854509 0.331102891031031 1 1
0.170491589844167 0.159008357552029 1 1
0.018627465987299 0.017413673557487 1 1
-0.0221785443939747 -0.0208756715997156 1 1
0.197327942446112 0.189700674299688 1 1
0.254973765398579 0.235674307599502 1 1
0.128119729825178 0.123174890973567 1 1
0.286211593111826 0.269639359927678 1 1
0.139547613667278 0.130706175986644 1 1
-0.259846314635102 -0.257954672748354 1 1
0.131657293836364 0.120974701403092 1 1
0.15961586698834 0.159581071208844 1 1
0.165207129394467 0.155144748054079 1 1
0.262844504989272 0.250859657281484 1 1
0.140291566385048 0.128777649885882 1 1
0.192937331714493 0.1833650962695 1 1
0.210376189955037 0.186909001597197 1 1
0.095384973725694 0.0919981569941008 1 1
0.387493103643117 0.37326453661823 1 1
0.249469846083946 0.238810959513486 1 1
0.12408226364058 0.112396953073102 1 1
0.10151091634051 0.0946997644349963 1 1
0.142067594136082 0.137510270904882 1 1
0.394917365003661 0.367767107431649 1 1
0.152027401800221 0.141302929093767 1 1
0.0732578514124553 0.0764282605120578 1 1
0.354555802610678 0.336966569271222 1 1
-0.046919923204753 -0.0444202816904486 1 1
0.287114609512984 0.271665086605883 1 1
0.385824052102187 0.366963385258107 1 1
0.292350364835453 0.278243865280157 1 1
-0.09702635978847 -0.0908716204249661 1 1
-0.00446531010076766 -0.0195363906527374 1 1
0.1222535598358 0.111998864806055 1 1
-0.00321404387969991 -0.00935657691842835 1 1
0.225291767613922 0.21713310529777 1 1
0.249275998142943 0.237575410314681 1 1
0.0165757892160447 0.0137784442156996 1 1
0.337832903266902 0.318903624079535 1 1
0.0877867932977461 0.0838865492201869 1 1
0.0968620351908424 0.0931078782089561 1 1
0.194898252810249 0.184901845799215 1 1
0.256991056027213 0.25069521303838 1 1
0.451174951422553 0.430704404673578 1 1
0.0926665088272246 0.0830039418141264 1 1
0.44620317238474 0.424328705753781 1 1
0.304820453558741 0.297252357273051 1 1
0.364900342369448 0.349663627674352 1 1
0.252570489788594 0.240928484541986 1 1
0.216162785759806 0.207316382840164 1 1
0.432461556462363 0.410214613871983 1 1
0.166740838708616 0.151161478178948 1 1
0.415274968892433 0.397730826329612 1 1
0.186622374027362 0.179582691307565 1 1
0.0331894409679966 0.0278251518877133 1 1
0.32482356765139 0.309519992692596 1 1
0.137725855051047 0.135200071220275 1 1
0.303011704921028 0.290833834391136 1 1
-0.1191886175865 -0.112483277451775 1 1
-0.000181612709329426 0.00362389310439004 1 1
0.368332788088311 0.343165440612912 1 1
0.165747052770112 0.160586889202022 1 1
0.168755027765773 0.164175744811435 1 1
0.47743536838415 0.459353191467555 1 1
0.176882540808889 0.173810544189467 1 1
0.251491007681548 0.234436931245466 1 1
0.236859293256403 0.223188503691871 1 1
-0.0497607811638069 -0.0463496213819286 1 1
0.31791206736432 0.301603565335673 1 1
0.271089971992054 0.257575565133394 1 1
0.486630362362037 0.461757418435974 1 1
0.30696536949616 0.284561269836545 1 1
0.376077320593232 0.361305889633952 1 1
0.408316998555227 0.385866559867767 1 1
0.241956742112003 0.226760502191797 1 1
0.155264188892354 0.146584015638048 1 1
-0.138322142977188 -0.133864420734415 0 0
0.0519463937832156 0.0514689263351585 1 1
-0.0419450849325398 -0.0347155630608238 1 1
0.208446204972044 0.198436700884391 1 1
-0.100349177778434 -0.0952355489554818 1 1
0.431524178066765 0.397254097066606 1 1
-0.156416368840012 -0.14717314674296 1 1
-0.175722668927971 -0.165340458085936 1 1
0.128630492545995 0.123103830241416 1 1
0.111842489416783 0.106925971529521 1 1
-0.0073867326588906 -0.00596648581630588 1 1
0.329471562289741 0.315173223538988 1 1
0.368451050824296 0.352159556698395 1 1
0.362180232574737 0.343449764049538 1 1
0.0929093071910031 0.0878886104355014 1 1
0.212888329165307 0.200859616641009 1 1
0.211943253625465 0.199670923156356 1 1
0.123456786133546 0.115958697766832 1 1
-0.0682860452231054 -0.0660533023695774 1 1
0.0548568722763366 0.0507874981432715 1 1
0.102830505147293 0.0969758216013272 1 1
-0.131181548372845 -0.124105273523846 0 0
0.0448457288814452 0.0465334238121929 1 1
0.185827647096743 0.17574805244556 1 1
0.338420942617534 0.320698187618635 1 1
0.086804519026361 0.0808423955127659 1 1
0.324691531594846 0.311024851807144 1 1
0.292388455400389 0.271562207174918 1 1
0.393913065693412 0.372794268462229 1 1
0.402227225830666 0.384085811610447 1 1
0.154247381188808 0.150540194593547 1 1
0.160240772803184 0.146633478852919 1 1
0.292163219630441 0.281291075217169 1 1
0.291086466078508 0.278827283386436 1 1
0.209679568935708 0.202720466293766 1 1
0.29626335060717 0.282801270452846 1 1
0.295460199649313 0.283892666385878 1 1
-0.00480078011707174 -0.00541645698891737 1 1
0.0361260131470471 0.0304497431977784 1 1
0.219064466367604 0.206983308875984 1 1
0.0236938155499669 0.0220664316320316 1 1
0.313586445364242 0.299037646343268 1 1
0.0946682122181444 0.0910700102876792 1 1
0.0806404184983403 0.0727869261118198 1 1
0.199235884481618 0.188165910761907 1 1
0.15336147647828 0.147229503258238 1 1
0.392101507881586 0.361665063057835 1 1
0.189354651572989 0.181884805112378 1 1
0.0815844708756494 0.0769493634166696 1 1
-0.0454026241920415 -0.042863174985046 1 1
0.280361046041319 0.269382546297973 1 1
-0.00236599398096517 -0.0018997185686925 1 1
0.066773679135029 0.06511836911745 1 1
0.487120563854969 0.45694289931347 1 1
-0.0264156750926894 -0.0261639921130558 1 1
0.372495388366561 0.353505723877995 1 1
0.222258078844394 0.207361416369353 1 1
0.213764237277077 0.193415377949707 1 1
0.196406087836286 0.182204879888269 1 1
-0.245180165422846 -0.239032893129732 0 0
0.0899401134624704 0.0875056247169419 1 1
0.0536368948715569 0.0576315053349757 1 1
0.0664443858233483 0.0636875135345219 1 1
0.239510136830066 0.225956332703431 1 1
0.493132087768927 0.468985503830661 1 1
0.143306164465455 0.135024978233791 1 1
-0.0587655121611726 -0.0605504960345271 1 1
0.060926199525765 0.0587358120541423 1 1
0.313037626896471 0.294516609506204 1 1
0.0732482338276003 0.071454069043846 1 1
0.240426939061305 0.222911526829789 1 1
-0.0524354463851194 -0.052325472554227 1 1
0.170131296921121 0.161787563767831 1 1
0.166922176539921 0.161073144439186 1 1
0.438218032502486 0.410477081327418 1 1
0.26242683167993 0.249958223450462 1 1
0.218219813913722 0.205475076042873 1 1
0.0630522417155305 0.0655042831965868 1 1
0.215403651745148 0.209479055873705 1 1
0.246785512768664 0.233080099613413 1 1
0.0765234943497148 0.0773999704312766 1 1
-0.103768205056089 -0.0970301930782775 1 1
-0.0885617789502377 -0.0831825819423238 1 1
0.0921365394736189 0.0827446166988354 1 1
0.0021086536686812 -0.00208526242536854 1 1
0.00728423637791903 0.00650592472328769 1 1
0.327283305021434 0.31192518439052 1 1
0.443101853437637 0.427310201694735 1 1
0.307389191962954 0.291133796162991 1 1
0.169318007765032 0.159951902111081 1 1
0.587943048183418 0.565081820843051 1 1
-0.0668445539660191 -0.0652107813949658 1 1
0.452602120216141 0.436526699563652 1 1
0.323138411393045 0.313212054470289 1 1
0.280563879368365 0.268126099464708 1 1
0.0860337601848051 0.0839655606832489 1 1
0.400595659109927 0.38283602141776 1 1
0.270306635997044 0.261553284977512 1 1
0.131314469798781 0.12708571963773 1 1
0.287330485346584 0.274526379199105 1 1
-0.126931230487754 -0.119602679460465 1 1
0.283603771296733 0.26772671965537 1 1
-0.0309788713536907 -0.0325640345650215 1 1
0.277997089985377 0.265724678766322 1 1
0.275659576983953 0.262672855124081 1 1
0.267190319649048 0.258392783348206 1 1
0.131045595812609 0.123552519223327 1 1
0.177545066271538 0.173933215744332 1 1
0.237691913246449 0.228431451605749 1 1
-0.13682620316492 -0.127871013038661 1 1
0.128282985249937 0.122470331425244 1 1
0.118301114268896 0.112216961907031 1 1
-0.0518666524011361 -0.0542645756681803 1 1
0.284323820433648 0.2731283240588 1 1
0.0479207819307259 0.0496431618710158 1 1
0.520189375343901 0.492993253587113 1 1
0.274603998533942 0.258315975809266 1 1
0.247618907912247 0.22834522375422 1 1
0.215646254030382 0.206869416371204 1 1
0.352859585046929 0.335900472973021 1 1
0.168980115246864 0.163515986773305 1 1
-0.0137645313593899 -0.0117018282644372 1 1
-0.102368607639256 -0.0984420719479659 1 1
0.170791567051877 0.165247706999226 1 1
0.343225661842726 0.325382818791734 1 1
0.322500339543021 0.306890528349679 1 1
0.450914899285258 0.426670484734619 1 1
0.224021916551235 0.21744157208087 1 1
0.0954222984904226 0.0917733378766057 1 1
0.277000997412088 0.267531797449148 1 1
0.0837161846408565 0.070761563358691 1 1
0.367576154582316 0.349707663755604 1 1
0.475526880756455 0.453382633245339 1 1
0.0274838219185742 0.0262517021295107 1 1
0.189262101481392 0.182651114000027 1 1
0.154960200120956 0.154646958972564 1 1
0.227744375603653 0.218338227265273 1 1
0.412956227840052 0.397426787444155 1 1
-0.357703148040803 -0.342384238642326 0 0
-0.143572892370849 -0.134072765883914 1 0
0.142056039352082 0.133825953208116 1 1
0.212436691839683 0.192713738648838 1 1
0.278689852310554 0.269020390977255 1 1
-0.115233678248601 -0.109115888932234 1 1
0.0551162984770657 0.0484121905246112 1 1
0.481998897133509 0.460241091122612 1 1
0.444739832062407 0.423313742708974 1 1
0.143115370228981 0.139285444750907 1 1
0.233182600155404 0.223842911972906 1 1
0.391648047798463 0.371407462213208 1 1
0.0918687836404353 0.0883289861432345 1 1
0.159319411030008 0.141452270186125 1 1
0.17020273312495 0.162522216749278 1 1
0.167173985388837 0.157376933763303 1 1
-0.230251006147665 -0.216754341700059 0 0
0.502975934091686 0.479451819414189 1 1
-0.0049706398945651 -0.00332133689959544 1 1
0.305441517416272 0.287353774129335 1 1
0.296930985761283 0.281282125579341 1 1
0.150552994855525 0.140407981394187 1 1
0.331227005264879 0.313081782237065 1 1
0.04426788802812 0.0412734963931544 1 1
-0.0771600425671916 -0.0718730389008025 1 1
0.209542862607734 0.201748690756186 1 1
-0.123927646106008 -0.122901707020091 1 1
0.308692055861791 0.294887944032107 1 1
-0.0149771915797675 -0.00996737256361468 1 1
0.484138851828872 0.456052244674159 1 1
0.214340528871691 0.200997776088446 1 1
0.154999272134664 0.151939961171843 1 1
0.151439060692679 0.146317933977761 1 1
-0.197718573661506 -0.195866097568724 0 0
0.237706886633715 0.227189350390829 1 1
0.0664194676348924 0.0659286250172399 1 1
0.133205476327803 0.126087082656407 1 1
0.0575397607936772 0.056095697136802 1 1
0.37217403358578 0.351305965675442 1 1
0.494030924752537 0.473953822265426 1 1
-0.0147045883375605 -0.00903583391464736 1 1
0.0812385700761088 0.0787921317585126 1 1
0.171340276434756 0.16728659382286 1 1
0.472870814217961 0.450075221427382 1 1
0.257002817181145 0.244480612364815 1 1
0.305096732842484 0.292999940290574 1 1
0.202187837905996 0.19598378606937 1 1
0.461932504558365 0.439413515930612 1 1
0.106532542378236 0.094909488814039 1 1
0.101861457929064 0.0930030608938253 1 1
0.345448801534361 0.334052655897666 1 1
0.378561816290091 0.351093897733523 1 1
0.609183938658855 0.581336643445374 0 0
0.106114435197249 0.0998678167335823 1 1
-0.200284265245068 -0.188810556387207 0 0
0.164687194579775 0.159139084427171 1 1
0.346141975886758 0.329620195306989 1 1
0.12927900474156 0.12252740656519 1 1
0.0198443602521568 0.0187164036032735 1 1
0.0855604927567138 0.0849667593012485 1 1
0.341963157738908 0.328495512883599 1 1
0.292772543980893 0.280365596411517 1 1
0.189040971060468 0.177790829308806 1 1
-0.0057102007969364 -0.00831800053196158 1 1
0.11574468413132 0.109396292248204 1 1
0.27160194268621 0.261332958298388 1 1
0.25375269007627 0.241907593454057 1 1
0.175114121652549 0.16938239234408 1 1
0.190249775690364 0.183270651350457 1 1
0.0897975248215926 0.0904906708787705 1 1
0.0978663594183871 0.091728543371384 1 1
0.168587824849043 0.156990712581032 1 1
-0.0295188011433796 -0.0301390149670003 1 1
0.423591151510604 0.398780975910775 1 1
0.53259286509844 0.510991539406721 1 1
0.12793390867004 0.118450961889062 1 1
0.194794521733961 0.187275941337888 1 1
0.112407701160942 0.109138222964972 1 1
0.508498605932729 0.470486553058018 1 1
0.441590378706397 0.425000474324767 1 1
0.0478825169396284 0.0480426713727928 1 1
0.171732392849228 0.164500047692131 1 1
0.272650974192708 0.254070372951756 1 1
0.06851328049443 0.0665930748240508 1 1
0.222983763134171 0.216137015047682 1 1
0.264704842172403 0.254367313768141 1 1
0.386284080563507 0.371099166400529 1 1
0.670744662146394 0.645757586397297 0 0
0.477083568462035 0.454889242349447 1 1
-0.136207915857123 -0.134797245611376 1 0
0.256002034235408 0.249901902682251 1 1
-0.202705351337495 -0.195559904301951 0 0
0.24003366526231 0.23020848655279 1 1
0.351344783399027 0.33542222464813 1 1
0.119963354716091 0.109595812830691 1 1
0.453493896773849 0.432144757920945 1 1
0.135232461411448 0.127253956962213 1 1
0.259644398385613 0.249189247026615 1 1
0.352664472652519 0.334371860360254 1 1
0.352482164416666 0.341333026024842 1 1
0.119056902735228 0.1085006252046 1 1
0.172889673098057 0.158615038022742 1 1
0.124543079188977 0.123821925641405 1 1
0.336821290079981 0.317042616577982 1 1
0.0788139115039982 0.073039151024131 1 1
0.0683369955634052 0.050110002401365 1 1
0.0647761865471783 0.0602651967953458 1 1
0.0813192861763111 0.085050128468282 1 1
0.365287676722189 0.34703231624775 1 1
-0.0712667027930245 -0.0748066723269754 1 1
0.40705634952078 0.383657109206879 1 1
0.368643951030968 0.35252267991049 1 1
0.267121929833335 0.25447522319097 1 1
0.332580956097695 0.316734422092483 1 1
0.236947219558915 0.225735209525982 1 1
0.202822957909076 0.189693907351086 1 1
0.197859318428673 0.188265273091239 1 1
0.300599418080871 0.284583967575368 1 1
0.521078580800361 0.491733301223315 1 1
0.520415319638818 0.494590013279604 1 1
0.213629636538644 0.202781724013781 1 1
0.376656365131165 0.357407150329582 1 1
0.025602783120921 0.0246125402287746 1 1
0.0806528264918879 0.0771908024848789 1 1
0.156450427039146 0.149739478247234 1 1
0.176089719448353 0.170681544380697 1 1
0.059913714179982 0.0565003126302963 1 1
0.124965817727287 0.118857461373615 1 1
0.446830619196552 0.423792848513693 1 1
0.0289207186528754 0.0290928128759832 1 1
0.114698043130845 0.113176696827985 1 1
0.2001794443616 0.194107663158321 1 1
0.0259934360359645 0.0229282578142888 1 1
0.366729851204447 0.346103640948795 1 1
0.401090890992496 0.371171563356356 1 1
-0.0115090708923891 -0.00972929089193357 1 1
0.0969410965598004 0.0942379519792188 1 1
0.406601947871496 0.388110501946988 1 1
0.149359269159823 0.148353011307887 1 1
0.344073156324628 0.325792245786252 1 1
0.132953773616689 0.131180737826489 1 1
0.316042817139785 0.298584028518169 1 1
0.110779376333391 0.105205152662061 1 1
0.342189164347557 0.326467989271115 1 1
0.292396759188591 0.285123503564708 1 1
0.404568370760932 0.386029987137641 1 1
-0.123151044620213 -0.118256384760522 1 1
-0.145261597809556 -0.14917174381234 1 1
0.309186771950948 0.295357253570992 1 1
0.4028035949048 0.385656277888795 1 1
-0.0781266421768161 -0.0730650695492067 1 1
0.0250655501579951 0.0248579782956224 1 1
0.247499311255668 0.238432985639411 1 1
0.127983214029297 0.125390456664502 1 1
0.112138308490223 0.112991184858432 1 1
-0.0792351928395575 -0.0743973362890891 1 1
0.451844015510067 0.428617168704719 1 1
0.150506169192959 0.1464416144371 1 1
0.103104872228056 0.0950198315771211 1 1
0.0962930795167877 0.0905110708945719 1 1
0.31905038020755 0.307569355488771 1 1
0.374299593576718 0.358376865772081 1 1
0.292964952558992 0.275533155294985 1 1
0.284940554761392 0.271587502328726 1 1
0.0390618115709683 0.0364671129777907 1 1
0.653980012779028 0.622255351535553 0 0
0.0081898849838553 -0.00194900451777667 1 1
0.203515256414176 0.191754188092845 1 1
0.39250351875948 0.366289954946641 1 1
0.0361932520192619 0.0337409198747491 1 1
0.230056630263237 0.216672759891438 1 1
0.00341129228059497 0.00563538951787099 1 1
0.136449577058721 0.126940730122387 1 1
0.338059177656964 0.318045631060262 1 1
0.255637312413742 0.246136433440332 1 1
-0.0185156058641344 -0.018186091705986 1 1
0.0405379330096561 0.0381606537455791 1 1
0.0193185950012297 0.0184094445697642 1 1
0.402280810267582 0.380314700967677 1 1
0.31084737676667 0.2979316767915 1 1
0.414678265204187 0.386264844030358 1 1
0.299869179409993 0.288863999523604 1 1
0.503699064975877 0.475824716449176 1 1
0.448159527895147 0.426460401210576 1 1
0.0519072422253062 0.0459198812978968 1 1
0.15471882060621 0.146061938003073 1 1
0.324192149005849 0.306819832082307 1 1
-0.328924257831752 -0.31546028470054 0 0
0.0766671983906954 0.0730500792479449 1 1
0.298745721743229 0.274262906693897 1 1
0.411657926136979 0.393413450433638 1 1
0.0551007611882794 0.0514955001071146 1 1
0.376086633744311 0.357559005584583 1 1
0.42472291918265 0.404641192098318 1 1
0.367883194081427 0.357096053831068 1 1
0.0907158048546724 0.0857833326634792 1 1
0.228676530196484 0.224163792616912 1 1
0.0717355005087604 0.0664745118624737 1 1
0.250601464621494 0.238705144663671 1 1
0.62772792626446 0.602774550956836 1 1
0.0613150658496028 0.0513929061435528 1 1
0.305720572424425 0.289459883556878 1 1
0.058381123647876 0.0519978896715746 1 1
0.215573184267596 0.203979564932548 1 1
0.298960777606183 0.280958330650299 1 1
0.238732818374593 0.229153833979606 1 1
0.0560932872769681 0.0455157620388543 1 1
0.0948597087433914 0.0901629164767149 1 1
0.391105735409105 0.370546229206409 1 1
0.0961412389776106 0.0906067916508325 1 1
0.285652223647158 0.266165382738589 1 1
0.0459380507478393 0.0442680729469458 1 1
0.149101284044398 0.14244459640738 1 1
-0.0680848335749145 -0.0647546828613925 1 1
0.266182195817126 0.25594220954487 1 1
0.0335888177003988 0.0244817558219492 1 1
0.15894962518793 0.152282765829507 1 1
0.367367592754812 0.345692775335363 1 1
0.356536919909164 0.342622325322531 1 1
0.0463810902941428 0.0469187562670725 1 1
-0.204850469756021 -0.198541558593878 0 0
-0.0730872106699407 -0.0665511759455779 1 1
0.218580435876745 0.203367295804653 1 1
-0.0490221325170304 -0.0498897868555425 1 1
0.2671869013645 0.256985006113017 1 1
0.228870526118815 0.219514061459022 1 1
0.434493080295515 0.413573131016297 1 1
0.3326374409214 0.319220057361051 1 1
0.207098643022677 0.200428456675877 1 1
0.226067875180233 0.213211155071497 1 1
0.00370361816482813 0.0124927415552513 1 1
0.244823986641835 0.232033558152618 1 1
0.214098790660539 0.199206330371262 1 1
0.280259662592511 0.269457593042665 1 1
0.398971689783939 0.387509243245696 1 1
0.115989220950125 0.107507566196059 1 1
0.152044740001355 0.144223331129896 1 1
0.289248194441207 0.272666391251292 1 1
0.0455055619686521 0.0467616174617403 1 1
0.146238503902324 0.139079232348052 1 1
0.231610149361277 0.207787121295176 1 1
0.603978069887833 0.578958409956282 0 0
0.218257314799914 0.21550961674898 1 1
0.351348754185486 0.328874392082739 1 1
0.514825567289999 0.491992474426208 1 1
0.221858860473518 0.206721132804066 1 1
0.279555161846804 0.268481387552194 1 1
0.195556810198378 0.179193951119841 1 1
0.185157433999459 0.172401962562319 1 1
0.0598670486299082 0.0568137096197212 1 1
0.0770362190591574 0.0758094892703907 1 1
0.251686926169883 0.237433198354423 1 1
0.221485786772503 0.220827250145882 1 1
0.367967613733948 0.346064029681891 1 1
0.10519265301528 0.101999558928816 1 1
-0.137540715066744 -0.135998937269937 1 1
0.0650763538311552 0.0632176678225735 1 1
0.169251427134237 0.160911810910368 1 1
0.240975828220938 0.230207722534421 1 1
0.229560918384386 0.218074123469553 1 1
0.0478851845376771 0.0436338787040992 1 1
-0.352566361807832 -0.332668936659594 0 0
0.0765467809258891 0.0734654384912118 1 1
0.0188503491102414 0.0179523339631229 1 1
0.137769814433919 0.129245250109653 1 1
0.340903143733349 0.319707506029746 1 1
0.2292658455733 0.217702546356926 1 1
0.344893782303132 0.320676611715818 1 1
0.283798577984324 0.268037922156696 1 1
0.0711484810732421 0.0611307426877649 1 1
0.179803698304004 0.168615493225679 1 1
0.290198088513111 0.280415067968803 1 1
0.292006253832173 0.271989336348788 1 1
0.304615217052226 0.293459721557255 1 1
0.319940660643656 0.293784190958119 1 1
0.357686267709818 0.335733741433863 1 1
0.380945454695492 0.361809725079253 1 1
0.346550485164419 0.3315354517728 1 1
-0.0190067569139115 -0.00530886866863875 1 1
0.243358808873101 0.238060173169392 1 1
0.216240072623297 0.201883168526299 1 1
0.23644134333021 0.223675195432769 1 1
0.160013537933675 0.148787808251871 1 1
0.00733176402429267 0.0125774741852621 1 1
-0.0875053400098556 -0.0808958677377259 1 1
0.0776717803275457 0.0808267070000155 1 1
0.119451085809334 0.113281540601101 1 1
0.11558861115267 0.109763756993891 1 1
0.225403236790848 0.216105285819035 1 1
0.0058098622817971 0.00168433981741042 1 1
-0.134762303237101 -0.125815944748977 0 0
0.0759033868329721 0.0708435121206111 1 1
0.488663830396099 0.465795860008934 1 1
0.39376020105423 0.375533210692252 1 1
0.201508113093458 0.19473794963206 1 1
0.109561088434091 0.103867930853575 1 1
0.108103932847582 0.102806672470682 1 1
0.258295748114413 0.250990849520331 1 1
0.162088774174707 0.153318792663996 1 1
0.0625938536212106 0.0596142543134597 1 1
-0.0213747864653333 -0.01957840436347 1 1
0.204690365097266 0.196510903509285 1 1
0.173493410921004 0.166361654743082 1 1
0.176510296013577 0.167177882241077 1 1
0.280603938412249 0.264418259343968 1 1
0.223352893028417 0.212160099115117 1 1
0.0661780563163769 0.0608248938783692 1 1
-0.140481075981866 -0.135096602532067 0 0
0.464547999172674 0.435941110214232 1 1
-0.10621893357999 -0.094046747235858 1 1
0.480640094736701 0.455202359703686 1 1
-0.0521935000450852 -0.0474239664930839 1 1
0.384357378231652 0.36698109859242 1 1
0.0554096582783982 0.0564824695087576 1 1
0.0968600482142642 0.086151207461271 1 1
0.332557097361349 0.315043322926122 1 1
-0.256840312811627 -0.243766979738334 0 0
0.236080260284417 0.225578077789555 1 1
0.494114839995705 0.473995357242319 1 1
0.115760796117265 0.117442042114106 1 1
0.0777964502834984 0.0756902219029955 1 1
0.268033445824583 0.258008578213596 1 1
-0.141558272409513 -0.135564260515641 0 0
0.469188893256871 0.4413758222179 1 1
0.462386510436696 0.437257385615944 1 1
0.0376162796488145 0.0356054017248108 1 1
-0.0756780201740266 -0.0695469241656485 1 1
0.469394407863632 0.448284413021113 1 1
0.274797507437418 0.26290860982755 1 1
0.345648730783261 0.326530387953753 1 1
-0.142744041020393 -0.134898083226114 0 1
0.235337844180322 0.221105249322382 1 1
0.239349902445854 0.228420608150872 1 1
0.289839481702663 0.28185049830779 1 1
0.405473268068298 0.395074976439876 1 1
0.100516227929811 0.104053611278464 1 1
0.125872726563567 0.120633131661227 1 1
0.284047509268375 0.27537513754975 1 1
-0.0688796913857223 -0.0654026624604719 1 1
0.490998099041789 0.466967392716491 1 1
0.218913369091658 0.209672370216841 1 1
0.199868206802495 0.193010610536577 1 1
0.402521856239848 0.386228982499755 1 1
0.537023688732439 0.510782256525781 0 1
0.274353139148701 0.259137038432702 1 1
0.220497900354505 0.210943592782388 1 1
0.0604706711332995 0.0577576056212658 1 1
0.208905884463775 0.197647153143953 1 1
-0.148971354643513 -0.141856796763265 0 0
0.252576071879361 0.238915386362065 1 1
0.0404888023814541 0.0422526165796004 1 1
0.211591156533895 0.200983511595928 1 1
0.253036785637143 0.238767279604659 1 1
0.142530887969767 0.133199226333175 1 1
0.210970709123551 0.200200577311923 1 1
0.320146493393568 0.304272545607401 1 1
0.0106605721166267 0.00967476181680306 1 1
0.350349655710185 0.335956144377263 1 1
0.100159275133052 0.0972234203519606 1 1
0.421274001228667 0.40977926256903 1 1
0.0486809624384307 0.0389971594277242 1 1
-0.0503959350667905 -0.0478623868748782 1 1
0.0629093553485106 0.063707250615252 1 1
0.308253582054126 0.296954100978463 1 1
0.337351757007075 0.323136693617662 1 1
0.0830590870216697 0.0815677851230105 1 1
0.203862938506799 0.193751045735172 1 1
0.106931132640477 0.104196113507737 1 1
0.434243618015075 0.414894625852796 1 1
-0.228599397086041 -0.212052798806717 1 1
0.262990846644538 0.244604408521609 1 1
0.430630531830324 0.409601470914899 1 1
0.558867433782751 0.535882278271628 0 0
0.450318903650875 0.435473534354121 1 1
-0.000203863592575196 -0.00411746943542228 1 1
-0.311287929389175 -0.298248322311189 0 0
0.270377626453945 0.254054350115157 1 1
0.501490374601701 0.487735075437788 1 1
0.0162981029049336 0.0125458179886884 1 1
0.43090568883858 0.407930230808206 1 1
0.312925095234045 0.299507778651794 1 1
0.434239930224028 0.411167628226232 1 1
0.0758708847277987 0.0704426676391586 1 1
-0.182751989910402 -0.173145136565995 0 0
0.278166475274323 0.273458504882844 1 1
-0.195716527813627 -0.180873435904819 1 1
0.430572926743762 0.405568550488967 1 1
0.256637180702276 0.241213018262781 1 1
0.0745294882719887 0.0722653264797217 1 1
0.482666119372491 0.459419254309218 1 1
0.192016032300899 0.179412231038939 1 1
0.223257481680922 0.212249752991394 1 1
0.0519252274158347 0.0505209615862266 1 1
0.331073945619934 0.311942120864301 1 1
0.375816954631739 0.358277808688156 1 1
0.279210457925829 0.270856078414694 1 1
0.350936981391625 0.331442943655239 1 1
-0.0574151646078409 -0.0552738990546232 1 1
0.0526385430842107 0.0526949584902448 1 1
0.216819214864347 0.200304486723025 1 1
0.347377918404874 0.330969761889314 1 1
0.338876939645961 0.322171622960595 1 1
0.210536161379757 0.202358660363772 1 1
0.0577865509801687 0.0555763847230868 1 1
0.102803856455777 0.091525804214517 1 1
0.116068573015859 0.114770767786867 1 1
0.172502939739332 0.163472071624623 1 1
0.143153449952876 0.13860702337276 1 1
0.502526431159878 0.478526536078142 1 1
0.515880874014248 0.48935394917093 1 1
-0.109052570543104 -0.109566605011435 1 1
0.266921502439903 0.255689652770539 1 1
0.0601886388157294 0.0561957681129242 1 1
-0.0370222962170969 -0.038618787593138 1 1
0.241463867833482 0.231414637320775 1 1
0.373108640237688 0.353385620370859 1 1
0.228352977494827 0.21576153551604 1 1
0.342103766644332 0.326274856828244 1 1
0.404817660516993 0.388776353881328 1 1
-0.0261900491748135 -0.0207576616096895 1 1
-0.134788761280419 -0.125673664186087 0 1
0.175514278354417 0.167646115254892 1 1
-0.155541470951974 -0.144571670601342 0 0
0.246539250515255 0.235952521617209 1 1
0.320330624452637 0.30667934423161 1 1
0.126143151727882 0.119644208150294 1 1
0.587090523971968 0.561192481508615 0 0
0.287354117727857 0.273983678687007 1 1
0.339475695642207 0.313838440098275 1 1
0.191648655339014 0.1800197527899 1 1
0.317664964450173 0.30294133843776 1 1
-0.00548555125358541 -0.00562450046700107 1 1
-0.286461167665518 -0.270887220061784 0 0
0.222555860106896 0.200096311035896 1 1
0.160785040550783 0.150955216259985 1 1
-0.0653017537678788 -0.0614096572657078 1 1
0.0567225171777244 0.0491273429365103 1 1
0.492744456127419 0.467486375694749 1 1
0.281156214260343 0.268288025785509 1 1
0.0624708225677059 0.0598893032652848 1 1
0.199233872155394 0.189438051842449 1 1
0.311982920278332 0.299500338655361 1 1
0.339804722311659 0.314157589013065 1 1
0.0832383136928014 0.0804018299600814 1 1
0.247775665997362 0.237800381593892 1 1
0.0499579783476397 0.0489938062818186 1 1
0.324550901162653 0.307320775302933 1 1
-0.0377511592682771 -0.0411311595292843 1 1
0.467934070159196 0.455622716461344 1 1
0.170109451325922 0.16304629641779 1 1
-0.0846848874776641 -0.0820560919278349 1 1
0.0611156453932367 0.0522444851822627 1 1
0.329125447144194 0.307520790985064 1 1
0.326035393387579 0.308148559973424 1 1
0.313089928555781 0.307675723286696 1 1
0.176211552274245 0.166576091328389 1 1
0.104149853963314 0.0966853622205452 1 1
0.427264224166204 0.39881251598111 1 1
-0.128235685516289 -0.11924312584227 1 1
0.23305772790673 0.226944012891152 1 1
0.3160953137607 0.291965619155763 1 1
0.257968498775229 0.250856333059618 1 1
0.233010884645372 0.223030528760122 1 1
-0.121920056029094 -0.115119253563261 1 1
0.506408519259501 0.484837775177558 1 1
0.136349440684302 0.132768001353917 1 1
0.424386887204142 0.401052565907112 1 1
0.173856998844427 0.169299130007435 1 1
0.233126925783396 0.223225422525511 1 1
0.27469832236923 0.26020583206967 1 1
0.105257526790827 0.100142153646209 1 1
0.0405034983877371 0.0396004657747425 1 1
0.253235002141517 0.237581670349084 1 1
0.109467621725063 0.10537592329517 1 1
0.262832561322903 0.248394741336142 1 1
0.382410426089536 0.367533426247229 1 1
0.0743477828899559 0.0695408641912177 1 1
0.154246842721307 0.141544303872989 1 1
0.303495625827123 0.281741095979074 1 1
0.34134472445248 0.323479362228 1 1
0.253109329292392 0.239728499264519 1 1
-0.289345201320452 -0.284598070179733 0 0
-0.0156742045822997 -0.0157529490718066 1 1
0.332739276123339 0.318234762882684 1 1
-0.0345877241691651 -0.036952662998588 1 1
0.369024914639521 0.348321453302395 1 1
0.450520071278316 0.43153506338091 1 1
0.416419242759763 0.396321719499967 1 1
0.4985557509893 0.469484173342568 1 1
0.330909869906231 0.318658442348993 1 1
-0.141570833539878 -0.136218433433494 0 0
0.043071244857855 0.0462671097123924 1 1
0.279207825922134 0.266697819469458 1 1
0.359295328758905 0.348230450136098 1 1
0.292750900054419 0.28308438714563 1 1
0.15286238397042 0.144424102671884 1 1
0.263750067340061 0.250404100904973 1 1
0.202158224956594 0.191411026647478 1 1
0.231261222749179 0.222832682739515 1 1
0.174887492042173 0.171939073356054 1 1
0.211106833068031 0.197136061803113 1 1
0.383385189928081 0.364756677910037 1 1
0.380257157490322 0.361700635755355 1 1
0.496398481284811 0.477894637212945 1 1
-0.148339072358547 -0.145989768070414 1 1
0.10025004075065 0.0932060161134334 1 1
-0.00838738812656498 -0.00458139952647027 1 1
0.136573183723547 0.133324173529272 1 1
0.143961458627628 0.140743974967211 1 1
-0.0662899443124259 -0.0644904955812045 1 1
0.131676471505855 0.125768217567512 1 1
0.00164156001187676 0.00397002249084434 1 1
0.0398972240030429 0.0382287518761148 1 1
0.180584640239473 0.172575035453288 1 1
0.437617297280623 0.418119054665778 1 1
0.0348461994291953 0.034634178683729 1 1
0.388994830830345 0.370529473860325 1 1
0.183469772562765 0.169240727295414 1 1
0.402576117868529 0.379725562062573 1 1
0.325874149131688 0.311228239407127 1 1
0.313636940667218 0.301217172384577 1 1
0.322649891692539 0.304762784595517 1 1
0.334626645092232 0.319490238751204 1 1
0.0194058999923387 0.0162881107451962 1 1
0.380251778302491 0.357235611181353 1 1
0.304379356390945 0.286340549277482 1 1
0.0443787745100796 0.0454190576979634 1 1
0.158346751335091 0.156456833437339 1 1
-0.0222139757473839 -0.0199771404596374 1 1
-0.0290155380310837 -0.0262810061609755 1 1
0.299746713772532 0.28520373989736 1 1
0.267915141447336 0.258967121698283 1 1
0.209131437617541 0.200312012013684 1 1
-0.142917495156175 -0.129330552310708 1 1
-0.0111111298371186 -0.00906636582033711 1 1
0.318144003663576 0.301690866745143 1 1
0.189935927668087 0.176394039749205 1 1
0.107166681170181 0.0996148838975631 1 1
0.302730912087357 0.285064295752648 1 1
0.209372799510081 0.195111504803462 1 1
0.133789820702829 0.12200563930039 1 1
0.165691053685736 0.149031500095906 1 1
0.329252479334536 0.310396690193547 1 1
0.30510836803979 0.289010985709332 1 1
0.183535234682471 0.175418482593489 1 1
0.30437705593707 0.29189471230156 1 1
0.424197185066989 0.395711314213197 1 1
0.154869624610631 0.141378820667657 1 1
0.416930881594772 0.396416332724555 1 1
0.204008414125699 0.192366796414981 1 1
0.285964664088207 0.271740076173506 1 1
0.0873121050776056 0.0816486128944338 1 1
0.241298690641715 0.228761297105703 1 1
-0.21910127568607 -0.212785866456245 0 0
0.626532417889952 0.59594918089156 0 0
0.241475351878563 0.231562551063151 1 1
0.0831836980158873 0.0709143660320651 1 1
0.162177296880427 0.153399677447597 1 1
0.309236412748828 0.290963213268769 1 1
0.0112668144997814 0.00765947934216952 1 1
0.382776888884722 0.36313351532058 1 1
0.47553491996775 0.457784415543183 1 1
0.0979849042573111 0.0967722902163203 1 1
0.226639419305818 0.220594905633942 1 1
0.0784317123567976 0.0775757415560163 1 1
0.118325938209065 0.111032230252454 1 1
-0.109219990202344 -0.101153902050267 1 1
0.553544622815898 0.530131122541614 0 1
0.314708766282253 0.298242775789669 1 1
0.105226076642941 0.101365700804082 1 1
0.225894002593111 0.208105145489669 1 1
0.200805993425735 0.191803951385231 1 1
0.120480062012639 0.116739978451534 1 1
-0.0271498460512888 -0.0281399717595238 1 1
0.318824814156548 0.302756128619341 1 1
0.325282859161932 0.308614670823337 1 1
0.0497881260870841 0.0466170953154091 1 1
-0.0909817027149923 -0.0861777214114372 1 1
0.319605273944117 0.303575575797722 1 1
0.0915617222904522 0.0878960148665083 1 1
0.571790216584532 0.542662107786127 0 0
0.0628010613960059 0.0586006167461192 1 1
0.223206957543455 0.212718965372689 1 1
-0.0277517851871243 -0.028872101841079 1 1
0.264085132196817 0.251153559376233 1 1
0.59441231529082 0.568556281811013 1 1
0.178093792593092 0.1652127624838 1 1
0.170752412793911 0.16477687172707 1 1
0.363821225495201 0.347426195994675 1 1
-0.00536732497777801 -0.00356048607966031 1 1
0.105461989641234 0.100989318172749 1 1
0.370155006041718 0.353418128234307 1 1
0.41654959211872 0.392091562138955 1 1
0.232788094058724 0.217265984804968 1 1
0.280705218676525 0.26499468397506 1 1
-0.00627335815445554 -0.00345314144679451 1 1
0.00261253349930731 0.00113820213257767 1 1
0.293287240437102 0.274171623123079 1 1
0.15292133614056 0.144791255162476 1 1
0.271110884533331 0.24824175446887 1 1
0.102101957513365 0.0991294154776614 1 1
0.115267872142154 0.111622638284262 1 1
-0.00239471076583714 0.0019656590471262 1 1
0.174103017181419 0.16687368879467 1 1
0.51178868213691 0.487971588947484 1 1
0.316178812420263 0.290848177837985 1 1
0.355944170533661 0.339039735335243 1 1
0.36177454606209 0.349918981497243 1 1
-0.0477358154429131 -0.0454270226314464 1 1
-0.0793024743206741 -0.0788941462444647 1 1
0.508133484878667 0.481766195213549 1 1
0.112106567279985 0.109320757226575 1 1
0.363853030472364 0.349770861311839 1 1
0.166111720223361 0.15164148952099 1 1
0.067853619168302 0.0636706403072901 1 1
0.0862888851323772 0.0802901904712338 1 1
0.406920066458846 0.390008386053417 1 1
0.0532880127232861 0.0497365246395995 1 1
0.177155755249133 0.170662945068385 1 1
0.0945990103360295 0.0910710184670467 1 1
0.281655287626844 0.266863936537752 1 1
0.492740276959985 0.469386765228721 1 1
-0.0516589340307879 -0.0506909257386462 1 1
0.548016841665014 0.524416687685312 0 1
0.278091502071605 0.266642762938394 1 1
-0.00151107406881099 -0.00143859580060406 1 1
0.0661417133534477 0.0602891978853558 1 1
0.259782613597729 0.25119338759959 1 1
0.169275037086968 0.160786599092208 1 1
0.273877447767129 0.2601537075239 1 1
-0.0562776335450818 -0.0545566205139451 1 1
0.182672153959951 0.177869924337374 1 1
0.154150913969772 0.156725194285677 1 1
0.0959715877489354 0.0911800260844966 1 1
0.0663890305311003 0.0582471516029456 1 1
0.212782582460389 0.1985071487285 1 1
0.196285487708859 0.185453902465596 1 1
0.180865548278541 0.17421887924251 1 1
0.171998905577753 0.163568553295447 1 1
0.65900239645281 0.611239236253945 0 0
0.189096501526611 0.179529655494127 1 1
0.134610748042243 0.128132437562346 1 1
0.155975192621817 0.144306154844472 1 1
0.351650797419438 0.33649322466012 1 1
-0.11388492506224 -0.107032997910576 1 1
0.0834667922139565 0.0753095313940898 1 1
0.270301837867783 0.260762237528257 1 1
0.456148303121632 0.4331210642964 1 1
0.0740790878572067 0.0759181646652436 1 1
0.491466742369779 0.468354995239775 1 1
0.447165503852156 0.427882762511447 1 1
0.132999888656809 0.125472396496479 1 1
0.200049031759881 0.192100124598135 1 1
0.305572756267457 0.29113073906329 1 1
0.117735811316099 0.117964967251702 1 1
-0.40433704391483 -0.381674424317563 0 0
0.140632424757471 0.134163886834859 1 1
-0.00268136397100198 -0.00593503449201197 1 1
0.42224207542827 0.400058409823885 1 1
0.176526773668122 0.171151350458117 1 1
0.313703393550321 0.302835849085461 1 1
0.138967522200531 0.132478727885388 1 1
0.0222175179423884 0.0259709451651278 1 1
0.124161591665859 0.117841202077984 1 1
0.214140286070123 0.206889599248261 1 1
0.710344162241373 0.683754722301391 0 0
0.392895223773679 0.369934889994196 1 1
0.0768999701665499 0.075947560004099 1 1
0.358841773474764 0.32997251091592 1 1
-0.0370953699958716 -0.0334610480829367 1 1
0.555089250923482 0.531748850006278 1 1
0.0128974029043988 0.0160320652168377 1 1
0.31052388571874 0.297600274625871 1 1
0.44023496163861 0.419791660557397 1 1
0.139774249845883 0.135507189532253 1 1
0.348880679559081 0.328952890878242 1 1
0.288133830484644 0.276950502022343 1 1
0.214194904453571 0.204947820698486 1 1
0.358302080029065 0.341669724755292 1 1
0.312363793952796 0.296012324074964 1 1
0.253756386556964 0.245361313753357 1 1
-0.0294414361232655 -0.0318587217660771 1 1
0.122908803799854 0.114385349946642 1 1
0.582334421612693 0.547638650466025 1 1
0.202704866772674 0.194891844115208 1 1
0.345846490872747 0.323996671539064 1 1
0.38802016691996 0.3683382593852 1 1
0.242067662974786 0.231629240030837 1 1
-0.166207184948213 -0.166006218986056 1 1
0.163782745149702 0.160299736412487 1 1
0.264896836775125 0.252175599749049 1 1
0.204442248651512 0.193246026318976 1 1
0.358809714460444 0.345416488877977 1 1
0.184389795372467 0.179456589277422 1 1
0.0580108631393851 0.0646187307475413 1 1
-0.0769549569304349 -0.0740138120493308 1 1
0.263464820575967 0.255061560943317 1 1
-0.0578924697808154 -0.061878390889155 1 1
0.203378680529137 0.197746365876747 1 1
-0.0612499718973242 -0.0555345568031998 1 1
0.151105938590285 0.143421877381822 1 1
0.226395456022962 0.215800676498948 1 1
0.127063566323366 0.124207356871147 1 1
0.116248055963556 0.111625169120723 1 1
0.302563298465524 0.287793598286634 1 1
0.0733379040074295 0.0653682890037917 1 1
0.0494369425328932 0.0469648546560954 1 1
0.212359862498916 0.202880416421585 1 1
0.111552740887809 0.105620763221663 1 1
0.432712060616676 0.402564772124548 1 1
0.481805759123037 0.461362662782654 1 1
0.0733015031598773 0.0663616539686205 1 1
0.206879387452463 0.192919369047932 1 1
0.09556049617301 0.0820973569485122 1 1
0.175025958440622 0.163834308877867 1 1
0.217604687306916 0.217211438282863 1 1
0.159771350003804 0.150193536414186 1 1
0.417351636329369 0.398661101364588 1 1
0.45138797470934 0.423850669480708 1 1
0.336508823628953 0.318070256391335 1 1
0.0158825581537106 0.0240355597996375 1 1
0.233140982318939 0.221067228642377 1 1
0.327087473197808 0.310360014286802 1 1
0.472164132334318 0.448261041031339 1 1
0.293707647456691 0.279735988204485 1 1
0.0746053475733617 0.0695391414132818 1 1
0.016977282862226 0.0170306749130844 1 1
0.257284773077068 0.238545495312079 1 1
-0.0515190433651268 -0.0515731358601918 1 1
0.287318728714689 0.276449830122998 1 1
0.0294889922024688 0.0280164700572055 1 1
0.193581914758782 0.182023145141825 1 1
-0.172890598831473 -0.179409074398557 1 1
0.433343463316687 0.406449411682865 1 1
0.353470120072566 0.339743398057217 1 1
0.315655033940444 0.297928971244451 1 1
0.0890987377993875 0.0869640797634306 1 1
0.178889366119685 0.17196857969602 1 1
0.356546058081525 0.33630817527977 1 1
0.0707185654099148 0.0446997038633682 1 1
0.649215289949427 0.610949979731134 0 0
0.118239440957829 0.117010970804702 1 1
0.175980392683859 0.156323166541246 1 1
0.438928689056076 0.416821467325725 1 1
0.045366142749382 0.0425355131909824 1 1
0.111223132069862 0.109594134205965 1 1
0.0137361718518093 0.0055839477837938 1 1
-0.190756445371429 -0.193997768649981 0 0
0.0138515134073599 0.0170216384975514 1 1
0.319276399445467 0.30291165536523 1 1
0.528536336146501 0.506298109404062 1 1
-0.129331386137948 -0.122068626657611 1 1
-0.000550397743180948 0.00209961724718039 1 1
0.0441952069380217 0.0410585831714844 1 1
0.236902815454883 0.214426852678527 1 1
0.0778998359089188 0.0751117461093201 1 1
0.309536656212183 0.292989283178972 1 1
0.237093904712162 0.223185771528402 1 1
0.156407837796686 0.14410560122541 1 1
0.360573633665122 0.34853943005878 1 1
0.193219964855044 0.181733322662188 1 1
0.712337402878114 0.678393451839983 1 1
-0.09130350125046 -0.0901467993397463 1 1
0.15101622402733 0.146750154378922 1 1
0.0425233531568356 0.0408047879526509 1 1
0.25909998099564 0.247304499923484 1 1
0.388233339873623 0.365029979058417 1 1
-0.14321690089217 -0.137692125809016 1 1
0.306102406152525 0.297306057992108 1 1
0.35556726123519 0.335892500677505 1 1
0.394168173587232 0.374544117352351 1 1
-0.31943228326571 -0.297471146383753 0 0
0.378681860947612 0.360306372899896 1 1
0.00340422182495301 0.0057829721927851 1 1
-0.0472275017060944 -0.0439118727876917 1 1
0.0304921096200492 0.0283768241749276 1 1
0.235445510320972 0.21816717630248 1 1
-0.0485621012941275 -0.0477752715749929 1 1
0.283504738645824 0.27172783578446 1 1
0.0741394736974882 0.0728586543682427 1 1
0.205090537247143 0.191025486957337 1 1
0.162456733726767 0.157715532822912 1 1
0.0197515132347837 0.0207956933980035 1 1
-0.037817903509569 -0.0308404425854875 1 1
0.759454626956408 0.719697445194362 0 0
0.161148288548846 0.14880615692726 1 1
0.41677646597088 0.394922760424707 1 1
-0.189141662245954 -0.185337589301181 1 1
0.107218504521721 0.105254712628709 1 1
0.269522319483974 0.262380319770289 1 1
0.151216631981164 0.14391770295323 1 1
0.0247269170114751 0.0218287662505484 1 1
0.394417391393334 0.377068848791072 1 1
0.100697682779472 0.0951210691073122 1 1
0.168408759392412 0.161387225883247 1 1
-0.0694829554779183 -0.0705615021140142 1 1
-0.0059342534839178 -0.00268009354490608 1 1
0.396559834728641 0.380769408212454 1 1
0.108177437251717 0.108103931083021 1 1
0.188376825973356 0.182458267931881 1 1
0.545850437815697 0.516075958207172 1 1
0.0448670390366804 0.0501295378449267 1 1
0.377886092593289 0.357327969680584 1 1
0.177463308051921 0.177237610245934 1 1
0.305975945786232 0.290464871886584 1 1
0.33477741017516 0.319708338593729 1 1
0.425643756693751 0.395897873547569 1 1
0.375165411680885 0.356352267316111 1 1
0.231548888923402 0.218875728493532 1 1
0.1104839021384 0.0997414646125241 1 1
-0.0267478355500915 -0.0250651515412162 1 1
0.166205704466788 0.147595709530009 1 1
0.294763901971239 0.282517051292506 1 1
0.479238468038563 0.454940332029785 1 1
0.203442271520771 0.190906146496207 1 1
0.162276777422465 0.161303296198736 1 1
0.0607137000632195 0.0628040160926336 1 1
-0.0236515619004403 -0.0255143378667768 1 1
0.470405303932093 0.449308795314934 1 1
0.229169904238441 0.217465503393962 1 1
0.844292402403658 0.800691598485031 0 0
0.301846203461729 0.287909081587407 1 1
0.256776055569283 0.24139724430037 1 1
0.188384057852538 0.180969715203103 1 1
0.338738700906642 0.324524809812522 1 1
0.308401842913572 0.290230172823115 1 1
0.15727352645723 0.148784483453351 1 1
0.230441391203695 0.218105027403463 1 1
-0.348512022290548 -0.329648034535192 0 0
0.315669517201341 0.307950315109255 1 1
0.219268477103445 0.207055338199197 1 1
0.229926599561567 0.219082275673625 1 1
0.250052322685949 0.232408590643562 1 1
0.318381013536329 0.300578010519822 1 1
-0.0156790039783959 -0.0149432172549979 1 1
0.290773990404554 0.275423172488085 1 1
-0.239152371121268 -0.227474595381493 0 0
0.0184561633026227 0.0160860922180757 1 1
0.389221143510668 0.37141878867327 1 1
0.131846215386727 0.122985065237252 1 1
-0.0410182150353469 -0.0450438162377488 1 1
0.173854279760316 0.170024041303696 1 1
0.252691063608259 0.242158498992974 1 1
0.39608101089695 0.378559984060252 1 1
0.235976787563892 0.224202077647834 1 1
0.116366654977674 0.109453896140193 1 1
0.0686525356017877 0.0578234908455486 1 1
0.170947077688898 0.161503590420781 1 1
0.17411877537919 0.161458940204182 1 1
-0.0977963714134345 -0.093895054168175 1 1
0.5490921720351 0.51871833298342 1 1
0.042485587615955 0.0441612315116289 1 1
0.331834382779296 0.319666731453351 1 1
0.433763913046776 0.417111980095439 1 1
0.374210210312447 0.353160996254328 1 1
-0.067182395478727 -0.065597669129207 1 1
0.145495791728137 0.137990586025252 1 1
0.00404165621480618 -0.000499718752240738 1 1
0.319752907299799 0.312465136268661 1 1
0.0874259299602804 0.0816807700939149 1 1
0.206031804325719 0.203590039645773 1 1
0.254420641723579 0.244228069924332 1 1
0.176019255272516 0.171179662375828 1 1
-0.00892228967158339 -0.00400958297702529 1 1
0.190109379843193 0.180758972924437 1 1
0.51896973307128 0.49391085077813 1 1
0.20003400478159 0.187455030682392 1 1
0.00562455008949476 0.00737625826063545 1 1
0.157682532475463 0.143236482292938 1 1
0.26277853527148 0.249446047625648 1 1
-0.167353942269278 -0.151723876087552 1 1
0.612135353852836 0.588663598723732 1 1
-0.0193970367853078 -0.0185672216300615 1 1
0.270492804238062 0.255385455169181 1 1
0.0532243302797647 0.0543868830982749 1 1
0.264842208932964 0.262107893065522 1 1
0.493332903969996 0.476502827393625 1 1
0.133799548745926 0.125814522982142 1 1
0.343325764665454 0.325078409178029 1 1
-0.00124298868931417 -0.00387563632275219 1 1
0.0467991020515127 0.0432298125102706 1 1
0.351637092701844 0.335712407596838 1 1
0.644603692825795 0.615229841128034 0 0
0.360629744494946 0.34556821920219 1 1
0.069325485970331 0.0682477841682956 1 1
0.0891981635408455 0.0860060912015878 1 1
0.370033514572646 0.359756491402977 1 1
0.276134342692625 0.257337212514846 1 1
0.11095715837014 0.104613427735099 1 1
0.172479857023233 0.166077705298152 1 1
-0.0270412062179216 -0.0258169480908356 1 1
0.110152594316694 0.105352119983154 1 1
0.184242941424951 0.177367129797893 1 1
0.272526184335657 0.258420339358189 1 1
0.392162834161109 0.374452813718719 1 1
-0.0827323317668364 -0.077790872055441 1 1
0.373150565010202 0.354613551104349 1 1
0.171649665865442 0.159066880544058 1 1
0.107594365858495 0.102115425661039 1 1
-0.106245938162584 -0.100182432507422 1 1
0.0715750275312949 0.0708156515829476 1 1
0.379176390858959 0.365044969467667 1 1
0.0820822568438669 0.0737990891610174 1 1
-0.0260314599484147 -0.0289828887069071 1 1
-0.105660542797242 -0.102679973833576 1 1
-0.00576576422472676 -0.00934755088369993 1 1
0.0908473087754693 0.0862259602651053 1 1
0.219015728583446 0.209093011278071 1 1
0.0911585954324582 0.0921313829236771 1 1
0.0508475869044401 0.0494503279840748 1 1
0.119827446098507 0.116044434458609 1 1
0.283570117770208 0.270102460477813 1 1
0.42308066403377 0.403825895719876 1 1
0.170756105127203 0.161642276911858 1 1
-0.0892114399125817 -0.0914493925332382 1 1
-0.32553978728231 -0.307741596046957 0 0
-0.038606241133616 -0.0350166720429226 1 1
0.352997444382466 0.33483272392324 1 1
0.552605654147309 0.528775269143505 0 0
0.00475893244704836 0.00403715589862509 1 1
0.234637082109235 0.225413469491454 1 1
0.0803823197868259 0.0728036121732866 1 1
0.179238286091841 0.17248651557436 1 1
0.213894563008969 0.201936230676451 1 1
0.169356043052187 0.162981051164108 1 1
0.18023913540384 0.172902429499034 1 1
0.126289908907227 0.119419848613994 1 1
0.0496761630898955 0.050864368099162 1 1
0.346396912177525 0.334178940097528 1 1
-0.189622416365447 -0.179726560063044 0 0
0.390573551902448 0.370038972430137 1 1
0.275215785103146 0.255970685032713 1 1
0.056981942294332 0.0543140507406056 1 1
0.414430538374747 0.393519590178238 1 1
0.119107038232721 0.111815769763331 1 1
0.534020820708352 0.506261776600327 0 1
0.183229762125059 0.174948811436648 1 1
0.131956995416359 0.125292633956311 1 1
0.161653274319941 0.15418453827246 1 1
0.185109698088855 0.174090269154989 1 1
0.0978549717598385 0.0923486317352872 1 1
0.276819027327928 0.267275941417094 1 1
0.363839814169989 0.352027148385364 1 1
0.130207780853337 0.121975121968141 1 1
0.195365945955989 0.188032020368638 1 1
0.301814142672727 0.287470444811631 1 1
0.0706660538552657 0.0659343205134941 1 1
0.187564696039662 0.176438328429572 1 1
0.225866083763686 0.207089512547424 1 1
0.255261933519743 0.243037260027374 1 1
0.207459363972882 0.195156844435041 1 1
0.331597630103894 0.316403651466312 1 1
0.319496203593499 0.306614873512649 1 1
0.216472251010967 0.193007200159355 1 1
-0.0319065880572147 -0.0263063935232887 1 1
0.0695576708776119 0.0670660133540565 1 1
0.308887707571812 0.2944646265843 1 1
0.534957267285581 0.511040880808067 1 1
0.258522152363596 0.254647100055236 1 1
0.383637570940068 0.365561987645431 1 1
0.164367264906499 0.155360603900792 1 1
0.638984864078894 0.604588538402882 0 0
0.712534103381297 0.670800331318978 0 0
0.139781455799051 0.133274162541816 1 1
0.491917939792709 0.467352634636156 1 1
0.309682584878672 0.301981483674703 1 1
-0.00395352981753776 0.00160244705360423 1 1
0.438625744462662 0.418896724544823 1 1
-0.137915175627688 -0.128986781463182 1 1
0.246031061559446 0.229875469841355 1 1
0.245240924238274 0.231650264741684 1 1
0.181039609087507 0.171743729154618 1 1
0.34427312153503 0.315596412814726 1 1
0.370722465558724 0.347000342072661 1 1
0.328486017507368 0.304017913522449 1 1
0.13027605683261 0.127080002335659 1 1
0.285956566490893 0.267464303695421 1 1
0.176965760590047 0.174042201140995 1 1
0.449204776004842 0.42754486162398 1 1
0.0260628461691993 0.0169464850141786 1 1
0.319798931769343 0.305817555042109 1 1
0.262241489086462 0.255417768196938 1 1
-0.196629005955113 -0.185672886095103 0 0
0.22086173394956 0.211958520450749 1 1
0.288718058655594 0.270376852702325 1 1
-0.046731671878709 -0.0406279025100889 1 1
-0.0107106598234382 -0.00392092643072107 1 1
0.277309530322327 0.26239196405317 1 1
0.308066332227863 0.297078653691304 1 1
0.483789352698713 0.45487127477829 1 1
0.291231493051767 0.279144183293336 1 1
0.0306966627809989 0.0362665508872145 1 1
0.255055456085521 0.241098453687684 1 1
0.257439567982379 0.243567866112658 1 1
0.159362595865959 0.151298158750573 1 1
0.0533130797401787 0.052026733147829 1 1
0.0050732820605316 0.00256977057944134 1 1
0.153144289003583 0.146017021743353 1 1
0.499950403559363 0.467453546121173 1 1
0.245114100331845 0.231062931057604 1 1
0.241412667745321 0.226274620287334 1 1
0.257334577162608 0.246029803962226 1 1
-0.103384914813711 -0.0969055668729877 1 1
0.173391488143881 0.17071540717816 1 1
0.183592610802918 0.177561384124442 1 1
-0.0109222489952822 -0.00761811989586656 1 1
0.393944695987606 0.382091494217892 1 1
0.0774141170014638 0.0726915092894406 1 1
-0.0619764331722136 -0.0479672062207773 1 1
0.219222476035079 0.210981437033851 1 1
0.0541127096417567 0.0526893912249075 1 1
0.297030013761122 0.282668526029005 1 1
0.583160632340611 0.560676074839328 1 1
0.391335442863842 0.37979047836062 1 1
0.320905390953755 0.304137908655167 1 1
0.217582273620016 0.213380353190356 1 1
0.203645428081113 0.190237123599841 1 1
0.170144667221727 0.166653029616674 1 1
0.0873632076080618 0.0861286694369869 1 1
0.299391412982623 0.287028689597633 1 1
-0.122803800793128 -0.11577622653197 1 1
-0.0110854586968171 -0.0106646095333851 1 1
0.260185235954392 0.243883385684512 1 1
0.125176795131461 0.118921058900848 1 1
0.152263335725454 0.143725744973164 1 1
0.156390798347495 0.147553673950775 1 1
-0.0173124035930366 -0.0162663633244527 1 1
0.0918035809162039 0.0872699911244099 1 1
0.621299841979415 0.598788538518478 1 1
0.0730091294263856 0.0707490974921013 1 1
0.0665112610271506 0.0634696839671677 1 1
0.298789518995145 0.283269779071402 1 1
0.0907933862063083 0.0860384581957641 1 1
0.021264192185564 0.0204174941322649 1 1
0.235590422769592 0.224867765427465 1 1
-0.0224191680951601 -0.0229802111854972 1 1
0.25876892688656 0.257259894565904 1 1
0.291152764792768 0.278848349846935 1 1
0.171455720370604 0.159219164164535 1 1
0.107015999361064 0.0986506831738361 1 1
0.226854954786602 0.215431966045649 1 1
0.437797330334157 0.417829205683851 1 1
0.255536420378361 0.245400813724397 1 1
-0.0946751521082435 -0.0836198999448972 1 1
0.0465673984494877 0.049590079254161 1 1
0.386630834602707 0.366718150723176 1 1
0.249280554821016 0.23768435406643 1 1
0.370213060072287 0.351176592271068 1 1
0.677848074793924 0.644405829018857 0 0
0.0450290772928387 0.0444216214348895 1 1
0.0860676205226619 0.0811615118394314 1 1
0.297952055729613 0.281524991087784 1 1
0.493061305621565 0.471862034882854 1 1
0.237789051099936 0.225148512076325 1 1
0.394872109324616 0.375081897686081 1 1
-0.0150079421693565 -0.0143073614635758 1 1
0.161407557697417 0.146712584875019 1 1
-0.172203164366588 -0.161615793858379 1 1
0.299531433779318 0.2839173503206 1 1
0.0683834770299663 0.0681865557345324 1 1
0.322287323371524 0.29811874704368 1 1
0.0502096688433211 0.0501313908666223 1 1
0.281615768792686 0.267594559129632 1 1
0.170756891886 0.160089941551106 1 1
0.174003164571854 0.157146962587058 1 1
0.348623478978424 0.332744913160233 1 1
0.323225791344297 0.310412638192082 1 1
0.30199715972641 0.290573332600987 1 1
0.081979213185264 0.0749447118056333 1 1
0.277257177962908 0.268874728032241 1 1
0.537068988252298 0.50942108914785 0 1
0.157686091420481 0.153461553405267 1 1
0.293916133153077 0.267562300213131 1 1
0.329782115209731 0.31524700025111 1 1
0.50609763165842 0.479522317831021 1 1
0.26980891580778 0.254083550323684 1 1
-0.0236211098302492 -0.0247025547773155 1 1
0.32962559236807 0.313286846039311 1 1
0.453434742950588 0.428961178127609 1 1
0.466657845089567 0.439811632484919 1 1
-0.070911262655607 -0.0662261151581583 1 1
0.36614608749976 0.345973791926883 1 1
0.221510700635258 0.210646024093427 1 1
0.225072442618259 0.208094816552828 1 1
0.17272667383143 0.160681724397362 1 1
-0.16963030112696 -0.160947523056814 0 0
0.182101240271467 0.179297610817222 1 1
-0.187383420112353 -0.177301741180243 0 0
0.423268532991471 0.401183966752932 1 1
0.177430891477517 0.170842333529076 1 1
0.228673063138913 0.225340439333778 1 1
0.483169071237383 0.459939855059285 1 1
0.0574148007582961 0.053785200563289 1 1
-0.10637142983302 -0.0997564255080247 1 1
0.32294223782527 0.30266207154951 1 1
0.15646029390115 0.148408030258048 1 1
0.0923667671908939 0.0907123670026135 1 1
-0.144798736338647 -0.139640252686799 0 0
0.0868840316811288 0.0819597358875251 1 1
0.394550415800832 0.376324478299201 1 1
0.162933355758868 0.155251377856091 1 1
0.186908634906313 0.179736568617091 1 1
0.47125994753027 0.452247778017076 1 1
-0.126173585815036 -0.119566365168168 1 1
0.510341630668108 0.488872536053815 1 1
0.243081919855232 0.234905730737063 1 1
0.203914755462564 0.193258205870143 1 1
0.497628442324051 0.47633067369573 1 1
-0.0485257862065495 -0.0430843021685815 1 1
0.357107460590968 0.342294747553934 1 1
0.345748327092155 0.324023681741076 1 1
0.295979830309233 0.286189188393697 1 1
0.106542804277465 0.101595471293367 1 1
0.00420763709674918 0.00624818647341959 1 1
-0.0408094691298722 -0.0399805612302641 1 1
0.16073555850033 0.156663963216963 1 1
-0.146893083563193 -0.142558392101785 1 1
0.141506294152644 0.133255677651382 1 1
-0.261483946780882 -0.253124154337163 0 0
-0.107356035050068 -0.104571971942789 1 1
0.056474581109113 0.0597238084176746 1 1
0.213664052583709 0.204509862229298 1 1
-0.0499316971653872 -0.0423152056969286 1 1
0.422313268251972 0.40054074874444 1 1
0.383558563475341 0.370058404887473 1 1
0.612462639281023 0.581160756915591 0 0
0.201754336428104 0.196660646324433 1 1
0.133237058534783 0.118549368634947 1 1
0.388164031159001 0.370092110256186 1 1
0.370902420058663 0.348591023844937 1 1
0.189494704968685 0.176989706275319 1 1
0.250596557232436 0.236849953807773 1 1
0.296426669429372 0.282952873335418 1 1
-0.0206554751225086 -0.0170948167605752 1 1
0.253536785021222 0.239143779675819 1 1
0.183245371551485 0.177297553258915 1 1
0.252564159923892 0.241426532105081 1 1
0.257083234260132 0.244804136264479 1 1
0.452630027507575 0.435890480783591 1 1
0.121387131372184 0.118483772261283 1 1
0.222344433223445 0.209147817319974 1 1
0.0480256143061487 0.0429756256470397 1 1
0.409483442367553 0.391845508273992 1 1
-0.0657947837932761 -0.0638042133802265 1 1
0.100980003666343 0.0951924753635421 1 1
-0.245950053428895 -0.227926750394982 1 1
0.0808197250530605 0.0707179850680914 1 1
-0.151577023150729 -0.146137704508154 0 0
-0.0979353298416231 -0.0917172170042019 1 1
-0.0456883106668668 -0.0421103387578823 1 1
0.219837366075772 0.209587926669791 1 1
-0.147567184105279 -0.13955279891118 1 1
-0.0339820941800142 -0.0291925657410301 1 1
0.326486330593531 0.309727078641935 1 1
0.0930258204420827 0.0859032860846162 1 1
0.502038287183112 0.48552146373347 1 1
0.379192454095641 0.356777580272794 1 1
0.204944380866459 0.197410430763164 1 1
0.103621062240953 0.0977509179639691 1 1
0.172257354956233 0.168600764384566 1 1
0.238753095161241 0.225496502122666 1 1
0.463707831571257 0.43719663452598 1 1
0.3172020196103 0.301949505764574 1 1
-0.0113975903337761 -0.0150589015136197 1 1
0.314894482719665 0.297439895752484 1 1
0.649992978744231 0.619145658415069 1 1
0.202276793243829 0.194866774445285 1 1
0.175388246244958 0.16799115278752 1 1
0.0787104205104266 0.0738302498065814 1 1
-0.0779996036128709 -0.0728599856362503 1 1
0.436285441932085 0.416690984170638 1 1
0.343941925975917 0.326989833585005 1 1
0.230193658561399 0.219789051202332 1 1
0.0463399074211626 0.0477593354553561 1 1
0.257896358189864 0.244438028898955 1 1
0.172975865640611 0.162770085750873 1 1
0.285872969672064 0.273017030546111 1 1
0.341287871348773 0.320314830939918 1 1
0.2692345766806 0.253232866254935 1 1
0.351411969758786 0.331020562929179 1 1
0.152381339301091 0.136666884591935 1 1
0.308319660306068 0.296753727282502 1 1
0.0388911418143437 0.0392936259808889 1 1
0.269487796912691 0.255448062659554 1 1
0.0871069085076958 0.0818923300113776 1 1
0.480395825199946 0.462933959516104 1 1
-0.0120190036509962 -0.0131902764951545 1 1
0.2828078469165 0.273850271272365 1 1
0.307605335499195 0.288233469992327 1 1
-0.140312246669404 -0.134516195312787 0 0
0.190152910544927 0.189042136044111 1 1
0.210435345360738 0.199464172716601 1 1
0.140615914642326 0.1325395633976 1 1
0.380806419496394 0.365501593436213 1 1
0.364969409760649 0.35128395475276 1 1
0.0820267513550791 0.0764404323797179 1 1
0.374803844303648 0.362450346604691 1 1
0.240302636760269 0.233220382975586 1 1
0.367951730852601 0.347124619601324 1 1
-0.0565900124324269 -0.0534602922509607 1 1
0.326743641869103 0.30785129589046 1 1
0.0316380996845357 0.0362000566258603 1 1
0.220261591486473 0.209256694141243 1 1
0.0196131706207928 0.013239926715241 1 1
0.290809642785343 0.280189603311549 1 1
-0.0155972725446952 -0.0184636109142735 1 1
0.136805710185324 0.132159007636224 1 1
0.406334032154426 0.382050971332893 1 1
-0.0458232671522689 -0.0423436957515495 1 1
0.176950904095885 0.171712576096567 1 1
0.220172035834453 0.216079920135797 1 1
0.0680922090270725 0.0634245531121995 1 1
0.282307205461876 0.273431666202301 1 1
0.528080482062315 0.504039065308825 1 1
0.26484947752998 0.252826104485343 1 1
0.145852330965228 0.136508207479843 1 1
0.0253537633839594 0.0257323623716203 1 1
0.171913950756277 0.163163258354234 1 1
-0.0128766257439003 -0.00564623425526399 1 1
0.17138659530223 0.162794218873736 1 1
0.275297645413215 0.262290065723651 1 1
0.184495720626714 0.176868280457477 1 1
-0.0428283223195462 -0.0396500478108139 1 1
0.526667516375178 0.50387178098073 1 1
0.41351721285074 0.393728118491839 1 1
0.257266200942244 0.243333196470653 1 1
-0.0488755628190137 -0.0399387654234117 1 1
0.270882343185919 0.254009640306465 1 1
0.21591206431253 0.194945589944327 1 1
0.791332665927455 0.742096568382244 1 1
0.149718541888059 0.14127263342503 1 1
0.118027649506944 0.112421474279552 1 1
0.172829535083524 0.161004076692809 1 1
-0.00972404037339317 -0.0116917362186126 1 1
0.0582414818615676 0.0542433035319351 1 1
0.093507501657675 0.0862447508746319 1 1
0.516152534939124 0.490433005031738 1 1
0.222542630561714 0.215431889344721 1 1
0.466218402026574 0.433511941879797 1 1
0.232884023837562 0.223286358313867 1 1
0.117996160893468 0.114714836185386 1 1
0.163032240252788 0.15737716121879 1 1
0.446132388274164 0.413858509124296 1 1
0.295730176094484 0.279231250553506 1 1
0.335580203071865 0.318519512054583 1 1
0.463266657947622 0.433716152285112 1 1
0.511518092830787 0.492696575739682 1 1
-0.185415766082746 -0.176753074671902 0 0
-0.00733066967888739 -0.00535496919086762 1 1
0.104420913705849 0.102184857774252 1 1
0.28194678739242 0.26906315220003 1 1
0.396202418849403 0.377964877410901 1 1
0.0933940001734219 0.090608515155928 1 1
0.267366813688007 0.256118212258639 1 1
-0.0651115344949427 -0.0582527447006333 1 1
0.138784210456959 0.132570945083303 1 1
0.241835079542793 0.229708506803143 1 1
0.179477823355506 0.167893525232154 1 1
0.488048196522642 0.467435387642417 1 1
0.319825590418387 0.302840166810887 1 1
-0.0824105294710764 -0.0791060046449786 1 1
0.0259331900748649 0.0261428847094505 1 1
0.181445277340133 0.174198969457985 1 1
0.40225353342646 0.385022897858112 1 1
0.0951357209709637 0.0942406862646557 1 1
0.376248922647493 0.360626018096226 1 1
0.358182878472499 0.336273624203294 1 1
0.225646801201975 0.220737719104453 1 1
0.0895081951045968 0.0849171396590708 1 1
-0.027304851219518 -0.0228791789198268 1 1
0.314348602030972 0.299766148109783 1 1
-0.090432203801345 -0.0861987312875528 1 1
0.24722582918108 0.233909041164085 1 1
0.310940267750708 0.297074890088476 1 1
0.00764389308247737 0.00628227127697302 1 1
0.200585293718328 0.191535794834884 1 1
0.0739177835531099 0.0753474106202215 1 1
0.091510671901304 0.0857407169505993 1 1
0.555664552322236 0.532998280416826 1 1
0.0504652071233017 0.0477235776241736 1 1
0.216241593582603 0.210554726741375 1 1
0.107317929786919 0.106956107910681 1 1
-0.000439551960517811 -1.10070974260849e-05 1 1
0.0361326222242312 0.0338363786599839 1 1
0.316444941770962 0.303034825153906 1 1
-0.0221622954217315 -0.0209949403871403 1 1
0.0192090092807851 0.0149756825449288 1 1
0.182643225334708 0.174778260313602 1 1
0.324153477382141 0.311423597692547 1 1
0.206556473254941 0.195211231380062 1 1
0.10794915753982 0.103211941336776 1 1
0.295629682550914 0.281939716157945 1 1
0.150866780249395 0.148354423915546 1 1
0.420321858785827 0.404264214463595 1 1
0.159162343431203 0.153090711898344 1 1
0.601200033081577 0.57627505136616 1 1
0.213469054037102 0.204880331819747 1 1
-0.0268627171945821 -0.0240525264503064 1 1
0.340501927707453 0.319580551005674 1 1
0.31151442629015 0.297668768391544 1 1
0.120550209218364 0.116706216669085 1 1
0.684813781724029 0.655193047418673 0 0
0.1058354026723 0.102117324216156 1 1
-0.0735061673582982 -0.0702050666582409 1 1
-0.105080805492848 -0.0988747608859038 1 1
0.464165961704248 0.435726258581155 1 1
0.0115873697809698 0.0144400063711986 1 1
0.199083271445367 0.19099002483908 1 1
0.10845698938127 0.104815262684008 1 1
0.108326279473339 0.106621261763231 1 1
0.167483665669375 0.152629260268115 1 1
0.251390287933504 0.244660095217541 1 1
-0.0297874241379153 -0.0247344192458339 1 1
-0.141304131291929 -0.133221645799189 0 1
0.284825043885436 0.267984779842725 1 1
0.283981107652067 0.272774217666255 1 1
0.400699926145146 0.372976771864573 1 1
0.00859204652723128 0.00804765818450931 1 1
0.0717421560960433 0.079407274201383 1 1
0.0445329044554925 0.0411321311344361 1 1
0.446209729409543 0.424849237398119 1 1
0.119744879964564 0.114983998623478 1 1
0.095191415341221 0.0866565740672015 1 1
0.0245120768631056 0.023888775459587 1 1
0.0450736583706428 0.0423274207479571 1 1
0.385873958574558 0.371121084890047 1 1
0.124445909116206 0.1165342303672 1 1
0.151452226458528 0.148181876098411 1 1
0.0618587240406442 0.0571448008813508 1 1
-0.220177606605783 -0.204649823843001 0 0
0.644880527778542 0.616880668408465 0 0
0.100731704945106 0.0947668547881846 1 1
0.134807844554803 0.124280309688637 1 1
0.0272325645368946 0.0232453252694562 1 1
0.348276289089434 0.327831643667186 1 1
0.152826248919064 0.146404026649999 1 1
0.0659980957000237 0.0710233346285008 1 1
0.031390862322262 0.0344724750836495 1 1
0.197581711209949 0.188591609196643 1 1
0.23078816459234 0.2209355440795 1 1
0.282722585022262 0.276557621768434 1 1
0.215306503746075 0.200850670887926 1 1
0.171604042792664 0.16903267348008 1 1
0.0480282038938215 0.0424911199870911 1 1
0.256244081523603 0.241914616386195 1 1
0.275604488408517 0.264846990930735 1 1
0.0859427027332069 0.0890713451104047 1 1
0.109611034484691 0.102756541017179 1 1
0.222432620763875 0.220730923854326 1 1
-0.00731654714678596 -0.0141636709946525 1 1
0.373432671726609 0.357334441137155 1 1
0.105049314438391 0.120939178074157 1 1
-0.00165419079973576 0.00102078144055593 1 1
0.0276013880772875 0.0349095769454914 1 1
0.0360911440960545 0.051984335628213 1 1
0.122138627525911 0.118270756459154 1 1
0.312278200861857 0.295990722478234 1 1
0.296533846012328 0.28070056239959 1 1
0.400095943672745 0.373171448007877 1 1
0.294459484219153 0.283381159991279 1 1
0.246829223929079 0.227937237838961 1 1
0.234172777161531 0.229431905973454 1 1
0.48416290836643 0.461903134471157 1 1
0.355700462643115 0.338308306658307 1 1
0.181601139738024 0.171312348535413 1 1
0.219249377231381 0.199823208905039 1 1
0.239088392410286 0.229365856376618 1 1
0.410223307530094 0.393834948052044 1 1
0.463652828027761 0.435637562643925 1 1
0.146873694670311 0.136390888940613 1 1
0.3951952134306 0.37151214663886 1 1
0.126868677178527 0.119450293846332 1 1
0.447665094778284 0.425729340737991 1 1
0.242071030119184 0.228383316521021 1 1
0.275363362932538 0.261855441421115 1 1
-0.288436080048001 -0.272823592081837 0 0
0.462082091677269 0.441428392994471 1 1
0.128189999137754 0.119860100831742 1 1
0.223176915633889 0.215780918715565 1 1
0.0803207833330142 0.079715321199919 1 1
0.182208400638646 0.165917446653082 1 1
0.103684173508999 0.0946563051584127 1 1
0.42298547539396 0.402199319067032 1 1
0.397885593026959 0.379652144411001 1 1
0.23922634217091 0.226348227364745 1 1
0.50237239678054 0.476822057929924 1 1
0.336871755388916 0.323936340770316 1 1
0.321864877348716 0.308028942906196 1 1
0.120831567666436 0.115773050976405 1 1
0.104240531028955 0.105234308110825 1 1
0.0342206221277084 0.0514569994193569 1 1
0.280020277264231 0.267666282083539 1 1
0.214118379892133 0.204749308752754 1 1
0.392763659051049 0.370365759971384 1 1
0.385381102170101 0.366488606701216 1 1
0.252364898258288 0.242420079337804 1 1
0.341987508164707 0.326339492254697 1 1
0.418836526795697 0.405316562245101 1 1
-0.00347776607601401 -0.00171991709598621 1 1
0.251364905657847 0.240270903780307 1 1
-0.0428357728138316 -0.0439061927572152 1 1
-0.0696586989511112 -0.0742178383949865 1 1
0.0989869261533142 0.0911545548204221 1 1
0.306182100702202 0.288046221817376 1 1
0.232400409878779 0.221323462171981 1 1
0.158461170995355 0.150575356469169 1 1
0.168901901358497 0.16262717858963 1 1
0.221168391391206 0.213281318566528 1 1
0.114438328827804 0.111454080394008 1 1
0.363817875956905 0.339943983768097 1 1
0.18923070017514 0.181879861963422 1 1
0.396394863402631 0.372730561179637 1 1
0.226021571497535 0.212603084384599 1 1
0.176616806211447 0.165490541610525 1 1
-0.0809305377688431 -0.0741567907031403 1 1
0.271390042775953 0.263130769393867 1 1
0.268115618793584 0.257011638693595 1 1
0.156216630094667 0.152214164877763 1 1
0.208456017222342 0.193908285807225 1 1
0.143025656730641 0.133993518969153 1 1
0.143799798933518 0.147145974235177 1 1
0.450549340935555 0.428225814985177 1 1
0.0467747548690933 0.0525057560007458 1 1
0.0907395990311881 0.0877027966404878 1 1
0.263254973204189 0.254023459385343 1 1
0.353470765295521 0.334928409417241 1 1
0.256762572337996 0.24146690259514 1 1
0.0129140266341038 0.0139556581450955 1 1
0.128263022146119 0.118665763714049 1 1
0.0426370168363126 0.0359682362183361 1 1
0.11803481549537 0.10064344656204 1 1
0.123065754095294 0.118620901616162 1 1
0.146134035831986 0.13712001300592 1 1
0.562696137636975 0.537617159684411 0 0
0.269359074443681 0.252854363911425 1 1
0.489296112500149 0.458067889021424 1 1
0.301909900897302 0.286700564268313 1 1
0.399321271047643 0.37722645314444 1 1
0.252204303940208 0.241014685403004 1 1
-0.0289617254572554 -0.0291567058702704 1 1
0.0567326308173134 0.0498154887654313 1 1
0.328352379252201 0.319311077324867 1 1
0.0801853628934877 0.0742364790965765 1 1
0.522011331381749 0.501949292131418 1 1
-0.130952722164539 -0.126094102224081 0 0
0.611928941340855 0.582556953003756 0 0
0.347634535121169 0.334100140587058 1 1
0.242534982086112 0.232747490799733 1 1
0.319382464904653 0.302741139549943 1 1
0.290360425527148 0.281084092038253 1 1
0.35583734568362 0.345345347743621 1 1
0.0712713059770671 0.0697163506882095 1 1
0.100535548026583 0.100322466046445 1 1
0.309392790074312 0.302157245535853 1 1
0.0879996244456433 0.0804742972641286 1 1
0.142672585641991 0.1309808612948 1 1
0.321704999696594 0.304987985227676 1 1
0.156080616674532 0.150202566824398 1 1
0.236237753479421 0.226605217966465 1 1
0.0727829806574776 0.0678013991896953 1 1
0.140508852107978 0.135929343915794 1 1
0.225342321406462 0.206242755303859 1 1
0.155657092117173 0.148850214760467 1 1
0.141008722776447 0.127119679535393 1 1
0.0983487961046763 0.0899325219867744 1 1
0.150249571333226 0.148639337810035 1 1
0.409469219854833 0.386662348619999 1 1
-0.221475161299538 -0.211552448727351 0 0
-0.290811881699675 -0.273722090566513 0 0
0.159494926522106 0.151877627180065 1 1
0.156830477831586 0.139887182156662 1 1
0.442118923613335 0.424582218261716 1 1
0.0239363466577582 0.0193335110686874 1 1
0.151140407150206 0.151604320779333 1 1
0.187981215637832 0.180573426047096 1 1
0.678551309426781 0.64489174247352 0 0
0.229314034610831 0.218925766549311 1 1
-0.170017359692174 -0.1615756574686 0 0
0.523877800265499 0.48939669056153 1 1
0.137342887487441 0.127983464512049 1 1
-0.004639609698978 -0.00866321258596615 1 1
0.286606260241989 0.272864297765189 1 1
0.123853119188643 0.118545049381536 1 1
0.251787285523241 0.227573940421849 1 1
0.122259309015342 0.115701113236397 1 1
0.091206243380924 0.08239222529078 1 1
0.440342380571442 0.420775970742185 1 1
0.50719411632283 0.481587362640529 1 1
0.181714724825347 0.17789000342705 1 1
0.198403318797932 0.182613872087081 1 1
0.0720669487798508 0.0677194439400505 1 1
-0.0312536791087741 -0.030473306250242 1 1
0.739271117326963 0.705057588606931 1 1
0.333969386504437 0.313185954236032 1 1
0.202228517371664 0.195182221929761 1 1
-0.134698737177115 -0.124090818592512 0 1
0.194921064108245 0.183578769698149 1 1
0.454642557303724 0.436453595415217 1 1
0.0489266468059522 0.0374371153706605 1 1
0.293001993336601 0.274221216775886 1 1
0.311306875141099 0.295732154028461 1 1
0.265975891966059 0.24956964705872 1 1
0.336294142456721 0.325894124246703 1 1
0.468086800375802 0.444222695700117 1 1
0.0184433240668188 0.0176013445937451 1 1
-0.19066342254195 -0.18260655418163 0 0
-0.074113337288888 -0.0818495210676881 1 1
0.0535776345825208 0.0537373629865055 1 1
0.427794455348199 0.397607128864494 1 1
-0.210355026984066 -0.201827010144838 0 0
-0.0383102686393791 -0.0322211879548787 1 1
0.330447818187368 0.313236878666114 1 1
0.260437394729126 0.252474856302299 1 1
0.226049658503689 0.215847848501975 1 1
0.268194390648167 0.260893793565222 1 1
0.146802349387284 0.148707309207822 1 1
0.159842170030853 0.150218056496739 1 1
0.152905527025566 0.137607014216522 1 1
0.326913924061532 0.313471391684325 1 1
0.590740253993357 0.563542127751441 0 1
0.282464165628833 0.26461966807829 1 1
0.178859240764134 0.167971805422254 1 1
0.051424261715316 0.0467166342762698 1 1
0.435296104795668 0.411540850519299 1 1
0.488697855352171 0.464943831193775 1 1
0.469224040366172 0.44750997201626 1 1
0.20486477054054 0.195013413473422 1 1
0.155188601131184 0.143583733456299 1 1
-0.0244355183030499 -0.0227072588405142 1 1
-0.0622519390488537 -0.0576580418972778 1 1
0.172654069238486 0.162289480205651 1 1
0.0992464267778189 0.0945818336057759 1 1
0.299269405924652 0.283649274193385 1 1
-0.00556899503230102 0.000824564368390748 1 1
0.14800170417251 0.147651841608278 1 1
-0.113285886870024 -0.106426512827523 1 1
0.234805393864824 0.220667976218902 1 1
0.632075487322051 0.60885679025434 0 0
0.18545231488095 0.167601748743521 1 1
-0.0413909138482468 -0.0387006702634161 1 1
0.49919083851137 0.483576135533974 1 1
0.284760300701512 0.274285709156686 1 1
0.352448006759871 0.333497186958998 1 1
0.37824412555169 0.351995686388484 1 1
0.0463736548203038 0.0428470781190838 1 1
0.292989049859676 0.286794982449482 1 1
0.201634979165341 0.188444040352992 1 1
-0.018075845962384 -0.0201430090809038 1 1
0.0943141061416199 0.0917678435107691 1 1
0.324744846083329 0.303418623130947 1 1
0.164329005396416 0.154401084361408 1 1
0.147333365836315 0.138947975928518 1 1
0.265580084595763 0.256381610825403 1 1
0.156644527737739 0.142619606607549 1 1
0.195862320963224 0.192501252839679 1 1
0.0828669059599258 0.0820742322078531 1 1
0.451275857258663 0.431500980182602 1 1
0.151473245133431 0.142408284679195 1 1
-0.0884228498607062 -0.0806514937864987 1 1
0.321434990600114 0.307750100673384 1 1
0.185229519588486 0.179884039920744 1 1
0.0684369731620751 0.0621215426715268 1 1
0.324042680693607 0.299360202291755 1 1
0.110673924724205 0.104065354166347 1 1
-0.0667223737643849 -0.0547273570197335 1 1
0.195422503946157 0.19528612644739 1 1
0.45841323786066 0.430248598912974 1 1
0.389707886609536 0.368193611749753 1 1
-0.146458935200501 -0.132715488027208 1 1
0.447586124552118 0.430547388456346 1 1
0.0920217998226797 0.0887481400707106 1 1
0.28478518494038 0.26757111513649 1 1
0.0801379460794102 0.0807420010736645 1 1
0.394648739566094 0.37367192941214 1 1
0.00381993608521815 0.00893420755328204 1 1
-0.0526047768584975 -0.0589976066021755 1 1
0.253633251802 0.236183469269007 1 1
0.138308741790292 0.12719997770146 1 1
0.153933976949505 0.146149140580645 1 1
0.136900236930511 0.128892200594634 1 1
0.345935688975633 0.333960027160169 1 1
0.257337115893985 0.237056234028084 1 1
0.0398812643585268 0.0371607216449618 1 1
0.150939743938348 0.142508901949672 1 1
0.0843487418539852 0.0748836356442157 1 1
0.19814358541969 0.191435655755025 1 1
0.136505316480767 0.125942602223777 1 1
0.348007295849664 0.328948264095046 1 1
0.502577761816076 0.474841973989721 1 1
-0.110518627545348 -0.104921262233089 1 1
0.260953108172652 0.247453176548341 1 1
-0.14284960591645 -0.137849944865164 0 0
0.120629820779719 0.121670027695583 1 1
0.4347841514058 0.420453126729503 1 1
0.301094914136418 0.286382658586041 1 1
-0.148772591698448 -0.1405763502725 1 1
0.174591771200176 0.161927265755438 1 1
0.0682906789252562 0.0624785184535953 1 1
0.0435829902206226 0.0407372230567748 1 1
0.476943878282602 0.454205356401688 1 1
-0.107741387403932 -0.10444959148746 1 1
0.236394395910837 0.224265575603457 1 1
0.0045831766346973 0.00314325311445984 1 1
0.223432637315334 0.212098823402598 1 1
0.375825353016481 0.357895922266987 1 1
0.265556261790187 0.251921840986131 1 1
0.191431012764877 0.184474509631269 1 1
0.245932828566635 0.234451451308931 1 1
0.182422719722707 0.173208374031802 1 1
0.281140487645334 0.264631658604987 1 1
0.381088609370414 0.360972740546633 1 1
0.266209210948552 0.250839964053826 1 1
0.0628884802134138 0.0681748333657349 1 1
0.291494161566133 0.272875822955155 1 1
0.494260313704221 0.468455644996399 1 1
-0.29483948472047 -0.282095030871555 0 0
0.302693058029234 0.290928958533244 1 1
0.44010340083988 0.417897220283021 1 1
0.276226370139321 0.263579257024023 1 1
0.288591626124313 0.275332282946115 1 1
-0.02675457788733 -0.0249092446748083 1 1
0.388000454191204 0.371428877482142 1 1
0.141418605209856 0.133892812262829 1 1
-0.0228236148666857 -0.0174251699309174 1 1
0.362385179145449 0.344998794642782 1 1
-0.105130017310107 -0.0966635713600657 1 1
-0.162940806896689 -0.154466186520208 1 1
0.286345646533347 0.274467884040911 1 1
0.349992846844825 0.335414883262193 1 1
0.127934284413049 0.119870921853679 1 1
0.105448445039155 0.100189533225378 1 1
0.202701959692235 0.192863656706172 1 1
0.185992889558575 0.175676338213096 1 1
0.133352965900269 0.13237373754401 1 1
-0.168055442733662 -0.160701542559152 0 0
0.273198337739913 0.264756131453594 1 1
0.084258609058896 0.079161925702081 1 1
0.18325338301056 0.168849640717712 1 1
0.201462366428856 0.197107119943631 1 1
0.542169212714538 0.518604762537712 1 1
0.172273373645948 0.173214069266595 1 1
0.0297884782705968 0.027426275825543 1 1
0.610522290394584 0.578753072089223 0 0
0.619482153853746 0.586284841784584 1 1
0.263855289896684 0.248773276007483 1 1
-0.0148384054173479 -0.016669410893181 1 1
0.252943035414166 0.239841291146187 1 1
0.530112594739101 0.512995783808525 1 1
0.333901418449489 0.31870050188353 1 1
0.381759630547221 0.366940992804045 1 1
0.301164348861988 0.284913529751368 1 1
0.319563792801909 0.308221536086711 1 1
0.332661732173184 0.31201016668108 1 1
0.230702523645094 0.206030195090287 1 1
0.406813438431301 0.384450388231866 1 1
0.280878994445582 0.267066886213114 1 1
[truncated: 5,938 more chars]
