# Supplementary material for: Bias caused by sampling error in meta-analysis with small sample sizes
Source: PLoS One. 2018 Sep 13;13(9):e0204056. doi: 10.1371/journal.pone.0204056 (PMC6136825; doi:10.1371/journal.pone.0204056)
Supplement: S4 File — (ZIP) [file pone.0204056.s004.zip › results N = 10 theta = 0.2 tau = 0.2 sz = 100-500.txt]

"cohen.dl.theta" "hedges.dl.theta" "cohen.dl.cp" "hedges.dl.cp"
0.092326657492756 0.0920782017392524 1 1
0.0916173431264291 0.0913204994507082 1 1
0.226096021804383 0.225551054590995 1 1
0.175726609134876 0.175103232536996 1 1
0.177236073525158 0.176792173538588 1 1
0.195545331449619 0.195176533697685 1 1
0.118139427746813 0.117732446204873 1 1
0.188521685226299 0.187434766316589 1 1
0.113444743795997 0.112925209542448 1 1
0.256465067697657 0.255556119955269 1 1
0.223986552490347 0.223438691159146 1 1
0.182408787852688 0.182177632819715 1 1
0.264812361317648 0.264158351579228 1 1
0.213947838753157 0.213557549848594 1 1
0.313086208253081 0.312359588760422 1 1
0.17125368665091 0.170663613487552 1 1
0.268374115445974 0.267583149324436 1 1
0.144765147388081 0.144455228664371 1 1
0.131159649805607 0.130802997490055 1 1
0.175653605513497 0.175070898500693 1 1
0.280915477165828 0.280443000650801 1 1
0.212807364257033 0.21144907968481 1 1
0.220619694645741 0.219667424984909 1 1
0.123265124877387 0.122715314400095 1 1
0.143414871569758 0.142856131065234 1 1
0.335546744006371 0.334683837027219 0 0
0.36126369854219 0.360156102469776 0 0
0.182886216785832 0.18258396156284 1 1
0.193235063381854 0.192564877610055 1 1
0.12669006401892 0.126536677490147 1 1
0.190283613500604 0.189850160504499 1 1
0.134053765444412 0.133850215858865 1 1
0.148807048606712 0.148361866723001 1 1
0.139991074355114 0.139711784198354 1 1
0.328365981151987 0.327629640399594 1 1
0.147097958478601 0.146693962761607 1 1
0.170210728172353 0.169743206090433 1 1
0.173358997053531 0.173042451868306 1 1
0.318582510236253 0.317440249524282 1 1
0.165944965218846 0.16560152827666 1 1
0.202245953447239 0.201744944847362 1 1
0.0750018700559151 0.0747643567097809 1 1
0.200609015697245 0.199941816754557 1 1
0.155347636577828 0.155071023489824 1 1
0.106816852123916 0.106554805420648 1 1
0.187198146499008 0.18674502275198 1 1
0.305803470877178 0.3049269785108 1 1
0.13940474237821 0.139007799881697 1 1
0.143627988336682 0.142959614045939 1 1
0.291780997876885 0.290491649017765 1 1
0.315757782395173 0.314962809262983 1 1
0.151766209999 0.151410807386685 1 1
0.148517926394471 0.148209540879574 1 1
0.332760914088898 0.331891373953383 1 1
0.19846387618866 0.197808366310281 1 1
0.34182004680826 0.340909007014246 1 1
0.152620630932079 0.152001841319906 1 1
0.214611674350836 0.213866962421124 1 1
0.181652315238658 0.18124117234209 1 1
0.135043090614325 0.134742102418029 1 1
0.110608827559866 0.110274022403188 1 1
0.131500777041827 0.131165802449063 1 1
0.148464390413352 0.147992189526563 1 1
0.235759617113834 0.23451214693408 1 1
0.096204641889843 0.0959402704462599 0 0
0.283752938001541 0.283059293917287 1 1
0.230464626018873 0.229923154630869 1 1
0.0981435093158035 0.0976904988026892 1 1
0.273734018655621 0.272983347436977 1 1
0.104801615180158 0.104519945084507 1 1
0.309728696941364 0.308614169894282 1 1
0.175171798749258 0.174806611650692 1 1
0.207089744961372 0.206483733352251 1 1
0.11802513001127 0.117697781227337 1 1
0.0948176235504789 0.0946063906453037 1 1
0.184220295477721 0.183729895778346 1 1
0.250922572971609 0.250443788595686 1 1
0.307292914434122 0.306638156239888 1 1
0.244470047219605 0.243755553565248 1 1
0.191849890237847 0.191303826450728 1 1
0.212861453336167 0.21218030697306 1 1
0.0864426483176995 0.0863023900093903 1 1
0.267772866987859 0.266761558531134 1 1
0.209929451948285 0.20896220476583 1 1
0.273679549258255 0.272600490079127 1 1
0.149603132494486 0.149315514618018 1 1
0.196565165400473 0.196181077003732 1 1
0.176713033063123 0.17629441527173 1 1
0.298990662179485 0.297888357477133 1 1
0.216932981405595 0.216409992418492 1 1
0.21116216787932 0.210576329247388 1 1
0.233460879127282 0.232990039283537 1 1
0.194860397101043 0.194386736749623 1 1
0.288166100127244 0.287402742299609 1 1
0.0877805914757418 0.0875377087810693 1 1
0.182877884896345 0.182245713354416 1 1
0.172275347229752 0.171792662922009 1 1
0.224830045497449 0.224452272657533 1 1
0.246691801802581 0.245938182722928 1 1
0.0921358256667004 0.0916245632968203 1 1
0.301696737707751 0.300874684977039 1 1
0.208791335025487 0.208287393663512 1 1
0.273093260751107 0.272165849282469 1 1
0.145469581969177 0.144975450997411 1 1
0.242951195272442 0.242480469948511 1 1
0.264674851805534 0.264171105802187 1 1
0.136658606985622 0.13635160182455 1 1
0.143313794214554 0.143022148279912 1 1
0.00971229369313387 0.00990580314002611 0 0
0.124582934064602 0.124287228941392 1 1
0.312465070856051 0.31130498663815 1 1
0.273718083995305 0.272924026777925 1 1
0.0676687618453411 0.067409203398859 0 0
0.268906514834181 0.268130672604738 1 1
0.323601199218375 0.322766278878018 0 0
0.25252585171146 0.251720560999267 1 1
0.229005778232824 0.228356277434794 1 1
0.243355391255177 0.242796925648555 1 1
0.238703630602216 0.238062918626003 1 1
0.106202764626074 0.105756455645266 0 0
0.11632976682407 0.116091400101778 1 1
0.175577425033381 0.174930865282917 1 1
0.251633118455024 0.250706114967421 1 1
0.272903823427002 0.272289800228414 1 1
0.0509195053792941 0.0508255932720154 0 0
0.249168125918016 0.248379746885712 1 1
0.194454933304984 0.193831915973532 1 1
0.037447880123959 0.03712412195513 0 0
0.166254881812782 0.165888805625928 1 1
0.185855106674304 0.185341688330695 1 1
0.176033477828802 0.175602677973606 1 1
0.373663963275504 0.372981284137247 0 0
0.311178905712406 0.310169938072351 1 1
0.108712907001556 0.108090975649917 1 1
0.117939440118415 0.117520465668404 1 1
0.0710754583903736 0.0709293056746338 1 1
0.132262978472759 0.131908401371267 1 1
0.181717096984748 0.181348488921595 1 1
0.238260131851327 0.237574014115046 1 1
0.178035796778066 0.177441174196609 1 1
0.229052182088358 0.228424477077833 1 1
0.368448367483251 0.367606818448841 0 0
0.247004407321332 0.24654363965445 1 1
0.326548673938761 0.325756775997439 1 1
0.28319391367883 0.282731367994825 1 1
0.137401736858582 0.137203737828532 1 1
0.232322827695301 0.231786380021603 1 1
0.197746906482588 0.197051469822999 1 1
0.203334065240661 0.202807538307805 1 1
0.198467044034445 0.197859770396102 1 1
0.314661158431185 0.314053205011921 0 0
0.166191095280755 0.165809053669604 1 1
0.224431683038976 0.22380929316003 1 1
0.172588895548622 0.172329653970604 1 1
0.0998938067581029 0.0993365471617132 1 1
0.163562967690579 0.163655626568173 1 1
0.169202341605263 0.168611487624493 1 1
0.238991449495856 0.238054049579329 1 1
0.286442712942986 0.285681516392067 1 1
0.262429814251951 0.261010486949725 1 1
0.174741771789615 0.174572089586152 1 1
0.123557070245352 0.123519633259072 1 1
0.209786871641866 0.209225027193528 1 1
0.158366652472042 0.15791616528317 1 1
0.154700369381601 0.15442035562471 1 1
0.20511752189578 0.204151593805521 1 1
0.401779807079466 0.400914166343288 0 0
0.193336562178869 0.192748689019843 1 1
0.200455960362636 0.199988100428763 1 1
0.181626733135571 0.180898484109386 1 1
0.163787734459002 0.163284142225674 1 1
0.194465230713442 0.193815725672297 1 1
0.180553523472198 0.179876831710744 1 1
0.281377055957546 0.280812617515786 1 1
0.183415571464943 0.182991484419869 1 1
0.199543198602857 0.199016792898054 1 1
0.139961448051946 0.139427729657713 1 1
0.203390076471852 0.202835536047556 1 1
0.144333165522295 0.144010166703551 1 1
0.0679954293145625 0.0677664689396758 0 0
0.144322777140687 0.143924603024639 1 1
0.144872178235302 0.14464653270226 1 1
0.262397059577531 0.261589493541456 1 1
0.185286449183812 0.185002424959711 1 1
0.189650945898935 0.189284592445237 1 1
0.250103915190227 0.249364212856489 1 1
0.253708648204429 0.253135548922826 1 1
0.202097126541071 0.201398493036844 1 1
0.282111683639512 0.281395453625342 1 1
0.247412020076325 0.246848907304831 1 1
0.121435673342241 0.121153904906807 1 1
0.211131626327747 0.210657005709561 1 1
0.204351822149974 0.203982286997377 1 1
0.297424747232775 0.296813348423078 1 1
0.268836142555066 0.268168428655271 1 1
0.276917145269506 0.276079539324739 1 1
0.221637304489792 0.220894976430664 1 1
0.163196596873305 0.162765502972649 1 1
0.192916351096084 0.19216946751965 1 1
0.190278943096037 0.189975156670478 1 1
0.126671811812227 0.126373306424019 1 1
0.0851785841176173 0.0847168952506543 0 0
0.241349654117853 0.240822683262123 1 1
0.241564725917217 0.240414627796233 1 1
0.172739391530895 0.172263365675285 1 1
0.227145300841819 0.226580481308342 1 1
0.201423062118168 0.200898294788269 1 1
0.219548082305683 0.219087215296984 1 1
0.169954412328473 0.1696249952929 1 1
0.0742472466054443 0.0742331627761083 0 0
0.325637720898636 0.32477112385871 1 1
0.324830382988347 0.324018674969537 1 1
0.051798753531488 0.0517947594568694 1 1
0.160995425191799 0.160691094431005 1 1
0.243316568868993 0.242586028708299 1 1
0.29192606791386 0.291157252334188 1 1
0.27986434715641 0.27914984612845 1 1
0.260933765033259 0.260267840942475 1 1
0.0834902355217569 0.0833128261790479 1 1
0.276170225449608 0.275733664062929 1 1
0.147525226283438 0.147072253079543 1 1
0.172445273400218 0.171959651523591 1 1
0.146373737099888 0.145766416637322 1 1
0.0534795591960095 0.0532710040801229 0 0
0.195039002172874 0.194426151324835 1 1
0.229437969245669 0.228925032978154 1 1
0.185233059474876 0.18478701807124 1 1
0.1958635841607 0.195515465904238 1 1
0.24841760152957 0.247898727972706 1 1
0.228230827758643 0.227531485627491 1 1
0.258917847549362 0.258479195262315 1 1
0.27582905312908 0.275142321194276 1 1
0.137275937511923 0.137052468314275 1 1
0.153680370917209 0.153185212926643 1 1
0.229043915256611 0.228541306481827 1 1
0.252789026790805 0.252246552735519 1 1
0.249242542420226 0.248739362731636 1 1
0.162288004984257 0.161780931568698 1 1
0.305962614099996 0.30519366145735 1 1
0.201727235830183 0.201553565765438 1 1
0.234083495324307 0.233440557281057 1 1
0.166787363557726 0.166005906916849 1 1
0.220090296263061 0.219405531133118 1 1
0.1075158232753 0.10739013652372 0 0
0.289064417326569 0.288410481090025 1 1
0.233734227097206 0.232851695243689 1 1
0.19283472211899 0.192443459105704 1 1
0.230779865817418 0.230310216684197 1 1
0.315221900092679 0.313898988379833 1 1
0.155344839511507 0.154911252451594 1 1
0.193529396081894 0.192933780294045 1 1
0.202615286499995 0.201804520537535 1 1
0.167630826195862 0.167260016298022 1 1
0.263224299300111 0.262629644629967 1 1
0.276412898175169 0.275481019161785 1 1
0.329420306573742 0.328089571330357 1 1
0.265531065850302 0.264678465585658 1 1
0.112333809279706 0.111292683170543 1 1
0.242860976771002 0.242087717315675 1 1
0.138269995217215 0.137884985646801 1 1
0.24147952452235 0.240950661354305 1 1
0.212787498986127 0.212354770401762 1 1
0.0982821593431714 0.0978990383126715 0 0
0.28295559041461 0.282222197560505 1 1
0.22378585740574 0.223350351833085 1 1
0.20844122444464 0.207883930504436 1 1
0.205211020011498 0.204649387129227 1 1
0.232238657907262 0.231449480186895 1 1
0.155744836023055 0.155212839842545 1 1
0.17838881522977 0.177900780162924 1 1
0.15659479398208 0.156146314658567 1 1
0.329830113632535 0.328774757504179 0 0
0.163776925080366 0.163459698158931 1 1
0.184907192592997 0.184391099800129 1 1
0.280247134619177 0.279292336015721 1 1
0.169478042657178 0.168817862207542 1 1
0.2028532946481 0.202316120533993 1 1
0.182081878251987 0.181504541746645 1 1
0.339734887505303 0.338878968746362 0 0
0.144371400417953 0.144096060219298 1 1
0.0736100706011316 0.0733622482959697 0 0
0.237340584826623 0.23631297115605 1 1
0.251998729704859 0.251392780609138 1 1
0.311575177376095 0.310570184047696 1 1
0.15351818765279 0.153029289463643 1 1
0.272387950674078 0.271704240329086 1 1
0.166395934833402 0.165894956181023 1 1
0.201056278529106 0.200526953736381 1 1
0.186650149862207 0.186052024429262 1 1
0.26607461085856 0.265422054339633 1 1
0.231334422625817 0.230717776764586 1 1
0.192439412905814 0.191965239497634 1 1
0.130405294922888 0.129896294168273 1 1
0.274958409431018 0.274127066311975 1 1
0.116836273506615 0.116710361580832 1 1
0.0493959098330645 0.0496283310544515 1 1
0.229058030322437 0.228593976259497 1 1
0.102721040519932 0.10256776445115 1 1
0.230452957428448 0.229649485937342 1 1
0.252586807978115 0.251919609518211 1 1
0.272555951604458 0.271715182965886 1 1
0.192923409586979 0.192221018364093 1 1
0.315841323873565 0.314838188321633 0 1
0.157618735236188 0.157142189338467 1 1
0.226075464385466 0.225408659373198 1 1
0.240409594269345 0.23992941699504 1 1
0.147190528464165 0.146599675540051 1 1
0.272716702843107 0.271948845524364 1 1
0.151284259526875 0.150816877040106 1 1
0.318846650304772 0.317807005610004 1 1
0.363257420340854 0.362113096947252 0 0
0.222317785507817 0.221718497367978 1 1
0.323347126107215 0.322717926825747 1 1
0.30895047606606 0.307737653279548 1 1
0.122844530963996 0.122496165849215 1 1
0.20069930634641 0.200263300316958 1 1
0.255550072436488 0.254813126496991 1 1
0.224062844042692 0.223039151332385 1 1
0.0208754710042395 0.0208340873048764 0 0
0.134652777094165 0.13415918462144 1 1
0.125009407616055 0.124762591578642 1 1
0.123087107819397 0.122881254964461 1 1
0.315882645632154 0.315137679539501 0 0
0.427145243869111 0.425680520485145 0 0
0.255572161560875 0.255188252220341 1 1
0.325876322267901 0.32508413429285 1 1
0.235445869238035 0.23469923171934 1 1
0.262335933636074 0.261636522211723 1 1
0.362379156299683 0.36107183510299 0 0
0.191734821132603 0.191237848355584 1 1
0.188705587967756 0.188250020082942 1 1
0.231288738186356 0.230638418321416 1 1
0.349286745823662 0.348178139515987 1 1
0.208887637874748 0.208402574894464 1 1
0.217946390137611 0.217235175135798 1 1
0.328245386750512 0.327422649165524 0 0
0.227411330274594 0.22690506915066 1 1
0.159459107451998 0.159097040248283 1 1
0.254379358360423 0.253733657360204 1 1
0.310897281433252 0.309758718682952 1 1
0.167450327842162 0.166995553949599 1 1
0.194925603754805 0.194455786064456 1 1
0.0617641632831326 0.0617488943774108 0 0
0.26264003569564 0.262169818445868 1 1
0.22026482212202 0.21965304985628 1 1
0.275376531175943 0.274662930489733 1 1
0.118849047336714 0.11856992188422 1 1
0.0350611751475114 0.0351164306614093 0 0
0.208846743673914 0.208428064815197 1 1
0.252137750587692 0.251553025621272 1 1
0.194937587044955 0.194515386273571 1 1
0.151183652852227 0.15078734352011 1 1
0.135451539093488 0.134939750324373 1 1
0.0588169997545271 0.0586744402321993 0 0
0.0482751207301781 0.0480765857000849 0 0
0.24246097888291 0.241684957229634 1 1
0.171925707352508 0.17125376861006 1 1
0.196700807697612 0.195901368637752 1 1
0.233305054997557 0.232824653897312 1 1
0.0974262378009758 0.0971477955331174 1 1
0.181395077983706 0.180987729886772 1 1
0.372862616926278 0.371764329434323 0 0
0.178296978651009 0.177981019339338 1 1
0.0993167097773108 0.0991015852072468 1 1
0.178030982193851 0.17745533626017 1 1
0.118805927830276 0.118469911832247 1 1
0.116086270862361 0.115438637506117 1 1
0.196806329444758 0.196318988558885 1 1
0.27528220039296 0.274751041249487 1 1
0.165473088955378 0.165061614567039 1 1
0.0864174062687503 0.0859348687561137 1 1
0.169780449124626 0.169266686658527 1 1
0.191240082444271 0.19101442608387 1 1
0.230324200421015 0.22949940887116 1 1
0.11044374070556 0.110232544727948 1 1
0.203747018232634 0.203361384614461 1 1
0.225809389909382 0.224977645934761 1 1
0.112907057322971 0.112757087360154 1 1
0.205693851453605 0.205162025874798 1 1
0.177196919358581 0.176782995616132 1 1
0.180510859536831 0.180090844426961 1 1
0.194821453851933 0.194333459177154 1 1
0.241484462082873 0.240957893284167 1 1
0.11264851687471 0.112505490374237 1 1
0.229314664043869 0.228663487246341 1 1
0.207945168560242 0.20725914253372 1 1
0.283275273610923 0.282188477984807 1 1
0.266948329171597 0.265960401307219 1 1
0.15933055081362 0.158781143933009 1 1
0.239637373175647 0.23896314966621 1 1
0.203965666430726 0.203406785194993 1 1
0.198042167774994 0.19740233934416 1 1
0.20430369598843 0.203942788882521 1 1
0.230575445980962 0.229852304540714 1 1
0.236904076097465 0.236159932882305 1 1
0.160972363649755 0.160380875387064 1 1
0.219407599046921 0.218647935199146 1 1
0.170592009252569 0.170126795844239 1 1
0.17792228581974 0.177579140433616 1 1
0.182186899811428 0.181450903826666 1 1
0.209114893247656 0.208488626079866 1 1
0.178120104746573 0.177521049221982 1 1
0.169741442854892 0.169410033900121 1 1
0.244088369552908 0.243502070466364 1 1
0.223494282789052 0.222800581240255 1 1
0.262735492748869 0.261898864710313 1 1
0.170761167616837 0.170130655864528 1 1
0.170480314693409 0.170027868364134 1 1
0.163593161425328 0.163155681847372 1 1
0.245930913973244 0.245351076951295 1 1
0.251517458999921 0.250955521486539 1 1
0.153490299505707 0.15327398234391 1 1
0.213439624890169 0.212801678490904 1 1
0.0745261847048393 0.0744993434588668 1 1
0.247498736449772 0.246762381796859 1 1
0.219901814894224 0.219311931865996 1 1
0.253419654297477 0.252892681690568 1 1
0.234053738748043 0.232963354985693 1 1
0.156733510073244 0.156331291928009 1 1
0.22875528623263 0.228062526343205 1 1
0.2197525746383 0.218910301604678 1 1
0.294437669336435 0.293566518719277 1 1
0.20443872661531 0.204161616689084 1 1
0.201439948697894 0.200974557412929 1 1
0.183548591736037 0.18275889554655 1 1
0.141168569518067 0.140591976453537 1 1
0.219497031027698 0.218899015126166 1 1
0.163323256696977 0.162925537858051 1 1
0.160917973716681 0.160647565522844 1 1
0.205281921609827 0.204869552357774 1 1
0.118248371654017 0.117919859187672 1 1
0.0342350981260567 0.0341739540819847 0 0
0.203851833754962 0.2031230468948 1 1
0.22128484541286 0.220662344671902 1 1
0.266446288194866 0.265609190362067 1 1
0.383604453735069 0.382334385314519 0 0
0.143006953782416 0.142577180492235 1 1
0.199345951797946 0.198718867653731 1 1
0.262508797112975 0.261612026244856 1 1
0.139285018290102 0.138988522237583 1 1
0.29048627178323 0.289768549364664 1 1
0.176880300298246 0.17656783102245 1 1
0.148371296784833 0.147855067970433 1 1
0.332709588904338 0.331759254758425 1 1
0.277328943405396 0.276551400137064 1 1
0.297991516566306 0.296696595927418 1 1
0.300720142083547 0.29985320074649 1 1
0.151911965809753 0.151418376459279 1 1
0.218373782840784 0.217701936080038 1 1
0.135436831406112 0.135126071504431 1 1
0.191565404130883 0.191049256991596 1 1
0.189423115829197 0.188887990045229 1 1
0.251799150677434 0.251235448299889 1 1
0.152314147511235 0.151962160265712 1 1
0.139033076080492 0.138695417946295 1 1
0.119037452470549 0.118820890954477 1 1
0.127700390481794 0.127298265392701 1 1
0.307847333961525 0.307072824001056 1 1
0.281158302238907 0.280036378710764 1 1
0.356483343849835 0.355762991365199 0 0
0.183426157163418 0.182942197973925 1 1
0.214034981475208 0.213260336392879 1 1
0.208481462679417 0.207887066247409 1 1
0.125855111778553 0.125830460563801 1 1
0.125052608639305 0.124331538048597 1 1
0.211438281367504 0.210983398271436 1 1
0.194342981906017 0.193820398952147 1 1
0.14707682440574 0.146253822774204 1 1
0.172993314518277 0.172480649120385 1 1
0.278141131723301 0.277355409439979 1 1
0.207106897720323 0.20649124212944 1 1
0.374574842423603 0.373087307026573 1 1
0.238909349546768 0.238473469586524 1 1
0.170774343445529 0.170499924593738 1 1
0.086907220204054 0.0864310346590502 1 1
0.201399673009568 0.200911570130849 1 1
0.0186223020837837 0.0184678728876391 0 0
0.20664895170708 0.206092804623675 1 1
0.17446383836747 0.174136886051855 1 1
0.245657713517664 0.244923258944929 1 1
0.146623714229904 0.146175357097918 1 1
0.266334435096485 0.265459564643799 1 1
0.0542882145656048 0.054121743451391 1 1
0.0814732889149217 0.0811999279513658 1 1
0.109508542582992 0.109091167375429 1 1
0.233552487899243 0.233010162168234 1 1
0.20780040321036 0.207405503004992 1 1
0.152113583371767 0.151720593531046 1 1
0.240309601636639 0.239735449383651 1 1
0.199209646825731 0.198732550899908 1 1
0.235237951808233 0.234801426628849 1 1
0.349504724990618 0.348498750750538 0 0
0.131962989579941 0.131587039655652 1 1
0.076729811522971 0.0766142854141725 1 1
0.162503195838811 0.162108490557218 1 1
0.239278155505918 0.238741670561523 1 1
0.189229773606369 0.188708599796582 1 1
0.260324945025898 0.259680943997092 1 1
0.133161256126171 0.132837755456032 1 1
0.294367522732453 0.293313671301316 1 1
0.124437156687836 0.12423806409966 1 1
0.11623187998913 0.115494878631953 1 1
0.0290601145701167 0.0289266487410994 0 0
0.210417598253196 0.209784596311288 1 1
0.158726440101891 0.158114664246232 1 1
0.154731364064023 0.154309755550593 1 1
0.23726494746548 0.236493662103193 1 1
0.188446275351976 0.187978105323843 1 1
0.222638797653033 0.22227427517218 1 1
0.159661795111003 0.159335535096596 1 1
0.228885239132005 0.227651582064724 1 1
0.0871351870151368 0.0867016293947295 1 1
0.203742364292158 0.203253006496299 1 1
0.194982592635808 0.194651213636648 1 1
0.207487456559443 0.206813933981268 1 1
0.303281824568894 0.302542888218193 1 1
0.272331875972383 0.271786781619156 1 1
0.154300522539551 0.153870861127461 1 1
0.124639499252328 0.124252430894634 0 0
0.293099644025435 0.292429415101091 1 1
0.218105752283861 0.217566087573716 1 1
0.236438929151105 0.235916473075853 1 1
0.0940263587952976 0.0935970041145965 1 1
0.253743032479089 0.252748630069497 1 1
0.105242387153372 0.104708277523967 1 1
0.210058363715833 0.209324819714659 1 1
0.184023793360212 0.183449344322036 1 1
0.250082000956704 0.249534678707001 1 1
0.221710687071643 0.221186909402762 1 1
0.206699841606822 0.20622059512936 1 1
0.150664758028266 0.149821547789498 1 1
0.203282161254006 0.202635896377493 1 1
0.141956667196283 0.141472765724507 1 1
0.151776875263364 0.15134605139524 1 1
0.222694660371718 0.22179014871972 1 1
0.0286871652879668 0.0288235588710941 1 1
0.300532316920667 0.299944772361747 1 1
0.24505575970238 0.244179375218447 1 1
0.122369571370231 0.121622216061821 1 1
0.116436271782748 0.116036282629942 1 1
0.159020917342253 0.158592552545389 1 1
0.260896154494504 0.260271908421773 1 1
0.251080438135643 0.250300387871155 1 1
0.130741037604262 0.130523816724712 1 1
0.226939182997552 0.225972017600961 1 1
0.20727771690464 0.206713179653503 1 1
0.0946937965408895 0.0945381208522593 1 1
0.193578412877655 0.192937066348247 1 1
0.218963486703484 0.218273798334997 1 1
0.0680335138215878 0.0678724138161571 0 0
0.20640012132145 0.205867793096487 1 1
0.254879617084362 0.254243582959168 1 1
0.163658445381572 0.163003944301483 1 1
0.2986042223921 0.297978126452885 1 1
0.121471424435071 0.121270137215502 1 1
0.079513623434271 0.0793307272302089 1 1
0.241099552838949 0.240637403338683 1 1
0.0451504454165926 0.0450124319399391 0 0
0.243169839717785 0.242253461812084 1 1
0.188035715076215 0.187636916070434 1 1
0.33943562831182 0.338465717605939 0 0
0.223809766852637 0.223265271104401 1 1
0.240445419215701 0.239776874625105 1 1
0.1933925404605 0.192808649785352 1 1
0.247384685234383 0.24692451731681 1 1
0.282764348128096 0.281656779038818 1 1
0.225154017061705 0.224446248125215 1 1
0.272841085600278 0.272003905620264 1 1
0.126337276464766 0.126053536912297 1 1
0.0832923441189227 0.0830435111698452 1 1
0.259803956190114 0.259094726186799 1 1
0.0955275142902897 0.0951917250767172 1 1
0.115644374954774 0.115361954136874 1 1
0.109580466551145 0.109161248174036 1 1
0.252096878334946 0.251324477047522 1 1
0.20766606946137 0.207051390304296 1 1
0.288816695766532 0.287942353021134 1 1
0.144204675227229 0.143652108559661 1 1
0.106858204465962 0.106769364703628 1 1
0.293523367760883 0.29248702437197 1 1
0.253731570211087 0.25269668482746 1 1
0.0344092195245389 0.0342351362059036 1 1
0.239870214603322 0.238811302024463 1 1
0.187711704881891 0.187329274238352 1 1
0.128694072703654 0.128453632090583 1 1
0.271628952631507 0.270682042852492 1 1
0.217140366493356 0.216435840255637 1 1
0.111965808865573 0.111602514061509 1 1
0.295950630711161 0.295197418644171 1 1
0.202375072712183 0.201916994676688 1 1
0.0944088121994524 0.093999196470845 1 1
0.269434502908126 0.268372328091506 1 1
0.0913899077415426 0.0911601174664258 1 1
0.308485193362196 0.307792170615002 1 1
0.0910204246305858 0.0907429810018375 1 1
0.117074883637127 0.116741067466856 1 1
0.146923046628665 0.146380967582602 1 1
0.196374246608696 0.196194806255025 1 1
0.213128026993553 0.212351956968563 1 1
0.190058423493206 0.189540023360536 1 1
0.275787674542705 0.27526828749047 1 1
0.0728647018891097 0.0726744694798821 1 1
0.284546429572755 0.283626747076862 1 1
0.280486745265046 0.279630663912405 1 1
0.237738190779814 0.236987088598057 1 1
0.282439910192865 0.281431771563354 1 1
0.106904248870247 0.106789670136255 1 1
0.15838610323408 0.157856291536879 1 1
0.28389838730915 0.283079160963996 1 1
0.259463042842846 0.258801148439727 1 1
0.334917585502674 0.333844449868866 1 1
0.16342457639932 0.162922242607615 1 1
0.259537661491989 0.25901292807965 1 1
0.211788983424698 0.211207560919041 1 1
0.203629230449552 0.203109639751146 1 1
0.18139885105204 0.180579328071295 1 1
0.216964909905122 0.216413916911895 1 1
0.250672943301286 0.250336953618198 1 1
0.184214294614422 0.18351014253899 1 1
0.186660621694995 0.186295779501859 1 1
0.267381982074858 0.266489772755533 1 1
0.243218828244798 0.242653277592762 1 1
0.271774354910331 0.271014812958855 1 1
0.177893761320926 0.177602067398936 1 1
0.197033388749133 0.196634578832393 1 1
0.147711522742288 0.147342043646994 1 1
0.137699010000147 0.137259026099124 1 1
0.22986489038895 0.229216250346372 1 1
0.271013847686429 0.270449809004025 1 1
0.231342141745392 0.230764900559019 1 1
0.202691731252213 0.202189897621041 1 1
0.286778105597199 0.285972950035326 1 1
0.294157510467893 0.293132534129543 1 1
0.226614582997786 0.226074699835953 1 1
0.290738431354065 0.289750726799649 1 1
0.231808969980838 0.230830551105516 1 1
0.193505040172565 0.193079311980366 1 1
0.188478862288097 0.188006219784016 1 1
0.242490038738911 0.241868878884483 1 1
0.109193122272044 0.108807668434038 0 0
0.163356414201879 0.16255771031053 1 1
0.185069173582759 0.184446085492674 1 1
0.373308719955294 0.372508079846905 0 0
0.214127707403959 0.213617253632478 1 1
0.190961160829415 0.190426067857129 1 1
0.249113526989473 0.248609128984003 1 1
0.124984167060475 0.12464835900481 1 1
0.239766383009832 0.239098601043092 1 1
0.138806342278712 0.138403046320361 1 1
0.037403383874897 0.0375039348161991 1 1
0.235750788676311 0.235086051682058 1 1
0.269266426793251 0.268606693177293 1 1
0.274596933185243 0.27367282069184 1 1
0.21927671531513 0.218821161896594 1 1
0.206532324688406 0.205820163416527 1 1
0.257518016069502 0.256685893533647 1 1
0.149621163114811 0.148991798585992 1 1
0.148870145619443 0.148618917526441 1 1
0.162399395744576 0.162070821860957 1 1
0.213651271124136 0.213286582674486 1 1
0.259827602661828 0.259068201877431 1 1
0.00951503371133883 0.00957239400151887 0 0
0.114523312191002 0.114061032513518 1 1
0.234518037580442 0.233672712463188 1 1
0.196833845195324 0.19611845631301 1 1
0.102515227918113 0.101941249584119 0 0
0.201868682298705 0.201223355332083 1 1
0.308055439493608 0.307264652951154 0 0
0.227134536611448 0.22669927723089 1 1
0.187461219036085 0.186843292490162 1 1
0.211742025584723 0.211125317830443 1 1
0.199400097419794 0.198839148094469 1 1
0.00396212831826495 0.00403479807487714 0 0
0.293896056268305 0.293107524978493 1 1
0.0675457152082914 0.067255853217133 0 0
0.314797056824899 0.313793164654203 1 1
0.102626749311278 0.102326111525511 1 1
0.153316295014524 0.153142456081323 1 1
0.174052858497438 0.17319782712587 1 1
0.190921541719882 0.190268889908695 1 1
0.135861423733146 0.135740927118475 1 1
0.189870923209647 0.189004217033509 1 1
0.195691050616916 0.195053706055187 1 1
0.164814027595093 0.164283458297623 1 1
0.122365217144992 0.122109077044024 1 1
0.251062417546287 0.250266025636481 1 1
0.153343266329033 0.152645481297566 1 1
0.150290994050576 0.149826696401987 1 1
0.167547182230149 0.166935721394161 1 1
0.201934891134401 0.201526728943458 1 1
0.103169576443261 0.102910312182683 0 0
0.236667851245661 0.236052685737855 1 1
0.269192420951268 0.268493361139246 1 1
0.169846356392855 0.169390396711234 1 1
0.276703992917666 0.275980445455608 1 1
0.179147834665713 0.178683078619997 1 1
0.113536189699733 0.113284448832566 1 1
0.173787123301264 0.173429870715612 1 1
0.255786827832609 0.255186238087025 1 1
0.111365681221322 0.111040397610609 0 0
0.16582176495379 0.165162910173868 1 1
0.283362437787679 0.282665432928837 1 1
0.214938827137067 0.214536584674294 1 1
0.195446245846085 0.194736227118504 1 1
0.168314192539108 0.167975293406122 1 1
0.287607018592826 0.286851494065784 1 1
0.231687506699423 0.231270080219707 1 1
0.241751026909181 0.241135528332431 1 1
0.174980628847794 0.174532123672684 1 1
0.211630556431114 0.211114985447713 1 1
0.203209495797142 0.202563569742456 1 1
0.333548806757682 0.332336727096768 1 1
0.0458507450336904 0.0456592359573286 0 0
0.211867847670743 0.211081747042861 1 1
0.267897502876988 0.266956793907543 1 1
0.08935522363553 0.089173955572426 1 1
0.248737227317548 0.247852654629402 1 1
0.259463809635453 0.259044844105487 1 1
0.251772995368728 0.250861132356609 1 1
0.337292526479548 0.336014280536893 1 1
0.234468038383816 0.233895260316572 1 1
0.124524059164046 0.12395705039541 1 1
0.0965947219838614 0.0961960658372855 0 0
0.0764873185059601 0.0764790099877534 1 1
0.134270373061557 0.134044135655466 1 1
0.203844511743421 0.203583812656044 1 1
0.196640137298925 0.196146989890485 1 1
0.157706348222447 0.157411092024805 1 1
0.275268029810116 0.274576586091479 1 1
0.0953039766435016 0.0949713993681512 1 1
0.289899813301617 0.288740799278336 1 1
0.193494733019094 0.192849017007231 1 1
0.129998147575654 0.129544699892861 1 1
0.121309514344083 0.120863733007082 1 1
0.354111177912168 0.353072925412538 0 0
0.168354880464472 0.167858910786511 1 1
0.212687222467741 0.212114339243291 1 1
0.17795286859738 0.177460816819956 1 1
0.138723609234985 0.138240776531396 1 1
0.186008722785471 0.18551017399178 1 1
0.160953885944421 0.160598527231872 1 1
0.169378610335737 0.169027405585325 1 1
0.146325923057392 0.145922545816441 1 1
0.153998090338736 0.153862082545418 1 1
0.230427535783909 0.229672639945509 1 1
0.260087509670851 0.259492448030072 1 1
0.215780512404211 0.215271574097934 1 1
0.417007340804394 0.415382871058603 0 0
0.153023180172972 0.152543362274945 1 1
0.234557638683428 0.233970397886659 1 1
0.309844807143704 0.30911287556118 1 1
0.188318331633002 0.18782667700661 1 1
0.266242881444351 0.265523639377446 1 1
0.210612791888813 0.210186707823367 1 1
0.246224214634764 0.245810294530967 1 1
0.150526294188492 0.150317328565324 1 1
0.280573333991315 0.279714286857187 1 1
0.0546575900978945 0.0543483966696073 1 1
0.10436518207179 0.103902865138284 1 1
0.0757487491413736 0.0754403746284613 0 0
0.153129033948346 0.152775822682187 1 1
0.213754195125522 0.213189085384292 1 1
0.155244979597695 0.154854993316581 1 1
0.184492665836149 0.184086063560322 1 1
0.283507442765282 0.282533433631092 1 1
0.123307821924541 0.122794610995825 1 1
0.125368387136242 0.124939925584094 1 1
0.223022619928586 0.22240999042723 1 1
0.128772929023911 0.128487118000575 1 1
0.0893571137646793 0.0890354890359843 1 1
0.143922934530298 0.143386704233466 1 1
0.21887634716524 0.217940197703769 1 1
0.314162245659005 0.313231831771037 0 0
0.257017333951585 0.256239021433917 1 1
0.11493363852859 0.114492261860972 1 1
0.0759508714709455 0.0756673396912581 1 1
0.340047683935443 0.338664168839225 0 0
0.275835404354929 0.274976772386647 1 1
0.186296598562664 0.186026500262449 1 1
0.246457983788342 0.245586854478296 1 1
0.165091249226583 0.164702069898129 1 1
0.206316851815966 0.20579876042565 1 1
0.238981909322568 0.238447744182703 1 1
0.201905136377414 0.201294157286537 1 1
0.170635374118864 0.17036654897804 1 1
0.231427955468898 0.230538941054186 1 1
0.263583957643938 0.26279700028696 1 1
0.101538404152192 0.101336176890958 1 1
0.197791434268753 0.197357244560675 1 1
0.208147350961808 0.207699852728097 1 1
0.240761176982254 0.239957370718661 1 1
0.32360762246971 0.322861873556604 0 0
0.183734683985516 0.183233554473684 1 1
0.301270791777601 0.300709803635086 1 1
0.248948070599494 0.248539613399926 1 1
0.207213175655392 0.206672258167293 1 1
0.20413204439262 0.203429841350343 1 1
0.172696913836403 0.171915184471833 1 1
0.029709306846822 0.0294850550019485 0 0
0.137081557562544 0.136736276284111 1 1
0.0935194382417508 0.0932346731502926 0 0
0.223796990570866 0.223421757614808 1 1
0.095571752882756 0.0953330393554534 1 1
0.231880079493728 0.231355992742126 1 1
0.161762794424905 0.161301922283848 1 1
0.319264491774676 0.318432059862492 1 1
0.131239152566371 0.130828025790765 1 1
0.253116399287311 0.252400900816473 1 1
0.349453125706973 0.348552603309276 0 0
0.160320465438171 0.15994398478484 1 1
0.0730043002606675 0.0727890278330479 0 0
0.208800490872633 0.208431203564793 1 1
0.25802865453081 0.257516673528243 1 1
0.195779930149199 0.195164950815779 1 1
0.159877971739425 0.159440089008164 1 1
0.115165824189961 0.114818247597443 1 1
0.100082644343492 0.0997039468531352 1 1
0.10253672844636 0.102193169524829 1 1
0.215886743606785 0.215044714769148 1 1
0.260077436356426 0.259263230317547 1 1
0.115707512605558 0.115214817328854 1 1
0.0520976135725233 0.0521574655014139 0 0
0.306480386389827 0.305616863580785 1 1
0.121368070356775 0.121088091604188 1 1
0.238152329712227 0.237601882987501 1 1
0.271930414851112 0.2711730807477 1 1
0.083899636093183 0.0836267461249758 1 1
0.192799150098322 0.191994076953181 1 1
0.227691375862821 0.22692410770498 1 1
0.322325080058362 0.321542973451289 1 1
0.289794270227417 0.288873102663575 1 1
0.222403527739384 0.22180617131417 1 1
0.205796734722714 0.205049443066989 1 1
0.010660785735855 0.0102864853891544 0 0
0.184567923663008 0.184025722838688 1 1
0.284494288699163 0.283902817868577 1 1
0.408793822005268 0.407728801951168 0 0
0.163377443241391 0.162987016548951 1 1
0.162092258502535 0.161605925204791 1 1
0.13083815297183 0.130683248973912 1 1
0.102299749258348 0.102148400875591 1 1
0.0530686816682094 0.0529056822431233 1 1
0.261538287670379 0.260987557048104 1 1
0.0753720934860261 0.0748082553177973 1 1
0.0936357303906044 0.0931371728503142 1 1
0.0966654112251781 0.0964080688055445 1 1
0.255161085803365 0.253879797875852 1 1
0.351905071400037 0.35080712831727 1 1
0.283927597823913 0.283133644885235 1 1
0.119512488506616 0.119491694972417 1 1
0.330739395796513 0.329981474564369 1 1
0.0907169217983423 0.0904248450100535 1 1
0.283884485877498 0.282927091472762 1 1
0.193900087012101 0.193560197924156 1 1
0.219876884401395 0.219300547811274 1 1
0.192227305926474 0.191505443570652 1 1
0.236237023647508 0.235521427994396 1 1
0.154340742654704 0.153811179558757 1 1
0.123937947160958 0.123815323900192 1 1
0.292286370905383 0.291553083110049 1 1
0.119954871568299 0.119479948543675 1 1
0.359243030866713 0.358447882458845 0 0
0.0408507809749684 0.0405740886540633 0 0
0.155749523146293 0.155257468416121 1 1
0.231704372237451 0.230897665254906 1 1
0.0856838987406506 0.0855915425042827 1 1
0.151905778896602 0.151448602705272 1 1
0.13506355298761 0.134648503908764 1 1
0.266548715502739 0.265972715965163 1 1
0.194154127922541 0.193929658230315 1 1
0.0801563234518591 0.0800018569161272 0 0
0.277352525912669 0.276821445460512 1 1
0.208060105613772 0.207656566791311 1 1
0.0545600177781996 0.0543331483786338 1 1
0.208805250372048 0.208110160258442 1 1
0.301790292398354 0.300981757861123 1 1
0.297429560518307 0.296605031239346 1 1
0.335868959757406 0.335005853241103 1 1
0.138050135323933 0.137777778882111 1 1
0.232056400812255 0.231753363401179 1 1
0.211505826782527 0.210768797087004 1 1
0.086489609412552 0.0860411772674679 1 1
0.187178230487619 0.186252493304993 1 1
0.19767631152822 0.197029653256572 1 1
0.167727527182972 0.167363950972439 1 1
0.0955006872078713 0.0952526378911885 1 1
0.0595252012265637 0.0595218683860784 1 1
0.209903599727914 0.209355638205193 1 1
0.144766802245178 0.144110978123453 1 1
0.128124133434674 0.127758476338582 1 1
0.329165122071194 0.327542107238864 1 1
0.225527610582922 0.224789143683806 1 1
0.258230880489911 0.257482066099192 1 1
0.108341700953298 0.108107907952661 1 1
0.192944341696828 0.192393095342266 1 1
0.254927740726672 0.254403500828088 1 1
0.160378466908393 0.159922902079566 1 1
0.223749194805179 0.223233784425557 1 1
0.285299667214403 0.284735181756431 1 1
0.263741107097197 0.262839949561183 1 1
0.194994641220051 0.194434610539623 1 1
0.172258570829447 0.171738745358674 1 1
0.219115982593924 0.218476618094218 1 1
0.196388621255689 0.195877479217111 1 1
0.221672752544163 0.221132432010814 1 1
0.254875967909117 0.254136326736294 1 1
0.136993758031465 0.136437662066908 1 1
0.156726860715329 0.156280230243407 1 1
0.306107728086121 0.305323269708817 0 0
0.166214352573078 0.16568421610602 1 1
0.0609068350405014 0.0605175900982123 0 0
0.181662522640162 0.181093288170386 1 1
0.26827676955235 0.267653587727483 1 1
0.125326081159547 0.125069062821214 1 1
0.122467448594605 0.122017213237727 1 1
0.21560098498543 0.215010983613191 1 1
0.254981519745654 0.254163391120418 1 1
0.0582466185084317 0.0580140684434537 1 1
0.255338399308386 0.254364595915636 1 1
0.293959499273204 0.293268481046706 1 1
0.172419482463671 0.17212266725709 1 1
0.176160171718785 0.175627026209854 1 1
0.0819605264729599 0.0818066714905508 1 1
0.190119632865901 0.189280852132379 1 1
0.0821869877091494 0.0821163677448394 0 0
0.214704135798938 0.213838948665394 1 1
0.221515275589742 0.220832255082621 1 1
0.198589722523274 0.197940707294233 1 1
0.261862153374436 0.261344524968966 1 1
0.15633880638477 0.156017538569951 1 1
0.11271733354753 0.112236006999809 1 1
0.157609129485277 0.157089940028092 1 1
0.295175539401686 0.294049716118518 1 1
0.0683598282854544 0.0678343194187324 1 1
0.125528424288429 0.125384012200834 1 1
0.148588126673351 0.148002046726529 1 1
0.222079506629342 0.221393224250871 1 1
0.295247951930924 0.294419051391743 1 1
0.244809289872361 0.243968529609476 1 1
-0.0393610059161832 -0.0393420819652903 0 0
0.229298781596452 0.228654624288328 1 1
0.141296295097428 0.141037920278122 1 1
0.286378196523793 0.285545234446664 1 1
0.22321709933955 0.222672259776006 1 1
0.297521139843358 0.296595834381956 1 1
0.335497942524457 0.334436712345888 1 1
0.180511538079513 0.179898306933258 1 1
0.0934181667326542 0.0932180469040376 1 1
0.146846111474998 0.146591585001176 1 1
0.25290870944223 0.252155354121642 1 1
0.104675357949859 0.104337136008244 1 1
0.217570653159163 0.217210676097413 1 1
0.317166058235899 0.316232176787136 0 0
0.275638072734805 0.275099931572483 1 1
0.198307677147962 0.197898700337458 1 1
0.266435744295672 0.265864000034849 1 1
0.412379366436348 0.411114614124946 0 0
0.147749121116315 0.1470199996182 1 1
0.224536311914092 0.223816623100546 1 1
0.237870211088054 0.237138338521241 1 1
0.24530482493731 0.244660885952098 1 1
0.124958473556484 0.124610829107766 1 1
0.209533218034957 0.208953356269501 1 1
0.122796880548031 0.122576846874809 1 1
0.23953406635046 0.239027622888563 1 1
0.303726751211619 0.303058505037252 1 1
0.17954746495925 0.179065116896123 1 1
0.11480806233887 0.114470232339638 1 1
0.227723315285071 0.227281721156662 1 1
0.202556323987461 0.202114896041461 1 1
0.220417995943215 0.219748001122338 1 1
0.218726818186201 0.21804053550734 1 1
0.166753532856403 0.166354064966112 1 1
0.31886173474702 0.318021324340413 1 1
0.0911329800023356 0.0907572841667634 1 1
0.174717769551223 0.174187923724987 1 1
0.190323589629367 0.189903515414369 1 1
0.147088258109917 0.146704204148601 1 1
0.314120015404362 0.313133929115224 1 1
0.243669030049396 0.242879585257615 1 1
0.220804119996952 0.220304554106147 1 1
0.341615065987116 0.340683914561599 0 0
0.265389837066912 0.264698479279117 1 1
0.274211890469921 0.273502370208787 1 1
0.0802649110429301 0.0801786811525118 1 1
0.206069090102806 0.205455166026758 1 1
0.16789978786903 0.167554622197883 1 1
0.0724830817430671 0.0723270198890902 1 1
0.329763367148227 0.328801545280473 0 0
0.114695424497852 0.114280507553132 1 1
0.14468073470669 0.144369743532504 1 1
0.164487019453731 0.164115085132253 1 1
0.158587009493501 0.158395982684039 1 1
0.178327938973419 0.177805706110539 1 1
0.123051913252796 0.122771935537215 1 1
0.232807718234982 0.231936226438026 1 1
0.203601572537675 0.203142769568561 1 1
0.0991479980607634 0.0987005090433652 1 1
0.264694158409094 0.264175318908581 1 1
0.315157004580664 0.313968667291445 1 1
0.200720471229251 0.200159353886986 1 1
0.240454761348824 0.239869294339576 1 1
0.243040489872795 0.242569972372401 1 1
0.130969086813874 0.130260706580641 1 1
0.322777157840734 0.321725963759479 1 1
0.351889870199773 0.350636451976642 1 1
0.0754905618279591 0.0750705377383058 0 0
0.370242635997874 0.369086489847097 0 0
0.159064014743732 0.158736552383696 1 1
0.284734875750578 0.283978395176901 1 1
0.180415970178211 0.179857247700799 1 1
0.346662895342241 0.34580158148042 0 0
0.0121286734748481 0.0122408542643165 0 0
0.200408792764451 0.19998617936144 1 1
0.172922086812159 0.172524310677389 1 1
0.291825694135635 0.291036477914357 0 0
0.241972595257276 0.241316291282306 1 1
0.325716761507315 0.324943794340229 1 1
0.0952782913317892 0.0950033985656247 0 0
0.165764267670534 0.165361770760749 1 1
0.26364873395344 0.263103355666439 1 1
0.23659888843408 0.235588462137992 1 1
0.165687141248739 0.165316850848217 1 1
0.145379349276006 0.144987056265589 1 1
0.114733184758519 0.114308137150027 1 1
0.30375423052679 0.302886696317506 1 1
0.137263157989566 0.137024442725928 1 1
0.237416713920449 0.236773484422151 1 1
0.0509389724871924 0.0507200449627532 0 0
0.168357690732909 0.167778114856786 1 1
0.126858932029932 0.126499530302923 1 1
0.317389449402637 0.316604005517483 1 1
0.187237595307597 0.186694295315783 1 1
0.245669659349302 0.244972714878608 1 1
0.276500615318751 0.275913047217708 1 1
0.252808256513219 0.252284340093308 1 1
0.200294150780846 0.199848819862117 1 1
0.171081748317262 0.170706751346496 1 1
0.134493674766072 0.134070237499876 1 1
0.240890209810731 0.240250228851006 1 1
0.249846545012529 0.249171937131287 1 1
0.136315242178807 0.135992785873643 1 1
0.314356407519393 0.313177538235381 1 1
0.207358392719347 0.206392020849603 1 1
0.201699168013104 0.201101663347359 1 1
0.279033306883793 0.278056456741847 1 1
0.139780199588351 0.138975939958809 1 1
0.126149661027288 0.125711072885718 1 1
0.0917329114983866 0.0913391774690206 1 1
0.299627763841843 0.298683824867999 1 1
0.239014994616296 0.238444027615733 1 1
0.308867004624328 0.308351414702969 1 1
0.100202393859136 0.0998537880921444 1 1
0.169004534987972 0.168681911155199 1 1
0.245639979993267 0.244885809905112 1 1
0.35037125762595 0.349182756777383 1 1
0.306332069317352 0.305532457064817 1 1
0.129616123633714 0.129388697988663 1 1
0.250205102102763 0.249696858487464 1 1
0.209130767392892 0.208601467688143 1 1
0.213126791901631 0.212615348450826 1 1
0.252872756433334 0.252304936556149 1 1
0.196097342855923 0.195723819176026 1 1
0.0957795346340175 0.0955128133771553 0 0
0.119868332848893 0.119022925082664 1 1
0.223522143331444 0.222858325145488 1 1
0.193249443722818 0.192789167430824 1 1
0.0979472830188821 0.0978071822644526 1 1
0.218306710933953 0.217828904911881 1 1
0.189990706435986 0.189389061930826 1 1
0.222681468303322 0.222026970213276 1 1
0.181877994761637 0.18137459282716 1 1
0.301981584051263 0.30116574166764 1 1
0.0387397755388537 0.0386319828199863 0 0
0.37552409862551 0.374180925660065 0 0
0.117362038295443 0.117007232639305 1 1
0.219681891517045 0.21900635465974 1 1
0.0895783197536461 0.0893047604229989 0 0
0.196848739333049 0.19652671276958 1 1
0.214548137007658 0.214253884305966 1 1
0.261384055952542 0.260778843537503 1 1
0.219699213015985 0.218695014439281 1 1
0.217676435767382 0.217096729094572 1 1
0.238691260609724 0.237927813903816 1 1
0.338923298320494 0.337958437574801 0 0
0.183089441146059 0.182610581742639 1 1
0.187362823237674 0.186928515395066 1 1
0.224314456301421 0.223594323392325 1 1
0.133591749284915 0.13328010024715 1 1
0.170551332349027 0.17018254517324 1 1
0.220199005976243 0.219520669777593 1 1
0.174261692512104 0.173827767528132 1 1
0.223246877340565 0.222770059376319 1 1
0.275142189569652 0.27410306201052 1 1
0.168525686357156 0.168199202710552 1 1
0.250776120151253 0.250073351740545 1 1
0.245794613429165 0.245228957713464 1 1
0.167964169121123 0.167591298958919 1 1
0.258363866823169 0.257605641412458 1 1
0.200228569725376 0.199580593830045 1 1
0.217823857941972 0.217293609854875 1 1
0.0992965548796395 0.0991249658716566 1 1
0.292651304859786 0.292113967261356 1 1
0.209946324091776 0.209406000591538 1 1
0.102707496631779 0.102191915632734 1 1
0.199419746333122 0.198877834556043 1 1
0.14439891682844 0.143887936578716 1 1
0.21269397608164 0.211773926042744 1 1
0.274926750190627 0.274250472490359 1 1
0.253582829027678 0.252961890450993 1 1
0.271440779108406 0.27015215300267 1 1
0.192436988781233 0.192033573207138 1 1
0.0194573159099915 0.0195299023759134 0 0
0.298764596037667 0.297856097852385 1 1
0.228299918440364 0.227731223614052 1 1
0.234390529623573 0.233769077658002 1 1
0.13547833791591 0.134966952646306 1 1
0.141083539487973 0.140833631509619 1 1
0.176905891381103 0.176312635794712 1 1
0.161794290345063 0.161436682460646 1 1
0.222064424859857 0.221267968147354 1 1
0.108378644999138 0.107956126442027 1 1
0.277415234016811 0.276798835385963 0 0
0.195887852270702 0.195488881909708 1 1
0.143727428799981 0.143480881944243 1 1
0.344448066396594 0.343089515202505 1 1
0.066449110811751 0.0662201456474457 1 1
0.190659204884142 0.190203451175739 1 1
0.204258029578304 0.203642155392627 1 1
0.260734504396032 0.260092286703151 1 1
0.129529640663727 0.129097888522794 1 1
0.221071557924449 0.220430076904816 1 1
0.252945266602503 0.252252773626914 1 1
0.0321996740591701 0.0320803473170007 1 1
0.204569132767384 0.20400611820683 1 1
0.146707347487763 0.146310681990443 1 1
0.168087853254003 0.16722116751573 1 1
0.159896284278734 0.159572582516383 1 1
0.307944545196781 0.307050382544431 0 0
0.148437611073399 0.148073128850373 1 1
0.237076028097889 0.236438891840769 1 1
0.277665667346135 0.27686325581591 1 1
0.236266411593329 0.235644071009758 1 1
0.229992767119729 0.229474184987384 1 1
0.183175241141008 0.182726932788022 1 1
0.188249255401662 0.187618685754925 1 1
0.258790418103823 0.257748963321394 1 1
0.309684073958983 0.308858536739901 1 1
0.170898488490748 0.170429034178491 1 1
0.176351103054718 0.175754220451454 1 1
0.296778996637533 0.295905901044837 1 1
0.0943177437884491 0.0941720761636551 0 0
0.282353280164284 0.281557576958953 1 1
0.223683872950244 0.223218277541701 1 1
0.168008239499411 0.167536939449958 1 1
0.11302046305041 0.112793331840843 1 1
0.128205199422779 0.12782798841407 1 1
0.0591005084428145 0.0587964302912062 0 0
0.343040415666697 0.34191325348375 1 1
0.179599577921809 0.17895808913719 1 1
0.17187946905854 0.171392667509649 1 1
0.176004731025092 0.175451881815791 1 1
0.137977686039896 0.137690496420368 1 1
0.163912749481087 0.163583250241104 1 1
0.200708221850496 0.199992325106169 1 1
0.152197677870883 0.152022853865295 1 1
0.200168957954077 0.199676971154266 1 1
0.0684380788913196 0.0682446183634481 1 1
0.167097000635451 0.166450586056988 1 1
0.278557470729526 0.277877788928817 1 1
0.253534077463298 0.252823562608536 1 1
0.183603843720567 0.18308055762367 1 1
0.174000973869978 0.173363123832784 1 1
0.394753765259138 0.393370184864121 0 0
0.148191365437696 0.147664667975955 1 1
0.15293296492183 0.151965078156496 1 1
0.0966690441525562 0.0964473286494559 1 1
0.165423049406227 0.165076881484298 1 1
0.164212086114516 0.163386814043391 1 1
0.195781704591414 0.195454186409584 1 1
0.194971056459466 0.194455309240014 1 1
0.237449032455924 0.236682090949202 1 1
0.143184421283351 0.142667837554765 1 1
0.162102065639332 0.161666383330006 1 1
0.283321853789058 0.28278419731115 1 1
0.19543088275959 0.194967306218529 1 1
0.088632120921234 0.0885588505567134 1 1
0.301242737443873 0.300601279029065 1 1
0.182671774381428 0.18173171334377 1 1
0.0826514508874314 0.0822801771593084 1 1
0.189936456911022 0.189509568518229 1 1
0.173089753288541 0.172491213212666 1 1
0.239511231506267 0.238963334947168 1 1
0.329446669084342 0.328622914210204 1 1
0.157149459401529 0.156870278425139 1 1
0.306287723935195 0.305185251112473 1 1
0.162246946773159 0.161667245626279 1 1
0.237590930287894 0.237017543012232 1 1
0.237011423121396 0.236429644028061 1 1
0.177650925669826 0.177078272066456 1 1
0.189483758923267 0.188967446806195 1 1
-0.0159549449197848 -0.0162105016658171 0 0
0.233205484620902 0.232540509420311 1 1
0.266889684602313 0.266203124280988 1 1
0.126716732296647 0.12648437056775 1 1
0.126425617482128 0.126099181513175 1 1
0.170447717523254 0.170085334202134 1 1
0.145666378507114 0.14536854902136 1 1
0.138982060988003 0.13872038874676 1 1
0.256085542565318 0.25520144163643 1 1
0.139951629928905 0.139638282875726 1 1
0.129177314451996 0.128659386542831 1 1
0.296628513143845 0.296009678075535 1 1
0.127093070199894 0.126796192760974 1 1
0.208488813767166 0.207502428120545 1 1
0.167535478303437 0.167288335894135 1 1
0.0662063846151009 0.0661566423939425 1 1
0.179847290466537 0.179507637916829 1 1
0.223464974380678 0.222754286569876 1 1
0.166767865194794 0.166256272334905 1 1
0.371251920592475 0.370059433206684 0 0
0.221979729537369 0.22122910509271 1 1
0.14936207682556 0.148845145565627 1 1
0.287942044523098 0.287233616294908 1 1
0.179588643052676 0.179266064604114 1 1
0.179112507847863 0.178763077502682 1 1
0.191958942318745 0.191566742812535 1 1
0.33038109395146 0.329409759659288 0 0
0.162104729627889 0.161614277268639 1 1
0.231048834355087 0.23006815515942 1 1
0.297464276035926 0.296518858439152 1 1
0.326561444436287 0.325917188854756 1 1
0.100898413206768 0.100636386868565 0 0
0.102647779183211 0.10255161676749 1 1
0.0603010318726299 0.0599005703835213 0 0
0.211370365598001 0.210907801709851 1 1
0.106621571403211 0.106314969994487 1 1
0.185328571035821 0.184978114662242 1 1
0.270124253748318 0.269366673035891 1 1
0.214839534334842 0.214128908158232 1 1
0.134146334296301 0.133647849317002 1 1
0.262027100849497 0.261446733811368 1 1
0.201200929203248 0.200640656947676 1 1
0.239617329518233 0.239184912832201 1 1
0.116405014516443 0.116176190554638 1 1
0.143434372375836 0.142800390308162 1 1
0.157532076272915 0.1568517938633 1 1
0.305710805481542 0.305055818798957 1 1
0.0903385146398211 0.0899622021720178 1 1
0.155791540770978 0.155307208875993 1 1
0.247560867825584 0.246656515107754 1 1
0.114544492625196 0.114197640301829 1 1
0.232754194638809 0.232008909840588 1 1
0.231655539309389 0.230987935650975 1 1
0.293254835252703 0.292110423829071 1 1
0.286760407512265 0.285642012265563 1 1
0.274451080806104 0.273311412295075 1 1
0.149651580279917 0.148925686165321 1 1
0.19442442446716 0.193742639315885 1 1
0.103129161478011 0.102864083949056 1 1
0.0881285582395414 0.0879436046364847 0 0
0.235112969033037 0.234500224005744 1 1
0.316426568565636 0.315682067175658 1 1
0.145151801984109 0.145055485898782 1 1
0.222220066842929 0.221787230363877 1 1
0.146200705911899 0.145969239319812 1 1
0.251235041343106 0.250367949190149 1 1
0.286053957953269 0.285297139967336 1 1
0.21054095861192 0.209875542076446 1 1
0.269156916918421 0.268490635047053 1 1
0.282368451349459 0.281784441756078 0 0
0.184554957869952 0.184243636977283 1 1
0.195591969912212 0.195015494575506 1 1
0.311022461006054 0.310044808193674 1 1
0.157212828156788 0.156692073551332 1 1
0.225870191526693 0.224967373996554 1 1
0.145110988950102 0.144778906457384 1 1
0.283635857848604 0.282710386771054 1 1
0.155925652875814 0.155025028667426 1 1
0.0527548955888722 0.0525938702363348 1 1
0.195695272120765 0.195305503847226 1 1
0.00392046129404278 0.00354120130712902 0 0
0.35318476468478 0.352447410458722 0 0
0.251544071677113 0.250610033801029 1 1
0.179298495021213 0.178760926656353 1 1
0.302465711809564 0.301859120884954 0 0
0.263082204743344 0.262336490686402 1 1
0.154766146295311 0.15433631696879 1 1
0.154793963927531 0.154184971276488 1 1
0.212277030245995 0.211939345052752 1 1
0.0654371680091313 0.0653490157965933 0 0
0.182692369372872 0.182110106873955 1 1
0.235179303347981 0.234493856395717 1 1
0.196678182080579 0.196092962834728 1 1
0.21326483106162 0.212887421758238 1 1
0.155457140304789 0.155060256027272 1 1
0.170750241771586 0.170191058950834 1 1
0.192780240000109 0.192388763814223 1 1
0.233199149518502 0.23267743256952 1 1
0.214378452510336 0.213746344966311 1 1
0.138282019389958 0.138020476926073 1 1
0.320373822061039 0.319487043699531 1 1
0.277080215688511 0.276158413951928 1 1
0.150742692124996 0.150430774637827 1 1
0.167418151605863 0.166894705067026 1 1
0.267808612594922 0.267111547880988 1 1
0.229020596797453 0.228521544720394 1 1
0.220775899018502 0.22011641496596 1 1
0.18129326808255 0.180613876592889 1 1
0.144356898362611 0.144027752074921 1 1
0.223106788943876 0.222471850005266 1 1
0.243741886782665 0.243080742251798 1 1
0.311409473395511 0.310696104497949 1 1
0.26841129796481 0.267650414354961 1 1
0.286022123755533 0.285106622742738 1 1
0.300441821374362 0.2994194192829 0 0
0.307485530881027 0.306386990360877 1 1
0.150024127185615 0.149527258302478 1 1
0.334997416291732 0.33406780618848 1 1
0.16273002649647 0.162360092930867 1 1
0.140128913170309 0.139849913713517 1 1
0.268037938756176 0.267304576747149 1 1
0.0809200822431121 0.0807295384259373 1 1
0.205760723430648 0.204836866668085 1 1
0.215491978348535 0.214951505037133 1 1
0.252464489317607 0.251643008117988 1 1
0.148670682303632 0.148253955108015 1 1
0.284186312115945 0.283315974723462 1 1
0.171101233935041 0.170674610838374 1 1
0.117755192425859 0.117328949253108 1 1
0.0708362155475208 0.0707396105707492 1 1
0.195830111330483 0.195322321577458 1 1
0.24389781365742 0.243322604389384 1 1
0.263245728403164 0.262556308595225 1 1
-0.0620284392637117 -0.0618643627031768 0 0
0.0900477332285986 0.0897492262064219 1 1
0.169339198565981 0.168700128967402 1 1
0.111175315801246 0.11070762628096 1 1
0.221109593299715 0.220325605488197 1 1
0.158906952201379 0.158522681140314 1 1
0.119413033578381 0.119213041468741 1 1
0.193440432960128 0.192799154274926 1 1
0.351781797546434 0.351062716753743 1 1
0.000432494933901198 0.000280197112345405 0 0
0.102968014961731 0.102606189426767 1 1
0.252671605076453 0.251415304508891 1 1
0.30491929194691 0.304124296088632 0 0
0.260945391422981 0.260302279269057 1 1
0.207607682383189 0.20681789925031 1 1
0.181536221050994 0.180837668773978 1 1
0.211087752013087 0.210611377454988 1 1
0.249555740723013 0.249073862706452 1 1
0.242668198519862 0.242082393089086 1 1
0.133969639880313 0.133413397516202 1 1
0.317032269301872 0.31632578984283 0 0
0.15468071706406 0.154380948154899 1 1
0.206153632312782 0.205369597586681 1 1
0.0346208788920446 0.0346164049990615 1 1
0.170935307255666 0.170357022363037 1 1
0.193307795119531 0.192722245109191 1 1
0.210996199276526 0.210329788240288 1 1
0.268519409625356 0.267478990541715 1 1
0.128295608359668 0.127960060527074 0 0
0.216482993004769 0.215804956492515 1 1
0.262786482906981 0.262127897142451 1 1
0.122538648368629 0.122258410428637 1 1
0.184672618219204 0.184258785245736 1 1
0.125035164988264 0.124598066859853 1 1
0.20545043795546 0.204902420663833 1 1
0.118729658405708 0.118360141701613 1 1
0.335500220999531 0.33434001069355 0 0
0.383077710639113 0.382070850706281 0 0
0.130655249496673 0.130168809274341 1 1
0.152435554692945 0.152038202501747 1 1
0.259451528071635 0.258538324764742 1 1
0.153401959069131 0.15295784779726 1 1
0.222043847046352 0.221555295865502 1 1
0.14648343883747 0.146140065478445 1 1
0.242560491528525 0.241624559158552 1 1
0.197442276657791 0.196750598483797 1 1
0.217023716827851 0.216584460778848 1 1
0.22179155622821 0.221167775882222 1 1
0.365091289782069 0.36449082724876 1 1
0.285375563941044 0.284654041038585 0 0
0.114652692780782 0.114466096859172 1 1
0.286984087125656 0.285754121686698 1 1
0.283083091272593 0.282340300736151 1 1
0.153957806795781 0.153313834699232 1 1
0.118610236827236 0.118330018189375 1 1
0.216695078894415 0.216081101068803 1 1
0.322412909922938 0.321803814974087 1 1
0.310871966560297 0.309705730528527 1 1
0.171714026079532 0.171170527835561 1 1
0.198303351513309 0.197887498944782 1 1
0.112886804572397 0.112590716654376 1 1
0.180429234462175 0.17982978404861 1 1
0.138860576705561 0.138607203543734 1 1
0.159946566712484 0.159366989894432 1 1
0.0811876038978624 0.0809955111910551 1 1
0.215316520895823 0.214553172593888 1 1
0.268205681511279 0.267336441005188 1 1
0.180018230097975 0.179420764529461 1 1
0.256674050341576 0.255797683749972 1 1
0.169773132048648 0.169473694422861 1 1
0.16068171470816 0.160321087757376 1 1
0.186417654396492 0.185919482079971 1 1
0.252086214274662 0.25079553645515 1 1
0.162947545584504 0.162635594494591 1 1
0.23350871648065 0.232971380313862 1 1
0.305212575754793 0.304230726606514 1 1
0.17013458208399 0.169746332101138 1 1
0.0975939178074258 0.097074131539635 1 1
0.288953748037728 0.288284445574068 1 1
0.271458692398985 0.270823089876149 1 1
0.127556833003946 0.12693436225909 1 1
0.267702669107924 0.267017121472799 1 1
0.220123697167357 0.219769629610918 1 1
0.240394913830811 0.23965213625137 1 1
0.222657425455464 0.221973153172119 1 1
0.211423357938406 0.210798762479384 1 1
0.232367087065305 0.23163889729976 1 1
0.290278488436193 0.289745927474458 1 1
0.190690450047753 0.190004016228977 1 1
0.193056892561101 0.192714921639329 1 1
0.0977087457143279 0.0976231703775418 0 0
0.259848598045324 0.25904070897356 1 1
0.151005447529345 0.150876606629887 1 1
0.0842195050922687 0.0840584064416488 1 1
0.229847942725412 0.228976992134352 1 1
0.252577423286167 0.251902095222992 1 1
0.135444955537503 0.135226964982769 1 1
0.161087360639771 0.160761100569219 1 1
0.15645909131885 0.155598562597861 1 1
0.152696954438876 0.151822584794172 1 1
0.221359216532591 0.220664675860993 1 1
0.0605247996807392 0.0601976476550305 1 1
0.157377260445207 0.157130432525733 1 1
0.151409578525718 0.150883307443483 1 1
0.25222174498676 0.251434957822044 1 1
0.284828861548794 0.284154981189051 1 1
0.14320952991809 0.142831540076347 1 1
0.134033068701587 0.133938936290901 1 1
0.228970382547692 0.228419577848806 1 1
0.105964469456548 0.105462051918106 1 1
0.181970058326555 0.181259990654154 1 1
0.138941443376528 0.138411484425653 1 1
0.170753112898127 0.170076028151689 1 1
0.305602175824909 0.304878286932121 1 1
0.290777697733573 0.289803415046207 1 1
0.27692289513775 0.276171987358446 1 1
0.210821874829703 0.210057738772597 1 1
0.277943286570394 0.277185677358226 1 1
0.121614353550485 0.121221340863342 1 1
0.387624314958121 0.386766552577462 0 0
0.0645388554404776 0.064334929368014 1 1
0.140890371156411 0.140509948790579 1 1
0.312989387721185 0.312173259889273 1 1
0.336582086464471 0.335688012979805 0 0
0.219188029843497 0.218532193353241 1 1
0.118794248248319 0.118786598741445 1 1
0.229570759673305 0.228901848997208 1 1
0.224847790731396 0.224124150811184 1 1
0.256839299869583 0.256193746370295 1 1
0.176605730844959 0.175810444963287 1 1
0.082498322720307 0.0823152565745387 0 0
0.268406460310106 0.267678222352035 1 1
0.222470656559793 0.221874772950554 1 1
0.215577405082657 0.215177779413222 1 1
0.229869971584003 0.229104813675728 1 1
0.304546728423392 0.303687371123452 1 1
0.19580076351307 0.195250836013107 1 1
0.211079754774606 0.210333374803619 1 1
0.197552779401122 0.197304554933914 1 1
0.231832810380764 0.231329255294506 1 1
0.135394487745778 0.135094529788332 1 1
0.0434502078934868 0.0435342291141517 0 0
0.149836390842996 0.149458594456705 1 1
0.274915818918866 0.274140207645253 1 1
0.196438132705974 0.195953717131381 1 1
0.251808803685935 0.251041029515147 1 1
0.193315345162636 0.192825506838848 1 1
0.313474085993419 0.312662355067991 1 1
0.186751859270094 0.186274570117656 1 1
0.264878995936777 0.263978152262037 1 1
0.275929396195153 0.27500126829008 1 1
0.218134634605726 0.217572885160376 1 1
0.120736631982403 0.120250526423242 1 1
0.257633564565425 0.256793239186101 1 1
0.211324676880251 0.210689615041169 1 1
0.247777760189018 0.247250597671311 1 1
0.242367040113253 0.241799327064028 1 1
0.229720031609686 0.229199752152947 1 1
0.104142776857874 0.103957677610107 1 1
0.207113581594156 0.20652891324095 1 1
0.354682217563222 0.353834607912728 1 1
0.181923965042316 0.181527669114286 1 1
0.136258302652838 0.1354549454802 1 1
0.117154585092303 0.116685510387941 1 1
0.216384235819571 0.21563090010352 1 1
0.248711053493076 0.248107774553132 1 1
0.280343994472023 0.279538795793095 1 1
0.269359203468342 0.268702758883095 1 1
0.186701087167175 0.186069120626787 1 1
0.31787565961916 0.317111655682594 1 1
0.143658940600466 0.143125178272364 1 1
0.242793822811202 0.242072937161793 1 1
0.114945816359604 0.114743234785056 1 1
0.189086198251419 0.18844938336875 1 1
0.120830630822667 0.120625320358751 1 1
0.250862228977224 0.250177732498982 1 1
0.11127397573078 0.111056558205649 1 1
0.1959988473356 0.195483584730822 1 1
0.194782781269915 0.194189221931495 1 1
0.175472344045904 0.175132670816792 1 1
0.296898346997946 0.296009117802826 1 1
0.148074337153513 0.147647678518966 1 1
0.262184799347395 0.261355668472098 1 1
0.12147674475686 0.121173327802003 1 1
0.207067389980266 0.206586745873189 1 1
0.116417884325988 0.115977571683007 1 1
0.179818432386458 0.179146809583033 1 1
0.249928731577045 0.249008854757762 1 1
0.284799805713464 0.284074371313655 1 1
0.29378396450536 0.29299772045862 1 1
0.213178415465219 0.212760615405428 1 1
0.0303596708870366 0.0303746603077124 1 1
0.313047113141867 0.312106460990689 1 1
0.255792545514885 0.255119041712848 1 1
0.213394122286758 0.212661932873821 1 1
0.142431685392995 0.142186143058893 1 1
0.238503814807088 0.237888119750782 1 1
0.167278678551985 0.166630606598101 1 1
0.183211668308563 0.182513700343032 1 1
0.220587041237575 0.219777005541731 1 1
0.24721332397104 0.246674607433917 1 1
0.185971986752552 0.184943301683576 1 1
0.198822962043116 0.19849184475704 1 1
0.280173456916703 0.279558594949669 0 1
0.221270698817165 0.220593220056669 1 1
0.167316381324299 0.166791805456545 1 1
0.0819156154319883 0.0816458227301854 1 1
-0.0172036176974082 -0.0173358045678022 0 0
0.142669960358167 0.142174476515825 1 1
0.247018108952248 0.246414900133219 1 1
0.155851478765142 0.155786422976268 1 1
0.163452421758748 0.162893464011104 1 1
0.129564568008433 0.128960721238155 1 1
0.190258365553075 0.189455632555309 1 1
0.151187886484084 0.150724983350364 1 1
0.231697650671567 0.231106741883667 1 1
0.438216539721533 0.437270941648908 0 0
0.316166697249897 0.315549849392966 1 1
0.151944108723011 0.151401480370212 1 1
0.225375193396704 0.224410106929958 1 1
0.255632789893848 0.254858326156953 1 1
0.240199342764623 0.239424688814377 1 1
0.259501106756764 0.258802683967605 1 1
0.242831511605292 0.241965891688835 1 1
0.280166836674914 0.279482982912239 1 1
0.229686414013279 0.229247772567659 1 1
0.192039059018974 0.19156642778492 1 1
0.226828208371116 0.226419345901701 1 1
0.185901549582011 0.18545641767646 1 1
0.224317261800195 0.22379771273571 1 1
0.155476554250287 0.155032563719717 1 1
0.243554574888732 0.243073554086031 1 1
0.11312997222869 0.112870586065526 1 1
0.189210576485862 0.188562681254393 1 1
0.199417353020867 0.198786683538445 1 1
0.161918539162088 0.16144928864488 1 1
0.211784125252635 0.211265839038639 1 1
0.227247785964186 0.226646828909869 1 1
0.225022735792132 0.224517164754016 1 1
0.17608545078789 0.175548717504394 1 1
0.282574062082332 0.281762404869489 1 1
0.310431555295978 0.309495361266016 1 1
0.133750244960017 0.133371214904645 1 1
0.151751878023561 0.151400561161846 1 1
0.164031837766542 0.163529663229537 1 1
0.135445328343341 0.135083489706081 1 1
0.213057950161926 0.21243716414825 1 1
0.363465879329121 0.362260356829353 0 0
0.124884565981799 0.124682430302437 1 1
0.0915850428531815 0.0915566448596314 1 1
0.157982842117981 0.157280005728657 1 1
0.20286186192766 0.202348989813978 1 1
0.228501485653514 0.227677658031454 1 1
0.19964801904417 0.199164762703607 1 1
0.245766198871731 0.24499568673669 1 1
0.209654256672117 0.209322544137495 1 1
0.190470440119558 0.190007621784297 1 1
0.231873860304098 0.231224645197197 1 1
0.223242399305884 0.222782835579984 1 1
0.192260636343481 0.191762553433623 1 1
0.10668004175174 0.106087223583097 1 1
0.108308377045329 0.107607324371707 1 1
0.232523400982076 0.231950071550803 1 1
0.167182972061872 0.166774910817895 1 1
0.0759655271725908 0.0757614235168642 1 1
0.196589360209711 0.196044076610883 1 1
0.252259941008406 0.251323680443597 1 1
0.155563411806787 0.155005005624671 1 1
0.292676918897837 0.292056928181365 1 1
0.375323435925227 0.374162030499327 0 0
0.162751492786506 0.162071881066647 1 1
0.112427272086922 0.112217175408468 1 1
0.111562015790995 0.111315201454937 1 1
0.36173216223471 0.36059203455231 0 0
0.231820824991999 0.231353057881586 1 1
0.19565539591932 0.194976280538911 1 1
0.287665442054306 0.286798637027356 1 1
0.14267114995906 0.14231837331848 1 1
0.155228012438918 0.154841826758838 1 1
0.246007070770706 0.245354011260884 1 1
0.198477950890831 0.197954604388933 1 1
0.240685123642046 0.239938553934857 1 1
0.218955891756007 0.218571474443064 1 1
0.0379893578607777 0.0379604907298699 1 1
0.187935462036411 0.187542053889442 1 1
0.0762781826991609 0.0761991064020726 0 0
0.241023110237951 0.240446781759942 1 1
0.214559952911896 0.2137576379808 1 1
0.15737867983515 0.156843259861531 1 1
0.334984615335876 0.333467884153208 1 1
0.224512452655043 0.223969285990235 1 1
0.21422011711552 0.213562836500988 1 1
0.155036622414406 0.153932620338692 1 1
0.26709593071171 0.266301081691128 1 1
0.0651599720032055 0.0652259484622242 1 1
0.191185268888475 0.190602194612216 1 1
0.0997315617215407 0.0995701378180475 1 1
0.280429788976186 0.279596170046672 1 1
0.195595696875943 0.194300415848014 1 1
0.251946288342672 0.251055858442938 1 1
0.354773403737993 0.353618449452311 1 1
0.0692690920960738 0.0692640833420422 0 0
0.286549430561825 0.285857230762211 1 1
0.073944361437765 0.0735669110359178 1 1
0.194427746033786 0.193795011169048 1 1
0.126330208526359 0.125992349529715 1 1
0.229534333670612 0.229147883823615 1 1
0.186336316899757 0.185718325845576 1 1
0.217833710463139 0.217378629072609 1 1
0.284470913994141 0.283709809003683 1 1
0.233912034714438 0.233214995793863 1 1
0.202206589521273 0.201219068029852 1 1
0.304952388035032 0.303892898361926 1 1
0.194779714315409 0.194566736521741 1 1
0.244503744705619 0.243634099686561 1 1
0.253565102590781 0.252920144727662 1 1
0.236878450958748 0.236333686135611 1 1
0.15354764585096 0.153228596297625 1 1
0.235730660705055 0.234993598540093 1 1
0.248037734180641 0.247457314381614 1 1
0.179408725936602 0.179064016164074 1 1
0.22435837032447 0.223880925217401 1 1
0.196052621863232 0.195541206157149 1 1
0.265719655252885 0.26483166866965 1 1
0.01515608590009 0.0149261955277754 0 0
0.153939975077619 0.15335421953001 1 1
0.0699850294865055 0.0699763953318251 1 1
0.14895616456772 0.148730402263914 1 1
0.21263155040415 0.212126328915436 1 1
0.247841826989691 0.24665622689506 1 1
0.248216657327324 0.247609213335678 1 1
0.114774213362025 0.114467891233285 1 1
0.225422690382929 0.224840631545773 1 1
0.301373557444036 0.300746588975877 1 1
0.223985221734052 0.223209761022304 1 1
0.215688239691294 0.214853626540577 1 1
0.151880176870923 0.15140252956644 1 1
0.184604376022174 0.184135816310831 1 1
0.107659098186721 0.107302777809327 1 1
0.316462359964863 0.315640688617958 1 1
0.275278717205708 0.274638513512127 1 1
0.281856816176407 0.281076625453003 1 1
0.151756676278333 0.15151048921239 1 1
0.262541201205496 0.262000170640591 1 1
0.331858849752256 0.330992451546667 1 1
0.294407916000996 0.293397949922383 1 1
0.210577785941299 0.209992085172065 1 1
0.165319271405889 0.164864843241203 1 1
0.259250696248538 0.258493932552555 1 1
0.219378027562618 0.218936182417163 1 1
0.277547098515693 0.276668905501595 1 1
0.224884182505813 0.224171908958583 1 1
0.377531095363302 0.376020443705913 0 0
0.204770292708376 0.204027076748271 1 1
0.119120401377862 0.118722321253054 1 1
0.10554543539124 0.105366737437847 1 1
0.268523563407092 0.267863629355002 1 1
0.278103291983273 0.277522747648989 1 1
0.211150614275791 0.210725265930456 1 1
0.17331713925966 0.173129951668289 1 1
0.274794227986035 0.2741252928708 1 1
0.156050056445093 0.155594082726869 1 1
0.282600786499339 0.281843752008771 1 1
0.231238177764502 0.23021553835046 1 1
0.159853412830061 0.159437627136152 1 1
0.151173974698543 0.150236560864294 1 1
0.311779793322379 0.311009905431566 1 1
0.223758856953594 0.223125517907823 1 1
0.148055545597566 0.147878114193979 1 1
0.162807554511419 0.162407889145205 1 1
0.0907364711523592 0.0905543594357134 1 1
0.168762048442701 0.168235981242774 1 1
0.317105389730663 0.316378699002979 1 1
0.0233936749071474 0.0234379036929387 0 0
0.180491976044772 0.179726900906488 1 1
0.158171308279341 0.157882776756639 1 1
0.0804752882136989 0.080198251679774 1 1
0.278463646205024 0.277251203724876 1 1
0.183225915584234 0.182970984987724 1 1
0.196249527881416 0.19577380170178 1 1
0.0657741498502749 0.065468063043213 1 1
0.314521519801379 0.313684204966694 1 1
0.182725925890378 0.182278737572047 1 1
0.0830299524474969 0.0829732768175811 0 0
0.19402318541534 0.193363141005411 1 1
0.165263613179319 0.165049215238932 1 1
0.247150591910181 0.246101110074942 1 1
0.169092033593902 0.168751379428426 1 1
0.329756889044498 0.328757932098286 0 0
0.179330661466679 0.178785607041549 1 1
0.287829826679861 0.286872089566936 1 1
0.270773524707644 0.26967858065273 1 1
0.285760011888012 0.284870594969036 1 1
0.12567843993153 0.125449898312232 1 1
0.30547049550322 0.304526133749571 0 0
0.208474799931042 0.207995122332808 1 1
0.264796421532161 0.264251044293094 1 1
0.179139771612949 0.178147001082721 1 1
0.28962512800751 0.288872027167542 1 1
0.222251588365675 0.221853497910696 1 1
0.235302993918678 0.234746162816003 1 1
0.214371131904894 0.213829744854707 1 1
0.164032128002297 0.163505684574358 1 1
0.242591325692166 0.241981414791097 1 1
0.335852412971765 0.334977616951941 0 0
0.264090579744597 0.263349449586944 1 1
0.33859758946708 0.3376866736187 0 0
0.0273660592441753 0.026938422419376 0 0
0.109147393776204 0.108989152350427 1 1
0.244394660816906 0.243193120712914 1 1
0.125608261610563 0.125162051460333 1 1
0.295356613477099 0.294379866695024 1 1
0.290787914929026 0.289878989091409 1 1
0.225284163144945 0.224499120537957 1 1
0.135483004110562 0.135420439168002 1 1
0.161621284675429 0.161073232130419 1 1
0.235696587043062 0.235181382628303 1 1
0.293475974607083 0.29250865597287 1 1
0.218382167902571 0.217778472226435 1 1
0.430544501428468 0.429646825389762 0 0
0.141375559341854 0.140908829234582 1 1
0.238827099319069 0.237950685638607 1 1
0.166044783107685 0.165558059416229 1 1
0.119888994354708 0.119497055464094 1 1
0.269308848596885 0.268511429436599 1 1
0.239591264060241 0.238843640637771 1 1
0.314757444152657 0.313767117374345 1 1
0.150251804908226 0.14964966972617 1 1
0.196558696040066 0.196128401671667 1 1
0.15101300937195 0.150802511714231 1 1
0.253431069858323 0.252891135006322 1 1
0.180597718240387 0.179679571591496 1 1
0.0831678994322498 0.0829915018775651 1 1
0.28913105787007 0.288632888583759 1 1
0.242008880315083 0.241168956288592 1 1
0.18323298755462 0.182482761259591 1 1
0.124104086010032 0.123490031112354 1 1
0.253994089457469 0.25339496174524 1 1
0.251624959126295 0.251017346868811 1 1
0.111797998105728 0.111192148354512 1 1
0.159681414967781 0.159248842280718 1 1
0.247925275945273 0.247437912120564 1 1
0.103873317325417 0.103421893862516 1 1
0.238385530551277 0.237867488527305 1 1
0.135928974172613 0.135689926047627 1 1
0.199800160254286 0.199185321856548 1 1
0.337739063515828 0.336715076929972 1 1
0.232558883775819 0.231992938631677 1 1
0.186287106441477 0.185754283566002 1 1
0.166952902899001 0.166552980761848 1 1
0.174827015426826 0.174148660941419 1 1
0.255541806308743 0.254872895130792 1 1
0.193904886700606 0.193421100721974 1 1
0.23446268411227 0.234136431199132 1 1
0.0961491235276234 0.0961118614115087 1 1
0.0712252390404142 0.0712460836049147 1 1
0.208835781067342 0.20821567746166 1 1
0.316500936534162 0.316081861425175 1 1
0.163246032175002 0.162912231741636 1 1
0.144943476163615 0.144506951983418 1 1
0.0823731099895464 0.0821542512755819 1 1
0.265738801805342 0.265245413632816 1 1
0.157411200749005 0.156653098215671 1 1
0.257476240252775 0.25682542704731 1 1
0.173072622115836 0.172745894458629 1 1
0.336277317862944 0.335043115588107 0 0
0.235809720219549 0.2351512169552 1 1
0.209956629824609 0.209536427587451 1 1
0.230938777661739 0.230223491870549 1 1
0.325153624089959 0.324280003215339 1 1
0.0868056403861573 0.0865910386609985 1 1
0.154993439053948 0.154753948446386 1 1
0.0492343696623287 0.0488887604050359 0 0
0.0844346855266892 0.0844607696755976 1 1
0.122681787206086 0.122416421615767 1 1
0.0731925500725766 0.0728935234339822 1 1
0.103502313649056 0.102787125384071 1 1
0.273736924754354 0.273106861254375 1 1
0.137792378537918 0.137465443562989 1 1
0.283782950721965 0.282909260085362 1 1
0.240904772688445 0.240419619093755 1 1
0.151723325794389 0.151593216332638 1 1
0.114860363418889 0.114278210520766 1 1
0.231138783354 0.230013818519672 1 1
0.0623002153008376 0.0621878886394892 0 0
0.136866736047087 0.1364036891987 1 1
0.218865702731962 0.218330255368599 1 1
0.135656484547032 0.135225346067725 1 1
0.260715007846499 0.260188142526116 1 1
0.199352287170622 0.198840716776029 1 1
0.281881499901669 0.280583447691297 1 1
0.0923812694028568 0.0924884152525214 1 1
0.15024573866926 0.149835343850888 1 1
0.251817741482301 0.250897547450349 1 1
0.240459642752141 0.239929129579103 1 1
0.196851635148654 0.195901339977362 1 1
0.211547396083688 0.210744744514552 1 1
0.0214941230383495 0.0214987847540186 0 0
0.141594787639246 0.140935837327379 1 1
0.259390794576254 0.258768885467983 1 1
0.268134014529402 0.267628469183097 1 1
0.140873865167727 0.140532039022012 1 1
0.221216966174768 0.220578232033645 1 1
0.113383967669307 0.113062223729081 1 1
0.195380139839486 0.194639085828851 1 1
0.258353469245063 0.257359467479081 1 1
0.150227944856198 0.149843284316259 1 1
0.196537607684034 0.196189783826837 1 1
0.208841129858798 0.208271964446305 1 1
0.280600018301972 0.279905717107716 1 1
0.188848389141555 0.188423254456621 1 1
0.129643837663266 0.129311975212834 1 1
0.365490165778504 0.364576843746652 0 0
0.231683858974383 0.230944735992171 1 1
0.209261674634857 0.208787628993141 1 1
0.259520841920386 0.2589589639969 1 1
0.196897649651337 0.196501783727129 1 1
0.185136143375769 0.184785442030101 1 1
0.239853566968914 0.23916461795107 1 1
0.317218625954269 0.316050054695778 1 1
0.24685686311804 0.246254168511978 1 1
0.213186780166931 0.212691896609037 1 1
0.228645322188108 0.227850615595499 1 1
0.255264951127336 0.254482537321549 1 1
0.260130756337565 0.259584993433739 1 1
0.120414243794433 0.119934543299283 1 1
0.275445081745112 0.274782102608306 1 1
0.215279025515413 0.214654396328756 1 1
0.0574072197989982 0.0570280502315145 1 1
0.106623541331736 0.106080169123316 1 1
0.173879141879736 0.173400400300362 1 1
0.0938069162120155 0.0931940682712905 1 1
0.161647781820933 0.161083632306803 1 1
0.133206994838715 0.133134060855067 1 1
0.238102199135166 0.237443932166857 1 1
0.232806435098426 0.232161584288664 1 1
0.142493512861211 0.141976239778524 1 1
0.23126415387997 0.23067005442161 1 1
0.109436810212535 0.109157509546281 1 1
0.201177516438997 0.200335471303647 1 1
0.228416978600647 0.227688297251579 1 1
0.156191673050449 0.15587488274934 1 1
0.24704123543851 0.246437561468858 1 1
0.179197043957107 0.178787473163032 1 1
0.242971176038734 0.241778686192146 1 1
0.0389331646581975 0.0384525823194096 1 1
0.202726369489599 0.20219924464088 1 1
0.281196926342701 0.28035947631838 1 1
0.275583137805596 0.274838702505714 1 1
0.0823301990675794 0.0820088598500824 1 1
0.134653644344869 0.134280017751218 1 1
0.081695756410884 0.0814202534824296 0 0
0.0119816244676475 0.012160306722178 0 0
0.24287034823638 0.242301252850779 1 1
0.12421162233985 0.12383648865807 1 1
0.300343153710564 0.299362639995171 1 1
0.142159729761914 0.142013585584259 1 1
0.0564482359861318 0.0564988183313891 0 0
0.135054211148362 0.134900091402154 1 1
0.175148382429817 0.174792425141662 1 1
0.280617025293361 0.279568611252933 1 1
0.280981504491628 0.280257591021282 1 1
0.193438753849737 0.192647840751361 1 1
0.0600350168292658 0.059848913770832 1 1
0.0691894047713318 0.0693560062539014 1 1
0.199474148131156 0.198948787303475 1 1
0.180079959118125 0.179796262280763 1 1
0.253516172520753 0.252957896458879 1 1
0.135133387836502 0.13448870055119 1 1
0.148475922366823 0.14809636638131 1 1
0.255670900490498 0.254827487889922 1 1
0.19627744252119 0.195704741098255 1 1
0.126676839457474 0.125741516058945 1 1
0.251184617040533 0.250422107907159 1 1
0.262913459049819 0.262324663740475 1 1
0.0910612161371866 0.0907002999529522 1 1
0.20997239566404 0.209473170860182 1 1
0.232787067586188 0.232156981072045 1 1
0.219325435854399 0.218714898664275 1 1
0.222359292913894 0.221854591956378 1 1
0.215637197004376 0.214905103468762 1 1
0.318057302237587 0.317395676009364 1 1
0.0863230978414215 0.0859148080633916 1 1
0.186908694273312 0.18666854068411 1 1
0.0938449473759374 0.093389156352787 1 1
0.256024817011317 0.255176326751471 1 1
0.0922570567083316 0.0918945729266053 1 1
0.277180118196408 0.276532108098713 1 1
0.158949572247071 0.158673519814986 1 1
0.160600010120222 0.160380085774669 1 1
0.323800617685466 0.322736807169804 1 1
0.235635642034074 0.235195082403276 1 1
0.304370851658598 0.303427057358903 1 1
0.135586370511121 0.135217540024126 1 1
0.0498223532777972 0.0495037841298193 0 0
0.195715505490227 0.195310875126965 1 1
0.16655821051735 0.166180408036019 1 1
0.249494987366382 0.248517904193602 1 1
0.220883444997928 0.220382216472111 1 1
0.0825538613498083 0.0824261926481477 0 0
0.239907746855196 0.23899783583365 1 1
0.11901240193089 0.11866119536051 1 1
0.359672346871781 0.358184401386849 1 1
0.136477272605183 0.136118559978965 1 1
0.13699113362181 0.136711323270428 1 1
0.161013002636932 0.160566674647963 1 1
0.186939146033044 0.186502459585019 1 1
0.122522173733761 0.12234194143653 1 1
0.237209963980569 0.236669353116935 1 1
0.140718798851313 0.140275235973946 1 1
0.145395959573702 0.145379311622576 1 1
0.170039007955568 0.169752411142924 1 1
0.148762821219665 0.148327348519045 1 1
0.17871179431135 0.178456628780871 1 1
0.140652685850497 0.140172640275026 1 1
0.15451356647701 0.153733599048435 1 1
0.271807359842829 0.271043417311709 1 1
0.24350613384597 0.242975653608727 1 1
0.147490653839088 0.146936173439932 1 1
0.40951189890546 0.407891965347533 0 0
0.0539625426819335 0.0537804604585212 1 1
0.320886958618784 0.320112376559 0 0
0.177018293560118 0.176868350364548 1 1
0.214629251252101 0.213994297634909 1 1
0.154378188128652 0.153729723052422 1 1
0.150969378734586 0.15041733543899 1 1
0.199967459189643 0.199354018825565 1 1
0.153303453235627 0.152808913722924 1 1
0.155151477780709 0.154230954169782 1 1
0.131175808784392 0.130435855497698 1 1
0.0445916001497955 0.0443630681296957 1 1
0.149952046662504 0.149491949671818 1 1
0.170907829809638 0.170676432227951 1 1
0.199445491732553 0.199080506576729 1 1
0.309699847594098 0.308929078476214 1 1
0.113982996267433 0.113670276648969 1 1
0.193991812112483 0.193564327986337 1 1
0.317429640994042 0.316717552607854 1 1
0.176794499656503 0.176434836406472 1 1
0.231071988550057 0.230779797715602 1 1
0.142676609991663 0.142450004565866 1 1
0.136462483731949 0.136039708112613 1 1
0.246787890882458 0.246418177168843 1 1
0.194943812613399 0.194211227322447 1 1
0.214186257996556 0.213621960024143 1 1
0.140655612379342 0.140292307767923 1 1
0.16211824500603 0.161888228510347 1 1
0.0177669389644289 0.0178623625408066 1 1
0.179072255214024 0.178796179249705 1 1
0.172541549332597 0.172181905730866 1 1
0.312065630950165 0.311181858956082 1 1
0.0852104742007766 0.0848312026455408 1 1
0.141214004645894 0.141122678468659 1 1
0.144149660465921 0.143726317948759 1 1
0.224053665126608 0.223500291099761 1 1
0.269144057465209 0.268386951853156 1 1
0.11162321488057 0.111198750852365 1 1
0.0799873772554513 0.0799312250355906 0 0
0.231663831991665 0.230814287593398 1 1
0.198971902406628 0.19826331037129 1 1
0.227560783575678 0.226934065013056 1 1
0.181470912299421 0.181019074328511 1 1
0.129812897862851 0.129222585751766 1 1
0.316827486280133 0.315841623432473 0 0
0.155755873052457 0.155384029504598 1 1
0.228590867781722 0.227901883784037 1 1
0.240039773946985 0.239584866963028 1 1
0.219865223987698 0.219332604281862 1 1
0.125154761611596 0.124685182174401 1 1
0.215332157553208 0.214977742545141 1 1
0.202004254647471 0.20157432518471 1 1
0.0527632337011104 0.0526388075384876 1 1
0.149704817044882 0.149425944055911 1 1
0.25984223485681 0.259074200612557 1 1
0.277881236885918 0.277212012006148 1 1
0.172046913142886 0.171530946054582 1 1
0.233106814070624 0.232422735807042 1 1
0.176879381237776 0.176515219661994 1 1
0.31307065520658 0.31216797772662 1 1
0.219879484347915 0.219431536908097 1 1
0.0967487534287517 0.0963308609376744 1 1
0.086974927250309 0.0868494258351434 1 1
0.379950367482063 0.379043103693258 0 0
0.254454212835566 0.253934590455983 1 1
0.262354957317297 0.261777800484757 1 1
0.350825790408929 0.349726122680756 0 0
0.171667810263274 0.17108803841776 1 1
0.143610567574071 0.143100447839622 1 1
0.434937050179428 0.433677726965692 0 0
0.100511288185564 0.100061635227705 0 0
0.151322700131316 0.150679328879196 1 1
0.35039871162024 0.349471405036532 0 0
0.144790270302069 0.144461732220063 1 1
0.224992843265748 0.22401988158004 1 1
0.228051485797238 0.227335416267526 1 1
0.248097173426988 0.2474639232417 1 1
0.266054290384082 0.265107787498647 1 1
0.194961039685457 0.194115541238192 1 1
0.333006203696456 0.332184895407386 1 1
0.251863942830607 0.251262881243202 1 1
0.174192449472009 0.173771025594149 1 1
0.254969456565552 0.254141401343506 1 1
0.302756676153823 0.301983254223162 0 0
0.255078946134229 0.254529832104982 1 1
0.300246596604475 0.2996185443296 1 1
0.128061187185136 0.127692445660359 1 1
0.286954880628232 0.286158171864332 1 1
0.291218769079199 0.290506731017798 1 1
0.124930273736979 0.124605826483554 1 1
0.231142266320108 0.230468903816972 1 1
0.220396323672658 0.219920211989193 1 1
0.142638896198603 0.142265822630146 1 1
0.225528550712256 0.224648405339957 1 1
0.201851422583009 0.201420548595962 1 1
0.286859393041004 0.286203029087309 1 1
0.0396567910012893 0.0394337458398993 0 0
0.0981693411606009 0.0977333526067516 1 1
0.203602654479971 0.202948559074319 1 1
0.219837309980669 0.218954511709266 1 1
0.274973006965614 0.274170606826903 1 1
0.0625579205509794 0.0620776630779542 0 0
0.111974450394428 0.111599888532945 1 1
0.248628996482443 0.247595662483737 1 1
0.0806658346500352 0.0804158754040036 1 1
0.328253603748967 0.327248099055885 1 1
0.227034334719906 0.226416787961483 1 1
0.211630591101831 0.211093439869842 1 1
0.283895365441739 0.283200468503526 0 0
0.179492723681596 0.178681448192017 1 1
0.144071889925219 0.143798521511766 1 1
0.328027817542829 0.327008770898477 1 1
0.221360923197386 0.220776175282723 1 1
0.237829432159308 0.237417228651768 1 1
0.266980883413574 0.266345838937213 1 1
0.0532275142279552 0.0531787337582037 0 0
0.220339737534243 0.21987278121288 1 1
0.224566054561437 0.223911747537404 1 1
0.164721964875472 0.163934983567875 1 1
0.201679452031177 0.200647997468233 1 1
0.167020583599834 0.166644167377107 1 1
0.101760427209967 0.101630761179983 1 1
0.341908282624079 0.341086583422358 0 0
0.171757365096308 0.17109930488495 1 1
0.22928266018322 0.228732858208325 1 1
0.198544908291037 0.197984494906848 1 1
0.263557630712889 0.262836612750606 1 1
0.0367377929934349 0.0365729273571892 0 0
0.193993209979237 0.193532801501327 1 1
0.117119222575584 0.11675367436519 1 1
0.208351889658445 0.20776108471621 1 1
0.330769887805462 0.329996737938533 0 0
0.0620104830437998 0.0618653970532649 0 0
0.1317080983906 0.131159243189773 1 1
0.278601842233211 0.277908842672384 1 1
0.221473997591718 0.221067209428739 1 1
0.0529149096738622 0.0527240202517453 0 0
0.23506500505953 0.234268542292849 1 1
0.196473106783613 0.195998427612553 1 1
0.249768706373362 0.248702781741995 1 1
0.173056576783259 0.172536597737172 1 1
0.265388952456064 0.26453331363686 1 1
0.26953928968151 0.268610041755029 1 1
0.0827787696811467 0.0826052469230038 1 1
0.205250248069234 0.204702118907256 1 1
0.137038104262009 0.136732788866971 1 1
0.289273685191507 0.288635339708206 1 1
0.195987025300446 0.195407618056155 1 1
0.198257210862454 0.197726668849388 1 1
0.154351071451981 0.153746048802386 1 1
0.142707634770476 0.142403682414964 1 1
0.224665363600907 0.224057622842858 1 1
0.212368881644933 0.211906047002475 1 1
0.276062784716468 0.275344255933796 1 1
0.197099385957387 0.196607002709871 1 1
0.276109278566152 0.275103531390301 1 1
0.174054551284656 0.173629843316717 1 1
0.216022807775897 0.215085669395759 1 1
0.172581607002563 0.171950624092644 1 1
0.148649108836947 0.148402002182489 1 1
0.085432688198283 0.0849009354353826 0 0
0.329904197867078 0.329207398279786 0 0
0.231468044651426 0.230804469690496 1 1
0.19891017207086 0.198510088175017 1 1
0.219960431977667 0.21939860280404 1 1
0.244531163966395 0.243979061544924 1 1
0.127645734201067 0.127347871634949 1 1
0.229903344615117 0.229242830909159 1 1
-0.0336655644013681 -0.0335934866194653 0 0
0.270526497735819 0.269908307697536 1 1
0.18196617680124 0.181356628354042 1 1
0.072230838628781 0.0719299795012743 0 0
0.226468059481728 0.22596588410592 1 1
0.284602157776611 0.283980441144207 1 1
0.223513928340257 0.222771776574525 1 1
0.108121977339414 0.107737641405578 1 1
0.113076336386596 0.112722663277543 1 1
0.17833707402917 0.17772850750047 1 1
0.24637660290319 0.245635850029378 1 1
0.135546991042888 0.134865161362237 1 1
0.283998801777298 0.283068497737664 1 1
0.191693627482602 0.191097626153341 1 1
0.265087318462248 0.264456659495657 1 1
0.220392441602781 0.219770152033998 1 1
0.301917878533341 0.301342401831629 1 1
0.351547857856502 0.350659298940679 0 0
0.0982476284033801 0.0980677881976577 1 1
0.234660981162579 0.234021989254552 1 1
0.218146642709457 0.217495987062624 1 1
0.236560905561003 0.236180597312337 1 1
0.242121924919713 0.241440175887681 1 1
0.18054297733244 0.180297533462534 1 1
0.218060827025861 0.217577247817818 1 1
0.266127280544629 0.265467453032185 1 1
0.252592201100028 0.251946685907895 1 1
0.310541287152239 0.309857590657508 1 1
0.12678584004394 0.126188451774365 1 1
0.142497186859048 0.141859945809272 1 1
0.185208893358666 0.184609912928645 1 1
0.239539047740043 0.238871329167045 1 1
0.186668962922686 0.185960920515502 1 1
0.237652333348025 0.236971054314273 1 1
0.0303319373799488 0.0301166007237069 0 0
0.305147098482578 0.304117976370399 1 1
0.229434616152132 0.228933871783434 1 1
0.238598140600376 0.237596198654051 1 1
0.335285838430825 0.334303448117457 1 1
0.145234278021763 0.144876812197906 1 1
0.383267586607574 0.382324390349659 0 0
0.240430242563794 0.239763788427057 1 1
0.334969254438094 0.333944598844378 0 0
0.354739854417823 0.354010646158733 1 1
0.260637271978552 0.259859243835563 1 1
0.214540959541941 0.213974330867379 1 1
0.237925465815118 0.237091590536018 1 1
0.235899709345405 0.235302077931057 1 1
0.354574066648004 0.353850456270743 0 0
0.292754821525877 0.292054085415016 0 0
0.174413001412624 0.174206595900764 1 1
0.0352240866573952 0.0356284755277428 1 1
0.0116911192847835 0.0116454023987545 0 0
0.241937193091521 0.24099768774727 1 1
0.314392259590455 0.313485790994003 1 1
0.244796508703763 0.243973509654095 1 1
0.169096521444031 0.168541928443844 1 1
0.147170653056303 0.146819673496982 1 1
0.213549777514019 0.212980916676611 1 1
0.212191428676592 0.211531191433378 1 1
0.185695550931082 0.185327360739163 1 1
0.271539643683101 0.270577774091727 1 1
0.126461882972317 0.126271384807653 1 1
0.11494601279422 0.114455408428059 1 1
0.223232980158349 0.222712890011823 1 1
0.140890148809341 0.140634468867941 1 1
0.252118317569364 0.25136088099682 1 1
0.139823898005388 0.139459199226658 1 1
0.102304079074018 0.101991956637727 1 1
0.160255559213876 0.159647192456195 1 1
0.143366745586786 0.143033947217315 1 1
0.0716092018870554 0.0712092430586408 1 1
0.192749088409344 0.191910378907313 1 1
0.29767169294277 0.29670971340893 1 1
0.231716705901026 0.231266051930908 1 1
0.165100395994628 0.164421972784998 1 1
0.232949368556672 0.232475871089129 1 1
0.176319861772484 0.176167980433362 1 1
0.231397907273395 0.23093411209657 1 1
0.175807592790126 0.175306451360192 1 1
0.221480187605461 0.220750771675534 1 1
0.180412680589664 0.179690172731687 1 1
0.23843222578762 0.237762820002899 1 1
0.249356464967169 0.248498112503777 1 1
0.224387493194909 0.223673943525105 1 1
0.12987641043302 0.129593625914622 1 1
0.18783411173369 0.18703850948642 1 1
0.271649377916156 0.27102921567009 1 1
0.197002861223097 0.196600767919588 1 1
0.184113964839547 0.183566154449559 1 1
0.293943930638532 0.293102186619603 1 1
0.160957209846636 0.160429923836489 1 1
0.101890554170863 0.101717389380936 1 1
0.33159746680493 0.330702147891247 1 1
0.050102957907007 0.0500670395412548 1 1
0.189962269131895 0.189306581731508 1 1
0.212530730515613 0.211709795715046 1 1
0.117896805117754 0.117422666913947 1 1
0.27344566298706 0.272795515622352 1 1
0.231487453933921 0.230914313260702 1 1
0.30825753984964 0.307487731957345 1 1
0.170100379332584 0.169659000491417 1 1
0.206395994484786 0.205726015039665 1 1
0.131019818192117 0.130599815556674 1 1
0.324954015995067 0.324245270636666 1 1
0.236300744231438 0.235817351461694 1 1
0.227699551689819 0.227233188460255 1 1
0.236213369022043 0.23601227196437 1 1
0.194007338887259 0.193264041833089 1 1
0.205576883806876 0.20500374604285 1 1
0.233162326999218 0.232443597796198 1 1
0.080304186435248 0.0800492555593825 1 1
0.185505688112774 0.1850333921056 1 1
0.142055760383695 0.141717922666397 1 1
0.248202429219352 0.247546185226581 1 1
0.271200299191406 0.270496684200754 1 1
0.182956010192158 0.182430659273835 1 1
0.0889719520883706 0.0888190544929743 1 1
0.207230187876486 0.206718708222472 1 1
0.269889028184061 0.269098201389632 1 1
0.214760796617266 0.214133800894585 1 1
0.153389993279245 0.153050516165374 1 1
0.215740869065 0.215089762585297 1 1
0.0825472264488281 0.0824253166261316 1 1
0.172471001206816 0.171893107710517 1 1
0.176760751982233 0.176198664815615 1 1
0.267173830249179 0.26618106295228 1 1
0.188328701680907 0.187860816097009 1 1
0.178138778087586 0.177626320484823 1 1
0.207371813661596 0.206956908374298 1 1
0.206587632179164 0.206033591274055 1 1
0.2309666577017 0.230365864021255 1 1
0.303960770861933 0.303290376335918 1 1
0.186962689542813 0.186732297135422 1 1
0.235196701895298 0.234418680870451 1 1
0.110830223496205 0.110490365687208 1 1
0.191958695495327 0.191530849719996 1 1
0.299230750037102 0.29836625814183 1 1
0.211016307786674 0.210617529003644 1 1
0.192609578703439 0.192204324605062 1 1
0.174894603589689 0.17451907604314 1 1
0.234115349856155 0.233343536325051 1 1
0.28638412983312 0.285692395812569 1 1
0.0642331770542997 0.0642399510888379 1 1
0.203507555076616 0.202748318852203 1 1
0.136506412160744 0.136066702838344 1 1
0.222420935862112 0.221501569187344 1 1
0.236494488386554 0.236081629276552 1 1
0.232285702817994 0.231504844849528 1 1
0.242055711945142 0.241606955601639 1 1
0.209478125805763 0.20894439119804 1 1
0.219151051892365 0.218445280486643 1 1
0.214344711547386 0.213613744661383 1 1
0.336162963912805 0.335052692837971 0 0
0.169521284680328 0.169075317885049 1 1
0.258913165686153 0.258419274804197 1 1
0.211938255963841 0.211191018950514 1 1
0.183440881801791 0.183039215147926 1 1
0.250310732234546 0.249640106978664 1 1
0.228852175297301 0.228228658415004 1 1
0.129886839410208 0.129488096742318 1 1
0.203445952019854 0.203078758846315 1 1
0.261652911211159 0.260927231386032 1 1
0.222692279539138 0.222125656660814 1 1
0.229169933840896 0.228761227012127 1 1
0.164039754046257 0.163732361216895 1 1
0.176390218062144 0.17595253896118 1 1
0.222965997754942 0.222458673260631 1 1
0.190155628363122 0.189720910128411 1 1
0.144863952914329 0.144349416272275 1 1
0.0605762852904096 0.0602301031946414 1 1
0.199197756934476 0.198748821842882 1 1
0.132418030411417 0.132230527340708 1 1
0.303164395509103 0.302200146753514 1 1
0.224800724113598 0.223990962284233 1 1
0.206082122543873 0.205513165651444 1 1
0.189726245259006 0.18911460728239 1 1
0.21621052804594 0.215611071552121 1 1
0.176418121101025 0.175610453933777 1 1
0.295556083276932 0.294943292556979 1 1
0.205349194135462 0.20485306057367 1 1
0.308279683287705 0.307072305737905 0 0
0.31638118315723 0.315323689255594 1 1
0.275533709198656 0.274844814942978 1 1
0.169017357252971 0.168611837722579 1 1
0.23288280203301 0.232340160521267 1 1
0.258399877678815 0.257755135998909 1 1
0.169213576797378 0.168724596382455 1 1
0.275928489296326 0.275360671690513 1 1
0.126671997484993 0.126196399018489 1 1
0.245060954533 0.2444898505809 1 1
0.241351480944666 0.240804678190476 1 1
0.0945170584002771 0.0940425742616425 1 1
0.237938820269087 0.237350396402606 1 1
0.141072792288942 0.140663446965449 1 1
0.10005659448608 0.0999653259605791 1 1
0.173352554137516 0.172760255700228 1 1
0.0952170326009407 0.0950497925393158 1 1
0.199083329194313 0.19868954884231 1 1
0.28999811554646 0.289233914208675 1 1
0.137168953631995 0.136565410807268 1 1
0.26475586596738 0.263957604033521 1 1
0.0983562900404128 0.0982184295498459 1 1
0.1887858523817 0.188493481646386 1 1
0.181779063189139 0.181336269921546 1 1
0.153930969450121 0.153617770602621 1 1
0.262211018370827 0.261584412903908 1 1
0.145904765299547 0.145080259648906 1 1
0.181700584823419 0.18143093007602 1 1
0.281505575547934 0.280724210688979 1 1
0.140424336702397 0.139763167816582 1 1
0.109231072156687 0.109069496918351 1 1
0.289440644253768 0.28882027165096 1 1
0.113505369482759 0.113091808034321 1 1
0.222179613762853 0.221542001977083 1 1
0.208294730763394 0.207726962338117 1 1
0.21766612990128 0.217219199879965 1 1
0.199767923857897 0.199295153923654 1 1
0.274701348129157 0.274050062131064 1 1
0.111191193956864 0.110631223783379 1 1
0.191810078723787 0.19136361610217 1 1
0.0818001011769212 0.0818958857597016 1 1
0.345027970477983 0.344122188658191 0 0
0.183645514075268 0.183255683517784 1 1
0.0348211327203045 0.0346521877083309 0 0
0.318731518462948 0.317851595001949 0 0
0.232056472809907 0.231453988340076 1 1
0.172290501659234 0.171850687784641 1 1
0.144510067482673 0.144112235227962 1 1
0.119628195121707 0.119104455723929 1 1
0.193137302490785 0.192747182637122 1 1
0.152282835890024 0.152005678474797 1 1
0.209595930302973 0.209153751941258 1 1
0.276787420057452 0.276193553069206 1 1
0.209537421130599 0.209000734414217 1 1
0.19231586482569 0.19179143511897 1 1
0.140358974144877 0.139909445683484 1 1
0.183267026916436 0.18285133723 1 1
0.311366338621913 0.310515158909922 1 1
0.20871841874454 0.208094020562264 1 1
0.307430871412288 0.306617087548312 1 1
0.202006696917386 0.201507464815823 1 1
0.179599651919617 0.179199668144559 1 1
0.22938776852718 0.228615469148323 1 1
0.226125709308691 0.225479890054985 1 1
0.184911819067438 0.184254870650849 1 1
0.290086132274021 0.28940269832587 1 1
0.207312432381169 0.206429495579698 1 1
0.181686325061527 0.181344322195754 1 1
0.118918080905435 0.11859423675846 1 1
0.257065943086265 0.25636667297055 1 1
0.145307156703262 0.144987977417744 1 1
0.149232605514633 0.148792934052743 1 1
0.0937709256021907 0.093159962405246 1 1
0.227550132948968 0.227227453616057 1 1
0.292530498339617 0.291800167228987 1 1
0.227707792787057 0.227033105100038 1 1
0.183158534137005 0.182649191081246 1 1
0.0990033812298386 0.0986502319605197 0 0
0.392624905350785 0.391719404893812 0 0
0.157979244412666 0.157080723109743 1 1
0.248166951463659 0.247560851560994 1 1
0.147737609156135 0.147006042495285 1 1
0.177314360291422 0.177012488440231 1 1
0.115528967490399 0.115239956246561 1 1
0.254493391446898 0.253929474581576 1 1
0.0881604552235872 0.0879823689695816 1 1
0.231845887273343 0.230778603360772 1 1
0.170624457588068 0.170337568927292 1 1
0.240012471280952 0.239250724412502 1 1
0.239702130643104 0.238880537070113 1 1
0.127072497242247 0.126603237222296 1 1
0.194203870183676 0.193716948380426 1 1
0.163553356277047 0.163005247274844 1 1
0.176809289888586 0.176372553592577 1 1
0.281331954831203 0.280773676179707 1 1
0.0737498987265796 0.0734433676423253 0 0
0.24408493097896 0.243630529060064 1 1
0.211158742621202 0.210452084344607 1 1
0.111465427556229 0.111102920883439 1 1
0.238574663159943 0.237907036619737 1 1
0.26005797622926 0.25940419314175 1 1
0.124036748958898 0.123871475757372 1 1
0.0416184750783239 0.0415453628846212 0 0
0.267738796189547 0.267110997376929 1 1
0.304197363640511 0.3033916151578 1 1
0.257806074770111 0.257216855127181 1 1
0.178935468148727 0.178030807555829 1 1
0.215581252442232 0.214991976821281 1 1
0.233237368779492 0.232867580176026 1 1
0.263010286087452 0.262292554013634 1 1
0.173458307812061 0.173097962373946 1 1
0.250557032214415 0.24975918145185 1 1
0.297584412204965 0.296817298653517 1 1
0.178574844013518 0.178050746089965 1 1
0.188651537232718 0.188217724649899 1 1
0.198513826560415 0.198029591161587 1 1
0.238014208109543 0.237467206732558 1 1
0.238920392306248 0.238303505097193 1 1
0.152914590751976 0.15231172762206 1 1
0.208445321804954 0.207817357076692 1 1
0.109144525377014 0.108739306922689 1 1
0.269270696593372 0.268699776433928 1 1
0.187990662536532 0.187337181997382 1 1
0.20251711165268 0.201667700552289 1 1
0.100856345097857 0.100529781775552 1 1
0.17378501303359 0.173053115026472 1 1
0.0928439098006351 0.0927158317573585 1 1
0.192544454533809 0.191997171480335 1 1
0.130517214542724 0.130204489043777 1 1
0.294036338887313 0.293006782375936 1 1
0.0516075402736932 0.0515088915422603 0 0
0.200358982393267 0.199900409140198 1 1
0.178653093508715 0.178155485271459 1 1
0.209365761308982 0.208636365359616 1 1
0.218963229122314 0.218106707179348 1 1
0.217357605963446 0.216852223948673 1 1
0.184347547615952 0.183447514892592 1 1
0.267632743651732 0.267056974765501 1 1
0.215661949324312 0.215245528327431 1 1
0.258782046957771 0.258072784291803 1 1
0.216578126367799 0.215798353536039 1 1
0.220316800935667 0.219724692309985 1 1
0.295870339451488 0.295153759397601 1 1
0.111157490010775 0.110930594559336 1 1
0.165667103215096 0.165264646186543 1 1
0.279573736597661 0.278648239199779 1 1
0.239975818206989 0.239434144207626 1 1
0.394085101838971 0.392958581402257 0 0
0.291317521927693 0.290575273911506 1 1
0.211962599680719 0.211235379538223 1 1
0.226464631760137 0.225811558809282 1 1
0.125674881919999 0.125388072385415 1 1
0.21543423565547 0.214896772531621 1 1
0.144965063186166 0.144799711060459 1 1
0.173694370103523 0.173242591641145 1 1
-0.0106552031219786 -0.0107029088775204 0 0
0.223036002929343 0.222280713698781 1 1
0.249422853015548 0.24880446433414 1 1
0.0814098133114856 0.0808849256491734 0 0
0.199625955722851 0.199226357658102 1 1
0.215214172059856 0.214474879335531 1 1
0.104014134606352 0.103790802142513 1 1
0.278672041038117 0.277486011709462 1 1
0.208980003769173 0.208116208293903 1 1
0.194710972012691 0.194180095952046 1 1
0.163875557393117 0.163554754176108 1 1
0.187297854008848 0.186761642532709 1 1
0.262101208066524 0.261289649287666 1 1
0.148376969171543 0.148034413685881 1 1
0.343015116860939 0.342076800831568 0 0
0.185516456070638 0.185103034642066 1 1
0.309291028431508 0.308613501272065 1 1
0.160713388248418 0.160505575994213 1 1
0.354736163729748 0.353890495373748 0 0
0.0789451270287686 0.0784825491694664 1 1
0.292078480553687 0.291231104287252 1 1
0.153334570683137 0.152868525669589 1 1
0.184405105530672 0.183968670702727 1 1
0.170679077966011 0.169935824812367 1 1
0.250415941761163 0.249776643422067 1 1
0.272615757695453 0.27151674537462 1 1
0.234022160153015 0.233434312085191 1 1
0.100358634758072 0.0999159574658907 1 1
0.219986970277689 0.219310484790151 1 1
0.206471798345385 0.205661850752506 1 1
0.247912902743702 0.247019677671936 1 1
0.120431105017198 0.120232880372697 1 1
0.272722884971457 0.271473637805757 1 1
0.282844433225241 0.2819543063141 0 1
0.21938069191955 0.218699050885118 1 1
0.166985193350212 0.166576792213723 1 1
0.184552965737556 0.183624706807564 1 1
0.242293871161927 0.241705172068712 1 1
0.345208980348422 0.344321260179532 1 1
0.211111710583839 0.210556608948445 1 1
0.185157739072577 0.184432148311229 1 1
0.093275292331324 0.0929868025701322 1 1
0.20132694545223 0.200827614810248 1 1
0.30454424170715 0.303803783639696 1 1
0.231914167581359 0.231218646850437 1 1
0.281930765569315 0.281285482804214 1 1
0.0473579087415374 0.0472910696555292 0 0
0.158387558870897 0.157649629226235 1 1
0.265239766302335 0.264512997740521 1 1
0.24625011642096 0.245784386369356 1 1
0.271084647182786 0.270380766909751 1 1
0.0699133407473395 0.0696221435985571 0 0
0.246031751830645 0.244917592254669 1 1
0.207233057827489 0.206671685320346 1 1
0.213394848027013 0.213043686505415 1 1
0.196705540716192 0.196056250061767 1 1
0.313024475554649 0.31205219487784 1 1
0.187139940688061 0.186694553042697 1 1
0.0947459639253366 0.094186968046221 1 1
0.238589940903036 0.237691413357965 1 1
0.173271572008641 0.172977320336366 1 1
0.289037061845945 0.288373475068654 1 1
0.0760610523890482 0.0758309211618344 1 1
0.180370157479574 0.179362145544895 1 1
0.127002089890674 0.126663140788119 1 1
0.153411347572948 0.152796753524091 1 1
0.325489581694316 0.324434396095316 1 1
0.237175660717315 0.236631029390662 1 1
0.234949484155491 0.234431391315288 1 1
0.103090570325778 0.102620913149359 1 1
0.230423661384187 0.229853845183672 1 1
0.198758986273134 0.198114219035157 1 1
0.295968191874922 0.295236061569016 1 1
0.204388388554374 0.203898794660817 1 1
0.192615233806823 0.191780535946106 1 1
0.1507145185276 0.150388941674945 1 1
0.303625873098906 0.302917936283425 1 1
0.188742031171346 0.188394191251438 1 1
0.147221612216588 0.146893295714161 1 1
0.239595480446348 0.238911689715767 1 1
0.194560420013136 0.194027013178076 1 1
0.209960156456615 0.209234389295107 1 1
0.249244534001301 0.24850636691365 1 1
0.0628145488988091 0.062389595271886 0 0
0.209144386755587 0.208597306686961 1 1
0.178467397417404 0.177917350509028 1 1
0.286877254195072 0.286174488428052 1 1
0.157425678110903 0.157030974982991 1 1
0.188938564471486 0.188287120544254 1 1
0.19460214639675 0.194238642271522 1 1
0.136285331161673 0.135872774719725 1 1
0.169668953255583 0.168982707836994 1 1
0.285176826990629 0.284269779005309 1 1
0.169867501052259 0.169349646678255 1 1
0.133489725754798 0.133075705672872 1 1
0.188707001744558 0.188319695083176 1 1
0.148370389177642 0.147960652866582 1 1
0.1605307745466 0.160173179026997 1 1
0.254073570041695 0.253274399071771 1 1
0.259453678316384 0.258866316501314 1 1
0.370634095209694 0.369138805043703 0 0
0.257348582519123 0.25652597928296 1 1
0.18200212389189 0.181226443377696 1 1
0.264743597783272 0.263781063566002 1 1
0.273758835530984 0.272815982926533 1 1
0.179304310796401 0.179005477682697 1 1
0.138879278766056 0.138520085141819 1 1
0.268615100082355 0.267771054037857 1 1
0.266403587015722 0.265774548254394 1 1
0.134005444175501 0.133789518523928 1 1
0.30751495998514 0.30632101131911 1 1
0.247519939533166 0.246782034751315 1 1
0.0235136260642027 0.0234848989221699 0 0
0.122960492109458 0.122302705000979 1 1
0.271621252483842 0.270471467371751 1 1
0.187526054949754 0.187106087121575 1 1
0.0842106971475142 0.0839032585900599 1 1
0.242290853014509 0.241751703082444 1 1
0.231944813686247 0.231386174459159 1 1
0.355309210726229 0.354447747175903 1 1
0.273865761939173 0.272835784794372 1 1
0.194678042926259 0.194234874387232 1 1
0.157634557160063 0.15736406613381 1 1
0.156464325575874 0.155878873837979 1 1
0.0708352760439342 0.070664971265411 1 1
0.110275292018151 0.110074138895037 1 1
0.194478063090008 0.193692375677697 1 1
0.188850232416124 0.188467905159797 1 1
0.249867528695835 0.249213165180522 1 1
0.167987815428124 0.16749464885071 1 1
0.23420021001188 0.233773632043874 1 1
0.204727566845722 0.204185729169538 1 1
0.272710947160563 0.271532499373562 1 1
0.247804799099376 0.247256035730019 1 1
0.343950119957732 0.342725159843165 0 0
0.19504731974355 0.19490861745261 1 1
0.18510033530457 0.18464455541351 1 1
0.0879310981114092 0.0873425984421762 1 1
0.219866911374948 0.21893075121986 1 1
0.232554356416587 0.231927315735963 1 1
0.166658044052331 0.166141086406385 1 1
0.166071017073315 0.165804098994942 1 1
0.137350988196234 0.136910269957348 1 1
0.291942177581117 0.291281923709743 1 1
0.306831312425507 0.305679430380083 1 1
0.187312241834999 0.186926007027501 1 1
0.150140311699132 0.149951413103437 1 1
0.223176138987423 0.222502537406966 1 1
0.239170742546356 0.238453419732656 1 1
0.176998431094795 0.176433445886694 1 1
0.171589437425903 0.171134126518203 1 1
0.223919720485721 0.223434228698712 1 1
0.173421319248729 0.172979633601536 1 1
0.181328629217869 0.18070181595574 1 1
0.111360424539584 0.111077513281856 1 1
0.119782824085457 0.119494924436316 1 1
0.224084892306682 0.223571833094099 1 1
0.257383501265909 0.256692486869585 1 1
0.244063714364159 0.243584938210095 1 1
0.280182488817071 0.279476973206741 1 1
0.238234436743533 0.237155818443934 1 1
0.194687998774747 0.194233876966377 1 1
0.200685860114188 0.200100322626375 1 1
0.247603020728113 0.246965430212534 1 1
0.288312217893722 0.287623770647401 1 1
0.30523575254028 0.304566321771527 1 1
0.248922568220802 0.247966346860326 1 1
0.357875120563968 0.357027359158809 1 1
0.203127343051133 0.202735159179837 1 1
0.148301446653718 0.147831904015484 1 1
0.0801099397307169 0.0797919806330857 1 1
0.218119379954801 0.217568695924393 1 1
0.191408945109497 0.190936001584193 1 1
0.125164306359846 0.124942250100786 1 1
0.197894195475153 0.197472297240236 1 1
0.142537817158262 0.141876766747534 1 1
0.0762013030898632 0.0758337654832854 1 1
0.148136603820694 0.147697353572854 1 1
0.236964515530167 0.236415485896477 1 1
0.0937254601909334 0.0931976018422432 0 0
0.117311856620175 0.116860944924862 1 1
0.204499402816109 0.203923209093056 1 1
0.315683742640124 0.314646582297832 1 1
0.163364233510414 0.16291493782467 1 1
0.13155314016483 0.131100584876094 1 1
0.298728860137343 0.298024665710285 0 0
0.307496323152343 0.306569936699149 1 1
0.300366114669694 0.299733349825404 1 1
0.0468803184476381 0.0466534877497347 0 0
0.246864843646018 0.24631167081232 1 1
0.109666237794605 0.109424517790307 1 1
0.14508424837252 0.144673114729584 1 1
0.150081634826336 0.149418909657323 1 1
0.149085872809814 0.14866901042675 1 1
0.22020181863001 0.219701297135761 1 1
0.183797800340772 0.183370028865223 1 1
0.195472464904506 0.194780081690633 1 1
0.20195675670557 0.201187607124559 1 1
0.121934725177295 0.121683630201814 1 1
0.241445183777946 0.240623193205936 1 1
0.29274814516136 0.291906507048341 1 1
0.108026094025865 0.107847285306706 1 1
0.258903955489223 0.258141877514827 1 1
0.175587962951192 0.175276934508785 1 1
0.207622991492532 0.207087041695721 1 1
0.187284042159738 0.186790656434995 1 1
0.186528363656385 0.185606301057389 1 1
0.246431598417024 0.245638918688791 1 1
0.13937911830862 0.139156392392764 1 1
0.140293504943012 0.139865513467572 1 1
0.178801590891728 0.178257979382751 1 1
0.393540777359383 0.392698971435082 0 0
0.250076740696713 0.249185046689059 1 1
0.275353156308721 0.274416372671573 1 1
0.194039607252688 0.193592440903416 1 1
0.207444684597714 0.206859959922846 1 1
0.122255001359225 0.121989504012804 1 1
0.189728593395351 0.189210310622358 1 1
0.106758624799757 0.106782340773615 1 1
0.24022983508785 0.239273424252951 1 1
0.148838904630288 0.148214229242444 1 1
0.26663719616264 0.265978719985178 1 1
0.186358469595063 0.185918575709724 1 1
0.280595646826732 0.279705557183001 1 1
0.211834271775485 0.21141175859402 1 1
0.154468057835781 0.154161436046028 1 1
0.260228311179642 0.259550984763437 1 1
0.224902648241345 0.224266497520194 1 1
0.152620579555982 0.15230677676013 1 1
0.195373100545012 0.194590906362953 1 1
0.319886719169608 0.319169264423995 0 0
0.195855660675227 0.195299769001784 1 1
0.134039253719469 0.133754822295316 1 1
0.369869218274458 0.368879501623784 0 0
0.279961615333459 0.279407158628009 1 1
0.250892453008451 0.250069695629863 1 1
0.351098156524306 0.350109225673725 1 1
0.162896008596519 0.162461827315741 1 1
0.242203054565011 0.241764675711358 1 1
0.140610123517806 0.140430492386043 1 1
0.38679509835737 0.385475899354943 0 0
0.127776219686756 0.127319435820427 1 1
0.19054566599465 0.189931202893516 1 1
0.202400538077515 0.201833368037949 1 1
0.159834480793694 0.159214669029847 1 1
0.243769603078794 0.243100780065479 1 1
0.24972129805827 0.249010381911907 1 1
0.257996061376429 0.257175790677612 1 1
0.0554133981597214 0.0552828880595102 0 0
0.259897565442309 0.258944254795782 1 1
0.207910654481785 0.207425178747349 1 1
0.169803606160775 0.168893462299062 1 1
0.192364821940756 0.19194999678298 1 1
0.328376734420228 0.327518381443692 1 1
0.301040288750911 0.300028166268848 1 1
0.265664556039548 0.264712642610846 1 1
0.233679387556896 0.233101829239281 1 1
0.123920218592617 0.123662717910504 1 1
0.105481379379227 0.105214495062697 1 1
0.204066469252317 0.203579367913264 1 1
0.246997076826973 0.246279754529484 1 1
0.221324499361758 0.220870062949395 1 1
0.126475248184194 0.125927827486036 1 1
0.138504667454693 0.138067850763139 1 1
0.115762958617993 0.115309666632453 1 1
0.157030889931293 0.156479937603501 1 1
0.25889140154465 0.257997467382134 1 1
0.255538442817352 0.254696076667523 1 1
0.100125876721331 0.0998495401938318 1 1
0.242499512402796 0.241390033627437 1 1
0.334643850577055 0.333687575438984 1 1
0.292728464289245 0.291988593732883 1 1
0.201994447843706 0.201456817719956 1 1
0.0678537858123642 0.0673029291644974 1 1
0.149358375771727 0.14906459073796 1 1
0.269180084216187 0.268513313075965 1 1
0.29633009513596 0.2956675983373 1 1
0.192258040026597 0.191843259102603 1 1
0.0820620462548064 0.0817132041966858 1 1
0.286133062148628 0.285397049063078 1 1
0.162508307071295 0.161951001481393 1 1
0.334716593777609 0.333829109106579 0 0
0.0541290541012092 0.0539834286579933 0 0
0.224884928420316 0.224125051944865 1 1
0.273688124941674 0.272979209974497 1 1
0.0584926138462518 0.0583090925821233 0 0
0.198659958032009 0.197981104810944 1 1
0.250183422939831 0.249587020214605 1 1
0.100480329092608 0.100208467672897 0 0
0.274545949846476 0.273853779494186 1 1
0.220222914339735 0.219615822870592 1 1
0.191403717987124 0.190655971107327 1 1
0.261511322828328 0.260688066401788 1 1
0.134550557553196 0.134158704655186 1 1
0.164541325991995 0.163834472063093 1 1
0.00402217048517686 0.0038508826902162 0 0
0.205136142598136 0.20468047215658 1 1
0.298780003431564 0.297609599249813 1 1
0.308759220166258 0.307703489237109 1 1
0.177603123381016 0.176807601085648 1 1
0.226652964976111 0.226141689789355 1 1
0.126110912177475 0.125838304415436 1 1
0.180707149093931 0.180208387364779 1 1
0.160898897656472 0.160092062921544 1 1
0.180052329373059 0.17938167688702 1 1
0.0527783330448301 0.0525839590223668 0 0
0.0917341232095619 0.0914117833701566 1 1
0.246909006183552 0.246164760181172 1 1
0.246556001096891 0.245988606714977 1 1
0.167480428991944 0.166533852486758 1 1
0.252257886314329 0.251589800745396 1 1
0.116066676358548 0.115611203011538 1 1
0.180651887407405 0.180169748583213 1 1
0.181368897849708 0.180965112259441 1 1
0.265420103060647 0.26476639453976 1 1
0.256692592780571 0.25606021516508 1 1
0.233321292872258 0.232364850176185 1 1
0.251066536196016 0.250452303245279 1 1
0.324227052485678 0.323387652476231 1 1
0.18985509325914 0.189435116458778 1 1
0.296751234079797 0.296121580057646 1 1
0.198937498719851 0.198388286584033 1 1
0.193446839862756 0.192748595955699 1 1
0.171138220304113 0.170436999775948 1 1
0.295080279338093 0.294281574014251 1 1
0.154437369119862 0.153964714646738 1 1
0.170166657395666 0.169411044235052 1 1
0.231833872881349 0.230956139673407 1 1
0.306911681243299 0.306191243895458 1 1
0.276315712760858 0.275733393496572 1 1
0.0854558897269196 0.0853980462244248 1 1
0.238582546563564 0.237920625464808 1 1
0.244005376888852 0.243094595476159 1 1
0.242139197772494 0.240955118826887 1 1
0.182084665704771 0.181797741405503 1 1
0.296718731367949 0.295732320504703 1 1
0.155513787217198 0.155230750171958 1 1
0.137051234950655 0.136482147917749 1 1
0.232503529821945 0.2314627495301 1 1
0.13277567821782 0.132283176445275 1 1
0.174113766489344 0.173392014378597 1 1
0.100429416727321 0.100015701168308 1 1
0.147338128327786 0.146481727416108 1 1
0.267308136816992 0.266754724168577 1 1
0.0754331488752464 0.0745073916662715 1 1
0.152437572399374 0.151799950950761 1 1
0.176541381138644 0.176053766057995 1 1
0.198348181111615 0.197901214506041 1 1
0.242151224623633 0.241568332984903 1 1
0.311968248639826 0.311279928367807 0 0
0.296249583482604 0.29557727196589 1 1
0.314470027144455 0.313614390376693 0 0
0.122562285966091 0.122371964545534 1 1
0.198752511321505 0.198163569983841 1 1
0.169708242665645 0.169263865610941 1 1
0.19798183713103 0.197298110157104 1 1
0.115237963415917 0.114967744690846 1 1
0.368744300623784 0.36765949540903 1 1
0.196434496128562 0.196118203750849 1 1
0.319778364960071 0.318884932703783 0 1
0.179486884223374 0.178643253751764 1 1
0.326956944369084 0.32616743483465 0 0
0.210391555225967 0.209771620966195 1 1
0.23205473438138 0.231544184732041 1 1
0.0898474324398712 0.0896522054523718 1 1
0.21844557203203 0.21784700455029 1 1
0.119504137961494 0.11923938635725 1 1
0.306232647010309 0.305407236359087 1 1
0.11751955767436 0.117035498696263 1 1
0.274403678899465 0.273547908460373 1 1
0.0633891472463609 0.0634629313429574 1 1
0.173734622848823 0.173232789041505 1 1
0.154319746800279 0.154031968636741 1 1
0.27507853571877 0.274606031578028 1 1
0.178516255309174 0.178115532099798 1 1
0.153430851240428 0.153017746797526 1 1
0.248349365185412 0.246879325434464 1 1
0.19871482187458 0.198136478601934 1 1
0.188945442985928 0.188530362830459 1 1
0.078297993106792 0.0780227074821171 1 1
0.142696034349124 0.142282199163268 1 1
0.232584158051003 0.232167641451946 1 1
0.259019456413626 0.258268328182774 1 1
0.320914986357506 0.320022997346264 1 1
0.239140047339882 0.23871989403304 1 1
0.102628744367334 0.102389658884634 1 1
0.147514021856236 0.147205281685708 1 1
0.200717335273719 0.200010283249824 1 1
0.214727563658078 0.21421981318295 1 1
0.230746296843795 0.230195471981291 1 1
0.127860026838757 0.127494598895755 1 1
0.188630910501794 0.18768297459216 1 1
0.188137120205424 0.187431760389142 1 1
0.268064366065486 0.2674743245368 1 1
0.20665177510934 0.205981811560293 1 1
0.298197364240346 0.297566514947073 1 1
0.196857367486767 0.196415941234919 1 1
0.251781793668795 0.250708403953314 1 1
0.154788076789437 0.154235231642721 1 1
0.249964272720657 0.249103815613566 1 1
0.114147976248459 0.113619903706892 1 1
0.163448992657529 0.163036847158174 1 1
0.136974014906566 0.136857683790427 1 1
0.128750993344709 0.128558284989689 1 1
0.107975051153433 0.107562998362755 1 1
0.191014034992747 0.190679295648515 1 1
0.350473402749374 0.349630674002484 1 1
0.120930307269251 0.120161328853089 1 1
0.321073485675929 0.320310332566497 1 1
0.118651428544126 0.118427151956696 1 1
0.255345092204504 0.25472523659965 1 1
0.195054461932825 0.194723176249409 1 1
0.302551985883222 0.301757846895518 1 1
0.246836196957995 0.246125716224685 1 1
0.252954857241807 0.252443731842628 1 1
0.102139105658703 0.101934942449789 1 1
0.161858671792929 0.161568956581469 1 1
0.368094384970977 0.367166377859795 0 0
0.136665311538689 0.136409456272968 1 1
0.21276502971644 0.211841080976397 1 1
0.363999421829032 0.362676668011975 1 1
0.0840500726795584 0.0836959193116278 1 1
0.09625554202141 0.0959369887059226 1 1
0.114905164869057 0.114798241359074 1 1
0.211631221219481 0.21068032996301 1 1
0.179918854535609 0.179395227269922 1 1
0.180449863506983 0.180007085233878 1 1
0.218053049838458 0.217886027807936 1 1
0.291635243875639 0.290959613142873 1 1
0.248655632752201 0.247979662856524 1 1
0.292393664555487 0.29147663007169 1 1
0.206190027141005 0.205803027876001 1 1
0.218195641098113 0.21744466741662 1 1
0.147199299703106 0.146671470741027 1 1
0.188367613193505 0.187900896311448 1 1
0.190426912237419 0.189846126536436 1 1
0.206060159922602 0.205553926122724 1 1
0.17240040136251 0.172089205904104 1 1
0.105933529033676 0.105964882661979 1 1
0.288709479767039 0.287942280553964 1 1
0.241274781934391 0.24071733848585 1 1
0.115717204722357 0.115405136213958 1 1
0.335193502720038 0.334197074798055 0 0
0.26426040415774 0.263435077539209 1 1
0.214161534793285 0.213763808522156 1 1
0.220596444147206 0.220034969317465 1 1
0.287621671323635 0.286891542830928 1 1
0.19369251315488 0.193182082329552 1 1
0.203439766808303 0.202904246424921 1 1
0.199174917704421 0.198332847448532 1 1
0.010293615460739 0.00997194743194533 0 0
0.179707640612666 0.179624095623595 1 1
0.149263614719114 0.148916485979962 1 1
0.14828322689542 0.147757978975443 1 1
0.22922700843251 0.228725525621044 1 1
0.236395018603204 0.235894236192466 1 1
0.245078376743555 0.244484582602534 1 1
0.157115201166547 0.156430520953916 1 1
0.275828336325094 0.275293861298184 1 1
0.139358742878893 0.138878957898259 1 1
0.295416371550234 0.294744369077341 1 1
0.123346703461778 0.123061855774852 0 0
0.181632450421504 0.181397252297445 1 1
0.109926709340653 0.109525579550437 1 1
0.133361564421871 0.132888971777853 1 1
0.0755065608417992 0.0752985914201011 0 0
0.199950751405746 0.199291968578112 1 1
0.176711075060004 0.176004340667245 1 1
0.318219597253438 0.317327696825008 0 0
0.110603048889529 0.110244836246568 0 0
0.191862694178394 0.191330130012682 1 1
0.365085544242517 0.363750449144818 1 1
0.211131683192677 0.21056486456484 1 1
0.189606454153406 0.189065774506427 1 1
0.213923469224252 0.213223290374709 1 1
0.189380333241193 0.188788552456311 1 1
0.155482948346794 0.155363668180598 1 1
0.265351582320433 0.264600934817909 1 1
0.123002961560519 0.122590578207103 1 1
0.155010642570566 0.15461780651202 1 1
0.22161110596847 0.220623049836468 1 1
0.285461675884583 0.284750818506693 1 1
0.212295339043172 0.211624200331368 1 1
0.12523884740623 0.124746500856562 1 1
0.245173793644784 0.244103032850414 1 1
0.242455903600318 0.241758859215817 1 1
0.138499248620153 0.138037159607463 1 1
0.175486774558262 0.174947694808424 1 1
0.218748533097583 0.218433221111327 1 1
0.343520884487493 0.342508477684422 1 1
0.159636938826929 0.159127852601927 1 1
0.319885539739937 0.318803196666282 1 1
0.225627630712476 0.225063500341474 1 1
0.104057488396529 0.103788961071656 1 1
0.148798673868239 0.148245322397438 1 1
0.218751961750402 0.218002300029251 1 1
0.154981443808006 0.154565834280381 1 1
0.194394653581189 0.193679773969294 1 1
0.202274274620721 0.201703353864342 1 1
0.251729669974842 0.251096998786553 1 1
0.191642257853937 0.190920958238016 1 1
0.23276810895414 0.232125253842135 1 1
0.258319768948091 0.257619352964649 1 1
0.162858533897432 0.162310640869077 1 1
0.132092503502821 0.131775210688361 1 1
0.13005078172606 0.129801566551379 1 1
0.131681778057258 0.131364972056728 1 1
0.360528910457788 0.359806057280327 0 0
0.149076292992721 0.148722263145127 1 1
0.195230988786798 0.194575401771017 1 1
0.187476913852644 0.187009162256598 1 1
0.17069218249442 0.170220673594746 1 1
0.189088741220193 0.18857525053667 1 1
0.156659883208519 0.15632118896235 1 1
0.328473566000395 0.327792487479235 1 1
0.212781617090232 0.212324770917151 1 1
0.239830905543597 0.239230497922531 1 1
0.228184099297758 0.227588346739254 1 1
0.277822264166635 0.276484563867918 1 1
0.14468676275978 0.144343767957877 1 1
0.311638459237947 0.310880712208974 1 1
0.164574380995419 0.164032899675779 1 1
0.196226936572188 0.195675960892332 1 1
0.21506630875184 0.214642032535584 1 1
0.179359835823098 0.178836448859644 1 1
0.229928302653555 0.228873757219473 1 1
0.0359871389316292 0.0359688884930542 1 1
0.13254149457278 0.132173237240793 1 1
0.271822130108922 0.270865556658311 1 1
0.28174058431889 0.280990892795536 1 1
0.126903297349155 0.126524230308547 1 1
0.344982492661749 0.343867320333017 0 0
0.233103651033251 0.232513748999636 1 1
0.162134644774784 0.161833821396645 1 1
0.221849658981147 0.221170929851735 1 1
0.288896285108576 0.28824368974881 1 1
0.144295561589271 0.143957344560425 1 1
0.190147893615853 0.18956531299818 1 1
0.190341886122083 0.189994722416525 1 1
0.111629620410356 0.111460736631016 1 1
0.128800049026931 0.128419594433241 1 1
0.26454600639222 0.263096529154157 1 1
0.179787279675463 0.179254858880581 1 1
0.159103680356731 0.158610209176757 1 1
0.178425308295462 0.178043573890412 1 1
0.179344053085191 0.179056026443048 1 1
0.182739893346631 0.181678107605773 1 1
0.175308890608724 0.174806859090059 1 1
0.0733023678660874 0.0732582276265435 1 1
0.260693760661791 0.259834004651662 1 1
0.211687331687556 0.211233118092279 1 1
0.266512917422623 0.265570820643394 1 1
0.190484945050863 0.190015664782412 1 1
0.137849157359676 0.137579038599836 1 1
0.267086766303458 0.26639874345918 1 1
0.285691025740339 0.284851995651336 1 1
0.227726185532845 0.227340845867247 1 1
0.0466153082109378 0.0465323720556467 0 0
0.261127358713735 0.260005142279262 1 1
0.0821521169930162 0.0820306315395095 1 1
0.228764175772693 0.228272946930927 1 1
0.231460611387484 0.230950927449789 1 1
0.105387819775352 0.10523014614893 1 1
0.201524724936654 0.20078931828237 1 1
0.279244261100526 0.278775556579431 1 1
0.270139098369541 0.269232592076623 1 1
0.0582784425579904 0.0582119968307465 0 0
0.353125814054764 0.352057927336441 0 0
0.226245774613993 0.225371279478689 1 1
0.263576321491636 0.263030008220668 1 1
0.159320959407081 0.158749193417824 1 1
0.112755045651665 0.112315434330181 1 1
0.167627560300905 0.167151457094967 1 1
0.234378533632088 0.233652435175283 1 1
0.302228803763035 0.301542745808633 1 1
0.230893134642721 0.230437773617345 1 1
0.16499182459067 0.164754742613636 1 1
0.154641786242322 0.15404455012706 1 1
0.269292630214887 0.26875508859847 1 1
0.250788616376665 0.250110521313815 1 1
0.156010467328819 0.155788096633121 1 1
0.327214736025547 0.325958108161897 1 1
0.0836251924523634 0.0830077109919495 1 1
0.186465140219157 0.185862276635936 1 1
0.120973449558232 0.120540162170691 1 1
0.330472802711688 0.329866254784861 1 1
0.303038283716665 0.302087676974335 1 1
0.245289646170359 0.244804716976469 1 1
0.0945017434236146 0.0942377656794939 1 1
0.174958628572778 0.174616155894493 1 1
0.169805290978858 0.169159004715733 1 1
0.171304160547391 0.170938310101921 1 1
0.158383047993943 0.157791892626309 1 1
0.270176668568197 0.269619440171029 1 1
0.171801196667427 0.171369293591112 1 1
0.117023463898443 0.116608896642497 1 1
0.0893660658010247 0.089164696000278 0 0
0.140467707904139 0.139959291204783 1 1
0.187618990081984 0.187057605307772 1 1
0.126369688316338 0.126048094483635 1 1
0.147921078295658 0.147466893413925 1 1
0.228557005631956 0.228142989156897 1 1
0.239641602370534 0.238591127798246 1 1
0.150742037016851 0.150331009315567 1 1
0.109151298757397 0.108666496964081 1 1
0.289906110350724 0.28939446698266 1 1
0.161971241502478 0.161439693523447 1 1
0.24319586072969 0.2423597040624 1 1
0.206590201220152 0.206171719959947 1 1
0.29269526648827 0.291935756707281 1 1
0.235642748607782 0.234799736959656 1 1
0.124513365473177 0.124142884954482 1 1
0.313473253030286 0.312412116811013 1 1
0.289996867636627 0.289251509723857 1 1
0.140527496307364 0.139898165107928 1 1
0.130962315292182 0.130610783071285 1 1
0.153491181191293 0.152709406532927 1 1
0.209046173672411 0.208443179182175 1 1
0.102416083338102 0.102079484508896 1 1
0.196589804554521 0.195694138683147 1 1
0.00345858537504249 0.00351090162422947 0 0
0.191161372503072 0.190712455814895 1 1
0.170166395684845 0.169690259416565 1 1
0.104996670795697 0.104672725296867 1 1
0.198492131113165 0.197826862346841 1 1
0.276505636561015 0.275789462972788 1 1
0.212003431525422 0.211291819706863 1 1
0.291321731798823 0.290234730201431 1 1
-0.0473497511385334 -0.0466010501494218 0 0
0.270108416072231 0.269338784866498 1 1
0.201027698704436 0.200496896514342 1 1
0.21830808810216 0.217473870024462 1 1
0.214495287392475 0.21392087105705 1 1
0.177827053153232 0.177281480821902 1 1
0.229081994507488 0.228539173112161 1 1
0.228652698660871 0.227906277245936 1 1
0.147287223626217 0.146944662778842 1 1
0.227419458994075 0.226782662656295 1 1
0.122306905816936 0.122119447384594 1 1
0.229585661273273 0.228955244859448 1 1
0.318553837319297 0.317484198854945 1 1
0.119094867885131 0.118621285005468 1 1
0.0698682450284973 0.069510005303217 0 0
0.0733501312921407 0.0732546425479475 1 1
0.0966068476088396 0.0960732763534416 1 1
0.247881483780825 0.247102477935753 1 1
0.153127452206566 0.152586859726274 1 1
0.305091402927335 0.304078885867065 1 1
0.296699701779006 0.295219491176421 1 1
0.0877804176469425 0.0874791682332767 1 1
0.15749370426498 0.157176158560798 1 1
0.0972120078999987 0.0967234919562882 1 1
0.24784095605605 0.247072370420898 1 1
0.249401331732764 0.24882618740148 1 1
0.208262898172851 0.207420903378995 1 1
0.300701842220922 0.299734712664391 1 1
0.0160655047550666 0.0160126080228653 0 0
0.129904337021628 0.129638084557096 1 1
0.273619385958559 0.272776039683412 1 1
0.201650674650756 0.200965215683885 1 1
0.120385656173311 0.119994803576164 1 1
0.0944482875791796 0.0943355316408658 1 1
0.250017622738363 0.249469135946286 1 1
0.309539189669872 0.308924873288343 0 0
0.186831032979149 0.186247264942517 1 1
0.214813517560126 0.214320154018691 1 1
0.0495646329336532 0.0489622254984546 1 1
0.177021831608457 0.176391497997304 1 1
0.143209443143987 0.142706216435014 1 1
0.0534590916916779 0.0532565631950644 0 0
0.273209615225911 0.27273537211151 1 1
0.238296653854454 0.237386834975998 1 1
0.234417070555346 0.233878292665382 1 1
0.134929716871674 0.134134880427944 1 1
0.280727250380237 0.279556638935659 1 1
0.215486609066821 0.214761569877873 1 1
0.288173274288275 0.287226328357974 1 1
0.235477211713699 0.235071601205047 1 1
0.311009253481449 0.310021439450225 1 1
0.024117941984858 0.0241364495689437 0 0
0.218004532684488 0.21736550510259 1 1
0.306620864413972 0.305995411373896 0 0
0.277453926931942 0.276628079498207 1 1
0.34636860895632 0.345578096204197 0 0
0.15190149663857 0.151251746533813 1 1
0.258590104115252 0.257637167475491 1 1
0.143387628256975 0.143132254901055 1 1
0.204154119344323 0.203603638137172 1 1
0.0711628519829389 0.0706991128170741 1 1
0.170319008481514 0.169991903774441 1 1
0.219247228929375 0.218762345397618 1 1
0.176949177292739 0.176509177519459 1 1
0.419365401524477 0.418195292275214 0 0
0.278615801442327 0.277929613798786 0 0
0.206940014806766 0.206340598754683 1 1
0.084679192391077 0.0841563128488149 1 1
0.226269503379747 0.225325483727205 1 1
0.256561480277545 0.255539028060437 1 1
0.184059337747756 0.183366131319489 1 1
0.147538396259472 0.147118754701878 1 1
0.223565978689745 0.223136135295223 1 1
0.194095615551632 0.193338448137716 1 1
0.438174853921965 0.436074085827999 0 0
0.158577381266666 0.158191934679641 1 1
0.162447052096881 0.162172210805451 1 1
0.201528220975263 0.201033426968416 1 1
0.209271245155717 0.208991434877217 1 1
0.102508206819151 0.102274983680045 1 1
0.280707472494491 0.279944704083118 1 1
0.209652174683985 0.208955886527454 1 1
0.191363127830207 0.190248932405227 1 1
0.212532123974645 0.211789280611365 1 1
0.193261377527292 0.192564526007046 1 1
0.263837082569961 0.263267619538504 1 1
0.219588000399253 0.218865394822984 1 1
0.276880698541063 0.275770063661868 1 1
0.185048612883821 0.184698615702746 1 1
0.140484306252553 0.140162974526099 1 1
0.164733461851851 0.163630103131901 1 1
0.264849080167566 0.264163652838516 1 1
0.228828439114844 0.228504960301545 1 1
0.266224278181269 0.26572659930809 1 1
0.19596904198143 0.195430747184382 1 1
0.291443743399001 0.290812348180995 1 1
0.188177948990839 0.187339765490374 1 1
0.217382675543447 0.216812293785781 1 1
0.258007712480938 0.257460317819329 1 1
0.250796060186813 0.250021436218934 1 1
0.248055503955614 0.247329054723388 1 1
0.162327464490561 0.16193633525977 1 1
0.117601186210432 0.117157192403442 1 1
0.180145634509636 0.17930750917314 1 1
0.20347116716537 0.202842605015742 1 1
0.17741975894805 0.176692537831736 1 1
0.250958161839415 0.250429547001128 1 1
0.237323839596646 0.23661350483613 1 1
0.0596298750816421 0.0595314599713715 1 1
0.135839252525857 0.135357886858325 1 1
0.272288480790591 0.271500841091657 1 1
0.195117842741479 0.19487428903031 1 1
0.233412352700051 0.232867639432226 1 1
0.335493091948173 0.334464329775805 1 1
0.239429846560724 0.238835333382638 1 1
0.183245541120833 0.182520531317355 1 1
0.242785430499851 0.242101461086277 1 1
0.193850332598054 0.193358076346079 1 1
0.254647877621692 0.253590591971096 1 1
0.198843904654447 0.198302678100565 1 1
0.101031908724873 0.100705897343686 1 1
0.18295904020189 0.182227646320839 1 1
0.224881057865696 0.224272385254407 1 1
0.204533353040449 0.204038864416834 1 1
0.134268841782 0.13381040553195 1 1
0.14583196684736 0.14548492375305 1 1
0.113231623131908 0.112737293977976 1 1
0.260317239784143 0.259617507201741 1 1
0.225220736240079 0.224527335311909 1 1
0.271601720715482 0.270634171395357 1 1
0.257198096956178 0.255811674610163 1 1
0.112283065004479 0.111731147135201 1 1
0.12462404667755 0.124234686532303 1 1
0.106941246623293 0.106703736716646 1 1
0.24529298738562 0.244488886383582 1 1
0.184705846061581 0.184240897734932 1 1
-0.0497949851443321 -0.0496692841483466 0 0
0.281190711036906 0.280403633086767 1 1
0.113207411007988 0.112824399407098 1 1
0.179832184931284 0.179598230476969 1 1
0.110486473474215 0.110080113762287 1 1
0.243367028044651 0.242712767355534 1 1
0.205405293402195 0.204757547380193 1 1
0.268480681892618 0.267843022669269 1 1
0.17815926659621 0.177484200652454 1 1
0.112707760539916 0.112517647925008 1 1
0.097317607447099 0.0971838017674908 1 1
0.281538383751721 0.280546661672038 1 1
0.202489135095839 0.20180589336204 1 1
0.171074555570645 0.170242900330203 1 1
0.284712548528758 0.283959140128055 1 1
0.186053408451764 0.185263071015478 1 1
0.210709484612159 0.21005459356474 1 1
0.0962123513507066 0.0957754576552215 0 0
0.163718926281574 0.163458546592142 1 1
0.193321238885137 0.192442214187631 1 1
0.103891398089023 0.103737609986179 1 1
0.308042116309487 0.307221045829942 1 1
0.132610541162723 0.132347437609993 1 1
0.122963618335304 0.122412186110402 1 1
0.271527999240454 0.270680113358386 1 1
0.240501002098985 0.240019014510416 1 1
0.274121240498316 0.273340076108684 1 1
0.218152380840598 0.217398122799767 1 1
0.229518964859079 0.228754158294874 1 1
0.180746067180105 0.179960128714083 1 1
0.0422427332955151 0.0421207167741357 0 0
0.172944459611386 0.172580216502486 1 1
0.126466326970001 0.126115922218178 1 1
0.124144044399507 0.12353754503455 1 1
0.154782572404352 0.154151223077904 1 1
0.33225625561553 0.331395426880361 0 0
0.214008117482102 0.21333873189953 1 1
0.255399508787605 0.254783329710067 1 1
0.310743182281536 0.309849084274018 0 0
0.226468294472194 0.226089732728545 1 1
0.26673845595968 0.26592954258555 1 1
0.258428875409059 0.257296274322108 1 1
0.157833284049308 0.157424386260226 1 1
0.286085720670206 0.285287978912623 1 1
0.360015099906903 0.358854560998281 1 1
0.177671219968943 0.177228921620662 1 1
0.164813848097513 0.164397798101634 1 1
0.0789193527765295 0.0788646649845422 1 1
0.161322806468407 0.16070455214268 1 1
0.20487777888433 0.204224506626427 1 1
0.154404360242294 0.153866137416328 1 1
0.182226781443276 0.18182206295177 1 1
0.116468028458119 0.115782853994853 1 1
0.210226840927331 0.209932813355701 1 1
0.131258688542023 0.131090203924672 1 1
0.228930310924889 0.228316962586661 1 1
0.191571351848224 0.191122898372306 1 1
0.131023887427436 0.130603218843303 1 1
0.161482224734191 0.160791230645065 1 1
0.309629862260095 0.308866199883318 1 1
0.189911017548612 0.189099751729485 1 1
0.159208035875762 0.158934981576731 1 1
0.23119284076009 0.230442888409652 1 1
0.138676973331698 0.138108488339845 1 1
0.34708075175386 0.34617225398502 0 0
0.16808608584905 0.167733057908289 1 1
0.143573100325276 0.143060424182243 1 1
0.139866010872072 0.139524893977949 1 1
0.218645097658763 0.218094416505881 1 1
0.318786811815262 0.31809239112126 0 0
0.223070460674736 0.222588387317576 1 1
0.275645842885443 0.274412051248219 1 1
0.0906156360552621 0.0903767677912374 0 0
0.138932361581566 0.138658005731441 1 1
0.204412032657685 0.203690777954002 1 1
0.120838853755577 0.120668007381661 1 1
0.259729832646829 0.258585122200756 1 1
0.395649760749303 0.394722754815413 0 0
0.276855684258904 0.276247196570709 1 1
0.305339435638487 0.304481505966102 1 1
0.190031015710526 0.189373789343634 1 1
0.206212493546811 0.205496050928164 1 1
0.313651436871427 0.312968866057335 1 1
0.269810364373608 0.269105289290839 1 1
0.297279583460732 0.296842565312352 1 1
0.280972301797018 0.279983384076011 1 1
0.358403339274858 0.35721525087165 0 0
0.324760124112072 0.323985793591101 0 0
0.29037009861691 0.289491080472659 1 1
0.127744040688758 0.127371711164229 1 1
0.162250208628347 0.161429398634439 1 1
0.198986381393607 0.198071180065249 1 1
0.244393597094628 0.243736557049015 1 1
0.256436906706742 0.255737337137702 1 1
0.187000627876356 0.186350211004498 1 1
0.111445228135961 0.111230012764854 1 1
0.229322000358784 0.228838260619026 1 1
0.164438367971376 0.163952292882441 1 1
0.195841925425614 0.195299143359546 1 1
0.274032514352258 0.273466345004476 1 1
0.203619205822491 0.203194723061968 1 1
0.168164568114242 0.167705498575128 1 1
0.0710958963624649 0.0709912771976628 0 0
0.286534929354656 0.285418973713634 1 1
0.328750880399814 0.327740113208703 1 1
0.294347341841785 0.293598490400446 1 1
0.267142970626185 0.266321361615979 1 1
0.231148263280828 0.23043311328829 1 1
0.175246729860134 0.17488473466548 1 1
0.199006803963599 0.198640195155462 1 1
0.00597421465986241 0.00602932995872414 0 0
0.224325279604309 0.22350752424779 1 1
0.123836519942589 0.123730628476332 1 1
0.127892210613749 0.12742541971556 1 1
0.372603536158639 0.37164027318974 0 0
0.254336672478573 0.253844632135254 1 1
0.183232448094585 0.182623512634428 1 1
0.174390879853717 0.173710375541895 1 1
0.263410537511189 0.262346277639901 1 1
0.208253232279898 0.207484328297878 1 1
0.358528841244562 0.357648464951791 0 0
0.235251344439063 0.234356887462394 1 1
0.20933004586911 0.208789849365232 1 1
0.191719471710911 0.191313130353589 1 1
0.052676032517917 0.0524568898962815 0 0
0.189397048877058 0.188874905906782 1 1
0.238052832458483 0.237545341317907 1 1
0.280107271572508 0.279236100052292 1 1
0.0696757132416281 0.0697217833969792 0 0
0.331596135634971 0.330233796561321 0 0
0.218859648644707 0.217990555769135 1 1
0.189222144364528 0.188629742235836 1 1
0.181675047378272 0.181190645023758 1 1
0.144918229646777 0.144736020303041 1 1
0.0710490602647117 0.0712230261999197 0 0
0.371298145581972 0.369975809128253 0 0
0.168007215896209 0.167635136073162 1 1
0.298182672976999 0.297276142018143 1 1
0.257452725235337 0.256393927471682 1 1
0.275296753860626 0.274431133743248 1 1
0.266492628470599 0.265766797898467 1 1
0.271883001128496 0.271238713463265 1 1
0.145400572516141 0.144908601471648 1 1
0.137053562629552 0.136724550898562 1 1
0.228129713790241 0.227638538416077 1 1
0.258962950644328 0.258485531695937 1 1
0.1620375506841 0.161578912166753 1 1
0.123704608523472 0.123400459988384 1 1
0.207673824400009 0.207338435460348 1 1
0.258496400173295 0.258203865581148 1 1
0.192276585694287 0.191784433073399 1 1
0.220879844004447 0.219787306614482 1 1
0.235852876913869 0.235387467817618 1 1
0.0992323582747944 0.0989592118087906 1 1
0.13104090799448 0.130742516531661 1 1
0.202429455793172 0.201863367414506 1 1
0.0662416690977753 0.0660558040914858 1 1
0.25486852674291 0.254315859584197 1 1
0.279014982377153 0.277878452002677 1 1
0.197722253670518 0.19732458608364 1 1
0.228024492189278 0.227325805956756 1 1
0.182040327064308 0.18143921855632 1 1
0.0905819859781217 0.0902346521518055 1 1
0.262096722573794 0.261516849188377 1 1
0.10882686553558 0.108775989832998 1 1
0.285829176463832 0.285145620039158 1 1
0.184982065721728 0.184030807653822 1 1
0.220424632734433 0.219928235435312 1 1
0.16117411336785 0.160687516764883 1 1
0.224335936198247 0.223968973301345 1 1
0.191284367877648 0.190417828737936 1 1
0.138279393969214 0.137936519256246 1 1
0.157632534701657 0.157283089383075 1 1
0.274227639236502 0.273285005259299 1 1
0.244601688567779 0.24422579888699 1 1
0.16949747611345 0.169218935817377 1 1
0.293336832985587 0.292429082629189 1 1
0.166542974906939 0.166035102741358 1 1
0.187120707108408 0.186719200860448 1 1
0.181313318823353 0.180559273116289 1 1
0.306393101101965 0.305650870683624 1 1
0.117175961100422 0.116711856524999 1 1
0.156667874840606 0.15620115264434 1 1
0.239562249199109 0.238805735164141 1 1
0.180927444760897 0.180648883670431 1 1
0.290378272991302 0.289723020128633 0 0
0.0964267769782791 0.0961397602208288 1 1
0.0733184681138985 0.0734093271387474 1 1
0.16115764624177 0.16038256884272 1 1
0.335727900465373 0.334757219706025 1 1
-0.00652403906355248 -0.0067579747209911 0 0
0.140107640992147 0.139613439359047 1 1
0.0244998799483663 0.0243219655575254 0 0
0.216480465447653 0.215816149438281 1 1
0.241466328782036 0.2410901231204 1 1
0.202397037076684 0.202024136771345 1 1
0.221734786583955 0.221030662142046 1 1
0.238448085533355 0.23756526982756 1 1
0.244335489513647 0.243790109937711 1 1
0.153245256529922 0.15284149518242 1 1
0.0945737634181181 0.0945412121320028 1 1
0.174904558649125 0.174007365775366 1 1
0.224651264363243 0.224193844283138 1 1
0.226664844426716 0.225931923497174 1 1
0.205770885707337 0.205385904526413 1 1
0.155563999559704 0.155173547650459 1 1
0.0976216905270841 0.0969467173470997 1 1
0.236471373861504 0.235839388686054 1 1
0.203193299700863 0.202635961029958 1 1
0.247051668088023 0.245928173419546 1 1
0.207536733360555 0.206828709338033 1 1
0.141370311502816 0.140929164110658 1 1
0.216276772485789 0.215626754899658 1 1
0.212660699258287 0.212023256268507 1 1
0.217989040779114 0.217263740416963 1 1
0.125893659065957 0.125621316326239 1 1
0.266668618611232 0.265851770548607 1 1
0.386465050147181 0.385634054963173 0 0
0.324955752936861 0.323893597343197 0 0
0.156931865271712 0.156542026105776 1 1
0.233715721260293 0.233220806860397 1 1
0.199716433440413 0.199253839880089 1 1
0.227934689463358 0.227228422391329 1 1
0.201073500596286 0.200420472469186 1 1
0.175345409477349 0.174743239257352 1 1
0.14251991979539 0.142191832743739 1 1
0.158600993958691 0.158304895492227 1 1
0.152365966520008 0.151884509399356 1 1
0.206808724511766 0.206352188227638 1 1
0.326370428385071 0.325204487231792 0 0
0.229392223357753 0.228914397649818 1 1
0.270281506274517 0.269681228088276 1 1
0.216116577596575 0.215500337751361 1 1
0.213600448844023 0.213150668109621 1 1
-0.0206750888918042 -0.02052697898013 0 0
0.174562887298076 0.17399775582809 1 1
0.21149560732232 0.211114915851614 1 1
0.10139551386257 0.101067953019718 1 1
0.2851503224086 0.284379139297618 1 1
0.224574496445734 0.223949332856277 1 1
0.303280943998403 0.302068009515595 1 1
0.130070112420016 0.129391643936752 1 1
0.3096057384996 0.308149979137118 1 1
0.135393784004003 0.134866248313136 1 1
0.262399604032232 0.261860110717115 1 1
0.247859630868096 0.247233740376079 1 1
0.123834180151167 0.12343539010654 1 1
0.239388551988737 0.238626524040048 1 1
0.149477761054892 0.148980589029779 1 1
0.24110825482163 0.24028674070325 1 1
0.136710114003116 0.136206260203423 1 1
0.107150643224264 0.106875045976533 1 1
0.172443633932989 0.172208963768102 1 1
0.125158315861713 0.124877621965767 1 1
0.17740289611946 0.176612213643108 1 1
0.0215815076066929 0.0215071679181126 0 0
0.229020392877398 0.228144541834512 1 1
0.263971496662304 0.263432913803326 1 1
0.29369381029042 0.293119693777788 0 0
0.168744408246153 0.168170715146184 1 1
0.249071717622479 0.248621954936976 1 1
0.110043813799546 0.109561906883248 1 1
0.186418901886833 0.185691375022473 1 1
0.234669122574515 0.234008776386 1 1
0.227225414521464 0.226505530772154 1 1
0.0757464740311737 0.0752085147498059 1 1
0.285164411954461 0.284460333826778 1 1
0.0737367461808087 0.0734088736711059 0 0
0.278665802844129 0.277897820957154 1 1
0.180352734172436 0.179833218029815 1 1
0.207475068318837 0.207007555858944 1 1
0.331405680299636 0.330538328554942 0 0
0.148903189545408 0.148608809466155 1 1
0.090230219450846 0.0901702538919475 1 1
0.216710637422471 0.215901646529711 1 1
0.255105228992531 0.254263553940561 1 1
0.219631082797033 0.218940491536996 1 1
0.146785458548443 0.146272591965467 1 1
0.237392761409686 0.236781369124847 1 1
0.223740685091015 0.222923981107778 1 1
0.164023492109162 0.16345620448112 1 1
0.10037292656908 0.100075293033206 1 1
0.207776587809906 0.206987040385626 1 1
0.108897297449138 0.108575427445726 1 1
0.238120873689952 0.237441746233719 1 1
0.165767680794386 0.16521018378387 1 1
0.3242601717809 0.323410891495875 0 0
0.105111046577049 0.10483076669171 1 1
0.153385657909247 0.153018159002302 1 1
0.233469146819801 0.232981303829223 1 1
0.153078640173666 0.152510242958848 1 1
0.293149356360746 0.292356994308638 1 1
0.155053010965516 0.154486226485875 1 1
0.140708302559443 0.140472346024028 1 1
0.258506314315672 0.257753984576677 1 1
0.224728662738489 0.224248176339248 1 1
0.261469674783615 0.260970280164225 1 1
0.251806853490639 0.25108431358009 1 1
0.333100443451272 0.331177704932723 1 1
0.0349484290620607 0.0348865939586453 0 0
0.228898570808418 0.228239782353805 1 1
0.135273960923273 0.134956129030979 1 1
0.274254780564615 0.273434908259923 1 1
0.283820355377129 0.282905491290557 1 1
0.229347164587743 0.22886209611998 1 1
0.231901495231798 0.23133491510985 1 1
0.17526325390506 0.174823251231475 1 1
0.162885801920599 0.162279802648405 1 1
0.130239252504565 0.129828135466542 1 1
0.229634154755522 0.22903548362969 1 1
0.217840922969795 0.217060227858889 1 1
0.349858533866395 0.348529154858775 1 1
0.249431793246592 0.248506617764292 1 1
0.152352007528488 0.151908467603709 1 1
0.305393736358742 0.304163317254249 1 1
0.289451800351903 0.28877629035924 1 1
0.231925469891632 0.23114293395421 1 1
0.20640153331765 0.205693430439314 1 1
0.268204074711845 0.267454147581828 1 1
0.210621838189013 0.210336995437316 1 1
0.287693047477478 0.286640552715662 1 1
0.259181001971742 0.258562353879578 1 1
0.129391604667861 0.129132981352539 1 1
0.237810813456518 0.236981129135554 1 1
0.222790158314205 0.221618138122406 1 1
0.0755495679400476 0.0752170654744524 0 0
0.316194356194653 0.315166326432929 1 1
0.345486526619549 0.344487063817355 0 0
0.303877003636456 0.30283359054146 1 1
0.0714523327017463 0.0713340616159011 0 0
0.121582872275726 0.121375017681914 1 1
0.1518607229176 0.151644154526237 1 1
0.286583820874287 0.285776234353061 1 1
0.0730280730501353 0.0728263464922637 0 0
0.309314752163105 0.308514759752738 1 1
0.133948390591742 0.133736663918838 1 1
0.136738191245033 0.136214392751674 1 1
0.0741570067450686 0.0740641918507205 0 0
0.146079009829992 0.145745867699534 1 1
0.230617916208206 0.229972502594881 1 1
0.32145958938003 0.320133780746818 1 1
0.103576110800643 0.10283808156836 1 1
0.15575173980975 0.15538295889508 1 1
0.259152243984443 0.258276348999248 1 1
0.0610168412220628 0.0611275295154163 0 0
0.225845332660213 0.225429512057892 1 1
0.15470527802638 0.154321524323712 1 1
0.179422477697974 0.179152145137174 1 1
0.189138838160279 0.188722016718971 1 1
0.129269769981447 0.128854704565961 1 1
0.234841883798995 0.234527824343418 1 1
0.378572840313085 0.377682993467836 0 0
0.2177257204302 0.217191686572728 1 1
0.218760585702927 0.218257289040894 1 1
0.172107950853571 0.171413469720802 1 1
0.205354080066873 0.204937447390865 1 1
0.303121087261836 0.302256578813036 1 1
0.146187627630805 0.14570446564742 1 1
0.164281961108217 0.163762884861765 1 1
0.0949561675837682 0.0950525002615652 1 1
0.117313571088504 0.117047896552078 1 1
0.116303276840999 0.115717028509306 1 1
0.330550252117488 0.329758440370044 0 0
0.223354637540099 0.222788120916643 1 1
0.226950660256467 0.226448391998283 1 1
0.13926175257799 0.138832997189489 1 1
0.152776652473969 0.152439478056768 1 1
0.225312908896216 0.22462926887886 1 1
0.43669955586299 0.435587737519738 0 0
0.309488425120977 0.308871613275454 1 1
0.327084225734977 0.325970883606213 1 1
0.153199013410053 0.152926108185524 1 1
0.185164847051358 0.184812786270377 1 1
0.251235779120617 0.250679655704261 1 1
0.197000931875834 0.196384157526733 1 1
0.22250630731766 0.222109221426776 1 1
0.116673820694259 0.116108000774466 1 1
0.0836642352858653 0.08341008947337 1 1
0.128037305185223 0.127839568386412 1 1
0.200541826274234 0.200252300117724 1 1
0.154782068660429 0.154076252675452 1 1
0.0780932341365882 0.077828484020794 1 1
0.194316522795828 0.193852485135057 1 1
0.293229674989582 0.292568171955643 1 1
0.105382132820408 0.105120358793158 1 1
0.364913784325412 0.363925894332793 0 0
0.155618393001227 0.155359327701782 1 1
0.185621936159117 0.185188192522749 1 1
0.236533587390782 0.235699515094398 1 1
0.270473769416907 0.269481916109585 1 1
0.194442023985582 0.193761154113947 1 1
0.119322685792605 0.118851525060928 1 1
0.29848186571174 0.297366618232602 1 1
0.381287845588629 0.379915597510957 0 0
0.214180662449516 0.2137094569709 1 1
0.2068792387236 0.206369647085217 1 1
0.0665415458811574 0.066323162424255 1 1
0.254471403786728 0.253823230204377 1 1
0.20828444025951 0.207817970847687 1 1
0.186196664891277 0.185584688831722 1 1
0.13487127053434 0.134472219738825 1 1
0.300761574544357 0.299862536933613 1 1
0.234539333804461 0.233992341251123 1 1
0.146567348782053 0.145738516576859 1 1
0.140832005373109 0.140558015893095 1 1
0.146384000066872 0.145763614972383 1 1
0.0646139376427745 0.0643630485680045 0 0
0.196746001651738 0.196250217853618 1 1
0.322306925192433 0.321455675156111 0 0
0.122447301827578 0.12236973642168 1 1
0.124871336340623 0.124581219233049 1 1
0.181873961321683 0.181367948060837 1 1
0.0934580772478633 0.0934276578349475 1 1
0.196856000356659 0.196404358167777 1 1
0.207601625271103 0.207051737050712 1 1
0.103300739061604 0.10299064561277 1 1
0.146236359637286 0.146006294598089 1 1
0.291628084672404 0.291058561442274 1 1
0.202852723433745 0.202365236883235 1 1
0.0917481799599856 0.0915605918722729 1 1
0.128935703989138 0.128600498917716 1 1
0.273673793620585 0.272859988824139 1 1
0.295705443499649 0.294899787456106 1 1
0.183295625478481 0.182865053251222 1 1
0.336660203532112 0.33571872351867 1 1
0.201364093300941 0.200955793668357 1 1
0.10534816459819 0.104866841276106 1 1
0.156054462848317 0.155838000053717 1 1
0.166385508213142 0.166100726344762 1 1
0.266919609145431 0.265914139126704 1 1
0.260558883707691 0.259490628313755 1 1
0.0953368600475978 0.0949451652558932 1 1
0.177286451988758 0.176604826306466 1 1
0.168174694680192 0.167860607687954 1 1
0.035507835697004 0.0351798351326858 0 0
0.133398144364932 0.133143979143719 1 1
0.280898019342131 0.280449975240172 1 1
0.309328841350465 0.308054280064121 1 1
0.13128374431304 0.130729803066808 1 1
0.237587537390766 0.236881117893941 1 1
0.16916797251119 0.168633371322917 1 1
0.0276093347352461 0.0275562112272368 0 0
0.183535755798344 0.183052716462515 1 1
0.19069864423231 0.190095301885498 1 1
0.196006357417522 0.195460081270551 1 1
0.150572121732741 0.150269869227124 1 1
0.0274786269779601 0.0269927367795717 0 0
0.165602411708197 0.165329726889758 1 1
0.17940182861934 0.179138253627156 1 1
0.178197665980403 0.177695838104224 1 1
0.328386523733431 0.327340804819926 0 0
0.0125854851738195 0.0122379856375718 1 1
0.330023556539766 0.329053698219909 0 0
0.146044123702571 0.145713044679295 1 1
0.275062320627622 0.274011339725182 1 1
0.190442369189053 0.189677581610492 1 1
0.217388078732918 0.216641445586079 1 1
0.388805136488578 0.387657345715292 0 0
0.0890427327599589 0.088746340316816 1 1
0.0782534093186686 0.0780860260393724 1 1
0.254288423724635 0.253400621072445 1 1
0.313596146308088 0.312900025123121 0 0
0.105982565218026 0.10533616324491 1 1
0.249840227167352 0.248980554391455 1 1
0.255961141343395 0.255386990801588 1 1
0.0549941430020817 0.0548941042935521 1 1
0.11635008034307 0.116007047951605 1 1
0.199633000129102 0.199010340260382 1 1
0.193762801611654 0.193297788048353 1 1
0.156054823092029 0.155977242566785 1 1
0.164296542447937 0.163817685761696 1 1
0.233683324804053 0.233074199903024 1 1
0.173427410526217 0.172763143440677 1 1
0.209155029657574 0.208577221788321 1 1
0.207835367949162 0.207105129387716 1 1
0.18383258874363 0.183279887729847 1 1
0.29477970628272 0.294194584956374 1 1
0.104101223072744 0.103865906490636 1 1
0.263051293889174 0.26240751205345 1 1
0.176015305088261 0.175524886461829 1 1
0.237147210111043 0.236252802930083 1 1
0.147332618322314 0.146914246558158 1 1
0.269584237392891 0.268808853014699 1 1
0.258751772353073 0.258297647115874 1 1
0.233972899037542 0.233197842723153 1 1
0.324541459775901 0.323809617431595 0 0
0.219384973981325 0.218966242590538 1 1
0.147005809848501 0.146475144817366 1 1
0.159346134106021 0.158816729372786 1 1
0.285360708363263 0.28456957812806 1 1
0.209451503628702 0.209087837034663 1 1
0.129139099319868 0.128610046900055 1 1
0.187944585665317 0.187234937711402 1 1
0.273564689426872 0.272329042087698 1 1
0.217459193933136 0.216457829200462 1 1
0.248411935004302 0.247404165340826 1 1
0.189600219283499 0.188827904041069 1 1
0.228766034295305 0.22796031142409 1 1
0.281770258385866 0.280743630168358 1 1
0.212922365150029 0.21233719756431 1 1
0.216700904603138 0.216148474154291 1 1
0.199235568127569 0.198793929621322 1 1
0.280887561271555 0.280230541794712 1 1
0.196658191001157 0.196224087564693 1 1
0.173900450489901 0.173406827780164 1 1
0.208771218323173 0.208046609060308 1 1
0.272216376345834 0.271538893024093 1 1
0.159586385511996 0.159426237066624 1 1
0.177092162327443 0.176548538926658 1 1
0.123753504571464 0.123520552508682 1 1
0.337697777457692 0.336677114671043 0 0
0.215152084636143 0.214381539955886 1 1
0.132773529779986 0.132424579092986 1 1
0.165640623077255 0.165246855557683 1 1
0.268115970757171 0.267201221338981 1 1
0.185000902930646 0.184626572353619 1 1
0.245132461749887 0.244657988433087 1 1
0.180493650758522 0.179775390156069 1 1
0.249482028226403 0.248607258591865 1 1
0.262922935013195 0.262419794400549 1 1
0.233132113244626 0.232681953818319 1 1
0.276907701502382 0.276122766959664 1 1
0.121997567210118 0.121503545872626 1 1
0.258319843936044 0.257649708606533 1 1
0.193148416555895 0.192720388006098 1 1
0.232772248725095 0.23210390693277 1 1
0.101112324160284 0.100909144551191 1 1
0.313962497336677 0.312916605788394 1 1
0.121540713646985 0.121093082557414 1 1
0.153073725837015 0.152725360085263 1 1
0.147406302988979 0.147030938343719 1 1
0.18380573618611 0.183046124542748 1 1
0.201921135982666 0.201366505729106 1 1
0.20355323084345 0.20319855179817 1 1
0.309181764207842 0.308041460004093 1 1
0.142529696648887 0.141877817985709 1 1
0.267057072599564 0.266550851809099 1 1
0.167768598712293 0.167370353230209 1 1
-0.00811320200471565 -0.00840199476126331 0 0
0.0322999332835582 0.0321876243826406 0 0
0.129129499410679 0.128855534225246 1 1
0.190281718298226 0.189929105624615 1 1
0.342366014896039 0.341539708220063 1 1
0.172558365628075 0.172195144103163 1 1
0.25392180541351 0.253087762405103 1 1
0.148372696123889 0.148115212515813 1 1
0.249168855850985 0.248551649369982 1 1
0.186111681327501 0.185726719298223 1 1
0.114087333016268 0.113657410260751 1 1
0.128577492677353 0.128184529388224 1 1
0.104352883131181 0.103995562734584 1 1
0.0595541927604779 0.0589980969003846 1 1
0.233867111786301 0.233274556735657 1 1
0.200426457581616 0.19995226539942 1 1
0.185036111522321 0.184135453313214 1 1
0.266381627588101 0.265768845794698 1 1
0.251193692950869 0.25023661916326 1 1
0.230032461833135 0.229260293797422 1 1
0.282501756953553 0.281650859802151 1 1
0.110896488097309 0.110203248205695 1 1
0.117965027993397 0.117752689940868 1 1
0.249852802061436 0.249270610349923 1 1
0.17577688639394 0.175003348329825 1 1
0.223495984989854 0.222976724987102 1 1
0.109729297986919 0.109357259768464 0 0
0.134603406865902 0.134294034303916 1 1
0.194671839280817 0.193808953371667 1 1
0.368198057130698 0.367245915051403 0 0
0.0596608872527569 0.0596091417124195 0 0
0.238523110972213 0.238018775011508 1 1
0.172820959922188 0.172450861565578 1 1
0.165960432190889 0.165509328742699 1 1
0.174574576745086 0.174279549711375 1 1
0.163664570416721 0.163003138822348 1 1
0.193356161381412 0.192851691112776 1 1
0.276987003799483 0.276321630841807 1 1
0.121217076983799 0.120967872147572 0 0
0.0995552872609313 0.099386889678589 1 1
0.209818495109377 0.209230813250836 1 1
0.274489287406916 0.273016589122524 1 1
0.172153959718899 0.171542286856107 1 1
0.141152461684102 0.140842983948039 1 1
0.267071536284971 0.266390236380768 1 1
0.197818516609832 0.196827669924946 1 1
0.27750150233958 0.276710010132078 1 1
0.229763548553913 0.228772517374595 1 1
0.299152735619982 0.298392130412309 0 0
0.331755137574263 0.330794018250242 0 0
0.223599578875003 0.223185359647506 1 1
0.246451515817166 0.245911963284799 1 1
0.213887831958757 0.213377173628546 1 1
0.238279814149712 0.237587733667905 1 1
0.227219024224135 0.226671919364482 1 1
0.327194420782661 0.326565506518966 0 0
0.306615650471488 0.305678982214603 1 1
0.175669549663932 0.175197169191753 1 1
0.256772276422985 0.256063632068544 1 1
0.154351760022633 0.15388306096076 1 1
0.241707614545765 0.241008650895505 1 1
0.128284591874153 0.12803676893162 1 1
0.214816475397767 0.214170038787207 1 1
0.184996772223949 0.184583909194605 1 1
0.229690011644168 0.228661724102461 1 1
0.190433206203876 0.190061446357541 1 1
0.0577889607148208 0.05756466262973 0 0
0.283023110667973 0.282317155022082 1 1
0.222173350105538 0.221836364004462 1 1
0.283999171316093 0.283098737709917 1 1
0.230668446941376 0.229806769138544 1 1
0.150296533094371 0.150009122556442 1 1
0.214295930056068 0.213900723370178 1 1
0.202741784510413 0.202070411335181 1 1
0.253246349595605 0.252572827764037 1 1
0.187497102532517 0.186792937620636 1 1
0.259496951896329 0.258572194657509 1 1
0.248857184071651 0.248346217281051 1 1
0.315940512665138 0.315346936739235 1 1
0.130298754904936 0.129962675613192 1 1
0.440837579697017 0.438924671237404 0 0
0.266258923660333 0.265691403628208 1 1
0.27465980248559 0.273990758933914 1 1
0.0733375664539833 0.0728853943185543 1 1
0.296400910181311 0.295414754190589 1 1
0.148574451643179 0.148094469657517 1 1
0.122956158647764 0.12271439457672 1 1
0.175739516188879 0.175209380263872 1 1
0.101411063427503 0.101131828144314 1 1
0.0700853356994361 0.0696620469809468 0 0
0.179441521204429 0.179165491935992 1 1
0.128139962196035 0.127681525711177 1 1
0.189074443860816 0.188679954830759 1 1
0.257939371832965 0.257115176631719 1 1
0.193206492794514 0.192355918775014 1 1
0.228145978326968 0.227678685938636 1 1
0.109096083581286 0.108747044441365 1 1
0.357610346871019 0.356452047265632 1 1
0.271162238306537 0.270348519373051 1 1
0.089167113504551 0.0889871062280903 1 1
0.163802355836247 0.163293904023042 1 1
0.154933290287402 0.154771758884238 1 1
0.229542185272931 0.228659999860264 1 1
0.17953977568106 0.179032193828071 1 1
0.203331368179079 0.202727972870778 1 1
0.141078962342887 0.140463271067902 1 1
0.237143736730183 0.23653454726373 1 1
-0.0516406356507134 -0.0514796257920587 0 0
0.158907606922613 0.158655005173135 1 1
0.40320189596321 0.401646085257472 0 0
0.279950185327064 0.278948005804669 1 1
0.206307393950611 0.205661800565764 1 1
0.198678484196142 0.198369336587003 1 1
0.203895404087608 0.203347998085408 1 1
0.10979287697099 0.109458941777053 1 1
0.144457992514471 0.143842812488282 1 1
0.273857382645254 0.273161736583776 1 1
0.223313530067199 0.222694046633064 1 1
0.265711255681199 0.264748094920415 1 1
0.369823214336516 0.368793760758444 0 0
0.261611221438815 0.261156861411511 1 1
0.23998035642704 0.239363838145222 1 1
0.163605592356478 0.163212062532996 1 1
0.251803929861741 0.250903820938526 1 1
0.348334635016973 0.347414592588405 0 0
0.226572792782779 0.226012356136421 1 1
0.367532940816218 0.366752895700379 0 0
0.27783216696258 0.276987875899959 1 1
0.200285585623295 0.199781047030145 1 1
0.0566014044271683 0.056333746356913 0 0
0.245446854469759 0.244786830906898 1 1
0.143991154380116 0.143869173382671 1 1
0.351116158775666 0.350007389944935 0 0
0.0285786036400816 0.0283721037881976 0 0
0.283968489304266 0.283094225769182 1 1
0.186444641492965 0.185990764522812 1 1
0.198290738417604 0.197850045535717 1 1
0.254985586373245 0.254322709132412 1 1
0.198022688898505 0.19750518758292 1 1
0.23130750390767 0.230764937727515 1 1
0.233740817967923 0.233062311804374 1 1
0.218119666896911 0.217396799148742 1 1
0.21614725961335 0.215485238994035 1 1
0.103737572218346 0.103510655344295 1 1
0.134310790157904 0.133967339438648 1 1
0.329761404249948 0.328657756414389 1 1
0.224238483674379 0.223445098172869 1 1
0.168572713448952 0.167984369200886 1 1
0.119262028841231 0.119020535412775 1 1
0.202863128986366 0.202227461183518 1 1
0.367823444195927 0.366726074956214 0 0
0.189963317207569 0.189521164480412 1 1
0.222161412570308 0.221160427007713 1 1
0.34001365883066 0.338797239868846 0 0
0.246098002637067 0.245479233586687 1 1
0.238317217492287 0.237559448202162 1 1
0.137518661204374 0.136694685082493 1 1
0.0939531070625816 0.0937991356056719 1 1
0.20504812560973 0.204537248123982 1 1
0.166847380003096 0.166502856611562 1 1
0.274878798850833 0.274124195374834 1 1
0.196415922939488 0.1960369501105 1 1
0.191388765397423 0.191068312286446 1 1
0.0795454317412994 0.0792885778910547 1 1
0.225146119970381 0.224374280474953 1 1
0.186656240437387 0.186019025543897 1 1
0.200304442825326 0.199705437546438 1 1
0.185583685637517 0.185257763640101 1 1
0.1548546368021 0.154384615504361 1 1
0.257573296676455 0.256747694719151 1 1
0.345994754206858 0.344850538747401 1 1
0.1334007426119 0.133125655910399 1 1
0.281118890196365 0.280076322633333 1 1
0.291817774923413 0.290906556220173 1 1
0.223254880467849 0.22275485241544 1 1
0.137320148807959 0.136877560399904 1 1
0.172523803009599 0.171799135996486 1 1
0.188507487442168 0.188188845171093 1 1
0.13527986415706 0.135070505126957 1 1
0.211337258938125 0.210603203334931 1 1
0.152820024438263 0.152097011294972 1 1
0.36178273877246 0.360960142565581 1 1
0.289671560122967 0.288944009326069 1 1
0.216912273405043 0.216479169146246 1 1
0.222148304094654 0.221739216387424 1 1
0.270024074658766 0.269432900757701 1 1
0.246945440353038 0.24617440227557 1 1
0.063349244087758 0.0632557286963531 1 1
0.28531920578741 0.284669246932938 1 1
0.314187281195234 0.313353366184744 1 1
0.220543245706186 0.219915124460276 1 1
0.221558397236545 0.221166337999399 1 1
0.350881624592088 0.350083112439536 0 0
0.213708468788239 0.213056944573139 1 1
0.269200330713372 0.268440114707169 1 1
0.187347334746052 0.186723099133652 1 1
0.259457191716211 0.258995425503764 1 1
0.130365116034757 0.129840943576003 1 1
0.146793017743595 0.146458004045612 1 1
0.150741412642181 0.150342311429633 1 1
0.171875253391892 0.171564899565083 1 1
0.331723950129037 0.330902907330604 0 0
0.261174399497208 0.26029420517577 1 1
0.256982358637241 0.255927373685884 1 1
0.135056088676967 0.134632692409087 1 1
0.225998659599767 0.225197424704075 1 1
0.258622677269536 0.25809263145458 1 1
0.19132104445827 0.190624959547012 1 1
0.176270641253292 0.175409061313773 1 1
0.132529715857541 0.132049497091536 1 1
0.157356152650679 0.157097904984069 1 1
0.121753503070659 0.121395328967191 1 1
0.178278605676487 0.177850585966128 1 1
0.154353933157964 0.153551613234793 1 1
0.271802287050487 0.270818827660497 1 1
0.140187112430151 0.139902614633016 1 1
-0.00164902377267831 -0.00123819951394538 0 0
0.327938593902344 0.327105826401329 0 0
0.323818775387697 0.322952883914903 0 0
0.207112160113435 0.206708285969573 1 1
0.271347870696229 0.270710122589818 1 1
0.242751007653717 0.241871535497745 1 1
0.138102125322959 0.137859954557041 1 1
0.287509237566005 0.286607590419554 1 1
0.291541294772529 0.290917829373406 1 1
0.258744396800132 0.258285070662323 1 1
0.2337007797979 0.233155902315338 1 1
0.201584331510833 0.200812337647606 1 1
0.232795692901119 0.232033975635594 1 1
0.231750140147651 0.231081173062509 1 1
0.257846284999686 0.257003843550504 1 1
0.176095027002868 0.175710113783591 1 1
0.226170755368525 0.22544096063112 1 1
0.283883113042279 0.282871963130009 1 1
0.257826963797565 0.256855596922072 1 1
0.161448411683791 0.160984535567297 1 1
0.25299408474832 0.25204787213566 1 1
0.151777641655147 0.151573376564156 1 1
0.169775862239395 0.169312030167333 1 1
0.106776811160532 0.106418804249115 1 1
0.13675091791616 0.136496001792462 1 1
0.171845163505544 0.171490272046156 1 1
0.262470732042722 0.261755511664158 1 1
0.301847521446344 0.301041472749961 1 1
0.258434640960762 0.257600793331272 1 1
0.283033779420894 0.281714532292523 1 1
0.301808036991326 0.300692571179121 1 1
0.109097883921444 0.108674496457929 1 1
0.11962930560284 0.119139382472028 1 1
0.21995676884138 0.219331426278921 1 1
0.254000470702896 0.253507687727397 1 1
0.169233588318612 0.16850954380397 1 1
0.227749625705284 0.226557399108835 1 1
0.243545984241624 0.242903464916554 1 1
0.173434148490971 0.173053048538432 1 1
0.149639227374529 0.149285903757517 1 1
0.239742425070709 0.239313969409849 1 1
0.164440485509136 0.164035868561901 1 1
0.0848288306952461 0.0845058222364042 1 1
0.0609044548834355 0.0605165065643783 1 1
0.165600127565771 0.165154151975159 1 1
0.321856526535282 0.32073881158345 0 0
0.173989254622732 0.173550788879265 1 1
0.181167191985801 0.180575388684087 1 1
0.153371874194008 0.1529565748141 1 1
0.248255927588437 0.247180603561871 1 1
0.129931585245582 0.129607860963176 1 1
0.173608808312453 0.173262815171402 1 1
0.243227286689977 0.242569799180815 1 1
0.296720300389568 0.296108634383213 1 1
0.217223586516787 0.216734466782533 1 1
0.256812579189604 0.256020655711695 1 1
0.244412735414789 0.243816410397173 1 1
0.234027965121563 0.23352366971071 1 1
0.221513340643013 0.220660247693193 1 1
0.170037729440533 0.169618192544533 1 1
0.369774308653328 0.368990463173754 0 0
0.17992076508366 0.179379745832465 1 1
0.330855190702157 0.330049516511319 0 0
0.22116990101679 0.220676668091849 1 1
0.121501888710385 0.121152860781943 1 1
0.219867996895915 0.219261063459414 1 1
0.116675999283481 0.116088277885041 1 1
0.179525824862403 0.178948182826175 1 1
0.164505174615911 0.164326336338602 1 1
0.186254081049385 0.185831496943169 1 1
0.152913740850353 0.15230076209847 1 1
0.244554467505751 0.243930149156206 1 1
0.286437021946918 0.285811919144177 1 1
0.214198042111687 0.213416000665294 1 1
0.20233453345651 0.201506534962972 1 1
0.20458367063813 0.204086963487311 1 1
0.271756769819323 0.27118613356906 1 1
0.136407497634449 0.135862615040069 1 1
0.151294760314587 0.150802920624867 1 1
0.13627313248339 0.135970416685957 1 1
0.0363962529472878 0.0361642296503381 0 0
0.228628892201221 0.227996334281566 1 1
0.200214761059463 0.199741253211529 1 1
0.175010832052992 0.174586860841329 1 1
0.0744230800086106 0.0744077968659214 0 0
0.229555558570406 0.229164741699647 1 1
0.166674757582791 0.166311643669349 1 1
0.305621486889688 0.304557890128228 1 1
0.201012069347869 0.200393531301875 1 1
0.0381920534515112 0.037878262467547 1 1
0.281817054913551 0.2809074821908 1 1
0.316419296801074 0.315741367391414 0 0
0.260141534350538 0.258945779625819 1 1
0.148390303235437 0.147916619776698 1 1
0.0508920286034882 0.050766905771403 0 0
0.178865592187967 0.178045083950455 1 1
0.108412516400339 0.1078127266331 1 1
0.106938626843573 0.106707830500413 1 1
0.268963540259671 0.268427699945397 1 1
0.174865711210262 0.174410706081626 1 1
0.205494125917233 0.204680692946865 1 1
0.263890708864275 0.263324489351451 1 1
0.310569349145225 0.309714238214715 1 1
0.28566207964011 0.284838079227686 1 1
0.289574432671617 0.288782769055858 1 1
0.151789329544976 0.151307061240612 1 1
0.285041915398448 0.284483957926835 1 1
0.299891800692711 0.299131119940242 1 1
0.0436684792564434 0.0436392082913127 0 0
0.184271182095211 0.183810781482623 1 1
0.0704604747741926 0.0697716477220249 0 0
0.185686226068828 0.185348619625823 1 1
0.127164369047687 0.126802950884381 1 1
0.139618572075722 0.139096781236332 1 1
0.0417883634927323 0.0416570707553548 0 0
0.213426020265673 0.213012740218934 1 1
0.207591257879391 0.206832651766599 1 1
0.219692065268913 0.21862384949178 1 1
0.130229649975827 0.129701347364973 1 1
0.199875368915841 0.199362352981037 1 1
0.16252261366746 0.161882135052945 1 1
0.318272594803057 0.317164716213238 1 1
0.20787687228543 0.207226745998258 1 1
0.205168655936427 0.204791363712177 1 1
0.216072407035571 0.215545024188969 1 1
0.149659608025815 0.14933373953061 1 1
0.276445485476195 0.275461730373885 1 1
0.140814544258614 0.140644277760482 1 1
0.139095891795424 0.138689885059746 1 1
0.403179444275649 0.402130379387924 0 0
0.220479064586959 0.220132107328413 1 1
0.209679545403141 0.208959184736443 1 1
0.249566105476361 0.248661496593711 1 1
0.119646013376512 0.11948872140388 1 1
0.164524382774582 0.164092430867497 1 1
0.274398608941471 0.273731431506467 1 1
0.28283781351021 0.282069680376372 1 1
0.247835666498869 0.246978496578276 1 1
0.461261842604738 0.460141203089056 0 0
0.286617766597826 0.285932347475857 1 1
0.183672338203241 0.183042030009976 1 1
0.208176627438389 0.207572171789593 1 1
0.154441599381868 0.154104957837044 1 1
0.206034179756672 0.205512605963478 1 1
0.286422048590308 0.285549452114435 1 1
0.216635184729598 0.216115945574927 1 1
0.19962136590749 0.199141391715348 1 1
0.11440542314557 0.114007803592889 1 1
0.154316112945892 0.153863723863707 1 1
0.279953042958223 0.279430102823502 1 1
0.106515054943369 0.106261379759942 1 1
0.149129232407826 0.148790447374615 1 1
0.220112171385568 0.219799810954772 1 1
0.146950766371288 0.146498513882954 1 1
0.143018374839695 0.142240882666534 1 1
0.239070042043658 0.238372359024952 1 1
0.0775403019590733 0.0775034236121243 1 1
0.0225065714446946 0.0225116692227036 0 0
0.21235537248358 0.211702107220812 1 1
0.135132893719875 0.134578655268649 1 1
0.203269635408592 0.202227374501137 1 1
0.143515708837447 0.1428261188004 1 1
0.207658723617878 0.20717449433725 1 1
0.279558007540421 0.278925785981537 1 1
0.124299670623007 0.123891568668743 1 1
0.169914240400711 0.169360204408801 1 1
0.153380958615897 0.152868313820698 1 1
0.133227973907338 0.132848157257094 1 1
0.128217430487236 0.127918420639057 1 1
0.245773544654184 0.245121759568094 1 1
0.161165932262108 0.16026311060112 1 1
0.248940333355637 0.248265920592616 1 1
0.291547982474055 0.290824734258355 1 1
0.198274595934817 0.197742791966182 1 1
0.149925804702917 0.149675315693785 1 1
0.159297049180621 0.159019040760564 1 1
0.115188447233485 0.114811549823687 1 1
0.186503518744596 0.18583886069185 1 1
0.269190910555659 0.267995926722518 1 1
0.0337126665831042 0.0334463286912955 1 1
0.263924297072885 0.26312534984847 1 1
0.13998085379243 0.139730706063533 1 1
0.284245745900689 0.283341332685638 1 1
0.25426939221251 0.253660774317697 1 1
0.189799755788613 0.18945921471983 1 1
0.298486584537452 0.2974936794194 1 1
0.30603898541192 0.305303211109242 1 1
0.188541291039056 0.188093552607261 1 1
0.204162324499585 0.203537731676956 1 1
0.0316466263189004 0.0316542094013788 0 0
0.280575278033397 0.280016803577467 1 1
0.137176424163383 0.136979215740111 1 1
0.114120185658264 0.113842496450921 0 0
0.192153282361611 0.191518334648025 1 1
0.0785534620490601 0.0783438985284485 1 1
0.256282179705911 0.255563627285354 1 1
0.261398453762268 0.260875027415748 1 1
0.323461411147429 0.322742973609481 0 0
0.203946106554829 0.2032276507313 1 1
0.0834357519403609 0.083133411582985 1 1
0.18090971188125 0.179942752799162 1 1
0.164860916295887 0.164398453462027 1 1
0.160223297023673 0.159648699703982 1 1
0.220860527628236 0.220496965692298 1 1
0.249618925153617 0.248960897852378 1 1
0.151252539547176 0.151118734661103 1 1
0.19533976407796 0.194833430441882 1 1
0.191606076458034 0.191220387522462 1 1
0.271086222870048 0.270150676248025 1 1
0.17089012524572 0.170219991712268 1 1
0.144341304183019 0.143886520077953 1 1
0.191620972441342 0.190996181747686 1 1
0.271462995325792 0.270799258268705 1 1
0.178176041864428 0.17773639706682 1 1
0.156920444430705 0.156515353342061 1 1
0.146853559232821 0.146621566421501 1 1
0.125979821258689 0.125474203205058 1 1
0.163818116022807 0.163378396377981 1 1
0.1641235266816 0.163704788759556 1 1
0.297908505938326 0.29671173360197 1 1
0.266730593958962 0.265879588587811 1 1
0.124004995744219 0.123842451370955 1 1
0.137487319763363 0.137069030610573 1 1
0.341478035525847 0.340305349588805 0 0
0.275000356203191 0.274066741867452 1 1
0.163051664641724 0.162533176998932 1 1
0.244789948205945 0.244238356371051 1 1
0.236173867593948 0.23561208175053 1 1
0.144799670255419 0.144461080244591 1 1
0.127206790403356 0.126936443295033 1 1
0.124755311378477 0.124476979420858 1 1
0.173672946552631 0.173077288336538 1 1
0.31110573554921 0.310452358085896 1 1
0.239690133251202 0.239092215868644 1 1
0.226434204166414 0.22584096886304 1 1
0.294920172404236 0.293913239453301 1 1
0.242204728419585 0.241792150901255 1 1
0.228080719178081 0.227670543895035 1 1
0.213526036967471 0.213024942034776 1 1
0.256032196532217 0.255241047716798 1 1
0.31758767874669 0.316812467626441 0 0
0.233392469953095 0.232649392834196 1 1
0.369226646676921 0.368166184783678 1 1
0.274358743363537 0.273786157445123 1 1
0.167979292655375 0.167790080074239 1 1
0.292897048093016 0.292189945128867 1 1
0.264756082950586 0.26418652292104 1 1
0.212946524377146 0.212018283064363 1 1
0.23369006762614 0.23332601789958 1 1
0.270962974263615 0.270538520403505 1 1
0.360010780930302 0.358876558993434 0 0
0.231685737296957 0.23112031083558 1 1
0.163120195740221 0.162431669610448 1 1
-0.0400260884756605 -0.0398154043756363 0 0
0.111842765123406 0.111703895196414 1 1
0.300771356633764 0.299904926686417 1 1
0.180461527185967 0.179685556376178 1 1
0.0931276489548418 0.0928495481548219 0 0
0.188220261802566 0.187710230393325 1 1
0.264950781077898 0.264063296023408 1 1
0.0983015845638775 0.0982218522520266 1 1
0.11602683267681 0.115732067855503 1 1
0.158614069939639 0.158345573552821 1 1
0.276279027006034 0.275588638283393 1 1
0.240405706404974 0.239419852068972 1 1
0.166112874869303 0.165830552169243 1 1
0.274928185570923 0.274156293359052 1 1
0.0872343967671691 0.0866823829812372 1 1
0.267221647085242 0.26648913865962 1 1
0.302343548380862 0.301365313735693 1 1
0.249718155503156 0.249209499464463 1 1
-0.00783293111604808 -0.00782333787331218 1 0
0.305761312810687 0.304388138886452 1 1
0.165125877973834 0.164773195669467 1 1
0.290919720153196 0.290345337794143 1 1
0.237047948209983 0.2365274480753 1 1
0.237380283473537 0.23664441507884 1 1
0.167365819810788 0.166922225373461 1 1
0.0434580490212808 0.0427089358642105 0 0
0.117780193606192 0.117465416984162 1 1
0.270112215498218 0.26940899262003 1 1
0.236707660440254 0.236141270631703 1 1
0.233588269312102 0.232876637679046 1 1
0.397571771312832 0.396592460155183 0 0
0.22128584337907 0.220767089664256 1 1
0.240871837660036 0.240028791024237 1 1
0.238936168555248 0.238457984800247 1 1
0.189582772516035 0.189153117649423 1 1
0.279313527622323 0.278291401900818 1 1
0.177431406033121 0.177114607800761 1 1
0.206817423471262 0.206292495339461 1 1
0.228062828740759 0.227347661941238 1 1
0.209295688687186 0.208558987324078 1 1
0.306437876726171 0.30555436292977 1 1
0.216851723479013 0.216019462109261 1 1
0.0174789583188209 0.0173684335483726 0 0
0.270350246960921 0.269476193466391 1 1
0.227804399748382 0.226917891507039 1 1
0.0530607343021403 0.052909431201673 1 1
0.0778719577578056 0.0777087041229123 1 1
0.199349548963717 0.198687243944672 1 1
0.128189723351102 0.128016748859666 1 1
0.183010517037544 0.182180240738627 1 1
0.129935629213162 0.129613130338998 1 1
0.142260911278956 0.141776229399319 1 1
0.266765681043946 0.265975173549499 1 1
0.272614228185218 0.271650488427205 1 1
0.179852981671365 0.179284398470576 1 1
0.354865681819319 0.353955427775313 0 0
0.194005970334835 0.193595703862787 1 1
0.192424185831486 0.192046318348971 1 1
0.342557630568298 0.34175525165633 1 1
0.239689671625063 0.239005900401713 1 1
0.215030515787621 0.214513332602285 1 1
0.233011276165846 0.232331701366363 1 1
0.0359808059803346 0.0358956586313205 0 0
0.167609235935388 0.167135910860175 1 1
0.26401204407529 0.263244939325559 1 1
0.165424582413172 0.165014235523766 1 1
0.300255932315775 0.299497374404347 0 0
0.23491070956312 0.234272832514387 1 1
0.258834937167611 0.258257617661285 1 1
0.244394382425735 0.243864539411014 1 1
0.189743074405437 0.189224059102745 1 1
0.219899095590714 0.219295572519953 1 1
0.147763883746368 0.147408865592031 1 1
0.128495310285633 0.128267317616479 1 1
0.247261734807251 0.246436877625759 1 1
0.132450890292841 0.132020290719174 1 1
0.0461220694373114 0.0460214798409915 0 0
0.138174775272266 0.137713430571314 1 1
0.153314545055706 0.152838145017242 1 1
0.114443543002025 0.114166719742321 1 1
0.136861312460641 0.13663183183049 1 1
0.146917561912305 0.146178258068304 1 1
0.132306917221848 0.132001359795374 1 1
0.140482066756546 0.140135357486179 1 1
0.105249364307984 0.10515662952449 1 1
0.181104383982193 0.180730099525427 1 1
0.328477827102836 0.327288048613841 0 0
0.199215794045919 0.198489782934929 1 1
0.106304259287936 0.106046709015914 1 1
0.256580617204516 0.256029640585768 1 1
0.250069486006951 0.249498232429044 1 1
0.319278802216074 0.318471768970164 1 1
0.117162634280877 0.116982027415598 1 1
0.212040345455898 0.211519220215036 1 1
0.221893456973382 0.221384410646709 1 1
0.20774604783237 0.207115937215804 1 1
-0.0293903633545192 -0.0294427866177095 0 0
0.118140814028769 0.117692037518624 1 1
0.120151897294109 0.119866227006691 1 1
0.236878630052537 0.236226862487698 1 1
0.196395090535813 0.195709341723536 1 1
0.20555922078479 0.20507773976986 1 1
0.342202858216265 0.341394094282613 1 1
0.251892496836008 0.25135211368531 1 1
0.181331446985347 0.18068706233642 1 1
0.183191604158909 0.18281707600223 1 1
0.158225396915829 0.157620607145804 1 1
0.046429769555305 0.0459461998646731 0 0
0.126458301951918 0.126094151163697 1 1
0.171110783244608 0.170754140226348 1 1
0.135681172365114 0.135238513475293 1 1
0.230310099022819 0.229650393477474 1 1
0.261216271318531 0.260649105144204 1 1
0.212460460834071 0.211856740846115 1 1
0.136935543087002 0.136575836356579 1 1
0.202910114591694 0.202441837193531 1 1
0.274723146824059 0.273425594399165 1 1
0.385285116653208 0.383927660538899 0 0
0.218483932309702 0.217796152413633 1 1
0.076915967704761 0.0765492558973825 1 1
0.211946842164603 0.211155667545504 1 1
0.161570370265512 0.161117273606211 1 1
0.25458592346543 0.25405844313897 1 1
0.253315487820857 0.252639444236369 1 1
0.255790641963904 0.255112878478139 1 1
0.186701333410266 0.186274751917839 1 1
0.124565553905182 0.124394311864331 1 1
0.111547311706093 0.111257971363248 1 1
0.220950908059794 0.220345569791733 1 1
0.274477183214741 0.273677415892776 1 1
0.300037590874046 0.299265755992098 1 1
0.19009704752467 0.189504310007296 1 1
0.275377178885098 0.274439420643645 1 1
0.107629360976603 0.107194912461995 1 1
0.283406005425716 0.282758791756565 1 1
0.229025730292905 0.228579434962001 1 1
0.324428632026223 0.323456474058392 0 0
0.1745350648081 0.174171201595306 1 1
0.237443045122913 0.236552304217451 1 1
0.205736491162635 0.205305367326034 1 1
0.182068228133045 0.181500950535441 1 1
0.175188246521267 0.174293979890333 1 1
0.173036339563861 0.172532911593781 1 1
0.173179954626838 0.172673160659522 1 1
0.0608000480251162 0.0604526099890697 1 1
0.26138681459067 0.260805530448956 1 1
0.169438573395226 0.168636128082067 1 1
0.256846843726666 0.255892369872079 1 1
0.252722252467532 0.252097499058165 1 1
0.23476033935942 0.234128458097911 1 1
0.0504345647891569 0.0501993423340127 0 0
0.0968535768751425 0.0964127225301959 1 1
0.278292615570847 0.277604012844748 1 1
0.266535837960574 0.265689202101167 1 1
0.345755268378754 0.345008417652068 0 0
0.28062529458529 0.279960466940836 1 1
0.149372050845347 0.148921957035908 1 1
0.0714382708912168 0.071202151453182 1 1
0.0705771673471682 0.0701108957066143 1 1
0.144360672347734 0.144017080858757 1 1
0.254941882348912 0.254192841733253 1 1
0.138282378889897 0.13796877982613 1 1
0.245777222705392 0.245306170970819 1 1
0.192866174762598 0.192249186589549 1 1
0.232918827246925 0.232227687969185 1 1
0.131698432051458 0.131247274102201 1 1
0.0764413724972014 0.0761907190524503 1 1
0.152465871499288 0.152250910274545 1 1
0.161181189030502 0.1607237015346 1 1
0.184452753503276 0.184116824482463 1 1
0.202891189837835 0.202381247973392 1 1
0.252348539874984 0.251747362836539 1 1
0.273851794509528 0.272742842787527 1 1
0.128483334748635 0.12835687479824 1 1
0.268067807543619 0.26720818954413 1 1
0.328776691828031 0.32789790555325 0 0
0.335868002498398 0.334765946158375 1 1
0.292503250590307 0.291891272604905 1 1
0.180395659578711 0.179980992287902 1 1
0.174827992307944 0.174434297890774 1 1
0.110086587272834 0.109675872179853 1 1
0.196554442114752 0.196296155908094 1 1
0.309201817211531 0.308526306761885 0 0
0.355462906222523 0.354573871444532 0 0
0.235136597969013 0.234395643077968 1 1
0.204295849659416 0.203758473456954 1 1
0.344924373553669 0.343922782045683 0 0
0.0365953257222599 0.0365381802696716 0 0
0.0880435018819786 0.0877404733375852 1 1
0.202413707477792 0.202024661232567 1 1
0.189936337514172 0.189522169048104 1 1
0.109257067064295 0.109064240094027 1 1
0.319158078375163 0.318398146131686 1 1
0.323155586766263 0.322153761765694 1 1
0.225247354786499 0.224717391682249 1 1
0.0924061618200686 0.0920879235858754 1 1
0.189470386388382 0.188922348130928 1 1
0.311215575136929 0.310412332161957 1 1
0.124667450834351 0.124279110484882 1 1
0.255982442262815 0.255159365197064 1 1
0.221124482217576 0.220166051793111 1 1
0.201224338395012 0.200907869745725 1 1
0.103632633921371 0.103401402881277 1 1
0.224004236019238 0.223336948999197 1 1
0.180715510789014 0.180423604661182 1 1
0.038382658701446 0.0382224743006937 0 0
0.0580878644982573 0.0578472228311114 0 0
0.253150907502622 0.252243108867188 1 1
0.224510614805615 0.223933282723886 1 1
0.155256213981769 0.154952851963793 1 1
0.0129999177876993 0.0132011873736335 0 0
0.27671640933872 0.276025309947892 1 1
0.361634059447204 0.360802975761467 1 1
0.0307853740072698 0.0308272668217869 0 0
0.256829885795774 0.256004032782023 1 1
0.131618974651029 0.131422467879186 1 1
0.188430937498935 0.188034401161864 1 1
0.0682699961437685 0.0681146641731238 1 1
0.283354607002693 0.282693239761859 1 1
0.210142291749831 0.20901992464311 1 1
0.148570939860586 0.148377309850798 1 1
0.109692275533627 0.109627766413005 1 1
0.107536109048982 0.106864476031136 1 1
0.240852076958495 0.240247989608507 1 1
0.0366113712235065 0.0365171738697095 0 0
0.259852032785511 0.25899262366672 1 1
0.18713365406124 0.18675507004891 1 1
0.16308033569943 0.162512247862664 1 1
0.256171906273383 0.255270565668152 1 1
0.170965785655331 0.17016289327831 1 1
0.120751451840164 0.120431699113467 1 1
0.217393123259837 0.216662926031697 1 1
0.204017885492719 0.2030819388663 1 1
0.250131365558676 0.249652008995825 1 1
0.245715371025067 0.24512214809164 1 1
0.021106671027861 0.0209317729897028 0 0
0.144848349459464 0.144374754771581 1 1
0.144964181721429 0.144659180584101 1 1
0.130200481858824 0.130032398963009 1 1
0.242808680017658 0.242362985867747 1 1
0.167428817580395 0.166957720867208 1 1
0.204508681572023 0.203753361886898 1 1
0.151045315095497 0.150616981836731 1 1
0.224490427262302 0.223649360099829 1 1
0.213190532151883 0.212720275841623 1 1
0.108951276676533 0.10858935909037 1 1
0.157468627965016 0.157126350286968 1 1
0.262969198961633 0.26179847439544 1 1
0.360766396015993 0.359939054693131 0 0
0.154431988950871 0.153769400190543 1 1
0.121528152375004 0.121058123480663 1 1
0.0662319970895972 0.0660646068864464 0 0
0.220192931953476 0.219063934079658 1 1
0.201705998332956 0.201130635328125 1 1
0.271252449047129 0.270694379979798 1 1
0.179427225147517 0.179132530531106 1 1
0.0866512967381565 0.0864292234742183 1 1
0.263348751061587 0.26261972917384 1 1
0.293653197929282 0.292653270083103 1 1
0.211136782064781 0.210480867255507 1 1
0.209002474940783 0.208507714611414 1 1
0.0817691350168331 0.0814549135573971 1 1
0.081798520337325 0.0816589602442885 0 0
0.158605252021826 0.158060485486117 1 1
0.101014407567721 0.100727631869674 1 1
0.0785907235433317 0.078504458883276 0 0
0.136409300183629 0.135842097140517 1 1
0.226902169889484 0.226342959885178 1 1
0.28753144237458 0.28671204186525 1 1
0.119141732155775 0.118566357576931 1 1
0.25745439108104 0.256771035071319 1 1
0.354511137770818 0.353409920098314 0 0
0.20471567210001 0.204216623742773 1 1
0.123831086080588 0.123202255588361 1 1
0.172521452166789 0.172122320653932 1 1
0.127958571100566 0.127603345087377 1 1
0.180235587399491 0.17961072408633 1 1
0.130683636499382 0.130365670728291 1 1
0.229238669699014 0.228602120209652 1 1
0.268197260565553 0.267568042185245 1 1
0.210001913017036 0.209462168587953 1 1
0.0658007015855059 0.0655218620314739 0 0
0.068362962606643 0.0683192271031711 1 1
0.247023499936249 0.246419488499203 1 1
0.294611408001381 0.293706879122895 1 1
0.207629797206717 0.20696259234381 1 1
0.37345404732807 0.372377758891204 0 0
0.167344068031013 0.166798860848173 1 1
0.33668589012674 0.335887769277196 0 0
0.0857223787285799 0.085724690147508 1 1
0.278095827350692 0.277430670799043 1 1
0.0768089422451911 0.0766612741219029 0 0
0.203886163479124 0.203250282131761 1 1
0.245461982503176 0.244786827701365 1 1
0.059376712222977 0.0593166787822064 1 1
0.0782108815028812 0.0779173894633417 1 1
0.213885879873303 0.213186989843228 1 1
0.255103193326446 0.254361728769873 1 1
0.139563022184499 0.139308572018901 1 1
0.326912285700016 0.325725024983077 1 1
0.145234853776082 0.144752633962375 1 1
0.265833098429432 0.26498342723535 1 1
0.243311076981252 0.24277133105345 1 1
0.0463678118725148 0.0462451551860915 0 0
0.115460790601976 0.115359776419892 1 1
0.212830673082625 0.212293756147782 1 1
0.143910912051088 0.143650666418778 1 1
0.158079785340028 0.15765363081987 1 1
0.188779187785116 0.188330751252971 1 1
0.249846561832679 0.249187459735967 1 1
0.222084675890818 0.22135188405172 1 1
0.295219341162722 0.294521126389564 1 1
0.224607537124833 0.223802839648263 1 1
0.103637989790506 0.103539515810889 1 1
0.131008034282539 0.130587421325815 1 1
0.326277473926037 0.325145512918645 0 0
0.170796353211269 0.170198651140322 1 1
0.19406163019849 0.193673521281336 1 1
0.045164082876211 0.044946623567084 1 1
0.202024547906733 0.201519865542371 1 1
0.140376906609725 0.139860646855676 1 1
0.117273217539822 0.116960056035649 1 1
0.174283968897117 0.173981907349361 1 1
0.187876969275015 0.187350949257071 1 1
0.0741595213917862 0.0739041068006093 1 1
0.272129472932312 0.271426351938512 1 1
0.136483612992371 0.136239873308438 1 1
0.197662350036121 0.197191262671324 1 1
0.13536984415525 0.13501706108643 1 1
0.0709120634965669 0.070543933898815 0 0
0.377394412806615 0.376358239222522 0 0
0.248186175592075 0.247500928874456 1 1
0.0658271444538342 0.0654292133698573 1 1
0.249561623343739 0.248971101443692 1 1
0.121324339848698 0.120995049783791 1 1
0.217609674448556 0.217036483722639 1 1
0.25174310085648 0.250901581060757 1 1
0.178736217918854 0.178317449851878 1 1
0.103239442083553 0.102802476827428 1 1
0.192659156320629 0.192118078312243 1 1
0.192527384367282 0.192232077958314 1 1
0.235426995062616 0.234801721385165 1 1
0.229190035640656 0.22815837859535 1 1
0.20958693102772 0.209146107355012 1 1
0.13073569474256 0.130401486444794 1 1
0.295060091370579 0.294348368842472 1 1
0.226974935954972 0.226195858558426 1 1
0.143995855455159 0.143611135856491 1 1
0.159870081420134 0.15948877960273 1 1
0.241469788515111 0.240992261639015 1 1
0.219944386734445 0.2193848478626 1 1
0.301453948737559 0.300697799507596 1 1
0.203592135252529 0.203082590448067 1 1
0.251417379053462 0.250906121606739 1 1
0.256207127199797 0.255406266861392 1 1
0.0860143877136715 0.0857712039919754 1 1
0.398253386765669 0.397125170134946 0 0
0.388878983852276 0.387831971616347 0 0
0.21420615386102 0.213393477750197 1 1
0.293024960294073 0.292353753571702 1 1
0.161778864663801 0.161173935686155 1 1
0.195633795119185 0.195323586811132 1 1
0.111853118262611 0.111588368900122 0 0
0.293659898953823 0.29280080106072 1 1
0.221583403412771 0.220904267937886 1 1
0.0703817167268783 0.0701228521418276 1 1
0.282591851218605 0.281634336012469 1 1
0.192535556106033 0.192096548048855 1 1
0.222299659302115 0.221454025042773 1 1
0.217538654762999 0.216973667241198 1 1
0.183679334748743 0.183388724441238 1 1
0.147980501906591 0.147017970883295 1 1
0.270854118489168 0.270089072854586 1 1
0.120790759999449 0.12059882560189 1 1
0.256025423384166 0.255294476661606 1 1
0.211389266248443 0.210699260108802 1 1
0.212728419615792 0.212333659483945 1 1
0.221736595544425 0.220971148308782 1 1
0.238480136699193 0.237864621086195 1 1
0.216419564152919 0.215836568892147 1 1
0.15131717511465 0.151065464138214 1 1
0.255415666705018 0.254620742649324 1 1
0.236352477088183 0.235261516657871 1 1
0.181870177033645 0.181545122971806 1 1
0.272715905718089 0.27185412644515 1 1
0.294941217834581 0.294156073483443 1 1
0.132459202625841 0.132127778044003 1 1
0.0351324189684622 0.0350622536315737 0 0
0.0881387260000404 0.0880448661070515 1 1
0.162807731138243 0.162306981796482 1 1
0.249693202209458 0.248668840299846 1 1
0.189930948007672 0.189498818139013 1 1
0.204887817067636 0.204318839720074 1 1
0.204757094663584 0.203996283237877 1 1
0.219540880040069 0.218827438586476 1 1
0.211790072383947 0.21098131263706 1 1
0.187342366112712 0.1869272719061 1 1
0.29437921722887 0.293665935241198 1 1
0.173901715882247 0.173550682713999 1 1
0.259356408069321 0.258576701481186 1 1
0.349503883169117 0.34837289755472 1 1
0.18697474966259 0.186190283733642 1 1
0.0966011935901917 0.0964346383183403 1 1
0.215280364421623 0.214667595567631 1 1
0.229975526410234 0.229426231151531 1 1
0.29472691675705 0.293771622099507 1 1
0.157525512994053 0.157041635616807 1 1
0.0446609276960919 0.0444010541748026 0 0
0.232821766460073 0.232290013554817 1 1
0.15863696178592 0.157974014070241 1 1
0.211054452840614 0.210414723899467 1 1
0.156457789829534 0.156235897738422 1 1
0.180571585724149 0.179982759587477 1 1
0.176898350505602 0.176526051679451 1 1
0.190462149860163 0.1898727692895 1 1
0.148227522589837 0.14770181373753 1 1
0.171030797696237 0.170530248592895 1 1
0.214420397698531 0.213875300291652 1 1
0.05642269307325 0.056103816047374 1 1
0.268794826938343 0.268025107494444 1 1
0.217999362546614 0.217366590851657 1 1
0.221024128837843 0.220572471509746 1 1
0.252342025378615 0.251672725380561 1 1
0.0631162977393504 0.0628967748536946 0 0
0.197632588353609 0.197103211991551 1 1
0.184277610131521 0.18369747071526 1 1
0.245340332428419 0.2448676610327 1 1
0.186783828774454 0.186305046181482 1 1
0.252321134083316 0.251455497377984 1 1
0.156605631211833 0.156008209411391 1 1
0.144812448770504 0.14472288207602 1 1
0.263091957582038 0.262553334441379 1 1
0.0677234676041315 0.067671277685934 0 0
0.235306793353447 0.234576141329758 1 1
0.132436752879945 0.132178530130057 1 1
0.176401609938906 0.175857089352925 1 1
0.241217029379142 0.240627447334809 1 1
0.267727424953723 0.267199001321901 1 1
0.0426466994321703 0.0427164308098327 0 0
0.165909702619896 0.16521619956075 1 1
0.216727555141391 0.215915050514952 1 1
0.144465973225186 0.143902086627429 1 1
0.228355541954728 0.227950862282229 1 1
0.249050786201225 0.248255381280303 1 1
0.162113055859059 0.161791608682531 1 1
0.123897293804938 0.123458577696477 1 1
0.184798007192924 0.184006907199787 1 1
0.281817349425747 0.280918907193749 1 1
0.172703209922611 0.17240580968845 1 1
0.196162128789656 0.195737074852746 1 1
0.338765847309136 0.33782430450233 1 1
0.167549884088374 0.167111224343846 1 1
0.113049236018908 0.112707083131186 1 1
0.145107033701725 0.144815134481018 1 1
0.257259067658771 0.256578629578158 1 1
0.201049169475677 0.200573605908672 1 1
0.189335979228041 0.188682271904485 1 1
0.325309133437111 0.324102538768139 0 0
0.11734517501692 0.116908668633686 1 1
0.214511572744703 0.213754265096949 1 1
0.102939808185431 0.10253233969786 0 0
0.215188644057467 0.214635500042886 1 1
0.23430903973476 0.23353378975667 1 1
0.142067541804284 0.141359849698834 1 1
0.253917513706455 0.253367534755484 1 1
0.229545712754956 0.228564451340519 1 1
0.145700956878992 0.145378462770391 1 1
0.172329967602098 0.171612582370267 1 1
0.223447683957613 0.222847499738444 1 1
0.0690429101328907 0.0689186293930773 0 0
0.158854392634869 0.158515354924412 1 1
0.386549149542794 0.385497791516237 0 0
0.299719928334582 0.298878154642139 1 1
0.173129807360442 0.172609414449977 1 1
0.164434738172793 0.163961241126945 1 1
0.25486815750037 0.25417186876981 1 1
0.147791512954041 0.147578684324106 1 1
0.224188825267012 0.223655716848401 1 1
0.183803030089277 0.183384274925934 1 1
0.164854261457086 0.164514116284897 1 1
0.24626321235262 0.24541526291952 1 1
0.0922939622826259 0.0919477591465805 1 1
0.224717939953119 0.224210348437758 1 1
0.216766408591971 0.216031391651046 1 1
0.276933749505019 0.276056125207581 1 1
0.288785782759245 0.288091510823621 1 1
0.106860018738073 0.106535521668797 1 1
0.188999958641789 0.188498093999833 1 1
0.20424055261349 0.203709945068107 1 1
0.346904259419176 0.346151070560085 1 1
0.166816471431842 0.166551668321281 1 1
0.197529253997868 0.197024479849201 1 1
0.185021882078239 0.184504345965555 1 1
0.15560705767082 0.155272111479272 1 1
0.22420068381521 0.223485938610118 1 1
0.0497186650271436 0.0493060627599703 1 1
0.247146614761338 0.24655732044097 1 1
0.244036934869315 0.24329532348479 1 1
0.106000285475123 0.105743180738394 1 1
0.347773661249249 0.346340506596964 0 0
0.0688972150767259 0.0686000008134571 1 1
0.153787037451711 0.153323575100868 1 1
0.178330615102157 0.177756513386647 1 1
0.201195634097008 0.20049220559717 1 1
0.0824547567523101 0.0820394500923861 0 0
0.154940753554244 0.154284716066334 1 1
0.188930168826219 0.188578048479411 1 1
0.103878392376626 0.103555487042311 1 1
0.311469403537204 0.310676705393859 1 1
0.264189152325001 0.263674952907041 1 1
0.293031123068438 0.292149986010646 1 1
0.154579151209436 0.153823765052697 1 1
0.347109314984708 0.346190039409968 0 0
0.0549355178486101 0.0547219353113269 0 0
0.0803154894473066 0.0800414495511747 1 1
0.144993217270251 0.144590689129246 1 1
0.35980220513739 0.358877067217273 0 0
0.364312900395547 0.363267180819474 0 0
0.268559415919861 0.267743982309025 1 1
0.207560491873806 0.207015705049191 1 1
0.258736752425696 0.258209696188836 1 1
0.194272658758085 0.193728215001811 1 1
0.165540264117467 0.16517743179692 1 1
0.329783867648496 0.328866647962924 0 0
0.176268934337056 0.175855403434216 1 1
0.146926944577234 0.146488785597744 1 1
0.303836114937508 0.302864771069247 1 1
0.126572699118431 0.125699615308842 1 1
0.177409929329434 0.176977216276123 1 1
0.212228328987394 0.211519924824334 1 1
0.274380583554622 0.273677314503069 1 1
0.237591947377883 0.236972287869196 1 1
0.150261150078376 0.149927122989211 1 1
0.22863165939809 0.228315484956115 1 1
0.22994142808139 0.229272017790291 1 1
0.156566649043508 0.156248910823709 1 1
0.205494374663329 0.204837816469031 1 1
0.238952717972478 0.238399635815416 1 1
0.31564056998108 0.314679654802626 1 1
0.274222144744729 0.273485800250277 1 1
0.163952173168573 0.163563284470512 1 1
0.086219625710272 0.0860574116457212 1 1
0.286506221694711 0.285704176514516 1 1
0.161104733867227 0.160505466723119 1 1
0.195087254421075 0.194511094247811 1 1
0.326637215092121 0.325857518260844 0 0
0.206064822101435 0.205613995548593 1 1
0.276486094418054 0.275858861076065 1 1
0.124677283692077 0.124579126867451 1 1
0.272517792952875 0.271735257418774 1 1
0.164926159013146 0.164480708792873 1 1
0.198033474018058 0.197544551118892 1 1
0.200129821149775 0.199809345342854 1 1
0.121548652894769 0.121669157283892 1 1
0.268020877471441 0.266974536707248 1 1
0.063093906450334 0.0628000328403752 0 0
0.140478919928771 0.140180253655564 1 1
0.256288452224515 0.255447404171346 1 1
0.155331668662725 0.155012153512751 1 1
0.112814501266628 0.11238435239643 0 0
0.115611413293038 0.115380938466716 1 1
0.154187926694956 0.15367165917036 1 1
0.062310282380489 0.0619959254015716 1 1
0.137957884790907 0.137513736527315 1 1
0.316131655930207 0.315422481231189 0 0
0.187808146425096 0.187360706491245 1 1
0.183588615960028 0.182798364058195 1 1
0.208055887154646 0.207078018998426 1 1
0.186988855041741 0.186614777891288 1 1
0.0672680534511914 0.06728629680674 1 1
0.133157873466968 0.132744212988028 1 1
0.120350737204747 0.120122288508106 1 1
0.301942263271628 0.300070567044945 1 1
0.100228326002014 0.0999715800008871 1 1
0.0259970575903869 0.0257257591997103 0 0
0.177487052810153 0.176965839286404 1 1
0.194851953516562 0.194345293026854 1 1
0.149377546563647 0.148715675956375 1 1
0.176738961056413 0.176321091529559 1 1
0.135831787661418 0.135271793344741 1 1
0.118582295504957 0.118397314637791 1 1
0.120105743179998 0.119911695962556 1 1
0.155891505739983 0.155506328710402 1 1
0.164560454318856 0.164157938331576 1 1
0.193844134211288 0.193177235835106 1 1
0.156378064095431 0.155856409346791 1 1
0.159213416172572 0.158834777685914 1 1
0.0490170326921034 0.0490189628049207 0 0
0.237305865405839 0.236809023445247 1 1
0.299484992195509 0.298538030789704 1 1
0.060522968156522 0.0600698208083339 0 0
0.182668877853849 0.182118384084189 1 1
0.167124747019869 0.166649327663039 1 1
0.178087523182396 0.177516517683982 1 1
0.144269957325823 0.14386802683688 1 1
0.244991716005109 0.244257269695267 1 1
0.141008087664161 0.140619342184425 1 1
0.194915360316048 0.194190315885489 1 1
0.35129957100633 0.35028684880264 1 1
0.159318487079229 0.158767839612762 1 1
0.111993103739327 0.111714786445017 0 0
0.12323710166369 0.122758360403527 1 1
0.127108809126777 0.126880138519406 1 1
0.386306294344502 0.38517025033747 0 0
0.21765728361971 0.216811085079527 1 1
0.237808784254994 0.237148349781064 1 1
0.164070445734943 0.163626629197734 1 1
0.164247685557225 0.163873585496583 1 1
0.233392741164779 0.232807567572208 1 1
0.108159714155165 0.107973546888415 1 1
0.191922982789092 0.191442341656515 1 1
0.16552333359391 0.165152717983524 1 1
0.0676824809918022 0.0678372521196406 1 1
0.19692619873069 0.19627484014658 1 1
0.107035246437928 0.106440662497851 1 1
0.349162425414814 0.348252687599467 0 0
0.22534460530573 0.225002405144235 1 1
0.301754675625708 0.300991829390105 1 1
0.20615166446307 0.205694269018133 1 1
0.286112509548112 0.285463163060374 1 1
0.144969826504688 0.14438949564572 1 1
0.20613411288177 0.205418709863628 1 1
0.144480786945678 0.144192649382727 1 1
0.166178498499652 0.165786962243994 1 1
0.094193836326251 0.0939370381394909 1 1
0.250230227697756 0.249705065631938 1 1
0.212642578093545 0.212046334554815 1 1
0.23481711644201 0.234062666483794 1 1
0.266280872873415 0.264780932847268 1 1
0.155777317842305 0.155039816018004 1 1
0.258826111049029 0.258001339216962 1 1
0.114945859157031 0.114807565010272 1 1
0.0996795562323708 0.0993201083773888 1 1
0.152517411666332 0.151955449823092 1 1
0.0511191997433334 0.0510425102285051 1 1
0.225245920335897 0.224419403064524 1 1
0.209963484976882 0.209519270717794 1 1
0.246565205067413 0.245801147358987 1 1
0.203758831908636 0.20322845338945 1 1
0.20579811865617 0.205451286209311 1 1
0.186689653079471 0.186000405403412 1 1
0.136583775464791 0.135852437332985 1 1
0.142005319244483 0.141455467060523 1 1
0.239809338858038 0.239183324719544 1 1
0.262353505127703 0.261477481187388 1 1
0.259036802762511 0.258480523991055 1 1
0.0679658192961967 0.0679215373995207 0 0
0.288662722522989 0.287991772014417 1 1
0.109230341609729 0.108744864558862 1 1
0.145653354167066 0.145389038658485 1 1
0.17710814254965 0.176470255949152 1 1
0.232152200463728 0.231534286794662 1 1
0.151511469702743 0.15100875691286 1 1
0.229102026901401 0.228466702772455 1 1
0.110175226983946 0.109985861732272 1 1
0.135949216709845 0.135643538802057 1 1
0.1950664208507 0.19431317126232 1 1
0.211887203474809 0.211443266138213 1 1
0.135279576023607 0.135058526848751 1 1
0.162211730281732 0.161514643028678 1 1
0.277743541335482 0.27660386531284 1 1
0.297264963592415 0.296113580922885 0 1
0.306299724238449 0.305511115205153 1 1
0.140540772977355 0.140178489491462 1 1
0.20007072002985 0.199445370443344 1 1
0.0223098131160118 0.0221950728593266 0 0
0.232899482974606 0.232139318253597 1 1
0.208030393068675 0.207551805564594 1 1
0.248553502449513 0.248081774207659 1 1
0.274487290050124 0.274006218444746 1 1
0.279976901480137 0.278608368368 1 1
0.236729487391907 0.236081402183616 1 1
0.295938796303861 0.29526922089905 1 1
0.351254524433584 0.35020945832589 1 1
0.206598451168978 0.206058507811089 1 1
0.188251336397079 0.187742347090078 1 1
0.363711372453391 0.362635870993039 0 0
0.313157310608718 0.312079851642339 1 1
0.1495282906014 0.149200913473736 1 1
0.305697636643602 0.304839452896469 1 1
0.302492727118593 0.30186254115639 1 1
0.285480668340604 0.284582120687062 1 1
0.05696319345066 0.0568796448398124 1 1
0.11852920391789 0.118213031598549 1 1
0.199659019649423 0.199057017055104 1 1
0.281768463153142 0.281193489939565 1 1
0.201592568003893 0.200588848386578 1 1
0.193741749041917 0.193206968380869 1 1
0.342334766425008 0.341133252576252 0 0
0.185450589167525 0.184910115476353 1 1
0.179476033252261 0.178833356020901 1 1
0.336387635121547 0.335786490831337 1 1
0.241717455462831 0.241346423939337 1 1
0.169748716961284 0.169405624738057 1 1
0.111391943747842 0.111177929092336 1 1
0.226632579102581 0.226053715458694 1 1
0.254721388140398 0.253875928327306 1 1
0.245268566937233 0.244434259140913 1 1
0.146213480263541 0.145612963014063 1 1
0.215669672283812 0.215227107339367 1 1
0.233572672607666 0.232959172879405 1 1
0.122460348438665 0.12198403191332 1 1
0.172922618305732 0.172272302283334 1 1
0.281802207345951 0.28100639841372 1 1
0.178469869829015 0.177745556883398 1 1
0.148260432524335 0.14753485692091 1 1
0.345872095015418 0.344954139408202 0 0
0.280055068129392 0.279011292185608 1 1
0.156930999823764 0.156248337293929 1 1
0.214768797870713 0.214150916250881 1 1
0.10660404892393 0.106472067116522 1 1
0.167237981098497 0.166553656124551 1 1
0.0297482210797674 0.0295510468405097 0 0
0.10051014292556 0.100042945127894 1 1
0.214744277108967 0.214242520964383 1 1
0.238059929994499 0.237278013726031 1 1
0.318402959634253 0.317589398194027 1 1
0.116787864688261 0.116526063433944 1 1
0.311836396068404 0.310943561570029 1 1
0.198073231873918 0.197623379421763 1 1
0.174222973590737 0.174015426165703 1 1
0.21068418571333 0.210128997988154 1 1
0.21141367474568 0.210887524568826 1 1
0.281755924212056 0.281035224754476 1 1
0.108740968129035 0.108642451694684 1 1
0.244050205162448 0.243725962301965 1 1
0.123715587982921 0.123367537891324 1 1
0.113843519254481 0.113613805452308 1 1
0.125001850679569 0.124370057885216 1 1
0.126271811161603 0.125967781526178 1 1
0.181654965910959 0.181184002477349 1 1
0.150527689890195 0.149905074101458 1 1
0.123448842127784 0.122989020539996 1 1
0.321502297788136 0.320190235477982 1 1
0.261161782259306 0.260716267032864 1 1
0.164138383613002 0.163935008039712 1 1
0.241150503220113 0.24030799568038 1 1
0.355346483812331 0.354331970253653 1 1
0.290385773684604 0.289535673632701 1 1
0.107298685348611 0.106965192333291 1 1
0.172959068125351 0.172498189382863 1 1
0.242051880092515 0.24148369707838 1 1
0.187038253099524 0.186415602452488 1 1
0.157415618118494 0.156757735066587 1 1
0.259872410803717 0.259116102194876 1 1
0.288451609423591 0.287636145154362 1 1
0.279242346060843 0.27846413573254 1 1
0.126497195156645 0.126189459743078 1 1
0.141391947234817 0.141137645913434 1 1
0.18189958099715 0.18153864554435 1 1
0.210428191930308 0.209962310755071 1 1
0.270002124961673 0.26931385401925 1 1
0.106227319487031 0.106032473988165 1 1
0.212061504651476 0.21161488168278 1 1
0.276870578420695 0.275638279263775 1 1
0.279265972764338 0.278321610245349 0 0
0.209743415930339 0.209071254917924 1 1
0.249971726811889 0.249359518298448 1 1
0.203072424756877 0.202653751610463 1 1
0.285104607903639 0.284323986864526 1 1
0.190840251332052 0.190268590427356 1 1
0.162041430676528 0.161324404392433 1 1
0.135115591303037 0.134670757001562 1 1
0.257593702683302 0.257061468383864 1 1
0.125978177513379 0.125626908216234 1 1
0.201941383366517 0.201491516269657 1 1
0.196660066564922 0.196322831302049 1 1
0.261801807651433 0.2611059508438 1 1
0.226037471801052 0.225405790998611 1 1
0.103532066420866 0.103212656376294 1 1
0.155513351702131 0.155191845499124 1 1
0.138759226658396 0.138035214647573 1 1
0.0304623620361407 0.0306631655204107 0 0
0.264143049751262 0.26360192690484 1 1
0.382852793868509 0.381752051806843 1 1
0.191946562925789 0.191259448949589 1 1
0.257557676370397 0.257202123222912 1 1
0.0652425347913816 0.0651380672198732 1 1
0.18547985272187 0.185088114791507 1 1
0.271930548093956 0.271072845651043 1 1
0.153573942729172 0.153203767543528 1 1
0.0849625629686865 0.084756706313895 1 1
0.271476747396039 0.270751812115062 1 1
0.166423928154164 0.166099219372957 1 1
0.289248340888887 0.288635498221627 1 1
0.317867479283454 0.316912310117777 1 1
0.23161660881465 0.23093927344482 1 1
0.167900062202473 0.167396758628394 1 1
0.12723860484994 0.126854936637214 1 1
0.214406235380436 0.213825903400658 1 1
0.0710650602474698 0.0709144747503863 1 1
0.212181433759026 0.211434221172237 1 1
0.152946874470163 0.152219170876705 1 1
0.326157917652395 0.325279606652296 1 1
0.144933105272026 0.144202473182063 1 1
0.213623392917217 0.213214205153218 1 1
0.298232605885507 0.297369804744077 1 1
0.19834634021046 0.197721070764845 1 1
0.173219407230978 0.172713514682119 1 1
0.131758457116361 0.131308763067072 1 1
0.261626721436703 0.260593650514077 1 1
0.174751399155171 0.174224256274809 1 1
0.136018239646977 0.135237635943354 1 1
0.228865451091583 0.228354711638079 1 1
0.0980217819814608 0.0976397153318345 1 1
0.291722175840617 0.290799368077076 1 1
0.172566606360719 0.17228944744632 1 1
0.0991122438152514 0.0989016815289704 1 1
0.219537346469244 0.218700217802757 1 1
0.160390559770311 0.159495863737855 1 1
0.238685824443513 0.238306807476496 1 1
0.136652001023063 0.136093890074666 1 1
0.214632013190055 0.214152106591622 1 1
0.278841363474385 0.278080816682094 1 1
0.243814297688056 0.243090975274345 1 1
0.224455908153608 0.2241362249668 1 1
0.179632870376786 0.179131902807601 1 1
0.0404760121643819 0.0401680234808529 0 0
0.115483831663483 0.115264993982759 0 0
0.208212857430241 0.207242419827049 1 1
0.280543210793021 0.279857389952694 1 1
0.338733788212815 0.337931374155836 0 0
0.143272776748692 0.142860044488545 1 1
0.145563484718215 0.14536234413848 1 1
0.151963192570926 0.151608742027713 1 1
0.232130890776874 0.231574370196788 1 1
0.223595045507362 0.222985950138409 1 1
0.00125260416159907 0.00117983421304576 0 0
0.24815495487266 0.247389875907145 1 1
0.163151096831424 0.162765123454855 1 1
0.233183406806564 0.232498028213385 1 1
0.136393585571154 0.135984832779034 1 1
0.185861780767994 0.185213093284463 1 1
0.200741185312966 0.200248387287684 1 1
0.247525621975817 0.246665572970186 1 1
0.20727989401024 0.206779557750992 1 1
0.301205880052868 0.300502544683453 1 1
0.150291994519166 0.149952942941095 1 1
0.186891718515337 0.186315510415908 1 1
0.131403132276091 0.131251511858777 1 1
0.186206394915151 0.185860988447408 1 1
0.119394266280167 0.118959871107923 1 1
0.170929102883438 0.170293273896138 1 1
0.232254820419396 0.231171481114767 1 1
0.173268256950735 0.172615984885833 1 1
0.191021322894667 0.190534221386525 1 1
0.130200382089116 0.129862871075863 1 1
0.234320639003936 0.233537628812614 1 1
0.253598707802707 0.252726428525209 1 1
0.193542505309641 0.1931162145645 1 1
0.19334385689437 0.192751295988537 1 1
0.216206051846275 0.215446884713666 1 1
0.193343176182212 0.192952221012905 1 1
0.250751684984891 0.249988715161577 1 1
0.150541796307117 0.14986817299973 1 1
0.308255153556879 0.307138272925421 1 1
0.135544073908598 0.135212745475572 1 1
0.196639540383923 0.196288099977295 1 1
0.321575530504521 0.32089134221558 1 1
0.069146993583966 0.0688379218140709 1 1
0.25509416547133 0.254280965158712 1 1
0.24092558699276 0.240389932041661 1 1
0.133336226020712 0.132785495041839 1 1
0.168434499347223 0.167927361377886 1 1
0.13895540878805 0.138701303960048 1 1
0.325455287101945 0.324668564638538 1 1
0.242151898250948 0.24155046839964 1 1
0.294901165526775 0.29394545843293 1 1
0.198268962451493 0.197893147801194 1 1
0.31652703822416 0.315654735093059 1 1
0.360267731366706 0.358767771355553 1 1
0.147412341045844 0.147075437732741 1 1
0.264791413777628 0.264220422357496 1 1
0.297689080470326 0.2967488811775 1 1
0.260848874311698 0.260064460009938 1 1
0.22216082977211 0.221506481204339 1 1
0.330582439347826 0.329451363159945 1 1
0.212545444313164 0.212120859400104 1 1
0.112643729966073 0.112409483771867 1 1
0.131350677088305 0.131065286019376 1 1
0.335649587716651 0.334454352013546 1 1
0.13945728992649 0.139017219543541 1 1
0.138489049144436 0.138211759871535 1 1
0.0578609319048203 0.0578680416948267 1 1
0.156525186800221 0.156204918763372 1 1
0.202336052460298 0.201763844866915 1 1
0.174007657063901 0.173532778809325 1 1
0.343538153607769 0.342740923319413 0 0
0.206817417980636 0.205918468636873 1 1
0.145613143620992 0.145119431609639 1 1
0.179611343435011 0.179066009586046 1 1
0.162604412285385 0.162233538352749 1 1
0.170700198775912 0.170313701901249 1 1
0.105327791976638 0.105047131459856 1 1
0.16161152548978 0.161192479605495 1 1
0.248362042086219 0.247834131011925 1 1
0.240615839274977 0.240075783616844 1 1
0.218263516182731 0.217570128828196 1 1
0.181175454121716 0.180607960562461 1 1
0.106166323871383 0.105904412691419 1 1
0.197025170350149 0.196413330769248 1 1
0.2197026906012 0.219076831148842 1 1
0.240068477127088 0.239384837108705 1 1
0.107209247422742 0.106863691435257 1 1
0.264740361976293 0.264200308718235 1 1
0.0763835472698983 0.076543730895253 1 1
0.130051423054192 0.129666799292939 1 1
0.0608501781546296 0.0608414080526991 0 0
0.270881500702326 0.270149420629698 1 1
0.179259004247548 0.178903476593329 1 1
0.221914355674984 0.221034167792064 1 1
0.220601492838054 0.219803441206575 1 1
0.134899230336506 0.134322399280654 1 1
0.153397590491524 0.152876509592247 1 1
0.0987344397508112 0.0987405840362384 1 1
0.256528181854321 0.255943331062175 1 1
0.221196387343318 0.220572571223965 1 1
0.190124165618589 0.189743830985694 1 1
0.247181640266773 0.246301823018789 1 1
0.247686825224349 0.246754445812399 1 1
0.313068686226777 0.312002442080522 1 1
0.215924508877656 0.215302827684247 1 1
0.274806933350715 0.274146709902731 1 1
0.208572837152884 0.207658294824241 1 1
0.215695952952553 0.21497184400682 1 1
0.132985317888109 0.132815697703438 1 1
0.153199016452445 0.15280421730113 1 1
0.27156685482829 0.27050746298369 1 1
0.202958899213547 0.202169600256877 1 1
0.240432067961784 0.239760505718038 1 1
0.329522713797178 0.32839894424365 1 1
0.269527002687529 0.268738663780445 1 1
0.196950605392429 0.196558509385562 1 1
0.193561333201308 0.19313108880018 1 1
0.216487142897683 0.215370077212503 1 1
0.149093131888759 0.148753996333607 1 1
0.243387746974294 0.24260490364868 1 1
0.248134138434951 0.247308629923395 1 1
0.209551826657142 0.20892338468636 1 1
0.106541345410045 0.106162048913487 1 1
0.28184774568241 0.28130286872638 1 1
0.250409142724348 0.24944270084074 1 1
0.204269583815586 0.203559865179367 1 1
0.184208022757697 0.183748506133355 1 1
0.223873797449006 0.223249057967815 1 1
0.199195262723891 0.198505237081991 1 1
0.120813701373349 0.120513404151913 1 1
0.208789864493879 0.207875677377851 1 1
0.159247095555523 0.158747915594601 1 1
0.128878983910772 0.128669465070122 1 1
0.221902272740086 0.221675097325255 1 1
0.174409475921981 0.173886178679246 1 1
0.123276505032168 0.123068974967854 1 1
0.128231279301273 0.127607377197713 1 1
0.193581573847027 0.192978522575155 1 1
0.152822757274093 0.152190850495294 1 1
0.188878605902602 0.188575000254803 1 1
0.3083847975169 0.307364951222276 1 1
0.213566161811679 0.213197794038062 1 1
0.117672666665997 0.117311617426087 1 1
0.0929272089677465 0.0926504295961424 1 1
0.19057813431218 0.189889539854267 1 1
0.233620309041152 0.233187846047931 1 1
0.140962553314507 0.140662692757352 1 1
0.199063817338967 0.198235613620693 1 1
0.153634802255197 0.153389705089591 1 1
0.231251897833907 0.230643023870252 1 1
0.270162145613063 0.269230310667985 1 1
0.222008792857556 0.221123125828162 1 1
0.215526475968809 0.215041540267789 1 1
0.202369609190082 0.201839917800066 1 1
0.320020852966106 0.319245204303738 1 1
0.278007057352048 0.277490726518175 1 1
0.209099414850794 0.208494635247814 1 1
0.200850361403986 0.200488419948027 1 1
0.0437766583429194 0.0436262593913947 0 0
0.162725528928252 0.162298311448839 1 1
0.106162676117298 0.106223686806001 1 1
0.223368207463733 0.222745773509159 1 1
0.289657393350399 0.288927287929366 1 1
0.299099838570485 0.298086606050817 1 1
0.257583369955952 0.256943981998755 1 1
0.179616697223181 0.179190913344452 1 1
0.181904790640356 0.181515582273593 1 1
0.215124706208518 0.214518467078349 1 1
0.225753398464237 0.225110480829255 1 1
0.237853648833776 0.23722836624961 1 1
0.177439980889613 0.176788090150939 1 1
0.191316121565079 0.190646894649856 1 1
0.217404879005847 0.217073917691569 1 1
0.270939434845576 0.270360256160013 1 1
0.111536501107636 0.111422337674622 1 1
0.214275743650499 0.21353067853132 1 1
0.165115176225467 0.164775581796149 1 1
0.208327090797849 0.207561601913243 1 1
0.19962759184333 0.198874579792058 1 1
0.210803336190607 0.210235262310992 1 1
0.173410824569734 0.172706246418554 1 1
0.234576504759073 0.233901097413784 1 1
0.255204556696579 0.254615618742271 1 1
0.315798267775118 0.314947561951422 1 1
0.14828828966876 0.147808478506986 1 1
0.0717717497517235 0.071526155496219 1 1
0.321680872042141 0.320677373905779 1 1
0.141290414627741 0.140866050749935 1 1
0.24066771485191 0.239750289113483 1 1
0.144245614508144 0.143991424290048 1 1
0.126491489666271 0.126201209785376 1 1
0.198211859786669 0.197868059056342 1 1
0.262911818784473 0.262396137595604 1 1
0.391906426784902 0.391036053871152 0 0
0.160339973866531 0.16001662432694 1 1
0.256105904562066 0.255395053147376 1 1
0.131203963806622 0.130704352215296 1 1
0.179569645319361 0.179043155528804 1 1
0.198970297339314 0.19843220804291 1 1
0.295753789033704 0.294912861001991 1 1
0.279597738403002 0.278705468851512 1 1
0.256307108007472 0.255606638898894 1 1
0.149261734151992 0.148787706555843 1 1
0.371705451269032 0.370572285953762 0 0
0.332113782654774 0.331226880009236 1 1
0.232793380072216 0.232394343118033 1 1
0.300618017136666 0.299719075650863 1 1
0.197523412160584 0.196764667656222 1 1
0.252023167252984 0.251429229024718 1 1
0.234946390658247 0.234217017089819 1 1
0.270382751228142 0.268963795240268 1 1
0.0590248840650061 0.0587119080290553 0 0
0.241816646213682 0.240872505364008 1 1
0.203578524113981 0.202943721541287 1 1
0.223912063190255 0.223347956106973 1 1
0.324903394716814 0.324033084631575 1 1
0.224213786551411 0.223344892866195 1 1
0.135053186524414 0.134795673948896 1 1
0.217554951297904 0.216842721212455 1 1
0.265278506976852 0.26456921780261 1 1
0.244341980149409 0.243588093557693 1 1
0.0963691386323826 0.0959635823305585 0 0
0.177034002021281 0.176871119277032 1 1
0.308592694588375 0.308066788849929 1 1
0.141479902580279 0.140928835736218 1 1
0.191409405576073 0.19092331529581 1 1
0.217453322986168 0.217091173085098 1 1
0.21509361415754 0.214329757558646 1 1
0.126225326610235 0.125936741795673 1 1
0.156290138581705 0.155803260243292 1 1
0.260668479682754 0.259437037446571 1 1
0.111949065567869 0.111225530672638 1 1
0.215779759648153 0.214897028549196 1 1
0.298387812816819 0.296789491062455 1 1
0.182646710103245 0.182358654733527 1 1
0.180745955125861 0.180259174611955 1 1
0.158153257405079 0.157577157535777 1 1
0.160963317155623 0.160499605250158 1 1
0.314946461881433 0.313909694364188 1 1
0.136597040680516 0.136224013675726 1 1
0.254659367159908 0.253842159083576 1 1
0.088663141379977 0.0884004037290519 0 0
0.200605607115092 0.199790880710118 1 1
0.151049544591988 0.150543966830101 1 1
0.170359636490251 0.169477617543396 1 1
0.263567858240626 0.2630758701841 1 1
0.198263806431413 0.197810069089196 1 1
0.238031720068784 0.237237585607122 1 1
0.123364559427612 0.122923523345464 1 1
0.118635499289339 0.118306266153861 1 1
0.150881170694663 0.150606968082402 1 1
0.201506517329019 0.201152092495075 1 1
0.22291560978336 0.222460825793029 1 1
0.314144960110245 0.313288216681985 1 1
0.0390199234563653 0.0390650575982967 0 0
0.267714111940819 0.266698483601652 1 1
0.108736062057197 0.108539763594087 1 1
0.202461033671706 0.201331735242755 1 1
0.204059222815467 0.203141467618293 1 1
0.109792557090463 0.10933956338737 1 1
0.219195612258361 0.218684845907516 1 1
0.270523491122238 0.269819812501233 1 1
0.246898239623289 0.245974966492111 1 1
0.343524801366822 0.342408297711621 1 1
0.206640623974742 0.206083322548344 1 1
0.215321320068839 0.214634810290594 1 1
0.269292193095903 0.268780613922223 1 1
0.154854847089771 0.154403268955516 1 1
0.149897326050791 0.149706573038395 1 1
0.256968175922681 0.256019825353858 1 1
0.221974251595579 0.22125849128762 1 1
0.219220970978901 0.218353199507473 1 1
0.161462583735516 0.161047698311404 1 1
0.338115723231782 0.337334007266555 1 1
0.233579465328391 0.233061518791083 1 1
0.235695086303444 0.235178841607608 1 1
0.188166570163505 0.187643199203081 1 1
0.12407084881663 0.123603036631766 1 1
0.228545223307896 0.227927273301439 1 1
0.127791260415524 0.127378271163939 1 1
0.109418506089787 0.109152917482418 1 1
0.259235666464375 0.258705208587001 1 1
0.0587958857165303 0.0586590134630707 0 0
0.154938139134607 0.154380436690569 1 1
0.224790247975959 0.22437248290083 1 1
0.0982765423547377 0.0977547787383698 1 1
0.200147328723827 0.199685268422465 1 1
0.209737699151124 0.209242847346584 1 1
0.135082107197943 0.134687504896011 1 1
0.274139943053195 0.273255803836115 1 1
0.121617910934146 0.121229701868624 1 1
0.232993771846996 0.23252104962945 1 1
0.150948054024348 0.150423820583841 1 1
0.227825305746831 0.227093059773633 1 1
0.189392302737595 0.188858227740719 1 1
0.232684261047832 0.231923226356114 1 1
0.136244568843986 0.135831311596677 1 1
0.213714223825443 0.213263176589242 1 1
0.219471805865661 0.218790909119712 1 1
0.275309889775965 0.274319141057709 1 1
0.142520160932997 0.142060645666959 1 1
0.274341770357961 0.273584425628183 1 1
0.28272568972673 0.280995103585311 1 1
0.169654239812747 0.169006556062213 1 1
0.240419191796723 0.239707322595211 1 1
0.0920740105119644 0.0916834869357723 1 1
0.284953509004662 0.284332726386507 1 1
0.108665603489095 0.108452860419309 1 1
0.252752747329429 0.252053253440823 1 1
0.231824246145935 0.231231888002019 1 1
0.194297936832995 0.193605283373148 1 1
0.172798885363527 0.172112532425455 1 1
0.206547811136985 0.206133222802734 1 1
0.226417046214302 0.225827092357716 1 1
0.202750092686755 0.202307874760643 1 1
0.39171469511687 0.390637468145048 0 0
0.217186674720624 0.216613343802244 1 1
0.0154370379395072 0.0152782413540079 0 0
0.151389286912739 0.151153454685396 1 1
0.226370655539648 0.225698544146302 1 1
0.206843070095095 0.206377081948944 1 1
0.120964170194966 0.120786515771023 1 1
0.119849903225936 0.119414759482644 1 1
0.24370799196983 0.242948766976816 1 1
0.308697478387907 0.307981489689041 1 1
0.196092629138008 0.195516250104752 1 1
0.105884260715704 0.105561489919171 0 0
0.165658768736245 0.165282877155135 1 1
0.139942567483368 0.139850991530216 1 1
0.22851040977158 0.228028141817498 1 1
0.186380576286126 0.185804259482492 1 1
0.18037893524797 0.179595543025336 1 1
0.156444982521352 0.156053651963731 1 1
0.192165736460288 0.191511967420852 1 1
0.15821100251909 0.157356876419241 1 1
0.188394854692358 0.188144882399205 1 1
0.13092635481332 0.130522047793633 1 1
0.0700118210734895 0.0695314620287597 0 0
0.267300596422328 0.266283245308725 1 1
0.255167865447601 0.254446976880375 1 1
0.205388523939421 0.204639721605009 1 1
0.179897687073104 0.179535671372673 1 1
0.149090922689453 0.148641023089623 1 1
0.201600806937457 0.200982477056923 1 1
0.279336907972751 0.278708518747451 1 1
0.231026109383567 0.2304307916107 1 1
0.208362564715763 0.207618582033205 1 1
0.133146783506907 0.132685966749951 1 1
0.184527725030266 0.184070960907777 1 1
0.170606613150541 0.170210328067259 1 1
0.234395066262276 0.233367842481447 1 1
0.149653083820192 0.149387989601296 1 1
0.168054884600676 0.16768245421893 1 1
0.186088378936805 0.185565832112544 1 1
0.155707790268427 0.155138574668215 1 1
0.179251944348014 0.178870917410605 1 1
0.220225960271888 0.21969943608224 1 1
0.158903476783275 0.158526100537678 1 1
0.213018360904737 0.212611175771691 1 1
0.141461648139158 0.141144956141416 1 1
0.113566309892035 0.113031836039259 1 1
0.226177407743391 0.225388031647245 1 1
0.225287723276064 0.224643447222569 1 1
0.223662889315412 0.222925573727985 1 1
0.194734703635818 0.19424840518516 1 1
0.104837924696168 0.104548651026832 1 1
0.150378357486526 0.149742514041447 1 1
0.266657489753063 0.266053348300264 1 1
0.267977364913416 0.267139913779564 1 1
0.344879218747938 0.344099168562139 0 0
0.192599038042828 0.192135879984058 1 1
0.377124843291855 0.375507448812092 0 0
0.25924091152658 0.258513814053562 1 1
0.181525012275415 0.181267104002068 1 1
0.211417731289664 0.210960565068248 1 1
0.0516476316916106 0.051431160119599 0 0
0.23361355485714 0.233050850383736 1 1
0.283688734485282 0.283017958002323 1 1
0.206224002606481 0.205857643078158 1 1
0.294846220126476 0.293956888160768 1 1
0.127409899185081 0.126921685949594 1 1
0.240580670200734 0.239615410839107 1 1
0.291503598439073 0.290661187303288 1 1
0.191521140475613 0.191022369368961 1 1
0.19996866455026 0.199312736111004 1 1
0.158475058692616 0.15814221120644 1 1
0.317314025070211 0.316016884358499 1 1
0.0825080847270015 0.0824304002172153 1 1
0.204321958516575 0.203991691441341 1 1
0.220931400781456 0.220195036854046 1 1
0.119282099386531 0.118863129695081 1 1
0.126192906895776 0.125987996470286 1 1
0.196459049605013 0.196069774882425 1 1
0.199728120902547 0.199105985125375 1 1
0.313301978183308 0.312386819121277 1 1
0.238529614906624 0.237958892293782 1 1
0.199611786234015 0.198949823796119 1 1
0.309962133716974 0.309028294588997 0 0
0.288651975372354 0.287739172193776 1 1
-0.00275874376292577 -0.00303303615077846 0 0
0.222963820661022 0.222205357524072 1 1
0.158056407483054 0.15718741807036 1 1
0.297326095799508 0.296530793436856 1 1
0.220165699219688 0.219387787920968 1 1
0.26240087361863 0.261616307032789 1 1
0.371223382991373 0.370328155706333 0 0
0.00755954469480116 0.00756348026921557 0 0
0.0337349132156846 0.0338288269482136 0 0
0.103786299063465 0.1034034228276 1 1
0.200228122398321 0.199810352389231 1 1
0.135054026554428 0.134544859317593 1 1
0.203285142195627 0.202706409667055 1 1
0.216711448353088 0.216159731780759 1 1
0.131020099196752 0.13053132806415 1 1
0.219627473929361 0.219060411995682 1 1
0.212838163685473 0.212341931754372 1 1
0.202495337268257 0.201939178234832 1 1
0.210884507189529 0.21044525829525 1 1
0.237751470956252 0.236800700799967 1 1
0.172607096558926 0.171802214068004 1 1
0.0960941610512739 0.0959172364096804 1 1
0.215808190803444 0.215307967504496 1 1
0.131501130320818 0.131286666097535 1 1
0.235656267644216 0.235045474555246 1 1
0.203043464546157 0.202692809161826 1 1
0.258330496811589 0.257587178177964 1 1
0.167833985174046 0.167495043722207 1 1
0.214822545504147 0.214408617581806 1 1
0.174040769744214 0.17353772495245 1 1
0.123845435547614 0.123391382477928 1 1
0.310623571203893 0.309669934612406 1 1
0.330495916082598 0.329417774221024 0 0
0.230680940089884 0.23005374266412 1 1
0.173256803888627 0.173106078576472 1 1
0.143609447875286 0.143284912562065 1 1
0.280543098924969 0.279618393214206 1 1
0.279475252248258 0.27834523196536 1 1
0.170357465179738 0.169697049097367 1 1
0.261150297486471 0.260383869507795 1 1
0.175403311001978 0.175061407116119 1 1
0.25152657407504 0.25077233355507 1 1
0.127757363861836 0.12714320722337 1 1
0.160188577650114 0.159838581956504 1 1
0.238088405351201 0.23767968825536 1 1
0.324837618882007 0.32428269658659 1 1
0.101084750197828 0.100856391503407 1 1
0.153524572381941 0.153296557897865 1 1
0.294528841645157 0.293670820476794 1 1
0.171943984541302 0.171324463587786 1 1
0.163269499051049 0.162876733563749 1 1
0.108514613086795 0.108146869331609 1 1
0.245391371354275 0.244813704536808 1 1
0.136394645565822 0.136028205578239 1 1
0.24639744645287 0.245387735386748 1 1
0.0962482519029092 0.0958345831291885 1 1
0.169779110851113 0.169238280830231 1 1
0.188221438862882 0.187398863958047 1 1
0.192411530748894 0.191672074607462 1 1
0.217391885940862 0.216470365627992 1 1
0.213849016251893 0.213175245146182 1 1
0.244408942314698 0.243948516998783 1 1
0.177465497072309 0.176522344940301 1 1
0.184233320324064 0.183825038893623 1 1
0.102835177792561 0.102478028402002 1 1
0.272275645481561 0.271488704636048 1 1
0.126025993511002 0.125634907060117 1 1
0.314370045267436 0.313603653083197 1 1
0.151200917237648 0.150875554747843 1 1
0.211573724696977 0.210966944330678 1 1
0.275892853325345 0.275197690046357 1 1
0.213919577225705 0.213463822448516 1 1
0.285378704676982 0.284187810658251 1 1
0.233545196428871 0.232605752867824 1 1
0.251489973055638 0.250820161944158 1 1
0.159549128823388 0.159041214506764 1 1
0.301207794619993 0.300694630697132 1 1
0.142789592085383 0.142397769777822 1 1
0.311359004815662 0.310440884640007 1 1
0.256572184916021 0.255950958388529 1 1
0.306069264582874 0.305192235097122 1 1
0.134628395685542 0.134308572329303 1 1
0.19383804814594 0.193414245699363 1 1
0.205995119206924 0.205270261744591 1 1
0.12314470358495 0.123084500013675 1 1
0.332574768595791 0.331062405246345 1 1
0.143155508420038 0.142459469903508 1 1
0.192169006148176 0.191834097229011 1 1
0.192834916252971 0.192606742065571 1 1
0.276599299281283 0.276040541813001 1 1
0.200584325349532 0.200010151164386 1 1
0.21389777875597 0.213452868538267 1 1
0.101018832620094 0.100632376534904 1 1
0.133238430140585 0.132818988036387 1 1
0.232707492390113 0.231673715701897 1 1
0.246385309717241 0.245528554229521 1 1
0.208694897538256 0.208047007493674 1 1
0.166561381673741 0.166094942498555 1 1
0.350534475089927 0.349698081308632 0 0
0.201382211975671 0.200824498795669 1 1
0.319723454416063 0.318726370718974 1 1
0.162018409970806 0.161527814395437 1 1
0.1791369034787 0.178580980849897 1 1
0.27696196712826 0.27574019760951 1 1
0.0885897041187044 0.0884021777378531 0 0
0.0867400196385926 0.0865815554356248 1 1
0.263192657592254 0.262699525400373 1 1
0.195098802923854 0.194560092727011 1 1
0.385295807279925 0.384270400174295 1 1
0.295696673416779 0.29502099294345 1 1
0.155174997635979 0.154833106179358 1 1
0.1944385663006 0.193778629953014 1 1
0.286059558123759 0.285094930899672 1 1
0.175031758725491 0.174142292219114 1 1
0.159489220692884 0.159114052193417 1 1
0.185720959679514 0.185000357440998 1 1
0.249322799553513 0.248619958271644 1 1
0.15549733938828 0.154884831112441 1 1
0.322766758792557 0.322021353923385 1 1
0.250652878231281 0.249904420852653 1 1
0.0537267359676447 0.0536381316336524 0 0
0.184247734525082 0.184157427178561 1 1
0.241807495758687 0.240825660595264 1 1
0.182441884078571 0.181889066178149 1 1
0.19066965297716 0.190316246043174 1 1
0.231145787758677 0.230400140061532 1 1
0.130698832769523 0.130582706868134 1 1
0.182290829911028 0.181849744934721 1 1
0.25401804939892 0.253458692740451 1 1
0.0044560805400012 0.00448458543619645 0 0
0.324103004968744 0.323158724613222 1 1
0.312798242414838 0.312127520824772 1 1
0.133855941740053 0.133582894716557 1 1
0.173297780841795 0.172808060737405 1 1
0.158299032757684 0.157885097727471 1 1
0.169971896804929 0.169633539867302 1 1
0.120561698913159 0.120302141354237 1 1
0.179786391142304 0.179581172283462 1 1
0.254120232671222 0.253472443589127 1 1
0.160557890889424 0.160042688495748 1 1
0.179234280729861 0.178691658278382 1 1
0.117113505270717 0.116792669984514 1 1
0.40098295446743 0.399809159322774 0 0
0.123444235923268 0.123123667458825 1 1
0.234775664739253 0.234075993504453 1 1
0.194632921983366 0.193823017070091 1 1
0.107122552995817 0.106827027446167 1 1
0.11409637103256 0.113961244276354 1 1
0.0588359793686254 0.0585278702652327 1 1
0.229902120924072 0.22954421228339 1 1
0.209845030874265 0.20936810043125 1 1
0.414313356687948 0.413029336442318 0 0
0.288696266435165 0.28806909486325 1 1
0.296332614588285 0.295642731026431 1 1
0.244277290139621 0.243743773034461 1 1
0.222723911998075 0.222087034947677 1 1
0.0679856245611872 0.0676313099670305 1 1
0.31864609696135 0.317729912939075 1 1
0.264088464350257 0.263213970549407 1 1
0.15015951766579 0.14981318532025 1 1
0.129346269824208 0.128910138201312 1 1
0.148599783900452 0.148209914891547 1 1
0.205226263671083 0.20466898196219 1 1
0.249952329665746 0.248898063887056 1 1
0.302486446581977 0.301789301674611 1 1
0.271265567370934 0.270702128137368 1 1
0.184420877709876 0.18412532911195 1 1
0.178714459075821 0.178041146375003 1 1
0.168889900329539 0.168568811986908 1 1
0.202265636275078 0.201566981876773 1 1
0.244381038283901 0.243903076098604 1 1
0.161309242916877 0.160870412226839 1 1
0.121265101061653 0.121020651629129 1 1
0.224676031162683 0.224421704127157 1 1
0.152377831619537 0.151874868791789 1 1
0.220778962977326 0.21954919105867 1 1
0.071243877322989 0.0711265723114344 1 1
0.269776117507795 0.269346460757888 1 1
0.241725618086336 0.241133709518632 1 1
0.179839962482338 0.179206132786588 1 1
0.231941321222545 0.23133990174482 1 1
0.161440149747974 0.16114593193625 1 1
0.20709069578969 0.20653433251893 1 1
0.158598947957591 0.158469682541809 1 1
0.241496905223595 0.240930607152831 1 1
0.14529997184096 0.144864035536094 1 1
0.137275508725735 0.136839766617294 1 1
0.226255940198755 0.225597090251206 1 1
0.178603240702418 0.178178439714246 1 1
0.14906565043441 0.148707422176502 1 1
0.178607135474304 0.178296762427183 1 1
0.190417470807525 0.189972439554851 1 1
0.148571722919936 0.148017094069406 1 1
0.20550981825591 0.204814093123481 1 1
0.202203438158884 0.201303215141281 1 1
0.192892382698918 0.192068544773731 1 1
0.196707738226586 0.196200240881402 1 1
0.210791921062711 0.210204418274504 1 1
0.194631434167174 0.194203048039213 1 1
0.086306463920027 0.086111711878604 1 1
0.138748472937665 0.138415182767548 1 1
0.267149902133595 0.266236031233267 1 1
0.131690323815978 0.131110862362999 1 1
0.27964287863445 0.278986762156088 1 1
0.151452459432914 0.151056662208813 1 1
0.208527979521489 0.208046015364582 1 1
0.176280734431452 0.175793466581332 1 1
0.186884411791781 0.186431614804107 1 1
0.197883903487644 0.197480624906818 1 1
0.0978824664467521 0.0976485637308462 1 1
0.19887634309356 0.198357722454685 1 1
0.159876843851792 0.159561465580551 1 1
0.191439684422241 0.191002930500469 1 1
0.158562463458296 0.158098618491904 1 1
0.23634407492886 0.235621383025647 1 1
0.190492392416746 0.189944407196967 1 1
0.204000661500234 0.203574140253608 1 1
0.137160730047689 0.136811435826466 1 1
0.214865275903622 0.214267805942192 1 1
0.180224590865636 0.179772751579625 1 1
0.162602376019568 0.162236117445613 1 1
0.160705831394929 0.160435387758884 1 1
0.097929888481574 0.0974990398497336 1 1
0.0966389812635226 0.0961611855015074 1 1
0.143062927021752 0.142416114540596 1 1
0.293562717884587 0.292774351553229 1 1
0.195802237081797 0.1953094072452 1 1
0.306024778810437 0.304746756783481 1 1
0.281389202811972 0.280957280526264 1 1
0.202649091114574 0.201727446323056 1 1
0.207558215049277 0.207107509085901 1 1
0.163923017760572 0.163386721899321 1 1
0.171930568183502 0.17177633655004 1 1
0.21663876338128 0.215998433376559 1 1
0.149257416672128 0.148753832178974 1 1
0.252454098581069 0.251719915360098 1 1
0.25775863628 0.256936610596374 1 1
0.112106550004073 0.111632415811753 1 1
0.161405492692779 0.161111092917139 1 1
0.18366842778168 0.183285622465697 1 1
0.16720721544887 0.166912839751394 1 1
0.32522614374127 0.324383171297666 0 0
0.206818369704912 0.206319737327582 1 1
0.364186529998541 0.363032818203325 1 1
0.342403606155466 0.341468846989327 1 1
0.122518037407345 0.122046912709058 1 1
0.0830644200403017 0.0829540374295799 1 1
0.121347749044734 0.12103366582519 1 1
0.260125294539483 0.259518700923499 1 1
0.213889820620376 0.213480129564622 1 1
0.148868412858916 0.148546633473588 1 1
0.161911505659992 0.161441473072613 1 1
0.360857014801243 0.359268533978416 0 0
0.11710685132814 0.116840766304566 1 1
0.0928664616494726 0.0927796759298038 1 1
0.230365804398031 0.229883188735619 1 1
0.100769047134692 0.10039030947935 1 1
0.159914381960304 0.159185207458219 1 1
0.153170168058305 0.152621999085109 1 1
0.33849847803475 0.337633806699161 1 1
0.126339095566765 0.126123981467028 1 1
0.121729768680502 0.121681128126012 1 1
0.257873126894153 0.256974824192787 1 1
0.346641905861884 0.345283863572017 1 1
0.0795609090202321 0.0792936702477834 0 0
0.230216658637001 0.229924386203237 1 1
0.216616115839407 0.215847807143638 1 1
0.218843381023901 0.218299341224346 1 1
0.0765973079241077 0.0764482758711567 1 1
0.280515169725811 0.27950375247598 1 1
0.274944567866652 0.274032902840426 1 1
0.237739184503021 0.237209371983467 1 1
0.0481442471367235 0.0480615228215568 1 1
0.136554525125698 0.136245907511807 1 1
0.20190972918305 0.201106384185093 1 1
0.282187482784985 0.281563179344597 1 1
0.363774493803453 0.362858457895046 0 0
0.289552193040834 0.288797109292431 1 1
0.275606410329426 0.275050567376359 1 1
0.181253409241757 0.180762131499894 1 1
0.223879173713586 0.223363023261723 1 1
0.172872862138023 0.17255244182113 1 1
0.289215604565895 0.288129190714514 1 1
0.171908841283841 0.171206664336666 1 1
0.201733404473259 0.20125210972043 1 1
0.228471320983125 0.22773922857198 1 1
0.134064578252468 0.133800560328627 1 1
0.28460063628266 0.283990942186934 1 1
0.331758680459112 0.330306395085276 1 1
0.278200898882212 0.277530732116449 1 1
0.21291410267878 0.212333680593467 1 1
0.233926998093283 0.233018025434487 1 1
0.117697361643419 0.117397170102543 1 1
0.234734231981596 0.234165334788115 1 1
0.247203026729758 0.24654351133976 1 1
0.209903571420046 0.209144761914483 1 1
0.0858241412443421 0.08544863382911 1 1
0.300928207524947 0.300200074102736 1 1
0.189945606325728 0.189487971434799 1 1
0.303069278385148 0.302143066568912 0 0
0.201427068401144 0.201136773682717 1 1
0.203710765795357 0.203146764044747 1 1
0.220292224705416 0.219413252392488 1 1
0.170872169649235 0.170589613160062 1 1
0.298995614846202 0.298168062661825 1 1
0.179275278063912 0.178605855319712 1 1
0.177813655335499 0.177258119810671 1 1
0.112422063171712 0.112112470903776 1 1
0.162847739879572 0.162458322264737 1 1
0.2806638368582 0.280059130666534 1 1
0.146944228645631 0.146464867179225 1 1
0.140102286086931 0.139701988586253 1 1
0.351259323886628 0.350172222705174 0 0
0.217666135988804 0.217078133811936 1 1
0.133428416197628 0.13317845168114 1 1
0.145737756721357 0.144527627202851 1 1
0.135528473795156 0.135075220791301 1 1
0.248301064810327 0.247635289825002 1 1
0.199594753731692 0.199020003671813 1 1
0.248692925915068 0.248045902968695 1 1
0.217172170611696 0.216930992334405 1 1
0.283186450686886 0.28152682554112 1 1
0.254819162646679 0.253852450654847 1 1
0.310700075110161 0.309922735751216 0 0
0.264799356628609 0.263655762263746 1 1
0.30484889674091 0.303794379431635 1 1
0.176300950229787 0.175845944098929 1 1
0.207747617292966 0.207326107921804 1 1
0.107449135172336 0.107055090842417 1 1
0.243073333144067 0.242468854183059 1 1
0.11072105126219 0.110485454789936 1 1
0.244712357392334 0.244089105870104 1 1
0.145533481538165 0.145179263994529 1 1
0.173144489076567 0.172464279931105 1 1
0.199558803979596 0.199145575838239 1 1
0.192940079130158 0.192556851457203 1 1
0.153709019612444 0.15315390836952 1 1
0.204241129338542 0.203578543207961 1 1
0.147290188273007 0.146779188161677 1 1
0.195141887515187 0.194760281753835 1 1
0.213376595104696 0.212594369577871 1 1
0.399016624558891 0.39769127294857 0 0
0.0767499084809933 0.0762488936809803 1 1
0.295205187298709 0.294458349445977 1 1
0.134177448470514 0.134002643402936 1 1
0.203781590248738 0.203141475411515 1 1
0.204568239683163 0.203926951001081 1 1
0.0208270331979151 0.0207954158951976 0 0
0.116634457409217 0.116229169241283 1 1
0.239001687026871 0.238333832004101 1 1
0.102848313934551 0.102429149802135 1 1
0.161512056490965 0.160938818092741 1 1
0.178373245642978 0.177898043825269 1 1
0.145493184279369 0.145133909376334 1 1
0.10942662308911 0.109158824400273 1 1
0.139920020618444 0.139492143279561 1 1
0.179492224598741 0.178756493836814 1 1
0.0825595124120326 0.0823882206004589 0 0
0.201583098470063 0.201038740195052 1 1
0.276329215668377 0.275283426065674 1 1
0.16405228852517 0.163447971419187 1 1
0.14987727477916 0.149241660023436 1 1
0.199623492980825 0.198938173081786 1 1
0.146243074049888 0.145914145881204 1 1
0.149324076002836 0.148794582845747 1 1
0.189575178115037 0.188983717688975 1 1
0.220433182104882 0.219897735373266 1 1
0.19549522799295 0.19502578173033 1 1
0.171358530785453 0.170617538140401 1 1
0.266584887986554 0.265769593554749 1 1
0.170710173789074 0.170042113964413 1 1
0.202521378207756 0.201948221335222 1 1
0.192231798053309 0.191564942238485 1 1
0.194452854989718 0.194018951460999 1 1
0.185150026199358 0.184647650587404 1 1
0.185674201280068 0.184862785224523 1 1
0.0612582393447364 0.0610303937040122 1 0
0.125327286288592 0.124747292036101 1 1
0.188770868572969 0.188534154752205 1 1
0.199141683447794 0.198649127611104 1 1
0.220124326944496 0.219376137108664 1 1
0.245482888964994 0.244871160270727 1 1
0.22457901726045 0.224082595646644 1 1
0.298028201318989 0.297247211849178 1 1
0.118980346837351 0.118724123154951 1 1
0.276383996334596 0.275593399122139 1 1
0.128850762186121 0.128509104012296 1 1
0.256076630502492 0.25556662711173 1 1
0.181948827406484 0.181597851416059 1 1
0.240682745882083 0.239994052279301 1 1
0.125664816669845 0.125466685042396 1 1
0.221974372255372 0.221328760025326 1 1
0.153721542874458 0.153205924427377 1 1
0.320619224629672 0.319522330482347 1 1
0.286753012582245 0.285844907234089 1 1
0.218390677507892 0.217511593859665 1 1
0.241688149099981 0.241086710823509 1 1
0.15358596069385 0.153274790097186 1 1
0.319309504242009 0.318131034699701 1 1
0.162908191272215 0.162615208015109 1 1
0.139969509586599 0.139665992087612 1 1
0.0945420074411662 0.0944242477709124 1 1
0.100471929623945 0.100231492541649 1 1
0.146523567823081 0.146310074987194 1 1
0.394841065686825 0.393699206403225 0 0
0.262988537757122 0.262323624238767 1 1
0.319353166230044 0.318165476767826 1 1
0.180241737167474 0.179913628210964 1 1
0.147492342584666 0.147244504841512 1 1
0.17639130270478 0.175585890060608 1 1
0.204647397738049 0.204239966711667 1 1
0.142964413670559 0.142718940673337 1 1
0.242240353561525 0.241588578069434 1 1
0.255412906720573 0.254677959522434 1 1
0.252669098900218 0.252097464236873 1 1
0.224938035372793 0.224438155362646 1 1
0.271447706399965 0.270751355947952 1 1
0.183683640989831 0.183152050746335 1 1
0.0962267264402096 0.096194814083457 1 1
0.150364481848016 0.149902896798536 1 1
0.155248276778489 0.154923369822262 1 1
0.162526532887987 0.161892754200898 1 1
0.210344577484942 0.209531264742988 1 1
0.0926622087335389 0.0923290749121363 1 1
0.259950081337572 0.259090470745565 1 1
0.114697554612806 0.114248372806754 1 1
0.0466311512247872 0.0464874296519318 0 0
0.210825921692038 0.210173293805294 1 1
0.0846221089700187 0.0844720649527561 1 1
0.224794888800002 0.224358513871454 1 1
0.133308951590133 0.132875142333959 1 1
0.18008366889029 0.179608002309369 1 1
0.248043486343008 0.247030386933969 1 1
0.14637475436554 0.146155761892571 1 1
0.133390601309585 0.133254276852511 1 1
0.204287278793156 0.203636829710442 1 1
0.269666202765608 0.269058666794883 1 1
0.301850979302913 0.301101570921149 0 0
0.192954235197458 0.192399544921867 1 1
0.203616100689631 0.203066400003817 1 1
0.306757149598543 0.306038209231573 1 1
0.190140843493935 0.189487554128789 1 1
0.272006264472566 0.27089772338033 1 1
0.182168657162876 0.18148165484414 1 1
0.16869570054679 0.168294380637321 1 1
0.168236810658122 0.167899500680118 1 1
0.164190195133055 0.163905694723006 1 1
0.0730870775406627 0.0729040560093287 1 1
0.240396938268747 0.239806812979919 1 1
0.120747143766766 0.12051511034635 1 1
0.269189601110194 0.268497466339383 1 1
0.189476428975931 0.188789706564204 1 1
0.17323243397889 0.17291262848382 1 1
0.154220106153344 0.15377987093283 1 1
0.24926132343094 0.248514251095146 1 1
0.142027078727072 0.141685747140414 1 1
0.0726958153218541 0.0725755679641336 1 1
0.13946864002933 0.139182184770087 1 1
0.101905625064983 0.101679575738255 0 0
0.222353396477425 0.221776952798056 1 1
0.286427219055323 0.285761868899877 1 1
0.259882132955017 0.259138294235849 1 1
0.13000601144308 0.129094765823708 1 1
0.17668182631742 0.176260312775213 1 1
0.388239820772371 0.387512546321123 0 0
0.242557493810026 0.241958688669199 1 1
0.210389207846016 0.209734552036618 1 1
0.21329672609173 0.212810753136608 1 1
0.138528917905603 0.138215893386305 1 1
0.136232952984326 0.135998855799447 1 1
0.355103516900964 0.354398142034095 0 0
0.243144312204717 0.242103252132278 1 1
0.218541166215883 0.218140958706206 1 1
0.291758902837789 0.290552021627909 1 1
0.205999035628285 0.205113587456076 1 1
0.251113963078123 0.250530215811373 1 1
0.143202557403144 0.142814095482055 1 1
0.247516387223135 0.246672822233655 1 1
0.275878613132178 0.275243224374159 1 1
0.300277091093166 0.299137195465043 1 1
0.0691178800369479 0.0688389924027831 0 0
0.255337165117168 0.254800185294153 1 1
0.224621276967258 0.22375254680355 1 1
0.06541375271764 0.0653778319187296 0 0
0.15110107584487 0.15082775278933 1 1
0.0783655839129258 0.0783235279565357 1 1
0.106296369565138 0.105882499524687 1 1
0.320613082185661 0.319750228994702 1 1
0.164639333874218 0.164047463519853 1 1
0.193744950793781 0.193426661885724 1 1
0.172509979411883 0.172141161689816 1 1
0.126717678082493 0.126279774800735 1 1
0.167246665608336 0.166713634101405 1 1
0.226083312458206 0.225352774718691 1 1
0.249629449920699 0.249145491875126 1 1
0.132675626087095 0.13218825215548 1 1
0.149133852309621 0.148511822272943 1 1
0.16080130036067 0.160604099407001 1 1
0.309971810080648 0.309198865225778 1 1
0.138082886699053 0.137747270102447 1 1
0.256054209216548 0.255478000115981 1 1
0.270335612433283 0.269388315426332 1 1
0.200182189275167 0.199504968674667 1 1
0.194858537169751 0.194292617309736 1 1
0.15690070099471 0.156509948385108 1 1
0.178974960160597 0.178134076997824 1 1
0.191484203382451 0.190863509509751 1 1
0.0859966001233234 0.0855302213659926 1 1
0.286856470218899 0.286151011672468 1 1
0.269926737180154 0.269081487924458 1 1
0.199612250193769 0.1992083258441 1 1
0.200539094444043 0.19989619262915 1 1
0.222561945908293 0.221871985493208 1 1
0.181146089577575 0.180578596894719 1 1
0.220949530467932 0.220346583480348 1 1
0.117674242181533 0.117317334225852 1 1
0.184789350246631 0.184240900413168 1 1
0.237543377325506 0.237278174699953 1 1
0.182919629082186 0.182328672619621 1 1
0.209208600848312 0.208630447953513 1 1
0.151946677076123 0.15153392937703 1 1
0.176736981934357 0.176118880481229 1 1
0.22397875444105 0.22314007914078 1 1
0.216758522850223 0.216267476644112 1 1
0.172736002429383 0.172281096692301 1 1
0.304356056857337 0.303569590461727 1 1
0.167795893338096 0.16740433351122 1 1
0.206309007347166 0.205655112938933 1 1
0.128109938730449 0.127668536281014 1 1
0.169513630676739 0.169040748748115 1 1
0.116447081679569 0.115979932953994 1 1
0.298414337087598 0.297979167585785 1 1
0.246840145143554 0.245740697928494 1 1
0.272059960084942 0.271466902400284 1 1
0.212342612509219 0.211782660150305 1 1
0.21962882355635 0.219146634211769 1 1
0.168516955426563 0.168197287440395 1 1
-0.0444213405575604 -0.044121929171699 0 0
0.127229573009293 0.126879742607083 1 1
0.244657513848789 0.244115517446521 1 1
0.216098681490987 0.215422536251224 1 1
0.259531473704751 0.258723470639148 1 1
0.280303451122095 0.279156909928236 1 1
0.205032718393514 0.204461272248736 1 1
0.231063597878286 0.23040379595256 1 1
0.166006439128087 0.165488052514303 1 1
0.187356321777962 0.186628945684878 1 1
0.314908829876524 0.314072409069014 1 1
0.25900492370038 0.258025683093305 1 1
0.120353292222519 0.120054544252451 1 0
0.156726129269829 0.156376493799103 1 1
0.199319949668366 0.198844164290329 1 1
0.258891588754003 0.258071340410192 1 1
0.304445389201467 0.30380910070336 1 1
0.294522403209078 0.293621307096468 1 1
0.0752916213643315 0.0751242590512036 0 0
0.173640812983482 0.1730439571584 1 1
0.183356735684288 0.182997634391293 1 1
0.195612101823519 0.194493615670118 1 1
0.132190793877712 0.131836117453864 1 1
0.135421365699722 0.13496873762172 1 1
0.278962593462649 0.278385838001704 1 1
0.21838632759525 0.21774202560448 1 1
0.23344527463849 0.232512627883273 1 1
0.196815791096354 0.196412178951025 1 1
0.313009600251037 0.312432616805605 1 1
0.195742639411956 0.195374259331929 1 1
0.200751503062477 0.200026734974702 1 1
0.225609887712152 0.225113996708639 1 1
0.0852462808711489 0.0850446140522841 1 1
0.0781761567529613 0.0780112079903755 1 1
0.265834561277649 0.265237831366543 1 1
0.261484970590853 0.260696918931626 1 1
0.35187043572346 0.35065359498762 1 1
0.158499708688473 0.157699307830895 1 1
0.277366642595742 0.276746819207162 1 1
0.239121702499517 0.23848030966042 1 1
0.168305626775069 0.167769097871159 1 1
0.209655557774834 0.208947077384092 1 1
0.227449504717968 0.226486307854838 1 1
0.292271640343756 0.291040101542687 1 1
0.148682429211126 0.148439411254222 1 1
0.171057072552762 0.170559742157478 1 1
0.264050160298724 0.263094103012042 1 1
0.16929050194783 0.16888731398352 1 1
0.252264614476979 0.251405979255819 1 1
0.236293864017436 0.235692830960684 1 1
0.0977711729106875 0.0972794240974942 1 1
0.0900933276348192 0.0896814715587789 1 1
0.166929157764246 0.166554528798589 1 1
0.277028854963532 0.276311841694984 1 1
0.224681819295221 0.224428352773502 1 1
0.164329960444946 0.164071848989282 1 1
0.30777667751843 0.30676557081425 0 0
0.172650043754406 0.171449843312002 1 1
0.296938077366876 0.296171121209064 1 1
0.150527303349292 0.149619571129829 1 1
0.183064453474138 0.182312120945281 1 1
0.266767675535501 0.266135162076966 1 1
0.153384362127292 0.153071010005585 1 1
0.218055325256058 0.21717491002841 1 1
0.193794548305071 0.193391210360803 1 1
0.0572144011782176 0.0570317946109211 0 0
0.326758977364397 0.326017340222181 0 0
0.199318673572738 0.198692894581637 1 1
0.160927602177458 0.160659820736006 1 1
0.181425556262856 0.181132939205635 1 1
0.177238503116545 0.176944018615681 1 1
0.104177263236273 0.103988332984649 1 1
0.0974742695182535 0.0973088631300182 1 1
0.110704930811398 0.110188996501312 1 1
0.127068921222166 0.126862789715387 1 1
0.2702192718224 0.269641448451783 1 1
0.0949246519188846 0.0945336147395636 1 1
0.244060713096073 0.243477040266451 1 1
0.239841959841747 0.23875841960773 1 1
0.215517599047466 0.214707478944125 1 1
0.276649489990104 0.275549054048581 1 1
0.301333820004469 0.300608800902269 1 1
0.271572470735585 0.270702998509616 1 1
0.0899288135248328 0.0895999060413685 1 1
0.130325689493323 0.130056546587288 1 1
0.29268080250493 0.291728770987392 1 1
0.345960822901409 0.344889174350862 1 1
0.174865287373774 0.174501122249141 1 1
0.244891766920699 0.244247016179419 1 1
0.290650544899869 0.289524609808658 1 1
0.0607311244301892 0.0603301856085694 1 1
0.225047979152572 0.224278787009288 1 1
0.278277584722397 0.277617751077077 1 1
0.199438553762079 0.19875637537872 1 1
0.12824452694395 0.127821885220904 1 1
0.281345631572431 0.280786561225594 1 1
0.330725283719713 0.329931886330354 0 0
0.347480552689285 0.346647977351196 1 1
0.291176319721326 0.290486661511096 1 1
0.282373928111662 0.281282880209465 1 1
0.241642509727797 0.24108798457908 1 1
0.223882234499419 0.22325881750564 1 1
0.241906295121209 0.240911668553239 1 1
0.21885191102047 0.218301222099489 1 1
0.240265746086844 0.239747376175145 1 1
0.163864777571008 0.163004719411558 1 1
0.207267401545916 0.206599269612329 1 1
0.207506921224035 0.206680468915777 1 1
0.293521356377092 0.292888301459306 0 0
0.220562402051631 0.219771839060835 1 1
0.124223008021153 0.123792076083974 1 1
0.332179227590275 0.330971370657716 0 0
0.170232228742658 0.169850064765871 1 1
0.192445919009614 0.192010921777135 1 1
0.0813631653477502 0.0812777622131286 0 0
0.299065461614375 0.29822684689039 1 1
0.217264176285959 0.216508308984963 1 1
0.271641419263964 0.270827804077006 1 1
0.234154306160883 0.2334143664948 1 1
0.261645825295316 0.260831395553953 1 1
0.178336963345327 0.177796354148721 1 1
0.222868811068543 0.222137492946621 1 1
0.281867824465297 0.281064769958243 1 1
0.174729143041843 0.173972060749219 1 1
0.0771395573818364 0.0768960358668473 1 1
0.249129525217511 0.248300142594697 1 1
0.299004879786229 0.297743383520328 1 1
0.385412490893193 0.383927093839856 0 0
0.285863311592387 0.284986764255491 1 1
0.180531367420241 0.179969789712318 1 1
0.272828711254815 0.272239718566824 1 1
0.28214576437837 0.281405901290315 1 1
0.219234487676551 0.218826777474862 1 1
0.184802001825802 0.184276832425662 1 1
0.0820364025843429 0.0818201974956942 1 1
0.19785432314472 0.197452646701172 1 1
0.176722753108807 0.176110814997665 1 1
0.197599710347652 0.197005229222157 1 1
0.194218172170729 0.193719772708141 1 1
0.242017575380844 0.241236301952414 1 1
0.0613554345816982 0.0609893629821518 1 1
0.3085396691188 0.307725440225783 0 0
0.181366094209263 0.180892089684313 1 1
0.207483245242669 0.206739571789506 1 1
0.211307437072163 0.210685720175899 1 1
0.196889068604091 0.196273423169906 1 1
0.301482335392255 0.300563433387182 1 1
0.268630162744613 0.267840181664738 1 1
0.209607262196387 0.20899444081483 1 1
0.219573745291473 0.219085213135229 1 1
0.197493196835595 0.197070282727865 1 1
0.224708903889553 0.223958074049779 1 1
0.180395030264471 0.179615650556357 1 1
0.146715446557978 0.146315090574889 1 1
0.222334995704051 0.221685153273183 1 1
0.290458579345182 0.289914339493435 1 1
0.187470636203566 0.18674750068696 1 1
0.185837070393742 0.185634859383748 1 1
0.0999160348573277 0.0995777514229577 1 1
0.358320295676299 0.357445910538018 0 0
0.275411679199744 0.274666763066562 1 1
0.19342805952734 0.192973849859522 1 1
0.103363279352627 0.103185800327491 1 1
0.139573066325888 0.13879659670857 1 1
0.18678604446989 0.186241787973609 1 1
0.169045159938528 0.168440271506627 1 1
0.109454319181481 0.109078728227257 1 1
0.321829925958455 0.321087048659734 1 1
0.251481806475774 0.250763059756455 1 1
0.278832759467442 0.278130641464119 1 1
0.185258320727723 0.184882038197481 1 1
0.345618195312334 0.344130129386631 1 1
0.0273952804932852 0.0274279822688905 0 0
0.139008512933205 0.138543126458653 1 1
0.122905975705004 0.122644117591514 1 1
0.125087667107047 0.124669073043891 1 1
0.246514408699579 0.245876435518289 1 1
0.238321331374635 0.237786230381449 1 1
0.205489436545368 0.205194509520133 1 1
0.272051253067724 0.271035812465493 1 1
0.223078675095694 0.222551743631758 1 1
0.0475858296331897 0.047309989408606 0 0
0.17465366406734 0.174300278364787 1 1
0.290376075889541 0.289859320225994 1 1
0.225122466779838 0.224550112134573 1 1
0.168043408861771 0.167411241054976 1 1
0.170237667019428 0.169924036262078 1 1
0.268150097672581 0.267465025648194 1 1
0.18719076220493 0.186423401783376 1 1
0.235998138844579 0.235319185078503 1 1
0.193707667289218 0.193156446252553 1 1
0.120391636175074 0.120056971335482 1 1
0.278318185565617 0.277670798424147 1 1
0.133952778827299 0.133395383366989 1 1
0.218630534738791 0.217899727804117 1 1
0.185494643581782 0.185100887327755 1 1
0.342012584301685 0.340677426282166 1 1
0.186971577798515 0.186447665229953 1 1
0.149371905769996 0.14925479272667 1 1
0.0981627172887974 0.0981078994854698 1 1
0.310839519077545 0.309951411767049 1 1
0.267160375983068 0.266516746524158 1 1
0.261975307305971 0.261043978389982 1 1
0.203292016200067 0.202637900661391 1 1
0.213588217532421 0.213078551236945 1 1
0.212265141457782 0.211642811164344 1 1
0.206643893741139 0.206202921836829 1 1
0.213228738582059 0.212661827408858 1 1
0.243208329380991 0.242618330853568 1 1
0.0871794591671801 0.0868059474427399 0 0
0.223011782295298 0.222562891869922 1 1
0.302009445114969 0.300978986569621 0 0
0.103359447832 0.103072168174069 1 1
0.203172506451069 0.202852947175173 1 1
0.217579706553136 0.217238546726561 1 1
0.344470174374082 0.343343973876193 0 0
0.157342268532547 0.157011081690365 1 1
0.272247787825598 0.271153071590035 1 1
0.165513129685209 0.165164402247798 1 1
0.280516108807846 0.279539130759075 1 1
-0.0150832426370913 -0.0151131450531624 0 0
0.193192068285337 0.192575948862922 1 1
0.15202053771777 0.151682106375991 1 1
0.149655951193677 0.149151649064589 1 1
0.197786347393709 0.197053254598721 1 1
0.191071171494065 0.190661371722363 1 1
0.208392619460129 0.208082247635278 1 1
0.18082425141345 0.180413023741687 1 1
0.184086213245311 0.183811076649311 1 1
0.131497101044313 0.131092821284968 1 1
0.159939643311514 0.159534500975983 1 1
0.217848907538441 0.217177170326303 1 1
0.219367287259326 0.218942681529691 1 1
0.308787255930715 0.308139412553062 1 1
0.204764211056911 0.204339179165393 1 1
0.238709919415585 0.23813386823114 1 1
0.054394206974244 0.0542982104532227 1 1
0.380346424516335 0.379581144694235 0 0
0.198897805257312 0.198550927267712 1 1
0.290583158782053 0.28967372590003 1 1
0.258053232576962 0.25741129537323 1 1
0.207675493598838 0.207072766447682 1 1
0.12594722975166 0.125746787148311 1 1
0.156735037031616 0.156360751791908 1 1
0.136599617345322 0.136172954754478 1 1
0.105534507297021 0.105668420855641 1 1
0.20164493152543 0.201131292838533 1 1
0.273432081083631 0.272507168724534 1 1
0.134591395891964 0.133963491637149 1 1
0.16885109541752 0.168257923685287 1 1
0.210687854701733 0.210303068973801 1 1
0.301926255016825 0.30104921207175 1 1
0.235500744297134 0.234873463009566 1 1
0.102574557689065 0.102223554673307 1 1
0.267630761935625 0.266877374852233 1 1
0.245834867417657 0.244805530524369 1 1
0.246201992573444 0.245754080133461 1 1
0.199410947809657 0.199006845144121 1 1
0.209203111207881 0.208781904111304 1 1
0.191786464931832 0.191078551274188 1 1
0.156004884499563 0.155310837832239 1 1
0.138424527538609 0.137700482474567 1 1
0.339667832101259 0.338867266160221 1 1
0.296107201563167 0.295062612665444 0 0
0.239692700001339 0.238964637372895 1 1
0.180717106249579 0.180186514189568 1 1
0.239178115183952 0.237862669450283 1 1
0.232255292970623 0.231710034937954 1 1
0.173355240994816 0.172988066743919 1 1
0.00366874355379394 0.00361873856775232 0 0
0.182991194433075 0.182590385542397 1 1
0.186542033321421 0.185945828681468 1 1
0.16653214475158 0.166141635111376 1 1
0.0288003348439363 0.0287036935991966 0 0
0.0373548247196725 0.0369946370826931 0 0
0.210661311590808 0.210066159153334 1 1
0.337615882036248 0.33696800026164 0 0
0.157023711760237 0.156784685274978 1 1
0.260011978375467 0.259414526560726 1 1
0.111950339960637 0.111665974029733 1 1
0.174981271240149 0.174628760707193 1 1
0.170493071638895 0.170133904109522 1 1
0.218786957971047 0.218361628382412 1 1
0.0619481138265022 0.061728121222892 1 1
0.189723051976191 0.189347340277555 1 1
0.1805238914706 0.179878318592187 1 1
0.157537458139672 0.156998406036879 1 1
0.20981858732408 0.209253584747986 1 1
0.144533470585268 0.144318094342089 1 1
0.248071540043121 0.247440860903583 1 1
0.328379187084486 0.327781760535616 0 0
0.211090174298235 0.210718667526663 1 1
0.196001344885845 0.195404457133608 1 1
0.224362462082013 0.223469794581979 1 1
0.187570774491386 0.186973037318714 1 1
0.203092105997636 0.202280962817526 1 1
0.156509739364045 0.155908269378497 1 1
0.279584751240069 0.278845756879239 1 1
0.146969993999737 0.146686878952675 1 1
0.229913109010274 0.229297200452802 1 1
0.207315108581445 0.206853163491052 1 1
0.0698946416111974 0.0693773626452523 1 1
0.301637543616674 0.300856875987527 1 1
0.251363974622428 0.250754000739288 1 1
0.13277513107931 0.132527790354136 1 1
0.185256505314297 0.184931587483164 1 1
0.0760604745865046 0.0757714510020557 0 0
0.100030085692841 0.0994854213366966 1 1
0.283287895036842 0.282559722155579 1 1
0.247329995010099 0.246169271215014 1 1
0.179972041386563 0.179613430766083 1 1
0.267038914436981 0.266375084720326 1 1
0.291900000320456 0.291119239556986 1 1
0.368649281126284 0.367731295008987 0 0
0.300542644625929 0.29970265222323 1 1
0.236073266273527 0.235510501227222 1 1
0.112849345383344 0.112574629477056 1 1
0.148582568125615 0.147952626140739 1 1
0.333531947023343 0.332628480014409 0 0
0.136680438013035 0.13640978374416 1 1
0.259462001746289 0.258650122565649 1 1
0.173761638869814 0.173082259973471 1 1
0.151026434760704 0.150570334906514 1 1
0.171556294930232 0.170839309022188 1 1
0.168283663932737 0.167866103947531 1 1
0.240886917774302 0.240002861831933 1 1
0.155416723289694 0.154903390186338 1 1
0.20243491770877 0.201763556416973 1 1
0.119965682940714 0.119792715563614 1 1
0.151882166391434 0.151631409214199 1 1
0.257022258025022 0.256282698771762 1 1
0.290471077626177 0.28952998185579 1 1
0.208224331817679 0.207770465463329 1 1
0.286290931599104 0.285384155450363 1 1
0.30187691996503 0.301129754816914 1 1
0.146694908734544 0.146486074199399 1 1
0.147132449461789 0.146800147421526 1 1
0.187223163766806 0.186479071263209 1 1
0.251454609979316 0.250700237082986 1 1
0.095492018955856 0.0952567549333086 1 1
0.127707455703745 0.127507281146342 1 1
0.300680357422181 0.299932234542565 1 1
0.198198790935701 0.197443516687189 1 1
0.13965336434537 0.139301566301285 1 1
0.181542454957271 0.181115771559325 1 1
0.250627693917276 0.249671694922005 1 1
0.216356841096193 0.215607648838836 1 1
0.213143464887388 0.212366384145943 1 1
0.175268111946258 0.174935637978477 1 1
0.180308940654316 0.179816546789151 1 1
0.380010310068572 0.378634679227614 1 1
0.278904383949873 0.278113710275314 1 1
0.199776028630464 0.199210274892034 1 1
0.36338157038136 0.362230896825536 0 0
0.120700413160148 0.120362886085191 1 1
0.106375063425177 0.106069899895237 1 1
0.210414632469916 0.209555711010428 1 1
0.274800915750574 0.273933905899659 1 1
0.30251041238731 0.30166335616357 1 1
0.168232291018833 0.167502977997999 1 1
0.15076239684121 0.150284464178649 1 1
0.183950976183922 0.183419154065449 1 1
0.159025232577729 0.158658265980825 1 1
0.0961644619072715 0.09602878916021 1 1
0.0549600258744506 0.0549266868669866 0 0
0.160719671801258 0.160065947294997 1 1
0.0300385346097855 0.0299347642411073 0 0
0.277117040141912 0.275923922010854 1 1
0.280094003037551 0.279348771648877 1 1
0.263626796030948 0.2630254418277 1 1
0.0697307862653903 0.0693978087709809 1 1
0.293855305595362 0.292975352881817 1 1
0.213566022684774 0.213042813273614 1 1
0.214778578685791 0.214223380585562 1 1
0.185922750482653 0.18562996491006 1 1
0.230590574950009 0.230099048790303 1 1
0.180276357155193 0.179801578687887 1 1
0.256937829158576 0.256379770787921 1 1
0.257953106427483 0.256918528159302 1 1
0.367106311672138 0.366188524358355 0 0
0.221621502299145 0.220914378152597 1 1
0.152965002599313 0.152475281283143 1 1
0.171488896976055 0.170680491743434 1 1
0.14690647238655 0.146278684056546 1 1
0.12729718513991 0.127024632997348 1 1
0.31616319576349 0.315358846843357 0 0
0.195646196133018 0.194955531349633 1 1
0.00831636650503001 0.00801318314295994 0 0
0.142032515425743 0.141741407522027 1 1
0.297421125124404 0.296442912850958 1 1
0.0869279669254815 0.086560927499553 1 1
0.24220488909287 0.241463993338747 1 1
0.212836672713983 0.212334851808724 1 1
0.21314777250285 0.212701942500742 1 1
0.147443969614151 0.146783610966986 1 1
0.182043703597884 0.181517028707686 1 1
0.209080976321351 0.208666407198671 1 1
0.275711614764334 0.275044479187497 1 1
0.222704056548678 0.222100991169043 1 1
0.159054037022604 0.158685537340754 1 1
0.15939778101122 0.159008825311502 1 1
0.248412574045484 0.247813094904295 1 1
0.119180728787754 0.118890728024823 1 1
0.109975564911289 0.109717448564493 0 0
0.197530621197056 0.196455800215969 1 1
0.174338393255678 0.173773439978318 1 1
0.129805260642648 0.129501413817281 1 1
0.181036028531414 0.180628265963915 1 1
0.117952348276898 0.117544610401161 1 1
0.207932133287748 0.207219715113143 1 1
0.027504466223182 0.0273045340183162 0 0
0.0178421435978775 0.0177431761809569 1 1
0.192499070442005 0.192028303633593 1 1
0.0579672754866255 0.0575091449589971 0 0
0.172310194544571 0.171505233698579 1 1
0.0954135564258876 0.0950470592134283 1 1
0.234353178017235 0.233661806653133 1 1
0.253450871380639 0.252567087918474 1 1
0.104254592669921 0.104049853950528 1 1
0.214284882733101 0.213829091577156 1 1
0.174165283409352 0.173768497475954 1 1
0.255578748052987 0.255039853972738 1 1
0.291085823946403 0.290298282593198 1 1
0.213026776808562 0.212604798610018 1 1
0.109336145984026 0.108862226280113 1 1
0.138990776331272 0.138260981221646 1 1
0.195287314785237 0.194630408526601 1 1
0.265402094894603 0.264505460987346 1 1
0.120389135417004 0.119987020151746 1 1
0.226408750065888 0.225932860083965 1 1
0.116866337715983 0.116616693278143 1 1
0.279473502661536 0.278750189020047 1 1
0.107431335871032 0.107109551764059 1 1
0.138041066760093 0.137631849416623 1 1
0.133596579057027 0.133013132960915 1 1
0.195839984097166 0.195506233841557 1 1
0.17995179221438 0.179556155516663 1 1
0.151882951710166 0.15155269032762 1 1
0.154150199334786 0.153778806902929 1 1
0.294752923113018 0.294155880106528 1 1
0.179629275974707 0.179256812270887 1 1
0.223560830164484 0.223174307005162 1 1
0.0437923923696351 0.0436772464678414 0 0
0.147674542545688 0.147418555806232 1 1
0.166133147778675 0.165617607190056 1 1
0.254922005704316 0.254370001457549 1 1
0.171452216838639 0.171077934572725 1 1
0.193176427030435 0.192425627383709 1 1
0.158992795634383 0.158810508759459 1 1
0.173811419851563 0.173441796453772 1 1
0.327722654898359 0.326696965216072 1 1
0.264793544026278 0.264118278238132 1 1
0.129923549832233 0.129545348638017 1 1
0.0767289132162485 0.0765847424028539 1 1
0.275542238828828 0.274828305731433 1 1
0.221079225492341 0.220650663066843 1 1
0.244338691256116 0.243580808836338 1 1
0.21311806000661 0.212593311931414 1 1
0.27062631174617 0.269753314506442 1 1
0.220054748885832 0.219421550232364 1 1
0.191589765152654 0.191030560130439 1 1
0.232908721950293 0.231944392194899 1 1
0.249317352728812 0.248429163159765 1 1
0.116501993888185 0.116333449334923 1 1
0.190522119749483 0.19006035470938 1 1
0.105427325521511 0.105251486948934 1 1
0.345251473149015 0.344353377883127 0 0
0.283758014945328 0.283230287088778 1 1
0.33012055822657 0.329300839520771 0 0
0.371223001372147 0.370184836980041 0 0
0.209103236690762 0.208661719959492 1 1
0.230267503112828 0.229425662370081 1 1
0.210430856111129 0.209889417859137 1 1
0.290323616472195 0.289426521700717 1 1
0.125999625359059 0.125655005411817 1 1
0.242987117469182 0.242138937621339 1 1
0.16108348184069 0.160638156768762 1 1
0.157075642744671 0.156545172618704 1 1
0.0640895054212117 0.0638729125374101 0 0
0.153298360501378 0.152871753977974 1 1
0.0939258447363387 0.0933774004670314 1 1
0.315496578237838 0.314748748101745 1 1
0.161807332861173 0.16145479502758 1 1
0.290975855051246 0.290356003702702 1 1
0.228019544576793 0.227292969195234 1 1
0.209445670742978 0.20882237536247 1 1
0.221249795949445 0.220339305329651 1 1
0.255355523280767 0.254680085268376 1 1
0.167889079706893 0.167289782831527 1 1
0.27418647268616 0.272892729195553 1 1
0.0505205202153911 0.0505823182845021 0 0
0.123192688873478 0.122594471102073 1 1
0.153139480316709 0.152639642873486 1 1
0.209775489857779 0.209241356706882 1 1
0.169500830588523 0.169220504125416 1 1
0.21974751456997 0.218927506402225 1 1
0.13553393499036 0.135038284100149 1 1
0.202151196316996 0.201439290292877 1 1
0.151618546770315 0.15123926757051 1 1
0.16452968799374 0.163905453517058 1 1
0.15737087600041 0.156850409218182 1 1
0.204407022500456 0.203989801172117 1 1
0.168409829367547 0.167869540120095 1 1
0.316495679025443 0.315569964273799 1 1
0.197900137760769 0.197520788866261 1 1
0.235190877832641 0.234561276506131 1 1
0.1531506620666 0.15231777386121 1 1
0.206486380451208 0.205745155071432 1 1
0.0636229417121347 0.0637097258814951 1 1
0.25754061736851 0.256879130091756 1 1
0.323429410133335 0.322406508688371 0 0
0.143883963074801 0.142851422003109 1 1
0.165304279585861 0.164446241823228 1 1
0.11769001524192 0.117518767218137 1 1
0.248124714574725 0.247380128004246 1 1
0.188825050204978 0.188215873800929 1 1
0.184302365014556 0.183450609676998 1 1
0.192877382660426 0.192407042052408 1 1
0.199372567994161 0.198506047901357 1 1
0.173188386723518 0.172573457955328 1 1
0.0695500536647044 0.0693487416590597 0 0
0.288050669061757 0.287405530766466 1 1
0.194230062572534 0.193232438439405 1 1
0.168210460036737 0.167926061082475 1 1
0.183002409349202 0.182733243133762 1 1
0.259768545044455 0.258994424673942 1 1
0.235046750384287 0.234227990125457 1 1
0.451311003234912 0.450134006178394 0 0
0.299853785238177 0.299217767164379 0 0
0.0988411788213686 0.0987080845002138 1 1
0.145973214119186 0.14570257588942 1 1
0.116587461826473 0.116282557210331 1 1
0.265591676828147 0.264933362110907 1 1
0.186225085113632 0.185674280243189 1 1
0.191896807540925 0.191256737275471 1 1
0.0778695920248772 0.0775771899837122 1 1
0.248292862874289 0.24765222924916 1 1
0.267320105280346 0.266687891668466 1 1
0.222168969950177 0.221706223599851 1 1
0.0923871781003596 0.0920882206727511 1 1
0.25227354901965 0.251827685238018 1 1
0.151572704221812 0.150975217927532 1 1
0.208538871527325 0.207956325821138 1 1
0.226174050860523 0.225374886104608 1 1
0.205152506989791 0.204618796818001 1 1
0.191239235158505 0.190912428902035 1 1
0.145875456860672 0.145642124152271 1 1
0.236745128059207 0.236247335176285 1 1
0.0610686414413891 0.0608829468312346 0 0
0.196208712543278 0.195890759144493 1 1
0.205680408596763 0.205013588517703 1 1
0.176837321415587 0.176384416686764 1 1
0.281551164363258 0.280790540755864 0 1
0.255502989267625 0.254915613303008 1 1
0.283522569543025 0.28290979342611 1 1
0.337167043745382 0.335879203798244 1 1
0.120999208592878 0.120647261954907 1 1
0.241324559886854 0.240873041114539 1 1
0.29739729117603 0.296597434267969 1 1
0.257245897902193 0.256487281261302 1 1
0.0052809142935989 0.00550369468153451 0 0
0.286356175890999 0.285730424551198 0 0
0.250452732250749 0.249490914022535 1 1
0.196149061151607 0.195727768562641 1 1
0.114450785692083 0.113991509568436 1 1
0.234074224294811 0.233263977426647 1 1
0.209023355174257 0.208576400469138 1 1
0.20665118131006 0.206083122230369 1 1
0.278503719985964 0.277888588685212 1 1
0.322270267931868 0.321511893969766 0 0
0.146468612444707 0.146312915069838 1 1
0.246947037273403 0.246387642700979 1 1
0.104331486429926 0.103879585606987 1 1
0.175260096776536 0.174468830154856 1 1
0.143690095798464 0.143246411798115 1 1
0.216049124533773 0.215182819940339 1 1
0.293627017779551 0.292977485041458 1 1
0.127165096796482 0.126794649327177 1 1
0.255366037673497 0.254861987378682 1 1
0.285911175206823 0.285311791443951 1 1
0.272362320376159 0.271669476614302 0 1
0.0124295411314156 0.0124443558784184 0 0
0.225138979401104 0.224708902477746 1 1
0.15328697156123 0.153004213197404 1 1
0.243050337617224 0.242428609730668 1 1
0.11328039210269 0.113005198439207 1 1
0.208364232285558 0.207975421866443 1 1
0.12306205706018 0.122266844607553 1 1
0.209089043656135 0.208215735250519 1 1
0.195403685436858 0.194740244352565 1 1
0.276399820376451 0.275481389796025 1 1
0.18479444924629 0.184249343470383 1 1
0.196197703872075 0.195612266083566 1 1
0.260187016958839 0.25960735054547 1 1
0.238480480297315 0.237592930497331 1 1
0.0965995696964447 0.0963562890044709 1 1
0.228722049584563 0.227992106341677 1 1
0.176980538921086 0.17643288669035 1 1
0.178268754858434 0.177315091198871 1 1
0.158694083550475 0.158183066652663 1 1
0.124770764209782 0.124266996819467 1 1
0.202806811343 0.202198152264717 1 1
0.255665650476721 0.255097954179729 1 1
0.177070927258857 0.176791305874234 1 1
0.0800526302582775 0.0799448394800214 1 1
0.0283586575663034 0.0282434834219724 0 0
0.132980314824658 0.132592647684032 1 1
0.253764229564289 0.252590017901645 1 1
0.327105502822145 0.326224173655571 1 1
0.131605598672771 0.131434592796193 1 1
0.158384744946762 0.157965510233564 1 1
0.0797791463552395 0.0794746334963243 1 1
0.159123405455516 0.158676113334591 1 1
0.182399163925373 0.182102231887467 1 1
0.266164378375972 0.265628061676157 1 1
0.244195689378631 0.243648833068751 1 1
0.243462150729251 0.242754218699604 1 1
0.123005397804675 0.122561779201663 1 1
0.272635366719393 0.271992334229289 1 1
0.257322259222079 0.256190753369214 1 1
0.255827062980157 0.255145258770984 1 1
0.303050785662397 0.301997547081089 1 1
0.0494984358654013 0.0494583046983446 0 0
0.30373901555637 0.303017780994205 1 1
0.235627991275406 0.235421957044829 1 1
0.209272303167564 0.208579254003999 1 1
0.286918720878091 0.285967230654681 1 1
0.32463819621986 0.32315656650211 1 1
0.0886549545488485 0.0884385296400817 1 1
0.17205013980803 0.171646974688726 1 1
0.329022409435184 0.328025248127163 0 0
0.128650846792205 0.128024286895213 1 1
0.245637987650599 0.245063193918311 1 1
0.141971849791888 0.141390635612004 1 1
0.325227178728067 0.324073306927883 0 0
0.139293346420771 0.139027244279259 1 1
0.177288097260061 0.176637911286564 1 1
0.0698290784165045 0.0696942118156668 0 0
0.261489003528351 0.261034040613001 1 1
0.118140120263779 0.117818603164501 1 1
0.233710654545826 0.232903133378834 1 1
0.215093151571698 0.214553687076141 1 1
0.171279388160677 0.170759981873274 1 1
0.304758691397075 0.303877373156475 1 1
0.144330068026775 0.143918096149056 1 1
0.141540718842405 0.140848572819904 1 1
0.225345897490104 0.224964736737633 1 1
0.229701040651556 0.228980533155934 1 1
0.223856155449478 0.223436570860757 1 1
0.245196939849305 0.244720842062487 1 1
0.154047549438027 0.153470919280614 1 1
0.305415945877299 0.304622229044294 0 0
0.194217723730682 0.193369311836308 1 1
0.179215619116153 0.178740584043177 1 1
0.116073240378072 0.11580660184034 1 1
0.152898047820565 0.152393914405045 1 1
0.224464749199528 0.223516472074694 1 1
0.161533314063425 0.161057111996703 1 1
0.236663222730637 0.235718044361861 1 1
0.114210033313655 0.113945504682603 1 1
0.203916043372269 0.203189189775701 1 1
0.118833526872197 0.118425640285134 1 1
0.21080821823864 0.210094917113709 1 1
0.165219725179773 0.164577069910114 1 1
0.186030254742762 0.185574614425351 1 1
0.156950006456814 0.156502821600278 1 1
0.231990191028236 0.231077144252923 1 1
0.138743041624943 0.138398639483129 1 1
0.302150690597273 0.301151024442087 1 1
0.0594054823987825 0.059359452313376 1 1
0.138902518758956 0.138522587719735 1 1
0.240779425957564 0.240050260990712 1 1
0.26495830889022 0.264281361977077 1 1
0.123190060968879 0.122931386199267 1 1
0.299251780186636 0.298466483998686 1 1
0.0749212901901337 0.0745758262842002 0 0
0.0968476502437376 0.0968979707612067 1 1
0.221476226838879 0.220958929738581 1 1
0.1477104840044 0.147180290438289 1 1
0.163878419164681 0.163466898667855 1 1
0.143484475978206 0.142799047731308 1 1
0.183737357606926 0.183285954314583 1 1
0.240967205811115 0.240139930424717 1 1
0.175683079459004 0.17508385718607 1 1
0.282554351519411 0.281890927381634 0 0
0.295340954002919 0.294554920026509 1 1
0.237881938135756 0.237095044874315 1 1
0.147475728175173 0.147101987816871 1 1
0.158445184939201 0.158014584651888 1 1
0.313190474918801 0.312574587213621 1 1
0.168718633399778 0.168420198314313 1 1
0.145147751339813 0.144780767745881 1 1
0.114146748795007 0.113648575746752 1 1
0.191559417812801 0.191095540069371 1 1
0.357708973877954 0.356739734016291 0 0
0.20090467895713 0.20012921318794 1 1
0.200407105697784 0.199830996084143 1 1
0.103739232802734 0.103521357542114 1 1
0.312098086227722 0.311121592492068 1 1
0.0693360558119089 0.0691440166952213 1 1
0.133159414086691 0.132920838359849 1 1
0.143234053709448 0.142660223210163 1 1
0.132347740487374 0.132056662204787 1 1
0.0952749602914897 0.0948316417741948 1 1
0.324299322257218 0.323342823954568 0 1
0.218796220019252 0.218346949475614 1 1
0.323047646219666 0.322407027944716 0 0
0.160637160634407 0.160268218241914 1 1
0.323162313796516 0.322318528351239 1 1
0.195439754347925 0.194895834312125 1 1
0.189212110382123 0.18867328175988 1 1
0.27131826501626 0.270485160403756 1 1
0.210774465764317 0.210374083066932 1 1
0.115516114970708 0.115060546222701 1 1
0.204502887739331 0.20405141662873 1 1
0.263259801442178 0.262693903854964 1 1
0.277705283685964 0.276993191602571 1 1
0.177699412294414 0.177197439551369 1 1
0.209724588382528 0.209259024632999 1 1
0.2491299287562 0.248272298286267 1 1
0.147715641334846 0.147160882310644 1 1
0.265168192661814 0.264273494700573 1 1
0.129531753924516 0.129093296235088 1 1
0.175877109995376 0.175592635009302 1 1
0.173711690580468 0.173132273799791 1 1
0.297327844956628 0.296231929356951 1 1
0.210538849955389 0.210073145995749 1 1
0.116404042566811 0.116118048628466 1 1
0.280062627427981 0.279405912133504 1 1
0.284627538432688 0.283781764146694 1 1
0.145818818240204 0.145331613075827 1 1
0.312488807018494 0.311299184302686 1 1
0.222885161293799 0.22224897164609 1 1
0.153974204624771 0.153419859630614 1 1
0.142158862009256 0.141729480356906 1 1
0.169505837918131 0.169090655193684 1 1
0.183976201375758 0.183566293728023 1 1
0.196845950971531 0.196411424633604 1 1
0.284490027395014 0.283596701404077 1 1
0.109190546297693 0.108919787286684 1 1
0.202334397290528 0.201869089055979 1 1
0.181303785682664 0.18069745617649 1 1
0.09058594102504 0.0902739074735702 1 1
0.0340538302891712 0.0337359397235463 0 0
0.300245217581463 0.299110388692547 1 1
0.165882221238263 0.165580727650186 1 1
0.0679734294084628 0.067774276662482 0 0
0.147444918484925 0.146970756705273 1 1
0.191268791319427 0.190781948576847 1 1
0.205428927596347 0.204880620544821 1 1
0.0194127803822125 0.0193579969495843 0 0
0.0831771723119638 0.0827912937135045 1 1
0.187710356088381 0.187029803847023 1 1
0.233309107702178 0.232815206768027 1 1
0.178691603069677 0.178383476773174 1 1
0.221290296635022 0.220659552701722 1 1
0.11974991581753 0.119713432920543 1 1
0.299348845705464 0.298538073238797 1 1
0.294443574282621 0.293501844217168 1 1
0.130714244385624 0.130463682148049 1 1
0.200768125492243 0.200128727856883 1 1
0.301289645177803 0.300448137887932 1 1
0.111862294805174 0.111506114137784 1 1
0.203841475202975 0.203294648287439 1 1
0.240332769827462 0.239672903197768 1 1
0.346139759757039 0.34540171717535 0 0
0.274305074970721 0.273047327108586 1 1
0.233796672540299 0.233131746163235 1 1
0.241834224431887 0.241175048339356 1 1
0.261342355989815 0.260675741994036 1 1
0.186155060999376 0.185770498920731 1 1
0.0977701188505175 0.0972783648905493 1 1
0.142884487082632 0.142505166416077 1 1
0.298329308468528 0.297564551778618 1 1
0.24042859603284 0.239687335111043 1 1
0.161040980611231 0.160675051883607 1 1
0.235397574052318 0.234507104090097 1 1
0.248118558398228 0.247451159663588 1 1
0.243675047488471 0.243159985422259 1 1
0.0821855531090456 0.0819194580174505 0 0
0.115504698012322 0.11529631688184 1 1
0.256057434604059 0.255601374635519 1 1
0.270770545803416 0.270093563465499 1 1
0.185457432417266 0.185033202326581 1 1
0.201041873993622 0.200381315129472 1 1
0.190362154046718 0.189840419715675 1 1
0.17557936857976 0.175139184529559 1 1
0.20721942957097 0.206523325364197 1 1
0.133415892601691 0.132975002298642 1 1
0.157898781771628 0.157283053611871 1 1
0.311978695533532 0.311019081450727 1 1
0.0566429201170512 0.0565596502952468 1 1
0.140951837120421 0.140775424161643 1 1
0.217400688032082 0.216745646244425 1 1
0.194186681826127 0.193613081952708 1 1
0.133086743001879 0.132750211844903 1 1
0.286772641727154 0.286059635501164 1 1
0.310879914500179 0.309671146233543 1 1
0.199404898183289 0.198882083806684 1 1
0.206752261810826 0.20627393690165 1 1
0.184591638804136 0.184259189452817 1 1
0.310135318219127 0.309758365797974 1 1
0.271166914189533 0.270593626935189 1 1
0.22314952434673 0.22265647970477 1 1
0.165087079058345 0.164716631754364 1 1
0.225239974076797 0.224496812398029 1 1
0.141214398589994 0.140901098755284 1 1
-0.0100996300081102 -0.0100128058639312 0 0
0.21246005955897 0.211545970611106 1 1
0.169227985488888 0.168757926792022 1 1
0.354732446191586 0.3535058042488 1 1
0.163771482456487 0.163252588624201 1 1
0.160545431011599 0.160077016522589 1 1
0.248785495588181 0.248237861199965 1 1
0.272957822532183 0.272185743337373 1 1
0.145359626526076 0.144934465119006 1 1
0.172360640752359 0.171831296428697 1 1
0.20719209159629 0.206749645591114 1 1
0.0418847641084458 0.0417010286465638 0 0
0.105862826626414 0.105982572408597 1 1
0.239673369749975 0.238841356198087 1 1
0.202358920373859 0.202063528111697 1 1
0.194092309441671 0.193305781710569 1 1
0.124209611428415 0.123835618085241 1 1
0.184683546836585 0.184256496109886 1 1
0.142159329300777 0.141658089618031 1 1
0.222736815282268 0.222174221142082 1 1
0.274066840679764 0.273435376148837 1 1
0.0841553622977512 0.0837824857617934 0 0
0.29037699052245 0.289714910512633 0 0
0.165361553084911 0.164769313646394 1 1
0.217954519525992 0.217521047976478 1 1
0.111047981459274 0.110758389809444 1 1
0.106646689020392 0.106446697796406 0 0
0.305127564779709 0.304354757188811 1 1
0.124760564389262 0.12412199017622 1 1
0.135249931229744 0.135008154248483 1 1
0.21855261891604 0.217799933953083 1 1
0.179638226455859 0.178883838896928 1 1
0.0909906297872466 0.0908113816725779 1 1
0.231025274117639 0.230364066186031 1 1
-0.0255916087429956 -0.0255294214607004 0 0
0.189859823549451 0.189285975274848 1 1
0.0760963601008123 0.0760501076394326 1 1
0.228027467360662 0.227211016270133 1 1
0.22124141600249 0.220650285229021 1 1
0.140847331987821 0.140511446525852 1 1
0.0267456727624126 0.026520706540918 1 1
0.194669223105734 0.193698346140189 1 1
0.275742802619795 0.274733253743984 1 1
0.215650432542648 0.215098243441774 1 1
0.156620152182752 0.156083271881587 1 1
0.10361734723533 0.103270832864288 1 1
0.222244752326123 0.221811466873204 1 1
0.245670814842523 0.244998925853615 1 1
0.181843568641253 0.181360417117852 1 1
0.226701563371336 0.226025162011701 1 1
0.103783783260417 0.103357941512414 1 1
0.237327625183091 0.236524513058759 1 1
0.179892613144506 0.179645196651007 1 1
0.206104220594819 0.205473002952566 1 1
0.184427962244281 0.183941158729498 1 1
0.260447301958492 0.259628299823903 1 1
0.20593261730215 0.205422875933103 1 1
0.215377572127181 0.214410900604951 1 1
0.349321659205045 0.348565714699339 1 1
0.167636170021428 0.166914925193217 1 1
0.086373173418316 0.0862149845782605 1 1
0.193905546230946 0.193078871434625 1 1
0.166418306674079 0.165749148488149 1 1
0.176849344893723 0.176299557305752 1 1
0.246909714482626 0.24625311507643 1 1
0.264268862300804 0.263606562065823 1 1
0.122469081855676 0.122125135035225 1 1
0.0550846212752199 0.0549226710903267 1 1
0.314252024597533 0.313621587803825 1 1
0.295606436227228 0.294896421907442 1 1
0.335439314753463 0.334218808736301 1 1
0.165144677177234 0.16464487376999 1 1
0.272552837787445 0.271919929801256 1 1
0.111575656802472 0.110980859217334 1 1
0.216590955191126 0.215981600919025 1 1
0.311858171775097 0.310831508255572 1 1
0.231088396133116 0.230419498595347 1 1
0.26390892524106 0.263098365244586 1 1
0.330539776969734 0.329416946004708 1 1
0.230196291019288 0.229697348957253 1 1
0.284896721813603 0.284129754473992 1 1
0.158462607991631 0.158174265267261 1 1
0.114050400645091 0.113951478499426 1 1
0.316409215550835 0.315592327705423 0 0
0.16819504192865 0.167793830969325 1 1
0.118919311373468 0.118598729335371 1 1
0.253658211101484 0.253157238131312 1 1
0.118297841224502 0.117766438407689 1 1
0.295191216640276 0.294117527327091 1 1
0.202410312887436 0.202103417016 1 1
0.259762654363266 0.259135278794228 1 1
0.302786587517236 0.301234585462251 1 1
0.319021957901252 0.317918638639022 0 0
0.17098933867391 0.170381667345119 1 1
0.16544810190432 0.165128089939332 1 1
0.0358225911388458 0.0357486323711251 0 0
0.347637740105173 0.3468016412233 0 0
0.286998488328498 0.286172342599648 1 1
0.322379476243677 0.321695257731801 0 0
0.158616318484219 0.158067679178691 1 1
0.242332366838633 0.241690760660136 1 1
0.182841870126803 0.182267602606481 1 1
0.271563128350959 0.270543973492366 1 1
0.128279965055304 0.127916572464668 1 1
0.188865078566369 0.188344009933024 1 1
0.217888338633318 0.217347687941896 1 1
0.17746017465994 0.176925402617852 1 1
0.168118822987438 0.167765210977916 1 1
0.0895225426271455 0.0890642201280842 1 1
0.305150708947886 0.304158638631436 1 1
0.18492061053088 0.184395210928871 1 1
0.227704785273849 0.227144481603061 1 1
0.264519578464587 0.263944632046861 1 1
0.385035924564688 0.383952219373321 0 0
0.252113897604665 0.251622787573076 1 1
0.275285213568836 0.274547444303191 1 1
0.314920940728597 0.314075228303851 0 0
0.181604646340382 0.181253152354824 1 1
0.156901975356337 0.156167034942549 1 1
0.207004817854545 0.206593028173949 1 1
0.155667197731546 0.154731888679739 1 1
0.165792791787509 0.165308236179238 1 1
0.17932682165305 0.178887639590564 1 1
0.283831614460869 0.28308506077855 1 1
0.28158378512507 0.281003162976638 1 1
0.136962107488334 0.136589956640652 1 1
0.224020138882538 0.223409474120016 1 1
0.215988466654611 0.215387338321346 1 1
0.188748937226746 0.188294421304387 1 1
0.192088055185239 0.191683219336697 1 1
0.301457898347834 0.300268486644228 1 1
0.236488406480302 0.236084384926677 1 1
0.198042334521115 0.19734538901934 1 1
0.174171095236939 0.173669645148474 1 1
0.280456610754328 0.279770726522244 1 1
0.202884110021778 0.202284579105117 1 1
0.260585797967641 0.259997316026717 1 1
0.291060909818945 0.290075368229177 1 1
0.185447000844557 0.18517701755295 1 1
0.20786206123618 0.207224838152505 1 1
0.139385935731061 0.139045119007236 1 1
0.148918869874305 0.148517831794909 1 1
0.237679886149303 0.237106776403568 1 1
0.155898885396452 0.155378650337011 1 1
0.190525664239468 0.1899937255627 1 1
0.0786044336504718 0.0783124559084568 1 1
0.195880341838665 0.195413917138925 1 1
0.276895451435951 0.276184694347099 1 1
0.255927661452926 0.254916163896989 1 1
0.0576445460997222 0.0568744978534387 1 1
0.146225622440213 0.145797009002431 1 1
0.240127209895891 0.239324310631834 1 1
0.174885139283716 0.174470182991909 1 1
0.241243562131157 0.240725264150991 1 1
0.261552208461185 0.26083785886124 1 1
0.253199775311789 0.252367598892942 1 1
0.283369896915476 0.282637991403929 1 1
0.212477819264068 0.211680242529671 1 1
0.322205180087226 0.32121699081369 0 0
0.143080805018233 0.142759759867501 1 1
0.193342963009761 0.192676324196655 1 1
0.130393726004956 0.130215779429217 1 1
0.217770905517834 0.21713869936144 1 1
0.209634331360494 0.209032886413892 1 1
0.0750968462374841 0.074966263963857 1 1
0.195609772629465 0.194965329297826 1 1
0.225692268218543 0.224673030753099 1 1
0.231757600656464 0.23109063293235 1 1
0.100777515442477 0.100611085776222 1 1
0.132343552718129 0.132040071134416 1 1
0.173308100480738 0.172677917853287 1 1
0.25009466412636 0.249469986860434 1 1
0.116616863012889 0.116357632441653 1 1
0.171885906802573 0.171437976700182 1 1
0.177090195233884 0.1765723756064 1 1
0.293533208906729 0.292690714279092 1 1
0.311351152768112 0.310567731465997 1 1
0.172886839768946 0.172221720348127 1 1
0.237245807717251 0.236715747400745 1 1
0.193685258095615 0.193071409186482 1 1
0.335152861791748 0.334229127988762 0 1
0.185762536493367 0.185482271972728 1 1
0.133325285539384 0.132977617429034 1 1
0.203390026568379 0.202556000090214 1 1
0.131047901659123 0.130730983347728 1 1
0.0889784432120712 0.088635004950128 0 0
0.164066368772939 0.163234808753008 1 1
0.146750728914948 0.146370563296455 1 1
0.199416673971278 0.198842069057864 1 1
0.225438419019628 0.224871275598478 1 1
0.1524086495158 0.151790911714785 1 1
0.186126282279777 0.185600785651018 1 1
0.235481461224319 0.234734114758493 1 1
0.210564152372164 0.209785010975276 1 1
0.150568508611848 0.150163633977893 1 1
0.212059540727564 0.21147753236758 1 1
0.149548155608711 0.149094609807941 1 1
0.0925556455649383 0.0923353422279297 1 1
0.165787779528117 0.165350347958134 1 1
0.151278513308756 0.150842409024938 1 1
0.16208383513151 0.161433316933705 1 1
0.190456343630127 0.189941542178128 1 1
0.300829174054876 0.299887676859492 1 1
0.178989273480184 0.178461087756428 1 1
0.108867849489929 0.108462942382726 1 1
0.1228408800392 0.122405001003463 1 1
0.139151507224458 0.138857731152138 1 1
0.115007537399321 0.114820016697772 1 1
0.211060962821839 0.210575474640576 1 1
0.17245154665564 0.171893340179508 1 1
0.0915608930265663 0.0913030388970533 1 1
0.167900621148863 0.167182426065886 1 1
0.253551899522904 0.252644037071822 1 1
0.134171959855736 0.133940127698818 1 1
0.0750207600055692 0.0746139678555565 1 1
0.209494242424532 0.208137402829895 1 1
0.100433695327823 0.100160079704689 1 0
0.184372048229834 0.183924995913908 1 1
0.130163437349488 0.129701494190583 1 1
0.2978979315108 0.296955967173482 1 1
0.320713365656009 0.320057317397209 0 0
0.0656750801669623 0.0655471966174642 0 0
0.141233777250478 0.140825487255929 1 1
0.0946676517003829 0.0941700362796894 1 1
0.232065028000778 0.231318392539896 1 1
0.252698309985685 0.252025865353726 1 1
0.122231074829145 0.122046217795379 1 1
0.337714746586822 0.336091804275849 1 1
0.0699132547796823 0.069621705816317 0 0
0.167486972322676 0.167066871735084 1 1
0.236784263237533 0.236306563916655 1 1
0.332585644691065 0.331797760039366 1 1
0.225756022427398 0.225356251965057 1 1
0.151497370263088 0.150984570653651 1 1
0.197312640452252 0.196336859701376 1 1
0.268624746361273 0.267854568985981 1 1
0.23989524291265 0.239101935162345 1 1
0.145592705055411 0.145387207305539 1 1
0.162245907748986 0.161727697187232 1 1
0.0671283009226193 0.0669669995270016 1 1
0.100902178545138 0.100395530023763 1 1
0.199852225312965 0.199380587585789 1 1
0.235621890316273 0.235233096460276 1 1
0.145433483663524 0.145063831021405 1 1
0.26428361877103 0.263529341921346 1 1
0.205091246445243 0.204469151132026 1 1
0.194466756774901 0.193944986133507 1 1
0.191718316781065 0.191230126392191 1 1
0.219823036844711 0.21915411611222 1 1
0.328535249504607 0.327692487421228 0 0
0.183973443923895 0.183218996899994 1 1
0.0870143448553931 0.0870487193368478 1 1
0.0755982762857376 0.0753904947724402 0 0
0.123368978530652 0.123516187540255 1 1
0.208542576257477 0.207797247627009 1 1
0.203106155749562 0.202422248403733 1 1
0.22690695526538 0.226325804325484 1 1
0.0794823347179824 0.0790689648039878 0 0
0.257627479476878 0.257000473213526 1 1
0.183165650081395 0.182437875364036 1 1
0.187618893167874 0.186654634707727 1 1
0.285416518758805 0.284552410394704 1 1
0.294830979543134 0.29383810931537 1 1
0.175141524893848 0.174764076012539 1 1
0.107450130699875 0.107071891791306 1 1
0.148936807471162 0.148470707037381 1 1
0.24116802791155 0.240453357089581 1 1
0.138827429599412 0.138492069850813 1 1
0.126311139925061 0.125614042853302 1 1
0.0524052173749963 0.0523824364966479 1 1
0.23647734024753 0.235841665273676 1 1
0.247516148387138 0.246591048202248 1 1
0.221441378515469 0.220782087352148 1 1
0.204490441720113 0.203703530150042 1 1
0.32078670476487 0.32010380497298 0 0
0.259654882643504 0.258806445788128 1 1
0.180546734485393 0.180380115774157 1 1
0.152295312000839 0.151903907651622 1 1
0.262670638715054 0.262014359025973 1 1
0.245632442683988 0.244661243079052 1 1
0.308900045591148 0.308279761878338 1 1
0.219106446415498 0.218405792048949 1 1
0.160385473846263 0.159664571526864 1 1
0.0803845888831035 0.0799993122715167 1 1
0.214029332194775 0.213306495733482 1 1
0.190020877917774 0.18963079184063 1 1
0.14556042563972 0.145378265431137 1 1
0.301384861358116 0.300536714335117 1 1
0.140185652132996 0.139739419718309 1 1
0.17409696978243 0.173747480087984 1 1
0.111873804485244 0.111718300790031 1 1
0.259138784336747 0.258511604974585 1 1
0.0664831492546243 0.0664494625671256 0 0
0.189580494805183 0.189021915655348 1 1
0.12574894262334 0.125382406266071 1 1
0.168341557872702 0.167965511475748 1 1
0.171696038132886 0.171415560185521 1 1
0.244985545580873 0.243937230962944 1 1
0.140422896049277 0.139931514748122 1 1
0.28478719986822 0.28388109803748 1 1
0.0530320384573498 0.0528729710304434 0 0
0.299663160749307 0.298656703371815 1 1
0.184343368414046 0.183730810530926 1 1
0.236053218350016 0.235529545322557 1 1
0.118967654873979 0.118211980720667 1 1
0.193229502532845 0.192863910517552 1 1
0.221005998784087 0.220212034318953 1 1
0.187979893197751 0.187624982796627 1 1
0.258047834620807 0.257445838473394 1 1
0.136474578344118 0.136003460249622 1 1
0.212109199792918 0.21146609613609 1 1
0.162326974762545 0.161894266747221 1 1
0.139235882023687 0.138613603952251 1 1
0.169672613097515 0.169155929040735 1 1
0.223164358783501 0.222539766796648 1 1
0.251537636893373 0.250936051845984 1 1
0.159950127864188 0.159608327594297 1 1
0.20040006279281 0.200121208934779 1 1
0.171815238108403 0.171253251738521 1 1
0.178468997913934 0.177666434257463 1 1
0.106472290585427 0.10622955503381 1 1
0.226188212197514 0.225739631707231 1 1
0.181169816819834 0.180542022017229 1 1
0.171911980701318 0.170808368431354 1 1
0.140776602631691 0.139948784941462 1 1
0.130875406182182 0.130460237904833 1 1
0.23809758488745 0.237465123987264 1 1
0.134206882318631 0.133993088192367 1 1
0.274227456849097 0.273587491631007 1 1
0.12544822747013 0.125320004733023 1 1
0.205935280741734 0.205474286579649 1 1
0.103585181336229 0.10337314365406 1 1
0.317212770214501 0.316513053596345 0 0
0.263358479330432 0.262807700187307 1 1
0.263961281901166 0.263394806227122 1 1
0.238645361898938 0.237267049829854 1 1
0.22474220794567 0.22402387335964 1 1
0.133229783824778 0.132835769896142 1 1
0.217770833140297 0.217221577676985 1 1
0.332026015008566 0.331435432035396 1 1
0.321473938512073 0.320585910453412 1 1
0.280176775113932 0.279243591260174 1 1
0.152507210455252 0.151986840284108 1 1
0.108967373207682 0.108651578190604 0 0
0.281550491603952 0.280717133845121 1 1
0.309352017697077 0.308491207005042 1 1
0.229157250618854 0.228607790330224 1 1
0.26130949863823 0.260651637069989 1 1
0.315260425239504 0.314399961624709 1 1
0.230633162773641 0.229988958823618 1 1
0.142994239290743 0.142627253991043 1 1
0.210097224923213 0.209543463249988 1 1
0.228097023587252 0.227349171117185 1 1
0.180169612718522 0.179606384128165 1 1
0.140165931485131 0.139873913455559 1 1
0.22618693510777 0.225268558742027 1 1
0.227759453323839 0.22699910755343 1 1
0.195919617443905 0.195490889438226 1 1
0.043820596397524 0.0437557444229254 0 0
0.123683852508861 0.123315406001933 1 1
0.219622700538241 0.219131900089626 1 1
0.231561337418369 0.230760394556099 1 1
0.149210599644855 0.148825019369376 1 1
0.187037989920969 0.186660335578224 1 1
0.20688712424811 0.206359680693809 1 1
0.240417340359263 0.239786038159037 1 1
0.216429398902701 0.215758289841868 1 1
0.25219329866304 0.251623297622229 1 1
0.15336723527784 0.152511015226771 1 1
0.151123136051197 0.150752728736019 1 1
0.0759293462362539 0.0753425802266297 1 1
0.30273268634539 0.301983488165462 0 0
0.287870141313617 0.287092839668526 1 1
0.135564228589572 0.135127081708089 1 1
0.101005875390845 0.100240803534254 1 1
0.301302686847619 0.300474271535174 1 1
0.226356481095398 0.225730115708399 1 1
0.222952356366566 0.222157431594847 1 1
0.415625114468318 0.41428699849262 0 0
0.15357017581597 0.153208013124008 1 1
0.221729423274002 0.22101947850559 1 1
0.14677590965245 0.146117822838137 1 1
0.257230257822471 0.256569425892119 1 1
0.177865323842332 0.177434684539905 1 1
0.211711222165244 0.211038357894823 1 1
0.272294327062193 0.271524892878695 1 1
0.189893252289243 0.18929080037677 1 1
0.219259413439916 0.218455159047644 1 1
0.177471312088909 0.176843372263621 1 1
0.210586227962678 0.21004538698062 1 1
0.242529246354168 0.241808176345366 1 1
0.175301937278358 0.174666537434236 1 1
0.223409822183119 0.222653674260135 1 1
0.218516396879052 0.217787582544047 1 1
0.183009284166739 0.18245766405877 1 1
0.204021483071251 0.203518518515465 1 1
0.218244354517963 0.217306153123569 1 1
0.166832717487571 0.166440480968848 1 1
0.11920777396981 0.118780376563581 1 1
0.251766449393631 0.251134841759017 1 1
0.240894374351504 0.240355520254445 1 1
0.284442352421173 0.283796809016645 1 1
0.20598266801725 0.205374646850539 1 1
0.288867283437711 0.287827559834602 1 1
0.195401507518204 0.19455683277493 1 1
0.246890130011977 0.245907095583918 1 1
0.215801906208692 0.215191406969651 1 1
0.177186283328334 0.176900322775029 1 1
0.326963771724417 0.326187017189939 0 0
0.155021381969869 0.154747066927536 1 1
0.315320677178178 0.314346225113995 1 1
0.18852674798523 0.187892167959798 1 1
0.201481643605094 0.200840834482659 1 1
0.327452789918964 0.326604526028014 1 1
0.276547672498931 0.275809760225666 1 1
0.164273084101707 0.163664555737853 1 1
0.175050540202398 0.174807616914458 1 1
0.180680853684328 0.18014828897445 1 1
0.219928621303174 0.219415909399792 1 1
0.0645799490977268 0.0643979536394875 1 1
0.253249330445478 0.252493498819571 1 1
0.0995533851778852 0.0991702021954151 1 1
0.290308574054056 0.289265197516014 1 1
0.138508161773602 0.138036973597022 1 1
0.15631161732364 0.156067419226165 1 1
0.160858774661364 0.16056189556178 1 1
0.201969664922054 0.201484058737104 1 1
0.321652710267501 0.320438117982706 1 1
0.234890767055887 0.234397627054976 1 1
0.25846793200497 0.257648246190231 1 1
0.348190843176659 0.347493554317837 0 0
0.180480331623877 0.179977175785085 1 1
0.225478763241391 0.224643248793935 1 1
0.113311581774686 0.113107421983354 1 1
0.201639110207896 0.201144070948198 1 1
0.108408226220299 0.107972515528253 1 1
0.160287561963586 0.159925199953583 1 1
0.307221967586551 0.306649900254222 1 1
0.0244546549167112 0.0243153741317988 0 0
0.171644451638893 0.171053894574657 1 1
0.159578965227638 0.159201077862013 1 1
0.24636263398807 0.245816875196528 1 1
0.178305852907584 0.17779871572056 1 1
0.111900001585837 0.111483108657121 1 1
0.126433952548871 0.126088449093833 1 1
0.150857522775076 0.150667042218433 1 1
0.152959141217691 0.152679144293622 1 1
0.0987943212649042 0.0983440003798554 1 1
0.225484934613269 0.224920996432479 1 1
0.0857887100652543 0.0854527901219165 1 1
0.0286540627517677 0.0285540119868972 0 0
0.237254241743564 0.236605260801291 1 1
0.22518287301576 0.22420035741999 1 1
0.181959919376781 0.181726821962108 1 1
0.193977205910335 0.193553170530746 1 1
0.136245447393473 0.135922141944851 1 1
0.209647622587683 0.209087655478489 1 1
0.345893036745714 0.344990568502377 1 1
0.227176276370728 0.226132455611512 1 1
0.149024727617384 0.148571097076013 1 1
0.226107620624803 0.225652311665936 1 1
0.164963980669665 0.164510123548693 1 1
0.243480063016655 0.242613685525472 1 1
0.281782413282189 0.280973899235565 1 1
0.0605926304316153 0.0604973503715228 0 0
0.142893281204246 0.142378511388751 1 1
0.194429226486356 0.193836850567061 1 1
0.270186426194092 0.269426198267532 1 1
0.263424724202815 0.262735381230588 1 1
0.285579937244373 0.284817331962586 1 1
0.105927950045048 0.105694076677076 1 1
0.0343930180930694 0.0344063493434849 0 0
0.227176423225589 0.226502032638472 1 1
0.21413232413068 0.213378725192615 1 1
0.195692048907605 0.195341181284693 1 1
0.149021045725272 0.148859898660248 1 1
0.297907702447912 0.297236108530454 1 1
0.140948382126709 0.140521749368558 1 1
0.166798156675526 0.166420782056001 1 1
0.137367886606547 0.136680658734256 1 1
0.256292174145414 0.255588070793141 1 1
0.123468450069402 0.123241121535498 1 1
0.102783708023995 0.102515244840737 1 1
0.147010608435811 0.146987040544121 1 1
0.20337047417573 0.202679554801973 1 1
0.161333434166985 0.161007801055308 1 1
0.278851464146815 0.278081497825376 1 1
0.217357839033186 0.216701036906795 1 1
0.204268745699706 0.20375438487805 1 1
0.0446510641575336 0.0443832305964394 1 1
0.104464573866918 0.104145338536796 1 1
0.106371751587284 0.10649510405566 1 1
0.182356545399375 0.181771263549258 1 1
0.190464557842361 0.190119913977064 1 1
0.165437986158987 0.164910343294618 1 1
0.195551720318363 0.194997389461456 1 1
0.122823240800611 0.122352464447905 1 1
0.257698961552165 0.257038122680993 1 1
0.342020429056723 0.341019291206286 1 1
0.25232134075716 0.251818228521829 1 1
0.176276639810625 0.175909827099246 1 1
0.0191319450573015 0.0189726113120916 0 0
0.227590602283636 0.226951898008361 1 1
0.243853071974584 0.243191789529778 1 1
0.172121927457994 0.171755014828229 1 1
0.222261092924529 0.221303880038618 1 1
0.353556989565703 0.352401933838255 0 0
0.15337749302902 0.152815652334184 1 1
0.0886715692968463 0.0884941489053757 1 1
0.184325102488659 0.183952696177148 1 1
0.221508190094464 0.220921613378418 1 1
0.20141389978024 0.20102235830346 1 1
0.0624976170210559 0.0622722945087504 1 1
0.229219245624464 0.228534389800004 1 1
0.23274486972195 0.232220145041074 1 1
0.269344386041309 0.268578548695159 1 1
0.238677965855505 0.237715234255051 1 1
0.233529565725572 0.232650929937986 1 1
0.235245279964313 0.234514156267776 1 1
0.217434340505347 0.216841251206589 1 1
0.210263464907245 0.209876458447166 1 1
0.128333493124675 0.128013444804469 1 1
0.357847792550628 0.357106102012932 0 0
0.1637120433739 0.163354509460116 1 1
0.130329550605682 0.129819857429828 1 1
0.211101042849321 0.210548085872091 1 1
0.195586878063139 0.194853820367928 1 1
0.277053938050235 0.276128777733982 1 1
0.256241951692009 0.255800498655999 1 1
0.229315562781991 0.228834748516807 1 1
0.239703746761823 0.2390494621986 1 1
0.16647716221375 0.166399076037195 1 1
0.0902344506059032 0.0900301201062404 1 1
0.22394634466143 0.222914205590401 1 1
0.0731143416631026 0.0729545412716346 1 1
0.183711279353933 0.183128871638666 1 1
0.130540148060364 0.130145388534313 1 1
0.147707125556467 0.147076010804175 1 1
0.235406428774613 0.234890104297781 1 1
0.152577386864126 0.15201119837687 1 1
0.074312047334043 0.0740698922899645 1 1
0.155283080074312 0.154498407102037 1 1
0.153432161181125 0.152967201806395 1 1
0.159346588980913 0.158721139993249 1 1
0.110853915609411 0.110434822719192 1 1
0.152579457743119 0.151831619319067 1 1
0.411822878578995 0.40996752216544 1 1
0.167475597059726 0.166726682054393 1 1
0.252429621821406 0.251738113549913 1 1
0.160316946646462 0.159678878393263 1 1
0.168302912027429 0.167672678702028 1 1
0.2033175119238 0.202879697340618 1 1
0.221524300639367 0.221069003540896 1 1
0.230838463859084 0.230245378340673 1 1
0.283866450052676 0.283099398677106 1 1
0.194041491804778 0.19333931489867 1 1
0.365807782504383 0.364839608222423 0 0
0.214041361999578 0.213368982245854 1 1
0.116838202734716 0.116594980015365 1 1
0.18410162005233 0.183689348372265 1 1
0.242756025178068 0.242238149769831 1 1
0.0928142926278001 0.0927215590935016 1 1
0.173195251058023 0.1728321719442 1 1
0.201584038725834 0.200683331392821 1 1
0.115412818470213 0.115162460265872 1 1
0.237558664546211 0.237036295913562 1 1
0.102197952126544 0.101926417386352 1 1
0.215751816598018 0.215362023305873 1 1
0.312847175691963 0.311777549767143 1 1
0.2626798539667 0.262029871585976 1 1
0.203530124755515 0.202898342867875 1 1
0.267182982615791 0.266314233501653 1 1
0.208118507525721 0.207533184666128 1 1
0.257980448972934 0.257410541593124 1 1
0.203773060234971 0.203306991217773 1 1
0.223388545171946 0.222937856293672 1 1
0.245798427128922 0.244833111144253 1 1
0.169869429019243 0.169455203666797 1 1
0.164421447888475 0.164059984007609 1 1
0.166007492702395 0.165490653032752 1 1
0.121518971419296 0.12120933455235 1 1
0.173098433541628 0.17236366895921 1 1
0.30998615136327 0.309001726298332 1 1
0.224973956500499 0.224319333752865 1 1
0.222756165114248 0.22202384945269 1 1
0.274008334543281 0.273319062945728 1 1
0.118035985259018 0.11768437343815 1 1
0.23852960925481 0.237691469027923 1 1
0.144138554763632 0.143224739445556 1 1
0.269434015295401 0.268408667308653 1 1
0.235832419439867 0.235055807042459 1 1
0.213528019296596 0.212910582016538 1 1
0.335639686413353 0.334748857541334 0 0
0.156508997816795 0.156187385947877 1 1
0.173491353390491 0.173106747457735 1 1
0.168365523281922 0.1675358139626 1 1
0.231941437409962 0.23098926711407 1 1
0.158321325929188 0.157411143136556 1 1
0.332636560200919 0.331331835669425 1 1
0.130905306436716 0.13050472581446 1 1
0.140774535656858 0.140171751265688 1 1
0.18599631938251 0.185417720230927 1 1
0.203058824450336 0.202182093229437 1 1
0.265363373031006 0.264437006503406 1 1
0.232980490509078 0.232394849277599 1 1
0.214350055961918 0.213900322060698 1 1
0.221654336691514 0.22085360325386 1 1
0.0510085533004242 0.0510152455377848 1 1
0.258369072321981 0.257555222048339 1 1
0.283852833760289 0.283062682458932 1 1
0.360765206875756 0.359682569547088 0 0
0.0826977114905137 0.0823255053251364 1 1
0.0277825804752142 0.0278949751329637 0 0
0.183649246772555 0.183244339921002 1 1
0.282798456627027 0.282062463840597 0 0
-0.00889023465492268 -0.00901630897569816 0 0
0.264273230064681 0.263605767840148 1 1
0.289353743770597 0.288683465173839 1 1
0.173797742837856 0.173470528133219 1 1
0.103717173967943 0.103448464253603 1 1
0.222722404624673 0.222256832509193 1 1
0.262217080093488 0.26152401401889 1 1
0.171264073001589 0.170923234338165 1 1
0.133863755453494 0.133583862878704 1 1
0.132345600119051 0.131926158344655 1 1
0.185451138616484 0.184576522717944 1 1
0.158854689510441 0.15863984958563 1 1
0.169777846167699 0.169118039109613 1 1
0.0961030465667059 0.0958741046251987 1 1
0.0529531636011724 0.0527028099549822 1 1
0.218159304131122 0.217555989882394 1 1
0.263499889688248 0.262876358841298 1 1
0.213981839103329 0.213487438871101 1 1
0.119878402903323 0.119627810651269 1 1
0.253981980704976 0.253466551721695 1 1
0.256420594980302 0.255411125993119 1 1
0.121678287567562 0.121433360824868 1 1
0.230189272325832 0.229638132973311 1 1
0.311669200584884 0.310566267178244 1 1
0.0570961622613171 0.0571262582920033 1 1
0.234309545546942 0.233802735439062 1 1
0.412892091616653 0.411850927074639 0 0
0.302204422623935 0.301311771502094 1 1
0.307281595457171 0.306543870153625 1 1
0.194305998706646 0.193838252794153 1 1
0.251624405671881 0.250945108722105 1 1
0.134226249058626 0.133875556883788 1 1
0.258703026913092 0.258095239018301 1 1
0.269252989779888 0.26859028689342 1 1
0.135276914730077 0.135060530912331 1 1
0.206455102761808 0.205648688570461 1 1
0.178242556082774 0.17778347102089 1 1
0.255364363882412 0.254652539421272 1 1
0.292912713540044 0.292041309011127 1 1
0.119811913341101 0.119357861093249 1 1
0.310726745166496 0.309767767874265 0 0
0.297449036589575 0.296749807623051 1 1
0.218467538265896 0.217885016665493 1 1
0.146967415894348 0.146481250837747 1 1
0.178381303262175 0.177962349282826 1 1
0.202388746707178 0.201808365877852 1 1
0.130997149545697 0.130749235750904 1 1
-0.0609244023130612 -0.0606091812070943 0 0
0.132731613637107 0.132462528000859 1 1
0.206653219470682 0.2056375336435 1 1
0.25157866940562 0.251036912267281 1 1
0.0171761368933391 0.0169739745523525 1 1
0.179298321613727 0.178640608931567 1 1
0.182678219637195 0.182215672836388 1 1
0.192530503012518 0.191755883471035 1 1
0.0892852712773076 0.0891934674295146 1 1
0.247081554575916 0.246180878075212 1 1
0.183563455394176 0.183071379110356 1 1
0.255773043086435 0.255014282136996 1 1
0.120091636843903 0.119674488248175 1 1
0.113370612498549 0.112943548908184 1 1
0.189897611926227 0.189521570722775 1 1
0.235089988035388 0.234621319446668 1 1
0.216419160655747 0.215973684269889 1 1
0.190737932831128 0.190413902811785 1 1
0.171806516514421 0.171278564176962 1 1
0.102894699720782 0.102766030082459 1 1
0.165536892908687 0.16518231652185 1 1
0.197788741392377 0.197231087511661 1 1
0.205947990983686 0.205210665638358 1 1
0.2464515669177 0.245641007289449 1 1
0.218711518085975 0.217875629958394 1 1
0.262862473890823 0.262580956489129 1 1
0.0864970151946154 0.0861619614676157 1 1
0.277336978896077 0.275958694456978 1 1
0.211767129424674 0.21101282894763 1 1
0.229322832534458 0.228446514751197 1 1
0.236658893246074 0.23605873546261 1 1
0.318356993761666 0.317364354704404 1 1
0.210426805508449 0.210029604035535 1 1
0.203707627692842 0.203183089635027 1 1
0.100862747152131 0.100416513406563 1 1
0.187760234149302 0.187366281060545 1 1
0.336410502846406 0.33543382178137 0 0
0.217423371692842 0.216596397314926 1 1
0.294191300920782 0.293206066659632 1 1
-0.0151795002683736 -0.0148992449107995 0 0
0.20345258362475 0.202417351563393 1 1
0.340552512562867 0.339784456605914 0 0
0.19143902119944 0.191038229264294 1 1
0.186980970753423 0.186588818564926 1 1
0.165796697286773 0.165383355789201 1 1
0.115145725471914 0.114744554541464 1 1
0.247825360777586 0.24733564854197 1 1
0.1892400737871 0.188862866009652 1 1
0.182479559275903 0.182006451796849 1 1
0.0772484474037573 0.0769728101730463 0 0
0.0564114939649746 0.0561957096098135 1 1
0.240995106613151 0.240147525032577 1 1
0.220414610449293 0.219930214602092 1 1
0.0491260239978278 0.04896033341201 1 1
0.266821341297619 0.266122502762306 1 1
0.237320741656006 0.236691748987976 1 1
0.0937783825532963 0.0933302427241633 0 0
0.11154300134013 0.111341550124787 1 1
0.157607645086898 0.157287740146118 1 1
0.127533972137806 0.127297935544758 1 1
0.225651590855206 0.225326466640765 1 1
0.31912143483842 0.318135933954746 1 1
0.248794207114322 0.248043213870839 1 1
0.258900362621439 0.258017568297462 1 1
0.162074067299182 0.161705636342318 1 1
0.171257121770627 0.170947556012477 1 1
0.180009465741553 0.179583856255447 1 1
0.153019325256853 0.15213490797807 1 1
0.282527216690019 0.281824626551569 1 1
0.169220204572167 0.168544555641038 1 1
0.215954765240075 0.215362750536923 1 1
0.264402331909516 0.263764886402262 1 1
0.250003814500254 0.249181150511433 1 1
0.211827145243149 0.211303542221418 1 1
0.0983278027090339 0.098163568910947 1 1
0.295357064171345 0.294248723726839 1 1
0.191892412304905 0.191272206636167 1 1
0.31733458644836 0.316501988206681 1 1
0.258971974659548 0.258187257629507 1 1
0.318032258998636 0.317236847991548 0 0
0.253884198490485 0.253217403984739 1 1
0.2228064336499 0.222312465691036 1 1
0.0926089272676093 0.0923748116324027 0 0
0.1857425106472 0.185133490739465 1 1
0.17991630726473 0.179454482402721 1 1
0.268370552190807 0.267463365082979 1 1
0.118843607015068 0.118621283431605 1 1
0.193181774141145 0.192641870476195 1 1
0.270751831772575 0.270026960761897 1 1
0.190987787349694 0.190154575915637 1 1
0.100468704391755 0.100366549467634 1 1
0.0777636169903956 0.0776130638442645 0 0
0.421301688400684 0.420073488170819 0 0
0.230751221170618 0.230199933629037 1 1
0.293522674936732 0.292870952525931 1 1
0.221836741000494 0.221297919443171 1 1
0.209054951740582 0.208394368013801 1 1
0.165883735297393 0.165605532864224 1 1
0.179980927376921 0.179360994858156 1 1
0.283888303297621 0.282944565350562 1 1
0.0104704155190043 0.0102375109117898 0 0
0.174555977582567 0.174098890368619 1 1
0.314985218671926 0.314259429065021 1 1
0.240484152904338 0.239509449792434 1 1
0.258465227641965 0.257462058756529 1 1
0.157320440330862 0.156976381447763 1 1
0.211726064941076 0.211148423121315 1 1
0.221870221563401 0.221406761444267 1 1
0.297747221702872 0.296954859995674 1 1
0.212421189867894 0.211870630177876 1 1
0.290285903341407 0.289539205393182 1 1
0.0640065007370423 0.0634619426410915 1 1
0.171810771087497 0.171478828346532 1 1
0.236990111749963 0.23647131002324 1 1
0.173796307040108 0.173405675920821 1 1
0.152926323175308 0.152591004689647 1 1
0.0953612838302386 0.0950932927814337 1 1
0.228899610682996 0.228301144993001 1 1
0.186802456324004 0.186163033241057 1 1
0.138259190659107 0.137961251814751 1 1
0.242989047350197 0.242454579731526 1 1
0.22948777369885 0.228777445431262 1 1
0.159159432732002 0.158704165145434 1 1
0.146774379616323 0.146270078815874 1 1
0.184556252881476 0.184157587192932 1 1
0.075592981300224 0.0753316982400706 1 1
0.278988437665113 0.278175527279398 1 1
0.29184164148298 0.29094792472489 1 1
0.0936842413281466 0.0935863899235243 1 1
0.17154274928609 0.170828221957966 1 1
0.2136108511823 0.213197987316765 1 1
0.135215819278506 0.134867730633034 1 1
0.155622864485538 0.154947446386702 1 1
0.232611210808793 0.231882323372597 1 1
0.276332571238179 0.275326303130947 1 1
0.133695209118242 0.133492673816953 1 1
0.125861129359725 0.125578797587058 1 1
0.306075536933127 0.305360058482092 1 1
0.128454315200285 0.128046412534233 1 1
0.165990892070564 0.165415825600801 1 1
0.154446486892598 0.154079260692429 1 1
0.21388463592293 0.21324821820668 1 1
0.322565255329798 0.321216744650501 0 0
0.122988809492885 0.1228700808178 1 1
0.209600229596592 0.209199866169238 1 1
0.285258757950356 0.284720512747277 1 1
-0.0034740262443779 -0.00336464636445377 0 0
0.243099728217989 0.242379865464521 1 1
0.158053099473849 0.157687213713727 1 1
0.293564252915556 0.293016927868647 1 1
0.213152561559079 0.212437002884318 1 1
0.291448165576493 0.290556815180739 1 1
0.0695554087078332 0.069463388638425 1 1
0.0811089543864049 0.0809336139101286 1 1
0.275671019218027 0.274966561273865 1 1
0.371584093391327 0.37036743406802 1 1
0.100101471118837 0.099916159762433 1 1
0.272506862560189 0.271831527280965 1 1
0.176776759645093 0.176213904886496 1 1
0.249121203161059 0.248148751532494 1 1
0.251193333055493 0.250632654265825 1 1
0.219498356801696 0.218960278472215 1 1
0.144169250516366 0.143874946422846 1 1
0.13970651965125 0.139574485808379 1 1
0.191054568790883 0.190607854484621 1 1
0.384357661091031 0.383328956527119 0 0
0.0895181827235627 0.0894302997779946 1 1
0.136830445847837 0.136425011858009 1 1
0.22586429025168 0.22513983910569 1 1
0.121709088522526 0.121634591202942 1 1
0.311624403744517 0.310947860138085 0 0
0.235774607823187 0.234964821941786 1 1
0.131214773794232 0.131044814350405 1 1
0.210347758888331 0.209657811285893 1 1
0.129558464315327 0.129225843656654 1 1
0.242300556132054 0.241839615423696 1 1
0.270506437624863 0.269627121739279 1 1
0.165257914297424 0.164712083510885 1 1
0.199345633041041 0.198627441005959 1 1
0.150426703719952 0.150102819227398 1 1
0.0808508695165939 0.0808189112332827 1 1
0.235960801423461 0.235116136557427 1 1
0.334198730676522 0.333389577412571 0 0
0.153792823933358 0.15352432148181 1 1
0.304659330919295 0.303957718317533 1 1
0.193773096775083 0.192978265882845 1 1
0.11283957767422 0.112582834061913 1 1
0.29037220794031 0.289500636707478 1 1
0.075532557586258 0.0752123501912498 0 0
0.0891839274947083 0.0890232394305402 1 1
0.139003822514289 0.138813791839081 1 1
0.0820419102834188 0.0817668422173016 1 1
0.183929727980196 0.18334361457997 1 1
0.309307579392886 0.308320329841839 1 1
0.198200871497957 0.197473082027647 1 1
0.208582491826042 0.207966266346369 1 1
0.0852271575497899 0.0849982283421868 1 1
0.0853288510089781 0.0848608021993865 1 1
0.242498429180109 0.241631848395517 1 1
0.137461717476472 0.137173106020597 1 1
0.15791315967572 0.157757743998707 1 1
0.241685611701132 0.240805163116414 1 1
0.334799452650243 0.333731984084288 0 0
0.271133833550801 0.270337961210215 1 1
0.257808376225386 0.257160829461073 1 1
0.222117243431316 0.221297874647359 1 1
0.13852544044179 0.137988215025188 1 1
0.0841351517233977 0.0838661950680211 1 1
0.239663457760128 0.23893723043351 1 1
0.219394166545485 0.218748014283739 1 1
0.17444480680392 0.173899887895284 1 1
0.218631464274062 0.217532344260639 1 1
0.195073784253538 0.194564843844261 1 1
0.317896158570795 0.31683813653014 0 0
0.169254046078649 0.16835591393763 1 1
0.136965511177 0.136050489828883 1 1
0.196328787613285 0.195970185688768 1 1
0.179077711294984 0.17816533441953 1 1
0.199961870039486 0.198865078274635 1 1
0.319758008167498 0.31886167594867 1 1
0.185400582099409 0.184842465473186 1 1
0.382131605318734 0.380849435616276 0 0
0.234967368323679 0.234290542782613 1 1
0.329257288120675 0.32865189655923 0 0
0.217464787980602 0.217163519336283 1 1
0.0997443622781824 0.0994640920732636 1 1
0.116289189766061 0.116033810321151 1 1
0.25332397996036 0.252552639607132 1 1
0.168616956011938 0.168290913391476 1 1
0.163984851638481 0.163590170824737 1 1
0.161415751560497 0.160631569101768 1 1
0.103877752708654 0.103659096770281 1 1
0.207863944816559 0.207467622977847 1 1
0.230329695032274 0.22961750893147 1 1
0.25378681321193 0.252778472028482 1 1
0.212609684120968 0.212035381654818 1 1
0.30556093291447 0.304668436994696 1 1
0.15862340196586 0.158098971995879 1 1
0.372382937800825 0.371186065297266 0 0
0.0597142115402483 0.059567259525692 0 0
0.239265667406192 0.238725983780901 1 1
0.175414418971871 0.174784871382992 1 1
0.104390475594546 0.103987613546583 1 1
0.175237760001266 0.174880469026358 1 1
0.249816831034344 0.249190503624885 1 1
0.17774924790583 0.17736767420444 1 1
0.21469584020954 0.214232465455618 1 1
0.0822409973706629 0.0821079825637155 1 1
0.392518548705789 0.391503189129697 0 0
0.258226158188119 0.257688286907637 1 1
0.157143517337333 0.156801065651698 1 1
0.229496405721314 0.228825658909407 1 1
0.197852631642923 0.19728848749494 1 1
0.233819320952407 0.23319610064886 1 1
0.251079210376106 0.250068760892054 1 1
0.203191475857797 0.202720487647319 1 1
0.121952076253329 0.121710472226535 1 1
0.266104774492972 0.265261033667657 1 1
0.316269465192445 0.315302031753938 1 1
0.192753074942794 0.192140517987885 1 1
0.106708302993253 0.106461664905879 1 1
0.118523445883651 0.117882921285283 1 1
0.179244858340652 0.178946400163183 1 1
0.163423252277376 0.162896735603538 1 1
0.104846992045358 0.104525167298252 1 1
0.174826136151532 0.174347944092167 1 1
0.212551887865787 0.211902983032487 1 1
0.198325393530019 0.197470433895114 1 1
0.36424388022308 0.362908016488231 1 1
0.141727804863503 0.141333269747572 1 1
0.109789675766301 0.109599225179454 1 1
0.290019252620033 0.289061583628776 1 1
0.147296353903349 0.146956934054427 1 1
0.26317435716527 0.262552106992503 1 1
0.184262538058723 0.183813432486451 1 1
0.125153533592556 0.12477193432896 1 1
0.191244760960527 0.190929581125486 1 1
0.177157975013745 0.176618666311507 1 1
0.171783346661718 0.171261896881622 1 1
0.176063377309625 0.175607586226395 1 1
0.238011559384354 0.237564957050516 1 1
0.155574943259417 0.155099327311052 1 1
0.274219300356534 0.273426951175177 1 1
0.252947639759754 0.252375848853668 1 1
0.283273760555886 0.282328968735111 1 1
0.198598813697119 0.19798192348637 1 1
0.257170510100586 0.255842127934279 1 1
0.256006683923347 0.255179451863787 1 1
0.12466752213763 0.124258396583782 1 1
0.197402538773609 0.196943535276491 1 1
0.343755220790781 0.342738701089379 1 1
0.181927406435904 0.181494631350103 1 1
0.125994675678094 0.125688635646809 1 1
0.210514954597277 0.209844572413401 1 1
0.198300753538799 0.197603553838113 1 1
0.338269565679467 0.337245603443564 1 1
0.0347555528368674 0.0347749086134219 0 0
0.162260094220373 0.161779356541591 1 1
0.216021643793153 0.215158298683473 1 1
0.14742498720987 0.147172525497826 1 1
0.328318288223672 0.327483624226769 1 1
0.32324799118936 0.322219345178589 1 1
0.200171810329814 0.199704542587042 1 1
0.117428139446776 0.117166277865766 1 1
0.070612363116794 0.0704352511457721 1 1
0.226878494116647 0.226353879127761 1 1
0.198406697196424 0.198021431222521 1 1
0.225585812663479 0.225111649671806 1 1
0.288816503569395 0.288195782244852 1 1
0.242063198816556 0.24141544174739 1 1
0.282177246613137 0.281312304143304 1 1
0.0990758418813052 0.0985562520014623 1 1
0.269362473563294 0.268568711072443 1 1
0.132996399064177 0.13262115775401 1 1
0.0970618678846214 0.0969312991647149 1 1
0.344208343575824 0.34333811087012 0 0
0.195775099130746 0.195354624583272 1 1
0.092496113921659 0.0921757112394363 1 1
0.241970903220248 0.241359554121792 1 1
0.106638846090805 0.106430967295588 1 1
0.161952501490373 0.161664972935773 1 1
0.273335345247471 0.272705023686993 1 1
0.304549619905509 0.303739019552777 1 1
0.23408171875373 0.233430945419648 1 1
0.191604843846895 0.191087603001044 1 1
0.184032549585109 0.183690366726722 1 1
0.297332837846069 0.296683149452939 1 1
0.130900931710656 0.130308408870255 1 1
0.207530889344805 0.206988887531501 1 1
0.113644852592549 0.113281186631515 1 1
0.133697739098032 0.133485222454022 1 1
0.244233073304642 0.243728649965238 1 1
0.299844543651837 0.298945828606863 1 1
0.269848036840231 0.269252372251863 1 1
0.188197656289184 0.187647083114508 1 1
0.127381556459463 0.12716151152877 1 1
0.254702166128968 0.254005638852268 1 1
0.156606041413881 0.156549691361684 1 1
0.208068824005039 0.207656313243031 1 1
0.168286154377678 0.167691366273643 1 1
0.165844826909958 0.165592015125865 1 1
0.167394248950698 0.16707069363123 1 1
0.320356265671355 0.319147113802184 1 1
0.253085840056021 0.252482138607102 1 1
0.203125130181314 0.202502478228334 1 1
0.187413592553665 0.187005346487571 1 1
0.284821531605039 0.283777183944702 1 1
0.151672135592003 0.151174897625934 1 1
0.21201474548581 0.211385806510952 1 1
0.266657543983957 0.26576481712912 1 1
0.277197871299534 0.276374994786981 1 1
0.138878332753865 0.138281525781693 1 1
0.177065834220068 0.176215512269427 1 1
0.321833145270688 0.321075031096291 1 1
0.108718579492029 0.108293794427796 1 1
0.0772212757179181 0.0767237433628298 0 0
0.322061379240838 0.321145726665415 0 0
0.314580631710622 0.313708899773385 1 1
0.273653155769681 0.272889005762897 1 1
0.0907060452388972 0.0905243696341772 1 1
0.284520368033796 0.283773015166441 1 1
0.102479002414673 0.102204321317265 1 1
0.316596161532527 0.3158651416454 1 1
0.197950324689109 0.197391983355754 1 1
0.0522505177629089 0.0520196780473549 0 0
0.289100823442665 0.288280425281303 1 1
0.142462906262393 0.141970956653219 1 1
0.228761167110076 0.22813376213314 1 1
0.155638990209524 0.155175528120301 1 1
0.198736455841921 0.197967326059303 1 1
0.231009252506831 0.230192458786924 1 1
0.186799924176042 0.186432168711876 1 1
0.28678996790502 0.285779125736062 1 1
0.129855205156349 0.129706539227187 1 1
0.139096308447732 0.138744036407078 1 1
0.261509151534545 0.260799969306329 1 1
0.222192617331175 0.221396170550639 1 1
0.295304252420285 0.294376817469413 1 1
0.149043791143071 0.148646475602401 1 1
0.235086421661052 0.234520054372872 1 1
0.227754908936302 0.227273017268606 1 1
0.258992579793479 0.258111548641173 1 1
0.162241222226453 0.161871620451688 1 1
0.241197057944359 0.240655394941916 1 1
0.239291170249496 0.238768186618185 1 1
0.324959761431916 0.32418255168801 1 1
0.207249330973295 0.206856892999427 1 1
0.234539493419928 0.23392624704188 1 1
0.229604851349216 0.22894395546139 1 1
0.264028050517982 0.263219007638633 1 1
0.240936907233176 0.240440593040719 1 1
0.265619805721395 0.264956134733434 1 1
0.209644713775596 0.209016740378328 1 1
0.160775549181224 0.160395178460873 1 1
0.195731546058957 0.194601975781707 1 1
0.204966752303112 0.20425549925746 1 1
0.234309238257289 0.233762873388168 1 1
0.175139864544188 0.174536814486343 1 1
0.180401975749535 0.180147391131959 1 1
0.238521801170027 0.238095340277064 1 1
0.14231655620578 0.1420406496862 1 1
0.28549894498475 0.284127513494209 1 1
0.270024903542134 0.269108962989905 1 1
0.0306108357830175 0.0306916695773266 0 0
0.169792651277071 0.169284354350062 1 1
0.216530694504529 0.215826610235995 1 1
0.288742839057938 0.287955611461865 1 1
0.21588867172674 0.215242503580234 1 1
0.180749599151968 0.180243761059886 1 1
0.290334053545485 0.289787096759677 1 1
0.327030725405455 0.325881060124961 0 0
0.0733515344397872 0.0733271875054456 1 1
0.146599780154737 0.146110066274291 1 1
0.133164387885162 0.132827178341385 1 1
0.0849078080290799 0.0848005954575516 0 0
0.170549845634104 0.169958457274275 1 1
0.241968853819836 0.241154148217061 1 1
0.382610452364005 0.381522719484176 0 0
0.236657800472778 0.23557743433805 1 1
0.288681152409413 0.287960447889074 1 1
0.204112174482266 0.203614244232736 1 1
0.260509166043719 0.259602894031234 1 1
0.207031796259883 0.206592549174468 1 1
0.16378510231566 0.163423850665782 1 1
0.222596363406258 0.222115438460364 1 1
0.21191825218478 0.211261966806017 1 1
0.19876504203484 0.198303962760975 1 1
0.0654757650044447 0.0653776125452451 1 1
0.219342408136348 0.218517310026453 1 1
0.14616882296478 0.145615506958307 1 1
0.118742943751242 0.118334022419103 1 1
0.235167545565456 0.234554953658566 1 1
0.141245376726556 0.141159500252015 1 1
0.243030673769759 0.242614787999783 1 1
0.0345546309905895 0.0344936698203267 0 0
0.249375371644719 0.248922434230642 1 1
0.0635133136641852 0.0635752363049426 0 0
0.267399655185925 0.266914619009311 1 1
0.239626854914874 0.238638159259766 1 1
0.231359448539538 0.230512192777701 1 1
0.19715606668283 0.196522436684523 1 1
0.164297510115734 0.163857391989471 1 1
0.225519762727466 0.22504761707054 1 1
0.186407099068137 0.185872687166779 1 1
0.137755038386772 0.137582136924294 1 1
0.319249002160414 0.318428155774553 1 1
0.136331536909545 0.136009307929151 1 1
0.239753840263873 0.23850709063458 1 1
0.232091155020642 0.231358819158998 1 1
0.245445280564244 0.244814715611971 1 1
0.277479351452448 0.276662108311929 1 1
0.353038050287411 0.35215504356323 0 0
0.19918343898681 0.198507133446312 1 1
0.231137074421976 0.230355862874825 1 1
0.197505102137369 0.197000867793884 1 1
0.263314744697817 0.26261014191776 1 1
0.130883465947684 0.130484609087508 1 1
0.1251058497522 0.124757911966834 1 1
0.175612121697618 0.175057066244856 1 1
0.121354696771833 0.121076190032567 1 1
0.279761413230967 0.279186662167954 1 1
0.221128641648499 0.220576372300391 1 1
0.136955174213046 0.136510440021688 1 1
0.190186552654396 0.189575713418584 1 1
0.117936735821093 0.117354876520933 1 1
0.271754933261899 0.271149150202873 1 1
0.317917170848307 0.316858675866329 1 1
0.242926417151311 0.242234980666521 1 1
0.294928556666189 0.293962003058965 1 1
0.245054618161617 0.244448914244326 1 1
0.216095025585381 0.215431112856744 1 1
0.246813470022965 0.245722945397725 1 1
0.257826245899493 0.257324206285907 1 1
0.264371071659648 0.263731469084144 1 1
-0.00562295159601216 -0.00540111126153027 0 0
0.194015176437013 0.193126529900132 1 1
0.289669517106647 0.289045084653213 1 1
0.240749998217836 0.240067014630715 1 1
0.0952239084213051 0.0950087989801702 1 1
0.19417628160637 0.193544294948914 1 1
0.175533317879636 0.175006991972701 1 1
0.160825205605254 0.160675811444334 1 1
0.296282035849022 0.295481044679714 1 1
0.0908825872087534 0.0906209777541022 0 0
0.111656148861905 0.111336827579695 1 1
0.146838438603422 0.146451503039039 1 1
0.159473720288167 0.158893267654973 1 1
0.167939966758773 0.167389605219694 1 1
0.198675955716059 0.198262368578989 1 1
0.12199918085497 0.121731460605238 1 1
0.3411777970861 0.340254775286599 1 1
0.226207081940259 0.22557268947334 1 1
0.241077582415976 0.240534121936472 1 1
-0.0254239639137251 -0.0256290131805157 0 0
0.236342267542201 0.235695050822991 1 1
0.270260390872645 0.269325638489402 1 1
0.147684846413152 0.147237661876858 1 1
0.223063506133636 0.222264357262773 1 1
0.168505903683208 0.168052568627056 1 1
0.163825624952072 0.163398180597361 1 1
0.172300215584773 0.171991262695503 1 1
0.20114115914688 0.200543898339112 1 1
0.331247212872541 0.330355591565419 1 1
0.250241868056277 0.249537887849654 1 1
0.285653390887567 0.28489897191865 1 1
0.17987319555458 0.179437156643471 1 1
0.23467721907328 0.233887157362999 1 1
0.103972307657588 0.104002015750067 1 1
0.224149801996353 0.223571814021802 1 1
0.257577456053218 0.256903385014291 1 1
0.220196839378266 0.219435630052146 1 1
0.315427507913082 0.3146559075556 1 1
0.0520468942878443 0.0518782575748766 1 1
0.326698768829195 0.325918336366369 1 1
0.238197324290291 0.23748552336808 1 1
0.0633878081007863 0.063223591202126 0 0
0.232791026430814 0.232218011054238 1 1
0.204536164060215 0.203686808761519 1 1
0.17015185310711 0.169465658691451 1 1
0.149304879177966 0.148906546402895 1 1
0.235542775098422 0.234760724886718 1 1
0.118442234492668 0.117896692219312 1 1
0.273940846259809 0.27310449603514 1 1
0.191891553383667 0.191309983677951 1 1
0.175471826923629 0.175121380411924 1 1
0.313701747656877 0.31312809693757 1 1
0.169929977003342 0.169618537733587 1 1
0.21853658538458 0.217780800191357 1 1
0.274328933836263 0.273401181359735 1 1
0.296959608279332 0.296157344827343 1 1
0.177237096412313 0.176795859601859 1 1
0.24534288363277 0.244330557982492 1 1
-0.000666561418936796 -0.000719141879996332 0 0
0.31104455211264 0.310418377179284 0 0
0.0858518630793552 0.0856356641909725 0 0
0.104856085774239 0.104629580499631 1 1
0.177744255314908 0.177130642623427 1 1
0.13150479598219 0.130693977848689 1 1
0.210401306756832 0.209856948487976 1 1
0.216203573973628 0.215653027158087 1 1
0.227861923659077 0.227054869513286 1 1
0.207885708436773 0.207506130169439 1 1
0.193342894976714 0.192498298992022 1 1
0.00477005670869698 0.0046880304170706 0 0
0.226416981745194 0.225776656697471 1 1
0.215311322838522 0.214865657020204 1 1
0.133865901291909 0.133085671955576 1 1
0.0464291183961972 0.0463754840369744 0 0
0.175289747770111 0.174854218455601 1 1
0.25369338405881 0.253066322279589 1 1
0.319306847171497 0.318574122706021 1 1
0.135726116721163 0.135413483460635 1 1
0.530263752184343 0.528911133371988 0 0
0.152631979921531 0.152222745877919 1 1
0.334228721631313 0.333446123778596 0 0
0.158413629706484 0.15789419268485 1 1
0.256526001964303 0.256029063703002 1 1
0.175736314546531 0.175354892454103 1 1
0.21381301793605 0.212957662039705 1 1
0.0811709705142906 0.0808774182718693 1 1
0.261468867778194 0.260465841138002 1 1
0.162135722409229 0.161559160278907 1 1
0.17092612015501 0.170356454145164 1 1
0.272392087239879 0.271794582313867 1 1
0.241717366274761 0.241298671110553 1 1
0.153704374716702 0.153374089117821 1 1
0.221174795312728 0.220315723523547 1 1
0.122207332208644 0.121773489141854 1 1
0.0174431523195587 0.0172062384720159 0 0
0.233104405256453 0.232588770327829 1 1
-0.0595167376947171 -0.05912068744152 0 0
0.193095383677529 0.192682306598015 1 1
0.184937265028403 0.184592638498545 1 1
0.125645271226786 0.125410119985432 1 1
0.194103033481754 0.193035792550748 1 1
0.180120908293839 0.179905457807003 1 1
0.262225747026349 0.261646604198544 1 1
0.267852414323641 0.267275216138187 1 1
0.0673971618281091 0.0671070700298144 1 1
0.347337963663541 0.346252717898715 1 1
0.221762562502715 0.221049110762738 1 1
0.15056346575902 0.15037016089654 1 1
0.272979692908323 0.272202358738079 1 1
0.150554493128651 0.149834655572869 1 1
0.0690616318328842 0.068833114524271 0 0
0.383543404152689 0.382597015575768 0 0
0.178591388610365 0.178377350059858 1 1
0.255692394673265 0.254770885433597 1 1
0.138006757847707 0.137425991215081 1 1
0.161927984015541 0.161369959832933 1 1
0.349637325510323 0.34874982264811 1 1
0.279924886078048 0.278893453018924 1 1
0.215416232489463 0.214459481570727 1 1
0.291364813014153 0.290695563290354 1 1
0.156608046515359 0.156116966426009 1 1
0.28688428120303 0.285644962361778 1 1
0.0393909606446728 0.0392842371072554 0 0
0.300607211863102 0.299957680268815 0 0
0.0426515776651599 0.0428534275354801 0 0
0.200732973863888 0.200057034311892 1 1
0.150050902363855 0.149531465983721 1 1
0.239618203918268 0.239129505731806 1 1
0.278171421720617 0.277486612287311 1 1
0.19197762188015 0.191432106843639 1 1
0.379955957707659 0.378672089191576 0 0
0.292133222207197 0.291420358903583 1 1
0.222968928220504 0.222444540494405 1 1
0.21978053224287 0.219161211040997 1 1
0.172298832692267 0.171724460166863 1 1
0.196250192405857 0.195845044128931 1 1
0.0840528382392568 0.0839510670976392 1 1
0.1970481331147 0.196510774494417 1 1
0.243709448590328 0.243429408360088 1 1
0.24755382092646 0.246966473148492 1 1
0.107963672464734 0.107659874280905 1 1
0.278541111294942 0.27769926974651 1 1
0.0765904860808938 0.0764437349758618 0 0
0.122252810833272 0.121817949198755 1 1
0.175478737072162 0.17493300083982 1 1
0.208000754402137 0.207499200327296 1 1
0.168179030855628 0.167775735843105 1 1
0.148304062323701 0.147766572180713 1 1
0.25252486319991 0.251841931874994 1 1
0.336555181037622 0.335164365627895 1 1
0.226894271864614 0.226470526322401 1 1
0.215207216369789 0.214372922507106 1 1
0.239054234616858 0.238319065845066 1 1
0.286750657558625 0.285900264670598 1 1
0.227445810994926 0.226872418503431 1 1
0.183616626293651 0.183131807972783 1 1
0.0281148871651115 0.0281022944976467 1 1
0.0126159731044008 0.0126396669816023 1 1
0.268668844838936 0.267977385446295 1 1
0.233404374382655 0.232657935323296 1 1
0.180154963960854 0.17970096988518 1 1
0.190290630371153 0.189178485408383 1 1
0.238135290595874 0.237696500715158 1 1
0.224297494375577 0.223659872621752 1 1
0.20476064323705 0.204548179545539 1 1
0.15907567810235 0.158622065982307 1 1
0.102939755434939 0.102972049096097 1 1
0.283919041286834 0.282579464112408 1 1
0.363239111094991 0.362343553489142 0 0
0.1767234944803 0.176269604344196 1 1
0.232480398186813 0.232037013932366 1 1
0.194900849227128 0.194261106273662 1 1
0.284100126346105 0.283254654106117 1 1
0.157674154792565 0.157033639104609 1 1
0.226716499020208 0.226135415622701 1 1
0.209909624446822 0.209446931219714 1 1
0.0991157729485796 0.099150514965986 1 1
0.161256290820853 0.160835089395923 1 1
0.228204983168256 0.227797764014639 1 1
0.186544375377829 0.186096613808718 1 1
0.130291649853002 0.12989989704286 1 1
0.129417424767861 0.129232176495413 1 1
0.406187324931922 0.404992254079402 0 0
0.125321832859796 0.125008961828405 1 1
0.257673062734842 0.256713812643363 1 1
0.218516991989727 0.217662717245945 1 1
0.228836759912211 0.228111687903471 1 1
0.17265600418901 0.172266918803571 1 1
0.161995781895897 0.161678831025564 1 1
0.240932577686446 0.240171758395727 1 1
0.175993391498802 0.175555899835063 1 1
0.235261187107566 0.23473323580453 1 1
0.319241710727656 0.318261697943777 1 1
0.318002342614513 0.317102183689474 1 1
0.200020698698474 0.199554263758316 1 1
0.235251086768745 0.234554035330681 1 1
0.16697550021876 0.166538541009328 1 1
0.0328824186978281 0.0329113268672524 0 0
0.20755474068711 0.207103795566828 1 1
0.242585687538594 0.241380711648469 1 1
0.294056786391391 0.293163488480204 1 1
0.153763439540928 0.153322094558247 1 1
0.266622771884131 0.265633453954183 1 1
0.288341240207676 0.287715478091259 1 1
0.0677600974529414 0.0675280522915268 1 1
0.172331016457895 0.171910760622442 1 1
0.188808112731379 0.187935771819631 1 1
0.173336247738568 0.172659100415714 1 1
0.161579088616333 0.16124218973668 1 1
0.0293463704564029 0.029538316760476 0 0
0.186551639068258 0.185687761515582 1 1
0.247004990323757 0.246581955308139 1 1
0.162152197379549 0.161672233675013 1 1
0.092121437471594 0.09160659237501 1 1
0.238918957715671 0.238224040559864 1 1
0.144119141461513 0.143599109898779 1 1
0.16998910874003 0.169900158105771 1 1
0.134153876987789 0.133668136065123 1 1
0.150725279272641 0.150246439463304 1 1
0.0215116670041227 0.021406116039782 0 0
0.217339570628909 0.216606845467115 1 1
0.0781669518215999 0.0778901837929624 1 1
0.234944688995555 0.233923418910098 1 1
0.28553515188776 0.284571491502445 1 1
0.299414436969083 0.298542456975138 1 1
0.113389707519456 0.113056750679393 1 1
0.273115661670035 0.272205979258048 1 1
0.0258837684031699 0.0258129595924326 0 0
0.254482538203692 0.253874719271438 1 1
0.186483584704994 0.185765630351468 1 1
0.0413788977215625 0.0411049692908711 0 0
0.176210036363465 0.175615672117679 1 1
0.212734228954659 0.212106262570761 1 1
0.280399313251228 0.279711431714381 1 1
0.164008516593588 0.163649221868291 1 1
0.112847984858772 0.112374585436848 1 1
0.137689250590172 0.137285052455856 1 1
0.233664791818685 0.233255592234796 1 1
0.184099282152046 0.183194453105331 1 1
0.266106214144344 0.265497892063898 1 1
0.0880489304572977 0.0877882038097353 1 1
0.345430422740724 0.344601665385629 0 0
0.119599445767349 0.119076888384421 1 1
0.053260038036082 0.0532496562480322 1 1
0.368742921238095 0.367720702305534 1 1
0.137899637408924 0.137473871815348 1 1
0.284495634284578 0.283249844116707 1 1
0.0710464377900325 0.0710655467912691 1 1
0.110565780166874 0.110202898705919 1 1
0.169209546361197 0.168725045353712 1 1
0.191875576344495 0.191702297738737 1 1
0.25776422761095 0.257108553923926 1 1
0.284854692303622 0.284037161954605 1 1
0.237920578878816 0.237216602039681 1 1
0.243528467559534 0.243185328961718 1 1
0.270916141960736 0.27022544309243 1 1
0.118718677066032 0.118365603425963 0 0
0.400845813870719 0.399490838528813 0 0
0.0657702963450824 0.0656242483174407 1 1
0.160035330077202 0.159751523491263 1 1
0.155374611536762 0.154896140897881 1 1
0.301938067858816 0.301212258030989 1 1
0.219729875892133 0.219109361136082 1 1
0.298390717209774 0.297442510190234 1 1
0.18651818944632 0.186163062796653 1 1
0.162271567444777 0.161821959198578 1 1
-0.0467866539216914 -0.0463292335644946 0 0
0.163142627178665 0.16277024969995 1 1
0.251943144377439 0.251290770878026 1 1
0.17250406515551 0.172148190120347 1 1
0.25074116521566 0.25004943513307 1 1
0.228369426944492 0.22777752140384 1 1
0.128326303884738 0.127906584946397 1 1
0.344208027485886 0.343351288473106 1 1
0.156394837063255 0.155926514651401 1 1
0.200337034187995 0.199684510796107 1 1
0.21608320622961 0.215657411752947 1 1
0.23554676399948 0.234861517900997 1 1
0.292724470165877 0.292015070776039 1 1
0.179256294321621 0.178846607314122 1 1
0.14266968714881 0.142252305228147 1 1
0.268083159185474 0.267517562193588 1 1
0.205083259911041 0.204547706104073 1 1
0.158966497358973 0.158533513612047 1 1
0.188998626456111 0.188473319114122 1 1
0.280723772727314 0.279972794278291 1 1
0.328808336453849 0.327885146003837 1 1
0.266217638367876 0.265295568638639 1 1
0.310284928815378 0.309378466682139 0 0
0.173399126468917 0.172206219273258 1 1
0.0597206522970826 0.0596611392320863 0 0
0.293559561941396 0.292866840724253 1 1
0.236562997176072 0.236089070131958 1 1
0.185194740255816 0.184649770514731 1 1
0.201946542071808 0.201477589108306 1 1
0.31269622230775 0.311372433762795 1 1
0.0978150234777493 0.0973316569088539 1 1
0.18741508624207 0.18681112690875 1 1
0.196638069369425 0.196033901553546 1 1
0.298254786329122 0.297112602020381 1 1
0.17629926274692 0.175785859517995 1 1
0.251865435449228 0.251427560704528 1 1
0.174078914558686 0.173656859813382 1 1
0.354987095155641 0.353818248805284 0 0
0.222493079292199 0.221580417164381 1 1
0.266605768174278 0.265922725067592 1 1
0.190919421989521 0.190269406162557 1 1
0.0478303322291344 0.0476966527393984 0 0
0.188950679234737 0.188479323889106 1 1
0.181823659331765 0.18113357222034 1 1
0.309683030146946 0.308947716024378 1 1
0.171819972486688 0.171488580903809 1 1
0.271685243710542 0.271144931798681 1 1
0.201597475799709 0.201033262051895 1 1
0.0987284030927559 0.0986514220775369 1 1
0.160966777722863 0.160272197423349 1 1
0.145910862151944 0.145367725454637 1 1
0.258065273919164 0.257457217967545 1 1
0.074893690273389 0.0745132688889825 1 1
0.14524185283606 0.144958119271405 1 1
0.183339775190313 0.182740730205245 1 1
0.323756561045267 0.322910567753825 1 1
0.112734463691108 0.112585019412578 1 1
0.137545150813271 0.13702811432315 1 1
0.278928884256478 0.278370563521568 1 1
0.180215334995839 0.179286720466153 1 1
0.258666722185908 0.25807752079047 1 1
0.267074044373208 0.266100378281057 1 1
0.0883068589591701 0.0879694320105353 1 1
0.248379523065753 0.247736164390395 1 1
0.186773591935975 0.186277805460458 1 1
0.111689314912753 0.111397672047229 1 1
0.174946099514804 0.174068848079311 1 1
0.233618701905841 0.233052915173294 1 1
0.256085469101264 0.25529766829642 1 1
0.216585234795642 0.216112147054412 1 1
0.241514277168888 0.240930065610206 1 1
0.242255842385984 0.241690691680605 1 1
0.336421779460409 0.335505992585114 0 0
0.255201853389 0.254490181562738 1 1
0.164459204519297 0.163882714738372 1 1
0.0752728175069636 0.0750914818214663 1 1
0.189038832237482 0.188466356236903 1 1
0.230423611638392 0.22978486018241 1 1
0.147929012100767 0.147421293829753 1 1
0.205167285896124 0.204731810898097 1 1
0.247498096047599 0.246715957845236 1 1
0.224048658694748 0.22349250285837 1 1
0.271622024951366 0.270942405787201 1 1
0.26171128123654 0.260854524885744 1 1
0.226620511748057 0.226168108938423 1 1
0.19218905907747 0.19188785845574 1 1
0.281833508342255 0.280699529560307 1 1
0.0825497003517393 0.0822476487276238 1 1
0.136033172642959 0.135545978676454 1 1
0.284627226982953 0.28386274476912 1 1
0.239677822658183 0.239084008246548 1 1
0.132205581296702 0.131892455165632 1 1
0.106891159585852 0.106537404755304 1 1
0.161949048295148 0.161626933314123 1 1
0.250540593470408 0.249934984072741 1 1
0.260160179240437 0.259603168418277 1 1
0.266351134324394 0.265726530814737 1 1
0.0825841814893784 0.0822122977729213 0 0
0.115916364177884 0.115792876755851 1 1
0.154985452550636 0.154652376526001 1 1
0.178638204470791 0.178306970625607 1 1
0.202921697978414 0.202449535186642 1 1
0.255056251975462 0.253889941858794 1 1
0.357079382122069 0.356081146642019 1 1
0.227834501160519 0.227198422188142 1 1
0.155688706555467 0.155438986339308 1 1
0.282560741798852 0.281854406103829 1 1
0.188678034065797 0.188135742239336 1 1
0.14068097327321 0.140108266250304 1 1
0.103178355717655 0.102851373966207 1 1
0.242074787548268 0.24126425410225 1 1
0.306941231671991 0.30556171805579 1 1
0.238404853160274 0.23755034252408 1 1
0.267632325210113 0.266687596282123 1 1
0.167511885517398 0.167213524010716 1 1
0.206088645067538 0.205676738803861 1 1
0.237767512311788 0.237426138793055 1 1
0.179599890349839 0.179119273759006 1 1
0.243206550650666 0.242554518767681 1 1
0.161616990764124 0.161248431062217 1 1
0.433515121861899 0.432332130903589 0 0
0.334664621905107 0.333840107195881 1 1
0.113237033687046 0.112996534783768 1 1
0.331062290696528 0.330153700381684 1 1
0.236320803526202 0.235770488559459 1 1
0.261281292944042 0.260712930191526 1 1
0.12223573042221 0.122015362914354 1 1
0.1478690641433 0.147640951931931 1 1
0.204028058614029 0.203541027658727 1 1
0.225215177062361 0.22460436012842 1 1
0.136813357349795 0.136588211634637 1 1
0.185601033371239 0.18516317914746 1 1
0.223370251402211 0.222874839326776 1 1
0.164195486475448 0.163804620787677 1 1
0.196305800249675 0.195964026216493 1 1
0.206565263210946 0.205877454118441 1 1
0.155479913501662 0.1550541840399 1 1
0.36454605215022 0.363873959907655 0 0
0.0628071984032043 0.062572669876728 1 1
0.305635905928225 0.304870519078415 1 1
0.169542746437594 0.169148996228594 1 1
0.231818302371509 0.231218512526603 1 1
0.313364834822139 0.312352630543405 1 1
0.251149565878387 0.250124520182051 1 1
0.27455056196672 0.27380999282359 1 1
0.293397807018105 0.292713475669056 0 0
0.256044033376184 0.255439298989131 1 1
0.266183140360553 0.265385118417176 1 1
0.263666796478123 0.262664938090256 1 1
0.194553652963296 0.194047089191779 1 1
0.173909581086087 0.173516331190218 1 1
0.247021296479604 0.246265035591285 1 1
0.200251007139423 0.199718986322243 1 1
0.18152855457616 0.181232232119776 1 1
0.139227797181488 0.1387698518673 1 1
0.154924494097862 0.154505515678361 1 1
0.200523587859292 0.199974667701435 1 1
0.230972685845117 0.23037488272935 1 1
0.241695479127211 0.241009574249244 1 1
0.255193369215398 0.254298279428177 1 1
0.215983317557454 0.215319167827998 1 1
0.142372092522058 0.142099801033204 1 1
0.258737056966683 0.258147430362344 1 1
0.0638251765753957 0.0635531695235292 1 1
0.405045813365123 0.403902257204436 0 0
0.133654167832909 0.133248173765436 1 1
0.228729743944548 0.227827681930608 1 1
0.33355539489256 0.332602259439989 0 1
0.327424174132925 0.326635808881296 0 0
0.195098383814763 0.1946334660962 1 1
0.244464298003481 0.244026375056663 1 1
0.308705233882837 0.308057436435193 1 1
0.201053968372507 0.200683446426166 1 1
0.2339023420944 0.233405569895254 1 1
0.197833523619301 0.197365848370621 1 1
0.127803883639628 0.127676003318339 1 1
0.142063524867044 0.141572341476594 1 1
0.342464806271721 0.341566206176481 0 0
0.155051336372945 0.154737080502863 1 1
0.0983307303370654 0.0982416586130129 0 0
0.206808882049469 0.206397564052067 1 1
0.151414269553126 0.150865942291036 1 1
0.191386725639028 0.190777836770693 1 1
0.243740779028731 0.242655075222435 1 1
0.104313884816574 0.104053661773061 1 1
0.256917582181859 0.256144232448318 1 1
0.338389868579649 0.337371657862305 0 0
0.0746842575318071 0.0746803990178404 1 1
0.159763843423821 0.159649387009325 1 1
0.227857528247727 0.227188149376428 1 1
0.26313026743652 0.262250339348832 1 1
0.283246087048763 0.282531351836182 1 1
0.113350830139681 0.113024529028478 1 1
0.142161585410278 0.141946044271806 1 1
0.12627274526175 0.125926589175045 1 1
0.0857645037281527 0.0856711547709306 1 1
0.242600862299156 0.24149422711748 1 1
0.218251959376907 0.217771082415271 1 1
0.221630783702679 0.220877161325782 1 1
0.18006594682675 0.1797166392804 1 1
0.217776705722781 0.217160888223702 1 1
0.173907711308894 0.17355162774915 1 1
0.202282785544023 0.201889524049048 1 1
0.25718886420145 0.25662325917524 1 1
0.271749223693189 0.271088958898724 1 1
0.163989814408098 0.163391329957935 1 1
0.139090213959579 0.138756189050471 1 1
0.25430796224394 0.253842991874306 1 1
0.158637239761571 0.157804074308399 1 1
0.287962747797815 0.286943686915933 1 1
0.0980035065608111 0.0976475342855798 1 1
0.262949473372185 0.262517601578585 1 1
0.21449478768765 0.213775315394116 1 1
0.259430293627372 0.258676753491745 1 1
0.274280388510452 0.273079654195965 1 1
0.154975642313017 0.15454908853956 1 1
0.260029190883695 0.259448769141066 1 1
0.19591147621092 0.1954955763234 1 1
0.215809933506363 0.215002506812857 1 1
0.136508799967357 0.135893851579681 1 1
0.103421414529685 0.103507446615281 1 1
0.0544314751954411 0.0540829287100093 1 1
0.287453395838243 0.286727874799884 1 1
0.193297048942504 0.192618589162704 1 1
0.246534074791094 0.24582932282369 1 1
0.197004915381978 0.196468850510759 1 1
0.206044342605123 0.205534278577314 1 1
0.216944980819415 0.21653464761282 1 1
0.180113046020775 0.179296055831398 1 1
0.130375722186378 0.130066023393641 1 1
0.211592769361106 0.211233158012522 1 1
-0.00250884190195576 -0.00258486614850956 0 0
0.348850944394664 0.348132179485403 1 1
0.24808134066308 0.247612222950891 1 1
0.25709605586349 0.256436304467821 1 1
0.274574465171625 0.273940411572855 1 1
0.266716032124673 0.265967026017207 1 1
0.138312167081644 0.137976880810444 1 1
0.301158161175883 0.300277275408585 1 1
0.112501352408098 0.112130500679852 1 1
0.238550233257852 0.237925306108828 1 1
0.246608032152544 0.245997575237976 1 1
0.293160404597759 0.292779337203229 1 1
0.141317642277195 0.140965123913334 1 1
0.235932676714703 0.235199991157372 1 1
0.217781059580333 0.216943638562813 1 1
0.216171156333553 0.215515165216919 1 1
0.254916235197171 0.254081836504421 1 1
0.273129065992614 0.272313053605868 1 1
0.165603606870774 0.165297496464405 1 1
0.308281962074746 0.307486644220113 1 1
0.156740713261742 0.156341150700449 1 1
0.207288160140797 0.206863352869456 1 1
0.163200325523975 0.162788774361831 1 1
0.245904112357032 0.245288508756133 1 1
0.186735215799889 0.1862385386497 1 1
0.123706519978159 0.123283743572266 1 1
0.178764650410558 0.178021784993224 1 1
0.208305716396542 0.207728674941707 1 1
0.292403310180847 0.291661437349979 1 1
0.18437563931246 0.183632906029523 1 1
0.209057175236742 0.207741124511952 1 1
0.24369048142429 0.243299860307619 1 1
0.0942882185097004 0.0941797432584505 1 1
0.172942619963084 0.172642459673056 1 1
0.275489885776208 0.274777038966156 1 1
0.211808020953475 0.211266506962065 1 1
0.141640779797439 0.141153643447296 1 1
0.246384436848438 0.245603013210308 1 1
0.282819694295851 0.281924548033105 1 1
0.1862819963557 0.185969881924788 1 1
0.254433383236274 0.253573705957408 1 1
0.163894409956844 0.163411582401334 1 1
0.270463549737569 0.269622358823367 1 1
0.325611407249852 0.324562202018189 1 1
0.356286444601483 0.354908247200897 1 1
0.173156918398411 0.172662192194674 1 1
0.323601723722366 0.322383960678169 0 0
0.186840300093766 0.186287855638127 1 1
0.275047903428876 0.274495656083223 1 1
0.268416545447967 0.267678897990246 1 1
0.109602184086325 0.109466325475988 1 1
0.24326525773507 0.242346829055698 1 1
0.20711138897316 0.206638833070166 1 1
0.262728714304187 0.261962713227751 1 1
0.259163912981958 0.258499375142424 1 1
0.173620029013657 0.173113923443136 1 1
0.158394139790477 0.157997683929861 1 1
0.238937139818814 0.238221760662003 1 1
0.174803467658161 0.174544717203397 1 1
0.298084277136603 0.297383062309386 1 1
0.198046428502406 0.197586161124402 1 1
0.088797398408608 0.0884229643834114 1 1
0.130938162256631 0.130543266980662 1 1
0.284098223384716 0.283224566019277 1 1
0.160270603316644 0.159932750585885 1 1
0.0355549944453327 0.0358862007953117 1 1
0.110141648977904 0.109763955013085 1 1
0.159089446173181 0.158693064810769 1 1
0.117473376271852 0.117053714202961 1 1
0.172010944552922 0.17157719039843 1 1
0.266341314683981 0.265770971755275 1 1
0.142104993618953 0.141810058929295 1 1
0.0613363854917206 0.0610408186510917 1 1
0.178252773756138 0.177997774440522 1 1
0.175697394810422 0.174752910123147 1 1
0.232348621015831 0.231785220882673 1 1
0.250076652639547 0.249391916193558 1 1
0.221957357077679 0.221501958360891 1 1
0.233244621849154 0.232442116640511 1 1
0.176779393630614 0.176290239808099 1 1
0.21059289267779 0.210173933235431 1 1
0.201567949306199 0.201142271190845 1 1
0.329282600559169 0.328474583466633 0 0
0.192374198575549 0.191590297922522 1 1
0.167925899566221 0.167602866759006 1 1
0.163029248254256 0.162628781796962 1 1
-0.0240392685125672 -0.0237999311133707 0 0
0.197528825487259 0.196917205281387 1 1
0.138774997097558 0.138349305332775 1 1
0.184078137782478 0.183806860124648 1 1
0.23261862936125 0.231991052091837 1 1
0.14873524351538 0.148171209689164 1 1
0.255172249086943 0.25419273851283 1 1
0.145334538726514 0.144822761669126 1 1
0.150273403143774 0.149812176299626 1 1
0.118611292049223 0.118092558329462 1 1
0.240080098735868 0.239088141572636 1 1
0.312993613492553 0.312117967634525 1 1
0.15307265842094 0.152729445513021 1 1
0.0796268593729226 0.0793977291591867 0 0
0.266212659678152 0.265336978125595 1 1
0.278367576381279 0.277608504018881 1 1
0.189474296894964 0.188558201978923 1 1
0.123050974167239 0.122878599642861 1 1
0.212880945130089 0.212161809491032 1 1
0.299725405392116 0.298816528749198 0 0
0.306434312933897 0.305472744475307 1 1
0.106485897013524 0.106066316977109 1 1
0.156440538943173 0.155981261805645 1 1
0.293345882849872 0.292472007854418 1 1
0.266113476392914 0.265392631693304 1 1
0.168961782810651 0.168683829928476 1 1
0.0494948776186921 0.0496392993171468 0 0
0.0876466159777212 0.0874302438098714 1 1
0.223482208389604 0.222906660669505 1 1
0.203302257853727 0.202651012454222 1 1
0.199982709099311 0.199388222784273 1 1
0.320564988901647 0.319722538375026 0 0
0.27064667279475 0.269795751527921 1 1
0.256000962134024 0.255467199833422 1 1
0.249696236451227 0.249109793602224 1 1
0.0170287898465744 0.0170493093523938 0 0
0.207119639276674 0.206681216934582 1 1
0.0975110121066406 0.0972614927077115 1 1
0.30458880200575 0.303603178631233 1 1
0.255417936551615 0.254936223614547 1 1
0.157622103565103 0.15735953388612 1 1
0.248773042056621 0.248127830370931 1 1
0.177675752893871 0.177225581732959 1 1
0.172209332068433 0.171755420413126 1 1
0.0973287544156992 0.0971994894236658 1 1
0.295578832353178 0.294931057323403 1 1
0.258992536818467 0.258208023491261 1 1
0.155261759854352 0.154661977767542 1 1
0.173419921531484 0.172847584720411 1 1
0.0805888541733627 0.0805425815010607 0 0
0.325048815016956 0.324202616661577 1 1
0.14356088289637 0.143041221798932 1 1
0.0890926059767892 0.0888137608550469 1 1
0.117991586411675 0.117722558850217 1 1
0.207650028784184 0.207178912763397 1 1
0.176819378805357 0.176386799663849 1 1
0.29225807615696 0.29136717190933 1 1
0.239655161984523 0.238793428782415 1 1
0.248707869083725 0.247686979738424 1 1
0.257274341696382 0.256652028370605 1 1
0.227652616809307 0.227001300163746 1 1
0.293675943236695 0.29250280367465 1 1
0.154796527079561 0.154563472343921 1 1
0.258748962731764 0.25819483929661 1 1
0.172759728299374 0.172270586029961 1 1
0.0504492979276248 0.0503114905325328 1 1
0.141599334132182 0.141129185136448 1 1
0.123511805488244 0.123218592022725 1 1
0.248355842891472 0.247657319755745 1 1
0.116264581500893 0.115382876002869 1 1
0.251733377437934 0.251237302029685 1 1
0.0993675681769997 0.0991265102047637 1 1
0.211456535669468 0.210555403701858 1 1
0.247313204596808 0.246535803249569 1 1
0.206698693433219 0.206186738608153 1 1
0.164599485180624 0.164138111869302 1 1
0.174912293052832 0.174351027010575 1 1
0.109454132397974 0.108924824520591 1 1
0.220471878562273 0.219774387323709 1 1
0.176417393292086 0.176031211421161 1 1
0.26149398728525 0.260760520738829 1 1
0.15366725137102 0.153036812627287 1 1
0.185020252252777 0.184563860931282 1 1
0.196158574061443 0.195712481236176 1 1
0.167829489944188 0.167307712090035 1 1
0.23854819070888 0.238119367870672 1 1
0.271333549741816 0.270846396766511 1 1
0.118277545841315 0.117840216148806 1 1
0.105384940143063 0.105174012795016 0 0
0.237478422930014 0.23701337540227 1 1
0.325044796399789 0.323897344395288 1 1
0.344562140645901 0.343787012769379 1 1
0.248122878379641 0.24719268634306 1 1
0.137662922437408 0.137119116142855 1 1
0.075395290568126 0.0752292138473761 1 1
0.211515039512594 0.211029966354795 1 1
0.21186644760992 0.211292153469235 1 1
0.279035520436152 0.278442496435175 1 1
0.103779717308067 0.103460959656544 1 1
0.193046988263537 0.192270651279986 1 1
0.176843012911326 0.176388336929365 1 1
0.256210043429969 0.255278204025021 1 1
0.222018122555425 0.221197452186151 1 1
0.217221926221731 0.216798005633739 1 1
0.240026948779261 0.239318746259957 1 1
0.170949689302379 0.170734727336103 1 1
0.2276276745111 0.227113324547741 1 1
0.264960527266592 0.264108452646232 1 1
0.281795555573773 0.281011811243692 1 1
0.246553130445385 0.245925555831928 1 1
0.23801136013683 0.236921837009634 1 1
0.0796079456444632 0.0793068071044823 1 1
0.24439621298199 0.243760112810449 1 1
0.252015710369109 0.250912811060545 1 1
0.211577606893418 0.211234330056094 1 1
0.307605091266773 0.306760190229447 1 1
0.265888331103384 0.265307484259186 1 1
0.336540847391015 0.335559670702737 1 1
0.318106358462696 0.317219530441865 1 1
0.259264765694234 0.258436108938148 1 1
0.144537457875988 0.143987280433643 1 1
0.29169400280731 0.290920796489929 1 1
0.193224594460933 0.192870944980615 1 1
0.133137282728301 0.132641861277695 1 1
0.216965802832343 0.216253570575472 1 1
0.363930589859021 0.362880724874652 0 0
0.195742893467931 0.195130285125625 1 1
0.196334556017683 0.19583150321612 1 1
0.250853521187876 0.250304507929998 1 1
0.0967738258324274 0.0965532658619655 1 1
0.246069779104811 0.245266888224283 1 1
0.337849117689112 0.337128501216327 1 1
0.343004231897658 0.341802349192107 1 1
0.200300544317071 0.199584626262717 1 1
0.192274090740951 0.19201874593983 1 1
0.176638700544264 0.176232236727503 1 1
0.240206771894654 0.239590203899974 1 1
0.157414088190149 0.156791977783616 1 1
0.179408460348634 0.17848742690395 1 1
0.0518695229951299 0.0519485544199072 1 1
0.168956923242556 0.168285493917068 1 1
0.282890261535309 0.28221768529283 1 1
0.0694855656651868 0.0695000058232929 1 1
0.288245478474868 0.287118967425414 1 1
0.260105554505304 0.259110807154364 1 1
0.196410745037632 0.195709202172687 1 1
0.195414159183768 0.194959394453737 1 1
0.21134403300315 0.210860899002417 1 1
0.159341791208275 0.158800560248917 1 1
0.161243781168441 0.160373625343461 1 1
0.366815887913466 0.365438239306746 0 0
0.159395524131582 0.158990977636302 1 1
0.194379625709057 0.19399453543884 1 1
0.258802034120865 0.258341154783048 1 1
0.177544159878195 0.177161067013746 1 1
0.331201421078558 0.330076878212359 1 1
0.220294937289017 0.219755241583968 1 1
0.383007566887627 0.381737635645632 0 0
0.205899735194314 0.205055929090958 1 1
0.187557445602437 0.187060516350065 1 1
0.279540083211776 0.278756477584871 1 1
0.186708461645348 0.185963146668932 1 1
0.049466117623105 0.0491988566103783 0 0
0.212913898804968 0.212397971263529 1 1
0.28653190328412 0.286021334421779 1 1
0.153368186230774 0.152932076411434 1 1
0.140157402898185 0.139743878420709 1 1
0.262469445843627 0.261763942930313 1 1
0.15680811190713 0.156411801746424 1 1
0.242865756672142 0.242037086872931 1 1
0.145783304333481 0.14493719289577 1 1
0.133094096832819 0.132765547668344 1 1
0.21387684894253 0.213337876945962 1 1
0.264480091667327 0.263958720051035 1 1
0.179968924683511 0.179530886352153 1 1
0.160354406043465 0.159841918005248 1 1
0.0874170702275893 0.0872139934746872 1 1
0.313112988172564 0.312318582923235 1 1
0.152095207375443 0.151642018345313 1 1
0.312213003831215 0.311707183218158 1 1
0.361816873327393 0.361119260439613 0 0
0.244239486290576 0.243632040083922 1 1
0.070498308474997 0.07014489019364 1 1
0.207580465354164 0.207116950272263 1 1
0.252007654270475 0.251223446942931 1 1
0.263898044314243 0.263444920412478 1 1
0.129190917179013 0.128755718937302 1 1
0.27671574405333 0.275846930176105 1 1
0.0785538942178517 0.078298692737999 0 0
0.0979123094557665 0.0976551840608972 1 1
0.300278706775762 0.299672622422801 1 1
0.238941981497577 0.237526827672668 1 1
0.190918263357188 0.190224682140716 1 1
0.204646945575146 0.204296676158336 1 1
0.48382107725395 0.48283344940286 0 0
0.130593278913304 0.129959817286016 1 1
0.227565445505011 0.226615314303895 1 1
0.17982966376506 0.179445650291266 1 1
0.194103674588182 0.193818237385882 1 1
0.154231471608657 0.153583656411186 1 1
-0.000833003789133355 -0.000921218762459559 0 0
0.257758972255421 0.256782137075979 1 1
0.192000350978449 0.191567645565477 1 1
0.278131210856301 0.277331778161461 1 1
0.157414421738618 0.157099691172888 1 1
0.201099953804624 0.200596414833785 1 1
0.14962178223168 0.149464762905378 1 1
0.175192295857075 0.174618671375203 1 1
0.158660949193875 0.158318353809089 1 1
0.210104916670648 0.209362758548977 1 1
0.145579780788367 0.145034639830325 1 1
0.253795716222797 0.252966411442965 1 1
0.294627131103967 0.293937054758477 1 1
0.159646708293371 0.159250893509476 1 1
0.215064905751759 0.214161197759359 1 1
0.250211073089994 0.249262766736117 1 1
0.0994827909541237 0.0991679257956354 1 1
0.191801325656995 0.191352557235106 1 1
0.226074866020645 0.225132155451292 1 1
0.241225300223604 0.240467295939416 1 1
0.0937909171834531 0.0940598597256455 1 1
0.172559108950296 0.172199061234495 1 1
0.166954926497355 0.166649019545245 1 1
0.114288564928699 0.113917617518829 1 1
0.133955053758372 0.13340437682385 1 1
0.127190416753023 0.12673653996043 1 1
0.174050994556763 0.173393480539478 1 1
0.104810206635302 0.104515645747406 1 1
0.0887792551624988 0.0884522152888261 0 0
0.401911301760156 0.40046275230307 0 0
0.231951875103509 0.231397986806038 1 1
0.217264501143555 0.216449271139392 1 1
0.224135060081004 0.223254769626131 1 1
0.290420717168152 0.289576064662808 1 1
0.249872127851562 0.249208344069269 1 1
0.239390339874509 0.2385956303186 1 1
0.141886526471718 0.141755657523864 1 1
0.252193039684813 0.251142671858537 1 1
0.138879107705866 0.138729902150164 1 1
0.216976541466284 0.216216446205025 1 1
0.0453164995125307 0.0454836175219232 1 1
0.169471850261822 0.169135783119714 1 1
0.177257684920108 0.176709716311321 1 1
0.273941370791705 0.273073329877822 1 1
0.119357999834237 0.11895040218302 1 1
0.28618210666553 0.28551597646538 1 1
0.158267169900071 0.157864197844447 1 1
0.196757425841673 0.19592668483818 1 1
0.319870012974201 0.319081691298413 1 1
0.127191647748974 0.126805180175497 1 1
0.096409237339671 0.0961893113536625 1 1
0.250218912486886 0.24906091166883 1 1
0.281404352066324 0.280799302691141 1 1
0.178881630286644 0.178319004159732 1 1
0.303243282078869 0.302081335955688 1 1
0.179701642895449 0.179430382029521 1 1
0.200328158388981 0.199942677122103 1 1
0.141437033184567 0.141088215150987 1 1
0.244215789562863 0.24351633442766 1 1
0.235023509163804 0.234118898007612 1 1
0.228558126102558 0.227790136139521 1 1
0.140136645063608 0.139475058453474 1 1
0.248869342929296 0.247960991705589 1 1
0.109688126814722 0.109528923868105 1 1
0.119826262480699 0.1196193209673 1 1
0.194753015815237 0.193856024517082 1 1
0.24775976735339 0.247034596591851 1 1
0.0832118311222735 0.0829522176200738 0 0
0.129632755808155 0.129402139035442 1 1
0.126383593231946 0.12616223098648 1 1
0.131637577654154 0.131233085002155 1 1
0.284173899883476 0.283423254117166 1 1
0.0715754080307517 0.0712884710714597 1 1
0.167806072561802 0.16680044232513 1 1
0.143434582642628 0.142991774344397 1 1
0.251209420301303 0.250574374728615 1 1
0.213593818193876 0.213008434817704 1 1
0.0434377701893931 0.0433425454323402 0 0
0.183554091381025 0.183017059781528 1 1
0.20848826007609 0.208052550444757 1 1
0.201333075393413 0.200591408688132 1 1
0.0802857213878542 0.0800629531233914 1 1
0.235609940915439 0.234959699463141 1 1
0.169996072904784 0.169396874056885 1 1
0.147481509038942 0.146871601740948 1 1
0.292079134979298 0.290720656329906 1 1
0.169711978421251 0.169156734865601 1 1
0.166766534027816 0.16637389090069 1 1
0.20104286859223 0.200468302753746 1 1
0.136053629413523 0.135865954283636 1 1
0.181359842291213 0.181040577452243 1 1
0.25002330571951 0.249490382671137 1 1
0.163251824186629 0.162892751304104 1 1
0.211601792736758 0.210856104791406 1 1
0.198901741855536 0.198252359859068 1 1
0.255284957414379 0.254242655006834 1 1
0.203254827885948 0.202625836527991 1 1
0.0130567365668851 0.013061436668643 0 0
0.133254073542412 0.132531939108347 1 1
0.121010487395266 0.12079445263521 1 1
0.0661304667566181 0.0660621304027083 0 0
0.214003764969841 0.213102394987297 1 1
0.055563918562958 0.0554846644430829 0 0
0.204467672756457 0.203776477024414 1 1
0.197069694089495 0.196441348400272 1 1
0.0977289012755084 0.0974817933483204 1 1
0.362465086390858 0.361396040535975 0 0
0.175409665358784 0.17498744710222 1 1
0.156915401668517 0.156576056626804 1 1
0.199143535257261 0.198535507561469 1 1
0.0851315787951657 0.0849788352541421 0 0
0.356596502992925 0.355381433399836 0 0
0.242445029836228 0.241728617338381 1 1
0.228654454969157 0.22819924628096 1 1
0.359881937426683 0.3591342351029 1 1
0.257532692141593 0.256771713578179 1 1
0.2450489761142 0.244528512932823 1 1
0.159528551883556 0.158768241376066 1 1
0.29019815695908 0.289379918414823 1 1
0.170478269472327 0.170087349461355 1 1
0.0643637472247772 0.0643600180983265 0 0
0.193341375365152 0.192743563229839 1 1
0.194984188677792 0.194459532227226 1 1
0.138979249057512 0.13860372000081 1 1
0.108018794596957 0.107699557256115 0 0
0.206013262254713 0.205531521505406 1 1
0.2858769776528 0.284876074502121 1 1
0.216720760562772 0.21592135660882 1 1
0.210097069143925 0.209564097842544 1 1
0.195582879139234 0.195165279029024 1 1
0.204768696866267 0.204013376434889 1 1
0.240936859421386 0.24025600421048 1 1
0.233029573162282 0.232416158778198 1 1
0.131894781174295 0.131542527139816 1 1
0.254797782707101 0.254032069464391 1 1
0.121680893350387 0.121351767460721 1 1
0.0473705764713293 0.0471061375286119 1 1
0.206237171162241 0.205762991380729 1 1
0.392671741334015 0.391794183333328 0 0
0.169373560509412 0.168917073326246 1 1
0.245981369189607 0.24554457395775 1 1
0.122593477548154 0.122175927523656 1 1
0.145824228378683 0.145613961332223 1 1
0.336750681003738 0.335954939292487 0 0
0.0849875188832725 0.0849845306424762 1 1
0.169188441304902 0.168891364323155 1 1
0.0931366861520357 0.0929396006339822 1 1
0.0905233552130421 0.090016200993103 1 1
0.115476293856095 0.115124112147318 1 1
0.232154456550188 0.231491881020394 1 1
0.175107541580945 0.174533435594211 1 1
0.169491977300417 0.1686628808669 1 1
0.332074602551378 0.331080879919119 0 0
0.268733934933452 0.267969763097446 1 1
0.276311489360207 0.275639485367276 1 1
0.207585811736471 0.207181229581318 1 1
0.244379069366061 0.243803502647551 1 1
0.242720387416493 0.241750191131879 1 1
0.203441204687373 0.203021833316978 1 1
0.329598203044213 0.328660954207218 1 1
0.0932649822907074 0.0932127814714156 1 1
0.335798820115393 0.33479408160428 1 1
0.334191282053096 0.333000386043841 1 1
0.191105950464191 0.190585098251935 1 1
0.152310755381422 0.152028456751474 1 1
0.198624785058622 0.198054486341069 1 1
0.273919005379468 0.272741388428565 1 1
0.228148053527634 0.227607160976065 1 1
0.128113796456345 0.127688033911745 1 1
0.173642440489731 0.172974975538566 1 1
0.182929057038284 0.18223738893254 1 1
0.231178051898322 0.230807816265042 1 1
0.191514511166992 0.191031009747753 1 1
0.252837464250274 0.251925825608542 1 1
0.0631620672551988 0.0631193600377513 0 0
0.129400602260156 0.128826960337655 1 1
0.247000337416496 0.246150498169838 1 1
0.159201266335362 0.158723907693314 1 1
0.225618231931344 0.225059197750831 1 1
0.248557227791884 0.247667434092834 1 1
0.30990957765619 0.309131838665662 1 1
0.240035121179564 0.2393599029831 1 1
0.238680668035762 0.238173386853016 1 1
0.27211675856025 0.271353115885748 1 1
0.268449338135044 0.267630740852618 1 1
0.221927369488644 0.221194363919914 1 1
0.187352160640362 0.186881933821203 1 1
0.219697592511505 0.219276275923971 1 1
0.158645936079832 0.158078691153227 1 1
0.130748171151831 0.130497586762257 1 1
0.0549252685770461 0.0548476430695412 1 1
0.103516039748925 0.103240906586298 1 1
0.179711136401447 0.179315370069699 1 1
0.290477835837356 0.289712228353369 1 1
0.0600921960532132 0.0596567447230015 0 0
0.262385874360989 0.261789520870778 1 1
0.23060414972807 0.23005500463181 1 1
0.179593330071349 0.178996406359426 1 1
0.207914938982599 0.207339308436228 1 1
0.213722845390528 0.213129452871634 1 1
0.299318149478809 0.298433025332922 1 1
0.208620352421649 0.20810983869147 1 1
0.402112290713212 0.400829885163166 0 0
0.170246583371419 0.169743472875054 1 1
0.170187577620376 0.169574773880901 1 1
0.242407959200865 0.241654440941958 1 1
0.100322844161425 0.0999659039390831 1 1
0.145295888121044 0.144807978442659 1 1
0.395157248619193 0.394000647954178 0 0
0.165301323289326 0.165029711818418 1 1
0.299000091201468 0.298004021831375 1 1
0.215002829285146 0.214627335708108 1 1
0.247808438399602 0.247180713364517 1 1
0.192191005247725 0.191963856837664 1 1
0.177751729131757 0.177389580671919 1 1
0.202208575049458 0.20171651819742 1 1
0.208325317407106 0.207761665776241 1 1
0.247599006985739 0.2468662682991 1 1
0.136306103325109 0.135937230750237 1 1
0.10468865931711 0.104245912762335 1 1
0.204891682346801 0.204313673698766 1 1
0.119778981320411 0.119545131223603 1 1
0.181628167779277 0.181165600119809 1 1
0.222883062926274 0.221987441628992 1 1
0.220409684229568 0.219720180392423 1 1
0.111177963300325 0.110834512610386 1 1
0.176293599692699 0.17576082699414 1 1
0.282574047400188 0.281894711210308 1 1
0.225560962530166 0.225048847110607 1 1
0.208090347272238 0.207470196065505 1 1
0.20653601055595 0.206022692478146 1 1
0.285470969680768 0.284414195119772 1 1
0.149728187990989 0.149512726564932 1 1
0.155074554023019 0.154627558627978 1 1
0.147083614251767 0.146770954944352 1 1
0.194576479221196 0.1936955681286 1 1
0.258922731930187 0.258495511720901 1 1
-0.00437841896625748 -0.00431400032412117 0 0
0.185646970490373 0.18526428232102 1 1
0.130323514691048 0.129941376224576 1 1
0.278521618938393 0.277640029615795 1 1
0.295337638008095 0.294276567057402 1 1
0.213561935139901 0.213054939218621 1 1
0.0453890793088844 0.0455080318726217 0 0
0.146602237755134 0.146452122769267 1 1
0.201097643171629 0.200527547895939 1 1
0.168416167817874 0.16767127981384 1 1
0.150337867621891 0.150067819154044 1 1
0.161306594748677 0.160871538334837 1 1
0.177839602145004 0.177413216233283 1 1
0.316158747761771 0.31531489997167 1 1
0.250285349828796 0.249649479875155 1 1
0.263775383908668 0.262985878014896 1 1
0.0817958178066977 0.0817051131356185 0 0
0.130612104866732 0.130311516644707 1 1
0.262744579486839 0.262226419132024 1 1
0.278184387840443 0.277521983608922 1 1
0.173590556107925 0.172931008317299 1 1
0.162873712084149 0.162514844786665 1 1
0.313690866712146 0.312547641445727 1 1
0.191260749528319 0.190734568096857 1 1
0.245498648535033 0.244910323047159 1 1
0.1104030655698 0.1100366834922 1 1
0.205990202003419 0.205196919701119 1 1
0.209966874416027 0.209504003628119 1 1
0.194469831467915 0.194169483719391 1 1
0.201636484606215 0.200928650793937 1 1
0.201231456680842 0.200767469834972 1 1
0.164951516024473 0.164256564546452 1 1
0.211793276218847 0.211340094702226 1 1
0.177882271077393 0.177441345553696 1 1
0.186061826935237 0.18551738894331 1 1
0.169931372950898 0.169376939038022 1 1
0.126416754307104 0.126044261727467 1 1
0.112378728691401 0.112083782042759 1 1
0.477986380575515 0.476711688313219 0 0
0.216171120588259 0.215442719964457 1 1
0.29660358514153 0.295796032315886 1 1
0.24532059237765 0.24455037453138 1 1
0.210530289659613 0.209988117009117 1 1
0.0382919916162604 0.0382601755793358 0 0
0.276401717352467 0.275782212901909 1 1
0.245851052398008 0.245078388250976 1 1
0.284038663557598 0.2831455640799 1 1
0.132537249777417 0.132153839170819 1 1
0.205627231560495 0.205208154176553 1 1
0.152372888111365 0.151936078746494 1 1
0.161948497503018 0.161388896118198 1 1
0.219431714405636 0.218859163317336 1 1
0.277240717308679 0.276734055387722 1 1
0.0928598381956331 0.0926256182871913 1 1
0.259045972415252 0.257905666040402 1 1
0.19850415097671 0.197629009755729 1 1
0.299509474924316 0.298955344812536 1 1
0.258768314767 0.258165343868632 1 1
0.292529377746201 0.291560600396595 1 1
0.245151931598853 0.244784161009081 1 1
0.17771177277284 0.176900743371709 1 1
0.427533793845814 0.426561853975722 0 0
0.173419986014429 0.172889678475365 1 1
0.132499220737039 0.132040289285892 1 1
0.256335602831118 0.255246069812473 1 1
0.268400583814633 0.267513731311441 1 1
0.178430348088807 0.177757113100434 1 1
0.131860810636539 0.131476767002721 1 1
0.166861606980275 0.16645337298642 1 1
0.0554824379457782 0.0552492641421099 1 1
0.185148928141579 0.184681125000988 1 1
0.285022585440337 0.284089222437521 1 1
0.214786689018086 0.214311437584572 1 1
0.230663477059715 0.230192929892775 1 1
0.287559501129478 0.286687435150999 1 1
0.18629388335738 0.185826968453054 1 1
0.153782000888456 0.153269814309157 1 1
0.16864922604981 0.168232206369766 1 1
0.259851980766143 0.259257982889721 1 1
0.254246068385478 0.253493214765588 1 1
0.237101780650818 0.236527102186202 1 1
0.103516248604355 0.103344513018074 1 1
0.0914868180169569 0.0910717707953766 0 0
0.22321579400363 0.222658369579081 1 1
0.224976814542159 0.224317265378217 1 1
0.150686357841723 0.150292521279085 1 1
0.177790336807255 0.177227590883708 1 1
0.184395300215158 0.184053550268744 1 1
0.10530927228242 0.104867005576727 1 1
0.177520858283667 0.176832871101617 1 1
0.109096575481985 0.108864667665815 1 1
0.142548623010337 0.142284107894016 1 1
0.273258507666619 0.272349045526775 1 1
0.12003255127803 0.119743254955655 0 0
0.127732111052807 0.127295564974143 1 1
0.174085443035706 0.173609354399137 1 1
0.280224409337573 0.279844630624341 1 1
0.219942893256262 0.219289762828099 1 1
0.150919356340905 0.150171576971735 1 1
0.212111975356637 0.211739085034777 1 1
0.101368120054696 0.101068782117403 1 1
0.158329888387241 0.157986413124266 1 1
0.132590776829909 0.132031104406335 1 1
0.0150675654698817 0.0149134505672824 0 0
0.299637876717287 0.298845723481409 0 0
0.259794869488435 0.259250813709795 1 1
0.166120756270163 0.165709919664429 1 1
0.152946034263954 0.152697074037858 1 1
0.233522929913751 0.232944038254066 1 1
0.274810189225282 0.273939502605237 1 1
0.248976797783787 0.24847265601212 1 1
0.216381756332204 0.215948310776175 1 1
0.177391451135864 0.177048988214269 1 1
0.248864024119618 0.248043986670821 1 1
0.244428274011246 0.243842019285686 1 1
0.202705979154959 0.202178335053577 1 1
0.127026119634376 0.126694850515567 1 1
0.101575168535064 0.101375096337724 1 1
0.266224817797277 0.265516158048303 1 1
0.207613111762614 0.206887501153658 1 1
0.09459803415703 0.0945070194599903 1 1
0.227141969719404 0.226336160029117 1 1
0.222640878599099 0.221890212972737 1 1
0.136050506010981 0.135700447384793 1 1
0.232508518508705 0.231723604907087 1 1
0.347816080258185 0.346724843893051 1 1
0.0840235074341898 0.0837247611537898 0 0
0.230564052074331 0.230130947816031 1 1
0.22037024346547 0.219728755201346 1 1
0.20585690536884 0.205214448044508 1 1
0.258381053900995 0.257847048809995 1 1
0.226520301614141 0.226058446339837 1 1
0.153189292144835 0.152666153656005 1 1
0.225527977552233 0.225126458441604 1 1
0.189283328611608 0.188774792177991 1 1
0.358274051086405 0.356836702624807 0 0
0.324465081056251 0.323509693418041 1 1
0.126043347857268 0.12566335233865 1 1
0.193189228967408 0.192472625440098 1 1
0.0564756243239881 0.0562768177823458 0 0
0.253967700604731 0.253443860061832 1 1
0.200105312174859 0.19910060590646 1 1
0.289341883721142 0.288794948571059 1 1
-0.0343249935888392 -0.0340491690163993 0 0
0.186510462091941 0.185880960492981 1 1
0.233212697636024 0.232792532062893 1 1
0.23023230020497 0.229515021654705 1 1
0.205559691301039 0.205003341970793 1 1
0.116564040154919 0.116259744381337 1 1
0.230970430142907 0.23026336694271 1 1
0.174887234791521 0.174230498541878 1 1
0.140451603352131 0.140141399129085 1 1
0.210457535314736 0.20999139236401 1 1
0.173890324108374 0.17331572985141 1 1
0.189745909529273 0.189272397465114 1 1
0.388926260360947 0.387679666380374 1 1
0.16308124122408 0.162433542739458 1 1
0.196808951216598 0.196128888444399 1 1
0.266309577067751 0.265612874803217 1 1
0.223546360751285 0.222899971949346 1 1
0.258679422928254 0.258084742020736 1 1
0.266512096361912 0.26563830119577 1 1
0.0716137155830153 0.0714486134570324 1 1
0.27659891076962 0.275944770967663 1 1
0.0306112977984242 0.03047718778964 0 0
0.127158139960334 0.126779362328484 1 1
0.29529652292505 0.294550935366764 1 1
0.203309032945696 0.2027559268332 1 1
0.23610518081397 0.235422749728683 1 1
0.135281369355991 0.134727388279692 1 1
0.146890081907974 0.146782969675477 1 1
0.184445302475502 0.184091933095456 1 1
0.187865538697782 0.187258297032828 1 1
0.229890241111499 0.229363594599041 1 1
0.260899233893956 0.260382933097809 1 1
0.150690871712434 0.150117950798438 1 1
0.193319471327488 0.192866256676081 1 1
0.288389199081697 0.287115736552192 1 1
0.139621158579118 0.13933530804072 1 1
0.269742737622301 0.269242684504409 1 1
0.179870232247983 0.179471791121746 1 1
0.120166700009997 0.119980786074791 1 1
0.227864228676574 0.226960064954364 1 1
-0.0259198353783774 -0.0256980230647705 0 0
0.252607953872588 0.251892011547894 1 1
0.326743211440181 0.325811913156217 1 1
0.189555906435772 0.18889075628776 1 1
0.169755077318263 0.16940992301627 1 1
0.277548850315959 0.276921439031793 1 1
0.294488415972967 0.293589062630251 1 1
0.172429228438669 0.171947335632056 1 1
0.199829395520736 0.199520119986487 1 1
0.164539840687687 0.164058220374895 1 1
0.293783910835347 0.292813044508758 1 1
0.316066430212297 0.314390724260205 1 1
0.178735669595922 0.178215985071192 1 1
0.168232977368587 0.16769361784064 1 1
0.102829116491576 0.102556722277797 1 1
0.229489409992917 0.228672322764747 1 1
0.257931078225746 0.257088990585509 1 1
0.0958817140165883 0.0956300814742464 1 1
0.308322100037191 0.307435740321188 1 1
0.299799696986983 0.298765933907999 1 1
0.163990563927765 0.16347493061661 1 1
0.148115923126582 0.14735301055616 1 1
0.194830119839938 0.194140077330411 1 1
0.270982621626299 0.270453349363442 1 1
0.216169946865037 0.215397648500203 1 1
0.169512400031166 0.168806744492597 1 1
0.178072868383652 0.177510440714543 1 1
0.204420864831614 0.203784222702373 1 1
0.300061829644888 0.299095300461093 0 0
0.12755251608324 0.127203831704718 1 1
0.306973777974931 0.306151406782501 0 0
0.136753959633699 0.136502980816809 1 1
0.226127054637869 0.225418968027667 1 1
0.13676249343289 0.136482944253595 1 1
0.3342804487625 0.333491393591809 0 0
0.178339400636175 0.177589236032889 1 1
0.244793954085831 0.244237524759342 1 1
0.11103009736405 0.110741589575709 1 1
0.284735251156964 0.283841490401991 1 1
0.2072151232388 0.20695236129156 1 1
0.246556400762041 0.245555502503793 1 1
0.153674036731895 0.153505448695905 1 1
0.300804275878537 0.299792347597059 1 1
0.234418294753571 0.233916429520906 1 1
0.0668968040788562 0.066827667723746 1 0
0.229987745502285 0.229029987588926 1 1
0.189258171099106 0.188721357525099 1 1
0.25952666156438 0.258555592701498 1 1
0.111952181529371 0.111811763414505 1 1
0.201660373036138 0.201126886821982 1 1
0.128238168437887 0.127802869779119 1 1
0.233773647715237 0.232790480106883 1 1
0.233620747726079 0.233094230086282 1 1
0.253908517574513 0.253162105617771 1 1
0.122277397040493 0.122232817670865 1 1
0.301316445145191 0.300579736608943 1 1
0.0894005796455724 0.0890176539198266 1 1
0.097356067450214 0.0969989072813537 1 1
0.279375423977167 0.27870488180565 1 1
0.206716357021985 0.206279401666413 1 1
0.199925339703181 0.1992418381234 1 1
0.243818317282854 0.243319937820702 1 1
0.179899148636165 0.179345144733534 1 1
0.348723226312974 0.347618541719825 0 0
0.27488095770359 0.274142119883219 1 1
0.256475327753202 0.255912531372399 1 1
0.172717900734972 0.172150983191846 1 1
0.15237636465281 0.151933019683531 1 1
0.0884450483740813 0.0883414954174308 1 1
0.305254614361764 0.304440236919983 1 1
0.166885877420247 0.166657202157 1 1
0.119920321864614 0.119544199714208 1 1
0.227626159631329 0.22712654165321 1 1
0.152102724920033 0.151702907853723 1 1
0.156411431043257 0.15575363100183 1 1
0.12457219125868 0.124284925440245 1 1
0.132531259657167 0.131957601050208 1 1
0.280948909084209 0.280207901785868 1 1
0.1445698365269 0.144203230710329 1 1
0.155917188183405 0.155403659507219 1 1
0.327260137491995 0.326034593149035 0 0
0.0946139292275277 0.0944747356655992 1 1
0.0566657794197777 0.0563428506868228 1 1
0.223775646007635 0.22326935784435 1 1
0.267951865555466 0.267336903719699 1 1
0.248424432087641 0.247884551651001 1 1
0.155710828891669 0.155252117171532 1 1
0.122581736729002 0.12214575784581 1 1
0.178192539440222 0.17774338740686 1 1
0.186768811397412 0.186476006319468 1 1
0.161704380550615 0.161116041593428 1 1
0.163303071507292 0.162989303535824 1 1
0.26795409271057 0.267331015363056 1 1
0.157176651976785 0.156688975358397 1 1
0.251938983482963 0.251344701098203 1 1
0.219714394643937 0.219286781705389 1 1
0.183510129417779 0.182849500474043 1 1
0.129007769307908 0.12880720154757 1 1
0.171092696635306 0.170796759003879 1 1
0.191456702400529 0.190965021818412 1 1
0.23533169720259 0.234591209210814 1 1
0.32107034430976 0.319530762431738 1 1
0.241928826731547 0.241287609094832 1 1
0.116337248283356 0.116135853041535 1 1
0.22340844202545 0.222652255650759 1 1
0.318254189836362 0.317466245629242 1 1
0.108890479322959 0.108575561118232 1 1
0.126590705990025 0.126185608187825 1 1
0.216767196671856 0.216126894710066 1 1
0.216544822134563 0.215751834952669 1 1
0.238279067868562 0.237238052923404 1 1
0.149157135351121 0.148761045822989 1 1
0.311931134278206 0.310915082842158 1 1
0.190777334537024 0.190189265739301 1 1
0.367696903774416 0.366437193781985 0 0
0.324459791304171 0.323570045420114 0 0
0.175668197651205 0.175178167605056 1 1
0.1535147974762 0.153024989711171 1 1
0.11668941654631 0.116424602641624 1 1
0.324888546304518 0.32366545603752 1 1
0.214108290916063 0.213615057017424 1 1
0.220920707729258 0.220408416731121 1 1
0.18273015603688 0.181983795715053 1 1
0.234736030473329 0.234093499696655 1 1
0.0907173546342995 0.0904252604564591 0 0
0.218473589177685 0.21790871933316 1 1
0.220652868937683 0.220125609230898 1 1
0.165705784721835 0.165221102435226 1 1
0.305652509316356 0.304971936962691 1 1
0.268447541371501 0.267623637320579 1 1
0.192790286595343 0.192220121995311 1 1
0.315144588355578 0.314197812789076 1 1
0.267973005288867 0.267099416647882 1 1
0.187673090474634 0.187275607035893 1 1
0.167776852843553 0.16746397557137 1 1
0.1668486848832 0.165846250628161 1 1
0.081177649854207 0.0809970296454429 1 1
0.347171576236337 0.346348304300215 0 0
0.198668825367085 0.197942532468981 1 1
0.0792689916471794 0.0790857284471334 1 1
0.177005952703003 0.176570447473656 1 1
0.288950700026978 0.2881103612066 1 1
0.100051852166666 0.0998655225707297 1 1
0.115267811939376 0.114756560299159 1 1
0.152313428101297 0.15191685745508 1 1
0.285369514199379 0.284536303105884 0 0
0.17269925387036 0.172304503911423 1 1
0.195946798159224 0.195454474790964 1 1
0.261124652378049 0.260437516685115 1 1
0.290308728167416 0.289199640562127 1 1
0.166316078329796 0.165651515010562 1 1
0.255229857948433 0.254537499841422 1 1
0.366970096253358 0.365876907460165 0 0
0.179526108169819 0.17916710248615 1 1
0.338486407921477 0.337500994572075 1 1
0.340237450809512 0.338989046824393 1 1
0.142436715054742 0.14185862638429 1 1
0.294945007227302 0.29423862492306 1 1
0.119008498060545 0.118641535306941 1 1
0.227698172257208 0.226899782929334 1 1
0.229312156106673 0.228953144272292 1 1
0.217978035530221 0.217469093300759 1 1
0.269040470558527 0.268246874358077 1 1
0.0457231275479336 0.0453000214666849 0 0
0.150485231928751 0.150112111312921 1 1
0.0875830400275109 0.0872074306855011 1 1
0.232691608316094 0.231991617528241 1 1
0.151925883281449 0.151661685321166 1 1
0.0827205372914968 0.0823119500334755 1 1
0.294490970731888 0.293723732029004 1 1
0.402748786925004 0.401425794771492 1 1
0.229918755768633 0.229339515500118 1 1
0.274035736690146 0.273147607730885 1 1
0.358969268414503 0.358256537354735 0 0
0.241271538684936 0.240657113531333 1 1
0.10088843669019 0.100566848943034 1 1
0.237241291287169 0.23654653687878 1 1
0.0586262841638504 0.058334206926532 0 0
0.152006376710387 0.151674861685912 1 1
0.228487941349782 0.228082626207588 1 1
0.289296443298063 0.288394741629255 1 1
0.281864258269495 0.280989482456902 1 1
0.130245573511492 0.12988784503295 1 1
0.207489108961626 0.206649244116611 1 1
0.18075529813772 0.180337399503127 1 1
0.260294283581507 0.25936393278951 1 1
0.148689092367159 0.148310706209022 1 1
0.220374308127156 0.219599080866764 1 1
0.0626377361082711 0.0625555342766084 1 1
0.20422557450505 0.203591973387079 1 1
0.175564348130878 0.175127858810891 1 1
0.184505585551359 0.184021197815969 1 1
0.333329661890068 0.332654886745059 0 0
0.0347422075545143 0.0349414433464753 0 0
0.203731205375851 0.203221344009508 1 1
0.367516618269699 0.366441208273494 0 0
0.272508010964489 0.271705128513411 1 1
0.258053436816478 0.257424453443029 1 1
0.13707817201074 0.136583863296548 1 1
0.264036985814465 0.263417337177427 1 1
0.152536868188502 0.152316158151875 1 1
0.0918965502681363 0.0917832053365408 1 1
0.238163848194101 0.237170944008489 1 1
0.181409202910083 0.180914446307668 1 1
0.28523761300396 0.284460001764799 1 1
0.174268489478603 0.173830436807615 1 1
0.236515371695062 0.235701431249589 1 1
0.151713337707339 0.151398909340673 1 1
0.206731105279061 0.206299246462514 1 1
0.169324561090963 0.168765379836381 1 1
0.253498097387994 0.252988263635398 1 1
0.250340272486011 0.24972724506967 1 1
0.165878367918142 0.16540850140429 1 1
0.173127650169447 0.172583298451869 1 1
0.269304902184769 0.268578615029323 1 1
0.323237857241721 0.322452711205853 0 0
0.107478260125674 0.107344643461277 1 1
0.120696182187705 0.12035996895119 1 1
0.244995960873079 0.24433279789037 1 1
0.108087928105017 0.107732315938709 1 1
0.164444920325815 0.164011467291456 1 1
0.243558440419165 0.243030836665251 1 1
0.12687065620625 0.126244794077742 1 1
0.134272841280922 0.133876404737666 1 1
0.222368606548595 0.221837540079282 1 1
0.282436841192338 0.281652362207845 1 1
0.288760014151525 0.287779131894543 1 1
0.28334339133859 0.282559875704837 1 1
0.0572217960295658 0.0571563494944361 0 0
0.107612085892272 0.107252687767692 1 1
0.149086330428327 0.148697160216646 1 1
0.116137780719386 0.115845388712532 1 1
0.225238553642839 0.224752163110326 1 1
0.245904953858603 0.24527098184166 1 1
0.0556388046476355 0.0555072081584552 1 1
0.255046420709171 0.254429102647798 1 1
0.313231019674723 0.312408226494012 1 1
0.193074055947935 0.192705041308958 1 1
0.175468614922022 0.175115688831915 1 1
0.255757062313132 0.255016446107476 1 1
0.094033964712015 0.0938399515255346 1 1
0.199314791971108 0.198871636123396 1 1
0.196228212992054 0.19565704571021 1 1
0.176630752055636 0.176170340172948 1 1
0.24633194072585 0.245484479635211 1 1
0.315322988376644 0.314437667034971 1 1
0.329438647544879 0.328272898411474 1 1
0.266833909237209 0.266425972708927 1 1
0.12503826393863 0.124547584105598 1 1
0.278566099977334 0.277508512294088 1 1
0.179322259911851 0.178888437378324 1 1
0.162044807216491 0.161592543647518 1 1
0.163814757562854 0.16298179748999 1 1
0.191814723414423 0.19131209514 1 1
0.347463434127928 0.346431748112184 0 0
0.138171355351329 0.137876156346826 1 1
0.180671532385918 0.180273847093581 1 1
0.182551685782654 0.182086221472188 1 1
0.249758039580159 0.248989670345792 1 1
0.309750303360818 0.308757211615844 1 1
0.147571983559781 0.147136739104379 1 1
0.17870218006949 0.178282757176253 1 1
0.203219757519649 0.202489529971334 1 1
0.214194460460636 0.213623265914995 1 1
0.255327750968733 0.254692988761241 1 1
0.267215237197616 0.266368181251428 1 1
0.0507162297386605 0.0502277399862078 1 1
0.129932993366868 0.129557199307534 1 1
0.261044897348647 0.260098316841441 1 1
0.208702730317333 0.207889600689138 1 1
0.195826474972804 0.195317280560427 1 1
0.280180498344046 0.279470417455548 1 1
0.126566108387034 0.126281733564158 1 1
0.13595406021362 0.135706216023388 1 1
0.101475876824135 0.101195688084898 0 0
0.29062933968984 0.289877231464479 1 1
0.119920070587697 0.119479895652059 1 1
0.162637567970366 0.162180677605439 1 1
0.215004821849461 0.214347920378802 1 1
0.108112520915113 0.107710988603977 1 1
0.273686200802896 0.273093072234728 1 1
0.263960388344052 0.263116856421786 1 1
0.252292663419892 0.251712394934161 1 1
0.15876878486 0.158448521244476 1 1
0.173407379236521 0.173284851654278 1 1
0.337620812881275 0.336876659090849 0 0
0.222590412869406 0.221748876625198 1 1
0.147156219807568 0.146895023636539 1 1
0.134713547365436 0.134297883585876 1 1
0.160347465025418 0.160122505772942 1 1
0.166601312658371 0.166039694547162 1 1
0.161352521102311 0.160977632704076 1 1
0.035951273024198 0.0357892263896934 0 0
0.167385740606663 0.167096529803535 1 1
0.231002988810577 0.230460602164181 1 1
0.201024168869629 0.20065318288029 1 1
0.233114151754177 0.23263241472933 1 1
0.165673113843257 0.16504551411226 1 1
0.230678031960867 0.230241338397322 1 1
0.166534074133687 0.165964258566533 1 1
0.242699686499674 0.241600202403493 1 1
0.137151328513752 0.136732310654179 1 1
0.210474365635503 0.209950893129639 1 1
0.340231576150609 0.339277134358008 0 0
0.172895885747334 0.172461300390057 1 1
0.329277167540576 0.328438994963937 0 0
0.1444743170457 0.143773340830785 1 1
0.381743087536494 0.380653698407962 0 0
0.185456139650793 0.184856300505679 1 1
0.297183272539033 0.296438989464998 1 1
0.26942277071232 0.268519508118472 1 1
0.110384743260271 0.109950085566546 1 1
0.276648839199968 0.276142231971589 1 1
0.109256979316548 0.108918346735881 1 1
0.183413281557303 0.182822778029132 1 1
0.231623948910962 0.230882624037608 1 1
0.191503457838148 0.191070166311202 1 1
0.227423391784036 0.226885087512753 1 1
0.0772572886801315 0.0771621611024914 1 1
0.295164275735632 0.294165236272646 1 1
0.136378340799419 0.13582261817451 1 1
0.235932400670668 0.235337172273767 1 1
0.225983656757255 0.225310166635301 1 1
0.112070682480335 0.111718722173709 1 1
0.213794603297297 0.213360884566311 1 1
0.197281661234739 0.196809019349033 1 1
0.0196409171798041 0.019439003246236 0 0
0.166523389455402 0.166057455240206 1 1
0.156305261199549 0.155826359250492 1 1
0.277077330449251 0.276498586705359 1 1
0.160321363266197 0.159998232300032 1 1
0.0827886692462045 0.0825040890099567 1 1
0.125075856160398 0.124894575645378 1 1
0.116721721690213 0.116485502274094 1 1
0.212394524088253 0.211966420243542 1 1
0.238078093409172 0.237065277893657 1 1
0.291661739374693 0.290898434914525 1 1
0.137350071620678 0.136752358290507 1 1
0.226962978773723 0.226416522429412 1 1
0.0856795476295601 0.0854660356330033 1 1
0.0321050414077225 0.0320253405394449 1 1
0.215336070754957 0.214842242474325 1 1
0.100478823633168 0.100387217745362 1 1
0.242172067972581 0.241553329777804 1 1
0.295492872621692 0.294741618018079 1 1
0.3547190828126 0.354017901405666 0 0
0.236043722463432 0.235345204863253 1 1
0.160889613391948 0.16040689427146 1 1
0.107296040085251 0.106870089532597 1 1
0.25790564228797 0.257316238967806 1 1
0.160784997787142 0.160427982158919 1 1
0.190900605675001 0.190408610476872 1 1
0.162474512218239 0.162046489929138 1 1
0.11550998413173 0.115276237985882 1 1
0.290100125711181 0.289471295184328 1 1
0.222525449766393 0.222074639616012 1 1
0.0580565923970669 0.0577719075188526 0 0
0.246173378208879 0.245634292196243 1 1
0.0279625051328479 0.0279391214941333 1 1
0.248685732218901 0.248259733217462 1 1
0.100733387124401 0.100320754390026 1 1
0.127664039141562 0.127180222438542 1 1
0.16869540302042 0.168481368330644 1 1
0.116750552064303 0.116481906688479 1 1
0.249915087907032 0.249225797011935 1 1
0.145193667140122 0.144470106453538 1 1
0.287678248172564 0.286927424240978 1 1
0.201181837509631 0.200857294816747 1 1
0.126736838099924 0.126630294775297 1 1
0.171133575128675 0.170754887054064 1 1
0.204752803233931 0.204290624088004 1 1
0.204187144632229 0.203597083379116 1 1
0.196855910312662 0.196209733766517 1 1
0.0865170883058846 0.0863697585002503 1 1
0.0498315731890766 0.0494726960722278 1 1
0.134985956541966 0.134892117686511 1 1
0.237501110319974 0.236638324915251 1 1
0.0752937832607805 0.0752378009371667 0 0
0.113824019900119 0.113441943016026 1 1
0.13190711899091 0.131484794506252 1 1
0.237280467744741 0.236580827363832 1 1
0.196791632633986 0.19625790010857 1 1
0.226742588344248 0.226112754512523 1 1
0.193651996568048 0.193232454526635 1 1
0.100509326191586 0.100106906000075 1 1
0.14930655498528 0.148855390193379 1 1
0.336524545663813 0.335832396737523 1 1
0.213697629400856 0.213160695276294 1 1
0.0885732275688498 0.088375092036372 1 1
0.23086183480587 0.230379252861041 1 1
0.140656290163254 0.140091584065051 1 1
0.191821220286759 0.191196507028055 1 1
0.155241217236488 0.154696433054125 1 1
0.166920934297554 0.166329316437544 1 1
0.137595826463544 0.137070769083388 1 1
0.175442965310565 0.174607613331531 1 1
0.177039145996283 0.176436226847857 1 1
0.262325794990067 0.261788650225312 1 1
0.252065684271543 0.251413899645537 1 1
0.22920437520858 0.228606664843158 1 1
0.102072986841049 0.101854273419946 1 1
0.326349684174829 0.325664911678437 0 0
0.114399294489992 0.114156366610366 1 1
0.198239374719317 0.197632419182637 1 1
0.0793515334136628 0.0792335137673059 1 1
0.210369139650686 0.20958093164934 1 1
0.153321438485681 0.153042120596493 1 1
0.18977275188212 0.189164382596453 1 1
0.230476626651977 0.229917914675713 1 1
0.236318660352368 0.235804330513203 1 1
0.161552600726381 0.161250182421564 1 1
0.227448736554198 0.226892389302757 1 1
0.278283735667987 0.277610640450557 1 1
0.405194364423483 0.404106564286797 0 0
0.205256207706505 0.204650199834201 1 1
0.26773925055185 0.266928754564145 1 1
0.19648173313562 0.196097896949013 1 1
0.282672885036146 0.281922221901371 1 1
0.280088664312672 0.279448992594745 1 1
0.184418738152127 0.184077382756364 1 1
0.0910131922867049 0.0908224496846668 0 0
0.256807388678314 0.256347403893235 1 1
0.0996390960297839 0.0992259948391684 1 1
0.226690809529395 0.225875326548009 1 1
0.147551736316054 0.146725046285592 1 1
0.272354523167054 0.271126683328351 1 1
0.177258547630512 0.176527744279843 1 1
0.370692004731849 0.368990538266479 1 1
0.208687227292108 0.207717879971556 1 1
0.180632648929528 0.180138537200233 1 1
0.101029836103103 0.100742233723097 1 1
0.153993426150408 0.153538946048451 1 1
0.196026876851821 0.195252533588939 1 1
0.17999605904233 0.179562054103783 1 1
0.226175284868747 0.225565682777458 1 1
0.261091630556212 0.260407533872064 1 1
0.277398919087852 0.276541913027952 1 1
0.151645283317059 0.151113196066555 1 1
0.18120208062572 0.180500995621696 1 1
0.223304548425666 0.222784351683848 1 1
0.257129134438503 0.256348810948592 1 1
0.202035133142665 0.201366223729808 1 1
0.220018057798816 0.219379502648876 1 1
0.179394721351659 0.178886620945795 1 1
0.290474064818757 0.289501384068137 1 1
0.215457648175281 0.214858588719499 1 1
0.122128533150482 0.121598653240936 1 1
0.178883210071454 0.178665380881827 1 1
0.352205433446608 0.351013829409935 0 0
0.185992319877119 0.185518586739485 1 1
0.379090456168346 0.377949670596169 0 0
0.177320413817162 0.17687105826877 1 1
0.197485126297458 0.197024176581144 1 1
0.292175604243132 0.291416445828617 1 1
0.206035269846685 0.205573855794823 1 1
0.0719277541735975 0.0717277128744378 1 1
0.364230513140705 0.363258910517242 0 0
0.189893580627617 0.189555569920456 1 1
0.20699531659152 0.206139313942389 1 1
0.28755104240603 0.286621988593395 1 1
0.211324005740388 0.210247723428785 1 1
0.270186117753502 0.269106954374623 1 1
0.200176805607763 0.19967076260033 1 1
0.259060467178329 0.258303933938301 1 1
0.225201295127437 0.224323844801519 1 1
0.372721671119453 0.371703551139358 1 1
0.190022093227965 0.189622383592893 1 1
0.180198108981653 0.179842469720585 1 1
0.2918048981945 0.291114233722625 1 1
0.0413241523654928 0.0413045090934199 0 0
0.194602516786444 0.194054217246555 1 1
0.231685348662105 0.230933450631938 1 1
0.239932251501041 0.23900978359943 1 1
0.240627976532688 0.239747139805211 1 1
0.324487957111118 0.323577869198976 0 0
0.0924995526583946 0.0921799045206711 1 1
0.187494241001316 0.187114273521362 1 1
0.19121256639692 0.190503107124982 1 1
0.179394152906277 0.178688082778087 1 1
0.0950544352448395 0.0946255168235325 1 1
0.241363570207041 0.240531004339546 1 1
0.143029167945175 0.142451404297121 1 1
0.249950968531377 0.249293107625388 1 1
0.0494349295422239 0.0492846430958045 0 0
0.238190562522496 0.237590959648147 1 1
0.217366293086088 0.216665846323613 1 1
0.230826858568122 0.230117439154212 1 1
0.175881952748484 0.175283253209629 1 1
0.119561360995614 0.119318883874562 1 1
0.270334805649947 0.269460561983331 1 1
0.354702571731498 0.353552616789704 0 0
0.195389073626743 0.194431896857882 1 1
0.315776915875002 0.315014890606462 1 1
0.102433079137191 0.101971501972296 1 1
0.304364122442259 0.303411023088509 1 1
0.288132484380048 0.287562054798524 1 1
0.120046467503257 0.119640678815863 1 1
0.161862618552395 0.161456353556363 1 1
0.293228464564474 0.292490090725023 1 1
0.201018906654889 0.200172022130382 1 1
0.00015514786751946 3.99172356993702e-05 0 0
0.218350942478811 0.217717255659844 1 1
0.198621141246907 0.197808084851759 1 1
0.300888141206831 0.300306246758164 1 1
0.391992765704672 0.390818992814429 1 1
0.258866766478223 0.258280545474347 1 1
0.289880688235288 0.288900187927205 1 1
0.167374123495528 0.167021543992141 1 1
0.164655110994995 0.164148797840177 1 1
0.148679374297407 0.148121657046771 1 1
0.168303339122461 0.167909470876199 1 1
0.138655123378296 0.138384118213085 1 1
0.290725209619373 0.29001598580934 1 1
0.123624936830012 0.123302760481617 1 1
0.291182739055966 0.290620567728039 1 1
0.245628982594816 0.245023663484386 1 1
0.372212619620623 0.37085730984757 0 0
0.202849924393011 0.202481177691721 1 1
0.145013578579146 0.144635093339824 1 1
0.183627368736408 0.183180843307598 1 1
0.364799563415461 0.363897040770197 0 0
0.278513892642591 0.277974027206384 1 1
0.204410858269118 0.203904922825258 1 1
0.115666478841514 0.115258884685077 1 1
0.210334656722795 0.209713832431775 1 1
0.356066793918199 0.354995755147762 0 0
0.154853668359996 0.154166593789566 1 1
0.148159549135088 0.147654974728898 1 1
0.0531948000900261 0.0529748658448162 1 1
0.155962339984446 0.155628476285747 1 1
0.0819342246935416 0.0815822967173546 1 1
0.238571237753516 0.237897594848458 1 1
0.113778330079613 0.113367333514203 1 1
0.149770771672646 0.149472278593829 1 1
0.123672019840701 0.123350153722572 1 1
0.201725278860841 0.201120129472333 1 1
0.260674464370764 0.260118972559023 1 1
0.146316205351695 0.145953117118229 1 1
0.218660041494943 0.21833364988353 1 1
0.158092199570954 0.157627143351707 1 1
0.109005815416076 0.10882290079711 1 1
0.217944459711309 0.21724704858605 1 1
0.211260562508011 0.210526692906024 1 1
0.216046693191403 0.215589680241817 1 1
0.251711627682595 0.250972114636026 1 1
0.178537515834581 0.178064633964638 1 1
0.363372733548611 0.36225151013792 0 0
0.0967826117837601 0.0964476554920646 1 1
0.193453746344099 0.192713655167549 1 1
0.300311020394523 0.299192996279305 1 1
0.263832123203149 0.263264784754587 1 1
0.128122242625763 0.127667045807747 1 1
0.160400338507063 0.159966077280136 1 1
0.126878537433338 0.126626869832058 1 1
0.284017230449405 0.282942711768534 1 1
0.213852952447579 0.213201903086319 1 1
0.176460832287907 0.176039934535946 1 1
0.225299987495723 0.22475380938646 1 1
0.228156028345398 0.227494984648505 1 1
0.152516798729245 0.152358190028192 1 1
0.194180004346057 0.193367886610722 1 1
0.216973362815833 0.216371277722941 1 1
0.197260647569183 0.196472931838433 1 1
0.112304100847758 0.112072273193456 1 1
0.228984684811573 0.228210448309898 1 1
0.181225012707587 0.180622820769711 1 1
0.166177208147932 0.165607399796604 1 1
0.220683970708822 0.220041037864967 1 1
0.215995325414041 0.215636691883139 1 1
0.193711737992586 0.192777793128468 1 1
0.276774135518691 0.275974770764386 1 1
0.178343201024639 0.177704741234367 1 1
0.219095503073906 0.2183231095252 1 1
0.169669403919715 0.169219616869784 1 1
0.0706836726319038 0.0706060272296073 1 1
0.0796441001797662 0.0792201948805294 0 0
0.113037035092208 0.112683525379668 1 1
0.321238062214055 0.320360307505892 1 1
0.196366540935433 0.195922152979635 1 1
0.316958901547251 0.315731177126758 0 1
0.108073262500764 0.107749175621771 1 1
0.122840411308378 0.122285178601525 1 1
0.259437309398814 0.258814837275105 1 1
0.213763347305324 0.213059327082677 1 1
0.279302466408861 0.278614258903369 1 1
0.262207510343693 0.261381872350108 1 1
0.19859468445454 0.198091586104468 1 1
0.203005945216509 0.202452374321184 1 1
0.222884941481923 0.222204194296031 1 1
0.136405047899225 0.136056064190662 1 1
0.326871647317394 0.325993911337244 1 1
0.206699443600742 0.206303606569549 1 1
0.202002630831085 0.201389999446487 1 1
0.172614627730453 0.171706339834938 1 1
0.389874518366626 0.388849051608437 0 0
0.212385057415174 0.211442243386078 1 1
0.0706597259679454 0.0707065672264458 1 1
0.20943994171819 0.209011856126596 1 1
0.0406931221594658 0.0405731944488685 0 0
0.233723688465949 0.23300569135962 1 1
0.149673695450603 0.149078208954855 1 1
0.25425466779205 0.253589276163985 1 1
0.239826864111362 0.239316479170957 1 1
0.185206655674297 0.184524397948966 1 1
0.100583457847738 0.10028262603957 1 1
0.289175062283646 0.288290407869024 1 1
0.180834621347589 0.179905281512275 1 1
0.294436250484395 0.293567333284109 0 0
0.227558573118464 0.227033839476853 1 1
0.179243464280046 0.178808459751389 1 1
0.137088521538249 0.136810449282294 1 1
0.270734902033637 0.27014401654426 1 1
0.273275776741616 0.272717310168853 1 1
0.185829956861876 0.185188495216481 1 1
0.376523324269911 0.37512018124324 0 0
0.176693441051682 0.176338248698544 1 1
0.222282813169627 0.221720711051836 1 1
0.257717683112734 0.256815455920637 1 1
0.175181872643474 0.174775259082846 1 1
0.188941243136946 0.188366715560802 1 1
0.0685530307809543 0.0682029472288841 1 1
0.193861308283416 0.193491973660207 1 1
0.269857895010658 0.26879459521637 1 1
0.25075744153374 0.250193708352762 1 1
0.128624821086591 0.1280878608515 1 1
0.254366107247473 0.253694593818886 1 1
0.132704865748477 0.132434081498486 1 1
0.186737042699129 0.186210847451086 1 1
0.136485940362403 0.136024357680942 1 1
0.237557912736823 0.237159504051207 1 1
0.236642463790091 0.235888155685804 1 1
0.20391997921618 0.203333287095192 1 1
0.218038161254744 0.217580727277049 1 1
0.278456433388214 0.277309997830001 1 1
-0.0255607328718331 -0.0255369986503728 0 0
0.247631595885158 0.246915758874252 1 1
0.163268655458633 0.162958453410136 1 1
0.401381303411452 0.400005111638953 0 0
0.234120574968825 0.233581454085471 1 1
0.0894457000118656 0.0892475299746896 1 1
0.205388507867827 0.204682063759293 1 1
0.0376755862028988 0.0375406657487725 0 0
0.139529351557768 0.13922884064554 1 1
0.205810544225562 0.205308079184083 1 1
0.218268292710717 0.217576086145234 1 1
0.183817064668009 0.18352425410035 1 1
0.237307967119542 0.236509679785711 1 1
0.310064001704443 0.309096558609944 1 1
0.139259178515965 0.13871933646079 1 1
0.120413212187737 0.120145027208827 1 1
0.187018374770472 0.186489645081287 1 1
0.116076205728128 0.115815092209688 1 1
0.152336902587981 0.152185748361913 1 1
0.190142291606413 0.18958028129819 1 1
0.188348852548308 0.187961758634841 1 1
0.148667533046959 0.148232913383388 1 1
0.308237476374919 0.30732529589885 1 1
0.186811746796367 0.185841800473209 1 1
0.271223232489047 0.270294454315773 1 1
0.158485087819799 0.158083269724389 1 1
0.129077572514725 0.128724466069336 1 1
0.157702241760354 0.157344550123337 1 1
0.123399025610243 0.123159315049397 1 1
0.11428013911351 0.113974893912228 1 1
0.303293800641503 0.302583425024482 1 1
0.238518957357578 0.237951533278493 1 1
0.189837176275492 0.189070685749426 1 1
0.225980483269589 0.2251515295313 1 1
0.0824230922686945 0.0821999635257899 0 0
0.197849793906256 0.197260167915502 1 1
0.299710661545981 0.298924802627429 1 1
0.0893234219182135 0.0890477407733645 1 1
0.136797385051848 0.136498654326761 1 1
0.188018320484029 0.187434320271446 1 1
0.150683339003755 0.150411109651949 1 1
0.305586116658864 0.30484110401502 1 1
0.202115925374459 0.201634338664545 1 1
0.159406640567286 0.158912123929538 1 1
0.229278292527756 0.228862684313674 1 1
0.161911589444997 0.161375776113305 1 1
0.263505204327022 0.262657287179432 1 1
0.178857065388598 0.178313028197994 1 1
0.237578751408999 0.23702811342173 1 1
0.167740923016931 0.167164080849705 1 1
0.102003852882423 0.101723934591622 1 1
0.28780387171087 0.286898653786158 1 1
0.17949753672876 0.17909548545319 1 1
0.0821067355804912 0.0820555400369706 1 1
0.334132022320823 0.333252316877773 0 0
0.187457272958399 0.187005451377999 1 1
0.251850232354737 0.251276298939286 1 1
0.192904871999404 0.192364899825572 1 1
0.189622439621071 0.18914296557233 1 1
0.164726881157206 0.164364716057624 1 1
0.118234893328136 0.118058900687066 1 1
0.231982973941472 0.231430966366592 1 1
0.223465252596837 0.223038429316719 1 1
0.211192735069336 0.210748160357615 1 1
0.11442597342405 0.11421663483414 1 1
0.245781680269465 0.245301665012301 1 1
0.251072614399814 0.250342655115375 1 1
0.0949588559423178 0.0946763173715032 1 1
0.167960599496807 0.16745169191199 1 1
0.134138034953992 0.13368911883961 1 1
0.169921564678424 0.169436986281827 1 1
0.136633011992655 0.136340156531614 1 1
0.223451727352796 0.222868779027636 1 1
0.22233479514433 0.221805336348259 1 1
0.221160967994673 0.220559193875219 1 1
0.172914204113489 0.172357683702941 1 1
0.204867932551337 0.204425748878714 1 1
0.215727417636865 0.215104249926295 1 1
0.110306778742683 0.110105449959626 1 1
0.162070696713277 0.161450002509689 1 1
0.166488862673488 0.16618841522885 1 1
0.258877789333917 0.258053856069886 1 1
0.141017918805104 0.14068776929237 1 1
0.118553342397124 0.118314151881772 1 1
0.240563070157315 0.239885690803356 1 1
0.246927382814745 0.246231525493406 1 1
0.129315588453577 0.128694884060041 1 1
0.257478173155267 0.256452734836124 1 1
0.41233725712016 0.411156569175248 0 0
0.273468550495769 0.273010255612614 1 1
0.108233630506873 0.108171346950612 1 1
0.256239126654072 0.255507996215481 1 1
0.146484304622821 0.146184889207192 1 1
0.262057724439537 0.261376198218459 1 1
0.210043180316382 0.209438801712906 1 1
0.212248056243973 0.21176324777539 1 1
0.218792911379091 0.218328688240898 1 1
0.0717427970997696 0.0710482245328454 1 1
0.159986899563473 0.159603262192152 1 1
0.321862414706975 0.320593437359784 1 1
0.197877716372117 0.197435807602008 1 1
0.16964489671573 0.168953592064515 1 1
0.168209411115256 0.167793083058839 1 1
0.106915187349546 0.106359728061023 1 1
0.234768247010174 0.234051205745131 1 1
0.423908108225196 0.422988614495249 0 0
0.21765555466463 0.217223108311496 1 1
0.0867210939015588 0.0865674736364965 1 1
0.210485338948486 0.209481938847652 1 1
0.309089382763238 0.308391558337145 0 0
0.303570686033597 0.302574252017063 1 1
0.21980044593151 0.21936189912814 1 1
0.114033485463984 0.113755136849703 1 1
0.236875357178231 0.236221292144452 1 1
0.213419087149474 0.212931419422028 1 1
0.197337535266576 0.196674122040275 1 1
0.117238905741629 0.11664957780616 1 1
0.0628091278551654 0.0624615193360155 1 1
0.188925484175829 0.188393400042683 1 1
0.186689067400426 0.186285831415039 1 1
0.154015151203208 0.153394630272727 1 1
0.0761855540078777 0.0759790178901779 0 0
0.250712823848711 0.250180015037236 1 1
0.0760455113524784 0.0760552782721587 1 1
0.155856239560577 0.154953094317075 1 1
0.257030425509412 0.25617178743585 1 1
0.23358800627944 0.232897002518839 1 1
0.2058957804834 0.205604271544351 1 1
0.137258963224139 0.136905076308354 1 1
0.114977601763141 0.114736190694316 1 1
0.217777186838909 0.217143982429981 1 1
0.362347273977473 0.361405089959758 0 0
0.103257332488383 0.10300933066121 1 1
0.234527780612546 0.233653050442728 1 1
0.280249204473265 0.279309960251507 1 1
0.292512284098799 0.291424034628066 1 1
0.224001258135385 0.223383679869451 1 1
0.0822873918856348 0.0820268234249674 1 1
0.165915963593026 0.165602638365829 1 1
0.251029713262594 0.250411617816253 1 1
0.125647156665864 0.125020200806048 1 1
0.354942554161533 0.354045898715867 0 0
0.221761439394247 0.221015257010166 1 1
0.246025113453263 0.245623006086953 1 1
0.0455306911532773 0.045445454723707 1 1
0.172720851343816 0.172354445637727 1 1
0.227301585244133 0.22676453214744 1 1
0.0877227249385791 0.0875157180288743 1 1
0.280887796438794 0.279866622861832 1 1
0.254466362733095 0.254010783036984 1 1
0.211733241678859 0.211082935076808 1 1
0.228984001971162 0.228191783566478 1 1
0.206942837201362 0.206368003254278 1 1
0.257415783556488 0.256491192844417 1 1
0.238163330092959 0.237293893597039 1 1
0.164847377150004 0.164342874493456 1 1
0.210428011631592 0.20986638390753 1 1
0.181460176255627 0.180902387648154 1 1
0.276983154351641 0.276211202647218 1 1
0.136646400869781 0.136270257582145 1 1
0.034724975322818 0.034447760402383 1 1
0.21856296529401 0.217778558650316 1 1
0.226868766064207 0.226213870104184 1 1
0.165473495026821 0.165117611740953 1 1
0.1856447640738 0.185150606780656 1 1
0.236576080172254 0.235944451116727 1 1
0.242060143320914 0.241387425397912 1 1
0.220747854320562 0.220379246033552 1 1
0.151302090737832 0.150772909214602 1 1
0.115402075065625 0.11516011819515 1 1
0.20046078721779 0.2000035408164 1 1
0.144544305275308 0.14392059207375 1 1
0.287456873298247 0.286673682582851 1 1
0.271584340521138 0.270900567262854 1 1
0.160936910094228 0.160343887629808 1 1
0.210629750745022 0.210077058047084 1 1
0.114617942544674 0.114203814688628 1 1
0.21046710761816 0.209951952607039 1 1
0.259377656420225 0.258177737144298 1 1
0.24196631056712 0.241256413592704 1 1
0.164255397375634 0.163861771290269 1 1
0.178450347446205 0.177804481394867 1 1
0.154560142151474 0.153835538933418 1 1
0.0533054080686298 0.0532308605174415 0 0
0.0942352791995733 0.0938852145757726 1 1
0.167990607498836 0.167538095657746 1 1
0.0790923514304374 0.0790135563974512 1 1
0.137969019510691 0.13738459560859 1 1
0.102387592652671 0.102035036903468 1 1
0.317132840840838 0.316419440244902 1 1
0.274999153700629 0.274350551224966 1 1
0.138828262158901 0.138681903452287 1 1
0.0426987804657372 0.0425630302546336 0 0
0.38144472198688 0.380367322287607 0 0
0.134658226495362 0.134051522940157 1 1
0.152224326372354 0.151813814476964 1 1
0.228502785583168 0.228029212952418 1 1
0.120299452272192 0.120017437793414 1 1
0.119521217521334 0.11917326821442 1 1
0.272047048874319 0.271267459588055 1 1
0.195071014540132 0.194503336448055 1 1
0.230294526341456 0.229645883545863 1 1
0.199287617463223 0.198610743840591 1 1
0.0682067842152839 0.0680898154913619 1 1
0.175470452249952 0.174800372550858 1 1
0.161983039184883 0.161580158121638 1 1
0.164480354004231 0.16401080839954 1 1
0.175597692758292 0.175093984349861 1 1
0.307188929994434 0.305936247815659 1 1
0.254367976437327 0.253497310140438 1 1
0.194029581562386 0.193557905567644 1 1
0.0613305280788376 0.060934856374015 1 1
0.0683433873092528 0.0681817189300165 0 0
0.282219194681005 0.281398602620006 1 1
0.203288577923473 0.202914859682274 1 1
0.150640181394638 0.150267997709475 1 1
0.129233761574855 0.128941882772896 1 1
0.307040166041695 0.30619112892792 1 1
0.201545993102371 0.200869655132476 1 1
0.269726055198622 0.269087830866017 1 1
0.357399756635522 0.35645615770153 0 0
0.286896252305359 0.28624744461833 0 0
0.288696753203885 0.287772069614868 1 1
0.19375243365736 0.193247350326298 1 1
0.228008136976409 0.22749080454206 1 1
0.0794304782679398 0.0792057895479028 1 1
0.188052059953604 0.187003682807312 1 1
0.213985495414914 0.21342797822307 1 1
0.172734923685618 0.172269423724568 1 1
0.284626085717248 0.283712872744026 1 1
0.286053415944167 0.285272782415724 1 1
0.196264163634636 0.195485443208896 1 1
0.165323679199433 0.164982358137005 1 1
0.285263182057698 0.284446942914946 1 1
0.278889146951447 0.277916042757201 1 1
0.175979708128213 0.175609625471625 1 1
0.255453279997842 0.254578236596809 1 1
0.118070523145093 0.117864384143705 1 1
0.314564368741294 0.313767051652967 1 1
