# Supplementary material for: Bias caused by sampling error in meta-analysis with small sample sizes
Source: PLoS One. 2018 Sep 13;13(9):e0204056. doi: 10.1371/journal.pone.0204056 (PMC6136825; doi:10.1371/journal.pone.0204056)
Supplement: S4 File — (ZIP) [file pone.0204056.s004.zip › results N = 10 theta = 0.2 tau = 0.2 sz = 20-30.txt]

"cohen.dl.theta" "hedges.dl.theta" "cohen.dl.cp" "hedges.dl.cp"
0.24751553857748 0.24008330867807 1 1
0.00756762642901818 0.00644269239154275 1 1
-0.00305861818775986 -0.00348554282721201 1 1
0.489911683279274 0.474150149428767 1 1
0.100288293614324 0.097423989163743 1 1
0.281337092850766 0.27136919825065 1 1
0.0791479347694218 0.0775058957043142 1 1
0.112713369445043 0.10961954456875 1 1
0.117984994821157 0.115629027002847 1 1
0.302881830361078 0.294352380056264 1 1
0.151496636513159 0.147905036870987 1 1
0.435183298291389 0.424002742987343 1 1
0.211593225530576 0.206553645862767 1 1
0.0455920498697977 0.0455954969528861 1 1
0.353036061159144 0.343135931533402 1 1
0.0973556025383403 0.0950447050400768 1 1
0.253580836015593 0.246593596409801 1 1
0.196265080913178 0.190189234121188 1 1
0.0385778951819185 0.0370693391519377 1 1
0.281321995496379 0.273637161187483 1 1
0.210610088574828 0.205058937697967 1 1
0.176873166237686 0.170094884126903 1 1
0.305197548677435 0.295953313818927 1 1
0.156773331183644 0.150918815056624 1 1
-0.0635528838370151 -0.062339564181034 1 1
0.297290717631748 0.288375932241716 1 1
0.304976541235655 0.295905670664183 1 1
0.162221670748731 0.157500300732055 1 1
0.344515483649959 0.336134568897965 1 1
0.231148657663324 0.225585163043011 1 1
0.377824676597216 0.367579555941037 1 1
0.0944569747266659 0.0899622537818665 1 1
0.254848095717383 0.246221847363973 1 1
0.335437643968246 0.325358008289546 1 1
0.556630429372163 0.539795973915394 0 0
0.241212250319778 0.234800444767858 1 1
0.132123172607486 0.128440727968291 1 1
0.145739713629728 0.139040837309634 1 1
0.273108837495459 0.262982916920416 1 1
0.296573702722475 0.289537172676966 1 1
0.106528098510546 0.104406165922135 1 1
-0.175046323768931 -0.169233077022415 0 0
0.0548566485194668 0.0522467520026155 1 1
0.249345738301595 0.242127460987514 1 1
-0.0763093332512643 -0.0742436166313182 0 0
0.273349937099867 0.266825536597637 1 1
0.353452471067688 0.343236499534657 1 1
-0.0012245612541892 -0.00146559741026408 1 1
0.246370278556 0.237344420880197 1 1
0.234136635128572 0.223869450695487 1 1
0.191172035841504 0.185328114196307 1 1
0.316479349617607 0.304718289325198 1 1
0.0376919581258275 0.0361635263222035 1 1
0.196873852111732 0.194004822491945 1 1
0.0705389788652162 0.068286073031038 1 1
0.32240812730226 0.312574854215502 1 1
0.278271652373175 0.270650483941905 1 1
0.446244634562857 0.43292201388588 1 1
0.21706332581302 0.209909043531241 1 1
0.169754404722189 0.165018790946797 1 1
0.0345918422107465 0.0336870459342093 1 1
0.293267216821499 0.284375577769938 1 1
-0.141801324870711 -0.138176203950022 0 0
0.179012436852868 0.17166863910287 1 1
-0.0559623034347506 -0.053589143010264 1 1
0.122618212631418 0.121169000342676 1 1
0.455056731610114 0.440329166221723 1 1
0.0840066799357574 0.0811085665043483 1 1
0.425393153095075 0.412048598204005 1 1
-0.0834008844336957 -0.0802286099375191 1 1
0.308083760962456 0.29773485187425 1 1
0.25226335112675 0.245214370761526 1 1
0.365114281715852 0.355736531112572 1 1
0.104480994020687 0.101950990287634 1 1
0.154596889735882 0.151233309625647 1 1
-0.0655850465220019 -0.066283764548105 0 0
0.241915525648563 0.234947354710551 1 1
0.342804540018834 0.330796890246543 1 1
0.259843114179254 0.252346000078708 1 1
-0.00529455810361905 -0.00670439831507391 1 1
0.436819798303412 0.424338655996797 1 1
0.127036533213773 0.124430379151681 1 1
0.235086456957364 0.227382256626816 1 1
-0.0225977818326281 -0.0252271750673966 1 1
0.269969753724412 0.260555268110566 1 1
0.0769843845223341 0.0735731954195649 1 1
0.203379362957312 0.198399298495281 1 1
0.353726386860439 0.342555112673704 1 1
0.128089242007763 0.123683289291593 1 1
0.18903113828853 0.183847396140625 1 1
0.0560200525678608 0.0540349629818129 1 1
0.0424926089800455 0.040765587474604 1 1
0.317518834810003 0.310039340577675 1 1
0.214291708175044 0.20784782103607 1 1
-0.0351294531013684 -0.0350091766340771 1 1
0.100224473076942 0.0985560296999868 1 1
-0.0226760485121179 -0.0210486211308741 1 1
0.315608446826599 0.30753505967366 1 1
0.0282072221183809 0.0274317599601383 1 1
0.169922800426198 0.165418058620389 1 1
0.26395653928362 0.256041634515708 1 1
0.517133887424475 0.502869131117989 0 0
0.216667839432313 0.209709714740726 1 1
0.117436740765499 0.113790355596006 1 1
0.202365172529081 0.196616320461768 1 1
0.115261136072086 0.112481074385013 1 1
0.0747724730293453 0.0718964237559071 1 1
0.117929481294177 0.114689984863718 1 1
0.168540013426037 0.16631189227249 1 1
-0.00408664556728277 -0.00441931649431522 1 1
0.360676839700446 0.351080119299348 1 1
0.224889729979287 0.217674578247154 1 1
0.0381944300236011 0.035700014245298 1 1
0.372093439048601 0.361670133320194 1 1
0.348957150709164 0.338580382450707 1 1
0.315786804377237 0.306272880420573 1 1
0.269752506046321 0.262919078273064 1 1
0.301446208681776 0.292885665771732 1 1
0.285132120408928 0.275775552146071 1 1
-0.00191638863189836 -0.00213897271971629 1 1
0.262784051458421 0.254077925411065 1 1
0.0960175639176117 0.0927870662861758 1 1
0.225649939049989 0.219078369634846 1 1
-0.0250117049068794 -0.0245844537987108 1 1
0.076144921137824 0.0733164762694264 1 1
0.34372473757418 0.331272366260864 1 1
0.231478147824498 0.224095707840334 1 1
-0.0503574138998465 -0.0493399028477478 1 1
0.300567994741763 0.290919250449185 1 1
0.431816264957583 0.419286637217686 1 1
0.18127521137172 0.175150158437403 1 1
0.457513924212251 0.444529893046054 0 1
0.489405314829656 0.473761344961399 1 1
0.0471064918385708 0.045517562538019 1 1
0.0559892277269239 0.0539209087586339 1 1
0.221583114755323 0.21563470191541 1 1
0.130587964429573 0.126552700633968 1 1
0.366466091946433 0.356548183047119 1 1
0.0320013596156824 0.0271377814277176 1 1
0.349976847298719 0.337945015934528 1 1
0.155477496352678 0.150674303621707 1 1
0.343984641745514 0.335313278681153 1 1
0.221169451819087 0.216229742989483 1 1
0.427837440837575 0.416468149698274 1 1
0.100641011472043 0.100446204824344 1 1
0.2956459317775 0.286933350975569 1 1
0.167759150013758 0.164453221388872 1 1
0.218562351962059 0.212289410568358 1 1
0.154461601792525 0.150784221003022 1 1
0.0959892493488526 0.0929260344660609 1 1
0.19028154893783 0.188820790975171 1 1
0.0502977856216492 0.0486185893028858 1 1
0.32188135052376 0.314661266974313 1 1
0.224430029583276 0.218318454691029 1 1
-0.00538265863749152 -0.00569098521206301 1 1
0.434428647034916 0.42327191818046 1 1
0.0211467616117443 0.0184148942907809 1 1
0.127570748773588 0.124345728441527 1 1
0.195228971513939 0.189455749409267 1 1
0.152564331468276 0.147136850119834 1 1
-0.0746109877108947 -0.0706707029383495 0 0
0.118284093908247 0.113472336228924 1 1
0.263605483530597 0.255843317945567 1 1
0.0490625298554055 0.0472016233071931 1 1
0.298329465824092 0.287984742467137 1 1
-0.0961386659883339 -0.0932169394048618 0 0
0.380577076003669 0.368379575178362 1 1
0.34595605632545 0.336723035401793 1 1
0.275120563556825 0.266855667217485 1 1
0.140454761659533 0.137110052238221 1 1
0.215956627155898 0.210022197571791 1 1
0.00786220940291694 0.0051875399126472 1 1
0.121970172408095 0.118164631940671 1 1
0.364687743902086 0.354718786983056 1 1
0.573958111085756 0.559136185974022 0 0
0.276994931206339 0.26915306881101 1 1
0.0916243459568502 0.0888239305763903 1 1
0.290964271399097 0.280578327956502 1 1
0.152853573435258 0.148895770894654 1 1
-0.19215329604904 -0.18704339218154 0 0
0.0629329032251034 0.0604896430039435 1 1
0.0973292564888731 0.0950402845422983 1 1
0.196258075421477 0.189653007189433 1 1
0.0772425349390234 0.0752398274381149 1 1
0.238655360321134 0.232290084224166 1 1
0.415882681334754 0.40349826671724 1 1
0.205752493884868 0.199694003580789 1 1
0.305008210766367 0.296843224243239 1 1
0.524273937526518 0.509284335876034 0 0
0.273702760875513 0.264969066559364 1 1
0.0708905211461157 0.0686521921942545 1 1
0.183304123859566 0.176644406475241 1 1
0.214701862915287 0.20779854356309 1 1
0.320141818379134 0.312366539621051 1 1
0.142178369777842 0.137765356434576 1 1
0.335317265379717 0.325100049301457 1 1
-0.0938790955353575 -0.0900717405325096 0 0
0.201937835770847 0.192729202559957 1 1
0.26479189811302 0.256184483180121 1 1
0.373414780340702 0.363327167582257 1 1
0.0546081911938672 0.0523482587359523 1 1
0.034463605376276 0.0331193001081291 1 1
0.362485660606106 0.352298417988886 1 1
0.315161266540586 0.306410414766522 1 1
0.332241604106614 0.321474847494026 1 1
0.453083008674805 0.439949605951899 1 1
0.125981240708971 0.122813740046056 1 1
0.356239157493337 0.344290878404474 1 1
0.0452399761898985 0.0442870103324417 1 1
0.109792080200495 0.106103911491481 1 1
0.380319954653606 0.370094824203299 1 1
0.231892306006377 0.22311080764041 1 1
0.237225798377178 0.230272886225925 1 1
0.0317359611654518 0.0313210119978263 1 1
0.420108280981425 0.408013085620854 1 1
0.199726669119171 0.193378857944339 1 1
0.43404563836673 0.420164180701235 1 1
0.161526516819483 0.156429766395637 1 1
0.206067150415575 0.199425169580783 1 1
0.1945617225975 0.191304988051802 1 1
0.270444777756919 0.264569253916569 1 1
0.0801209602202411 0.0752902385071746 1 1
0.127167055627316 0.122403671911823 1 1
0.121637965820678 0.117850888658336 1 1
0.0199786696851243 0.018935468425157 1 1
0.283786003841867 0.276117248162393 1 1
0.372504499107083 0.362104822481236 1 1
0.297622202832681 0.291003595782403 1 1
0.341334849031682 0.333083020387264 1 1
0.244888113039041 0.236472954395548 1 1
0.242780242769961 0.235619386394525 1 1
0.419574550851389 0.407691778961051 1 1
-0.0398433933781209 -0.0386758285244719 1 1
0.240086846063838 0.231835046053609 1 1
0.152145992419078 0.147987665323468 1 1
0.696367569284852 0.676058770965713 0 0
0.223450064767428 0.21783962809219 1 1
0.281287164852805 0.271428089235469 1 1
0.520402890227596 0.506093106515832 0 0
0.052980256556208 0.0516046493092854 1 1
0.3023274055202 0.293625932441616 1 1
0.419107147480165 0.405746365856404 1 1
0.187183166027437 0.182769386122504 1 1
-0.214794841851766 -0.207296652447123 0 0
0.504706230305778 0.489630912232477 0 0
0.194261971293573 0.189027315591348 1 1
0.290684731774764 0.282977838465002 1 1
0.17079658226351 0.165261488461014 1 1
0.40205216109102 0.388530593986548 1 1
0.143634099029046 0.141303063121618 1 1
0.285186579055161 0.276307891420141 1 1
-0.0590024283915956 -0.0580137129396231 0 0
0.163535872433102 0.159169071462156 1 1
0.19527579067824 0.189996496352686 1 1
0.247264519687629 0.239506370672695 1 1
0.117033463689063 0.114645558749668 1 1
0.230992243659646 0.225044036029511 1 1
0.0965385393221717 0.0934773112978058 1 1
0.206820332813099 0.200676384933608 1 1
-0.132257004437701 -0.126934720251486 0 0
0.210285115419964 0.202691608337627 1 1
0.427250532765315 0.416294623866631 1 1
-0.0251474516029781 -0.0256853864257779 1 1
0.472200670320583 0.459009236649509 0 0
0.301035229611271 0.291893314620403 1 1
0.0769083694994928 0.074485424829495 1 1
0.365678126111391 0.3555603643769 1 1
0.0174024015082953 0.0176364433157403 1 1
0.0835983941301557 0.0804625935861637 1 1
0.442905856934554 0.428975948806205 1 1
0.221494665289014 0.215186572275987 1 1
0.249598422255105 0.241890302166898 1 1
0.249825246132893 0.243426664267712 1 1
0.103671127118605 0.100403705716318 1 1
0.108275135056225 0.104565228127825 1 1
0.252774644313132 0.244912907388171 1 1
0.29980622663251 0.291661826001187 1 1
0.180424576115821 0.1742880014103 1 1
0.324873036629735 0.315888466840839 1 1
0.296139831251627 0.288994604266789 1 1
0.051206274489159 0.0498564763677102 1 1
0.207587708972421 0.200178147477186 1 1
0.195825194788136 0.19050954413896 1 1
0.34607847759863 0.336253992654545 1 1
-0.0472098641375258 -0.0471452393786008 1 1
0.377408934645328 0.366444610291333 1 1
0.250851064632835 0.244572562007923 1 1
0.120321807435208 0.115740369631292 1 1
0.381541058498276 0.370952722469928 1 1
0.129042974607329 0.12594666531282 1 1
0.220874944355152 0.212370090941287 1 1
0.174650491414477 0.169274608497726 1 1
0.120866340295353 0.117753622802161 1 1
0.292051687838631 0.283226715282745 1 1
-0.0281315935579387 -0.0271636060324448 1 1
0.401743167156735 0.388983825840352 1 1
0.304366172541242 0.2948882624651 1 1
0.253725445109396 0.24335279214249 1 1
0.28035759935124 0.27155176830613 1 1
0.0699501315955193 0.0678473033302479 1 1
0.00333339810342361 0.00267367597542794 1 1
0.167910863071354 0.159059728655627 1 1
0.380355502704136 0.368730494869945 1 1
0.0768009569132774 0.0755377005269614 1 1
0.233956415730679 0.227393615003452 1 1
0.159174119346054 0.155247859312135 1 1
-0.0282596544873045 -0.0286584760272567 1 1
0.0174759574778873 0.0163098745824796 1 1
0.107137748516823 0.105207450574467 1 1
0.404480084540229 0.391672245142635 1 1
0.47272046239963 0.459481618351532 0 0
0.346012346757634 0.335115942850784 1 1
0.120067293668116 0.116442370595867 1 1
0.354679871538754 0.341804762374052 1 1
0.203412866648682 0.198490038772061 1 1
0.459670037031678 0.446731099572842 1 1
0.329617178162314 0.319712826828444 1 1
0.253933868463449 0.245327969506607 1 1
-0.0500034786371209 -0.0483532935652327 0 0
0.0582360323357628 0.0555263866728717 1 1
0.166218846944382 0.161976369299966 1 1
0.119489053191395 0.115911691205164 1 1
0.328428923866378 0.319034408722924 1 1
0.358758966822419 0.347329900319253 1 1
0.0841295051980892 0.0804164107456835 1 1
0.205966756569656 0.201437787187598 1 1
0.0873506726661426 0.0853720027238146 1 1
0.151665541491115 0.147686080764864 1 1
0.206779520808695 0.19994344503963 1 1
0.34538100477686 0.334596661035435 1 1
0.0998026739310244 0.0991201225128745 1 1
0.149976462424513 0.144861629775997 1 1
0.241280564638137 0.234127446437706 1 1
0.36753407144177 0.356044637389287 1 1
0.168615874818988 0.163582903128504 1 1
0.249642353563821 0.24156593410088 1 1
-0.0453700016777907 -0.0429462910323684 1 1
0.269352475876251 0.261122680904202 1 1
0.225393023847862 0.218833029765893 1 1
0.19926707764105 0.193473673062398 1 1
0.31885413770424 0.308932955302282 1 1
0.127426929373973 0.124125186641146 1 1
-0.00507319790887349 -0.00471865371219729 1 1
0.200446634497045 0.195928010437782 1 1
0.10054473265791 0.0978480419974467 1 1
0.466013879214578 0.45275554810229 1 1
0.269978946238636 0.261870315849013 1 1
0.240107505477908 0.233056546965675 1 1
0.348959355595121 0.33844679072634 1 1
0.184343842819512 0.179228549993185 1 1
0.297129797358443 0.289437014507662 1 1
0.11325191176487 0.107357891534881 1 1
0.180174743565465 0.173407723621348 1 1
0.145447432598211 0.14159296972408 1 1
0.180152213083328 0.173782163917705 1 1
0.307968595293354 0.299205256416403 1 1
0.351964590587792 0.340865687365765 1 1
0.0629422025841657 0.0601289855423888 1 1
0.224389379711415 0.218766417078886 1 1
0.134288073478654 0.131271576742973 1 1
0.208857884602098 0.203070188995301 1 1
0.407381329689113 0.396396154751073 1 1
0.103715141002057 0.101363537356504 1 1
0.31809460474897 0.306757282475546 1 1
0.0133056331419628 0.0133398521326838 1 1
-0.0365302054708349 -0.0345929532768184 1 1
0.133454762449715 0.127558331656472 1 1
0.307586143150561 0.299195212555749 1 1
0.174536252481671 0.169880309216485 1 1
0.191726702135184 0.186203059213164 1 1
-0.0596843153989174 -0.0587602295208168 1 1
0.0964223931517197 0.0930966197700566 1 1
0.155178843066136 0.15061975466043 1 1
0.0522484434988192 0.049614945531741 1 1
0.256405748555373 0.251668565834624 1 1
0.29378777315353 0.285532096260123 1 1
0.175225561609901 0.168748204479814 1 1
0.27091363119703 0.265545971966865 1 1
0.239055093007844 0.23272003909797 1 1
0.141640668996311 0.138491790588535 1 1
0.385274368885649 0.374289811253669 1 1
0.066200243945065 0.0639107038537961 1 1
0.0728253117222578 0.0693651750769829 1 1
0.11324679128991 0.111192391777681 1 1
0.280116945867923 0.269565100873476 1 1
0.361149493652087 0.351457229577039 1 1
0.246569972137173 0.239216472250912 1 1
0.107129343263386 0.103584447891876 1 1
-0.0662416974340664 -0.0653918866273381 1 1
0.159961406478039 0.156050582229073 1 1
0.162324566025958 0.157462719138975 1 1
0.287418204666477 0.278705234932361 1 1
0.234147196062574 0.228719357471843 1 1
0.399255790808199 0.387737257399874 1 1
0.270248796005521 0.261754764809101 1 1
0.360379636296582 0.350268584698253 1 1
0.0846168458032983 0.0812024048552515 1 1
0.087799080030899 0.0854069623459112 1 1
0.119505601351532 0.116277072139387 1 1
0.322411826548879 0.310780121492722 1 1
0.0314520851625923 0.030471859011486 1 1
0.179747825519174 0.175691474299388 1 1
0.310769452267781 0.29936266268964 1 1
0.115270047434298 0.111499224501311 1 1
0.200891532387426 0.194839365503596 1 1
0.119706195972588 0.117850449327006 1 1
0.0981719028231331 0.0939413690868084 1 1
0.0679141267291308 0.0647326071930359 1 1
0.213547652817592 0.207737258662346 1 1
0.248511771898734 0.241478989960909 1 1
0.300597714124767 0.292975264833698 1 1
0.194603907020101 0.188862880512623 1 1
0.201664868056167 0.196383653997452 1 1
0.0770223917106226 0.0735863756176716 1 1
0.270881606803819 0.262795704049572 1 1
0.275099030329321 0.269022059548249 1 1
0.169180893965922 0.16577265206533 1 1
0.25148207068916 0.243178175197168 1 1
-0.000177107583799784 0.00210140995834101 1 1
0.25091599674384 0.243236281067812 1 1
0.282276069122032 0.274672785713679 1 1
0.522538606010233 0.507693228188172 0 0
-0.0454729791964615 -0.0432501067911921 1 1
0.310166608990642 0.302118951847 1 1
0.0405127747365612 0.0395047390217092 1 1
0.0949737762184902 0.0924110589568407 1 1
0.0163192108586885 0.014435655533362 1 1
-0.0572846655224079 -0.0541080144850108 1 1
0.344622569183777 0.334719364204891 1 1
0.200025216492102 0.195225174200724 1 1
0.220871198274119 0.214171752342442 1 1
0.082045201296473 0.0796471308053626 1 1
0.238278540544147 0.23045959002087 1 1
0.217707555202028 0.210865054088738 1 1
0.122325051989411 0.118326885497756 1 1
0.300332782045204 0.29130499365163 1 1
-0.0171584328709064 -0.0165836031069363 1 1
-0.00447360028806464 -0.00446811729581509 1 1
0.291119246496071 0.281476454544429 1 1
-0.0753378825317202 -0.0736481850230676 1 1
0.211580092330731 0.206921863695764 1 1
0.209538053378465 0.203215808565274 1 1
-0.0686179559352607 -0.0672016183176101 1 1
0.241904991458524 0.231090365444099 1 1
0.0874560177182336 0.0855245675169929 1 1
0.133523275826353 0.127066950886015 1 1
0.188469710647782 0.183607871109488 1 1
0.206069515160291 0.198635816557193 1 1
0.158162102482741 0.153716613805162 1 1
0.206478845634956 0.200750816226293 1 1
0.131584483971407 0.128750776778285 1 1
0.051765132726406 0.0487682635391587 1 1
0.385304941115845 0.374576733667954 1 1
0.200922846668425 0.194816088327779 1 1
0.0904377912811809 0.0868075402830406 1 1
0.349136308285259 0.338567284035322 1 1
0.317450451415329 0.306955128047693 1 1
0.29266194397842 0.286205234093738 1 1
0.460042116243432 0.449682975578432 1 1
0.109336693169816 0.105732582920644 1 1
0.211637921715447 0.204091786541527 1 1
0.319206455514966 0.310142350322075 1 1
0.231679856720652 0.224484337738379 1 1
0.231732529125997 0.224736062533109 1 1
0.0402266864596089 0.0406352147318916 1 1
0.16057754830945 0.156214285866036 1 1
0.123817581263308 0.119238217893348 1 1
0.17443219737288 0.167144099700959 1 1
0.231246233850223 0.222992159793295 1 1
0.104129094052313 0.0988882268043278 1 1
0.220405156405947 0.213754727789758 1 1
0.343410315224219 0.332298921579431 1 1
0.32475799129482 0.317304224593875 1 1
0.179377455202615 0.175466671928007 1 1
0.295511102064591 0.285855963961358 1 1
0.0205856907146618 0.0210971581556235 1 1
0.244039207056386 0.237116549098148 1 1
0.341485822094791 0.331161967533563 1 1
0.416475494640725 0.40485702083632 1 1
0.24762493147839 0.238615924438926 1 1
0.184953810629341 0.180638337283673 1 1
0.280491055651261 0.272194337995383 1 1
0.168496549554128 0.163835331628595 1 1
0.0511088246541791 0.0497246118336872 1 1
0.306681863218477 0.295399177551108 1 1
0.109325118039603 0.10741037138799 1 1
0.222947539172777 0.218028289667678 1 1
0.138582714485069 0.136282531194028 1 1
-0.037849882380289 -0.0327957128834888 1 1
0.278727977912826 0.270209097672229 1 1
0.162674436285595 0.158844492498152 1 1
0.156343068242518 0.153348997893117 1 1
0.267382359725485 0.258290431418672 1 1
0.00596822688592763 0.00606470672247725 1 1
0.122923839081645 0.116887269916872 1 1
0.0547393775695699 0.0530761078157975 1 1
0.0449185419631073 0.0426606774371352 1 1
0.219064095286907 0.213218413961618 1 1
0.190431615212781 0.183669904961398 1 1
0.137671830687202 0.134331355221996 1 1
-0.0542644229970772 -0.0523492964698164 0 0
0.204209234545139 0.197696617135237 1 1
0.345924313971667 0.335174698888791 1 1
0.14665995320451 0.139957038242398 1 1
0.105777472703006 0.102879735068396 1 1
0.352033004106553 0.341934890848466 1 1
0.233164625485561 0.226031983335932 1 1
0.232271647502726 0.225671728229376 1 1
0.282187779445837 0.274481950363478 1 1
0.33799537598594 0.329370390190883 1 1
0.271279796432527 0.26315746259088 1 1
0.063978390289932 0.0638870420448933 1 1
0.260355319484197 0.252501668046627 1 1
0.217724590590254 0.212736902634995 1 1
0.372748062090236 0.361620846758313 1 1
-0.00373955571971353 -0.00378768072408738 1 1
0.178867640158829 0.173786767252708 1 1
0.229087241621771 0.221787535011962 1 1
-0.0342012247724841 -0.0310181977711472 1 1
0.405919679006603 0.393592320234309 1 1
0.183644358403611 0.177805654313141 1 1
0.238055071769192 0.231319566893538 1 1
0.550582407196332 0.533438961460836 1 1
0.161717776011871 0.155812792357268 1 1
0.148204466295604 0.142600736074441 1 1
0.153247890237134 0.148684044042228 1 1
0.0869131514521393 0.0815746546743557 1 1
0.374866685719816 0.365474832727433 1 1
0.0356896266058946 0.0348682176595261 1 1
0.126703496124628 0.12239354846364 1 1
0.215597208385716 0.208443266957235 1 1
0.246939634544696 0.238886583603232 1 1
0.208892142846797 0.203136042959803 1 1
0.213660953533226 0.205855714152068 1 1
0.215465087052849 0.20872586649083 1 1
0.00315002901736838 0.00318179575798277 1 1
0.478908814344219 0.465449764553854 1 1
0.0896262510375512 0.0885474760312132 1 1
0.282559616753105 0.273324963729314 1 1
-0.0144447645475647 -0.0170169244915872 1 1
0.355840348934904 0.345752249446645 1 1
0.312227955188105 0.302361687693535 1 1
0.103169988196563 0.100918603369624 1 1
0.26036839248306 0.252861987295801 1 1
0.190477739497064 0.184448748513176 1 1
0.28249538492312 0.274416277375284 1 1
0.129705272386246 0.125213038344006 1 1
0.21217483615224 0.203707637517139 1 1
0.319350309225438 0.309092548533379 1 1
0.0336636293801172 0.0336129625961756 1 1
-0.0115034828206715 -0.0117392190026159 1 1
0.33669384490885 0.327456270713958 1 1
0.260529248502169 0.252220386507498 1 1
0.223149161015046 0.217500774428659 1 1
0.0132188393402613 0.0147659667412972 1 1
0.0211714776182023 0.0208237261828855 1 1
0.151078895714136 0.146950053026223 1 1
0.0585668515563102 0.0575519745990017 1 1
0.221893745117171 0.215295457031622 1 1
0.0838633937952542 0.0819460286442539 1 1
0.148346174825608 0.144251760820495 1 1
0.546812888530985 0.531037943396911 0 0
0.206790297212049 0.198636956214367 1 1
-0.0192693511293805 -0.0179268279992695 1 1
0.19194715505795 0.186275692100421 1 1
0.163564551328195 0.15709833657722 1 1
0.349198945469551 0.339095614367634 1 1
0.102085028256747 0.0985566696904876 1 1
0.137304452962152 0.133214565974476 1 1
0.177134824740858 0.171314305615108 1 1
0.173086463094282 0.169576089239475 1 1
0.192286752142093 0.186155818998498 1 1
-0.0890988129825316 -0.0870009238180665 0 0
0.026631343713314 0.0260979943303816 1 1
0.506269623885632 0.491854360140175 0 0
0.198175263092754 0.191679881279019 1 1
0.0688306819725282 0.0666901358616961 1 1
0.113705779494543 0.107922425081189 1 1
0.228332400998797 0.221212748431398 1 1
0.191445074161167 0.18769697450446 1 1
0.112963523967695 0.10894216028043 1 1
-0.0687056393947277 -0.0657800700409532 1 0
0.0586462070502221 0.0555674152454141 1 1
0.286807508265507 0.279258166833143 1 1
0.116731681139089 0.114418723957306 1 1
0.26785847328204 0.26185245622118 1 1
0.409352291475146 0.39747602284566 1 1
0.232478012036873 0.225064095740272 1 1
0.592875528281808 0.57408283439518 0 0
0.187861946981226 0.186191839506327 1 1
0.122553829556587 0.11850603650008 1 1
0.309727137785662 0.300701330360666 1 1
-0.0372986861971014 -0.0379693246292431 1 1
0.281606892536862 0.275015797411474 1 1
0.211625021630231 0.20563895859581 1 1
0.0642959704663147 0.0616147080767076 1 1
0.177452584047636 0.169793286683391 1 1
0.298809929349117 0.289725629351595 1 1
0.0374328372704469 0.0337242014751368 1 1
0.450448347970667 0.43713430874694 1 1
-0.0121461540673626 -0.0112305733986022 1 1
0.170061511851789 0.164752153724833 1 1
0.304882190764902 0.2960554003844 1 1
0.249298286324616 0.240807690759811 1 1
0.237000837828321 0.229710393185899 1 1
0.186215866238086 0.1802016372206 1 1
0.0874393565841488 0.0854003129817457 1 1
0.0391788766780288 0.0388324203843545 1 1
0.115864405767502 0.111429052631295 1 1
0.331143418020754 0.31967621977982 1 1
0.138321275503227 0.134740522450434 1 1
-0.0248230432011393 -0.024436625948111 1 1
0.167082347183252 0.162254962349326 1 1
0.396638413592413 0.385701302586802 1 1
0.206619271754249 0.201895543146684 1 1
0.444431045446744 0.430514704424975 1 1
0.133983181733356 0.130988736431034 1 1
0.341057593470351 0.332577774034686 1 1
0.336506959626143 0.32502998675182 1 1
0.327534912995966 0.316566449765063 1 1
0.190745312617994 0.183964235002978 1 1
0.351219198393813 0.341250898090983 1 1
0.27217253112013 0.265098031476086 1 1
0.51278003133802 0.497228209048148 0 0
0.19434640475114 0.188327137779745 1 1
0.399900491456365 0.388814379152701 1 1
0.11034801453131 0.108215134245067 1 1
0.389393638981813 0.378903105515959 1 1
0.285642024671245 0.276665463091919 1 1
0.176741179735022 0.17124194130185 1 1
0.266145259717842 0.258471779193292 1 1
0.389075083041785 0.377984604300229 1 1
0.327762713233765 0.31756985713758 1 1
0.299002166130216 0.290787175115217 1 1
0.452219314327327 0.438711471739728 0 1
0.254135772924747 0.245860518038389 1 1
0.282498872977643 0.275111592275926 1 1
0.0620749896080047 0.0629830062364353 1 1
0.176429775590717 0.171746595338214 1 1
0.35046871563764 0.338537609798535 1 1
0.114949532480008 0.111139220455695 1 1
0.294675247898245 0.285785350857329 1 1
0.383496472230221 0.372034520165438 1 1
0.186920417091529 0.18165927090143 1 1
0.254227595953185 0.246560140055375 1 1
0.308162723810141 0.299510043525171 1 1
-0.0561968669705954 -0.0545598455022466 1 0
0.478420259810654 0.463338649223248 0 0
0.201968892915184 0.197187834177013 1 1
0.140988206497923 0.136490536836559 1 1
0.403648834948342 0.392476782800245 1 1
0.0214094089608695 0.0214741343408706 1 1
0.25073304853767 0.242045760114798 1 1
0.30358476082891 0.295087174390479 1 1
0.197237759238571 0.191570965287922 1 1
0.323624966149474 0.310867855228245 1 1
0.0671421571341817 0.0668218539229767 1 1
0.0535087830422184 0.0512972699721048 1 1
0.120471156865838 0.117028663043477 1 1
0.130757170510519 0.128304054355365 1 1
0.50442204157414 0.490064343715842 1 1
0.0752979228588616 0.0738625136604504 1 1
0.207041916621314 0.200563001466635 1 1
0.206435992733045 0.202147157747669 1 1
-0.033178965784256 -0.0317999516033553 1 1
0.430952292232061 0.417693516728695 1 1
0.350730148807956 0.341305255725071 1 1
0.311635396544578 0.299314423740549 1 1
0.272196394434335 0.26469609873725 1 1
0.459104588758578 0.445659008999124 1 1
0.100305230127248 0.0973802219361193 1 1
0.0717381013481981 0.0702020742151673 1 1
-0.00600766159000423 -0.00548091107534443 1 1
0.192872222317806 0.188620675798639 1 1
0.0468416541872744 0.0456155014754902 1 1
0.183918048015725 0.177549572594471 1 1
0.20614121302183 0.200452019323223 1 1
0.169111566698572 0.163826156317295 1 1
0.365293717207406 0.354083973780577 1 1
0.292829076752955 0.283980838978704 1 1
0.309160255407285 0.301253186809467 1 1
0.174968564228698 0.169537650035189 1 1
-0.105168860278394 -0.102334924490337 0 0
0.0421083136998513 0.0413732123918372 1 1
0.273847852952386 0.267635551016188 1 1
0.301643794337918 0.291278052769744 1 1
0.169472968124986 0.164094471568411 1 1
0.153999229921904 0.149444744760934 1 1
0.164149120423563 0.15873979422609 1 1
0.168894982588525 0.163911069491985 1 1
0.120181999943436 0.116989195206346 1 1
0.163868295953994 0.159222013290751 1 1
0.335317056570276 0.324975539309329 1 1
0.173368671056802 0.16903975505623 1 1
0.341110662562799 0.330667774168731 1 1
0.431161779193312 0.417572278798999 1 1
0.0521634986966406 0.0501644713840363 1 1
0.106050423970936 0.102942491891294 1 1
0.229340980550085 0.223798149218079 1 1
0.0100485838787918 0.00841746020818708 1 1
0.137222109049922 0.130791700420291 1 1
0.141456503846403 0.13725615389635 1 1
0.226878919359616 0.217772106312399 1 1
0.0110779935706718 0.0107269104528724 1 1
0.17459722155214 0.169157097376383 1 1
0.307594670555594 0.299084869374951 1 1
0.232493992209916 0.226136034642493 1 1
0.07677581681171 0.0745602378272934 1 1
0.169698210947503 0.166441621363494 1 1
-0.0166532954073484 -0.0157108460758211 1 1
0.358467313864225 0.348012508147111 1 1
-0.0632937438916271 -0.0619868427900787 0 0
0.182951503995546 0.177179501904128 1 1
-0.123220337308124 -0.120110513640825 0 0
0.161630781102969 0.15595414719428 1 1
-0.138065560524199 -0.132896274525894 0 0
0.00750082342585025 0.00519072535566703 1 1
0.377264909340345 0.366513824772899 1 1
0.232573028974245 0.226213619019495 1 1
0.171316390216745 0.166201606291253 1 1
0.203054234773819 0.197318066118544 1 1
0.0188717716836436 0.0184227243617875 1 1
0.260146043761593 0.249867190634045 1 1
0.476982076794911 0.46455183077449 1 1
0.117530227233956 0.113657745392387 1 1
0.264287132602838 0.258112123440387 1 1
0.264152672547484 0.254652360447114 1 1
0.399557007180102 0.388891500370158 1 1
0.235625291712154 0.227976209251811 1 1
0.166811120376768 0.162982979259657 1 1
0.519889113726164 0.502915428095498 0 0
0.291200977606315 0.2820062968371 1 1
0.162180534743764 0.155577740776534 1 1
0.269647940982744 0.262557092890463 1 1
0.223889362601589 0.218307466383099 1 1
0.349892266965141 0.338109852859293 1 1
0.204091467524922 0.197921725705609 1 1
0.134808202045761 0.129908658417744 1 1
0.0702423019882731 0.0658415203400335 1 1
0.160284132918887 0.154948185978704 1 1
0.107357204721091 0.10462295199183 1 1
0.0999929521611304 0.0970943718409936 1 1
0.291497638314392 0.281412457415708 1 1
0.0094625912493114 0.00814389314382136 1 1
0.0902233604459406 0.0875392363488825 1 1
0.146705966551662 0.142514242520748 1 1
0.10443589226382 0.100599700723881 1 1
0.267811753620038 0.259764844908878 1 1
0.175306742321842 0.169869745349415 1 1
0.125347453301548 0.121714427495107 1 1
0.193452624635441 0.188312420222395 1 1
0.101049551660178 0.0972261770528126 1 1
0.339990278494839 0.330359738396896 1 1
0.233679907437855 0.227168253729179 1 1
0.182716400072259 0.177115606359892 1 1
0.370842521187725 0.359252213510887 1 1
0.121249959120646 0.116131360202996 1 1
0.0771029856775211 0.0753534279216245 1 1
0.106884475071344 0.104211437337879 1 1
0.176299718893143 0.171077771004014 1 1
0.152277084299762 0.148033135044496 1 1
0.242197210259547 0.23546093671236 1 1
0.149611381832294 0.145095811279898 1 1
0.253985936291668 0.245192275229759 1 1
0.33522140609018 0.324912367391414 1 1
0.139429799365885 0.133978858966567 1 1
0.0305633406189992 0.0296756083082637 1 1
0.0937939973402488 0.0894022482040564 1 1
0.251702832495041 0.243361988764979 1 1
0.0414993832251504 0.0401622611963909 1 1
0.216635512510162 0.208319956995884 1 1
0.237092592438913 0.228103716678167 1 1
0.133031543643359 0.129434539899735 1 1
0.355736795860864 0.345354491886904 1 1
0.350558518368351 0.339542716200031 1 1
0.164145792436909 0.160145214149002 1 1
0.286050713756675 0.275222184458341 1 1
0.387003382365843 0.375814984812582 1 1
0.395371974639503 0.383963183056999 1 1
0.22706813715836 0.220361471439949 1 1
-0.0144082341208564 -0.0138045667293388 1 1
0.354011547704406 0.343200075345857 1 1
0.33250837457689 0.32208163271894 1 1
0.164179198630641 0.15862500109175 1 1
0.289275363972019 0.283129002096818 1 1
0.0610833037713874 0.0589001943889173 1 1
0.240747444856934 0.23281602566596 1 1
0.318740225167531 0.308545584606524 1 1
0.186161377522852 0.181272336975818 1 1
0.366708242420157 0.357200235551884 1 1
0.189235909050106 0.184159333024029 1 1
0.105518417378964 0.10276049087714 1 1
0.210833036107081 0.205939299959286 1 1
0.471465593642635 0.458067588451568 0 0
-0.0751696405744814 -0.0722611109326271 1 1
0.159775275548617 0.154797124026873 1 1
0.308742081532811 0.299986011746027 1 1
0.198822984761619 0.193003950939728 1 1
-0.0662591504972121 -0.0639683929117525 1 1
0.375216126822348 0.363572762328112 1 1
0.156790763843896 0.151361649740447 1 1
0.106652641186214 0.104457554733314 1 1
0.42093139346631 0.410381452723525 1 1
0.369112612765449 0.358957296442645 1 1
0.0655501730941549 0.0641118775771937 1 1
0.317326608111936 0.306290972104089 1 1
-0.0451360633144362 -0.046086212916674 1 1
0.293727586231976 0.285454797448655 1 1
0.239606943353265 0.232295489128877 1 1
0.424355355877098 0.411425479908121 1 1
-0.13413538180857 -0.13011551739046 0 0
0.250744320786511 0.245231025033714 1 1
0.504874994324828 0.489471000712523 0 0
0.166039914169848 0.15990456784035 1 1
0.210356620390077 0.204715870771814 1 1
0.0779580171442594 0.0759636790243666 1 1
0.25346078251703 0.246529831291985 1 1
0.137103049519615 0.133343415893897 1 1
0.204534696449186 0.199139149317882 1 1
-0.0617814638046406 -0.0601533430882075 1 1
0.065767699086525 0.0637799299280356 1 1
0.254095466277899 0.246099209167032 1 1
0.321400029784 0.311367841309314 1 1
0.0969191690403927 0.0923038353941127 1 1
0.0723613316762675 0.0702440828019589 1 1
0.176765875388098 0.172243765381906 1 1
-0.0475999113257622 -0.0458905321826582 1 1
0.0738155052833794 0.0720801302621488 1 1
0.399945302497843 0.385997466179277 1 1
0.333368600750516 0.324194047951493 1 1
0.337832181723631 0.327252398531888 1 1
0.136798993517172 0.13269306776577 1 1
0.200538014143284 0.194449204501919 1 1
-0.227000247687568 -0.221591818084503 0 0
0.305450449818356 0.29792740973874 1 1
0.213179175668342 0.20730833489805 1 1
0.584153196945133 0.566276569895128 0 0
0.294093408834257 0.286258517193066 1 1
0.492667482550196 0.476931133779399 0 0
-0.0243307466450499 -0.0221932738497196 1 1
0.297006626701831 0.287582980765789 1 1
-0.226255047026689 -0.218082615748936 0 0
0.165764123852106 0.163253872297259 1 1
0.0392891119021525 0.0379086075521847 1 1
0.0669204877805717 0.0650844136996105 1 1
0.0497992901464518 0.0483482335157833 1 1
0.395440760736659 0.383399903518079 1 1
0.594618196116314 0.575190753845935 0 0
0.284549652964042 0.276794955524285 1 1
0.0774965498636238 0.0779887427532377 1 1
0.195463715589426 0.189508222509898 1 1
0.237100045880428 0.230005229847128 1 1
0.260956060832477 0.253178031868472 1 1
0.110302539113033 0.106711807476483 1 1
0.0716294257120589 0.0682196907432002 1 1
0.344093952627784 0.331689334992827 1 1
0.213494843400394 0.207740888286429 1 1
0.288440074590474 0.28041398351336 1 1
0.131670726383311 0.126978469203465 1 1
0.131648267978807 0.128476459038495 1 1
0.0246982853242067 0.0234865606125651 1 1
0.192114302206541 0.186561059495332 1 1
0.302689468162539 0.293624806936164 1 1
0.0362935823991695 0.0351810496963452 1 1
0.249795834445215 0.242232806327012 1 1
-0.0843607081200601 -0.0807567286309212 1 1
0.156690277579146 0.149749280742301 1 1
-0.0139504731480141 -0.0136967149148129 1 1
0.522481465485947 0.507428372501275 0 0
0.34068911387166 0.329790365343984 1 1
0.00983452738458825 0.00979563095675466 1 1
0.141808764997076 0.137451563721658 1 1
0.193640251726591 0.18825302442014 1 1
0.108589748334133 0.103192843365535 1 1
0.482114464993281 0.468356290214092 1 1
0.0438889466947915 0.0416215201848229 1 1
0.348531815534544 0.338810163746978 1 1
0.359744419316891 0.348337497771973 1 1
0.145718242299255 0.141977594575621 1 1
-0.15985554920908 -0.15521477071678 0 0
0.135174622220481 0.130948274758609 1 1
0.032364609265086 0.0320536990847364 1 1
0.199177856383807 0.192203688892351 1 1
0.329317197702768 0.3197368287974 1 1
0.18053652616203 0.176243428119518 1 1
0.130194563871548 0.124917294297957 1 1
0.324688744034284 0.316071564747047 1 1
0.318117632412434 0.309729441750156 1 1
0.18680233139093 0.181167091580338 1 1
0.187613105182609 0.180964327887044 1 1
0.0948474479367755 0.0938114565402404 1 1
0.247613094118041 0.239142157261356 1 1
0.248300510549814 0.242016515863538 1 1
0.161127788155393 0.156597346370987 1 1
0.122630963190637 0.119044873713167 1 1
0.393530305218199 0.382080831076775 1 1
0.0619424982703032 0.0602719412932704 1 1
0.247293315100343 0.239737825710816 1 1
0.0888889772489591 0.0864837465373939 1 1
0.152278925468587 0.146994924483867 1 1
0.162509525883471 0.158119667015765 1 1
0.115773167884413 0.112149602248857 1 1
0.172400566743806 0.16618016598778 1 1
0.275841176129189 0.26780439743802 1 1
0.502239442091879 0.489043978136168 0 0
0.24845203596789 0.241630157301347 1 1
0.00451664995614084 0.00642367803419178 1 1
0.23891448947451 0.233157424934609 1 1
0.223852947080833 0.219691225292667 1 1
0.00316320993596548 0.00310929385224977 1 1
0.00937195557227509 0.00731951879690286 1 1
0.280752323272076 0.269580252811164 1 1
0.441770014093639 0.429428516868059 1 1
0.0223312160678333 0.0213454421058892 1 1
0.369024151972096 0.357246393979215 1 1
0.120803679837408 0.116166083440915 1 1
0.414140232269896 0.401760819920136 1 1
0.0208351141457807 0.020915140172743 1 1
0.32252054597139 0.313045462748396 1 1
0.595020255351555 0.578357468246292 0 0
0.0551221587766014 0.0543364562942259 1 1
0.264907235990973 0.257898968643901 1 1
0.09899644999067 0.0966671285841779 1 1
0.073319861995045 0.0709236925872168 1 1
0.183406102798338 0.177553967938339 1 1
-0.0716081883364275 -0.0681166815689855 1 1
0.142032195507844 0.138324292721074 1 1
0.251374345224418 0.243412130213571 1 1
0.329206026350328 0.319856850415612 1 1
0.22658313376547 0.22084276242907 1 1
0.214525118937225 0.207626626404483 1 1
0.123981094581741 0.120640464190672 1 1
0.228602856956307 0.221514041748246 1 1
0.0180206530687793 0.0163272988418566 1 1
0.30257876318227 0.294811921751512 1 1
0.190148546645037 0.184572120094603 1 1
0.162804684934105 0.158330100129653 1 1
0.103233425588568 0.100607752752367 1 1
0.318184545935373 0.307874481600832 1 1
-0.113577530222165 -0.109723327227656 0 0
0.257636455188582 0.249012422354801 1 1
0.0958573171271623 0.0925517909878147 1 1
0.354059834587648 0.341635689009118 1 1
0.211160027682584 0.205632604417337 1 1
0.359441508666621 0.347782078130967 1 1
0.313237599484754 0.304767503443623 1 1
0.120424119082077 0.117546006896601 1 1
0.247106783333789 0.239748757659802 1 1
0.332802433643677 0.32311073606989 1 1
0.00720742051828541 0.00712098897126443 1 1
0.171781802920522 0.167389866739047 1 1
0.376008661250493 0.36631581463679 1 1
0.380543113872633 0.369913998279585 1 1
0.312337210808444 0.302686399601766 1 1
0.340402199581844 0.328348483323994 1 1
0.344459526924274 0.334525900599541 1 1
0.552650817122836 0.539549360613032 1 1
0.147205381274858 0.142947134116061 1 1
0.271536352393793 0.26289588957806 1 1
0.303638370655273 0.29444071841498 1 1
0.289176454299556 0.282077797082561 1 1
0.0405725483435591 0.0411354954994121 1 1
0.161935940737868 0.156876076708709 1 1
0.145945124055993 0.141915209184009 1 1
0.362566731633503 0.353110403448444 1 1
0.360492051266203 0.351029177609773 1 1
0.0751851667280714 0.0734970585230802 1 1
0.212859394402744 0.206327648389814 1 1
0.120351894642174 0.118016957003685 1 1
-0.00603311647226061 -0.00531032657564555 1 1
0.0524089355969421 0.0508641511890151 1 1
0.120085352620851 0.118665313865536 1 1
0.146607334093507 0.142505042119523 1 1
0.291575945671839 0.283023933852419 1 1
0.0601896566159222 0.0571635318613851 1 1
0.206224039156157 0.201733431956642 1 1
0.0432799365571865 0.0407230813195902 1 1
0.224387190151192 0.217529378187527 1 1
0.506027872623145 0.492104854508919 0 0
0.150288568226066 0.145808595519988 1 1
0.270253872646541 0.262745210799554 1 1
0.0779531515544494 0.0784705423996936 1 1
0.347891670848535 0.339318602476406 1 1
0.345080644154588 0.335911946188848 1 1
-0.0167319466903844 -0.0159792429231758 1 1
0.168484886999658 0.163411092593293 1 1
0.309689550663314 0.300013579238158 1 1
-0.0662942021061702 -0.0614133863626172 1 1
0.139737672746733 0.136239001669349 1 1
0.121296896145174 0.115942657367585 1 1
0.201433241040857 0.195568776187075 1 1
0.280557464495291 0.271311546332848 1 1
0.189561406826812 0.183822913526321 1 1
-0.0298525294837466 -0.0310839506977891 1 1
0.343551099914556 0.335020633893412 1 1
0.175185144130024 0.168833386848308 1 1
0.185767435888091 0.180888760964631 1 1
0.0665673648706875 0.064640849881173 1 1
0.249437316780247 0.242002454716147 1 1
0.138704450003943 0.136486035077802 1 1
0.147034373177956 0.142154177000307 1 1
0.270516311412296 0.263139167781144 1 1
0.0770280362537806 0.0747809731220779 1 1
0.184052765101912 0.177315775098574 1 1
0.215140183297326 0.207505247407403 1 1
0.374749426770237 0.364102309505595 1 1
-0.140788077480125 -0.136514951814835 0 0
0.3459137810156 0.336059223243419 1 1
-0.0450642824418504 -0.0434469156866591 1 1
0.351678882541087 0.340541878446473 1 1
0.305320318212444 0.296368971312615 1 1
0.173781523136893 0.168865450547861 1 1
0.262051960984546 0.253621326845722 1 1
0.231185338971472 0.226802776339016 1 1
0.381830583188939 0.369455992679648 1 1
0.334627232807603 0.325483743309107 1 1
0.0967763040611609 0.0932741487229826 1 1
0.31713402458028 0.307328969129945 1 1
0.0880552684200834 0.0861450739522177 1 1
0.339792130456009 0.328958131587218 1 1
0.451036535352824 0.438591105159277 1 1
0.117237989409744 0.113961303316656 1 1
0.485072299148071 0.469648878866705 0 0
0.201758808359776 0.194965516521097 1 1
-0.0802834108892334 -0.0780831186368754 0 0
0.238004683446917 0.231274337759058 1 1
0.107212178612848 0.105393122047326 1 1
-0.0538321968981464 -0.0497158447586441 1 1
0.0565462722296475 0.0553235274652542 1 1
-0.0151590395024623 -0.0150107260414286 1 1
-0.0363611753550327 -0.0349062233820082 1 1
0.128524345548409 0.122773952508143 1 1
0.0620837263803051 0.0593014887409985 1 1
0.248152860695869 0.241288871481257 1 1
0.220221436108875 0.213792855925321 1 1
0.352392180175418 0.340779354658318 1 1
0.18746231230287 0.181626399160968 1 1
0.075367774984202 0.0711180521897592 1 1
0.380502263149438 0.368250491618969 1 1
0.0207547647890937 0.020135774401678 1 1
0.390311472087335 0.378311673004669 1 1
0.471681367825136 0.458277208290813 1 1
0.098874596842662 0.0958427871516768 1 1
0.102764145536492 0.10070702252883 1 1
0.216497747885391 0.210529528752427 1 1
0.604352831821988 0.586242586102346 0 0
0.108253529228385 0.102095586522949 1 1
0.309901703847016 0.300788354639828 1 1
0.113713405215877 0.10964042629155 1 1
0.443495884937918 0.429198475875134 1 1
0.274900555267149 0.268358206619427 1 1
0.219777302982009 0.213784633796701 1 1
-0.0974807829358767 -0.0959172338524152 0 0
0.178725209678675 0.173491429570139 1 1
0.198599815454064 0.192494325999716 1 1
0.316103572200471 0.306430668483499 1 1
0.0705075888520824 0.0680546766363346 1 1
0.148923729974122 0.144458900979658 1 1
0.562253985800472 0.548824931383826 1 1
0.378071973420674 0.366127272435759 1 1
0.340196640791108 0.330346261701247 1 1
0.0454243651980284 0.044083615525227 1 1
0.188147245330386 0.184367682551998 1 1
-0.0232828508645113 -0.0243222437782442 1 1
0.354170177941295 0.339063544360542 1 1
0.245275867520312 0.237274312300462 1 1
0.395464299276832 0.383486417086664 1 1
0.284744991362527 0.276118426957966 1 1
0.232361487215819 0.225384676343087 1 1
0.354559404505373 0.344129894187569 1 1
0.342392776304305 0.330175820363092 1 1
0.151191452470951 0.147332967134951 1 1
0.369257020535651 0.357646031972022 1 1
0.364467259362993 0.354722389563466 1 1
0.332504219216311 0.321200978604586 1 1
0.222809995354029 0.213911946429286 1 1
0.0738710354206103 0.073125415196469 1 1
0.229760873071723 0.22279405748948 1 1
0.22151027501678 0.213965073436079 1 1
0.452892465285686 0.440477944947646 1 1
0.487965389341475 0.474756278087321 1 1
0.126530980706374 0.122216812116595 1 1
0.272637873565007 0.266264226648118 1 1
0.316705920511706 0.306104570078879 1 1
0.16264405652183 0.158438357281661 1 1
0.0703452266969192 0.069527311749039 1 1
0.0762060038327207 0.0740954857748332 1 1
0.212101667917723 0.2078258139383 1 1
0.250482246829283 0.244553011408778 1 1
0.121891525218785 0.119705836607863 1 1
0.314335024214292 0.30532339540705 1 1
0.363526837918529 0.352044797909797 1 1
0.221311457639081 0.215605675453979 1 1
0.21841345684719 0.211952124907017 1 1
0.200481735683963 0.194528961037911 1 1
0.145362971792073 0.14164098431329 1 1
0.377713737021976 0.365909847048602 1 1
0.258473996243446 0.250737704369894 1 1
0.223352987618872 0.216579534834029 1 1
0.302797219578025 0.292407373681249 1 1
0.229548920885301 0.221188844947665 1 1
-0.0345768224825887 -0.030825291862178 1 1
0.244186322787367 0.239560850139025 1 1
0.127099671197335 0.122682328863871 1 1
0.109614542560949 0.105550996532502 1 1
0.119546530117728 0.115777564336009 1 1
0.0900224638610312 0.0874165839198633 1 1
0.38160048767087 0.367870839576085 1 1
0.165347587536723 0.162855306326793 1 1
0.129279356469554 0.125936949555027 1 1
0.288415290054948 0.280404566891503 1 1
0.002708688962078 0.00275388181396631 1 1
-0.0881625739493373 -0.0862134367652573 0 0
0.286479070491325 0.277975383794089 1 1
0.0737444789828245 0.0709601765404277 1 1
0.300368399368398 0.291531996410433 1 1
0.0988556952849135 0.0961072644086173 1 1
0.100339872378805 0.0976929652597904 1 1
0.276834542715139 0.268879708143172 1 1
-0.0198571085512567 -0.0180483801982401 1 1
0.261616136504435 0.254787712187111 1 1
0.0960697986078865 0.092934414598374 1 1
0.15759761443685 0.154434260716139 1 1
0.278039922235156 0.269971248905249 1 1
0.246776496794361 0.24049120233188 1 1
0.217582503222741 0.211352310017371 1 1
0.173225815317973 0.169040018855617 1 1
0.499206043709737 0.486827744259392 1 1
0.070807845060766 0.066631003871805 1 1
0.382264867024141 0.371358394639632 1 1
0.422215996538884 0.409408784339192 1 1
0.0416586809899117 0.039056253373908 1 1
0.179855610997701 0.174469619396141 1 1
0.338561263971725 0.326479925147491 1 1
0.0939185963357638 0.0906522398665518 1 1
0.189190192046602 0.181306785908792 1 1
0.200059610859095 0.193744311455612 1 1
0.374282781404018 0.363252825229267 1 1
0.250020250862725 0.243118612007012 1 1
0.196016951859421 0.189666848008696 1 1
0.277107997579324 0.267184568755684 1 1
0.299922462886529 0.289460606328976 1 1
0.00881324118225818 0.0100588035522694 1 1
0.436034830629516 0.423595973592411 1 1
0.279655511611577 0.272383451172679 1 1
0.222466046515638 0.215040185899381 1 1
0.190789949772711 0.184601985064608 1 1
0.489596552164275 0.473365835192662 0 0
0.258531252034494 0.25068987419235 1 1
0.22813327824953 0.221197106131242 1 1
0.174844971065898 0.168985465371591 1 1
0.206515737404191 0.201328229714818 1 1
0.329911012523615 0.318597950567581 1 1
0.234065026813495 0.22793749558571 1 1
0.32115286128054 0.311282556079706 1 1
-0.197778046804827 -0.193167659920787 0 0
0.346139992673304 0.33601009006884 1 1
0.259645830989881 0.25171978133543 1 1
0.21867328815288 0.212025050654894 1 1
0.037475491484806 0.0365062197268985 1 1
-0.0114543878001641 -0.0136561382350212 1 1
0.324077363081333 0.313395217335553 1 1
0.197726566282989 0.193289240828487 1 1
0.00804952822184609 0.00773777547548306 1 1
0.240046955039158 0.232805188250779 1 1
0.322825319643189 0.314604962215937 1 1
0.272877178564978 0.264625798264749 1 1
0.0165450315854497 0.0177308811277515 1 1
0.135006178557804 0.131509368591654 1 1
0.131007513518007 0.126666829500547 1 1
0.137393609471667 0.134699370541315 1 1
0.220863165005594 0.212429547240818 1 1
-0.0518577067534968 -0.0514170105533046 1 1
0.0776562405634918 0.0762691589209114 1 1
0.187332281005724 0.181983713660596 1 1
0.0343872158334391 0.0319733540428941 1 1
-0.156449965863852 -0.151519686276941 0 0
0.0634330403473995 0.058278025581821 1 1
0.202330901128096 0.19336880977163 1 1
-0.0212026950498496 -0.0212724423077709 1 1
0.441938811210552 0.427127050435107 1 1
0.324379995432609 0.31487249586216 1 1
0.201118311740981 0.19535812615124 1 1
0.457481892631821 0.443889697813071 1 1
0.32600189328986 0.319481526343848 1 1
0.0544265416052007 0.0524095810891893 1 1
0.137681877176996 0.133077173490047 1 1
0.316328069574103 0.30682958117627 1 1
0.217021067977912 0.20943232608553 1 1
-0.0764178627155992 -0.0758128876430173 1 1
0.235495220839913 0.229374403898524 1 1
0.261009102068353 0.251472370766274 1 1
0.121338527222365 0.119082012761734 1 1
0.344199046011214 0.334607856281871 1 1
0.361246061928621 0.351200245176907 1 1
0.289808685126975 0.283114447686469 1 1
0.279954600383736 0.271989713980348 1 1
0.190640727774483 0.1842393345688 1 1
0.0511554407489075 0.0494858062688258 1 1
0.191522973348614 0.18388863900555 1 1
-0.0705799591394862 -0.0669172198720405 1 1
0.0625221741830273 0.0599481085212877 1 1
0.274176519366234 0.265006401618042 1 1
0.148916354632683 0.144260760834334 1 1
-0.0472542508171685 -0.0457674417831705 1 1
-0.0124050989410878 -0.0128508657126412 1 1
-0.0118202042166041 -0.0130406033744335 1 1
0.0812369030022239 0.0777577180145891 1 1
-0.0300043003962633 -0.028701737124791 1 1
0.180099081652887 0.174750567723606 1 1
0.0764725907312198 0.0741922877482748 1 1
0.327436806570549 0.316114380776439 1 1
0.187624361212166 0.183708662987336 1 1
0.382032105151884 0.369754954476749 1 1
0.198820714202399 0.193483938365012 1 1
0.108376482175445 0.105489533133281 1 1
0.193525299454552 0.189121476670512 1 1
0.0812046105514167 0.0790477410627394 1 1
0.229401962657737 0.222178585473361 1 1
0.0270043483678233 0.0267288871461448 1 1
0.503441584153921 0.486479333078261 0 0
0.171072124848187 0.16614412866371 1 1
0.00223189337577177 0.00331812421592306 1 1
0.27447271537636 0.266661737532302 1 1
0.30757007413598 0.299759508666981 1 1
0.388656765810888 0.376400450732339 1 1
0.0795589047899702 0.0786997676100301 1 1
0.215892397523058 0.211668424730783 1 1
0.0989738895912526 0.0959713896404849 1 1
0.426288990896936 0.412268135787672 1 1
0.186035197892701 0.181290769062371 1 1
0.530617159174133 0.514625673742749 0 0
0.0307109669656605 0.0299772179150152 1 1
0.0277077550021831 0.0286188461485073 1 1
0.225544350766894 0.219493757562922 1 1
0.260170706789618 0.253072408520315 1 1
0.196495751510004 0.189160668447221 1 1
0.193081270475781 0.188910878668346 1 1
0.254787114105229 0.245605460428538 1 1
0.298491469149168 0.289321408856407 1 1
0.299031702940283 0.290359528505168 1 1
0.243330949283659 0.236859886788928 1 1
0.2509101098327 0.2448760130341 1 1
0.131332142944322 0.127906202878685 1 1
0.177765280179793 0.17251116072714 1 1
-0.0499455981484486 -0.0482965288663778 1 1
0.244913107316613 0.237273531087473 1 1
0.397789774923016 0.386707109891536 1 1
0.0408915114031796 0.0391176462966587 1 1
0.051606237747952 0.0490579643978513 1 1
0.197178055313521 0.190659047989492 1 1
0.0357575695434129 0.0355173999406133 1 1
0.352669105999788 0.343229699059722 1 1
-0.0742313445886228 -0.0721731217448511 0 0
0.265223796403112 0.255629465428408 1 1
0.312859717279045 0.301799599273264 1 1
0.159352952877569 0.152575918444566 1 1
0.29102978927675 0.282975191568714 1 1
0.204017344471572 0.197827426402879 1 1
-0.0449703972112219 -0.0424286062078421 1 1
-0.156558820025195 -0.152938853101277 0 0
0.12586121721103 0.120490974150161 1 1
0.441588536266046 0.429880676318011 1 1
0.228159082597486 0.22410651500481 1 1
0.265936845697714 0.257921669408133 1 1
0.316570523637946 0.307271513158414 1 1
0.205424905279902 0.198803616984585 1 1
0.474417654131257 0.461549914883569 1 1
0.395165642120601 0.383849691369234 1 1
0.0563157664159599 0.0545161820694777 1 1
0.30440986139948 0.295729391419475 1 1
0.0607181662390657 0.0595230146932507 1 1
0.1096654110807 0.105668580411178 1 1
0.195400388365982 0.190504397407393 1 1
0.221961653955935 0.215724872454349 1 1
0.257450532974459 0.247966855848835 1 1
-0.0100868222461891 -0.010223741806753 1 1
0.228117116594589 0.221710121525907 1 1
0.0275231111370573 0.0248326845228389 1 1
-0.0851981503630784 -0.081917336430561 0 0
0.239254892375095 0.230990194919081 1 1
-0.162314877011011 -0.158752235813534 0 0
0.247379382721327 0.241800251364137 1 1
0.124497562716209 0.120607119645711 1 1
0.119140975729713 0.114603588112401 1 1
0.398409459516698 0.387759218381246 1 1
0.303306171862314 0.292996109400458 1 1
0.192769399249793 0.186504449038726 1 1
0.149447854500458 0.144330634169312 1 1
0.223196634696099 0.217106923313546 1 1
-0.121874021182395 -0.115952830445209 0 0
0.397728674361996 0.386281840529631 1 1
0.157573345398956 0.153084371730224 1 1
0.0896394272652312 0.0888806351329484 1 1
0.571659159995226 0.55491590847899 0 0
-0.0880762749696067 -0.086567070505163 0 0
0.289530661971793 0.281376224198871 1 1
0.180814394576002 0.175882071211684 1 1
0.153290840945513 0.147021822370599 1 1
0.249008312643808 0.240650956367929 1 1
0.104540895080179 0.101421930350687 1 1
0.256745900270388 0.248509094796281 1 1
0.35002033038971 0.341239288708378 1 1
0.187186850948167 0.183412056234032 1 1
0.101053940255976 0.0969925168749622 1 1
0.672305795959478 0.652835759133002 0 0
0.32303473233458 0.314402714246934 1 1
0.203988583587475 0.197686633263946 1 1
0.331017853345352 0.317921275715444 1 1
0.304422562075613 0.297007145897045 1 1
-0.0257996900928592 -0.0246030897053807 1 1
0.382788072687557 0.373333894805836 1 1
0.232967751465976 0.227651178901495 1 1
0.455791969142795 0.44256879645819 1 1
0.271839259375763 0.2634102780911 1 1
0.138124067375207 0.130766462761717 1 1
0.393886931074612 0.382685935141293 1 1
0.00712019331168254 0.00624815070085885 1 1
0.216062395455455 0.210040774734496 1 1
0.0980330196223451 0.0939886765636966 1 1
0.103690158794582 0.101358016894563 1 1
0.546639960653314 0.529288235149375 0 0
-0.0922765688011661 -0.0879396727827052 1 1
0.058086766272732 0.0566571094518289 1 1
0.400426147227022 0.389010402112941 1 1
0.352186188420942 0.340105750715283 1 1
0.200901242071931 0.19409366388891 1 1
0.340095615459473 0.330025383724816 1 1
0.162205042165643 0.157232672427035 1 1
0.155048351339366 0.1503129567303 1 1
0.0808079893952151 0.0780978576240845 1 1
0.249566133498665 0.24083941549508 1 1
0.148228548353825 0.144189987663807 1 1
0.396069045228833 0.384568554621492 1 1
0.0825857277992112 0.079727284118944 1 1
0.053134546537802 0.0494072277726754 1 1
0.252211451420237 0.243020064174065 1 1
0.335072248568652 0.325827492495963 1 1
0.367150567368246 0.356589995589146 1 1
0.237638329874918 0.231247014033005 1 1
0.153939331275997 0.149129252397002 1 1
0.116132560144856 0.113380110938627 1 1
0.216396780380655 0.210714140613197 1 1
0.0112028946526806 0.0102671434593684 1 1
0.180003071177591 0.173094140997169 1 1
0.351965028730697 0.340876588107802 1 1
0.107141873944841 0.102303141754484 1 1
0.103389658808307 0.100517439171881 1 1
-0.0111485082237644 -0.00967855763312885 1 1
0.23501847410696 0.226423621323677 1 1
0.32650621411204 0.317959386020729 1 1
0.267590879816657 0.260388173075766 1 1
0.350693326132997 0.33925544838107 1 1
0.402882383585435 0.389097251966463 1 1
0.233011454751772 0.226923231392127 1 1
0.319259387201121 0.311013039483948 1 1
0.225258568963303 0.219176897860359 1 1
0.147942938855403 0.143594986915703 1 1
0.296935320386093 0.289680904208814 1 1
0.298704949372064 0.289317417848203 1 1
0.23308215224381 0.226355512905694 1 1
0.140106356663144 0.13529956782986 1 1
0.226026152706151 0.220248561401684 1 1
0.147777802625369 0.143107517505033 1 1
0.235480311686842 0.22938689987082 1 1
0.232458869962341 0.22523848205749 1 1
0.0854243080848516 0.0858740919912939 1 1
0.248944647500172 0.24152912863301 1 1
0.295846796231726 0.283940044725054 1 1
-0.0738446599062444 -0.0715684057226571 0 0
0.278663259784464 0.270724138513231 1 1
0.18256841180816 0.176876304517988 1 1
-0.00689994876525678 -0.00658355108622679 1 1
0.108763551795197 0.106218381784256 1 1
0.134741519879497 0.130366939430555 1 1
0.198076106546018 0.191876429561031 1 1
0.275385002680224 0.267333415775625 1 1
0.160292256356998 0.157313238197443 1 1
0.104648786105024 0.100902836539693 1 1
0.145968339588979 0.139566471147944 1 1
0.306966509401543 0.298855707073378 1 1
0.0337283219369961 0.0321195577647225 1 1
0.403776728099316 0.39331248119127 1 1
0.301282495101708 0.293614749230548 1 1
0.0258783336029878 0.0268222120057802 1 1
0.279249948042025 0.270408350541199 1 1
0.385912313139722 0.375806090023303 1 1
0.431877430670529 0.416551942271494 1 1
0.196214595671027 0.191042027749344 1 1
0.263376746311673 0.25497281672241 1 1
0.292530640879647 0.284733048564207 1 1
0.281782123017215 0.272302218259867 1 1
0.261822216587454 0.253514781599924 1 1
0.323711174114859 0.317113920673855 1 1
-0.0448169387160672 -0.041404005964902 1 1
0.209934224753902 0.204981167464833 1 1
0.0821399194321801 0.080385856566788 1 1
0.188475940528393 0.182588369020593 1 1
-0.106265796597463 -0.104816548794787 0 0
0.136066392600988 0.130903066912637 1 1
0.35386262165608 0.344190644145336 1 1
0.426450543652417 0.412621622729906 1 1
0.230241930285141 0.220759539020857 1 1
0.200944905381546 0.197037186449985 1 1
0.135219301376521 0.132020728984762 1 1
0.229524499606899 0.222571447122705 1 1
0.259921467686475 0.24998201237281 1 1
0.0887466625587234 0.0868832848367997 1 1
0.0762253639673883 0.0749090676711496 1 1
0.158386280303044 0.152737935308213 1 1
0.394856674349665 0.382813418079097 1 1
0.130519083199377 0.127858720129044 1 1
0.102308427713077 0.0986802653124586 1 1
0.493549149107117 0.480443905749919 0 0
0.188967380471285 0.183001198880322 1 1
0.436031245609151 0.419298751973379 1 1
0.0776371527419296 0.0757843822698696 1 1
0.244086497790056 0.237854787670639 1 1
0.223836006441584 0.216319790691065 1 1
-0.00229319181607194 -0.00210413598971554 1 1
0.660401211945206 0.640503540772214 0 0
0.350880684982626 0.342524709900945 1 1
0.283855211949858 0.274126052388228 1 1
0.275354635286779 0.268704079267902 1 1
0.269764396305362 0.261852800701151 1 1
0.393000287318287 0.381045123987333 1 1
0.173603537188863 0.171157528053499 1 1
0.0382576811917861 0.0377817520026864 1 1
0.14837020151759 0.144506441902076 1 1
0.380234689272183 0.36695654887499 1 1
0.146057887387876 0.143130097395178 1 1
0.367492176510147 0.357892482126077 1 1
0.26250010025043 0.252666416987373 1 1
0.196037345442479 0.189569510747605 1 1
0.229025699543123 0.223076633180501 1 1
-0.0751475727819053 -0.0724541540968495 1 1
0.0422745047778366 0.0420313117628638 1 1
0.391380673637677 0.379077212693283 1 1
0.518059642261343 0.502322807498805 1 1
0.0427611652233117 0.0407819643658604 1 1
0.0289650087749259 0.0278037828455499 1 1
0.176266102504193 0.171398677583812 1 1
0.212902486267066 0.206043248672222 1 1
0.290896962945818 0.28410627615149 1 1
0.321881612697944 0.310709259724732 1 1
0.183380243695767 0.176658924672902 1 1
0.0463724964035303 0.0446402187264291 1 1
0.130662342318485 0.126180424761679 1 1
0.120933162729344 0.118824890504539 1 1
0.104134847897776 0.101001432272527 1 1
0.0132330866399623 0.0117829602564312 1 1
0.217387129216604 0.210923798181292 1 1
0.134713328407519 0.129755293882459 1 1
0.509711118012612 0.493711786400761 1 1
-0.0637562218189289 -0.0629641983552464 1 1
0.306711879236547 0.297423993651998 1 1
0.375951416718729 0.364995117300873 1 1
0.344485461164232 0.333243323556313 1 1
0.284105609304656 0.275320421375801 1 1
0.0104204629787899 0.010930718745599 1 1
0.293123575505855 0.284621101872652 1 1
0.236305246792998 0.227968802352943 1 1
0.387056172946143 0.376120531747723 1 1
-0.0799097527865727 -0.0780043472616839 0 0
-0.118106117257268 -0.114971925582614 0 0
0.126694209452556 0.123554144624743 1 1
0.132706764969629 0.128950696861181 1 1
0.0350471889391382 0.0345989238552048 1 1
0.248242581212781 0.240671154806969 1 1
0.0852520413761997 0.084102798248871 1 1
0.018638567028508 0.0196927730590159 1 1
0.466340218023228 0.453880615768968 0 1
0.360121478714523 0.350923265805177 1 1
0.120512694415472 0.115751552600528 1 1
0.0516483980764008 0.0500071354707806 1 1
0.178096154561958 0.172520987531603 1 1
0.0700523539927636 0.0669022877813679 1 1
0.245027756091221 0.2368913367412 1 1
0.291538631339241 0.285221647569927 1 1
0.404522451070902 0.391842098188726 1 1
0.0476601772063956 0.0465496273997058 1 1
0.368036028623795 0.356659227966906 1 1
0.323835965992599 0.311098169482703 1 1
0.294614106174703 0.285606962076871 1 1
0.11621137461743 0.112645190126749 1 1
0.290541765448387 0.281697658532663 1 1
0.149195303885598 0.145133124710078 1 1
0.337491248328524 0.327682483238137 1 1
0.211717866062058 0.20671690006019 1 1
0.392786761366958 0.381047340981331 1 1
0.325625421211911 0.316892689877941 1 1
0.141239565838492 0.137819075731526 1 1
0.19113286370609 0.185347285835666 1 1
0.378542737444952 0.36776299160875 1 1
0.573577955390407 0.556830514191208 0 0
0.192737756928529 0.187266640263429 1 1
0.180565306867979 0.173019556407414 1 1
0.178166604682308 0.173280089004201 1 1
0.173655758735443 0.169480463108433 1 1
0.101869866936668 0.0987738363675872 1 1
-0.0436493381264315 -0.0401315855318495 1 1
0.21442737838401 0.207921638059559 1 1
0.135318953951593 0.131523414547667 1 1
0.149740492932441 0.147080294203902 1 1
0.325717478070738 0.314672354458957 1 1
0.138762698881975 0.134233677242502 1 1
0.339099287126867 0.329011664336737 1 1
-0.0566429851367919 -0.0541069608203605 1 1
-0.0656979719806551 -0.0627678180366819 1 1
0.240918906800872 0.234792489100814 1 1
0.122261171371795 0.119315348101425 1 1
0.178327895675045 0.173336861197988 1 1
0.104522689773329 0.100946216811024 1 1
0.395335364338057 0.384898256380411 1 1
0.0846239634029047 0.0815012082376584 1 1
0.153854201350086 0.149620423533435 1 1
0.0892906577999742 0.0864655103153433 1 1
0.0157398489719585 0.0148087357429203 1 1
0.188283986912654 0.183984282561443 1 1
0.221099112881697 0.21362535194516 1 1
0.176849831254934 0.170299988240483 1 1
0.180737359916393 0.175794789958397 1 1
0.348479688341516 0.338781320721928 1 1
0.20030458289216 0.192412038706471 1 1
0.259146233926659 0.251742099217076 1 1
0.0496251995277037 0.0466526277137801 1 1
0.251487953025413 0.244357417682622 1 1
0.220693726698249 0.214878950313613 1 1
-0.0180544478821017 -0.018275080318708 1 1
-0.0479568785098329 -0.0462344214368467 0 0
0.18794750848036 0.18383945964155 1 1
0.283674580752418 0.274940966965279 1 1
0.103400080839458 0.0982195636198466 1 1
0.219138664641943 0.212336031671555 1 1
0.344775876094783 0.333975947069574 1 1
0.0727447792521666 0.0705078800226283 1 1
-0.0132589384238957 -0.0156613176961384 1 1
0.215374182638753 0.209383112616025 1 1
0.282991594560871 0.274438842698644 1 1
0.275697512276637 0.268124234020151 1 1
0.300706171944273 0.290573230224821 1 1
0.182962899992118 0.17796187787681 1 1
0.19786743365415 0.191657876638906 1 1
0.322612864730154 0.313248724807133 1 1
0.190196896041122 0.185008344992801 1 1
0.535785406234025 0.520796427009642 1 1
0.283206847192853 0.273958949865494 1 1
0.135573011390373 0.131332229948329 1 1
0.27915229402766 0.270446604916209 1 1
0.477087805487631 0.464962923622933 1 1
0.325465211651025 0.316133558843024 1 1
0.257029652140514 0.25118890270755 1 1
0.286840897602317 0.278402800547525 1 1
0.107411564921218 0.105128478479361 1 1
0.0184037554271577 0.0190832026277296 1 1
-0.0201077311875322 -0.0210113756171254 1 1
0.168126678790541 0.164376593910826 1 1
0.0707033911315955 0.0687977727792086 1 1
0.347550996785548 0.338105107485608 1 1
0.173665989615136 0.167526638941445 1 1
0.193776375286266 0.187844916122875 1 1
0.208574170858408 0.201050724027507 1 1
0.255288094061766 0.245840593073539 1 1
0.132459985464949 0.128608819436122 1 1
0.326856007258244 0.317695070755799 1 1
0.215979467109478 0.211527451028054 1 1
-0.0402825144199946 -0.0396069339928976 1 1
0.118678804760182 0.114431232028133 1 1
0.0638477814394325 0.0601923293442596 1 1
0.147685043622572 0.142524034482966 1 1
0.372864052560495 0.3626766368497 1 1
0.207626019855684 0.201132449225349 1 1
0.236728735863025 0.231133204991253 1 1
0.449214551686236 0.4361733906702 0 1
0.474331644222311 0.459458118793242 1 1
0.089233931770162 0.0873963657222512 1 1
0.341720471823056 0.331458415212216 1 1
0.0153802652588032 0.0145604648489997 1 1
0.0335363936203192 0.0326146196297392 1 1
0.171433395791203 0.165391887855728 1 1
0.106686967811791 0.103320072426276 1 1
0.570439282382611 0.55290273634649 0 0
0.0957012259079041 0.0942851640196705 1 1
0.356885585984659 0.345582123756639 1 1
0.174675677451888 0.169376887772969 1 1
0.251750449801942 0.242929432529036 1 1
0.171699385931492 0.165611696331863 1 1
0.105528357257551 0.10284960097588 1 1
-0.00401120314982073 -0.00260426305085973 1 1
0.174878939491983 0.17018040104699 1 1
0.277964172668206 0.268913947440574 1 1
0.326723598024003 0.315907301911489 1 1
0.426935423996992 0.414055811305416 1 1
0.264221653858161 0.2566659154926 1 1
0.288025472646243 0.278903021568639 1 1
0.130354150979879 0.127003549006088 1 1
0.122656910832434 0.119027534797321 1 1
0.250746698221836 0.245325442110151 1 1
0.169490951218965 0.164080151680564 1 1
0.0556492856535194 0.0539567135251513 1 1
0.201909243889925 0.195338197817537 1 1
0.0716260580449442 0.0691578086391376 1 1
0.38798326686966 0.378484219077471 1 1
0.271080321745787 0.260158194863066 1 1
0.0538728656056516 0.0501376030269123 1 1
0.235836122865925 0.228938032147353 1 1
0.264354972597497 0.257760626756045 1 1
0.414084070619839 0.401794552060292 1 1
0.40844753480164 0.396291666162933 1 1
0.219351919691702 0.210804563290165 1 1
0.47684328154091 0.462381921451846 0 0
0.307243814497356 0.298602781599007 1 1
0.0797892696149698 0.0784736910552165 1 1
0.459146296919081 0.446058871036281 1 1
0.431946267831982 0.419092845602809 1 1
0.200597691395742 0.19451515884635 1 1
0.343198045248421 0.333440216247409 1 1
0.268694252491769 0.25898827019504 1 1
0.104792228692073 0.102411203557426 1 1
-0.0349606820411605 -0.032137403010273 1 1
0.260967400115422 0.252531508619315 1 1
0.166365969788133 0.162161354494135 1 1
0.168247247442117 0.162269130139259 1 1
0.365308832143322 0.35156221283169 1 1
0.262327017164829 0.254906687988951 1 1
0.566225758524083 0.54739381533565 0 0
-0.0974634402236162 -0.0963336077253998 1 1
0.517011569573496 0.502474689281626 0 0
0.265149129000835 0.257685309584959 1 1
0.162565156897179 0.160235092549267 1 1
0.143941534675578 0.139616218644786 1 1
0.0167725263977852 0.0164277933113434 1 1
0.105029148730348 0.100975122418003 1 1
0.248899643814994 0.243851460146153 1 1
0.237323746209659 0.229856947267163 1 1
-0.0939429551768374 -0.0890072263586993 1 1
0.214397933278471 0.208998702712094 1 1
0.141021373657284 0.133218346012452 1 1
0.0191340664112498 0.0183352947238179 1 1
0.31385491302085 0.304035377089209 1 1
-0.00495365516181118 -0.00482002909706297 1 1
0.407137800460645 0.395033315918032 1 1
0.223413309588537 0.217749751632238 1 1
0.149763849882777 0.145488477858881 1 1
0.204177891681271 0.198344552315348 1 1
-0.00755599185931589 -0.00803910736881341 1 1
0.49471100714645 0.478586553388086 0 0
0.124715630256057 0.121606801181174 1 1
0.39166072224571 0.380412507226288 1 1
0.350547866137069 0.339398944546333 1 1
0.0868176436145246 0.0853872541600573 1 1
0.0948210259391184 0.0927775699247468 1 1
0.0198733875647489 0.0184534941669086 1 1
0.412862947497007 0.399714367265774 1 1
0.165466538463509 0.160989064773284 1 1
0.285157840351748 0.27772392142544 1 1
0.0547609226381238 0.0527847560350537 1 1
0.154391003217144 0.15147596101281 1 1
0.310339192586341 0.300289174877089 1 1
0.19663257756034 0.19082967389156 1 1
0.0351803966978185 0.0342807965951003 1 1
0.311614036753303 0.30115380886317 1 1
0.252337109616764 0.246872973284119 1 1
0.197189680883555 0.190153653903817 1 1
0.419553712959805 0.405238529780921 1 1
0.143727568971381 0.138530802675248 1 1
0.275945334447279 0.266407826751037 1 1
0.313183577515288 0.305246790490614 1 1
0.375444732015751 0.363120687122437 1 1
0.489802760231999 0.4746612756323 0 0
-0.0995217893489445 -0.0974072897072598 0 0
0.0943492880187904 0.0924849435846746 1 1
0.155273070976142 0.15057177816077 1 1
0.255957793197502 0.247503344562931 1 1
0.381201675836505 0.370905104642548 1 1
0.311231807250249 0.301936593297622 1 1
0.0551316133940867 0.0537753980476651 1 1
0.305640650645103 0.297016766551152 1 1
0.257356122928097 0.248247497688322 1 1
0.407252944269103 0.3943455122712 1 1
0.200726344271236 0.195492766649875 1 1
0.207050139998021 0.201774909498989 1 1
0.376270385838146 0.366470825319355 1 1
0.0393893771763416 0.0397485627514937 1 1
0.233188607334939 0.226379937732579 1 1
0.386088160365072 0.375872815363107 1 1
0.221586262504938 0.21532390331182 1 1
0.239078407070092 0.234321685918771 1 1
-0.0906773842042375 -0.0867631845927369 1 1
0.143067178263694 0.13881853646436 1 1
0.324693900160939 0.315553306205173 1 1
0.186165922374389 0.180822410869232 1 1
0.397577546509133 0.38739077830748 1 1
-0.000419070719642988 0.000386549088374332 1 1
0.144424441808603 0.140378545654939 1 1
0.0292179578253255 0.028858123423367 1 1
0.314734657101428 0.306366442048574 1 1
0.0398135909019976 0.0380105897988389 1 1
0.336025331384971 0.325948681401457 1 1
0.0790094105275846 0.0747548440995587 1 1
0.452413027255979 0.438915187788965 1 1
0.13415342165874 0.129624191614458 1 1
0.321050422622759 0.31322493258867 1 1
0.130765359747056 0.126926506423449 1 1
0.189361855366095 0.185170961945045 1 1
0.215814016528353 0.206765170182357 1 1
0.277730259419715 0.26931169790878 1 1
0.19238662205313 0.187004075803249 1 1
0.196840410897386 0.191568457325234 1 1
0.321164384572877 0.312113645224342 1 1
0.104264661118037 0.102993108122399 1 1
0.168825972807986 0.161047573105893 1 1
0.281221326138388 0.274134718138278 1 1
0.15209937847416 0.148063067748889 1 1
-0.102059190019442 -0.0993783798128824 1 1
0.464413926328791 0.451295842864752 1 1
0.0375879261803298 0.0369168855489682 1 1
-0.0605350782916904 -0.0596062127721729 0 0
0.227076930963477 0.220942697234872 1 1
0.01184183063928 0.011753123971282 1 1
-0.0489823088817521 -0.0474403168677451 1 1
0.139269267635955 0.136588244011422 1 1
0.290672399524701 0.281310362987251 1 1
0.0967381581130832 0.0940313123211197 1 1
0.146016572184479 0.140181164688555 1 1
0.139661947861508 0.134869074189517 1 1
0.43138452042579 0.415680551078488 1 1
0.0894908296029684 0.0880726299479337 1 1
0.304892894488061 0.292346294258914 1 1
0.238066758143105 0.230774818696526 1 1
0.297266970989111 0.28972852926004 1 1
0.280583447569158 0.268124580251574 1 1
0.191615013497958 0.187083310015554 1 1
0.251010356153716 0.244888157177846 1 1
0.283868702980103 0.274947432491255 1 1
0.1058002011848 0.100889524351875 1 1
0.555648086673115 0.540465846491817 0 0
0.307396434098456 0.298435315097607 1 1
0.359000668020211 0.348645599387532 1 1
0.114335690541392 0.110945016276106 1 1
0.481113552530022 0.467897347824638 1 1
0.0986736558790001 0.098110581086485 1 1
0.178128050162968 0.172456973815698 1 1
0.176133958099897 0.169328717165603 1 1
0.112001654466406 0.107808073107698 1 1
0.123833568024205 0.119147620550591 1 1
0.248442753263552 0.240902201520793 1 1
0.148574602097902 0.143637038427163 1 1
0.55636374697972 0.540215370703993 0 0
0.283870493089567 0.273368854950917 1 1
0.33571825187567 0.325400194840983 1 1
0.318167350074751 0.308868098299576 1 1
0.400351359136173 0.388113493795118 1 1
0.502474862197124 0.489458872961682 0 0
0.352549223865082 0.342187831014198 1 1
0.195284537612114 0.189601977911974 1 1
0.263107317998283 0.255612214370949 1 1
0.160967888038201 0.157059228332113 1 1
0.208356935352265 0.202536007682324 1 1
0.122838265043122 0.115661673996243 1 1
0.11741484808555 0.111942262622715 1 1
0.317267389976582 0.306910374746467 1 1
0.157978893667805 0.15373618286913 1 1
-0.00641508589644481 -0.00460305334062074 1 1
0.275872065666571 0.2682920888011 1 1
-0.00938848245964776 -0.01100658318231 1 1
-0.0838370320549118 -0.0811502761437117 1 1
0.00166650924928669 0.0020804827049886 1 1
0.423427494133613 0.410965469695776 1 1
0.262849753664675 0.254681587797854 1 1
0.147640329930093 0.140345432768345 1 1
0.0987253886572561 0.0972501094954914 1 1
0.376147538936783 0.365750638941353 1 1
0.0576979625970046 0.0538886830238824 1 1
0.0987793684505401 0.0948900195676273 1 1
0.283393938201758 0.276166572115387 1 1
0.21535301548432 0.208682227071001 1 1
0.288650144552975 0.280195479746809 1 1
0.295492973415862 0.287620864928789 1 1
0.118410480336025 0.115232392246348 1 1
0.527659258064571 0.510313271387659 1 1
0.1528259853326 0.148475552664403 1 1
0.333631461463205 0.323782962427042 1 1
0.190119256717172 0.182117214192772 1 1
0.200257465692317 0.194485035591639 1 1
0.175695276304242 0.170503978059991 1 1
0.282667736720769 0.275103042871532 1 1
0.222278405860507 0.216344351763176 1 1
0.11587746472704 0.112354792244664 1 1
0.0335329564307064 0.0344550743172592 1 1
0.337395378079514 0.32734987212689 1 1
0.241989811484821 0.234968700846169 1 1
0.366105094705919 0.355562276516937 1 1
0.236431351093597 0.227059033966646 1 1
0.168595655079511 0.164226126547719 1 1
0.511231436940598 0.498049689617636 1 1
0.172606080055194 0.167341766522109 1 1
0.183842334421601 0.178434561691593 1 1
0.107429247099111 0.105600969714079 1 1
0.369456594833494 0.357489671080569 1 1
0.320807642331267 0.310293464339905 1 1
0.234367449645763 0.22642582619999 1 1
0.231764645866572 0.224975009986322 1 1
0.258627186253878 0.251317448553512 1 1
0.140979677943474 0.136823838153678 1 1
0.156405118663891 0.151944887538648 1 1
0.051908154279657 0.0483393830593586 1 1
0.302604200882122 0.293429827029864 1 1
-0.0386114466753545 -0.0363463838344683 1 1
0.30464877712142 0.294974195486705 1 1
0.276821648801974 0.269635304494891 1 1
0.191455974962869 0.184965155844704 1 1
0.293098273195266 0.284714740449678 1 1
0.226351292321043 0.217612019676612 1 1
0.225303057084787 0.219415470556351 1 1
0.109242500267949 0.105887009017755 1 1
-0.110590506778543 -0.106273051505267 0 0
0.184904725683304 0.178480160881373 1 1
0.191461764614959 0.185234779701194 1 1
-0.0403456509709288 -0.0386567255695972 1 1
0.189029768222449 0.184765590709777 1 1
0.262863958630492 0.25477521301463 1 1
0.12266637396387 0.119824885808179 1 1
0.295512321028427 0.288022612584289 1 1
0.442497891346511 0.424863805393897 1 1
0.382175584022568 0.370893186618251 1 1
0.196443091325549 0.190352090793408 1 1
0.0718527838958035 0.0677227356574803 1 1
0.474315269752363 0.464216811294327 1 1
0.255877087689355 0.247862612530127 1 1
0.243075952928041 0.235342824074149 1 1
0.387573131867293 0.373099415465885 1 1
0.19970163933088 0.193176627419008 1 1
0.233627462272453 0.226606103479471 1 1
0.0298705632509467 0.0286573973787065 1 1
0.319297639671785 0.30906205691864 1 1
0.148149860671117 0.146245095303879 1 1
0.243245116296215 0.23479963777917 1 1
0.101304140356758 0.0973200548895739 1 1
-0.0320531132412556 -0.0305846070657033 1 1
0.227773396156249 0.218328837875639 1 1
0.10148246513541 0.100278340050072 1 1
0.270581532234513 0.261882155285209 1 1
0.364846904757734 0.354537008025991 1 1
0.0336376029398065 0.031613438950576 1 1
0.315043524365011 0.305982786446486 1 1
0.17723716647779 0.172598411396121 1 1
0.264241061331976 0.25617819065352 1 1
0.33903109509766 0.330091519619129 1 1
0.386570771532185 0.376457200705253 1 1
0.171210199498479 0.166463438314911 1 1
0.219275749957082 0.21280539098544 1 1
0.391067832177133 0.380820696608595 1 1
0.277999072814201 0.270555376045366 1 1
0.17515462458853 0.170536823827599 1 1
0.182763593333262 0.178532950153109 1 1
0.0190360713144655 0.0184396483387373 1 1
0.196387673101855 0.189774873804569 1 1
0.253071933222516 0.246644065076207 1 1
0.0681451376846933 0.0658766745884208 1 1
0.281939209826394 0.272515051544699 1 1
0.0378181604645464 0.0375000476220387 1 1
0.19751907859759 0.191157812120054 1 1
0.0403727283518468 0.0391953981924671 1 1
0.213845673990132 0.205277372351844 1 1
-0.106366228222137 -0.103553671014799 0 0
0.371840977323886 0.360402737467712 1 1
-0.0547887730952921 -0.0522313696591021 1 1
0.108771313306691 0.106549495141934 1 1
0.317406372076066 0.307370035133822 1 1
0.243144399271215 0.234881255418828 1 1
0.44905392686793 0.435920335168927 1 1
0.172293924662176 0.16716551623704 1 1
0.0292429071715384 0.0279074595275685 1 1
0.159130789841554 0.153290157136877 1 1
0.202221312753355 0.197118508617719 1 1
0.267785892442814 0.260260123546162 1 1
0.339316439511465 0.328687423735545 1 1
0.293556417574764 0.285761486905278 1 1
-0.163739764265511 -0.158950875368155 0 0
-0.0306825090454142 -0.03039529003966 1 1
0.288316742872357 0.281972594191913 1 1
0.409411781274485 0.395903896149654 1 1
0.23877989063255 0.231399940841946 1 1
0.0526005985812633 0.0529149014323276 1 1
0.255610721234148 0.24424965456327 1 1
-0.0105063652854681 -0.0105849843793204 1 1
0.234958073115325 0.228387950892097 1 1
0.147003191548283 0.142848058922583 1 1
0.0333586773320024 0.032088426509584 1 1
0.312254464702426 0.301947928016999 1 1
0.100751324806792 0.0971758937442098 1 1
-0.0479739813124147 -0.0466367853206665 1 1
0.0991293730945601 0.096874643803087 1 1
0.117558306705759 0.113448026975772 1 1
0.325710491774404 0.316272209222278 1 1
0.195020272376049 0.18901582120929 1 1
0.0308896591945494 0.0293969371928392 1 1
0.00619372979893805 0.00578783758633973 1 1
0.221025884322774 0.214695416814771 1 1
-0.0665581775799849 -0.0652988064754566 1 1
0.0617393784073709 0.0590025013074653 1 1
0.286100485191041 0.276718204507604 1 1
0.0607640503429818 0.0610950118231638 1 1
0.324192007405296 0.313641990493655 1 1
0.201783626015049 0.194942745179527 1 1
-0.019910356724148 -0.0203377981016531 1 1
0.123053450013144 0.119221175619551 1 1
0.197365394301604 0.193071377112641 1 1
0.123881867774309 0.119603687150095 1 1
-0.129577463310618 -0.12598869403875 0 0
0.079800278860089 0.0767509609068509 1 1
0.40046747463476 0.389114883762374 1 1
0.200123542072675 0.193927340994409 1 1
0.228352788549125 0.221335918835896 1 1
0.245057096735956 0.237976402909404 1 1
0.219353168169279 0.213279179673033 1 1
0.0533863841453101 0.0525608145337257 1 1
0.15708381203154 0.153463619795465 1 1
0.339034093321442 0.328638137119945 1 1
0.205066004656687 0.199498566847633 1 1
0.248384924003098 0.24200781250956 1 1
0.441243032877085 0.428096259269119 1 1
0.279437891880393 0.272218139708944 1 1
0.068424585114143 0.0661901902299757 1 1
0.205268085371561 0.200120969137023 1 1
0.169687016206847 0.163852624459184 1 1
0.256649766518279 0.248929833677249 1 1
0.0663090601891625 0.0624092491638714 1 1
0.160127340579761 0.15506404070016 1 1
-0.0418261668482588 -0.0398438000652188 1 1
0.318108393336856 0.309914733122919 1 1
0.135379251100061 0.131472542644673 1 1
0.194017220520932 0.188468131870965 1 1
0.390311344674423 0.376940382479009 1 1
0.236200726822148 0.229313856954919 1 1
0.308612989753155 0.299707578763365 1 1
0.0932067047399198 0.0903355417612441 1 1
0.176249717365617 0.171083495110474 1 1
0.345286057057848 0.335080285670262 1 1
0.047584397243479 0.0466984395396664 1 1
-0.0406708792758155 -0.0388574626598372 1 1
0.221773314320413 0.215437355530589 1 1
0.259879440342629 0.250480624536727 1 1
0.359660505114403 0.350489911583545 1 1
0.0234383693071528 0.0233469265627337 1 1
0.104005066320552 0.101468142660902 1 1
0.299966134889366 0.292345450731808 1 1
0.0287576690162335 0.0254664492420892 1 1
0.0210667530983775 0.0196640576052123 1 1
0.280885241115936 0.273143485300161 1 1
0.207769971494473 0.202793837565162 1 1
0.124299618861081 0.120949416264226 1 1
0.362447743564704 0.351545243891271 1 1
0.0568492097025449 0.0551673174228487 1 1
0.38175460171798 0.371246690707637 1 1
0.0264125725629388 0.0267388225347984 1 1
0.331211496869572 0.321467403110067 1 1
0.292276227870591 0.281651535684132 1 1
0.195558034493273 0.190328056096421 1 1
0.128724700142924 0.125340656147345 1 1
0.367392955116775 0.354670212202398 1 1
0.198263791369202 0.191978701447642 1 1
0.213177775241526 0.20620693771729 1 1
0.210296417152057 0.203035157247754 1 1
0.330749093950215 0.319453391622698 1 1
0.251949118250491 0.244618009794545 1 1
0.261601910855401 0.254510955193412 1 1
0.219503964483808 0.212641785496679 1 1
0.195433133779329 0.190420270150806 1 1
0.260504693784436 0.254405345499702 1 1
0.239629752555949 0.232579463115779 1 1
0.280602505327336 0.273161353046122 1 1
0.215409158910406 0.208965896984288 1 1
0.153812426337915 0.149190174919357 1 1
0.0923493543025106 0.0872752955379799 1 1
0.252589446184014 0.24548537924687 1 1
0.229707789248788 0.219810274303767 1 1
0.241663488315096 0.233817151994445 1 1
-0.0422729408002759 -0.0410127679104175 1 1
0.18653084889195 0.182662476631523 1 1
0.0217618313248829 0.0207403282318869 1 1
0.332737116800478 0.32368785043494 1 1
0.022448629702249 0.0212508974756257 1 1
0.305048548972926 0.295866541289287 1 1
-0.0306589879558389 -0.0304380918541604 1 1
0.0131855101089544 0.0123932157981157 1 1
0.00481406874781135 0.00561119128200462 1 1
0.44709062820498 0.435555555085107 1 1
0.134377555157844 0.130872004648136 1 1
0.296456362715939 0.28751902029365 1 1
0.0877427174630601 0.0843521313119399 1 1
0.0855893068020099 0.082899286373252 1 1
0.183181878593227 0.177209482745535 1 1
0.033617891064729 0.0323215963121551 1 1
0.19853255469594 0.193342684484138 1 1
0.0968098639725131 0.0927444046292904 1 1
-0.0660455796295006 -0.0629761659022601 1 1
0.467583015050303 0.453556255107323 0 0
0.350554697764283 0.338986928484059 1 1
0.358130898515273 0.348601300620581 1 1
0.406828247230765 0.394933325691185 1 1
-0.182152699155537 -0.175062909020681 0 0
0.154251466301447 0.149985820938628 1 1
0.19063378182944 0.185470489534001 1 1
0.0104838951632793 0.0108157140988816 1 1
0.350825300654207 0.341475990020236 1 1
0.12327204228161 0.119802845771625 1 1
0.0889421029043369 0.0876895546012796 1 1
-0.0326355149485058 -0.0326835188326843 1 1
0.0620900197011672 0.058818966101954 1 1
0.0425818497935032 0.042195022669327 1 1
0.314604164816667 0.306048391927691 1 1
0.22416248418911 0.217001973989033 1 1
0.245780409108253 0.239097616213001 1 1
0.187931756834246 0.182240694204911 1 1
0.325970437577599 0.316906811116861 1 1
0.0872204676867563 0.0847421190290001 1 1
0.0969632123541072 0.0937938904363671 1 1
0.226496084644516 0.21956907082108 1 1
0.0513746587301141 0.0498667550595396 1 1
0.352635165529107 0.339148474052972 1 1
0.358491918787179 0.349172868462231 1 1
0.20120976333158 0.19601501251446 1 1
0.244627159357358 0.238968709894733 1 1
0.278100785508913 0.270496180715572 1 1
-0.171688964841763 -0.166066869035699 0 0
0.141651759797413 0.135676670409035 1 1
0.136919641586236 0.132151016863807 1 1
0.218725663823503 0.212074981463067 1 1
0.305316442681859 0.296281563700635 1 1
0.0666946341755363 0.0615932794477224 1 1
0.333396505982763 0.324048896397667 1 1
0.384993673097893 0.373111979942901 1 1
-0.15066597215039 -0.146621272423242 0 0
0.325065312583728 0.313671875199677 1 1
0.362237103490843 0.350771439695186 1 1
0.245382440776525 0.23800328681275 1 1
0.280603008498305 0.273686933222377 1 1
-0.0505031265982321 -0.0507047330734516 1 1
0.375250657537811 0.36201986706953 1 1
0.112988527153661 0.109564422880287 1 1
0.133245439602115 0.129276957964554 1 1
0.370124632307927 0.357280140685125 1 1
0.372724691897058 0.362800146456582 1 1
0.0633240083087164 0.0614598183810206 1 1
0.216282899880093 0.209975147504222 1 1
0.0306067431903356 0.0323783105662292 1 1
0.386741071225139 0.375684472905056 1 1
0.104400973093519 0.100463298458589 1 1
0.0766117351245569 0.0735133908746421 1 1
0.19689145363159 0.190262402389878 1 1
0.26997326920187 0.261216596912622 1 1
0.110876429844761 0.107566162408774 1 1
0.0624277958460524 0.0600173188797908 1 1
0.256802547591416 0.249489077038142 1 1
0.062655079874008 0.059954356596316 1 1
0.0998555819763471 0.0974672168672648 1 1
0.423311132160683 0.412012474427028 1 1
0.232554497356435 0.224669118318517 1 1
0.117655880006125 0.113636150558116 1 1
0.161149508154468 0.156242651714048 1 1
-0.09461684904852 -0.0919438779863723 0 0
0.164297815471323 0.160281348159358 1 1
0.396437277979342 0.383621970870469 1 1
0.195930531997443 0.189021299389919 1 1
0.189819733130787 0.186420460476125 1 1
0.195374710371778 0.191318452451883 1 1
0.0869578851800002 0.0843219416208483 1 1
0.47026081299078 0.456438623321809 1 1
0.0623225286421248 0.0598829023241373 1 1
0.213236014671331 0.206390553900168 1 1
0.34705881843007 0.33664913537062 1 1
0.223271831018834 0.217257266814353 1 1
0.0754991477621503 0.0720424871401998 1 1
0.376930389487426 0.367599668570002 1 1
0.365999467826432 0.356127579351362 1 1
0.344680176911552 0.334739045467683 1 1
0.37512194059219 0.364204434490023 1 1
0.348394151605327 0.339583505959675 1 1
-0.0647415331915711 -0.0625541580608476 1 1
0.284064685997442 0.277328442551306 1 1
0.177585119052655 0.173742764366077 1 1
0.138961127930888 0.135125023762613 1 1
0.45035783905972 0.437083172999031 1 1
0.0220117068056461 0.0213657772385485 1 1
0.183515313098946 0.178069134707559 1 1
0.162187942976093 0.156872528840811 1 1
0.172385185938599 0.16851436331181 1 1
0.0355814644347958 0.0342822286313614 1 1
0.310932710587797 0.301901469409995 1 1
0.172263987373833 0.167198018038008 1 1
0.328991252026487 0.318783311949318 1 1
0.326811411703679 0.31553664569939 1 1
0.274917023693705 0.265954135047353 1 1
0.3678122397539 0.354995429836379 1 1
0.0479239446149748 0.0463835986524524 1 1
0.261255945950483 0.254255407344431 1 1
0.301025981363772 0.292926432171257 1 1
0.281024791768435 0.273405739149938 1 1
0.111112717227886 0.10909291812168 1 1
0.338306269539348 0.331164407079488 1 1
0.251544856883464 0.244371399402535 1 1
0.124250081126147 0.121192443453543 1 1
0.0377319353923127 0.0350382795136109 1 1
0.1369408422741 0.133204263572999 1 1
0.245593375786187 0.236624448284385 1 1
0.176228351800246 0.171844203427331 1 1
0.442323866944018 0.430044824065035 1 1
0.375224625801045 0.365084621758827 1 1
0.358964304957847 0.348166149537965 1 1
0.0241698090652153 0.0227643902634175 1 1
0.154655877036478 0.149771209506818 1 1
0.195621163352581 0.186118226287302 1 1
0.243518039541639 0.237295402155893 1 1
0.0409709437483028 0.0398325272186043 1 1
0.25870579718529 0.251528118862771 1 1
0.47594515040575 0.461320197990676 1 1
0.420828143673405 0.409580401467281 1 1
0.344405363529222 0.335046690834738 1 1
0.226296347416689 0.220083649479114 1 1
-0.000780024852903179 -0.00126318892475353 1 1
0.147927973579154 0.144105044084802 1 1
0.243318657946766 0.23605839926694 1 1
0.252409864362695 0.244679632650553 1 1
0.243831070678508 0.236464407143724 1 1
0.321635236934643 0.312752624372992 1 1
0.0153649272817804 0.0148242109588539 1 1
0.23801955192493 0.230510957698635 1 1
0.0565997986110638 0.054467901611461 1 1
0.0568016468380642 0.0540161556121393 1 1
0.219499108546498 0.212869671135064 1 1
0.10615231357402 0.102678334922068 1 1
0.168511910264809 0.16141149447211 1 1
0.320756019800075 0.310639404219276 1 1
0.366305711929478 0.355540995458963 1 1
0.283433633500891 0.276858358751587 1 1
0.331377110733992 0.322116318010716 1 1
0.251325886865549 0.24288433253369 1 1
-0.0434236954417704 -0.0426532284271016 0 0
0.331438374882678 0.323247441530454 1 1
0.0729133800995165 0.0698070734387675 1 1
0.301279095669881 0.293547279955367 1 1
0.186210710349503 0.180275892210177 1 1
0.141475628353343 0.138338297139957 1 1
0.216143980522565 0.209076294019112 1 1
0.316669708745842 0.30740095131404 1 1
0.298475741815334 0.288848928927773 1 1
0.154511814547602 0.14934342421833 1 1
0.110210531613515 0.106617113011786 1 1
0.412250826031748 0.400855472197926 1 1
0.208476700628114 0.200937845268721 1 1
0.179632994790061 0.174114705031143 1 1
0.0123199088610663 0.0109457123816462 1 1
0.295400706870624 0.286203090185108 1 1
0.181220095083358 0.174727512094763 1 1
0.0250721311775791 0.023534434739691 1 1
0.156847672392993 0.152296550228929 1 1
0.241579388683463 0.234199558366724 1 1
0.213895175815672 0.207241498205145 1 1
0.0980762381927862 0.0957345933837064 1 1
0.264926746030517 0.257690651397238 1 1
0.163084736001784 0.158261747411449 1 1
0.116619467746406 0.113671976521847 1 1
0.30062137378097 0.292244620296266 1 1
0.15913578094809 0.152818139155932 1 1
0.0651454564535704 0.0624989780823629 1 1
0.130623327503609 0.126803692923514 1 1
0.349546989749377 0.339240544868735 1 1
0.17413660314022 0.169202811979959 1 1
0.238311437422841 0.233089061537181 1 1
0.227016860967075 0.222070382149917 1 1
0.352902550188633 0.344263980893253 1 1
0.143184679151493 0.138964155238147 1 1
0.206526768001158 0.200833196904904 1 1
0.129426490979717 0.125777862778741 1 1
0.349413363229512 0.338523726388977 1 1
0.198771204991027 0.191255851299561 1 1
0.073541651396948 0.0709835644594286 1 1
0.431924590551932 0.419817875323916 1 1
0.435913235068019 0.423443321821563 1 1
-0.0234368721671462 -0.0210445803852816 1 1
0.191690205997035 0.183775213902434 1 1
0.343595218955789 0.332399960954351 1 1
0.143038330390417 0.138406546331831 1 1
0.197894297697753 0.192495327742684 1 1
0.164454484242548 0.16015080448834 1 1
0.0358379125131282 0.0358782244250302 1 1
0.189307164830492 0.18521665414204 1 1
0.0813067493951891 0.0780347454634336 1 1
0.0969374771575556 0.0945797535510278 1 1
0.224667890185927 0.218463150474651 1 1
0.0133132101790001 0.0128316422676023 1 1
0.138587568316075 0.134237832345879 1 1
0.0841822556371323 0.0811729574677274 1 1
0.134455333915997 0.131922190586338 1 1
0.158694042603149 0.154222315925018 1 1
0.225221229350629 0.218021783906629 1 1
0.0193315295983442 0.0205753687284198 1 1
0.259307598595049 0.252516088109248 1 1
-0.115453792506033 -0.112212684153423 0 0
0.229263732079938 0.221130295189106 1 1
0.059500138473749 0.0590036886837814 1 1
0.274973702444208 0.265714475130404 1 1
0.247258099793434 0.239215730136668 1 1
0.156886770819537 0.153005887236097 1 1
0.273517370386388 0.267174018584309 1 1
0.251436590321833 0.241487416974836 1 1
0.421614518862608 0.408484311730133 1 1
0.483539467340779 0.470322303832645 1 1
0.145601575855819 0.140103192163303 1 1
0.297486846727187 0.286849609800223 1 1
0.232425726388835 0.224436397098842 1 1
0.231422646260307 0.224986613115217 1 1
0.177812330929539 0.1725824407221 1 1
0.294251009958714 0.285493421727027 1 1
-0.0928077815542954 -0.0880691640958847 1 1
0.45119385061437 0.435782222821226 1 1
0.199238017964169 0.192530455640284 1 1
0.286112774675937 0.277779824875044 1 1
0.40814254368728 0.396146031872849 1 1
0.411448065338303 0.400418995506481 1 1
0.204091976855523 0.197572920565434 1 1
-0.0241583025706225 -0.0234365864738487 1 1
0.339171112940642 0.328916952032445 1 1
0.359680776377123 0.34971605328444 1 1
0.293964579062618 0.285509843342028 1 1
0.504490055422381 0.48897551445779 1 1
0.202367989812593 0.196960839327684 1 1
0.320036807983756 0.309366238638051 1 1
0.370701025743008 0.359598128997712 1 1
0.368559638596168 0.35713034970408 1 1
0.307294532540666 0.297730302346533 1 1
0.104809740362774 0.102369281105624 1 1
0.0700303458863324 0.0675528796981825 1 1
0.304134465289579 0.295089302277215 1 1
0.202942167408941 0.196698695864734 1 1
0.0905600591963226 0.0890890516984996 1 1
-0.0629050381825192 -0.0605074415126824 0 0
0.229232486683468 0.221246281065172 1 1
0.160956110061101 0.155968883411798 1 1
-0.0195169560086376 -0.017443362370291 1 1
0.492703532671736 0.477865276441279 1 1
0.317246706634626 0.307635207237945 1 1
0.150542131247798 0.147723382442923 1 1
0.419946626585615 0.407842044407527 1 1
0.266485887806218 0.258136110596605 1 1
0.206659218395412 0.200657455364392 1 1
0.286889980997873 0.277221434153021 1 1
0.225040768344388 0.217885743470206 1 1
0.352969645305745 0.341285397357334 1 1
0.102730164235907 0.101430029530457 1 1
0.538094635791398 0.521784863424756 0 0
0.131749816171279 0.129083334380448 1 1
0.381171686658753 0.370411027359265 1 1
0.308099488344654 0.298905175805793 1 1
0.269101714628987 0.260647277315707 1 1
0.0670875700997858 0.0647501623727653 1 1
0.258310706940512 0.250067661469673 1 1
0.299851927983313 0.29027288447682 1 1
0.231230628575 0.225118571006836 1 1
0.21931105733686 0.212499193814307 1 1
0.348941380541347 0.337832516068368 1 1
0.171359736294457 0.168378627490432 1 1
0.157535734776825 0.151884535642001 1 1
0.316660920160903 0.308535676378311 1 1
0.0352072606330791 0.0336012519580503 1 1
0.0828608455575111 0.0810191105107349 1 1
0.391313560955112 0.378667931073116 1 1
0.251297259086451 0.244123692728106 1 1
0.127824044755874 0.122555592886024 1 1
0.258129038724097 0.250867574566418 1 1
0.115628183636137 0.11196062501865 1 1
0.266840041340072 0.256631063462284 1 1
0.281748009685484 0.273085188851524 1 1
0.22146985939783 0.216042513795297 1 1
0.0424821561306476 0.0425146990735056 1 1
0.252329017104888 0.243707026121809 1 1
-0.145081187480112 -0.141580580189401 0 0
0.396819279686254 0.38465861510428 1 1
0.307353746727418 0.298183883549956 1 1
-0.0378831221559737 -0.0368114285760272 1 1
0.111800624245544 0.107157425823115 1 1
0.0998660805686869 0.0952763690695554 1 1
0.195196392384547 0.189187715803435 1 1
0.212068535735676 0.206870205832583 1 1
0.122663131860273 0.118863917645264 1 1
0.432281688782374 0.419127546326016 1 1
0.195408925708603 0.19013405868687 1 1
0.199486067938515 0.194709818898186 1 1
0.195026146992822 0.189712133143187 1 1
0.145348712083585 0.140031245193103 1 1
0.0403942219268635 0.0409696263821094 1 1
0.327483918988032 0.317200527301899 1 1
0.312212712606041 0.303091653074368 1 1
0.318153100260869 0.308874216000856 1 1
0.191329693580875 0.187067874452198 1 1
0.0871368062046896 0.08434105523272 1 1
0.193031383631 0.186731015949394 1 1
0.409188735424751 0.394167320598557 1 1
0.232970193084045 0.2270073576358 1 1
-0.0402585758008676 -0.0389200271600266 1 1
0.250722520830751 0.24363400562684 1 1
0.297949314517354 0.288331466235444 1 1
0.293167367236609 0.285740509928068 1 1
0.264128827206944 0.256971714208374 1 1
0.30432743511182 0.295442119362496 1 1
0.123824145883697 0.121107664272056 1 1
0.242140347966785 0.236644229445116 1 1
0.35036070087947 0.340813516186339 1 1
0.0732395214639228 0.0696372125854437 1 1
0.238901406966445 0.232674569895025 1 1
0.134099977486382 0.129713180307028 1 1
0.196710300454795 0.185655475024564 1 1
0.180288885291449 0.174736231372082 1 1
-0.165203108611113 -0.159598321532501 0 0
0.363997917342525 0.353016419008717 1 1
-0.0942645685771452 -0.0915884420590815 0 0
0.0113612633449201 0.0110397887535993 1 1
0.251030142697352 0.243993619825585 1 1
0.0553480385816855 0.0556316787715511 1 1
0.187948539073341 0.182361913191193 1 1
0.129649338947512 0.126845260233031 1 1
0.135849307219144 0.130873015074504 1 1
0.464180086200336 0.452110406098167 1 1
0.081206032311755 0.0784577014402559 1 1
0.267241681315716 0.260578607961425 1 1
0.178009484079633 0.171414831266157 1 1
0.124837523618474 0.120064345287046 1 1
0.190731350398361 0.187445484945889 1 1
0.226720722468349 0.21944742734598 1 1
0.175336021251383 0.167892618840057 1 1
0.2224242817079 0.215622625796909 1 1
0.0534919900022729 0.0513564488609423 1 1
0.105213930089633 0.10142772819325 1 1
0.231212413350519 0.22459046604898 1 1
0.333571153198989 0.325012787161657 1 1
0.382725804544011 0.371998773606986 1 1
0.0768115068758414 0.0747595154980987 1 1
0.324389077367749 0.315700287073658 1 1
0.133011817636862 0.13051684845745 1 1
0.192476620091171 0.184329384371152 1 1
-0.0245425603272802 -0.0230144959985504 1 1
0.271418003743583 0.263371704112929 1 1
0.314584795993579 0.305351562519826 1 1
0.227015747165111 0.220104169210579 1 1
0.0331331615901776 0.0328834457577539 1 1
0.242080342824994 0.232872232365213 1 1
-0.00336067079349296 -0.00264278827729681 1 1
0.0797469401571972 0.0778330928576524 1 1
0.15894390212204 0.153533726993283 1 1
0.246699724260143 0.241103453600768 1 1
0.0723049892642169 0.070019154366149 1 1
0.309877791534081 0.300322436562483 1 1
0.0511467137228166 0.0485823123598887 1 1
-0.0047966414674068 -0.0037917655722366 1 1
0.214468611895706 0.208950497222562 1 1
-0.0404812939004286 -0.0411842457955252 1 1
0.136923810363509 0.133630958860987 1 1
0.314439939110922 0.302929821297194 1 1
0.460703947498055 0.446022893545287 1 1
0.399272095214556 0.388622477310496 1 1
0.216399253949098 0.209193500855895 1 1
0.466979547063247 0.456296378362541 1 1
0.310205438043403 0.299356383084603 1 1
0.0829491407336766 0.0803682056722114 1 1
0.253465662440911 0.246420366396995 1 1
0.506038486492269 0.492803191894562 0 0
0.241212213520571 0.232666099770328 1 1
0.204084086530317 0.198709815103083 1 1
0.174985754959816 0.169568401563137 1 1
0.252544442487156 0.245419180070008 1 1
0.343965756146132 0.335595480560203 1 1
0.24489564201534 0.239293504789149 1 1
0.315874058661346 0.303989131909429 1 1
0.265502789235589 0.260204813421547 1 1
0.344340043852337 0.332200071147343 1 1
0.240791967867058 0.233518267267953 1 1
0.265174469283431 0.257305348827471 1 1
0.257468612084591 0.24765874016134 1 1
0.200682385648272 0.194758739503543 1 1
0.285290993754559 0.276266244383758 1 1
0.29752322669778 0.289557368830293 1 1
0.327586460836481 0.314911870085916 1 1
0.282289024045711 0.276639511268187 1 1
0.204874895298273 0.199644421866439 1 1
0.325983049357741 0.317169003609179 1 1
0.086484705919712 0.0842450716076206 1 1
0.290471940983975 0.283034968300325 1 1
-0.119499106338471 -0.115213056110256 0 0
0.120091984894885 0.115681493819066 1 1
0.110193353609403 0.107322677945828 1 1
0.201605148405984 0.195485046424957 1 1
0.132469581125214 0.130286367249796 1 1
0.306370933670832 0.29725509742462 1 1
0.248967351914976 0.241353787364753 1 1
0.372292805555961 0.362556385572478 1 1
-0.0489781717766094 -0.0475556971650138 1 1
0.285033597029616 0.276115015478082 1 1
0.278124080832352 0.269287565278804 1 1
0.155462740187651 0.149714344392283 1 1
0.253807100092488 0.246560025733436 1 1
0.205753475427992 0.200355144412447 1 1
0.203131550008517 0.197568832319843 1 1
0.237562571670907 0.230883137138519 1 1
0.202473928944221 0.196280316876945 1 1
0.118446001040379 0.114472224132289 1 1
0.377078543631826 0.366487736373052 1 1
0.191211405493042 0.183518524626324 1 1
0.404086930701143 0.391502924435397 1 1
0.177725602449176 0.174251079005184 1 1
0.353791867102937 0.343336812670234 1 1
0.396939378756451 0.38635886684535 1 1
0.198753663743326 0.192271597615982 1 1
0.324998329786613 0.315961783978797 1 1
0.151835623244192 0.145853753610149 1 1
0.294925428739625 0.287355674360188 1 1
0.289915940535036 0.280714754341283 1 1
0.534690621998905 0.516983715967469 0 0
0.282632969877425 0.274306847498294 1 1
0.0126035561840507 0.0119155238959756 1 1
0.350623854317369 0.339004118717935 1 1
0.0327103121592936 0.0312273306789506 1 1
0.135232840198543 0.130916608881664 1 1
-0.0490370218907009 -0.0475472792628536 1 1
0.027699882268172 0.0259597575436845 1 1
-0.15089879453759 -0.146826119165642 0 0
0.238247862171317 0.230428652583598 1 1
-0.0174980255873397 -0.0165588841639533 1 1
0.206893733533302 0.200053395858099 1 1
0.176646209570293 0.171356775741882 1 1
0.337429976291559 0.326958923505929 1 1
0.182003917073222 0.175704321684455 1 1
0.287882137641142 0.280811132711957 1 1
0.249538181479817 0.242015927036135 1 1
0.102647877630184 0.0988043844918755 1 1
0.23881572140455 0.231107666272085 1 1
0.139445567716974 0.136604144722655 1 1
0.0428017329421382 0.0413002665028943 1 1
0.327140696162804 0.317478069553009 1 1
0.0449015060411812 0.0429204340733451 1 1
0.317225485041178 0.307773548097641 1 1
0.266466583587648 0.258839985729109 1 1
0.122322932520621 0.120507110716292 1 1
0.0783133677033134 0.0764720605541527 1 1
0.286040229666221 0.278985675869399 1 1
0.23968292353499 0.234209901853666 1 1
0.27792506075381 0.269302375118585 1 1
0.104851805282923 0.101564656411166 1 1
0.348505305837231 0.337340779058161 1 1
0.424239338555726 0.411990477239888 1 1
0.283651487613059 0.273671403637266 1 1
0.25312778195758 0.245826494014178 1 1
0.167140403559846 0.161735305382584 1 1
0.263972856352967 0.255327932638 1 1
0.4185752974247 0.407830961833338 1 1
0.143650788816322 0.139283010026329 1 1
-0.047644762366423 -0.0474086395386484 1 1
0.297179650137969 0.289661679089301 1 1
0.11183346842708 0.109130478796154 1 1
-0.0395471140086878 -0.0393620163109987 1 1
0.296958221645893 0.289299010377571 1 1
-0.0473554479389899 -0.0462964661558817 1 1
0.129297737949018 0.124883457147937 1 1
0.0962553254656869 0.0945337113337116 1 1
0.109460017890538 0.105722119671993 1 1
0.099164752359535 0.0963001939242418 1 1
0.231333579156233 0.225420644347906 1 1
0.187013504682943 0.181133045554869 1 1
0.502229631563926 0.487634775815355 0 0
0.168394611845835 0.164768518059947 1 1
0.179297088954701 0.174349311065887 1 1
0.181621876574972 0.177536858623423 1 1
0.229890206538665 0.22392946336219 1 1
0.0614835154164406 0.0601595229705463 1 1
0.449359464605093 0.43905359659817 1 1
-0.159918729019645 -0.155575077562231 0 0
0.269691707776631 0.262226725593712 1 1
0.179956415815121 0.175133108677607 1 1
0.450667659385998 0.438289396317488 1 1
0.0263627501061372 0.0247252643090547 1 1
0.32526697911548 0.31582612249421 1 1
0.359704989065826 0.348621940460298 1 1
0.168554432573171 0.163496982191384 1 1
0.0483985572071125 0.0469387664622494 1 1
-0.0123038688002653 -0.0122454014647632 1 1
0.211612307527821 0.204070172189749 1 1
0.41261123979972 0.399633290819132 1 1
0.260775611977899 0.253214759769222 1 1
0.303332410653865 0.293814138848254 1 1
0.239436425141872 0.231998107187969 1 1
0.220165262289944 0.213874421770121 1 1
-0.0260055251823683 -0.0255536160090038 1 1
0.174691127071509 0.170776751712901 1 1
0.201094693960045 0.195574754504772 1 1
0.1529479036388 0.149437842751106 1 1
0.262935873513118 0.255835321694553 1 1
0.248334962580738 0.242530596546838 1 1
0.109495903641204 0.104516352219988 1 1
0.199298118671908 0.193644121497407 1 1
0.262273821849903 0.253981490773664 1 1
0.441685631172799 0.429077556884683 1 1
0.308999660761211 0.301451885894721 1 1
0.165969276550364 0.161554246332826 1 1
0.138433121202777 0.134688597221796 1 1
0.291544105795266 0.283788726292289 1 1
0.307855492277861 0.298382383988124 1 1
0.260712706885999 0.2537829198989 1 1
0.130323130221518 0.126048114244208 1 1
0.412908873373322 0.397882946342212 1 1
0.252367463114216 0.244677248775465 1 1
0.253617776958308 0.246140180117966 1 1
0.147438590981346 0.14323511576969 1 1
0.441492974650045 0.428762537350434 1 1
0.250321861287322 0.243468689191915 1 1
-0.134415189241116 -0.132018884329405 1 1
0.214271493697672 0.20508357117285 1 1
0.2797254695455 0.272268048433185 1 1
0.287346546756333 0.27849988199486 1 1
0.182428108255381 0.176420134687998 1 1
-0.0313609402202489 -0.0289434842964978 1 1
0.0862700202092692 0.0830863007680202 1 1
0.285495585324962 0.275996894631557 1 1
0.347989726104895 0.339195502578628 1 1
0.478514592789831 0.464947506034791 0 0
0.0962792112375845 0.0941677251411339 1 1
0.1306907845416 0.124889600000833 1 1
0.241322074276634 0.234217509735231 1 1
0.297368253067266 0.288011462822085 1 1
0.209635261923897 0.203270666045199 1 1
-0.0278275492902068 -0.0285379996489869 1 1
0.551212386406144 0.533057113634139 0 0
0.0911175223465731 0.0882262220044917 1 1
0.36529405559544 0.354741939839809 1 1
0.260078031892561 0.253764997468962 1 1
0.265441429365776 0.255984735236228 1 1
0.434262535761244 0.421721853868035 1 1
-0.018769716004317 -0.0180128778232419 1 1
0.0589646851154912 0.0594703103390811 1 1
0.0456757801117157 0.0446324505297439 1 1
0.155303833610014 0.151037133114248 1 1
0.274752930627946 0.268251410249692 1 1
0.162913947770958 0.156678381614562 1 1
0.406999208814348 0.395847221513323 1 1
0.0338822581964714 0.0327754102762908 1 1
0.29309847925256 0.285390665129067 1 1
0.357560655291071 0.347338103347488 1 1
0.195210015092224 0.187016694583345 1 1
0.0369475231473141 0.0345512770485352 1 1
0.283955324099515 0.275046550869333 1 1
0.2476248991843 0.239877500295703 1 1
-0.049855861254008 -0.0503562146348551 1 1
0.0955512942397231 0.0931235011616045 1 1
0.216732034516912 0.210982913830632 1 1
0.11368057877323 0.108394118575838 1 1
0.0202275693596357 0.0219316556021529 1 1
0.21506115014565 0.209486218271544 1 1
0.585744587120108 0.568639717344329 0 0
0.263888794605275 0.255580315229781 1 1
0.376221852149202 0.363343606774887 1 1
0.147008878535132 0.141048612368611 1 1
0.40424981292093 0.391480186895916 1 1
0.150102543450941 0.147470592771205 1 1
0.362879383466084 0.350670263638241 1 1
0.121882105561582 0.117016357762368 1 1
0.123257805633184 0.120059437555964 1 1
0.0854723451376911 0.0837535380913091 1 1
0.0936107299929826 0.0903336464793873 1 1
0.412288036549266 0.399428505916104 1 1
-0.0863240600269918 -0.0842417357013368 0 0
0.106211187236239 0.105206797937941 1 1
0.489763709078704 0.472157856090615 1 1
0.295003049792604 0.286585390309776 1 1
0.109058816370135 0.106841465754712 1 1
0.271218826141863 0.262200913659369 1 1
0.249227987680936 0.241778441101459 1 1
0.45402826466361 0.441339521401431 0 1
0.362212319587239 0.350515947712883 1 1
-0.0967923092985454 -0.0942097379617903 1 1
0.154023729447205 0.149368423806382 1 1
-0.114772119854448 -0.114496144895141 1 1
0.171804867013247 0.167182623136103 1 1
0.34004301942856 0.330792183000579 1 1
0.249923286416733 0.241041515236285 1 1
0.13807933373744 0.132567678678197 1 1
0.0960262045472303 0.0929296851553298 1 1
0.127596066213773 0.125018017060543 1 1
0.232818842280495 0.226260016850735 1 1
0.251114615958965 0.243478567625373 1 1
0.365355331531046 0.354344201512152 1 1
0.383765180586766 0.373795606332241 1 1
0.262785369205122 0.25643991067989 1 1
0.181492628247929 0.178743225378245 1 1
0.22151510079991 0.213218970947429 1 1
0.169173512748849 0.163970614760395 1 1
0.39568328834706 0.384813410499411 1 1
0.110182491960146 0.107198526491092 1 1
0.237931800741475 0.230353354567138 1 1
0.143608867737919 0.139971651936293 1 1
0.212059882901964 0.205181311768165 1 1
0.128014893844565 0.123373288920696 1 1
0.297523872414348 0.287122890937675 1 1
0.121819863652561 0.118668755791718 1 1
0.213962405070865 0.207062712668233 1 1
-0.0369520597373301 -0.0358424290264382 1 1
0.0707184386699877 0.0676724454997006 1 1
0.160713222829012 0.155706865662671 1 1
0.250131104837063 0.242364113165528 1 1
0.0630710390380846 0.0626638724144359 1 1
0.136443374996572 0.133379524942834 1 1
0.18367504930783 0.178116610514523 1 1
0.0985855130562408 0.0957255490741244 1 1
0.205814336426123 0.198512238744704 1 1
0.0318818232086667 0.0313358703777324 1 1
0.443400238989132 0.431034225594621 1 1
0.329275121129576 0.320864160382589 1 1
0.215542228386201 0.209066180364326 1 1
0.282530409315326 0.273421644792528 1 1
0.347060097197185 0.335073737217726 1 1
0.255277924998496 0.247332726567554 1 1
0.0784545282312247 0.0766094889780191 1 1
0.558438659990313 0.542892061133169 1 1
0.351841070899493 0.341390176948237 1 1
0.193558359558696 0.189179708583981 1 1
0.332244251174841 0.324409498008409 1 1
0.122235522817053 0.119663952884484 1 1
0.0964092701962074 0.0952935902296361 1 1
0.17387783923226 0.168225591984408 1 1
0.319028744366801 0.307605553648324 1 1
0.251565598993649 0.246596496903522 1 1
0.239065917763697 0.233780235226424 1 1
0.0487810038333188 0.0473192722786417 1 1
0.277446068137993 0.267356703569178 1 1
-0.0601403232424856 -0.060028712810895 1 1
0.360480127713026 0.349622019831647 1 1
0.244304801803636 0.237869943809653 1 1
0.119422418825294 0.114667968020273 1 1
0.0784496319783808 0.0770873081044905 1 1
0.393591053677847 0.380441866189303 1 1
0.273769647840327 0.265656670426744 1 1
-0.0431833124372457 -0.0420833509756057 1 1
0.160859333646435 0.153677977861293 1 1
0.444865006237439 0.431312878468963 1 1
0.0299696230229101 0.0287830460416315 1 1
0.113862650367528 0.111306709983005 1 1
0.322877379347046 0.312030863000717 1 1
0.199619436611283 0.192882507238167 1 1
-0.0354306030918591 -0.0353161491295464 1 1
0.13236272328539 0.128868189535768 1 1
0.0189631017440369 0.0194231865585616 1 1
0.0535573664463365 0.0535029932409633 1 1
0.183014923345223 0.177977507424035 1 1
-0.0236929046975013 -0.0241527141830839 1 1
0.505041217136942 0.488163276747456 1 1
0.0540327904406936 0.0530318336270965 1 1
0.082046563935952 0.0801977966731334 1 1
0.30045702989591 0.290706134107038 1 1
0.255532635381866 0.248751970070162 1 1
-0.0860604593117964 -0.0844193389138748 1 1
0.399287403074612 0.388246150092262 1 1
0.433663729977992 0.421679982935896 1 1
0.225278372788352 0.218934160482088 1 1
0.273873888161366 0.266520033905314 1 1
0.135994829141121 0.132500077791816 1 1
0.27022490415492 0.26148328400065 1 1
0.108026417625265 0.105350789468472 1 1
0.221430647980132 0.215514226579611 1 1
0.160134892421174 0.15726532186575 1 1
0.673197659432365 0.653182909210369 0 0
0.419590122192546 0.407912965769363 1 1
0.361378137468272 0.35086500633213 1 1
0.165640860148101 0.160577833084388 1 1
0.0994028525115118 0.097203584613448 1 1
0.28263560864287 0.274716092379586 1 1
0.16133640036356 0.156881820213099 1 1
-0.0174996907355639 -0.0176144431157652 1 1
0.39119589579787 0.383002521202429 1 1
0.280294407024646 0.270125986337796 1 1
0.224115663929144 0.21753506589167 1 1
0.190208588755623 0.186554689084017 1 1
0.262618000178189 0.25525970759309 1 1
0.0386305537479791 0.0391171041358604 1 1
0.478072392654278 0.465268806224848 1 1
0.142041368641556 0.138334127718776 1 1
0.324342091878272 0.31441470105329 1 1
0.288628700115732 0.280592806038629 1 1
0.378641126353563 0.369103648147247 1 1
0.385631507326305 0.374630748811968 1 1
0.240298089772273 0.233927021338102 1 1
0.28021512070697 0.272768267168598 1 1
0.36450770506677 0.352136217620188 1 1
0.243133915567196 0.236426914780905 1 1
0.106784710368141 0.104550378779657 1 1
0.344025207491725 0.3349500933624 1 1
0.0147305014702731 0.0136190924050259 1 1
0.205004667293606 0.201086427413644 1 1
0.120050873104667 0.116296185326888 1 1
0.417988841481839 0.403879015670554 1 1
0.352654997518733 0.342045633984622 1 1
0.231739946071456 0.224483034858135 1 1
0.140960552894697 0.136591375278968 1 1
0.175504831321595 0.169309937309371 1 1
0.259169476019694 0.250766488672155 1 1
0.12839931701021 0.124262829491292 1 1
0.121128873171573 0.117754015056731 1 1
0.202024137453012 0.198468108361091 1 1
0.187493340238804 0.182718933621283 1 1
0.176382159070259 0.170129809310486 1 1
0.197519428956334 0.191410347593168 1 1
0.176227435980742 0.170882738283069 1 1
0.534052550670479 0.51872038112288 0 0
0.377270266063674 0.366124582458403 1 1
0.309055204375468 0.30158295324329 1 1
0.112244299806307 0.110403438132059 1 1
0.265945662054059 0.25797636735423 1 1
0.182923187817749 0.176945734896231 1 1
0.402810549979297 0.390430614847569 1 1
0.279562122083843 0.271927228389806 1 1
0.273145455333224 0.265551958427055 1 1
0.283686290955848 0.276309483825552 1 1
0.259173647131055 0.251181449269364 1 1
0.238647613693581 0.229708128809243 1 1
0.212000384981417 0.205736650026285 1 1
0.444005213247209 0.431165048993651 1 1
0.27074117378467 0.263702446820022 1 1
0.0595821554289326 0.0579801351065313 1 1
0.316953710073925 0.306462331906275 1 1
0.361046797699664 0.350870995312645 1 1
0.506561591064587 0.492373256607392 0 0
0.214769755356858 0.208194815944322 1 1
0.0268554829762961 0.0225705343591837 1 1
0.216823544104158 0.210685783916115 1 1
0.0852438352282471 0.0824296191355466 1 1
0.304847691100267 0.295548322605899 1 1
0.185012019261326 0.178924567797012 1 1
0.129350447045411 0.124860792003759 1 1
0.100547098125154 0.0984448866151053 1 1
0.187519472212257 0.180437691872665 1 1
0.355150724262001 0.341764604174645 1 1
0.0705634423729283 0.0686696191985989 1 1
0.162827327082696 0.157495528450145 1 1
0.272347657640065 0.264104703020415 1 1
0.0887756631141836 0.0854856587498 1 1
0.0809487100925029 0.0778241949523248 1 1
0.195797568144649 0.190213666302285 1 1
0.19971928638996 0.195291133715729 1 1
0.491058695543399 0.476207898810804 0 0
-0.105743324834161 -0.102840164683056 1 1
0.434531045178186 0.42142543344143 1 1
0.285054098841915 0.276104128228937 1 1
0.291641140461121 0.283038478550056 1 1
0.337931952558648 0.325491346024626 1 1
0.0519483077673468 0.0485467120349088 1 1
0.13212710160609 0.128384687010334 1 1
0.195118217678113 0.188844583028833 1 1
0.170570510540851 0.165795737479971 1 1
0.292261006044465 0.282920967324433 1 1
0.307802174528797 0.300402908575487 1 1
0.0269483127511449 0.0229494259285985 1 1
0.222145498825032 0.215039573486536 1 1
0.185004241423098 0.178642850341265 1 1
0.087305271540321 0.085231944413948 1 1
-0.121932163853252 -0.118235113539707 0 0
0.102988235027138 0.100922864116183 1 1
0.291992552231771 0.283822460531089 1 1
0.363361296179472 0.352791254969486 1 1
0.0870179863402964 0.087527774689659 1 1
0.385763097501935 0.374157492547843 1 1
0.101102613199091 0.0997281616657737 1 1
0.133988760381819 0.12873551812435 1 1
0.121454932750311 0.119179438471204 1 1
0.261251368024402 0.253582620922849 1 1
0.20872572888543 0.202793963915393 1 1
0.261016843415955 0.252862137625182 1 1
0.128491689636534 0.124048504959433 1 1
0.2884431403105 0.280929305162341 1 1
0.0632505583018431 0.0622414394816808 1 1
0.261333624756936 0.25554858407701 1 1
0.207273182520852 0.200393937394569 1 1
0.261755663445424 0.254047110501983 1 1
0.173671489602471 0.167779722860862 1 1
0.3416991458585 0.330522133295975 1 1
0.116358629941371 0.113233955410835 1 1
-0.0863848138379559 -0.0842177306398466 0 0
0.0792564329237878 0.0767043221278473 1 1
0.321038923781872 0.310883773898066 1 1
0.396051795518611 0.383922164713001 1 1
0.0829008586181444 0.0804390799012284 1 1
0.185097672395967 0.181506474741992 1 1
0.216258800650973 0.210456789414669 1 1
0.300385512365664 0.291398522257179 1 1
0.110808388725858 0.107818015545716 1 1
0.495332112428325 0.481323317562164 0 0
0.27556687318443 0.268050659420482 1 1
0.221874976616362 0.216888125600035 1 1
0.298547102075086 0.288369187168881 1 1
0.171330311618894 0.164775862981682 1 1
0.299873394692201 0.288811146166594 1 1
0.224973267057474 0.217719873403914 1 1
0.122123397789562 0.116129834670679 1 1
-0.0366025593994078 -0.0340847040411987 1 1
0.184987219104587 0.177961546420217 1 1
0.71029985919361 0.687508667276987 0 0
0.244530512719988 0.237535234909588 1 1
0.200916146398524 0.193322031156336 1 1
0.23533181313254 0.227541118550775 1 1
0.33034944660063 0.322222132024514 1 1
0.267686522624074 0.259924127138508 1 1
0.359445515080335 0.349409036956429 1 1
0.436428335960178 0.424212726942397 1 1
0.121239399787344 0.118255609704631 1 1
0.154567354310677 0.149383151081768 1 1
0.250367077998724 0.243416780488397 1 1
0.278627001677422 0.269601824480003 1 1
0.390052988256626 0.380280148761359 1 1
0.2149757493899 0.207521432002971 1 1
0.161385415347841 0.156501731704442 1 1
-0.140360435658457 -0.135339401500374 1 1
0.0949146914465498 0.0924924033525814 1 1
0.203609880245187 0.19754787052629 1 1
-0.106710445886462 -0.105498675038746 1 0
0.114035731920045 0.112194729415081 1 1
0.173788472491004 0.168639871960987 1 1
0.428589255841185 0.415147409581025 1 1
-0.0868418408545546 -0.0841333291944318 0 0
-0.0203313095791174 -0.0193711215033067 1 1
0.0486895887757135 0.0494380536919376 1 1
0.0421189496215973 0.0409951676891285 1 1
0.104423446268226 0.101189814157675 1 1
0.341423302855177 0.332201299286953 1 1
0.17780632786838 0.172034950870772 1 1
0.206593114418957 0.201754632879358 1 1
0.160314681369057 0.156040831006992 1 1
0.354577910411875 0.342415032110158 1 1
0.361098203855347 0.351105634491215 1 1
0.393923430983672 0.384490715767658 1 1
0.00337432603244502 0.00240479017067122 1 1
0.0923038300990554 0.0889485398720743 1 1
0.165190487044386 0.16111298282593 1 1
0.324015523350888 0.315050449234535 1 1
0.290527643333557 0.282876176991815 1 1
0.118491758720191 0.114784359558148 1 1
0.170460921468072 0.165839258421942 1 1
0.226855310967573 0.2195790940373 1 1
0.290702238428007 0.281811795318397 1 1
0.388751476182797 0.37749839158841 1 1
0.351553151443214 0.342263526800053 1 1
0.218342642648885 0.211995453395067 1 1
0.261811100731599 0.253017008285082 1 1
0.156893700321399 0.151633038803022 1 1
0.19851973984921 0.191995792376766 1 1
0.0548440777910423 0.0527756034284939 1 1
0.335251995723298 0.324678871624518 1 1
0.353613726899706 0.343670878429764 1 1
0.341914296263737 0.332748855819135 1 1
0.121817654513448 0.11721278137154 1 1
0.336315310340339 0.326613285934292 1 1
0.161721583378034 0.156774135305909 1 1
0.173517289368743 0.168440836778648 1 1
-0.104823306840423 -0.10129133456329 1 1
0.119399452664938 0.116122826472963 1 1
0.116345867233068 0.113327084951942 1 1
0.175362397220311 0.171006427742373 1 1
0.174078631198958 0.17093262669075 1 1
0.14807480208499 0.140947325875699 1 1
0.166943814421453 0.162285699691069 1 1
0.027538862759173 0.0273941419931382 1 1
0.242983979245939 0.236202078052602 1 1
0.402664798224451 0.390879843248903 1 1
0.21219171016997 0.205527986371548 1 1
0.0980937951353593 0.0946170789325423 1 1
0.408737034488246 0.393265686849758 1 1
0.21795640102151 0.210387828062007 1 1
0.134158848559529 0.129014403774404 1 1
0.448129096709324 0.43481456604201 1 1
0.325909785779069 0.316265162663936 1 1
0.334736724164503 0.324414535494946 1 1
0.190334462942187 0.185607310004061 1 1
0.314809680103326 0.304942491725895 1 1
0.244469622524265 0.237590777500971 1 1
0.108493969667876 0.105623761898144 1 1
0.0999250494688722 0.0986589142210092 1 1
0.184729513698573 0.177493323379526 1 1
0.21870698082224 0.211717446122392 1 1
0.0932827592661906 0.0932582590660009 1 1
0.312566797223605 0.303900588779226 1 1
0.362361403357034 0.352757800885726 1 1
0.429577572523886 0.416205470198894 1 1
0.230278154400417 0.223879619243431 1 1
0.109599586534479 0.105690729485608 1 1
0.391963958577197 0.38071983560728 1 1
0.190057016808092 0.183549530692035 1 1
0.199882964985666 0.193371313331515 1 1
0.437291760850116 0.424424011518703 1 1
0.091637891395241 0.0889200983191495 1 1
-0.0102089331294825 -0.00929932900157541 1 1
0.499529269739844 0.484560361381139 0 0
0.267848482854319 0.259533258013662 1 1
-0.118624727295409 -0.114438652968993 0 0
0.268521432083697 0.260594824227451 1 1
0.260867002743553 0.251785967769447 1 1
0.17546739145453 0.170873685945241 1 1
0.194308282690175 0.18886909655278 1 1
0.422347518428791 0.411211448573363 1 1
0.284053826209499 0.274987749919083 1 1
0.093085791433447 0.0917101036978654 1 1
0.00504539282773137 0.00209606277374349 1 1
0.355964885693556 0.343642001789657 1 1
0.227358497256542 0.220808831441492 1 1
0.131813352661331 0.127725532089129 1 1
0.175854067882074 0.172203462294949 1 1
0.184894293827641 0.179408033561887 1 1
0.224914633906366 0.217856002780198 1 1
0.159636729023369 0.156468840535481 1 1
0.00210857534110943 0.00359305665705041 1 1
0.296089757924005 0.288591954128503 1 1
0.198491764353462 0.190997690676527 1 1
0.314769467536726 0.304533629872269 1 1
0.229492729156753 0.221861200815056 1 1
0.113811994289359 0.110941742141794 1 1
0.224350129215567 0.216497821798181 1 1
0.270874863363306 0.262503357287428 1 1
0.0148962936186373 0.015531331450048 1 1
-0.0659068760769839 -0.0655812353493947 1 1
0.0441732374205136 0.0428679273088948 1 1
0.096777694576233 0.0932504562858779 1 1
-0.0975169827728966 -0.0949928289574919 1 1
0.0996956324873684 0.0971236718706716 1 1
0.410870867858045 0.398805590979107 1 1
0.14199035221473 0.137513263511477 1 1
0.0490003998640038 0.0472165162939073 1 1
0.227101387847037 0.219796724300569 1 1
0.128903063665364 0.125682069557068 1 1
0.185167617839982 0.181695403594313 1 1
0.219964385786867 0.213719788000392 1 1
0.133790874700506 0.128781633133545 1 1
0.191166183634911 0.185810344344568 1 1
0.166124804061346 0.164982323548999 1 1
0.444006982616719 0.430142833717667 1 1
0.112031007638724 0.107835299821338 1 1
0.105852993851813 0.102596164601288 1 1
0.20317691718886 0.197444294391536 1 1
0.197904767472289 0.191788282615955 1 1
0.276259314595118 0.268420855851949 1 1
0.0919139193994568 0.0891657071492016 1 1
0.239818352363772 0.232704316741514 1 1
0.392883642431041 0.381313467296429 1 1
0.130763563368417 0.126806368758573 1 1
0.369837308617131 0.358312664175578 1 1
0.352714616074677 0.343103162572881 1 1
0.0580531306050084 0.0561159449671207 1 1
-0.0830386858561775 -0.0799343231884821 1 0
0.408895541986534 0.398833771726428 1 1
0.241702798134658 0.234438910698576 1 1
-0.157678799603103 -0.150478971577203 0 0
0.145317297479478 0.139038896356174 1 1
0.3651842415101 0.356350718552708 1 1
0.21893987297599 0.21176881922321 1 1
0.228879621276134 0.22255286268259 1 1
0.159641447143711 0.153617276696217 1 1
0.238191703443326 0.230857450543256 1 1
0.282133689027558 0.275596120525246 1 1
0.00727074097164642 0.00749232414463571 1 1
0.202108820952987 0.197466955525929 1 1
0.208964454440866 0.203344663861017 1 1
0.254165430628991 0.246074585246787 1 1
0.336465845846396 0.324368633390628 1 1
0.224539631333094 0.216924010367187 1 1
0.261631114270963 0.256158461238122 1 1
0.419276341190042 0.407042574940763 1 1
0.113528670593214 0.109421863886579 1 1
0.348902283225484 0.339368462042371 1 1
0.426227085810341 0.415084793731591 1 1
0.399096671186964 0.389037877556024 1 1
0.0415103331646793 0.041709599428001 1 1
0.271849233237487 0.263317550149407 1 1
0.0819749827953742 0.0806517034989908 1 1
0.159667323374585 0.156362086509783 1 1
0.465127766989037 0.449988652693959 1 1
0.0946913245804526 0.0927187229627883 1 1
0.167411478415067 0.163402159431258 1 1
0.063539021147156 0.0618271981574237 1 1
0.0432689172743997 0.0417543145500906 1 1
-0.00276280000840045 -0.00376196976183333 1 1
0.315360565453652 0.305617274262138 1 1
0.309789004489195 0.300397839859777 1 1
0.153008906149102 0.147981396787939 1 1
0.0421451163031309 0.0408739264075269 1 1
0.443033500685337 0.42965181715989 1 1
0.141571817799192 0.136776949175035 1 1
0.379587629935178 0.370002676912002 1 1
-0.102198913430126 -0.0993707320906635 0 0
0.342985035723888 0.33392340993526 1 1
-0.00523448014029898 -0.00507979768883306 1 1
0.0197453275985822 0.0174086119524023 1 1
0.10957995630686 0.104588998108499 1 1
-0.0191878497072666 -0.0189729233793843 1 1
-0.0724547147810082 -0.0693439966530464 1 1
0.019664189081428 0.018256892378136 1 1
0.347512672842645 0.336607589119844 1 1
-0.0091394632549975 -0.00833086939269095 1 1
0.366069273569298 0.355356759282567 1 1
0.294605974596449 0.287322342493774 1 1
0.0719279477016586 0.0692799134882742 1 1
0.422667659530006 0.408667909602018 1 1
0.131323169620174 0.129329339110811 1 1
0.265440666774846 0.257263640967738 1 1
0.016087154536902 0.0155869230853235 1 1
0.370879293035235 0.357623078588724 1 1
0.331116317016206 0.32333852094741 1 1
0.146644018986598 0.143014439863714 1 1
0.209541724716033 0.20103675505667 1 1
0.286708162445674 0.276973985569247 1 1
0.00966081192561455 0.0107868549517189 1 1
0.152651141633997 0.147846576680986 1 1
0.225585169337697 0.217257174141018 1 1
0.096309745115122 0.0945151547930564 1 1
0.360243252710362 0.351539994557493 1 1
0.138324409533989 0.133934933144239 1 1
0.17272108645009 0.167925599198954 1 1
0.0911213950351965 0.0875430796044495 1 1
0.391665508583352 0.381064212609055 1 1
0.0326201061132399 0.0328737424925953 1 1
0.0973740172526167 0.0957382173529207 1 1
0.450393797416095 0.437250283663324 1 1
0.118128859203056 0.115068159505794 1 1
0.33752697740833 0.327603841380166 1 1
0.160890192372946 0.156116522614825 1 1
-0.189811321099943 -0.184232598288986 0 0
0.0192356129734062 0.0192166126977678 1 1
0.189408441161504 0.182440606648187 1 1
0.272641837298255 0.266245698394174 1 1
0.193837230117677 0.187390543355912 1 1
0.167215253721423 0.162840512424056 1 1
0.10450735445775 0.101680087168462 1 1
0.185444859828898 0.180207486711073 1 1
0.239157543174351 0.231899040090208 1 1
0.210846821784071 0.20366757268058 1 1
0.0805332888184867 0.0762444009020874 1 1
0.103868776495936 0.0985842010309865 1 1
0.14863047687329 0.143399956211924 1 1
0.300207690696428 0.290044701455617 1 1
0.23240449189806 0.226239604024603 1 1
0.231300074351907 0.22092120693412 1 1
0.299825984374818 0.29051347921046 1 1
0.255812984782631 0.248799820109519 1 1
0.126700007957269 0.124346248129601 1 1
0.108587302874321 0.105488983695856 1 1
0.106070485560647 0.103406899132068 1 1
0.0470220016085808 0.0450274525559342 1 1
0.4150046567285 0.402654038390146 1 1
0.219775547055644 0.213518413759914 1 1
0.202978139219334 0.197249911978151 1 1
0.177263968032818 0.172430093962399 1 1
0.14126866347956 0.136434186961047 1 1
0.154899226984824 0.150391297532937 1 1
-0.244449881308235 -0.236442544885195 0 0
0.304708418675009 0.29593364145065 1 1
0.360556905410288 0.350231699948931 1 1
0.332635237089834 0.321604937290097 1 1
0.203608376263991 0.197790734119329 1 1
0.0453354419506527 0.045561824488848 1 1
0.339493096845795 0.330675691345846 1 1
0.248947147554852 0.241777952082067 1 1
0.1454217349369 0.138551279611166 1 1
-0.0758041823554808 -0.0711630350823671 1 1
0.366816817712227 0.357080932567996 1 1
0.034838354114611 0.0333365809458765 1 1
0.0635041344968105 0.0602130122761701 1 1
0.30293667796828 0.294457449480411 1 1
0.27084698335986 0.263176321409724 1 1
0.188003635771492 0.182462745552343 1 1
0.200094614545723 0.195184032157051 1 1
0.316005423695136 0.304517376757019 1 1
0.314938009561956 0.305184488762967 1 1
0.141270904400108 0.136167772064804 1 1
0.362178946761715 0.349678046449137 1 1
-0.0207453584090528 -0.0210541848862064 1 1
0.0693848586046118 0.0670405326870677 1 1
0.218565490203819 0.212308015106724 1 1
0.146174041887359 0.142368888217014 1 1
0.107869221711475 0.105271753377187 1 1
0.0718811429798625 0.0695728524332508 1 1
-0.0145712670878033 -0.0166326532986482 1 1
0.0265577773130581 0.025816732488615 1 1
0.210148535162811 0.205891266038717 1 1
0.255596096857447 0.247567985134384 1 1
0.211812400919305 0.2064947083463 1 1
0.0746627781783445 0.0725247812582815 1 1
0.267511624912861 0.259269308191328 1 1
0.058190603200489 0.0559249210668444 1 1
0.0731860493576643 0.0720822627821582 1 1
0.0888441490173994 0.0850824698694217 1 1
0.0950706724036344 0.0921502860985068 1 1
0.515324164848693 0.498494477811049 0 0
-0.255459950783719 -0.247610215626577 0 0
0.305396915717276 0.29682732103594 1 1
0.56455547257804 0.548918604907268 0 0
0.266594304734658 0.257942454052521 1 1
0.0379709481548269 0.0361482587580427 1 1
0.0747834701718239 0.0737488282853032 1 1
-0.0194830713301362 -0.0190066964260301 1 1
0.411449838817287 0.398907524087977 1 1
0.205089365284828 0.198829731479646 1 1
0.265792623970095 0.257247563970826 1 1
0.538351290496766 0.520693015287878 1 1
0.276489278385253 0.269177821330548 1 1
0.205600227745147 0.20033364257215 1 1
0.211466395019841 0.203115310794138 1 1
0.18144915444625 0.176091520065983 1 1
0.443370161093179 0.430418593734457 1 1
0.157304663675547 0.151176068189786 1 1
0.176716645109309 0.1716414015642 1 1
0.048358231438702 0.0479247283436523 1 1
0.0403714134408568 0.0391982157069359 1 1
0.114643641608929 0.110761092305122 1 1
0.0881667086850811 0.0857255486199418 1 1
0.0892750949831053 0.084596775867846 1 1
0.305869408115634 0.297200434369653 1 1
0.29445079584065 0.285361650980083 1 1
0.431615062890515 0.420016100796023 1 1
0.0499444075601996 0.0482542575160698 1 1
0.0866398230192635 0.0832929726753478 1 1
-0.231469532152322 -0.224432937792213 0 0
0.160826766972569 0.154134548640658 1 1
0.24077300461584 0.232831486503471 1 1
0.208151767460906 0.203316872582408 1 1
0.251298482532233 0.245665494817622 1 1
0.144718090818511 0.140108407264179 1 1
0.246974269534729 0.238906484083395 1 1
0.0478875026163781 0.0465407632987763 1 1
0.222007324996679 0.214881632778995 1 1
0.0641000965412324 0.062599892908219 1 1
0.135179334628096 0.131099942013517 1 1
0.546061615424448 0.528918386221416 0 0
0.0781106940074141 0.0732308701962759 1 1
0.0116144762005177 0.0123007701920672 1 1
0.0961318436435158 0.0930824557879453 1 1
0.273388160788204 0.266084638257075 1 1
0.555456556887102 0.541241804223592 0 0
0.132253696625452 0.12875681828242 1 1
0.233125568940053 0.227810781143427 1 1
0.0644497846428972 0.0632766641487669 1 1
0.171841326562086 0.166198149190143 1 1
0.302645053167103 0.293751831995037 1 1
0.135326545146679 0.131169868679638 1 1
0.128636315864408 0.124755228359922 1 1
0.305414037427484 0.297721790120767 1 1
0.231389786446405 0.222536614295176 1 1
0.357114467933812 0.346332074970528 1 1
0.0169259846043996 0.0155721686957705 1 1
0.173606903790887 0.169015603609357 1 1
0.150800693557722 0.146409615280361 1 1
0.275513158748463 0.265255614281633 1 1
0.225914891725586 0.219620659708291 1 1
0.463824183657632 0.451908687318846 1 1
0.269731385265441 0.262308421242433 1 1
0.253491908338445 0.245416813346305 1 1
0.215985338656006 0.207611391568386 1 1
0.303659419025491 0.293018597851994 1 1
0.464460795613708 0.451145779012217 0 1
0.173157233069765 0.166365364264734 1 1
0.178032551263441 0.172695902754277 1 1
0.28232091335737 0.275469149667162 1 1
-0.0180202275637964 -0.0171967436852478 1 1
0.308555899231907 0.299300225961249 1 1
-0.00232612353649037 -0.0012420110900483 1 1
0.0435158335823979 0.0404943147588152 1 1
0.349289979498807 0.339482733444874 1 1
0.113762705984308 0.108793624092467 1 1
0.199724745499094 0.195287510851026 1 1
0.0337409967884822 0.0341619337592844 1 1
0.365780454304273 0.354849375545717 1 1
0.119375255581518 0.11604181405497 1 1
0.154457526707298 0.150943682279733 1 1
0.16368174908496 0.157705002197375 1 1
0.362582226796959 0.35002416297099 1 1
0.381862452618045 0.370813949531883 1 1
0.104319486834359 0.102598440673076 1 1
0.225172094872879 0.217858399199269 1 1
0.145733621251834 0.140306215353598 1 1
0.0872621573536265 0.0842642192397799 1 1
0.227691627951371 0.221419052694302 1 1
0.566100299770424 0.547770306811625 1 1
0.246312764568876 0.239748619884394 1 1
0.00631051899583168 0.00636818993833871 1 1
0.0369730322812361 0.0370684975722754 1 1
0.15163077891294 0.147200747296697 1 1
0.225427412541499 0.217810447752201 1 1
0.117088002589076 0.114347696162908 1 1
0.0730405817510145 0.0704779354615845 1 1
0.193569753140805 0.187545894325903 1 1
0.541540467861328 0.52536824713163 0 0
-0.0388061247170043 -0.036730620380738 1 1
0.108657139092559 0.103960769814512 1 1
0.318669547223827 0.309430060525174 1 1
0.298347328061351 0.289671838633469 1 1
0.222431636846918 0.215355533668117 1 1
-0.0103030386360896 -0.0106333811403838 1 1
0.346568921113674 0.334024906112538 1 1
0.386555188123604 0.373979219047806 1 1
0.195149336035997 0.186580204280506 1 1
0.123958368469691 0.120537497396629 1 1
0.357757362681452 0.346346759878633 1 1
0.338751310065387 0.327774804851401 1 1
0.0774385754499011 0.0755576977681639 1 1
0.147196788016411 0.142925417017659 1 1
0.169838427122581 0.165255753318083 1 1
0.0955612612013411 0.0937230096247595 1 1
0.189823496162708 0.182201090402155 1 1
0.0524782886645649 0.0512159486325531 1 1
0.138028246794917 0.132457162078338 1 1
0.18822022207116 0.184221974524584 1 1
0.143692297132499 0.14001326830373 1 1
0.0725738407400214 0.0679265193224164 1 1
0.371122911218191 0.359780477403267 1 1
0.217441868607437 0.208740348563331 1 1
0.135801745025294 0.134144835070997 1 1
0.0913546256425804 0.0887288986626606 1 1
0.541745845455759 0.523468174559848 0 0
0.174260605950307 0.171570545670618 1 1
0.0576539738811719 0.0555248416464153 1 1
0.109203770159795 0.105509494123095 1 1
0.264040015371568 0.256464029814491 1 1
0.225368315174257 0.219857284786653 1 1
0.453283114690136 0.439235098430559 1 1
0.16612056838365 0.162630108762754 1 1
0.163935421032014 0.1567926883225 1 1
0.574570785564582 0.557481630513088 0 0
0.192439330703581 0.184720271220052 1 1
0.19591625087288 0.189922980572228 1 1
-0.0433872042534274 -0.0424786477078544 1 1
0.216445702477518 0.209095818472743 1 1
0.159741436263776 0.155851870286571 1 1
0.234802576540431 0.227300273399583 1 1
0.189919668586628 0.184020523404709 1 1
0.198878201831799 0.195251111970158 1 1
0.167102324962482 0.162636447289036 1 1
0.0638864918412974 0.0602495240685985 1 1
0.186075396542864 0.183372589758808 1 1
0.109361056812451 0.104057753167202 1 1
0.112526042753269 0.109126584155369 1 1
0.16666076691729 0.162825313804712 1 1
-0.103185852848967 -0.100141356540366 1 1
0.152184595365134 0.146583146290359 1 1
0.257300115171441 0.249112747699673 1 1
0.320921546139832 0.312174297116344 1 1
0.174059816383501 0.170436851649673 1 1
0.641482412742805 0.623269065437557 1 1
0.241488755406322 0.237184704198763 1 1
0.48308655475351 0.469319317798389 1 1
-0.17561841289889 -0.171017523918291 0 0
0.402604745287025 0.391324377747315 1 1
0.117772329129719 0.11523957653775 1 1
0.127046403706652 0.121823553777283 1 1
0.278455809767139 0.268579317356825 1 1
0.192443173925711 0.18740053685588 1 1
0.396959149313987 0.384901199696431 1 1
0.232704296556839 0.227141595402171 1 1
0.514484384918421 0.499263011038177 0 0
0.194045634713777 0.188942830171974 1 1
0.371631312167639 0.359571346418725 1 1
0.0114205898313128 0.00720256370540853 1 1
0.00611148722334129 0.00551177331679889 1 1
0.285173950094131 0.276321466510387 1 1
0.136852623752808 0.132296974422668 1 1
-0.147775889926661 -0.143769845322094 0 0
-0.0273683581710985 -0.0268695707036013 1 1
0.303593930699708 0.293830933116273 1 1
0.371362528836843 0.359932715791893 1 1
0.156405275051675 0.151414651421143 1 1
0.0411987692593505 0.0388334763881843 1 1
0.30258343486185 0.293383082682358 1 1
-0.0244716569982324 -0.024239601581384 1 1
0.253014984201334 0.247161126645794 1 1
0.0354542896503265 0.0334994197281078 1 1
0.225732233412014 0.219260446760019 1 1
0.0637786055297071 0.0626171339142361 1 1
0.310106680159247 0.299286408639043 1 1
0.158251076222453 0.152980071338765 1 1
0.279157060389516 0.271269309845846 1 1
0.257495204980889 0.25020786886193 1 1
0.141953985528936 0.13790824308022 1 1
0.230888660415192 0.223924963817998 1 1
0.612899448828191 0.593809928124297 0 0
0.0859869539940295 0.0828768804932582 1 1
0.0822199922682641 0.0822184014108921 1 1
-0.0571667137350497 -0.0563399743258592 0 0
0.172724465839794 0.167102095339533 1 1
0.0975940117059076 0.0942950397077763 1 1
0.545734437946256 0.529435104311602 0 0
0.319281096171697 0.312016396764454 1 1
0.220331895662891 0.214998953738729 1 1
0.124996092595222 0.121290942434966 1 1
0.0149355774963459 0.0160247273027416 1 1
0.332931578837448 0.322637524633794 1 1
0.13374175153244 0.129387374000823 1 1
0.0331281199803151 0.0319754174042122 1 1
0.591804430095237 0.574989965240543 0 0
0.294929739741703 0.286444453284428 1 1
0.343622697773799 0.332805692413051 1 1
0.330045730688382 0.31972670525419 1 1
0.312043518604751 0.302724654655217 1 1
0.352837594877728 0.34298794386045 1 1
0.0110412337360853 0.00980001549803497 1 1
0.0710398726365075 0.0689664419094813 1 1
0.119020015348571 0.115283976080632 1 1
0.0192602079671987 0.0199894407556711 1 1
0.236354581899686 0.229342414479239 1 1
0.180792818650367 0.174500565604236 1 1
0.0829889553855344 0.0812900646361261 1 1
0.190766484371146 0.181892137944687 1 1
0.3444165109043 0.333088475377471 1 1
0.299077027444823 0.291202807363318 1 1
0.190705411057965 0.187385317075063 1 1
0.238560467168521 0.233084490703585 1 1
0.0611853059602021 0.0589795099388635 1 1
0.0804475528328802 0.0773543562373043 1 1
0.024517095594881 0.0229497777538191 1 1
0.373538327598055 0.364050027075567 1 1
0.145325814861126 0.144596945496488 1 1
0.242457010168452 0.236108316753162 1 1
0.226042794960118 0.218604908883755 1 1
0.470495578587775 0.454432450854556 1 1
0.361834583618134 0.351182641854136 1 1
0.267056924077551 0.259425471552063 1 1
0.195408243338595 0.189874342024876 1 1
0.0440925021002538 0.0455347143360715 1 1
0.202597509294318 0.198326251351165 1 1
0.163605964865102 0.159162602522854 1 1
0.244420697087641 0.238439887077884 1 1
0.169435666462387 0.164258557858106 1 1
0.0172347734622376 0.0170305853057292 1 1
0.0930161058947671 0.09070348120388 1 1
0.213399044316965 0.204331333785314 1 1
0.394212146667984 0.383698426461916 1 1
0.440853791684825 0.429217662443847 1 1
0.32136768479825 0.31178111263777 1 1
0.136421438825429 0.132893181852506 1 1
0.442058691482102 0.428031977129452 1 1
0.257864690821353 0.249456022132802 1 1
0.436512155575367 0.424581492243225 1 1
0.209419173704052 0.202052892175487 1 1
0.0601226833537264 0.0580709577480917 1 1
0.299027229049545 0.291541872286355 1 1
0.171947918703045 0.164956435419033 1 1
-0.0902144690341103 -0.086208641994297 0 0
0.383784349753157 0.371842959469176 1 1
0.478821478545953 0.46143227562761 1 1
0.1090610715377 0.10836701054246 1 1
0.190717025373169 0.184871962674222 1 1
0.200506736685608 0.196590733533737 1 1
0.257457786737705 0.249869446617729 1 1
-0.0787544507987044 -0.0768418652545698 1 1
0.085782182623556 0.0828166574492245 1 1
0.208331722641017 0.201153514069796 1 1
0.305564280988783 0.296714023286619 1 1
0.334770514396922 0.326197121809865 1 1
0.267192580153136 0.259879991253086 1 1
0.205868134143021 0.201281212098944 1 1
0.102362946705134 0.0974467466338053 1 1
0.429688936737784 0.41588355491405 1 1
0.531264851584975 0.518385950216554 1 1
-0.0384397122916769 -0.0366907213525608 1 1
0.200600910135864 0.194891784046165 1 1
0.302950006220743 0.294467008627552 1 1
0.190320173021611 0.185910404602828 1 1
0.22517063582749 0.218288782334766 1 1
0.099131219095882 0.0954839462313507 1 1
0.321238785218376 0.313319593243422 1 1
0.269899118008244 0.263018865214205 1 1
0.184908333064425 0.17918926974345 1 1
0.200258579555914 0.194201367533515 1 1
0.254487991436499 0.247372646089375 1 1
0.212749059481878 0.205947947196277 1 1
0.133759658735117 0.129093886026755 1 1
0.131358623188031 0.12852576866285 1 1
0.0576164432901329 0.0558113181593018 1 1
0.293913414362106 0.285698919744049 1 1
0.262578184265943 0.253344385847129 1 1
0.18362941448533 0.177986913691312 1 1
0.178458798911362 0.173735884640854 1 1
0.260768414754779 0.251744461250865 1 1
0.108170332128701 0.104676100365254 1 1
0.369246418971126 0.357177790294434 1 1
0.162444316885667 0.15616626344575 1 1
0.354859763538496 0.343809518919959 1 1
0.159812167522083 0.154650322070721 1 1
0.253242427083803 0.247015169803928 1 1
0.191057941859136 0.184375351094377 1 1
0.282931145156266 0.275326054416013 1 1
0.257330632778179 0.248468760791827 1 1
0.156519922012863 0.151423410273002 1 1
0.273603350554443 0.265860410834353 1 1
0.502982775938488 0.489214010383591 1 1
0.254405992056807 0.247359315300795 1 1
0.0456903627378048 0.0446784681443665 1 1
0.301701493922454 0.292829017578849 1 1
-0.0204663806850972 -0.019846466680818 1 1
-0.0317140508596448 -0.0310265152751104 1 1
0.189807820663595 0.180935152731547 1 1
0.289436507400642 0.28088327547584 1 1
0.0821304488051741 0.0769103114674954 1 1
0.0225143869650358 0.0224218728904594 1 1
0.0390290377192617 0.0372797774073784 1 1
0.0658280460301975 0.0643544115728367 1 1
0.548535021258868 0.530924458276075 0 0
0.124851837045873 0.12047274905768 1 1
0.0504303153484674 0.0525091650566106 1 1
0.255157677678106 0.246894305477616 1 1
0.227638153423224 0.222125508232585 1 1
-0.127250037081714 -0.123448977846866 1 1
0.235147480101504 0.226364508707826 1 1
0.157239593457334 0.151957719496474 1 1
0.295185782889892 0.28625897803383 1 1
0.255619341048144 0.249807146010376 1 1
0.139771793280688 0.135515413083805 1 1
0.017648353125281 0.0168193902670416 1 1
0.18722547068767 0.178569449643119 1 1
0.239834137251811 0.23301475325922 1 1
0.139556682155477 0.134759655674597 1 1
0.476338876315778 0.464468295288022 0 1
-0.0303007717219474 -0.0277326798707636 1 1
0.163871531510049 0.159226397600338 1 1
-0.0317082088231529 -0.0305591660487186 1 1
0.114607742634967 0.11237712192228 1 1
0.112469012271022 0.108971008364921 1 1
0.199970498089902 0.192256667184657 1 1
0.278759711491434 0.271365613405082 1 1
0.217305100657839 0.211434731794958 1 1
0.12679650620472 0.123223119848418 1 1
0.24714237874123 0.239542291541945 1 1
0.240573470743157 0.232819944901013 1 1
0.133864727297442 0.129931241613829 1 1
0.343262046614754 0.329430299803479 1 1
0.197629922677756 0.191083746777126 1 1
0.186351144635641 0.181682872821241 1 1
0.31237357611155 0.303078839426353 1 1
0.267771107718232 0.261161990096046 1 1
0.0841243800425182 0.0809516440764765 1 1
0.217711845178419 0.210633193149622 1 1
0.243566674382219 0.23635702303291 1 1
0.359159249544165 0.348188377540785 1 1
0.0852186806901779 0.0821712612711052 1 1
0.100573490466263 0.0994431663610529 1 1
0.087795483267768 0.0845690723346708 1 1
0.246088065436063 0.240430305883142 1 1
0.117311744957027 0.113541109431871 1 1
0.28497860135281 0.276324599111887 1 1
0.171772757764676 0.165910569028303 1 1
0.271282626443569 0.262962609107244 1 1
0.433122992774439 0.422265414016297 1 1
0.0596577057086728 0.0572206612713972 1 1
0.195322914261522 0.190193209928303 1 1
0.107292781345541 0.104831781545182 1 1
-0.149814272632419 -0.145446577855405 0 0
0.173428170701729 0.167746749158287 1 1
0.0932069022011989 0.0905794406104187 1 1
0.0815003525821349 0.0796680516317057 1 1
0.439019405985113 0.425622633576624 1 1
0.22198883404494 0.215855345328284 1 1
0.00292479886742827 0.00349245427457345 1 1
0.0510279941876336 0.0490672858611458 1 1
0.290166265765568 0.282132123792122 1 1
0.100859138358009 0.0976107287799065 1 1
0.22185772538473 0.215841707158657 1 1
0.194046493629545 0.189257030786276 1 1
0.406142203778828 0.392276012199845 1 1
0.313983523246316 0.304445123748752 1 1
0.138254700456981 0.132908896874935 1 1
0.331000115879513 0.319468991965933 1 1
0.0546022671187559 0.0524672382741922 1 1
0.182305167922264 0.175889550265959 1 1
-0.00955339805153708 -0.00861821137433673 1 1
0.329608012102808 0.319940775652289 1 1
0.208386458807521 0.200346038349194 1 1
0.131118144285556 0.126958908227902 1 1
0.224754302818067 0.217621708195916 1 1
0.140042340057151 0.136317588493658 1 1
0.162370866708754 0.157831580827453 1 1
0.392057652139888 0.377685873466704 1 1
0.339281910405665 0.328744746920245 1 1
0.0899153533455633 0.0866520794878477 1 1
0.153286678306165 0.145112857293276 1 1
0.307528669761467 0.298914695155623 1 1
0.24001010857554 0.230148415847952 1 1
0.209411551953008 0.201058950003128 1 1
0.420204772925973 0.406854236109626 1 1
0.393066790531569 0.382152673086313 1 1
0.414131983509022 0.401729486064494 1 1
0.31231893316592 0.302164873511967 1 1
0.486436442074601 0.472469432139228 0 1
0.463310472757754 0.449979596546219 0 1
0.111888046095834 0.109333025993964 1 1
0.088567029263432 0.0867413810306076 1 1
0.469573953836286 0.455925837589455 1 1
0.316076728535424 0.306012137854406 1 1
0.334666408548194 0.326100875737224 1 1
0.19720845089877 0.187899815981633 1 1
0.352795132276152 0.343090696464525 1 1
0.210798607470716 0.203733149886222 1 1
0.212795926269176 0.206314538947169 1 1
0.366512349068313 0.355695431761583 1 1
0.0683825576075906 0.0669595742929961 1 1
0.263358462165143 0.256312135629785 1 1
0.155007384313585 0.150890459764602 1 1
0.132956532350803 0.126238615286551 1 1
0.18512617644086 0.18075506725064 1 1
0.223544143534426 0.217438801086293 1 1
0.11328900425746 0.110036181191277 1 1
0.0551217309986793 0.054545067620153 1 1
0.25404526283699 0.24620957048973 1 1
0.378013294189738 0.366870494976898 1 1
0.090136332070176 0.0870883940898445 1 1
0.176957388729345 0.173247793244661 1 1
0.237990471335759 0.227766717669733 1 1
0.218303744752327 0.213932810685685 1 1
0.244290105814626 0.236600671352701 1 1
0.226970184253764 0.220338597192707 1 1
0.0342791915893502 0.0314029437498455 1 1
0.0903988941890152 0.0880154007780354 1 1
-0.01045455071439 -0.0107622712478715 1 1
0.230880250349896 0.224314110428056 1 1
0.357500203554045 0.346892725559317 1 1
0.10192499060281 0.0983615159656027 1 1
0.212582106300155 0.207225774291691 1 1
0.315744945641841 0.305913933660039 1 1
0.0448596517155356 0.0435184939574158 1 1
0.394144183270386 0.382947542167228 1 1
0.155834751549754 0.151073886242865 1 1
0.0537239672985289 0.0532847574799773 1 1
0.298937310161282 0.289938633587528 1 1
0.085208504742292 0.0829529836663941 1 1
0.133466385090657 0.128874630554563 1 1
-0.0450843351936126 -0.0439840253133954 1 1
0.218859710559622 0.210203664578461 1 1
0.094355545722631 0.0900982510998241 1 1
0.146538256532656 0.142223821425033 1 1
-0.0232379554450763 -0.0219741881288988 1 1
-0.0547675281563754 -0.0552485690666906 1 1
0.203471673974855 0.19812286792904 1 1
0.310322569684289 0.299143491166904 1 1
0.36185276860434 0.350223213586472 1 1
0.211962489459883 0.206720062593243 1 1
0.412107547290287 0.399679501556758 1 1
0.324006996509825 0.314560217010285 1 1
0.0594887571713257 0.0578688437044124 1 1
0.288234653400911 0.27872790485065 1 1
0.299564855728609 0.292298323133868 1 1
0.531093942537215 0.514635809917669 0 0
0.0920032626167805 0.0877425579623457 1 1
0.10941349415198 0.105320609070121 1 1
0.0397128422617504 0.0391406946020527 1 1
0.397202305794702 0.385817846108363 1 1
-0.0304213388539298 -0.0301889006486307 1 1
0.376796875886707 0.365930547253854 1 1
0.160398635414053 0.156653361168097 1 1
0.287023448216003 0.278178634424795 1 1
0.0111604332581811 0.0114875126487755 1 1
0.10635915939859 0.103011230093363 1 1
0.387198722898961 0.377459533380086 1 1
0.31822671590847 0.310182952247234 1 1
0.00249514875812237 -0.000285933501736085 1 1
-0.0309531992815116 -0.0299709816727369 1 1
0.220781891719692 0.213597040531066 1 1
0.194049864714528 0.188306714781673 1 1
0.237455520099855 0.230770249537565 1 1
0.0937354295299014 0.0912117036597953 1 1
0.472328108451333 0.457584200625922 1 1
0.162225765218234 0.158054028899209 1 1
0.238087237476319 0.232684186527707 1 1
0.399787333878752 0.389003822269959 1 1
0.492917523218352 0.478193372908155 0 0
0.100362109491435 0.0959597733582026 1 1
0.147288768619124 0.142682051630209 1 1
0.155404307736762 0.150545961162621 1 1
0.472970054471211 0.458434140472047 1 1
0.123588468040753 0.1194488253482 1 1
0.214122765719467 0.208745172810796 1 1
0.297833170872489 0.288425714459787 1 1
0.179920941522585 0.173980001149872 1 1
0.273210561052049 0.264514964999742 1 1
-0.00526245343773239 -0.00615528229362364 1 1
0.372462641313466 0.36191485674631 1 1
0.0492315042013685 0.0466419450475365 1 1
0.358877074342981 0.349684492450477 1 1
0.224906538223376 0.218248902378148 1 1
0.344682998333476 0.335087624707539 1 1
0.433578819885932 0.420625034986046 1 1
0.341709730555732 0.331270200888768 1 1
0.47086042667192 0.458472996352082 0 0
0.093830776689709 0.0913947927386351 1 1
0.290595714427845 0.280290998057745 1 1
0.116625864060611 0.112756049605634 1 1
0.204948025843119 0.199182800460962 1 1
0.17070435717871 0.165609302006154 1 1
0.305820761093325 0.297624511061607 1 1
0.0630530530178432 0.0602194867641282 1 1
0.16472175384791 0.159051576499201 1 1
0.237361082100044 0.231077921223878 1 1
0.286097474226386 0.278883451358717 1 1
0.242613775372127 0.232869677529043 1 1
0.0675048353941278 0.0667744440569788 1 1
0.108602447272843 0.102482058438159 1 1
0.331487680256413 0.321512352753334 1 1
0.0817018723077304 0.0778310609323377 1 1
0.469333486183279 0.454705341755887 1 1
0.140236647979358 0.136591013172872 1 1
0.0951158256002386 0.0924637301056085 1 1
0.16419504275929 0.157628830274146 1 1
0.334412415485736 0.323322050654464 1 1
0.429247910410068 0.41474646784932 1 1
0.10449627659148 0.101199676222122 1 1
0.167727504813824 0.161254438341884 1 1
0.654359336459361 0.634020154163709 0 0
0.135626866251134 0.131631861413531 1 1
0.338084911531603 0.326727563146467 1 1
0.231148394101516 0.225422997563248 1 1
0.285162550789963 0.275592104694139 1 1
0.355056099129615 0.345187922305135 1 1
0.205171515613759 0.198497905646546 1 1
0.323773914010757 0.312660282996479 1 1
0.294607622119687 0.285814827261439 1 1
0.287637790668305 0.279256445214763 1 1
0.25021258975702 0.24200941968027 1 1
0.0369224958904664 0.0353819410595283 1 1
0.108539868509624 0.104316272666787 1 1
0.11254297961333 0.109103948366845 1 1
0.176079300162197 0.170334606865958 1 1
0.282971799515644 0.275878536546862 1 1
0.0452705002596678 0.0437933670994894 1 1
0.231371307563519 0.227435540636285 1 1
-0.107121425902667 -0.103540410220211 1 1
0.0481606676032767 0.0488694297464867 1 1
0.235344338197101 0.225508318453236 1 1
0.381129628700831 0.371468752257354 1 1
0.171247400629589 0.16650052238692 1 1
0.226504726243646 0.218892382100598 1 1
-0.127356282653865 -0.124064757021731 0 0
0.173993342009286 0.169442953870796 1 1
-0.189117798369421 -0.184165372308856 0 0
0.179001626447684 0.174410130214247 1 1
0.133454232463412 0.131411892318193 1 1
0.106048440627217 0.10338958247424 1 1
0.343565007139818 0.335283063406352 1 1
0.271601760638676 0.264982439909144 1 1
0.247691495003712 0.240858193435635 1 1
0.00316735980536255 0.00315359281917668 1 1
-0.0662618931128853 -0.0641622808014308 0 0
-0.0229157804527223 -0.023120334515394 1 1
-0.211920480650575 -0.204144355095521 0 0
0.262794337574814 0.255116324755528 1 1
0.126031962245245 0.123048790759062 1 1
0.15372592436023 0.148924963071025 1 1
0.297255528301979 0.29000340264018 1 1
0.110128050964622 0.105333997056382 1 1
0.0570414098901765 0.0559926216951431 1 1
0.169457432574364 0.165694868926456 1 1
0.211709402208639 0.205255378223863 1 1
0.151891130602105 0.146082115144781 1 1
0.342656479894817 0.331960556387792 1 1
0.197898866470249 0.192829285599034 1 1
0.181498697207147 0.176130810509474 1 1
0.179737300005653 0.173217017871767 1 1
0.262479254072193 0.254378603862851 1 1
0.153606154269575 0.148546355229406 1 1
0.178341038494199 0.173928944642568 1 1
0.00512417531212558 0.00422512404399655 1 1
0.112580125013721 0.10858131585823 1 1
0.192384490854569 0.186322034903299 1 1
0.102965434505123 0.0995914532075013 1 1
0.303901607579413 0.295348698512664 1 1
-0.0144587970807665 -0.0141065210769976 1 1
0.184228497390324 0.178772006382415 1 1
0.186946913898138 0.178455920422148 1 1
0.23201552593185 0.223974042110803 1 1
0.11092150233164 0.10777409317171 1 1
0.101265432579037 0.0969767325440009 1 1
0.333735974640472 0.324955690070997 1 1
0.219387017427481 0.211611184498306 1 1
0.179994984395534 0.173660858919643 1 1
0.259431578371711 0.251531301449367 1 1
0.11418148879048 0.110905008017394 1 1
0.155364831004284 0.148283144277971 1 1
0.324224845522514 0.314058344182355 1 1
0.165932590004193 0.161052472344415 1 1
0.208722029890135 0.20397478071566 1 1
0.25217504137544 0.244269720935334 1 1
0.120244484058245 0.116605269397754 1 1
0.147880464039966 0.143982392936109 1 1
0.324359728132781 0.315193701471749 1 1
0.454576787520205 0.440200743846865 1 1
0.309208983991111 0.300412078714491 1 1
0.199791216103496 0.193329906714568 1 1
0.0140118595574946 0.0133447115001353 1 1
0.0821318137588058 0.0799797215240403 1 1
0.179427362853844 0.174259567134414 1 1
0.425404548636892 0.415194994228498 1 1
0.301236118485588 0.293189650981427 1 1
0.278424019393909 0.270916852702249 1 1
-0.00992221064650672 -0.0108661955647774 1 1
0.0858254480977215 0.083727452623977 1 1
0.259205660743841 0.251041688967646 1 1
0.240267408617747 0.234940853717794 1 1
0.0755868002044791 0.0754641114941984 1 1
0.210512714822418 0.204149309928992 1 1
0.16373092568313 0.159152339802681 1 1
0.160297416188779 0.156425922348353 1 1
0.127791367988802 0.125103431429277 1 1
0.0636877896032789 0.0617633542880304 1 1
0.0653917594968602 0.0620889577359782 1 1
0.233525149917913 0.228178792932985 1 1
-0.0954068817801731 -0.0935400450000795 1 1
0.0574180805571801 0.0538010634916743 1 1
0.351855046745187 0.340757413655336 1 1
0.38144455442861 0.370159563146138 1 1
0.113654806822773 0.110835896442589 1 1
-0.00613098818012611 -0.0079022327467153 1 1
0.380648774114802 0.366866127123194 1 1
0.0923113896753359 0.0882461182328138 1 1
0.0638461669150741 0.0606855736030361 1 1
0.00407727741546984 0.00437609500282675 1 1
0.0476441177207517 0.046196221366836 1 1
0.344264786469482 0.33544176718485 1 1
0.325931276735192 0.315447373357088 1 1
-0.0570545803502753 -0.0549689310526553 0 0
0.273980858298996 0.265321874237705 1 1
0.158419030712339 0.153878062185521 1 1
-0.0670554827003242 -0.0626103939399673 1 1
0.303431808253334 0.295727877267829 1 1
0.145617096472371 0.141388511028468 1 1
0.219844019169869 0.213368218289903 1 1
0.0877169364807582 0.0863956361646133 1 1
0.235187643924047 0.22789482539124 1 1
0.183302984561884 0.177822053854878 1 1
0.233477825474985 0.223432923373938 1 1
-0.0492059052971888 -0.0453433139061069 1 1
0.366464593212563 0.356606147306492 1 1
0.0792730674468153 0.0742890254504759 1 1
0.432072097402273 0.418784959121074 1 1
0.198728393602993 0.193131509485062 1 1
0.0726952183389968 0.071872458008321 1 1
0.305795593605123 0.295719522360049 1 1
0.0508428229130381 0.0492462989261038 1 1
0.223141781748673 0.217254870907707 1 1
0.302770857980984 0.294362422440495 1 1
0.337486968041779 0.326910807853172 1 1
0.108261902160232 0.105587726866089 1 1
0.278324887986192 0.270038128636381 1 1
0.120101706505413 0.116263948066092 1 1
0.210759984698778 0.204373444688636 1 1
0.1000949422712 0.0963349671546419 1 1
0.131478012408891 0.125757727428757 1 1
0.221753750008207 0.215541002357598 1 1
0.0523353266069608 0.0506707604707872 1 1
0.121307988939464 0.117287954736876 1 1
0.258017872253447 0.250063356903979 1 1
-0.0309919925440981 -0.0294596552528363 1 1
0.149207053858465 0.143672958683573 1 1
-0.109163042448473 -0.105619897977275 0 0
-0.0849164390565733 -0.082105730994112 0 0
0.0130562146402329 0.0122140252123664 1 1
0.317746706780118 0.309352692027111 1 1
0.326887034459846 0.318842778102662 1 1
0.275195880559972 0.268473725231126 1 1
0.0967315581604115 0.0920997393782911 1 1
0.0746227334731694 0.0730566174317824 1 1
0.0130114223552587 0.0112304039227758 1 1
0.226560447560556 0.218653516802959 1 1
0.0834196150656986 0.0814932859129127 1 1
0.218474933698484 0.211244360808771 1 1
0.183478906220962 0.177194138972925 1 1
0.309173469173796 0.299343245471286 1 1
0.189426903633668 0.18286993588461 1 1
0.186299410353235 0.184141687373165 1 1
0.0277235761123007 0.0270108901823905 1 1
0.185970975268855 0.179995097561103 1 1
0.198711782356574 0.192703052595814 1 1
0.182998102434403 0.175833254351147 1 1
0.327157527181044 0.317659923360576 1 1
-0.179176095229374 -0.174203045506076 0 0
0.44007816658032 0.427109598727254 1 1
0.507437312099099 0.495073939375231 1 1
0.233799261596119 0.226479208987007 1 1
0.239487540607607 0.232575780050295 1 1
0.185546213358343 0.179466816527544 1 1
0.291371645843711 0.281960143098984 1 1
0.0533734312298437 0.0519492900130746 1 1
0.421522045964403 0.409067985796871 1 1
0.13944089239811 0.134729396437071 1 1
0.230251605768859 0.222881283262534 1 1
0.316513550216417 0.308386199368214 1 1
0.397278957429108 0.386258158930036 1 1
0.136390566411678 0.132615568849854 1 1
0.108675699107788 0.105080386120426 1 1
0.230259652597875 0.225671275989197 1 1
0.0610495772467289 0.0588224337305903 1 1
0.0921405640632461 0.0885077184451691 1 1
-0.164101050405664 -0.157785682517219 0 0
0.129282958646722 0.124639059790007 1 1
0.139958124058713 0.136309160199375 1 1
0.334220234150943 0.322580005709516 1 1
0.34549740392348 0.335081861220307 1 1
0.263438140551003 0.255628542359513 1 1
0.353593796728063 0.340315046968463 1 1
0.0950212558243144 0.0893225254107287 1 1
-0.0656134176944016 -0.0637308328916538 1 1
0.166484563031283 0.160412033040536 1 1
0.355486184023886 0.344806068870148 1 1
0.15865315924686 0.154525004115242 1 1
-0.0669739246408809 -0.0662770870109829 1 1
0.338983331028244 0.328016868239668 1 1
0.33341773082769 0.322348539381446 1 1
0.40062611694527 0.389234028760732 1 1
0.37645594708801 0.366551437333693 1 1
0.239236150156681 0.231653890049449 1 1
0.0250149748915025 0.023874863684425 1 1
-0.012864687550147 -0.0118711063806047 1 1
0.202743986284634 0.196960434868275 1 1
0.179906663633264 0.174842685929047 1 1
0.0894066043619341 0.0857261752965753 1 1
-0.0552684697089587 -0.0550715346976936 1 1
-0.0373042560109834 -0.0360291356267648 1 1
0.242575001478722 0.233837650166987 1 1
0.309718787644795 0.302254564489363 1 1
0.100464224456939 0.0975085136441741 1 1
0.0179436685029931 0.0180994364571266 1 1
0.141077274568849 0.137235943970852 1 1
0.256396412093279 0.249516984833571 1 1
0.249764534232496 0.241693192414542 1 1
0.223264623750003 0.217241626986498 1 1
0.0529854930779222 0.0517426949887117 1 1
0.163319161116822 0.155475093307703 1 1
0.155328873589981 0.151377892601741 1 1
0.207849407814401 0.202418122759898 1 1
0.270853677907392 0.26128852634654 1 1
0.3163466044404 0.308865817644234 1 1
0.187520870127018 0.182845546359417 1 1
0.0183460724999763 0.017984947861749 1 1
0.489716291961368 0.475384452685734 0 0
0.328384762945289 0.318516455685378 1 1
0.442625899799097 0.429330134773327 1 1
0.0624109808791306 0.0589183540233277 1 1
0.263194808494284 0.255693812778957 1 1
0.25072079719813 0.242631066824747 1 1
0.0876646332158098 0.0855568290295567 1 1
0.0792237818207031 0.076266147236686 1 1
0.0761094373669218 0.0739345208519386 1 1
0.240404018897437 0.232958558911234 1 1
0.293513787865357 0.286179027243362 1 1
0.126239820358489 0.1223096487177 1 1
0.19858015479148 0.19191774323078 1 1
0.321074019029777 0.310929106373024 1 1
0.587669518536065 0.57010303665057 0 0
0.224913660993829 0.218417475755518 1 1
0.264974777753433 0.256198738023404 1 1
0.191696466464491 0.184939038434212 1 1
0.387269401230907 0.375453677521024 1 1
0.0995732015764272 0.0963878494933316 1 1
0.0925725318843229 0.0914169362565207 1 1
0.196867152455091 0.189473022133153 1 1
0.262078466476515 0.25431629082655 1 1
-0.129366836175674 -0.126339032338668 0 0
0.0480588475238326 0.0463043437888492 1 1
0.101301782398669 0.0987259557723339 1 1
0.238260376946648 0.230671318644481 1 1
-0.01225752815716 -0.0126840706091268 1 1
0.098202844249293 0.0963507158565762 1 1
0.357470981592041 0.346680931430346 1 1
0.121160119764833 0.117065037362382 1 1
-0.107820581943045 -0.104362788841066 1 1
0.382438566822254 0.369767316037627 1 1
0.420385909499042 0.40754557462601 1 1
0.0996153937078749 0.097807187215887 1 1
-0.0418240681343933 -0.041920420181247 1 1
0.40228193962521 0.389606010394075 1 1
0.21245750549647 0.205777103782957 1 1
0.234809094485154 0.225302770802504 1 1
0.272204766163463 0.264677042742564 1 1
0.247367081042848 0.2418819145075 1 1
0.358945864958197 0.3494624521612 1 1
0.489544646364469 0.475247603826553 0 0
0.196637684005926 0.189528646264901 1 1
0.318767898320183 0.309979842620304 1 1
0.0168425744220298 0.0167514793957784 1 1
0.466847032582556 0.453748871880754 1 1
0.0987426877344311 0.0963971518857008 1 1
0.204680116428333 0.200487677215309 1 1
0.278309389666786 0.269837558068096 1 1
0.270519775933894 0.262206043230071 1 1
0.321020290691297 0.309864652786665 1 1
0.265508403703936 0.258812405474913 1 1
0.208053844793368 0.202062623080004 1 1
0.174061072875779 0.169553292824533 1 1
0.18211935768081 0.177169022041539 1 1
0.142308444242565 0.137637884397525 1 1
0.354210535911378 0.344291326790255 1 1
0.100156520855043 0.0966909800390669 1 1
0.23863899714306 0.234014875822025 1 1
0.310481963112271 0.301899457488652 1 1
0.160061124452252 0.155528744959295 1 1
0.417014346155392 0.401737545924515 1 1
0.292171786149868 0.284931195732294 1 1
0.117986168248194 0.115254091590372 1 1
0.284362399000221 0.275760202101031 1 1
0.131323316094451 0.127610280741935 1 1
0.289218328858386 0.280042584522516 1 1
-0.0486540214328765 -0.0481395667094502 1 1
0.331675405945956 0.322713681900743 1 1
0.355307014569136 0.344559160064217 1 1
0.249854735304326 0.245499289598724 1 1
0.31015274930179 0.300906076728859 1 1
0.210955889721522 0.203603776274293 1 1
0.16668387686934 0.161617239516949 1 1
0.294142117153086 0.285703665802181 1 1
0.252843199998153 0.246755238389723 1 1
-0.192957398519693 -0.187391404270654 0 0
0.161231200101438 0.156604449258982 1 1
0.0899941927051317 0.0877700602647102 1 1
0.339336693971006 0.330326419856807 1 1
0.213066009204958 0.206440162902894 1 1
0.16061321237991 0.157116451858054 1 1
0.0388652037732159 0.0403975798904443 1 1
0.202134884417532 0.193185575522972 1 1
0.0834962049851878 0.0799040597191247 1 1
0.042538504028097 0.0399573778068268 1 1
0.391628437836661 0.381046844411979 1 1
0.278398230780684 0.270001548464431 1 1
0.265270605222322 0.258072535969431 1 1
0.241870081574887 0.234178659705305 1 1
0.292510027450632 0.284022680358228 1 1
0.13584846156838 0.130957240515205 1 1
0.409876710132101 0.397746009789678 1 1
-0.136337757303083 -0.131355727157508 0 0
0.242565720804396 0.234914779969416 1 1
0.140828115412556 0.133479521671095 1 1
0.187439919312739 0.182118450200622 1 1
0.442625507504396 0.430442786410868 1 1
0.132822398805704 0.128641287916046 1 1
0.198134871333153 0.190767349583163 1 1
0.314597449744604 0.306281133074683 1 1
0.150471999319694 0.146604756367317 1 1
0.132378455879943 0.128545413659982 1 1
0.367456809776952 0.357991138233957 1 1
0.204798113768701 0.19964867148549 1 1
0.156330931323073 0.152855835233672 1 1
0.240473391876973 0.232830699275976 1 1
0.218865556279207 0.212790349187656 1 1
0.30581533696646 0.297832632393297 1 1
0.163099980318117 0.158886199735204 1 1
0.0709377448789302 0.0689675780139813 1 1
0.304489238676268 0.295660625241914 1 1
0.179485343143928 0.175714079842259 1 1
0.39753108082893 0.386085818335995 1 1
0.208406778495747 0.199884907828916 1 1
0.346565963677334 0.335432370513709 1 1
0.254565750134796 0.247582925116367 1 1
-0.0110604366437562 -0.0108616877226548 1 1
-0.129744387767118 -0.1256856183364 0 0
0.282525279906389 0.275439756499448 1 1
0.212359598376381 0.207280187191309 1 1
0.0489158089905462 0.0477880284465107 1 1
0.307836136016056 0.297759489327887 1 1
0.0119855369101098 0.0119402760895663 1 1
0.285070254226025 0.276364267143952 1 1
0.17989155563533 0.175068608303262 1 1
0.313084952795827 0.303020394523662 1 1
0.12181195791931 0.118067582401912 1 1
0.0487788914555067 0.0472600002688311 1 1
0.119618913813082 0.118026935418166 1 1
0.225321425778294 0.218409377818385 1 1
0.114555651806146 0.111890759603979 1 1
0.138497835161946 0.133735534506148 1 1
0.863126132554371 0.835192131667711 0 0
0.00533664396876527 0.00626224006025516 1 1
0.13126976296547 0.126268904888401 1 1
0.28407274834821 0.276129561073544 1 1
0.491520884610255 0.476600157120503 0 0
0.268069268790739 0.259838772860343 1 1
0.266756439348083 0.259931749070677 1 1
0.146470809483855 0.142903538387093 1 1
0.194669825876275 0.189289319148839 1 1
0.371278338238696 0.360172376546952 1 1
0.270910287376992 0.261009587663928 1 1
-0.0756206548036674 -0.0714290562110435 1 1
-0.134405263711347 -0.126742492003531 0 0
-0.01785544960259 -0.017197023099879 1 1
0.167162640985593 0.160718984822505 1 1
0.104609353463607 0.10199987162868 1 1
0.177145282904739 0.17154335944753 1 1
0.332120674325008 0.322255738129948 1 1
0.151189597913827 0.147697226514902 1 1
0.358103652872805 0.347326360422815 1 1
0.102340168407159 0.0982408391268253 1 1
0.267742186464492 0.259065549708525 1 1
0.219542704835193 0.211607287082793 1 1
0.110721006042149 0.108333555734739 1 1
0.247764468190021 0.240251360770655 1 1
0.0102938258673693 0.00942210097122805 1 1
0.150811455551587 0.146046261685038 1 1
0.463253708186869 0.450021620375593 0 0
0.191470051327182 0.184554522070709 1 1
0.159247100308801 0.154683400415737 1 1
0.0926530326834375 0.0912499841144876 1 1
0.176796248388729 0.170312541097358 1 1
0.686856667032492 0.666276920545133 0 0
0.244319842539634 0.239115915255058 1 1
0.280854267824995 0.270961454654108 1 1
0.225866394641667 0.217125976952136 1 1
0.117417276864694 0.112538543364789 1 1
0.207484923938513 0.20229808896119 1 1
0.188054221250864 0.182218553356203 1 1
0.237371505471824 0.230329192914667 1 1
0.525448791826827 0.511050730359605 0 0
0.0708810899038207 0.0685594419263935 1 1
0.108008713937351 0.104671069392969 1 1
0.165189694619102 0.160356605451978 1 1
0.401288962482384 0.387841863915439 1 1
0.423071418200333 0.41072485477966 1 1
0.312154193809492 0.302908951156679 1 1
0.407632667635226 0.39577995465476 1 1
0.328084878231153 0.319738282285147 1 1
0.192827003854925 0.187034272300266 1 1
0.187557678648243 0.181890403249259 1 1
0.145493360734656 0.141584456793544 1 1
0.251638171863959 0.24368706540413 1 1
0.252834276653208 0.245119621233009 1 1
0.162397387339764 0.15653686570221 1 1
0.328297488428979 0.318723614880109 1 1
0.286936139919296 0.278698100966421 1 1
0.0748122211274003 0.074687506685833 1 1
0.185832285072882 0.182411591738597 1 1
0.189695117556986 0.184210597980712 1 1
-0.00721749707934895 -0.00702422016735539 1 1
0.0860292365987786 0.0818807912704292 1 1
0.436712432153427 0.423783000706332 1 1
0.110036227418969 0.106968923020925 1 1
0.264261620310816 0.257606141178107 1 1
0.141799092639415 0.137145997357359 1 1
0.0265800939152052 0.0264933974534374 1 1
0.186406102811865 0.179568052690354 1 1
0.125442021351392 0.120886604266292 1 1
0.0956641855691532 0.0929212664671759 1 1
0.0278192444542002 0.0273042521941225 1 1
0.1646187540288 0.15949508992108 1 1
0.0731692275412336 0.0714732546811613 1 1
0.44255475787004 0.429833325528144 1 1
0.140025837151007 0.137102801293775 1 1
0.317329544152271 0.307832478372228 1 1
0.38490287641284 0.374194054199328 1 1
0.217074405926918 0.210953574583776 1 1
0.243760754829989 0.238233132810059 1 1
-0.15705423560591 -0.152793220946689 0 0
0.0819799558579428 0.0795323530338812 1 1
0.15619658951188 0.151413645277489 1 1
0.00965870583284258 0.00948447722218117 1 1
0.412183912740427 0.400318826605251 1 1
0.188358416058 0.184006108822809 1 1
0.253055858276283 0.246267106140338 1 1
-0.0816585036288084 -0.0803998843158484 1 1
0.42797285720382 0.418178373728086 1 1
0.175281493906684 0.170288825388996 1 1
0.298244018136276 0.285412856764949 1 1
0.328868269724817 0.322557102170194 1 1
0.0832419629750104 0.0768976116132239 1 1
-0.00170301654405099 -0.00180786401317897 1 1
0.353374150817215 0.34388909429567 1 1
0.25314646560373 0.244819953716611 1 1
0.272446214310393 0.264418455338489 1 1
0.238259433583707 0.230794815890696 1 1
0.378710579312989 0.365534722756464 1 1
0.368887869802259 0.358216359664075 1 1
0.260131416395734 0.253621323116426 1 1
0.218963686538786 0.213372761527037 1 1
0.220665842090017 0.215529075191045 1 1
0.11308148714287 0.109260117183514 1 1
0.289030171884584 0.2807608437235 1 1
0.281877370446123 0.273648120687005 1 1
0.252405670018959 0.244236436190008 1 1
0.281456818887455 0.273376603181236 1 1
0.258117029640252 0.249791723103398 1 1
0.378256904753844 0.366590090778644 1 1
0.216313623924863 0.210904807600532 1 1
0.0351194099367752 0.0336009255009441 1 1
0.214544288021086 0.207833060288297 1 1
0.265053735423561 0.255709023742907 1 1
0.189554661183907 0.183195151527992 1 1
0.0374851058957194 0.0361141027884257 1 1
0.10809073189335 0.10537088432242 1 1
0.16180139654657 0.158763779426197 1 1
0.0700936923884452 0.0689670520199194 1 1
0.233033543583918 0.226679031899506 1 1
0.0434718980662366 0.0408477031452025 1 1
0.0372578738254272 0.0332649568107127 1 1
0.130242671830273 0.126235384539649 1 1
0.0523586856088025 0.0481654686923124 1 1
0.393343568053489 0.380161492317946 1 1
0.112270442649395 0.109139280403025 1 1
0.116783735339444 0.114275090428927 1 1
0.0843105424861455 0.0817281701367492 1 1
0.243477426951416 0.236225306641161 1 1
0.145163993428714 0.141145794476881 1 1
0.306272383150445 0.297035715311759 1 1
0.212481318244524 0.20637328270734 1 1
0.393172196175762 0.381946834480979 1 1
0.150421259140537 0.147164336419638 1 1
0.0207220171423732 0.0186488287117987 1 1
0.0144699378637209 0.0130187492414381 1 1
-0.0079887569173878 -0.00792801820478765 1 1
0.346913985474846 0.33679898854185 1 1
0.220690895909284 0.214608424507646 1 1
0.320963706012446 0.313191229210616 1 1
0.333199350808768 0.322858531712235 1 1
0.433955821613328 0.42028489817015 1 1
0.497604317467896 0.484193481429076 1 1
0.0373952180193026 0.036372283442667 1 1
0.130522381943856 0.126499182216243 1 1
0.267256691949536 0.257333965610547 1 1
0.0147357057938583 0.0149205076658641 1 1
0.146632276929547 0.141034974921905 1 1
0.187692528803124 0.181493447398783 1 1
0.250525411377887 0.243340718193663 1 1
0.158210965480897 0.152949102657368 1 1
-0.012545740211755 -0.0108755791029182 1 1
0.396320259612869 0.385110912087649 1 1
0.341680373965528 0.33202440639957 1 1
0.0867881788348812 0.0821033943437198 1 1
0.279818688222589 0.274039984362813 1 1
-0.0876698341663028 -0.0860033989224171 0 0
0.156435823277199 0.150663739369715 1 1
0.0863124298826926 0.0840842932657129 1 1
0.0613199295956971 0.0599454610420974 1 1
0.250874032670986 0.241158310059214 1 1
0.189321343542489 0.18231719900489 1 1
0.22038499465847 0.212774019419204 1 1
0.310942125239081 0.301834920351348 1 1
0.13632298400618 0.132388589669983 1 1
0.339421105098472 0.330014595345582 1 1
0.174500944471173 0.169814087435857 1 1
0.0424167055557557 0.0429722168204506 1 1
0.163515579357563 0.158637696352659 1 1
0.102392617824375 0.0987803700113189 1 1
0.2030306128483 0.199015585891614 1 1
0.356954091206316 0.346476401228426 1 1
0.203920844949389 0.197791362314287 1 1
0.274740153601977 0.264330268999796 1 1
0.294916977213143 0.286802341254922 1 1
0.209350062408765 0.204611804135334 1 1
0.135361363943155 0.1311560209568 1 1
0.213746243853512 0.206707481832953 1 1
0.245213572531824 0.239593371056933 1 1
0.0809439847711328 0.077795919223675 1 1
0.201648070231906 0.194867324954575 1 1
0.259560495084044 0.251425757933872 1 1
-0.00117051289768386 -0.0032167479279693 1 1
0.492224430286637 0.478028828960021 1 1
0.113782550469037 0.110789170784396 1 1
0.34785083381978 0.336192374083203 1 1
0.180463568068473 0.175621317489131 1 1
0.145371242283677 0.141017321189831 1 1
0.277922346350927 0.269603221327791 1 1
0.145489756738663 0.14081834695891 1 1
0.347637211751492 0.336844370068249 1 1
0.232123925092165 0.225020762663916 1 1
0.118681195586023 0.116712920693882 1 1
0.321927267253582 0.312543728685576 1 1
0.159050622275195 0.153211215904262 1 1
0.0962391851584307 0.0925998445979255 1 1
0.328238190636994 0.31801836203184 1 1
0.0771661598602341 0.0755746735163977 1 1
0.437545843951761 0.424188040028167 1 1
0.0951724018872887 0.0931035518700196 1 1
0.159264390187249 0.154080862257293 1 1
0.0999122031589353 0.0969657688466564 1 1
0.24773788622226 0.240684828489946 1 1
0.225370364049469 0.215208508533456 1 1
0.0505514888493768 0.0474853907822223 1 1
0.185439403825342 0.180104380522082 1 1
0.217304160587773 0.212291970017725 1 1
0.247642326606296 0.240715545987889 1 1
0.0668596276474446 0.0661074576455039 1 1
0.128426405126902 0.12372885231053 1 1
0.0977977484444573 0.0963285760378666 1 1
0.367070044143716 0.356697792098819 1 1
0.0568262217535737 0.0554147094938115 1 1
-0.0569341259950067 -0.0560173674138813 0 0
0.364349579054041 0.353429829164131 1 1
0.323775739212735 0.313069060811306 1 1
0.0771600179230735 0.075106837807985 1 1
0.194730620499025 0.188850584114407 1 1
0.381511147635177 0.372060409736304 1 1
0.107621068759417 0.102738669782554 1 1
-0.0117652621176875 -0.0120380360783131 1 1
0.227351897942112 0.219859402616549 1 1
0.384372427326135 0.37461796739094 1 1
0.168765674610782 0.164587525290489 1 1
0.161160239325299 0.156406070470658 1 1
0.285883096011761 0.277984752632493 1 1
0.344895440897297 0.333637849584997 1 1
0.391521357651241 0.378274829511911 1 1
0.152569878891829 0.147899255747501 1 1
0.262738391866934 0.257744381758789 1 1
-0.032022376202323 -0.030371444581375 1 1
0.131588814436504 0.128890195675922 1 1
0.284659352272426 0.277143942151031 1 1
0.167728582951965 0.161608413831893 1 1
0.348307944478233 0.337811342053522 1 1
0.393874754729397 0.38413410031753 1 1
0.575855956475086 0.5591249848762 0 0
0.0921715854407437 0.0898420261379119 1 1
0.420519632620789 0.408932581094471 1 1
0.339556222964778 0.326907752896573 1 1
0.308412817532955 0.299884240174383 1 1
0.113496736807713 0.109560499936959 1 1
0.189036008768953 0.184760269308443 1 1
0.416022838693286 0.403983001871193 1 1
0.27626779407809 0.267436762589399 1 1
0.237879410413479 0.229474291738229 1 1
0.217393009116905 0.211599393146369 1 1
0.13712758360018 0.135250481073801 1 1
0.428160257464646 0.416069780915871 1 1
0.291446580891906 0.283818154540706 1 1
0.0602933769662115 0.059657701994061 1 1
0.135597320822315 0.132683601945204 1 1
0.344559058213258 0.335215315742057 1 1
0.359537449368991 0.348852245833977 1 1
0.130250261298302 0.127513096316886 1 1
0.261361742626901 0.252165393157338 1 1
0.148566061398363 0.144560334045619 1 1
0.254500671937977 0.246546824134939 1 1
0.401253414053759 0.389332439412143 1 1
0.0209878985011792 0.0210898386014043 1 1
0.200262077789031 0.191319686870905 1 1
0.454311461349151 0.440222776435625 1 1
0.138957168724051 0.134693533430792 1 1
0.013458202742171 0.0148173764852217 1 1
0.153185823001133 0.149594431562145 1 1
0.227990319133448 0.218703614048805 1 1
0.274159695708636 0.267716769987766 1 1
0.0994381565698391 0.097266750143978 1 1
-0.00448641211330051 -0.00257041062620102 1 1
0.0634738725308262 0.0618445072543286 1 1
0.109252184424923 0.104743892948224 1 1
0.1896687500798 0.184002875418273 1 1
0.332947657141378 0.323674234631017 1 1
0.305886085516276 0.297185530922936 1 1
-0.0911847824974981 -0.0890106153920382 1 0
0.227307222414677 0.219852974834693 1 1
0.154511632343078 0.151779472759216 1 1
0.0580629101986847 0.056817189336733 1 1
0.337326080773552 0.327374071210173 1 1
0.273438261617401 0.266150720817762 1 1
0.295081269737851 0.285583737565625 1 1
0.0949321645596545 0.0914708756326227 1 1
-0.117240782341579 -0.114068087375028 1 1
0.335321016253292 0.326802594485173 1 1
0.0434964635415052 0.0424127151962704 1 1
0.199556465005707 0.193692991830704 1 1
0.699720872625621 0.680527265199452 0 0
0.370400077383393 0.359226275106802 1 1
0.221307823906405 0.213482540665635 1 1
0.0937236533659127 0.0906348357772979 1 1
0.346171432451395 0.336919411329812 1 1
0.476110226007619 0.461247075258467 0 0
0.253921703142162 0.248144279480909 1 1
0.28329492867233 0.274506487777458 1 1
-0.0211314679258812 -0.0200819004044964 1 1
0.137867784307128 0.13383057304273 1 1
0.0578090785708662 0.0562838967574106 1 1
-0.00988949438116218 -0.00926121177148427 1 1
0.356551053525475 0.34529329458674 1 1
0.24857489818832 0.239856864193717 1 1
-0.0473670701743875 -0.0449612150727528 0 1
0.213367971477186 0.207592466655657 1 1
0.263996939816769 0.255234431868559 1 1
0.125712975335011 0.124204021256086 1 1
0.204520671298355 0.198250076221301 1 1
0.347119140114722 0.336112940640022 1 1
0.137211679762518 0.13271518755685 1 1
0.137468253700549 0.133511603753186 1 1
0.286679676831002 0.277702336259484 1 1
0.198041339899034 0.192890107891842 1 1
0.331627729915866 0.323355225082388 1 1
0.233379815404922 0.226477187727268 1 1
0.39659302785228 0.386651239954701 1 1
0.299986324665449 0.290102554539585 1 1
0.461260148560862 0.447631548217614 0 1
0.213111438305048 0.205524556326007 1 1
0.16565783171058 0.162642837545986 1 1
0.354396904082479 0.344447490748166 1 1
0.122896921779394 0.118982299881956 1 1
0.104024339249548 0.101025119274101 1 1
0.388962503264089 0.379472299075406 1 1
0.198637746541708 0.194226793562538 1 1
0.239251201404046 0.23217006836919 1 1
0.306463040738815 0.297152177456734 1 1
0.293028486984806 0.285337330237498 1 1
0.228361883612225 0.222203063772383 1 1
0.261640614262402 0.254691505425603 1 1
0.115567941262289 0.111665104824162 1 1
0.364973367743938 0.352841649486831 1 1
0.0787174730532568 0.0763576417385259 1 1
0.200733129077949 0.195571859143603 1 1
0.0508538326765512 0.0501586968805011 1 1
0.126885868494463 0.122565092221501 1 1
0.131785209366587 0.127458547395033 1 1
0.0820399564180308 0.0799990343573082 1 1
0.20019090012417 0.194198167515155 1 1
0.126985660856376 0.123767811769492 1 1
0.0733702913617948 0.0700840312817554 1 1
0.295069375916561 0.28734964772628 1 1
0.386294773274401 0.375362636091792 1 1
0.224973851930382 0.217165014403221 1 1
0.236194288698479 0.229137450639964 1 1
0.17830460315745 0.174214603262334 1 1
0.227868944661397 0.222941386533368 1 1
0.161831171810964 0.157436667067671 1 1
0.380540895281077 0.369416819912749 1 1
0.450360196237835 0.43671010680527 1 1
0.0876447752153799 0.082930805141697 1 1
0.0584976106930123 0.0571358301396627 1 1
0.0626718973970189 0.0616628715193867 1 1
0.292636073156337 0.283098647311928 1 1
0.403976393877281 0.391405127260914 1 1
0.0479751120304946 0.0470552937057298 1 1
0.071946954995366 0.0698264608412194 1 1
0.0073472553667682 0.00620128069578837 1 1
0.235416781002147 0.228385306084633 1 1
0.0429431414754577 0.0418582418112876 1 1
0.252511272241747 0.246716347829477 1 1
0.507622339840145 0.49313786505304 0 0
0.0114013334705315 0.0135393887202429 1 1
0.285743405927905 0.276579250540834 1 1
0.127040350645234 0.123646127528904 1 1
0.165330141880364 0.16178856460058 1 1
0.133789165769644 0.128442191206845 1 1
-0.129279285191182 -0.124689252154165 0 0
0.157805028810945 0.153084386378986 1 1
0.113620353910466 0.109916930994502 1 1
0.0787120476016862 0.0748975232377235 1 1
0.367217699131462 0.355097324012688 1 1
0.0656738907759135 0.0639184630080993 1 1
0.144567722052276 0.137723968084366 1 1
0.265454929879866 0.258371646779206 1 1
0.14788193911189 0.142034682840226 1 1
0.187196557565433 0.183603343186301 1 1
0.189816545120118 0.182181590305436 1 1
0.00730220524180833 0.00475567248818423 1 1
0.27462906648361 0.26729966188868 1 1
0.0572447166936355 0.0532082339496471 1 1
0.264076617064836 0.257484128818779 1 1
0.327588281642614 0.318002510544712 1 1
0.195723526534937 0.189615332806965 1 1
-0.149922547711658 -0.144527027269843 0 0
0.179032382315399 0.1754794452701 1 1
0.0952494475964658 0.0913987071100488 1 1
0.0972611932854388 0.0963370558363999 1 1
0.126934823850863 0.121049566387676 1 1
0.0979072059935048 0.0947163946570385 1 1
-0.0149281790230943 -0.0141007474086314 1 1
0.318375836300601 0.309704130264686 1 1
-0.167391467814997 -0.162892675947908 0 0
0.289607816917089 0.280888569268962 1 1
0.0651353688158821 0.0629566998225421 1 1
0.32109252880669 0.311588444962935 1 1
0.23074010828351 0.22513296716682 1 1
0.155863710377501 0.148981389345666 1 1
0.308079710720277 0.300191140591228 1 1
0.228821455470116 0.22127071967236 1 1
0.353342867852014 0.341438259636218 1 1
0.0450328987926088 0.0457361156167575 1 1
0.132750249459604 0.128770683766801 1 1
0.0776148816603294 0.0759325460788179 1 1
0.0702743502844419 0.067895768409961 1 1
0.416938583961081 0.404548276237943 1 1
0.411273318234294 0.398916267805996 1 1
0.177772939901659 0.174474778239356 1 1
0.327795836684058 0.318093362035034 1 1
-0.053158775776113 -0.0517776981145581 0 0
0.0668270282191073 0.0634337319203407 1 1
0.474910089120627 0.460485011272575 1 1
0.245510775945735 0.236298234347574 1 1
0.0420250954644804 0.0403791953810724 1 1
0.265950559863796 0.259177844724158 1 1
-0.00722313268780952 -0.00787013433583489 1 1
0.129848902631773 0.126816845216304 1 1
0.280411390006325 0.270677432386293 1 1
0.0211754925056492 0.020977793451163 1 1
0.191421580260558 0.184124671064663 1 1
0.28705687621992 0.278468771015711 1 1
0.298099032138296 0.289227018654348 1 1
0.295383177209703 0.286318325053438 1 1
-0.0665108938808548 -0.0638774257073954 1 1
0.325778346585935 0.316661692907413 1 1
0.300334092507949 0.291993831761973 1 1
0.485593772371693 0.473965991836521 1 1
0.107261259667257 0.104832100291259 1 1
0.0595949555159619 0.0584569104564019 1 1
0.119581779017242 0.115916346887012 1 1
0.223571288360012 0.216881858959947 1 1
0.432678507991576 0.417225878902819 1 1
0.230269282150728 0.225579162506052 1 1
0.0411412332059824 0.0395432534747472 1 1
0.00720391137113046 0.00669720088228351 1 1
0.381172903931466 0.369377487093816 1 1
0.249514743219343 0.242327943729098 1 1
0.15042764849882 0.147093764959134 1 1
0.0208562952658194 0.0220498768780847 1 1
0.174526144716825 0.167632853839731 1 1
0.0422385523990039 0.0427822497813246 1 1
0.157817460772596 0.154955393015843 1 1
0.100303229646297 0.0972673801446609 1 1
0.138251964428119 0.134825860926593 1 1
0.232358452129307 0.22341437159263 1 1
0.412071950787824 0.401244480998644 1 1
0.191407984666235 0.186967098030424 1 1
0.057750691465177 0.0564683700901424 1 1
-0.094372781650565 -0.0910811017963259 0 0
-0.0498987133583525 -0.0470858491675445 1 1
0.0442068964466287 0.0443910980823427 1 1
0.42854204229516 0.414837119356942 1 1
0.411476531379885 0.398138884104306 1 1
0.222362830155031 0.215290000577961 1 1
0.185377340586921 0.181528186777492 1 1
0.520907911145834 0.505208156332422 0 0
0.309024714422858 0.301568632633656 1 1
-0.0123050937872503 -0.0119933334990923 1 1
0.31397219551277 0.305535925697213 1 1
0.141466009866241 0.134615598905874 1 1
0.197346453208237 0.191412802861275 1 1
0.021159868989166 0.0198457229060814 1 1
0.153933110065759 0.150734334740673 1 1
0.367958609369342 0.357229699508628 1 1
0.0664824419378366 0.0649598044170599 1 1
-0.133030078707007 -0.130469991268499 0 0
0.287565742519813 0.279782621371697 1 1
0.191031908917755 0.185226883705078 1 1
0.0962993931315254 0.093884003838542 1 1
-0.171391515361418 -0.166561092198062 0 0
-0.000725917086988406 0.00177236934253587 1 1
0.340534762355346 0.331479572543122 1 1
0.0697943170121059 0.0680286956624469 1 1
0.246821548172606 0.23978783711107 1 1
-0.015154746684905 -0.0144224168111601 1 1
0.13531328762663 0.131755296011325 1 1
0.187897103802131 0.182405906561724 1 1
0.321966276080705 0.313491447441674 1 1
0.32843530981373 0.31694481081655 1 1
0.0669075564466565 0.0644694809751487 1 1
0.165816028765176 0.162490270453705 1 1
0.0947885348140601 0.0919580003837836 1 1
0.296762957948918 0.286719053294128 1 1
-0.105106977320041 -0.102160574845026 0 0
0.388712146504479 0.37560182602964 1 1
0.294936316826996 0.286430781023457 1 1
0.344809515131785 0.333946447579545 1 1
0.27239375387206 0.26382702430551 1 1
-0.0997293993104448 -0.0978119289335453 1 1
0.21676006235356 0.210663185437321 1 1
0.102238607379731 0.0996325942622523 1 1
0.221862479018381 0.212309267052864 1 1
0.350956445634585 0.340408238393629 1 1
0.317888129178968 0.308752409093688 1 1
0.0553943141349763 0.0529651472107316 1 1
-0.0615185253369736 -0.0594120952922721 0 0
0.110318769327579 0.106518978180485 1 1
0.312682194845663 0.303523786396784 1 1
0.445921822490662 0.432799509238382 1 1
0.272048141463839 0.263517547562283 1 1
0.324040732292682 0.314244368022078 1 1
-0.116019545962658 -0.112087796587438 0 0
0.183834606631007 0.178279923110802 1 1
0.122224271054358 0.118715629266448 1 1
0.235500814681787 0.229120798945601 1 1
0.245175097347759 0.238944754029579 1 1
0.381686111876575 0.37049165340109 1 1
0.110898704215629 0.108346003110914 1 1
0.195764295638062 0.189574048096834 1 1
0.221995466999249 0.215193372366791 1 1
0.102259317071971 0.0993101218547699 1 1
0.268382419729956 0.258223774635448 1 1
0.542176626160149 0.526267533092243 0 0
0.347159739817595 0.338559462587016 1 1
0.0735442214404023 0.0722094895093573 1 1
0.25355946424961 0.244839831497674 1 1
0.240553643513638 0.232606825756411 1 1
-0.0285168851314044 -0.0268879589987533 1 1
0.245674452621691 0.237743205945638 1 1
-0.0312157322687217 -0.0291249498745522 1 1
0.0859434289883479 0.0835015037849795 1 1
0.308023964706023 0.298552575925913 1 1
0.170101036612179 0.165508825590792 1 1
-0.0234167446674705 -0.0237181460611438 1 1
-0.121264565911588 -0.118533135879872 0 0
0.0685049667322107 0.0669385767372428 1 1
0.280002719937161 0.27381738841166 1 1
0.246894403051751 0.23921748719893 1 1
0.240811942929983 0.232487940746805 1 1
0.400409496387499 0.388907610320519 1 1
0.384630089983085 0.374293018067783 1 1
0.2744854417564 0.267085191710857 1 1
0.392699911465035 0.38087527944275 1 1
0.120173369545964 0.116247941555378 1 1
0.12097689119585 0.115934849896148 1 1
0.279600461309613 0.271239719284355 1 1
0.310003782893119 0.300327161168311 1 1
0.362057718886812 0.350607593658307 1 1
0.37104835693382 0.360014544840778 1 1
0.197826967520638 0.193083580107541 1 1
0.23449179220763 0.228220344265765 1 1
-0.00110221049683741 -0.00200124167246091 1 1
0.215659559252813 0.210626572679119 1 1
0.258561977822761 0.250655490419646 1 1
0.340015938324959 0.328006041275046 1 1
0.249123013769182 0.239920114604118 1 1
0.178345916179835 0.173684902402049 1 1
0.358876837259608 0.345884582096025 1 1
0.212290750657581 0.204861392695401 1 1
0.316049230312796 0.306794640416748 1 1
-0.0529168304785047 -0.0517664754813878 1 0
0.0113129819133272 0.0128297695335004 1 1
0.351892391263653 0.34206876032988 1 1
0.0667643907150636 0.0639098003869077 1 1
0.196317593799135 0.189000893406647 1 1
0.202670788775901 0.194855329549831 1 1
0.352174773907424 0.343235711416812 1 1
0.000824896902254922 0.000174036693225309 1 1
0.631749732149094 0.613454635631404 1 1
0.148042318682969 0.143401508080494 1 1
0.513225029880421 0.496784304067183 1 1
0.151287963159476 0.145342476536034 1 1
-0.109435610765627 -0.106602767318567 1 0
-0.0213832107949357 -0.0206037313716198 1 1
0.434840656563689 0.424250779520454 1 1
0.184010578483046 0.179678004397497 1 1
0.230072885682715 0.223908328220551 1 1
0.0202255746026753 0.0189942857423685 1 1
-0.0735427542760682 -0.0724785571385063 0 0
-0.0381751354792966 -0.0370991956855959 1 1
0.334226924298458 0.325146889615921 1 1
0.416729848309227 0.402075419665684 1 1
0.279433634832902 0.273037014601313 1 1
0.0429279328774945 0.0444186657485792 1 1
0.495842568207466 0.481298673906858 0 0
0.215506396479459 0.206308124286394 1 1
0.258193317967052 0.250165899927558 1 1
0.0948044833872855 0.094436559041087 1 1
-0.0108226675397483 -0.0122822498481238 1 1
0.327937784459183 0.316803896303412 1 1
0.345660128934715 0.334297914068983 1 1
0.319350397770232 0.310962770248987 1 1
0.365523688128066 0.354692792197572 1 1
0.14448405930709 0.139510164141911 1 1
0.158037339090065 0.154496157171575 1 1
0.309310553201752 0.301334099248746 1 1
0.369849907030805 0.359776163532426 1 1
0.234679758222606 0.228071011388441 1 1
0.26696212930782 0.259121826484871 1 1
0.15802869404303 0.152105323526606 1 1
0.137705114887211 0.13502451133591 1 1
0.0687865387140106 0.0659537348457234 1 1
0.224341888291144 0.217643318094572 1 1
-0.0110564248527883 -0.0125537434085501 1 1
0.0929568189808609 0.0920941486156838 1 1
0.418420673217199 0.407032864980693 1 1
0.167587163167292 0.162470898660071 1 1
0.213848135442932 0.207733746013421 1 1
0.364027414975694 0.353614726086479 1 1
0.181623545165527 0.177934588114613 1 1
0.200314268626124 0.193745675394118 1 1
0.2087041651022 0.20507030314446 1 1
0.523473562435115 0.507591980357724 1 1
0.0655474624357689 0.0637871282522161 1 1
0.445837057129595 0.432911812149893 1 1
0.301352219028093 0.293011412573172 1 1
-0.0899472215947811 -0.0874448129919442 1 0
0.200772946694576 0.195247765165452 1 1
0.405157020891912 0.392337002135397 1 1
0.146181681468191 0.141897824981427 1 1
0.195372729060071 0.18939123329162 1 1
0.243073396291647 0.235910602718978 1 1
0.102539285422451 0.100010123914001 1 1
0.388494638648136 0.37697017099353 1 1
0.461124940301256 0.447493689119057 0 1
0.395508587162592 0.383241823354709 1 1
0.141738254339641 0.137319460550699 1 1
0.0550723177697561 0.0551533047570233 1 1
0.316822512258956 0.308383108309159 1 1
0.21549678723919 0.209825144057753 1 1
0.316444076108673 0.306497351601425 1 1
0.0214801641297148 0.0209548881972967 1 1
0.302975981780299 0.294473243616629 1 1
0.307640256333563 0.298486033631045 1 1
0.198069037426587 0.191614380638778 1 1
0.128777521382006 0.125770236903878 1 1
-0.026334184503102 -0.0234360769376621 1 1
0.357355266731748 0.343741481726172 1 1
0.119449658693284 0.118421947292284 1 1
0.206401013323602 0.19986392932956 1 1
0.0417543891105151 0.0388868801309831 1 1
0.430679418912283 0.417464575630869 1 1
0.122688263667879 0.119080907996784 1 1
0.381679846887964 0.370602728558606 1 1
0.247098759313391 0.240504898965742 1 1
0.3712966975666 0.360090961257949 1 1
-0.00523139692203159 -0.0048854697997185 1 1
0.142092349166226 0.137575428910294 1 1
0.151206525236236 0.148910616204306 1 1
0.223818423216656 0.217035098919813 1 1
0.0832609564162507 0.0831561868565323 1 1
0.182337517983658 0.177034078718405 1 1
0.0806658115336105 0.0791947012884802 1 1
0.480897091387597 0.466385336908247 0 0
0.415440987628512 0.40222523950057 1 1
0.156667150331823 0.152736893073077 1 1
0.131835646385719 0.12861333509739 1 1
0.371334498734573 0.360129260261793 1 1
0.129028432451357 0.124446607647591 1 1
-0.0584878972729659 -0.0589342808576141 1 0
0.0572739715163197 0.0543286354315926 1 1
0.23354306831333 0.227729419428789 1 1
0.0512576160566281 0.0500030693782697 1 1
0.388926660428054 0.377255428844178 1 1
0.223244924411622 0.216133381191376 1 1
0.187966144694914 0.180986120097374 1 1
0.546354501508209 0.528629105541155 0 0
0.225957461585371 0.21994247278282 1 1
0.191230505180266 0.185367143715088 1 1
0.345579078925486 0.333629864535409 1 1
0.0616220150109272 0.0594030143993037 1 1
0.0747852180872433 0.072092458618856 1 1
0.0854056020438195 0.0848620027719875 1 1
0.193963766566349 0.188012638535011 1 1
0.11573384644342 0.112287308470502 1 1
0.553015478078461 0.535892448401814 0 0
0.0650660162498904 0.0615493656089896 1 1
0.464946892769575 0.450895602526321 1 1
0.0932570196900417 0.0903356630201091 1 1
0.201327439733538 0.195548199516978 1 1
0.343873885897284 0.33379763376937 1 1
0.403229996950404 0.391881309473968 1 1
0.202366502697565 0.197597612000163 1 1
0.0179900782239232 0.0150449051378907 1 1
0.130060676399965 0.124502867198636 1 1
0.268321786921425 0.257684400999509 1 1
0.216891511087803 0.211301922220308 1 1
-0.145801779187255 -0.141040728844467 0 0
0.27237722736153 0.263546680483565 1 1
0.20013508027365 0.194926981435643 1 1
0.0653058176610755 0.0597890182440584 1 1
0.156714419015346 0.153212750265349 1 1
0.0218434609349534 0.0216388023103163 1 1
0.107668934487276 0.104342957361214 1 1
0.242020408227105 0.235301425362787 1 1
0.361962165314753 0.352681634078999 1 1
-0.0217335941343296 -0.0194553544183063 1 1
0.304057344836466 0.295059565049418 1 1
0.189209421905698 0.183825153286781 1 1
0.331861953315989 0.322590528337154 1 1
0.374807359406024 0.364961677690147 1 1
0.0608285305334775 0.0592991198436159 1 1
0.126849396863824 0.123161275378573 1 1
-0.00868653284241546 -0.00822578564709418 1 1
0.124736174185428 0.120979656537219 1 1
-0.0667369293918889 -0.0659383266446862 1 1
0.275046841441134 0.266795543758789 1 1
0.176537324756952 0.17155546318776 1 1
0.13129523699755 0.127104393608837 1 1
0.0509341275296427 0.0504796601971631 1 1
0.396224470669495 0.38360717375248 1 1
-0.0394373364606849 -0.0389678607288425 1 1
0.374631583134563 0.363335471029868 1 1
0.305308332310846 0.295766404371976 1 1
0.0832802408000391 0.0807693574963033 1 1
-0.0148467503448395 -0.0151205281721723 1 1
0.141115859697834 0.136124847355652 1 1
0.00120232687947699 0.00298970039952406 1 1
0.0873879174255156 0.0857313093502619 1 1
0.33994489145551 0.330158066480407 1 1
0.335183977676204 0.324153398486801 1 1
0.081898758629146 0.0805064206854836 1 1
0.0390456892891171 0.0380129642486307 1 1
0.0667000743708958 0.0643266713938319 1 1
0.0512522455244945 0.0505257032733653 1 1
0.4028925848514 0.392071261940051 1 1
0.487164522590284 0.469995810669045 1 1
0.163097099344231 0.156619441514207 1 1
0.219925233566341 0.211153711590219 1 1
0.316748335663218 0.308198266583885 1 1
0.230470020648414 0.224103250325866 1 1
0.320132188795613 0.310963057746916 1 1
0.0224213314628067 0.0221326917416539 1 1
0.193687496609111 0.188960065203324 1 1
0.0929042707485735 0.0889954276377123 1 1
0.376587693835613 0.366786247234018 1 1
0.0840910945302072 0.0803452104816402 1 1
0.172303779533224 0.166911881707451 1 1
0.0809285936337246 0.07844278559965 1 1
0.110707961648259 0.10712070097754 1 1
0.154559142338247 0.151931781425286 1 1
0.342127196370516 0.330787780860983 1 1
0.0863108954598511 0.0841789617230228 1 1
0.0302285536768742 0.0302838595524831 1 1
0.285630631227076 0.278656944354567 1 1
0.0282146534825344 0.0260061709497668 1 1
0.0664080570337418 0.0643903467556565 1 1
0.0646924323509126 0.0660983651616695 1 1
0.08857492693789 0.0860144719562936 1 1
0.420634389367587 0.408904265930346 1 1
-0.121748648879338 -0.117938170999702 0 0
0.236822380773552 0.230895196207507 1 1
0.219591432536692 0.212728763667444 1 1
0.228649376234636 0.221439196951705 1 1
0.163089180872457 0.157776636352267 1 1
0.220957177190298 0.213516661752247 1 1
-0.0115877093431569 -0.0123216752693377 1 1
0.285446199539053 0.278843778846736 1 1
0.433077987552635 0.421135622802819 1 1
0.0926049024314092 0.0893482115049593 1 1
0.0637961916932798 0.0598714742923191 1 1
0.417867145051482 0.406157966621926 1 1
0.198044166092689 0.191729853837177 1 1
-0.0170001659156416 -0.0170216118085968 1 1
0.149317663716261 0.144168171908847 1 1
0.177203319040525 0.171913282093163 1 1
0.371742227877351 0.360228127716308 1 1
0.128870832529499 0.125784745568226 1 1
0.209985599926672 0.202439345605854 1 1
0.400011596794694 0.390360781623176 1 1
0.178180733014785 0.172490216459168 1 1
-0.133313108499809 -0.129077632138681 0 0
0.0973863770291385 0.0952523591032488 1 1
0.339800368128533 0.329717896807398 1 1
0.363699958255791 0.352316857695171 1 1
0.105675982863963 0.103604768294102 1 1
0.176782399024807 0.171950090295535 1 1
0.00584176369486656 0.00457144229579867 1 1
0.205220905870993 0.1997474223134 1 1
0.30305941010176 0.294019217124879 1 1
0.199265255984278 0.192960302287546 1 1
0.480812514049031 0.466611519266674 0 0
0.105786607750189 0.0993239973661389 1 1
0.157048753518486 0.152505318263542 1 1
0.169166989790564 0.165833202822609 1 1
0.382924521479311 0.371856523821902 1 1
0.47099424967432 0.456566725332109 1 1
0.325596730977491 0.317281669431228 1 1
0.315203317031124 0.305846991165933 1 1
-0.155292447852961 -0.151364796079576 0 0
0.105751228122107 0.102255285897391 1 1
-0.114816206671281 -0.111621782291788 0 0
0.244721578778071 0.237114501529427 1 1
0.19186387560834 0.186084735213168 1 1
0.0414791721395813 0.040299801505525 1 1
0.278471315731202 0.269917998026079 1 1
0.296590951532931 0.289330484697457 1 1
0.225432483755634 0.219061590891415 1 1
0.285376823949241 0.276158104462661 1 1
0.250334478112649 0.24107427069323 1 1
0.142813060940366 0.1381550439548 1 1
0.208836923442092 0.202982967080218 1 1
0.285513427034799 0.277927967289696 1 1
-0.0606425158677012 -0.0600265674984308 0 0
0.25054936774607 0.245130645098465 1 1
0.221204974006473 0.215483916114019 1 1
0.171507702833282 0.167427275291326 1 1
0.380554789502179 0.368467922597446 1 1
0.362397751934145 0.351897741536968 1 1
0.23715180198129 0.231283325002093 1 1
0.168757821440035 0.163895848203372 1 1
-0.0291508524626636 -0.0285788787094738 1 1
0.284372531132566 0.27521504041276 1 1
0.148799534626719 0.143591459368509 1 1
0.112787448825691 0.109161056961201 1 1
0.0452867177305767 0.0425946978619223 1 1
0.243930240618356 0.235849593290998 1 1
0.0469390057997277 0.0452364282542613 1 1
0.372284392408585 0.362150499922812 1 1
0.165881607517439 0.16135896663596 1 1
0.457775816966237 0.443869492469157 1 1
0.149297000870048 0.145607459966078 1 1
0.0671820903171234 0.068202179899357 1 1
0.333500708727623 0.323332183706065 1 1
0.0366048593520025 0.0360116124126464 1 1
0.154054840907265 0.150723866958234 1 1
0.178691596339236 0.172537864468853 1 1
0.043204331247484 0.0430669217538028 1 1
0.191928830454311 0.184705123236816 1 1
0.0125853524103028 0.012309411655448 1 1
0.221236367050211 0.214097836436028 1 1
-0.0322307984793488 -0.0311202888658077 1 1
0.117300387858719 0.114167069544407 1 1
0.401395696563507 0.388732421805504 1 1
0.184098796723349 0.177308510437812 1 1
0.0776993123013774 0.073417549275033 1 1
-0.0537879924235804 -0.0523580039758399 0 1
0.296131430060473 0.286736455711769 1 1
0.234128367991138 0.226999768185478 1 1
0.219950922688236 0.213351314305177 1 1
0.118151900390811 0.116485157884834 1 1
0.365569884541176 0.3527637904665 1 1
-0.00757652509044704 -0.00798359226603818 1 1
0.0931571032639235 0.0902839174882531 1 1
0.0965021187893102 0.0919041663364259 1 1
0.401904251383162 0.38851396112389 1 1
0.209169913922208 0.201757882503676 1 1
0.261890199326273 0.254410293684858 1 1
0.195136487024632 0.188845809180055 1 1
0.0748778997004053 0.0711460794635117 1 1
0.381342671325177 0.370293344991233 1 1
0.0464175715872182 0.0432268383313531 1 1
0.164037991445987 0.159534312680908 1 1
-0.0397771889120167 -0.0394506529052447 1 1
0.118454451098625 0.114404990320013 1 1
-0.00982570925891945 -0.00879005363609903 1 1
0.0768945367401971 0.0733420909778054 1 1
0.184823152766715 0.183062878006516 1 1
0.0934566870492186 0.0882696509241678 1 1
-0.054473407940504 -0.0524667558928174 0 0
0.480101654997613 0.46508509951285 0 0
0.159010118306194 0.154882131551691 1 1
0.266305896810321 0.257025219588237 1 1
0.176571685723706 0.169926349668794 1 1
0.220688840883216 0.213044345609281 1 1
0.133895829676303 0.12886271972162 1 1
0.247761348387015 0.240879428246783 1 1
0.307588131364717 0.299712424392732 1 1
0.023077307116372 0.0228906474841386 1 1
0.136156810906481 0.131941228438168 1 1
0.112161917081437 0.107539981137933 1 1
0.3842540187861 0.373581490666032 1 1
0.521252382232564 0.505380434330878 0 0
0.0103225154184718 0.011688750493684 1 1
0.319609344260651 0.311141960786639 1 1
0.264782443629737 0.257795949035796 1 1
0.0931159677853103 0.0901760817437157 1 1
0.175821174887626 0.170458546439238 1 1
0.130319253573532 0.127384271481527 1 1
-0.0178826658110414 -0.0169677382242107 1 1
0.081492906354149 0.0789316713464245 1 1
0.151953102104998 0.150002568566 1 1
-0.0322975620357782 -0.0336786083248908 1 1
0.0172160949699131 0.0166362745483422 1 1
0.325656240817265 0.317728455837325 1 1
0.135932723705459 0.13301626206539 1 1
0.141780581292769 0.137531043271444 1 1
0.395998457784177 0.384305790685083 1 1
0.191750067151834 0.187010859820877 1 1
0.0976878375378762 0.0946807454447733 1 1
0.303830889984693 0.293967528513905 1 1
0.428460840493072 0.415710029713388 1 1
-0.0250437241810258 -0.0245026815109125 1 1
0.146830764451832 0.142380559224095 1 1
0.192761992871336 0.186618631566525 1 1
0.184967016907812 0.179584232449083 1 1
0.0568006210597804 0.0542750398335453 1 1
0.160737910260661 0.153263444121996 1 1
0.285843479323788 0.276814702305937 1 1
0.425909430011905 0.413457756540642 1 1
0.115742876728929 0.111275695005576 1 1
0.38491866077671 0.371004338633054 1 1
0.204515854847148 0.197477052713123 1 1
0.166911683821111 0.163594759882759 1 1
0.110974659560018 0.10759418627908 1 1
0.286018927546911 0.2782406351964 1 1
0.534951088882626 0.517796243363655 1 1
0.023602328892371 0.0230252272483456 1 1
0.251904159163245 0.244814459000952 1 1
0.273752009637402 0.264931503807885 1 1
0.00352123545363519 0.00256215340077028 1 1
0.115080167320476 0.109757985542137 1 1
0.328378711011441 0.32092018622406 1 1
0.458480383426222 0.445081120325012 0 1
0.19453166575188 0.190115059445515 1 1
0.218147358307636 0.21098456361715 1 1
0.0926744481935466 0.0915071987594566 1 1
-0.00386137100201497 -0.00335882901331218 1 1
0.174035387031499 0.169211406661654 1 1
0.267437192862192 0.259561854555827 1 1
-0.0346134547840549 -0.0331668737374015 1 1
0.0893527145540532 0.0863892818536297 1 1
0.343071046918184 0.333011828031466 1 1
0.0632736073265202 0.0631494332352594 1 1
0.0910123739039931 0.0887733511450207 1 1
-0.0913193936115667 -0.0870284260531207 0 0
-0.0839876426392641 -0.0814742578112837 0 0
0.29458855805216 0.286987872469357 1 1
0.0805838945826437 0.0780274792045774 1 1
0.540785970946516 0.519269825006998 1 1
0.26941179581072 0.261089809723814 1 1
0.467067704400996 0.453535457177157 1 1
0.227072440195241 0.22028592370843 1 1
0.108930374540104 0.105636958302371 1 1
0.0628072995198019 0.0597061013615951 1 1
0.146664502400716 0.142344104870597 1 1
0.427031492946477 0.41364226090691 1 1
0.220350750024684 0.214032834669173 1 1
0.360511628363095 0.349798354093738 1 1
0.235864261069711 0.228503487870637 1 1
0.225346563044602 0.217537075868607 1 1
0.274176855550123 0.263065792208982 1 1
0.435729918944459 0.419986044829385 1 1
0.150641068639866 0.146130885653301 1 1
0.052870976643506 0.05148945482551 1 1
0.0566072198255865 0.0555791174901125 1 1
0.376575654505763 0.364732182719479 1 1
0.206784688623821 0.20138937265805 1 1
0.0708659181545237 0.0692683310530999 1 1
0.141929869095328 0.137085823471669 1 1
0.283646921285346 0.276963711379538 1 1
0.385369534828729 0.374977921229251 1 1
-0.0830092912235704 -0.0797906455217638 1 1
0.337474639667798 0.328016968981158 1 1
0.0983229871383021 0.0934912339097427 1 1
0.170460851154339 0.163972330531859 1 1
-0.0967025933472167 -0.0939201507979955 0 0
0.176414755581255 0.170962042650959 1 1
0.262555569566626 0.255967143084478 1 1
0.162354841672948 0.156828598928859 1 1
0.2345832648679 0.228008364366096 1 1
0.211619635640464 0.205621334593286 1 1
0.182614999691816 0.177443748184443 1 1
0.249846844966186 0.241193912742467 1 1
0.390277045528024 0.379830971943379 1 1
0.349784234153674 0.337202067843554 1 1
0.0180907686867446 0.0180521877799731 1 1
0.245561591880297 0.237370967065116 1 1
0.102797458829005 0.100541538401962 1 1
0.361692105084 0.351482550376792 1 1
0.283204187247764 0.274201524987893 1 1
0.0198122492660438 0.0180911537171182 1 1
0.29956047764478 0.291437836442485 1 1
0.079342572334915 0.0767461809873364 1 1
0.0814172461478735 0.0797230446289946 1 1
0.318221498625523 0.308794580873778 1 1
0.327313600784936 0.317689422700683 1 1
0.17586804501713 0.169336589173734 1 1
0.0981882909265717 0.0947115938582277 1 1
0.287642240794604 0.27884798763437 1 1
0.265668518098792 0.25771729492162 1 1
-0.0623603705279608 -0.0598702611697812 1 1
-0.053951671510283 -0.0501714479307779 1 1
0.37340338430378 0.362457121200982 1 1
0.280719794738088 0.272294633965514 1 1
0.155256257549698 0.151073147051425 1 1
0.164415181929158 0.159723907672451 1 1
0.208761038594693 0.201605962976754 1 1
0.230448724340495 0.223382677054141 1 1
0.245699422785529 0.238727925848107 1 1
-0.0702189472873875 -0.0753076674460096 1 1
0.25240683546268 0.245462406131643 1 1
0.1310705306078 0.127702282613393 1 1
0.0809308034536854 0.078190980719361 1 1
0.176672561671973 0.171906929978891 1 1
0.316512087046813 0.308798646671081 1 1
0.251891693462219 0.243911386518332 1 1
-0.0158454218794053 -0.0148774262512092 1 1
-0.0188881658154125 -0.0189701718218936 1 1
0.1359173387579 0.131277026952655 1 1
0.0392855662146054 0.0373199945166225 1 1
0.124526360841618 0.121025229016692 1 1
0.222227135402767 0.215459272287079 1 1
0.239105511353272 0.233216299362193 1 1
0.0601178040935216 0.0578506659795304 1 1
0.237194163498323 0.228784173794273 1 1
0.381142146025354 0.368696211979416 1 1
0.0699543701879972 0.0692140184087259 1 1
0.0714264517307907 0.0693191616203471 1 1
0.225057578566719 0.219225267667155 1 1
0.134762428217067 0.130841167321329 1 1
0.252656980096582 0.245425626229135 1 1
0.051766715616655 0.0493901523798721 1 1
0.338535220903049 0.330132203063245 1 1
0.256047948222087 0.246574840633272 1 1
0.24551045953271 0.240766332951328 1 1
0.0745217964794967 0.0733355484602422 1 1
0.281759102904216 0.274157263758608 1 1
-0.101475288911199 -0.100303304241752 0 0
0.210732737774232 0.205645481559619 1 1
0.15245261034254 0.149152794048072 1 1
0.188404128647139 0.182337309387196 1 1
0.224512236701112 0.218025487407983 1 1
0.310304638357788 0.299592062452417 1 1
0.325932089121574 0.318501407559486 1 1
0.30367200774505 0.294297511844203 1 1
0.278672615350894 0.270621245085911 1 1
0.125803207495089 0.121764580226036 1 1
0.314381183356232 0.305369335100064 1 1
0.160677771893337 0.155777852730665 1 1
0.222815141923345 0.216489398371389 1 1
0.0558488784399654 0.053615360497555 1 1
0.134742778192913 0.131789745855906 1 1
0.178240725939625 0.172712711229079 1 1
0.239164756086852 0.230193005166027 1 1
0.250591472217519 0.243244933643556 1 1
0.325867472035134 0.316095094342762 1 1
0.14092121737691 0.137358636474573 1 1
-0.091293893643674 -0.0881407426391654 0 0
0.296148744174401 0.287714286774715 1 1
0.125033104309524 0.119981735048589 1 1
0.154700004944156 0.150173180078032 1 1
0.365444844443916 0.355685139565035 1 1
0.474018189785234 0.459985208238074 0 0
0.317642001418215 0.307092982213104 1 1
0.279198632704069 0.272314124125146 1 1
0.0103274028593036 0.0119051834044483 1 1
0.194563395153606 0.189525907668393 1 1
0.419965480158267 0.405380992792291 1 1
0.56834098117764 0.55071549874713 0 0
0.158104440418505 0.15492013627816 1 1
0.366144380570591 0.357911104209329 1 1
0.143808063124525 0.140034778952571 1 1
0.288845048190392 0.281456121287526 1 1
-0.0299084327967644 -0.0270738092773056 1 1
0.391811777059867 0.380442856467619 1 1
-0.0769548532689543 -0.0748656633721801 1 1
-0.0429024666347632 -0.0413928347679671 1 1
0.139037439502447 0.134453049074367 1 1
0.238528081608007 0.230381730717845 1 1
0.153138077675473 0.14795190832716 1 1
0.115404391582211 0.111194298791424 1 1
0.13045272401142 0.126373980459858 1 1
0.0692541604270151 0.0671627070284644 1 1
0.244106395669886 0.237729969457502 1 1
0.259754428180808 0.251499309347932 1 1
0.0104535155260536 0.0103369770348016 1 1
0.189819218596024 0.184378032505281 1 1
0.291309442782231 0.283472648963565 1 1
0.488720189071624 0.47391023012315 1 1
0.220870491051736 0.213805340308863 1 1
0.339508330155821 0.32948115582405 1 1
0.247211605420993 0.238776767396056 1 1
0.127622837644376 0.123822575458061 1 1
0.142374504453649 0.139063996509725 1 1
0.136409034637573 0.13359877542317 1 1
-0.0707246052549004 -0.0685877346663479 0 0
0.345963173199718 0.335061182268161 1 1
0.11952645052818 0.115659028866642 1 1
0.302895358141237 0.296113545177436 1 1
0.311800993020422 0.302151534173312 1 1
0.146089916642018 0.142800446915544 1 1
0.0779683218730914 0.0759157753089051 1 1
0.289933470677682 0.281780946397439 1 1
0.358779014200605 0.349111362565589 1 1
0.140714773941008 0.137095784441846 1 1
0.0388589521930911 0.0370582284029003 1 1
-0.133723599759 -0.128970276924903 0 0
0.193542621866732 0.185537371568274 1 1
0.0758479037588414 0.07272238495267 1 1
0.382564307639955 0.370012943282002 1 1
0.236014468790552 0.229840662377571 1 1
0.228463645845622 0.221925646028722 1 1
0.138298293624168 0.134176137652218 1 1
0.22217099790163 0.215998299485112 1 1
0.0930953655104702 0.0905409097005042 1 1
-0.0845524304714623 -0.0834753757384147 1 1
-0.0152349819841196 -0.0149067958744202 1 1
0.0561575301081582 0.0534868655510718 1 1
0.0303826530650078 0.0300799348805379 1 1
0.26201938171957 0.253501951880777 1 1
0.262083423553363 0.252582442536959 1 1
0.292830065499349 0.283476108648985 1 1
0.123938243419894 0.12133457027927 1 1
-0.105627916409062 -0.101338486456775 0 0
-0.0656342310375069 -0.0625176479510577 1 1
0.151105717051709 0.147346697563328 1 1
0.396829584302756 0.384358937123747 1 1
0.18196573921386 0.179548074790619 1 1
0.0124295060887692 0.0124423341224901 1 1
0.149976208569559 0.144303146263232 1 1
0.326423098990072 0.315646339702916 1 1
-0.164581792432208 -0.160184960447029 0 0
-0.0161141438829987 -0.0180976918132173 1 1
0.421942726884813 0.410461166510738 1 1
0.0265341578173586 0.0267998501805151 1 1
0.13109277104508 0.127734862457502 1 1
0.209090592259108 0.202576782435401 1 1
0.242581085840572 0.237309203498752 1 1
0.282209887541904 0.272169648007304 1 1
0.22882732055905 0.221610027694902 1 1
0.197463345369828 0.192286981007546 1 1
0.12365854815548 0.122983202248741 1 1
0.158200474309112 0.150868082313744 1 1
0.166229180042776 0.160726714187025 1 1
0.123118658885322 0.120295165406611 1 1
0.305442824461811 0.296506796281348 1 1
0.0866883678493039 0.0835187419718303 1 1
-0.00702571070355582 -0.00732124196332316 1 1
0.249333926494178 0.239388791238031 1 1
0.280856833206115 0.27087226277528 1 1
0.0982262004763359 0.0938150251306199 1 1
0.16025414074649 0.15498182377958 1 1
0.223742690019272 0.215960952733848 1 1
0.385437380431195 0.374805701551031 1 1
0.148750968585811 0.144587626387807 1 1
0.321821611406963 0.310803964594939 1 1
0.147009063619838 0.142458488178301 1 1
0.225712400411551 0.218453897935785 1 1
0.260004232743403 0.251675720183912 1 1
0.0854781022849095 0.0842074329897821 1 1
0.0395006804370889 0.0384971445524212 1 1
0.155364500225399 0.151664190218228 1 1
0.387719558085512 0.376224176415041 1 1
0.210500621367892 0.203687792442817 1 1
0.21571028256487 0.208940388669554 1 1
0.255904883209107 0.249945687670799 1 1
0.0560088851963944 0.0563931430768046 1 1
0.161641817436406 0.154790100469502 1 1
0.318724003790825 0.309376856376327 1 1
-0.108074882711352 -0.104181483800724 0 0
-0.00392587723035882 -0.0036498499303653 1 1
0.398488461141435 0.387455081520441 1 1
0.0292910609712992 0.0282824154274691 1 1
0.315147418680117 0.305924086258261 1 1
0.189642047211568 0.18413438025071 1 1
0.424101550681981 0.408983924856681 1 1
0.293117764914783 0.284505741424769 1 1
0.158016406345997 0.154729242857821 1 1
0.121053645776145 0.118434225508869 1 1
0.422335522642324 0.410183518966656 1 1
0.191148715488384 0.186442092203387 1 1
0.0348722362580688 0.0326965216148112 1 1
0.220493896592568 0.212675754027484 1 1
-0.0214888091534975 -0.0191850350728437 1 1
0.0721107069921684 0.0707018988654632 1 1
0.234125266973111 0.226335068200325 1 1
0.100272937780658 0.0984898637000978 1 1
0.086752761266236 0.0844465080984873 1 1
0.310407682855115 0.299747295782825 1 1
0.116480428674189 0.111847659396639 1 1
0.162259236523745 0.156445255167608 1 1
0.100890614536812 0.0977065202819439 1 1
0.272286351292031 0.263858426324863 1 1
0.0611435603869258 0.0611467545460691 1 1
-0.0437290703741775 -0.0426640055932856 1 1
0.133845299849308 0.130117834652192 1 1
0.16992894433826 0.165042876240493 1 1
0.204955365444737 0.19841376960801 1 1
0.325849636281386 0.316371667514578 1 1
0.470984261851843 0.45760813638336 1 1
-0.0394414664941181 -0.0381117035489708 1 1
-0.00143580288956 -0.00173309456630125 1 1
0.186412360102606 0.182079899968592 1 1
0.24843723456093 0.24153694263039 1 1
0.270497037169656 0.262212040932009 1 1
0.213341725592645 0.207652427335677 1 1
0.179085083886228 0.173619806826229 1 1
0.555748273546666 0.538279458291939 0 0
0.134671937311946 0.128538433253939 1 1
0.230972547573363 0.224400178759991 1 1
0.388854587005154 0.375023363957904 1 1
0.0576626349670557 0.0556897662582809 1 1
0.132802664408031 0.126677675580989 1 1
0.155703722618961 0.153171808421068 1 1
0.217936892353118 0.211362470621988 1 1
-0.102692412300953 -0.0991335520742982 0 0
0.365121280182514 0.354275702501728 1 1
0.2893923912386 0.282461563236158 1 1
0.224643403472183 0.218419251733818 1 1
0.481931066632452 0.46677365308944 0 0
0.136117271825686 0.131869053760963 1 1
0.125483953770303 0.122444449210007 1 1
0.25905410771879 0.251539975825207 1 1
0.40056632005177 0.388212481338935 1 1
0.26814783124275 0.257951983565547 1 1
0.121235303812752 0.116776027062365 1 1
0.193688123409383 0.187350905232858 1 1
0.244359084640074 0.237518638500081 1 1
0.173141623474024 0.16917535763457 1 1
0.325426990312211 0.313911257263802 1 1
0.204524461761724 0.200927736846543 1 1
0.104520728816343 0.101490928709421 1 1
0.208857778463147 0.202707625913605 1 1
-0.0576738612549733 -0.0544474506632882 1 1
-0.0156023751411558 -0.0149537930572383 1 1
0.0898560548857483 0.0856836289749028 1 1
0.223665922588542 0.217561683421737 1 1
-0.0458778424039773 -0.0425955543390685 1 1
0.232424713824945 0.225992485856562 1 1
0.441408553819648 0.428401781857055 1 1
0.0810558303246095 0.0777472004079155 1 1
0.227807735085253 0.221493540755904 1 1
0.114874562529661 0.110761103710798 1 1
-0.0748164103655756 -0.0726634502887063 1 1
0.0939443267564879 0.0908791853626615 1 1
0.473174061488789 0.458863243922879 1 1
0.457299478118003 0.44593364624447 1 1
0.282003026325665 0.273069084282577 1 1
0.0991232953312747 0.095633300664108 1 1
0.188838203268781 0.182444581886586 1 1
0.27076703188279 0.262848354849969 1 1
0.184860877037454 0.178677709248479 1 1
0.0492330385135398 0.0478454246924215 1 1
0.345360051948604 0.337391585240274 1 1
0.178857223478382 0.171971013624116 1 1
0.109698057094951 0.10479327975578 1 1
-0.118139568126895 -0.11336231430989 1 1
0.112888204628026 0.109120858510225 1 1
0.283619443426508 0.275297011605106 1 1
0.414957959724762 0.402572084639104 1 1
0.0429538072576576 0.0424280207197378 1 1
0.298938741994666 0.290324528643089 1 1
0.185619068911731 0.180557644142907 1 1
0.0430109462566605 0.0415493341258478 1 1
0.267896850136159 0.261050519366164 1 1
-0.0759666002951805 -0.0722739351344338 0 0
0.320358747425584 0.310205119421835 1 1
0.441246198077963 0.429273685999944 1 1
0.267247329751012 0.25991665099645 1 1
0.131220315983569 0.127311406147717 1 1
0.127244432073538 0.122329836175419 1 1
0.466114881160122 0.453554200236008 0 0
0.192368747774303 0.188132567258022 1 1
0.336046815409129 0.326386401204927 1 1
0.184350511417081 0.177315703873533 1 1
0.223299840418608 0.216855658764368 1 1
0.19793440565112 0.192365165567989 1 1
0.206117115508484 0.200872513248675 1 1
0.104473200475244 0.101372289533642 1 1
0.368515915169518 0.356587020949456 1 1
0.01287184125538 0.0110261532932611 1 1
0.162869047715371 0.15795850342479 1 1
0.188277617137403 0.182408442646214 1 1
0.14837347616071 0.141865127989089 1 1
0.236292549167018 0.228335076295609 1 1
0.122810699222319 0.120340119134259 1 1
0.156294645619546 0.150987735036159 1 1
0.215075183830773 0.207557606957294 1 1
0.535161462351152 0.518942744047897 0 0
0.21539918282171 0.210276289590075 1 1
-0.0128996513188998 -0.01319032854952 1 1
0.152202611998114 0.146164293918116 1 1
0.209351193709245 0.203343340967705 1 1
0.111557446064695 0.107778812084106 1 1
0.106551206228046 0.103888242607278 1 1
0.0706701504481118 0.0678455776237961 1 1
0.276300682315179 0.27039132626471 1 1
0.323172356899426 0.314259245588766 1 1
0.378600133909296 0.36639539875957 1 1
0.0887220834645264 0.0852700826032503 1 1
0.106127385973486 0.103074040099576 1 1
0.192083798611687 0.18752094723005 1 1
0.0975291729846527 0.0955764740275686 1 1
0.476746179079412 0.465630983769949 0 0
0.363833461169468 0.353417009827021 1 1
0.368264865427285 0.358122580040658 1 1
0.394480796797624 0.382198816920423 1 1
0.177433385397489 0.173134680250361 1 1
0.226840485171008 0.221830926640593 1 1
0.287693949936015 0.279525753894167 1 1
0.273533943701506 0.264757498762978 1 1
0.287250015732748 0.278988713596335 1 1
0.202721420949386 0.19633117990031 1 1
0.52352764555773 0.508327313851286 1 1
0.249126045414386 0.241058965002504 1 1
0.452011991938061 0.435948768450582 1 1
-0.0535233441490699 -0.0524127401290362 1 1
0.126697749939275 0.123498021854776 1 1
0.184079762032537 0.178203702804702 1 1
0.0400833372970058 0.0399792318642344 1 1
0.244878295089461 0.237913750356276 1 1
0.0296840520386332 0.0287335186924956 1 1
0.102446133026233 0.100727688513581 1 1
-0.0741001457360783 -0.0724788503330445 0 0
0.164326866683009 0.159501765343043 1 1
0.271827038178067 0.261462290299603 1 1
0.272936712152439 0.265185336192356 1 1
0.189993445223517 0.186358196666326 1 1
0.391946198097802 0.380777459594822 1 1
0.0737056702131135 0.0713810429231161 1 1
0.0487617238909806 0.0467522186294907 1 1
0.119757596665819 0.115796873350907 1 1
0.451723326557832 0.43720320149346 1 1
0.340185100671581 0.329859416387577 1 1
0.242131110653538 0.232561887337765 1 1
0.304941226590601 0.295365077707957 1 1
0.0378342365682888 0.0341747203391982 1 1
-0.0151701743053426 -0.0152601215151526 1 1
0.421011599913697 0.407768580776676 1 1
-0.021188723089081 -0.0207594762467635 1 1
0.214128520343811 0.207287998713607 1 1
0.204981299460676 0.198656638757234 1 1
0.326479560928557 0.317592138358874 1 1
0.311720982377595 0.303834499178665 1 1
0.153699388160505 0.148279894191059 1 1
0.215328872597783 0.209600667369993 1 1
0.261731148880804 0.252819772081304 1 1
0.2734020418201 0.265370534099188 1 1
0.224087103023001 0.217097186603419 1 1
0.118158512991197 0.113772492916466 1 1
0.18993754730446 0.183261090810089 1 1
0.250275489167759 0.240490052632346 1 1
0.355045753726957 0.34267853617392 1 1
0.274889032641399 0.2664517774426 1 1
0.359770416828795 0.349182686570827 1 1
-0.05797823721055 -0.056473034995111 1 1
0.079519110279296 0.0790524365122456 1 1
0.177754710919727 0.174564609566151 1 1
0.41980780692852 0.407880605989728 1 1
0.223499034683733 0.216031250400086 1 1
0.248700053993004 0.241234331078818 1 1
0.0686633381311613 0.0668634531283177 1 1
0.347235171124918 0.337037556708277 1 1
0.176265026251163 0.169176509526574 1 1
0.136825545424964 0.13299236695875 1 1
0.285938978182172 0.278195791046476 1 1
0.177672928591381 0.172574385046639 1 1
0.390208067364553 0.379709253519997 1 1
0.329656169529626 0.321703528639278 1 1
0.238773134620847 0.231047502558801 1 1
0.305643336911891 0.295940941432474 1 1
0.152608847266488 0.148519979501408 1 1
0.199242930521386 0.194348231915204 1 1
-0.0417234847596705 -0.0383339690599093 1 1
0.341953391173504 0.332048723505084 1 1
0.163706063877863 0.158885606798089 1 1
-0.120634691019277 -0.117052324364295 0 0
0.02013714832119 0.019584269942857 1 1
0.349515068283349 0.339791695378826 1 1
0.0413986096286568 0.0401984934975701 1 1
0.175187685684617 0.169822159215948 1 1
0.125566928012708 0.121642040005078 1 1
0.120744327685393 0.11634139181067 1 1
0.547775788788726 0.531239885279029 0 0
0.0255759605830655 0.024585066793057 1 1
0.290404306814462 0.281154489700017 1 1
0.0677090209670128 0.0661511441557484 1 1
0.189693711332216 0.184998921066491 1 1
0.21446228625511 0.208017634855141 1 1
0.207915833671633 0.20378262097561 1 1
0.333024360214261 0.320664520560681 1 1
-0.0185347313891386 -0.0165132468487824 1 1
0.0319741746040594 0.0303216616692365 1 1
0.302386626030497 0.294145384032032 1 1
0.215943839647413 0.209991295560838 1 1
0.229842527350117 0.222461451534777 1 1
0.235020610025783 0.228195432080713 1 1
-0.118993353306437 -0.116722194451628 1 0
0.581680570239042 0.563650742855777 0 0
0.263030862408193 0.256423770402745 1 1
0.194849723744821 0.188276998552485 1 1
0.0787030043813061 0.0765823675920068 1 1
0.257939058176854 0.250959301690484 1 1
0.244132673338191 0.235717851499782 1 1
0.437208823597002 0.424137091669806 1 1
0.188012618078507 0.184298953755839 1 1
0.493653654708727 0.476816206027173 0 0
0.205233897757142 0.200323096119053 1 1
0.128544656756325 0.122763219624379 1 1
0.241762791763309 0.235037619880924 1 1
0.0597254510414982 0.0573286135081846 1 1
0.177068524158732 0.172847288281539 1 1
0.14373349541555 0.140306917675642 1 1
0.270118523067909 0.262795669615633 1 1
0.178012404269337 0.172767164568569 1 1
0.204384689597677 0.199635465984868 1 1
0.189548766557392 0.185245695683037 1 1
0.0492743209619652 0.0484194674381324 1 1
0.325524231028981 0.316097584943304 1 1
0.0415654688237338 0.0416939556871646 1 1
0.345358110540857 0.334959281079616 1 1
0.328377414572598 0.318428329323277 1 1
-0.0579069861697933 -0.0555506571802492 0 0
0.245715773455874 0.239452090022242 1 1
0.204990036230702 0.198445708631998 1 1
0.244200463451712 0.239608537097271 1 1
0.148617828825008 0.146021784166404 1 1
0.13320191088021 0.129117544457596 1 1
0.0875328019167044 0.0851354582954133 1 1
0.097656470513433 0.0953165560784478 1 1
0.0951877540074331 0.0915583539587305 1 1
-0.077773696578663 -0.0749475955890673 0 0
0.165425794305705 0.161417871742708 1 1
-0.0252279170523164 -0.0243190359666959 1 1
0.0820667988716888 0.0806226421151246 1 1
0.142280477465082 0.139556312263129 1 1
0.253548937710436 0.24600397196654 1 1
0.2006722689447 0.193337157053129 1 1
-0.0313907418104599 -0.0309662566632442 1 1
0.00392001290603894 0.00303161306918877 1 1
0.185403077800795 0.179718676711138 1 1
0.298214440343103 0.290541063678567 1 1
0.0644096799412097 0.0622760163803278 1 1
0.179043352713653 0.172147018864993 1 1
0.221726401626547 0.214236580641456 1 1
0.404501887283766 0.393317508100267 1 1
0.275609385676987 0.268240773131569 1 1
0.210549137519641 0.207109135073354 1 1
0.312772453615191 0.303907653675967 1 1
0.167702568724323 0.163489543259087 1 1
0.260108518517875 0.25239977537682 1 1
0.216810737991222 0.209010651012493 1 1
0.240142986962482 0.231874035039236 1 1
0.0933384587602599 0.0907006868455973 1 1
0.171275931619947 0.167097312406874 1 1
0.185936376394528 0.179845922426295 1 1
0.156019578734104 0.151191572652781 1 1
0.277927876831872 0.268918172712113 1 1
0.446550814404931 0.434947200379049 1 1
-0.0699784170154976 -0.069009953995735 1 1
0.104839204754361 0.100789514992422 1 1
0.322694241967067 0.313818366256899 1 1
0.108746402876343 0.105626834562652 1 1
0.0283913808116718 0.0280229033109708 1 1
0.300122071450546 0.291685165694118 1 1
0.13534670469436 0.130422773700331 1 1
0.158784544098056 0.152668770056404 1 1
0.110187891533012 0.106963429439558 1 1
0.140052281056908 0.135294778596526 1 1
0.188035137327826 0.18399338195182 1 1
0.0745069326412175 0.0717996443775969 1 1
0.314574640789871 0.303333994414989 1 1
0.100061589002657 0.0972579426370379 1 1
0.611872897125691 0.591255139182951 0 0
0.269231871941105 0.260757278521407 1 1
0.241695227712118 0.232425923719458 1 1
0.477251377815104 0.463239386309668 0 0
0.378838772249909 0.366633478393978 1 1
0.339677783821028 0.33173936720282 1 1
0.298352425162788 0.289714325845831 1 1
-0.0481117531655475 -0.0463276600761682 1 1
0.13906474368818 0.135075501896605 1 1
0.337694755094218 0.327266470286536 1 1
0.0861632274740836 0.083670220150395 1 1
0.223708045132989 0.217806467204226 1 1
0.336362086626647 0.325978463413363 1 1
0.320906824402752 0.310861229909707 1 1
0.267944704912158 0.260382885773507 1 1
0.366430557451703 0.356234424929896 1 1
0.371130229938537 0.358643134559535 1 1
0.107027953226619 0.106334229359326 1 1
0.0789394727162667 0.0751544848658696 1 1
0.28971315746001 0.284323781891398 1 1
0.315773311828071 0.306984434086079 1 1
0.417228168902699 0.404804669577799 1 1
0.0670367240698696 0.0659328272537579 1 1
0.0580849713481565 0.0556772676328836 1 1
0.381755077026071 0.370696938880301 1 1
0.19771283138403 0.191099805725856 1 1
0.306866329797098 0.297444425058325 1 1
0.48308729584338 0.469867188030496 0 0
0.246379300031399 0.237754417512574 1 1
0.196463499775087 0.193714714876705 1 1
0.280735950469641 0.274090515869544 1 1
-0.00511411626684743 -0.00754775058738708 1 1
0.325442069338681 0.31663897478221 1 1
0.161792412705119 0.156212904018421 1 1
0.334547702492718 0.325019271630907 1 1
0.142999884034875 0.136161642412264 1 1
0.5389282757409 0.522040269516056 0 0
0.180835333187324 0.17678337085118 1 1
0.215994931421359 0.209869888197837 1 1
0.197038086341083 0.188293364629233 1 1
0.383466854588853 0.371512783155761 1 1
0.202079573591565 0.197370524069977 1 1
0.117050012131225 0.114109770392462 1 1
0.0443865092224323 0.0411781118089606 1 1
0.102006632317412 0.0996979507741929 1 1
0.250561339689189 0.243591207917167 1 1
0.104569359999675 0.100616857949521 1 1
0.154503708701582 0.150810845176778 1 1
0.221762245019413 0.21592534066066 1 1
0.437399285111816 0.425986675981456 1 1
0.129121524422002 0.124341513800198 1 1
0.0873344944097979 0.083839701808321 1 1
-0.0283028330528868 -0.0275044775894325 1 1
0.575878030328797 0.559504032546294 0 0
0.29684118900176 0.287912548585318 1 1
0.178499606465477 0.173448319920461 1 1
0.383725620720913 0.373654227752194 1 1
-0.0222256351658612 -0.0203258527163216 1 1
0.136898583514329 0.132720269319536 1 1
0.142150173367154 0.137400011014511 1 1
0.236462797510273 0.230819947328333 1 1
0.0248871991104321 0.0252680152701852 1 1
0.500958963846566 0.486636255311871 0 0
0.362110283034938 0.350708769546098 1 1
0.181973310258441 0.178667476803482 1 1
0.400875005501572 0.388676779461151 1 1
0.132164227470752 0.128428316169875 1 1
0.368806698094037 0.356507555847494 1 1
0.348889001130139 0.337209014315288 1 1
0.046948159075458 0.0441476733562284 1 1
0.240730972518613 0.234416774509144 1 1
0.307924557106316 0.301878281969968 1 1
0.332271648738147 0.323831142508993 1 1
0.174963110736634 0.169661563929616 1 1
0.393239436445954 0.381495998961535 1 1
0.232334666910353 0.227999268879735 1 1
0.316448605500131 0.309643951535662 1 1
0.229663425622461 0.224629098027901 1 1
-0.0263863508556154 -0.0251143319549475 1 1
0.410635732710599 0.396492189880843 1 1
-0.0353334311873104 -0.034248145352208 1 1
0.350617184594897 0.341258815524727 1 1
0.0910183338821092 0.0863612912310692 1 1
0.0982623230049281 0.0958409118705337 1 1
0.119589420644479 0.113612820107341 1 1
0.124598573587094 0.120769368496026 1 1
0.158281961887087 0.154639754959971 1 1
-0.0491124176301915 -0.0490706376462796 1 1
0.311622603013879 0.300504008411141 1 1
0.180174457922467 0.174221899254255 1 1
0.308696936534829 0.301769222142874 1 1
0.373734404687806 0.361600548472001 1 1
0.302042390883564 0.293844057378503 1 1
0.333766195552714 0.324090488221412 1 1
0.12555502153217 0.123084741485983 1 1
0.174171432917711 0.169545449308382 1 1
0.116290216681271 0.113051156888312 1 1
-0.0833136082141145 -0.0803103753263886 1 1
0.428361721710708 0.416942392099725 1 1
0.218909493244035 0.212988922819 1 1
0.295790173604815 0.287624231814274 1 1
0.106538325637604 0.103913358356638 1 1
0.202708859319698 0.19637013591214 1 1
0.441229670401043 0.427575700297511 1 1
0.37201367979012 0.360647772006565 1 1
0.145274367429388 0.141059666699787 1 1
0.244692819152909 0.237461348562883 1 1
0.300936067855006 0.293058377938867 1 1
0.0483157222425978 0.0467158222753383 1 1
0.184328561168354 0.180174556090512 1 1
0.17360202761903 0.168285192762506 1 1
0.288887940237815 0.281105423038934 1 1
0.0579188786836403 0.0561865129479197 1 1
-0.0201024243331254 -0.0200253904303151 1 1
0.213667379623191 0.206233651334997 1 1
0.0938391935826673 0.0910598269195482 1 1
0.2480491302479 0.241010026888845 1 1
-0.0434302832100463 -0.0438131166384344 1 1
0.312274179835546 0.304701752664124 1 1
-0.00520785952411893 -0.00384901433521634 1 1
0.259029986293708 0.252374915546199 1 1
0.217138789099692 0.208538944394313 1 1
0.186267907014006 0.181292011238855 1 1
0.16552590160742 0.161300074783678 1 1
0.217140707827155 0.210694265772997 1 1
0.199786272842571 0.195277785750413 1 1
0.297607215308521 0.287696637319873 1 1
0.163424430338417 0.157447580159683 1 1
0.0691371265121697 0.0671899209312943 1 1
0.380109514323377 0.369174327248296 1 1
0.214193541969975 0.208273598287918 1 1
0.34717952881994 0.338772679693518 1 1
0.416536665584323 0.403274487596781 1 1
-0.0369033416995717 -0.0371804285396683 1 1
0.336444140952173 0.327366787696976 1 1
0.033769760296 0.0332725331613954 1 1
0.0616563021694481 0.0605347268616879 1 1
0.405866799657188 0.394040745032242 1 1
0.234530276129229 0.228835859664284 1 1
0.30190369969824 0.292366288181621 1 1
0.331506928191965 0.320731458396161 1 1
0.148086453273388 0.143339686371352 1 1
0.128063078928709 0.125475633806433 1 1
0.167349071368108 0.161909193162783 1 1
0.302734178063107 0.29388069918348 1 1
-0.0844043715186285 -0.0822062840601481 0 0
0.125366471492743 0.120359552049643 1 1
0.135868176762394 0.131258293139057 1 1
0.392519329624517 0.378642573124865 1 1
0.254907005799766 0.248060267360589 1 1
0.320576916748836 0.310572301769408 1 1
0.0815175904776039 0.0793580311542024 1 1
0.331644259956799 0.32176238720561 1 1
0.21108586557079 0.206069274088869 1 1
0.088033450393856 0.085440559064285 1 1
0.270673847452293 0.264609359590811 1 1
0.248232836018068 0.243349008180798 1 1
0.111998902188947 0.10995266657177 1 1
0.152207698651796 0.148756615533194 1 1
0.356740148385928 0.347876819823752 1 1
-0.0983152911612214 -0.0948966510963881 0 0
0.168062004539911 0.163704714547744 1 1
0.365409502874917 0.354623004718123 1 1
0.214612781874781 0.209135621318217 1 1
0.483510671925093 0.469892065344563 0 0
0.350073077205021 0.340440565348194 1 1
0.0884350210736186 0.0847446279974122 1 1
0.182652817147294 0.178720694252925 1 1
0.392065788430039 0.381170339377562 1 1
0.094182552465916 0.0897001024451289 1 1
0.11055152562262 0.107169155886707 1 1
0.224187791860444 0.218803313765811 1 1
0.0237029470176875 0.0248530612696396 1 1
0.356885460115552 0.346011269512135 1 1
0.218054419182057 0.211757284042881 1 1
0.31938004388393 0.309332536040585 1 1
0.188471447388586 0.182648548104074 1 1
0.127202396568789 0.123599144520842 1 1
0.136335351485302 0.133695677550418 1 1
0.119635342685809 0.116241584951932 1 1
0.317336492157924 0.307295645924188 1 1
0.0739907271772029 0.0734645294174126 1 1
0.407404350615885 0.394278572104641 1 1
0.154504973625195 0.150070330897154 1 1
0.34220289894298 0.332082125173698 1 1
0.419860609227182 0.408320210930441 1 1
0.163463985702461 0.157282382055931 1 1
0.148597149442261 0.1439554908598 1 1
0.367855614556 0.358806068708626 1 1
0.305879768791002 0.295860241100134 1 1
0.0776371210016241 0.0759502806825366 1 1
0.0898136166019082 0.0871303699970462 1 1
0.240015356991422 0.233302311281887 1 1
0.16789547208771 0.163598066688309 1 1
0.140203166464141 0.136771375195662 1 1
0.221651278099516 0.214660334520927 1 1
0.333355886808375 0.323972843684924 1 1
0.178649380585767 0.172530848046845 1 1
0.071163741326618 0.0673113223037435 1 1
0.225839502393837 0.22170699356033 1 1
0.196225178744473 0.188465991199295 1 1
0.0676486379817599 0.0651884620240201 1 1
0.211163353802198 0.204895988007766 1 1
0.0381669734549067 0.0375116905112845 1 1
0.1092094542428 0.106052160551038 1 1
0.214305305971415 0.207626510620834 1 1
0.117008597903525 0.113828194930718 1 1
-0.0426276913771408 -0.040742841992408 1 1
0.347298540824394 0.336983372176595 1 1
0.200110492438415 0.19387382809348 1 1
0.0806703206094772 0.0774510845282931 1 1
0.177693172704459 0.173165266899182 1 1
0.0689166830929448 0.0685720654566288 1 1
0.178508904728698 0.173867574472161 1 1
0.221740929983394 0.217748738956517 1 1
0.256987578273513 0.251376487985284 1 1
0.269342824592065 0.262918239479904 1 1
0.163104013148646 0.157802284997412 1 1
0.143873399761301 0.138875945546864 1 1
0.227935782338346 0.220508915784378 1 1
0.058323766133161 0.056425684432727 1 1
0.330478694311337 0.323545784265051 1 1
0.31281678862373 0.304251608903912 1 1
0.323653526598789 0.311913283034462 1 1
0.277673530551601 0.270050288852182 1 1
0.238770368842715 0.230973340212713 1 1
0.0102473812063312 0.00917324222661235 1 1
0.439205308510803 0.425157077372084 1 1
0.221818755771599 0.215126004984387 1 1
0.505952381344153 0.492491854556515 0 0
-0.215686892663111 -0.208859997665499 0 0
0.0651910272586482 0.0644945672911701 1 1
0.309850765608508 0.299818610534519 1 1
0.0657114339852141 0.0642536701694271 1 1
0.0821592381011673 0.0811878724022119 1 1
0.237284729973103 0.232174723088144 1 1
0.390102075710191 0.378234626223641 1 1
0.504458683577171 0.488264063415439 0 0
0.262843420263496 0.254028322434961 1 1
0.177653093642313 0.173816808422854 1 1
0.124973955932802 0.121331254152004 1 1
0.410261610546973 0.398553428196497 1 1
0.317108339910222 0.307313391038675 1 1
0.250322269435536 0.241366493491219 1 1
-0.0404169534362608 -0.0400220399328088 1 1
0.0861102536288285 0.0835446564046733 1 1
0.042110234626662 0.041589093416236 1 1
0.220548479586889 0.214820017036841 1 1
0.395278697226235 0.384978569632706 1 1
0.351743671546977 0.33983253270603 1 1
0.0292340849167469 0.0298054656819462 1 1
0.0146792554577199 0.0141501253693371 1 1
-0.0272471631348959 -0.0266079872006186 1 1
-0.135200794320228 -0.132291206636436 0 0
0.145673045318469 0.140969768845677 1 1
0.13539221065168 0.132522486232803 1 1
0.39999149354006 0.389758035651638 1 1
0.336127958723841 0.326609879970856 1 1
0.0701272006409459 0.0693011381406436 1 1
0.226984609409901 0.221639589080349 1 1
0.127917788596408 0.121961494468033 1 1
0.0421460868101592 0.0427016045480887 1 1
0.244069959891788 0.235939405540338 1 1
0.197718849946945 0.193047354619878 1 1
0.212518661441039 0.20460711238117 1 1
0.271262478359777 0.2609790591005 1 1
0.260800222090909 0.253561709647702 1 1
0.176057801373529 0.170704708707862 1 1
-0.0288180128518175 -0.0285519372439114 1 1
0.21408602691673 0.208396319745734 1 1
0.0593431153809955 0.0599298780534244 1 1
0.179773637271955 0.174943780483857 1 1
0.323011914346472 0.316102239049647 1 1
0.334976794284195 0.324926158109763 1 1
0.208105490593932 0.203344478777588 1 1
0.526315064879295 0.509588156085766 0 0
0.0756903851814408 0.0734094623711148 1 1
0.0578829706000626 0.0574792532336307 1 1
-0.0741899707704983 -0.0720018447553435 0 0
0.172734467639267 0.168384941880964 1 1
0.246210609335871 0.239937017146253 1 1
0.0626343503552556 0.0611024653157702 1 1
0.299074562890357 0.290544432428931 1 1
0.376498546372127 0.364231620704128 1 1
-0.0578944276583368 -0.0564079906393628 0 0
-0.0944851768282264 -0.091127706451576 0 0
0.131298461213271 0.127559468546463 1 1
0.0883468241243607 0.0862420697318401 1 1
0.293189465422248 0.284624614658497 1 1
-0.0965022221443106 -0.0939914475848047 0 0
0.208225401362846 0.202872607942978 1 1
0.201888169407106 0.195840448727325 1 1
0.074292554673362 0.0730188518168767 1 1
0.106795258526045 0.102260424140338 1 1
0.112798689661485 0.108922219171256 1 1
0.248111357937628 0.241847108350784 1 1
0.145455779446172 0.14065493143436 1 1
0.20212511875363 0.195893209115286 1 1
0.0289169754497376 0.0283078883802697 1 1
0.0334886271453908 0.0329386700469172 1 1
0.28208796841602 0.271252345042192 1 1
0.173031105457983 0.167301403663627 1 1
0.294548980551492 0.286009723253833 1 1
0.100750161060578 0.0962112166730643 1 1
0.0939918470259573 0.0914425386302502 1 1
0.167122034294714 0.161024493017984 1 1
0.351437789946674 0.343228372990898 1 1
0.104040806536818 0.100987898301582 1 1
0.380416163686601 0.368744910844311 1 1
0.166440036007838 0.162008138567689 1 1
0.248426666074311 0.240890875696043 1 1
0.154257666303573 0.149947332875714 1 1
0.177781087177526 0.174384707347128 1 1
0.241565235214042 0.233854218900901 1 1
0.0483377379020213 0.0478804984206314 1 1
0.286827142529612 0.27970312742426 1 1
0.172561292660955 0.168389623364517 1 1
0.166770797621981 0.162771997880381 1 1
0.107923088296158 0.105663159846851 1 1
0.370427880385387 0.358662191479288 1 1
0.385847649116693 0.37549688748134 1 1
0.215725057416958 0.208875336739747 1 1
0.263756906397128 0.255088660785829 1 1
0.150157598013853 0.143126775880645 1 1
0.356261318681826 0.347355080699568 1 1
0.236914872018907 0.228305496068776 1 1
0.12038101259057 0.118895220707856 1 1
-0.0792037369160125 -0.0772455842601829 0 0
0.414704490676881 0.402198535134356 1 1
0.392516133800979 0.381514048076168 1 1
0.305679386955523 0.29612942593883 1 1
0.294239164661838 0.287340915732908 1 1
0.296935254142463 0.290207695530181 1 1
0.274808741501216 0.265840755365213 1 1
0.252847654905678 0.245931909685329 1 1
0.283807528916312 0.274976392729506 1 1
0.132447853351726 0.127395597354446 1 1
0.180720113729017 0.175465268155315 1 1
0.117202830277582 0.113701838298413 1 1
0.200503400314828 0.194608340267715 1 1
0.077646295461055 0.0760512467288756 1 1
0.105486910239735 0.101338670995322 1 1
0.143747352044836 0.14042898802734 1 1
0.280556224261934 0.272754812818139 1 1
0.119242237639019 0.115673275394241 1 1
0.107703951521024 0.105198831281989 1 1
0.446061172217685 0.432130200175943 1 1
0.152809628410562 0.148052197836946 1 1
0.284763015314927 0.274240254851218 1 1
0.0337881492998601 0.033152786202263 1 1
0.345315982560734 0.335987450559301 1 1
0.341254448669226 0.332540362968002 1 1
0.0643831003589262 0.0585265984700279 1 1
0.07806754150386 0.0752733642227975 1 1
0.786258691069428 0.762020597969474 0 0
0.486912650264275 0.473211834382571 0 0
0.154325070414919 0.149280560824979 1 1
0.131473104566622 0.12794626969217 1 1
0.268566421354335 0.260722048400931 1 1
0.18122432249825 0.175394728577027 1 1
0.414929321105487 0.402198651932631 1 1
0.0250060080226065 0.0241366390654695 1 1
0.322824950593568 0.314311270994997 1 1
0.00831141177745989 0.00838234452798904 1 1
0.299917050354408 0.290472990050574 1 1
0.0682684951621577 0.0672110172564541 1 1
0.310259557898977 0.299123062715322 1 1
0.269669983003333 0.262496946517849 1 1
-0.0930082671988616 -0.0896061705362269 0 0
0.0320037252582822 0.0306380702049445 1 1
0.0492467674685446 0.0467796395877625 1 1
0.313147135499245 0.302817009599647 1 1
0.392358246813107 0.380445948700184 1 1
0.1269671488724 0.12505664519906 1 1
0.429295975582768 0.416318269621152 1 1
0.0264588645322658 0.0292789714495842 1 1
0.387076401220655 0.375800975343789 1 1
0.1962513997069 0.191487993418489 1 1
0.0634398938178286 0.059295881056201 1 1
0.0697436192180773 0.0680190591852573 1 1
0.0501254989390528 0.0482297030135992 1 1
0.205865947429697 0.198090749371881 1 1
0.330456246555217 0.319077115249543 1 1
0.0348626386616242 0.0332725797510622 1 1
0.410928940872383 0.39891113068142 1 1
0.0660552160531487 0.0655145904497054 1 1
0.229059012540981 0.223263160222586 1 1
-0.0225185022172173 -0.0219040574023492 1 1
0.19265446801974 0.188084117698434 1 1
0.211480471708468 0.204407613529816 1 1
0.22074952912689 0.212248399756608 1 1
0.359341710322302 0.348651464645413 1 1
0.161500767579454 0.156457751617178 1 1
0.200860363351477 0.192806619487416 1 1
0.135379020065956 0.132145230212712 1 1
0.327305022678212 0.319368427915228 1 1
0.263246331035605 0.255586922898964 1 1
0.145647468589091 0.140811435282127 1 1
0.165623569116918 0.160049970671777 1 1
0.058450783606652 0.0566368289997353 1 1
0.0901909153762027 0.0853578043618899 1 1
0.0569070093647903 0.0550746789882908 1 1
0.15105368357968 0.147347258703649 1 1
0.0423426497116132 0.0409322121409524 1 1
0.0799125826618474 0.0777316750728859 1 1
0.27361829504519 0.265409599040739 1 1
0.0450438128965903 0.0433855403271274 1 1
0.162236322250501 0.156760198591882 1 1
0.0522791440414486 0.0504099381961501 1 1
0.221573703727693 0.216324429858036 1 1
0.00185577026937792 -0.000857253239341507 1 1
0.175317655127744 0.170877177432942 1 1
0.204116067021377 0.198338515589777 1 1
0.149208071252165 0.146974184910974 1 1
0.229171334970173 0.223230172929589 1 1
0.0960400845729249 0.0930980949836157 1 1
0.351532660441317 0.341367505325763 1 1
0.28855190043873 0.279017979353242 1 1
0.388649479093574 0.377994960690945 1 1
0.354009439922608 0.344817583913994 1 1
0.376624086589615 0.367441367142818 1 1
0.0979320899533322 0.0953076110674518 1 1
0.451645296337669 0.439134949304595 1 1
0.106875666937396 0.10285910496498 1 1
0.645590512528915 0.62485358951284 0 0
0.15363520305158 0.14931459831146 1 1
0.479462625871144 0.464476331494683 0 0
0.238132707695622 0.231783645911286 1 1
0.377978356651402 0.367442577019473 1 1
0.361039049273558 0.349269922409229 1 1
0.0914673775734588 0.0891205713865281 1 1
0.0372951247305223 0.0357996639618789 1 1
0.0134982615096261 0.0152342451923749 1 1
-0.00148454739638028 -0.00156986708796837 1 1
0.105510876931822 0.102079181563849 1 1
0.471831173359888 0.45836475885836 1 1
0.157033012777122 0.149746039152211 1 1
0.316764434977482 0.309021590071753 1 1
0.175653688285831 0.167801522968899 1 1
0.272556603261482 0.263448395041235 1 1
0.22615972565078 0.220467183658215 1 1
0.218164651277435 0.211893793810048 1 1
0.424624990964904 0.411673978137197 1 1
0.154846188996808 0.150614474370255 1 1
0.2328251096957 0.22805802259409 1 1
0.240614287427677 0.234136214352892 1 1
0.333928331668241 0.324165489242493 1 1
0.281336134403416 0.273838176499601 1 1
0.104862578215379 0.101563599590469 1 1
-0.00926860851951057 -0.00925702714809425 1 1
0.26192392875147 0.253238307412794 1 1
0.133012060000807 0.129752385983998 1 1
-0.0308419823657514 -0.0301597185026276 1 1
0.368358942730249 0.356373751746069 1 1
-0.00787819999657737 -0.00793760175790219 1 1
-0.173734320061159 -0.167169007276268 0 0
-0.0128386895153407 -0.012027440908039 1 1
0.119135688759844 0.117069659138583 1 1
0.349920421969165 0.339325437442937 1 1
-0.0140416474337751 -0.0137131263945946 1 1
0.379078426263706 0.366712192856193 1 1
-0.0249517494998612 -0.023386554324955 1 1
0.280761560570996 0.274038053550042 1 1
0.172779801658943 0.165719977866578 1 1
0.192530058199597 0.186222495172969 1 1
0.0390815204121768 0.0378526907432023 1 1
0.0903428637868757 0.0875816990516052 1 1
0.286170334518448 0.279817328344907 1 1
0.410216289028468 0.399510851440183 1 1
0.447305401701227 0.433106480442076 1 1
0.3053833680938 0.295371820673062 1 1
-0.00827317739515929 -0.00792155325861452 1 1
0.210254750063587 0.202852271090748 1 1
0.0819600111795159 0.0800552751612923 1 1
0.20730882559029 0.200914126922928 1 1
0.129923766177373 0.126938753514207 1 1
0.111206622741765 0.107959401511208 1 1
0.147251081654045 0.141683605785281 1 1
0.0895103820875266 0.0850294653193548 1 1
0.123684573415199 0.12190942945729 1 1
0.257262913149854 0.250697724532407 1 1
0.147274474646179 0.144008289808916 1 1
-0.17455814019592 -0.169505728793142 0 0
-0.0495959421235125 -0.0465807813504682 1 1
0.318618232455626 0.309291201258242 1 1
0.159158534192644 0.155477321067399 1 1
0.122963514751497 0.119609261824522 1 1
0.295661998098352 0.28695936569538 1 1
0.191172720542462 0.186095825903678 1 1
0.0292028669275697 0.0283926522502357 1 1
0.274778148134434 0.268359706784266 1 1
0.077681735301886 0.0758597658609995 1 1
0.404705026431124 0.393859819839823 1 1
0.100268793866684 0.0972837144743505 1 1
0.165042695475607 0.161474580350709 1 1
0.330549384681075 0.321515811251882 1 1
0.237018652429846 0.229316127559431 1 1
0.271359375769289 0.263318395178195 1 1
0.0744226775930787 0.0723077491941445 1 1
0.234120382463997 0.225985346770933 1 1
0.105114986416931 0.102945685849743 1 1
0.331358250572239 0.322637828467863 1 1
0.291283131249075 0.281106392719611 1 1
0.436847055842931 0.424234470115363 1 1
0.508831753658442 0.492748337632564 0 0
0.270909250445615 0.26382129394341 1 1
0.306023139187856 0.297718013870909 1 1
0.204909711713182 0.199766735771744 1 1
0.032418535422322 0.0306879773588122 1 1
0.303154655176758 0.293578415430435 1 1
0.437372926721662 0.42487868212389 1 1
-0.080696393985759 -0.078181559272496 0 0
0.176150543849583 0.172226841183467 1 1
0.059172560499304 0.0564936109933458 1 1
0.200083274242083 0.195250322491682 1 1
0.0976806037685043 0.0976434915280419 1 1
0.106233568750694 0.104837294723355 1 1
0.00689677492519087 0.00647251268041867 1 1
0.395857974292497 0.383443763451169 1 1
0.0254138095176804 0.0249252927707414 1 1
0.156820649047576 0.152244666706298 1 1
0.145073845943887 0.141392504712276 1 1
0.177285774398021 0.170260567630558 1 1
0.0614127111384869 0.0590763805144916 1 1
0.289427612329726 0.280337401424878 1 1
0.282887606286683 0.276232328950465 1 1
0.243688100145254 0.236949272640243 1 1
0.350679791287761 0.340257777117997 1 1
0.184095390875735 0.178574558820314 1 1
0.197686377728467 0.193115539596418 1 1
0.246028181376332 0.236198213915736 1 1
0.0559518314806783 0.0539245264468503 1 1
0.422552881446523 0.4086179288018 1 1
0.0154515321217348 0.0152348247922817 1 1
0.101728977025038 0.0982987653484377 1 1
0.0841707397242365 0.0815101643647561 1 1
0.0165737545667633 0.0157605346264353 1 1
0.235251123337496 0.227442320555192 1 1
0.143871756644246 0.138754543193078 1 1
0.149044587996791 0.143432758218296 1 1
0.128731184919954 0.124784955395218 1 1
0.252603514896984 0.245582744914228 1 1
0.342867391460745 0.332611564599316 1 1
0.361298753332885 0.351881805809671 1 1
0.0400248482607611 0.0380344734043126 1 1
0.068072810945953 0.0660825408276071 1 1
0.312358025300069 0.302791454936532 1 1
0.104344093473144 0.100714949990718 1 1
0.322953655414465 0.315306536759164 1 1
0.0047395508892133 0.00483039555307301 1 1
0.117585835839146 0.114440861772142 1 1
0.0733549007663565 0.0706954654878449 1 1
0.293473567350645 0.284686185296914 1 1
0.157365215698134 0.154746599576008 1 1
0.347740747726781 0.337171980479255 1 1
0.235020949475634 0.228461756260594 1 1
0.613842036436344 0.596025020879543 0 0
0.178052286225163 0.17407902832217 1 1
0.245961820084603 0.23826206494354 1 1
-0.15687886378883 -0.153888277239738 0 0
0.165503962892858 0.160203721478578 1 1
0.318880603341522 0.308071198117142 1 1
0.308086903313209 0.299860348037211 1 1
0.371205419710507 0.360217929732808 1 1
0.236189849015002 0.229549893941297 1 1
0.147013113032131 0.142899458589671 1 1
0.428218831360073 0.416884393254207 1 1
0.299703475359126 0.291271734740643 1 1
0.279740439952149 0.272526061626124 1 1
0.0580891766157214 0.0550446250758997 1 1
-0.016322406439924 -0.0148936547492388 1 1
0.153357452905466 0.148707489586312 1 1
0.312735525391033 0.304132118299499 1 1
0.20783577911822 0.200869659806304 1 1
0.227853754989 0.221193944280278 1 1
0.115258995118334 0.111100821957286 1 1
0.424024735932906 0.412014777674187 1 1
-0.0530134546682167 -0.049654117649135 1 1
0.409460487162377 0.396356304984277 1 1
0.0686118318373839 0.0672147334742513 1 1
0.091802950527407 0.0895486566762254 1 1
0.012845569424083 0.0143481605649067 1 1
0.225465802772639 0.218877274367942 1 1
0.322561049526342 0.313064200381284 1 1
0.216196282629187 0.209591547905196 1 1
0.37602442403287 0.364984640145052 1 1
0.132064240094936 0.128798729017276 1 1
0.149516970378035 0.143650704422578 1 1
0.301883458950266 0.292228241689283 1 1
0.146949114753628 0.140226072528595 1 1
0.0169773613311838 0.0170762103169056 1 1
0.22607816391674 0.21906744540045 1 1
0.0253786262688753 0.0249624626489037 1 1
0.285688932283913 0.279296983227842 1 1
0.163172127851407 0.157780575749744 1 1
0.316263835756476 0.306317349733917 1 1
0.11935274136355 0.114867438603617 1 1
0.0872174136719317 0.0845313931488415 1 1
0.318755289178181 0.308045964971203 1 1
0.171227150749063 0.166756804338759 1 1
0.208664554087454 0.200730283929249 1 1
0.108484433995848 0.10457987890534 1 1
0.299885113684594 0.290730406046118 1 1
0.145792650749728 0.140321419888404 1 1
0.287651692859529 0.279986245309199 1 1
0.256863410459079 0.246548750153929 1 1
0.314136807989895 0.306347835069323 1 1
0.347814738008955 0.337635256687332 1 1
-0.0213360070529652 -0.022345353725202 1 1
0.199023517131495 0.193465251255027 1 1
0.283934675812143 0.27684890494624 1 1
0.151057899847851 0.145214679340891 1 1
0.092474702795084 0.0904129544397195 1 1
0.214500651598062 0.208412207820975 1 1
0.215753835546008 0.208345597511655 1 1
0.20122018685709 0.197392118911378 1 1
0.449447591451073 0.432588588908224 1 1
0.0832491468589578 0.0819066532460018 1 1
0.268812754196317 0.259809472984877 1 1
0.093615777131223 0.0899700751111152 1 1
0.450917604486911 0.439183570458953 1 1
0.121616431095249 0.118714661238572 1 1
0.0656708221622642 0.0626960751388202 1 1
0.138254655232844 0.134389804438612 1 1
0.18353047763762 0.176777198118148 1 1
-0.0306618953076486 -0.0289289624799439 1 1
0.269091841155643 0.261868258167256 1 1
-0.0709971869061458 -0.0693703142474539 0 0
0.0816641484983804 0.0771744898123309 1 1
0.33927367772678 0.328698771718724 1 1
-0.0372574121272332 -0.0359260026230955 1 1
0.337160489764801 0.325219972198645 1 1
0.320019986145101 0.312255513166382 1 1
0.145408297606691 0.141531468130879 1 1
0.307290647588796 0.299394474729195 1 1
0.15081981283193 0.144695113638141 1 1
0.395708037024316 0.384330404664336 1 1
0.219554364205186 0.212561405148074 1 1
0.389522636569711 0.380172747109872 1 1
0.374394433821202 0.362984794660773 1 1
0.105421213989911 0.102139978102746 1 1
0.0802192148217245 0.0756116773797895 1 1
-0.0167680760159566 -0.016673197852452 1 1
0.276821538981697 0.268125556128546 1 1
0.0929716066284883 0.0902544410792091 1 1
0.298661679257656 0.289531904570852 1 1
0.210785416178009 0.204547913679287 1 1
0.323635468312263 0.315011868459694 1 1
0.397610238950145 0.383383237433213 1 1
0.420761779438328 0.408275628862477 1 1
0.196938478314864 0.190427545896248 1 1
0.194251932621797 0.189760945738893 1 1
-0.0138711182808555 -0.0135435325426019 1 1
0.220851945803386 0.213993119800294 1 1
0.336692590466483 0.325820942119126 1 1
0.188545946042129 0.183050609470605 1 1
0.145912301449647 0.1406272349007 1 1
0.408661997131535 0.396948967388751 1 1
0.128384952943032 0.122994431849595 1 1
0.24836320032129 0.24082599525393 1 1
0.148436163646088 0.145155808423379 1 1
0.22886173235854 0.221598879737449 1 1
0.108820411463286 0.103760978609354 1 1
0.254772489202365 0.248008183817973 1 1
0.633338181433903 0.616499357153517 0 0
0.30638717217167 0.297940899521127 1 1
0.252900788251026 0.24786264779692 1 1
0.018707562199003 0.0184478011803779 1 1
0.381116968312097 0.369273780820962 1 1
0.23030298262595 0.223839816781021 1 1
0.197654639262399 0.192524859301982 1 1
0.265271385395447 0.257920261122937 1 1
0.122077840009433 0.119937069959181 1 1
0.0632593452637467 0.0593506586211886 1 1
0.342375573729828 0.330570560399181 1 1
0.279695935192766 0.271836717571728 1 1
0.0989302029232486 0.0966426463899144 1 1
0.158687737270705 0.154302458275265 1 1
-0.12652462558445 -0.122705783229456 0 0
0.241709162536993 0.23344862288206 1 1
0.147859655522043 0.143936434689438 1 1
0.265925910496449 0.258447759729311 1 1
0.221331161034276 0.21443957213011 1 1
0.316568747599206 0.306565282018231 1 1
0.336541522182807 0.326375463141594 1 1
0.320384489792232 0.310785402988432 1 1
0.275324370488565 0.265010924167401 1 1
0.186799321208837 0.18201319057643 1 1
0.237590427505169 0.230173405615016 1 1
0.367125558304728 0.355127041499869 1 1
0.208084293926648 0.201961664824578 1 1
0.32777492167869 0.316900683944501 1 1
0.0842265495742061 0.0813654373240693 1 1
0.145741782102556 0.140143003476776 1 1
0.222826585576027 0.216675784091321 1 1
0.0822436100693865 0.0806559296788112 1 1
0.362889669798106 0.352356593893379 1 1
0.247913809630973 0.240779819898934 1 1
0.279503249447278 0.27089793646098 1 1
0.250154576894633 0.244121328967892 1 1
0.196835312392658 0.193045201894444 1 1
-0.043098134064474 -0.0419930098590764 1 1
0.0753787134448521 0.0735007252231045 1 1
0.190412346094705 0.185800200935019 1 1
-0.00306702137753487 -0.00329250968156693 1 1
0.194360916760652 0.189015742108794 1 1
-0.0959499692639575 -0.0926023516329853 1 1
0.156233929295325 0.151603980752256 1 1
0.0737704217828625 0.0695923836244408 1 1
0.100305613758877 0.0982616737828196 1 1
-0.026464022952756 -0.0250294041244596 1 1
0.184512548449856 0.177307596158445 1 1
0.116492870733332 0.112880664106191 1 1
0.348378083629037 0.33931310192797 1 1
0.307864438607395 0.296334198738745 1 1
0.242577238346131 0.235033115575897 1 1
-0.035624029073228 -0.0361693080900476 1 1
0.158348805378207 0.152049524219566 1 1
0.0868165722440697 0.0824169588566945 1 1
0.0964484452003237 0.0919223215682163 1 1
0.0538382380006981 0.0503529084277556 1 1
-0.0307592061922508 -0.0279753503832881 1 1
0.34148540592361 0.331120793096599 1 1
0.172466469702855 0.168685940480718 1 1
0.113945225709494 0.10802818246002 1 1
0.0915423662236187 0.092720502243827 1 1
0.466549274129388 0.452877778244675 0 1
0.23316089896336 0.228101260139119 1 1
0.173743041774687 0.167930381104191 1 1
0.317916223429867 0.310063863349927 1 1
-0.085743422096126 -0.0827255706287351 0 0
0.263134898760249 0.254792403611069 1 1
0.115496275008695 0.111111552150394 1 1
0.0189105499754821 0.0157218106000877 1 1
0.26700860523829 0.259372996116157 1 1
0.191201610231721 0.18594915671495 1 1
0.0142701507526063 0.0125389281749899 1 1
0.144765368048692 0.140214199690747 1 1
0.162215270620408 0.157311619933855 1 1
0.0414016644719091 0.0391251804841081 1 1
-0.0116958332455448 -0.00981628552612858 1 1
0.156663079937333 0.15255169637352 1 1
0.0895552200713195 0.0876964879344797 1 1
0.169177837189154 0.163093809350836 1 1
0.464389698545035 0.450332954266819 0 1
0.391152762651592 0.381202396041856 1 1
0.200663698895325 0.195374331354647 1 1
0.197839362096014 0.192467649931445 1 1
0.191063371011458 0.18705055535884 1 1
0.0943652568602907 0.0916289900760933 1 1
0.262838356779487 0.255458389846405 1 1
0.0881409727007325 0.0858482270287175 1 1
0.249412132137018 0.24237597931674 1 1
0.138661534171877 0.13261119431842 1 1
0.133599023413545 0.130801720869099 1 1
0.156500297974449 0.151965331674884 1 1
0.186466453539496 0.179833896606294 1 1
0.510611842521159 0.495812403982598 0 0
0.235497081184323 0.22878422398005 1 1
0.0663453200765634 0.0648098802539611 1 1
0.191710310130912 0.185613031770641 1 1
-0.0214468648681991 -0.0198980782241285 1 1
0.329423703050291 0.319551885158602 1 1
0.235859791479974 0.228860672914743 1 1
0.198879028127633 0.193256968775657 1 1
0.0627362228751504 0.0616287232834492 1 1
0.210727136565382 0.202854937669962 1 1
0.0929833444037285 0.0897666782979211 1 1
0.338376958972292 0.330466736235597 1 1
0.465401652453341 0.450151046680389 0 1
0.222255181265336 0.215624915783981 1 1
0.325738169847362 0.313004307828281 1 1
0.285956666996376 0.278325335678289 1 1
0.211592349231074 0.2059042031031 1 1
0.21607309665857 0.211030245491392 1 1
0.185521475353665 0.178357631044758 1 1
0.375000787693865 0.363083861286441 1 1
0.176928596954544 0.171670904706805 1 1
0.235845522213319 0.229086166966629 1 1
0.336188452060381 0.326418847126981 1 1
0.266443635830167 0.259046413919428 1 1
0.00434900783579496 0.00573634025659292 1 1
0.17804868457996 0.173368405781991 1 1
0.279585391020698 0.270302944782067 1 1
0.152547548920093 0.147527106849297 1 1
0.394296234075712 0.381814009928839 1 1
0.266649717967066 0.259488437926057 1 1
0.353633946737149 0.3449498724118 1 1
-0.230127174576777 -0.222848932445913 0 0
0.300435563838589 0.291332108231091 1 1
0.376528301661265 0.365972007714461 1 1
0.0236423911443295 0.0227963200985991 1 1
0.386766301189547 0.377400510050399 1 1
0.110238666709651 0.10888448730266 1 1
0.396689347927044 0.385268584822184 1 1
0.172501909453311 0.1673612283011 1 1
0.263154550887618 0.254772832834109 1 1
0.389256434839078 0.37687884141929 1 1
0.128317586807845 0.124449343713896 1 1
0.240781850848804 0.234576670851762 1 1
0.115960961291518 0.113008947638218 1 1
0.407969773393882 0.396144235000559 1 1
0.296082649919286 0.289536318555597 1 1
0.286367245781295 0.279212345136263 1 1
-0.188583537148444 -0.182943174301499 0 0
0.395728363022055 0.385004600687704 1 1
0.111145803489149 0.108252129341728 1 1
0.0406669643403429 0.0390358446722776 1 1
0.421814346375358 0.413212133474082 1 1
-0.143865207486887 -0.136154739687793 0 0
0.291847397254088 0.283433064272503 1 1
-0.0956323256942007 -0.0931364160040369 0 0
0.107749304838796 0.105302302312427 1 1
0.152227533244797 0.148090790083528 1 1
0.384685995395145 0.374617631073209 1 1
0.0208085306548225 0.0197349733760871 1 1
0.316954016675204 0.306477613379097 1 1
0.338816897889672 0.328510301473742 1 1
0.209769967269399 0.204107237944212 1 1
0.369948112406129 0.358478184990587 1 1
0.153732353481362 0.151663100520679 1 1
-0.0311357340223185 -0.0292078815747488 1 1
0.190573756116854 0.184274536445592 1 1
0.121550317322386 0.119861331519027 1 1
0.147371427472766 0.143885840056523 1 1
0.238491583149032 0.232166081707874 1 1
-0.0280629860859817 -0.0274463109647912 1 1
0.123015803103564 0.121504426661818 1 1
0.456674170344527 0.442102972128659 1 1
0.0858396883762811 0.0842345346085399 1 1
0.488155746697652 0.472956215855525 1 1
0.175603089773396 0.170451300112279 1 1
0.693952705690602 0.675201948997162 0 0
0.032275468130771 0.0328959131721813 1 1
0.448042929639416 0.431456856886906 1 1
0.348592034760317 0.339158325279003 1 1
0.0328535961346253 0.0324914700490946 1 1
0.110564614409349 0.107585585886354 1 1
-0.0755142763518855 -0.0739198212151428 1 1
0.279857351635272 0.271605883908669 1 1
0.123764166008874 0.117902262135499 1 1
-0.124078850396457 -0.122138922866723 0 0
0.180110665060352 0.17317043093466 1 1
0.324655552279018 0.31666974939264 1 1
0.257667135906859 0.251269941568688 1 1
0.048181900755848 0.046668168996874 1 1
0.203802688940685 0.197466409847428 1 1
-0.142352790520066 -0.138595724123579 0 0
0.200185957583324 0.193420361459007 1 1
0.0838543274980123 0.0806309693841255 1 1
0.19462413322412 0.190022878224245 1 1
0.147832438246542 0.14363723809362 1 1
0.0486674863117873 0.0480634774782372 1 1
-0.09018757385139 -0.0871254331526136 0 0
0.172610252642444 0.167228096833362 1 1
0.109246751678151 0.104487640009329 1 1
0.110103225697365 0.106133606408299 1 1
0.178704315180319 0.173806152973535 1 1
0.492074244922762 0.477863914872419 0 0
0.136620164540002 0.133926519908679 1 1
0.236396402161338 0.2290709204996 1 1
0.358559272417356 0.34696243147317 1 1
0.159774055497592 0.155013150740675 1 1
0.202063603422408 0.193021228197357 1 1
0.235416234480934 0.227293766357133 1 1
0.511229417544305 0.495451626475792 0 0
0.0620514872925125 0.0600590863473622 1 1
0.0804536365221481 0.0784341921814811 1 1
0.0938344661622319 0.0915631203903408 1 1
0.244102109873546 0.237798157472916 1 1
0.435530930746845 0.424456172194518 1 1
0.229244697265847 0.223726067528511 1 1
0.302019259854377 0.293284440360823 1 1
0.269881575096575 0.261809411531034 1 1
0.152874093308827 0.149584011539812 1 1
0.176204436920252 0.169502481368611 1 1
0.283143112728997 0.271543997360198 1 1
0.383314318551272 0.369032469048469 1 1
0.376580024184305 0.366186415637715 1 1
0.343028441706103 0.333690174667675 1 1
0.509236524138259 0.492430506871966 1 1
0.42407982923425 0.411585130080698 1 1
0.277742717782656 0.271848764151801 1 1
0.415137512081351 0.402422899777048 1 1
0.207916700247667 0.202365858323778 1 1
0.00480342156099997 0.00544527417268756 1 1
0.23228576950919 0.224839833936909 1 1
0.213132520473645 0.206512027829358 1 1
0.266936153539093 0.258275977945961 1 1
0.184318345249384 0.177995616622831 1 1
0.0139934173070962 0.0127692773992589 1 1
0.332023411698788 0.321272214240115 1 1
0.0635997208653908 0.0612925105308366 1 1
0.290896045852039 0.282069745941909 1 1
0.0907351986120122 0.0876237120977006 1 1
0.197368572247121 0.191025749363836 1 1
0.290380564810528 0.282035964317977 1 1
0.268197324076843 0.259551152553826 1 1
0.33332066753743 0.322517333281571 1 1
0.323630733922933 0.314661281833283 1 1
0.195338014246293 0.189555523971341 1 1
0.360034969819169 0.349001615378845 1 1
0.201903517939484 0.19585729949416 1 1
0.0353636995161251 0.0343957916733582 1 1
0.141847231247223 0.138591884337477 1 1
0.343913350958607 0.333725890100577 1 1
0.143008216154395 0.138721054372363 1 1
0.281856718590678 0.272044433225217 1 1
0.283558031260223 0.276081449959175 1 1
0.206174090405367 0.19991766059616 1 1
0.0895335135045782 0.0852616291807443 1 1
0.185980801659318 0.181078930520179 1 1
0.251199105153501 0.24327317610157 1 1
-0.0906687551879449 -0.0894897913759684 0 0
0.0781979335818468 0.0753750390754376 1 1
0.207282411597085 0.200087844265876 1 1
0.243786338208013 0.235708523941237 1 1
0.337131323875928 0.326009748049136 1 1
0.348388883666953 0.339051130844202 1 1
0.364498972768478 0.353276731571353 1 1
0.0491650655697638 0.0474877049666392 1 1
0.35546889887029 0.343716431697105 1 1
0.26706573229725 0.260547163576548 1 1
0.495339272166015 0.482960297085374 1 1
0.171500408063353 0.165003860136249 1 1
0.3940895784633 0.383406114504818 1 1
0.308567722691881 0.298104255853334 1 1
0.597742011873431 0.578739824607313 0 0
0.407703230784577 0.398028461391598 1 1
0.0658910635399348 0.0640198033992 1 1
-0.0214840598643797 -0.0211235240289076 1 1
0.0506898101220472 0.0492258904971122 1 1
0.140678653485953 0.133462876706459 1 1
0.11392248430658 0.109067685472624 1 1
0.125509346536117 0.121552684955301 1 1
0.191472426693077 0.18508847791232 1 1
0.172136282813162 0.166171963423728 1 1
0.191901638004901 0.187126732605123 1 1
-0.0184269385034911 -0.0176185442238385 1 1
0.12140133950188 0.117732540198808 1 1
0.0861667985717635 0.0854603778809718 1 1
0.0586749292392764 0.0564970386032679 1 1
0.0856695404835287 0.0845447139556787 1 1
0.344044826637593 0.33525178863367 1 1
0.142610885397142 0.138727882500139 1 1
0.339169298581387 0.330552451112561 1 1
0.0644469314117543 0.0607560648824451 1 1
0.294515442319907 0.285481673569802 1 1
0.30751367281519 0.294611566573185 1 1
0.383252924360997 0.372233347580399 1 1
0.0540685451133015 0.051452712834609 1 1
0.290930355993035 0.282001362119237 1 1
0.0973311014831759 0.0949939948531596 1 1
0.134577113162273 0.130621977321415 1 1
0.034772157894633 0.0335852788679392 1 1
0.0889303671894568 0.0847251922035424 1 1
0.106948830117024 0.103691009698921 1 1
0.0831695022968994 0.0809711573948628 1 1
0.0468319730150701 0.0464384555592147 1 1
0.0998534795676874 0.0970796179633642 1 1
0.343894906514897 0.334538736055581 1 1
0.182174619713475 0.17833271955174 1 1
0.259133894079876 0.252331063225059 1 1
0.0929490694452979 0.0906951693805814 1 1
0.188645099852139 0.183806490741637 1 1
0.0116303037853807 0.013432678850418 1 1
0.320339593515758 0.311113396968892 1 1
0.154385769329142 0.150727866470567 1 1
0.285692855380186 0.276706155470015 1 1
0.195011191793736 0.18778002498096 1 1
-0.00590481185851817 -0.00461891634365041 1 1
-0.226153148303576 -0.219427887664837 0 0
0.196224053640291 0.188950552257261 1 1
0.298354769106989 0.288757946222747 1 1
0.210717076398836 0.205332235480924 1 1
0.502477386273203 0.488706594874319 0 0
-0.0577266478991771 -0.0558165412160334 0 0
0.0850334717189543 0.0826442048182115 1 1
-0.0504380711999303 -0.0489930283376451 1 1
0.0740797766385189 0.0720517693818379 1 1
0.210531717094255 0.204869883473823 1 1
0.0639562243428224 0.0611795988751248 1 1
0.232657948797693 0.226137604575232 1 1
0.13163480184693 0.126810825096421 1 1
0.315507300988434 0.304636936086734 1 1
0.377377942234786 0.361226232397173 1 1
0.296861308113102 0.288446095586497 1 1
0.282497024139426 0.273752756380993 1 1
0.401691033487515 0.388858199356265 1 1
0.259386498566061 0.252951289053512 1 1
0.409866746613093 0.397765826581734 1 1
0.313093866065342 0.30462665511935 1 1
0.105724722547259 0.102673885188575 1 1
0.0662660868040451 0.0633482568794809 1 1
0.18148049788693 0.176863525739615 1 1
0.140682986745763 0.135000330887099 1 1
0.106082723672538 0.103042142959091 1 1
0.13411565821973 0.13217541840645 1 1
0.041233811904344 0.0398246214331616 1 1
0.339011560670358 0.327687477767827 1 1
0.169859877330099 0.164500395744124 1 1
0.0560638464340017 0.0545589134871638 1 1
0.111156519350749 0.107377780353457 1 1
0.257172010252585 0.251332925925081 1 1
0.370477155223447 0.359762043627797 1 1
0.27135266910458 0.263638717851535 1 1
-0.0323274781085442 -0.0316084161206619 1 1
0.278359635188119 0.270142170699092 1 1
0.19769155771633 0.19182569441782 1 1
0.181718605801593 0.178855934458817 1 1
0.00119572658145163 0.000793706355800815 1 1
0.0281367020165933 0.0287108233450525 1 1
0.199357321564898 0.192658028892953 1 1
0.113619922067204 0.111676786793053 1 1
0.297335839283073 0.288605762275295 1 1
0.32271357777552 0.312333628748476 1 1
-0.0662368721244768 -0.0641782547555459 1 0
0.487594882503232 0.472122036239519 1 1
0.124895792753326 0.121203294694836 1 1
0.21756532209429 0.212874776503329 1 1
0.241832548697599 0.233501148837514 1 1
0.149599774050769 0.145203418324986 1 1
0.160861878921833 0.158810687175802 1 1
0.373711585196508 0.361029949647834 1 1
0.408109086787879 0.39601894592848 1 1
0.295221181791119 0.28639778843826 1 1
0.302264857379445 0.292541536778666 1 1
-0.0578995998937062 -0.0567265378158295 1 1
0.309072551095399 0.300668414083481 1 1
0.123415728380379 0.119307747151444 1 1
0.231461394839469 0.225697422404582 1 1
0.0543441144608798 0.0533258907924502 1 1
0.212236874368441 0.206747364439308 1 1
0.0421942269180598 0.0415173212993823 1 1
0.27737268360519 0.270524354474197 1 1
0.361768477152415 0.351626777966637 1 1
0.273959375541175 0.267449695660161 1 1
0.32413954293973 0.31531457456683 1 1
0.105561727446781 0.10265102321404 1 1
0.312925580127861 0.30237565743113 1 1
0.322897426420593 0.314145510158253 1 1
0.282464914665214 0.274916605082008 1 1
0.116086484293573 0.111381460675015 1 1
0.0434274700016065 0.0432042877612602 1 1
0.210766800967773 0.204287871362182 1 1
0.357141953440919 0.346735295870076 1 1
0.0143778663646163 0.0145506817258387 1 1
0.070013821735163 0.0684571952785959 1 1
0.183843894018557 0.177118019387965 1 1
0.228775992183589 0.222453538073541 1 1
0.313242012224323 0.304383368576165 1 1
0.294214691692571 0.283446420930442 1 1
0.226508964865856 0.220626021151858 1 1
0.245556712836268 0.238420325507038 1 1
0.123344023537599 0.119367486076197 1 1
0.0837683295413371 0.0835568374854281 1 1
0.272477678013936 0.264237464574254 1 1
0.184586330507225 0.17406628345999 1 1
0.155877157711387 0.151780925431175 1 1
0.0275857272012856 0.0262824304377167 1 1
0.321398444111348 0.310558734298281 1 1
0.265372767113478 0.258007141909419 1 1
-0.000334432076874953 0.00174027384645033 1 1
0.246166884121513 0.238414493833197 1 1
0.262019624284352 0.253626136858381 1 1
0.227467993004377 0.219287660341237 1 1
0.0120734004913298 0.00949203519997455 1 1
0.31466308480912 0.304310131846457 1 1
0.119065829269169 0.11560957095219 1 1
0.227349839334023 0.220340994182927 1 1
0.292149370038012 0.283539020191736 1 1
0.409988436703181 0.398430575478256 1 1
0.0848943128015335 0.083753029228944 1 1
0.261491709214537 0.252974707365527 1 1
0.140680075792618 0.136442375444415 1 1
0.23376094506006 0.226602033709853 1 1
-0.160221685855198 -0.15433276763069 1 1
0.146602864775845 0.141329856451347 1 1
0.0569693300109377 0.053963282244029 1 1
0.354583843141641 0.34385843734627 1 1
0.25237776860604 0.243820018785651 1 1
0.0529682331728325 0.0506098828491479 1 1
0.149252906530355 0.144817148699503 1 1
0.308957730264573 0.300074152362715 1 1
0.171165995414374 0.167798334342232 1 1
0.102848014203105 0.0997488642431309 1 1
0.25311075035995 0.245955243017311 1 1
0.026045398633623 0.0253431414724526 1 1
0.17537152871902 0.168694353469354 1 1
0.328680451804722 0.320000503391271 1 1
0.0846434097386068 0.0803430363542456 1 1
0.352728474674176 0.341374886435552 1 1
0.0643417249968457 0.0635569420750605 1 1
0.408687141321227 0.39609216807148 1 1
0.442726786575898 0.428496912634136 1 1
0.449298271757413 0.435438664220337 1 1
0.450073535907773 0.438259945474085 0 1
-0.0270744878577256 -0.0245610601973664 1 1
0.153845172409143 0.148663052144855 1 1
0.176710088070856 0.171654355371809 1 1
0.130452209412374 0.126690935149655 1 1
0.108562624233321 0.10441856325624 1 1
0.277237861958681 0.269858705765292 1 1
0.183594408928466 0.176699624664292 1 1
0.357049306789907 0.347377072823827 1 1
0.48818554909556 0.474210125680177 0 0
0.229477475571176 0.222855061809448 1 1
0.126371871812779 0.121965673136191 1 1
0.218999555038177 0.213113765284164 1 1
0.384716479515182 0.373941016409387 1 1
0.0629209336716151 0.0607618190043364 1 1
0.150587760764069 0.145672729488961 1 1
0.407339547242307 0.395846216056397 1 1
0.330563183346987 0.32184603632909 1 1
0.161017015387262 0.156019163414752 1 1
0.0480246612709681 0.0465000574303393 1 1
0.105847662074614 0.103018677225881 1 1
0.322993368562935 0.31402770688999 1 1
0.0939781929742713 0.0918657213142977 1 1
0.351404855437911 0.340840254298197 1 1
0.611865466945574 0.592832382407457 0 0
0.20297460699288 0.197400788086301 1 1
0.320619089496245 0.31017086464065 1 1
0.288206869607477 0.2803402214073 1 1
0.258865874804805 0.250504910690158 1 1
0.179592258170996 0.173634644904898 1 1
0.245047005069156 0.23933510632766 1 1
0.258921320365136 0.251653527452075 1 1
0.279984144076728 0.271320335100139 1 1
0.244081257736056 0.237347471830619 1 1
0.152298133490662 0.148183401712624 1 1
0.176422262427596 0.172014211506398 1 1
0.0819552451037313 0.0787990745417967 1 1
0.288502723828978 0.277083172105843 1 1
0.134221590450543 0.129403243447975 1 1
0.341045525702347 0.333256556369996 1 1
0.0785947174926192 0.0773347428692235 1 1
0.401471221540235 0.389573489722471 1 1
0.0938759984776218 0.0914668168070962 1 1
0.40760185186818 0.394167103154619 1 1
0.200980195957401 0.194376040822486 1 1
0.200612472575902 0.19503428926196 1 1
0.13787712953478 0.132715951795412 1 1
0.0502533709687107 0.0505523874274869 1 1
0.396204291803873 0.384662922838078 1 1
0.23932560183404 0.232945597511611 1 1
0.278689348114441 0.27135434716286 1 1
0.240870109018434 0.233158298687215 1 1
0.242206937421302 0.234729697640329 1 1
0.10924189523895 0.105333857052615 1 1
0.230989895939482 0.223408775860458 1 1
0.13945096263191 0.13670360717554 1 1
0.128340049154763 0.124092697657731 1 1
-0.0277405966005266 -0.026514955361837 1 1
0.192038916714855 0.187219213813499 1 1
0.0772510791031178 0.0729340126975619 1 1
0.10579878933811 0.103243766352332 1 1
0.111168599917873 0.107483725774082 1 1
0.0632085648444437 0.0602029511556594 1 1
0.334857409883783 0.32491440630615 1 1
0.385376985964898 0.373522442725953 1 1
0.375228322860663 0.363723427342851 1 1
0.332604079565046 0.321206884851753 1 1
0.197472344976427 0.189706207440699 1 1
0.200254340619069 0.191392165920056 1 1
0.324762032395727 0.313650967467972 1 1
0.331474796749849 0.320507494211614 1 1
0.254238176891127 0.246003710679993 1 1
0.21650197772075 0.21012253908513 1 1
0.417305546244503 0.40604516539287 1 1
0.152390849345409 0.147634323698897 1 1
0.216492112954515 0.209479022039181 1 1
0.00474483700886377 0.00464626944817335 1 1
0.0490075761084525 0.0484272071230665 1 1
0.144666373811752 0.14283655891135 1 1
0.460949375870066 0.444835064897791 1 1
0.199231428886304 0.192777513746296 1 1
0.128636284379147 0.124918693929541 1 1
0.156142222685672 0.150487983971928 1 1
0.235130636678633 0.228585333209002 1 1
0.124582958991866 0.120152798589303 1 1
0.24688758933957 0.240207465726282 1 1
-0.106335479353244 -0.103052031352012 0 0
0.375335467024234 0.36468476033932 1 1
0.16110317689559 0.157109828783663 1 1
-0.00109695179822122 -0.00130157715833033 1 1
0.299793130867839 0.290194480313018 1 1
0.293970754434646 0.284142238503469 1 1
0.141246609485679 0.138168931460983 1 1
0.241879311617132 0.234248606475349 1 1
0.0515416017654508 0.0527821292965366 1 1
0.255108879647576 0.248352165709507 1 1
0.244672798788788 0.237917774500634 1 1
0.0427781113116347 0.0416830679745303 1 1
0.26729658284537 0.260099172417215 1 1
0.0619247692496878 0.0595691288046138 1 1
0.303670704394326 0.295461835716795 1 1
0.133666057258297 0.129109560148802 1 1
0.314207128466413 0.304101506551725 1 1
0.297130460366815 0.288808345489916 1 1
0.248857738095965 0.243424537708204 1 1
0.189498216815257 0.183223830745899 1 1
0.19678512966089 0.190407070614144 1 1
0.0593998629497934 0.0563397653493827 1 1
0.00368389549819496 0.00330391502662315 1 1
0.138284059730181 0.134681820368022 1 1
0.112615007457669 0.110819743086357 1 1
0.20512392369813 0.1984931909111 1 1
0.0273018037071877 0.0281645142875145 1 1
-0.0972451337140206 -0.0956546118666732 0 0
0.121210468373317 0.117828054971272 1 1
0.122975814501101 0.121406035298777 1 1
0.0509241719243358 0.0489169123570321 1 1
0.229435168805603 0.221332025239083 1 1
0.286377641029436 0.278781918759623 1 1
0.0223093613146221 0.0218336822617234 1 1
0.0401212313427557 0.0402802315254271 1 1
0.275238431543229 0.267927888522814 1 1
0.0198855416635783 0.0192501923507804 1 1
0.0277442106878556 0.0276339694566398 1 1
0.206105978739289 0.199056672051147 1 1
0.0977544246017119 0.0956811788314226 1 1
0.319165880201077 0.310136500261571 1 1
0.169622346425469 0.165612883260991 1 1
0.307538391539595 0.296947313542759 1 1
0.163495644655165 0.157884574303653 1 1
0.186062342816068 0.179743999120986 1 1
0.134520291982072 0.131138418089092 1 1
0.0352604882244868 0.0333082984548014 1 1
0.0178716044468755 0.0173292444528995 1 1
0.113369701390482 0.110425568566377 1 1
0.207371407860141 0.201048381271941 1 1
0.0848024915542236 0.0823216795670682 1 1
0.290371340489338 0.28072152119258 1 1
0.432745671994676 0.418537791755352 1 1
0.218623399075671 0.213053480916093 1 1
0.140666295736736 0.137310241433385 1 1
0.0221347537188781 0.0213803943814921 1 1
-0.122101737226105 -0.118390792758585 0 0
0.549588249956209 0.534313517248302 0 0
0.1727412598776 0.169194073083033 1 1
0.0505876277631596 0.0492219226373811 1 1
0.357071828450052 0.34679420424959 1 1
0.0107458993450511 0.00934336434797795 1 1
-0.176143327820648 -0.170024967190108 0 0
0.371868879663759 0.360563953309933 1 1
0.221640597008144 0.214580206827786 1 1
0.128278540229649 0.1250767617086 1 1
-0.0447433237193984 -0.0439036528886494 1 1
0.373576356865544 0.36342097026439 1 1
0.393383189774243 0.381769200055922 1 1
0.276986838338294 0.267642616811169 1 1
0.253701866351258 0.246323090577117 1 1
0.270252743852858 0.261011114805058 1 1
0.0488301742292263 0.047319885445445 1 1
0.101306391531655 0.0994670901279613 1 1
0.0658769417379365 0.066185666344146 1 1
0.212534035535055 0.206211750478479 1 1
0.283289956465902 0.27615964839516 1 1
0.258839918531554 0.253544899942188 1 1
0.0247439653799278 0.025205338530113 1 1
0.313615665068294 0.303418972622473 1 1
0.285671195911872 0.277809220877615 1 1
0.106331116470912 0.102963328156567 1 1
0.289501436967304 0.281023812003034 1 1
0.0743809631868444 0.071804248560973 1 1
0.340723897989195 0.332052840418222 1 1
-0.021304346006954 -0.0207467367517893 1 1
0.234602270625156 0.227701234624208 1 1
0.386459649763927 0.374229454051714 1 1
-0.069086473266561 -0.0658720580372786 0 0
0.0578724428555582 0.0570442145469616 1 1
0.29277177382025 0.283430879668604 1 1
0.342864897920975 0.334464469120991 1 1
0.367353900117026 0.357169389503094 1 1
0.122809739225167 0.121286452277552 1 1
0.384590304654433 0.371439160635071 1 1
0.257857786281625 0.250195514957197 1 1
0.393846990371681 0.381506827796925 1 1
0.34311387415407 0.33376842528022 1 1
0.154090789960119 0.149363677119827 1 1
0.225438326841759 0.219016674849366 1 1
0.360975890690752 0.349631611470912 1 1
0.378418973010262 0.367960275106481 1 1
0.514301724282644 0.499552072065656 0 0
0.381837396484354 0.370348860826056 1 1
0.232387847414444 0.228135594634837 1 1
0.361476738973139 0.349438726975136 1 1
0.0442867362492554 0.0435729048448809 1 1
0.154038077975794 0.15091832220523 1 1
0.222820449176496 0.215978221984749 1 1
0.332476988092519 0.322896862519178 1 1
0.0371900736625333 0.038373052840394 1 1
0.368522550648073 0.357430947918427 1 1
0.26348640843575 0.257150031041921 1 1
0.25743110182469 0.250652100421791 1 1
0.231316217760311 0.222779239792938 1 1
0.00617773430602311 0.00795553849326891 1 1
0.100769501572189 0.0959407678185706 1 1
0.371948876984425 0.360980461742984 1 1
0.41467103577153 0.403558384281843 1 1
0.229839629150309 0.222451582304737 1 1
0.228628779981168 0.222353606281188 1 1
0.0781576940344045 0.0765082803331151 1 1
0.359398471735177 0.350080547141072 1 1
0.380927725138269 0.369435052212478 1 1
0.0485562660274673 0.0474561928090168 1 1
0.0743536897086327 0.0712498173749343 1 1
0.305288879030881 0.295921021806568 1 1
0.00276053332366358 0.003124987922914 1 1
0.167296519806598 0.162043387580431 1 1
-0.00495997893198757 -0.00517367777189317 1 1
0.0241182279055086 0.0230350183264533 1 1
0.217461230192792 0.211434916291851 1 1
0.304463759293196 0.297132954186941 1 1
-0.0142203081985851 -0.0151581634492808 1 1
0.202750237984951 0.197157140010844 1 1
0.373746714421957 0.363468398315434 1 1
0.293709572232977 0.284701551058814 1 1
-0.125611768580472 -0.122867661201191 0 0
0.0444575717639804 0.043873538395343 1 1
0.102454209137775 0.10104821490173 1 1
0.256938205448252 0.249802761435971 1 1
0.223081597635859 0.217187553116619 1 1
0.186387121403915 0.180119480957928 1 1
0.57885200160873 0.561507002697473 0 0
0.286144927017008 0.276960886966831 1 1
0.138809033273207 0.134192482516244 1 1
0.18877709145335 0.182977811674331 1 1
0.188500119622559 0.183111485680802 1 1
0.222792483166599 0.215024680083588 1 1
0.172850308325617 0.168474798911202 1 1
0.34000485288079 0.329330336766221 1 1
0.528847063291102 0.514668381876879 0 0
0.377783524794089 0.366251383222044 1 1
0.254353807047947 0.246834136183447 1 1
0.360181434469041 0.348255550073256 1 1
0.138237125382341 0.134898305089139 1 1
0.237493405972123 0.233460227570852 1 1
-0.0989492802940469 -0.0966749613058183 0 0
0.283709132316046 0.273635335510944 1 1
0.250146515552047 0.244859451864656 1 1
0.195132086225968 0.189228043712681 1 1
0.259839973888305 0.250901352643285 1 1
0.165032410937145 0.161123961387567 1 1
0.15165745812255 0.14710871109715 1 1
0.278174218497898 0.272073239926394 1 1
0.0783587009632758 0.0778672161537144 1 1
0.201005963398566 0.196293865214174 1 1
0.428570823991488 0.417380349723959 1 1
0.300311034722618 0.290970904836565 1 1
0.308723178937605 0.299354108818756 1 1
0.30151242484376 0.290917938207577 1 1
0.149962806526635 0.144612870325742 1 1
0.151979704566959 0.148460689455561 1 1
0.266359105347285 0.257955684659782 1 1
0.124612864652501 0.118480075510693 1 1
0.0450955272795119 0.0420864733387984 1 1
0.652212882195737 0.632851965837198 0 0
0.123450385299222 0.12230791500891 1 1
0.330088184405296 0.3188725098818 1 1
0.297423797514939 0.289000451916839 1 1
-0.0120066647467893 -0.0109718682226164 1 1
0.148985207171019 0.143518652998589 1 1
0.216248127847704 0.212413280413244 1 1
0.578069033666351 0.561286140274128 0 0
0.279544195287129 0.271688758523949 1 1
0.266723647230758 0.259534840022205 1 1
0.206419126165947 0.199486515526467 1 1
0.44417396820551 0.430372927130631 1 1
0.305199126118525 0.296114896146025 1 1
0.420290569325321 0.409707293371124 1 1
-0.0655375079088724 -0.0634197196027714 0 0
-0.0148230435586418 -0.0144859889671242 1 1
0.173287511240922 0.168694130033585 1 1
0.0789222823348944 0.0752566949994389 1 1
0.405806161155216 0.392609019883236 1 1
0.466119793777661 0.453445906341927 0 0
0.302524654771593 0.293382132515736 1 1
0.131696193420074 0.127294755755607 1 1
0.211093035179619 0.207224456098936 1 1
0.158462188173466 0.153756993576225 1 1
0.337177169697386 0.327148621680567 1 1
0.155694447536329 0.150498544280273 1 1
0.234155828984055 0.227060298602544 1 1
0.317329951315405 0.308031184003206 1 1
0.0567555323942064 0.055839402509864 1 1
0.0710603737994014 0.0693250974647021 1 1
0.0979166787706914 0.0955767863160749 1 1
0.26634324122444 0.256249175370855 1 1
0.370884660453233 0.358405279142153 1 1
0.151211185284486 0.147264004787927 1 1
0.310041795762886 0.29685407777597 1 1
0.0162923593263237 0.0176418379534316 1 1
0.243192206262525 0.237174137103182 1 1
0.302942564248766 0.294683242604976 1 1
0.0910472040248087 0.0904832489438016 1 1
0.440328277050046 0.425880264683759 1 1
0.350153599771443 0.338762527594137 1 1
0.0625654970267776 0.0606007874029356 1 1
-0.0636744695040914 -0.0618060473120998 0 0
0.105237874885996 0.105555424671706 1 1
0.403083435625554 0.390449742700699 1 1
-0.0197509915093656 -0.0214864249971085 1 1
-0.0400169335321876 -0.0390990854370739 1 1
0.236000726706527 0.228568367091884 1 1
0.308149659917613 0.29910911194484 1 1
0.0773100603389247 0.0741366817483029 1 1
0.206354199608288 0.199352670209013 1 1
0.132594376030943 0.129529836247301 1 1
-0.0481906139788604 -0.0478539360799073 1 1
-0.00489185677516162 -0.005314868875324 1 1
0.248264226800499 0.241029670750239 1 1
0.0723833662907203 0.0716684277315586 1 1
0.129875588424596 0.125318989014947 1 1
-0.140201732884141 -0.138175746388032 1 1
0.170395362079771 0.16442802417894 1 1
0.341279515975029 0.331811041589185 1 1
0.231911825604214 0.225411313132783 1 1
0.239047277395813 0.23233454398052 1 1
0.27507614276326 0.267193827893096 1 1
0.210962630170168 0.206440304449227 1 1
0.173802867030853 0.168035744426875 1 1
0.116879023996573 0.111267184024037 1 1
0.160813182150488 0.155117800833718 1 1
-0.0366363198692084 -0.035607910581073 1 1
0.194845408322159 0.188824144923455 1 1
-0.0477022626518208 -0.0452795829096034 1 1
0.391083606831457 0.378476904844106 1 1
0.219150059609247 0.213987226986665 1 1
0.543337623748316 0.526994305674907 0 0
0.206130329787479 0.200369820456055 1 1
0.237686924257962 0.231313335856095 1 1
0.495418466768758 0.481646655350861 1 1
0.110562762950287 0.107314008984142 1 1
0.0162740777412793 0.0153953413890942 1 1
0.172857248387515 0.165036920034583 1 1
0.213244316327813 0.206695139535088 1 1
0.163934547545284 0.158529971094846 1 1
0.506554455556619 0.491307056975009 0 0
0.294464653384662 0.286766357312573 1 1
0.142532735699101 0.137279821546497 1 1
-0.0334585868212122 -0.0312018014131109 1 1
0.323993666978008 0.314826367457334 1 1
0.342162511256022 0.332116407666276 1 1
0.412473632713486 0.39830606312398 1 1
0.248393653537868 0.242168401316733 1 1
0.102166384067685 0.0995863312288185 1 1
0.281415814271157 0.271610863452214 1 1
0.215716890904291 0.20837396488806 1 1
0.591948197071031 0.575120576833154 0 0
0.162298524547483 0.157510010561661 1 1
0.111521135764404 0.10660438862502 1 1
0.184261747323962 0.180237021833889 1 1
0.151147180847804 0.147035570940884 1 1
0.378424662454048 0.367403519798804 1 1
-0.0272248917942283 -0.0280573331493414 1 1
0.0793152366978715 0.0770260291403167 1 1
0.131447429374646 0.127370664519254 1 1
0.170702934688031 0.16267688378502 1 1
0.136178048287198 0.129735293999724 1 1
0.539901578656086 0.52413254501851 0 0
0.188921317429001 0.182664923790998 1 1
0.233675673797974 0.225278298361182 1 1
0.175683046177768 0.172137027888258 1 1
0.316249875677989 0.309223729032034 1 1
0.147527091467323 0.140998780123522 1 1
0.389376222995898 0.378272359302553 1 1
0.125143877903943 0.120469932546116 1 1
0.172185103064757 0.16994301051877 1 1
0.118345882260701 0.113025556322666 1 1
0.385117350435326 0.374287463031766 1 1
0.0361778137099649 0.0355690750736967 1 1
0.197113160027512 0.192008675864462 1 1
0.225065602408131 0.218907424106457 1 1
0.189766577866494 0.182708489005299 1 1
0.246532973033693 0.237787284338276 1 1
0.229081527690954 0.224539397244171 1 1
0.0642497430918377 0.0630921703234051 1 1
0.0323527865449695 0.0301895628530651 1 1
0.280294087949301 0.272201036064065 1 1
0.217111593663486 0.210417602750028 1 1
0.229049991468544 0.222197060659034 1 1
0.206690324472022 0.198613135558906 1 1
0.216653487519263 0.209440120471114 1 1
0.259816192993339 0.252816424993332 1 1
0.292290045374835 0.285359527940461 1 1
0.218714764458152 0.212590534543902 1 1
0.231766753727163 0.224865311485993 1 1
0.281767402222686 0.274560423044176 1 1
0.413520311928296 0.400401323368589 1 1
0.384734256938922 0.372271806663296 1 1
0.300172201200641 0.292266348901706 1 1
0.246949351386357 0.240202286156619 1 1
0.208765154204275 0.202697303749816 1 1
0.352704206098627 0.340815703868663 1 1
0.38212906999392 0.372295735738621 1 1
-0.0364101266344909 -0.0348153848908854 1 1
0.309991213605128 0.302633132725798 1 1
0.281943712967749 0.27275601410072 1 1
-0.0330739368190569 -0.0314481838046323 1 1
0.406996251459252 0.395456320846116 1 1
0.264647609062327 0.254234440753927 1 1
0.204480303629006 0.199105699163203 1 1
0.385733204215335 0.374318302656368 1 1
0.17151803839896 0.16570622524934 1 1
0.0359293343361586 0.0364843567625425 1 1
0.293664043184544 0.282900759153194 1 1
0.481810209585484 0.463094068042578 1 1
0.22692667568691 0.220738590524384 1 1
-0.0272057824078062 -0.0266613241986346 1 1
-0.133762622326678 -0.129184585073893 0 0
0.34188168365567 0.330168589416533 1 1
0.107408250007632 0.105118629428493 1 1
0.23417786159183 0.227400886540537 1 1
0.167323943079823 0.162123154992451 1 1
0.215940500032062 0.209865761504868 1 1
0.240596704003965 0.233240136691282 1 1
0.0812194154877767 0.0797065117681236 1 1
0.127821754855462 0.123612057694868 1 1
0.131765318355407 0.128191652402056 1 1
0.371396529430658 0.360113310862207 1 1
0.333504248002353 0.321619988261407 1 1
0.189146596590852 0.184367596499655 1 1
0.00668932971257898 0.0059281047666796 1 1
0.0551615900734548 0.0557113064136621 1 1
0.0963964541308397 0.0945796383215663 1 1
0.253542104252625 0.246640298963075 1 1
0.0991957522734868 0.0961788062626185 1 1
0.257213177150599 0.24981086777496 1 1
-0.0556094238735094 -0.0563916771156769 1 1
0.231419968620024 0.226894323865808 1 1
0.454104088982074 0.437691145645411 1 1
0.378635750527855 0.366881545699108 1 1
0.166057715134079 0.159690414202011 1 1
0.224561814497966 0.217660795421276 1 1
0.141895582124715 0.136989641767445 1 1
0.0373207298419165 0.0378943624862581 1 1
0.468341243531937 0.453317128102812 1 1
0.155425761180272 0.151094629700982 1 1
-0.353237560861488 -0.345372211446528 0 0
0.174927446352553 0.167223054391849 1 1
0.166600962444983 0.162198813382313 1 1
0.124654585420851 0.121839565903016 1 1
0.188854561744076 0.181638574159189 1 1
0.0459397637636089 0.0473175583600829 1 1
0.165341603664195 0.158606754092102 1 1
0.0662184530330669 0.063446300894523 1 1
0.00922989526194339 0.0099038008140251 1 1
0.342269601241118 0.331632766946374 1 1
0.258576643124353 0.25125512677393 1 1
0.240723131944908 0.232738047318362 1 1
0.0168871707587745 0.0159088888848649 1 1
0.287075672007537 0.278963100968036 1 1
0.294111342768225 0.284586144903883 1 1
0.191294138346168 0.185728111704335 1 1
0.455310942593617 0.44470487928523 1 1
0.207544257752934 0.201969961278998 1 1
0.3524873646529 0.341370283625849 1 1
0.10470027603108 0.101203769961824 1 1
-0.00516451972154543 -0.00592908690013413 1 1
0.265990028232605 0.258091736591567 1 1
0.406753415511851 0.395043706607776 1 1
0.241815604855548 0.23259041295054 1 1
0.236299347205399 0.229296504089075 1 1
-0.00632089563460457 -0.00771529388104411 1 1
0.0694019106399577 0.0672681071689288 1 1
0.296938296904344 0.287926482749563 1 1
0.229162232067104 0.219931878889195 1 1
0.0785856067400201 0.076737462458448 1 1
0.109532858901879 0.10550250468208 1 1
0.293930546201641 0.286691770633237 1 1
0.175744205441419 0.171072649052344 1 1
-0.0809783712874298 -0.0792402374349715 1 0
0.308164127246075 0.300352548084726 1 1
-0.0194195722853772 -0.0202359188037934 1 1
0.305412569525665 0.295805075555209 1 1
0.246508666020005 0.237087443289835 1 1
-0.0177149799828949 -0.0171465525602944 1 1
0.0375181618633022 0.0352093159713159 1 1
0.172184024242372 0.16633902714528 1 1
-0.0519115460031631 -0.0500139590564373 0 0
0.137923574779781 0.134524606684465 1 1
0.257984600555089 0.251236365020405 1 1
0.311223764549017 0.301729090270037 1 1
0.0482468950108873 0.0468458654293082 1 1
0.18261260957302 0.177475934568731 1 1
0.276842013375695 0.268526610959804 1 1
0.198694675537368 0.193420741433199 1 1
0.12348644883687 0.118625907446032 1 1
-0.136078669195127 -0.132764504217471 1 0
0.0261037890607079 0.0250633052497243 1 1
0.260903323910844 0.253781768684214 1 1
0.13845622545086 0.133945408456622 1 1
0.346602156583384 0.333893678803435 1 1
0.312368795242373 0.303417907126497 1 1
-0.0156802208382977 -0.015568692383269 1 1
0.0963674037979062 0.0949176516082939 1 1
0.0598098773797678 0.0587015805949607 1 1
0.151578219344834 0.146054083165697 1 1
0.36360433137191 0.352727565719006 1 1
0.187346832147479 0.182389191227512 1 1
0.329222878187111 0.316627403555128 1 1
0.16239953756108 0.156956961784024 1 1
0.163894451951693 0.159675247494567 1 1
0.355178490694362 0.346203376605959 1 1
0.163837063139914 0.160605174772627 1 1
-0.062103864616476 -0.0590610488381347 1 1
0.312400428982929 0.304408572323939 1 1
0.153498750388364 0.147377242815338 1 1
0.114738874590853 0.112077456608475 1 1
0.228553009214654 0.220683968247729 1 1
0.11006673969398 0.107285681730335 1 1
0.271293784765045 0.261009081088219 1 1
0.186225376290048 0.180005280662879 1 1
0.226304605600184 0.219743447253654 1 1
0.0133042618885223 0.0114847673364577 1 1
0.177031899490381 0.172549423298682 1 1
0.00945998253545594 0.00789814688027965 1 1
0.26553143430357 0.25794820122675 1 1
0.330623208270202 0.319846769089927 1 1
0.281437296970629 0.272644668739736 1 1
0.258656720034453 0.251249580667363 1 1
0.306764411623474 0.298634793947682 1 1
0.292412249118421 0.284766569396819 1 1
0.0295336067455409 0.0283372877699698 1 1
0.242994303876548 0.23667752825663 1 1
0.242955765379996 0.23602725979102 1 1
-0.0259767454876794 -0.0261970766738381 1 1
0.153432263033814 0.148928791338203 1 1
0.138219603943464 0.13579563287178 1 1
0.255217158217305 0.248675650176117 1 1
0.177374861125902 0.170333507050873 1 1
0.210108700717811 0.204696007456565 1 1
-0.0570379193495736 -0.0559246288404754 0 0
0.108694899305304 0.103436893874023 1 1
0.141315884416958 0.136984259221507 1 1
0.355026951118837 0.344376694908037 1 1
0.189569456265058 0.18376245156219 1 1
-0.0478641022460333 -0.0468605739344687 1 1
0.303157082557354 0.294746714078887 1 1
0.167774711448784 0.162592942042289 1 1
0.354284316687221 0.344391518906594 1 1
0.253414812487237 0.245551900678191 1 1
-0.071574614443389 -0.0692823929790541 1 1
0.0550846750285313 0.0543817112034682 1 1
0.226968413730098 0.220556878155149 1 1
0.329588333539479 0.320627717539824 1 1
-0.0211616487589055 -0.0200446203624719 1 1
0.0643845704762672 0.0624473193735381 1 1
0.153173520981707 0.149447639968764 1 1
0.264212702414952 0.256744612249595 1 1
-0.00390897277465156 -0.00321963200713922 1 1
0.390420639687134 0.378001782770819 1 1
0.146889402717176 0.141938050809364 1 1
0.302559300432373 0.293938969701562 1 1
0.326968182458248 0.316797224366394 1 1
0.151614858467423 0.146610941003004 1 1
-0.134373270917656 -0.130133885833889 0 0
0.185277749141485 0.17877764733942 1 1
0.187186526599695 0.181803616104714 1 1
0.0271872826967927 0.0267450003168536 1 1
0.350577237294283 0.339063063231271 1 1
0.141017045312637 0.137494122090594 1 1
0.305335786248886 0.297644515246401 1 1
0.01477047605408 0.0137906679233031 1 1
0.248469792080024 0.241638809461542 1 1
0.155154393825571 0.150379463869299 1 1
0.327691764294538 0.318389882612539 1 1
0.0186346728659197 0.0200001905477784 1 1
0.0135966311540877 0.0135254811423084 1 1
0.185449179712186 0.180839988621865 1 1
0.463394549975546 0.448921180993184 1 1
0.321287026348293 0.309241216478643 1 1
0.168366250667082 0.166174481517573 1 1
0.14038517869462 0.137613465536194 1 1
0.324755282894361 0.314166160594568 1 1
0.263240269542712 0.255856414778381 1 1
0.0782534104480018 0.0765429583005827 1 1
0.210061247636244 0.203683534377492 1 1
0.138659448979472 0.135802357237342 1 1
0.231151450044592 0.223767019259021 1 1
0.307186428002931 0.298082778636706 1 1
0.115707720230681 0.112608525714645 1 1
0.0678308053519524 0.0650570347825317 1 1
0.341546379020663 0.331232195076244 1 1
0.144928436646925 0.140785138853369 1 1
0.169905586040109 0.165550849147961 1 1
0.190841704318523 0.18525882674453 1 1
0.23689761713321 0.230225511831971 1 1
0.347049451490835 0.338086927089132 1 1
0.255980561357549 0.248627733739347 1 1
-0.0734050609719173 -0.0702660250307549 0 0
0.102160342251462 0.0989237588214253 1 1
0.446804459037723 0.433764272351877 1 1
0.385157557662643 0.374449067535278 1 1
-0.0471980307829277 -0.0466062674037974 0 0
0.10239398205658 0.0977739297001107 1 1
0.233524948378293 0.224825249880892 1 1
0.275324146325249 0.265989239126012 1 1
0.0185728797040398 0.0199629798114493 1 1
0.0904932662404765 0.0869865608829068 1 1
-0.0908049416347127 -0.0859336391062118 1 1
0.419444972814713 0.407128953061932 1 1
0.22337979945421 0.217743386796684 1 1
0.154949289528979 0.150236058600622 1 1
0.213862738662863 0.208864786308018 1 1
0.276682778269242 0.269635860351848 1 1
0.263173340191285 0.255149973510612 1 1
0.367113257253916 0.357095245898352 1 1
0.178439009878553 0.172506164430004 1 1
0.450129605044394 0.437092694868598 1 1
0.217367432307015 0.210821389140829 1 1
0.224476770426166 0.217365595059288 1 1
0.430005981596492 0.419736819281318 1 1
0.244121389329016 0.234815043924621 1 1
0.297924417872156 0.289176665679216 1 1
-0.011410341275816 -0.00980511234818283 1 1
-0.00253555105317699 -0.00481313260549997 1 1
0.180812220607715 0.175185285816292 1 1
0.31454518614604 0.305488624261053 1 1
0.327798974687976 0.319217872738592 1 1
-0.0190611396112945 -0.0173731272565829 1 1
0.136095966826261 0.132171554533888 1 1
0.338511180086665 0.328738724027276 1 1
0.0780868020708018 0.0756298316646205 1 1
0.370337187035313 0.361263920182807 1 1
0.129232406827156 0.125915643288279 1 1
0.053630851973476 0.050060544897698 1 1
0.314202025064937 0.305882035662614 1 1
-0.051152245333748 -0.050581658076064 1 1
0.174546525932591 0.166686824587428 1 1
-0.0223969025929882 -0.021907764738182 1 1
0.135730979996664 0.132253185351253 1 1
0.0033715726159143 0.00340667215586434 1 1
0.463036498375374 0.44886664000179 0 1
0.107358171825687 0.103130148151419 1 1
0.22342023495386 0.217459911893397 1 1
0.218493911459987 0.212779403034905 1 1
0.257846900332486 0.250895819194423 1 1
0.0534563858683418 0.0508929545696999 1 1
0.206226147474954 0.199884263513834 1 1
0.252295825025812 0.245083665009871 1 1
0.142209882627968 0.138825757018571 1 1
0.401496602907179 0.389139576594371 1 1
-0.0763697994088358 -0.0736950328337888 0 0
0.202079556005608 0.196139731970684 1 1
0.228627398375538 0.22082821193307 1 1
0.512279933459072 0.495833458166331 1 1
-0.0456057596623239 -0.0481669093125782 1 1
0.0752783279327731 0.0739602211958819 1 1
0.212506483962458 0.205776565523635 1 1
0.239406020130091 0.232854319237791 1 1
0.348682992131367 0.338454492349487 1 1
0.0762675918395917 0.0734723734994556 1 1
-0.0465218295768921 -0.0448757097767688 1 1
0.106731658630585 0.105088666171534 1 1
0.266530932180049 0.258067401783849 1 1
0.327535766265955 0.319189024695911 1 1
0.446538935793314 0.434259171168685 1 1
0.0199152730206431 0.0188286421242997 1 1
-0.0399360950308259 -0.0380015238109012 1 1
0.139383242027443 0.132932007976866 1 1
0.274494237263805 0.266899435157551 1 1
0.357841968566254 0.34665113669509 1 1
0.353662547596907 0.342888621055723 1 1
0.0942216741175329 0.0917633133574455 1 1
0.256391634136649 0.248671269338988 1 1
0.189474379771803 0.183356598857591 1 1
0.222914266041411 0.215384401252311 1 1
0.288171870199907 0.281004807456595 1 1
0.331784217193299 0.323142371966762 1 1
0.206644164547111 0.200346241788288 1 1
0.260498856757561 0.252679542260857 1 1
0.215113284928211 0.208757444499851 1 1
0.0931208758723983 0.0905486569634812 1 1
0.141354567793803 0.138006365853526 1 1
0.226665776765421 0.219682107280434 1 1
0.242708800775516 0.234632327760594 1 1
0.154945302649988 0.149530279213999 1 1
0.225493539415464 0.218385043787348 1 1
0.318849256370969 0.310257861778475 1 1
0.259048121167918 0.252067368056079 1 1
0.396290870833067 0.385269464240163 1 1
0.167079045127342 0.163716154025102 1 1
0.190763858926668 0.18670180577561 1 1
0.11322934296681 0.109304530414406 1 1
0.27891542968927 0.270731207925361 1 1
0.29927304780541 0.2911655794178 1 1
0.0344896370985667 0.0353108479799415 1 1
0.170531589866076 0.162001652508213 1 1
0.194527160225053 0.191660668459122 1 1
0.0854645443077526 0.0819723776605298 1 1
0.128197767145291 0.12573838508438 1 1
-0.1749340559507 -0.170542150285487 0 0
0.0060635994140501 0.00535976791551496 1 1
-0.0505038946651138 -0.0496871270562402 0 0
0.34094271370916 0.331003494398285 1 1
-0.0654252713988855 -0.0630645208778168 0 0
0.11857176101659 0.115648422107857 1 1
0.274466509783451 0.266737640591079 1 1
0.261448685090653 0.254997739054524 1 1
0.223719010017554 0.217769846440851 1 1
0.322765961095559 0.313656000679205 1 1
0.331385681243167 0.320443875883092 1 1
0.261870303783733 0.255521198123937 1 1
0.211443885788368 0.205943392781883 1 1
0.112767273710927 0.111728731212982 1 1
0.325681282027998 0.318320157777039 1 1
0.01263031810829 0.0127402292729554 1 1
0.368138103875597 0.357417422531329 1 1
0.468427894736134 0.455966318420361 0 0
0.338982388680636 0.33158865521161 1 1
0.153246278659652 0.147416703664855 1 1
-0.0324555173361952 -0.0303450190662444 1 1
0.195977180512 0.190504595356833 1 1
0.171622056810231 0.166730657189791 1 1
0.0394770733709892 0.0388299847747334 1 1
0.291893424183256 0.281402636785122 1 1
0.0103292403701473 0.00948288123911388 1 1
0.249716950878808 0.243272806248304 1 1
-0.106400199213813 -0.102848100128465 0 0
0.019121390389274 0.016372466149986 1 1
0.140252171059047 0.135620000602768 1 1
0.283712982488337 0.273107581789403 1 1
0.0827233576267909 0.080944871378546 1 1
0.165337333971 0.15976080698168 1 1
0.389684212743014 0.37834372375602 1 1
0.421754880658078 0.408062856290557 1 1
0.239288922389571 0.233749605689601 1 1
0.26436290979273 0.257734454168403 1 1
0.330710224708086 0.322926053746976 1 1
0.215521736019 0.209766176216281 1 1
0.251496489622447 0.244345188143079 1 1
0.212142411387766 0.205304392116906 1 1
0.149035260913302 0.146687048939515 1 1
0.144491499583188 0.141218236901696 1 1
0.296699379489703 0.286254777600466 1 1
0.239762030646731 0.229992689365481 1 1
-0.0391402746309163 -0.0386785116408715 1 1
0.34055559520127 0.329238208613287 1 1
0.428859451830087 0.414998952004331 1 1
0.254896477729184 0.246708291872783 1 1
0.378707229696673 0.367197542690158 1 1
0.343285203735916 0.332691260151422 1 1
0.198431958823418 0.193066719324337 1 1
0.26240369624604 0.254718195765753 1 1
0.381441767835913 0.369695881107983 1 1
0.322259771415846 0.311008787148366 1 1
0.102100914161515 0.1003549315855 1 1
0.28360542278804 0.275053590159271 1 1
0.0505491191156041 0.0481590893453945 1 1
0.161359862362025 0.156545857832684 1 1
0.139533602184127 0.136054602280104 1 1
-0.0172616163681788 -0.0138621347963303 1 1
0.581954520080617 0.565131360671868 0 0
0.358768482916319 0.348519357719539 1 1
0.0963241551420229 0.0933566854049634 1 1
-0.0409888749977064 -0.0394874761768156 1 1
0.101010457933565 0.09801004891133 1 1
0.323732208192872 0.315266227544257 1 1
0.182647811136793 0.176812351832159 1 1
0.0590185434845041 0.0584272996393706 1 1
0.0790798680765887 0.0767765631067585 1 1
0.108498329709568 0.103856555629924 1 1
-0.0179376978802571 -0.0172196197492663 1 1
-0.0107051571068602 -0.00882868764100542 1 1
0.349203107149744 0.338200401077818 1 1
0.161416956939222 0.157343977753943 1 1
0.00612823380429362 0.00617848633646765 1 1
0.335235405228859 0.327045472240328 1 1
0.102470270045074 0.0992898148910119 1 1
0.173923782834646 0.167504061287575 1 1
0.318303238044494 0.308171019452504 1 1
0.221315879025271 0.213277707504996 1 1
0.359775221104751 0.349873163790995 1 1
0.323267745416882 0.313216682097325 1 1
0.192822235142371 0.187624501903695 1 1
0.0885680630423015 0.0873710501754278 1 1
0.175120554710097 0.169623390619025 1 1
0.501880709493043 0.484984868276686 1 1
0.264497684459103 0.256277332187998 1 1
0.134183826591461 0.128549794383748 1 1
0.190181447724588 0.18360490184722 1 1
0.28940507145188 0.281893281582229 1 1
0.265106734244773 0.258275840800824 1 1
0.317527690698049 0.308416428553307 1 1
0.0286718994201863 0.0254753650541155 1 1
0.120958786312365 0.116982285213801 1 1
0.335584417372727 0.326191589303814 1 1
0.379377235189512 0.367313253479399 1 1
0.0188516974566172 0.0190519478280423 1 1
0.122990482919448 0.118458274805178 1 1
-0.0862784926857631 -0.0844177097270972 0 0
0.039080068912048 0.0348859784462977 1 1
0.238827979869898 0.232135816807643 1 1
0.148685433842868 0.145179137781527 1 1
0.126374301067543 0.122848792638483 1 1
0.0331664903172739 0.0324754811559343 1 1
0.300485564351973 0.29086198380691 1 1
0.119861046505906 0.116110061415781 1 1
0.147959418925699 0.142810049171988 1 1
0.195970176377287 0.188939583097298 1 1
-0.00143896934799226 -0.00137654803464987 1 1
0.171746959118857 0.167022082695016 1 1
0.377760894827415 0.367396519074387 1 1
0.111147615657032 0.109295085767439 1 1
0.0751035842820784 0.072147190930279 1 1
0.13107078653278 0.126504864400631 1 1
0.0293989911310796 0.0284001703026732 1 1
0.0886810871213502 0.0862353974400243 1 1
0.30912517042062 0.300177698377183 1 1
-0.107025797806129 -0.103255427280325 1 1
0.215024413409038 0.209606493714548 1 1
0.290568977248392 0.282175256900558 1 1
0.191321794754656 0.183960121740516 1 1
-0.0128576328422387 -0.0122329620629751 1 1
0.287991258281963 0.278142995892229 1 1
0.191591823469887 0.185898592891435 1 1
0.113407584266924 0.109218011107427 1 1
0.161758058929224 0.155321543879486 1 1
0.346838529152142 0.334945402609251 1 1
0.231045312147193 0.22386267822441 1 1
0.279846251554635 0.270242916691966 1 1
0.330075193474708 0.321259339350383 1 1
0.226466800002002 0.220597845371327 1 1
0.256637721177921 0.250062841456004 1 1
0.476143154375496 0.462751119349652 1 1
0.213640900042981 0.208544104094068 1 1
0.228530255059819 0.222718649870856 1 1
0.330533945110512 0.321910885563191 1 1
0.344245204505464 0.334109153130938 1 1
0.174166608544959 0.168673942240776 1 1
0.207666941776796 0.202768044516634 1 1
0.305792590387322 0.29621515134216 1 1
0.109919061037157 0.106517062806463 1 1
0.127487394566172 0.122032879943899 1 1
0.342029783641198 0.331200587138123 1 1
0.298384561676082 0.289366896326599 1 1
0.0411038428584912 0.0401906648327691 1 1
0.314573023033051 0.305699372634971 1 1
0.248078964879509 0.242464318603124 1 1
0.447797215993497 0.435455249632225 1 1
0.172201465721151 0.16910525519662 1 1
0.259949970380982 0.254737553601008 1 1
0.258563463623748 0.249671647825198 1 1
0.212305159583399 0.204987782573572 1 1
0.157503192312177 0.154841707379236 1 1
0.401652064986147 0.390748167136888 1 1
0.232229355211633 0.225301850322605 1 1
0.13075831448604 0.129914321874069 1 1
0.296231695395815 0.290390140829539 1 1
0.11973820510067 0.117224917325626 1 1
-0.0542170016384571 -0.0522172979599933 1 1
-0.0349114230465671 -0.033923874330762 1 1
0.18950924288163 0.181791711965582 1 1
0.277201573423779 0.267919472971611 1 1
0.249579515619145 0.241324222233681 1 1
0.159758094552156 0.154709567455018 1 1
0.245369212032374 0.236823888011134 1 1
0.229768955892598 0.223500234642943 1 1
-0.200574407901435 -0.194183019967421 0 0
0.305273314229368 0.297024644165101 1 1
0.0830343958536649 0.0785674145906839 1 1
0.145203469984976 0.139446738511194 1 1
0.296623027424862 0.285661010572149 1 1
0.19029421400421 0.18493945385129 1 1
0.559264241279335 0.544613616184008 0 0
0.297188311440965 0.287749726449745 1 1
0.227278883291985 0.220367551588978 1 1
0.282497315348974 0.27492078959969 1 1
0.418467295571981 0.402607523520208 1 1
0.124563753278257 0.122270608806175 1 1
0.345611299157082 0.336409700642764 1 1
0.236285714198188 0.227263649791929 1 1
0.100056130103581 0.0967740977427901 1 1
0.254150428775281 0.245376907535937 1 1
0.145733903995117 0.141089744053046 1 1
0.118417616412633 0.115212890396364 1 1
0.439696657566917 0.426621960278316 1 1
0.453852502767685 0.440096336591898 1 1
0.275019161745891 0.266806389441123 1 1
-0.00515870018912153 -0.00304630634275502 1 1
0.167880500170111 0.162908392227157 1 1
0.373146414814554 0.361556239178549 1 1
0.283647710032488 0.275447567188252 1 1
-0.158435419541496 -0.154015513558839 0 0
0.00374488906574384 0.00367361038792501 1 1
0.155583222530255 0.15057034501955 1 1
0.478220498438872 0.463848007366825 0 0
0.058668577266904 0.057936607586336 1 1
0.189946938082956 0.18523953977243 1 1
0.183477200013931 0.174660303904129 1 1
0.153123520371405 0.148136031973821 1 1
0.171895923323753 0.167698774189118 1 1
0.200550544421671 0.195256183228138 1 1
0.242956050443708 0.236047943876445 1 1
0.19330344828355 0.189592857747329 1 1
0.132764837207841 0.127954048675478 1 1
0.108825385253806 0.108258562583884 1 1
0.386228201811211 0.374686874743321 1 1
0.257788299693 0.25111817238366 1 1
-0.0117486897420664 -0.0132144097118793 1 1
0.089781233058839 0.086441598552941 1 1
-0.106098685935819 -0.10302864703265 0 0
0.200910322945297 0.194829677668302 1 1
0.163383979450161 0.158901004981568 1 1
0.123540599926644 0.118529395337699 1 1
0.142627609948432 0.13849627438949 1 1
0.400822842960102 0.390265404302431 1 1
0.351403389082903 0.34026840678306 1 1
0.132895608802483 0.129343228543137 1 1
0.157608851845664 0.153006725002737 1 1
0.181099417279514 0.175248514395409 1 1
0.11506249372606 0.113468086502349 1 1
0.318003150655441 0.308061912063367 1 1
0.462714560374767 0.448984944125384 1 1
0.491240113343509 0.47589776619778 1 1
0.436996668838402 0.424690099969496 1 1
-0.0202677582526507 -0.0221644253594029 1 1
0.14909122272452 0.147386529772084 1 1
0.156458813414676 0.151414727439132 1 1
0.346080327662219 0.3349767852118 1 1
0.404305201037986 0.393562471343562 1 1
-0.0709117989313593 -0.0679958748456576 1 1
0.293433114016954 0.285015699535114 1 1
0.370144981572538 0.359703667958097 1 1
0.13875034328058 0.136317976822605 1 1
0.189027918234815 0.1840513928548 1 1
0.323264400728394 0.314458418886191 1 1
0.44538437714048 0.433043533975171 1 1
0.261283805478516 0.254067577142463 1 1
0.153329541229889 0.148819016389256 1 1
0.207702069415931 0.201733366025899 1 1
0.110218277736136 0.107612870114202 1 1
0.108758165225644 0.106079104900177 1 1
0.171024597618644 0.166136309927517 1 1
0.0928377207587061 0.0906037688386705 1 1
0.186852228933482 0.180422921234053 1 1
-0.127420489313111 -0.124434516180048 0 0
0.273306461559598 0.26501969550085 1 1
-0.0511916448862162 -0.0505231620597623 1 1
0.211217921878057 0.205522583112799 1 1
0.412195044335397 0.400340678843495 1 1
0.101652224086652 0.0988646053883405 1 1
0.0753661136823421 0.0736555908619368 1 1
0.177686287674677 0.17026801218565 1 1
0.172417852013253 0.167155508199961 1 1
-0.0490887912211561 -0.0469986606602442 1 1
0.010854057285105 0.00979206815720002 1 1
0.14622655305523 0.142960878882035 1 1
0.19986541586083 0.19416949727834 1 1
0.146467900715645 0.141212330438444 1 1
0.171997882018283 0.167145381901388 1 1
0.281444308671285 0.274039076658949 1 1
0.198178668805453 0.192169987276709 1 1
0.0918001345740083 0.0908447657301158 1 1
0.0528042623836448 0.0505347423164264 1 1
0.131874730898442 0.1282881246541 1 1
0.194134334398964 0.185494081945995 1 1
0.365401528805166 0.354955288281451 1 1
0.00402631448239289 0.00451390867835272 1 1
0.247835957614171 0.241752416916082 1 1
0.155879406388542 0.15166867490965 1 1
0.0804372866797846 0.0774375056574016 1 1
0.340197836816812 0.329973492300589 1 1
0.198659200357729 0.190999722072323 1 1
0.40386896328728 0.393923448184675 1 1
0.227537374662045 0.219493150239184 1 1
0.1352108068827 0.132119269221119 1 1
0.461560363065787 0.447287421986075 1 1
0.0667878787992797 0.0637936682917311 1 1
0.238246999508277 0.231153869115826 1 1
0.211737258748416 0.204989743258544 1 1
0.103231256357608 0.100284592832289 1 1
0.387281095278098 0.376207019791299 1 1
-0.0272692552059495 -0.0258861904795745 1 1
0.434249219277182 0.418329553136577 1 1
0.380095104073275 0.369337283189342 1 1
0.042582037354278 0.0422433692940157 1 1
0.130694151907253 0.126681802628933 1 1
-0.144728625375325 -0.13850817782941 0 0
0.23403414443701 0.227304139018333 1 1
0.270125000709939 0.26197918139805 1 1
-0.0647450510459815 -0.0634209269700482 1 1
0.159119272185775 0.153795991227244 1 1
-0.0404958292070835 -0.0382964754336112 1 1
0.105336787940847 0.102508712395758 1 1
0.130184746473204 0.125773017926355 1 1
0.297803238665867 0.290839552254834 1 1
0.254087076938294 0.245021164037653 1 1
0.507443807935189 0.492860129395008 0 0
0.410327253026067 0.396928845646137 1 1
0.282433264356456 0.27290461381264 1 1
0.258785315789434 0.250456780121665 1 1
0.0828101639977413 0.080721103454176 1 1
0.325280624486062 0.316563225620678 1 1
0.341157427039884 0.331731527089071 1 1
0.224409673673625 0.219609748464295 1 1
0.214233045252016 0.207458491718938 1 1
0.251612497368045 0.244014962666082 1 1
0.420820823397736 0.408095845022972 1 1
0.0275187565445341 0.0268411997894528 1 1
0.168268335195539 0.163557730032755 1 1
0.05168231137307 0.0489170502079441 1 1
0.36073647927445 0.349693136631597 1 1
-0.0480084572130536 -0.0461333453996406 1 1
0.101569278920124 0.098711265953342 1 1
-0.235134881346746 -0.228340421042238 0 0
0.0578996881679934 0.0565857908783688 1 1
0.286504240566709 0.27869936072808 1 1
0.1453559800721 0.141021126737308 1 1
0.200336195559072 0.19571540108641 1 1
0.0886365245023729 0.0855150965820147 1 1
0.36302968974079 0.352508940770117 1 1
0.281293953707499 0.271973728158075 1 1
0.286268554504098 0.278486858084568 1 1
0.330348110969151 0.322066498694053 1 1
0.100730769427021 0.0975676174789938 1 1
0.226593800490805 0.22014898290183 1 1
0.213245752820959 0.20792951373956 1 1
0.0517774542393785 0.049745038909247 1 1
0.0205075882110452 0.020372005249685 1 1
-0.111070289983021 -0.107970991695996 1 1
0.161603587776066 0.15650713164591 1 1
0.383007486700274 0.37354669187992 1 1
-0.140441958370636 -0.136205294488873 0 0
-0.016901285868419 -0.0160897682166108 1 1
0.0450704783816182 0.0445950952954569 1 1
0.3895123799517 0.378487745666107 1 1
0.272779140910327 0.265098610771395 1 1
0.0670737243519482 0.0655233780591443 1 1
0.431364595227349 0.417738179014788 1 1
0.412434514384113 0.401513392334658 1 1
0.0300492878211023 0.0311638522749776 1 1
0.139812042024131 0.134803795235862 1 1
0.296124288705932 0.288840152610943 1 1
-0.0713176446925031 -0.0723458850969165 1 1
-0.0145273991213319 -0.0149532160445997 1 1
0.285467697972165 0.276721193917925 1 1
0.258868468329134 0.250231308123503 1 1
0.163962672924564 0.160393371423248 1 1
0.196418128717113 0.191013819166867 1 1
0.197349495639531 0.189047808957352 1 1
0.0721354436028209 0.0707583421038742 1 1
0.503532634394674 0.487189201169663 0 0
0.477806815324839 0.464378967263339 1 1
0.264842073852723 0.257340511669435 1 1
0.0523232521108624 0.0510208806286556 1 1
0.193969392762188 0.18776662328642 1 1
0.300054804194434 0.292253380663037 1 1
0.394209357948445 0.382858514303404 1 1
0.220702945934607 0.213631970444271 1 1
0.0451525531505968 0.0437769936999089 1 1
0.266230594573985 0.259484509122603 1 1
0.221951202590467 0.214965720285073 1 1
0.00702059720174177 0.00885594486240786 1 1
0.00918172210763013 0.00850770028998553 1 1
0.144331536361036 0.138846593177169 1 1
-0.0109721278312757 -0.0104535798509226 1 1
0.199234634274437 0.1937706239344 1 1
0.286317775431526 0.278898178152951 1 1
0.412034557997307 0.39948802768992 1 1
0.265976699744245 0.258099750942172 1 1
0.483898310840911 0.470368093518148 0 0
0.0484224183169603 0.0474409842694245 1 1
0.204901977948668 0.198716488953876 1 1
0.0285376426858311 0.0286214127931941 1 1
0.00239295609489427 0.00267480815080317 1 1
0.294266402094753 0.284779959118856 1 1
0.236338671871854 0.229558121699962 1 1
0.117954908872172 0.113848695764793 1 1
0.181001228045419 0.175722629640007 1 1
0.418111700960788 0.405481117754116 1 1
0.0574954574734818 0.0559722928957872 1 1
0.14205859023237 0.136874312455167 1 1
0.084213684534725 0.0836118529374273 1 1
0.0639371558309046 0.0617723829176978 1 1
0.21378403896602 0.209563170171562 1 1
0.303798640585362 0.293339256416827 1 1
0.183857160857637 0.179930386632003 1 1
0.167257134148902 0.162915402217166 1 1
0.24764154725135 0.242069884296259 1 1
-0.00422392498620267 -0.00421090599139104 1 1
0.116628831267043 0.111531807693992 1 1
0.300095030718039 0.292042841444595 1 1
0.36325344319226 0.353121062228873 1 1
0.38000066224349 0.366985824199234 1 1
0.211660538431974 0.207069896079901 1 1
0.215083558492552 0.205945718296274 1 1
0.14225543689776 0.138424952691923 1 1
0.301144152306075 0.290184570739007 1 1
0.464723087338288 0.451827081321236 1 1
-0.0337818184361846 -0.0329137661770858 1 1
0.330382589216239 0.320964579324131 1 1
0.052720506466229 0.0501474155439832 1 1
0.0856185654565666 0.0826082640051745 1 1
0.387445234536226 0.377930458671678 1 1
0.398900035078309 0.386798008152351 1 1
0.00776052602693758 0.00760307898153795 1 1
0.216805466742491 0.212367241018382 1 1
0.12769919818709 0.124994606957173 1 1
0.382372687876283 0.370353131660128 1 1
-0.015632101247626 -0.0152940443672178 1 1
0.386818574277661 0.374104998655368 1 1
0.125238107724077 0.120959211843511 1 1
0.159850433397519 0.156582821569931 1 1
0.502430102547959 0.489266848549046 0 0
0.263909943072564 0.254252607126413 1 1
0.0553399876291986 0.0574922195285065 1 1
0.0380428467777447 0.0353044574846524 1 1
0.246509590052581 0.239092656577852 1 1
0.175960394779019 0.170790941145752 1 1
0.307610780146945 0.297804389601789 1 1
0.0732362426940636 0.0732755363068778 1 1
0.102688382289924 0.10086648826921 1 1
0.195079962903682 0.190605992943199 1 1
0.350570280341357 0.340696322180736 1 1
0.196226642738407 0.190821495792772 1 1
0.143470270872372 0.139461648746577 1 1
0.329109833890936 0.318930380867898 1 1
0.156816550424128 0.152413225457081 1 1
0.0154741930094954 0.0144179090112689 1 1
0.171282287074606 0.166420044632823 1 1
0.353226495476506 0.341150595026216 1 1
-0.0202764218260721 -0.0199468547126219 1 1
0.28281694363531 0.273089764719962 1 1
0.131904564894036 0.127874430781672 1 1
0.155813454252727 0.15311517562835 1 1
0.170388401909111 0.162595020978552 1 1
0.258459572028371 0.250649033749986 1 1
0.118939487706602 0.11534311672991 1 1
0.0864122998498402 0.0833162583135066 1 1
0.049738122275074 0.0483601794490449 1 1
-0.08458576683386 -0.0837360796557614 0 0
0.315703475764445 0.308246322782115 1 1
0.392286927502916 0.381212459793133 1 1
-0.112385960621465 -0.105696042231449 0 0
0.364503317866024 0.352134695563846 1 1
0.162845583379791 0.157348970590029 1 1
0.128911295951645 0.12499206263164 1 1
0.171740673981676 0.167279696743875 1 1
0.487242251572115 0.47257819693378 0 0
-0.000491988466272855 0.000322947442227231 1 1
0.140956629153342 0.137645846202186 1 1
0.0754527710949766 0.0710493614382609 1 1
0.152651571795017 0.149104317993575 1 1
0.301162182372885 0.291630756536983 1 1
0.184914492593703 0.17782701993991 1 1
0.185939843997378 0.180716690173056 1 1
0.142320497502914 0.13737674280598 1 1
0.30656899139503 0.29423869031464 1 1
-0.0252552336890538 -0.0266860181061716 1 1
0.351970945902588 0.342206185611604 1 1
0.0981636926903564 0.0930661428588097 1 1
0.174451844992277 0.169844551089186 1 1
0.22048957917567 0.213956516529306 1 1
0.246129960795669 0.238451766557107 1 1
0.0969787314061777 0.0948614971030153 1 1
0.237620573403106 0.229965810654129 1 1
0.480761424279228 0.468522319045871 1 1
0.252740240361537 0.246408192038177 1 1
0.192916749239218 0.187759405826659 1 1
0.319287727740565 0.309871684063985 1 1
0.404962440004451 0.392852173149424 1 1
0.210807994937802 0.205231571349843 1 1
0.134961500014442 0.131360643006305 1 1
0.391946389746294 0.378238788551561 1 1
0.24264352020741 0.234843157246355 1 1
0.351129056535175 0.340587130507541 1 1
0.233544719736077 0.228243373681597 1 1
0.266634506082953 0.259167372706511 1 1
-0.00428672079206789 -0.00296733803854105 1 1
0.440468178624603 0.429282640265266 1 1
0.212739137086582 0.206952851994105 1 1
0.368496413935106 0.353710216232674 1 1
0.0492117575827215 0.0495661459021687 1 1
-0.096448490549471 -0.093021465499401 1 1
0.236485785047617 0.229079221455739 1 1
0.020587968829728 0.0188879717509609 1 1
0.238946571361431 0.232390112005906 1 1
0.13167840905695 0.127540560698658 1 1
0.194514090355338 0.190206454639435 1 1
0.211456075683894 0.206833515899481 1 1
0.00530755653258791 0.00503109439656634 1 1
0.42380117908269 0.411151250388005 1 1
0.0393677040089703 0.0403574716380108 1 1
0.330720943447168 0.321545968021746 1 1
0.219997289714826 0.213346763826464 1 1
0.254451131477153 0.246890093652276 1 1
0.191695074832193 0.185494495073121 1 1
0.0217182097795314 0.020695578061428 1 1
0.211426578580094 0.206504078957825 1 1
0.0312527109257972 0.0306736833502186 1 1
0.321918995504496 0.313702554442088 1 1
0.606860979355667 0.588712181655525 0 0
0.202133521143024 0.196705231952814 1 1
0.14903677444972 0.145545052927527 1 1
-0.0376399099230097 -0.0405938626972575 1 1
0.272566329499329 0.265577501306563 1 1
0.202565780767736 0.198121472447174 1 1
0.065893145768292 0.0644682031403346 1 1
0.0582703477094773 0.0567136803910662 1 1
0.224707169467922 0.216591269620286 1 1
0.344231402812704 0.333558544144765 1 1
0.118165805641046 0.114894960004766 1 1
0.0189913526096033 0.0214920525037033 1 1
0.200340951048507 0.193796742814929 1 1
0.351003252875791 0.34105263311262 1 1
0.0700547870289048 0.0685916610534725 1 1
0.10687309664683 0.106333958132782 1 1
0.252319949923129 0.24728947735484 1 1
0.163284956530701 0.158690633378152 1 1
-0.0695404151869752 -0.0670570721665725 0 0
0.166301739210257 0.159212714778966 1 1
0.268638755117056 0.260783569920543 1 1
0.116062284461865 0.11326370446767 1 1
0.0999351899997951 0.09717118711444 1 1
0.214814696781729 0.209401848160924 1 1
0.244562296438229 0.237870837054741 1 1
0.330306780882284 0.321649196133714 1 1
0.172938320171162 0.169424978931117 1 1
0.357841555945349 0.345424031664409 1 1
0.20880917098986 0.201273790797497 1 1
-0.0663225944568134 -0.066034390189131 0 0
0.233641820773371 0.227147285608472 1 1
-0.0320396486977047 -0.031329972842063 1 1
0.439442471150191 0.424826075094579 1 1
0.368925199769774 0.358826530852885 1 1
0.0843436052692577 0.0839681936470069 1 1
0.26351381366152 0.256494431015862 1 1
0.263430350937044 0.255874398330367 1 1
0.235907869125676 0.228458076135244 1 1
-0.107629415474112 -0.102709031206206 0 0
0.190805351521202 0.18633533727809 1 1
0.106460508543951 0.101837826182391 1 1
0.206426212307411 0.198304752456022 1 1
0.242268228285889 0.235864245412398 1 1
0.346046199221332 0.335661010953986 1 1
0.289564693897065 0.281492562953168 1 1
0.31541324026552 0.305567134858667 1 1
0.308815188931645 0.29885048773995 1 1
0.380977818824696 0.370215623373383 1 1
0.364815328751814 0.355084612644713 1 1
0.0392423898878159 0.0381287032447778 1 1
0.258473639115414 0.250892987120245 1 1
0.400962094218708 0.389192943213386 1 1
0.378034741413322 0.363004599068959 1 1
-0.0353191311506239 -0.0343265204559288 1 1
0.255058925990067 0.248034649570567 1 1
0.0792757604708449 0.0768833028195756 1 1
0.0405361179605037 0.0391910645087826 1 1
0.300870025306833 0.292010098235796 1 1
0.164337750801811 0.15890805866629 1 1
0.14123881735691 0.135798329873456 1 1
0.0764358995284359 0.0738573537420777 1 1
0.290458555775561 0.282575307782111 1 1
0.0227124080571929 0.0228120071634423 1 1
0.224031246764831 0.2166287034968 1 1
0.209120870875136 0.20414058159097 1 1
0.389074233120806 0.377477337663351 1 1
0.546081983059711 0.530002679966808 0 0
0.389095792685646 0.378334800356206 1 1
0.313897272573581 0.305395629162323 1 1
0.239696698748041 0.23412980443765 1 1
0.127958405694738 0.124908342050316 1 1
-0.0161977991778003 -0.016206591258582 1 1
0.191321964257289 0.187028956561391 1 1
0.0447527719354099 0.0454401976616705 1 1
0.347182432228518 0.337531495709391 1 1
0.351522801845088 0.341399966989959 1 1
0.178641376948903 0.173992542519203 1 1
0.25162383313138 0.243804535839466 1 1
0.254759002693715 0.247761856138927 1 1
0.11075849878058 0.10585378298201 1 1
0.384149001652121 0.373765891451364 1 1
0.276384815855985 0.267558084548979 1 1
0.160289042105632 0.154960044716723 1 1
0.142894030355803 0.138694043377269 1 1
0.279452101896778 0.270209930358552 1 1
0.237970100610074 0.231395498615022 1 1
0.314445537758245 0.305489374102529 1 1
0.430209874410966 0.416303556457251 1 1
0.454562737940627 0.438209330387054 1 1
0.246741975321786 0.240415404217291 1 1
0.355892492178436 0.346710514024784 1 1
0.420968249682258 0.40553859297154 1 1
0.376067841533802 0.364570185368843 1 1
0.103390585179801 0.101909054071698 1 1
0.0710682017421382 0.0673156633047616 1 1
0.193277730447946 0.189160998699517 1 1
-0.0481914424347095 -0.0459689485608853 1 1
0.171694093718594 0.165490908383792 1 1
0.247840519041681 0.240091558624944 1 1
0.31448449687561 0.304813368025185 1 1
0.336945531587667 0.327358934197438 1 1
0.459139094830648 0.447156632518059 0 1
0.212264210444428 0.206289824027969 1 1
0.176060450338951 0.170474339408814 1 1
0.284125252817537 0.278975353131121 1 1
0.108065678446359 0.103011111219736 1 1
-0.12366549450344 -0.121092203299459 1 0
0.31067467939379 0.301882157758429 1 1
0.177463960732105 0.17115632240309 1 1
0.36414317315743 0.355404661263465 1 1
0.0878906393527271 0.0845030864994754 1 1
0.515454179321561 0.499768086387612 1 1
0.0993022977241409 0.0962012104924552 1 1
0.219470124037715 0.213024778098364 1 1
0.230781369280326 0.222261618928204 1 1
-0.0201985940357367 -0.0192858460294121 1 1
0.105811203267504 0.10273337992306 1 1
0.164920219185218 0.159997874359542 1 1
0.289948366495911 0.280519245948906 1 1
0.432619255487844 0.418238488062016 1 1
0.244744617826041 0.237520497874614 1 1
0.410079814635278 0.398662493639351 1 1
0.341783149199136 0.333124712271269 1 1
0.26375158236339 0.256619001070781 1 1
0.297483080287295 0.287494356231741 1 1
0.162112779059342 0.157885260284556 1 1
0.107473078282533 0.105869092041146 1 1
0.514319368049662 0.499116432720467 1 1
0.198877921335577 0.192375517186649 1 1
0.256513377733411 0.248643149987453 1 1
0.110413793299903 0.106742348038115 1 1
0.287898262814965 0.277656503811776 1 1
0.24220498200122 0.23673778209354 1 1
0.280224932873673 0.27195674637006 1 1
0.222829105040812 0.21691327106868 1 1
0.21042565378191 0.204230532536256 1 1
0.118170268478306 0.112269730766753 1 1
0.0889711979633828 0.0849026688243129 1 1
0.279636634504747 0.271895754133047 1 1
0.168561234607863 0.164722635389028 1 1
0.370384715458784 0.360051482073739 1 1
0.363089196373429 0.354373784042781 1 1
0.00165103240677343 0.00470281034074207 1 1
0.433811921327557 0.420390023969135 1 1
0.0550909805086358 0.0528272332771301 1 1
-0.0250502203003822 -0.0218410292622543 1 1
0.18577886958861 0.179816212674293 1 1
0.208998703907337 0.202286921352219 1 1
0.340804296149784 0.331242547415644 1 1
0.272757825254483 0.265350977720724 1 1
0.0844046336165016 0.0815337996258323 1 1
0.204095086670157 0.198267831763657 1 1
0.194793972583991 0.188164815621798 1 1
0.233300526632542 0.227418122434003 1 1
0.0116475848583564 0.0114701624423073 1 1
0.295513604798613 0.287607915535506 1 1
-0.111199870096413 -0.107922217371793 0 0
-0.0400521822845447 -0.0391734377462752 1 1
0.188501191843457 0.182928596837957 1 1
0.553839061475401 0.537378482202257 0 0
0.100528658601799 0.0974259265094302 1 1
-0.00748678487502857 -0.00559004244269035 1 1
0.489844873534444 0.475116126760066 1 1
0.239428911860297 0.230892832467027 1 1
0.175665397743348 0.168781640897563 1 1
0.0999928641170227 0.0975155006382893 1 1
0.0670504088089291 0.0651645289916203 1 1
0.216885075417339 0.209255496155782 1 1
0.198843611108202 0.193003929519587 1 1
0.188206374520573 0.183582374516504 1 1
0.194025289654933 0.188848451417834 1 1
0.0935230182098917 0.0917167592279755 1 1
0.425477155922009 0.411575968984557 1 1
0.440116969860723 0.426620830982117 1 1
-0.111001789610675 -0.1079697025686 0 0
0.132824140572561 0.128797167102536 1 1
0.10608664843685 0.103059071234682 1 1
0.126535317492639 0.123536310634097 1 1
0.0822935387994212 0.0805850709994143 1 1
0.344823255092716 0.335083792075185 1 1
0.213935790496027 0.206383168502312 1 1
0.277708032548006 0.268300953495533 1 1
0.280137708421948 0.270923993164407 1 1
0.116593093572347 0.112729575432055 1 1
0.393445706213156 0.382143794239307 1 1
0.0902941291531588 0.0873189571051063 1 1
0.00683702660425146 0.00663063351102915 1 1
0.240729023145386 0.233146197642361 1 1
0.0696974964478172 0.0672442083420439 1 1
0.211083583141267 0.203182320167185 1 1
0.0693258614391651 0.0667798457775651 1 1
-0.0119393189443427 -0.0124933401353342 1 1
0.128196419825715 0.124867386314464 1 1
0.500620787907464 0.485561317679505 1 1
0.351236565469334 0.341083857532703 1 1
0.299545443936728 0.289780189461659 1 1
-0.0163777115429939 -0.0162320810382982 1 1
0.185648200793974 0.179878670826118 1 1
0.0518722271674364 0.0509363326205034 1 1
0.165968160063677 0.163582798345 1 1
0.0876910296023322 0.0852538315127095 1 1
0.239302996492407 0.233060238439133 1 1
0.251762508624655 0.243713670523824 1 1
0.147190495894468 0.141138395333228 1 1
0.122406654540272 0.117590559466366 1 1
0.0830020436703994 0.0793892400462841 1 1
0.00925602037031059 0.00797190829609336 1 1
0.0686259865434198 0.0672603120833426 1 1
0.335809575301412 0.32394514027107 1 1
0.0516348764810811 0.0505371769464196 1 1
0.0843841086420955 0.0822630270934825 1 1
0.194163414072453 0.189870013912898 1 1
0.520402883503972 0.503225051205602 0 0
0.15887830302411 0.154254692263968 1 1
0.525507591576269 0.510847428371627 0 0
0.148436489833553 0.143759640311327 1 1
0.124818590128506 0.121023707332962 1 1
0.228808144900769 0.222241024371457 1 1
0.315843777823234 0.308619832759657 1 1
0.175438184294231 0.170799200483326 1 1
0.0229156786903259 0.0221411243598769 1 1
0.238173557706256 0.229889365210177 1 1
0.0693234513413261 0.0670087889646149 1 1
0.144771421371098 0.141143347948385 1 1
0.238101545611622 0.230977757531213 1 1
-0.0775457043765951 -0.0747326352764008 1 1
0.375758323339199 0.363248177148104 1 1
0.311906507591911 0.302861619061479 1 1
0.270131178214884 0.263064698650972 1 1
0.023326656465584 0.0231233267131219 1 1
0.247423131524439 0.23859130376421 1 1
0.188298318481985 0.182504532139249 1 1
0.230024790575324 0.225812281931364 1 1
0.191620811274448 0.184359964399702 1 1
0.521150624358623 0.506388061830754 1 1
0.01410382039149 0.0126484366528738 1 1
0.249647471605443 0.242725369598828 1 1
0.299763890339367 0.29090763745323 1 1
0.47285646900627 0.457729371387571 1 1
0.020767605783104 0.0209107130719967 1 1
0.442351533129009 0.430617620336423 1 1
0.0568686186324575 0.0556857514236861 1 1
0.196865984073211 0.192152176143889 1 1
0.0181140140983948 0.0166085972553815 1 1
0.453224899503822 0.440422573346989 0 1
0.0953637281816096 0.092170995347631 1 1
0.0339059803733343 0.0331597716349881 1 1
0.0235551931649958 0.0225760621212883 1 1
0.0263363285747936 0.0268155444687717 1 1
0.199937042793065 0.194642805460426 1 1
0.512825584502701 0.497500710982489 0 0
0.222239126540118 0.21551697935355 1 1
0.409134375529569 0.396747580434708 1 1
0.184339335158993 0.177911894114902 1 1
-0.00300079781679834 -1.75636800228418e-05 1 1
0.359804392852824 0.348808206115379 1 1
0.0880190260769255 0.0852397041826501 1 1
0.325240744805653 0.315874901665092 1 1
0.231862813582343 0.226421738624396 1 1
0.166930030088228 0.158714787715353 1 1
0.363215573003915 0.351390392096311 1 1
0.0909788482152251 0.0874283282693807 1 1
0.174104642473316 0.169117926674843 1 1
0.410947930668721 0.397976909172365 1 1
0.391192346500032 0.378730922509435 1 1
0.0641932667397861 0.0612708540103307 1 1
0.260918667625011 0.253715662466571 1 1
0.257632440134217 0.250723000664955 1 1
0.145254002464242 0.142872870655622 1 1
0.217411072718177 0.21043864958356 1 1
0.244441848427118 0.239131425619221 1 1
0.171007286080469 0.162704841526687 1 1
0.158661262962789 0.154088781844436 1 1
0.109238419878387 0.105343464949053 1 1
0.0122845911284658 0.0122004125000846 1 1
0.269376980722531 0.261196403851011 1 1
0.398646014314364 0.387687226702615 1 1
0.114064693042444 0.111625382858268 1 1
0.0666293326764533 0.0643279970331721 1 1
0.264280107656273 0.255999558234092 1 1
0.02932077250044 0.0273052478330362 1 1
0.341849250081811 0.333066365480764 1 1
0.263156178878429 0.254863680663388 1 1
0.145253748757015 0.140679399181585 1 1
0.023740344421674 0.0213855985508419 1 1
0.0220124499966989 0.0210062855886954 1 1
0.140912439528325 0.136961277811737 1 1
0.347994575587951 0.339293851930636 1 1
0.187074908547736 0.180839278287444 1 1
0.0375567345771903 0.0364796812084564 1 1
0.233190508647313 0.226172601499614 1 1
0.432795426714134 0.419733705054761 1 1
0.385173787603692 0.373044707214461 1 1
0.27004784210799 0.261848727153886 1 1
0.348882435800746 0.33915926777096 1 1
0.002920820241776 0.00285423024039569 1 1
0.491953183072109 0.479095209149871 1 1
0.221383019940589 0.215158938908911 1 1
0.237075747693637 0.230903826239324 1 1
0.439349051885632 0.425507814122763 1 1
0.0968439225164342 0.0928886211652179 1 1
0.120216964801292 0.117115447114965 1 1
0.293346367756749 0.284916872467021 1 1
0.0935146454447413 0.0902767363021051 1 1
0.216982795331768 0.210791303656146 1 1
0.0941368291954923 0.0908327681933878 1 1
0.477899868186706 0.465533742260923 0 0
0.162715974210112 0.158255608194858 1 1
0.161083666835317 0.154394198361529 1 1
0.225530843464421 0.217712699213732 1 1
0.0394974821931951 0.0391696053604426 1 1
0.270941887449948 0.264576669598355 1 1
0.164511486408105 0.159433930358465 1 1
0.229270354660384 0.222915233812531 1 1
0.117851668163872 0.115024070051493 1 1
0.198016076670037 0.193224183017514 1 1
0.0829632312190063 0.0807323051799884 1 1
0.0876636372308231 0.0862155083718474 1 1
0.086332468623032 0.0841240265892002 1 1
0.331491564741337 0.319710291253492 1 1
-0.00788709953646987 -0.00687114099784493 1 1
0.184925428375782 0.179710560353494 1 1
0.241546248728424 0.235826988268057 1 1
0.168083240203346 0.163930512908763 1 1
0.344073314772036 0.330502398936619 1 1
0.255030002550158 0.246866179232621 1 1
0.0776268925796266 0.0757343897140257 1 1
0.360544639514264 0.349341403658461 1 1
0.267324395654814 0.259178659952832 1 1
0.313469887166615 0.30444862472282 1 1
0.0183049297088801 0.0180383532336567 1 1
0.189594224032975 0.183458863143292 1 1
0.337643547424454 0.326931863148217 1 1
0.0924927544675508 0.0897039954746548 1 1
0.149978727218527 0.144381379790474 1 1
0.288140594613657 0.279594616709346 1 1
0.169150102614413 0.164355404303766 1 1
0.253215747359512 0.246832286139568 1 1
0.0434040121772244 0.0421418418295173 1 1
0.347631292121182 0.338968526484974 1 1
-0.110075166973036 -0.106915346510506 0 0
0.252214200970042 0.243965342583201 1 1
0.0511201445914593 0.0511172113999483 1 1
0.208943365271785 0.205353419319625 1 1
0.208976038237642 0.202710357345556 1 1
0.15651165044426 0.150994277432756 1 1
0.238769487700642 0.232170796861533 1 1
0.0519405065374506 0.0491195289587668 1 1
0.0416807442736127 0.0409441653590955 1 1
0.319590962784968 0.309402629533085 1 1
0.55160026205299 0.535083225565528 0 0
0.452653345847774 0.440531807065499 0 1
0.0249023981291078 0.0241987593421256 1 1
0.206852110808676 0.20036755355664 1 1
0.280831739506407 0.273541831069672 1 1
0.60085957826148 0.58460652794908 0 0
-0.0417469886819464 -0.0397810391044432 1 1
0.349031809618009 0.338903737128631 1 1
0.0459223439045939 0.0450385119762115 1 1
-0.0526200617730525 -0.0499132416622885 1 1
0.132259967491935 0.126547789792018 1 1
0.381616144201935 0.370173391405043 1 1
0.270524802259339 0.263734787458825 1 1
-0.12354696412148 -0.12051549140457 0 0
0.216468772924383 0.208485564619649 1 1
0.47718661658854 0.463700948211724 1 1
0.029663060282342 0.0285241852734318 1 1
0.262955695201101 0.254307525596757 1 1
0.475901531011257 0.459321839894138 1 1
0.190391184355208 0.184904648644466 1 1
0.328725816708852 0.31786285356738 1 1
0.0532707125956316 0.0509378874300824 1 1
0.366680833051276 0.355246075008357 1 1
0.0272411016729963 0.0264827485950596 1 1
0.34357723637042 0.332291359440761 1 1
0.0912015300443338 0.0881647289478752 1 1
0.0988391372821938 0.0962898002488964 1 1
0.36288929699197 0.351377607312718 1 1
0.0694429015304719 0.0689775358592715 1 1
0.401228641651477 0.389005456682314 1 1
0.12650624388496 0.12414758409001 1 1
0.12618913994094 0.123039275130359 1 1
0.229637515245919 0.224662558301226 1 1
0.302085633212673 0.292946720196928 1 1
0.422380100078732 0.410240637192157 1 1
0.123836976986424 0.117861565398828 1 1
0.0562453930804796 0.0549886585702965 1 1
0.124619898487135 0.120414024881051 1 1
0.360627832137272 0.349769803559777 1 1
0.189806026594879 0.184723333831732 1 1
0.313318616814628 0.303346175575881 1 1
0.322364702495599 0.31207478979483 1 1
0.287488690926213 0.279985227188261 1 1
0.111964871462737 0.108716051755857 1 1
0.200329460679371 0.196528654864036 1 1
0.478712469775146 0.465089434273476 1 1
0.0806689018623619 0.0779824988073981 1 1
0.0182226382039779 0.0177355321056882 1 1
0.350744631918248 0.339995840154589 1 1
0.0250361042587816 0.025117005980349 1 1
0.137455475481846 0.130597842896239 1 1
0.0471796896399924 0.0476771386611412 1 1
0.199409186237484 0.191900956281607 1 1
-0.0221195371507152 -0.0217335931769365 1 1
0.404804897949365 0.394364479365841 1 1
0.197994084924475 0.191455407642298 1 1
0.0415396422427488 0.040774813487888 1 1
0.305257240883836 0.295675192092426 1 1
0.0716078010134961 0.0711465809033726 1 1
0.503563371791318 0.487856426143816 0 0
0.00178297913039898 0.00111646960584776 1 1
0.472068844459117 0.455691792318976 1 1
0.277054051370864 0.268279882176648 1 1
0.179176708454072 0.173136625792903 1 1
0.222327750795236 0.217059219368697 1 1
0.101245489952602 0.0993820293799064 1 1
0.367451511517488 0.357710253969679 1 1
0.257639292493608 0.251057015565326 1 1
0.0873699770820989 0.0832676278091038 1 1
0.00854275174283192 0.00780120865508713 1 1
0.116644798990713 0.111543342991698 1 1
0.263641267437492 0.257580312332393 1 1
0.127270075421578 0.124395066655259 1 1
0.383029227634521 0.370949441743359 1 1
0.124250310214937 0.119954570523939 1 1
-0.101978192261648 -0.098482054260093 0 0
0.333141822638267 0.322030640615749 1 1
0.32832651111212 0.319156729652601 1 1
0.182463417297072 0.179253877267456 1 1
0.13086763869245 0.124233764588575 1 1
0.0843406138227508 0.0816928024564746 1 1
0.0317220285577874 0.0304629336864782 1 1
0.0955567890514721 0.0935793702053918 1 1
-0.0996074863027053 -0.0960451910963226 0 0
0.136145040123911 0.131353972109961 1 1
-0.107113037445167 -0.103166899462002 0 0
0.476972591901535 0.462474657648929 0 0
-0.00623062723723393 -0.00649014102029468 1 1
0.0151235840951462 0.012412623456492 1 1
0.203365218773488 0.196644631208735 1 1
0.247420888040183 0.239467999916307 1 1
0.17090804192475 0.165079029932941 1 1
0.172149912774114 0.166028374295039 1 1
0.200768079709877 0.194491380592678 1 1
0.254776995250107 0.247342298463344 1 1
0.0144414244668759 0.0130970775408773 1 1
0.0525791861293754 0.0508088821297436 1 1
-0.0735595137164581 -0.0723677970007096 1 1
0.186761998384726 0.182878183188995 1 1
0.13477719036482 0.132342882313056 1 1
0.131881069384854 0.128194811757483 1 1
0.153224225442646 0.146637692295343 1 1
0.221334338147131 0.214843875965218 1 1
0.171162031294086 0.16616055308162 1 1
0.281493444640521 0.27376137660816 1 1
0.277712697237991 0.269990437552288 1 1
0.2209091039801 0.214724786332936 1 1
0.254677755688425 0.247475930189778 1 1
0.0178327434356517 0.0141752785423431 1 1
0.0164432906371873 0.0160718207428021 1 1
0.597905747379421 0.578421424280195 0 0
0.194359009151261 0.186678135317496 1 1
0.229232706240434 0.221034570513924 1 1
0.374709996248854 0.364033316124371 1 1
0.0986125662534755 0.0960533352777739 1 1
0.108912367108373 0.105519240289419 1 1
-0.144091249121484 -0.140212329892377 0 0
0.156632320404737 0.153653166911234 1 1
0.177402077904722 0.171751014196768 1 1
0.255846192975184 0.247929846937886 1 1
0.326816985971555 0.318806626583508 1 1
0.531647120608939 0.516619596899882 1 1
0.16689229261335 0.161956798780077 1 1
0.166192804527805 0.162120476377003 1 1
0.0061143630028507 0.00420775890556689 1 1
0.386586988332525 0.377518906562509 1 1
0.334183034633252 0.324009019537036 1 1
0.210295166837353 0.204786365175898 1 1
0.333368977548625 0.324319283264435 1 1
-0.021427424194177 -0.0210370989840542 1 1
0.433088089269925 0.420331519347987 1 1
0.325299791572049 0.314247611917314 1 1
0.120099665771814 0.11633603333934 1 1
0.297166458449397 0.287451647553445 1 1
0.317523969178816 0.308585100472625 1 1
-0.144491258232003 -0.140638030154973 0 0
0.451994695262682 0.438038929036372 1 1
0.18728092867665 0.182967161638859 1 1
0.0881614609897684 0.0869273817583918 1 1
0.336971173562324 0.328072508981122 1 1
0.126918082365164 0.122591071554695 1 1
0.221439399415855 0.21318097318756 1 1
0.303544086138166 0.295777056867282 1 1
0.288074940228567 0.27913907876052 1 1
0.00882013302915594 0.00951762233786872 1 1
0.130118125675909 0.129270951257774 1 1
0.107253321457432 0.103824706680923 1 1
0.197551439295272 0.19281913147983 1 1
0.399368635669909 0.388672206576078 1 1
0.120155428280183 0.116200564888694 1 1
0.237133586019268 0.230029653566346 1 1
0.264995633486873 0.256760063676686 1 1
0.393985674762245 0.382514120416384 1 1
-0.128118307232962 -0.125564554001209 0 0
0.243823128874011 0.236553397877145 1 1
0.318889900441495 0.309239749114903 1 1
0.0261407259950335 0.0262568683412659 1 1
0.149669135986219 0.145855592619984 1 1
0.156585019521753 0.152123685806239 1 1
0.107404961724967 0.104046772099654 1 1
0.156341903233511 0.151794897329353 1 1
0.335158929007537 0.323862215490961 1 1
-0.0675154261023608 -0.0657664271822578 1 1
0.217848325817014 0.211094003934614 1 1
0.350214919609333 0.338502150907537 1 1
0.275783180111213 0.266933321271721 1 1
0.173861949454009 0.169112791874935 1 1
0.294245354605391 0.285908831802687 1 1
0.218852939880111 0.21314573071737 1 1
0.123937286547529 0.120366542777511 1 1
0.0937970924328445 0.0887308787941216 1 1
0.187693338611535 0.18263965395954 1 1
0.0707077393910494 0.0688247671893679 1 1
0.0355998759175963 0.0347718140928842 1 1
0.26221698035961 0.253689734136196 1 1
0.184834053049187 0.177068330813133 1 1
0.279294557195257 0.271478800855671 1 1
0.234920426857103 0.229208139702808 1 1
0.322567078420293 0.314054635967828 1 1
-0.191002170895405 -0.184532112573009 0 0
-0.00472199571099337 -0.0046182877029917 1 1
0.150414085014197 0.144278065006865 1 1
0.282613052848945 0.275448580902384 1 1
0.283183118804159 0.275355047235926 1 1
0.108618545649613 0.1059820608763 1 1
-0.0787969479135458 -0.0767857301033818 1 1
0.161007083580471 0.156728844110502 1 1
0.316656280777422 0.306255205506887 1 1
0.220843705598744 0.214683320122608 1 1
0.108949745346562 0.103476264082816 1 1
0.271425408118324 0.264471801783544 1 1
0.250090085465682 0.239087523660169 1 1
0.396782015864894 0.386905723666518 1 1
0.197485748735698 0.190932713093611 1 1
0.00785796480371611 0.0086527951368326 1 1
0.358476519825037 0.347870792523666 1 1
-0.0230344928467884 -0.0230524198709569 1 1
0.0627920136737214 0.0606195354287449 1 1
0.287603477062719 0.278011892095327 1 1
0.283159735792429 0.275923731625605 1 1
0.247142322218324 0.237311380636681 1 1
0.45847101499555 0.445393067922086 1 1
0.203856559875805 0.197940549358849 1 1
0.261182810640294 0.253305624666094 1 1
0.157619228771491 0.153707770585345 1 1
0.184169165571812 0.178095619052264 1 1
0.307519035585759 0.298579436245871 1 1
0.213616585309236 0.206996063931208 1 1
0.218038242241926 0.210466011605598 1 1
0.213799890841021 0.205229201539681 1 1
0.015576284183107 0.0152033767199078 1 1
0.226054314875966 0.219597835955061 1 1
-0.0518113562004715 -0.05014481371611 0 1
0.115576597675741 0.112551175818212 1 1
0.319434360994725 0.306398175293035 1 1
0.06487453265781 0.0633285479443705 1 1
0.236538830602592 0.229426371744291 1 1
0.370224125900344 0.359092436458616 1 1
0.313966412648903 0.305336645101116 1 1
0.124050539806753 0.121012218318815 1 1
0.262947595407427 0.255563074400101 1 1
0.324461869956845 0.315733283625936 1 1
0.494801546542733 0.479841113021734 0 0
-0.168302613358683 -0.162888867412681 1 1
0.035479079378417 0.0334328728252557 1 1
0.174047997895059 0.167542039423349 1 1
0.366188139252188 0.355614790650574 1 1
0.264155575467642 0.257984774687549 1 1
0.0348843609315243 0.0321350814736752 1 1
-0.0936399281677937 -0.0899219704894595 0 0
0.409544524712483 0.39866572219121 1 1
0.190966986255365 0.186439457294825 1 1
0.0538158794905246 0.0523316777000621 1 1
0.198342939113402 0.192531928609809 1 1
0.274743624785735 0.266114319279572 1 1
0.535572477441402 0.520349737661616 1 1
0.339950785401836 0.329299039276679 1 1
0.253621384433626 0.247910444403312 1 1
0.236643319044992 0.229751317171674 1 1
0.070879349370101 0.0680417092205572 1 1
0.131359030719457 0.12812572073567 1 1
0.0733572308095398 0.0716802865967138 1 1
0.321157081676509 0.311098253017693 1 1
0.215097831453227 0.208015928594942 1 1
0.559197835343328 0.543195125743747 0 0
0.45904770190564 0.443286791593741 1 1
0.059370236944123 0.0592323974617434 1 1
0.260897072312712 0.253790147250774 1 1
0.0823104663127855 0.0800267707718573 1 1
0.188963401640119 0.183894757979155 1 1
0.48448026776759 0.469635490348664 0 0
0.412566454162127 0.400422962861185 1 1
0.448066676298978 0.434503253556803 1 1
0.434861372732391 0.422886828213583 1 1
0.128484346991857 0.126897230204922 1 1
0.094124037783308 0.0934612400427315 1 1
0.114618443393524 0.112626860120865 1 1
0.295898618177095 0.287298743902836 1 1
0.328430257942395 0.319125066951542 1 1
0.202691454371843 0.194331001592906 1 1
0.313152009723996 0.302700517034461 1 1
0.258602342821751 0.251355443045611 1 1
0.276100724777137 0.267078367422044 1 1
0.237760638206759 0.229749600251745 1 1
0.250935072825027 0.24292228060142 1 1
0.0978451574274148 0.0951767006487896 1 1
0.217304455795185 0.211716341176586 1 1
0.0477422367167464 0.0467958259883339 1 1
0.292108096892676 0.283682190494949 1 1
0.325959339825802 0.318750106883308 1 1
0.276985428689184 0.267799908821992 1 1
0.364463299925278 0.355908060554197 1 1
0.124304043166799 0.12078206581658 1 1
0.375590894908196 0.365493025941494 1 1
0.209871487992762 0.202978025162889 1 1
0.191185697662709 0.18208652930487 1 1
0.0949028653760166 0.0916136756232573 1 1
0.227768779596593 0.222885913057173 1 1
-0.104082422413546 -0.101112586930676 0 0
0.312583531717689 0.302282075425736 1 1
-0.0494011697571651 -0.0474173921695073 1 1
0.193869998867898 0.189892643700207 1 1
0.238195872114671 0.231728463268823 1 1
0.0169415023898952 0.0157393878365516 1 1
0.336565246346414 0.327829834251698 1 1
0.122266554031349 0.121632496275709 1 1
0.145111107355356 0.138690552811221 1 1
0.248696415766748 0.241908891631106 1 1
0.141859873742582 0.139366267818715 1 1
0.26294882570029 0.25488764503671 1 1
0.150964417088678 0.147091151497207 1 1
-0.200689620313812 -0.194700408316377 0 0
0.234506676920632 0.226021763906649 1 1
0.12587233745401 0.122743927396598 1 1
-0.0488748526199291 -0.0439491387838101 1 1
0.0882150987583149 0.085071855636454 1 1
0.50072426450749 0.484811356978503 1 1
0.298235295949595 0.289886233484305 1 1
0.0364350393130007 0.0342936851199676 1 1
0.371302860865037 0.360754329743099 1 1
0.357196612843832 0.348111518844484 1 1
0.31966596997929 0.310612605896506 1 1
0.324537706751178 0.316937845118176 1 1
0.100263337972408 0.098453972328798 1 1
0.106978296495583 0.103589311481039 1 1
0.100759946752162 0.0984536144720552 1 1
0.105907706890713 0.102942614994964 1 1
0.144172648139808 0.141518616005956 1 1
0.0681798134171694 0.0657644546002395 1 1
0.384192816660835 0.37346161212031 1 1
0.0253695536651655 0.0231244585443348 1 1
0.0188848769190886 0.0182493834792112 1 1
0.220949605156328 0.214451989694131 1 1
0.331247712741662 0.324650104318279 1 1
0.250667005251197 0.243683501755779 1 1
0.126032010542039 0.119648182338019 1 1
0.0346580723012033 0.0345599470754269 1 1
0.184592738447448 0.179286068711915 1 1
0.306240166399442 0.295640915764568 1 1
0.193104427917452 0.187876486731491 1 1
0.0875223800544051 0.0865292429124334 1 1
0.129181279569917 0.125718668068098 1 1
0.117980353510986 0.113605360942332 1 1
0.252856627527202 0.245288522454258 1 1
0.125390940975872 0.12268653107726 1 1
0.112779349953026 0.109570455246942 1 1
0.0690048288883103 0.065681942102113 1 1
0.0454168705087895 0.0444297437017832 1 1
0.385625343167017 0.372805192688961 1 1
-0.0626807891572979 -0.059755687721885 0 0
0.391964204405404 0.378570695096177 1 1
0.159812282711211 0.152885047043086 1 1
0.0890880914506795 0.086235380598204 1 1
0.074927336972242 0.0722546434415337 1 1
0.335911899914303 0.323838506809083 1 1
0.431852237688018 0.418413399036113 1 1
0.0683222363260106 0.0664340128743434 1 1
0.157597012207859 0.152971670813129 1 1
0.221487432247599 0.215003183122996 1 1
0.301003036705202 0.293679558210825 1 1
0.0271058744422617 0.0267456112383999 1 1
0.308534840403298 0.299155437667899 1 1
-0.0322781264655589 -0.0317790728130441 1 1
0.0824718443297343 0.0802562644864168 1 1
0.384448081934702 0.371472472774484 1 1
0.197471036207374 0.191752102983103 1 1
0.151907786808071 0.148959675498254 1 1
0.270856126994086 0.263451804206453 1 1
0.39858517672741 0.386305775468372 1 1
0.420551812590403 0.408095736237708 1 1
0.217102086016609 0.211935702059771 1 1
0.160425790180054 0.15625040705661 1 1
0.148378782915935 0.146120393470416 1 1
0.0604580215244768 0.0581418913126935 1 1
0.132758020887034 0.128884675554116 1 1
0.228273596591166 0.221481070465369 1 1
0.267103474483084 0.257445663264053 1 1
-0.0365191438242954 -0.0350155998659889 1 1
0.175881861729034 0.169889493916176 1 1
0.137525358165916 0.134188296603167 1 1
0.168930864241425 0.163383896760508 1 1
0.268207058590693 0.261325093496501 1 1
0.252739619496747 0.245648597901888 1 1
0.0558223147619583 0.0545203181014739 1 1
0.174101370096597 0.167357165883283 1 1
0.343234844246439 0.334267160919017 1 1
0.40412403196615 0.393418434470716 1 1
0.280727619819783 0.274080757750813 1 1
0.206037436246686 0.201831689709233 1 1
0.120003639043815 0.116324821260014 1 1
0.449633772477574 0.437230194877215 1 1
0.104130385333792 0.101620172232724 1 1
0.330809124341826 0.320947249048707 1 1
0.297681714568185 0.288180544453924 1 1
0.376672532741969 0.367288334533102 1 1
0.0708657097605497 0.0680046588289778 1 1
0.143850478723395 0.141615459834971 1 1
0.189012259860529 0.183184678634892 1 1
0.140098186216567 0.136104030606971 1 1
0.157535109958145 0.153821483586526 1 1
0.331707277452895 0.321584281780433 1 1
0.0280483940321665 0.0271495827911717 1 1
0.0975552551595105 0.0946178786862511 1 1
-0.148916719238074 -0.14390285469702 0 0
0.300953060741712 0.29287557994103 1 1
0.204927081161927 0.19769643816901 1 1
0.159816673120693 0.154871484270786 1 1
0.329937262786901 0.317433600731484 1 1
0.267630375709054 0.261188823081769 1 1
-0.106200882295895 -0.102623489674902 0 0
0.287395787317247 0.278463086056467 1 1
0.254257896193769 0.24709101457714 1 1
0.148942197290556 0.143018099055273 1 1
-0.0542639465741519 -0.0536643447142688 1 1
0.193377184428102 0.188093330060745 1 1
0.180348613772486 0.175429734511215 1 1
0.289157058488452 0.280297239632853 1 1
0.0841551479562501 0.0821303425473141 1 1
-0.11000830782341 -0.106929954966977 0 0
0.161726192812548 0.156794116298966 1 1
0.305071756919989 0.295474723740587 1 1
0.121967475467788 0.119215821943813 1 1
0.139733459233652 0.135679158903529 1 1
0.149615071135664 0.145096841713244 1 1
0.234668140395137 0.22784415388507 1 1
0.205371410149525 0.197980697398668 1 1
0.383443804781531 0.372369613140115 1 1
0.399611644833653 0.386640244436075 1 1
0.21655261541238 0.210195923502057 1 1
0.248416860272111 0.239244206793606 1 1
0.278322193472662 0.270778432446714 1 1
0.133962612467101 0.131896138508049 1 1
0.15314067618784 0.148465499930072 1 1
0.157733891565416 0.15471452837299 1 1
0.175556240353985 0.169737039470977 1 1
0.331951116727081 0.322549035066954 1 1
0.157389339083404 0.153411504263894 1 1
0.397081366016488 0.384898359353431 1 1
0.276733624218399 0.268612456957022 1 1
0.203617600658458 0.197300188877487 1 1
0.616086125515857 0.59613836730568 0 0
0.0926764292870419 0.0900630904952313 1 1
0.197750509311332 0.191668018171538 1 1
0.113857054820269 0.110666256698112 1 1
0.17852177714589 0.174064382274963 1 1
0.253675074550267 0.245528583554371 1 1
0.332129375172496 0.320821158334739 1 1
0.101873167551579 0.0996025286426633 1 1
0.244613588343591 0.23816553311467 1 1
0.141883439483944 0.137758794629212 1 1
0.0950913417153025 0.09357927830311 1 1
0.202728324468173 0.196757359259818 1 1
0.180613409802242 0.174676754515546 1 1
0.0123382555461447 0.0133110904590248 1 1
0.141819621986165 0.137345865690142 1 1
0.0980081872593854 0.0951356885505923 1 1
0.0839213830313573 0.0803094290889413 1 1
-0.0236592811937615 -0.0248320177605701 1 1
0.26778801916465 0.258469829077891 1 1
0.554159757708951 0.53851376366049 0 0
0.117332055903286 0.113896250659973 1 1
0.231195953418647 0.224087072283897 1 1
0.0185645596470472 0.0174936457801666 1 1
0.0747029565588857 0.0728410877497546 1 1
0.095832218697525 0.0927506569149395 1 1
0.300796386560747 0.292176368807378 1 1
0.0202107214558985 0.0209980313283546 1 1
-0.111249856251771 -0.1084118432422 0 0
0.14762665575325 0.142759980995516 1 1
-0.0483976428301378 -0.0460501033844029 1 1
0.384123215286155 0.372571057849452 1 1
0.178776945956941 0.17167302122912 1 1
0.305865909769397 0.296206921161982 1 1
0.265061157314799 0.256457103068456 1 1
0.127663678506189 0.123900551391486 1 1
0.313755409473596 0.303454981538237 1 1
0.199124116966715 0.194315818315313 1 1
0.175257275997853 0.170661566931877 1 1
0.137073752260419 0.134141665243952 1 1
0.236486739483 0.228440332415348 1 1
0.157254706350148 0.153814058395115 1 1
0.0741992710575944 0.0726878237843098 1 1
-0.00798465058856808 -0.00815320979338373 1 1
0.220851484472057 0.216788570211748 1 1
0.187316617524959 0.181902045550676 1 1
-0.0522484493885368 -0.0488437939538252 1 1
0.199059257988754 0.194146931107599 1 1
0.387008436158014 0.3735532707703 1 1
0.22824885027313 0.218534834305261 1 1
0.128590124958783 0.12555414476455 1 1
0.204440372015227 0.197173280584006 1 1
0.537469392534816 0.521035807067707 0 0
0.217389004726052 0.213208532506331 1 1
0.187600835674439 0.181998461347472 1 1
0.175000514693007 0.170557219058615 1 1
-0.13370405506972 -0.130819532726697 1 1
0.315196944875558 0.306661986941863 1 1
0.230691453806617 0.222432530188978 1 1
0.0986265875515547 0.0947580996297697 1 1
0.30252822094127 0.292611649650112 1 1
0.578483815216892 0.564209471841629 0 0
0.526535236160072 0.51092893594235 0 0
0.263126375770176 0.255830422253812 1 1
-0.0281220559627358 -0.0249358715730301 1 1
0.120233895383346 0.117223723183947 1 1
0.268585135906667 0.260748856551558 1 1
0.27822509660479 0.269455723084055 1 1
0.373409802590013 0.362801280293792 1 1
0.398145628941316 0.387587057471264 1 1
0.146129222785361 0.142115890264549 1 1
0.2622677344969 0.254705944425007 1 1
0.286201270698105 0.27779812790811 1 1
0.0296097021644055 0.0301400164623109 1 1
0.27420254896813 0.267277479471498 1 1
0.235049549014778 0.229034672058391 1 1
0.343502954356888 0.334642633652253 1 1
0.094044486847217 0.0913069216196416 1 1
-0.021596826236997 -0.020294658241806 1 1
0.267868061696531 0.260192687404184 1 1
0.411409048993053 0.399138745360556 1 1
0.0148685176312429 0.0117023074942007 1 1
0.267393383008451 0.258793347677013 1 1
0.0823940257074453 0.0802065577125046 1 1
0.226547260075852 0.219999317221302 1 1
0.152572565032612 0.148755147983677 1 1
0.248932626537934 0.242617795561852 1 1
0.164610930247964 0.158768872002536 1 1
-0.0489726403194531 -0.0481519568802748 1 1
0.366574008947336 0.356119090283006 1 1
0.202874189855844 0.1972760823185 1 1
0.278613055220114 0.268798135007558 1 1
0.192371259721304 0.188325140906155 1 1
0.34715990328211 0.337031044278822 1 1
0.216655054950683 0.209970429677446 1 1
0.0139928303798475 0.0127998891915186 1 1
0.286706565234957 0.279021660211885 1 1
0.19184158504419 0.186720428585009 1 1
0.366718882397704 0.357536290790737 1 1
0.310735249845109 0.299721993482997 1 1
0.128107556449196 0.124808374556674 1 1
0.15957545743757 0.154189396090018 1 1
0.185418078139562 0.178719940191481 1 1
0.141487662750157 0.137877660608713 1 1
0.120681260015976 0.117211896868344 1 1
0.110664922108671 0.107101549805885 1 1
-0.0542192936956421 -0.0532609133821094 1 1
0.0352222721555874 0.0317364015109377 1 1
-0.113896063622061 -0.110178272840226 0 0
0.22710779101575 0.22110812678567 1 1
0.145054924662919 0.141870703953312 1 1
0.110072907552644 0.105168198136668 1 1
0.561922931836392 0.545412345892914 0 0
0.231706445117817 0.226107508543786 1 1
0.181711054251044 0.176818043248226 1 1
0.0841081966764278 0.0819059901258138 1 1
-0.0659329518041846 -0.0641474506819044 1 1
0.236614050067633 0.228168699156666 1 1
0.201186405362043 0.195442698332987 1 1
0.0774289205553744 0.0752709868592794 1 1
0.339234164408822 0.328603245643951 1 1
0.314119402800559 0.305332228607523 1 1
0.173073000422072 0.167153023374182 1 1
-0.0405030965276093 -0.0397131403520917 1 1
-0.0374567651017706 -0.0354210019514256 1 1
0.0707959250804868 0.068384479182092 1 1
0.07858204103033 0.0766797838761413 1 1
0.341382412673772 0.333699772759214 1 1
-0.012318275654523 -0.0115235127170306 1 1
0.217942305045698 0.210435851244904 1 1
0.0184162700932553 0.01736126297938 1 1
0.230995057618184 0.224195361477849 1 1
0.226609982467261 0.221495814153974 1 1
0.109377680203124 0.107218571554985 1 1
0.103088954203589 0.101040599435254 1 1
0.194867151702901 0.189708289798937 1 1
0.200621418197604 0.196010051442033 1 1
0.529962944444718 0.515518111828451 1 1
0.147774788449145 0.142897663427941 1 1
0.149646976339276 0.14364158306527 1 1
0.317670565887422 0.307978286001541 1 1
-0.0557337415215265 -0.0547381295829641 1 1
0.223339932906118 0.214662153036983 1 1
0.0938093276153976 0.0909985556316892 1 1
0.185401546713443 0.180663633318545 1 1
0.337435690776462 0.32890611541108 1 1
0.236158978723705 0.228895315945641 1 1
0.539541840451195 0.521971423273972 1 1
0.220794309163954 0.216152241603414 1 1
0.44166019910412 0.427890048766967 1 1
-0.0737065036786215 -0.0710774030396421 0 0
0.459185513876693 0.446660538471783 1 1
0.059322613038418 0.0578146646893755 1 1
0.06997390067432 0.0648695540995285 1 1
0.421922541033096 0.409171810884615 1 1
0.313217098176969 0.302548944319587 1 1
0.173699678370383 0.166072967806321 1 1
0.260111440156296 0.251256290419704 1 1
0.0120731414038308 0.0112235553914397 1 1
0.0839514049950842 0.0809178252413379 1 1
0.0444523995585658 0.0425660958489383 1 1
0.359320361240458 0.347760478072554 1 1
0.338390858915745 0.328396810438444 1 1
0.473468240269344 0.45825714493864 1 1
0.12267337713224 0.119047313373305 1 1
0.208115562987141 0.20197674549391 1 1
0.178267787994538 0.173446396124392 1 1
0.278971683977652 0.269393356182844 1 1
0.0547872699198926 0.0541790380579991 1 1
-0.0627063922024744 -0.0603365694295509 0 0
0.277275494085887 0.270271553614161 1 1
0.206060630956087 0.199810196130152 1 1
0.171992694197757 0.167076928957283 1 1
0.298447176317861 0.28615870603885 1 1
0.216468657673003 0.208561741182499 1 1
0.197908194738877 0.192189791899511 1 1
0.136797244328796 0.133573932399291 1 1
0.248611993822805 0.244005578078229 1 1
0.278295723149039 0.269645590629299 1 1
0.252079495386542 0.241999122160938 1 1
0.143433191287059 0.13936970965329 1 1
0.213630558720158 0.206382916421044 1 1
0.208796751844294 0.203494750189082 1 1
0.416580518122597 0.404998513143254 1 1
0.122532699469009 0.118290036895677 1 1
0.269579460036089 0.26263815538485 1 1
0.214718218687927 0.205891669250743 1 1
0.460452408772536 0.447635885554056 1 1
-0.0345202735393646 -0.0336289347169263 1 1
0.0438728261355827 0.0441946859776031 1 1
0.15666388177916 0.152000819706732 1 1
0.257208687175192 0.24748878339869 1 1
0.0629980038895357 0.0629661891809574 1 1
0.168603163701234 0.163415434550076 1 1
0.320871150125706 0.311164332511784 1 1
0.447136428290906 0.434659530622609 1 1
0.346219342487002 0.336411426490056 1 1
0.327853676770523 0.317506723761188 1 1
0.162612692291519 0.157198115184192 1 1
0.420726114133953 0.409329053206574 1 1
-0.0664311209428762 -0.0635896978826857 1 1
0.159967811123894 0.156413353971805 1 1
-0.0453126165223634 -0.0420661328263045 1 1
0.334504821344972 0.324945298494288 1 1
0.256303769188669 0.247994871219633 1 1
0.250153555582183 0.243090971160163 1 1
0.126891887174662 0.122678074399493 1 1
0.358482314969881 0.347284632506254 1 1
0.158191040310386 0.151766093448401 1 1
0.466263452229137 0.45459238077169 1 1
0.467574728382083 0.455282097666353 1 1
0.177993088738023 0.1724772193311 1 1
0.103843917213782 0.0980230616014262 1 1
0.220892768418826 0.216594820785684 1 1
0.148117213353767 0.142815882898696 1 1
0.244831516413468 0.240346121421488 1 1
0.15484989897287 0.15016285560853 1 1
0.0228181248271568 0.0224145157325504 1 1
0.146198784392249 0.140915455435948 1 1
0.123440796610572 0.119766921042277 1 1
0.223059099278655 0.21811187443072 1 1
0.10713701531583 0.10239496364495 1 1
0.319406629284184 0.307609137501403 1 1
-0.0576190077557416 -0.0557713836108451 0 0
0.399716049645953 0.3885050505066 1 1
0.158783713045118 0.15463755212216 1 1
0.307057273021853 0.297833261615398 1 1
0.283533422614846 0.276577804081338 1 1
0.279182519734661 0.271504198754852 1 1
-0.096893299599298 -0.0933588537188995 1 1
-0.00857393282760174 -0.00753011719190408 1 1
0.116283825426461 0.113972530020149 1 1
0.382411941867563 0.372766633172858 1 1
0.209174121962983 0.202729176766714 1 1
0.178763407796528 0.173420113592213 1 1
0.0324099404742382 0.0336607160448372 1 1
0.176065934641748 0.171489331985272 1 1
0.0245879946450609 0.0216332974814207 1 1
0.146729598116237 0.14290559234732 1 1
0.33830546878623 0.327966483440774 1 1
0.22118214332319 0.212880117440151 1 1
0.158848724072546 0.153966265839692 1 1
0.381297116947582 0.371238325094096 1 1
0.179931562377656 0.174100231981535 1 1
0.0808847140906417 0.0778215796714767 1 1
0.121673460773323 0.116573658130854 1 1
0.146260814506477 0.142105283360765 1 1
0.0490566097296199 0.0463468045113126 1 1
-0.147371104707035 -0.140414177223043 1 1
0.101047475610194 0.099040650187439 1 1
0.0584965347760352 0.0587824377557189 1 1
0.190680556920708 0.184251770614848 1 1
0.285159331789725 0.273881999834853 1 1
0.0749256285755992 0.0697187198540682 1 1
0.0294952111765727 0.0287308726582199 1 1
0.10562464278758 0.102625047565274 1 1
0.00860399470109988 0.00852311302127983 1 1
0.338292796503926 0.329349577168947 1 1
0.173468712043747 0.168243282513917 1 1
0.364741569467664 0.352187614187445 1 1
0.139939217540736 0.136374168100596 1 1
0.345778408695967 0.334955405989312 1 1
0.0618898812995799 0.0616231992461262 1 1
0.154628929108098 0.148786855792749 1 1
-0.117963257013653 -0.114097108429563 0 0
-0.167834452426485 -0.163728675561298 0 0
0.275284364808505 0.268052915553332 1 1
0.270902891154667 0.262096588950386 1 1
0.0999784055621993 0.0983717033146355 1 1
0.201479925563394 0.196895179915938 1 1
0.210304948998245 0.204082021805856 1 1
0.208145631826887 0.200914836968088 1 1
0.13703364638952 0.132703931968745 1 1
0.226735367208322 0.221222983990371 1 1
0.200526923380996 0.194027892509504 1 1
0.239759832430278 0.233678187771815 1 1
0.338134508399956 0.328459156523242 1 1
0.146949180833912 0.142618379275962 1 1
0.0919429865744717 0.0885893027283005 1 1
0.153635662355007 0.148838196187913 1 1
0.0729603385963098 0.0712984865258084 1 1
0.326103836422483 0.310961921866338 1 1
0.366429782091101 0.355667803085187 1 1
0.223278780120364 0.218000753189184 1 1
0.406662794200292 0.395508713859554 1 1
0.0947768925823042 0.092769854773491 1 1
0.401464293023713 0.38889840969229 1 1
0.459636708777128 0.447149467982148 1 1
0.0541411608644085 0.051770950495189 1 1
0.220861399052576 0.212844989342398 1 1
0.261541495384092 0.251696511836256 1 1
0.205337288601356 0.197716900801595 1 1
0.128946942731397 0.124746739512177 1 1
0.127132079608703 0.122261662367626 1 1
0.0584972142479124 0.0563357572842902 1 1
-0.0565098826987152 -0.0551743674138289 1 1
0.251113118248815 0.242734928190579 1 1
0.204851003265998 0.198866478017609 1 1
0.197002265368976 0.192095194703693 1 1
0.319374197030373 0.309946628459796 1 1
0.148481497040222 0.14523127708144 1 1
0.307305567333443 0.298445883686031 1 1
0.0521618978803971 0.0481860811831699 1 1
0.154495658558955 0.148491979805584 1 1
-0.0221052733377332 -0.0216188777177328 1 1
0.290409425558126 0.28282717959659 1 1
0.295816011404593 0.287704293903556 1 1
-0.0801256754234424 -0.0781581797139022 0 0
0.227578123860174 0.221869988350581 1 1
0.128180287579816 0.122579984403004 1 1
0.0631663369341803 0.0605645895196374 1 1
0.00462614962841917 0.00321307199407726 1 1
0.217459758613009 0.211798349118464 1 1
0.416637618487283 0.40116741537659 1 1
0.215652252780492 0.206765408175388 1 1
0.283628136642069 0.275876482279759 1 1
0.0443096321402853 0.0438278661268882 1 1
0.199571008629347 0.193773737616859 1 1
-0.0527779332634158 -0.0513867710053608 0 1
0.233414294575061 0.226298102600234 1 1
0.218876180287137 0.212297994317694 1 1
0.424246741264409 0.411917804266781 1 1
0.105779268278345 0.103456816176943 1 1
0.240503029091125 0.235286178801369 1 1
0.211178741584949 0.204115199496734 1 1
0.385899245523068 0.372598300972073 1 1
0.369965208159675 0.358472847886407 1 1
0.0666065290152886 0.0645369449733615 1 1
0.0708009488321166 0.0678576636807594 1 1
0.0989203997064308 0.0971888763901707 1 1
0.242044781684504 0.234224367389338 1 1
0.0327774296303314 0.0315136489338742 1 1
0.139412740224844 0.135775346350459 1 1
-0.0413684620695513 -0.0408128926763028 1 1
0.308832352202291 0.302353006930009 1 1
0.210439479024242 0.201795168981175 1 1
0.367695721548271 0.355129816656724 1 1
0.125284642974408 0.11991970377419 1 1
0.18372710552276 0.178379797032887 1 1
0.0918638566399888 0.090891278975049 1 1
0.0596821895421769 0.0586055967733373 1 1
0.458951809216073 0.444981565086407 1 1
0.563599957214958 0.545723223931334 0 0
0.201697397091831 0.198295607125177 1 1
0.270796155975252 0.262183493739628 1 1
0.237734237903755 0.231585477956911 1 1
0.32746264180715 0.318769432606 1 1
0.389141390696863 0.376801698782165 1 1
0.0981487932577368 0.0949699484508237 1 1
0.214857423796055 0.207156173333016 1 1
0.155632870590304 0.150933131629592 1 1
0.0674544162261733 0.0661059730159622 1 1
0.10629322580004 0.103058132658164 1 1
0.0336076876842976 0.0321812212142422 1 1
0.272526389140911 0.263688921649049 1 1
0.246617548579995 0.240940578265978 1 1
0.126603005882133 0.121191369018662 1 1
-0.00396217398525155 -0.00429743854124972 1 1
0.187270011401033 0.182537035459903 1 1
0.326043975554814 0.317609135057154 1 1
0.0552367266166637 0.052224459223268 1 1
0.262349436369497 0.254097290636116 1 1
0.435348656693117 0.422737361579077 1 1
0.0780599290215486 0.0750837702339527 1 1
0.180497348238313 0.174751502789319 1 1
0.257366182056288 0.249608687927209 1 1
0.0893640309809782 0.0870654892457642 1 1
0.0565754582117589 0.0545324357165407 1 1
0.441763301847987 0.429697868388428 1 1
0.0534280940773835 0.0499913791731128 1 1
0.187511077484505 0.184457727540185 1 1
0.0863219582157837 0.083580623913031 1 1
0.21092117331108 0.204726906958384 1 1
0.255728519815924 0.249949699801838 1 1
0.0996042009015945 0.095981811499038 1 1
-0.0713153862759892 -0.068759580960577 1 1
0.0478683226187965 0.0459907591075681 1 1
0.140686046370788 0.135881159340524 1 1
0.271425980830913 0.26294412595742 1 1
0.233379575856009 0.226290944851607 1 1
0.137941898532879 0.134176526946604 1 1
0.18950669178287 0.184312179652379 1 1
0.0652088092479678 0.0631512005776948 1 1
0.368964995473006 0.360196209983629 1 1
0.260095849161906 0.253243181270126 1 1
0.365087539622723 0.355134531143857 1 1
0.211974744981811 0.207592674992921 1 1
0.203113759216516 0.196984260310792 1 1
0.0383623639422486 0.036442956764602 1 1
0.324302089217294 0.312460422316063 1 1
0.0461006774735115 0.0453204224597795 1 1
0.455907428115407 0.444156390750269 1 1
0.175529262497645 0.168695328434472 1 1
0.170225668659873 0.166662139125383 1 1
0.288213994279475 0.280695795446381 1 1
0.182678347828393 0.17691381472892 1 1
0.0475239366606111 0.0434665992466647 1 1
0.231604438437545 0.225934016027926 1 1
0.162747202220676 0.156427663931843 1 1
0.170390700583845 0.16455420140856 1 1
0.175254021419675 0.170624890507742 1 1
0.332705473604244 0.32251104176089 1 1
0.266386897040831 0.258816837120009 1 1
0.154936293867596 0.149057407808871 1 1
0.23334575967612 0.227526398050334 1 1
0.129999572636277 0.12642805340381 1 1
0.300537314251977 0.291870968328748 1 1
0.0781543729286714 0.0729998205687776 1 1
0.214946366176341 0.209696617925635 1 1
0.412318338986449 0.399577359568813 1 1
0.252852194816313 0.24544733901948 1 1
0.291959007670511 0.283726911367148 1 1
0.10865797600055 0.105570049738062 1 1
0.14638250994031 0.141645805608773 1 1
0.269691272122367 0.262199248952699 1 1
0.208054517388584 0.201504146320961 1 1
0.0170561261660181 0.0178290604573886 1 1
0.244924764492809 0.238411279983711 1 1
0.0137716587740236 0.0132834580624309 1 1
0.364971426773617 0.355125005115473 1 1
0.123218080135746 0.117490980803603 1 1
0.226742341826167 0.219989100700602 1 1
0.474633607221247 0.460171387806296 1 1
0.165273399113023 0.159177943112342 1 1
0.132245932676092 0.128193503038353 1 1
0.378090738335344 0.367744709263579 1 1
0.226719605473917 0.218192576792427 1 1
0.382375292391824 0.371138407144774 1 1
0.314204789341424 0.305593451922292 1 1
0.15888932344087 0.155856727463971 1 1
0.0644815777716125 0.0631748928668202 1 1
0.0540536106060031 0.0532993441471817 1 1
0.301392629971541 0.292137896210868 1 1
0.0501513806322804 0.0481921731260612 1 1
0.153613322975096 0.147234604486763 1 1
0.176810426175045 0.172304318857366 1 1
0.0770541889766781 0.0753631255000762 1 1
0.0592439785760704 0.0585132140484353 1 1
0.312471589145606 0.303358765935462 1 1
0.264932209498191 0.257339455248767 1 1
0.234040392423077 0.226613370081373 1 1
0.260519782366929 0.252011682974256 1 1
0.169201865493138 0.164710952191977 1 1
0.184362874978788 0.180288039405917 1 1
0.404987281368454 0.393145766955987 1 1
0.318886017719327 0.30946381205215 1 1
0.338881637372722 0.330110375645341 1 1
0.303010127342108 0.293855622082327 1 1
0.303987146813353 0.29648140822441 1 1
0.281835311995521 0.273446012912383 1 1
0.0299806214737398 0.0285277239240229 1 1
0.166707840659313 0.161408322804837 1 1
0.322005763310781 0.311716209056788 1 1
0.225111266357699 0.217369680580453 1 1
0.281042712945932 0.274724645419371 1 1
0.0706457523812348 0.0684412985504527 1 1
0.221395582630118 0.214120373280098 1 1
0.30071055151517 0.292114891549783 1 1
0.414206169792874 0.401745492031997 1 1
0.234918992013448 0.227451106163509 1 1
0.212506185640812 0.206979260313751 1 1
-0.0510577985812595 -0.0495191367623485 1 1
0.378037703775619 0.367906056782843 1 1
-0.224076447104265 -0.218073519165829 0 0
0.215893762231681 0.209271821972366 1 1
0.0171603638008677 0.0162300377328082 1 1
0.163335255739517 0.158119842662048 1 1
-0.0271053452702721 -0.0263825309223449 1 1
0.0314048667288773 0.0282711654926606 1 1
0.0507741822132788 0.0503325264610858 1 1
0.276742709214526 0.268630095198068 1 1
0.324629852036038 0.315139234917281 1 1
0.229197162857683 0.222292584557964 1 1
0.111757583087219 0.111146585037317 1 1
0.191825238750743 0.18664957845495 1 1
0.251036518122085 0.243607535137533 1 1
0.216505768192566 0.209743899326117 1 1
0.254368104664041 0.247938591554364 1 1
0.331251519287154 0.319730282795935 1 1
0.214084362693355 0.208261844560295 1 1
0.355770437648896 0.344989929155181 1 1
0.322592585294885 0.311153128949323 1 1
0.418833680252634 0.407115437567116 1 1
0.0953070702050774 0.0925024355584647 1 1
-0.0630934835595626 -0.06134373420064 1 1
0.167418506735971 0.163203667213691 1 1
0.265764758834626 0.258795251073721 1 1
0.220452016278866 0.213110170143673 1 1
-0.0254989556477822 -0.0248236063647458 1 1
0.161288781197295 0.157012445056589 1 1
0.262142212894907 0.254520976529002 1 1
0.322930929156333 0.313974370506461 1 1
0.156816291152592 0.151847061544595 1 1
0.180038830675114 0.174033086681578 1 1
0.255221875500838 0.248119438053993 1 1
-0.061166622317419 -0.0582648502994345 1 1
0.282105622225159 0.274200069821094 1 1
0.304184552087311 0.294578510192406 1 1
0.268769767901896 0.260051272198784 1 1
0.184104212373065 0.178904616962248 1 1
0.356835925116613 0.346933229820561 1 1
0.279362407130088 0.2694650225974 1 1
0.148979211464107 0.144454423194801 1 1
0.264294231802012 0.256730985624422 1 1
0.021089913359766 0.0192036125309049 1 1
0.5206285394468 0.505135406352396 0 0
0.225100357493693 0.218031408237875 1 1
0.388364643881467 0.376287903560487 1 1
0.180105116280776 0.175226692385934 1 1
0.192833709112989 0.186568823938438 1 1
0.259468637141752 0.252422301860144 1 1
-0.0613527820942035 -0.0589667215784751 0 0
0.216061998571402 0.209245325979141 1 1
0.554775452634153 0.538405850327722 1 1
0.132568559486072 0.128252364684753 1 1
-0.0967739939745667 -0.0930482085710519 1 1
0.22030311420774 0.213517702325961 1 1
0.174807674850846 0.169558171321748 1 1
0.372373004402222 0.362227211183986 1 1
0.294576807304496 0.286994977823795 1 1
-0.153918227424468 -0.149762511068072 0 0
0.297669879538801 0.287986701401096 1 1
0.159383817801967 0.152887363647797 1 1
0.466161063767843 0.452559095969093 0 0
0.0938768779238596 0.0899492125969036 1 1
0.204914050814438 0.197903611017505 1 1
0.315526850298141 0.307718500122524 1 1
0.390795621394083 0.376023329742751 1 1
0.431844873664049 0.41978388841563 1 1
0.235291067224229 0.226027911837594 1 1
0.0293171862962061 0.0281531987777384 1 1
0.11444552901047 0.109902364396091 1 1
0.560892052771435 0.543728348327893 0 0
-0.00625096623819717 -0.00707343740880811 1 1
0.116841508696588 0.113034881912753 1 1
0.108398994729577 0.10556233816652 1 1
0.0832082600796588 0.0803228415894056 1 1
0.246026481809706 0.239404084386754 1 1
0.379787467422805 0.368328354738728 1 1
0.121747700656316 0.11866475349161 1 1
0.0823584395616842 0.079340531702614 1 1
0.306182012070895 0.295952669103148 1 1
0.0905676753987597 0.0885129225953261 1 1
-0.00797754987561417 -0.00980578505811519 1 1
0.286170841316458 0.276500987726927 1 1
0.0423310279388864 0.0407827089788125 1 1
0.427869815596834 0.415230728273678 1 1
0.311662282214952 0.302916441242403 1 1
-0.0845170490813054 -0.0814002187421306 0 0
0.213295011508198 0.206622363620219 1 1
0.306191317632804 0.295966620038405 1 1
0.250293480410781 0.24338582501826 1 1
0.394057199761197 0.382182670125707 1 1
0.0162804412512103 0.0159866528467496 1 1
0.138958294960085 0.135724772962297 1 1
-0.0838515912738984 -0.0823615871958633 1 1
0.259030257059502 0.251642920425557 1 1
0.0051902291214699 0.00478491138858742 1 1
0.0652613209724713 0.063746027409409 1 1
0.194107654916454 0.1885219205875 1 1
0.258811836161328 0.250660930809749 1 1
0.125618471090521 0.119891351130941 1 1
0.163626748768571 0.158512627576118 1 1
0.507498305189008 0.494369616869352 1 1
0.506899842758067 0.492261122702582 1 1
0.0567953956107087 0.0551701933618616 1 1
0.12990053890503 0.126269293679873 1 1
0.11480863852539 0.111495404711807 1 1
0.124823033842748 0.121178519617152 1 1
0.097954929341187 0.0934272813376808 1 1
0.0785929886455748 0.0760063431898352 1 1
0.377293888501909 0.364890883838637 1 1
0.305979086470745 0.297099404143594 1 1
0.166771160270299 0.162509065561355 1 1
0.233707985408242 0.226879121252514 1 1
0.350396878218322 0.338347913619979 1 1
0.276321503041323 0.268404753392886 1 1
0.439342851113354 0.429160178091033 1 1
0.384990541323406 0.37452747695229 1 1
0.347311300249079 0.338714196279104 1 1
0.199496858084736 0.191742869114067 1 1
0.312722599381915 0.304713395578567 1 1
0.00421780420135145 0.00381635654593719 1 1
0.133482574911526 0.130441438721832 1 1
0.0705338142144344 0.0678753867681423 1 1
0.32029407491153 0.311697400705898 1 1
-0.0828960050253079 -0.0809939446487128 0 0
0.170997641472236 0.167288125395051 1 1
0.303123810939029 0.293187372190763 1 1
0.138932468179633 0.133421705764641 1 1
0.147783951992573 0.144871495476317 1 1
0.0750861194737474 0.0724898141514494 1 1
0.416661046247516 0.405942903345817 1 1
0.0429689841129869 0.0404991234607468 1 1
0.232445408093028 0.228585567506048 1 1
0.360119513646301 0.348434512324447 1 1
0.234807042174677 0.228080854194473 1 1
0.146951506748359 0.144369159668328 1 1
0.252575770864439 0.244781178391551 1 1
0.102762968587808 0.0999147410720616 1 1
0.494747394688202 0.4817988265375 0 0
0.190299505086784 0.185091535449473 1 1
0.26741599073392 0.256897048592119 1 1
0.246978336237699 0.238640155043287 1 1
0.255292897036067 0.247319182937972 1 1
0.150926247673481 0.146130832034292 1 1
-0.0639954188383691 -0.0614253791499533 0 0
0.455748899731097 0.445056496702963 1 1
0.019035527187671 0.0176359347889812 1 1
0.344936382414622 0.335239435222739 1 1
-0.0243845265301039 -0.022756773515277 1 1
0.0331331081558027 0.0343702789225888 1 1
0.221257385613137 0.21564185150587 1 1
0.16052199070539 0.156444626327902 1 1
0.399669382121588 0.38754973553033 1 1
0.215433114330196 0.209001418654302 1 1
0.220227834482518 0.213390456478987 1 1
0.280253429603002 0.27134753453651 1 1
0.186869438878479 0.181167591806244 1 1
0.350411780264413 0.340627337938408 1 1
0.356358103928762 0.34610269003413 1 1
0.303115268467989 0.29482839711641 1 1
0.349041877748562 0.339939265562393 1 1
0.382196058774532 0.370059894567638 1 1
0.000784393338988436 0.000716985534192501 1 1
0.278911517433095 0.270211527334022 1 1
0.0914220052262505 0.0877771926406862 1 1
0.47007870946841 0.456719992149302 0 0
0.102021936681251 0.0984473007499537 1 1
0.187825295467518 0.180110844377111 1 1
0.0443388471805755 0.0457849777575154 1 1
-0.113901927240032 -0.109194119460838 0 0
0.200351256511503 0.194309445644062 1 1
0.0156538498129179 0.0165914504590313 1 1
0.0127888554542579 0.0115790813888332 1 1
0.329239757878861 0.321015464570051 1 1
-0.0561594474291641 -0.0533937137930061 0 1
0.196132149186422 0.189519726393179 1 1
0.300667603026527 0.293589077879457 1 1
0.225888612101888 0.219317110538202 1 1
0.0604719003642739 0.0584331230830236 1 1
0.360182357111292 0.350340827033704 1 1
-0.0155588235503995 -0.0152858191695568 1 1
0.406816950074377 0.396708548282673 1 1
0.331975051383283 0.322002134871865 1 1
0.0690406745911371 0.0675806493020185 1 1
0.378817988479552 0.365969550253636 1 1
0.103258443308634 0.10116479728305 1 1
0.257624982238541 0.249370913487242 1 1
0.195660137176071 0.188272918529213 1 1
-0.0979162765521722 -0.0947046013451317 0 0
0.282740540480792 0.274219583643888 1 1
0.173352088028741 0.166671137892926 1 1
0.224092511810581 0.217075170663242 1 1
0.231364971770806 0.224284291126296 1 1
0.284204905653149 0.276247677464026 1 1
0.325767111019836 0.316191764280104 1 1
0.225582130621312 0.219619014462898 1 1
0.0695039301577214 0.0681308294075326 1 1
-0.0235256028986002 -0.0230358314313392 1 1
0.145433046573102 0.140314464808148 1 1
0.266932909068881 0.258962455547872 1 1
0.462471540454994 0.448590741124806 1 1
0.13203918086606 0.126156418808765 1 1
0.233620189476836 0.225213294577425 1 1
0.222748637955657 0.216459310002904 1 1
0.40291195776128 0.393458844190142 1 1
-0.115919108466505 -0.111994968068499 0 0
0.392764864335808 0.381014746804939 1 1
0.197768113676675 0.189414402540794 1 1
0.268030074905706 0.259931381400898 1 1
0.161993509308336 0.158509294254171 1 1
0.373484835533639 0.36245108968936 1 1
0.251891375997814 0.24367633318489 1 1
0.284819002513177 0.276381076997782 1 1
0.10127212055469 0.0994269166961503 1 1
0.288689076648574 0.278659716569935 1 1
0.451048398192878 0.434609943205388 1 1
0.369942450732944 0.357985131701218 1 1
0.296397646059336 0.286477509276113 1 1
0.2911915071503 0.285715407270048 1 1
0.291107524967752 0.282191153562617 1 1
0.372874478810436 0.36439470689607 1 1
0.145175786570132 0.138738289337779 1 1
0.386063040963446 0.376767998009193 1 1
0.149926486271527 0.143484558681396 1 1
0.122674563649702 0.120519363005008 1 1
0.214303904451861 0.208582316989284 1 1
0.297056665399125 0.288363351920748 1 1
0.176883833247362 0.172213778940586 1 1
0.350923772029778 0.340580317710139 1 1
0.580614768439148 0.562788024175905 0 0
0.293278986885679 0.282699052836244 1 1
0.214292914019052 0.209208963748802 1 1
0.10488798051123 0.104997535906971 1 1
0.25172212881331 0.242115770893589 1 1
0.134930719224604 0.131343844834318 1 1
0.344907594427808 0.333485169103943 1 1
0.0718142882878217 0.0700341751817615 1 1
0.341412057448234 0.330209384984495 1 1
0.0903322536917574 0.0877240346686689 1 1
-0.0094433961976801 -0.0102629022232753 1 1
0.187220720005059 0.179010029421284 1 1
0.12214489113929 0.118828848778819 1 1
0.0252185461752417 0.0264058036264218 1 1
0.0991791265702194 0.0959123259620469 1 1
0.0828855261054861 0.0800253382237062 1 1
0.147903342970128 0.144179534867859 1 1
0.341981498621761 0.330672977992085 1 1
0.328577510287604 0.320578509836157 1 1
-0.00845568337814142 -0.00836979040800799 1 1
0.0522816595576136 0.0510855870723258 1 1
0.362717200016537 0.351400665502959 1 1
0.247677998950868 0.239744795774613 1 1
0.365213574292225 0.355410221501001 1 1
0.348897814168322 0.337468561099351 1 1
0.127476493623086 0.12315693117061 1 1
0.082551122613773 0.0797668018271974 1 1
0.215070871026057 0.209217834722654 1 1
-0.0134504617235662 -0.0125319491139207 1 1
0.365679074105997 0.355149274015165 1 1
0.265474838363152 0.255287447171015 1 1
0.430276431716125 0.417474751085356 1 1
0.195506410429484 0.190311286772254 1 1
0.214635039726819 0.207947003142136 1 1
0.130022620101382 0.128525342192481 1 1
-0.0437405310972783 -0.0393117962216629 1 1
0.207729065315112 0.201795826672475 1 1
0.153056003624778 0.150309360746059 1 1
0.0354757897206759 0.0353792995094462 1 1
0.30251732657971 0.295840114078431 1 1
0.167247559574765 0.161403541262579 1 1
0.142185548384713 0.138156974892376 1 1
0.426362362481352 0.413928370181216 1 1
0.328155879375208 0.318796528331654 1 1
0.443700518527313 0.432966747244785 1 1
0.201485494132775 0.196673287359555 1 1
-0.0200106488690901 -0.020577756531133 1 1
0.254576214446306 0.246130242731282 1 1
0.311409181156738 0.30226037456897 1 1
0.170813344668034 0.165558879838158 1 1
0.00593647354945165 0.00595854025923766 1 1
0.137897917273581 0.133881629484307 1 1
0.316206230648531 0.3066552970996 1 1
0.0850535232492076 0.0827791237338823 1 1
0.0075690443090875 0.00834274063486308 1 1
0.074231654543312 0.0718492968216753 1 1
-0.0473069291635367 -0.0462733454780564 1 0
0.0279735290521477 0.0269835419128188 1 1
0.376238577528751 0.365146267691758 1 1
0.172876241280617 0.168413972466574 1 1
0.47986386139995 0.464916001502884 0 1
-0.0999050206331042 -0.098388053267491 1 1
0.175707466874783 0.170072904113949 1 1
0.248734288793609 0.241161346836653 1 1
0.202796286026227 0.198039690675023 1 1
-0.0845952803216158 -0.0824728970053511 0 0
0.139306346172085 0.134461580764469 1 1
0.236199562039586 0.227417601971981 1 1
0.248821961607026 0.242002318656078 1 1
0.121773893703099 0.117515205822124 1 1
0.245345743242747 0.238373720395146 1 1
0.126349351140354 0.120948785506616 1 1
0.0858513309534768 0.0835684184031623 1 1
0.403361583447104 0.388709393463128 1 1
0.0812621808605176 0.0799412950643389 1 1
0.225502584582959 0.218838523822546 1 1
0.205645407516559 0.200191288340193 1 1
0.158228951656823 0.153231097602753 1 1
0.359579100795797 0.348021041579415 1 1
0.206291973343067 0.201219952175927 1 1
0.44043874980259 0.427473531718802 1 1
0.214837815470522 0.208487533217675 1 1
0.44888352238839 0.437595546611485 1 1
0.0729539810320624 0.0699821501260329 1 1
0.173359131970154 0.168435151484608 1 1
0.288949925299547 0.280641577941219 1 1
0.227882270278028 0.220153273722313 1 1
0.495888891112025 0.482407565276299 1 1
0.171573541882977 0.167164002611349 1 1
0.0402128330616281 0.0390746400460815 1 1
0.238715137479287 0.231435448424144 1 1
0.34539316830455 0.335615813223232 1 1
0.0546295469532 0.0524717918940705 1 1
0.132005813577128 0.130050008988375 1 1
0.36495788134025 0.351931562488218 1 1
0.0327938531215471 0.0323791360314735 1 1
0.406485803604726 0.394882362529773 1 1
0.326946607302534 0.316041190982273 1 1
0.161447983265504 0.157342463689247 1 1
0.383722454920572 0.371726440941348 1 1
0.270634825505153 0.262808987208167 1 1
0.13664781397819 0.132313389132612 1 1
0.123459303520866 0.119439388193138 1 1
0.107029676897033 0.103758036113983 1 1
0.292452318997969 0.283058642862271 1 1
0.354596022936473 0.344734506646808 1 1
0.264382666973563 0.256842758162599 1 1
0.00771803683513363 0.00841289738324046 1 1
0.118055038549145 0.117675520975949 1 1
-0.0196169152080389 -0.0174877282876921 1 1
0.265693764217555 0.257952923517482 1 1
-0.00434748231627366 -0.00341235327295662 1 1
-0.0867752864725615 -0.0842424476415658 0 0
0.544592685851994 0.527332086177541 0 0
0.248349248152114 0.239815992478724 1 1
-0.0282376179346111 -0.0308405641446711 1 1
0.254944374829056 0.247733578218797 1 1
-0.0340139889041078 -0.0333466188473652 1 1
0.0840654949457483 0.0812842676940813 1 1
-0.0709740864130615 -0.0679504777492978 0 0
0.253452658156448 0.24645545689667 1 1
0.497372874677711 0.484013836438263 0 0
0.1714616217307 0.165897692448024 1 1
0.301634489293505 0.292381586147103 1 1
0.137068065840282 0.133636789054689 1 1
0.21870794021315 0.21254497072112 1 1
0.130355890153887 0.127514989884745 1 1
0.169227645618238 0.163900041702848 1 1
0.404571025849955 0.393514628376823 1 1
0.286993892985571 0.279711853560902 1 1
0.208499486235874 0.200642599476819 1 1
0.41058762201601 0.397172129559878 1 1
0.265200818465384 0.25828811653111 1 1
0.274119922182839 0.26476093557249 1 1
0.329624438756313 0.319279144300318 1 1
0.271727020950666 0.264320046122971 1 1
0.341997844547911 0.331806628304826 1 1
0.121900259091761 0.118488232398947 1 1
0.064453179668654 0.0638107362655948 1 1
0.315780088434738 0.307851491396965 1 1
0.285250916915746 0.275451641433325 1 1
0.202557872179336 0.198588013128903 1 1
0.224280313286633 0.217064821443704 1 1
0.184156626923695 0.179738892005211 1 1
0.493896434106809 0.479851492919636 1 1
0.225869149181041 0.220579694412817 1 1
0.200523510883986 0.192859763676705 1 1
0.103291173931102 0.0998887824965512 1 1
0.164297805721033 0.158595797625936 1 1
0.363452508897909 0.354417856202715 1 1
0.181228895259843 0.176191111438933 1 1
0.256216319966806 0.249695966038847 1 1
0.200942672506001 0.194410654070644 1 1
0.456538301102455 0.442477449591167 1 1
0.646852710000088 0.627910818299594 0 0
0.342879554184784 0.333183214251616 1 1
0.259813429472394 0.251669957711999 1 1
0.236702925384919 0.229027501390318 1 1
0.210666568801606 0.205017541094011 1 1
0.135157378895916 0.130557612889532 1 1
0.216634220662517 0.210331713240532 1 1
0.296308590473059 0.287237145231524 1 1
0.1021148506435 0.099109050420703 1 1
0.14230126567558 0.138193573243292 1 1
0.584037990153187 0.567468860602578 1 1
0.266812951433522 0.258998354777791 1 1
0.168551719827421 0.161632160115292 1 1
0.287188226444111 0.278746083319093 1 1
0.227727471554772 0.2214878964755 1 1
0.31852261950899 0.308849186582175 1 1
0.0265711748656001 0.0261495033245559 1 1
0.177630078109328 0.171456906588472 1 1
0.0300053273911034 0.0275281135062742 1 1
0.238711627422614 0.230369257892081 1 1
0.340352525752133 0.331032918274838 1 1
0.180218489547378 0.17736491835457 1 1
0.233447422779549 0.226504969741142 1 1
0.189248314838361 0.183647593463296 1 1
0.238573993848505 0.232198342310966 1 1
-0.0517279362094144 -0.051626504328555 1 1
0.17042386342533 0.167628040839714 1 1
0.083871393985794 0.0817994472087359 1 1
-0.0612630267417325 -0.0607100339985087 1 1
0.152024540936863 0.147874779941934 1 1
0.216722806621167 0.210062250000612 1 1
0.284303772311258 0.276088001166855 1 1
0.378510565297055 0.368045248325708 1 1
-0.010354990050913 -0.00936310078949953 1 1
-0.138110580112703 -0.133590213851084 0 0
0.203082707629181 0.197789709581184 1 1
0.194208423913879 0.18945038536558 1 1
0.246789286888108 0.23974255969211 1 1
0.265717798451474 0.258348496619386 1 1
0.0924983361093975 0.0881498156829167 1 1
0.325211895768701 0.316732483014165 1 1
0.122738546474318 0.120732477758176 1 1
0.127423661802259 0.123886010694157 1 1
0.182653552470371 0.177833081331875 1 1
0.153426102843666 0.149380589487641 1 1
0.138737458082075 0.134650981441689 1 1
-0.00241477275319811 -0.00409966086526951 1 1
0.183432593175773 0.177695112332466 1 1
0.155741621770304 0.151795161765489 1 1
0.171379165456049 0.167354039151415 1 1
0.433349116193619 0.417599344830538 1 1
0.160051833315752 0.154689819923093 1 1
0.211203321648024 0.207324592085588 1 1
0.244516456966201 0.23671064780604 1 1
0.260800218444084 0.252371076458103 1 1
0.423845651978645 0.411966477493798 1 1
0.334203256922639 0.326846509213851 1 1
0.0855125247102786 0.0820924316646858 1 1
-0.0181102365400774 -0.0169340867102664 1 1
0.371772947952989 0.361445179169168 1 1
-0.14913406875488 -0.145017448938245 0 0
0.275767741745183 0.268393500161031 1 1
0.14091150318228 0.137207658050752 1 1
0.281789467117763 0.273795676624747 1 1
0.356983045842432 0.347243966862106 1 1
0.103487414603507 0.100188687901433 1 1
0.00367916846936328 0.00385029163273717 1 1
0.319194106099401 0.309343481271081 1 1
0.151777054151366 0.148155264608476 1 1
0.385453519111533 0.371326702908265 1 1
0.305485622603111 0.295178937287042 1 1
0.291484339183137 0.279063382520336 1 1
0.0198205064800727 0.0181768989694614 1 1
0.0825478264396696 0.0804243924058445 1 1
0.248769211780788 0.240966619125276 1 1
0.200990569481232 0.195560067806981 1 1
-0.0348476411280819 -0.0340789615917223 1 1
-0.00310639447050365 -0.00271405081871406 1 1
0.196542092991752 0.190669000902263 1 1
0.169074736564029 0.162805865260201 1 1
0.0843580766702516 0.0820106666223831 1 1
0.15597408479165 0.149826721868882 1 1
0.0628558971736295 0.0603932691166648 1 1
0.155444790734229 0.14968891528122 1 1
0.182131902135435 0.176164666344807 1 1
0.235299985170823 0.228657779853808 1 1
0.227293613427003 0.21957486921155 1 1
0.427307692381264 0.416383852913028 1 1
0.185686415713757 0.179802097854579 1 1
0.156382107297929 0.152484257639946 1 1
0.323209265835569 0.313283910586873 1 1
0.176540117186809 0.169892735672873 1 1
0.17740418708785 0.172281848102753 1 1
0.057062728364862 0.0548443375461509 1 1
0.41777509059389 0.406083936910513 1 1
0.319939438691036 0.31085953029387 1 1
-0.0783996340170573 -0.0760841001762508 0 0
0.254727929017392 0.246572293554462 1 1
0.203403660409501 0.197335841375122 1 1
0.164589769682284 0.160687552762778 1 1
0.155162528850213 0.150635548643834 1 1
0.376329091539895 0.365825014747838 1 1
0.373710597521729 0.361214117632504 1 1
0.0994159442245653 0.0962294076578448 1 1
0.124254368194298 0.11998765796651 1 1
0.480139902922933 0.463776453503094 0 1
0.190273200365825 0.184342188603098 1 1
0.213557594175484 0.209466036378833 1 1
0.428829664981325 0.415859440254651 1 1
0.0393688286888974 0.0383487005761542 1 1
0.34980433006451 0.339662236113272 1 1
-0.108248952800236 -0.10485363357921 0 0
0.213739557465377 0.206646790400726 1 1
0.318884134156742 0.30963423920403 1 1
0.492485005431732 0.47857812788126 0 0
0.475733811812591 0.459902927721758 1 1
0.11211947469838 0.109239525094101 1 1
0.197601784971619 0.19263793944041 1 1
0.0801265692162125 0.0778314502076788 1 1
0.406037349911773 0.392524455137051 1 1
0.138951587923537 0.135585744565145 1 1
0.234413697779863 0.227384653159515 1 1
0.263607080650425 0.254407319592634 1 1
-0.0893698617420641 -0.0846570377543052 1 1
0.231912414822712 0.224362607127049 1 1
0.104557426361942 0.103274277909965 1 1
0.128654223093107 0.12463704072244 1 1
0.287169517086198 0.278582361940702 1 1
0.294649768654373 0.285958032728785 1 1
0.236459184244443 0.230611852953223 1 1
0.162300190869241 0.158333653721889 1 1
-0.00645724392067911 -0.00878035265364152 1 1
0.349316185716383 0.338701223398569 1 1
0.0842511099896687 0.0809845680312634 1 1
0.151106876906448 0.146903565212157 1 1
0.372795627753567 0.362021351493386 1 1
-0.00385603344412925 -0.00566172511660581 1 1
0.0314758747934639 0.0315998361451281 1 1
0.160016041286571 0.156042992121602 1 1
0.224483583097437 0.218298284226761 1 1
0.27522248513992 0.267228942717924 1 1
0.302370296357919 0.294478648075145 1 1
0.0923178543156782 0.0887945489480415 1 1
0.116685827644983 0.114440745643075 1 1
0.0384070520401573 0.0372517788403751 1 1
0.0451243749831848 0.0449648072891273 1 1
0.0517768795192837 0.0504015430812152 1 1
0.120407244074088 0.118579161962781 1 1
0.455718164611361 0.440994203158868 0 1
0.255131204799289 0.246656291918941 1 1
0.199960456415931 0.193750557046104 1 1
0.170834847597786 0.165591897732155 1 1
0.257515885401853 0.249941744017949 1 1
-0.0301746106357766 -0.0314153480211083 1 1
0.424432158168858 0.410946494754284 1 1
0.322913094704585 0.314402375260629 1 1
0.17019787336571 0.165883033588011 1 1
-0.028984970892213 -0.0276086573521687 1 1
0.133152250007922 0.129645561119451 1 1
0.221056032986605 0.213808173047463 1 1
0.114970020156349 0.113021499834991 1 1
-0.120287554317426 -0.119739709236552 0 0
0.0843896260517686 0.0829583162176018 1 1
0.179682159310945 0.176094859956586 1 1
0.0797538789079588 0.0765448948139601 1 1
0.10560975125577 0.101976684778883 1 1
0.109734861553962 0.109032006675396 1 1
0.339960699238105 0.331246412304742 1 1
0.275025595844842 0.267823965131967 1 1
0.315775059939865 0.30572940278287 1 1
-0.193348516976886 -0.186486834784626 0 0
0.284993149654279 0.277501187635108 1 1
0.295413754531958 0.287180792007671 1 1
-0.0740545583667517 -0.0713996051364574 0 0
0.0440767402433076 0.0434933514895248 1 1
0.136316975688158 0.1343093081513 1 1
0.3414340540282 0.331325478504433 1 1
-0.0548167425574672 -0.053206893389368 1 1
0.23692860927724 0.230340284841784 1 1
0.175437540509124 0.170197912562249 1 1
0.239856920194914 0.232605679558539 1 1
0.371886775764235 0.362040079435375 1 1
0.217222893784544 0.21102705203264 1 1
0.0684811703686816 0.065841108812953 1 1
0.307205489876093 0.298329578449491 1 1
0.108091265787703 0.104673998495151 1 1
0.269394517218988 0.261434061447514 1 1
0.0949916478616885 0.0922309930676428 1 1
0.234184225277476 0.22786703921094 1 1
-0.0358733176844017 -0.0346050406741017 1 1
0.281795600003729 0.274373898731085 1 1
0.328882625760938 0.319851920803505 1 1
0.234148252089157 0.227140335782822 1 1
0.19960530896268 0.193199180926973 1 1
0.111392905769093 0.108944505857623 1 1
0.240017367208044 0.230570840122026 1 1
0.19412583752343 0.1873755299404 1 1
0.318078606274276 0.311207417952717 1 1
-0.0815269194161663 -0.0790420718412665 1 1
0.0907621582035345 0.0881833719769441 1 1
0.188252890649837 0.178848043700306 1 1
0.0371354622036672 0.034514747675032 1 1
0.206434583511498 0.200175736129832 1 1
0.199201552642478 0.191594910906546 1 1
-0.0612559604680146 -0.0594506285837507 0 0
0.284287749799944 0.276314877158033 1 1
0.241260444839034 0.235310147908595 1 1
0.0878196007784888 0.0854919924388304 1 1
0.108634414023527 0.105947642407341 1 1
0.135494319297739 0.132324816094417 1 1
0.314700973951436 0.30539594668043 1 1
0.404059138830501 0.391808713745809 1 1
0.199251412613586 0.194742025237449 1 1
0.144078180702281 0.142578539166161 1 1
0.141400625053921 0.138243865084102 1 1
-0.0374067896478563 -0.0359343902557303 1 1
0.0546659015835522 0.0538410272127666 1 1
0.324513385353371 0.315244661117361 1 1
0.421976026948464 0.410398413700163 1 1
0.202520417851812 0.197262268991702 1 1
0.455826854024279 0.442041126070554 0 1
0.317941925818157 0.309389676817696 1 1
0.414072357193123 0.401805269301539 1 1
0.242439054921969 0.235738131447971 1 1
0.328500053259569 0.318195248194785 1 1
0.186497881457441 0.181438463540234 1 1
0.0893933192911656 0.0878425696008521 1 1
0.211629710809981 0.203984157775661 1 1
0.0288475441114914 0.0283745566837443 1 1
0.0931651045735779 0.0893263979283952 1 1
0.0896790912288809 0.0861928444249387 1 1
0.15358908311924 0.148863773876951 1 1
0.37869525263227 0.366660031256579 1 1
0.174849449434305 0.167670861844963 1 1
0.415677488107988 0.404071146422627 1 1
-0.0611262238876213 -0.0598174448053598 0 0
0.328681606191901 0.319531762398743 1 1
0.0203484769040581 0.0181846895917653 1 1
0.273664254373662 0.266322535651633 1 1
0.3626868084039 0.352198617272932 1 1
0.0564843003684837 0.0561618642662383 1 1
0.145665456658363 0.140771584155017 1 1
0.353507598957898 0.342542033618884 1 1
0.106276082666709 0.103495804434311 1 1
0.196026258271663 0.190377051932838 1 1
0.433630706618792 0.42197134236748 1 1
0.0613752218353406 0.0596358135858528 1 1
0.265653044334161 0.258180239226474 1 1
0.321961534825385 0.311852155077655 1 1
0.322774699098151 0.310813914629728 1 1
0.118165702768502 0.116505552111294 1 1
0.25288301280234 0.244931416084875 1 1
0.1024679455201 0.0996271354518954 1 1
0.280463712158435 0.272459430482111 1 1
0.065163820378641 0.0605033084238031 1 1
0.351261915182652 0.341491501837843 1 1
-0.127169807069979 -0.121899610803672 1 1
0.0510668413286556 0.0497444453988736 1 1
0.451746360139998 0.438285151104452 1 1
0.00920415008734178 0.00779417244766254 1 1
0.143937963722056 0.140745553533763 1 1
0.500433762932379 0.48467224002667 0 0
0.0858572418740064 0.0846756602581509 1 1
0.0306274243606395 0.0291917279850753 1 1
0.220684239461199 0.214811360842474 1 1
0.175293013265771 0.166745363973442 1 1
0.320267583911375 0.308328189357199 1 1
0.172168138759356 0.167602830961422 1 1
0.210389211815023 0.204531284579129 1 1
0.402805361239871 0.392769667203444 1 1
0.631869678819002 0.613603329960429 0 0
0.0411927698929948 0.0404192796639356 1 1
0.169995622504201 0.166381245384303 1 1
0.351358130698568 0.342322488350206 1 1
-0.204730279340385 -0.200199053081402 0 0
0.198697707597822 0.192920482394873 1 1
0.048010545929428 0.0464890413540701 1 1
0.187568783355604 0.182186232307559 1 1
0.355388589048321 0.341957614586876 1 1
0.461205893171542 0.448111895790762 0 1
0.00308668877126353 0.00330820548232013 1 1
0.38129109885132 0.369746755617368 1 1
0.336132471547235 0.324793908189493 1 1
0.492665550828548 0.477219004938239 1 1
0.275961964702366 0.267748949453608 1 1
0.217084835514434 0.210334329359268 1 1
0.0642958875608921 0.061155319065797 1 1
0.204950100940366 0.198729450358441 1 1
0.150956694277716 0.146802662676857 1 1
0.18927930668707 0.183800896639776 1 1
0.0671456440484707 0.0647672142073837 1 1
-0.00629674564908411 -0.00559966262914952 1 1
0.0259031642753373 0.0262633093990525 1 1
0.125886107466194 0.122543378624693 1 1
0.133778276541326 0.129820295443782 1 1
0.26915826239743 0.26122145215706 1 1
0.587097435001119 0.570403553829383 0 0
0.114634578331535 0.112514968890643 1 1
0.0150715785557287 0.015657991573078 1 1
0.428660899946962 0.412899642264163 1 1
0.226043291649283 0.218982513775947 1 1
0.0473523528459508 0.0455192436754644 1 1
0.349415222328654 0.338550250139065 1 1
0.213808665506527 0.206512293826531 1 1
0.247038314165026 0.237826931060589 1 1
0.1643994361845 0.157708213991001 1 1
0.297661706525946 0.289245245643687 1 1
0.395365558200285 0.3833904613321 1 1
0.266372236560147 0.258917459075788 1 1
0.328834549435227 0.318543781462813 1 1
0.366424060199123 0.356673482601183 1 1
0.266507295309661 0.258230307264584 1 1
0.234001806249764 0.229596341062637 1 1
0.248969774514728 0.242479210264784 1 1
-0.0182841858623234 -0.0206929705878472 1 1
0.0623066809164202 0.0600242838519567 1 1
0.162062406278527 0.158932393693199 1 1
0.013033593998548 0.0118926213504912 1 1
0.110367638812617 0.107869015844831 1 1
0.364010660747334 0.353907866296073 1 1
0.308150722031081 0.299010417784891 1 1
0.38380427987994 0.372307409507328 1 1
0.202153593180614 0.196969227752041 1 1
0.240085450153774 0.234505126800307 1 1
0.241423690134097 0.234671494997015 1 1
0.551909758447258 0.53779433838537 0 0
0.290102625384587 0.283462943479399 1 1
0.242983385474867 0.237170314364573 1 1
0.228525957172843 0.221466120633926 1 1
0.408454004185934 0.396646459178638 1 1
0.140675730582784 0.137423173736799 1 1
0.152987141076499 0.149241401271742 1 1
0.0874161116904433 0.085327841628804 1 1
0.257367297604463 0.248942665114622 1 1
0.0495314500595107 0.0485575549740268 1 1
-0.140455294462058 -0.137696123127338 0 0
0.173809378684715 0.169491386080904 1 1
-0.0390693558030705 -0.0370872720081576 1 1
0.0949387994361727 0.092557472895798 1 1
0.0813209447661884 0.0792007825714655 1 1
0.28787856384216 0.279200842408224 1 1
0.349507691807461 0.339127532564368 1 1
0.127570520611974 0.123742094299958 1 1
0.218206629485168 0.212833523627873 1 1
0.02885852289115 0.0290427103668673 1 1
0.234334528127467 0.228356034830049 1 1
0.280236246122745 0.272513517600782 1 1
0.25807675846926 0.252194416698159 1 1
0.315791629091026 0.306667824424342 1 1
0.126344170659594 0.124688908179405 1 1
-0.157662887920283 -0.153054648818233 1 1
0.123827131433769 0.11972860750057 1 1
0.195719454599337 0.189202636341389 1 1
0.218515818785025 0.21029922124271 1 1
0.363856490799642 0.352982773374849 1 1
0.357674315298211 0.347859344630063 1 1
-0.0265899961869471 -0.0274018083165195 1 1
0.0872293138147646 0.0848914643836307 1 1
0.382825827439289 0.370750620457235 1 1
0.0340311762457534 0.0342938919341231 1 1
0.0718058294372343 0.0693006703927551 1 1
0.0999143907020448 0.0966434956693601 1 1
-0.0226871468965928 -0.0220292769101531 1 1
0.30129672794812 0.293335927914443 1 1
0.277113649035643 0.269142151952687 1 1
0.419332471208428 0.406119728616812 1 1
0.432806871628952 0.420499013345963 1 1
0.195568480622431 0.189421484297679 1 1
0.199481946456401 0.193746601734089 1 1
0.0456550589837433 0.0431410388728099 1 1
0.1612977781439 0.158077453202805 1 1
0.118118525824998 0.114174981454372 1 1
0.102655574903057 0.0989937706764986 1 1
0.154169634441863 0.149780416037932 1 1
0.207965439146662 0.199351118060285 1 1
0.240311614968374 0.231670904495185 1 1
0.0747298416431493 0.0722772083522774 1 1
0.256517188610105 0.250079289128393 1 1
0.122442126452395 0.1189104959608 1 1
0.0445075839135915 0.0433601629597404 1 1
0.154532978212367 0.149872331571125 1 1
0.222913362287265 0.216869754846077 1 1
0.335092631832333 0.323186894492512 1 1
0.0456159612626699 0.0451448348115541 1 1
0.101853704695716 0.0998584619374007 1 1
0.222477905058116 0.21561732645632 1 1
0.268844682524683 0.259834077606881 1 1
0.135661816661491 0.130092260332032 1 1
0.308807490617821 0.299452292657119 1 1
0.224890069662834 0.218005592067551 1 1
0.0948128463771449 0.0939470793959755 1 1
0.420383950370443 0.408303577281395 1 1
-0.116505827074454 -0.112893995989625 1 1
0.346458696587516 0.334572603340347 1 1
0.3185424389737 0.308632510078922 1 1
0.198693147048542 0.192605145381041 1 1
0.287655177080056 0.279823530225778 1 1
0.0654024687918288 0.0636977358112174 1 1
0.062341832842348 0.060164158756221 1 1
0.413785174831353 0.401339093977043 1 1
0.0409230135395511 0.0400964074815647 1 1
-0.237989087642644 -0.229940629616592 0 0
0.195072456972833 0.189797117586559 1 1
0.0952060057573509 0.0944576158299566 1 1
0.212244442057252 0.206001283246556 1 1
0.0855730166192094 0.0823372417275391 1 1
0.177701859248729 0.171956299503167 1 1
0.178924422945 0.173672140159514 1 1
0.0184212764248779 0.0174555734838111 1 1
0.164342250905277 0.159180564510086 1 1
0.138456232194856 0.133552563342821 1 1
0.113806047247244 0.109852546090533 1 1
0.395947080063371 0.384919168715696 1 1
0.308793538400352 0.300279400968798 1 1
0.202264797381196 0.194437096418106 1 1
-0.221216333993852 -0.212911616235984 0 0
0.295487134632256 0.287998788564031 1 1
0.247320772866461 0.240966057147999 1 1
0.412119753499219 0.399349812802582 1 1
0.467933255845458 0.455310649734431 1 1
0.248445890637704 0.240764340689238 1 1
0.249258416445641 0.241543268517591 1 1
0.184486467695284 0.180333870319678 1 1
0.195798165418671 0.189169388227126 1 1
-0.0474614074229447 -0.0464578955980928 1 1
0.0341058289513141 0.0313402700794912 1 1
0.241697384211821 0.234828983196137 1 1
0.023234328535514 0.0237422712510951 1 1
-0.0436873324732999 -0.0404384786058611 1 1
0.167461878185835 0.161529334488864 1 1
0.141826353864517 0.139064973561716 1 1
0.184888649901257 0.179949283945633 1 1
0.190869405520318 0.183984597788667 1 1
-0.037674598255754 -0.0369026051737677 1 1
0.100600459735481 0.0993043337244456 1 1
0.356210336974315 0.342620718913833 1 1
0.39435682511751 0.382274223134852 1 1
0.337618934783296 0.328094206345549 1 1
0.102857962941318 0.09931392058832 1 1
-0.126249715602564 -0.122062639797757 0 0
0.0815103930009499 0.080928001802865 1 1
0.32402414087973 0.31466863096349 1 1
0.218715025862282 0.211530639514117 1 1
0.134743651500059 0.130153791492348 1 1
-0.0338681046241957 -0.0318357537626452 1 1
0.202923468712939 0.197015098516616 1 1
0.259965531736752 0.251957771083337 1 1
0.00509965649224418 0.00513595324037528 1 1
0.149560271069321 0.147943417186482 1 1
0.23059571423306 0.222380128211938 1 1
0.0388165533605634 0.0382167790260033 1 1
0.315396292993453 0.305110053346417 1 1
0.376816680541996 0.364065779273626 1 1
0.0411844975404171 0.0422627756323105 1 1
0.471117243790655 0.459066833200129 0 0
0.00987444048618147 0.00970210779585325 1 1
-0.0409386210009657 -0.0416924193730474 1 1
0.352096367484922 0.340758062907455 1 1
0.224148328252755 0.218047015884473 1 1
0.150602759926132 0.146389774851701 1 1
0.20054868646514 0.194689266386139 1 1
0.329250015119662 0.317765496721947 1 1
0.0824768026138065 0.0793866441604627 1 1
0.2596628507678 0.251860963595483 1 1
0.173343940670447 0.168341074334209 1 1
0.19628350093831 0.190298257809377 1 1
0.20063592377245 0.194549551343734 1 1
0.292529417554022 0.285291360678199 1 1
0.0188484027988911 0.0187334183464717 1 1
0.188798929533019 0.184663089511052 1 1
0.104000175660254 0.102096267776423 1 1
0.189249837500184 0.182730625369981 1 1
0.0273392055958371 0.0262822891607633 1 1
0.224514365859247 0.220201333999196 1 1
0.0805057962058617 0.0781888768511877 1 1
0.187814295836912 0.183041747341903 1 1
0.237690173460674 0.230520590142886 1 1
0.345826970338604 0.335751633903678 1 1
0.292384212226371 0.282950311618886 1 1
0.10537478792346 0.102739401344794 1 1
0.133947826029991 0.130029301384414 1 1
0.140181438873731 0.13726024885637 1 1
-0.0897442787474057 -0.0868617559418663 1 0
0.280609749823611 0.273707887069665 1 1
0.247734846629321 0.23960494497408 1 1
0.132311691211035 0.128075865472725 1 1
0.148458121704405 0.144322294854246 1 1
0.219004585991539 0.2123673141333 1 1
0.293830097784442 0.284116461053801 1 1
0.0499922302873496 0.0483314851198323 1 1
0.410494561885978 0.397321913182693 1 1
0.277210977233492 0.267680373772174 1 1
0.301384902469229 0.292866645262648 1 1
0.342337660339815 0.330495187713578 1 1
0.315055704108601 0.306422152190602 1 1
0.26004958757561 0.251665741962348 1 1
0.19377686371934 0.187725734151987 1 1
0.114315933038728 0.110190634536499 1 1
-0.143702083010552 -0.140346421995998 1 0
-0.015958489893613 -0.0173818836852717 1 1
0.16802335725872 0.163016752642376 1 1
0.209442736061816 0.203068750750771 1 1
0.166936118553794 0.161899893498636 1 1
0.0990586240238853 0.097738261018219 1 1
0.10342009921289 0.0999676747363745 1 1
-0.0683382819257002 -0.0659730268413987 1 1
0.287469870676468 0.27975589531595 1 1
0.194862362999311 0.189486558689952 1 1
0.198213983828387 0.191998771364811 1 1
-0.0481267206980646 -0.0472423996233675 1 1
0.0276142190584209 0.0269305182734961 1 1
0.411825603489639 0.400247474648224 1 1
0.370903451204353 0.359692095062727 1 1
0.375235429593317 0.363712581511539 1 1
0.131498193151696 0.128179477088572 1 1
0.0685823790459383 0.0671372116359079 1 1
0.15581586420805 0.151410465210225 1 1
0.135771841374094 0.131213870249982 1 1
0.0424068882007157 0.0416601328534121 1 1
0.0360748237594742 0.0363268992628623 1 1
0.132243434545216 0.126683088106568 1 1
0.176541473833541 0.17163575316606 1 1
0.142378611356276 0.138245757109489 1 1
0.277691158435143 0.272277810821011 1 1
0.33252481128191 0.324958180885821 1 1
0.0369299200669499 0.0373324709422504 1 1
0.0981238731768921 0.0943655838951772 1 1
0.242163868608602 0.235228356445253 1 1
-0.0105924321470894 -0.0103974891916418 1 1
0.11366441207538 0.112610234978279 1 1
0.261659182003183 0.253599729374538 1 1
0.0167081544295158 0.0162745897516772 1 1
0.301253075091922 0.291675672514014 1 1
0.115901457400234 0.112865578966156 1 1
0.283003061523627 0.278556660095514 1 1
0.462043906697165 0.448432018032677 1 1
0.0173075970039917 0.0157567341079033 1 1
0.1376297301875 0.133943638324281 1 1
0.403869940294591 0.392033753921088 1 1
0.397859945660807 0.386034168132383 1 1
0.157319767110911 0.154179743198897 1 1
0.426229886409685 0.413443708743167 1 1
0.126734409427305 0.120768560272307 1 1
0.116305597109501 0.112449173232855 1 1
0.19874846507245 0.194615581672459 1 1
0.152650142068744 0.148243463109754 1 1
0.056721044401499 0.0562911031445433 1 1
0.114677321277266 0.11009395351498 1 1
0.283064945664604 0.275836192046069 1 1
0.124065713367928 0.122597294709338 1 1
0.276546097966036 0.270068082079758 1 1
0.0686320364994706 0.0659075684809331 1 1
0.392414633375116 0.381960465223273 1 1
0.324365630190278 0.315152445855938 1 1
0.170909044762375 0.164625941992031 1 1
-0.114994737513416 -0.111036956228569 1 1
0.099785111269451 0.0971662646167813 1 1
0.220651663382169 0.214461012827173 1 1
0.149392221209563 0.146158482334751 1 1
0.00855269258660651 0.00862983381518646 1 1
0.0881272781297878 0.0848462633477649 1 1
0.231834306851253 0.223975820577487 1 1
0.31600048762124 0.307253720386739 1 1
0.0618873923975149 0.0588415810280522 1 1
0.4413743103363 0.426188715835852 1 1
0.026262688248651 0.025857919918594 1 1
-0.0638545309824972 -0.0600761203440965 1 1
0.0461188675570023 0.0457571213005301 1 1
0.08289782462627 0.0803009365548826 1 1
[truncated: 4,408 more chars]
