# Supplementary material for: Bias caused by sampling error in meta-analysis with small sample sizes
Source: PLoS One. 2018 Sep 13;13(9):e0204056. doi: 10.1371/journal.pone.0204056 (PMC6136825; doi:10.1371/journal.pone.0204056)
Supplement: S4 File — (ZIP) [file pone.0204056.s004.zip › results N = 10 theta = 0.2 tau = 0.2 sz = 30-50.txt]

"cohen.dl.theta" "hedges.dl.theta" "cohen.dl.cp" "hedges.dl.cp"
0.19304588057902 0.189595917771272 1 1
0.0787150191926559 0.0772619927327203 1 1
0.217078256550899 0.214264563783968 1 1
0.0581518761008291 0.0560965872865259 1 1
0.267819545572787 0.263073229830994 1 1
0.273168649446527 0.268075464138037 1 1
0.187047109295376 0.182591826156594 1 1
0.225904001397588 0.219932119165413 1 1
0.0664080754244969 0.0643676716000391 1 1
0.398500546609517 0.390912228192448 1 1
0.253462784206763 0.248695888621654 1 1
0.11690867898392 0.114881920772592 1 1
0.245825362664177 0.240846417640745 1 1
0.24116550167649 0.236129259642021 1 1
0.188367826839019 0.184919878006944 1 1
0.159470088301156 0.156121714598922 1 1
0.0798741330728921 0.0772659039920876 1 1
0.181158381794179 0.177728698491633 1 1
0.159010677146332 0.156260083314352 1 1
0.270707630751208 0.265477690923878 1 1
0.315861270956781 0.310378115150043 1 1
0.287935877506973 0.282411589387241 1 1
0.161667321242453 0.158405109706956 1 1
-0.0587021052268615 -0.0576519996319902 0 0
0.253840337855242 0.248992166976621 1 1
0.425217324074864 0.417570442573555 0 0
0.223811499862745 0.21952840163907 1 1
0.170558787330354 0.167653515018817 1 1
0.195471474463639 0.191680487708676 1 1
0.279614921291398 0.275216349055887 1 1
0.210192893135882 0.206035963797506 1 1
0.170560830394018 0.168202115733429 1 1
0.244921589719248 0.241071262278132 1 1
0.0998256263155019 0.0974075513279562 1 1
0.323740551067669 0.318434693593517 1 1
-0.0267682460888776 -0.0263915632514618 0 0
0.235841708641598 0.231385118924405 1 1
0.174691424208602 0.171723833190288 1 1
0.318601713717001 0.312558639265343 1 1
0.220068169908023 0.217199184567168 1 1
0.212702374961768 0.20871128960988 1 1
-0.191668074909357 -0.188070628088747 0 0
0.110480507934106 0.108391532248192 1 1
0.181826485228605 0.178984517490649 1 1
0.122305720664731 0.1201797584385 1 1
0.312763592792414 0.305844173945835 1 1
0.216398854431583 0.212058609416046 1 1
0.0191848753326504 0.0184546969067665 1 1
0.0824517908060376 0.0813980225810115 1 1
0.294640708735862 0.288112927991438 1 1
0.271255226883924 0.266373871451766 1 1
0.351154364216988 0.343600856432326 1 1
0.133800881076716 0.131645787591945 1 1
0.234814551662463 0.230847478281019 1 1
0.239282871718069 0.233998327405272 1 1
0.385792547055322 0.37864455449453 1 1
0.143413544382268 0.140820833088194 1 1
0.147289080676981 0.144742297655383 1 1
0.216833476531531 0.212321238540861 1 1
0.231096886803819 0.226960151127957 1 1
0.215219444679351 0.211074427803246 1 1
0.147525174088614 0.144872959750971 1 1
0.0310170462556108 0.0306783809564108 1 1
0.134587712192798 0.131214071231311 1 1
0.0461491629877159 0.045318567724473 1 1
0.299767125740013 0.294127646111655 1 1
0.544608749107114 0.531975508647338 0 0
0.0815458324195601 0.0798063195501435 1 1
0.393234829311689 0.38584865131391 1 1
0.158751681782975 0.156519090924208 1 1
0.270186436379553 0.264602376826234 1 1
0.116323173961644 0.114220199633939 1 1
0.421103488963268 0.412317924718715 1 1
0.201712592848554 0.19779226560266 1 1
0.0187500991005771 0.0186773681735135 1 1
0.137597372053742 0.13520722781268 1 1
0.331223122878209 0.324967977942189 1 1
0.282946292872482 0.279693546918718 1 1
0.102800507793127 0.100442833078133 1 1
0.26607886615584 0.26036775576801 1 1
0.149365749671661 0.146890417427963 1 1
0.225164728243049 0.220516930754271 1 1
0.141823687605035 0.139462085841073 1 1
0.230174684035722 0.22476039369658 1 1
0.200620541333425 0.197036595284678 1 1
0.15766097806136 0.154910604408455 1 1
0.375383860516765 0.369138488174913 1 1
0.364413096738809 0.357958635398289 1 1
0.106561477604195 0.102900211845152 1 1
0.190366160679704 0.188205411330793 1 1
0.19251834092659 0.188756149951787 1 1
0.141012286174112 0.139337692862669 1 1
-0.0385755630512262 -0.0379351671815424 1 1
0.182610908002488 0.179312164463954 1 1
-0.0796011668969105 -0.078707363996662 0 0
0.142515124927666 0.139648267359824 1 1
-0.109697641438802 -0.107978793773525 0 0
0.205568441404857 0.202868277162829 1 1
-0.019192282415358 -0.0192581500708899 1 1
0.0972533650877977 0.0944306915568889 1 1
0.158344320291839 0.155118024918631 1 1
0.274932719707272 0.27008070962376 1 1
0.356687729701226 0.350245869063516 1 1
0.213025841268706 0.208864434934676 1 1
0.259982081715841 0.25495728767914 1 1
0.332552609174053 0.326716024190723 1 1
0.199604454433756 0.196339177343404 1 1
0.18085368481962 0.177755123518195 1 1
-0.0791590242603159 -0.0761307864996214 0 0
0.106601618683177 0.104089737920829 1 1
0.357809366313611 0.35058645366257 1 1
0.492981049549044 0.484109748654473 0 0
0.125451644444907 0.122498937849577 1 1
0.314573212424953 0.308825422034827 1 1
0.362263839107021 0.355839221657425 1 1
0.130450265486451 0.127986918129274 1 1
0.230937055364572 0.227225892763227 1 1
0.282232849936885 0.276691675826128 1 1
0.0672030434121257 0.0656122176608063 1 1
0.0520206359271456 0.0496100605881202 1 1
0.136138951198857 0.13313846173914 1 1
0.0509696006193598 0.0500432629375951 1 1
0.404335115931652 0.396521420449812 0 1
0.274561242315678 0.269976493296145 1 1
0.126045961508061 0.123923013619291 1 1
0.308606871096635 0.302188389954088 1 1
0.271769917837954 0.266346939707813 1 1
0.0491785233564356 0.047951897830684 1 1
0.214460975448055 0.210640553535814 1 1
0.302360302397101 0.29669120806262 1 1
-0.0221788884974444 -0.0220245395303731 1 1
0.349551682102638 0.343403845390542 1 1
0.139987593401477 0.138270540837132 1 1
0.204403576836066 0.199852453267329 1 1
0.107347607642228 0.105637216225397 1 1
0.131397939414355 0.129125321688433 1 1
0.284221043241251 0.27903826389869 1 1
0.205016791011752 0.201151617419426 1 1
0.157209078312666 0.154253873360104 1 1
0.329109751016666 0.32237673215809 1 1
0.183378491267489 0.179899013633948 1 1
0.357340664039743 0.35196861121321 1 1
0.287207300842727 0.282934904028104 1 1
0.337184225506356 0.330777743809333 1 1
0.333723296311475 0.328173525648129 1 1
0.266189741281448 0.261681680042225 1 1
0.269345329167958 0.26380800089708 1 1
0.287222448387659 0.281994111028939 1 1
0.159479156008848 0.156514042559778 1 1
0.237241021772648 0.23190546494835 1 1
0.368453753390856 0.363006498056666 1 1
0.220838215210549 0.217124214019633 1 1
0.118220615550152 0.116371379806699 1 1
0.00489699639418859 0.00501068246897471 1 1
0.34776696398039 0.34113411793523 1 1
0.246790512496463 0.243408961735746 1 1
0.114874991680715 0.113060424889008 1 1
0.240766573448757 0.235113547770992 1 1
0.330043267050606 0.32486097811323 1 1
0.332508179901165 0.325750286114177 1 1
0.147752229923383 0.146543085443958 1 1
0.248508243822536 0.244162484641918 1 1
0.327331688836225 0.321467030572815 1 1
0.0951724249647061 0.0926624766185061 1 1
0.24746085963932 0.242648227857161 1 1
0.0349043803724192 0.0342314962036904 1 1
0.411127054795662 0.403952172199641 0 0
0.2209719234415 0.21715113772726 1 1
0.34884056132842 0.342544480354992 1 1
0.271375904587847 0.265800475620242 1 1
0.10282783807387 0.100353689960361 1 1
0.205850607346785 0.201972653173547 1 1
0.164170996669551 0.159628265669324 1 1
0.176471401544709 0.173609767969606 1 1
0.311226875887868 0.306222951837989 1 1
0.0739718273755901 0.0720509588435132 1 1
0.114256306098906 0.111282127327593 1 1
0.158894353601707 0.156444584653597 1 1
0.104590771605246 0.103575356191325 1 1
0.0355390358394411 0.0349196679597157 1 1
0.224830385499199 0.220907020927495 1 1
0.072190703158725 0.0714269988665775 1 1
0.310920794861995 0.305816242088681 1 1
0.193957708847839 0.190690040256238 1 1
0.118843386884949 0.117259118049954 1 1
0.042564259536242 0.0412828766832934 1 1
0.307993797146553 0.301282354089654 1 1
-0.0700694331873315 -0.0690178325920562 0 0
0.421021570595539 0.413416154051279 0 0
0.126221045504097 0.123381626487307 1 1
0.115342633528178 0.113625798190693 1 1
0.159457048712095 0.156460615164974 1 1
0.226825240389027 0.222267427857408 1 1
0.184735481366536 0.181797127327172 1 1
0.420538015118557 0.413125563877016 1 1
0.148609266390781 0.146191158227386 1 1
-0.0774799970933955 -0.0761552080969929 0 0
0.0607627259656873 0.0601162844257813 1 1
0.0897966374633031 0.0879846422472275 1 1
0.382955727484388 0.376883548022248 1 1
0.0901394427042385 0.0886937792189913 1 1
0.0487326919249567 0.0467551137438813 1 1
0.2000910149369 0.196884333784983 1 1
0.195437023718847 0.191277220855612 1 1
0.0566430863750167 0.0559781961213888 1 1
0.288751705044089 0.283580165604938 1 1
0.213401044976827 0.209138349010875 1 1
0.149184536552101 0.146751769872082 1 1
0.176364967833706 0.173237318272252 1 1
0.225449348129372 0.222159914513287 1 1
0.273823524974614 0.269132653784121 1 1
0.362416161217214 0.35658530336001 1 1
0.190569505838784 0.188099528447651 1 1
0.0567958367000818 0.05563128658455 1 1
0.231030693379943 0.227236508067235 1 1
0.30491868708333 0.298917591481685 1 1
0.114814526011852 0.112785045106912 1 1
0.254613664454926 0.249766469262937 1 1
0.00931055063734757 0.00932108450103823 1 1
0.148003300493345 0.145454020122302 1 1
0.165920385590501 0.162952674836606 1 1
0.296160099368894 0.290288388963698 1 1
0.203556383040585 0.197952643128261 1 1
0.233746108164906 0.227888408453819 1 1
0.355712729533759 0.349414070584696 1 1
0.187560098947569 0.183818152564691 1 1
-0.0218365663248098 -0.0214353430069839 1 1
0.070459950181267 0.0693351747903521 1 1
0.262129951235371 0.257987534608792 1 1
0.294047737290589 0.288199782344982 1 1
0.359103808013373 0.353603650278078 1 1
0.0491139249028466 0.0479958196782159 1 1
0.0200465033448056 0.0199316863796364 1 1
0.170339825616633 0.167289238460173 1 1
0.158680217388953 0.156953123996709 1 1
0.271304350773953 0.267108729512145 1 1
0.389605653167167 0.383279038018985 1 1
0.0891667452831631 0.0882026847813543 1 1
0.297001998793468 0.291909511273699 1 1
0.219043068091671 0.215017246780722 1 1
0.497182275934814 0.48791725050109 1 1
0.233475385848953 0.228967576848401 1 1
0.27560149403969 0.270311594867196 1 1
0.302021422186773 0.296548335512236 1 1
0.318538135220014 0.312881008670554 1 1
0.218842774117516 0.213069858111248 1 1
0.405201207028828 0.397278998634459 1 1
0.042041732382354 0.0420977410480016 1 1
0.0937737575014504 0.0908436038052164 1 1
0.391157475448801 0.382879019977949 1 1
0.213114976470433 0.209133890463397 1 1
0.112532085719033 0.110593349810848 1 1
0.11373774128875 0.112662636929486 1 1
0.312334426971779 0.306259414106863 1 1
0.289084882842386 0.283712460461076 1 1
0.2888132551929 0.282659066615176 1 1
0.447206551440058 0.437909771380312 0 0
0.288345440571595 0.283581698580116 1 1
0.16857217265226 0.16494328572059 1 1
0.189268462750951 0.185143363919106 1 1
0.0427364469620137 0.0425128750102182 1 1
0.249743261561227 0.24518638321323 1 1
0.266137377650678 0.259063805305957 1 1
0.303990751960281 0.297971618702169 1 1
0.241402951371811 0.237744996598954 1 1
0.195889979400246 0.192336307747693 1 1
0.16340006394371 0.160044029086432 1 1
0.189838874479245 0.187025120447108 1 1
0.314975376773253 0.308825641881774 1 1
0.180285683902894 0.177405677828312 1 1
0.22075421713516 0.215527706168314 1 1
0.351005272962103 0.344521197458201 1 1
0.313743504268461 0.309048468717335 1 1
0.23000700906184 0.225096000978742 1 1
0.19415975631781 0.189747247460242 1 1
0.18091179181144 0.176625186524077 1 1
0.370350826617356 0.363028352467871 1 1
0.14032340160153 0.137762754259101 1 1
0.312641796081042 0.306565904476515 1 1
0.15165711496889 0.148934837455851 1 1
0.104330921790245 0.1021609027096 1 1
0.253274199029483 0.249069501285778 1 1
0.119231530062843 0.117452372586417 1 1
0.274838823144192 0.269533167460203 1 1
0.165642672505292 0.163224425739907 1 1
0.186334127183106 0.182780072364989 1 1
0.198450837775961 0.194628487970223 1 1
0.396962276474361 0.389307244093462 1 1
0.0340074516127055 0.0323053015722502 1 1
0.19776838693661 0.194688027655322 1 1
0.355623648877589 0.348753830323212 1 1
0.0151762405018922 0.0152606438617753 1 1
0.0775603218162548 0.0745807684955458 1 1
-0.00606556045085693 -0.00555639192700282 1 1
0.324768700540576 0.31901224343565 1 1
-0.0151574773331758 -0.0139030252607585 1 1
0.150760124363338 0.147717834160795 1 1
0.156976760101018 0.153790856602983 1 1
0.324729580162292 0.316601204985169 1 1
0.205912204851119 0.201130792195862 1 1
0.163847392492545 0.160516124187285 1 1
0.215855735500021 0.212220598325162 1 1
0.177954383908198 0.174687015507648 1 1
0.0751182873568913 0.0742102291025655 1 1
0.148312092649972 0.146266541502102 1 1
0.340965671532037 0.335157415569904 1 1
0.246526987650117 0.241074667920762 1 1
0.242151324836135 0.238394577694243 1 1
0.107872600344439 0.105335759705656 1 1
0.138953057973626 0.136651729714695 1 1
0.100762792404556 0.0989702638713969 1 1
0.138129063000452 0.135197563591025 1 1
0.29536361144683 0.291666523755712 1 1
0.4213388101517 0.412101253637272 0 1
0.082650598509087 0.081324886172024 1 1
0.314223154627761 0.308721156257516 1 1
0.232517053756369 0.229005402374368 1 1
0.123867930705207 0.12101105595301 1 1
0.0909749996846731 0.0893950176503261 1 1
-0.0105638563666425 -0.0106230569361595 1 1
0.239173627346996 0.234900438074402 1 1
0.252833728239737 0.248985798348382 1 1
0.384556027814495 0.377931663648719 1 1
0.359309206535171 0.352949910364097 1 1
0.414084634142897 0.40720131777315 0 0
0.226260075953865 0.223023386584038 1 1
0.22628656175061 0.221984519478798 1 1
0.281279533005977 0.276795444996427 1 1
0.131451460165969 0.128323789714387 1 1
0.241425835208012 0.237311168902452 1 1
0.165289111549111 0.162755568359357 1 1
0.341092583839835 0.335201893152608 1 1
0.142904845580883 0.139774097841447 1 1
0.305876835313099 0.300142576770315 1 1
0.19996264517378 0.195941917750479 1 1
0.414952948753662 0.407735515833342 1 1
0.239141939270401 0.234278693731511 1 1
-0.0774704913335034 -0.0752265247037793 0 0
0.230675023867833 0.22747484690435 1 1
0.0940078388649931 0.0900298345316126 1 1
0.312532638367988 0.306933129547645 1 1
0.317362165649726 0.311394761778466 1 1
0.0211040392294956 0.0213549189397986 1 1
0.366177746016785 0.360774261611324 1 1
0.15552715819173 0.152740274991327 1 1
0.3215693136972 0.31627850210648 1 1
-0.0111806296572521 -0.0117319181743747 1 0
0.00966486131649601 0.00943104988711999 1 1
0.0864254851192464 0.0846418604304217 1 1
0.282888613306012 0.278809568620003 1 1
0.378032211291212 0.371353272410472 1 1
0.254081861548241 0.25002959242457 1 1
0.046386766456737 0.0447883687126465 1 1
0.233091045534521 0.228191196302783 1 1
0.0822226651031062 0.0803490956977302 1 1
0.186728495185836 0.184374839366109 1 1
0.338632117209221 0.332942100397496 1 1
0.161283861229797 0.155315982543686 1 1
0.153474790287458 0.151297310790077 1 1
-0.0105321587430849 -0.00972289201707512 0 0
0.156592897218139 0.154259102989101 1 1
0.501292541286161 0.492604179283808 0 0
0.322461490583318 0.316440483396552 1 1
0.211055090260377 0.207007834640566 1 1
0.444712635008507 0.436625616460773 1 1
0.224954287725508 0.22082102758408 1 1
0.204638576526938 0.200928301222035 1 1
0.212235176801185 0.207989032391169 1 1
0.272802644570315 0.266710671059292 1 1
0.410131540215867 0.402599873160118 0 0
0.0889166462306479 0.086945137974402 1 1
0.281062518854667 0.274545603309233 1 1
0.163772965459402 0.160339420318214 1 1
0.148052997527285 0.145232047588597 1 1
0.125376044987603 0.123320717056447 1 1
0.0602741795096497 0.0587980216413534 1 1
0.2811501659441 0.275919112813119 1 1
0.264038991654239 0.25934377272127 1 1
0.0994858355133371 0.0970912891781947 1 1
0.21377758277199 0.21014931550238 1 1
0.350878181051326 0.344425992773774 1 1
0.194308252549223 0.190324877941486 1 1
0.191926062931546 0.188801593266039 1 1
0.127774209652936 0.125962431742422 1 1
0.28266307406738 0.278075560056215 1 1
0.0892149334673167 0.0868931409167214 1 1
0.0711501771034597 0.0702044645376477 1 1
0.219869683894434 0.214583290564676 1 1
0.030579624050192 0.0301369594955884 1 1
0.104421229529643 0.102632282580867 1 1
0.20536536038885 0.202140758543424 1 1
0.104864745833077 0.102478535691067 1 1
0.289184264070979 0.284400120459645 1 1
0.176766374991862 0.172983968169433 1 1
0.439849029920138 0.430995273606363 1 1
0.12657748721585 0.124466579430284 1 1
0.244032169269904 0.238783741088442 1 1
0.106863305336313 0.105138992471741 1 1
0.147191900124151 0.144641309541683 1 1
0.117324417230649 0.113874781161022 1 1
0.225874515897261 0.221386054378099 1 1
0.270001359928285 0.264287581808396 1 1
0.127631389578648 0.126724728007723 1 1
0.286692985499341 0.283299227741543 1 1
0.0943767791743896 0.0927754171576519 1 1
0.101256944099393 0.100394247375336 1 1
0.118393969510032 0.116765734824807 1 1
0.317625684475554 0.310431426817646 1 1
0.0733679800964356 0.0711412890470806 1 1
0.301314698828622 0.296196193406709 1 1
0.338867637456963 0.333608088095731 1 1
0.0371961948062118 0.0372506681492978 1 1
0.0759745796656211 0.0751914270029654 1 1
0.102008996110162 0.101477922512962 1 1
0.242078739616442 0.237289409541431 1 1
0.175719736804934 0.172656415885998 1 1
0.255022871435036 0.250880463899391 1 1
0.40181800008538 0.393827425963691 1 1
0.110929260657059 0.10765469893018 1 1
0.230586621945065 0.225277510308017 1 1
0.176628072166235 0.172052191466786 1 1
0.32078448164593 0.314857991284332 1 1
0.0454505551057708 0.045103752808929 1 1
0.227399914161592 0.223312121770951 1 1
0.0764445237767078 0.0750687162893925 1 1
0.228347128995569 0.223402214493971 1 1
0.2294370544457 0.225053101933264 1 1
0.231841846032193 0.226621521335081 1 1
0.193619707007024 0.189964659591697 1 1
0.319318204302012 0.312407301203239 1 1
0.227152234127532 0.221792887233423 1 1
0.0660312514931579 0.0645256228561191 1 1
0.103378543129337 0.101901550751064 1 1
0.115777218178496 0.113967404587887 1 1
0.231938008570716 0.22709594186397 1 1
0.370838324702137 0.363945342838358 1 1
0.0657751193530046 0.0650496560717054 1 1
0.166695288872943 0.163256667697361 1 1
0.165733816997641 0.16303959225047 1 1
0.223913140536172 0.21775417088284 1 1
0.142537223544486 0.140006463430876 1 1
0.139591805203985 0.137660191319635 1 1
0.372111553680261 0.365423017385329 1 1
0.467473976485866 0.458274176117434 0 0
0.254342325295724 0.249664765410357 1 1
0.110411750407364 0.1085867229014 1 1
0.230237803644054 0.226183770712926 1 1
0.371942156230928 0.364895588508519 1 1
0.202156182056348 0.19760698452494 1 1
0.222019859686239 0.217864036009679 1 1
0.297622552274245 0.291796965476846 1 1
0.261575134664701 0.25659023570987 1 1
0.174521782397407 0.171056209295249 1 1
0.200987529115716 0.197567092665035 1 1
-0.00638501664621593 -0.00632153834720153 0 0
0.137417316364635 0.135126776536004 1 1
0.236813946480736 0.232588436290617 1 1
0.293654314853133 0.288138428310524 1 1
0.295633431376982 0.291783054281335 1 1
0.326048314835274 0.320642768879285 1 1
0.209600932667298 0.204636940568569 1 1
0.260726470332963 0.255061704449493 1 1
0.313650911810375 0.307869781099936 1 1
0.267847840487777 0.26319976480121 1 1
-0.0438483916874116 -0.0434837134938327 0 0
0.15510565674579 0.152720305665175 1 1
0.279529877236227 0.273771110257125 1 1
0.0674020205968116 0.0655216982810808 1 1
0.223330088394399 0.21901269463878 1 1
0.298402418178895 0.291774599843385 1 1
0.285366604224662 0.278788957906428 1 1
0.209242053537035 0.203728288497969 1 1
0.339432289348086 0.333146750322002 1 1
0.172219858082489 0.168830195597849 1 1
0.188343284755602 0.183837568514246 1 1
0.139353889475511 0.137007061649734 1 1
0.0512430714505997 0.0494442154714865 1 1
0.122358073172373 0.120221233051025 1 1
0.327033960780661 0.321178797539684 1 1
0.261281932701268 0.256160847350716 1 1
0.157695952826268 0.154801076916462 1 1
0.251577790951943 0.246529758721063 1 1
-0.1409859619308 -0.139629429024633 0 0
0.0920906671324029 0.0907571207820205 1 1
0.170812037328911 0.168472450018999 1 1
0.199455976521695 0.196755915557189 1 1
0.275766385738702 0.2715481987369 1 1
0.206105555874155 0.2023693097779 1 1
0.245581778634417 0.240633202272359 1 1
0.140657666344988 0.138268739888992 1 1
-0.0419402484557487 -0.0414476744905496 1 1
0.341443454577116 0.334734288445068 1 1
0.204675036007829 0.200891655392294 1 1
0.152731240530152 0.150043868858953 1 1
0.174373687471094 0.170767445529101 1 1
0.17982848077498 0.176629458873897 1 1
0.0395935964270082 0.0391307946640761 1 1
0.226411130811899 0.222968789250045 1 1
0.315199150530452 0.308982177190579 1 1
0.262233307505536 0.257418865107494 1 1
0.154262092703363 0.152923707932364 1 1
0.163837969239445 0.158460968423401 1 1
0.142864393222938 0.140076664779201 1 1
0.0999982685464365 0.0986938623017332 1 1
0.130951146515889 0.128762289179473 1 1
0.217363851371863 0.213278995293307 1 1
0.298733265716163 0.29236223637239 1 1
0.327516785690883 0.320510411753596 1 1
0.215887795905308 0.211969392507506 1 1
-0.0010068562269353 -0.00117684945459631 0 0
0.235123319882442 0.230334915803163 1 1
0.158338441982782 0.155186486170232 1 1
0.0975812926318257 0.0965269879225646 1 1
0.0710453811522474 0.0700296505212356 1 1
0.301492649901046 0.294357767610839 1 1
0.416308653283901 0.409165015020633 0 0
0.464773187939956 0.457494969122835 0 0
0.278316071908957 0.273681004757195 1 1
0.228040370984618 0.223863529507966 1 1
0.337594508108932 0.331189902023092 1 1
-0.0975633547785129 -0.0952854406272421 0 0
0.302063874882989 0.296340196487016 1 1
0.284914108543776 0.278222619084731 1 1
0.136673040394851 0.133444737573896 1 1
0.0599183617260529 0.0588140383869488 1 1
-0.0732746895301822 -0.0728552293281883 1 1
0.344435027730703 0.337310573418189 1 1
0.286418963778437 0.28109568688556 1 1
0.265550101183765 0.260855257708589 1 1
0.220249457756346 0.216077513709051 1 1
0.225848125789324 0.221838584275889 1 1
0.147073690231743 0.144330988706398 1 1
0.280111809282165 0.275045048436327 1 1
0.222313527989338 0.218613181162635 1 1
0.171274575045746 0.167701898377261 1 1
0.059043862047954 0.0576956713465942 1 1
0.340582661723052 0.334574890240269 1 1
0.218640587854039 0.215750872576441 1 1
0.115787289990676 0.113007602931342 1 1
-0.0550658840623366 -0.0541990447326903 0 0
0.32689446669096 0.320229988654767 1 1
0.208975280096503 0.205199152641105 1 1
0.308444043331669 0.302626688675097 1 1
0.130751290901043 0.128810595925521 1 1
0.196963331410786 0.193157026060976 1 1
0.165788239965354 0.162955585185197 1 1
0.225037647261091 0.221114888179251 1 1
0.253482167550788 0.247277548902409 1 1
0.276301128902581 0.270768224343602 1 1
0.103222636506848 0.101465847705567 1 1
-0.0408463716885769 -0.0390226624585836 1 0
0.406534702152565 0.399903111209011 1 1
0.286289681818183 0.280422114811328 1 1
0.476599797816655 0.466944987200119 1 1
0.181067749289743 0.177913877357886 1 1
0.286742172048971 0.281574869846583 1 1
0.211991304042052 0.20909471219717 1 1
0.231706359185675 0.226985153667738 1 1
0.294499212937808 0.286321690184611 1 1
0.138872130886064 0.136115667143358 1 1
0.27539996188596 0.270078221622941 1 1
0.282252492775333 0.276505504560579 1 1
0.294114836581632 0.287966625048894 1 1
0.368708063901196 0.361523413658633 1 1
0.255126958912421 0.250316712641412 1 1
0.333008495458868 0.325670803505147 1 1
0.0222668518960345 0.0213548577575284 1 1
0.307585522859286 0.301635614011623 1 1
0.101186539297836 0.0991914089715802 1 1
0.121684865076442 0.120347667811022 1 1
0.251793799430178 0.246789302973313 1 1
0.446900323629823 0.438035610611847 0 0
0.24578244469189 0.241572634766671 1 1
0.303976011733327 0.297069229510918 1 1
0.143233561523334 0.140005980497724 1 1
0.125901250063664 0.12420383827851 1 1
0.236372577850439 0.231751926902936 1 1
0.031230529898575 0.0305698287838496 1 1
0.0862158918965641 0.0837599371308434 1 1
0.12959908496195 0.126740307804705 1 1
0.153906108948921 0.151305793604133 1 1
-0.0181657020897966 -0.0182410272706666 0 0
0.0804654210023769 0.0779018676338581 1 1
0.472597987049646 0.464756800043154 1 1
0.145472503520208 0.143498876643287 1 1
0.0745014812659573 0.0727429632711771 1 1
0.0840146071706903 0.0824338263652443 1 1
0.213849640860942 0.208667851169593 1 1
0.208426319950994 0.20444153830581 1 1
0.19458336862196 0.19216588914407 1 1
0.0250434058732832 0.0241728643020352 1 1
0.410581486682821 0.402858713670307 1 1
0.131769418336561 0.130454276937906 1 1
0.423887790210936 0.416278502622138 0 0
0.0874263836679845 0.0869347725954383 1 1
0.0195917383345136 0.0195065514875425 1 1
0.254952783356349 0.249588934799471 1 1
0.338679497901751 0.332865606104395 1 1
0.349835216691411 0.342896123829248 1 1
0.239912341032204 0.234611169872593 1 1
0.254160238855697 0.25014041702647 1 1
-0.0555434960711354 -0.0542176259889088 0 0
0.101527425929891 0.0996922987712132 1 1
0.287225424297391 0.281202805243381 1 1
0.281736800926779 0.276766325601158 1 1
0.273916916577443 0.268212086735364 1 1
0.0339527383348892 0.0347911908483742 1 1
0.0496083151943763 0.0478473517710458 1 1
0.223432515817377 0.218541798389742 1 1
0.398813690809616 0.390886514712229 1 1
0.342249034700002 0.335366131653105 1 1
0.14121877912815 0.138405154986928 1 1
0.193486624099951 0.189589177834127 1 1
0.282176342071842 0.276936885595672 1 1
0.323863734063627 0.31760879501272 1 1
0.0508457657660345 0.0503742440127083 1 1
0.166922273983236 0.164203297702852 1 1
0.173174586767466 0.171104612263077 1 1
0.0989614499699639 0.0976042507925916 1 1
0.116566236286155 0.11318212582087 1 1
0.204220152943649 0.200693485108136 1 1
0.211813545122396 0.207773017607492 1 1
0.303186133539063 0.297985817440614 1 1
0.266192688230668 0.261159510919978 1 1
0.421672374615154 0.414740665898863 0 0
0.0878894129856599 0.0862459690456584 1 1
0.254248812410579 0.248290738630799 1 1
0.209078001543861 0.20541991167739 1 1
0.335984939883005 0.330749455669353 1 1
0.227753068400753 0.223589948913088 1 1
0.146393434786019 0.144073082308325 1 1
0.293413714057294 0.288203674863928 1 1
0.275111127121067 0.269630497718601 1 1
0.223855485759361 0.221510753684501 1 1
0.320505407152965 0.314073539079433 1 1
0.115969173733475 0.114250746154888 1 1
0.174121374757082 0.171145427867729 1 1
0.244267269943388 0.239840859763962 1 1
0.219362087155522 0.215739780134977 1 1
0.162213278857848 0.159369026242317 1 1
0.179944055780552 0.176218701048507 1 1
0.134220986901518 0.131740671329473 1 1
0.415628083488335 0.408076779004636 1 1
0.251853723187309 0.247274484822614 1 1
0.0309929049051064 0.0301542589895727 1 1
0.166813358776221 0.164373792448196 1 1
-0.0394880123568645 -0.0385883778967121 1 1
0.0782423010218153 0.07655601747869 1 1
0.12196929390354 0.118950853393957 1 1
-0.00976663353466264 -0.00936407473924551 1 1
0.373323113741106 0.366858874340612 1 1
0.290606203490876 0.285352349818809 1 1
0.276664878374087 0.271388712203627 1 1
0.157474480002623 0.154853261789539 1 1
0.0620314288356325 0.0607318068220824 1 1
0.101148707259207 0.0983487562475963 1 1
-0.0523417300096618 -0.0511203665528049 0 0
0.00394622820380499 0.00361646120561555 1 1
0.120435970506164 0.119371466445121 1 1
0.19538095271652 0.192092408048088 1 1
0.353541560298527 0.348140136709789 1 1
0.0842222901633879 0.0835883313894147 1 1
0.182255602900097 0.177778732271097 1 1
0.363888247696602 0.357003399796914 1 1
0.207823757840878 0.203775830712433 1 1
0.00162501203975755 -0.00010004655609341 1 1
0.012682802894838 0.0116560001377214 1 1
0.328121760818759 0.322372189030992 1 1
0.201676352077371 0.199059247224957 1 1
0.245846499485818 0.241202145156839 1 1
0.0802850714540557 0.0792535256476084 1 1
0.0845579409551467 0.0824901651274216 1 1
0.0440363848880702 0.04336341344182 1 1
0.0785402420282693 0.0779047341940233 1 1
0.17602539876025 0.173281337668631 1 1
0.182180941805191 0.179707795916333 1 1
0.178498533389774 0.175199586678069 1 1
0.123052580696684 0.121582596136226 1 1
0.25807732738084 0.253045118451498 1 1
0.216718723494701 0.21173314783927 1 1
0.191581898138979 0.189337814074462 1 1
0.274214318729823 0.267538118728871 1 1
0.158300112869442 0.155247180820757 1 1
0.308500071907673 0.302165925957973 1 1
0.0693442432660961 0.0670206326180644 1 1
0.270082222330717 0.265592509001841 1 1
0.192958899009772 0.189126045647961 1 1
0.0771168206131842 0.0756189163264576 1 1
0.0324574934434801 0.0319463993001861 1 1
0.0449045556663784 0.0443368941741546 1 1
0.19671889180577 0.192690624846803 1 1
0.19425549313061 0.190741451152747 1 1
0.281424047159492 0.276104132804913 1 1
0.115352894184108 0.113966288833393 1 1
0.358522337559146 0.351802276644622 1 1
-0.0363392737354827 -0.0350483119159944 0 0
0.0911408531814739 0.089573221089559 1 1
0.288823832894707 0.283413013054925 1 1
0.397747971568343 0.391106596763152 1 1
0.0243016561537154 0.0237734691677145 1 1
0.175608816780477 0.172886873231763 1 1
0.148863576146062 0.14518461435961 1 1
0.123571182307805 0.122012255718008 1 1
0.199315822083387 0.195673762122105 1 1
0.0852892900400213 0.0843404415435824 1 1
0.229705003778571 0.225264331953444 1 1
0.128583892359057 0.126144436208655 1 1
0.166916476109582 0.164574078975571 1 1
0.00249542045615415 0.00334195929901136 1 1
0.246946935347125 0.242631135640239 1 1
0.321930733161176 0.317411160997574 1 1
0.271635263883251 0.265852128700785 1 1
-0.056319260194483 -0.0550524403055484 0 0
0.128228545949028 0.126239407627487 1 1
0.376770731706764 0.369798324046425 1 1
-0.0102731466481722 -0.00995766292217823 0 0
0.166855211788176 0.163529570221513 1 1
0.369331008134667 0.36303704947748 1 1
0.31425086837474 0.30758825685075 1 1
0.236380751765668 0.230798727374197 1 1
0.230739465193019 0.226207691776767 1 1
0.160329142658846 0.15766873715139 1 1
0.253686794197938 0.248407095199941 1 1
0.352906164678981 0.346933050878332 1 1
0.17790130610045 0.174657193776679 1 1
0.282694632442936 0.2775743008191 1 1
0.341456188533116 0.334828725567399 1 1
0.285184685182451 0.280069071783556 1 1
0.220104668073574 0.215763551129694 1 1
0.28936253313283 0.28425527471962 1 1
0.248408127206843 0.243256533192631 1 1
0.265963657814015 0.260993406340252 1 1
0.205920486480408 0.202049762575168 1 1
0.0570302054779338 0.0552614568306254 1 1
0.168512672262356 0.165100551003379 1 1
0.0715878861757339 0.070706811436817 1 1
0.372794475362155 0.365126581574746 1 1
0.214156216610456 0.209262302611149 1 1
-0.0285023031871073 -0.0280146752220738 0 0
0.236587118767662 0.232616619615832 1 1
0.0572845334633609 0.0559484026593067 1 1
-0.0817312282972752 -0.0800948480433875 0 0
0.187281803981238 0.184171577246006 1 1
-0.0896697062335632 -0.0870954746370728 0 0
0.20197255614884 0.198739681385626 1 1
0.217449674617459 0.214078061237781 1 1
0.228604105641255 0.224346807553413 1 1
0.611326298020407 0.598088863126719 0 0
0.0155858546552942 0.0154725214621879 1 1
0.175427891919354 0.172253875650523 1 1
0.320659897856082 0.314755681398579 1 1
0.294953100984135 0.291178608548768 1 1
0.252266282793792 0.247264471548469 1 1
0.12372965430686 0.121547592242984 1 1
0.317083909397183 0.311770650187378 1 1
0.319280372655442 0.313600216560509 1 1
0.197086739964987 0.193415592865134 1 1
0.142596017155083 0.139787793306863 1 1
0.0371784722170098 0.0359271379156964 1 1
0.165883211790673 0.161190575634834 1 1
0.260936328456054 0.257776895009528 1 1
0.390807085132426 0.383223962630556 1 1
0.0898731186171067 0.0882231708140956 1 1
0.079637353348537 0.0779673263028342 1 1
0.322252670203094 0.314851976394433 1 1
-0.0425461787731037 -0.0412653194761084 0 0
0.170840415206532 0.166638504036377 1 1
0.347429899176902 0.340479242046263 1 1
-0.0381897484189323 -0.0369695970991146 0 0
0.073313557161372 0.0719349843495392 1 1
0.0370556160146879 0.0362113943363832 1 1
0.399409665768689 0.390606704853785 1 1
0.417124410818572 0.409826098529149 1 1
0.382059606526065 0.373750990148839 1 1
0.0621889307535758 0.0620339146751137 1 1
0.258765236267742 0.254080333405716 1 1
0.317166769150546 0.310864654059237 1 1
0.169208374566321 0.165770866031583 1 1
0.290602379444657 0.285167598330471 1 1
0.340701933385635 0.332726250367018 1 1
0.0434650461254781 0.0431354276328376 1 1
0.31715055726901 0.310180789482734 1 1
0.356818162358657 0.349653484267046 1 1
0.294143500528882 0.288375461576613 1 1
0.172788991341328 0.170447621020321 1 1
0.080504880258842 0.0796450416196144 1 1
0.453803748207152 0.445526931648196 1 1
0.184947819197818 0.182134336294197 1 1
0.189614734702448 0.185773148780032 1 1
0.241468965008547 0.237235557063139 1 1
0.170812080774457 0.167545622010963 1 1
0.19942071170669 0.19596476404109 1 1
0.090610531152175 0.0891523914355687 1 1
0.172962917024036 0.170431293120726 1 1
0.286941545207027 0.281977772839757 1 1
-0.00793599224784399 -0.00713615106333913 1 1
0.0340568104329926 0.0335384451409297 1 1
0.149012909284112 0.145067410909057 1 1
0.0530314104854625 0.0519301952498464 1 1
0.212094553637677 0.207535410055777 1 1
0.277396763762821 0.271877884901292 1 1
0.278354078289117 0.274591435674041 1 1
-0.120827200827179 -0.119014190858984 0 0
0.242363501319335 0.238111498673794 1 1
0.19658190214614 0.194264267575537 1 1
0.364869614741172 0.357743962718156 1 1
0.0445652639080955 0.0421726213537669 1 1
0.153147176779982 0.149820317878028 1 1
0.385394000718773 0.37818398161348 1 1
0.144949200845986 0.142002873524982 1 1
0.0661627867458938 0.0650385309360813 1 1
0.317136944041995 0.312082945934754 1 1
0.275649164366635 0.271212008846923 1 1
0.296050490946603 0.290701977345649 1 1
0.14061522011343 0.136310071535561 1 1
0.121828439524431 0.119433536693239 1 1
0.0701132041745731 0.0678585574215393 1 1
0.369860973067912 0.363179100339636 1 1
0.0800025152485159 0.076944183306482 1 1
0.0405797323151549 0.0387469131465078 1 1
0.118038023675492 0.115078954431731 1 1
0.0904812635137185 0.089531333328908 1 1
0.189869392151419 0.186070617635655 1 1
0.161558945377559 0.158634173910367 1 1
0.353456428295983 0.347111401820525 1 1
0.169803269978838 0.166956271403505 1 1
-0.0149165364408853 -0.0142263340733132 0 0
0.208360880491776 0.203434672642228 1 1
0.223081041596666 0.218565944425909 1 1
0.327222141910891 0.321232872403035 1 1
0.102840631104703 0.101326026554992 1 1
0.129319956051614 0.127008306410108 1 1
0.0368046609772984 0.0356253053281062 1 1
0.0581442601978869 0.0569795712526928 1 1
0.317657183844628 0.311836101733057 1 1
0.359657873362887 0.3529398657441 1 1
0.353830545997298 0.347878192882922 1 1
0.291462597327685 0.287621549233793 1 1
0.0940350875292281 0.092754251750752 1 1
0.119892962916432 0.11721499796911 1 1
0.183035514027072 0.179726598770709 1 1
0.0348611676161451 0.0332190991716186 1 1
0.312596217282335 0.307966557251984 1 1
0.139446313442412 0.135445816394437 1 1
0.0814749205062108 0.0798300673122726 1 1
0.020129717336448 0.0196503590048302 1 1
0.151064125502795 0.148243709396602 1 1
0.25660514416805 0.251630296293018 1 1
0.118173254912391 0.115392096360974 1 1
0.215465109017329 0.212117828237659 1 1
0.439735320360614 0.431365738973913 1 1
0.0692982488409362 0.0688381649758228 1 1
0.363092589977329 0.356939623906184 1 1
0.0995659595983379 0.0981971234815355 1 1
0.442841662813076 0.435310521337629 0 0
0.337539510401563 0.330866800614161 1 1
0.100994303948874 0.100787354271302 1 1
0.21045161633484 0.205844776713907 1 1
0.178635156836317 0.175484587675861 1 1
0.357988609347756 0.352047913146953 1 1
-0.0638323071584365 -0.0622073686093699 1 1
0.284101950073789 0.279048147033568 1 1
0.187926988098392 0.18397523679477 1 1
0.139361860697254 0.137257733327433 1 1
-0.0488757344699503 -0.0482534042524122 0 0
0.156098129079586 0.154290775877658 1 1
0.234890713524632 0.230609927137614 1 1
-0.0787279591507854 -0.0781965870821289 1 1
0.471054502008287 0.462469165702316 0 0
0.257296885030892 0.252703575615201 1 1
0.143631706156752 0.140594671309457 1 1
0.250098239340084 0.246361475502796 1 1
0.254990460957487 0.250618729611271 1 1
0.0495086021474088 0.0476133048030263 1 1
0.225255522536574 0.221210295916654 1 1
0.184383006369195 0.181136747802183 1 1
0.206880475901578 0.201618556257794 1 1
0.270520835122495 0.263960245879352 1 1
0.270909332439271 0.266085433813172 1 1
0.161242365318421 0.157381896836213 1 1
0.0978733221206888 0.0965941435881314 1 1
0.156937112080449 0.153555913072326 1 1
0.117073757084916 0.113754132643414 1 1
0.0966598447769098 0.0939171222446234 1 1
0.16463404459907 0.162144198461109 1 1
-0.0274072959889695 -0.0269541353885701 0 0
-0.0913933721272845 -0.0888571445402332 0 0
0.276468799072231 0.271245699053084 1 1
0.0814336288422391 0.0802390440908234 1 1
0.279591777214378 0.274554172819032 1 1
0.254518797530392 0.249525082014485 1 1
0.157843759703403 0.154459540286433 1 1
0.222088666309418 0.217846794732019 1 1
0.147336472025808 0.144821345205607 1 1
0.184694219494117 0.181804302414464 1 1
0.376139722009682 0.369136283797021 1 1
0.282103123299635 0.276791952361754 1 1
0.26702277611752 0.262331549284895 1 1
0.201300331338868 0.197510331432923 1 1
0.204080042258942 0.200179976009875 1 1
0.36453934007061 0.358478649849383 1 1
0.167852892649571 0.16416924498329 1 1
0.223802370722664 0.219655576785387 1 1
0.119973951418914 0.118395576654073 1 1
0.433811076678296 0.425823534240073 0 0
0.296252978331515 0.290756047034657 1 1
0.144671875176084 0.141179629652055 1 1
0.163475439282226 0.160877810995519 1 1
0.251128926067027 0.248337670166154 1 1
0.075915199596509 0.0745461991895032 1 1
0.17636938546202 0.172967215378258 1 1
0.0961842236451903 0.0937009592815473 1 1
0.170499115560703 0.167707149570863 1 1
0.359692716648528 0.35247625137262 1 1
0.149327209833873 0.1466878339714 1 1
0.342320173436585 0.336328205363118 1 1
0.161291119870836 0.158515724083263 1 1
0.0307909721336913 0.0302769521948169 1 1
0.38298059615322 0.375329322264245 1 1
0.0899280180968645 0.0884933430508032 1 1
0.210880074959896 0.206711797365392 1 1
0.0783782350589149 0.0769867869936415 1 1
-0.0189406782504208 -0.0183178423816881 0 0
0.165030320499049 0.161954844227241 1 1
0.00231703348251661 0.00276166176230645 1 1
0.189958314413841 0.186027839603787 1 1
0.134927909291696 0.13257905739201 1 1
0.187660332272713 0.184497276407382 1 1
0.332405307708652 0.327303224871554 1 1
0.394749220369359 0.386888883148704 1 1
0.00912757770823419 0.0075536707806871 1 1
-0.0456182308623381 -0.0447853656691988 0 0
0.13267519469038 0.130289522251337 1 1
-0.105301783720215 -0.104551555419565 0 0
0.18778686449452 0.185437906131778 1 1
0.313641627139599 0.308535481681286 1 1
0.169010033296189 0.165262079159393 1 1
0.107958987939235 0.106342736027952 1 1
0.233978971641724 0.229626137940592 1 1
0.0421544423942638 0.0411607019799124 1 1
0.183941629791336 0.180262567114931 1 1
0.0946813088279587 0.0928595711467444 1 1
0.388882958943216 0.381631890761367 1 1
0.307823673151443 0.300922598355583 1 1
0.259957604915545 0.2550598546816 1 1
0.266255315152336 0.260586591744419 1 1
0.198375366464328 0.194704066497179 1 1
0.218781495899411 0.215082865673371 1 1
0.25580237070028 0.250926694722297 1 1
0.179436858766729 0.176827721115099 1 1
0.284235372803386 0.279217518354778 1 1
0.247834537708924 0.243478703987404 1 1
0.303908988764937 0.298811897104182 1 1
0.246477627457395 0.242255874726945 1 1
0.197902850404257 0.194002867227406 1 1
0.243421114572946 0.238808992521731 1 1
0.545562867108871 0.535234848418059 1 1
0.309880901679986 0.303467268224128 1 1
0.28698965158133 0.281785288452256 1 1
0.195018203106574 0.192366456280874 1 1
0.219128545882223 0.215124072985866 1 1
0.272895805530429 0.268224552299826 1 1
0.319951330913921 0.31332985324897 1 1
0.105831118357025 0.104222301078225 1 1
0.214143837615814 0.210092732075988 1 1
0.337825732595678 0.332214790854929 1 1
0.188215493581644 0.183581689702867 1 1
0.29012388332135 0.284785836527564 1 1
0.329258160891239 0.323714224875814 1 1
0.292755574344952 0.286234846619688 1 1
0.277786398650944 0.27245636868499 1 1
0.337387463866691 0.331349590466402 1 1
0.0628543999807891 0.0615424360084323 1 1
0.283716915012101 0.279687590254985 1 1
0.165115563603881 0.161228243752927 1 1
0.239681035087123 0.236241424845905 1 1
0.379411919862617 0.37355236157698 1 1
0.301917277709386 0.296003969488312 1 1
0.0991984279259163 0.0976303398471441 1 1
0.235158872449562 0.229963921502431 1 1
0.168038848426701 0.164856585912931 1 1
0.204074400798319 0.200341797925061 1 1
0.280646366226771 0.275775727625492 1 1
0.215884009239578 0.212463648692185 1 1
0.0849114532047142 0.0835791207519774 1 1
0.205628768983935 0.202019663299764 1 1
0.0856485412061786 0.0847695142294957 1 1
0.0591724028142063 0.0584798805148494 1 1
0.221383137081357 0.217843728869604 1 1
0.19758118680241 0.193075420497644 1 1
0.206000791285391 0.202384944486011 1 1
0.396235000285529 0.388766619859542 1 1
0.251848426627767 0.246635607515668 1 1
0.340807974800666 0.334707722320312 1 1
-0.00332615961925436 -0.00334755860824841 0 0
0.0311195275852772 0.030099642570818 1 1
0.327513196420698 0.321992791106637 1 1
0.0262095200384603 0.0253052122182837 1 1
0.319229376847022 0.313733966602311 1 1
0.351469275524551 0.344303009771952 1 1
0.284141546342752 0.279283203308377 1 1
0.226939990300826 0.222781967739524 1 1
0.325456801079493 0.319453385162583 1 1
0.304660545745875 0.297815093773347 1 1
0.280784177280837 0.275709945168752 1 1
0.352159784787387 0.345189641506661 1 1
0.0825757527261468 0.0806633581577621 1 1
0.456306997874908 0.447385672367137 0 1
0.0987722746171675 0.0986676231648689 1 1
0.269143849783949 0.263341925529471 1 1
0.0240375152637313 0.0237427377392642 1 1
0.329442952644386 0.323991760954113 1 1
0.12479209344243 0.122566194403913 1 1
0.26515758583827 0.260726969116074 1 1
0.294019329549625 0.287965583784288 1 1
0.281954211727192 0.276808775982708 1 1
0.135909993506497 0.133225047271167 1 1
0.374724062112029 0.368111328009098 1 1
0.110547010667367 0.108488268765286 1 1
0.318338018569426 0.31302148261302 1 1
0.177563957122971 0.174734938622911 1 1
0.0334751585041146 0.0322827312743726 1 1
0.0875921287272933 0.084952226596969 1 1
0.46095268753287 0.451369274042739 0 0
0.0767659343585087 0.0751884666490123 1 1
0.149762715733067 0.148136850218271 1 1
-0.0225296167222981 -0.0215977947060055 0 0
0.133990665072112 0.130671978476777 1 1
0.218640157523213 0.214620328923641 1 1
0.0203865333362104 0.0194635996440305 1 1
0.171033336876752 0.167384819995441 1 1
0.288357393764172 0.283492879681294 1 1
0.328907983884145 0.323185242793591 1 1
0.330087488273528 0.323134965059765 1 1
0.225748424518177 0.222273192911147 1 1
0.232873949968654 0.228952882616923 1 1
0.110305593254317 0.108390399152643 1 1
0.108682253818105 0.106754003923826 1 1
-0.00479407165467083 -0.00397382313842382 1 1
0.233423571057822 0.228606920264814 1 1
0.232884133726927 0.229047703078996 1 1
0.431296436485027 0.422576438130614 1 1
0.0870449821756336 0.0871089366122474 1 1
0.254488105180145 0.24885359921894 1 1
0.25397262087508 0.249227900653205 1 1
0.439914302366517 0.431853723473647 0 0
0.14306152719591 0.140989806545725 1 1
0.162104252518394 0.15866392813056 1 1
0.30006301840982 0.294831281835917 1 1
0.41238429798677 0.404936668212521 1 1
0.192792970333958 0.189563456748589 1 1
0.469215654130627 0.46158329949482 0 0
0.00911312359923983 0.00912290832749177 1 1
0.388397811757088 0.382180235816544 1 1
0.23365165624142 0.229023856486605 1 1
0.400511779122909 0.392824082438935 1 1
0.226231035712459 0.221833596027057 1 1
0.163704651338775 0.160181498976141 1 1
0.255697911362178 0.250760917319334 1 1
0.211989363838397 0.207623312622972 1 1
0.0954068964125003 0.0944578771503981 1 1
0.283914520417352 0.278786335338405 1 1
-0.0116166619557163 -0.010759099275691 0 0
0.0969939124662439 0.0951322332972913 1 1
0.286810956424835 0.279530763438374 1 1
0.264646887507531 0.259654046311568 1 1
0.289675181586842 0.284843560069529 1 1
0.288387126167844 0.283259040251034 1 1
0.14850523047409 0.145724437813001 1 1
0.425910629973755 0.416519628120521 0 1
0.25513251385702 0.249584202234114 1 1
0.235942796540238 0.232272135867993 1 1
0.185372473154222 0.18180017552634 1 1
-0.0929153235662948 -0.0907451513371843 0 0
0.216978389408051 0.212984963783549 1 1
0.223273470279591 0.218874928067631 1 1
0.0609400938557631 0.060334355240437 1 1
0.0613299882604654 0.0599810410745977 1 1
0.163744413087046 0.161263536254818 1 1
0.330296084963594 0.32417318812119 1 1
0.156536140121723 0.153426398698825 1 1
0.255037446884813 0.249592791087222 1 1
0.20063034059272 0.195358811172776 1 1
0.218934856760743 0.214333357853585 1 1
0.261531071242085 0.25792941533918 1 1
0.42837599122294 0.42083700674706 1 1
0.215422016173847 0.211913764142556 1 1
0.0744906881251109 0.0725177869398491 1 1
0.367039335097968 0.358425163931429 1 1
0.106833834787914 0.104689585351102 1 1
0.259053878648382 0.253981859980809 1 1
0.301917168623381 0.296867068351191 1 1
0.05562250717154 0.0547240734637505 1 1
0.160243212452523 0.156724787123694 1 1
0.153122274286482 0.150310448280605 1 1
0.271724670635052 0.266084277342652 1 1
0.11525344637142 0.113087678400838 1 1
0.186246786440015 0.182791240000175 1 1
0.202778410114742 0.197890036357306 1 1
0.397771368172552 0.390135242293184 1 1
0.347886765220928 0.34180103376092 1 1
0.280704834936986 0.273805923814269 1 1
0.446887180686277 0.439163059223844 1 1
0.271525903836258 0.266648583853436 1 1
0.132443167724377 0.129275563867125 1 1
0.346487725799114 0.338900543174889 1 1
0.208099811458242 0.204092234084571 1 1
0.194854551076116 0.190605133342765 1 1
0.230716587624465 0.226932432019217 1 1
0.386466040819847 0.379993056212833 1 1
0.197783085538527 0.194593289392092 1 1
0.18831120295131 0.185273207265611 1 1
0.245599438665125 0.240994368391282 1 1
0.339287483275672 0.332815218700609 1 1
0.204306899249416 0.200196020892804 1 1
0.17063895990176 0.167752630934406 1 1
0.200561851588711 0.196743436879573 1 1
0.141960077725543 0.139254930664703 1 1
0.24363045881868 0.238412201608359 1 1
0.147835308395312 0.145228792218015 1 1
0.277605301988429 0.271691428422334 1 1
0.0267351012032659 0.0258888889807899 1 1
0.054613619451828 0.0527561097619809 1 1
0.333966762522688 0.327292866471985 1 1
0.192161419638779 0.189281235202541 1 1
0.26811374740604 0.263193107980644 1 1
0.121090087479861 0.118639410256722 1 1
0.225027047262164 0.219892388469573 1 1
0.347238333187741 0.339372652472212 1 1
0.230980603409594 0.228075588429952 1 1
0.264585422262323 0.259501159389674 1 1
0.205752493213063 0.203234912712689 1 1
0.227525794338882 0.222661871180708 1 1
0.150472895766947 0.147107763117426 1 1
0.277362772147444 0.271966738377623 1 1
0.205589666103997 0.202100039932076 1 1
0.119209923539503 0.116728390398962 1 1
0.164680570872241 0.162971398889136 1 1
0.093847477334589 0.0912637834255835 1 1
0.234093475097904 0.228572324746158 1 1
0.477809114503837 0.46795450614133 0 0
0.391824596799666 0.382750090635733 1 1
0.162656647094471 0.159480325317433 1 1
0.286964518471812 0.281777323790745 1 1
0.237917849198458 0.233531250023896 1 1
0.0806309767646943 0.0791152310003567 1 1
0.188593227519465 0.184924503173845 1 1
0.345559327827391 0.339454834300407 1 1
0.15403326664341 0.151120199358337 1 1
0.254156591265783 0.24999565220069 1 1
0.38829069859926 0.381333788677806 1 1
0.178752200545416 0.175813207961885 1 1
0.00794240473598172 0.00740186334385363 1 1
0.166769535223889 0.163361535331681 1 1
0.360954370727612 0.353436632484079 1 1
0.126876287667499 0.123459338190113 1 1
0.20856841779951 0.203752029574231 1 1
0.227999693184475 0.22167372089108 1 1
0.281938913907013 0.276614344270565 1 1
-0.0329511136916649 -0.0327329089412639 1 1
0.263145057472038 0.258304424271497 1 1
0.269591958681893 0.264869573678462 1 1
0.155666823071821 0.153252898028136 1 1
0.158790473258161 0.156034970026159 1 1
0.210108467548516 0.20581731393927 1 1
0.084042426492732 0.083426320247632 1 1
0.344957699173693 0.338930373556149 1 1
-0.00464365225369166 -0.00423278624693642 0 0
0.351527599912919 0.344456682034857 1 1
0.315729445240105 0.310397087512924 1 1
0.317976192148873 0.311825289966246 1 1
0.135638495601568 0.133301500507381 1 1
0.203032893477207 0.198488189400747 1 1
0.187256599842709 0.184230765702687 1 1
0.130765305227097 0.12741742493326 1 1
0.0012257763407482 0.000828525501990883 1 1
0.10477977149039 0.103125509959539 1 1
-0.0104136978416233 -0.00997360612173732 0 0
-0.12961774375727 -0.126359268534139 0 0
0.212322780391866 0.209060226305211 1 1
0.26212930568005 0.256932208031104 1 1
0.444004612812451 0.433878357392193 1 1
-0.0314042973989274 -0.0310716897431989 0 0
0.329038619183148 0.321739821232113 1 1
0.179051682809605 0.17651244311236 1 1
0.0985546574981334 0.0965700688211068 1 1
0.205528261855784 0.201571809061014 1 1
0.148190647139505 0.144688517495602 1 1
0.353106446927568 0.345973867782955 1 1
0.0849626836456806 0.0814355986556227 1 1
0.302322448374824 0.297662128073103 1 1
0.0420025453720828 0.0412647131322759 1 1
0.170408835434996 0.167282266720277 1 1
0.3554609274006 0.349018546019092 1 1
0.326650318910899 0.320911916895125 1 1
0.148504329533114 0.144995597139211 1 1
0.121239401769264 0.117464537385442 1 1
0.115627707040915 0.113651093365894 1 1
0.12955104677441 0.12516478663916 1 1
0.112564512215895 0.110090350548349 1 1
0.209210179983094 0.205973543180832 1 1
0.177908577398758 0.17471851412726 1 1
0.346463017981263 0.340373540362188 1 1
0.131141681387224 0.128390893462833 1 1
0.230305787168346 0.226090157916289 1 1
0.318181320547654 0.31166333574107 1 1
0.307619682865345 0.30218890610013 1 1
0.113844773526581 0.110119394404035 1 1
0.277883131467763 0.272202469501953 1 1
0.171817944340258 0.168314400103056 1 1
0.158219630986569 0.154895418463472 1 1
-0.0518099493212792 -0.0511001309652608 0 0
0.530922161466623 0.521887774871495 0 0
-0.0585704435324045 -0.0579539905245081 0 0
0.154494605026095 0.150658516598281 1 1
0.120378051871399 0.118817994994385 1 1
0.211905924795837 0.206707503380426 1 1
0.157257177419275 0.156324122146077 1 1
0.2626739660387 0.258147282721236 1 1
0.156838214263161 0.153781171596709 1 1
0.357542637825304 0.35088102047831 1 1
0.115076565678939 0.114732347123861 1 1
0.0188900602121776 0.0178374939974331 1 1
0.313043782484172 0.307669497576446 1 1
0.476933720943225 0.469087296975064 0 0
0.0643089543747308 0.0633229768946875 1 1
0.24689290730497 0.242274235645266 1 1
0.153465705333523 0.150693496903313 1 1
-0.00172895330712885 -0.00137623825016672 0 0
0.192215018695715 0.188285016364986 1 1
0.381088836313765 0.373844922374759 1 1
0.155661037636623 0.1544699981629 1 1
0.0434643863076495 0.0423060251644574 1 1
0.254324906563497 0.249422859735496 1 1
0.0588792967177667 0.0575470220951943 1 1
0.204260913345171 0.199636507284265 1 1
0.0556179875886441 0.0543145748401081 1 1
0.180032350735816 0.177575564259553 1 1
0.20126246609289 0.19794133896074 1 1
0.0422633535919251 0.0422729115419678 1 1
0.148724643939859 0.145927928649581 1 1
0.376400119434942 0.369937320595474 1 1
0.403722948860219 0.395775273115779 1 1
0.26757855996169 0.262681071463254 1 1
-0.0797465782307483 -0.0767059852416886 0 0
0.0437474941694769 0.0429026416136256 1 1
0.0602994520490446 0.058691459293705 1 1
0.16410727571289 0.163053418502003 1 1
0.204116976390262 0.20000286891333 1 1
0.241876188284361 0.237366363876244 1 1
0.300047180674877 0.293205137736549 1 1
0.00951844626421579 0.00905747348439051 1 1
0.278326517769814 0.27354961746971 1 1
0.29806970100697 0.291479864360436 1 1
0.336769999295134 0.329361068718356 1 1
0.247119934284914 0.241649527714987 1 1
0.246258312031946 0.241928933828765 1 1
0.175378231224114 0.171316847703442 1 1
0.218956756774286 0.21393510560583 1 1
0.127584436075052 0.124643150835349 1 1
-0.0547522637089758 -0.0542427923314524 1 1
0.192041534915091 0.186719108142053 1 1
0.331561029222478 0.325749087544294 1 1
0.133403237765521 0.130527087662557 1 1
0.319731218312101 0.314621799944808 1 1
0.192504278466945 0.18887839596944 1 1
0.439746030922631 0.430160306004122 0 0
0.654239613214845 0.643086106807554 0 0
0.223041370061978 0.218598300079451 1 1
0.189369740089041 0.186593432513777 1 1
0.292030708638973 0.286781221681393 1 1
0.206292075346709 0.203496274820856 1 1
0.0369281738136915 0.0357718235179662 1 1
0.130970023619521 0.129172523531904 1 1
0.242834501924575 0.238412809968792 1 1
0.191352242759417 0.186741027832411 1 1
0.0824145326928112 0.0809428161872547 1 1
0.321536804209336 0.315372535410316 1 1
0.00702895953031054 0.00699783286165885 1 1
0.103201721275745 0.10162232734273 1 1
0.138791188348715 0.13579953020967 1 1
0.0405822693509719 0.039181125549213 1 1
0.336538426682045 0.330284494690761 1 1
0.140761147387451 0.137106292074752 1 1
-0.00326337577873403 -0.00340981828538213 1 1
0.205260555586648 0.201830365894539 1 1
0.37259363318627 0.365563987901454 1 1
0.191151927949066 0.188011236671342 1 1
0.114955242481105 0.113038284246423 1 1
0.353049528431226 0.347790617381826 1 1
-0.0171293310079693 -0.0152706485545711 1 1
0.0297350640198039 0.0286215663672649 1 1
0.206732095802678 0.203191240329858 1 1
0.324708662580667 0.317690024229301 1 1
0.275981303837226 0.271329422867211 1 1
0.249644617060164 0.245156934923073 1 1
0.304170661805922 0.299185490826652 1 1
0.0904821062373478 0.0885886284112923 1 1
0.239389524989534 0.235004526391924 1 1
0.251730411305856 0.247208339544541 1 1
0.0671522002831534 0.0668190720313894 1 1
0.263192685644066 0.259020912806562 1 1
0.133172473394249 0.130518631564142 1 1
-0.0401466970593736 -0.0385424573521638 0 0
-0.0520521940857725 -0.0528709554570351 0 0
0.291495946764095 0.285629734380765 1 1
0.178932319180788 0.176431710072869 1 1
0.285230263446692 0.279457757788031 1 1
0.228881484090018 0.223145644660492 1 1
0.203610892793449 0.201587273316183 1 1
0.0285659164724846 0.0281968430554705 1 1
0.328914640004187 0.323793823508774 1 1
0.182835428637335 0.179685843119535 1 1
0.359166181742501 0.352249944370808 1 1
0.388008096906108 0.380324317988769 1 1
0.352212579870475 0.34501452624828 1 1
0.493332828834299 0.48161399548691 0 0
0.0577617097757204 0.0557068800804363 1 1
0.297306113865907 0.29175495093102 1 1
0.153911156952801 0.151262069108013 1 1
0.116584653968572 0.114588210652138 1 1
0.283096462639037 0.278328469995655 1 1
0.0934608271278832 0.0928075183086513 1 1
0.0756775475868899 0.0726999313844801 1 1
0.108554287410938 0.107578239186213 1 1
0.20011146575323 0.196655620241736 1 1
0.118372345749106 0.116316354140526 1 1
0.23812584162736 0.234412937998016 1 1
0.181297125189748 0.178333839931428 1 1
0.154716902291473 0.151605666254058 1 1
0.124436939067502 0.121593552283635 1 1
0.156070191228846 0.153004311281575 1 1
0.309249751339596 0.303261678584813 1 1
0.280242677068332 0.274130152780848 1 1
0.117263436558249 0.114095917563798 1 1
0.147041460830526 0.144886138523968 1 1
0.185868126498607 0.18223835896289 1 1
-0.112906174799588 -0.111078661559014 0 0
0.214908971462939 0.210076334016439 1 1
0.167238538952165 0.164439987275894 1 1
0.125870251317209 0.123659194667717 1 1
0.304724604525077 0.299081755920052 1 1
0.377047612568947 0.370815612912128 1 1
0.00393770454204269 0.00327570443261964 1 1
0.244767136763963 0.240313918964633 1 1
0.117212187609701 0.115237915836397 1 1
0.354465173640006 0.348442473306451 1 1
0.379487215125526 0.373301044609414 1 1
0.105933691740222 0.103100675486905 1 1
0.274632660548615 0.269211582396307 1 1
0.225102907491115 0.221109134207451 1 1
0.226777730110623 0.222836723911706 1 1
0.40459943307553 0.397804213731182 1 1
0.0667291977217606 0.0652623548178092 1 1
0.234747742993178 0.23070994087895 1 1
0.241881312836566 0.236950813338423 1 1
0.401623135609013 0.393031351195091 1 1
0.288749221078612 0.283467207317289 1 1
0.109281513716298 0.104894607894247 1 1
0.0588118035601852 0.0576728317348134 1 1
0.25346037379747 0.24879776843483 1 1
0.287046955839469 0.281928311196779 1 1
0.0692618878460884 0.0667946898854324 1 1
0.250895170083912 0.245430907997662 1 1
0.0566401109974073 0.0553513233455552 1 1
0.330281776762337 0.323199513696783 1 1
0.21624427801386 0.212361284186162 1 1
0.289179066310552 0.28453575958118 1 1
0.0516896647922258 0.0511616335440732 1 1
0.278835707026315 0.274006788227076 1 1
0.299307926035756 0.294110289473094 1 1
0.282910935492322 0.277880848825224 1 1
0.0181411172551443 0.0178424609887843 1 1
0.187148431417727 0.183424048222083 1 1
0.276559223405485 0.270349935039545 1 1
0.256556686378 0.252665574594104 1 1
0.283397541243716 0.278818118097852 1 1
0.280921090101322 0.276164089424668 1 1
0.131423194481799 0.12864701644489 1 1
0.147007168627519 0.143910028126604 1 1
0.15897861430028 0.15661759304337 1 1
0.21794508406844 0.213976903464068 1 1
0.55114027690564 0.542175176636916 0 0
0.24551752732138 0.23947752367122 1 1
0.108955291446877 0.106524076109531 1 1
0.460119347646763 0.450683220456782 0 0
0.365018327732396 0.359173833924168 1 1
0.152061785681035 0.148336223328261 1 1
0.0708149757806227 0.0698292717552428 1 1
0.395226815998558 0.38750314613216 1 1
0.403724759718814 0.395431771509067 1 1
0.172320455060969 0.169074164931925 1 1
0.195805473541919 0.1932173771676 1 1
0.323538510900219 0.318371898305518 1 1
0.253893376435708 0.248736322242549 1 1
0.319568351237414 0.313685895872532 1 1
0.263985940146263 0.259202794095843 1 1
0.127850169462771 0.125520739330157 1 1
0.0439332302805123 0.0435004208110203 1 1
0.245720632614522 0.240343203330636 1 1
0.330994510365422 0.324325946452592 1 1
0.452237328535419 0.443581363290192 1 1
0.173762350368941 0.170722522748171 1 1
0.145647137006553 0.143044558730078 1 1
0.12943973230262 0.127156274003736 1 1
0.088941861318034 0.0868346375421743 1 1
0.419579424308052 0.412014688915175 0 0
0.323894267176865 0.319004196172997 1 1
0.336528901022102 0.330135035664173 1 1
0.254064248476441 0.249934880960085 1 1
0.0820219637423187 0.0795296894487913 1 1
0.19392686019158 0.189554291114372 1 1
0.284428409421631 0.279436775626001 1 1
0.364439098181213 0.358192664438873 1 1
0.0938981337174677 0.0915835575189595 1 1
0.317873429707935 0.312497745103482 1 1
0.239156556360815 0.234871195083311 1 1
0.148751645340059 0.146781232797298 1 1
0.0619029133919368 0.0605068806809474 1 1
0.192359603496068 0.188776870193769 1 1
0.283559051518958 0.278072141542248 1 1
0.159476415542056 0.156935124456834 1 1
0.123097105217737 0.120059259599944 1 1
0.252725560053571 0.248618627569956 1 1
0.0464366800776687 0.0459121973777101 1 1
0.158768394680794 0.157260959316182 1 1
0.337558207298451 0.331756338490667 1 1
0.148858977022079 0.146541115607295 1 1
0.131872554539251 0.129241851328868 1 1
0.209590021973451 0.206412033716466 1 1
0.183085991497317 0.180001691856166 1 1
0.251082113965511 0.247075154670055 1 1
0.314845949411195 0.307164491281209 1 1
0.524091870886009 0.511463012973933 0 0
0.0515433017419001 0.0509405872521714 1 1
0.122888839011069 0.120706274624265 1 1
0.148942594818835 0.146214003588276 1 1
0.240502240108129 0.236311436016766 1 1
0.317616431640046 0.311116385537726 1 1
0.143519259676124 0.140665644796702 1 1
0.120184563015859 0.117870344939059 1 1
0.259823149899697 0.255759711761553 1 1
0.454461936331157 0.445019609753416 0 0
0.184743415839336 0.180214110911916 1 1
0.05936467461128 0.0582001930372583 1 1
0.108007931539578 0.105735400511565 1 1
0.311531077109504 0.305582726978129 1 1
0.122204814293454 0.12027258267849 1 1
0.118091668650315 0.115546908314121 1 1
0.405769717884674 0.397358972217799 1 1
0.0374490272435356 0.0370585249475428 1 1
0.311343035500059 0.305200193600827 1 1
0.0533652488671891 0.0510605186136144 1 1
0.316202575206374 0.310701996626453 1 1
-0.00669753493930834 -0.00661694178293574 0 0
0.141075785891237 0.137857181815328 1 1
0.56344852074094 0.553726628906376 0 0
0.311699593153621 0.305408626793219 1 1
0.33118454974001 0.325245317518504 1 1
0.10958650926072 0.107265127747797 1 1
0.165256667250538 0.162858131377461 1 1
0.283025724989277 0.277843348752669 1 1
0.271988127559802 0.266968408984802 1 1
0.259226033503353 0.253113997567557 1 1
0.0440184827257009 0.0433780346984322 1 1
0.192381974732658 0.187777935229491 1 1
0.252050338815657 0.246792720402533 1 1
0.156416665380304 0.153569550801901 1 1
0.289636535059666 0.283795920543452 1 1
0.250488476774966 0.245345754164082 1 1
0.108372283736516 0.106055321741077 1 1
0.216960372578774 0.211611201322525 1 1
0.0824649962768005 0.0813275550836626 1 1
0.186728472181281 0.183868424332883 1 1
0.250170919374399 0.245817761693345 1 1
0.0616847080036464 0.0615184854893587 1 1
0.312138432103088 0.306539713785676 1 1
0.0738814679349185 0.0723904647232389 1 1
0.238359570821218 0.234206832161532 1 1
0.30747381194138 0.301512361985274 1 1
0.221454011018168 0.217381528914992 1 1
0.039246259306874 0.039403515468365 1 1
0.448730647695486 0.438846961120315 1 1
0.245288636579145 0.240622775039082 1 1
0.182792612872653 0.179981956587906 1 1
0.211573323772146 0.207652107647893 1 1
0.15104922791236 0.148317402672953 1 1
0.288711797372734 0.282365165212613 1 1
0.10091690796962 0.0996244070446631 1 1
0.270341623836543 0.26549436482873 1 1
0.131452689343895 0.128831115194915 1 1
0.218995474133531 0.216761891281837 1 1
0.195625696758635 0.191760329590375 1 1
0.218359924717249 0.214530641857042 1 1
0.301902342931314 0.29613730612197 1 1
0.320358841357085 0.314501482627051 1 1
0.0826921509990125 0.0808500934553778 1 1
0.236589062328012 0.230199848397526 1 1
0.316934862258334 0.309719276480897 1 1
0.204440434163693 0.200211702322481 1 1
0.296273303606697 0.289615694162171 1 1
0.291324307579963 0.286416122962768 1 1
0.17403573730219 0.170298312347545 1 1
0.405577025049595 0.398912155927139 1 1
0.232415962296047 0.227102671658617 1 1
0.279907901269044 0.274479034096238 1 1
0.356339445908287 0.350574904485263 1 1
0.110869466974243 0.108037747489373 1 1
0.165311974205944 0.161441403360648 1 1
0.331465138163224 0.325728528813385 1 1
0.124325445218685 0.122410376816266 1 1
0.220942055530042 0.216444226775871 1 1
0.275997179515855 0.270525339838267 1 1
0.315182689199302 0.309812995596645 1 1
0.267781493838174 0.261611948912379 1 1
0.28448877196586 0.278759809063352 1 1
0.199710679637106 0.195155183623382 1 1
0.330280925763203 0.322655930978754 1 1
0.282429309843066 0.278155285051423 1 1
0.192407158741872 0.189461418077761 1 1
0.0888295801153623 0.0869080848461772 1 1
0.0667626954373846 0.0645773275308411 1 1
0.322037729947698 0.315760219243761 1 1
0.26456401462951 0.259453753838145 1 1
0.221571529796288 0.218998967104112 1 1
0.0737066343569119 0.0723791458433171 1 1
0.219041108014922 0.214066919142917 1 1
0.354479833151328 0.348072435074241 1 1
0.113074519439322 0.111006014594174 1 1
0.0206401002769845 0.020325563052424 1 1
0.348922463946047 0.342715593911583 1 1
0.0346624092081934 0.0329585126555262 1 1
0.157529342425896 0.154716850007247 1 1
0.196042850284445 0.192391795995948 1 1
0.279652547769685 0.27496578643411 1 1
0.212219123809561 0.207357511939904 1 1
0.135985647362084 0.133873265673435 1 1
0.339336489818842 0.33322796893945 1 1
0.105560109309079 0.103297184064872 1 1
-0.000197808544283626 0.000391484354928577 1 1
0.15880640608888 0.154837034071114 1 1
-0.0152502705455292 -0.0157685260609877 1 1
-0.0749615862605232 -0.0730788122275677 0 0
0.285950928791023 0.280837503859506 1 1
0.152458750087253 0.150796625586737 1 1
0.164819120178007 0.16097521026481 1 1
0.10769965933447 0.104842527849358 1 1
0.344680080111543 0.337454143430235 1 1
0.0708022478317857 0.069191615155125 1 1
0.487547191281039 0.479112689527785 0 0
0.464225276444336 0.456139205161949 0 0
0.212924626032806 0.209459806979766 1 1
0.0923428413833162 0.0905925355916691 1 1
0.338981853844518 0.332533713206386 1 1
0.237269982895554 0.231991588596583 1 1
0.216220618393352 0.21146665361021 1 1
0.0588777037271964 0.0574769244645452 1 1
0.300885915955201 0.29543068416158 1 1
0.286744236445266 0.280980237506542 1 1
0.164007240243187 0.161865762749342 1 1
0.409038085506248 0.400852090936846 1 1
0.400975792572203 0.394454918810248 1 1
0.237299291511731 0.233684533622434 1 1
0.209336102112209 0.205447055062548 1 1
0.261673590647206 0.257953377298195 1 1
0.258689755907444 0.255394081673533 1 1
0.168766599711203 0.165681479769938 1 1
0.0502294124326648 0.049247586630666 1 1
0.179318255426649 0.175014775636718 1 1
0.029788140624265 0.0288927433845856 1 1
0.317797190654733 0.312712133496046 1 1
0.345527620849774 0.339313028964589 1 1
0.343672376585912 0.337004464289309 1 1
0.0999920229355418 0.0978059307810344 1 1
0.442551408282362 0.433890075085694 0 0
0.292026152902398 0.287078261540168 1 1
0.0572554568128162 0.0564225452548087 1 1
0.277676824938135 0.273164261970538 1 1
0.160263171428364 0.157059710036799 1 1
-0.0237874029862552 -0.0225251397813638 0 0
0.302300851569627 0.296997705232865 1 1
0.449840339801698 0.441360811451028 1 1
0.182044884127946 0.178689053602485 1 1
0.181295726378273 0.178684251292807 1 1
0.292859006683046 0.286594559653362 1 1
0.267289071666557 0.260846076777459 1 1
0.0122596683677101 0.0122717459006455 1 1
0.183367760959635 0.180234163440371 1 1
0.293505965432222 0.287619756279132 1 1
0.305214099618066 0.299981102346831 1 1
0.115531845992107 0.114697339259698 1 1
0.267840269632818 0.262576094253025 1 1
0.112977763224848 0.110683497360678 1 1
0.316004879339455 0.308961417710865 1 1
0.348531169774652 0.341333812654672 1 1
0.19884350145941 0.194396146791475 1 1
0.273187120454604 0.26846536352089 1 1
0.320807954418728 0.314999226907905 1 1
0.368645824423881 0.36058199190489 1 1
0.218591013660146 0.21530020804522 1 1
0.365177953196874 0.357329663985104 1 1
0.174940362591857 0.171860674325481 1 1
0.250416472168738 0.245966762348576 1 1
0.348997081123606 0.340795755403237 1 1
0.291654675691666 0.285619459745751 1 1
0.224932714978361 0.221478936742342 1 1
0.130389436338134 0.128465004939352 1 1
0.442258494157415 0.43321071514047 1 1
0.321990289738887 0.316280504993667 1 1
0.139846608439261 0.137184333936159 1 1
0.206316372581389 0.200833663817566 1 1
0.19442186464542 0.190823139972426 1 1
0.133186414349092 0.130872795381611 1 1
0.251074895390328 0.246906189136615 1 1
0.0119256471678 0.0115392047543829 1 1
0.220462649005063 0.216780803358488 1 1
0.360138874586916 0.353558877630233 1 1
0.0170644926952189 0.0178256451300034 1 1
0.140990910380434 0.139756852637713 1 1
0.138572740184819 0.135951274028595 1 1
0.278708078548146 0.273105829688694 1 1
-0.0409961098961525 -0.0397343043102257 0 0
0.155066601015329 0.151913744949507 1 1
0.43199619223128 0.423909059675519 0 0
0.0886143425315063 0.087152658111996 1 1
0.0760327934712477 0.0754674015501333 1 1
0.187980170851762 0.184269377373924 1 1
0.0189049836789388 0.0186310631730321 1 1
0.116258094557954 0.114249850943709 1 1
0.195299247716473 0.192317977267209 1 1
0.206935912187538 0.203502661489016 1 1
0.47733041399317 0.466892077360838 1 1
0.0980290380593076 0.096068219793529 1 1
0.225905673037439 0.220925607287268 1 1
0.437167301175294 0.427934243819747 1 1
0.185597728614278 0.181834250057788 1 1
0.399638369804604 0.392441855715368 1 1
0.226780653959584 0.223152940101152 1 1
0.176056271645152 0.172793891977749 1 1
0.0727262194457977 0.0718572451826991 1 1
0.354181585420879 0.348380379053444 1 1
0.356507830370713 0.349282704190617 1 1
0.11789131616892 0.116127056336008 1 1
0.334557637173363 0.327938845445617 1 1
0.121807164975107 0.120204697068115 1 1
0.195528751562745 0.19095740959409 1 1
0.243310394368723 0.238220365816433 1 1
0.399467686272622 0.392569082877404 0 1
0.3807986909078 0.373842229103326 1 1
0.259817364932231 0.255852775363059 1 1
0.351422911452223 0.346546416266477 1 1
-0.0495406013951235 -0.04845325304083 0 0
0.317120760118431 0.310614830815016 1 1
0.472884683242104 0.465157516911794 0 0
-0.102340530480423 -0.101268243914548 0 0
0.0985501589709143 0.0982656837826126 1 1
0.142247721551676 0.139291431948849 1 1
0.100220086115181 0.097700899446074 1 1
-0.00858613596781114 -0.00860058059426743 0 0
0.224968230275687 0.220723445539281 1 1
0.0511024548711132 0.0513420186312332 1 1
0.101750508844003 0.101083532570974 1 1
0.338244041892248 0.331255246826411 1 1
0.280740433687122 0.274918005930834 1 1
0.253566348021797 0.24741434271984 1 1
-0.0945561147070475 -0.0922939127684296 0 0
0.121067649520993 0.118854318510134 1 1
0.26887683113222 0.264621936457531 1 1
0.333942421855856 0.325929107538547 1 1
0.319402138417537 0.313340191383515 1 1
0.190108197622276 0.186586209557837 1 1
0.230244482988992 0.225742840943248 1 1
0.24586794266298 0.241482151766514 1 1
0.396378890779872 0.38932238965785 1 1
0.0894685910296757 0.0879968612726296 1 1
0.0218949375844405 0.0229526781604378 1 1
0.0956613672744387 0.0944400730600923 1 1
0.296970119013268 0.29177629049727 1 1
0.17488272970099 0.172188681911427 1 1
0.204604570534302 0.200388657714958 1 1
0.284652869804052 0.279849083677726 1 1
0.216246597610221 0.212350916733839 1 1
0.206073305105988 0.203937491074579 1 1
0.258837311245092 0.25465651561638 1 1
0.244379042757477 0.239394994856149 1 1
0.142091007096508 0.139678080695033 1 1
0.368700472223892 0.362183149750002 1 1
0.32057069635807 0.314485012565998 1 1
0.00127100749207056 0.000456029001458164 1 1
0.0762848862084655 0.0750081915368329 1 1
0.263594551943165 0.258844726737216 1 1
0.242871808596784 0.239063226270945 1 1
0.0116359064894678 0.0115071377277419 1 1
0.114123723726854 0.112440190771422 1 1
0.240704853399462 0.235578374478674 1 1
0.274587807231031 0.269479637982404 1 1
0.331884588955442 0.326246703333874 1 1
0.289674026903214 0.283204193411585 1 1
0.228566386638315 0.225013901560052 1 1
0.172263336545942 0.168222181147843 1 1
0.282910611972791 0.276794408753282 1 1
0.196675630991359 0.192823587364663 1 1
0.202025065364306 0.199343722352885 1 1
0.23379546490143 0.229558731343479 1 1
0.0108441031755049 0.010543988247442 1 1
0.126289280610783 0.124207104940347 1 1
0.360085779495086 0.353784609842519 1 1
0.16136363401398 0.1580921080016 1 1
0.25458261384358 0.249134544310394 1 1
0.232168357816438 0.228767332274086 1 1
0.25726294760877 0.251741663365237 1 1
0.319375164572999 0.312862265973765 1 1
0.151498573035052 0.148548312672254 1 1
0.19903518839423 0.195513532170311 1 1
0.145096559383165 0.141103479574418 1 1
0.256908391695637 0.251887258530576 1 1
0.161355110088724 0.158337941086027 1 1
0.0102089054137251 0.0104841300026833 1 1
0.165678594019357 0.162689492868178 1 1
0.193911048181611 0.19148799273039 1 1
0.0580370538500172 0.0563698197150081 1 1
0.234205276739952 0.230241825770504 1 1
0.439239617339693 0.431237961052133 1 1
0.268353320977216 0.262307314809876 1 1
0.268405199581207 0.264045186938298 1 1
0.183182495087243 0.180011943438013 1 1
0.134604145411741 0.132477296847551 1 1
0.141018659361382 0.138867348282963 1 1
0.43161060635474 0.423277910953232 0 0
0.288082029820899 0.281388610076033 1 1
0.385066494764843 0.378570451989463 1 1
0.122061160570425 0.11962215609289 1 1
0.462247060377267 0.453984452540085 1 1
0.16869177438399 0.165937904704382 1 1
0.250783304659269 0.246161416282092 1 1
-0.0469516631852966 -0.0459981632684284 0 0
0.233317341142077 0.228451306733365 1 1
0.191236277979778 0.187986546792641 1 1
0.289414434165149 0.283859059316662 1 1
0.386298386938638 0.378054343982036 1 1
0.22745494508687 0.22319597708291 1 1
0.106247723247831 0.104054198313625 1 1
0.0990994684696206 0.0975558369833662 1 1
-0.0378367775659703 -0.0391569864950681 0 0
0.190138417833794 0.18657648687943 1 1
0.262260595452253 0.257242776169419 1 1
0.258612740213663 0.254261008967903 1 1
0.350172377101391 0.343548702191704 1 1
0.172546522902505 0.169951476884984 1 1
0.0365115762868574 0.0360587082284336 1 1
0.318316950163135 0.313215192960825 1 1
0.189876644274359 0.185707207840254 1 1
0.199213800520453 0.195546889854791 1 1
0.380286912727838 0.374049244182866 1 1
0.445512871418072 0.437305473950183 1 1
0.297462338984653 0.290195963836265 1 1
0.114659860571506 0.112480048224344 1 1
0.226548163946805 0.222223190151459 1 1
0.198037633594976 0.195690986678057 1 1
0.319495664980075 0.313465513794935 1 1
0.377001283176805 0.369933262290028 1 1
0.0404386086716345 0.0391389762602165 1 1
0.102746062410181 0.101108328022271 1 1
0.191245902660406 0.188273279768859 1 1
0.158171797518301 0.155241200978555 1 1
0.0649100071743635 0.0626906289373906 1 1
0.209279429539667 0.205287921903498 1 1
0.171623845211691 0.168941453854425 1 1
0.142860400291772 0.14008872022401 1 1
0.153944763235149 0.151352873758918 1 1
0.0819316627781703 0.0801139655399017 1 1
0.308840021900461 0.302971550661912 1 1
0.387594908629912 0.381802049993219 1 1
0.194995938501008 0.190213457311534 1 1
0.065785211257213 0.0639551243659957 1 1
0.134606176594687 0.132627102045631 1 1
0.223789192931622 0.219754398854713 1 1
0.161718379604618 0.158421491556251 1 1
0.0994008984838906 0.0984255259914748 1 1
0.159088760055983 0.156486739184883 1 1
0.132628903192357 0.130978985751017 1 1
0.0109963702050064 0.0116474609360444 1 1
0.0992681145559833 0.0975059482059424 1 1
0.164681117872007 0.160573956135541 1 1
0.0461791375987368 0.0452228144735764 1 1
0.246111121586653 0.24162749385988 1 1
0.120900558524708 0.119486865877778 1 1
0.228302638815206 0.225544053212204 1 1
0.241832620552795 0.23733322405531 1 1
-0.0845196194842087 -0.0823363137365961 1 1
0.17740928867188 0.17448759852954 1 1
0.328528292165933 0.322468361865437 1 1
0.329645109992621 0.324608092672039 1 1
0.286690066327297 0.280775580757939 1 1
-0.00810480111446488 -0.00783546572236628 0 0
0.224106808102331 0.219607857142964 1 1
0.171000668086872 0.167341939039851 1 1
0.234704757295406 0.230282481874198 1 1
0.286761842490914 0.281947592194945 1 1
0.356945807078696 0.349855734690205 1 1
0.267082463145254 0.263216373585312 1 1
0.207590400297396 0.202575667911469 1 1
0.14149737227396 0.138574415753389 1 1
0.240281179716776 0.236082886762622 1 1
0.0375803134882577 0.0364327971378566 1 1
0.184991639850378 0.181191354375781 1 1
0.0532839554453868 0.0521665089350902 1 1
0.155798816751903 0.153351633321468 1 1
0.153212614109315 0.150685746504422 1 1
-0.110671794147157 -0.109096297684442 0 0
0.0228973327244858 0.0223699789758175 1 1
0.19092254160846 0.187098704554137 1 1
0.298862171863844 0.29299693448772 1 1
0.199625076467142 0.195381203437267 1 1
0.225683192943198 0.221883328743781 1 1
0.105341087564544 0.10376070134171 1 1
0.0826878724577755 0.0806469826915484 1 1
0.212355924439349 0.208337812259667 1 1
0.160161083128346 0.157482047853437 1 1
0.123930601920185 0.121950612948213 1 1
0.376950836441701 0.370856561937854 1 1
-0.0838904207259205 -0.0820182379629123 0 0
0.187037074478857 0.183533380601839 1 1
0.0725932705409394 0.0713145199383853 1 1
0.184279294599587 0.180423670121217 1 1
0.156951959862236 0.154675109701701 1 1
0.291559107160262 0.286200378754396 1 1
0.215264863754876 0.209639443466092 1 1
0.233900796852565 0.229855383499957 1 1
0.247817192900332 0.243272037208428 1 1
0.346179324985284 0.33869971882855 1 1
0.385410032965098 0.377360097548538 1 1
0.110100848190445 0.107320804195307 1 1
0.262939630496563 0.258651712253608 1 1
0.275242492457697 0.269494233751911 1 1
0.0780652390972932 0.0769271634609968 1 1
0.25451377993652 0.247505142378369 1 1
0.00957963050559491 0.00963984001600058 1 1
0.262043111156777 0.257053939142925 1 1
0.220026602815108 0.215881096989606 1 1
0.229812951320802 0.225657950138382 1 1
0.104804809546352 0.103009904539279 1 1
0.136970388709831 0.133951723814098 1 1
0.15624649289414 0.154228951553637 1 1
0.310596749820787 0.304678708517498 1 1
0.164698049882852 0.16116743212624 1 1
0.514241738040345 0.50510419672974 0 0
0.229691721830548 0.224973270305365 1 1
0.092554439433622 0.0908121878582642 1 1
0.34213261650459 0.336559630037856 1 1
0.155099337649987 0.152476225553033 1 1
0.228940175870626 0.224952780390196 1 1
0.0685148051862187 0.0664482812024705 1 1
0.292317188366624 0.286606025924741 1 1
0.228777299425973 0.22440569166417 1 1
0.14618211881789 0.144151573467846 1 1
0.275150515231523 0.2690787055599 1 1
0.397688051601619 0.390413331921405 1 1
0.281025434555459 0.276527891562556 1 1
0.161021533080902 0.157347928251742 1 1
0.512572507570587 0.5046215683264 0 0
0.30066683311079 0.295794111854211 1 1
0.070168450206136 0.0684440082518365 1 1
-0.0636475368202138 -0.0626858978456525 0 0
0.140719194720411 0.139234281724156 1 1
0.118852417885301 0.115932568516291 1 1
0.0719962281492425 0.070249848437255 1 1
0.123047523510439 0.120850490827212 1 1
0.157519802574095 0.154003708312312 1 1
0.409425197156405 0.402297912800361 1 1
0.0202234972339082 0.0192238475877934 1 1
0.358848992110825 0.353145080285617 1 1
0.14906348627434 0.146481850467284 1 1
0.293370980352977 0.288495366982312 1 1
0.300686265757655 0.29501055312583 1 1
0.180709381502637 0.177244430757522 1 1
0.248813170898336 0.244129180104372 1 1
0.213704307772183 0.210130207774132 1 1
0.166661781732493 0.162749464222011 1 1
0.123318061461224 0.120579254835906 1 1
0.0534705389210809 0.0523159577769864 1 1
-0.0323098091876004 -0.0313300234203914 0 0
0.146750082237265 0.143515367565874 1 1
-0.0567554743540353 -0.0556380570828662 0 0
0.260156321381514 0.255652706515707 1 1
0.0488596437399815 0.04992437959272 1 1
0.156571953719244 0.152822768760311 1 1
0.0722114457818617 0.0702467194780362 1 1
0.269063770519307 0.264638447905023 1 1
0.373685844638494 0.366461684033688 1 1
0.195299851789034 0.191926380705529 1 1
0.0646453806963191 0.0621173438540635 1 1
0.457116580884811 0.448336360834648 0 0
0.202605597158393 0.199849396253005 1 1
0.351108246266909 0.344165292384878 1 1
0.197972750183339 0.195333940699283 1 1
0.393365148996828 0.386065864393091 1 1
0.0771780718681135 0.0745953880782061 1 1
0.142743510907776 0.142084127983096 1 1
0.201137442860171 0.198709910997867 1 1
0.213093578862585 0.209962792611185 1 1
0.266783950675231 0.26246563319659 1 1
0.162034462210618 0.158414337520745 1 1
-0.0371793682977088 -0.0370925772506559 1 1
0.262750313514646 0.258604991992898 1 1
-0.0407001423468259 -0.0398806302048501 0 0
0.287303731517266 0.280818951057605 1 1
0.308523593192436 0.30206829226847 1 1
0.0919137479925221 0.0902593896482933 1 1
0.214705655200878 0.210385322054254 1 1
0.128974064806799 0.126259200049033 1 1
-0.0128502052867984 -0.0120397845892807 1 1
0.288960040262894 0.28396210382886 1 1
0.236085467166834 0.231688142147275 1 1
0.182005001943786 0.178344415139644 1 1
0.0735983420525033 0.0726393066101446 1 1
0.100272878022069 0.0982384949284585 1 1
0.0248360883643498 0.0251371534709621 1 1
-0.160275550952049 -0.156687634026919 0 0
0.203972954690212 0.200466192542973 1 1
0.250950345531185 0.245096048593949 1 1
0.358343960429292 0.351888190135792 1 1
0.210730089111566 0.207697109266752 1 1
0.345295133508974 0.339080922703643 1 1
0.285661295792113 0.279736730024323 1 1
0.127673185369127 0.12508576242188 1 1
0.478545934389516 0.468565306008879 0 0
0.209101290643737 0.205276747527818 1 1
-0.041789077959855 -0.0413437977592678 1 1
0.0788897858207339 0.0776095093118898 1 1
0.366794266957987 0.36075858159952 1 1
0.191069164543172 0.187696595834403 1 1
0.158137476379151 0.15485578468059 1 1
0.0387937798933737 0.0389234076383887 1 1
0.199982727142888 0.196180207442802 1 1
0.1643238975127 0.162269538504532 1 1
0.277836661966856 0.272807590921753 1 1
0.0277633167092969 0.0274701736959099 1 1
0.327177676300151 0.321932824009931 1 1
0.156480592488807 0.153196242711569 1 1
0.177709162139484 0.174808353964573 1 1
0.144562501559095 0.142928630535653 1 1
0.147261897068032 0.143462114185843 1 1
0.151617194698698 0.148957994742279 1 1
0.120826779493728 0.119927801711755 1 1
0.433675612896921 0.425643330518058 1 1
0.127454282053027 0.123868809840023 1 1
0.131255739236461 0.129198784525766 1 1
0.113945254911557 0.111784273241775 1 1
0.166690962145357 0.162625012611377 1 1
0.172398344544982 0.169206329856707 1 1
0.252950372735373 0.24912536217986 1 1
0.112212638645776 0.110083001169339 1 1
0.284309749236458 0.277445596393775 1 1
-0.0758793794121951 -0.0748406262764199 0 0
0.311602868205866 0.305917606533617 1 1
0.18208941373555 0.178550118011201 1 1
0.2163139433761 0.212751249961862 1 1
0.239000641948364 0.234660581637044 1 1
0.0612038732203126 0.0598164066574321 1 1
0.251560906046679 0.247077060848697 1 1
0.00556781088990177 0.00527281247119335 0 0
0.186700994711675 0.182028152981644 1 1
0.190368044084482 0.186111646171088 1 1
-0.0400457883013197 -0.0387542252590325 1 1
0.0983687099232325 0.0958012767278744 1 1
0.394771383353425 0.386542283092933 1 1
0.16107929258832 0.158665997894464 1 1
0.250310118210349 0.245720144993539 1 1
0.0645291554665118 0.0633738703187287 1 1
-0.00471115949355544 -0.0045769903288789 0 0
0.209891051919018 0.205969028199648 1 1
0.200035625903641 0.195705338026673 1 1
0.373138611435375 0.366527628334532 1 1
0.0368147291172959 0.0361159451537978 1 1
0.0161747896139127 0.0157164872570855 1 1
0.0532235245459031 0.0526441595011808 1 1
0.322984975010064 0.316357443516346 1 1
0.246557235881809 0.242499771253847 1 1
-0.136545840473126 -0.133494751794606 0 0
0.19033693289144 0.186858352951823 1 1
0.0185836674707034 0.0173631559685797 1 1
0.0598257938096432 0.0585857637694609 1 1
-0.041566880968706 -0.0398563306446274 1 1
0.287274083194461 0.282260262304837 1 1
0.102760044416075 0.0994945431573098 1 1
0.0200766775563292 0.0195542523296355 1 1
0.243231879195561 0.237968094261291 1 1
0.104875694621052 0.102702113821659 1 1
0.215820772908533 0.211496803944649 1 1
0.350300210369573 0.344027152818042 1 1
0.142388604939971 0.140304717490162 1 1
0.406877661204806 0.398152799641552 1 1
0.123309383845829 0.120624626816856 1 1
0.0566131319664854 0.05584071028544 1 1
0.182568067470305 0.178607069269603 1 1
0.0352647207898201 0.0345768319505471 1 1
0.110353444138691 0.108093228951008 1 1
0.0637716590998619 0.0620975818860998 1 1
0.390021328133154 0.383055464725758 1 1
0.0636608120367152 0.0628904028281174 1 1
0.31741499867345 0.312126170188007 1 1
-0.0769377583704214 -0.0760486225833935 0 0
0.0171453907649599 0.018440196159057 1 1
0.162881527232146 0.159611269538814 1 1
0.124539194053805 0.122507498016659 1 1
0.163843869839581 0.160881237983444 1 1
0.270805287538225 0.265085176399964 1 1
0.0418400592481934 0.0412387462754696 1 1
0.332552152674609 0.326117745804415 1 1
0.350146494195716 0.343049997929859 1 1
0.052698827741724 0.0520476269014922 1 1
0.361349352511737 0.354351540403951 1 1
0.153423147827406 0.151407949538739 1 1
-0.0584541902319096 -0.0578887088994431 0 0
0.260800122614076 0.256484843620758 1 1
0.244136780895975 0.239795657731316 1 1
0.244403918945455 0.240457574782293 1 1
0.140337989457929 0.13921230541145 1 1
0.365671072805484 0.358884301427445 1 1
0.0232377467276655 0.0226495453819095 1 1
0.0451062128999155 0.0444124113663759 1 1
0.600000589053345 0.589071989825685 0 0
0.120450548072994 0.117847398786256 1 1
0.266626233907506 0.261365297155727 1 1
0.249422775494045 0.24478288705454 1 1
0.167053735033619 0.162549581497232 1 1
0.124996904523196 0.123438812390136 1 1
0.168575907130032 0.166019495611888 1 1
0.0869768900049345 0.0851357141766778 1 1
0.232225000326414 0.227113945826571 1 1
0.0958116275312539 0.0938622120374813 1 1
0.322084390953261 0.317159193070769 1 1
0.263438991400702 0.259172797829016 1 1
0.201240014780473 0.198063487008764 1 1
0.232260149095461 0.228690460039809 1 1
0.280620693726319 0.275868258214376 1 1
0.242384402610118 0.23691429511477 1 1
0.286447441945528 0.281026423178778 1 1
0.190401970587015 0.18692515307876 1 1
0.179862891268737 0.177251810538017 1 1
0.351310255205867 0.344861814548948 1 1
0.249147497003621 0.244711272782466 1 1
0.193636407631124 0.190136516148831 1 1
0.101465359556446 0.101019417339605 1 1
0.280233861364374 0.274620861016458 1 1
0.455365219686349 0.445965386629007 1 1
0.346272778846821 0.339327338101399 1 1
0.256821503891939 0.252364815787165 1 1
0.119893898337019 0.117486821089553 1 1
0.140349394301281 0.136576073140299 1 1
0.221034631427459 0.216695934339 1 1
0.337271538196228 0.329824785748314 1 1
0.285934620453942 0.281012267254214 1 1
0.0501365733506164 0.0491175869385095 1 1
-0.0223180803605428 -0.0224263592696256 0 0
0.279232553720735 0.273740461053788 1 1
0.157812362168715 0.153563324151313 1 1
0.310771756000666 0.303944399107269 1 1
0.132226143404799 0.12999345591558 1 1
0.336765121849257 0.330929327286914 1 1
0.317931422039714 0.311452532289056 1 1
0.235771219137614 0.230575572676987 1 1
0.0409316662398375 0.0402694086544775 1 1
0.376235729782722 0.367961009324911 1 1
0.0953568523256933 0.0925153158824571 1 1
0.282034024694276 0.276816320874035 1 1
0.211082737963244 0.207893206338303 1 1
0.136649242932625 0.134632397831425 1 1
0.198569056915882 0.19533769118865 1 1
0.254264036458972 0.249488021167546 1 1
0.173293506725422 0.169005672296583 1 1
0.217465089710877 0.212446998265102 1 1
0.174759220100847 0.170903891097628 1 1
0.125004370222225 0.12318337429756 1 1
0.460985578900409 0.452448036661174 1 1
0.0607263117519828 0.0593673291110204 1 1
0.415733183496515 0.408054122490144 1 1
0.391715778075025 0.383900125212828 1 1
0.25186618470488 0.247065290987234 1 1
0.175908056149366 0.173545663297659 1 1
0.107089888342982 0.105414175670956 1 1
0.151074669543825 0.148623722160065 1 1
0.271999808662479 0.267228709398681 1 1
0.175115415676739 0.172309900998205 1 1
0.101224271058141 0.0993128070295904 1 1
0.0355089379889464 0.0347925210003843 1 1
0.0160477975930759 0.0166868510105398 1 1
0.344711009569906 0.338449015487957 1 1
0.157183323262253 0.154409760320575 1 1
0.257914250540397 0.253244629477224 1 1
0.333476055181728 0.327036958305631 1 1
0.154982600077956 0.151101796386546 1 1
0.322119199907199 0.315641555169814 1 1
0.10991243955034 0.10766650507695 1 1
0.268903443183619 0.263418253543992 1 1
0.111651285023945 0.108513774714303 1 1
0.271820507893142 0.266261289472372 1 1
0.187482848501005 0.184158180343901 1 1
0.275691069838009 0.270863596480579 1 1
0.0672864751203119 0.0665561305676485 1 1
0.234993902213495 0.230878935894102 1 1
0.130120458138925 0.126939876495566 1 1
0.113586893504564 0.11149347664906 1 1
0.254834644096257 0.249939918882606 1 1
0.169872449022676 0.166125704209974 1 1
0.289593067909357 0.284021241469806 1 1
0.0289050856802725 0.0283855921300297 1 1
0.294845592812377 0.289177060413044 1 1
0.156399178130969 0.15372909318931 1 1
-0.0062900014752008 -0.00614725591960562 1 1
0.123150238286618 0.120836841281311 1 1
0.274274296477988 0.269800844618742 1 1
-0.0149929567407407 -0.0157703818126549 1 1
0.384339018138719 0.377847916590245 1 1
0.148678972430113 0.146089274084187 1 1
0.261967307054901 0.256888786238623 1 1
0.00343516461742658 0.0033462026824279 1 1
0.221688873276276 0.217769621235863 1 1
0.145790577111232 0.142846100090263 1 1
0.35161902234278 0.345383556832325 1 1
0.154730296675795 0.152308185080669 1 1
0.113641123271499 0.111613902270824 1 1
0.211812096349257 0.20854216035905 1 1
0.163102905076025 0.158805264138029 1 1
0.180139749927895 0.177445210802197 1 1
0.346042909872097 0.340611349804281 1 1
0.299384594991105 0.293868286182469 1 1
0.188181631585899 0.184536515450647 1 1
0.0667171627505592 0.065527861133479 1 1
0.0994532805248802 0.0970098906421553 1 1
0.242299696464093 0.238505959922827 1 1
0.0728639112766702 0.0713953700473943 1 1
0.0796902735062852 0.0783441115244807 1 1
0.196043292674098 0.191501346322173 1 1
0.28036431456852 0.275247682645254 1 1
0.359060673250337 0.352794873248463 1 1
0.373860000291826 0.366914595779637 1 1
0.224763307554375 0.220392361259778 1 1
0.103862667752862 0.102145256419684 1 1
0.362960709059292 0.355960537842694 1 1
0.229150535148089 0.224663399292179 1 1
0.180803216112449 0.177999561038565 1 1
0.266966476110442 0.261748542419972 1 1
0.050251236263715 0.0496241626080577 1 1
0.106285824919004 0.104279405779076 1 1
0.337773283543087 0.330911407372974 1 1
0.198539080362256 0.195178909305281 1 1
0.377550250081319 0.371785515684838 1 1
0.0126786678304987 0.0123132150800718 1 1
0.083571495145892 0.0816330545570652 1 1
0.22535200056031 0.221078136834323 1 1
0.156209651436371 0.152994282113332 1 1
0.240457496864413 0.235400422522759 1 1
0.305425669336592 0.299229043259051 1 1
0.330739171794959 0.324493186716525 1 1
0.192255612933025 0.18809312125663 1 1
0.355827720866577 0.350588853850338 1 1
0.215167008670832 0.209829238385366 1 1
0.530867716155042 0.519894627962083 0 0
0.152855007764385 0.150072786679281 1 1
0.446043909612314 0.438112581877716 0 0
0.226786905716185 0.221904040250628 1 1
0.489987959213493 0.480489759479504 0 0
0.212357451826686 0.209485114192755 1 1
0.187351973743521 0.183272217417776 1 1
0.182092456492623 0.178078720964743 1 1
0.146999855644199 0.144495801940865 1 1
0.26796963746635 0.262874160700081 1 1
0.482305443023605 0.474598988328842 0 0
0.222645817187113 0.218475141993165 1 1
0.217202493881583 0.212873759319571 1 1
-0.0196175332452845 -0.0181494833540018 1 1
-0.0134311580310458 -0.0138772641361531 0 0
0.152793027261805 0.150058456197324 1 1
0.532514566105943 0.522751295491528 0 0
0.371076815512914 0.363770215076669 1 1
0.00530914353662331 0.00474260028385185 0 0
0.121070240503353 0.118684355832646 1 1
0.380711183694544 0.374070648273334 1 1
0.147584071742999 0.145350464448312 1 1
0.449211464428808 0.440448091385031 1 1
0.154182766610527 0.150044887436672 1 1
0.235804169681356 0.231553625215867 1 1
0.115887168120513 0.112819546765316 1 1
0.452959138305039 0.444452276223088 1 1
0.133295424345592 0.130985470795554 1 1
0.00864245864128464 0.00799599169177401 1 1
0.0257205517764316 0.0244912877397246 1 1
0.266630177251117 0.261483940776415 1 1
0.289237875250649 0.283358202388319 1 1
0.188334458863524 0.184668819894902 1 1
-0.0116536972226252 -0.0121486293829529 0 0
0.0993221239017949 0.0966146767975561 1 1
0.307813030026999 0.300796340366049 1 1
0.157285795642172 0.154565567281507 1 1
0.108309133450766 0.107681087017325 1 1
0.00163640100268154 0.00204404425967026 1 1
0.325326117111046 0.319256248322198 1 1
0.357901634821938 0.351471800985118 1 1
0.145747983497918 0.143183217128438 1 1
0.396036191690143 0.388042092176075 1 1
0.398626431845666 0.390117539302099 1 1
0.0387038141558233 0.0378412730654854 1 1
0.175530956286656 0.172408375992896 1 1
0.206549731468629 0.203547050592739 1 1
0.0345705732798942 0.0353796704664983 1 1
0.271574931706298 0.26597530916434 1 1
0.16964293085261 0.167046343081155 1 1
0.245869519486643 0.241786095413171 1 1
0.181922628359733 0.177844917378775 1 1
0.182340381053106 0.179218198375875 1 1
0.170216416365258 0.167159806528916 1 1
0.0365573236529508 0.035241575992201 1 1
0.268431762894233 0.26347485961417 1 1
-0.0469180286986592 -0.0453961359169102 0 0
0.0594960978915044 0.0592298836142088 1 1
0.392551718566052 0.384152673873363 1 1
-0.00325316677650265 -0.00362049903262335 1 1
0.0161356222829358 0.0164409075816658 1 1
0.204996573186383 0.20077181271631 1 1
0.302300618170785 0.297460307429487 1 1
0.294507586657592 0.289044398274932 1 1
0.123079084841969 0.121123257928972 1 1
0.0843810351562446 0.0824711652917909 1 1
0.115294354556945 0.113211282762282 1 1
0.147282930943849 0.145929106801223 1 1
0.292314416185626 0.286967343691993 1 1
0.208394006165178 0.205382792538594 1 1
0.173292767103965 0.169736357895003 1 1
0.366230341445696 0.3600242088882 1 1
0.1963120501933 0.192068433569474 1 1
0.146562167426346 0.143636870243703 1 1
0.285015959323655 0.280184748532895 1 1
0.285800120634694 0.281021340395621 1 1
0.205984998933902 0.201663696120649 1 1
0.349768450036682 0.343499625649564 1 1
0.257498462765667 0.252265908811548 1 1
0.222341942915324 0.218421263539262 1 1
0.17241566614039 0.170754299449434 1 1
0.263520850749804 0.25914890523934 1 1
0.262130137438468 0.257396868390569 1 1
0.178216109079354 0.174621671730855 1 1
0.176324932597189 0.171885793369923 1 1
0.14976176883528 0.146440106653515 1 1
0.24223153853938 0.23812100436238 1 1
0.160947328409773 0.158355288681354 1 1
0.260679582925761 0.255033820469471 1 1
0.217709776102829 0.213785093984781 1 1
0.202198169229562 0.198337262911583 1 1
0.207967803489063 0.203669320624178 1 1
0.348758590624968 0.342308340496128 1 1
0.16043668238862 0.156529492479382 1 1
0.165207811682952 0.16232174440552 1 1
-0.00617298306076068 -0.00498606630631436 1 1
0.224948500630246 0.220481302015466 1 1
0.0883311870400885 0.0860565542332828 1 1
0.080588707868762 0.0791403627726682 1 1
0.153819866758753 0.149894686153985 1 1
0.268677769200528 0.263698374350834 1 1
0.0393939962225481 0.0388375552389078 1 1
0.177774691914522 0.173644362616795 1 1
0.0829014056931672 0.0818918043183857 1 1
0.281082968683814 0.276631868614577 1 1
-0.0750259943819011 -0.0739172677636002 0 0
0.325730832026359 0.318643699425229 1 1
0.245195203117796 0.240837144612142 1 1
0.214475185186327 0.209889701776239 1 1
0.424552259306328 0.416084829843748 0 0
0.24629964965742 0.240399656612782 1 1
0.156445394013178 0.153491784911742 1 1
0.182383054368819 0.178536526205408 1 1
0.278269847893254 0.273165122706133 1 1
0.218072379099937 0.214146200674441 1 1
0.0740345620054467 0.0727241184739469 1 1
0.141769959595444 0.138062983158676 1 1
0.0951695672404015 0.0949003639296816 1 1
0.167696905089046 0.165659136812779 1 1
0.254509984674703 0.250265620067693 1 1
0.24587676414745 0.240573680345803 1 1
0.254466078013712 0.24937637755737 1 1
0.236206321827446 0.231877452546496 1 1
0.310343816619111 0.304666778339805 1 1
0.0463677224087719 0.0455462544180293 1 1
0.278254099047369 0.273863915740741 1 1
0.321575678708804 0.316489969011424 1 1
0.170539805343723 0.167732791498433 1 1
0.216275182610822 0.210879568391277 1 1
0.10325979419827 0.101657619184749 1 1
0.234360370502049 0.230289802049132 1 1
0.15779570210611 0.15467700293127 1 1
0.165469069849825 0.162293666041156 1 1
0.19938197059952 0.195748800507012 1 1
0.0385975101815626 0.0381323354609942 1 1
0.233020999319064 0.228652289225958 1 1
0.0737943766819505 0.0727856256393632 1 1
0.0820083741946963 0.0813129511116616 1 1
0.190305698344207 0.185596880270848 1 1
0.303222198551932 0.296846819752168 1 1
0.560824797318272 0.550298594540634 0 0
0.20788454143 0.204351464746916 1 1
0.196109147512415 0.192708584055954 1 1
0.145916737794786 0.143306379434683 1 1
0.291763106101467 0.286992046561273 1 1
0.347664958384684 0.341243731285257 1 1
-0.0484182560250643 -0.0471658396167425 0 0
0.259167624652178 0.253352630030632 1 1
0.309761653588301 0.303777229461862 1 1
0.271399077159639 0.26664325651657 1 1
0.222479220053868 0.218747510620369 1 1
0.267851868942605 0.261958116594305 1 1
0.0783995858353425 0.0776247479982122 1 1
0.137108224065712 0.134376711217614 1 1
0.156201473141776 0.151159990627039 1 1
0.305325036881618 0.299660063426494 1 1
0.116260401486796 0.114167662266523 1 1
0.293337988872157 0.288018669279129 1 1
0.208356743473355 0.20324097190493 1 1
0.0588242109323042 0.0578618803833456 1 1
0.219138259517717 0.215391431317796 1 1
0.291889452101661 0.286556428190333 1 1
-0.0530091715200475 -0.0515927279053801 0 0
0.253795883009139 0.25075550296662 1 1
0.0542414085922834 0.0529113607741645 1 1
0.146659174631818 0.145195197404226 1 1
0.236443547424689 0.231873108278465 1 1
0.318718492312878 0.312708901899192 1 1
0.447827760421897 0.440409017975819 0 0
0.192664733931924 0.188582684225869 1 1
0.351466873527525 0.345657900332499 1 1
0.323906332360935 0.317168865798767 1 1
0.222560251089342 0.21747542673353 1 1
0.208404338153472 0.204423355314748 1 1
0.0863760287671284 0.0858973488398862 1 1
0.146744085753142 0.144168134632635 1 1
0.3692707434665 0.361594341870059 1 1
0.0125428873682074 0.012805766974794 1 1
0.260429730212546 0.256392208366354 1 1
0.335691215579524 0.328869888279464 1 1
0.283300515365723 0.278500378378074 1 1
0.157312524842787 0.153234315180605 1 1
0.248174478192507 0.243714541772135 1 1
-0.0418226767884666 -0.039928744200891 0 0
0.219292843231588 0.215460369030927 1 1
0.270190178876493 0.265075207413446 1 1
0.0426558479252237 0.0403732740898751 1 1
0.343743933351878 0.336946346891684 1 1
0.041619763479943 0.0403605343570888 1 1
0.225395508554068 0.221369261345452 1 1
0.11359954500346 0.110916989493656 1 1
0.147952132756586 0.144578004520003 1 1
0.197322674308355 0.194042382729938 1 1
0.214095562647403 0.210585096111744 1 1
0.166707341905614 0.163740683515643 1 1
0.0251116716272438 0.0244841861975449 1 1
-0.00779907671134121 -0.00814716965347348 1 1
0.159246716434765 0.155467950249505 1 1
0.27454723494716 0.269664949411224 1 1
0.12738525979808 0.126058525610475 1 1
0.291347928143513 0.286242164817366 1 1
0.10826123841665 0.105511996336043 1 1
0.385309184620597 0.37856298739835 1 1
0.0687154680781192 0.0685937013000087 1 1
0.144179092381064 0.141847315474277 1 1
0.188560152953223 0.184916927835272 1 1
0.113993198145494 0.111560742143407 1 1
0.222702529437242 0.21832350627182 1 1
0.275958927629364 0.271763594501913 1 1
0.0110082355603627 0.0103628543468345 1 1
0.324200546231927 0.318706526977316 1 1
0.0770631327389028 0.0756851839209159 1 1
0.133579263603915 0.130719140066373 1 1
0.342958140666571 0.337915524508147 1 1
0.288951098975003 0.282879651804068 1 1
0.216636991326874 0.211895922512741 1 1
0.113600230584242 0.112449316575237 1 1
0.232728266858795 0.229139456779523 1 1
0.1902877058088 0.186118758003642 1 1
0.109646926950644 0.107222317786586 1 1
0.123420296692396 0.119247406008068 1 1
0.444408577510514 0.436892506621359 0 0
0.241893868599491 0.236213981091762 1 1
0.377897006460612 0.370436347081643 1 1
0.370150259404743 0.362994738464919 1 1
0.230193978864891 0.226454564355656 1 1
0.155537434419392 0.153023770869332 1 1
0.257201888548983 0.252613708686595 1 1
0.131553328096424 0.129018597690897 1 1
0.184299234214905 0.181095783646364 1 1
0.140625966360387 0.137853546136713 1 1
0.100263944535007 0.0989898511805437 1 1
0.187358880976246 0.184998216786625 1 1
0.212477690765401 0.209148906692335 1 1
0.123365541641457 0.121906809004157 1 1
0.141489069882391 0.138894676550848 1 1
0.192363539464257 0.188153603363487 1 1
0.270633542467471 0.265577212609755 1 1
0.100429859714074 0.0975376600107215 1 1
0.245906683962476 0.242103259806182 1 1
0.133368679769072 0.130497166448654 1 1
0.107314412563941 0.104847457379916 1 1
0.477577299791312 0.468835955662893 0 0
0.26712099067302 0.262759482183648 1 1
0.131299993253472 0.128845107663543 1 1
0.154844028768399 0.15240385375274 1 1
0.302470843557506 0.296356814878565 1 1
0.173710461763313 0.170217670805432 1 1
0.274213073503033 0.268849079414533 1 1
0.0501118363208741 0.049285411144514 1 1
0.146432714676312 0.143503459821197 1 1
0.31352063643915 0.309084624579523 1 1
0.230211943564813 0.225536132370873 1 1
0.207807640676299 0.20475812681559 1 1
0.272213106979869 0.267372235994189 1 1
0.308785229992414 0.302800967962189 1 1
0.129657317470048 0.127534669496258 1 1
0.185740072118076 0.182447598593984 1 1
0.258694718521747 0.253795946425499 1 1
0.363890520127413 0.356372555754295 1 1
0.337704651833162 0.332140522508834 1 1
-0.00495789363132115 -0.00580487880994947 1 1
0.288477879833704 0.282855587577512 1 1
-0.013980746599789 -0.0139087239059084 0 0
0.255633932477984 0.251602239808095 1 1
0.235230289730313 0.230791893950222 1 1
0.414825431030709 0.405766471622352 1 1
0.194727279155081 0.191015889525441 1 1
0.249818301156766 0.245602245973807 1 1
-0.127738187034972 -0.124562245419894 0 0
0.20972533025449 0.204639037829349 1 1
0.328524596612961 0.322490730151378 1 1
0.263466240101499 0.257297971581993 1 1
0.299012755735815 0.293180760232289 1 1
0.417857776494513 0.410527283926993 1 1
0.321062788470411 0.315317041031851 1 1
0.205080718946766 0.201726762169459 1 1
0.223256338298615 0.217599225627713 1 1
0.148605874515959 0.145882983141651 1 1
0.29174453429109 0.286680657071054 1 1
0.362870486767706 0.356896781285434 1 1
0.293578064215571 0.289606756500335 1 1
0.041885059115958 0.0416194848748336 1 1
0.273812855251283 0.268612133334484 1 1
0.279781992658235 0.276094605249453 1 1
0.306410023049289 0.300974519498957 1 1
0.200869194160136 0.196644850663449 1 1
0.110043770109362 0.108270426285694 1 1
0.183401284924699 0.179209044222398 1 1
0.380386452814981 0.373388088567506 1 1
0.498299328327277 0.488938824615149 0 0
0.365534447814547 0.358808395951305 1 1
0.151427803011716 0.148427988933652 1 1
0.114149654672046 0.113672062595797 1 1
0.145132515279053 0.141911286995055 1 1
0.322648236489603 0.317701954607331 1 1
0.264537603580798 0.259680017763903 1 1
0.192741841258803 0.189306619644373 1 1
-0.0701248758117554 -0.0684214596995889 0 0
0.197984420980983 0.194317185150516 1 1
0.150879831710645 0.148029693881311 1 1
0.259817284466643 0.254566840748569 1 1
0.217040300748764 0.213811838577557 1 1
0.480646035716566 0.472079636460203 0 0
0.129042324829921 0.127622078191244 1 1
0.488218061698817 0.479074851889132 0 0
0.229854078571834 0.224930379756711 1 1
0.279360815577867 0.273431400625641 1 1
0.0188704433011505 0.0189353869558786 1 1
0.186682523349992 0.183764114858759 1 1
0.146383598242655 0.143794788244483 1 1
-0.0807292770584981 -0.0779770232384348 0 0
0.325928305927514 0.319670662422723 1 1
0.191759974464042 0.188130396563565 1 1
0.105073060123317 0.103226901106019 1 1
0.270001371554211 0.265325717005704 1 1
0.537619001124595 0.52775532217613 0 0
0.0458564056194156 0.0447438909081574 1 1
0.533869459287263 0.524873385868106 0 0
0.22206400185371 0.218402750550239 1 1
0.094827826865277 0.0943039926184019 1 1
0.0980554292101586 0.0957036487124075 1 1
0.38299961327033 0.376416022894133 1 1
-0.205590443852648 -0.200823586146552 0 0
0.324466305912128 0.317965491654766 1 1
-0.0334731271628099 -0.0334808322479439 1 1
0.224676151973365 0.220117742964747 1 1
0.115836167921193 0.113084846519861 1 1
0.372580611648988 0.365669499766272 1 1
0.200631991492763 0.197033276290634 1 1
0.091123854476931 0.087396454334959 1 1
0.314549488183242 0.307985801495678 1 1
0.210415136715932 0.206608337972906 1 1
0.164650712118391 0.161907806192299 1 1
0.166493233140009 0.162940456180808 1 1
0.225128752090206 0.22222073260977 1 1
0.414228693376632 0.407197139319039 1 1
0.177742545360696 0.175762482552629 1 1
0.200357037337581 0.196751765682788 1 1
0.273444933273323 0.2680421272568 1 1
0.111647433473413 0.109717278547226 1 1
0.335634070438497 0.329219408562714 1 1
0.116341145903521 0.113913489764315 1 1
0.236809887593665 0.233067508293188 1 1
0.144843873093427 0.142129792685079 1 1
0.386610987920264 0.379042554195404 1 1
0.147388045302437 0.144111924985499 1 1
0.224422483850243 0.220549227342481 1 1
0.251615645067968 0.24702151744251 1 1
0.19982954619863 0.195967452161216 1 1
0.116298629820588 0.114177937331562 1 1
0.0982901074159999 0.0970572261256516 1 1
0.217338392168486 0.213718654814427 1 1
0.311974358180462 0.305899373787983 1 1
0.415556582175219 0.408213866730284 0 0
0.293090945635938 0.287971057769392 1 1
-0.0429558132309557 -0.0421044508397377 0 0
0.238472890148501 0.234600132645567 1 1
0.0875878274107302 0.0863043291500917 1 1
0.194626672282903 0.191110849675326 1 1
0.131615488628649 0.128715788358741 1 1
0.0148717093954419 0.0148607203321231 1 1
0.149904597196949 0.147292730549428 1 1
0.185058761287704 0.181394842851149 1 1
0.219293799249596 0.213671029402699 1 1
0.171476124220584 0.168642824380293 1 1
0.122717216111553 0.120896562195906 1 1
0.0318767859087244 0.0309562966141958 1 1
0.273505866224147 0.268615828045905 1 1
0.206709672518631 0.202859700376412 1 1
0.297458959040069 0.292115009865683 1 1
0.257631785269683 0.25265049272052 1 1
0.00620882175791583 0.00643056640205801 1 1
0.32884202425138 0.322105204934469 1 1
0.330476822250742 0.324971159676101 1 1
0.197326886612889 0.193750702664078 1 1
0.305546354893616 0.299984323433649 1 1
0.296956157889857 0.291314932602596 1 1
0.19966458272044 0.195829090076095 1 1
0.117339955527101 0.115815174641307 1 1
0.279324182530582 0.274664346199433 1 1
0.22647436472922 0.222256318577767 1 1
0.239978233288252 0.236157842711543 1 1
0.166869638662832 0.16261015700252 1 1
0.278267937002988 0.272756754722089 1 1
0.0573702774997208 0.0562152268738403 1 1
0.265002597659638 0.260033062682004 1 1
-0.0537070646587455 -0.0529206259730155 1 1
0.227232807023042 0.222115003407224 1 1
0.392418869153665 0.3849318051 1 1
0.366098360977182 0.358621141417597 1 1
0.244814012674086 0.239062147040241 1 1
0.149561597127228 0.145940668166905 1 1
0.30833260842505 0.302715607437493 1 1
0.175973381328577 0.173196913162529 1 1
0.142972368209731 0.140867951035971 1 1
0.351059909444285 0.344582080862841 1 1
0.124038607706858 0.121861265265988 1 1
0.248129050525423 0.243601161928366 1 1
0.301548127490723 0.295308359902435 1 1
0.134028194775417 0.130391670682053 1 1
0.0385756830777323 0.0368259857298458 1 1
0.34934452845627 0.341774029458096 1 1
0.145753107677393 0.143213715715111 1 1
0.217226816228501 0.214342720567969 1 1
0.255190373834768 0.249256835329325 1 1
0.291471893913268 0.285923040730537 1 1
0.178492147415421 0.174307168053203 1 1
0.227334696496873 0.223016402268268 1 1
0.291661551457773 0.285114012743861 1 1
0.0749038069381215 0.0734364940001126 1 1
0.214950740421326 0.210545437911617 1 1
0.217982467729104 0.213680638764159 1 1
0.16864743134517 0.165646880123633 1 1
0.0714686807697505 0.0690244508301149 1 1
0.275533318320064 0.270188010439835 1 1
0.225569253393549 0.221431513289051 1 1
0.303222834080543 0.298897560168847 1 1
0.5144621796099 0.504099844073467 0 1
0.0955388789830714 0.0939863821301132 1 1
0.216728642496872 0.212685166648315 1 1
0.187133631302697 0.182304615218516 1 1
0.159722113242461 0.15737126723831 1 1
0.180239681485522 0.176567726133399 1 1
0.150778606209129 0.146993727585097 1 1
0.232758152356762 0.228469912944724 1 1
0.120803201422235 0.11824340177092 1 1
0.283684356601911 0.278672557280651 1 1
0.0756580764553648 0.0745362292148384 1 1
0.288630853511221 0.283405674873171 1 1
0.27896480870869 0.273128479920053 1 1
0.214932851723274 0.210310012771201 1 1
-0.0297470394479301 -0.0291774228703212 0 0
0.0342978657936542 0.0342857292966456 1 1
0.0560458324726421 0.0548166518349198 1 1
0.144584928742599 0.141199207736201 1 1
0.265896133472367 0.259274137818714 1 1
0.148274977962012 0.146202916939904 1 1
0.126543440978191 0.124175451591116 1 1
0.112898493436489 0.110666460553546 1 1
0.270407465180832 0.265310192169528 1 1
0.310190100349418 0.304990656664294 1 1
0.198163514800388 0.194602947143045 1 1
0.380177681332412 0.37342858857738 1 1
0.139129578844878 0.136976487812308 1 1
0.323130387938512 0.31719032471276 1 1
0.112718862425705 0.108522114817686 1 1
0.171633075169133 0.169212147402427 1 1
0.289895026933422 0.284479086261098 1 1
0.323552478796878 0.317167527833409 1 1
0.163110479622981 0.160252362434789 1 1
0.291699864584084 0.285668583849478 1 1
0.173739778137065 0.170346038141054 1 1
0.295077750253413 0.288832094083213 1 1
0.00948215132966478 0.0101275598247052 1 1
0.170026211597401 0.166914834238199 1 1
0.454818186609879 0.447388545683661 0 0
0.27204495484777 0.26810678748495 1 1
0.373401604142904 0.365017656493761 1 1
0.123271031403604 0.121061175585238 1 1
0.118370633999001 0.116343860735449 1 1
0.207533382158546 0.203301723386174 1 1
0.45608267800875 0.446855697856097 1 1
0.137092176144883 0.134083245559958 1 1
0.388144716417791 0.38179035804872 1 1
0.270483390888255 0.265854164225827 1 1
0.24475777815144 0.240915340838748 1 1
-0.106591907770842 -0.104041502507774 1 1
0.00360129143768277 0.00221431872237101 1 1
0.316003836832846 0.310182880892637 1 1
0.312129221608582 0.306525807975412 1 1
0.317674237728161 0.311890132898564 1 1
0.114246890651171 0.112557562374682 1 1
0.286358261323566 0.28134952879152 1 1
0.229432356424378 0.22394197905209 1 1
0.0174146491283039 0.0176417441420435 1 1
0.11624079526464 0.113720402846027 1 1
0.238326484692372 0.234256383169383 1 1
-0.0172372046300968 -0.0162900432215851 0 0
0.149128449318963 0.146310387448154 1 1
0.275365243128744 0.26977458335088 1 1
0.123656398974979 0.121504920468468 1 1
0.0254857619237939 0.0250035105077282 1 1
0.212486586070016 0.208877314313581 1 1
0.197670293856183 0.193715470675033 1 1
0.299681958845822 0.294695609870334 1 1
-0.0410606961905836 -0.0391564680913042 1 1
0.385928691563058 0.378765490348636 1 1
0.0857082526036049 0.0842283008285139 1 1
0.0202116460215286 0.0206022813768005 1 1
0.158687775968761 0.154452147155177 1 1
0.106611208145469 0.104138183939091 1 1
0.3658550910651 0.360050064727697 1 1
0.0947204595554525 0.0937943588943812 1 1
0.129386784626298 0.126579824378012 1 1
0.158639760220955 0.15495634362037 1 1
0.0302113094200973 0.0296459517003479 1 1
0.215354097963133 0.209486814186617 1 1
0.353284853334395 0.345697761475729 1 1
0.218366004505658 0.214387176120068 1 1
0.213813208616938 0.209602004656654 1 1
0.125387917764086 0.123222226455144 1 1
0.1493832633751 0.14672680635138 1 1
0.313161357112532 0.307907306278275 1 1
0.305569782901775 0.298748537045049 1 1
0.094395496609668 0.0925040902969483 1 1
0.20734883947052 0.203981742430313 1 1
0.368177895281917 0.360879638519772 1 1
0.1976905898687 0.193894519341756 1 1
0.493103308700039 0.484500978295162 0 0
0.116896328498295 0.115072961795942 1 1
0.348020430382245 0.34008352672201 1 1
0.17575239089516 0.172660385637902 1 1
0.149561068223299 0.146641649380278 1 1
0.163316781929796 0.160289622143144 1 1
0.0859166836206915 0.0845266213993692 1 1
0.142083532571709 0.138789897136827 1 1
0.244870815658986 0.240253912581868 1 1
0.0266000066850343 0.0257629289378577 1 1
0.328273003267298 0.322423042333561 1 1
0.10062067973593 0.098510011831335 1 1
0.281211598408441 0.275942053439282 1 1
0.0402391977674499 0.0393076603619831 1 1
0.227171149606222 0.222800571200338 1 1
0.333969889396386 0.327496034234416 1 1
-0.00347397127592269 -0.00407064713521406 1 1
0.269341462233948 0.264388731181172 1 1
0.118065801650032 0.11607382981744 1 1
0.358702590633468 0.352559136172002 1 1
0.223164797612487 0.218790204426601 1 1
-0.0307269547780692 -0.030213239014996 1 1
0.125496959422845 0.122952846980004 1 1
0.319090491253186 0.313646185618912 1 1
0.135608129434787 0.133411366445064 1 1
0.354463532495077 0.347795142419591 1 1
0.221636830694596 0.218439890327836 1 1
0.104089620503848 0.102790618189455 1 1
0.230195091941634 0.225836705445306 1 1
0.221199538223395 0.216990948811862 1 1
0.328686158209197 0.321554361539613 1 1
0.176374977905168 0.172928052038179 1 1
0.209222838318605 0.204803932505368 1 1
0.314630363177216 0.308725129634351 1 1
0.13601137282057 0.132694873390166 1 1
0.435069656898796 0.427173602387712 0 0
0.206978799717013 0.203623898001531 1 1
0.117374394610408 0.114890768721511 1 1
0.155329006715179 0.151529762996104 1 1
0.186817101748339 0.183614052056532 1 1
0.0325318358023129 0.0320832896150394 1 1
0.22825543461888 0.223443375700343 1 1
0.343785720514338 0.338258853154586 1 1
0.278460643748949 0.273046608657441 1 1
0.201787650458993 0.198649933110329 1 1
0.303855629966768 0.298090010525406 1 1
0.0672762332418493 0.0656092562609992 1 1
0.238481174981053 0.234021661994293 1 1
0.262849464378152 0.257250860314175 1 1
0.221849478107406 0.218189659542013 1 1
0.256078747903367 0.251877709892303 1 1
0.317268752582835 0.309692914593298 1 1
0.127498593046312 0.123741269622187 1 1
0.226825919177023 0.222346879588083 1 1
0.297718517116057 0.290536545492586 1 1
0.415783020276429 0.4072406116208 1 1
0.289059822478462 0.283334407167702 1 1
0.216269595634793 0.212578578771326 1 1
0.27211196187451 0.265892026973146 1 1
0.282415755886852 0.276679166985291 1 1
0.429002493454841 0.420952690242363 0 0
0.394635338848622 0.387142637733444 1 1
0.153243885600099 0.148704466488576 1 1
0.102583064973442 0.0998069002157854 1 1
0.318628619343196 0.313702016647758 1 1
0.354483824564633 0.348095144579564 1 1
0.254680007722101 0.250049208111366 1 1
0.0870501795288989 0.0852892808791403 1 1
0.304134806322216 0.29891740025445 1 1
0.183613376950565 0.180080432594604 1 1
0.363289740602926 0.356534341845736 1 1
0.10724264198112 0.105280182139883 1 1
0.455676331875955 0.446836247690742 0 0
0.309098519206732 0.304164999424845 1 1
0.233744746340373 0.228922170023511 1 1
0.0680981706634095 0.0664923332784881 1 1
0.236987544326945 0.233114415991976 1 1
0.156751560755642 0.152881736483304 1 1
0.0797210632055425 0.078059106837762 1 1
0.200752701498943 0.196415774569246 1 1
0.161839696754605 0.158640892005228 1 1
0.178396315987113 0.175739698568527 1 1
0.143278386539173 0.140628004912661 1 1
0.231058729148021 0.226423076826188 1 1
0.00443481354125297 0.00345993544307577 1 1
0.41603416741427 0.408646932538504 1 1
0.467059557999001 0.458502137065681 1 1
0.197577728014804 0.192969188502232 1 1
0.409136415298025 0.40095045454183 0 1
0.0142992073107487 0.0149929735997803 1 1
0.159941062888038 0.157064995827763 1 1
0.243835428046381 0.238926140298387 1 1
0.057218433329796 0.0544615844561635 1 1
0.20428744889975 0.201255445992567 1 1
0.119925342110641 0.11736844066518 1 1
0.146366076342414 0.142838580686773 1 1
0.143841270589336 0.14153120456507 1 1
0.15050401121488 0.147480872632851 1 1
0.062957156665821 0.0617702828266379 1 1
0.374509027504653 0.366960075268578 1 1
0.043495111042872 0.0424813213489898 1 1
0.209594392777229 0.205710918451733 1 1
0.141250990772614 0.138201375075716 1 1
0.278285513869173 0.273699127229053 1 1
0.288549265573996 0.28305053952038 1 1
0.286671162376776 0.280865173361766 1 1
0.176967819078028 0.173912231532947 1 1
0.253858368759859 0.249249805340813 1 1
0.115220807316861 0.112855930495896 1 1
0.197550269935715 0.194076776175763 1 1
0.2389525961593 0.234503731110979 1 1
0.0816151251945864 0.0800950284662652 1 1
-0.0245327544015452 -0.024612923182748 1 1
0.309036175906384 0.303473506302685 1 1
0.155533481599222 0.152497143761918 1 1
0.0232917527267609 0.0215573518464011 1 1
0.208399604766124 0.203355303338069 1 1
0.325723618213768 0.318999802346518 1 1
0.289989657709253 0.284925327455868 1 1
0.19117102473122 0.188245457272847 1 1
0.168443003826296 0.165089915318463 1 1
0.138572177280681 0.134259009335386 1 1
0.0962316261283332 0.093855408650969 1 1
0.223964793586261 0.221148411401208 1 1
0.291451245140279 0.285653649175616 1 1
0.039823763462033 0.039577702378926 1 1
0.217009119483983 0.213118800927225 1 1
0.18849068995206 0.184614514541369 1 1
0.0585488475129187 0.0580972731587696 1 1
0.418168866102863 0.409034529425566 0 0
0.182036265813237 0.178836940721937 1 1
0.367699539316227 0.36079139945664 1 1
-0.0220797825667575 -0.0224367149558425 1 1
0.0877451215013222 0.0858604796233032 1 1
0.116321021899495 0.113825873351795 1 1
0.104073853582145 0.102188708379662 1 1
0.205505558621841 0.202591951873205 1 1
0.109704047136812 0.107499418682834 1 1
0.403095345271776 0.395781722352909 1 1
0.239503914436792 0.23553147340536 1 1
0.348150576224019 0.34177538111064 1 1
0.0987550495568133 0.0969771984337856 1 1
0.140137679136578 0.13766439410682 1 1
0.136544396855457 0.133903320457959 1 1
0.450849573949654 0.440520542401836 0 1
0.216281702290451 0.211873281725118 1 1
0.457275731939946 0.44809800987213 1 1
0.238117825680249 0.233823872031662 1 1
0.313241717278304 0.307079077467425 1 1
0.131223906385931 0.129356202482685 1 1
0.17873152555154 0.175324517293721 1 1
0.31926104738739 0.31346667179056 1 1
0.107212556656648 0.105722535375113 1 1
0.0842987160059117 0.0838266899693556 1 1
0.217946673821137 0.213767443288392 1 1
0.150362431929533 0.14757916169743 1 1
0.216163810430897 0.212959844125852 1 1
0.28601303017609 0.279527152135377 1 1
0.206391249927008 0.202560231049153 1 1
-0.0599644090029565 -0.0598430565138198 1 1
0.383397868155775 0.376144786839266 1 1
0.303678715138265 0.297714646937082 1 1
0.166117384911578 0.163004906649055 1 1
0.256688061303598 0.252796210292264 1 1
0.101939698192876 0.0989719892006088 1 1
0.168792099767557 0.16315140460867 1 1
0.285101693395249 0.27991075286684 1 1
0.242750080321566 0.237923731503268 1 1
0.143456009939368 0.141152520983061 1 1
0.161753958765278 0.15817809625135 1 1
0.041323867747011 0.0419585547000959 1 1
0.118838894653046 0.116655467844429 1 1
0.194265103612988 0.190642303695008 1 1
0.215620726805444 0.212730154648685 1 1
0.0538358054966291 0.0527040814743187 1 1
0.287175600058203 0.282841294248034 1 1
0.443032999012498 0.434443860636431 0 0
0.282785711438802 0.277461793406743 1 1
0.279201790117514 0.273392341530798 1 1
0.0698558051478315 0.0683550164701644 1 1
0.18462826579762 0.18024668799427 1 1
0.211982318420657 0.206891904150854 1 1
0.0729718173979601 0.0709571795038432 1 1
0.308651002624137 0.303531268971227 1 1
0.30824007276537 0.302218450421208 1 1
0.299561458992947 0.295325398421788 1 1
0.0321720744756941 0.0311693548202957 1 1
0.0123575050541868 0.011370309013554 1 1
0.140006509048115 0.138027400352301 1 1
0.123482764834657 0.121212782428208 1 1
0.178578154575846 0.175086875654702 1 1
0.19161294952078 0.189453069719942 1 1
0.110451697536992 0.108282721980438 1 1
0.0414844653341848 0.040853662220406 1 1
0.162810376986995 0.159849982063456 1 1
0.188982638340012 0.185951174090514 1 1
0.206912940503969 0.201948975664325 1 1
0.373923846686075 0.367274706141127 1 1
0.216797262908458 0.212899203883708 1 1
0.277237585149429 0.271965084392755 1 1
0.245577538938971 0.241998402238298 1 1
0.0574056797502897 0.0570369433887815 1 1
0.336151682125437 0.328467474657706 1 1
0.403985870418615 0.396181667461144 1 1
0.221910656802723 0.218643044814273 1 1
0.212550680936053 0.208745692199356 1 1
0.441501682364283 0.432390888070299 1 1
0.0921315713962302 0.0918261559996819 1 1
0.0466026942427474 0.0458284261559876 1 1
0.0905991510691103 0.0881998368830267 1 1
0.141163112837872 0.138340074683712 1 1
-0.0266900810873279 -0.0259614073666757 1 1
0.0428418882106305 0.042205373366146 1 1
0.0341179769379837 0.0344694238082881 1 1
0.179405752657149 0.176065684979729 1 1
0.143101295563393 0.139782287347384 1 1
0.423023493462933 0.416993617070803 1 1
0.360628907538524 0.354641266150983 1 1
0.152645176369271 0.149883641788402 1 1
0.189601624303618 0.186013631773773 1 1
0.24322865031944 0.238852905923924 1 1
0.0348473100720033 0.0341883067260886 1 1
0.0283031969650101 0.0278406806426075 1 1
0.141288635928865 0.139952902406768 1 1
0.193816562526502 0.191447502826298 1 1
0.105156618280123 0.102789669704203 1 1
0.1143126422981 0.112081171714412 1 1
-0.0106822531951069 -0.0105222210283728 0 0
0.330786225314385 0.324620237164258 1 1
0.187522958994108 0.184889421675006 1 1
-0.0179432026258006 -0.0177491075164147 0 0
0.261712668462783 0.256953452611509 1 1
0.138711423653463 0.136101691439438 1 1
0.293829780333358 0.287730894946604 1 1
0.42755853337934 0.420058389540281 0 0
0.256736084489929 0.252512355446058 1 1
0.310667170290683 0.305401693128896 1 1
0.24127432271597 0.236714818030085 1 1
0.123050163462754 0.120814306257361 1 1
0.0118836276029731 0.0111341848272314 1 1
0.26274505919096 0.259256885985799 1 1
0.211233770582163 0.206820461285535 1 1
0.15089458189041 0.148351221667812 1 1
0.290826596021026 0.285205277884755 1 1
0.305682482717548 0.300243860066846 1 1
0.307588258233705 0.302296079264198 1 1
0.138403116053277 0.13731694905891 1 1
0.334533806227099 0.328721586532999 1 1
0.215508180955535 0.211904226227151 1 1
0.246905957298511 0.24276316343208 1 1
0.101650211352194 0.09992156885746 1 1
0.237316189379776 0.233430743357718 1 1
0.144906676467908 0.142351351283876 1 1
0.286871788842928 0.281078092504805 1 1
0.00515074814092352 0.00531835210346322 1 1
0.0115051308588502 0.0120481276246486 1 1
-0.186984306062483 -0.184132475366109 0 0
0.382854752071503 0.376507607839019 1 1
0.0373597245441556 0.03662243586562 1 1
0.237870451338448 0.233445932334828 1 1
0.338385712634937 0.330449480839817 1 1
0.174336728544457 0.170062285697984 1 1
0.205820517510196 0.201069945583222 1 1
0.190610903701563 0.187185079198797 1 1
0.217803851922986 0.213598619570797 1 1
0.10985191693528 0.10871700004808 1 1
0.401506165753877 0.394564273202361 0 1
0.0949010987111635 0.0919138209955082 1 1
0.128595406670947 0.126333106181549 1 1
0.122376060197018 0.120004465317921 1 1
0.409426275223614 0.402315616144251 1 1
0.327297886998206 0.320676880895984 1 1
0.225269124762509 0.220549316497042 1 1
0.36174301211814 0.355221809188815 1 1
0.105367301448472 0.102725389210091 1 1
0.201321581301987 0.197281992817838 1 1
0.278630951966641 0.273452423590052 1 1
0.114570141629819 0.111636020707463 1 1
0.190695930591199 0.187273141054235 1 1
0.189362857225372 0.185551551457641 1 1
0.368090511703065 0.360999372905778 1 1
0.0360039267716314 0.0357079227815846 1 1
0.262464021973612 0.257877285293466 1 1
0.308033784273664 0.301987751068644 1 1
0.329885958736986 0.321662285104858 1 1
0.282537288312606 0.278297198053857 1 1
0.0678280095886376 0.0669923935683876 1 1
0.367539491650252 0.360594361449223 1 1
0.297366382070135 0.291796800838043 1 1
0.288385337016486 0.282428913064708 1 1
0.222518855458529 0.218549122052453 1 1
0.301315636231304 0.295491793636973 1 1
0.286396679078311 0.28059222494732 1 1
0.141754575833486 0.138451123456581 1 1
0.250705233954529 0.246692952818972 1 1
0.129958365092705 0.12656191308489 1 1
0.309565226113478 0.304232336634513 1 1
0.0924592186661927 0.0916284195911109 1 1
0.369945869027442 0.362699869350334 1 1
0.0369220388290127 0.0362094387115738 1 1
0.11866236605195 0.116334759035117 1 1
0.272613074540788 0.266766491916799 1 1
0.203161940495738 0.198967781341123 1 1
0.571002186884528 0.560529843276975 0 0
0.312687859622219 0.307263526056004 1 1
0.415565177887401 0.407984357862704 1 1
0.242521278687888 0.238464289085911 1 1
0.211864185494442 0.207347997713479 1 1
0.0906092922568406 0.0900262452005521 1 1
0.441297860692519 0.431997142002454 0 0
0.294910348505629 0.28914128714564 1 1
0.386208218010785 0.380600550891361 1 1
0.341358919367617 0.336496045195076 1 1
0.241032159275277 0.236096632965318 1 1
0.184868492050757 0.181591667693288 1 1
-0.104124499017879 -0.102191248978987 0 0
0.162035325249715 0.159080957770232 1 1
0.381898210390361 0.374438510365168 1 1
0.285561853529435 0.28073719931367 1 1
0.140063008325347 0.137297868884196 1 1
0.292245886205156 0.286696037869272 1 1
0.197509649162944 0.194724932360595 1 1
0.326541276371834 0.320896910815056 1 1
0.152566678966754 0.149464554420694 1 1
0.267179281195611 0.262293866149732 1 1
0.143746585994556 0.140717615627074 1 1
0.0565728037659407 0.0551416794296011 1 1
0.0501408885457538 0.0507144008345115 1 1
0.358507741411293 0.352573506429951 1 1
0.0922594924807666 0.0895607661734928 1 1
0.281650969597421 0.274942985076719 1 1
0.156664832796738 0.153812864141299 1 1
0.0669115503189451 0.065685799317933 1 1
0.00570815780770854 0.00645702441287086 1 1
0.200938093452008 0.197196012637716 1 1
0.366656403645112 0.359669439417152 1 1
0.0948247182656445 0.0929380005623841 1 1
0.145496107961975 0.143079653636694 1 1
0.2949083719656 0.289659750789626 1 1
0.0489504084345279 0.0484807387563776 1 1
0.460038363182113 0.450258894759829 1 1
0.16498426478733 0.162053553392105 1 1
0.178980291803563 0.175088983881707 1 1
0.439965680864711 0.432217578015074 0 0
0.346088559256299 0.339768352363263 1 1
0.23572910744355 0.232811112816556 1 1
0.156162224550077 0.153642194876143 1 1
0.328476126559219 0.320342349876112 1 1
0.131398330852231 0.128409002149618 1 1
0.305749196083341 0.300393366547118 1 1
0.332163642669787 0.326104700701088 1 1
0.165359134544104 0.162223244285482 1 1
0.106314589634971 0.104026874069632 1 1
0.18527799697962 0.182165971396394 1 1
0.226662177398778 0.222469642352724 1 1
0.242537940590757 0.236657162781077 1 1
0.302965446447544 0.297226668139492 1 1
0.306713639727984 0.300314195439823 1 1
0.349009535731434 0.343160894478702 1 1
0.181760192937453 0.178012067168206 1 1
-0.121122471964066 -0.118796890841239 0 0
0.112962579168675 0.110807120472509 1 1
0.244090516949021 0.23923789988735 1 1
0.387788249813833 0.382182559207656 1 1
0.181598002337535 0.17915628553618 1 1
0.207244878180453 0.203427382616681 1 1
0.114245846616247 0.111604481591103 1 1
0.347608769048264 0.341731143942425 1 1
0.322145610122586 0.315594876676671 1 1
0.386634007923279 0.380381172209142 1 1
0.263715635448348 0.258211376324805 1 1
-0.063559135048352 -0.0627430348759859 0 0
0.149669935591869 0.145902115036019 1 1
0.248770750859699 0.243830207628514 1 1
0.382410348974876 0.377158648675537 1 1
0.102481666496593 0.100302462857751 1 1
0.267535969642507 0.261968189130262 1 1
0.0472603562010376 0.0449918143874359 1 1
0.221395834032051 0.216850690022348 1 1
0.152442475720639 0.148652862468594 1 1
0.218467449455693 0.215167651838185 1 1
0.221949843714929 0.21655857889052 1 1
0.173273038097736 0.170411348666723 1 1
0.194439928909497 0.190993101755631 1 1
0.154426599026781 0.150927135362311 1 1
0.106957247430205 0.105000454976474 1 1
0.221447161875246 0.217505854764299 1 1
0.225959931093503 0.221966306234487 1 1
0.0780612480551012 0.0772009419029433 1 1
0.145212250892767 0.143819658477636 1 1
0.281062464849831 0.276588587064898 1 1
0.170954525594019 0.167803434828754 1 1
0.164045638150012 0.160527455478242 1 1
0.159623728454281 0.156795271419533 1 1
0.441378863866852 0.433939572841744 1 1
0.344150426738477 0.336933437881185 1 1
0.288927164163741 0.283223850451814 1 1
0.403970009387078 0.397062972957599 0 0
0.467757061634718 0.459319693963621 1 1
0.278364071586302 0.272577429885506 1 1
0.193093630415703 0.189025448688727 1 1
0.415418155960742 0.406480564238804 1 1
0.394695457166924 0.388017003717327 1 1
0.249281491829173 0.243030124477431 1 1
0.0635153861981051 0.062168692521841 1 1
0.163571274142414 0.159449636980619 1 1
-0.013161701734685 -0.0128577438916697 0 0
0.195354440823416 0.191911496911158 1 1
0.340178123526093 0.333166011921543 1 1
0.0450432182655226 0.0437528931530886 1 1
0.167977895847453 0.165342700089709 1 1
0.228635338924633 0.224243440580285 1 1
0.00479548411683133 0.00584528503875225 1 1
0.318373102758128 0.313944242134075 1 1
0.162732927653321 0.159253482835982 1 1
0.0899489890200056 0.087314881285829 1 1
0.169842009543451 0.166567929095133 1 1
-0.0562423611345052 -0.0548485294670408 0 0
0.221054387865454 0.21693800522787 1 1
0.282657061599905 0.277717135241466 1 1
0.377539314185808 0.368389722008778 1 1
0.229813326635468 0.225563550501855 1 1
0.163088128833717 0.159804541644727 1 1
0.184948471394254 0.181317905451944 1 1
0.126836206594577 0.124162577604754 1 1
0.0918862801815213 0.0890149702974601 1 1
0.267387692681125 0.262293903329827 1 1
0.0695131929862523 0.0679995616499185 1 1
0.35173083407246 0.344877861026875 1 1
0.198820866656051 0.195553982083849 1 1
0.0538843151917158 0.0526600841169789 1 1
-0.0750009401062193 -0.0738159956129812 0 0
0.162314393447904 0.158201889129634 1 1
0.138296314599369 0.13514900526451 1 1
0.306927898076412 0.300562164971512 1 1
0.179690751449372 0.176904510595288 1 1
0.329080343258166 0.321825239961658 1 1
0.258029182260194 0.25141053381946 1 1
-0.0114555418033482 -0.0111554599677737 0 0
0.156312634900797 0.153291215340292 1 1
0.0592099121598106 0.0565678951358411 1 1
0.154538580861952 0.150396115463631 1 1
0.347970013607718 0.342329860769828 1 1
0.208839165836848 0.204490716140323 1 1
0.366505124531221 0.361428336064337 1 1
0.0803922387055165 0.0790713348333403 1 1
0.09845976942937 0.0963549275793579 1 1
0.263245492043847 0.25893666571746 1 1
0.162735177267351 0.159900163744674 1 1
0.103897164652995 0.101036079456384 1 1
0.214130685245858 0.209174334908253 1 1
0.231666939347228 0.227261015953519 1 1
0.31782639986655 0.312459117218722 1 1
0.288139548517412 0.28388012624838 1 1
0.394356391961565 0.387521870831595 1 1
0.124117541686806 0.121131952135933 1 1
0.277705141795945 0.2714818739517 1 1
0.290275992531203 0.283993136997117 1 1
0.10931293766769 0.106722710147209 1 1
0.243394624039793 0.239659490525312 1 1
-0.0932310355057016 -0.0914965167763252 0 0
0.308038762907265 0.302117911545452 1 1
0.14271581436784 0.140051998503282 1 1
0.328928430919657 0.322419466541907 1 1
0.287398677709085 0.280999416499939 1 1
0.0274910236326086 0.0274155343227488 1 1
0.300932536146366 0.295350479191471 1 1
0.211978293526175 0.207407678459683 1 1
0.210616543448488 0.206896561099419 1 1
0.168187047721584 0.165689795107092 1 1
0.371440515605662 0.365436114680418 1 1
0.204777497705918 0.201137451509978 1 1
0.333821785480102 0.327984834908314 1 1
-0.0763776939166526 -0.0744008611246073 1 1
0.233215019773281 0.228693049273036 1 1
0.374294737252157 0.367922241578927 1 1
0.402173624866028 0.395244352779496 1 1
0.0878595806493208 0.0856529694355071 1 1
0.225192240648644 0.221490175976139 1 1
0.216716564654362 0.212627910178036 1 1
0.305461334723444 0.30037755377376 1 1
0.3804821657797 0.373194141116525 1 1
0.194746126000229 0.191002421217078 1 1
0.202967185243895 0.199347159090076 1 1
0.0305601937674179 0.0303943071781718 1 1
0.273985012145943 0.266990379307579 1 1
0.173149428861684 0.168005584575357 1 1
0.252870823535272 0.247389629154584 1 1
0.240858005792857 0.236481210424288 1 1
0.135617520201706 0.133438146793311 1 1
0.0380096657747725 0.0354680849628319 1 1
0.274597329904018 0.268210531068639 1 1
0.250737282785026 0.247305525007556 1 1
0.140308070213501 0.138402890321519 1 1
0.0925748265609229 0.0908943919462166 1 1
0.290517405471447 0.285591063984363 1 1
0.137038214042276 0.134180320575334 1 1
0.286802381344854 0.281907421675406 1 1
0.320959263293778 0.315043039572089 1 1
0.0875781921987221 0.0841657516034784 1 1
0.160535799332611 0.155996742361499 1 1
-0.00905684604217259 -0.00825127355015234 1 1
0.156834493842743 0.153927373459513 1 1
0.290382432949346 0.284880853664564 1 1
0.224235145378517 0.219666068035556 1 1
0.31221102810488 0.307069986814941 1 1
0.181309292959971 0.177349294684606 1 1
0.183537068594737 0.179383233108368 1 1
0.266268165563304 0.260300052473513 1 1
0.173226063332901 0.170465504996788 1 1
0.258088548961736 0.253647869778651 1 1
0.28156316695155 0.276413456126633 1 1
0.282462685471741 0.278220278695753 1 1
0.304647711033898 0.299034074238482 1 1
0.147621446061717 0.144699388952563 1 1
0.161244247561347 0.157455168153194 1 1
0.080739544258564 0.0793767607985549 1 1
0.191378117803308 0.187610886555471 1 1
0.201041749970515 0.197355519726676 1 1
0.19566040490694 0.191356743090142 1 1
0.150840799065577 0.147215296033446 1 1
0.143100685284796 0.139904775875867 1 1
0.178274969264671 0.175036073078948 1 1
0.256999478071214 0.252272070031212 1 1
0.253761865408704 0.248923598889677 1 1
0.120903522649802 0.118753304865088 1 1
0.0246806625555048 0.0230725164779374 1 1
0.189958440470061 0.185126190093643 1 1
0.340879063175351 0.334801427330131 1 1
0.181939788323417 0.178677194404187 1 1
0.400862008288865 0.393246046183879 1 1
0.216354787359476 0.212079535280852 1 1
0.174794727158323 0.171682693858325 1 1
0.293996065987051 0.287772950577914 1 1
0.170136665377819 0.16716707841055 1 1
0.330418049918286 0.32384204210058 1 1
0.224590003041902 0.220917221049113 1 1
0.184546844350067 0.181569161786176 1 1
0.117839215704495 0.113773874352693 1 1
0.174434625188891 0.171670148514396 1 1
0.124647989128013 0.122619785840191 1 1
0.185901050232724 0.182516821398189 1 1
0.156559833471029 0.153543913114959 1 1
0.287600842744704 0.281644096698866 1 1
0.336973790506481 0.329957551525085 1 1
0.266027707012089 0.260214932552886 1 1
0.213706602507051 0.209436243573674 1 1
0.331321002037646 0.322475540268748 1 1
0.264482466893717 0.259723984959742 1 1
0.131871642159391 0.129639673764666 1 1
0.200872388279652 0.197696997619513 1 1
0.23556340143672 0.230423257399117 1 1
0.260110111739764 0.256081612152373 1 1
0.169179243388686 0.165060185532646 1 1
0.335592278367757 0.328556368889115 1 1
0.328008432263976 0.321094543752595 1 1
0.121538646324561 0.119737356340451 1 1
0.254896138764777 0.249911613267066 1 1
0.318907916785533 0.313223922939599 1 1
0.0505162496850008 0.0497970172265939 1 1
0.211696920219158 0.207344998442515 1 1
0.133696866884846 0.130829722110422 1 1
-0.0540506835562741 -0.0527881522651694 0 0
0.293091436149017 0.287033427417053 1 1
0.262882191199557 0.257987151175368 1 1
0.159966771218581 0.155340795831583 1 1
0.207062091309471 0.202891724388259 1 1
0.191182056921011 0.187742598566303 1 1
-0.00525853682330235 -0.00533704466780333 1 1
0.207061205213679 0.201522952842723 1 1
0.250930127411001 0.246728194577095 1 1
0.0855369596653489 0.0847016571849582 1 1
0.39408725364314 0.384842175109745 1 1
0.368855467040817 0.362129603075725 1 1
0.31939628703252 0.31360009508057 1 1
0.281109278947605 0.275529596533089 1 1
0.134999263348886 0.132266438798351 1 1
0.2922035696709 0.286689087761791 1 1
0.191703850559413 0.188624052095515 1 1
0.363851642021098 0.357998448176397 1 1
0.337898788017945 0.330752380868169 1 1
0.117372287217949 0.11390765511562 1 1
0.252372327466533 0.247895625145771 1 1
0.110045270585177 0.107936585689422 1 1
0.0871003840005969 0.0853507977917013 1 1
0.120630581567731 0.117950574924115 1 1
0.1077219427477 0.105627109599258 1 1
0.203857452967767 0.199127309636029 1 1
0.0354521215022917 0.034202927237703 1 1
0.1004703724095 0.0976188767718034 1 1
0.203075393245 0.199194579428058 1 1
0.16459048838627 0.161885788365637 1 1
0.0606320971150656 0.060231137942863 1 1
0.237567016652729 0.232710509303907 1 1
0.31100222595547 0.304696291058109 1 1
0.080075669627777 0.079190677365566 1 1
0.199175482877336 0.194427173677955 1 1
0.250692661334893 0.2455440470607 1 1
0.185121690768826 0.181638663262151 1 1
0.227985004158162 0.224044918872161 1 1
0.265331768268329 0.259917923533776 1 1
-0.0887936249146583 -0.0866280048442183 1 0
0.15020196145636 0.147154841332772 1 1
0.0668221762754442 0.0656696339333685 1 1
0.391375250893419 0.382657064052627 1 1
0.188024053420648 0.184723520681713 1 1
0.126365154040989 0.12454042903521 1 1
0.29500444579058 0.290396397855127 1 1
0.383083389122248 0.375957556323078 1 1
0.276566122944497 0.272472249478835 1 1
0.188250258946673 0.184501408366965 1 1
0.284507088922657 0.278605537066867 1 1
0.277450380924217 0.273119441891037 1 1
0.118915122587474 0.116068024699021 1 1
0.123390080354719 0.121377460069025 1 1
0.167006811808154 0.165372974249406 1 1
-0.138888970791323 -0.136678512043232 0 0
0.372882108144517 0.365494489626002 1 1
0.163341242978941 0.16069825458204 1 1
0.187151845589307 0.183210656797743 1 1
0.324198104737739 0.317790425859485 1 1
0.21149697744553 0.207047397703695 1 1
0.234701377858207 0.229638947227016 1 1
0.351880606540028 0.346261379243568 1 1
0.260705242710017 0.254777679023085 1 1
0.184662483744282 0.180950407938309 1 1
0.305461314773666 0.300571383347152 1 1
0.252352548197395 0.247970741620854 1 1
0.0789259387016207 0.0779577430882433 1 1
0.248264269219066 0.243578002980312 1 1
0.280228531698104 0.275731593960409 1 1
0.304502630062306 0.299326223230886 1 1
0.322442739242373 0.316921575821796 1 1
0.347120677851219 0.33969938869269 1 1
0.188364806294273 0.184642298666873 1 1
0.309539673549014 0.304306569515289 1 1
0.218420568040111 0.214643021756461 1 1
0.145854971856088 0.143736795326862 1 1
0.364597526716552 0.358541955314639 1 1
0.315121421681053 0.309962087089774 1 1
0.337875908652245 0.332044104884812 1 1
0.199133684643838 0.195433400322666 1 1
0.0608300770824731 0.0595741649257444 1 1
0.0329116071991998 0.0321069431034825 1 1
0.195428945926159 0.191488190780881 1 1
0.357292988456246 0.351454379048962 1 1
0.200389347446509 0.197117703141032 1 1
0.121018926345451 0.119225464716094 1 1
0.221836317473121 0.217073862826207 1 1
0.223070351946107 0.219551303781883 1 1
0.103236855915745 0.101253881170565 1 1
0.266677930841087 0.261119912736108 1 1
0.248266810820855 0.245251941724627 1 1
0.303020236442723 0.29752501988894 1 1
0.213470152377115 0.209129356860849 1 1
0.181321609985427 0.177893311476768 1 1
0.266847114055393 0.261542522446453 1 1
0.302827753642417 0.297286554513063 1 1
0.00808710888523333 0.00672581302936106 1 1
0.16947592910111 0.166789031974667 1 1
0.453301394547291 0.444990009550178 0 0
0.237004382487495 0.232971566736087 1 1
0.0833108143255044 0.0818810082136869 1 1
-0.145330330161703 -0.142730089995227 0 0
0.217148903940853 0.211546617575168 1 1
-0.0491017098009409 -0.0479626370584626 1 1
-0.0205237829832255 -0.0201361085668881 1 1
0.387628343723754 0.380764889649241 1 1
0.210538197206519 0.208196777904169 1 1
0.152432242251828 0.148361631615627 1 1
0.242510997909952 0.237054389963514 1 1
0.44611888887947 0.436793420421387 0 0
0.0771303698051266 0.0747912888656936 1 1
0.2912790917387 0.285850920387665 1 1
0.201146048224896 0.198311550692276 1 1
0.188575049973726 0.185401549305176 1 1
0.117869260264738 0.114247224570464 1 1
0.131841443577064 0.129429047077516 1 1
0.17171192837158 0.168578487020692 1 1
0.391782975476849 0.384047609616311 1 1
0.174595869356344 0.171067206916603 1 1
0.15671803535247 0.153859141318129 1 1
0.343582500052122 0.337005131636652 1 1
0.186694605219822 0.18257990240989 1 1
0.21836582445643 0.214123672875733 1 1
0.102750234628293 0.101735518234049 1 1
0.128704857547788 0.126934537069677 1 1
0.314531784473177 0.308800634497942 1 1
0.37963534618318 0.372267367542407 1 1
0.229549006488556 0.225053551026681 1 1
0.370373371396577 0.362293487498055 1 1
0.124129523971923 0.122338937459195 1 1
0.174917338940373 0.173027665173487 1 1
0.293007288365408 0.287606750503945 1 1
0.285566361992961 0.279228546936596 1 1
-0.0216098094346683 -0.0222411007808021 1 1
-0.0045998013161998 -0.00432021943457529 1 1
0.505129459835159 0.497172678841143 0 0
0.260276153863633 0.25579807565696 1 1
0.111846591557318 0.109475481228853 1 1
-0.013730581803591 -0.0131230105051034 1 1
0.263736630478094 0.260321528528778 1 1
0.0680270493856908 0.0667451956202371 1 1
0.237410616383955 0.233298732188467 1 1
0.174143689434013 0.170844650612181 1 1
0.250573275424741 0.246831716901752 1 1
0.198558159978262 0.194263671383126 1 1
0.18468275801175 0.181704363829823 1 1
0.226466991245944 0.222260092082074 1 1
0.170114009397698 0.166839899215905 1 1
0.136425890279632 0.132509084072402 1 1
0.198821264446574 0.195306425183303 1 1
0.230068969627849 0.226055337484621 1 1
0.282139127918172 0.27699869453352 1 1
0.116422430230537 0.113447971941769 1 1
0.179637895102524 0.17616948517161 1 1
0.202874780704078 0.200025306357057 1 1
0.286482737454041 0.281463847200957 1 1
0.29620970177542 0.290061276551498 1 1
0.370862497433578 0.363431279994506 1 1
0.251176499492901 0.247368922725058 1 1
0.325611889943401 0.319879951164186 1 1
0.228662340327872 0.22423168728251 1 1
0.197145388523425 0.193505260388042 1 1
0.152030652699807 0.150817759130802 1 1
0.186717615648302 0.182345042763825 1 1
0.300756612905939 0.29443099530613 1 1
0.0962094517855817 0.094620834390543 1 1
0.172218360246483 0.169470597313682 1 1
0.231141009549033 0.22534883700794 1 1
0.12692996482781 0.125035334635234 1 1
0.24642448693483 0.242386129203149 1 1
0.176379207606931 0.171341855786589 1 1
0.240283129746701 0.237010191860457 1 1
0.0715769064091117 0.0690130954190194 1 1
0.141521609899044 0.138788675452633 1 1
0.224245976869768 0.220417580941241 1 1
0.515328235662168 0.506159439430435 0 0
0.295412563805121 0.290003968442322 1 1
-0.046600128184 -0.0449015777876609 0 0
0.0696016187535201 0.0672277215759381 1 1
0.157312544763943 0.153909802954652 1 1
0.274771025363061 0.270004095659348 1 1
0.254416255898426 0.250244922605717 1 1
-0.025310354537802 -0.0251422408625777 0 0
0.0141808943572779 0.0135780160950934 1 1
0.289747979053224 0.283414471531358 1 1
0.362423938104646 0.35601347196165 1 1
0.104928547317046 0.104034464663932 1 1
0.263183991602043 0.25853217020275 1 1
0.298040832783274 0.290492732481336 1 1
0.0138020405502032 0.0122894077229384 1 1
0.246042402742435 0.241662848093448 1 1
0.381249750512157 0.374730176797938 1 1
0.18700670479708 0.183951167782961 1 1
0.20294770960098 0.198607558930881 1 1
0.0250771491398668 0.0243131616146702 1 1
0.0411350622021634 0.0403453211085693 1 1
0.232404477982363 0.228495769977215 1 1
0.227406798976997 0.221751252456677 1 1
0.349833455923766 0.343576839683306 1 1
0.291264362837029 0.286054707403544 1 1
0.365051658877075 0.356288477422154 1 1
0.0573024318512589 0.0554339535321829 1 1
0.174856070088037 0.171991131632279 1 1
0.0593868130110788 0.0586545004071407 1 1
0.118013633814816 0.115620494836043 1 1
-0.00350619790723929 -0.00342680783218012 1 1
0.282551278324606 0.277077192473268 1 1
0.156374975662075 0.153592346724792 1 1
0.418817315885414 0.412008295072532 0 1
0.241121670849502 0.235583559685405 1 1
0.315748260635545 0.31049783580973 1 1
0.264013154225213 0.259147726527442 1 1
0.0946657969083022 0.0933017311646628 1 1
0.188301153262899 0.184089456202848 1 1
0.25609557106794 0.252078446027136 1 1
0.31655163253993 0.310331830726281 1 1
0.309707762782652 0.305223355130539 1 1
0.081788666756977 0.0814609691633232 1 1
0.178265829423542 0.175094824676305 1 1
0.0840852224558035 0.0831505295951005 1 1
0.298780831084428 0.292979702705767 1 1
0.261096564167763 0.256864664272428 1 1
0.164893568793492 0.161594032834512 1 1
0.218608333298977 0.214272952468024 1 1
0.177232478217389 0.174195449906608 1 1
0.0494789488469594 0.0488041733653587 1 1
0.20113474725459 0.197591739621946 1 1
0.196711650490523 0.193495493145439 1 1
-0.127914207412386 -0.125168434892042 0 0
0.358447893583481 0.351637023825603 1 1
0.292531870111084 0.286104097939197 1 1
0.168149016772246 0.164863791705188 1 1
0.263025754300109 0.257350782293572 1 1
-0.105815799842549 -0.104301733764402 0 0
0.0762425529559658 0.0749193791779116 1 1
0.277492279371722 0.273785244768426 1 1
0.107526526704961 0.104124843368121 1 1
0.157943961059862 0.154482922349501 1 1
0.213795693964453 0.210254727679486 1 1
0.230794717353394 0.22661949075793 1 1
0.0954003663254776 0.0929932326227529 1 1
0.00605844352664808 0.00597650540415724 0 0
0.0675815287913746 0.0665191078732679 1 1
0.324033984060475 0.318869013682237 1 1
0.2701029729712 0.264580622769007 1 1
0.230187048903861 0.225848137644534 1 1
-0.0942294947292165 -0.0922720098434559 0 0
0.0412747199198651 0.0401584026927683 1 1
0.236810272451309 0.232586411858648 1 1
0.342814592370426 0.336376118330037 1 1
0.372987165115399 0.364744756165382 1 1
0.233499031020431 0.230484010451235 1 1
0.15425080314208 0.151661420720974 1 1
0.238183929329029 0.233074780272247 1 1
0.049541038141426 0.0484764476132052 1 1
0.217290723858165 0.212824846132148 1 1
0.00645664331534466 0.00452510886759898 1 1
0.216822707049115 0.213070113558016 1 1
0.160528232453907 0.157513744990918 1 1
0.329554321099642 0.323220916219746 1 1
0.28689128113792 0.281644044639423 1 1
0.21025706211298 0.206055462287052 1 1
0.248364852864265 0.244199903340222 1 1
0.215273896524323 0.211076762567012 1 1
0.133874320052357 0.131090257358206 1 1
0.31961167418386 0.31200979496099 1 1
0.322496938823914 0.316950109463771 1 1
0.301447860580742 0.296514767982246 1 1
-0.00297855680006454 -0.00330998653316418 0 0
0.404077965201009 0.396326725147953 1 1
0.120167690783846 0.116881978306925 1 1
0.179518848086941 0.175859895693382 1 1
0.267698971445813 0.262424938840155 1 1
0.274576123196093 0.269252897854909 1 1
0.26213845681502 0.257449078286778 1 1
0.217455807361901 0.213269047638723 1 1
0.0568695506431793 0.0563064242976553 1 1
0.263681021895856 0.259308215650937 1 1
0.0835616417525871 0.0817759300176197 1 1
0.123887839945887 0.121832702520955 1 1
0.359877420603422 0.353930582812196 1 1
0.185184634931636 0.182085825896944 1 1
0.28719918730761 0.281650647182946 1 1
0.0818511815705072 0.0811150621614164 1 1
0.117103431682553 0.115902714676784 1 1
0.196186157126548 0.192670970322574 1 1
0.140680732442513 0.1391908152659 1 1
0.199692266687682 0.195979630112031 1 1
0.323862857033015 0.317025789272803 1 1
0.106102764167655 0.103772294634335 1 1
-0.0785811938936095 -0.077415176223548 0 0
0.255792811452421 0.250663525825052 1 1
0.190428969527342 0.186878369958772 1 1
0.330200576123003 0.323834815495632 1 1
0.273915789963825 0.269368890514173 1 1
0.295149695206938 0.289649729168999 1 1
0.298003939364955 0.291937573189957 1 1
0.266564381038833 0.261939931125709 1 1
0.201066858591992 0.197050572015119 1 1
0.0125337611029792 0.0122267472051227 1 1
0.354018762552195 0.34728414472027 1 1
0.288241100822894 0.281725583893634 1 1
0.290866364125469 0.285230201362345 1 1
0.22703782898982 0.222749731143728 1 1
0.26268865838794 0.257410989811042 1 1
0.262130633566712 0.256749683950155 1 1
0.217918978348643 0.214330755095423 1 1
0.267712303616704 0.262342797646894 1 1
0.32838189496007 0.321261821956906 1 1
0.0646570334312381 0.0632660839437311 1 1
0.128310553625939 0.126286380927285 1 1
0.115004658421932 0.113510462856679 1 1
0.388616958685682 0.381526996637457 1 1
0.08841597666704 0.0874377919698495 1 1
0.254943391413671 0.24918611306379 1 1
0.345903399699689 0.338659927228921 1 1
-0.0893912465097985 -0.0877933267836329 0 0
0.458879539794114 0.449184236244096 1 1
0.343139288666395 0.335809438346428 1 1
0.135997456097533 0.132561294951895 1 1
0.0741577041608465 0.0723455193251423 1 1
0.302058907378169 0.296618272938252 1 1
0.377995828965459 0.370400364499799 1 1
0.392653578281815 0.385935649517404 1 1
0.165280342544138 0.162352090713842 1 1
0.338580881135554 0.332303220162974 1 1
0.110665613199679 0.108949126198101 1 1
0.118447492993617 0.116101851136095 1 1
0.233040639984777 0.229539870823932 1 1
0.176867160154586 0.174325141848761 1 1
0.117067353028473 0.115281170360369 1 1
0.215758334038821 0.211936961755507 1 1
0.134427914091489 0.132269381968063 1 1
0.192983927819707 0.188925943140343 1 1
0.306931081836458 0.301395102255764 1 1
-0.0914172717378544 -0.0895032869867633 0 0
0.174435894266879 0.172500444075179 1 1
0.155449520535306 0.151549215800495 1 1
0.0829864035535162 0.0812704433680604 1 1
0.0948259726125438 0.0930341905879546 1 1
-0.0450839900064176 -0.0445947233234004 0 0
0.215388838266488 0.211812481920314 1 1
0.102809694577911 0.101765577283569 1 1
0.189165390289041 0.18570855409731 1 1
0.368480481028962 0.360106886221931 1 1
0.305340701703184 0.298997861336495 1 1
0.260575131179462 0.254528451083594 1 1
0.27863375843096 0.27279193117492 1 1
0.261131982862856 0.255871629464002 1 1
0.0723070270635855 0.0710070185642522 1 1
0.144680336002964 0.142311134423202 1 1
0.150638780415581 0.148080951131331 1 1
0.0827780711270554 0.0812193340801048 1 1
0.332297480813016 0.326502380416924 1 1
0.260535832530612 0.256451429706777 1 1
0.270466619837576 0.266295777382429 1 1
0.152751942590464 0.150445000228862 1 1
0.162872178803644 0.160703607490805 1 1
0.13466984135244 0.131495382604066 1 1
0.512447551133966 0.504202951740354 1 1
0.197508741072671 0.193683906872145 1 1
0.155454263172421 0.152551378247617 1 1
0.261090981299696 0.256460983777172 1 1
0.346435208451795 0.340633102736493 1 1
0.338569559162531 0.332477364616565 1 1
0.0352677302062667 0.0341877005894398 1 1
0.10883724291764 0.107188869818525 1 1
0.191954514862936 0.186319439299258 1 1
0.150363497159813 0.147457380081416 1 1
0.226937580837945 0.222622720004454 1 1
0.137154865632054 0.134829020537097 1 1
0.307756556946963 0.30153251558256 1 1
0.015822241442954 0.014483909680662 1 1
0.238991445049392 0.234858783744639 1 1
0.438044157325405 0.429961954331145 0 0
0.0414649678249981 0.0416880826642573 1 1
0.273257016066956 0.267744617597022 1 1
0.183914713815811 0.181028608643547 1 1
0.12993573120652 0.126873533464795 1 1
0.393082663696623 0.385576776637842 1 1
0.312888407658909 0.306742233589147 1 1
0.328241087057403 0.321835381311318 1 1
-0.00160515880675366 -0.00159079094179573 1 1
0.517980572767182 0.50728315445091 0 0
0.504074109109867 0.49406925689799 0 0
0.19239951776185 0.189232738107087 1 1
0.333494182494799 0.327415060055686 1 1
0.158537165423031 0.155720172005359 1 1
0.365561467723834 0.35874523903716 1 1
0.129421634527407 0.127323036115209 1 1
0.153165508825991 0.150219100400766 1 1
0.263468876054642 0.258317923284608 1 1
0.35214727050073 0.345929611906239 1 1
0.364126370724999 0.357397538333693 1 1
0.136119061963633 0.13315407862015 1 1
0.188059327563844 0.184761797004736 1 1
0.0650699197480311 0.064657463983042 1 1
0.11367898690549 0.111358416489408 1 1
-0.0116775136698319 -0.0120459450817426 1 1
0.313156944651397 0.307573127264017 1 1
0.0994691810563509 0.0980248785702915 1 1
0.310835306026402 0.304945934238031 1 1
0.0412471500300777 0.0414954173780708 1 1
0.258247946277898 0.254137344390781 1 1
0.161482251484412 0.159459045752522 1 1
0.169533108526346 0.167490839333697 1 1
0.170569162968347 0.166693311760699 1 1
0.340453846205952 0.334968738980063 1 1
0.321602845989992 0.316859278586772 1 1
0.125468528974576 0.122638605474738 1 1
0.0637501984900051 0.0634824324247891 1 1
0.161356274556682 0.158350151973539 1 1
0.350980333064674 0.343982284806149 1 1
0.247771247436519 0.244974100918477 1 1
0.241648456038191 0.236105666264726 1 1
0.396207957533016 0.389398085859921 1 1
0.227105986418618 0.222955947423025 1 1
0.0583251820652841 0.0569727719892267 1 1
0.20831306292229 0.204592683823629 1 1
0.31959904106391 0.312919115535929 1 1
0.379026179222881 0.371033952168396 1 1
0.460044759127358 0.449320753172805 0 0
0.142101003629466 0.138572975430122 1 1
0.282927050599636 0.277451144761717 1 1
0.227513641744908 0.223392567055223 1 1
0.275900805847156 0.269540367860353 1 1
0.127819552805018 0.125365075361663 1 1
0.0695250016272902 0.0684314918201955 1 1
0.361625472916099 0.354834937296508 1 1
-0.0767771607765518 -0.0763490616336456 0 0
0.333742984767746 0.325911464324504 1 1
0.214731138847968 0.210679814816755 1 1
0.0332557590663527 0.0325429241695062 1 1
0.257311399516909 0.251892730998309 1 1
0.287620206891447 0.281905209322237 1 1
0.194555609292722 0.190667415261109 1 1
0.218824853760579 0.215272105243525 1 1
0.0858017365752416 0.0838491936433111 1 1
0.327946834645685 0.320591200185332 1 1
0.0622689803246791 0.0610002460574029 1 1
0.0500945400505461 0.0490155318387609 1 1
0.362012408058805 0.355407813158161 1 1
-0.0501793981551215 -0.0498347833361783 0 0
0.217980629577391 0.213651429648155 1 1
-0.0039893127845386 -0.00397320875398818 0 0
0.236969728833929 0.231559535899942 1 1
0.306436459302272 0.300514014092254 1 1
0.278876520451769 0.274089608117535 1 1
0.28203302783619 0.276629358272674 1 1
-0.0137748648230614 -0.0131131869161182 1 1
0.132871005883068 0.130492633132299 1 1
0.226317280072618 0.221885979314088 1 1
0.337460097388239 0.331794896798593 1 1
0.135366220141453 0.133169176853023 1 1
0.139007277064269 0.136639415278594 1 1
0.180476275308636 0.177323466004547 1 1
0.242722206753145 0.238364585685802 1 1
0.0189911201881519 0.0202243958265646 1 1
0.11037581455 0.107957281001364 1 1
0.124261526711691 0.122458193323387 1 1
0.126999428230622 0.125249816238482 1 1
0.168654758679939 0.16552305082972 1 1
0.12433129353419 0.123595299568836 1 1
0.233803436437394 0.22963016418224 1 1
0.330896097935257 0.32533999917843 1 1
0.103804415178158 0.101580725242253 1 1
0.205187040345099 0.202389199933452 1 1
0.257304435352531 0.253211827389127 1 1
0.0943589779809744 0.0926231093879392 1 1
0.325261726983023 0.319457337426402 1 1
0.21153584057893 0.207438183576099 1 1
0.180225475781732 0.177005244275213 1 1
0.165791292039008 0.163321449189336 1 1
0.154449415714509 0.152180240098434 1 1
0.245077633241919 0.241152984093859 1 1
0.283343026197563 0.278678109112985 1 1
0.261633086855105 0.257261533326832 1 1
0.12172542046311 0.119801517149077 1 1
0.170499532700276 0.166308711295237 1 1
0.0251088391276473 0.0244994413753341 1 1
0.207288374636866 0.203155095114779 1 1
0.180579987505224 0.177123828765653 1 1
0.11068067919328 0.108542692155932 1 1
0.286534520558216 0.280872474606312 1 1
0.229698804477193 0.225089477107094 1 1
0.295167098906084 0.288822331364502 1 1
0.264984682023796 0.2583641401635 1 1
0.122360159506344 0.118894554170628 1 1
0.280979391218776 0.275297151106362 1 1
0.386255011720317 0.378269935232523 1 1
0.162084798146432 0.159609720721207 1 1
0.214656312993647 0.211292465321499 1 1
0.0523126658177897 0.0518060522669666 1 1
0.29324043946895 0.289161992260941 1 1
0.197549813413729 0.194178477570264 1 1
0.051501586697743 0.0502300496327303 1 1
0.273224421785987 0.269180459209086 1 1
0.18130674262198 0.179052762818499 1 1
0.090009908246009 0.0897226233879388 1 1
0.218099316654247 0.215667199739204 1 1
0.218403059732845 0.21414112792847 1 1
0.407665402183738 0.40048127206015 1 1
0.197635681535515 0.193341950478987 1 1
0.223945587908064 0.219545574269663 1 1
0.157876808062432 0.155125407593344 1 1
0.386938886928604 0.378305600020468 1 1
0.163903740644769 0.161651601821654 1 1
0.293910534406615 0.289526555676388 1 1
0.30473580091751 0.297572716281089 1 1
0.123374426543216 0.121105715298082 1 1
0.169747045101515 0.166509024221611 1 1
0.223274751823457 0.21943304120984 1 1
0.425218233777109 0.417038496141338 0 0
-0.197774193625206 -0.192291891670627 0 0
0.417272674082536 0.409491497814972 0 0
0.150315409113125 0.147619155108069 1 1
0.223182536812042 0.218918518769575 1 1
-0.0660222532053688 -0.064581137723343 0 0
0.482789630968959 0.472258246610857 0 0
0.0662944736040725 0.0650792558973331 1 1
0.146967908974034 0.144400525709375 1 1
0.0572701835927797 0.0563334316189259 1 1
0.282030030065498 0.276388724097068 1 1
0.171281356799848 0.169112093426479 1 1
0.239796718735268 0.234543624014026 1 1
0.126704791934685 0.124328299397941 1 1
0.309478603201005 0.303062837211542 1 1
0.257432505858575 0.252782260211833 1 1
0.0872727539145179 0.084917848952335 1 1
-0.0525355149254349 -0.0526631881548354 0 0
-0.178601088300208 -0.174851785324006 0 0
0.0967908759568865 0.0949075161596841 1 1
0.262516464484587 0.257225210052315 1 1
0.524090837618159 0.515219213068095 0 0
0.249062238968114 0.245668751114287 1 1
0.194268534783307 0.189630891755295 1 1
0.262374003600206 0.258925927677643 1 1
0.158647720426967 0.155758188029366 1 1
0.322933388606304 0.316971237866469 1 1
0.129669670123896 0.127496091901543 1 1
0.125069373972728 0.122920421467411 1 1
0.207192632103027 0.203840268681505 1 1
0.0476159741788076 0.0467303356941497 1 1
0.0343644451741762 0.0338976923781138 1 1
0.345157017906796 0.339308205848021 1 1
0.0404617637234741 0.0395301898123737 1 1
0.306231809567547 0.301239951169738 1 1
0.113497490025021 0.111480334851712 1 1
0.113884137944338 0.111315984400608 1 1
0.038051473185956 0.0369657540122451 1 1
0.244416165983101 0.239585513280788 1 1
0.063192091482797 0.0619966034759824 1 1
0.152411704120995 0.149744276069163 1 1
0.232760180225333 0.228080402570284 1 1
0.258462110153544 0.252379144759332 1 1
0.0698961170870483 0.0683999868271895 1 1
0.199299272813496 0.195634474163048 1 1
0.070247766176514 0.0681438062859788 1 1
0.310577461776593 0.304785029442036 1 1
0.264681036859455 0.259965559949115 1 1
-0.0711807761486897 -0.0690775696726903 1 0
0.0747724850610868 0.0736186901194326 1 1
0.114721696075984 0.114281371587899 1 1
0.242228281921878 0.238104474994881 1 1
0.109199326376983 0.106204248291275 1 1
0.11632160345319 0.114380445090393 1 1
0.266443666757743 0.261937814224714 1 1
0.122434856870292 0.119819560708506 1 1
0.242746660191102 0.23772061487975 1 1
0.343454673553001 0.337204372068945 1 1
0.360385418870865 0.351867246077187 1 1
0.118559023955151 0.115922001272029 1 1
0.0210251729939658 0.0211808099980649 1 1
0.22295713581637 0.217904783717058 1 1
0.275511000381799 0.270166427818364 1 1
0.151877681981177 0.149490933029841 1 1
0.0586730684785851 0.0571289422855713 1 1
0.191154240596632 0.187817598577232 1 1
0.417226594151575 0.411283108819939 1 1
0.270728499613107 0.266127276583426 1 1
0.0625287655965621 0.0626976501283453 1 1
0.264259156394682 0.260829028151217 1 1
0.213538189815946 0.20963231056967 1 1
0.322831814199077 0.316726189165369 1 1
0.15982973979894 0.158120222691112 1 1
0.215896617675324 0.211062053194883 1 1
0.0651546192740242 0.0640883652475495 1 1
0.258886659138537 0.254550957340344 1 1
0.232645026858507 0.22687671530571 1 1
0.364015564433594 0.357216506348221 1 1
0.250404280336397 0.246698138816523 1 1
0.296732286209592 0.290940786653057 1 1
0.337719157259624 0.331413630706948 1 1
0.1947663935103 0.190611091187521 1 1
0.201905672896853 0.19813497062599 1 1
0.154132649868882 0.151549956363434 1 1
0.244263630799632 0.238641104832036 1 1
0.279780227821201 0.275699026356941 1 1
0.293752560370478 0.287874865276264 1 1
0.0887149372054213 0.087192017675421 1 1
0.127369655226282 0.125543553359785 1 1
0.418100369412602 0.410304817491563 1 1
0.335425548820902 0.328165415806302 1 1
0.258214335661282 0.253059730107427 1 1
0.247505588754965 0.24374313918917 1 1
0.163963814904901 0.15900401580104 1 1
0.23093352338859 0.227360292128107 1 1
0.270949630570047 0.266678939469531 1 1
0.239848305381163 0.235004955178373 1 1
0.245006794691922 0.238984169279523 1 1
0.391742249325836 0.384819173576274 1 1
0.319439419495501 0.313216947450726 1 1
0.14176743129847 0.138487890860671 1 1
0.262150154373218 0.257000170377393 1 1
0.220048698165925 0.216369958369229 1 1
0.250683757480381 0.246374671051595 1 1
0.363415297980426 0.35623665257785 1 1
0.119669712196312 0.116936345644518 1 1
0.0851594962896253 0.0823195481244244 1 1
0.0633779942794938 0.064150228574503 1 1
0.118008891919973 0.114580397568865 1 1
0.300910894118942 0.295866488130508 1 1
0.375424416895149 0.368791778374046 1 1
0.158544279843493 0.154741621927346 1 1
0.296785035593136 0.291702208762982 1 1
0.102628741420655 0.1007921628706 1 1
0.379840387884382 0.372662096403402 1 1
0.302549182090242 0.297257514143873 1 1
0.0087678748794853 0.00761368111626801 1 1
0.243092337690218 0.240194148736697 1 1
0.00716268778094237 0.00732143593241795 1 1
0.131040302335566 0.128570910965566 1 1
0.337968273447005 0.33190763492819 1 1
0.0803632682103056 0.0771457167994754 1 1
0.101422723498128 0.0978619943160344 1 1
0.203406581920511 0.200572260712297 1 1
-0.0344712863025252 -0.0338549149845856 0 0
0.281816278477106 0.276873054322418 1 1
0.29878079547786 0.292621635131647 1 1
0.243275018159355 0.23626364363646 1 1
0.155456867733638 0.153518019090517 1 1
0.0906714158133354 0.0898645273648025 1 1
0.121072491041231 0.118949800838682 1 1
0.133869278836252 0.131589376108806 1 1
0.231633595006798 0.22680046047708 1 1
0.124406173572753 0.123250212241332 1 1
0.197282795685523 0.195243298971238 1 1
0.0515039953335355 0.0517013762161056 1 1
0.304358280202026 0.300278472426352 1 1
0.50251636970265 0.494439108454745 0 0
0.269445075732447 0.264135841131267 1 1
0.0678655438108032 0.0660821656083725 1 1
0.0832581745242985 0.0815284304409166 1 1
0.454968771268793 0.445953239649678 0 1
0.194066149841524 0.190547923709387 1 1
0.50093818556136 0.492125434989898 0 0
0.0425323336733042 0.0416806139845536 1 1
0.263859413175585 0.259498956534045 1 1
0.0912583937202363 0.0887920515957947 1 1
0.20981666733066 0.204935284267847 1 1
0.127493109402581 0.126393748862316 1 1
0.259430864117448 0.25514136050168 1 1
-0.0255758343497155 -0.0263605706161784 1 1
0.29497934523816 0.289832278394758 1 1
0.303039784481848 0.296752213832256 1 1
0.326641974734669 0.321158963657644 1 1
0.324598399406374 0.318793119186173 1 1
-0.0262375250461824 -0.0256623996777963 0 0
0.204305047892471 0.200599713174044 1 1
0.234684099049815 0.229752568538101 1 1
0.0815067484139334 0.0797524439113329 1 1
0.342379760633547 0.335601975360058 1 1
0.01918828965783 0.0189032485994054 1 1
0.0446712598021616 0.0435497861558193 1 1
0.441012602199322 0.432452641810879 0 0
0.103741494455095 0.101126030355212 1 1
0.207409243416759 0.203614472066569 1 1
-0.00513138190156252 -0.00440640615520548 1 1
-0.0103183649306934 -0.0103959777934009 0 0
0.187639548780782 0.183242014675648 1 1
0.323466004711325 0.317438084367539 1 1
0.122418617849923 0.11998320062537 1 1
0.276148809271466 0.271034003934644 1 1
0.2337471896644 0.229626445788852 1 1
0.325631764654453 0.319558427477843 1 1
0.250812116747238 0.244597624846576 1 1
0.0983012917977292 0.0965587960001049 1 1
0.0895156283289648 0.0880026019245422 1 1
0.186575670825466 0.183007789327632 1 1
0.149952365406344 0.147073742454309 1 1
0.153015752200577 0.150873428760732 1 1
0.060161489081164 0.0586849672028672 1 1
0.0299103839996608 0.0300699606975403 1 1
0.315098988304589 0.308487995644134 1 1
0.114095339100611 0.112153868969791 1 1
0.264819622530683 0.259760903569107 1 1
0.0444882597881346 0.0438484095595925 1 1
0.00952685047289371 0.00952678641571288 1 1
0.343069510552159 0.335491642271988 1 1
0.303406795085459 0.297672592099566 1 1
0.0587870510411182 0.0579181051953649 1 1
0.220007409881635 0.214769689296868 1 1
0.425727917421194 0.417581758563775 0 0
0.302493167437141 0.296585038608256 1 1
0.11978589437716 0.117462347956342 1 1
0.240896712550797 0.234652607994136 1 1
0.168777650338563 0.166484543742236 1 1
0.140905741442007 0.139647172192004 1 1
0.279615717960791 0.27376679948957 1 1
0.226090257627245 0.221776206864106 1 1
0.252250986595885 0.248461648559726 1 1
0.254185318617182 0.249889782785149 1 1
0.248035867755721 0.243298625720833 1 1
0.196927547812482 0.193419315082597 1 1
0.159086727641044 0.156119532017584 1 1
0.0708830409232797 0.0697340006468846 1 1
-0.0887722401828306 -0.0871555509905532 0 0
0.089476265480103 0.0885820061187763 1 1
0.371811288423335 0.365144858165864 1 1
0.106634367727181 0.10469468599685 1 1
0.285881960637794 0.281782341532979 1 1
0.161447817160882 0.158460318454724 1 1
0.315412925253651 0.308221407737253 1 1
0.0344811168618925 0.0322336960316213 1 1
0.339377569596714 0.331530394265517 1 1
0.18542645234815 0.18232351343945 1 1
0.138498206969777 0.135539448524021 1 1
0.03448973066991 0.0345101057686505 1 1
0.084627960795809 0.0827116296020114 1 1
0.182011487594244 0.179149498677141 1 1
0.355128040035822 0.348523632411923 1 1
0.370723533550131 0.362355507610215 1 1
0.355382374012857 0.347811002986905 1 1
0.289293583871015 0.284252043822337 1 1
0.228441133817961 0.224044272428939 1 1
0.207488059853972 0.203994764631864 1 1
0.279841402539828 0.274104850248597 1 1
0.366662178685837 0.35778520909658 1 1
0.0910601066387428 0.0885891185630206 1 1
0.195716490453634 0.19262865547944 1 1
0.19752744767304 0.19452757606552 1 1
0.33413626908924 0.328405375787291 1 1
0.18876656812808 0.184348020437107 1 1
0.145704036428668 0.143014558342338 1 1
0.241043214695408 0.237129494793768 1 1
-0.0510727528969765 -0.0485548117105781 1 1
0.188296673351702 0.184841899478923 1 1
0.30642991152411 0.30075683285281 1 1
0.12369887563624 0.121221721295273 1 1
0.0258726840891176 0.0256062331509951 1 1
0.288811692262091 0.283246520418738 1 1
0.0798257982757008 0.0786814043821042 1 1
0.204433303139935 0.200623576385296 1 1
0.23600898856079 0.231638023128176 1 1
0.276857839075845 0.271849964299974 1 1
0.343946815042172 0.337649542786603 1 1
0.166113229507845 0.162276038012677 1 1
0.458601886871322 0.448830173374119 1 1
0.249373115965881 0.244317629577649 1 1
0.290604844283068 0.284470278389989 1 1
0.26903691090654 0.264195224220876 1 1
0.350848497791162 0.344385350521091 1 1
0.384497467249564 0.377055992892544 1 1
0.2472285879337 0.242269263052272 1 1
0.241962500439567 0.237653002117066 1 1
0.204848724643064 0.200003504311454 1 1
-0.0649243529147583 -0.0639193909515747 0 0
-0.00943933618841581 -0.0102754402529 0 0
-0.0829363097074168 -0.0804004276632369 0 0
0.285885366550232 0.280792825886136 1 1
0.152043973129789 0.150601965341457 1 1
0.319020664236951 0.313134570672372 1 1
0.312463923248048 0.30716010733903 1 1
0.13494455227252 0.133037570282626 1 1
0.303844628635712 0.29828275457747 1 1
0.315396639317672 0.30904236589169 1 1
0.100792069015244 0.0993906634272512 1 1
0.180038247220896 0.17499027396749 1 1
0.171481534318156 0.168635840400181 1 1
0.204847825996291 0.201119783772229 1 1
0.132234548461989 0.130701635474821 1 1
0.160993412840995 0.156614545151821 1 1
0.162128355381731 0.160520818048095 1 1
0.19026936763817 0.187020728994502 1 1
0.167643044877018 0.165189170543187 1 1
0.0542212206103372 0.0533499598825633 1 1
0.144086030920937 0.141691564871682 1 1
0.164726337678914 0.161191436232706 1 1
0.0643618755513091 0.0620234841505548 1 1
0.355493210239988 0.348069332549519 1 1
0.345590828819845 0.338258282414437 1 1
0.206753949293086 0.202052436266964 1 1
0.145932615359685 0.14335206235702 1 1
0.0945345520239717 0.0946698961941412 1 1
0.338913040615332 0.332142065760128 1 1
0.129896555998394 0.1278035266748 1 1
0.316708752669069 0.310849978248564 1 1
0.19217111608986 0.188874332336031 1 1
0.557118902975045 0.54814545097145 0 0
0.115290677300804 0.112963511754605 1 1
0.276415228661775 0.271045702860529 1 1
0.17424320187567 0.16985387321705 1 1
0.066142160268681 0.0665889180908187 1 1
0.274566675780138 0.266466223795478 1 1
0.0959581066280708 0.0947754206338342 1 1
0.350685686978396 0.344738937139221 1 1
0.227525080557008 0.223242060073644 1 1
0.280712736969098 0.275463187949025 1 1
0.12969456304128 0.127962518296188 1 1
0.180494241261153 0.176793071387283 1 1
0.0307576092946596 0.0296846561156304 1 1
0.227011290190192 0.221382030294641 1 1
0.213081072545947 0.208624434656654 1 1
0.283363858833219 0.27764289890169 1 1
0.409776254252884 0.402755054531866 0 0
0.227631586529868 0.223069932977453 1 1
0.467869238878152 0.459277654462433 0 0
0.371596396679897 0.364725409568079 1 1
0.0635330506087587 0.0621449373675579 1 1
0.330032150072026 0.322568419559277 1 1
0.315216110343997 0.309725284518681 1 1
0.337274008199207 0.331728937885705 1 1
0.0452958881821563 0.0443137176072151 1 1
0.160674559230503 0.156639365131103 1 1
0.0520579630562481 0.0514998607815144 1 1
0.18156740269366 0.178369185695195 1 1
0.0748648965494015 0.0739434383484643 1 1
0.0497350154175784 0.0476962821198369 1 1
0.0938635409062352 0.0919499540214329 1 1
0.151991718183361 0.149582329189021 1 1
0.355726188303789 0.34962487768293 1 1
0.3178113346533 0.311735042681233 1 1
0.219602234138233 0.215159969995275 1 1
0.223534259047703 0.218393954794793 1 1
-0.216174719663688 -0.212726403200078 0 0
0.427284476628097 0.419422406942364 0 0
0.313089535644099 0.306659277060297 1 1
0.206469164151107 0.201201310313315 1 1
0.188349787950615 0.184635057983508 1 1
0.102679085491147 0.100825178585955 1 1
-0.00979886944951083 -0.0100798750456828 1 1
0.214868337529832 0.210493963480189 1 1
0.187748334672719 0.183655546897324 1 1
0.224486606908946 0.221177275260102 1 1
0.0604942700421355 0.0594244408594735 1 1
0.0806234587116711 0.0784537381788882 1 1
0.346320733954767 0.339750031914428 1 1
0.266348973428573 0.261871646599715 1 1
0.26264394655921 0.258395320745079 1 1
0.245032465483034 0.241759105889616 1 1
0.0473497070754567 0.0463343747731526 1 1
0.292553186324409 0.287718141076706 1 1
0.181546739618503 0.1787304142167 1 1
0.00940544757814609 0.00924515536131912 1 1
0.0932030641059181 0.0914770033902481 1 1
0.184465581378179 0.180400942436891 1 1
0.229565454812683 0.225501164974732 1 1
0.30025341641225 0.294909279181488 1 1
0.230970712594583 0.225918329318175 1 1
-0.00382042215642554 -0.00368061875949117 0 0
0.00725163887620727 0.00794535923488509 1 1
0.00185921971875514 0.00160102449094439 0 0
0.283645802561084 0.275849683801706 1 1
-0.0239572180277011 -0.0241137834207576 0 0
0.344394428853195 0.338369230534259 1 1
0.188327344664147 0.184214877069658 1 1
0.289351219336218 0.284455436484089 1 1
0.0762868949646835 0.0758710082058006 1 1
0.222246514881095 0.21976717336193 1 1
0.10258135582308 0.100535936834873 1 1
0.092219896020845 0.0902668277886956 1 1
0.237367847751751 0.232856327834273 1 1
0.0729696366314416 0.0715995024468366 1 1
0.151075847832834 0.148457576786775 1 1
0.311108319874438 0.304795214904659 1 1
0.109323640735586 0.107977754561131 1 1
0.280920024317131 0.275391243464792 1 1
0.165679700142923 0.162532351742685 1 1
0.147155080336444 0.144757745828114 1 1
0.19010440659521 0.186306847129232 1 1
0.113421365811636 0.111295845565789 1 1
0.278888782439427 0.273401125298693 1 1
0.246318149560364 0.241982598169287 1 1
0.490787618266268 0.482333031083107 0 0
0.353987170295638 0.348408759589122 1 1
0.305000091977918 0.298726499468629 1 1
0.345777064487994 0.338664651492146 1 1
0.0798975626060869 0.0782684336094567 1 1
0.128671952104889 0.126736518778712 1 1
0.317304636803609 0.311958699078178 1 1
0.209157915185604 0.203828899272766 1 1
0.0952152225518594 0.093463856616591 1 1
0.156056113691088 0.152709364781693 1 1
0.104607259725521 0.102018942090989 1 1
0.15161716039949 0.14905392890375 1 1
0.146084711907551 0.143298925851633 1 1
0.350678598846586 0.344447799167609 1 1
0.321183975903616 0.315784647724961 1 1
0.263529822641013 0.258844205707264 1 1
0.0945216712286142 0.0923180778269129 1 1
0.207130370635293 0.20303207599898 1 1
0.162963803319505 0.161028506617796 1 1
0.0239483805991856 0.0241831266617072 1 1
0.146226590415205 0.142221758480465 1 1
0.245455148805972 0.240776640943248 1 1
0.256881904310166 0.250974576067322 1 1
0.000601365547808173 0.000980874130155735 1 1
0.282099316079464 0.277226146918655 1 1
0.248457290099981 0.243943847131282 1 1
0.199088887690276 0.195210333419932 1 1
0.387462952177557 0.380505137154854 1 1
0.21663458535823 0.212261331681381 1 1
0.202872819340533 0.199110424336191 1 1
0.23510592736711 0.230343377849915 1 1
0.396130295789466 0.387602548772756 1 1
0.406272951554246 0.398204586055638 1 1
0.12251652366143 0.121492048822555 1 1
0.342129237965685 0.336528459904761 1 1
0.0852978437819907 0.0844645984216614 1 1
0.251213949028085 0.246355700146142 1 1
0.0680559356307588 0.0668743746720672 1 1
0.201647482830716 0.197601893740508 1 1
0.0769242879892388 0.0772984080856046 1 1
0.401344688874821 0.392971746742874 1 1
-0.196503645269116 -0.192529252094622 0 0
0.13668519155548 0.133535489848306 1 1
0.154573507896474 0.153113697248699 1 1
0.274878783575983 0.270325845346024 1 1
0.185403268519066 0.182090012927113 1 1
0.295792738132546 0.289862923787783 1 1
0.0963003745700059 0.0936951755975506 1 1
0.233467389864123 0.229289980682762 1 1
0.185566010295921 0.182257586333119 1 1
0.144591006297916 0.141864416743134 1 1
-0.0085237145156571 -0.00840604281799561 0 0
0.36934704803851 0.363845111138042 1 1
0.0814737109122531 0.0795248936988064 1 1
0.140947326645777 0.138524464544277 1 1
0.384364965981922 0.377334535671271 1 1
0.0447087240685114 0.0439705532227425 1 1
0.228679666109833 0.224450791472143 1 1
0.266261255281356 0.26156249746172 1 1
0.193055419553245 0.189671524146069 1 1
0.220036534230448 0.216645316145326 1 1
0.329012339851628 0.322279774535679 1 1
0.299676474384576 0.293424601138381 1 1
0.105611219902639 0.103880729635504 1 1
0.382055249375311 0.375421103492993 1 1
0.100061794099217 0.0980820814724232 1 1
0.181072937741179 0.177395571469926 1 1
0.294355383953901 0.290605604699546 1 1
0.344008935439069 0.337275580750029 1 1
0.0845687804895205 0.0834522611041208 1 1
0.24404706806289 0.238200603618608 1 1
0.17659803695501 0.17325056816781 1 1
0.370095195355952 0.362839766967696 1 1
0.200899909034028 0.195949519676386 1 1
0.238780266925257 0.234275187301248 1 1
0.179520524418468 0.177412438902454 1 1
0.139206793700592 0.13716292152947 1 1
0.272057590815114 0.267558369736637 1 1
0.0478909335600849 0.0460558115924474 1 1
0.049693966696447 0.048292342319794 1 1
0.182758606840696 0.179464242560313 1 1
0.356371068139369 0.349492243387804 1 1
0.255283797312137 0.250474098558422 1 1
0.313320857915999 0.307240871017549 1 1
0.197577672712267 0.193783181321887 1 1
0.385157331380403 0.378941409250558 1 1
0.288777252939877 0.282901271663142 1 1
0.419831161858903 0.412712053899184 0 0
0.117983850857443 0.117323186185099 1 1
0.42019180500498 0.412740705881571 0 0
0.171223555611527 0.168929698533817 1 1
0.102620083717458 0.100284581420785 1 1
0.0818548468900431 0.0802122197311515 1 1
0.184006334958346 0.181180516074787 1 1
0.17348013234371 0.17045035997381 1 1
0.354153873649012 0.346951325616862 1 1
0.148247654468981 0.145482665537536 1 1
0.227636755986605 0.222065744851568 1 1
0.164335836287306 0.160659543500334 1 1
0.277604579778009 0.271821326025126 1 1
0.213058853690787 0.208786165465157 1 1
0.245749083510087 0.240978077414159 1 1
0.309512696057603 0.304348952483341 1 1
0.0776259659869146 0.0757236536004048 1 1
0.358002132465923 0.351049855075649 1 1
0.116905372479382 0.114813745176502 1 1
0.209190132549937 0.205792660709624 1 1
0.312371847123955 0.307132244435608 1 1
0.198441639083921 0.195245015278072 1 1
0.154644009539582 0.150972924923803 1 1
0.347640054336597 0.341584065189167 1 1
0.198744579363295 0.195295798889634 1 1
0.392170243811146 0.384356638277083 1 1
0.414583082929409 0.40682248740869 1 1
0.105277539424169 0.102282365975888 1 1
0.0861958494560053 0.0844436371317499 1 1
0.181683495808884 0.178623867246449 1 1
0.220022490106597 0.217105690761098 1 1
0.124775983379059 0.122635196277485 1 1
0.139825354876644 0.137354828159573 1 1
0.246844845633763 0.242745028568143 1 1
0.219869415319352 0.215887489301924 1 1
0.178675170436029 0.176405022273934 1 1
0.197669719157648 0.193941435799311 1 1
0.134843070135825 0.132283435480918 1 1
0.217594134534396 0.213890777014463 1 1
0.0913746286459008 0.0884233345995325 1 1
0.209654796317004 0.20527832609181 1 1
0.420386306233923 0.412483864063535 0 0
0.204535036917145 0.199383652755622 1 1
0.284310359412458 0.278796753514641 1 1
0.454668066919481 0.44609125253006 1 1
0.238096635410495 0.234190256016527 1 1
-0.0393571378139217 -0.0387531098466896 0 0
0.296336257773894 0.289701428888092 1 1
0.0730260671890257 0.0720298466243548 1 1
0.183495530327164 0.180988561875908 1 1
0.302555181523881 0.297193981896796 1 1
0.367065177668894 0.360183895738716 1 1
0.0787622148915776 0.0770430100793957 1 1
0.251260118865382 0.244590164823484 1 1
0.0671393025882625 0.0658819656272977 1 1
0.253950670317233 0.249264413746626 1 1
0.339526242699952 0.33395192930638 1 1
0.103774887620587 0.101531686364766 1 1
0.412960204930712 0.405359375201985 1 1
0.0315312726908888 0.0308605868289799 1 1
0.166724397363726 0.163694326599003 1 1
0.370219803439277 0.362891009273143 1 1
0.0950406794872963 0.0932191154220596 1 1
0.223674138446847 0.219108694539118 1 1
0.104348503736938 0.102470287314101 1 1
0.188384619140832 0.184907812091406 1 1
0.45562900926154 0.447244152795303 0 0
0.419018442588477 0.412314315008666 1 1
0.314921706324053 0.30922678837219 1 1
0.0439475097167739 0.041962536462367 1 1
0.201343455473172 0.197092561812148 1 1
0.310322509706543 0.304929351165559 1 1
0.206508195615392 0.202503437466733 1 1
0.214789163480953 0.210963623606879 1 1
0.0648398273277368 0.0649058694291987 1 1
0.0964863231661702 0.0949624426615496 1 1
0.125526509923845 0.122284544649379 1 1
0.0304923802414695 0.0283695511499377 1 1
0.299201076018255 0.293369892120406 1 1
-0.00227511027333022 -0.00250463627867765 1 1
0.23897749362044 0.234280016648331 1 1
0.314915757257205 0.308828315505925 1 1
0.182828588667813 0.17876699734458 1 1
0.333956279070515 0.328277587031091 1 1
0.19626228837577 0.192755436307708 1 1
0.240831526644221 0.236810198245875 1 1
0.517821671104573 0.509109362671004 0 0
0.29111086656931 0.286053128275764 1 1
0.139932064349231 0.137183946605292 1 1
0.259323488637165 0.254540639985344 1 1
0.195829630991401 0.192524442887045 1 1
0.172313428476874 0.168831102358053 1 1
0.308700421059124 0.301532893117148 1 1
0.148726705683031 0.145928359643148 1 1
0.341112785219703 0.334634085191045 1 1
0.297978648926632 0.292756977291462 1 1
0.18249948531092 0.179262976861218 1 1
0.227436493660811 0.223285986768262 1 1
0.143684661570833 0.141823258557468 1 1
0.358509370388536 0.351395387733793 1 1
0.282894541865274 0.277763483823396 1 1
0.0905376622135856 0.0889348924677472 1 1
0.150126775803277 0.14717664985094 1 1
0.156325245121312 0.152906275109965 1 1
0.193003361088358 0.189828237169422 1 1
0.196497449652917 0.191699953031181 1 1
0.251273555324282 0.24611538319745 1 1
0.173724648373364 0.170440354283968 1 1
0.0694650681995883 0.0686644262047219 1 1
0.14791392204169 0.144684875754504 1 1
-0.0549512136962888 -0.0541055218102278 0 0
0.211141920636205 0.206817001412148 1 1
0.26712323657588 0.26363179923511 1 1
0.15999528969991 0.158396435129207 1 1
0.139348621475224 0.136616845752955 1 1
0.238224129605902 0.232658433228578 1 1
0.00332196084241578 0.0032495424052715 1 1
0.330664333013325 0.325744291366751 1 1
0.428958359372422 0.421644205371663 0 1
0.253564606438349 0.248749162061294 1 1
0.231905409881888 0.228560860411017 1 1
0.19938614402233 0.196289798654248 1 1
0.355168081669394 0.348531511527014 1 1
0.184589747891367 0.181066753328431 1 1
0.18725218656692 0.182910931737931 1 1
0.198340704306683 0.19517198008412 1 1
0.198840522131862 0.194032683269383 1 1
0.225503110342693 0.221482689488864 1 1
0.244165116653299 0.238967240102795 1 1
0.091018800599504 0.08959918901719 1 1
0.293891332062052 0.288803512659507 1 1
0.232256804884656 0.228174513329753 1 1
0.158916069606492 0.154699176030961 1 1
0.0988393790840656 0.0972720843224425 1 1
0.116207942557029 0.114054892992519 1 1
-0.0670946520397578 -0.0662257463793253 0 0
0.0563745770146938 0.0551797984527912 1 1
0.128275042436788 0.126097888051154 1 1
0.00611057764695514 0.00622920898975713 1 1
0.330479704694967 0.324712048090578 1 1
0.357050914503687 0.351412114101508 1 1
0.0496620691027534 0.0487800095462686 1 1
0.185009890249238 0.181362467302885 1 1
0.0706680039888167 0.0693382997563041 1 1
0.327674200788329 0.320339398609924 1 1
0.377113960524558 0.368448417847178 1 1
0.214258749570391 0.209277732943552 1 1
0.0107085130105604 0.0105151720555199 1 1
0.186224788346696 0.183007610543704 1 1
0.123538029379663 0.121569886944876 1 1
0.296396876402899 0.291155983793571 1 1
0.142992643972636 0.140349101515643 1 1
0.221776565459198 0.217656448108379 1 1
0.0755786798020154 0.0743455513237348 1 1
-0.0166015990945857 -0.0161399243799036 1 1
0.279423154295527 0.274621859721402 1 1
0.119996238937684 0.118040276794503 1 1
0.141651634530299 0.139347583700407 1 1
0.270085942136101 0.265172497998937 1 1
0.0863148445576005 0.0847070917503096 1 1
0.261021521782863 0.2563208697386 1 1
0.0213539631721809 0.0212133986042474 1 1
0.208275872299517 0.204901334832837 1 1
0.147683008058258 0.144827734777363 1 1
0.262736704233566 0.256900767658788 1 1
0.222991540474608 0.220030770692119 1 1
0.213548344927618 0.209317468158858 1 1
0.279173441800232 0.273642333664761 1 1
0.0758013537131877 0.0730644543027348 1 1
0.216235129733139 0.210276003762568 1 1
0.319545946635821 0.312063723676353 1 1
0.247464674465197 0.242721811202983 1 1
-0.0723472720008494 -0.0706695408555424 1 1
0.372296324175001 0.365579518997882 1 1
0.141841930753397 0.138552557297791 1 1
0.345117924147876 0.338430720264584 1 1
0.183566343022869 0.17996846376524 1 1
0.353444952818698 0.346560872586694 1 1
0.129798934179064 0.126598690670466 1 1
-0.119548479598895 -0.11628946514913 0 0
0.111522315724863 0.110149478376138 1 1
0.16687432954841 0.16381170837283 1 1
0.485988466756063 0.478119616550713 1 1
0.230825808066097 0.227713629225066 1 1
0.0348562358255659 0.035703851076059 1 1
0.171466560109195 0.168659862957038 1 1
0.0786593450107969 0.0767965778085174 1 1
-0.0248409526826834 -0.0248298662002807 1 1
0.312157850471942 0.305750928121066 1 1
0.0750681961359332 0.0739084889517981 1 1
0.240455107995681 0.2365381474327 1 1
0.155383001471751 0.152641851695778 1 1
0.0103905196957214 0.0102024088545473 1 1
0.0738802370578682 0.073473534640597 1 1
0.273515640550681 0.267974963831723 1 1
-0.0345294289470868 -0.0324839676458866 1 1
0.174262846969732 0.170579377458788 1 1
0.0526920186614394 0.052604411326943 1 1
0.159842010855081 0.156817326809231 1 1
0.280432176285463 0.274479431968778 1 1
0.207421524995512 0.202979185555726 1 1
0.25085021275759 0.246234925151555 1 1
0.270833053918921 0.264700570619192 1 1
0.351379902145063 0.345494251008859 1 1
0.219103619033287 0.215400336278329 1 1
0.196360768276252 0.193672827386823 1 1
0.0970819561064247 0.0951833498348616 1 1
0.156874913501692 0.153412945962348 1 1
0.12202044568368 0.119611993483741 1 1
0.202592468488348 0.200249160537581 1 1
0.266736600780242 0.262142159391544 1 1
0.372442070785648 0.36537247356441 1 1
0.00624260297266399 0.00598121007672169 1 1
0.214309544526956 0.210182239672671 1 1
0.44684940053844 0.438124534176485 0 1
0.0897532370300808 0.0879144388578326 1 1
0.283240348233414 0.277423060182316 1 1
0.110107637459467 0.109747635977058 1 1
0.291927014319154 0.286588048071198 1 1
0.2396427183585 0.235284989343346 1 1
0.264235130889212 0.260036135366538 1 1
0.155943057147647 0.152754714003857 1 1
0.0326211909344343 0.0320345925733766 1 1
0.306808610905349 0.300329956983933 1 1
0.00479619380660735 0.00561544339152511 1 1
0.544707322062922 0.534903728937553 0 0
-0.00499700589689538 -0.00501429953755129 1 1
0.204918085695953 0.200909610036919 1 1
0.298144177791352 0.289902001002644 1 1
0.144764997593428 0.141541806553584 1 1
0.0327597408876906 0.0326378021498569 1 1
0.208017923400746 0.204012982152351 1 1
0.326910269531367 0.321918988189687 1 1
-0.00837673464739096 -0.00851614129229033 0 0
0.0858614409371889 0.0835117772546108 1 1
0.20960640141606 0.207570160843298 1 1
-0.0931507495974473 -0.0917845787030093 0 0
-0.050135979283545 -0.0491778847668835 0 0
-0.0488090282127238 -0.0479959300894584 0 0
0.28519435957275 0.278684420290308 1 1
0.273747277585602 0.269386557818333 1 1
0.0128884793965581 0.0130752358871672 1 1
0.312022595386022 0.306189282904962 1 1
0.114354431329651 0.111460121044325 1 1
0.193481924828089 0.190307167519669 1 1
0.192874113663194 0.188964817165381 1 1
0.405752010952095 0.39849762772954 0 0
0.263083279881752 0.256860468641425 1 1
0.320560303327902 0.314625087254584 1 1
0.179668227939424 0.176534174831018 1 1
0.0373209531893633 0.0349873126609168 1 1
0.32679403715228 0.321315328586342 1 1
0.00625939926247371 0.00634008312012276 1 0
0.162881117696964 0.160507860071991 1 1
0.155883861675741 0.153203370282864 1 1
0.146695633984824 0.142897028387086 1 1
0.289546308575687 0.28408856437476 1 1
0.160084067458305 0.156737631670812 1 1
0.155681256161112 0.152064910981125 1 1
0.217172789585421 0.213940245496401 1 1
0.115323060048153 0.112860923545108 1 1
0.0493042223343951 0.0483762053331927 1 1
0.388590677806207 0.381319876520404 1 1
0.260055136031085 0.254534694232061 1 1
0.361900405450547 0.356007328144754 1 1
0.333299381039706 0.326862811978406 1 1
0.199118740247833 0.195467986436357 1 1
0.180198203658154 0.176910829099551 1 1
0.0692137015510768 0.0683647638934185 1 1
0.285022779922106 0.279961098523809 1 1
0.186969788643038 0.18368221619873 1 1
0.184706454328965 0.181196923146856 1 1
0.337304480590631 0.33080664143496 1 1
0.116726434611052 0.113771675457292 1 1
0.129088533503343 0.126870521833594 1 1
0.488632075112302 0.47671465839612 1 1
0.265799824878746 0.261421673818689 1 1
0.0557860350047208 0.0540305720646632 1 1
0.0300504122673999 0.0299900663529051 1 1
0.106154975456724 0.10456354999583 1 1
0.163965885654342 0.159079372528199 1 1
0.172497533300732 0.16909105803349 1 1
0.183223630325613 0.180271624288598 1 1
0.0290017556594169 0.0286674664343607 1 1
0.117100911405818 0.115636016237476 1 1
0.228913384556433 0.224294204351914 1 1
0.329027855404683 0.321741785529067 1 1
0.221734638070272 0.217332903155725 1 1
0.245436394532872 0.241004859371616 1 1
0.000957742034584536 0.000543780618715723 1 1
0.0658656030693737 0.0644369751165713 1 1
0.10495514120776 0.103146664220559 1 1
0.0530082683428431 0.0522146250465326 1 1
-0.0518829414257617 -0.050709534727257 0 0
-0.0631801938582927 -0.0628765441034755 1 0
0.324267166251471 0.318389774770604 1 1
0.0995194692902141 0.0982136636361343 1 1
-0.0678780129480158 -0.0677289101612578 0 0
0.127306882135934 0.123624199474055 1 1
0.401734061975034 0.394183521915727 1 1
0.253143807820188 0.248427045953504 1 1
0.178276713403266 0.1745542134653 1 1
0.226720573598747 0.222120165892038 1 1
0.255031388566309 0.249908181683856 1 1
0.266258007715483 0.26177010948045 1 1
0.0356216108988409 0.0344874566462796 1 1
0.361059916701602 0.354560501882736 1 1
0.187693789711837 0.184822049090246 1 1
0.0220356250813749 0.0223113550827276 1 1
0.107240309178108 0.105000560622263 1 1
-0.0288019908830419 -0.0275516236109947 1 1
0.103180406103046 0.101822481431106 1 1
0.167097822618843 0.16371255265166 1 1
-0.0589444893160698 -0.0575854281293354 1 1
0.505791113040212 0.49481553314049 0 0
0.219163825541505 0.216302248642345 1 1
0.402012675365213 0.394837211912598 0 0
0.283763320278857 0.278913078140133 1 1
0.358939682257814 0.351444853938941 1 1
-0.132673750855828 -0.129853102773408 0 0
0.054776160860154 0.0537683973403301 1 1
0.347547107084109 0.340835267844529 1 1
-0.164389773502889 -0.161031442001907 0 0
0.0673544730880016 0.0657184642808072 1 1
0.326868088976739 0.319762298820318 1 1
0.149105122268188 0.146028496648402 1 1
0.0455136010830525 0.0448537288694895 1 1
0.176134300593748 0.174239884286412 1 1
0.13559347982467 0.133574871586654 1 1
-0.0261637097357032 -0.0256203071835286 0 0
0.0409875491303107 0.040491909605433 1 1
0.172701865138977 0.169299894171684 1 1
0.19597492695743 0.193312632540852 1 1
0.352712290809373 0.345807944052797 1 1
0.109941391679233 0.107610146032207 1 1
0.255020252053217 0.251401241164173 1 1
0.0880432996779678 0.0871318821614533 1 1
0.157951655155513 0.155573397348632 1 1
0.177935305460295 0.174945864270577 1 1
0.219829190360579 0.216766660685029 1 1
0.238248748322851 0.234373973902871 1 1
0.336604340844692 0.331071745318849 1 1
0.0431023100717475 0.0409643988183792 1 1
0.298369257202443 0.293187439748451 1 1
0.268813851879891 0.263605174453863 1 1
0.245900660836513 0.241584897142868 1 1
0.300368574970136 0.294757259691954 1 1
0.176646759941107 0.172567391924445 1 1
0.112487921271582 0.11062038340804 1 1
0.14285437541997 0.139876013151735 1 1
0.123501158391025 0.121449251756561 1 1
0.193694701569084 0.189779108342206 1 1
0.148557596629214 0.144256085237593 1 1
0.165323852305343 0.16227659123787 1 1
0.14907341708441 0.146923955809694 1 1
0.321563924206271 0.31534126415003 1 1
0.128622737740138 0.126095520578036 1 1
0.0898365036704396 0.0881662332969214 1 1
0.323380739381452 0.318519146068725 1 1
0.223796171983308 0.219817739347695 1 1
0.284628532517725 0.278186875631672 1 1
0.248475412287682 0.243926048282372 1 1
-0.0202112063772729 -0.0209693436381605 1 1
0.11437114400685 0.112359757186093 1 1
0.224375457436295 0.220412921837314 1 1
0.073249602362899 0.0719218864817253 1 1
0.0539696375370739 0.0531230120479602 1 1
0.250489411070192 0.246688979487856 1 1
0.281914855798612 0.277604333214948 1 1
0.298456992688361 0.29379802984188 1 1
-0.0420407487795095 -0.0414695938505336 1 1
0.211531990958151 0.208324461457036 1 1
0.273951890794359 0.268576922637411 1 1
0.19315414243881 0.1899593147328 1 1
0.369178692127227 0.363007963102263 1 1
0.190925818054913 0.187731528548765 1 1
0.186462658517947 0.181849340155719 1 1
0.414005910858988 0.405346329973591 1 1
0.24090413985912 0.236601336519558 1 1
0.265800497286641 0.26091485525487 1 1
0.169757767358822 0.167180279133256 1 1
0.299971293394301 0.294678552499322 1 1
0.383370734398514 0.37523076167457 1 1
-0.00484224462196502 -0.00397581330612341 1 1
0.529589066227061 0.519029074044245 0 0
0.294279479671715 0.289457961355083 1 1
0.23178146368756 0.22694180715639 1 1
0.43349838426371 0.425636800371184 0 0
-0.0712320194181381 -0.0702655636464377 0 0
0.351594006441011 0.345286666534328 1 1
0.161542464413911 0.15934283102343 1 1
0.325888173275116 0.320232021603482 1 1
0.129412031486446 0.126800842336423 1 1
0.139740973930176 0.136433417398845 1 1
0.302544230367254 0.295206015472594 1 1
0.276205514697657 0.270758814175428 1 1
0.362224263827133 0.355158718619295 1 1
0.118437249967868 0.115683293180694 1 1
0.260470338878508 0.255631986433969 1 1
0.224098722885323 0.219688893988258 1 1
0.232722410019321 0.22803064592008 1 1
0.150851157120233 0.14828454506607 1 1
0.177440215651835 0.173705756519504 1 1
0.362815364591899 0.355656268775567 1 1
0.285368218312508 0.280321477412623 1 1
0.387609454597433 0.380597629088568 1 1
0.156207877350263 0.153495272054895 1 1
0.0584178590510623 0.0576571527344375 1 1
0.252394733420987 0.248696345126062 1 1
0.379807488613097 0.37230815476331 1 1
0.30381750874943 0.297770659075209 1 1
0.105525949673791 0.10336652966526 1 1
0.284211520087637 0.278943439252815 1 1
0.317086939333467 0.311215841612464 1 1
0.107561909204452 0.106482376619777 1 1
0.15072290893291 0.148289706908132 1 1
0.15741079402811 0.155262349186773 1 1
0.203149898414048 0.199083315221767 1 1
0.186851994825051 0.183440719725025 1 1
0.174828164730126 0.172071737547819 1 1
0.212940855305876 0.208042201338754 1 1
0.102375062835087 0.100257532592975 1 1
0.344957480633164 0.338452791379942 1 1
0.0662147390275905 0.0640972663666964 1 1
0.220984779145395 0.217295437445337 1 1
0.337025048187475 0.329979729949077 1 1
0.244223210937674 0.239984834676106 1 1
0.377360895346002 0.370862884767584 1 1
0.427614217461676 0.419329845013283 1 1
0.322454132266164 0.315235030432263 1 1
0.215125558442183 0.211728845399461 1 1
0.0646421353931917 0.0627900803073317 1 1
0.239155427055094 0.236244295168336 1 1
0.194308214201234 0.190804616259504 1 1
-0.0643383956304076 -0.0630573828996936 0 0
0.123632074428458 0.121032349454252 1 1
0.228640331948519 0.22459963667709 1 1
0.240495003966007 0.236748308986154 1 1
0.326820471252625 0.319678819071268 1 1
0.268960213248582 0.263610607862569 1 1
0.143444230139271 0.140230480113744 1 1
0.356158415000062 0.349039479901669 1 1
0.237535600368345 0.232257291595447 1 1
0.114007668900631 0.111930577395283 1 1
0.0806583033654822 0.0786633316222694 1 1
0.0868672066081209 0.0853610613283371 1 1
0.121557836910749 0.118481956252288 1 1
0.237534093783012 0.23286940567628 1 1
0.23128774116026 0.226396082629267 1 1
0.198374586351517 0.194587764361634 1 1
0.356444909857801 0.350124461853168 1 1
0.029948802079213 0.0291706705329642 1 1
0.105720341239079 0.104018213307899 1 1
0.0502814557865716 0.0488200002732575 1 1
0.198949074410602 0.195554758222844 1 1
0.179355129243746 0.176189231020653 1 1
0.25144454005123 0.247083641271285 1 1
0.103707656914725 0.101593675639771 1 1
0.0932867863582109 0.0931479858539081 1 1
0.399329053964336 0.392884838694811 1 1
0.124745797449484 0.121452729733472 1 1
0.202392402446059 0.198506964704783 1 1
0.283054313004076 0.277642917786492 1 1
0.0964164006057292 0.0949080086124933 1 1
0.396766657958874 0.387979958801017 1 1
0.190517999465761 0.187281033331596 1 1
0.263175056017724 0.25837033385137 1 1
0.151366425171864 0.148204213218622 1 1
0.196351316458857 0.191874882072517 1 1
0.0419524327366162 0.040620373813314 1 1
0.162490493514163 0.159594671411362 1 1
0.286562812375506 0.281207793692317 1 1
0.264746047684551 0.260144339649776 1 1
0.221584175295089 0.217536775127761 1 1
0.0509538284045939 0.0481781615610422 1 1
0.25037964157676 0.246250881776086 1 1
0.16340112283439 0.160325355367654 1 1
0.275233265094657 0.27009883950958 1 1
0.382405736474557 0.375017716533131 1 1
0.272605942475814 0.267928730646857 1 1
0.175322173321262 0.171958782760178 1 1
0.138267543545072 0.136082299989056 1 1
0.10108858240763 0.0992475741484605 1 1
0.334842828207164 0.328958862455722 1 1
0.0142515617628198 0.0138067610192146 1 1
0.382138718065611 0.372236134359948 1 1
0.0304499419088413 0.0297185191181854 1 1
0.106864731511437 0.1054356564993 1 1
0.0275242113204911 0.0261663942131375 1 1
0.352188488198122 0.345711595081492 1 1
0.279027297208702 0.274502784952139 1 1
0.115838353460718 0.113515675114814 1 1
0.209491254096836 0.205476234886136 1 1
0.108140107386582 0.105693782845733 1 1
0.188072891075749 0.184479920878816 1 1
0.106865847840648 0.104494597330207 1 1
0.321819978610847 0.316721744098414 1 1
0.115148235721496 0.113321892925727 1 1
0.0638966087726265 0.0626790020172789 1 1
0.113323540487995 0.110845850670547 1 1
0.408010084292001 0.400580979649896 0 0
0.129538422674566 0.127209579166474 1 1
0.255705791351628 0.251238380209075 1 1
0.118409351882631 0.115998138681897 1 1
0.0904185573622522 0.0892472794316435 1 1
0.20282922576019 0.199501353450629 1 1
0.302202252217203 0.29711028231607 1 1
0.227676073290894 0.2236274859423 1 1
0.175128021800932 0.172242240701468 1 1
-0.065274868035358 -0.064114528041078 0 0
0.104968808660224 0.103950424730857 1 1
0.233714839751623 0.229402514423723 1 1
0.245693970140935 0.239427146014398 1 1
0.342768511110818 0.336067471191747 1 1
0.0766281284751397 0.0754005545570246 1 1
0.314392233092105 0.308832765088134 1 1
0.319857790868246 0.314518721630917 1 1
0.207668708933293 0.203505514071924 1 1
0.232931508253772 0.228816001152589 1 1
0.397592635523262 0.390474970125119 1 1
0.156709927299386 0.153525891353844 1 1
0.358436064596375 0.351228789229416 1 1
0.249444195937151 0.244957746128107 1 1
-0.0382144353127382 -0.0381212850604368 0 0
0.300530940488868 0.295316483536331 1 1
0.040231913249281 0.0395544659348876 1 1
0.11654390516842 0.11428274716714 1 1
0.193633720018269 0.189488160856209 1 1
0.150518671455849 0.147232790456829 1 1
0.000466297094605477 0.000562801119764735 1 1
0.0861193382747783 0.0837005879705422 1 1
0.103915199213827 0.101818302176449 1 1
0.142897604332335 0.13831176980025 1 1
0.0105667545913463 0.0090309691939736 1 1
0.180097548507042 0.176998532070628 1 1
0.243654411047738 0.238590440715762 1 1
0.179852493839809 0.177459031342869 1 1
0.184312291848185 0.181226771920486 1 1
0.0860500542120403 0.0838539772921381 1 1
0.0145602483630088 0.0136652562907283 1 1
0.352845791140048 0.346618971210075 1 1
0.345333671259834 0.339150645286712 1 1
-0.0231821387471919 -0.0227045313748751 0 0
0.0674381982714142 0.0668035509924929 1 1
0.283308873382565 0.279320763728772 1 1
0.251392252785185 0.246443211281726 1 1
0.291136483889859 0.285102278474643 1 1
0.257793508164576 0.252641978344289 1 1
0.0858089566804096 0.0839353306974526 1 1
0.201264435717143 0.197464470564904 1 1
0.152369861862817 0.150602924366313 1 1
0.203756293119135 0.199412421937235 1 1
0.212105050022674 0.207526821565404 1 1
-0.0105948981810237 -0.0101269588441837 0 0
0.437643548224858 0.429834889916587 0 0
0.140325417641861 0.136384247738193 1 1
0.163182319955343 0.160231192405129 1 1
0.112072500307276 0.108627535908892 1 1
0.346550843320739 0.340828844640118 1 1
0.136953088723321 0.134056770317731 1 1
0.353038001838955 0.346432195380357 1 1
0.334538852712242 0.328694346297242 1 1
0.306470230899745 0.299939524733474 1 1
0.314342016072451 0.307603961599395 1 1
0.0897942157800113 0.0879321006638453 1 1
0.178697209835763 0.175622705712086 1 1
0.284999528956256 0.279749178764185 1 1
0.232544352745684 0.229365910830248 1 1
0.220534313158772 0.216415381003385 1 1
0.0654160600997516 0.0654033982876094 1 1
0.207355346093028 0.203502990393604 1 1
0.147860114516556 0.145596518598724 1 1
0.111954551237927 0.109710923500847 1 1
0.412923463880563 0.405246359998438 0 0
0.127047685886005 0.12484388869003 1 1
-0.00948316975891011 -0.0086010038103036 1 1
0.160853061658089 0.158009887113272 1 1
0.0863370177416085 0.0847618715087412 1 1
0.188259297528176 0.185659860804365 1 1
0.293317945067835 0.287483579151228 1 1
0.201354269223501 0.198303533914329 1 1
0.258490860397549 0.254870904589868 1 1
0.204909128640381 0.201091919130915 1 1
0.211307178111117 0.206837608507637 1 1
-0.00849358874877985 -0.00818697390882984 1 1
0.394417978642871 0.386033523437333 1 1
0.249257888690244 0.244458946098909 1 1
0.0755870359115654 0.0727920593039177 1 1
-0.0111879578521561 -0.0108214133002395 0 0
0.00352221641515412 0.00447023948651738 1 1
0.0289914675240931 0.0283870855114507 1 1
0.0126883771938822 0.0121533070581008 1 1
0.180257206532924 0.177483908288294 1 1
0.293526679096071 0.288925611086263 1 1
0.29231300677181 0.28518821384652 1 1
0.0267872053629165 0.0253008995101538 1 1
0.102278822969359 0.101359732071517 1 1
0.174339640528977 0.172228227256267 1 1
0.14521230284563 0.141760529874666 1 1
0.279134201647703 0.274556475438045 1 1
0.32888730831071 0.322425998409277 1 1
0.0119050516599137 0.0128349508748416 1 1
0.0146278258079373 0.0141245167306373 1 1
0.30662187519663 0.30065312945559 1 1
0.217346443938231 0.212574083280905 1 1
0.209053234137713 0.20382398832769 1 1
0.213553576614673 0.209891810179569 1 1
-0.0161469795093627 -0.0160230829566242 0 0
0.120647064099952 0.11803485644603 1 1
0.310277735770112 0.303818566934104 1 1
0.2842165127827 0.279545122853217 1 1
0.235981363544367 0.232267727081869 1 1
0.231824149365996 0.225876306394307 1 1
0.0840579056968086 0.0822590411291572 1 1
0.183529794492519 0.179489814572585 1 1
0.189348696416219 0.185984973495613 1 1
0.312146447697621 0.306201620448232 1 1
0.325699202268765 0.318284459709312 1 1
0.0374804876475061 0.0356086504864072 1 1
0.319627518040231 0.313853662130019 1 1
0.414560246514778 0.407112585945218 1 1
0.239491401774854 0.235185193915313 1 1
0.135464456471184 0.132071826515548 1 1
0.177309779949107 0.174527053058542 1 1
0.200986038092192 0.197878014633812 1 1
0.171458452331979 0.16803540830601 1 1
0.300570387928273 0.295595506379939 1 1
0.153759288179395 0.149899215152001 1 1
0.198110597704425 0.19390902628625 1 1
0.00624229950065919 0.00537957769728363 1 1
0.157700928339615 0.154689643999035 1 1
0.502714906495087 0.493489681659325 0 0
0.160890823542627 0.157421772976041 1 1
0.463531059768412 0.454454272076911 0 0
0.132631659819811 0.129159212132654 1 1
0.106035505968222 0.103925225528861 1 1
0.278134728736118 0.27295678912768 1 1
-0.00613956254481439 -0.00751728325774464 1 1
0.1060714059992 0.104001747414058 1 1
0.0555511196252623 0.0540241227998099 1 1
0.244248075923874 0.239373701263547 1 1
0.135041383853821 0.131704435215245 1 1
0.156218108764966 0.152086436257091 1 1
0.237621033017102 0.232611104639483 1 1
0.146418776405951 0.145027256720392 1 1
0.25124881749247 0.246881401536238 1 1
0.168300930741452 0.164976080180958 1 1
0.349781631495976 0.34402160617607 1 1
-0.0741303603567631 -0.0725006818653917 0 0
0.250684505563817 0.246251426415455 1 1
0.252272879695893 0.248149426873039 1 1
-0.0138158711783183 -0.0142606016363167 0 0
0.0973466324634742 0.0955613980416257 1 1
0.30831093713613 0.302721778509412 1 1
0.269294323886634 0.263816429676299 1 1
0.0211857335176096 0.0201486276514755 1 1
0.186960132818201 0.183133905425753 1 1
0.212643456024183 0.20742489992231 1 1
0.406659840323441 0.398420468998355 1 1
0.0548224593845681 0.0535824743136737 1 1
0.111140184340766 0.108292081580964 1 1
0.304838314867048 0.298229864304637 1 1
0.0978779906486543 0.0967687621265299 1 1
0.129807558863534 0.128060082432376 1 1
0.286662171047038 0.281608754316789 1 1
0.228853691940017 0.224443521641915 1 1
0.0738216362875023 0.0728496921753524 1 1
0.171788672255367 0.168808557080646 1 1
0.408707285632857 0.400466102468717 1 1
0.0567134224222053 0.0553706496188329 1 1
0.248084591329459 0.242548769558902 1 1
0.49566689202157 0.487130477083445 1 1
0.346814880803264 0.341446649826234 1 1
0.205458522893176 0.201421679292857 1 1
0.0968130972849169 0.0948401390527908 1 1
0.305776416611698 0.299082028427682 1 1
0.341537651948442 0.334227450400326 1 1
0.153584404128308 0.150695281775669 1 1
0.0320992774224017 0.0307573100523828 1 1
0.133538370989338 0.131446270840208 1 1
0.146423808683476 0.142338298756951 1 1
0.177491159159661 0.174088567705334 1 1
0.114923359003537 0.112902946144545 1 1
0.095145669951706 0.0933595968765142 1 1
0.221606186991464 0.217729444864504 1 1
0.258909520958617 0.254879288541081 1 1
0.172075613823538 0.168739356352919 1 1
0.110086866703117 0.108113398821426 1 1
0.302710267451744 0.29685450640456 1 1
0.281806876472691 0.274703184125656 1 1
0.239347697022042 0.234878463241704 1 1
-0.0278165186245449 -0.0270306489359999 0 0
0.180794913646706 0.177382279473534 1 1
0.0809234297836953 0.0795792178032727 1 1
0.235011419934501 0.231603923673966 1 1
0.304611759843295 0.299070519033073 1 1
0.210880641104749 0.20678423313538 1 1
0.249693136428789 0.246544108321632 1 1
-0.037047031066251 -0.0367594965659054 1 0
0.214406905332359 0.210667363429631 1 1
0.471169999951229 0.462734850241413 1 1
0.329752483728752 0.323068798160938 1 1
0.277477731836444 0.272466264193456 1 1
0.208352518717267 0.204981061185997 1 1
0.21661991824562 0.212282912213726 1 1
0.307799250096082 0.301705320392083 1 1
0.187864693451686 0.184537243612814 1 1
0.275127573619537 0.269978517077923 1 1
0.152459851728772 0.148807937767903 1 1
0.359991136781803 0.353093861418526 1 1
-0.0519575761261052 -0.0512558438157955 1 1
0.127226666171214 0.125525077204271 1 1
0.170026236047921 0.166876898022366 1 1
0.341597301019681 0.335801225070849 1 1
0.183409482435635 0.18016870977097 1 1
0.10882415858621 0.106863465248636 1 1
0.0910885543349506 0.0893862420071674 1 1
0.131843060842659 0.128886608130727 1 1
0.15934823032889 0.156395301985017 1 1
0.251116579011982 0.247816507278574 1 1
0.123151530593674 0.121461929025959 1 1
0.0667349463936771 0.0652837602764575 1 1
0.188680604298868 0.183849850829296 1 1
0.311166764003189 0.305308152694738 1 1
0.383979683538656 0.377446585113004 1 1
0.268148409441912 0.262764488686046 1 1
0.279008070678494 0.273819997595859 1 1
0.388493732145268 0.381598012693485 1 1
0.302532047670396 0.297051148035917 1 1
0.264543344284592 0.259226183598001 1 1
0.106532140597993 0.105053227114252 1 1
0.337653576352029 0.330687830655778 1 1
0.143281852577513 0.14070484961941 1 1
0.229959577871429 0.225073831563 1 1
0.259486566260951 0.255602391662939 1 1
0.163135067718465 0.160108129885399 1 1
0.0134860450789778 0.0125363381903652 1 1
0.351552543182132 0.344746137267367 1 1
0.194227371975686 0.19053768851519 1 1
0.106566567681543 0.103164928374843 1 1
-0.0492935809781495 -0.0489315458301377 1 1
0.0954176713843079 0.0929938794974682 1 1
0.288833611162202 0.283697262055336 1 1
0.186141254805639 0.182422496530235 1 1
0.264703575615022 0.25956387456276 1 1
0.196694817696687 0.193353645303752 1 1
0.474999076014938 0.467435891816223 0 0
0.348810367941999 0.343360925280797 1 1
0.283001312910203 0.279182782592554 1 1
0.254409670940248 0.250419004914849 1 1
0.268946618757599 0.263679159454216 1 1
0.221097768361932 0.21721683907281 1 1
0.341309972054181 0.336589802374092 1 1
0.236736699322418 0.232796104628985 1 1
0.167590025346184 0.164382184601837 1 1
0.259041199233087 0.254539759216239 1 1
0.216708420622522 0.211231468641953 1 1
0.183214330045119 0.179542944338708 1 1
0.212186700833819 0.208427353265214 1 1
0.0772939848812631 0.0743109264225507 1 1
0.0116252516547869 0.0102393371946496 1 1
0.206019031611151 0.200938487723836 1 1
0.10726881675816 0.105582539670172 1 1
0.220375018988014 0.216273951875398 1 1
0.146871604848675 0.143906378330658 1 1
0.434051233311386 0.424983114445341 1 1
0.243332065130013 0.239315506483781 1 1
0.294264671120761 0.287401758993205 1 1
0.247639625308896 0.242451371161269 1 1
0.454365881696386 0.446873208347157 0 0
0.321098109998111 0.314763716401232 1 1
0.247946143334061 0.242853399550722 1 1
0.166633936021101 0.16396879414893 1 1
0.315543519992975 0.309683120524604 1 1
0.267696802296856 0.262892638985556 1 1
0.28383120852539 0.278779627582337 1 1
0.298240276626007 0.293247240441074 1 1
0.129213700803328 0.126701053843107 1 1
0.335693958087062 0.328799827456072 1 1
0.180408082450501 0.176913234212859 1 1
0.222478026064319 0.218883153662751 1 1
0.286619837259694 0.281425731326807 1 1
0.159623235447304 0.157932765480964 1 1
0.298391618704397 0.293553264581744 1 1
0.190156342755655 0.185346956569438 1 1
0.273406418734741 0.26806585128038 1 1
0.269387450137291 0.264798966303616 1 1
0.278365279690692 0.273416780252674 1 1
0.214992613039383 0.210277702346344 1 1
0.290199818852914 0.285044715206184 1 1
0.155124128171519 0.151735285967818 1 1
0.411569554878389 0.405294913158305 1 1
0.176304514047098 0.172745651813846 1 1
0.256002329335071 0.251650441722008 1 1
0.287280297974779 0.281963300643759 1 1
0.39417630305596 0.387014403035682 1 1
0.242735866892639 0.23818364117781 1 1
0.025993657025371 0.0253550409478942 1 1
0.29096489687996 0.286160086089576 1 1
0.0910680474667511 0.089647640321353 1 1
0.257117266293465 0.252326090184394 1 1
0.227150339086328 0.223194414603956 1 1
0.228719459562087 0.22460891668265 1 1
0.0498663909149361 0.0491867785312733 1 1
0.283437920841436 0.279385384541541 1 1
0.133260568889097 0.131242814931294 1 1
0.0209049686401834 0.0204740158538744 1 1
0.303132053059754 0.297730465721843 1 1
0.264837474859716 0.259778624555306 1 1
0.295214854690676 0.289890521839392 1 1
0.257976605258745 0.253946270486427 1 1
0.239532320594721 0.235010668416135 1 1
0.194197138946935 0.191260909488249 1 1
0.128796638468251 0.125975373222721 1 1
0.369969187737427 0.362507451872662 1 1
0.245931954248383 0.239291735666192 1 1
0.0913619461325534 0.0899217874218209 1 1
0.268006416004872 0.262749797375873 1 1
0.0495526069521537 0.0499664590373192 1 1
0.226988835348448 0.222372534271121 1 1
0.336942532211994 0.329516601710424 1 1
0.330031681817745 0.324490018572677 1 1
0.146930690639583 0.142117021235537 1 1
0.42656792507747 0.418576700668409 0 0
0.189688592315682 0.185129590661013 1 1
0.187480188544766 0.182767131526217 1 1
0.160960739342725 0.157453092703683 1 1
0.248696578249683 0.243856191153537 1 1
0.130279367172339 0.128053614209879 1 1
0.250491091664978 0.246812506190785 1 1
0.168074687894761 0.164182264859372 1 1
0.241722409448256 0.236683134328262 1 1
-0.0090467975502817 -0.00864582112367526 1 1
0.142412292804626 0.139450029692596 1 1
0.157330599936514 0.154997837453884 1 1
0.0655700309121377 0.0647541268205305 1 1
0.0553930674183215 0.054143263470924 1 1
0.0356693341601587 0.0339058663453335 1 1
0.0959215307984089 0.0941917634051817 1 1
0.0654793071502891 0.0635234275964457 1 1
0.12363276468267 0.121695138492009 1 1
0.26491043193628 0.259852073332586 1 1
0.289192114301848 0.283277228468034 1 1
0.0996464609372212 0.0985016839747692 1 1
0.262925078738049 0.257701114196766 1 1
-0.0925945643275023 -0.0913718620280146 0 0
0.24504284950445 0.241471873763638 1 1
0.179455955969831 0.176766602521263 1 1
0.118258434529312 0.117307794813827 1 1
0.386474196770987 0.379964422977171 1 1
0.00317256260596107 0.00337988281870329 0 0
0.136993231340882 0.134765633062361 1 1
0.0830772853521507 0.081117828574899 1 1
0.337757148626027 0.332202350290294 1 1
0.308217893972903 0.302448911854976 1 1
0.0810451652882931 0.0793862732390673 1 1
0.297560451977943 0.292092822610893 1 1
0.268266123109421 0.263544639129301 1 1
0.155336421660368 0.153358022956621 1 1
0.105036008198718 0.102589708778519 1 1
0.254382074466106 0.250005130129577 1 1
0.0965401009022247 0.0953547735324777 1 1
0.431934647280437 0.424049742410507 0 0
0.280800553331724 0.276193904472286 1 1
0.132634515524187 0.130238734198359 1 1
0.145209141529795 0.1431105848596 1 1
0.0442452984576799 0.0429342146591449 1 1
0.20016434457503 0.197427578733319 1 1
0.118793718735062 0.115865498160464 1 1
0.113063151266968 0.110704103649172 1 1
0.0984067785331469 0.0965696239389849 1 1
0.243135331995579 0.238499878036739 1 1
0.356060648329363 0.349579235951162 1 1
0.435800322880306 0.42808553640218 1 1
0.163309413242017 0.158857530168241 1 1
0.302902824604243 0.295654638296362 1 1
0.307367946509195 0.301110608392034 1 1
0.373279659509934 0.366417334069703 1 1
0.359430647447249 0.352603749984034 1 1
0.206888609539873 0.203288834769977 1 1
0.304442758062174 0.298918168166643 1 1
0.316418482616296 0.311102594921952 1 1
0.25290048357356 0.247746576945777 1 1
0.378291877608036 0.371179915015784 1 1
0.056376704466326 0.0564444747286058 1 1
0.286383942115475 0.281358727100663 1 1
0.140357518783158 0.137637424679308 1 1
0.160594821730633 0.15694146653697 1 1
0.345216126999473 0.339414265071938 1 1
0.232343164155208 0.227999714093612 1 1
0.120021064208423 0.118312796605767 1 1
0.14604486783532 0.143214340307613 1 1
9.36768264737077e-05 0.000148950441662648 0 0
0.138219478913021 0.135779344043387 1 1
0.212900342873462 0.207958058680001 1 1
0.365259377089978 0.357749157120407 1 1
0.0914354152944454 0.0889430978656583 1 1
0.238498106565932 0.234373671010765 1 1
0.349526086582601 0.342146345216483 1 1
0.0807961354080144 0.0791987790175258 1 1
0.0605085124554504 0.0598127952090434 1 1
0.181754679014477 0.17716353709159 1 1
0.233319173378323 0.228638775855489 1 1
0.16238139435979 0.158623979111132 1 1
0.112940736412734 0.110345070351032 1 1
0.280476071124042 0.27549526015305 1 1
0.134977396522598 0.132009422464632 1 1
-0.0821409663268532 -0.0812528366876237 0 0
0.235417969374927 0.23133537673466 1 1
0.1033588301139 0.1023243505784 1 1
0.0938206950337898 0.0925457101936473 1 1
0.189375924437546 0.18627886290956 1 1
-0.0519465477375188 -0.050674417510243 0 0
0.139602610365745 0.137171549333574 1 1
0.38625755098591 0.37890410682599 1 1
0.329389900640123 0.323697302830839 1 1
0.0822658766684271 0.0809605314756144 1 1
0.272771790021736 0.267294184138977 1 1
0.152597060717169 0.149654243452086 1 1
0.268780548765546 0.263310308875254 1 1
-0.0187418069254874 -0.0178877220538056 1 1
0.171142652767983 0.168447821382562 1 1
0.145825961081058 0.143026670915876 1 1
0.394694097293092 0.387965030574888 0 1
0.274102491468996 0.26929732455513 1 1
0.119756310531825 0.117375994560776 1 1
0.269268729666719 0.264681862405573 1 1
0.243186371344986 0.239462015376671 1 1
0.181170099308286 0.17630918031532 1 1
0.278698122140166 0.272177548415422 1 1
0.147947958781224 0.14468422981355 1 1
0.1412365001642 0.138542748350427 1 1
0.135611295137454 0.134104118834073 1 1
0.000765463473851175 0.000619942418685786 1 1
0.314278063322127 0.307985278538627 1 1
0.0437387798761389 0.0426200397430023 1 1
0.151227452418983 0.147759286326287 1 1
0.368717816262724 0.362422154573354 1 1
0.262572736503945 0.257724426367329 1 1
0.28770572183549 0.281464422089442 1 1
0.199021605519916 0.194555787916885 1 1
0.268528646253837 0.26370387175291 1 1
0.202803798578995 0.199416355986383 1 1
0.145296328207105 0.143221030987399 1 1
0.235057820943074 0.230391164261074 1 1
0.232636801231154 0.228901864085822 1 1
0.325442842757247 0.318171998896338 1 1
0.335014455097808 0.327035182837844 1 1
0.22756144230473 0.22335409772274 1 1
0.387136340080087 0.379736989348051 1 1
0.301460295311307 0.296070119810608 1 1
0.20163970176956 0.19819273856641 1 1
0.181911175136382 0.179000893677296 1 1
0.0813436857709903 0.0798178167997528 1 1
0.373099526572305 0.365177337317671 1 1
0.0388656216587927 0.0376655986685978 1 1
0.232282433355125 0.228144215494078 1 1
0.482236363034828 0.473705584561849 0 0
0.277952332559517 0.272157455335909 1 1
0.213333125110874 0.208971894157254 1 1
0.125395452406792 0.122773686936404 1 1
0.139515305411502 0.13793611623867 1 1
0.337527021195053 0.33019361094937 1 1
0.0750661055572499 0.0731610128659522 1 1
0.326462818856546 0.320049197519451 1 1
0.269177041459683 0.264316214210727 1 1
0.178912140839762 0.175709295574121 1 1
0.0710021654246818 0.0698778352535373 1 1
0.133982383878403 0.131145306688424 1 1
0.136534554522546 0.132791075303386 1 1
0.207723416315466 0.204476698311248 1 1
0.0948012193370074 0.0931827183261572 1 1
0.243309705133626 0.239327825037773 1 1
0.0540690682047536 0.0531831350515862 1 1
0.0302056003225518 0.0288957901527245 1 1
0.129193497065107 0.126981586412801 1 1
0.10177759706038 0.100619465087655 1 1
0.172612267997652 0.169039860433946 1 1
0.290585227849679 0.285303741992944 1 1
0.17278988247546 0.169307745433332 1 1
0.225544533325597 0.222033111501053 1 1
0.00984677348379058 0.00970752148310886 1 1
0.158100990216257 0.155268400985123 1 1
0.0893212340772754 0.0877555234731701 1 1
0.291612735972929 0.288168230961705 1 1
0.256314696805553 0.251118327181524 1 1
0.305758896295237 0.300313878408373 1 1
0.230491710025758 0.225958428204908 1 1
-0.0211983966027007 -0.0212706722876494 1 1
0.244188277602756 0.238160698774129 1 1
0.350307032191339 0.343645306452129 1 1
0.262049355410787 0.258234698428156 1 1
0.157902949928623 0.15311479026086 1 1
0.258485457537559 0.253718027516839 1 1
0.152165162976335 0.149408032280235 1 1
0.1968871650312 0.193094243695793 1 1
0.332394595562084 0.324339361505274 1 1
0.29362417980519 0.288791064942126 1 1
0.23477357479985 0.22975427838542 1 1
0.23410150606364 0.229807510900892 1 1
0.386073213738773 0.379503269512894 1 1
0.315657357125346 0.310018235392702 1 1
0.0679399992905002 0.0667202967214741 1 1
-0.116887720759419 -0.115115982371055 0 0
0.3424866297472 0.336691539348828 1 1
0.0896484811450509 0.0888968381560448 1 1
0.221605224012318 0.218054623406349 1 1
0.293708979803025 0.288219126271891 1 1
0.347396739030896 0.341125769086116 1 1
0.191444900672364 0.187592781347635 1 1
0.157158996390014 0.154470410251477 1 1
0.0372072694341055 0.037209937090685 1 1
0.112808886860473 0.111250205158664 1 1
0.260993877161615 0.256560010293718 1 1
0.38815013056382 0.381004840275053 1 1
0.0380713736082726 0.0382386678250787 1 1
0.176497707409243 0.173739395043437 1 1
0.294206923801822 0.289119745503996 1 1
0.332075983165607 0.326870331279266 1 1
0.237756480031632 0.234632018185165 1 1
0.113635352714207 0.112961456112919 1 1
0.350691787326601 0.345312219604136 1 1
0.180819207144403 0.176835687100422 1 1
0.327197744237177 0.32094124845032 1 1
0.12133120896095 0.117327224513234 1 1
0.340333973730466 0.333316126687092 1 1
0.146591502569464 0.144064417074232 1 1
0.244909048964641 0.240012757928792 1 1
0.289325061541287 0.284252379788278 1 1
0.230162755506843 0.225297176122417 1 1
0.0141030378833782 0.0134664015286532 1 1
0.351226374090851 0.344268001375222 1 1
0.20591546455774 0.201870872705584 1 1
0.163088008150303 0.159233871595718 1 1
0.298555907110206 0.293421352108089 1 1
0.146536084517558 0.143983153640642 1 1
0.213632734724216 0.209967620654493 1 1
0.107263478668285 0.106702331197951 1 1
0.315830872683614 0.310097966238736 1 1
0.214866726045463 0.211328769144395 1 1
0.151328446180298 0.149165565557756 1 1
0.189065346344831 0.185704741211831 1 1
0.230499195238 0.226908478337483 1 1
0.119578483632298 0.118176125317226 1 1
0.590241597926088 0.579706069961164 0 0
0.489006929285524 0.478600706254582 1 1
0.0803452069334311 0.0792810275225851 1 1
0.348240690371096 0.341524563376445 1 1
0.296421169125184 0.290662425309358 1 1
-0.0076051362842223 -0.00750105134002744 1 1
0.246477054341065 0.243322542967329 1 1
0.400917005955253 0.393865791810918 1 1
0.255004460744799 0.249875735400235 1 1
0.0923255360843989 0.0901902847047246 1 1
0.371818733836162 0.364013536769868 1 1
0.290228000773216 0.284519866180011 1 1
0.357625233227694 0.349507806960902 1 1
0.120539913332575 0.117913564870428 1 1
0.303794868173845 0.298426849307085 1 1
0.199351457949993 0.195787673939227 1 1
0.433069835137624 0.424744977763965 0 0
0.285643128962547 0.280691300352437 1 1
0.130143669126696 0.128490563098768 1 1
0.535255741428862 0.525908230079921 0 0
0.24193522846607 0.237319498006355 1 1
0.323203671122372 0.316869434789632 1 1
0.247983231136296 0.242415421634961 1 1
0.261538963435035 0.258352572143585 1 1
0.244906039106116 0.241354351167954 1 1
0.344369376082121 0.338020402016596 1 1
0.130811644946732 0.128318575142835 1 1
0.214998575088967 0.211746320493359 1 1
0.34495950834444 0.33824283197195 1 1
0.208187490639197 0.205487406502078 1 1
0.0638162539342194 0.0627206875029649 1 1
0.251514916042602 0.248216841308072 1 1
0.048289702340768 0.0469409484577528 1 1
0.326458674174708 0.319264573030305 1 1
0.361488375381942 0.352292330600193 1 1
0.166778037765023 0.164149393394213 1 1
0.128557071621801 0.126568479144612 1 1
0.27870894184112 0.272754450129266 1 1
0.203732656760268 0.20106221959857 1 1
0.127782257291266 0.125826204231432 1 1
0.0738797876082436 0.0719610375548887 1 1
0.226014299699936 0.221436186722754 1 1
0.0167306282159018 0.016470078092808 1 1
0.0502689516950574 0.0496625480687068 1 1
-0.0174498897370498 -0.0175261096501666 0 0
0.161536314843865 0.157390154937954 1 1
0.291404867521147 0.286749349914087 1 1
0.101126594034517 0.0994503413117619 1 1
0.36197739126148 0.354761681249182 1 1
0.291585338027501 0.285502657073244 1 1
0.122927843656761 0.120197794986865 1 1
0.100878480689912 0.0993959638483466 1 1
0.37169839073302 0.365946472037722 1 1
0.193161443233125 0.190354806312248 1 1
0.303275415683881 0.297941388143422 1 1
0.159337180828354 0.15589814969298 1 1
0.167376686118189 0.164809215073602 1 1
0.127431269518932 0.125210142099884 1 1
0.25572738397975 0.250654195887843 1 1
0.266130610711818 0.260732608907741 1 1
0.360144905969109 0.352851508774337 1 1
0.153694408961345 0.149879068536627 1 1
0.187610210431129 0.184349432820113 1 1
0.0767980460528785 0.0739100299229483 1 1
0.0119554234793081 0.0116568851744848 1 1
0.192879182268958 0.189040137528917 1 1
0.0300765122363997 0.0295390705873861 1 1
0.208589469669976 0.204659100174133 1 1
0.281008670938102 0.275428771065535 1 1
0.127978274220685 0.126027552257463 1 1
0.304669414278691 0.299314727373101 1 1
0.312666960777653 0.306550815215957 1 1
0.201251083657719 0.199060690140306 1 1
0.131560760453722 0.129404186141861 1 1
0.258147157162922 0.253453998199612 1 1
0.152189728906356 0.149715716192062 1 1
0.374150303437689 0.367980907669838 1 1
0.180945680747887 0.177021773981062 1 1
0.0470029786799856 0.044906866628904 1 1
0.274203812923366 0.268300800390816 1 1
0.396240721507384 0.388737279680434 1 1
-0.0753132800478759 -0.0743277483436617 1 1
0.047434523324153 0.046485836644446 1 1
-0.0711808448963926 -0.0693177226083027 0 0
0.325159209082989 0.318678596612726 1 1
0.243252397483915 0.239012486110873 1 1
-0.00269778417385137 -0.00323824517327851 1 1
0.232088873868529 0.228975126403156 1 1
0.175553177791491 0.172606644127538 1 1
0.156189600332917 0.153147328782601 1 1
0.328526565127213 0.322921339186483 1 1
-0.127153989799816 -0.124746048719365 0 0
0.18605468885155 0.183131283879797 1 1
0.145307716585062 0.141532177087238 1 1
0.0534829234289705 0.0520732590409801 1 1
0.0809415070416628 0.0797825450999535 1 1
0.134582953232278 0.131178342221148 1 1
-0.0515182756177086 -0.0502061148477393 0 0
0.314770132784724 0.309355860019996 1 1
0.244238723754311 0.239658214324351 1 1
0.30524823192815 0.299329253541743 1 1
0.121265267978211 0.11817843566886 1 1
0.37036436242722 0.363935381326589 1 1
0.213340531880324 0.20791278588835 1 1
0.129486222743502 0.126722640751759 1 1
0.203289455059738 0.199528153717232 1 1
-0.00673543938921203 -0.00831687004350263 1 1
0.300901043695066 0.296383724948361 1 1
0.0242149938136427 0.0241076497853007 1 1
0.148527070255236 0.146035164039017 1 1
0.349293320611228 0.343163375288716 1 1
0.431372348748984 0.422731378447236 0 0
0.369408253044743 0.361793855116591 1 1
0.166283617922818 0.163052860930922 1 1
0.244145244666115 0.239642424663967 1 1
0.276185096442511 0.271525175461797 1 1
0.329232183709713 0.322667264894201 1 1
0.368902979150613 0.362356770839601 1 1
0.0898431099658429 0.0871931475350809 1 1
0.196476399300901 0.193213622421979 1 1
0.155174399611468 0.152593286998579 1 1
0.138518634844278 0.135910888438876 1 1
0.147641665791379 0.145850014564536 1 1
0.15508062633428 0.152093511907154 1 1
0.286159730530143 0.280155584338159 1 1
0.341233672512062 0.33436402029677 1 1
0.0476960002515081 0.0466728654592881 1 1
0.0909462818510884 0.0891705978905922 1 1
0.431111567725399 0.423288622429969 0 0
0.223861737915713 0.221092092035639 1 1
0.291720030569603 0.28746068252275 1 1
0.232783401542869 0.228502938209407 1 1
0.145361157735897 0.142584044069602 1 1
0.187077702830496 0.182426262686278 1 1
-0.0313957397572788 -0.0297665510530561 0 0
0.313784766365881 0.307192695988538 1 1
0.22791775509069 0.223536799388453 1 1
0.15386408478978 0.150984872027198 1 1
0.170431973891929 0.165899012661291 1 1
0.209304982413395 0.204387569010787 1 1
0.203823059230409 0.201310261196535 1 1
0.303909677252442 0.29683343731356 1 1
0.21504029177078 0.210744570755829 1 1
0.122456634526291 0.119934686665519 1 1
-0.0965870528846446 -0.0955115848693125 0 0
0.228324209820916 0.224295226220471 1 1
0.239151165272632 0.235305912260693 1 1
0.103567221945039 0.101269605844694 1 1
0.044299026917285 0.0435026809360558 1 1
0.170207499525135 0.167112567133841 1 1
0.0535242710759287 0.0511256476350097 1 1
0.135094774048766 0.131903028345241 1 1
0.103556917970793 0.101772371031344 1 1
0.285636654833165 0.281123813363395 1 1
0.18571298663138 0.180805865991701 1 1
0.0180074797366766 0.0182455158757311 1 1
0.0665992398839296 0.0655990270013855 1 1
0.176300821550165 0.173009092378322 1 1
0.149374594472713 0.145757766064616 1 1
0.100287803380743 0.0984971625970242 1 1
0.145055929955288 0.141723308427192 1 1
0.117371629037796 0.115486410758522 1 1
0.404581290908783 0.396214107572114 1 1
0.202917781563143 0.198869316735383 1 1
0.2820766700251 0.275670626956852 1 1
0.159192340064565 0.157219275119021 1 1
0.141970791809217 0.139284898751108 1 1
0.159044323571437 0.156028639255083 1 1
0.0854333794797994 0.0836620077641059 1 1
0.132151753455817 0.129041688427974 1 1
0.168404473196911 0.165234664688503 1 1
0.401788551678901 0.394063320512231 1 1
0.143303322088895 0.14078299027258 1 1
0.436393473602326 0.426551473744164 1 1
0.0803907065019848 0.0802872272652002 1 1
0.295688500784858 0.290385727507491 1 1
-0.0403190779456412 -0.0397059825966062 0 0
0.273170570324728 0.267947536165492 1 1
0.303829321513845 0.298240430529251 1 1
0.0356324751843839 0.0345859356895366 1 1
0.474830952903827 0.465699923976528 0 0
0.140155837629279 0.137282543440066 1 1
0.0326772584965853 0.0318202822595519 1 1
0.358212917345311 0.352708662044737 1 1
0.320371031858402 0.314887398167409 1 1
0.265905727525725 0.260814955621922 1 1
0.150693059375399 0.148516902526283 1 1
0.380149968398103 0.372150367056212 1 1
0.254168836264861 0.250032505840631 1 1
0.258798742210058 0.255169345388188 1 1
0.283396192500834 0.278788007224082 1 1
0.181380154996356 0.178359634550343 1 1
0.124849406908287 0.122790179036851 1 1
0.275450323476672 0.270947404912833 1 1
0.0805248444371181 0.0786680067845649 1 1
0.419976406085744 0.412248761269039 1 1
0.205513578199735 0.202268161171894 1 1
0.245579776082293 0.241825848644505 1 1
0.441051495347423 0.432944599895132 0 0
0.176231327524965 0.171753205200426 1 1
-0.0331955556559908 -0.0331219988649802 1 1
0.342636515930386 0.335091260454987 1 1
0.156377224288491 0.153598192018418 1 1
0.222903847190659 0.218914765610122 1 1
0.265783341794713 0.260741754773586 1 1
0.436569638434945 0.428330419927446 0 0
0.456212625631155 0.449338612118299 0 0
-0.0817587772399946 -0.0799807516392467 1 1
0.179593351969755 0.177142916094772 1 1
0.163133956746595 0.159638806053117 1 1
0.0770077851521344 0.0762606164425863 1 1
-0.0414706179608402 -0.0420311288496334 1 1
0.381051205550157 0.374330420684606 1 1
0.206001665273145 0.20180363084105 1 1
0.172959219660353 0.169587653595275 1 1
0.2082515656453 0.204765994872835 1 1
0.266659200121607 0.262566655217629 1 1
0.364695302604288 0.358238111944786 1 1
0.110905377694999 0.109979809744489 1 1
0.283543414184498 0.276719589863206 1 1
0.304957386295881 0.298407794985794 1 1
0.235444348355656 0.231429482777838 1 1
0.191437258257765 0.189245539146242 1 1
0.269764720071315 0.264843790976691 1 1
0.19267912154345 0.189565458581184 1 1
0.350951542738944 0.345080577005024 1 1
0.350746827853207 0.34383793108981 1 1
0.0902792782726694 0.088388657782154 1 1
0.226705573694991 0.222240602572128 1 1
0.216480474998866 0.211555618631393 1 1
0.271690360727526 0.266500876516018 1 1
0.321794284636741 0.315424548379675 1 1
0.388386386705838 0.379754824381538 1 1
0.363770446308108 0.355829846058509 1 1
-0.0560138957673258 -0.055153058808148 0 0
0.0208170446337474 0.0203685309329809 1 1
0.184187414467327 0.179496596090897 1 1
0.505060835754825 0.496050893495568 0 0
-0.0119867392387143 -0.0120789888900402 1 1
0.192209872722667 0.188230061197089 1 1
0.110300312273007 0.108110083017497 1 1
0.243553234355395 0.239756135166648 1 1
0.396757901368397 0.388583468485361 1 1
0.210736567395409 0.207522517499385 1 1
0.144998929662118 0.143580358568811 1 1
0.241637759593113 0.238185219799644 1 1
0.102000120060167 0.0999200063786213 1 1
0.0786314308265739 0.0765585919426089 1 1
0.0517205000626144 0.0504144691246404 1 1
0.271904360929406 0.267138331638582 1 1
0.336281552792056 0.330249590805779 1 1
0.0215408350928941 0.0209079209167923 1 1
0.135181252052635 0.133536794064903 1 1
0.294673645920729 0.289392110261939 1 1
0.34476266484342 0.338051660944274 1 1
0.0594862397619662 0.0590067345426736 1 1
0.0807742578902907 0.0788935390313004 1 1
0.15374907958931 0.151306696825069 1 1
0.184903675779903 0.181377097942192 1 1
0.0550623657163349 0.0535013354388066 1 1
0.173212406206368 0.169838045440383 1 1
0.150768897447317 0.148501295927485 1 1
0.227684281804184 0.221959797379162 1 1
0.212190291422528 0.208544169394073 1 1
0.0679431816047854 0.0661214183596626 1 1
0.234454426259138 0.229280851229002 1 1
0.182060701355145 0.178801971794572 1 1
0.3367686910412 0.330953374252272 1 1
-0.00601405643506509 -0.00548218348974117 1 1
0.134961080633496 0.132184331819408 1 1
0.25817912567389 0.253968324100185 1 1
0.206693764090246 0.202537747989722 1 1
0.193372512597615 0.189517487749664 1 1
0.0259926114281901 0.0241686671418625 1 1
0.120423970668843 0.118934786667164 1 1
0.0107021810542188 0.0112448680729144 1 1
0.324296444437709 0.319017998848147 1 1
0.229712802714543 0.225731047588269 1 1
0.198508219512672 0.194338438859717 1 1
0.224063679357713 0.220877989927015 1 1
0.387075319794045 0.380394583908097 1 1
0.119539707830192 0.117355845750935 1 1
0.165461084363452 0.163001295984081 1 1
0.20887930168693 0.205583508390096 1 1
-0.0558716057989466 -0.0549301509461582 0 0
0.411929779365816 0.402659671360276 1 1
0.0676786382053442 0.0656576485034291 1 1
0.258618922142239 0.254759541482598 1 1
0.103579697025204 0.103196293829296 1 1
0.226043664813123 0.222213545622164 1 1
0.190287409600374 0.18650209067292 1 1
0.278420272628154 0.273164200862822 1 1
0.16744807029671 0.162901853209929 1 1
0.211994782163379 0.207143999615959 1 1
0.323932980772488 0.316975884935267 1 1
0.28569007357722 0.280853337515359 1 1
0.11918962896311 0.11700171367578 1 1
0.0197806942877427 0.0192639382977056 1 1
0.449115765308054 0.441627041045568 1 1
0.219861436234177 0.216690626858011 1 1
0.140575554183709 0.138050787750459 1 1
0.0161995375411658 0.0168558715799184 1 1
0.0320192519756176 0.0310118415223154 1 1
0.254235025756677 0.249983354954819 1 1
0.100796896860903 0.0986121194323127 1 1
0.0736624276673999 0.0736324594269942 1 1
0.172750478761709 0.17009042841148 1 1
0.0552773430802389 0.0558974828425348 1 1
0.198137908990662 0.194891186479493 1 1
0.335185561858061 0.329493010455476 1 1
0.159411040518152 0.15708398708315 1 1
0.179546722253178 0.176622624694497 1 1
0.125037565080315 0.122461155708078 1 1
0.0929675087443712 0.091215467632954 1 1
-0.0918279498533138 -0.0902725603226572 0 0
0.276255200829326 0.269993079089449 1 1
0.0757375088459283 0.0746310203441237 1 1
0.185064228422606 0.179872175216031 1 1
0.410663234695872 0.403133108530683 0 0
0.154592850245426 0.151961996212312 1 1
0.350888141204622 0.344641285254554 1 1
0.309902907951415 0.3042521181768 1 1
0.475980969680057 0.466298831001258 0 0
0.277202600269528 0.271622820090582 1 1
0.146607093223347 0.144484624973084 1 1
0.306151628508075 0.301043919188585 1 1
0.312603550032171 0.307581425747636 1 1
0.0710162444200088 0.0696303413042799 1 1
0.0502406245003645 0.0495297207234513 1 1
0.0769278639131812 0.0761147839897792 1 1
0.380879797356703 0.373898529690149 1 1
0.514099449481362 0.504644167780024 0 0
0.391964009893247 0.384841177610067 1 1
0.116661230685512 0.113811816226282 1 1
0.292442335851757 0.286473939552807 1 1
0.0420033539512106 0.0411900292462037 1 1
0.177348587499541 0.173856056239904 1 1
0.275583073082444 0.271139132683533 1 1
0.143825008655515 0.141341378481415 1 1
0.0601089800761923 0.0578615567477618 1 1
0.200497878914873 0.196876269070898 1 1
0.211431095131218 0.207094151220703 1 1
0.463040521920899 0.454688922402313 0 0
0.323426221221073 0.317590425189191 1 1
0.183524145163285 0.180057855574033 1 1
0.135518201897229 0.132210260087788 1 1
0.0839848420766734 0.0828879192685216 1 1
0.0845664913485271 0.0836712199661039 1 1
0.0317809604407946 0.0299041881710019 1 1
0.146845612875686 0.14548184827081 1 1
0.198910196435053 0.194731280291836 1 1
0.310758675655225 0.30446419915999 1 1
-0.00305434652666269 -0.00377014467146752 1 1
0.178712120499127 0.175385343187461 1 1
0.34742195814458 0.341443849094299 1 1
0.264505051699195 0.25877124542922 1 1
0.148086721594609 0.144445578937224 1 1
0.243075183731819 0.239113604103232 1 1
0.356105785408129 0.349657839424025 1 1
0.0562431451391314 0.0550409501141565 1 1
0.0962813521725766 0.0934471109713926 1 1
0.256474201879448 0.252403997944149 1 1
0.144267292883304 0.142352849200443 1 1
0.180230813127631 0.176737328300885 1 1
0.286361158899189 0.281149964648082 1 1
0.202377171420817 0.198531648974021 1 1
0.274585844556134 0.269673059689807 1 1
0.312605231725814 0.306256081217852 1 1
0.226224082769569 0.222910769958295 1 1
0.0909702534985249 0.0883797405538492 1 1
0.283464848467296 0.278974226744802 1 1
0.17790754818517 0.17344843146284 1 1
0.13502374142184 0.132941469842776 1 1
0.372466776285993 0.366385951878132 1 1
0.259049139805108 0.254660336617978 1 1
0.171768942485963 0.168515019776106 1 1
0.199913801272083 0.196321031689661 1 1
0.34970605186296 0.343877795872971 1 1
0.108808368863047 0.107209467393447 1 1
0.129516954139676 0.127267355087855 1 1
0.37382013864891 0.366858470353719 1 1
0.103401443188308 0.102573580454084 1 1
0.381634443924691 0.37536084883287 1 1
0.545347708008316 0.536209240284289 0 0
0.381270572761656 0.375204060924474 1 1
0.272395901070333 0.266695070228743 1 1
0.0625642239674216 0.061469138213234 1 1
0.206723662794354 0.203380430854377 1 1
0.224382729172662 0.220670569544629 1 1
0.217012305727082 0.213214945632071 1 1
-0.012598833737982 -0.0114587988357288 1 1
0.272973331658767 0.267938120455612 1 1
0.370705615303663 0.362450500474133 1 1
0.361365591496859 0.354539695897818 1 1
0.183668308831449 0.179620325443294 1 1
0.310649294357291 0.304019546206464 1 1
0.25991870194261 0.255031052197627 1 1
0.356054996218897 0.349072258545483 1 1
0.140423499522978 0.137336436091567 1 1
0.125139129376088 0.122933705623034 1 1
0.175953947103804 0.17324314560566 1 1
0.309463620785586 0.303895779686916 1 1
0.207086180913822 0.202871023242169 1 1
0.259481320728943 0.255073586642401 1 1
0.217647062743405 0.21369181910652 1 1
0.277629336849651 0.273726404191326 1 1
0.246500094689739 0.242737079230271 1 1
0.222133571168913 0.217275327838669 1 1
0.063506539764039 0.0632048370885168 1 1
0.209355613398402 0.205650409266102 1 1
0.219302769852114 0.215391919067502 1 1
0.173660304040695 0.170680100211535 1 1
0.2574416565727 0.252702254874118 1 1
0.314402106755923 0.308756256332039 1 1
0.179582658891814 0.176532057083468 1 1
0.109377947599294 0.107498228868447 1 1
0.235300732053849 0.231365363748537 1 1
0.278481812316003 0.273323770344429 1 1
0.30639228999406 0.301088568437812 1 1
0.126374161754095 0.124416592494042 1 1
0.070403129053758 0.0700905364714313 1 1
0.256927931108243 0.252162871920542 1 1
0.177606261751332 0.17342524412503 1 1
-0.00545803278170215 -0.00614957641370802 1 1
0.119236888718228 0.116298567752397 1 1
0.353567221857363 0.348240516444692 1 1
0.305801500634391 0.301097572473993 1 1
0.222184596500715 0.21884733881296 1 1
0.461808512284812 0.453888389609881 0 0
0.25181507905203 0.246630014326523 1 1
0.139279352799522 0.136831889557356 1 1
0.211716661958817 0.206216040509699 1 1
0.0612499480953727 0.0618278105637671 1 1
0.124237297717729 0.121303563470957 1 1
0.272727953883473 0.26703995386285 1 1
0.0421294665047775 0.0408973162485014 1 1
0.207555276442763 0.202796795898371 1 1
0.0508774261300554 0.0502072068420145 1 1
0.173511538368504 0.171812205924503 1 1
0.166204083497133 0.164285683429941 1 1
0.116479222527004 0.11426719383042 1 1
0.534325066389522 0.525003322666069 0 0
0.0549797524258477 0.0542761273851152 1 1
0.344118690478269 0.336857825041575 1 1
0.261895584336198 0.257414755194791 1 1
0.081847178128857 0.0798010367657436 1 1
-0.0262085065244857 -0.02490040600556 1 1
0.120548991925076 0.117662575112595 1 1
0.313650027784378 0.30810658662309 1 1
0.238105202009385 0.23357863405687 1 1
0.213983236274325 0.209891640554604 1 1
0.0515533158560236 0.0507353688782763 1 1
0.321339878730264 0.315458895021884 1 1
0.101981938087672 0.100766554401682 1 1
-0.0250262695600858 -0.0233097120654991 1 1
0.14922019829029 0.146872150718701 1 1
0.012753896055238 0.0113924733927013 1 1
0.180823833771768 0.176719930816415 1 1
0.21861834109369 0.214616157715652 1 1
0.489210068046053 0.479715183343701 0 0
0.316793846466819 0.310615997048387 1 1
0.0756329330053981 0.0742706948058744 1 1
0.178976649833549 0.174415641809909 1 1
0.440656930510119 0.433196642806715 1 1
-0.0939778215896431 -0.0924597324453614 0 0
0.442616140615882 0.435022519192889 0 0
0.0684604482429254 0.0674346034646043 1 1
0.379889047300799 0.373318785704103 1 1
-0.0859069630427124 -0.0836040894159656 0 0
0.130484920082941 0.128038752879358 1 1
0.350093453143971 0.343282478660711 1 1
0.181711624350945 0.178408772848405 1 1
-0.0498167566087261 -0.0487216845279873 1 1
0.273038687554203 0.26872969794827 1 1
0.179286853741625 0.174917404657527 1 1
0.16096830276355 0.158428647074623 1 1
0.30766819552246 0.302392395980101 1 1
0.341424289551395 0.336158451445996 1 1
0.275605602625786 0.271141041218639 1 1
0.0413600383886427 0.0401304917577675 1 1
0.228427577400198 0.225250226634145 1 1
0.21564910515776 0.212427323693516 1 1
0.355481349869369 0.348754988046365 1 1
0.0847232371390804 0.0816391172621336 1 1
0.242802238526577 0.238901025132317 1 1
0.210582948634651 0.207030851131215 1 1
0.211689054166704 0.207915975188896 1 1
0.333422601858664 0.327762444967226 1 1
0.40083561732168 0.393116390493225 1 1
0.280610360371149 0.274869866000943 1 1
0.253990203688569 0.249213377524987 1 1
0.264896000849971 0.259787138502603 1 1
0.133930637244863 0.13152890803572 1 1
0.45797528786905 0.450298243867489 0 0
0.181250756098041 0.176497128932529 1 1
-0.025473858919918 -0.0238290101429408 1 1
-0.0905466879332511 -0.0886748620197234 0 0
0.145295521300006 0.142029273944759 1 1
0.0953610224610406 0.0939321570106946 1 1
0.35047918465498 0.344628780626646 1 1
0.025316693539314 0.0255512829419928 1 1
0.284959062900327 0.279523075002592 1 1
0.295622315290968 0.289228941409348 1 1
0.249946886178326 0.244759510774443 1 1
0.473468366104514 0.465060691468378 1 1
0.137304594282593 0.134727800501944 1 1
0.245936504550448 0.241621213156412 1 1
0.173855708708969 0.170756484067621 1 1
0.226650522405114 0.223059368285517 1 1
0.234635988165888 0.230806495583854 1 1
0.16856915669993 0.165460398235998 1 1
0.0777569686792552 0.0781655856315302 1 1
0.301810253269034 0.296331608288295 1 1
0.152439712045866 0.148921005395482 1 1
0.0912014575809417 0.0892237926141281 1 1
0.0573623075354585 0.0555078785095491 1 1
0.143433368293131 0.139516278699712 1 1
0.263962343508061 0.258992938924776 1 1
0.156452899570616 0.15308605946174 1 1
0.349065108136666 0.340662811907184 1 1
0.2433368921741 0.238774101021893 1 1
0.0540673628967925 0.0513166007275932 1 1
0.375684029594514 0.368783317813012 1 1
0.0999991949444311 0.0982191939506675 1 1
0.0322191755831469 0.0315395729892302 1 1
0.304785762449573 0.298140319687106 1 1
0.311650620165931 0.306144461568 1 1
0.0169438816016503 0.0164352664184071 1 1
-0.0297008540491647 -0.0292138233622209 0 0
0.355451516837629 0.349137075940118 1 1
0.058944344288857 0.0574952898683636 1 1
0.189183807497642 0.185680378041493 1 1
0.207106051512244 0.203409448153212 1 1
-0.023564639759082 -0.0223961003882431 1 1
0.169855071125264 0.166821572189776 1 1
0.0162027158019438 0.0170215032503675 1 1
0.197396367401232 0.193704342013769 1 1
0.133322836236776 0.131097488765401 1 1
0.146862403588833 0.143986367773276 1 1
0.159213228723764 0.156656478229462 1 1
-0.0381388164381989 -0.0378598459705806 0 0
0.287001569547212 0.281371155016262 1 1
0.170738044054146 0.167265343095868 1 1
0.341861509005835 0.335521872522228 1 1
0.228434388979976 0.224555386462327 1 1
0.149548837939566 0.146593337711642 1 1
0.313276897707962 0.306822479852291 1 1
0.0382921151288909 0.0362382022583891 1 1
-0.0220265167591304 -0.0224631447235692 1 1
0.0406594997703763 0.0398438807433675 1 1
0.00954502927869182 0.00781665808328912 1 1
0.180836527593981 0.177390819811979 1 1
0.114922709486671 0.112089805806473 1 1
0.254937205369613 0.250476699551052 1 1
-0.00426764486962395 -0.00404957072689383 0 0
0.125195300526323 0.122888636980513 1 1
0.213388563012274 0.209443234255846 1 1
0.142649231379338 0.13994259182873 1 1
0.249233506098856 0.244498571954443 1 1
0.0290106850121853 0.0289681750882374 1 1
0.160481090473441 0.157535300077266 1 1
0.269159178586485 0.264685704338625 1 1
0.0991849249483273 0.0968328830871289 1 1
0.225704318401163 0.220905679460567 1 1
0.156619215115605 0.153034824143803 1 1
0.057470517383697 0.0559773695422616 1 1
0.239881746725508 0.235393868859547 1 1
0.0870029428147099 0.0864168517844411 1 1
0.200444004927549 0.197095908241189 1 1
0.163807979419798 0.160665206036536 1 1
0.259584364954256 0.254292841035892 1 1
0.182984400641492 0.179323128368362 1 1
0.111606313949613 0.108195182029289 1 1
0.117790294948948 0.11580550880013 1 1
0.0994860693467898 0.097604631219588 1 1
0.136520008994947 0.133768102310715 1 1
0.061531426119745 0.0604156855706847 1 1
0.164985295536908 0.160327026004242 1 1
0.205192109055453 0.201573125281157 1 1
0.14592603984787 0.144013282510737 1 1
0.116082653405493 0.114104143812674 1 1
0.213342350040842 0.211054585230611 1 1
0.360181033908607 0.353597427647338 1 1
0.337182634855944 0.331985287603812 1 1
0.230448793075834 0.22535484127185 1 1
0.169603131502885 0.166206205186429 1 1
0.2135265904293 0.209902590071567 1 1
0.18646675926714 0.183089933056794 1 1
0.322749636515333 0.315704117212153 1 1
0.0820712684643757 0.0809641863848502 1 1
0.190779068368822 0.188146606057718 1 1
0.304573518476334 0.298847896227002 1 1
0.19856394174536 0.195399083972604 1 1
0.412136943592489 0.40490775528399 1 1
0.255821262407291 0.251797300987752 1 1
0.144318515805002 0.14083463007657 1 1
0.23595913913603 0.230743454332005 1 1
0.311917391304357 0.306553776674544 1 1
0.23066314216891 0.225380708858509 1 1
0.073847926267236 0.0728852990849773 1 1
0.332842706284476 0.326976421705499 1 1
0.126128753354105 0.122887062855537 1 1
0.205668237185446 0.202176921605724 1 1
0.22021097912711 0.216709875092556 1 1
0.303543784871606 0.297736379255643 1 1
0.522597497819845 0.512434018540701 0 0
0.441525017742965 0.433696698634715 0 0
0.443490732411326 0.435146921728275 1 1
0.333315121059638 0.327923593493996 1 1
0.120556843433613 0.11723868552407 1 1
0.297899795235645 0.292967940697287 1 1
0.224531130373399 0.220563719286807 1 1
0.0995855232220737 0.0979388009452959 1 1
0.244456892004993 0.241605747801486 1 1
0.271547723952581 0.2678840180643 1 1
0.0186398663795144 0.0184011689411913 1 1
0.171042399141503 0.167205395419613 1 1
0.294879285577186 0.289901669469615 1 1
0.048497207617954 0.0483835321096236 1 1
0.0514430701136187 0.0506985314248797 1 1
0.213040910805653 0.208758565079854 1 1
0.170110488643296 0.167090281527387 1 1
0.150966686330546 0.146428687277273 1 1
0.101491503490634 0.0987821114408081 1 1
-0.0469993939966345 -0.0461548321459334 1 1
-0.0166792391415119 -0.016062461689602 0 0
0.0761628499734234 0.0748846731313042 1 1
0.182103185623534 0.179121416029098 1 1
0.182645902214764 0.180521668906734 1 1
0.157317610679051 0.154434748855388 1 1
0.0650955469197769 0.0634792074528215 1 1
0.03150786488587 0.0322400857348564 1 1
0.219558298673817 0.214996821717927 1 1
0.131506612586666 0.12993932030549 1 1
0.136707045937397 0.134909383239322 1 1
0.182588710374725 0.180030480997872 1 1
0.234915463176576 0.230645739633085 1 1
0.402348355944196 0.394489087229619 1 1
0.182218900378365 0.179184549201998 1 1
0.268812185987527 0.264131355291152 1 1
0.192244252743254 0.188858432411253 1 1
0.151232771528187 0.148149178049763 1 1
0.367160946724788 0.361323293386054 1 1
0.263102469338244 0.257880044419353 1 1
0.216907703767564 0.212912280533624 1 1
0.297590827312804 0.291933516337057 1 1
0.18594052917953 0.182731163457939 1 1
0.048918024169058 0.0478973824389242 1 1
0.285316254654463 0.280658343737633 1 1
0.00513557941287333 0.00498872290353076 1 1
0.0577390115656519 0.0565969754989999 1 1
0.252091425067674 0.247251351259087 1 1
0.0516371031829961 0.0506934963435546 1 1
0.251480050585575 0.247280492684698 1 1
0.241377774148733 0.235675401594647 1 1
0.0390626955403467 0.0371613094757563 1 1
0.0930311217487696 0.0912085600840664 1 1
0.298762751457382 0.29468866549202 1 1
0.21247973683366 0.208232305696018 1 1
0.0505464033469461 0.0494489015978788 1 1
0.469735584068483 0.461264876069387 0 0
0.141290578071436 0.138381386674047 1 1
0.117483383358143 0.11514283153489 1 1
0.281587664710956 0.276385122168687 1 1
0.284056322459596 0.278929116767623 1 1
0.113015357784383 0.111032975086351 1 1
0.277711921711115 0.272541005631574 1 1
0.166687302280893 0.163917282884216 1 1
0.415829118548573 0.409018120516964 1 1
0.216109442525994 0.213438803362193 1 1
0.393710557197022 0.387337555512459 1 1
0.14974358595702 0.145110803208071 1 1
0.295781118463436 0.290784251625238 1 1
0.253383026467097 0.247900121536026 1 1
0.0176251245853549 0.0194488116852029 1 1
0.157721769113391 0.15437386565738 1 1
0.300608143411263 0.294795681605882 1 1
0.235077405153936 0.231215143277817 1 1
0.383894068946165 0.377606094790278 1 1
0.379754544415623 0.370678592751822 1 1
-0.071427167092426 -0.0703574958278197 0 0
0.20807094481896 0.204934230601862 1 1
0.12662647221283 0.124219237329555 1 1
-0.0576377937707858 -0.0562426304170744 0 0
0.0563829020428703 0.0564076674873207 1 1
0.0547967842760514 0.0540565256697215 1 1
0.314422625828481 0.307096941664683 1 1
0.401965930490424 0.394916584009578 0 1
0.1624355320065 0.159458844404501 1 1
0.14066871087038 0.138187140767198 1 1
0.188521224475307 0.184635239698408 1 1
0.123757624647569 0.120852104231366 1 1
0.195134991000392 0.192002675805105 1 1
0.184691055479673 0.181074196156592 1 1
0.241600271441458 0.238248779369345 1 1
0.11563458907617 0.112375608477702 1 1
0.0497822756236992 0.0476400860424938 1 1
-0.0177240332470922 -0.0171882418753064 1 1
0.236910907921283 0.233289270157318 1 1
0.214696626724923 0.211024874210673 1 1
0.213685977907419 0.210711682002854 1 1
0.208614566992879 0.204307792921786 1 1
0.284017263922841 0.279266098056845 1 1
0.0352283063708865 0.0336371951217911 1 1
0.111251396932754 0.110236813269032 1 1
0.23059773124468 0.226332574985188 1 1
0.195744442969692 0.192744664340736 1 1
0.0789871129669494 0.0770211211139593 1 1
0.368260572268481 0.359803594265177 1 1
0.39684635933928 0.389129266908439 1 1
0.207655396372575 0.20411595046639 1 1
0.317811759012818 0.311735690897961 1 1
0.162052833163443 0.15904222945401 1 1
0.263553704577549 0.259027065025411 1 1
0.281235541641654 0.275945629606633 1 1
0.0798911758817706 0.0774386942670588 1 1
0.0689090080083924 0.0679542994278001 1 1
0.382008552110067 0.375642045231556 1 1
0.074020755027454 0.0730169227752826 1 1
0.174468066741069 0.171310367133435 1 1
0.417041785636152 0.409248470032704 0 0
0.0667818142744454 0.0652460682539211 1 1
0.129983432414303 0.127309862295233 1 1
0.231464293721865 0.227345248806109 1 1
0.132336298075518 0.129877731347838 1 1
0.411262545245105 0.404266078624809 1 1
0.273353965449288 0.268264515701364 1 1
0.0938167305817419 0.0915117143318714 1 1
0.0436139738861042 0.0429350591612632 1 1
0.0910190216703311 0.0892765367518364 1 1
0.0696015943166721 0.0690350248085509 1 1
0.458012226897364 0.450468264379307 0 0
0.263362024065583 0.257618516139033 1 1
0.285210321877259 0.279970522259734 1 1
0.476866408372873 0.468581695596298 0 0
0.178443178379039 0.175587807417142 1 1
0.13319059784758 0.131287818651453 1 1
0.0693815670846946 0.0685555381430892 1 1
0.108373524090977 0.106350416483225 1 1
0.127395987468913 0.124349170083353 1 1
0.191433338309758 0.187786646282117 1 1
0.246852356295887 0.24291955425431 1 1
0.208799186693028 0.202506643848316 1 1
-0.0923450919845468 -0.0896952210909212 0 0
0.30365158330643 0.297469963368966 1 1
0.201158877787834 0.197654127892094 1 1
0.233520658326314 0.229249034532742 1 1
0.14820526894001 0.145644629923706 1 1
0.194128202110314 0.190139223148706 1 1
0.223863699324535 0.219031364487656 1 1
0.102730949391876 0.101663017569809 1 1
0.270638451051091 0.265555836947907 1 1
0.0716345355998713 0.0697080932334455 1 1
0.270575370492505 0.264666714244611 1 1
0.201216322232012 0.197079571122726 1 1
0.0928868450104666 0.0912460932742677 1 1
0.286894519543806 0.281661983979756 1 1
0.223491081309513 0.218631842475451 1 1
0.415979153678331 0.40831572403172 1 1
0.0993049133837203 0.0973065570440152 1 1
0.249811568434719 0.245367798431383 1 1
0.3874720284245 0.380880803641832 1 1
0.343479116928822 0.337348951539315 1 1
0.0596606220780795 0.058336368968021 1 1
0.320590770177711 0.314990141010838 1 1
0.360882171650832 0.354631139278265 1 1
0.0908685219314966 0.0891515087482698 1 1
0.111154707526664 0.108896084445258 1 1
0.268432968771145 0.263497211098803 1 1
0.243609476211176 0.238730403120663 1 1
0.11288367304029 0.109688136890734 1 1
0.31602617687354 0.310140923190085 1 1
0.362954425003205 0.355418113398043 1 1
0.255341183659855 0.249923741491302 1 1
0.158584583767485 0.154951297464935 1 1
0.213334091218002 0.2096995313914 1 1
0.394754088496512 0.387318473671065 1 1
0.140897655033874 0.137879594534208 1 1
0.242577425047233 0.238047438801321 1 1
0.262904528579326 0.257824349414703 1 1
0.312458606784721 0.306365740469858 1 1
0.129588774056887 0.126908513748955 1 1
0.178377087885806 0.175485293232355 1 1
0.184586652604326 0.181357759576264 1 1
0.148206722411336 0.145212188391153 1 1
0.144167297296182 0.140784230067581 1 1
0.245071372284573 0.240665750351623 1 1
0.184785301578887 0.179548514688525 1 1
-0.0599473111765342 -0.0596674922502975 0 0
0.163928581755171 0.160874354709844 1 1
0.446580399936084 0.439357715535208 1 1
0.148877111077191 0.147755339272691 1 1
0.140845198128972 0.138554288540326 1 1
0.176448165274194 0.173845998092699 1 1
0.222947584792155 0.21830182227682 1 1
0.17528540393539 0.172248640984576 1 1
0.0413293393218423 0.0410270252972556 1 1
0.254630388082918 0.249353876459959 1 1
0.118514778218483 0.115400700654987 1 1
-0.0227090419231608 -0.022322174848991 0 0
0.156353111773023 0.153399739807174 1 1
0.215887552000096 0.211653759020309 1 1
0.0698722384135995 0.0688484936439634 1 1
0.340104937821178 0.335079219555398 1 1
0.139363961062536 0.136171221396952 1 1
0.15980631163782 0.156268240784721 1 1
0.117838590981196 0.117284841054098 1 1
0.227548943079183 0.223812777612674 1 1
0.126782228733083 0.125367207299871 1 1
0.10155275960706 0.099768486627583 1 1
0.0919990602404287 0.0902138172220509 1 1
0.01286032467838 0.0125639963964961 1 1
0.273618024694149 0.268902350887378 1 1
0.127035870437849 0.124589192181533 1 1
0.317683997762364 0.312101688862176 1 1
0.315255895632418 0.307541705395901 1 1
0.108020551026517 0.106658539330652 1 1
0.227410393337309 0.222167346297012 1 1
0.158153465650346 0.155382803652712 1 1
0.242600999919073 0.238319979207953 1 1
0.137989512099233 0.135643305963475 1 1
0.137406335601815 0.135615249333771 1 1
0.188750176118613 0.184931255055292 1 1
0.366780682534095 0.36005793721467 1 1
0.345668987221064 0.339286090419975 1 1
0.334455569141883 0.328913222435303 1 1
0.164071783872353 0.161694786688219 1 1
0.078527205218892 0.0779599824507824 1 1
0.356820498822675 0.350414735320183 1 1
0.374055865852763 0.366328956961739 1 1
0.255452861421575 0.250245395585898 1 1
-0.0842626814248551 -0.0829327926692671 0 0
0.302393808582997 0.296400012394026 1 1
0.327335430223588 0.321949485337277 1 1
0.400463545770274 0.393265455433525 1 1
0.275950420799019 0.271177576745996 1 1
0.0567092749601439 0.0549807481522933 1 1
0.200496796421763 0.197475347083975 1 1
0.215436729148841 0.211357052820384 1 1
0.158546063180764 0.154131635419029 1 1
0.204138319033075 0.200537747386238 1 1
0.141984710328151 0.139843524315509 1 1
0.228739381406398 0.224251072161855 1 1
0.127324289509976 0.126309174169086 1 1
0.331870837651764 0.324541047161284 1 1
0.208053917818248 0.20408620855195 1 1
0.232023507846291 0.227708013446737 1 1
0.0829041556057605 0.0805489905010554 1 1
0.242346458476117 0.237182386109972 1 1
0.149064461841596 0.146589525535523 1 1
0.322916335437851 0.316402850530946 1 1
-0.176211002567201 -0.17268970793349 0 0
0.166976806880532 0.163689568887423 1 1
0.0809588764319846 0.0792820450624703 1 1
0.402881871245491 0.39540637443902 1 1
0.167233839593066 0.163522890021028 1 1
0.191193903889083 0.188527897782864 1 1
0.468091542871303 0.459484376857266 1 1
0.072216503183174 0.0705186050597957 1 1
0.0674368033015459 0.0660313071066259 1 1
0.209635764077667 0.205628356716921 1 1
0.14581468913436 0.144756291145866 1 1
0.18253117624646 0.1793595340987 1 1
0.34163188219284 0.334096815623727 1 1
0.263331794489757 0.257507186851533 1 1
0.150522111041018 0.147589549346075 1 1
0.369647562930884 0.362344609736945 1 1
0.256583568814523 0.252615046760706 1 1
0.206658342094674 0.202994164086558 1 1
0.307090834603088 0.301888689796248 1 1
0.0945166937051931 0.0925026894607644 1 1
0.276496481818697 0.27038895061704 1 1
0.232440679451275 0.229270649016059 1 1
0.0532748295904815 0.0518039843985254 1 1
0.207125076154218 0.202835983660587 1 1
0.0970640616488153 0.0954178468509822 1 1
0.178398883599901 0.175072540972464 1 1
0.172926791497575 0.16956673818545 1 1
0.353495051595422 0.34629037907253 1 1
0.191145742765827 0.188080771234278 1 1
0.235653546510932 0.230697359776559 1 1
0.105036765885573 0.104548679335937 1 1
0.169995982954049 0.166804387322466 1 1
0.266880044961844 0.262851236640626 1 1
0.0828669378488532 0.0830435357974056 1 1
0.109070848159394 0.10742039433701 1 1
0.210309317834252 0.206590031673681 1 1
0.170113618971024 0.168450129268193 1 1
0.160492906176416 0.158002826576275 1 1
0.362263259286132 0.35502657796257 1 1
0.184245321760181 0.18069554092364 1 1
0.261422332701558 0.257895789234504 1 1
0.399666595058937 0.393411617523805 1 1
0.164047181278813 0.161361512662153 1 1
0.0792096057494923 0.0777255218430128 1 1
0.199393772609085 0.195980604179002 1 1
0.245818252633206 0.240986699088384 1 1
0.232587266035864 0.228125037203186 1 1
0.178237476659255 0.174653427802364 1 1
0.260877308739392 0.255746466674755 1 1
0.186944598716963 0.182440693630979 1 1
0.123832143153996 0.121864849340445 1 1
0.0426387930590607 0.0416045878153515 1 1
-0.0191586152315327 -0.0186239530951288 1 1
0.325749403041159 0.319304765647019 1 1
0.283095702085332 0.27782131666422 1 1
0.129414012273916 0.126426012561397 1 1
0.227067096006042 0.223069871850812 1 1
0.165095549699008 0.162610123567709 1 1
0.0516999619594367 0.0516657499119097 1 1
0.0240847176268232 0.0244991916603314 1 1
0.158491186224388 0.155981195341214 1 1
0.133407642308883 0.130168418979086 1 1
0.234311120640812 0.230101126340648 1 1
0.222452548517574 0.218550981515065 1 1
0.200174974952915 0.197315005835998 1 1
0.290398372834171 0.285181752784523 1 1
0.196597107808284 0.193540179678104 1 1
0.277078891660682 0.272085360766442 1 1
0.104104131796376 0.103605631759168 1 1
0.310995078649525 0.306297017147023 1 1
0.144351658140297 0.14221022578207 1 1
0.255689902773387 0.250803358350905 1 1
0.0437844958185581 0.0440752656206179 1 1
0.262307733259491 0.257582660251491 1 1
0.278142059755082 0.271581645200783 1 1
0.171184617135097 0.168076198514937 1 1
0.0147133630469388 0.0138104601241745 1 1
0.131955404908738 0.13013403055148 1 1
0.241215973944463 0.237150762661009 1 1
0.164906757457837 0.160950281734119 1 1
0.210780968449644 0.206880693894092 1 1
0.244203393421622 0.240285167453551 1 1
0.201162292632123 0.197135005561565 1 1
0.22735793159697 0.221875116270591 1 1
0.0467872958703349 0.046052402422843 1 1
0.072242439658431 0.0713747786115962 1 1
0.23076565536924 0.226923693841142 1 1
0.205913473901531 0.202393769360439 1 1
0.212384162915776 0.208487221002 1 1
0.0150340495930761 0.0147158544638027 1 1
0.0434964682275172 0.0439805287334299 1 1
0.106576549924657 0.103625855155728 1 1
0.172963505219216 0.17011763903513 1 1
0.338070331748792 0.331353869832693 1 1
0.10734390984613 0.105954188909196 1 1
0.100068375651691 0.0985527180512976 1 1
0.13906591805693 0.136945241618744 1 1
0.298217528694803 0.292125398050577 1 1
0.20107374419095 0.197705554668456 1 1
0.252087447417961 0.246347543489518 1 1
0.0086537823431607 0.0092247727629379 1 1
0.401809417411849 0.394904210171323 1 1
0.179691965984301 0.176097691640653 1 1
0.402709411773382 0.394224620980568 1 1
0.0969437934017879 0.095902220490494 1 1
0.218973281959803 0.215675409795334 1 1
-0.0254512676953388 -0.0246493379494447 0 0
0.110572358564053 0.107951553698301 1 1
0.0410379168422233 0.0399518973881353 1 1
0.0581922631593344 0.0563945935104818 1 1
0.531020774502002 0.522172529920066 0 0
0.128514426931229 0.126504184666256 1 1
0.142035221118753 0.139429998039489 1 1
0.10841648699913 0.105642934213773 1 1
0.178982533653995 0.175871370591331 1 1
0.0686268897289045 0.0671816935941848 1 1
-0.0425814553110463 -0.0422056409018782 0 0
0.0736021123674989 0.0717300108736168 1 1
0.302955494286986 0.297660812237002 1 1
0.369203728015544 0.363512297662167 1 1
0.236114478937777 0.231416966273345 1 1
0.275891337400923 0.271379782878294 1 1
0.0401564441981183 0.0391661837963084 1 1
0.436407993481075 0.429682855978374 1 1
0.251361096153615 0.24743085253671 1 1
0.167410920599572 0.164224391621506 1 1
0.331688563778049 0.324712974411612 1 1
0.245093989289201 0.240055965130925 1 1
0.163701954337545 0.160878425569137 1 1
0.0605032288657415 0.0591279696103675 1 1
-0.00254321324183755 -0.00312128320299405 1 1
0.167474529313763 0.164350200818042 1 1
0.142057878135916 0.139425989963245 1 1
0.226049396929676 0.221795858896722 1 1
0.114593854824706 0.112518766419509 1 1
-0.0263545657019969 -0.0256933211079379 1 1
0.413417282460216 0.405413774047004 0 0
0.316859758559262 0.309966629525138 1 1
0.00405116051435628 0.00505703560506901 1 1
0.245053209416572 0.239952960705476 1 1
0.338436130754238 0.332409472355487 1 1
0.212112957253103 0.207134943197391 1 1
0.25998005140399 0.256101966971308 1 1
0.276649869781715 0.271677275449999 1 1
0.367177202105977 0.360585623388906 1 1
0.15397270759781 0.151293287316597 1 1
0.163498685289865 0.159858632511317 1 1
0.150140592980105 0.147989597628172 1 1
0.346312951881862 0.340349046006793 1 1
0.27879134256104 0.271506695274832 1 1
0.113383930359294 0.111223698911187 1 1
0.206497820171921 0.204340191306188 1 1
0.254133022297233 0.24900336777812 1 1
-0.0837787877557106 -0.0825361413709295 0 0
0.181125990586619 0.178835665555936 1 1
0.0959064066768293 0.0941204425480441 1 1
0.19870265309604 0.194225219983915 1 1
0.270869745243548 0.266627738892906 1 1
0.0714639985999008 0.0698898786509692 1 1
0.0315958449078225 0.0309761288446218 1 1
0.139920958084029 0.136805682101275 1 1
0.310221377199203 0.304534493141275 1 1
0.241930994206202 0.237999670444643 1 1
0.154075461793369 0.151224669034071 1 1
0.346486596468259 0.340083950757335 1 1
0.12056829647746 0.118010542952943 1 1
0.326382913479226 0.320018328070775 1 1
0.334609469152458 0.327971315037987 1 1
0.420833679975078 0.413711856681857 0 0
0.0859469714090844 0.0854122122484631 1 1
0.193122262829037 0.189767689633679 1 1
0.421462953564961 0.412679659847542 1 1
0.0677591201264016 0.0656511733295512 1 1
0.109885741814866 0.107426958996338 1 1
0.243461082348448 0.239797288414546 1 1
0.348582165635027 0.341923292058168 1 1
0.290083747573593 0.28597374238316 1 1
0.0148448612577731 0.0160859768881193 1 1
0.182626807875625 0.179275525192131 1 1
0.00923802162580919 0.00920096854367254 1 1
0.152342538582588 0.149525951760408 1 1
0.311489304905186 0.304892308162042 1 1
0.235206846819892 0.230400722070768 1 1
0.326484973635055 0.320650827345583 1 1
0.273535859340916 0.26908685363618 1 1
0.116778993673314 0.116405686298087 1 1
0.0747306561155139 0.0735486509264593 1 1
-0.00397988273074771 -0.00379322174581167 1 1
0.0455003046482332 0.0448788328516179 1 1
0.229939183638344 0.225051104142792 1 1
0.00322220062016312 0.00318653207691604 1 1
0.0906037948781603 0.0890255646807884 1 1
0.00339413214155007 0.00357108270004979 1 1
0.329784259677681 0.322258285467477 1 1
0.253330929941167 0.248475127428392 1 1
0.051422451923922 0.0501774643469037 1 1
0.213095306388273 0.209660695601469 1 1
0.338708114220977 0.332501698971647 1 1
0.304261308323932 0.296724239641791 1 1
0.347346820999139 0.340918617489019 1 1
0.220390629003805 0.216374905916407 1 1
0.180503403322497 0.177413940290755 1 1
0.212546111971405 0.21008310268746 1 1
0.298013657676421 0.29293557606091 1 1
0.359710730355629 0.353755608025297 1 1
0.119807589349575 0.116809616906828 1 1
0.302904690336419 0.297643889041973 1 1
0.167374940204028 0.163909090867647 1 1
0.106745784268668 0.103144511355743 1 1
0.348363438715374 0.340983506115643 1 1
0.0708985219412985 0.069511594349085 1 1
0.137818170619877 0.133625132525256 1 1
0.0866912476492961 0.0841703003053847 1 1
0.333769382760022 0.327929123630029 1 1
0.145533097036584 0.143247821950101 1 1
0.222068767617829 0.218077859246902 1 1
0.264268368711971 0.259941718979111 1 1
0.285589970630046 0.280668022572775 1 1
0.189569359899156 0.186299332091944 1 1
0.279289071119251 0.273813426383168 1 1
0.306432435070976 0.300518227293119 1 1
-0.0289370818904801 -0.0278178753110649 1 1
0.0576852720545383 0.0571350200363342 1 1
-0.0236721777825828 -0.0231664076003878 1 1
0.108905485496579 0.107024279159679 1 1
0.157721544898162 0.154494094974225 1 1
0.0858736823431512 0.0847990178079449 1 1
0.308564191840905 0.302424387027102 1 1
0.215681213542339 0.211556373003206 1 1
0.198595712975981 0.194952862944958 1 1
0.328157096298824 0.321879960962579 1 1
0.2544219758983 0.249158548639102 1 1
0.172170297447624 0.169054289463685 1 1
0.276630063525044 0.270136898828722 1 1
0.277380803812751 0.271977829250313 1 1
0.112215639898212 0.109877696307883 1 1
0.314119376325612 0.305659815927383 1 1
0.331316647762649 0.324936871515507 1 1
0.167325184040257 0.16440469699732 1 1
0.605034833217526 0.592476155172483 0 0
0.267803853536309 0.263599410940876 1 1
0.066993168852603 0.0658377438705873 1 1
0.230374021503509 0.224109809536708 1 1
0.248735532556331 0.244317267923193 1 1
0.485611375371214 0.476466001181427 1 1
0.111388692803959 0.107863665954595 1 1
0.358799282261039 0.352963378438125 1 1
0.136474065080216 0.133877735407434 1 1
0.0212507955465195 0.0208506114002573 1 1
0.201546178621518 0.199407857198452 1 1
0.235719848272549 0.231109198627478 1 1
0.0868453187425907 0.0847189655790164 1 1
0.14840417117123 0.145818085080372 1 1
0.312392158164425 0.305225744118605 1 1
0.383858203184943 0.376580232115263 1 1
0.523501684020201 0.514191904127431 0 0
-0.0604746345675785 -0.0587629624400073 0 0
0.25229515741299 0.247603437287225 1 1
0.344670290600925 0.338106386877135 1 1
0.239256230881103 0.234655138960456 1 1
0.31377779897845 0.308445059840977 1 1
0.295934205579267 0.290116508585159 1 1
0.112769422297934 0.111610007736031 1 1
0.352419680273123 0.346132462161405 1 1
0.18260259002955 0.177247759229611 1 1
0.255240114033512 0.251138986205264 1 1
0.197263575179973 0.19474923977181 1 1
0.060279717754749 0.0603506928332435 1 1
0.257083021235698 0.251688125879925 1 1
0.149829819696779 0.145308723362753 1 1
0.186765604465845 0.183113921772493 1 1
0.315962558103253 0.310309818731751 1 1
0.135433611764791 0.132008032267219 1 1
-0.0693789193076984 -0.067682689102931 0 0
0.00187937630111547 0.00278910120504448 1 1
0.317635128551918 0.312174975541054 1 1
0.0151440207051926 0.0145748117761089 1 1
0.295496687241651 0.28987282024698 1 1
0.234405850043377 0.230252689268148 1 1
0.317016977145782 0.310374039349769 1 1
0.0747311430868957 0.0724764023778888 1 1
0.0568776945042344 0.0560389426559772 1 1
0.244864454657221 0.240231776027743 1 1
0.117549886331429 0.115573389951735 1 1
0.220128827649845 0.216328276198363 1 1
0.297951050010916 0.29253515595734 1 1
0.200959856307751 0.197602828651271 1 1
0.287271704891837 0.282396339321931 1 1
0.26922073349983 0.264211924747244 1 1
0.00207047910549496 0.00224700398859807 1 1
0.132006863311432 0.128948315753218 1 1
0.0818396686279917 0.0794469555705316 1 1
0.0876446004951871 0.0856983216151653 1 1
0.140065544632534 0.13761186207543 1 1
0.0575916638901041 0.0563663079772524 1 1
0.0462887190701199 0.0463817798808922 1 1
0.105347752496177 0.102697770683436 1 1
0.067242832652814 0.0661655285800083 1 1
0.264355696609581 0.259015840586714 1 1
-0.040279872095978 -0.039300070179865 0 0
0.209627171069853 0.20535676237415 1 1
-0.016644455944211 -0.0163470901384111 0 0
0.351647145690938 0.345028108763284 1 1
0.344393996850096 0.336829469220537 1 1
0.135553115675421 0.133164439963938 1 1
0.218599009213381 0.214805876443276 1 1
0.174787276547641 0.172472977765284 1 1
0.251873510097473 0.247732196906551 1 1
0.263216081470257 0.258518293291156 1 1
0.186057753507076 0.183374647862938 1 1
0.0772737606711238 0.0755062898241414 1 1
0.0832433503880228 0.0809372041048546 1 1
0.153938805335583 0.15043688225346 1 1
0.271936097174236 0.266354849238802 1 1
0.237625644301113 0.233768817768895 1 1
0.389130704021434 0.381486633398488 1 1
0.056068181980173 0.0550182137552259 1 1
0.405421616459207 0.397270088796121 1 1
0.271012476614244 0.265174053727723 1 1
0.13019977965462 0.127931874267325 1 1
0.160820969961106 0.157526270034084 1 1
0.291454927763344 0.285905315195832 1 1
0.275384458459486 0.270292459524507 1 1
0.233420064555575 0.229101136068436 1 1
-0.042707693414824 -0.0413119382411029 0 0
0.211851963758947 0.208487177707264 1 1
0.380363469610373 0.373106287978074 1 1
0.186966763253335 0.183162582501274 1 1
0.0194678636081939 0.0200487616667269 1 1
0.145523783362587 0.142591881656264 1 1
0.121205750105844 0.11811854604569 1 1
0.293543074143935 0.289087347008225 1 1
0.141774516948637 0.13948266331242 1 1
0.198872104908754 0.195571821919813 1 1
0.0564091592166842 0.0555713997651191 1 1
0.149001233854892 0.146171225472761 1 1
0.158339773763067 0.155728325754309 1 1
0.230176610485728 0.226061262306394 1 1
0.122657172336449 0.120020291524485 1 1
0.0734295815995557 0.0721127092122593 1 1
0.371815647476812 0.366301463348486 1 1
0.175507818759745 0.172967162418938 1 1
0.475619582355834 0.466149834654966 0 0
0.382420937064399 0.37516921022211 1 1
0.420965661621781 0.412941579669003 1 1
0.0244522654426775 0.0237163928852028 1 1
0.161106725877014 0.158427958081218 1 1
0.332648776117961 0.325987523160179 1 1
0.163624604524979 0.159590394298544 1 1
0.213708738099907 0.20959485471654 1 1
0.175852297423992 0.172796652037279 1 1
0.123007170468276 0.120582769497788 1 1
0.299943026529779 0.294740971377906 1 1
0.182834051545633 0.180037656917545 1 1
0.119729406620759 0.117488281538965 1 1
0.331781810299116 0.325125600822282 1 1
0.0818425381612402 0.081319863388359 1 1
0.219455510661656 0.214166001758305 1 1
0.244045714789653 0.238828116446549 1 1
0.31233674620505 0.306376247403521 1 1
0.172773515058001 0.169031928156471 1 1
0.218864167740656 0.214410136428284 1 1
0.180232121451911 0.177331813732714 1 1
0.195283316560094 0.190740722321503 1 1
0.023948621814584 0.0232248972050074 1 1
0.00249616232069441 0.00231642285495593 0 0
0.255776907143435 0.24964877927167 1 1
0.345592374433847 0.338421410155727 1 1
0.0256785672370877 0.0265234585572671 1 1
0.242406581452744 0.23772436275773 1 1
0.202285693300551 0.198494712134957 1 1
0.260784470046991 0.2561465234807 1 1
0.115483521311917 0.113679466892354 1 1
0.227897634928516 0.223662259019887 1 1
0.148823283963237 0.146287115278154 1 1
0.0716949869559584 0.0699768245151156 1 1
0.225797673171705 0.222343212254912 1 1
-0.074812607231094 -0.0748616071396861 1 1
0.123363557268486 0.119929233290271 1 1
0.173072987402594 0.170124193011479 1 1
0.178453594513708 0.175240674820445 1 1
0.127305820006641 0.125547367811769 1 1
0.182235426390893 0.179440982219329 1 1
0.295383520784724 0.289364126246286 1 1
0.289336399170617 0.283909099800721 1 1
0.249534810166412 0.243458311356408 1 1
-0.00836245599930591 -0.00826458584839671 1 1
0.26486125612397 0.260030635553111 1 1
0.123513532862345 0.121394024919891 1 1
0.496924052019344 0.485808039467672 1 1
0.158109972437249 0.155108541543352 1 1
0.282895847287034 0.278361522274556 1 1
0.122932508175052 0.119748118628414 1 1
0.370365342418413 0.362251752680534 1 1
0.120657820999988 0.119536970601118 1 1
0.140952149944974 0.138511453104838 1 1
0.336113959904045 0.329719352618575 1 1
0.34370586231106 0.336372922109446 1 1
0.266753964756078 0.260392066795618 1 1
0.26143828744906 0.257247492508782 1 1
0.279127604461772 0.274033686003439 1 1
0.085667970834256 0.0824767886588344 1 1
0.107508649227417 0.105390885337316 1 1
0.0258871932861689 0.0260429795898399 1 1
0.307100258464648 0.299164162526281 1 1
0.216111496440731 0.211706541732629 1 1
0.175559615428461 0.172630472739786 1 1
0.347957216351077 0.342564836792475 1 1
0.131734987981621 0.128106746721485 1 1
0.068221185360545 0.0672932019065045 1 1
0.136068476444791 0.133493821699257 1 1
0.16733218918379 0.163984948848201 1 1
0.093859146879472 0.0912198176433492 1 1
0.328546352240775 0.322471399268745 1 1
0.446667919421665 0.439015951625058 0 0
0.238849931278179 0.233719045167522 1 1
0.252555313265401 0.247679883298024 1 1
0.192854858252862 0.188084109979767 1 1
0.232184153284294 0.22871880911817 1 1
0.24531289106677 0.240177779617111 1 1
0.154760181405354 0.151776150540139 1 1
-0.0593715406858937 -0.0580862199543967 0 0
0.144840079034765 0.143153373317474 1 1
0.236807070879859 0.23287316157522 1 1
0.19904848923368 0.195645051618564 1 1
0.108842967784951 0.105940686745478 1 1
0.18006571347555 0.177231273634632 1 1
0.396001916464378 0.388593016403224 1 1
0.115869968956262 0.113840391840101 1 1
0.232397690462812 0.227495830750481 1 1
0.205149166144158 0.201104882233223 1 1
0.0594687906747434 0.0585467261186611 1 1
0.387110601381199 0.380189317971675 1 1
0.199664484836026 0.196246177375499 1 1
0.293971722259119 0.288379077279335 1 1
0.251419528429064 0.247144949154661 1 1
0.223174203276171 0.219797403504953 1 1
0.110236242057459 0.107245734582649 1 1
0.146305356990588 0.143309586603095 1 1
0.219387717819966 0.215220374270777 1 1
0.245855504652768 0.241469557440969 1 1
0.346549073774309 0.340332988725791 1 1
0.240786067086623 0.235340991716581 1 1
0.229464519585432 0.225048653459418 1 1
0.11548094846756 0.113513834176817 1 1
0.35287554465174 0.346226832914646 1 1
0.126944963895332 0.124295416098665 1 1
0.301266317921521 0.296109285719856 1 1
0.221323699371619 0.21765881292915 1 1
0.187155072317067 0.183566010243113 1 1
0.0894538191320986 0.0882889316217288 1 1
0.209892854059188 0.204769659142643 1 1
0.19899812330534 0.19511179282275 1 1
0.16147292468215 0.157330545185077 1 1
0.219299129410545 0.216224095909223 1 1
0.34789764010756 0.341806563438661 1 1
0.0763118187432802 0.075860494972233 1 1
0.209527232878032 0.206202592446372 1 1
0.168418480484311 0.163035520546561 1 1
0.246275252156027 0.242076695202485 1 1
0.328767628399456 0.321751392534986 1 1
0.242729325479454 0.23852879412274 1 1
0.307766613192763 0.301897061120603 1 1
0.182762691496503 0.179668550345041 1 1
0.117411574928107 0.11546052384845 1 1
0.196885510108239 0.193740459429487 1 1
0.32218074354705 0.316143049963488 1 1
0.1036373978245 0.102572327229378 1 1
0.164108293372595 0.161446450835195 1 1
-0.0163104527455397 -0.0145079124798179 1 1
0.0380886877753804 0.0368623469857523 1 1
-0.00919559195519552 -0.00910830281608477 1 1
0.133498127661469 0.132578369117918 1 1
0.193815261242469 0.188604561679528 1 1
0.170477372501477 0.16550790153655 1 1
0.352129028858628 0.345069284347896 1 1
0.198777840862537 0.193355899848176 1 1
0.280498801227692 0.275664761073515 1 1
0.106828039926144 0.104282034052219 1 1
0.201869601053267 0.198338872646786 1 1
0.322055092040496 0.31539961449463 1 1
0.213756013800343 0.209410775722221 1 1
0.313047984056737 0.307370787159796 1 1
0.08161078329441 0.0800041744299245 1 1
0.295786134149756 0.289200625027661 1 1
0.0457554033437419 0.0444152274476311 1 1
0.225649831906149 0.221280908469245 1 1
0.245169706465982 0.240545259199448 1 1
0.0670645177996934 0.0657187634219535 1 1
0.383458191030845 0.376151840538925 1 1
0.0627801569255359 0.0619170219391893 1 1
0.024065964580872 0.0239821779837686 1 1
0.107866543147439 0.10549847554125 1 1
0.14526259163261 0.141402165366704 1 1
0.277140191414471 0.273109408009619 1 1
0.280033061497687 0.274121763290507 1 1
0.0946334275848841 0.0922850835419501 1 1
0.305016833785305 0.299568294645178 1 1
0.25516314125714 0.249990331580287 1 1
0.410047050203515 0.403094511381981 0 0
0.341381581981239 0.33509762893125 1 1
0.393611595787639 0.386805846355626 1 1
0.139034442209127 0.136736411630386 1 1
0.222864471378291 0.218834624429596 1 1
0.220490894602344 0.216277401431082 1 1
0.0387750346634245 0.0379675082689912 1 1
0.227573737042817 0.222838438044183 1 1
0.436944780226973 0.429104235339364 1 1
0.291572814223665 0.28598557774803 1 1
0.24499061234156 0.241018462308888 1 1
0.176931178310001 0.173835877202026 1 1
0.314659301758956 0.309086533963002 1 1
0.264138525607991 0.260202414862867 1 1
0.25869294308581 0.252569192417624 1 1
0.121328372308871 0.11914345362914 1 1
0.373304185389012 0.366620216269014 1 1
0.226203657522357 0.222135092335463 1 1
0.130146531489011 0.127312573776153 1 1
0.192008295437713 0.189387784728934 1 1
-0.00500334736249226 -0.00521439327581341 1 1
0.277230537606759 0.270447248003464 1 1
0.355808399986749 0.347743105285675 1 1
0.0769397329814619 0.0754394478243565 1 1
0.0578614165855543 0.0575404332213553 1 1
0.0885225299700292 0.0870861040063518 1 1
0.059935856934114 0.0609593231013787 1 1
0.112952849811798 0.110680832836389 1 1
0.30491542233631 0.298918999738159 1 1
0.0185572002464086 0.0172958759971067 1 1
0.194986631686962 0.192757467053567 1 1
0.00120949068268736 0.000667804761443165 1 1
0.0983443798880753 0.0957749625457473 1 1
0.22143612937261 0.218754873173895 1 1
0.105952008308083 0.10250444502054 1 1
0.215778847703057 0.2128447630285 1 1
0.490627322735376 0.481717213577444 0 0
0.430590932215792 0.423056913658829 0 0
0.15144914495429 0.148130005933522 1 1
0.138393049739281 0.135453415154259 1 1
0.059913804696333 0.0591508965033504 1 1
0.149765925360214 0.14701616045953 1 1
0.288134178997175 0.282030244302614 1 1
0.360731183176404 0.353289310456614 1 1
0.0771265314504082 0.0749381569474019 1 1
0.428536485573249 0.41907470751325 1 1
0.298273973494505 0.292223833337699 1 1
0.245448249568429 0.241621423844126 1 1
0.0109944772369292 0.0106212621673963 1 1
0.322312820361559 0.316212529909524 1 1
0.257889342727121 0.253499700812805 1 1
0.0955393297521521 0.0939103280200677 1 1
0.072225554350959 0.0708144951558929 1 1
0.410098366106159 0.401188417550097 1 1
0.0129750706747819 0.0136321518016517 1 1
0.370774674770628 0.363217570635546 1 1
0.0806991677313313 0.0785210576109315 1 1
0.21062762857491 0.205958969688297 1 1
0.338059318051558 0.33035234595714 1 1
0.318439641410265 0.312593758063862 1 1
0.198216497071858 0.19609998606329 1 1
0.42465029150858 0.41723102334326 0 0
0.121837333537482 0.119425856619396 1 1
0.0561642949328754 0.0556064088635106 1 1
0.27937594476553 0.27369276301435 1 1
-0.0441396249524297 -0.0435349359179373 0 0
0.180580665421838 0.17738425419524 1 1
0.0791670466031204 0.0777759458063692 1 1
0.360479420464325 0.354411895844473 1 1
0.222784508632026 0.219082184624211 1 1
0.309945508293869 0.304727653624597 1 1
0.405422240727749 0.398704828796537 0 0
0.25826708903908 0.253005457961407 1 1
0.0918715051167799 0.0902097534263368 1 1
0.163828581488171 0.161564610829118 1 1
0.242020408435218 0.237338626187272 1 1
0.280426251531419 0.275995544938367 1 1
0.14171617113906 0.138618789040441 1 1
0.296196962211602 0.291692027810064 1 1
0.0985660885182217 0.0972768464677383 1 1
0.158865992988075 0.155984462271138 1 1
0.297281649222315 0.291478672356966 1 1
0.188309199779385 0.18284990915592 1 1
0.128652327433357 0.126749020200613 1 1
0.185335380508893 0.182169700102142 1 1
0.331204153036405 0.324826510919146 1 1
-0.127282542690562 -0.12572353694642 0 0
0.0328489049652735 0.0323156337182057 1 1
0.180142853790085 0.174864653690501 1 1
0.0460073732123166 0.0449863487682373 1 1
0.0487102746081637 0.0476401300969896 1 1
0.287246966873379 0.282403949962405 1 1
0.271434205239164 0.265638838349963 1 1
0.27731884537452 0.272650480683254 1 1
0.0692436645898096 0.0681629155551559 1 1
0.252963976416067 0.247794082615854 1 1
0.164583657125266 0.161577900196243 1 1
0.266894622222837 0.261760290923754 1 1
0.349648651505616 0.343417430063045 1 1
0.188960284193427 0.18597476657344 1 1
0.180464635639927 0.177193522203556 1 1
0.227772015463437 0.223020927924067 1 1
0.0572861286748475 0.0569223684702715 1 1
0.265704888098578 0.261152284868899 1 1
0.15368553479104 0.150684107217281 1 1
0.0265056789171149 0.0262704746730939 1 1
0.204766091622632 0.199911730539567 1 1
-0.0584150637807122 -0.0562842486069996 0 0
0.199797343099359 0.196103700601348 1 1
0.0512149005772378 0.0504482847744226 1 1
0.169225250506881 0.167042920849315 1 1
0.281073107178298 0.275657926392661 1 1
0.0432823134214472 0.0423018743644121 1 1
0.301658915021572 0.295687906563615 1 1
0.104218108288218 0.102239767201474 1 1
0.219806775720887 0.215811158871067 1 1
0.295481538149265 0.290260899092181 1 1
0.022132544618391 0.0217028164908954 1 1
0.169869806619454 0.165658109866974 1 1
0.298341107930028 0.291482879874324 1 1
0.0817913962525475 0.0797240428284924 1 1
0.258424610041638 0.253626830496049 1 1
0.140234723562799 0.136862257406345 1 1
0.138445876788248 0.136581138514326 1 1
0.122521288013423 0.121043829305859 1 1
0.292418360882606 0.286774615551731 1 1
0.0245717437872213 0.0247110289908995 1 1
0.190592973836686 0.187010156198266 1 1
0.339780190710749 0.332914164645304 1 1
0.12997294887027 0.12593348218088 1 1
0.203557967320514 0.199350113267677 1 1
0.203329919126442 0.199150587311088 1 1
0.145545489869212 0.143279278069918 1 1
0.145659962433024 0.142967626583652 1 1
0.0818774880955533 0.0802501384287598 1 1
0.167426339739994 0.163456585141125 1 1
0.0294471376084854 0.0281664988417389 1 1
0.0282781201410998 0.0293817198303589 1 1
0.277882120088488 0.272637944605703 1 1
0.0961367132629824 0.094416625038387 1 1
0.05283898025691 0.0533509842972359 1 1
0.226443042812418 0.222871308617946 1 1
0.269709390523206 0.264364249970437 1 1
0.258937674379988 0.25442616229009 1 1
0.448675135865855 0.44055345234685 0 0
0.35257730881252 0.345780020649138 1 1
0.151502032647359 0.148757238779941 1 1
0.251800680687844 0.24768309406821 1 1
0.251246525054119 0.245540073309562 1 1
0.221789279015851 0.217305618358004 1 1
0.381460959009096 0.374045995968091 1 1
0.124727818400091 0.122041360672547 1 1
0.207231363359092 0.202467916389255 1 1
0.382446631328589 0.37370931711871 1 1
0.138600747654037 0.136228203826147 1 1
0.390931939569914 0.384038202556129 1 1
0.310286618054351 0.304723940614567 1 1
0.177307535492695 0.174658749301649 1 1
0.0432891782072149 0.0421981969297174 1 1
0.254356843764864 0.249603635659351 1 1
0.358966653547246 0.351442780210184 1 1
0.212169596120285 0.207838779306491 1 1
0.111721758297862 0.109805583969712 1 1
0.418084616461984 0.40949725812726 1 1
0.355835447036193 0.349226488963453 1 1
0.358984162961146 0.35248412156915 1 1
0.0238398783826935 0.0233645838693189 1 1
0.269152508927913 0.265087929519028 1 1
0.319972807147748 0.315177398297277 1 1
0.173749100987481 0.170237647892432 1 1
0.242788715519201 0.23828134237207 1 1
0.196898676462871 0.193364666928179 1 1
0.324376424736684 0.318398999928739 1 1
0.273701387230585 0.269728443257588 1 1
0.175184204685983 0.172079707818017 1 1
0.136787521417812 0.134333374603357 1 1
0.22903389729895 0.223381745423174 1 1
0.408632183729639 0.399739568288185 1 1
0.204676587742969 0.201130172964407 1 1
0.155603203662272 0.153769549899084 1 1
0.0705558085789523 0.06949069061173 1 1
0.273830200087705 0.267410305864842 1 1
0.216636238587236 0.212301175147993 1 1
0.187093491399597 0.18308449733787 1 1
0.3621124609829 0.35518546751879 1 1
0.0914430928913775 0.0899921883725003 1 1
0.294808089367152 0.289376829435306 1 1
0.145481201270797 0.142321549052284 1 1
0.472543401771634 0.464912157470989 0 0
0.271489151775212 0.267733277318844 1 1
0.316531256648649 0.311085093756451 1 1
0.182431432883048 0.179809626388445 1 1
0.0872088249616342 0.0854671263312275 1 1
0.158691147277672 0.15622391504468 1 1
0.194810837228104 0.190375982061396 1 1
0.146439001224061 0.143399914735514 1 1
0.356388746498551 0.350134716283708 1 1
0.126131042197071 0.122552867091339 1 1
-0.00806310800244733 -0.00784775074623945 0 0
0.186329957562399 0.183362364238985 1 1
0.306749936825181 0.301518136841468 1 1
0.229763881319113 0.226660632868417 1 1
0.213583755999122 0.20996128030648 1 1
0.0510851877177018 0.0501008350948943 1 1
0.492043316363616 0.482612605780862 0 0
0.0071760982553901 0.00660605910816793 1 1
0.149338930912312 0.146611420080189 1 1
0.108017877168536 0.105404764379032 1 1
0.332143120141392 0.324629524936782 1 1
0.0863060379041577 0.0830437804259243 1 1
0.203307417383309 0.199496745163427 1 1
0.256921559012433 0.251879088883762 1 1
0.160783212608247 0.157784206320268 1 1
0.242868396095233 0.238569411991617 1 1
0.280856414295221 0.276042383649176 1 1
0.0933206905377417 0.0921430789385266 1 1
0.256552174002204 0.253617437880182 1 1
0.121256626868666 0.118576093277875 1 1
0.148789580513525 0.146314575601166 1 1
0.143199937729923 0.140136152223504 1 1
0.110902796480124 0.108665656910686 1 1
0.429447806812628 0.421846123883886 0 0
0.112518759013188 0.108754632345449 1 1
0.289072551344069 0.282598804613276 1 1
0.0809599548268646 0.0777088654089658 1 1
0.22378871316281 0.2190170744618 1 1
0.146274520824242 0.143501119147373 1 1
0.257380755108103 0.252374292743315 1 1
-0.122751000439822 -0.1204614939937 0 0
0.22836670200001 0.223896164391284 1 1
-0.133666142247102 -0.131287414409961 0 0
0.154888189915425 0.152142696427258 1 1
0.218978954124914 0.214885636632409 1 1
0.0227465283922602 0.0226331105956914 1 1
0.0956038492266532 0.093443461008728 1 1
0.245872910948471 0.240655007760458 1 1
0.134057034359164 0.131122215086545 1 1
0.139352492859576 0.136056258568829 1 1
0.25536620793316 0.250472357440065 1 1
0.144914101758335 0.143160109250373 1 1
0.183856471230328 0.18080755154125 1 1
0.413171336656538 0.40540723475959 0 0
0.29284130663462 0.285002906399628 1 1
0.230721254212916 0.226620568594297 1 1
0.150148392996728 0.14619781931768 1 1
0.361804964866125 0.353585912890188 1 1
0.3228552147727 0.316876412575033 1 1
0.347857143043593 0.341525642542419 1 1
0.260392013611614 0.255532319942302 1 1
0.36295596707891 0.356516136134181 1 1
0.150209135536297 0.147359361422695 1 1
0.272502049732119 0.267021548629883 1 1
0.122930404464216 0.120213056591012 1 1
0.185912190716488 0.182377958560155 1 1
0.247030252714972 0.242127350167555 1 1
0.248412609052314 0.243011535760303 1 1
0.0978140840706539 0.095526878243965 1 1
0.230135705963484 0.224070945846782 1 1
0.390625667087398 0.383710003803372 1 1
0.378491246187452 0.37091058872246 1 1
0.392418507261851 0.384750232464418 1 1
-0.0338447770243146 -0.0332968637522549 0 0
0.436717350097813 0.428948343624953 1 1
0.277963283298624 0.272818247700654 1 1
0.401617948976009 0.39296473020347 1 1
0.195193514800119 0.19211987408344 1 1
0.276524649010311 0.272008839142204 1 1
0.22450402200604 0.218665506551852 1 1
0.201827646328258 0.198217172638754 1 1
0.216655593467546 0.212510411273095 1 1
0.364747325990876 0.35833226698247 1 1
0.39576814448555 0.388335963439287 1 1
0.385719473115389 0.376457088930981 1 1
0.303998592213645 0.298814435218094 1 1
0.327276864413858 0.321787683930625 1 1
0.00182963637056283 0.00136896592499728 1 1
0.124505942881563 0.122317136386406 1 1
0.358124556511093 0.351772130175707 1 1
0.188639172644082 0.184421332451397 1 1
0.12604466771631 0.12408413710116 1 1
0.319607049305518 0.314992655745371 1 1
0.280811129293078 0.274559295484603 1 1
0.268370353686613 0.261650299079378 1 1
0.180439790352785 0.177502507692986 1 1
0.357153669041226 0.350220773549035 1 1
0.389528428492286 0.380196892613063 1 1
0.229336487427526 0.223124664472519 1 1
0.0897516462581543 0.0873716998574642 1 1
0.137883021491397 0.1369395247638 1 1
0.071377286029805 0.0704738622101264 1 1
0.26420009306416 0.258606536904285 1 1
0.441916017183016 0.433809685366558 0 0
0.363726821915099 0.357642494008387 1 1
0.0670581049369965 0.066763789740331 1 1
0.016357124292217 0.0157368052873062 1 1
0.34697229253082 0.340664240501088 1 1
0.274667302875713 0.268806538514479 1 1
-0.00124166979510875 -0.00201456348933826 1 1
0.0723123860127083 0.0712108310311003 1 1
0.138017199120339 0.135444486669161 1 1
0.192264763182544 0.189502611218606 1 1
0.148533230189179 0.145813349815836 1 1
0.188652501628351 0.18404865027102 1 1
0.236966729826825 0.231952565905287 1 1
0.343690675312169 0.33772843464706 1 1
0.240430875775217 0.235936220323092 1 1
0.172572357808355 0.170249592910203 1 1
0.326283393868455 0.319512808607035 1 1
0.503057733876542 0.494389739023751 0 0
0.201629507199331 0.198298288405274 1 1
0.361158791366698 0.354493924150126 1 1
-0.0185246355805225 -0.0182155534874816 0 0
0.130762725952734 0.128196476204953 1 1
0.250856502708715 0.245874301916032 1 1
0.259009537250265 0.252989091594125 1 1
0.220873707112649 0.215788916764911 1 1
0.152931698500038 0.150934325462279 1 1
0.176094931597688 0.1733797262907 1 1
-0.0156872992552571 -0.0145165669807939 1 1
0.243188969054445 0.238237735828873 1 1
0.00809713518330477 0.00833658208025104 1 1
0.325553996564161 0.319619772559012 1 1
0.219491760225558 0.215235751257257 1 1
0.1766197812714 0.173760972852085 1 1
0.23346220412615 0.229086671255251 1 1
0.31930988897288 0.312954678478868 1 1
0.0683675138712041 0.0666134908515824 1 1
0.353355134598751 0.346343074198434 1 1
0.119534013870207 0.117700763344598 1 1
0.234766499284339 0.229345324664052 1 1
0.31742193100016 0.311510259573423 1 1
0.278214643000271 0.273337044115837 1 1
0.185022721893854 0.181504075827551 1 1
0.192853928787132 0.188879968696651 1 1
0.0914190292639669 0.0895972670063044 1 1
0.0564729538111309 0.0551054264427425 1 1
0.234401808205286 0.229316294507448 1 1
0.179175723813798 0.175653802936366 1 1
0.163330908657684 0.160019714605585 1 1
0.244986458531546 0.240110018815258 1 1
0.214528320175672 0.210393378728417 1 1
0.396162125076291 0.387921173387064 1 1
0.484935890273273 0.476122728578446 0 0
0.0526561408940579 0.0503417479609797 1 1
0.165845102849797 0.163215134024606 1 1
0.335277856459452 0.32777495969216 1 1
0.267697369440325 0.262299115194542 1 1
0.237337907838552 0.233231854955418 1 1
0.274919176777979 0.269635171478999 1 1
0.251244309599723 0.246445131305238 1 1
0.180232349134231 0.176813761680129 1 1
0.33617152298438 0.329111453337077 1 1
0.198323360701215 0.195718797624777 1 1
0.266942805999779 0.262185204103172 1 1
0.181513177421423 0.177897187923032 1 1
0.239012665405861 0.235000067763722 1 1
0.285020027292459 0.27938343090464 1 1
0.368855587274635 0.361354214645523 1 1
0.244964942643164 0.241871794993597 1 1
0.299222002760196 0.293820200574211 1 1
0.154133124785556 0.150506212442003 1 1
0.250331807490069 0.245651129034637 1 1
0.1612499691452 0.157543722834585 1 1
0.268062558942756 0.262599434212146 1 1
-0.0290645687297792 -0.0290540068783006 0 0
0.290625930559273 0.285614658337359 1 1
0.134207256820948 0.131075292428668 1 1
0.0968445755425954 0.0948807837845794 1 1
0.195940827832997 0.193128352740606 1 1
0.295681720280452 0.290217988400513 1 1
0.460367709140953 0.452238046427762 0 0
0.174442165829558 0.169508662746042 1 1
0.315624969253782 0.310027062077015 1 1
0.359068830457064 0.352789608114273 1 1
0.350792070072284 0.3439141895707 1 1
0.187938498595512 0.185522029763007 1 1
0.0720924284757929 0.071713858600428 1 1
0.0416100807616051 0.0406926541901777 1 1
0.0835173115372708 0.0818701307158116 1 1
-0.0182674860729335 -0.0175402535646148 0 0
0.130071895075252 0.127274457971954 1 1
0.131985044465792 0.13032939710821 1 1
0.100312864320715 0.0995942073932139 1 1
0.425879040234235 0.417947975386565 1 1
0.0194546852701777 0.0188357655427401 1 1
0.0584624183003441 0.0572361369698661 1 1
0.331533276015513 0.323952238505186 1 1
0.159004328322438 0.154356606702684 1 1
0.0780683364609748 0.0764958415124207 1 1
0.237713848004736 0.233235687485032 1 1
0.0689081724927293 0.0678679855422852 1 1
0.190385401656783 0.186097493226038 1 1
0.201187001385466 0.198469649273072 1 1
0.245680654039205 0.24130267151156 1 1
0.143545838337739 0.14132251767525 1 1
0.36844990395351 0.360723625784471 1 1
0.339085047239338 0.332614170430017 1 1
0.239874510036977 0.234838553054407 1 1
0.133678347779176 0.131158126789961 1 1
0.201174252977083 0.197357780117246 1 1
0.0707787986437 0.070076046570127 1 1
0.124441038316042 0.122142272471257 1 1
0.256117561011672 0.251325209683561 1 1
0.110347238285775 0.10757765499481 1 1
-0.158734588974169 -0.156161507288254 0 0
0.0691742262056673 0.0685137623350107 1 1
0.0305194820827962 0.0301537721135794 1 1
0.27954642939544 0.274970383319054 1 1
0.039306187586862 0.0376195081891021 1 1
-0.0641764300651638 -0.0635032630245646 0 0
0.182670992081819 0.178244821216375 1 1
0.277031422912545 0.272220005494455 1 1
0.153666449011526 0.150669330711327 1 1
0.306582909581895 0.301142234912521 1 1
0.232228805522433 0.228874852572709 1 1
-0.0289003270393006 -0.0283312386870815 0 0
0.0715897512462642 0.0696104598939902 1 1
0.0645643367008566 0.0635880342953954 1 1
0.306767560602825 0.300316628226554 1 1
0.214104739309653 0.209814238093674 1 1
0.141079345261712 0.139211722156757 1 1
0.240013577717015 0.234924802963999 1 1
0.17756905460257 0.173770337468249 1 1
0.228572016545693 0.223984291036988 1 1
0.28500779244873 0.280353111263622 1 1
0.408937850347844 0.40166779591413 1 1
0.0755736387168556 0.0744388784691747 1 1
0.064088117677557 0.0623777957635879 1 1
0.238431553227881 0.232000861647585 1 1
0.100192654419771 0.0979591375943073 1 1
0.339174363856044 0.331575263037527 1 1
0.104558418625707 0.102689060522567 1 1
0.17305089565621 0.16922904589334 1 1
0.128049616548551 0.12536578269313 1 1
0.245365758819511 0.240480800758596 1 1
0.0872041399549379 0.0863080044224262 1 1
0.345606056166711 0.339995901552496 1 1
0.0879868602277045 0.0862467051236965 1 1
0.215898008223757 0.212409279706997 1 1
0.180634062142756 0.177463332056168 1 1
0.0587175735740145 0.0574474452747105 1 1
0.270627129972753 0.26636481173226 1 1
0.0319531879896041 0.0309512516565734 1 1
0.165267281242347 0.162386844372551 1 1
0.274986516440838 0.269196555170793 1 1
0.238670555607015 0.235351552468795 1 1
0.194635180749135 0.191550209738984 1 1
0.314234211911493 0.307699820674266 1 1
0.294635873653524 0.28916760491056 1 1
0.139720261171808 0.136479583923897 1 1
0.198173650231292 0.194516270542521 1 1
0.0632596093158415 0.06105927044401 1 1
0.275333682851543 0.271464329134234 1 1
0.202487839659055 0.197371309561476 1 1
0.320647087728217 0.314743877945842 1 1
0.314202123703392 0.308734766745627 1 1
0.224328897374135 0.219867485356693 1 1
-0.00480907467213975 -0.00474757438949216 1 1
0.210200039447977 0.207127049013158 1 1
0.186985788573165 0.18531514449116 1 1
0.0532948253681844 0.0522556046846358 1 1
0.273344081961277 0.268516222158502 1 1
0.203643032455373 0.199118755727884 1 1
0.100454180123159 0.0991560815210953 1 1
0.340145850883587 0.332964748568277 1 1
0.198228299089023 0.194526266242484 1 1
0.369219126149818 0.363129885085937 1 1
0.0895632618059307 0.0871462346677331 1 1
0.331820531949455 0.325202855434884 1 1
0.216949398363213 0.213423520007639 1 1
0.0804070185399164 0.0778303609938871 1 1
0.171080754436242 0.166734397896542 1 1
0.386780045254811 0.379107109460831 1 1
0.235110817082385 0.231161362616246 1 1
0.257827989952309 0.253225450758744 1 1
0.20000508239021 0.196268688919686 1 1
0.0981471917418673 0.0957090257900335 1 1
0.114767974740219 0.111890814277005 1 1
0.233393099893851 0.229523949929113 1 1
0.3126961554953 0.307393431468502 1 1
0.230878159385505 0.2268668192151 1 1
0.328970112164423 0.323891097778463 1 1
0.2097701812894 0.204876738480557 1 1
0.0996889465306496 0.0984133247822044 1 1
0.0920003055130766 0.0911888113993219 1 1
0.323792139345875 0.318368359529698 1 1
0.099136266938875 0.0967849853354859 1 1
0.0763809203491855 0.075254869693506 1 1
0.251633238510009 0.245376967193614 1 1
-0.0122776514114707 -0.0106706857897257 1 1
0.258279474622843 0.254269270719069 1 1
0.0328521878116211 0.0319910045270997 1 1
0.127936844822744 0.124678785543037 1 1
0.287647183321383 0.281621782988417 1 1
-0.147909451647385 -0.144684778474215 0 0
0.301526565218919 0.295751730217281 1 1
0.0732181376574579 0.0719303342629203 1 1
0.129561419897008 0.128251575708337 1 1
0.224975504005117 0.21870354584739 1 1
0.203827055698767 0.200279344401461 1 1
0.207342878611134 0.201527817563338 1 1
0.207020437006786 0.204027745145004 1 1
0.296696503104389 0.292345986041802 1 1
0.112982664510235 0.11048979835461 1 1
0.116475749931833 0.114653414432583 1 1
0.208797135101545 0.204959839329632 1 1
0.0734906120553609 0.0720267089179583 1 1
0.134170231665225 0.131845055087614 1 1
0.239237501041236 0.235263694996383 1 1
0.121409357228356 0.119040070506082 1 1
0.111587918089389 0.110072127231104 1 1
0.30657151355213 0.30166561978472 1 1
0.260427283474311 0.255539825522595 1 1
0.266395626093178 0.26093847981779 1 1
0.328987251165424 0.320831362198122 1 1
0.337152131754444 0.331548560723296 1 1
0.426109936416588 0.417820387158013 1 1
0.24012313829444 0.233712478456055 1 1
0.320929720136481 0.312486990179316 1 1
0.0403503906999473 0.0403061349788781 1 1
0.492134800597549 0.482158237246794 1 1
0.253924714492366 0.249536414771398 1 1
0.170703096945258 0.168231896895001 1 1
0.101001195387653 0.0991811668074161 1 1
0.130251619815974 0.128263386385126 1 1
0.0748998714236645 0.0735915115347713 1 1
0.48433414907355 0.475361650481396 0 0
0.363803820552198 0.357602289573915 1 1
0.392180606813581 0.385391790723318 1 1
0.0546452502622213 0.052881308487035 1 1
0.253960415250729 0.248503831731632 1 1
0.0940374037969427 0.0924384768241932 1 1
0.305673738379307 0.299249013346922 1 1
0.230528495616978 0.225576802559121 1 1
0.333648925791246 0.326761684015713 1 1
0.277843855972945 0.272665998524349 1 1
0.132095230457257 0.129410583823331 1 1
-0.166869554742823 -0.162795744748707 0 0
0.494144577239549 0.484519347807454 0 0
0.329362244322891 0.322802144697436 1 1
0.087258499106146 0.0860124801509231 1 1
0.165593387915106 0.162345143345593 1 1
0.41477239989898 0.406855637434264 0 0
0.244606172091153 0.241075784410897 1 1
0.0714982024095281 0.0701538613384262 1 1
0.496355197539719 0.487392722428947 0 0
0.285740897101557 0.280373602740036 1 1
0.261000945511508 0.256072611757172 1 1
0.323976152954806 0.318362133657165 1 1
0.153992272878043 0.150545004357101 1 1
0.222982482655975 0.219243041758546 1 1
0.286142198503111 0.280266606564984 1 1
0.174999659040033 0.17202303912428 1 1
-0.0797392931179471 -0.0790696726805956 0 0
0.428112124337855 0.42000839187752 0 0
0.0372204969124446 0.0363789462270981 1 1
0.0810115234103689 0.0798448451439591 1 1
0.215639363891515 0.21209230235684 1 1
0.341690012717884 0.334785153622482 1 1
0.35978283676935 0.353994016009343 1 1
0.123169850861414 0.121312760948149 1 1
0.209589533980851 0.205667431045258 1 1
0.0356509430085062 0.036436025666391 1 1
0.22424064508122 0.220039638040377 1 1
-0.031844890969713 -0.0312964947764524 1 1
0.360172865184759 0.354162022829219 1 1
0.1674826013904 0.165335463210755 1 1
0.0211282082980393 0.021290674721643 1 1
0.244540613002752 0.2383387165415 1 1
0.292968096309221 0.287085923473335 1 1
0.127932213644746 0.125714717198697 1 1
0.166274968918309 0.163254404123136 1 1
0.372479184948398 0.365625315434132 1 1
0.222878290505431 0.217772830202434 1 1
0.210725256412528 0.206421525812081 1 1
0.198937651357534 0.194739108692998 1 1
0.411550931791186 0.404489822210927 0 0
0.185253874240378 0.180323289456151 1 1
0.200873602917266 0.197986546878617 1 1
0.247752076043109 0.243226071849628 1 1
0.285998670831899 0.280582521105038 1 1
0.209544973107134 0.204646091171031 1 1
0.0650541431788969 0.0621986802285324 1 1
0.368758810546748 0.362389747822053 1 1
0.15994718735124 0.156931298758803 1 1
0.0596289359735745 0.0583933828380758 1 1
0.207005840750225 0.203092950462866 1 1
0.108645725547236 0.10495872426582 1 1
0.108118954277391 0.105824397199902 1 1
0.111336678378701 0.110113722312088 1 1
0.106051785024946 0.103732625120861 1 1
0.231615313585459 0.228072401732196 1 1
-0.108501269903768 -0.106460847985498 0 0
0.193745901353129 0.190747668164738 1 1
0.266345762586318 0.261698573386847 1 1
0.321540741471221 0.315802892245669 1 1
0.213728018069298 0.209408010929432 1 1
0.193354838810886 0.18957255152401 1 1
0.204528995007152 0.20085079131072 1 1
0.299865085331817 0.294233924293474 1 1
0.19491437402358 0.189526048907623 1 1
0.270059128058862 0.265666282599356 1 1
0.150621918636971 0.148019187212558 1 1
0.0695204675124418 0.0687034609739883 1 1
0.382113586932622 0.375397431595741 1 1
0.242423052247658 0.237832834824626 1 1
0.26162570036973 0.257809835482431 1 1
0.200744904579298 0.19653116540025 1 1
0.202197554168317 0.197475767969641 1 1
0.0697128334124619 0.068880377019796 1 1
0.300837929444263 0.295782570213065 1 1
0.127893645493911 0.12544066468462 1 1
0.104674015809316 0.102929624986138 1 1
-0.0291597355345439 -0.028635821078218 0 0
0.278666472807783 0.273056579074846 1 1
0.352769295446883 0.345260568842033 1 1
0.230911957155478 0.226710252107947 1 1
0.203446376965792 0.20094441538148 1 1
0.150926222260671 0.148356907263984 1 1
0.208867696915863 0.205206306698735 1 1
0.0355684507692268 0.0351623807437752 1 1
0.284033669938593 0.278526222102318 1 1
0.173126985593538 0.168555460835304 1 1
0.26619248218509 0.260910172403175 1 1
0.41632727737798 0.409492534957645 1 1
0.246401059974051 0.2422677482857 1 1
0.274575930867297 0.268567078523863 1 1
0.128044271476696 0.125321295625424 1 1
0.341481113309139 0.335030804377246 1 1
0.18875138329056 0.185595409598434 1 1
0.297260361230608 0.292665368725351 1 1
0.363948252703616 0.357943857567991 1 1
-0.0101532868329677 -0.0118088053043676 0 0
-0.00419739172036195 -0.004345871068442 1 1
0.0233234209574833 0.0222998444470595 1 1
0.291135214677544 0.285885897422198 1 1
-0.00263310105153553 -0.00350857737708608 1 1
0.0718400956731304 0.0699236128167528 1 1
0.23487379338955 0.230033106048111 1 1
0.389795765295977 0.383482787098374 1 1
0.175137214680991 0.171834771773788 1 1
0.106252099468354 0.103493985773311 1 1
0.233887118893064 0.22920457067329 1 1
0.232030635343476 0.226630839562868 1 1
-0.0200489211961335 -0.0199197455981299 0 0
0.262147935413743 0.257593377745791 1 1
0.381319302431834 0.373765019938163 1 1
0.361242554152811 0.355061621471334 1 1
0.129122613030036 0.126700567471837 1 1
0.133307323618025 0.131059699199814 1 1
0.100882848070371 0.0987407594146887 1 1
0.353659639246838 0.34694236906721 1 1
0.221740514666508 0.216970993504308 1 1
0.107447495319528 0.105461496475559 1 1
0.421706357122502 0.414773382676628 0 0
-0.00144784513994017 -0.000899161590169784 1 1
0.190001347369459 0.18616666646778 1 1
0.253786655472124 0.249327128273347 1 1
0.0599426650119613 0.0598858479536178 1 1
0.230048508719144 0.226160028650303 1 1
0.365078802839422 0.358056516534213 1 1
0.162961597399344 0.159665521114637 1 1
0.223770209170851 0.219124914138541 1 1
0.110968362781833 0.108964483885787 1 1
0.174007457193001 0.170071957049917 1 1
0.312217001598953 0.306912495499413 1 1
0.192590941932371 0.188583162456698 1 1
0.409317168292581 0.401419514417687 1 1
0.166608213392648 0.164777077145698 1 1
0.0784835240123777 0.0773791071876046 1 1
0.169054703372434 0.166285538212053 1 1
0.152242427607486 0.149905464887163 1 1
0.323736051845616 0.318136411861984 1 1
-0.0511131994527059 -0.0509591589226085 1 1
0.321953089435512 0.31607456702789 1 1
0.288076933252424 0.283072051799103 1 1
0.0285178795964349 0.027757642093942 1 1
0.194204089625245 0.1908329292524 1 1
0.314819777872302 0.308503824878121 1 1
0.161130848051389 0.158895073562293 1 1
0.271807141874458 0.266399722430579 1 1
0.115706989079459 0.114649394951674 1 1
0.157218414149225 0.154175505925157 1 1
-0.03030031071097 -0.0304714803146327 1 1
0.243363138013685 0.239177877835141 1 1
0.162193511298718 0.161005901886565 1 1
0.152363775046738 0.149007322648164 1 1
0.327589279802461 0.321131426870541 1 1
0.326598332527386 0.319729387065496 1 1
0.270485338721302 0.265341914397847 1 1
0.100108427305481 0.0980310733881855 1 1
0.247563634458261 0.243369810967293 1 1
0.165636526074747 0.162033318639246 1 1
0.30910902746622 0.304937192725801 1 1
0.0543208129916616 0.0529687354919419 1 1
0.284700066733491 0.278885909974138 1 1
0.101000989352347 0.0993818253318273 1 1
0.015982658519392 0.0154961232342144 1 1
0.36644456071533 0.358421007118207 1 1
0.280719438553703 0.275055739842634 1 1
0.0825816900816374 0.0807670110334052 1 1
0.0532437899830104 0.0511954769485961 1 1
0.0515336435587493 0.050958108447071 1 1
0.276991465569121 0.271735683433433 1 1
0.261339720005463 0.257015329646755 1 1
0.478808573065067 0.471304498978222 1 1
0.198930332387929 0.195192092756483 1 1
0.195091384700954 0.189679545269431 1 1
0.231292323895108 0.226842681934136 1 1
0.17469775997196 0.171569104648124 1 1
-0.00775157492226373 -0.00713712089077848 1 1
0.381391627845178 0.372975996335267 1 1
0.0761472817044978 0.0747903623359315 1 1
0.273767816337701 0.268684943972856 1 1
0.332900056545381 0.327727146276977 1 1
0.0250751321416043 0.0254496931677514 1 1
0.32863728699397 0.323145387098191 1 1
0.0942022218770915 0.093359718783293 1 1
0.263586701025949 0.258476421918524 1 1
0.226088380899169 0.221089664248266 1 1
0.246423905453874 0.239886441075105 1 1
0.34927392339332 0.342021963131325 1 1
0.249768070570339 0.246195946774541 1 1
0.309235539945905 0.304347759183869 1 1
0.286865561174857 0.281515280246454 1 1
0.165606049060484 0.162685565637482 1 1
0.0188647872840489 0.0183215387580253 1 1
0.0856192854737441 0.0833086235026824 1 1
0.177124739383401 0.174306386567745 1 1
0.466776105072362 0.457795073681234 0 0
0.0610581208309511 0.0591240149725392 1 1
0.382511877888728 0.375412458084243 1 1
0.17576390267852 0.172958164470754 1 1
0.108635345873738 0.107108864043448 1 1
0.196251098830727 0.19231299964042 1 1
0.0642497905118279 0.0627232294001343 1 1
0.12336642258767 0.120043141288004 1 1
0.0508527450286607 0.0499178389723812 1 1
0.137487548494393 0.134443248010637 1 1
0.158074126891538 0.15441256724127 1 1
0.463312571434751 0.452777628981035 1 1
0.0505946202234832 0.0502845149378115 1 1
0.39582244177648 0.388615745939848 1 1
0.121752787098999 0.118567862558001 1 1
0.17469171982178 0.17168062668108 1 1
0.0979434401188794 0.096302198211193 1 1
0.267369405209852 0.263012271643721 1 1
0.316265373213087 0.311598156831341 1 1
0.418889712622372 0.411707590437311 0 0
0.0696428482857291 0.068517259908476 1 1
0.352771090127002 0.345055020449023 1 1
0.356240066030496 0.350130675882782 1 1
0.120661845231639 0.118497499918879 1 1
0.137693113353285 0.134855157450217 1 1
0.245805004634572 0.241076515318399 1 1
0.0751548830543058 0.0742103008445363 1 1
0.162101177495183 0.158462722824245 1 1
0.184530938526407 0.181193141136716 1 1
0.0549180496960459 0.0536977671341588 1 1
0.24099265274846 0.236750282795859 1 1
-0.0258210309473505 -0.0249657224277213 0 0
0.242313307415316 0.237829933068074 1 1
0.535488420798906 0.522420497793227 0 0
0.315299702031982 0.309341999685368 1 1
0.417788948784861 0.407994779482691 1 1
0.326187086667937 0.320367911718023 1 1
0.178712705925699 0.175316749198685 1 1
0.155247957733686 0.151658309304208 1 1
0.111845534176877 0.110802880904483 1 1
0.157774666381643 0.155396706198526 1 1
0.35250523675338 0.345999512598343 1 1
0.0772502542462436 0.0775995405597689 1 1
0.187006636427169 0.18351770750239 1 1
0.151377874994732 0.148396221990869 1 1
0.084131091569811 0.0817854233947993 1 1
0.130841912630773 0.12748370702446 1 1
0.271230258902132 0.266036309723069 1 1
0.360276700082703 0.353668710121263 1 1
0.385617189085937 0.379089986515043 1 1
0.220759683487091 0.216808819642971 1 1
0.213986342266361 0.209217460958131 1 1
0.30840006159882 0.302990382641707 1 1
0.101407183200115 0.0971838607178749 1 1
0.0701828294071394 0.0688403734253141 1 1
0.349011062246283 0.341015010715283 1 1
0.0706483192918115 0.0691507342657257 1 1
0.403545532190112 0.396949290451325 1 1
0.202489987448087 0.199569283253334 1 1
0.316171408032993 0.310142117595252 1 1
0.200117997303216 0.195341535724888 1 1
0.00821819582559231 0.00655165207022555 1 1
0.12861529109927 0.124603289017559 1 1
0.296944555909177 0.291690345463441 1 1
0.190220106651802 0.185322143609658 1 1
0.138778672704572 0.136005728492964 1 1
0.292290155607531 0.28691371985468 1 1
0.263489126150991 0.258145230561128 1 1
0.0720751543123008 0.0697889220253118 1 1
0.358945008932814 0.352113691758295 1 1
0.298794494062268 0.294409500627146 1 1
0.424021554591678 0.416354216475696 1 1
0.122006655931036 0.120755027506635 1 1
0.200238845232368 0.196402196392425 1 1
0.203506035307392 0.199835681184204 1 1
0.25844039780657 0.254876196792401 1 1
0.0672108839544018 0.0666437230912419 1 1
0.132750973679013 0.130004497936986 1 1
0.10502223290266 0.101858844322311 1 1
0.223173285568298 0.219454670666983 1 1
0.00810032964420211 0.00864250095232044 1 1
0.144811286839092 0.141880712154678 1 1
0.36173392927262 0.355514298647676 1 1
0.256753948682523 0.252203903047992 1 1
0.207838987087864 0.20338788032879 1 1
0.320770298296289 0.315936205002029 1 1
0.124652010612769 0.122655601109834 1 1
0.028209500583115 0.0274911700929997 1 1
0.376052760875257 0.368908275305021 1 1
0.126461185454094 0.125672477387431 1 1
0.189200268712083 0.184233182759159 1 1
0.00228846066624508 0.00260471676836545 0 0
0.19573842822624 0.191565029187542 1 1
-0.0297582635180853 -0.0291959781967955 0 0
0.192461619657458 0.188070668720155 1 1
0.419799277431322 0.411800783819718 1 1
0.325082479059067 0.318381464107751 1 1
0.205701281881001 0.201730697961301 1 1
-0.0706068277311483 -0.069575834583291 0 0
0.341454260722141 0.335704066711527 1 1
0.361185023837802 0.353200004350986 1 1
0.106250218820708 0.104844853208922 1 1
0.140623376301048 0.137954572476177 1 1
0.0666102838453592 0.0655875989756154 1 1
0.0790992910843989 0.0778845533877952 1 1
0.29387311089452 0.288458184825163 1 1
0.0966424886575804 0.094850194776516 1 1
0.0172370063334172 0.0171454101448049 1 1
0.199811288029653 0.196151498787951 1 1
0.179897228810874 0.177123224181746 1 1
0.306070649967885 0.301091813549738 1 1
0.110262815877456 0.107497422540013 1 1
0.352563902025193 0.345504789935712 1 1
0.341800571326903 0.335710428554708 1 1
-0.0117900081379264 -0.0122772481294631 0 0
0.17162212137411 0.166624774499364 1 1
0.125507901734151 0.124369628173289 1 1
0.153957554727792 0.15056227225611 1 1
0.133763834216079 0.131094938497316 1 1
0.023523177047694 0.023541111410815 1 1
0.178630231992151 0.174568918437519 1 1
0.262981167567349 0.257823823253148 1 1
0.208840801399296 0.204952239798899 1 1
0.235909643940446 0.231308786671904 1 1
0.229964029946313 0.226363200993551 1 1
0.143294648850824 0.140578754758665 1 1
0.320009079723852 0.314244420833527 1 1
0.191941602484811 0.188247395124757 1 1
0.0162978165573388 0.0160878449174817 1 1
0.290608873249409 0.285840422509294 1 1
0.168272185001452 0.165350340187345 1 1
-0.061368059056266 -0.0604854730572155 0 0
0.180854560071681 0.177265894688028 1 1
0.199283115602248 0.194678574002908 1 1
0.352746707860855 0.345501839611983 1 1
0.106231101657035 0.105605429293097 1 1
0.267605125286989 0.26167460389054 1 1
0.183681591393659 0.180178450234019 1 1
0.315726451068792 0.310224353862536 1 1
0.124588393124495 0.122424086304244 1 1
0.22683904516501 0.222161219470516 1 1
0.233955554245113 0.229925606355509 1 1
0.30243192650369 0.296702516357792 1 1
0.194081144092702 0.19083835091652 1 1
0.223886730046906 0.220423144118226 1 1
0.236173321736696 0.229513838718656 1 1
0.100738358502865 0.0994835857499914 1 1
0.155151167784945 0.152630789607449 1 1
0.0637835053545698 0.0626509319050726 1 1
0.0814420890374203 0.0794053683183605 1 1
0.223001270223531 0.218646465708184 1 1
0.0349153747716838 0.0343185351667041 1 1
0.276122540495624 0.272247687870821 1 1
0.333748566841958 0.328262573170295 1 1
0.129876861537129 0.127715507580974 1 1
0.282895905158776 0.276406334137496 1 1
0.207057286998056 0.203210523422064 1 1
0.310130826044358 0.304668324604127 1 1
0.396122772829977 0.388428325057247 1 1
0.298032822330332 0.293041995220025 1 1
0.246053921643069 0.241247501974068 1 1
0.368494761034499 0.361082489290582 1 1
0.144174220853062 0.141062076547456 1 1
0.301987790885475 0.296843029968599 1 1
0.176358978466855 0.172648601179309 1 1
0.0959751977863561 0.0943640482260483 1 1
0.163077541287724 0.161343554673021 1 1
0.0895964264728069 0.088148299390534 1 1
0.488629722622285 0.478909851672643 0 0
0.149450746886656 0.147387766819834 1 1
0.356603564429772 0.350708684449749 1 1
0.13491701918051 0.132898983474949 1 1
0.16001388913255 0.156192427671027 1 1
0.387771539588112 0.380216592801722 1 1
0.100136149159797 0.098270267035658 1 1
-0.219881239316404 -0.21567196909286 0 0
-0.0358534783652131 -0.0346289904264956 0 0
-0.106049886697037 -0.103055272773981 1 1
0.289404858198678 0.283290137168061 1 1
0.0538299068842689 0.0527012986961994 1 1
0.223043201182718 0.219800643704994 1 1
0.159201244367641 0.155444194124968 1 1
0.103830998117973 0.102525381045529 1 1
0.259419358521774 0.25432362944711 1 1
0.0684901906563409 0.0673726797820549 1 1
0.157693337213214 0.154736126085105 1 1
0.0295357808209939 0.0301591712779641 1 1
0.225834832818637 0.221782137908056 1 1
0.403934978850216 0.396377614222533 1 1
0.418905017889243 0.411168910248914 0 0
0.058511141251494 0.0574075618867227 1 1
0.287200318168449 0.281772480952425 1 1
0.134811553301071 0.1322208272817 1 1
0.263391860323866 0.258340340180464 1 1
0.133470776783959 0.129052375845328 1 1
0.250537541431932 0.245649800006373 1 1
0.26175972792817 0.256006592673574 1 1
0.189488470021731 0.18603699805371 1 1
0.170561314858991 0.167163529977444 1 1
0.113851034874785 0.111898303144824 1 1
0.238954037223624 0.234543913947368 1 1
0.160830085074356 0.158639696517925 1 1
0.0913301969687822 0.0904963080194685 1 1
0.124138804174547 0.121012074934595 1 1
0.23629138455997 0.231142707327974 1 1
0.141331429591034 0.13882116911395 1 1
0.21704618282711 0.212830458428425 1 1
0.415685338376172 0.407800539458461 0 0
0.264384758872361 0.25955747666442 1 1
0.179494279529948 0.176670641153999 1 1
0.119452910755582 0.116210724381065 1 1
0.29022367784649 0.28510440578405 1 1
0.316407937043583 0.310590236751843 1 1
0.395403369751406 0.38696949919568 1 1
0.218824474190925 0.215254868297968 1 1
0.307644627982626 0.302308956760259 1 1
0.271478336841534 0.266184123589839 1 1
0.204389688563497 0.201326006882183 1 1
0.23745327047762 0.233579613223327 1 1
0.496492209372938 0.4872890544688 0 0
0.145427204633126 0.142179450285226 1 1
0.347787460853424 0.341025847055476 1 1
0.120886635715801 0.118536271836288 1 1
0.261502948578743 0.257166810539792 1 1
0.29160925562362 0.285459206108763 1 1
-0.0633388474790026 -0.0633893992695398 0 0
0.00382896207082449 0.00454551758633655 1 1
-0.170346914686247 -0.167032172169651 0 0
0.147269486226996 0.144967815010933 1 1
0.2922945466104 0.287224127938163 1 1
0.279807031865345 0.274021288086095 1 1
0.150315511075913 0.147299208818789 1 1
0.100293280440424 0.097962723539239 1 1
0.180742871115508 0.1787101345082 1 1
0.4423513699683 0.432902754352848 1 1
0.294480547773077 0.287603446016617 1 1
0.185600248353347 0.18242847727112 1 1
0.252274917639987 0.247075692263361 1 1
0.28530302562814 0.278628072142227 1 1
0.108017619995132 0.105782821050651 1 1
0.373406540259884 0.367219668387678 1 1
0.294649560246579 0.289306530847248 1 1
0.0174331238810459 0.0169404660208676 1 1
0.213091521122507 0.209173981705334 1 1
0.243704832966761 0.239204402319915 1 1
0.0901263879597574 0.0882934626463685 1 1
0.222015090914839 0.218227602299088 1 1
0.298334608304396 0.292867070841743 1 1
0.421864437483745 0.413830644018712 1 1
-0.021959843266606 -0.0200713208064241 1 1
0.161419540436739 0.158345562936276 1 1
0.19942891413728 0.195496908674342 1 1
0.18503679924438 0.182040186228507 1 1
0.04599926865013 0.0456390828933673 1 1
0.275833762101744 0.270771413483004 1 1
0.152969415219015 0.150010823357902 1 1
0.382690222184075 0.374198777224453 1 1
0.276039066440563 0.27102355572257 1 1
0.134028994645793 0.130537472202957 1 1
0.242690982122021 0.238571681007897 1 1
0.408229018044925 0.401412779480228 1 1
0.280677864037154 0.275098117172021 1 1
0.038207941975249 0.0381072038006195 1 1
0.267951705113362 0.263341706153051 1 1
0.432960355045591 0.425525598283472 1 1
0.00588836077658589 0.00622179782585716 1 1
0.218307840189256 0.213920864926599 1 1
0.140231756063027 0.138110940293615 1 1
0.0196419944108072 0.018721905765498 1 1
0.112212447077807 0.11100925444703 1 1
0.417150136597454 0.408645801495565 1 1
0.24118928964325 0.23690288832766 1 1
0.26366315202634 0.258659835851438 1 1
-0.00150264193325567 -0.00212425557376806 1 1
0.347198025094435 0.339728270126406 1 1
0.305579438680608 0.299630659539389 1 1
0.200278878126721 0.196822820985371 1 1
0.0701082333948612 0.0674880478696491 1 1
0.190864102869202 0.187391680005092 1 1
0.119035865260697 0.11755295143514 1 1
-0.0851751485949604 -0.0833327258631178 0 0
0.228104710789465 0.22381952071802 1 1
0.489804335615951 0.481048826441883 1 1
-0.035699231107606 -0.034715141208164 1 1
0.247722333486077 0.242781439405737 1 1
0.224476339011982 0.219201844535333 1 1
0.332243553948138 0.325235482449015 1 1
0.288711155286239 0.283724119479498 1 1
0.13483302962739 0.132460379590915 1 1
0.0395940397824863 0.0388058208793673 1 1
0.0615275749798864 0.0602482578751613 1 1
0.32109172867646 0.315348660432558 1 1
0.449506988116993 0.442427714399736 0 0
0.232396676488599 0.226680144628431 1 1
0.254756461491018 0.249069714211813 1 1
0.227736397398673 0.222399991304091 1 1
0.201426914579501 0.198213105751268 1 1
0.23537651108375 0.230911476370691 1 1
0.227350992775494 0.221935756701784 1 1
-0.0521265060673379 -0.0511293442960297 0 0
0.283122706773484 0.277090852946952 1 1
0.0555904003903837 0.0548362790661097 1 1
0.0520006190418595 0.0510830232413845 1 1
0.31618305587478 0.310436843644184 1 1
0.188037883644436 0.184573713480663 1 1
0.201129300267191 0.196525319441405 1 1
0.18966920368684 0.186689999510942 1 1
0.337334446664911 0.331052903741465 1 1
0.272070037607066 0.266925759502491 1 1
0.34586874034074 0.339578647832363 1 1
0.0932334034707003 0.0913367172852838 1 1
0.272822725925376 0.267867238046574 1 1
0.181231740421146 0.177056369441447 1 1
0.0195355962667239 0.0189131584081286 1 1
0.205108665909855 0.200593650468106 1 1
0.263627084980241 0.257741427208907 1 1
0.131290960974929 0.129059755851004 1 1
0.11333775106591 0.111730435278286 1 1
0.204269579677828 0.200746014335295 1 1
0.00415419915181139 0.00390585325129229 1 1
0.419121218775405 0.411192758637604 0 0
0.201982630854957 0.197252742659083 1 1
0.238510842755933 0.23311078586789 1 1
-0.0765525813235589 -0.0743651472466571 1 1
-0.0011696504439826 0.000503736957495352 1 1
0.25400291684045 0.248628180906924 1 1
0.121735430874171 0.119666591216878 1 1
0.364877012487751 0.359396308252586 1 1
0.271239124074395 0.265936951032038 1 1
0.226990445914931 0.222020489002541 1 1
0.287079922592003 0.282397573376975 1 1
0.19153412401141 0.188318610290435 1 1
0.389097582449167 0.381850091544929 1 1
0.0261348339424622 0.0255709011732926 1 1
0.275884200558455 0.270065852495625 1 1
0.436547417685417 0.428122663734468 1 1
0.271913380055653 0.26651138237077 1 1
0.235714302949817 0.23073247200537 1 1
0.406579100446912 0.397330605642311 1 1
0.191168886062688 0.187547551508539 1 1
0.272997229660524 0.267481495207882 1 1
0.141849141741042 0.137116974835549 1 1
0.0544093610307655 0.0515467793945825 1 1
0.361625591423067 0.355505182391142 1 1
0.00887529647975453 0.00828109381171496 1 1
0.127674216026038 0.12465382150333 1 1
0.0277820111847826 0.0270456071659222 1 1
0.112904933250518 0.110650222293269 1 1
0.254906686583844 0.249748970278522 1 1
0.127950799827877 0.125314561311159 1 1
0.428015982495991 0.421289921089013 1 1
0.106046999914362 0.104355825767249 1 1
0.0524350378701452 0.0515505391332507 1 1
-0.0152916243184208 -0.0148179642471682 0 0
0.380205355771801 0.373719171248112 1 1
0.254054972819976 0.249009111869919 1 1
0.098501317359962 0.0959288258847239 1 1
0.269097225444457 0.263943993358782 1 1
-0.106578465273077 -0.105016282146341 0 0
0.293036058710381 0.288029981488146 1 1
0.31543677700211 0.3093592654119 1 1
0.0466334561865856 0.0440011081758326 1 1
0.232640275401326 0.228826845842824 1 1
0.100467944271169 0.0986155580557231 1 1
0.0910177238281527 0.0894672415438236 1 1
0.37247581848907 0.364868426388274 1 1
0.227355716584069 0.223205798017214 1 1
0.299460025297733 0.293902145078811 1 1
0.172024158665378 0.169058606787412 1 1
-0.0774338110277359 -0.0763091994280926 0 0
0.0503775633392661 0.0494864967347638 1 1
0.205442120878841 0.201299300216681 1 1
0.0854611769929716 0.0833629042689981 1 1
-0.0650451815140641 -0.0637748296182507 0 0
0.154937632913156 0.151988224402918 1 1
0.462415988111533 0.454044201927967 0 0
0.0522504013888168 0.05110125408688 1 1
0.170962485742799 0.168433716664816 1 1
0.231825811645542 0.227621544785489 1 1
0.122354120163074 0.120455874374934 1 1
0.205594077872681 0.201311596926668 1 1
0.277358267404728 0.269871584071717 1 1
0.152305215640323 0.149779966698401 1 1
0.281802323516464 0.277168325319586 1 1
0.203000006566803 0.199689926947803 1 1
0.357094541857772 0.349952844195068 1 1
0.243848912331241 0.239120382288459 1 1
0.104263753100907 0.10330677087376 1 1
0.170153246530627 0.166708030017146 1 1
0.0927515124062607 0.0915132178733105 1 1
0.139098290855796 0.136641524404344 1 1
0.208175566661089 0.203555475168614 1 1
0.0552888863472726 0.0542828263736108 1 1
0.305228809124453 0.29929087651299 1 1
0.28742271571979 0.281144275697576 1 1
0.278532108692291 0.271796134846797 1 1
0.161551904518175 0.15856317102422 1 1
0.140272695716128 0.138088626662908 1 1
0.297728797262643 0.29163880241452 1 1
0.243234685113762 0.238913504045818 1 1
0.0104909650299137 0.0101347802354769 1 1
0.0777106427714446 0.0761845579181853 1 1
0.101129432294831 0.0996147632576383 1 1
0.387004160973828 0.380277848268519 1 1
0.258505615870933 0.253699611996469 1 1
0.120315294241475 0.119019097052231 1 1
0.0761979487284532 0.0744239486597937 1 1
0.326118806610497 0.32027608013365 1 1
0.197989224365189 0.19331767922989 1 1
0.131275579910258 0.129638876937047 1 1
0.106389607300198 0.104912397257394 1 1
0.319553603816851 0.313051233084464 1 1
0.0213617974989884 0.0207404354745116 1 1
0.13368354122969 0.12974794310868 1 1
0.22863853673168 0.223358677732369 1 1
0.14017749032638 0.139010512604197 1 1
0.275446911514355 0.270277800081874 1 1
0.282917854699985 0.277524231424394 1 1
0.24801399468839 0.243098781976198 1 1
0.126711826381164 0.123890630273025 1 1
0.310401165461282 0.304463754446967 1 1
0.115361341667908 0.112988109968027 1 1
0.243347926241489 0.23862563504821 1 1
0.231265015131922 0.226933143812985 1 1
0.137717544165244 0.133616209702819 1 1
0.0445097154861785 0.0443295802458972 1 1
0.2206019600192 0.216531686050773 1 1
0.215708368266673 0.212919975773638 1 1
0.241367776560914 0.23653301181784 1 1
0.181591993839033 0.179134488431585 1 1
0.109119427159134 0.107729144998183 1 1
0.0262147815139035 0.0265954238985623 1 1
0.29983167267868 0.2946990568514 1 1
0.245214883700245 0.241076024864424 1 1
0.420902609666169 0.413482314886605 0 0
0.255330468926283 0.251004775513004 1 1
0.119187387241688 0.117044698667704 1 1
0.12620655553331 0.122580331180295 1 1
0.043251037682399 0.0422444218232697 1 1
0.221257171511882 0.21803817317828 1 1
0.227595109377897 0.222643194414333 1 1
0.0582740804454922 0.0572052478879007 1 1
0.294878314707384 0.28942858810712 1 1
0.156627649937932 0.154138853310967 1 1
0.333370908687389 0.326870895619187 1 1
0.304536020449417 0.298856420789638 1 1
0.148522623889663 0.145936659748989 1 1
0.142975362547811 0.14133739395905 1 1
0.270236284154129 0.26487113898845 1 1
0.305361841930895 0.299274006168664 1 1
0.451678722264277 0.442582544170122 1 1
-0.0546596174088091 -0.0525296853053363 1 1
0.155799239084027 0.153248517419123 1 1
0.25519629292803 0.250616890902327 1 1
0.17739275984798 0.173420349380205 1 1
0.180464237271434 0.177134169518123 1 1
0.0677125607611609 0.0655407723635 1 1
0.266851129888745 0.263257500112347 1 1
0.177979517080274 0.174918873622316 1 1
0.198495236749033 0.194413899426391 1 1
0.20700724845477 0.203583375733025 1 1
0.158824295908968 0.155862503881755 1 1
0.218675604107545 0.214828232691289 1 1
0.195411492514602 0.191978902799852 1 1
0.269569032321318 0.265436232837723 1 1
0.00248106695992018 0.00327706298417848 1 1
0.0210555046542017 0.0201418117252267 1 1
0.365809830235579 0.359154236588109 1 1
0.175055667388493 0.172261595335338 1 1
0.11373837958518 0.112549479986063 1 1
0.0874590142371568 0.0860647856506956 1 1
0.0873511126377425 0.0854083966372732 1 1
0.143585041729981 0.140766500222616 1 1
0.249718906883627 0.243883148960848 1 1
0.151884596388927 0.149022454278876 1 1
0.142188766265903 0.13932565772603 1 1
0.320400966625794 0.313341976962523 1 1
0.35489738429437 0.347528687302226 1 1
0.126679436306219 0.123970098357214 1 1
0.244521326340011 0.238386114379159 1 1
0.106909536620015 0.104825700128551 1 1
0.23156228948282 0.227145598462436 1 1
0.0974545480771275 0.0953747525839766 1 1
0.256102670150956 0.251655771117769 1 1
0.199664563902917 0.196674997638772 1 1
0.326144695276967 0.320327719757267 1 1
-0.0223556034262832 -0.0204957809989353 1 1
0.262082656260918 0.258333190490921 1 1
-0.0382032259867927 -0.037382208544166 1 1
0.288881475623729 0.282729895692301 1 1
0.201815058359633 0.197468770286363 1 1
-0.0148272358084272 -0.0151704843406768 1 1
0.292279031943298 0.287214417772317 1 1
0.47298721251712 0.463738251282486 0 1
0.25595837578621 0.251077008110999 1 1
0.255434799771098 0.250402518558761 1 1
0.317008263856633 0.310379885863429 1 1
0.0561990256192751 0.0542416351337848 1 1
0.314170934713072 0.308538677513074 1 1
0.383562609603702 0.375824498735759 1 1
0.0537306072488131 0.0539941037206493 1 1
0.294238819786597 0.289255659269094 1 1
0.403903346872137 0.39640873550297 0 1
0.191858414241405 0.18823035492441 1 1
0.233228052746001 0.230402271328757 1 1
0.188165840861647 0.184064771816811 1 1
0.363828714808762 0.357072263158091 1 1
0.365870257929028 0.358356079617141 1 1
0.364388912200957 0.357237826931786 1 1
0.209054963265009 0.205780296427819 1 1
0.11213952379272 0.111567168050972 1 1
0.246014654479171 0.242731789267487 1 1
0.192402518351155 0.189445179583363 1 1
0.00218743689158758 0.000601533781297525 1 1
0.326414913179095 0.320876271005598 1 1
0.203553524592402 0.20019078059222 1 1
0.197208562391936 0.193774461550191 1 1
0.385908505289191 0.380066640135232 1 1
0.205078214933911 0.201505550733509 1 1
0.286029641342726 0.281495260955352 1 1
0.197020011426423 0.193319673259061 1 1
0.111027561483558 0.107350374069086 1 1
0.136588637553867 0.135020391092473 1 1
0.114958363825113 0.112641061417603 1 1
0.143605435074283 0.140275942694119 1 1
0.319233747507235 0.313612136068891 1 1
0.323507015067196 0.318270647647274 1 1
0.236558699946119 0.231903158735539 1 1
0.432365342113032 0.423429796424513 1 1
0.0765641738864864 0.075836021436635 1 1
0.202612053928467 0.199832103908141 1 1
0.296825472864411 0.290250929204722 1 1
0.188275380883089 0.185447681044592 1 1
0.184335006945732 0.181556533166219 1 1
0.113374899972371 0.110226927263403 1 1
0.220507766218831 0.215477108402087 1 1
0.416926354361811 0.409764151065655 1 1
0.396583202541516 0.390544052488828 1 1
0.101397820226747 0.0999318095553833 1 1
0.0575959266344784 0.0570532853521787 1 1
0.0350160097845644 0.0343726961601386 1 1
0.0822638483134854 0.0804823459514494 1 1
0.0758723804313582 0.0748737769349133 1 1
0.207678316624355 0.203680220519611 1 1
0.264425626562796 0.259594216460907 1 1
0.199683045995361 0.194537187362611 1 1
0.361586115065019 0.355350288096843 1 1
0.137247910711739 0.135127769340175 1 1
0.404369162365833 0.395321726153222 1 1
0.160099457735719 0.157890211963912 1 1
0.199758676530488 0.196953022004096 1 1
0.118697631621998 0.116393039724862 1 1
0.057397410735137 0.0560960465597276 1 1
0.159669767945972 0.156774115101661 1 1
0.255285719013357 0.251367387702996 1 1
0.0883066237812865 0.0864225243025613 1 1
0.325308608699708 0.318927482416501 1 1
0.053803753972177 0.0530900935003627 1 1
0.251021679707028 0.24694776378967 1 1
0.294256696053218 0.290107997280726 1 1
0.365008972542908 0.358170690755169 1 1
0.00183471439647287 0.00169983194471303 0 0
0.199916972564878 0.196637362724017 1 1
0.0601240489768852 0.0597128299482301 1 1
0.184696117863 0.181850599538099 1 1
0.363545854069049 0.356670529609031 1 1
0.343181491250732 0.33696754547547 1 1
0.372481741119126 0.365263356386861 1 1
0.165789515543171 0.163219736748362 1 1
0.34073917665395 0.33466946590481 1 1
0.330797585288142 0.324085257860973 1 1
0.0661239214257833 0.0646645426209443 1 1
0.325099884395146 0.318660409104252 1 1
0.103210464135041 0.0999616082310432 1 1
0.111529733969376 0.107786223683438 1 1
0.215765786935595 0.211216799722994 1 1
0.0495014222580963 0.0487238657677328 1 1
0.206234228077136 0.202730027130397 1 1
0.360342355718491 0.353884336666509 1 1
0.337449921924412 0.331720914462173 1 1
0.406942629757616 0.399417909480788 1 1
0.200263481320804 0.196233463214511 1 1
0.249080968808162 0.243854122105565 1 1
0.00807253717658833 0.00803754113367653 1 1
0.12615532466291 0.123477056481774 1 1
0.216319914892623 0.21236859892342 1 1
-0.0746352128169672 -0.0725420507085321 1 1
0.254430237426092 0.249843154744587 1 1
0.396731417994664 0.388864384348438 1 1
0.339849459678856 0.334188197586177 1 1
0.0944330818786865 0.0916167595759319 1 1
0.244897459972796 0.237962991305114 1 1
0.325861721003326 0.321027037397599 1 1
0.372693536108259 0.366549302654406 1 1
0.210088344965774 0.205901293600354 1 1
0.36746973510981 0.36079102901659 1 1
0.174697705178705 0.171951416370978 1 1
0.216558559606442 0.212803912247639 1 1
0.0864015577980345 0.0844362193967226 1 1
0.235003792716679 0.230972355066572 1 1
-0.011095266869114 -0.00963173736924169 1 1
0.0695731669716399 0.0687292135610896 1 1
0.126938883434284 0.123574866210075 1 1
0.245841160181417 0.241594750196979 1 1
0.248116607814257 0.243476598960217 1 1
0.148280784656749 0.145807148378943 1 1
0.208064790733553 0.203947404057079 1 1
0.22899527309483 0.224495420567169 1 1
0.137009332347782 0.13459464571292 1 1
0.284051659426736 0.278617659800608 1 1
0.156675610782206 0.153380249467588 1 1
0.26529516014486 0.259990836937993 1 1
0.202188239785594 0.199257245471296 1 1
0.360967109838431 0.354212887343283 1 1
0.219381040928156 0.215590876766932 1 1
0.232162145345315 0.228102006844744 1 1
0.165128356271837 0.161998932678482 1 1
0.129947670195829 0.127039526765527 1 1
0.130940999481609 0.128324655862536 1 1
0.361544209641707 0.354817347719423 1 1
-0.114979725117397 -0.113283523160781 0 0
0.0696479508882815 0.0677349540521108 1 1
0.316413176618261 0.310463907710655 1 1
0.265584592093423 0.260326931633738 1 1
0.27910900244685 0.27379401282262 1 1
0.355824586095655 0.349497206909539 1 1
0.183560060898952 0.179707404394476 1 1
0.135734928841155 0.13358294490935 1 1
0.140530794812668 0.138743482658617 1 1
0.358864277896322 0.352471328127579 1 1
0.261402802501909 0.256529215422485 1 1
0.13307195897752 0.130860013069599 1 1
0.163539554230008 0.160727288978489 1 1
0.0763758443780686 0.0753937619731523 1 1
0.197010770136763 0.194842080234821 1 1
0.216199550967964 0.212092809130253 1 1
0.472402669551326 0.464418231826415 0 0
0.203226179857898 0.199344488989137 1 1
0.29909918353674 0.292819211834895 1 1
0.0308065025745916 0.0315358363309359 1 1
0.500915624326433 0.492565912251589 0 0
0.145132517637326 0.141618105000059 1 1
0.291393666363742 0.286247211642075 1 1
0.310838013661244 0.306148146522388 1 1
0.217643522314107 0.212978028811262 1 1
0.197672166052539 0.194081658814629 1 1
0.144259011089144 0.141755694977142 1 1
0.0971659590288317 0.0949293109165492 1 1
0.0639658723955029 0.0623319997357272 1 1
0.119018737090851 0.116761069640911 1 1
0.412356371433136 0.405266130662827 0 0
0.0821227341998636 0.080523842794566 1 1
0.382435559993053 0.37615525406762 1 1
0.140594604613839 0.138284478077502 1 1
-0.0796147532892665 -0.0774695669443286 0 0
0.23794778641803 0.234172554128331 1 1
0.155354728809367 0.152691487190354 1 1
0.195886852886401 0.192426269077696 1 1
0.264612771404568 0.259308244094722 1 1
0.193882809380591 0.190231314999293 1 1
0.40079974951951 0.393581393344644 0 0
0.122566688241083 0.12007788898955 1 1
0.065140798619821 0.0634728709985819 1 1
0.0519483802639307 0.0503252227217461 1 1
0.231198631689471 0.226087110648024 1 1
0.0955295471934849 0.0935205067382677 1 1
0.16847522241396 0.165479561012271 1 1
0.309725439565565 0.303998127482607 1 1
0.196542747080452 0.193436547271449 1 1
0.177103012092708 0.173659093818858 1 1
0.0181398078764867 0.0178135369756761 1 1
0.333128238677539 0.327034488441578 1 1
0.141802879267353 0.139294563061799 1 1
0.243738184267087 0.238927577507972 1 1
0.151381964692684 0.149221145354477 1 1
0.15645697518805 0.154243262270545 1 1
0.170930996516141 0.167998447533158 1 1
0.425762382509102 0.418870491354969 0 0
-0.0283758213049214 -0.0275906293578616 0 0
0.357490684188331 0.351272446159908 1 1
0.179954161267019 0.175681170287652 1 1
0.367526010034378 0.359602231386207 1 1
0.159279361207048 0.156512930089678 1 1
0.126937682077068 0.124978345247497 1 1
0.184019636352628 0.181746638969537 1 1
0.130664149374816 0.128196053167211 1 1
0.0695634795466738 0.0680329531300327 1 1
0.232171309482293 0.227913843486162 1 1
0.0157095737874489 0.0151259113511304 1 1
0.196214768194323 0.191148839912311 1 1
0.441184588536713 0.432648944434608 1 1
0.257148803554884 0.252921789210874 1 1
0.247788804901574 0.243481302919238 1 1
0.21514187078125 0.211257699199281 1 1
0.0946205563899354 0.0935537173811593 1 1
-0.0638448581181045 -0.0638601609144591 0 0
0.247540785216905 0.243552455782875 1 1
-0.148738293120359 -0.145706559613469 0 0
0.242501775871677 0.237362137752182 1 1
0.334323389974549 0.328281398082775 1 1
0.268732216426325 0.264881840648373 1 1
0.165081391412054 0.160578437932342 1 1
0.127360630282167 0.125247315268215 1 1
0.276144291258198 0.271448971033083 1 1
0.185974108965446 0.183683834805673 1 1
-0.0219027808881898 -0.0232376105336994 0 0
0.398778932825926 0.391675897535679 1 1
0.27352637718886 0.267459171535286 1 1
0.33552193361564 0.33087371045504 1 1
0.324616702143248 0.318745851035711 1 1
0.261410812042259 0.256148824544061 1 1
0.172445985446664 0.169155313124278 1 1
0.472350875585056 0.463644571693878 0 0
0.164728057476403 0.162626137038825 1 1
0.445370198371025 0.435278485388841 1 1
0.254809728350972 0.25029115262233 1 1
0.181764085428383 0.177870958847571 1 1
0.173989801034233 0.17098424415478 1 1
0.0339243286387474 0.0339165031641128 1 1
0.353091404478433 0.344651765587219 1 1
0.429392013705323 0.421380890056029 1 1
0.215736879368952 0.211895110577842 1 1
0.311493593478172 0.304791729173195 1 1
0.0359848791040435 0.0359128982175262 1 1
0.50014518239404 0.490374322197744 0 0
0.134456115396065 0.132146241944124 1 1
0.07858849871344 0.0781536125027386 1 1
0.0852443284698176 0.0839873720102374 1 1
0.05518859544175 0.0547029584482847 1 1
0.234027669382775 0.229971839518344 1 1
0.222078524418749 0.217519323372223 1 1
0.346004357903867 0.337828946745561 1 1
0.473219299446229 0.464222989673823 0 0
0.274417220951591 0.269452218749064 1 1
0.328988963573512 0.323190551959947 1 1
0.0438003393444267 0.0430746177276971 1 1
0.0733553750968222 0.0717702460701884 1 1
0.0527189246903763 0.0532500711576147 1 1
0.152148537252141 0.149389183259836 1 1
0.26751812129882 0.263795831267893 1 1
0.301599104559744 0.296377646062331 1 1
-0.0349657156031102 -0.0346412450469331 1 1
0.229527854519341 0.224149969308081 1 1
0.0532320233000663 0.052833810776421 1 1
0.118920255241407 0.116914510938434 1 1
0.10210580889303 0.101550928447723 1 1
0.208586920398259 0.205072683047133 1 1
0.101109510576566 0.0983736250737689 1 1
0.221491014831253 0.217226228597354 1 1
0.250136644755078 0.246789217358394 1 1
0.383661373142665 0.375749145377888 1 1
0.378091092429988 0.370815337230393 1 1
0.165750751309314 0.162339880183376 1 1
0.213491310009297 0.209453159739758 1 1
0.0924788301344219 0.0918119659797172 1 1
-0.0972458691615387 -0.0948901480810054 0 0
0.306888431309382 0.301018509331434 1 1
0.140766994303406 0.137770851079677 1 1
-0.106779751066865 -0.105952251265763 0 0
0.297439787810606 0.292353461943362 1 1
0.131997810576156 0.129309326457413 1 1
0.29700121174282 0.290781519001145 1 1
0.0542416971286287 0.0530582086766132 1 1
0.332688557499603 0.326742210302533 1 1
0.345909622675629 0.338916726194939 1 1
0.3229522304037 0.318402661929318 1 1
0.363743925645932 0.35639168944631 1 1
0.306823303994773 0.300730370286142 1 1
0.18377609080301 0.17880231819934 1 1
0.397355271293642 0.389781871411588 1 1
0.121645423650054 0.119319529547325 1 1
0.129198058463757 0.126058300228836 1 1
0.170017297875193 0.165782791137114 1 1
0.0820622725137553 0.0799567355745192 1 1
0.111948119577681 0.110283715516812 1 1
0.354018157679108 0.347675830500408 1 1
0.199110586029982 0.195170437367897 1 1
0.0607529424899059 0.0595875900032678 1 1
0.118412334891331 0.116316108626239 1 1
0.228718027941146 0.224338244413358 1 1
0.101364100564027 0.0999462583876552 1 1
0.0803592261957465 0.0785235738080469 1 1
0.240441418439712 0.236757504478504 1 1
0.259292638486223 0.25280325346673 1 1
0.143951285981173 0.141219290889232 1 1
0.358731130227789 0.351316407356015 1 1
0.244695116769523 0.240199586936178 1 1
0.186100905579673 0.182428393949159 1 1
0.038202741707176 0.0378885488820981 1 1
0.190100647719176 0.186570838077101 1 1
0.325551268055727 0.319497334169731 1 1
0.146107170927744 0.143032238976983 1 1
0.18918208049337 0.185218336563844 1 1
0.515857606528937 0.50700289757476 0 0
0.114146569858087 0.112505100670074 1 1
0.207939629365055 0.204021963737688 1 1
0.318536643135305 0.31281153652935 1 1
0.268593771514419 0.261741582423643 1 1
0.271858656444792 0.266677446699102 1 1
0.0689751193888132 0.0671121620098308 1 1
0.287639093625985 0.28162040244431 1 1
0.360791117837532 0.354312033932021 1 1
0.0597275299576596 0.059185411950322 1 1
0.149186195183609 0.146282276107974 1 1
0.280705436281304 0.27652746630017 1 1
0.00353294185472308 0.0028038041107448 1 1
0.171595756052828 0.168465398696062 1 1
0.393827131003245 0.385712481900706 1 1
0.256878008982924 0.251567839739235 1 1
0.0707961398675132 0.0692820831314505 1 1
0.145109140575727 0.143021535501667 1 1
0.0271118980391629 0.0261024318814313 1 1
0.3565958978687 0.34976970321207 1 1
0.190390032732659 0.186181419747685 1 1
0.370176457932864 0.363351414508934 1 1
0.164502779218026 0.161483800506572 1 1
0.207558593475087 0.203388944473407 1 1
0.342065189093674 0.336957402699808 1 1
0.197507925667797 0.194246470986319 1 1
-0.00570129205325073 -0.00647668149139854 1 1
0.00410847686434392 0.00420801956702253 1 1
0.252564634284105 0.246667447968055 1 1
0.09385819563634 0.0931106137385193 1 1
0.184164242769712 0.179617794656668 1 1
0.288332518121314 0.282728853588311 1 1
0.260484832588918 0.255396311680698 1 1
0.280728412841791 0.274993880228506 1 1
0.189372963052719 0.186210289953004 1 1
0.219080225403475 0.215099215826646 1 1
0.190014543932575 0.186487543816623 1 1
0.172870777125564 0.167586646970824 1 1
0.151521089386511 0.148524361277486 1 1
0.0470435944959766 0.04583288915656 1 1
0.01153448102227 0.0112924082002681 1 1
0.133421610350323 0.130686801635111 1 1
0.278661077887085 0.274013191176213 1 1
0.148998308000686 0.146599030334739 1 1
0.0347665309692597 0.0345012915128993 1 1
0.0574895031738597 0.0569458294920773 1 1
0.239664954583648 0.235575695441121 1 1
0.23151674093705 0.227436937871462 1 1
0.019445500942836 0.018210687814449 1 1
0.128606644430253 0.125515268352848 1 1
0.0561245302691672 0.0557575772881803 1 1
0.0176865466721937 0.0171451740618901 1 1
0.341270675539415 0.333094545197948 1 1
0.189447235424271 0.186462208871238 1 1
0.128796256787627 0.126164795637879 1 1
0.280055614185198 0.273520622917289 1 1
0.0870985365175771 0.0856197502504722 1 1
0.149885723012389 0.146738593990083 1 1
0.257599742231573 0.252015561459651 1 1
0.0691454176852564 0.0692175327889945 1 1
0.138955257102187 0.135662977205473 1 1
0.124296799822538 0.123396886002937 1 1
0.269597769040665 0.266069145987638 1 1
0.183315816087474 0.180114476549636 1 1
0.191090107400336 0.187481279292077 1 1
0.365826574546232 0.358623619280725 1 1
-0.0152011450267456 -0.0151229181921567 0 0
0.187874057583767 0.184609656660388 1 1
0.314362939906716 0.308817048229293 1 1
0.258850047185281 0.254242875039809 1 1
0.0915302891723113 0.0888060044976582 1 1
0.350052158230439 0.343743144476853 1 1
0.185679674987345 0.182429951923025 1 1
0.276616722341505 0.2715451633409 1 1
-0.0840543025793906 -0.0827109383998421 0 0
0.0753928070342368 0.073999837666364 1 1
0.360181047513503 0.352779144983772 1 1
0.310488752171479 0.305345799424654 1 1
0.27790005847725 0.271538298368207 1 1
0.27075423362523 0.266771165194098 1 1
0.233799292023624 0.228850092510136 1 1
0.264857156808193 0.259814329983637 1 1
0.00780935315251532 0.00744527337232928 1 1
0.222060046015458 0.217146282695439 1 1
0.200015333265367 0.197043567451675 1 1
0.157708203955645 0.155129698960052 1 1
0.359701853288348 0.353448334420064 1 1
-0.0142406602865132 -0.0138330455919436 0 0
0.0727544554675976 0.0710869079762096 1 1
0.235740534764391 0.231629236765951 1 1
0.136543432038868 0.134003119383186 1 1
0.209566127844586 0.205931185518183 1 1
0.128513024220251 0.126730128750969 1 1
0.119407589168445 0.116761463797292 1 1
0.234564840092074 0.230904041970465 1 1
0.141955667180604 0.138304289874698 1 1
0.354591831984341 0.346340691295971 1 1
0.030084544136624 0.0291685355837528 1 1
0.0370219385914159 0.0370551377155607 1 1
0.243724665859632 0.239272943530248 1 1
0.31204656889702 0.30720759114227 1 1
0.353063301742561 0.346111157582358 1 1
0.453223004239896 0.444890687423743 0 0
0.353707474034424 0.346443085381638 1 1
0.230393003935771 0.224183500982873 1 1
0.164852620656057 0.162234230417125 1 1
0.33515854245737 0.32898120680189 1 1
0.318505876950325 0.312679008922798 1 1
0.299604230646455 0.293811162765871 1 1
0.245404964931118 0.240992534526284 1 1
0.145124559107829 0.142244951996601 1 1
0.325847665775639 0.319600437284581 1 1
0.344925226684389 0.337974533677357 1 1
0.259980505944916 0.256405005138938 1 1
0.161319245754255 0.158085110913653 1 1
0.102379128282689 0.100221764362945 1 1
0.252456305971878 0.247682797193894 1 1
0.0917670042849904 0.089735031866133 1 1
0.112704465007845 0.10985360675496 1 1
0.225085310327009 0.221836318124569 1 1
0.402206766174942 0.394522589739996 0 1
0.18894907649434 0.185638002164154 1 1
0.140521302451387 0.138832410632836 1 1
0.1709253039254 0.167632659369372 1 1
0.0792460289079392 0.0784315399204109 1 1
0.437689751296736 0.429775529643168 0 0
0.123620954437 0.12110324625468 1 1
-0.018156827799076 -0.0174611231903915 1 1
0.277103185283852 0.271639597182267 1 1
0.364486252538115 0.35786952683187 1 1
-0.0301893042684968 -0.0278807751974212 1 1
0.243648124901102 0.238145220973562 1 1
0.247563298333761 0.243418548574482 1 1
0.185315327796885 0.179627003270401 1 1
0.319119224076722 0.313288752200203 1 1
0.159210324214499 0.15615944026194 1 1
0.129386370860957 0.126762981164298 1 1
0.343337091123687 0.336007803114125 1 1
0.101560892580553 0.0993621410440615 1 1
0.165459843233334 0.161861102596963 1 1
0.274925486467956 0.269026634470023 1 1
0.198829939897293 0.19613004273697 1 1
0.412821709687253 0.403963719716427 1 1
0.218057206368223 0.215063219427713 1 1
0.101957414124413 0.100674475766812 1 1
0.147949128858734 0.144935933558081 1 1
0.27629977140835 0.272096221270557 1 1
-0.0296156634515588 -0.0288836065922586 0 0
0.0887543699126072 0.0870353886350734 1 1
0.0839933118598774 0.0809562272269938 1 1
0.194184350709677 0.190219412198251 1 1
0.114980446243768 0.112483826725613 1 1
0.0214386003496515 0.0215289669272529 1 1
0.158731555614751 0.156400048226589 1 1
0.259554428198181 0.25527190523395 1 1
0.407588408482594 0.400151354079503 0 0
0.258900522074555 0.253778187460332 1 1
0.222576826372376 0.218350116019012 1 1
0.21452074903528 0.211578391212611 1 1
0.153087239359669 0.152306364637467 1 1
0.21533750482246 0.210915206089213 1 1
0.255199599505804 0.250674654558667 1 1
0.194542568500363 0.190319789832149 1 1
0.194880450225193 0.191799450927959 1 1
0.577290450490129 0.565206932998471 0 0
0.131374517898468 0.128340760118479 1 1
0.100192799845099 0.0968323024779073 1 1
0.167278346467223 0.164609309973402 1 1
0.336051205300299 0.329936939076464 1 1
0.315144191641086 0.309575662870812 1 1
0.331411162819463 0.324963532216093 1 1
0.0503617811318771 0.0502599389704782 1 1
0.1583183457098 0.155069876228105 1 1
0.172208549240763 0.169148348654283 1 1
0.232949969399118 0.229688655581062 1 1
0.245280877127997 0.241243294673172 1 1
0.459513771792997 0.451667089300785 0 0
0.235117752763965 0.230749634125212 1 1
0.39967403515196 0.390703878613235 1 1
0.0875116596207449 0.0862061661721394 1 1
0.35171635580094 0.344930447062553 1 1
0.273477413381934 0.268535261595212 1 1
0.106531997514673 0.104089577937014 1 1
0.251136971010879 0.246892346639732 1 1
0.349443910421146 0.343135511184921 1 1
0.260384972321234 0.255876380790904 1 1
0.257926931678061 0.253599010539503 1 1
0.331514415225564 0.324835200780638 1 1
0.193986184605051 0.190928163813139 1 1
0.154238617977598 0.152570721895487 1 1
0.183954991810844 0.180811710008697 1 1
0.228016836542739 0.223043242771035 1 1
0.228289183159214 0.224098347176024 1 1
0.273000512954701 0.267419714080292 1 1
0.297600412850865 0.293035245133335 1 1
0.312417474165101 0.306365420695713 1 1
-0.00928434873201683 -0.00937395895397311 1 1
0.291570468496856 0.286885481359949 1 1
0.152914124520234 0.149778884633787 1 1
0.294478110128481 0.290209268188119 1 1
0.0599517077797821 0.0589443963035999 1 1
0.102656124358797 0.100905180888257 1 1
0.331536130704589 0.325147459686516 1 1
0.113078891077579 0.111029368919994 1 1
0.238300262275326 0.234503926208455 1 1
0.0670188563296635 0.0661481804104595 1 1
0.141271309679304 0.138877701661442 1 1
0.393440185915337 0.386625500880738 0 1
0.0771934439922084 0.0760823847441448 1 1
0.206151954701856 0.20221785874893 1 1
0.0634729097474501 0.0625076559175539 1 1
0.25825614294508 0.255057375253297 1 1
0.134990780845095 0.131100540597183 1 1
0.188970540637417 0.186468365639979 1 1
0.122874246694287 0.119918749341697 1 1
0.0192167673401373 0.0189044375439272 1 1
0.421374791152936 0.413125618817972 1 1
0.143532197495164 0.139801188945567 1 1
0.288351317346377 0.283082137032483 1 1
0.17353710621694 0.170599570842223 1 1
0.230028342803296 0.226267665500593 1 1
0.279334063988436 0.273118626835233 1 1
0.119450734474048 0.117870866359658 1 1
0.14549350582405 0.142850746883929 1 1
0.394162866330756 0.38732889493089 1 1
0.238028778287128 0.233556073468378 1 1
0.234262899597042 0.230066272099221 1 1
0.103281301920825 0.102549898425811 1 1
0.254648525175454 0.249944086062601 1 1
0.0662172051031725 0.0646529528221798 1 1
0.233140645962104 0.229407006991338 1 1
0.17928175587002 0.175606254963295 1 1
0.253002443133957 0.24877323887537 1 1
0.244573718808079 0.239306617818637 1 1
0.171134125842063 0.167997935305872 1 1
0.293640014445116 0.288105392099178 1 1
0.351348313922403 0.344989065828047 1 1
0.00981859962109919 0.008816881472855 1 1
0.48044866668079 0.47054096053203 0 0
0.055187482281628 0.0544780975947147 1 1
0.2062357280601 0.201712116005195 1 1
0.238803924946931 0.234694614566191 1 1
0.298932206695652 0.293255770990984 1 1
0.0325307203331722 0.0315353399689463 1 1
0.300412123014331 0.295522022577663 1 1
0.349231559739656 0.343248163806024 1 1
0.18814093431801 0.18464046827168 1 1
0.323015234351576 0.317610664224919 1 1
0.450267677376798 0.441811963529401 0 0
0.0835087280351053 0.0822261980465813 1 1
0.149492450741446 0.14634526544205 1 1
0.45305854184862 0.444523711331899 0 0
0.183297545105305 0.179926831497089 1 1
-0.0273430128997528 -0.0270922010290322 0 0
0.270268686211949 0.265310694094087 1 1
0.305435033765987 0.300727942518519 1 1
0.260859388137194 0.255255033288091 1 1
0.292031222642167 0.285913179575259 1 1
0.173263930499479 0.170551321382446 1 1
0.267124283323678 0.261328842192294 1 1
0.376725486896075 0.369512774047792 1 1
0.237261384093428 0.232588238969101 1 1
0.12551700853755 0.124353201510914 1 1
0.247892741789992 0.243591644541103 1 1
0.225933916217015 0.221181655813946 1 1
0.300264605807523 0.295157082039165 1 1
-0.0240602225240361 -0.0242990875240892 1 1
0.165410143430468 0.162305566268758 1 1
0.0907742804116453 0.0891700444680366 1 1
0.128414915502813 0.125439826648708 1 1
0.157877211502337 0.154641647862341 1 1
0.186967933063434 0.183280531457224 1 1
0.295385751743164 0.288644173654829 1 1
0.137575996325336 0.135877678831829 1 1
0.299961222160647 0.293788181649221 1 1
0.170337570627157 0.166879433888752 1 1
0.151441577458577 0.148006317946141 1 1
0.303418753631496 0.298576995284469 1 1
0.208412987289417 0.205170970750926 1 1
0.220157737314637 0.215876161876979 1 1
0.148652936904591 0.147566987643984 1 1
0.271870765830031 0.266537346159497 1 1
0.0275318993539507 0.0267682522599771 1 1
0.198569213230753 0.195143502562979 1 1
0.08805477637625 0.0862320948370174 1 1
0.201669164068151 0.198545494344459 1 1
0.343108458128523 0.335894410408749 1 1
0.218021917659835 0.213742657394943 1 1
0.471082083553813 0.461385455008456 0 0
0.193817915200432 0.191658073546833 1 1
0.194899824800152 0.192336707311594 1 1
0.456259536884262 0.448119120592061 1 1
0.156073838019711 0.152983720177048 1 1
0.0724873896689013 0.0715495054738762 1 1
0.115568230670042 0.113211594465688 1 1
0.185326495785878 0.181446736751171 1 1
0.150935255957558 0.148181447360635 1 1
-0.137709979563704 -0.135198811002111 0 0
-0.0483255742216377 -0.0479897890949663 0 0
0.156787811408672 0.153825903833786 1 1
0.149430686842883 0.146428214672679 1 1
0.0777566619087921 0.0764302478625995 1 1
0.172835150667134 0.168391579068794 1 1
0.348928138381329 0.343066558284283 1 1
0.308683856973903 0.303377732503393 1 1
-0.0429883658961555 -0.0417448493294546 1 1
0.338343513198631 0.333481124597276 1 1
0.304359603579559 0.299575247456515 1 1
0.287730292897849 0.282316265381425 1 1
0.104259740018427 0.102611997402108 1 1
0.212815745098119 0.210570442160831 1 1
0.270274351319625 0.266120260993713 1 1
0.259183372350763 0.255277310220668 1 1
0.104764320472694 0.102207035166377 1 1
0.326372367502702 0.320689375396793 1 1
0.139667036433314 0.137352169588937 1 1
0.423243328934047 0.416020390183534 0 0
0.238336425623382 0.233485336825788 1 1
0.355756981482616 0.349811363323489 1 1
0.32593888164694 0.320493287337932 1 1
0.228567197517804 0.224473730389506 1 1
0.316756252513734 0.310565488190942 1 1
0.252091531309715 0.24735370958877 1 1
-0.041830254964561 -0.0411857089687803 0 0
0.422473254696825 0.414660204052424 1 1
0.167932959094227 0.164457204577339 1 1
0.124027264834008 0.121893103390337 1 1
0.326146213883515 0.318618958440627 1 1
0.170500440566461 0.167182567397955 1 1
0.204318913139253 0.200924083857132 1 1
0.214699480363062 0.209998499046237 1 1
-0.00900202313186408 -0.00898531697753992 0 0
0.262649543067465 0.257950843749377 1 1
0.0637182930708453 0.0628272647990843 1 1
0.309289198734637 0.303912963973142 1 1
0.284099012142958 0.279069749751778 1 1
0.264859365155886 0.261133456199387 1 1
-0.00180808170902073 -0.00180369619632275 0 0
0.147759507432067 0.145575718109303 1 1
0.133841930591214 0.131436746787805 1 1
0.0766184138494996 0.0753288530102134 1 1
0.125468309419073 0.123166834004927 1 1
0.211149028590814 0.206871237865778 1 1
0.231180863406453 0.226716651903311 1 1
0.278744020869592 0.273878867680734 1 1
0.0715530366119974 0.0697039427659764 1 1
0.131001285696454 0.129724329350679 1 1
0.435842087940784 0.427215272918582 0 0
0.263903097275712 0.259152191146636 1 1
0.330963643149404 0.324461747866025 1 1
0.217741486386009 0.212874985052403 1 1
0.115912734955664 0.113081615212867 1 1
0.122175128207341 0.118588122447148 1 1
0.205008211574961 0.201286000716608 1 1
0.340960837659672 0.335410510264303 1 1
0.157210491128742 0.153292661965381 1 1
0.030878766566082 0.0291421588583513 1 1
0.294643132444419 0.289045971876643 1 1
0.254803223493383 0.249275425200487 1 1
0.0884720979977301 0.086095842299243 1 1
0.261150257924745 0.255930141780013 1 1
0.192667394320382 0.188379075362073 1 1
0.246829981439535 0.241252633048342 1 1
0.16250370015092 0.160523461788378 1 1
0.311148248939326 0.305594807324032 1 1
0.24456469901872 0.240055071938425 1 1
-0.0201325910321727 -0.0186431732612841 1 1
0.142241203364315 0.140112898369676 1 1
0.144272776753074 0.141460920450354 1 1
0.224245895123575 0.22079899869976 1 1
-0.106915442070498 -0.104684655206035 0 0
0.0545488314426902 0.0528112349221946 1 1
0.188156900403389 0.184704620223354 1 1
0.158922762834568 0.155852891602716 1 1
0.318453264100056 0.311247500967729 1 1
0.335109514689547 0.329397674895185 1 1
0.0767508223859973 0.0755040182958454 1 1
0.0389401727773977 0.0377255569304681 1 1
0.0642246547500597 0.0639091505747702 1 1
0.0998769976913952 0.0960863530566393 1 1
0.280392316422638 0.275282956548221 1 1
0.461401280267779 0.453362027600278 0 0
0.176638611291051 0.173385351739981 1 1
-0.0211977507262212 -0.0219360183752159 1 1
0.369930482095562 0.362149107637053 1 1
0.113844282262602 0.111617156297944 1 1
0.189341921518212 0.186503297379762 1 1
0.412128705950614 0.405486361824477 1 1
0.0541915769268832 0.0526667773676956 1 1
0.140561551617883 0.138338045492883 1 1
0.270051934492538 0.265330507256567 1 1
0.0100390831951184 0.0103292587749274 1 1
0.330693358484051 0.323585446019639 1 1
0.183618794552852 0.180380672620514 1 1
0.167265708972075 0.164168243526848 1 1
0.133046286434011 0.130397307611565 1 1
0.270920651977537 0.265358495332646 1 1
0.336418284954242 0.329627148904791 1 1
0.309853304140921 0.303634335262657 1 1
0.276583111170461 0.271527965503456 1 1
0.269153029362401 0.264502142920738 1 1
0.096434368968648 0.0936192191606315 1 1
0.193775495262244 0.189905631913177 1 1
0.34441877072835 0.338249597260156 1 1
0.0487767914301739 0.0478163846603518 1 1
0.20284249302721 0.198756317766318 1 1
0.270733627578264 0.264982254975162 1 1
0.0569917368882368 0.055560164167688 1 1
0.184014360712804 0.180645540353379 1 1
0.19392924858675 0.190345089603259 1 1
0.269188119735516 0.264836837493052 1 1
0.324149942807898 0.317876684417656 1 1
0.231100423489442 0.226574244254005 1 1
-0.0356956241515895 -0.0357418476869851 1 1
0.310801578342698 0.305799203506719 1 1
0.167949834049631 0.163439993023073 1 1
0.183901766211764 0.182397008007444 1 1
0.24772539315031 0.243414836864606 1 1
0.163445855596123 0.160553944348246 1 1
0.0254160036220146 0.0248740844022582 1 1
0.142378084353156 0.139590091146887 1 1
0.225322945282129 0.220665246964699 1 1
0.413812409602578 0.405386390860284 1 1
0.234033234974732 0.229727195315394 1 1
0.345047801084338 0.339304188790655 1 1
0.133966140230557 0.1316080551163 1 1
0.0816143916162965 0.08096527503846 1 1
0.275375246582535 0.270524826554127 1 1
0.166906256815982 0.163637953292977 1 1
0.315620390984022 0.309896575055813 1 1
0.138124323680723 0.135669729966396 1 1
0.165124348534657 0.162369011958215 1 1
0.279276933902403 0.274755978465486 1 1
0.15513726517352 0.153019422564295 1 1
0.0545212657415686 0.053414960619874 1 1
0.268330860446273 0.262598344837509 1 1
0.173378101334741 0.17092770211676 1 1
0.24158852589968 0.235761189487377 1 1
0.104495979161951 0.101097298471608 1 1
-0.0330010763641292 -0.0327520674446544 0 0
0.140521452949262 0.137642973618508 1 1
0.275764387494675 0.271756333018586 1 1
0.172370362754888 0.169710334843876 1 1
0.148804847403815 0.147105402681454 1 1
0.130123650237743 0.127522513503259 1 1
0.289971367984573 0.285457117800914 1 1
0.169921799381914 0.16702569778379 1 1
0.27586312695201 0.270876840819872 1 1
0.432706430447329 0.423510117177043 1 1
0.339144396229406 0.33178872162167 1 1
0.270913433299487 0.265900517758291 1 1
0.157459040653277 0.154547571516079 1 1
0.217563293019326 0.213581861422925 1 1
0.21739909486827 0.213173266187625 1 1
0.283476876784596 0.278397015157573 1 1
0.268081059717209 0.264755914760396 1 1
0.245128261617241 0.240569178734301 1 1
0.127246798414998 0.125610250130954 1 1
0.202050155999697 0.198230950013235 1 1
0.243744571645997 0.239812476530042 1 1
0.198953923469378 0.194484143933353 1 1
0.353128907578693 0.346550754421226 1 1
0.256600345008638 0.252312120860147 1 1
0.16301369482578 0.158214060417525 1 1
0.0275820892679758 0.0267161367229997 1 1
0.225201381217832 0.221558114529165 1 1
0.119276080001382 0.117133537562913 1 1
0.18903664569394 0.184595204986854 1 1
0.317305936462952 0.310112498634755 1 1
0.359003957331755 0.351719262442498 1 1
0.268439740980139 0.264005327916775 1 1
0.450002084902629 0.44087224635053 1 1
-0.0339537045227599 -0.033798356360908 0 0
0.349367680630451 0.343043005804843 1 1
0.279114317484099 0.274570723546784 1 1
0.106091107858575 0.104469627361454 1 1
0.403006250784661 0.396206293803774 0 1
0.380198933736446 0.375003881772104 1 1
0.201454825061862 0.196802161741917 1 1
0.0494564916391892 0.0494019120603112 1 1
0.244847970370786 0.240286079252386 1 1
0.397341370305125 0.388878168689029 1 1
0.424810374685444 0.417703145212187 0 1
0.222980441589093 0.218333113247919 1 1
0.0390467378901728 0.0373711794716614 1 1
0.18415785047005 0.180407752424386 1 1
0.47751716882595 0.468860950303012 1 1
0.117431276123593 0.115596040813056 1 1
0.322592432076868 0.317030090364548 1 1
0.0642400032782877 0.0621595379762984 1 1
0.300889884822179 0.295217135938796 1 1
0.287596907080534 0.28206292078689 1 1
0.176089991068225 0.172938619019059 1 1
0.251854620682833 0.246923948622643 1 1
0.361274070409714 0.355034382605774 1 1
0.159509091236969 0.156754184029506 1 1
0.202723241467796 0.199104621636161 1 1
0.133065324363342 0.131210280642465 1 1
0.294182592196526 0.288030099124084 1 1
0.126177298518483 0.123933939879135 1 1
0.129199857350063 0.126338481572957 1 1
0.0969424747823117 0.0952040346156507 1 1
0.13570561380418 0.132923469039439 1 1
0.174392597164371 0.17103064636418 1 1
0.272757853714817 0.267070644483601 1 1
0.061803259450217 0.061047147508485 1 1
0.0755751074798525 0.0731943247518666 1 1
0.466805878350679 0.458793600447961 0 0
0.289089159942658 0.284065389255278 1 1
0.351152826897965 0.344591539356149 1 1
0.308570707808108 0.303540720878698 1 1
0.123477533410773 0.121686714549903 1 1
0.367048494831077 0.360398973372702 1 1
0.388242245153653 0.38094783519511 1 1
0.00812251483191413 0.00607485047717141 1 1
0.0840554790829422 0.083938538743666 1 1
0.227217797997239 0.223200076618852 1 1
0.181419443569507 0.177428935414568 1 1
0.15138459494256 0.148271970151779 1 1
0.345340381547391 0.33953157397772 1 1
0.168403706438057 0.164720140699146 1 1
0.262611383224355 0.25763559022225 1 1
0.531958895492741 0.523255286442372 0 0
0.198176525593195 0.194291449992994 1 1
0.0549029054143607 0.0550398263952232 1 1
0.23610731002022 0.231723718019519 1 1
0.0178955746677425 0.0173199519596321 1 1
0.205731451756407 0.202163618051154 1 1
0.287306904971997 0.281366334488216 1 1
0.137899871650409 0.134346319380862 1 1
0.185457349633659 0.183705600802317 1 1
0.181163496712216 0.177982405711272 1 1
0.269581505777795 0.265056359017168 1 1
0.0954735300294026 0.0936493636330183 1 1
0.320113599152257 0.313422553990167 1 1
0.22119967506106 0.216201386287673 1 1
0.158008297005516 0.15416404826601 1 1
0.273610747358293 0.269370767831197 1 1
0.11400426287597 0.112067829590917 1 1
0.205541638408859 0.201402805755552 1 1
0.0344337150698689 0.0322627549617183 1 1
0.217061171219956 0.212571031889644 1 1
0.124483600469664 0.122016933918264 1 1
0.169155799621955 0.166062671300644 1 1
0.269090618210438 0.264607549344362 1 1
0.18935757319586 0.185743085874726 1 1
0.326329707852585 0.320234115532831 1 1
0.200617099005443 0.196390602842711 1 1
0.568843305968332 0.558170562194447 0 0
0.321925306995103 0.315467293872946 1 1
0.194964152626496 0.193248356102852 1 1
0.455614472076019 0.448319129378957 1 1
0.260826749791153 0.256316638327001 1 1
-0.0589690993708475 -0.0576900168676517 0 0
0.234308613586426 0.229495823480763 1 1
0.322103775815361 0.315993470253529 1 1
0.0984999732943297 0.0967907841796435 1 1
0.247916645931809 0.241322969767141 1 1
0.29750411159136 0.291766301026148 1 1
0.187079170474463 0.184016561950914 1 1
0.294896974773952 0.28836929912783 1 1
0.000375602550200166 0.000130416044215931 1 1
0.171152514109619 0.168833780074654 1 1
0.175108648150905 0.17148095508363 1 1
0.260457644844047 0.256325190150345 1 1
0.516004426969028 0.50777402137049 0 0
0.060414970324119 0.0602072784621641 1 1
0.195180250947846 0.191221657474151 1 1
0.0891143855002792 0.0880311060373728 1 1
0.354827188164526 0.349483877363631 1 1
0.361515986499246 0.355707001678695 1 1
0.367094857380606 0.361010113732052 1 1
0.361353296976168 0.35504173782803 1 1
0.211197156245223 0.20860037568545 1 1
0.248935932753235 0.244324153227632 1 1
0.224223741204381 0.220570829037595 1 1
0.266492274574889 0.261919764548053 1 1
0.216982745270236 0.213322770508291 1 1
0.350210414445579 0.343760191095944 1 1
-0.0598310306814168 -0.0599125975481902 0 0
0.192197615804094 0.188584256254028 1 1
0.462664658697009 0.455230872791983 0 0
0.308506738717911 0.30010162438952 1 1
0.153077907084095 0.148779432420852 1 1
0.323315151199701 0.318425990412582 1 1
0.532477942727785 0.523996590244329 0 0
0.197985508326859 0.192996927238684 1 1
0.155641987645632 0.152567965459381 1 1
0.0615119355421996 0.0606550538312731 1 1
0.148589502259087 0.146034376277673 1 1
0.00919300831950443 0.00858399853500914 1 1
0.233367967801895 0.229587654816699 1 1
0.22838470354685 0.223036376056945 1 1
0.338086566286406 0.331114694045193 1 1
0.294293366265565 0.289700881549753 1 1
0.0490112253787688 0.0484668841035062 1 1
0.202816050152897 0.199627334867283 1 1
0.193199534657372 0.190433616348859 1 1
0.136839124390483 0.133789193717544 1 1
0.118572678500843 0.116573682160373 1 1
0.283056462620706 0.276674783807005 1 1
0.254414046563701 0.249639496282412 1 1
-0.0480066259479004 -0.0471643851625714 0 0
0.39015803611155 0.381942479319791 1 1
0.200379219680896 0.196956061081667 1 1
0.098276404037411 0.0963853709995262 1 1
0.485714982177912 0.476597055106004 0 0
0.00857795331203853 0.00893138698002579 1 1
0.397226759876103 0.389953044290272 1 1
0.236342896238598 0.231000452365746 1 1
0.119381114007933 0.116793468621771 1 1
-0.150920349584058 -0.146798624109636 0 0
0.258392687262025 0.253813063904295 1 1
0.100634004386942 0.0997398116534176 1 1
0.188401226591504 0.185742840231818 1 1
-0.129819395847879 -0.127090757809234 0 0
0.119221036411684 0.116754785432651 1 1
0.100037123148908 0.0984908360024548 1 1
0.0389789300037401 0.0392801852930092 1 1
0.286910315209714 0.281042762014474 1 1
0.385773218453647 0.377694228157673 1 1
0.211305312397454 0.206419066457538 1 1
0.00555897285092775 0.00531111872003884 1 1
0.23777992675401 0.232311531138789 1 1
0.344344811401437 0.337718327000226 1 1
0.225454021417318 0.221766057062813 1 1
0.213089039548548 0.209673191927509 1 1
-0.0403376053155197 -0.0383128315407873 0 0
0.41200151589785 0.403314530041762 0 1
0.214016996004007 0.211500041294775 1 1
0.270255505098067 0.265489576465605 1 1
0.0731904472364393 0.0716348964881004 1 1
0.164956334498282 0.162349613274298 1 1
0.0976445957197065 0.0956373498276863 1 1
0.457837251133134 0.44906541235734 1 1
-0.0208175442492514 -0.0205366270391387 0 0
0.169320923970186 0.165356544132816 1 1
0.175043338541053 0.170570114851887 1 1
0.166797760098469 0.162725872928844 1 1
0.176421080278865 0.173587315092292 1 1
0.181360154427986 0.178920785185931 1 1
0.212409575564479 0.208348407424444 1 1
0.0587978644759329 0.0572119424750585 1 1
0.168846709645471 0.16613637719134 1 1
0.223951888517356 0.21957427481181 1 1
0.139347336063481 0.136602694662098 1 1
0.182448346964956 0.179431138903636 1 1
0.157826931098208 0.155438338908497 1 1
0.188237428338936 0.18585823612531 1 1
0.119723997067781 0.116717067010958 1 1
0.295611381199574 0.288627468265068 1 1
0.0343094347439401 0.0334906624532332 1 1
0.0682291238935913 0.0666714306641814 1 1
0.22292605257342 0.218883368596095 1 1
-0.0549244509285463 -0.0531212014970192 1 1
0.135360644879184 0.133127876698122 1 1
0.118001571841666 0.115791240861506 1 1
0.0855504538504006 0.0835450939384431 1 1
0.083040768610854 0.0817187094261085 1 1
0.211361673309216 0.207939154177278 1 1
-0.022650526664939 -0.0212517800838893 1 1
0.053981138234255 0.0525992869085278 1 1
0.317087721494604 0.310801123001383 1 1
0.0803780678055625 0.0789679622114823 1 1
0.230112068419264 0.226954533391333 1 1
0.186336366653323 0.18269631958841 1 1
0.205324051369104 0.201354637602644 1 1
0.191658138541734 0.188864093333128 1 1
0.209469846866246 0.204880528342944 1 1
0.346260686441577 0.340420159715441 1 1
0.228947196980088 0.224531147961452 1 1
0.100451495222024 0.0971587553900578 1 1
-0.00597383708716455 -0.00595254820707578 0 0
0.197334169498757 0.194954984538037 1 1
0.194438211466298 0.191544567617254 1 1
0.249112994556641 0.242750693072086 1 1
0.189778337139163 0.18482351399645 1 1
0.116581321582741 0.114079955057021 1 1
0.24228248699434 0.238216620215113 1 1
0.0980764888819042 0.0971401588695783 1 1
0.137804575749052 0.136430565960239 1 1
0.223080708347836 0.220439854726638 1 1
0.275539790139066 0.271473619126054 1 1
0.0910989133475365 0.0894243785679933 1 1
0.214318012896198 0.20973672333966 1 1
0.374104021135545 0.367374129888346 1 1
0.469629010416539 0.460412339756911 0 0
0.392406112026807 0.385392425761082 1 1
0.101911590435786 0.0999144508932743 1 1
0.209499274052672 0.204633511619606 1 1
0.0992435291132846 0.0975166143187513 1 1
0.0980620078455254 0.0964443650006417 1 1
0.390979865530185 0.382256343290682 1 1
0.0949900559023161 0.0929642756987676 1 1
0.0785249017365474 0.0770402580696903 1 1
0.0611675687987755 0.0591567468990372 1 1
-0.129540231057595 -0.127602720732024 0 0
0.253949577651309 0.24919036600693 1 1
0.317147336628565 0.310597179789494 1 1
0.151926552900748 0.149130444208787 1 1
0.0963380673680148 0.0941783027446103 1 1
0.0286576554248034 0.027550970695121 1 1
0.211455793933014 0.207457697063993 1 1
0.324257911952208 0.318307997851485 1 1
0.129856477291952 0.127620350162832 1 1
0.315109193323469 0.308739185428228 1 1
0.0808936162680373 0.0794869823918381 1 1
0.304552175962868 0.299328321414875 1 1
0.0276884608228008 0.0265185350197432 1 1
0.168295928510879 0.165802258288251 1 1
0.239206318753055 0.235059138189874 1 1
0.143809369540819 0.140551841800555 1 1
0.398840658576933 0.391463924571615 1 1
0.240422972305306 0.235988606659757 1 1
0.183965201550653 0.179506860673501 1 1
0.0131831686709561 0.0127620021362502 1 1
0.244208978689307 0.240101901931837 1 1
0.200815229369747 0.196139136587895 1 1
0.123392928176524 0.120067027878728 1 1
0.239739420106936 0.235935230503519 1 1
0.180070870725887 0.177639592048855 1 1
-0.0152145283151523 -0.0147147215479231 0 0
0.284384260308271 0.278595020596731 1 1
0.374523391716378 0.368290440641371 1 1
0.142711362597364 0.139232649466811 1 1
0.171830923583264 0.168855895680469 1 1
0.0694927027542276 0.0680764144283562 1 1
0.0155694695860893 0.0154243132872051 1 1
0.304221290413238 0.29783515655785 1 1
0.305863648011601 0.300418346265162 1 1
0.103218928780912 0.10195645751204 1 1
0.291939565228782 0.287031236373971 1 1
0.338053405712547 0.332272617508654 1 1
0.0142156208499325 0.0150205940936192 1 1
0.485428147063157 0.477337614587199 0 0
0.0346447815458319 0.0350028720763134 1 1
-0.0266161561226037 -0.0261255113521179 0 0
0.0890646300384896 0.0864095395943133 1 1
0.0387206868659199 0.0364278518535828 1 1
0.24760402294183 0.242663393107698 1 1
0.322203642261714 0.316044683178445 1 1
0.281065254021678 0.274903301476281 1 1
0.150653969940245 0.147329883097128 1 1
0.0894776854388385 0.0887009212631068 1 1
0.0852070772873031 0.0838881566291949 1 1
0.310644753406462 0.305450364584702 1 1
0.0822311025197525 0.0816252833437634 1 1
0.137725580183062 0.134262989324583 1 1
0.125693080326213 0.123212291353953 1 1
0.31448302214226 0.309327185537882 1 1
0.292405154752233 0.286042891776795 1 1
0.266861655100623 0.262378472717426 1 1
0.449424805346645 0.441479406495955 1 1
0.192167101290968 0.187784765435443 1 1
0.179231906568878 0.175536390420882 1 1
0.311942493365265 0.30702574758434 1 1
0.205221011582872 0.201103487039305 1 1
0.147135354668553 0.143277879863143 1 1
0.0209471202459183 0.0209149615617411 1 1
0.168751183959446 0.164653622982106 1 1
0.155326654388824 0.15225618254312 1 1
0.215657671452123 0.210986650420754 1 1
0.341221695860663 0.335959963999046 1 1
0.16515229320845 0.162158221353187 1 1
0.258546403476038 0.253477056140728 1 1
0.0521090088809137 0.0510566586226497 1 1
0.172493003568487 0.16924548794682 1 1
0.00476817880788649 0.0042335372629058 1 1
0.253434332303794 0.247369642651004 1 1
0.270065695065304 0.265637491363228 1 1
0.0171244854660643 0.0168132149119704 1 1
0.294739969948193 0.290008142677172 1 1
0.303282316109324 0.297007011891496 1 1
0.251133124273021 0.247329804424969 1 1
0.201237298413978 0.197741997937915 1 1
0.0128622247984768 0.0116587732972879 1 1
0.216935970083733 0.213302244530989 1 1
0.0574194845374478 0.0564446157455701 1 1
0.291286060362928 0.285843780751497 1 1
0.0483924439475035 0.0471942621999948 1 1
0.163195860575582 0.160086992093964 1 1
0.135819099887865 0.133585888523306 1 1
0.346684517239079 0.340925433930541 1 1
-0.0290819605698991 -0.028669035976588 0 0
0.135731045748799 0.133642436128795 1 1
-0.00186057381606693 -0.000990154283301896 1 1
0.245440108596969 0.241064122975263 1 1
0.264368939112552 0.259365977749138 1 1
0.231303469891467 0.226998408210761 1 1
0.277936206198498 0.271970450228263 1 1
0.00218398904646028 0.00298427732648716 1 1
0.298861493377062 0.293344689164704 1 1
0.297460539975525 0.292853437771526 1 1
0.295401180871593 0.289751437295301 1 1
0.26165903367316 0.256749258214668 1 1
-0.00524156389890407 -0.00623439083232122 1 1
0.127209813809575 0.12543378328752 1 1
0.102653612469605 0.101111549341525 1 1
0.179811298264289 0.176028218001883 1 1
0.221456492508086 0.217751838811015 1 1
0.328359436519585 0.32244128442662 1 1
0.442503488589816 0.434870081662981 1 1
0.183304186390092 0.179956236819083 1 1
0.263977090029031 0.258249142895404 1 1
0.125051732692051 0.124372262782272 1 1
0.249251944656545 0.245619597610482 1 1
0.300568698338996 0.295258958899091 1 1
0.227428288034986 0.223598141328674 1 1
0.0475248030549493 0.0470029823342329 1 1
0.13661210467611 0.13357875468209 1 1
-0.0316163761667176 -0.0306184994508856 0 0
0.367923145959085 0.359610589400982 1 1
-0.0118470769853463 -0.011528597445441 0 0
0.339344706431923 0.332327011683689 1 1
0.138151644758929 0.135490525029537 1 1
0.302786237842415 0.297656872888155 1 1
0.122881522450885 0.120974617211079 1 1
0.122113157298896 0.118698059394363 1 1
0.211528525865847 0.208202999811932 1 1
0.246134572582727 0.239720530013978 1 1
0.216971747834112 0.212428918846584 1 1
0.08261483979384 0.0820676498752354 1 1
0.256194913622889 0.25089266441405 1 1
0.153781455052858 0.150461127705462 1 1
0.0515777072010548 0.050487657816185 1 1
0.184799014563205 0.181056234738014 1 1
0.180614703541038 0.176285654777676 1 1
0.113913321458152 0.111759673471725 1 1
0.16537162935463 0.162341790070632 1 1
0.202109500654406 0.19954504139267 1 1
0.142912167541125 0.139849587224215 1 1
0.185480719488093 0.18113567265596 1 1
0.306088455579979 0.300252897565754 1 1
0.231825900504482 0.227319434692064 1 1
-0.0207365936867484 -0.0199383748702254 0 0
0.139046954202492 0.136761076459376 1 1
0.0273610286543466 0.0261450736203431 1 1
-0.0103236223897668 -0.0109117781149108 1 1
0.232756190497449 0.22898547340234 1 1
0.227499344354626 0.223085420414687 1 1
0.19811349354452 0.194311209985569 1 1
0.223126783012575 0.220161166772568 1 1
0.412641666980048 0.405125366605602 1 1
0.256767770328596 0.251242758748965 1 1
0.237559180855076 0.233897734731843 1 1
0.122789710316461 0.121364087841571 1 1
0.150940525112815 0.148900055264886 1 1
0.0838791559217359 0.0818036033282707 1 1
0.0824425077935641 0.080720248188526 1 1
0.259353196143214 0.255780828994399 1 1
0.424954268599395 0.415786210276589 0 1
0.243619237089588 0.239208395000048 1 1
0.225712018804342 0.221236564483403 1 1
0.114657393789175 0.112658900279347 1 1
0.227176250063963 0.222005121349752 1 1
0.154410461010322 0.151513816230286 1 1
0.0666660275374901 0.0654834755250713 1 1
0.0457168390749596 0.0442625702734914 1 1
0.388505470176417 0.38102809198984 1 1
0.263455266717811 0.256377037098531 1 1
0.134666889126092 0.132547118214047 1 1
0.192983297815115 0.190070992223309 1 1
0.121861100122514 0.120661439209314 1 1
0.226896650291078 0.221540403199769 1 1
0.404811082944712 0.396533511881767 1 1
-0.035270535664339 -0.0337747230503383 1 1
0.470182359296813 0.462082075548562 0 0
0.225892179588503 0.221765412722634 1 1
-0.0233445200858456 -0.0225632477980854 0 0
0.112841310881572 0.111266884408163 1 1
0.299625395361471 0.294027556945033 1 1
0.0547482581341206 0.0545742692983749 1 1
0.165841615249897 0.163668165016585 1 1
0.380655757919422 0.373562189035268 1 1
0.273013987025091 0.267308345294757 1 1
0.0354987335467276 0.0346041300817088 1 1
0.153737662451848 0.150886358480914 1 1
0.340912941388125 0.334856504540693 1 1
0.245784909979893 0.241031503865057 1 1
0.268129749402987 0.262866282035148 1 1
0.238973233116817 0.234294569750066 1 1
0.1015293920207 0.0997961454056472 1 1
0.277230205826422 0.270770715263443 1 1
0.166356982665701 0.162665933109967 1 1
0.352527182083771 0.345856889194445 1 1
0.313278208770037 0.308178172194208 1 1
0.270672778059462 0.266037033639016 1 1
0.342946189367747 0.337059848833215 1 1
0.360929714675328 0.3537725426901 1 1
0.536790301271186 0.527481499266936 0 0
0.145106596883202 0.142282319496407 1 1
0.16432250888819 0.161569719349231 1 1
0.303090711684981 0.296032654811608 1 1
0.256886049532012 0.252140441439476 1 1
0.0190799607996815 0.016695416507778 1 1
0.0910218840932834 0.0890667168530361 1 1
0.337075382605194 0.331246967541158 1 1
0.0549191126359945 0.0518019560252092 1 1
0.188152400971562 0.185064575112441 1 1
0.350793610663761 0.343806322834466 1 1
0.190190291345963 0.187451423867876 1 1
0.247865362693411 0.243155013963699 1 1
0.326325678895312 0.320220186818548 1 1
0.196067045029552 0.192780384522541 1 1
0.36800429491442 0.359200070485425 1 1
0.123002216577359 0.120297898401444 1 1
0.264653112092166 0.260063966565632 1 1
0.373588618924415 0.365901807653187 1 1
0.32444136205741 0.318985761080359 1 1
-0.114589826195785 -0.112682124946186 0 0
-0.0201841014235226 -0.0187515689168474 0 0
0.310731663579248 0.30544700740046 1 1
0.187472782331737 0.184402359437116 1 1
0.235864641799043 0.231283290279794 1 1
0.165727689382857 0.16163642975931 1 1
0.234023282037085 0.230503572016599 1 1
0.124857844500677 0.122118174982196 1 1
0.138950052281795 0.136384573056232 1 1
0.103255182310386 0.101408931176951 1 1
0.288170736413947 0.283435133869162 1 1
0.353206232236319 0.346666919555419 1 1
-0.0629020848936566 -0.0611740924277224 0 0
0.096488017606849 0.09500358710773 1 1
0.0687530205037117 0.0681458875571147 1 1
0.198328221979655 0.196231777018702 1 1
0.269959883860189 0.265286878864968 1 1
0.129357559934795 0.12695104548583 1 1
0.203846275876147 0.200977650243814 1 1
0.250186822339971 0.245627547433326 1 1
0.370180195362391 0.363533162944644 1 1
0.131495439690435 0.127854869891681 1 1
-0.0153329439116079 -0.016321493555933 1 1
0.475688755644883 0.464623787303588 0 0
0.08677731778915 0.0854515490310196 1 1
0.171289309787341 0.16791388845349 1 1
0.102933331380558 0.101827722931683 1 1
0.145458964067529 0.142110720455349 1 1
0.322986908063202 0.316409783505248 1 1
0.181451931521544 0.178369044058646 1 1
0.1652831078735 0.162445560960233 1 1
0.265357899211933 0.260805814219028 1 1
0.371407619112302 0.363616424983139 1 1
0.314638518249839 0.308959365988915 1 1
0.133580093351518 0.131171693458885 1 1
0.328204789055878 0.322246006162918 1 1
0.100345856069611 0.098597180972185 1 1
0.389685080894447 0.382897039521246 1 1
0.185291455251732 0.180983622459465 1 1
0.0603119767733462 0.0596075400622199 1 1
0.156542804592506 0.153160012852187 1 1
0.144659680353014 0.141661660627759 1 1
0.175039205953935 0.172095859570877 1 1
0.341469873037968 0.334666644425298 1 1
0.240005283665422 0.234826054162457 1 1
0.0641557263112723 0.0635506170817113 1 1
0.198212261738893 0.19489806747015 1 1
0.0915894754836937 0.0907069272445827 1 1
0.158293334903315 0.155077950316917 1 1
0.15666068201562 0.152973451214019 1 1
0.183600337678715 0.179405929005792 1 1
0.0785126738431048 0.076795073238332 1 1
0.387925200782189 0.380731019296754 1 1
0.275286024973803 0.270569813730013 1 1
0.262104112564699 0.257510833328938 1 1
0.402787359447343 0.394310334740011 1 1
0.287663690762205 0.282724195064107 1 1
0.284685331176927 0.279556415980976 1 1
0.199390171711477 0.195832713241541 1 1
0.338699055826026 0.333209217295395 1 1
0.209200238295649 0.204056431221884 1 1
0.222986093035309 0.219683110986689 1 1
0.0709775935288224 0.0692294589500793 1 1
0.2874719797837 0.281475116917531 1 1
0.132237863599131 0.130351718342759 1 1
0.13700406749823 0.134384238127361 1 1
0.318154168687192 0.312488191665575 1 1
0.22850529545885 0.224485067859241 1 1
0.177429225146668 0.173364664513758 1 1
0.224343832249864 0.221083024635767 1 1
0.241900777867848 0.237309877809784 1 1
0.294689751685225 0.289376137197713 1 1
0.156276757345594 0.153408522327862 1 1
0.0922826458320811 0.0915078470733656 1 1
0.329391060581317 0.323197502910147 1 1
0.204504616387879 0.201292209045113 1 1
-0.0376626741046525 -0.0370896456198049 1 1
0.153148357898452 0.150791552409275 1 1
0.189608321914688 0.186933008970999 1 1
0.405676500137598 0.398558437562138 1 1
0.285942384057006 0.280274809272977 1 1
-0.109980328279725 -0.108146190075469 0 0
0.341388094543084 0.335335706371489 1 1
0.158605481517827 0.15574456374531 1 1
0.0784733410210446 0.0775462900013194 1 1
0.411341303812053 0.403708852999473 0 0
0.153682498641391 0.150938548264479 1 1
0.258062105495425 0.253526868790087 1 1
0.247320880237295 0.241353976989782 1 1
0.0308568387964431 0.0318000445058925 1 1
0.211485828621612 0.20780526387383 1 1
0.247945438148234 0.243199190909544 1 1
0.131780125297584 0.128816460194273 1 1
0.442336463658203 0.434747770902216 1 1
0.182960687220177 0.17923177635919 1 1
0.114400565960177 0.112275814738149 1 1
0.31463119432753 0.307981579681232 1 1
0.0791444420507443 0.077709260565919 1 1
0.357143036667315 0.350703953270812 1 1
0.169661352987287 0.166416501361073 1 1
0.0712766395415005 0.0699841582601878 1 1
0.19057953656462 0.185884472791535 1 1
0.0208171307907793 0.0204879098065368 1 1
0.163986677373768 0.160948214756475 1 1
0.422716427703272 0.414745784753494 0 0
0.165292360517202 0.163940047970115 1 1
0.294098744336398 0.288952316119047 1 1
0.234237691665281 0.23015006748034 1 1
0.297613407313738 0.29235361442842 1 1
0.263044633292344 0.258699212404024 1 1
0.0848048851328086 0.0842861536866061 1 1
0.215102940407529 0.211305632262192 1 1
0.188034234267581 0.184320702577124 1 1
0.153460135291544 0.150113371824634 1 1
0.124513312146556 0.122206107281702 1 1
0.124333711234209 0.121808052225607 1 1
0.183552373078462 0.180029050292105 1 1
0.18557976454437 0.182119891907232 1 1
0.079289440030283 0.0772268859891998 1 1
0.103876503369262 0.101526848708379 1 1
0.189544305764012 0.186348987511653 1 1
0.0809610256379411 0.0787750602672313 1 1
0.257061346643532 0.252257235995643 1 1
0.198462484904267 0.195298735111738 1 1
0.0341477433205283 0.0338442641517858 1 1
0.371045690422252 0.365209470109556 1 1
0.204441045902261 0.200497257444859 1 1
0.0976950661235473 0.0963855463194816 1 1
0.112799788180948 0.111268056668705 1 1
0.203387586051952 0.199449071473295 1 1
0.288488819513617 0.283216027263589 1 1
0.351033215654675 0.344915805130144 1 1
0.498292473303672 0.48927534989091 0 0
0.092453433740274 0.0924818700581872 1 1
0.219165725360028 0.214690723908402 1 1
0.341086589957404 0.334503570472181 1 1
0.304783950060404 0.299493400011021 1 1
0.0944771593571011 0.0933559148168959 1 1
0.193759956347624 0.190838614169214 1 1
0.00998835608060342 0.00974397464291233 1 1
0.266075630385179 0.260351275990622 1 1
0.387039885914087 0.379597612307664 1 1
0.275317784717384 0.268957911574907 1 1
0.127103666820598 0.124839754819329 1 1
0.320433246018204 0.31389092219993 1 1
0.0804906973204435 0.0795166104275119 1 1
0.0702471384440748 0.0697193475391982 1 1
0.370004772663177 0.363071452097509 1 1
0.000393171083425603 0.000308768286612639 0 0
0.276431986661712 0.270816971779224 1 1
0.21796355215533 0.214792759735593 1 1
0.21234656950736 0.208232237782298 1 1
0.127442443601432 0.124655816159398 1 1
0.253968180519458 0.248248797323633 1 1
0.0743940301486092 0.0743446691893306 1 1
0.179151446728186 0.176164424995196 1 1
0.0475693514831845 0.0470791428662063 1 1
0.311959769922058 0.30726980716465 1 1
-0.0075849485607432 -0.00716728411042517 0 0
-0.00976972328738857 -0.00916078296190441 1 1
0.286067281747068 0.281076038102335 1 1
0.120672529269303 0.119194927213856 1 1
-0.0410962482627411 -0.0392705751809246 1 1
0.289641834642441 0.285038900703001 1 1
0.252412131486301 0.246705167896381 1 1
0.319967980675293 0.314190651952885 1 1
0.100283045362833 0.0977221422794825 1 1
0.154888338318794 0.15199949829297 1 1
0.364362305131384 0.357477229230038 1 1
0.166630423527587 0.163847155802724 1 1
0.225283098938833 0.221525321869809 1 1
0.282884247750911 0.2779635216831 1 1
0.355270196590927 0.34921537725393 1 1
0.164847982923101 0.160121936705373 1 1
0.145306127959057 0.143429991565099 1 1
0.0719814455218066 0.0688586024455531 1 1
0.213779215076274 0.209815421923394 1 1
0.132832007171426 0.132105578342127 1 1
0.219582870726083 0.215771747640382 1 1
0.295795522686295 0.290581718194773 1 1
0.0968898294828321 0.0951117038943644 1 1
0.138251530583325 0.1360018830302 1 1
0.178369634675336 0.173888325089404 1 1
0.0699515423787585 0.0682409180307405 1 1
0.131718251092724 0.129250201335013 1 1
0.419981789805814 0.412254699883309 0 0
0.309276302168008 0.303310906126287 1 1
0.179785136415576 0.176791342702312 1 1
0.145121806129986 0.143545463455477 1 1
0.0564634372457939 0.0548003802344327 1 1
0.320370875100345 0.31441925595683 1 1
0.181864500080897 0.180113707600372 1 1
0.295531916139027 0.289883703269629 1 1
0.1094097421978 0.107414375241738 1 1
0.36588719897758 0.360550316575139 1 1
0.199991884986667 0.196579550474043 1 1
-0.0802019542299006 -0.0795443697885091 0 0
-0.0105971130958894 -0.00948519431979443 1 1
0.255387402181096 0.250177006189538 1 1
0.0737118787188617 0.0722304911147578 1 1
0.290056197188561 0.284927672607314 1 1
0.19168160365368 0.188123714983727 1 1
0.180740200672949 0.177871516098274 1 1
0.211836623285793 0.207355606344222 1 1
0.0721422989028113 0.069823137730235 1 1
0.237101443154396 0.232998776541851 1 1
0.267711305395805 0.262930937025873 1 1
0.354644754699339 0.349510885701581 1 1
0.0845042687227585 0.0821686459339731 1 1
-0.0829239296591201 -0.0814504399639147 0 0
0.122144419246964 0.119297202875966 1 1
0.19882113890611 0.194043987909783 1 1
0.320933341974708 0.314493144196918 1 1
0.285783447829011 0.280567580319603 1 1
0.165832479370138 0.162041106054217 1 1
0.303563016587383 0.298623569104661 1 1
0.286859927957163 0.280566416011283 1 1
0.168141284765924 0.165095741374278 1 1
0.0838954114702438 0.0827346542210795 1 1
0.318151016852876 0.3114076413203 1 1
0.203083663706471 0.199961400757543 1 1
0.306826962768283 0.300536736250404 1 1
0.181896468111885 0.178766115729899 1 1
0.142880553846829 0.140677438266405 1 1
0.16950862775223 0.166559250646387 1 1
0.280887922157206 0.274949550368973 1 1
-0.0182036338997196 -0.0178218767249743 0 0
0.226777834675308 0.222842502189883 1 1
0.0230554494141693 0.0228803148313712 1 1
0.322123195203037 0.315397240017219 1 1
0.253544478962747 0.249005872877888 1 1
0.18699452703562 0.183236878634178 1 1
0.103910525235426 0.102309020790016 1 1
0.279812926496033 0.273305645866467 1 1
0.451311098798957 0.443161520374028 0 0
0.285789605785489 0.280699523769747 1 1
-0.0634194833087082 -0.0619785942145452 1 1
0.0359171339940122 0.0342356742851747 1 1
0.332634426048985 0.326809023753685 1 1
0.260104063088996 0.25479342005037 1 1
0.229231514630596 0.224857520308949 1 1
-0.0858379070569011 -0.0846401726660039 0 0
-0.162093301288463 -0.158267220350652 0 0
0.159467669881431 0.155885138763283 1 1
0.216641064000243 0.212276425598034 1 1
0.00626275204152089 0.00578254263729434 1 1
0.248756132044018 0.244249216068136 1 1
0.246053588422515 0.240648502085384 1 1
0.265503473205172 0.259313631128848 1 1
0.193296787861535 0.190237805131401 1 1
0.0769633656001476 0.0772035780440131 1 1
0.366635686984238 0.358947769379649 1 1
0.282077212866073 0.277777089280583 1 1
0.00585176408265854 0.0055662310012104 1 0
0.370942421096026 0.363271706146372 1 1
0.211438900198396 0.207704341630146 1 1
0.423805705646083 0.414475083034918 0 0
0.431143224932629 0.422247656123342 0 0
0.369651933457318 0.362283284828036 1 1
0.309682684374058 0.303748328376995 1 1
0.0545758525405927 0.0531078444308685 1 1
0.137617031005686 0.134743627211182 1 1
0.171828492564662 0.169971523890167 1 1
-0.0289102095347154 -0.0280620375238895 0 0
0.314259068397393 0.308158109104677 1 1
0.204035243919646 0.199977999691408 1 1
0.441697075541948 0.433510425433768 0 0
0.136812800342568 0.133919988431429 1 1
0.202392841859807 0.198708540537419 1 1
0.00572792645449648 0.00510690734321429 1 1
0.255097282254971 0.249854338336549 1 1
0.194882176553169 0.19130075561608 1 1
0.115743258146414 0.115117727452791 1 1
0.0378418505364151 0.0374287903472269 1 1
0.128258727002036 0.125811889775382 1 1
0.332999092061385 0.32702918572577 1 1
0.0150766507378974 0.0145383691961285 1 1
0.120908742793499 0.118268461861808 1 1
0.191367613491305 0.188435063360399 1 1
0.183807804094707 0.179814896100956 1 1
0.174638780780652 0.17097651745894 1 1
0.20802095236174 0.204691893275625 1 1
0.490011401967527 0.48053548673496 0 0
0.460179361434754 0.451010343701031 0 0
0.263192192363244 0.257998909559355 1 1
0.186777711875079 0.183329780373421 1 1
0.117516377840088 0.115301174032894 1 1
0.421288103363261 0.413545038525839 1 1
0.0952777201848115 0.0938047661593899 1 1
0.26621338058632 0.261191751161895 1 1
0.231004904170308 0.228033416461034 1 1
0.303389224938896 0.298267010271873 1 1
0.110398375725661 0.107919522621298 1 1
0.304318308402202 0.298554115519823 1 1
0.486840035462136 0.47889125463957 0 0
-0.0265063175872022 -0.0256427957919089 1 1
0.409646121119883 0.40238322158618 0 0
0.307913214022742 0.302743818755346 1 1
0.252512635705738 0.248456676935443 1 1
0.241457554063 0.238101972383398 1 1
0.0747885126293429 0.0733431143667771 1 1
0.213901849981468 0.210419542371411 1 1
0.131983674265601 0.129853481477065 1 1
0.0874582605967054 0.0868293603690497 1 1
0.173406035628659 0.168407949061348 1 1
-0.0207368073847906 -0.0210274169493258 0 0
0.206590465729894 0.203313918469404 1 1
-0.108924324621938 -0.106676970132487 0 0
0.322736291380201 0.315760530913362 1 1
0.0724041087888171 0.0709409341094132 1 1
0.144110382161335 0.141839776827003 1 1
0.142892059130784 0.139356745251392 1 1
0.0514438258939894 0.0507213186617707 1 1
0.254023303172904 0.24946370112374 1 1
0.179125061925259 0.176040199950704 1 1
0.143993427240001 0.139829066162453 1 1
0.163686008265689 0.161034611569741 1 1
0.41661028843094 0.409442320569532 0 0
0.0821135534697437 0.081249716714812 1 1
0.153478628967867 0.149504186521992 1 1
0.116349997516471 0.113639479503789 1 1
0.24102542206252 0.236452908957816 1 1
0.0952558030770608 0.0939365073434422 1 1
0.252292737845492 0.248139107177775 1 1
0.00971324412403415 0.00979757567712853 1 1
0.16327773900005 0.160219433993187 1 1
0.132890622833775 0.13206237569663 1 1
0.231975528762258 0.227718163579346 1 1
0.303914326357338 0.297987207597374 1 1
0.159951694008924 0.157083114249797 1 1
0.00519035911133773 0.00545927119162818 0 0
0.0100679945831506 0.00963078413947843 1 1
0.160223820524097 0.158383740793388 1 1
0.0081683885406337 0.0078108679599416 0 0
0.0949311182258589 0.0934154417881343 1 1
0.256132594033992 0.25177389700884 1 1
0.0248663841639202 0.0231894538038591 1 1
0.395286068833876 0.389240775012962 1 1
0.258356602341457 0.253912047607435 1 1
0.151426631232923 0.149054136615133 1 1
0.130385590770245 0.128361843243405 1 1
0.10018394825434 0.0994872607072575 1 1
0.0117728172933981 0.0115376743366013 1 1
0.113415018715418 0.112378511886733 1 1
0.110395447568948 0.107820525593452 1 1
0.137729754683367 0.135175321573219 1 1
0.328989655502932 0.32390209207669 1 1
0.256723667227457 0.252094258840181 1 1
0.338808727082825 0.332647894564115 1 1
0.338756729114953 0.332782907634777 1 1
0.123540829940664 0.12111980072105 1 1
0.289194783412084 0.282498173158989 1 1
0.257580419031998 0.251552502680495 1 1
0.238314881948627 0.233258458296257 1 1
0.142824989244275 0.141498833730865 1 1
0.0244952953224739 0.0242856629497537 1 1
0.334750708175658 0.328595859352296 1 1
0.0746578742452866 0.0736985565470505 1 1
0.317382811091881 0.311942158589019 1 1
0.196098205545605 0.192448920329194 1 1
0.23930885853325 0.234906081776352 1 1
0.24028183698115 0.235731611269899 1 1
0.066692776267669 0.0648399696817405 1 1
0.312222352319522 0.306253603182941 1 1
0.233176748433359 0.228788222711393 1 1
0.0985803415835283 0.0954608668048713 1 1
0.0981978046698564 0.0958027606380326 1 1
0.0792979481519304 0.0785268466845599 1 1
0.269499822443819 0.263242634176271 1 1
0.0982513642252849 0.0965519945133284 1 1
0.437567040032383 0.429459643621382 1 1
0.233265466917041 0.229205648492095 1 1
-0.0116615799380996 -0.0118444211513106 1 1
0.132149707506721 0.129702154385627 1 1
0.0154542388325886 0.0155449616920422 1 1
0.298202460694216 0.293670216424806 1 1
0.193847142985771 0.189735527725951 1 1
0.285706697901309 0.280896585233947 1 1
0.128381793084993 0.125458068723686 1 1
0.0752898565353979 0.073506070051594 1 1
0.0306608901610915 0.029991559169992 1 1
0.165109650172184 0.161608233733022 1 1
0.385461933516132 0.378820377471251 1 1
0.464366380552578 0.455650790768321 0 0
0.204570670962422 0.201233286699673 1 1
0.158687093435296 0.156543939305817 1 1
0.20891285090388 0.205748970031727 1 1
0.39979508181287 0.393814771981172 1 1
0.448362581856196 0.439502922589461 0 0
0.149086729165249 0.147654179515203 1 1
0.218283531096268 0.212846620999999 1 1
-0.0458469240822634 -0.0442298037906497 1 1
0.049450406820105 0.0481942966631312 1 1
0.13402697977291 0.131714212599775 1 1
0.196456181010182 0.192856920012458 1 1
0.230872658081115 0.226784147354445 1 1
0.36261258532867 0.356285651034772 1 1
0.28935334896312 0.283833849930869 1 1
0.194322261540967 0.191498007534543 1 1
0.193998596761348 0.190218335174481 1 1
0.208172285452785 0.20409047670618 1 1
0.227071877708177 0.22257771826632 1 1
0.235656352755277 0.230288687616772 1 1
0.102657340668225 0.100901333523444 1 1
0.0934535877689542 0.0918493257381643 1 1
0.270122548946688 0.2648913760368 1 1
0.137009728628437 0.134611433855083 1 1
0.373213709633039 0.3654762746547 1 1
0.126140139956527 0.12339613450291 1 1
0.360288476026474 0.354762752960223 1 1
0.144332180439955 0.14141927209292 1 1
0.291589732179267 0.286049039419994 1 1
0.419295512697595 0.41156214112151 0 0
0.223712967724655 0.219488301854687 1 1
0.26879033926846 0.264557266557932 1 1
0.214093917025219 0.20875749450454 1 1
0.295489848703462 0.288979498359271 1 1
0.245114656505467 0.240631448227309 1 1
0.211454601035346 0.207899064650171 1 1
0.0792629559614536 0.0774337100248954 1 1
0.062175283230181 0.0613136661607335 1 1
0.296431502642467 0.290664059837576 1 1
0.0262199969740558 0.0254239881905962 1 1
0.182769094685722 0.179330048297085 1 1
0.244342632899058 0.239723447411218 1 1
0.111912561391177 0.109788015488518 1 1
0.379996610353385 0.373460329923802 1 1
0.0468793395357608 0.0457797801157213 1 1
-0.114782754123036 -0.112529212786729 0 0
0.178084489036224 0.175028423972112 1 1
0.0844647616609703 0.0819556584216706 1 1
0.292872125038841 0.287034166570406 1 1
0.162585977431922 0.159656241387621 1 1
0.176574005329633 0.173076986799767 1 1
0.36535028590694 0.358338175736532 1 1
0.154788162307174 0.152270580984994 1 1
0.236036819063652 0.231043654136332 1 1
0.210647187125611 0.207391844235956 1 1
0.294801486384865 0.289324192311304 1 1
0.21156838086669 0.207705624647748 1 1
0.22040515308572 0.216253513735962 1 1
0.0395409653247889 0.038986468501801 1 1
0.0771376694856985 0.0760589193954587 1 1
0.132437346845482 0.129891128868618 1 1
0.190349817421246 0.186863114258377 1 1
-0.0232159384429714 -0.0227430600146302 1 1
0.256576303511574 0.252271719215964 1 1
0.282224815447634 0.278528670124812 1 1
0.183324605209556 0.180132761858974 1 1
0.290699956363052 0.284146039405654 1 1
0.166670631305403 0.162819521167749 1 1
0.225123572712514 0.221307797450045 1 1
0.156322035126635 0.153536094597317 1 1
0.168473192329976 0.165202766463001 1 1
0.114525132296072 0.112074341212744 1 1
0.106585333792538 0.105138396440908 1 1
0.354469678540288 0.347321628387572 1 1
0.199338188561867 0.195740507745089 1 1
-0.00263189797574693 -0.00298415438014961 0 0
0.0748938686599163 0.0745319186659813 1 1
0.379994082121129 0.373026820701983 1 1
0.291961010083872 0.286647286188115 1 1
0.100465271723538 0.0989238508141738 1 1
0.310142211097488 0.304180744687384 1 1
0.525699559637594 0.516781569245052 0 0
0.305723869196937 0.300209321507594 1 1
0.261873526997364 0.256589440376656 1 1
0.25724409890102 0.251922322600914 1 1
0.161288900627964 0.158190983679215 1 1
0.35040239862111 0.344536659725445 1 1
0.148800735951481 0.146064331281576 1 1
0.143183100673506 0.140318837779621 1 1
0.0603272568501311 0.0598685796831124 1 1
0.25401751561533 0.24989708744183 1 1
0.228036653641278 0.22370925959971 1 1
0.225576367801752 0.221921789178184 1 1
0.249235246579197 0.243279672611298 1 1
0.116020215465793 0.114917415836166 1 1
0.166512177440306 0.164253819847029 1 1
0.0301248586506906 0.0293444141210244 1 1
0.0786211173461393 0.0773568259064538 1 1
0.059921565118817 0.0587272584700747 1 1
0.200065865427234 0.196776758370852 1 1
0.341233524976247 0.334783351674923 1 1
0.00620607832434052 0.00541130042903966 1 1
0.292789054208589 0.287035660182381 1 1
0.0714185291834509 0.0691454912347867 1 1
-0.137322503657881 -0.134786265581588 0 0
0.359136421466777 0.353605033809234 1 1
0.182487707095831 0.179084036014606 1 1
0.00435031047756172 0.00318747046433496 1 1
0.112733800404747 0.112009990508891 1 1
0.260928333280896 0.256041985611547 1 1
0.385124060775269 0.377101261119834 1 1
0.136043350654787 0.13338147333755 1 1
-0.0581915228047226 -0.0562957967857074 1 0
0.178050068034489 0.174724205308052 1 1
0.0718860144037335 0.0680151563165806 1 1
0.125758672503455 0.123781534436026 1 1
0.204021414013381 0.200831719304799 1 1
0.535858119767708 0.525002155428934 0 0
0.132701034893214 0.129872616227518 1 1
0.087904443005953 0.0866125060034467 1 1
0.322197027681389 0.31747837970577 1 1
0.207375558743818 0.203848437746928 1 1
0.121423974425502 0.119482792783289 1 1
0.0374783006298954 0.0367475999225721 1 1
0.174859222474208 0.171838274203583 1 1
0.410449717406319 0.402747994139055 1 1
0.240721654147764 0.235641755081544 1 1
0.325750340464242 0.319777268997205 1 1
0.191750382900702 0.18817070798337 1 1
0.0344675600329648 0.0339368959660293 1 1
0.10171130440612 0.100278538794123 1 1
0.322590140785389 0.316332320132971 1 1
0.370785569188199 0.364049402728156 1 1
0.0612814051583552 0.0604246643718528 1 1
0.438192258682472 0.429230549906998 1 1
0.29035945576552 0.284430975927677 1 1
0.349879292595605 0.343843420856589 1 1
0.120178100954832 0.11884888092039 1 1
0.132468804221612 0.131047054846482 1 1
0.123500051205775 0.121203005858481 1 1
0.298921403957774 0.29416658154023 1 1
-0.0951726822524551 -0.0943984408642309 0 0
0.29539692214726 0.289926148445395 1 1
0.115367784042148 0.112026598303495 1 1
0.0742319342908054 0.0732591142680376 1 1
0.234058576795975 0.228767473903148 1 1
0.31182422656951 0.306098379022778 1 1
0.176887325721701 0.171797174827086 1 1
0.160636580001927 0.157622609329646 1 1
0.282186628700609 0.277125296349782 1 1
0.0830377290699612 0.0824968091664557 1 1
0.396649276072575 0.389167472357165 1 1
0.274571475611357 0.269336651131305 1 1
0.193722810292852 0.190198786972431 1 1
0.332536320652559 0.326645509219233 1 1
0.381888244315742 0.373957932068552 1 1
0.308110806055857 0.301487716182067 1 1
0.199958041946947 0.194909229337583 1 1
0.206820870912689 0.203908724009556 1 1
0.194063285086707 0.191415037488916 1 1
0.510447923313918 0.500312380534288 0 0
0.114575041857728 0.112684566967644 1 1
0.22701201763367 0.222794359733206 1 1
0.32575387863673 0.319959157327205 1 1
0.109789226427756 0.108394747352611 1 1
-0.0739888403659014 -0.0722752880309833 0 0
0.171426715096304 0.167699127259972 1 1
0.230549708724176 0.225871110696294 1 1
0.393583091155952 0.386192709410335 1 1
0.275913908421471 0.270370751932701 1 1
0.357025769446364 0.350230395338297 1 1
0.0638893754161287 0.0627244890152309 1 1
0.294491378462395 0.288964991885169 1 1
0.137894155551297 0.136003856972869 1 1
0.0734217046689444 0.0709612643588608 1 1
0.439295711935248 0.430468739693592 0 0
0.415609331115517 0.409087163819059 0 0
0.0771619767021843 0.0748693778349529 1 1
0.35514081045809 0.348544853564669 1 1
0.182120959445918 0.177758439343993 1 1
0.408715775824675 0.401118820987114 1 1
0.226152789943705 0.222913247039397 1 1
0.193634929327963 0.190507789909946 1 1
0.205876742916755 0.201653326184882 1 1
0.375888889376931 0.368162880918231 1 1
0.303320985026937 0.29811142806074 1 1
0.00358590728977044 0.00485519853638701 1 1
0.311971736291734 0.30690157724892 1 1
0.139660053201222 0.137322292507247 1 1
0.215382034187623 0.211358913290921 1 1
0.0945624994518127 0.0926888604638113 1 1
0.289023621116361 0.282974744852146 1 1
0.163062651027541 0.159846295102696 1 1
0.312404393037039 0.305368158945583 1 1
0.127128085733584 0.125346318073905 1 1
0.233746374354572 0.230792873645308 1 1
0.229961795902777 0.225141168740736 1 1
0.20843903526102 0.204607428353753 1 1
0.0926804362119776 0.0904526155957185 1 1
0.342628427625882 0.334920329621679 1 1
0.271793624630644 0.267364927847185 1 1
0.339358132653056 0.333516567965389 1 1
0.055655875872639 0.0546601431414532 1 1
0.124210303549114 0.1231506056195 1 1
0.271010872475243 0.266185535504148 1 1
0.140570359974739 0.138387383161879 1 1
0.32730828353536 0.320459773600093 1 1
-0.0154129598658363 -0.0145795476452439 1 1
0.239865429117284 0.234720880194656 1 1
0.435443957073734 0.42767189899195 0 1
0.304767861637751 0.297796457198149 1 1
0.318611119584364 0.314127468439573 1 1
-0.0885105430719145 -0.0853446664700999 0 0
0.230813847854436 0.226147168048732 1 1
0.320341270941501 0.314205502837498 1 1
-0.0401109968545653 -0.0381088422765738 1 1
0.0388737828934757 0.0371366743171513 1 1
0.152107064581072 0.14910175184947 1 1
0.236240011223828 0.231242182294411 1 1
0.121876568238717 0.118772947450429 1 1
0.35866695949096 0.350958874474983 1 1
0.103802944684693 0.101800762719328 1 1
0.21233943211151 0.209383672244694 1 1
0.460649085494613 0.451141928460675 1 1
0.198185162197237 0.194868438915082 1 1
0.0954410926784019 0.0936875175636502 1 1
0.123590185370453 0.121998552421107 1 1
0.201488278567843 0.197635566509049 1 1
0.216081624528165 0.212530844967192 1 1
0.18289324423256 0.179324200243592 1 1
-0.123234134088516 -0.119444808730786 0 0
0.186654369001308 0.183501992810505 1 1
0.0815629476091017 0.0813852017523352 1 1
0.305383307939397 0.300662325268329 1 1
0.276339806357891 0.271498098366141 1 1
0.276142352696191 0.270678582688013 1 1
0.222913964047934 0.219184483299327 1 1
0.267792876063128 0.262688137008227 1 1
0.260392291317384 0.255806881361791 1 1
0.419909625736944 0.412873120624765 1 1
0.240532584769745 0.236829240142974 1 1
0.142653968968396 0.141093086981004 1 1
0.137664952887701 0.135184583234449 1 1
0.147486758370421 0.144385191405281 1 1
0.329732900197697 0.323316590744712 1 1
0.102553288213788 0.101011044010793 1 1
0.1893133018537 0.185747095011058 1 1
0.0413111036934414 0.0412829996277195 1 1
0.10425521012665 0.102854785868548 1 1
0.253279033085147 0.248902384509881 1 1
0.174069549909119 0.170954006586339 1 1
-0.0163982938863192 -0.0156617812394885 1 1
0.106853802408015 0.105221309072892 1 1
0.186901332205988 0.183325538246815 1 1
0.210664413397389 0.206443425674382 1 1
0.278065615014328 0.273174638501589 1 1
0.093577900125564 0.0910282570613645 1 1
0.0202513226380724 0.0203704643278612 1 1
0.0538714814448842 0.052090003548959 1 1
0.120923504842642 0.118782005818283 1 1
0.158152277912411 0.156233444986934 1 1
0.250427478572635 0.245384624307709 1 1
0.125307810114144 0.12253425610691 1 1
0.332416264905466 0.326283183490341 1 1
-0.0490837061060674 -0.0486029217295249 1 1
0.446617339515583 0.438515869523076 0 0
0.0802168107924887 0.0776224499905683 1 1
0.115367762796316 0.113720049269592 1 1
0.194342849081451 0.191526076539495 1 1
0.333645600969051 0.327556271732372 1 1
0.105384623513299 0.102857903071295 1 1
0.134964957242254 0.13217315663575 1 1
0.166795526963647 0.163294808153426 1 1
0.228808186225881 0.225145338471618 1 1
0.19321724464929 0.189763640179163 1 1
0.101554122925253 0.100297837080539 1 1
0.145460428714644 0.142696333506345 1 1
0.203155416756304 0.199124990474002 1 1
0.146910326066198 0.14482464312615 1 1
0.0815834410301963 0.0788464549057786 1 1
0.100757959701065 0.0980669916549057 1 1
0.0785480426247539 0.0755202954670193 1 1
0.0283599431964102 0.0277059803522384 1 1
0.360843851774095 0.354276427954473 1 1
0.27906111420325 0.274646938311053 1 1
0.110174695623116 0.108079651270848 1 1
0.339545723351643 0.332447121444906 1 1
0.310115160459411 0.304596304704681 1 1
0.0845579765821166 0.0816048028989173 1 1
0.0961017745881553 0.09462934745345 1 1
0.156109046905584 0.153471792766828 1 1
0.144978013216558 0.141730238779943 1 1
0.218180845698153 0.21420289254584 1 1
0.214910594419969 0.210498240438726 1 1
0.0574345294040341 0.0564024774341197 1 1
0.08019159982925 0.0783046404806624 1 1
0.327732486417504 0.321711446938458 1 1
0.177997480252219 0.174870280554113 1 1
0.287051030784249 0.281025886148744 1 1
0.154375072347967 0.151594740979362 1 1
0.158646145964327 0.155330624469144 1 1
0.427064702429722 0.419554005876302 0 0
0.272605100527643 0.266230409252913 1 1
0.362426464461164 0.355422752811526 1 1
0.444023007077193 0.434154360281783 1 1
0.158751135156379 0.155752617279786 1 1
0.18776583641358 0.184990891148398 1 1
0.198017524222561 0.192774533629133 1 1
0.103761171782429 0.101144918229797 1 1
0.149147867073532 0.146654853936649 1 1
0.114928737222643 0.114812198774739 1 1
0.0707862474319018 0.069318475780718 1 1
0.2908036903924 0.285114986077699 1 1
0.216330708807417 0.212316027269168 1 1
0.311998235698574 0.304625411365031 1 1
0.163917403193733 0.16055480755217 1 1
0.118792243105451 0.116381319808761 1 1
0.201126859909586 0.196608022951476 1 1
0.173738908272605 0.171059092908727 1 1
0.0146476441326222 0.0138925525092077 1 1
0.22612112834267 0.222746222184823 1 1
0.194636967521806 0.190924797952598 1 1
0.145521173683502 0.1419992926244 1 1
0.177376842619356 0.174827094469944 1 1
0.162009123380482 0.158660620970034 1 1
0.170469209626547 0.167552219238534 1 1
0.488689318118138 0.479428183817855 0 0
0.0988608956694087 0.0979532797266778 1 1
0.314414831468787 0.30878253742276 1 1
-0.00573356759102484 -0.00712938408054135 1 1
0.451384063359152 0.44364252599239 1 1
0.256436118057963 0.25185264670676 1 1
0.19650968926356 0.192277607614091 1 1
0.380799658984256 0.372999130740456 1 1
0.110606184441597 0.108610353297058 1 1
0.255269837809674 0.250478524349635 1 1
0.0394175604188023 0.0395571307274779 1 1
0.206326790932089 0.202692166839896 1 1
0.177415044826503 0.17408270825326 1 1
0.223317109996128 0.217978943477654 1 1
0.0847555194148356 0.0836747208685666 1 1
0.170850633641515 0.167532509409291 1 1
0.294461709651108 0.288617790576347 1 1
0.196965565325286 0.192551691053413 1 1
0.226775590324052 0.223636649768913 1 1
0.186023452207919 0.181917544620551 1 1
0.270755933768564 0.265360326827355 1 1
0.0990733983330579 0.0971551363786501 1 1
0.283843966910151 0.279608880626975 1 1
0.32747141736383 0.32261457303199 1 1
0.459427047387734 0.450300242502135 1 1
0.247238129906723 0.242868611719838 1 1
0.317938125063833 0.310481882461072 1 1
-0.0717114140009895 -0.0701549529753487 0 0
0.0972837084124075 0.0970935892644451 1 1
0.0330043725619898 0.0324357104644123 1 1
0.393128202057975 0.383739202771946 1 1
0.319185322103591 0.313806987645141 1 1
0.126830026392205 0.124497231677775 1 1
0.234324866205517 0.229820317623188 1 1
0.0130009527437045 0.0116698217739086 1 1
0.130121732486812 0.1290206303215 1 1
0.176137457439802 0.173127401467561 1 1
0.252052990417956 0.247127159230864 1 1
0.14983755021892 0.147075157052311 1 1
0.128574534410918 0.126300078867589 1 1
0.274766700347904 0.269041101385064 1 1
0.12078772001497 0.118455847203953 1 1
0.105567088133499 0.104383309279139 1 1
0.347055195432122 0.340444839885638 1 1
-0.122806637291417 -0.120606319422724 0 0
0.113499079686095 0.111327661353632 1 1
0.103840490872302 0.102125655100964 1 1
0.227439979270503 0.223800676865921 1 1
0.15961520465673 0.15490648922129 1 1
0.320654313367184 0.314056257197176 1 1
0.384492388270608 0.375457660267923 1 1
0.165606940749968 0.160926099943073 1 1
0.332947852434373 0.326291945560955 1 1
0.0093949098624472 0.00938836381178247 1 1
0.0678165392772442 0.0670275750834276 1 1
0.0797969304127059 0.0785086059912254 1 1
0.219193318872578 0.215367401302642 1 1
0.290543694088314 0.285328595024316 1 1
0.370689545980362 0.363843014120923 1 1
0.118424632489913 0.115976828150243 1 1
0.348920805688528 0.342107220404221 1 1
0.111968559238604 0.108888303513772 1 1
0.120892592332675 0.118168531394966 1 1
0.284651141631568 0.279931664336632 1 1
0.0894674572691439 0.0876238964546915 1 1
0.345036214027317 0.337226833209966 1 1
0.267444869079983 0.261594859214106 1 1
0.025242029317573 0.0245739788997519 1 1
0.490416919204805 0.481015471532664 0 0
0.20388570593142 0.199090864548361 1 1
0.147630439307327 0.144847959318326 1 1
0.121298191513073 0.119157812320468 1 1
0.186242217230544 0.182580418627221 1 1
0.337666217506076 0.331829925522204 1 1
0.212395208043103 0.208741037895083 1 1
0.283799697265238 0.277689654895342 1 1
0.219405848349707 0.2149152929014 1 1
0.142773083891042 0.139817542100226 1 1
0.217591703814042 0.213691675224288 1 1
0.173637513824087 0.169231464383021 1 1
0.068899603610146 0.0680405148767116 1 1
0.540119073917386 0.528122888644953 0 0
0.16566079709532 0.161597514245526 1 1
0.364133308490936 0.358759578378327 1 1
0.186427484812333 0.182913709596175 1 1
0.0282376193372822 0.027367748652747 1 1
0.174703770389384 0.171809946633473 1 1
0.156783355626376 0.153959571535449 1 1
0.259960763481356 0.255231482206268 1 1
0.00208191668340921 0.00251940540261386 1 1
0.421522833744678 0.4144687410148 0 0
0.245995042684922 0.242072060107988 1 1
0.155612003444334 0.152994306211095 1 1
0.305405491107168 0.29938201540196 1 1
0.169256424534853 0.166571240247823 1 1
0.220774014593368 0.216280348159204 1 1
0.203389865031227 0.199670171854908 1 1
0.11711829376839 0.115052368237234 1 1
0.104198078112934 0.103106704979536 1 1
0.237330964477449 0.232890549830086 1 1
0.207872876927895 0.204578271260322 1 1
0.147264354433032 0.144544699829492 1 1
0.132336151827553 0.129798109171359 1 1
0.294385248713435 0.288980377500395 1 1
-0.0278994021305708 -0.0263573666328789 1 1
0.128062332590008 0.12584681482509 1 1
-0.0189326232569279 -0.018435601799162 1 1
0.208508567684688 0.204845453455573 1 1
0.259415936492271 0.255070244359895 1 1
0.0725506671589553 0.0709640865112563 1 1
0.0934876773183635 0.0915479082490856 1 1
0.259461536896027 0.255741555428627 1 1
0.217906320310569 0.213976498523594 1 1
0.000585378160747156 -0.000588723165453234 1 1
0.232627551859802 0.228103571461236 1 1
0.269010274970775 0.264968549376476 1 1
0.193157623506075 0.190362846073121 1 1
0.265458900812626 0.262684243359153 1 1
0.126946603752526 0.124695652911877 1 1
0.115288584100731 0.112867700854694 1 1
0.186505851533174 0.183487012127962 1 1
0.111340366639934 0.110075300919155 1 1
0.049287028355046 0.0485256331331966 1 1
0.228788853561655 0.224961878898084 1 1
0.284174472341997 0.27800769021854 1 1
0.145348190394587 0.142880094168137 1 1
0.213314000602627 0.207581361427217 1 1
0.292727542881194 0.287631539005279 1 1
0.0461460374006017 0.0449284263654179 1 1
0.261799158188647 0.255557922842187 1 1
0.264804093761304 0.259714886905354 1 1
0.418243366259118 0.410537411507892 1 1
0.263634359099359 0.259001269764935 1 1
0.353978053275024 0.347202851842797 1 1
0.000266869863595115 -0.000175096491122552 1 1
0.0143810696978638 0.0146769326960287 1 1
0.377835381123324 0.371589920902589 1 1
0.294770481376303 0.288852510637933 1 1
0.259395912828076 0.255295806052991 1 1
0.108704491777181 0.106484478274795 1 1
0.269130014091864 0.263981363904357 1 1
0.196290411413338 0.192823918353102 1 1
0.290318934141983 0.283149306773719 1 1
0.196790605605199 0.192035127799095 1 1
0.314184507808522 0.308523098868375 1 1
0.089556676639819 0.0879133303432512 1 1
0.088829508618125 0.0875628976471875 1 1
0.109674255014046 0.107368990062236 1 1
0.101701032591199 0.100641265723512 1 1
0.284585530792863 0.27904906667569 1 1
0.262689471370806 0.258251034674385 1 1
0.249429123774835 0.244047198668369 1 1
0.145657432997802 0.143657823832823 1 1
0.261088433405805 0.256431011415082 1 1
0.306184616166798 0.301239957009831 1 1
0.108201754386037 0.105950380346189 1 1
0.0194669272253708 0.0200551605241487 1 1
0.171059886311664 0.167540178321947 1 1
0.222207352152726 0.217200457956943 1 1
0.161238474767223 0.157530961995062 1 1
0.27942238871397 0.274027825674525 1 1
0.219858512524517 0.214762212940033 1 1
0.154174944757105 0.151118491686355 1 1
0.199110270588224 0.195392699711209 1 1
0.149559291827068 0.146705929520956 1 1
0.233026507445284 0.22907128298877 1 1
0.275802614807731 0.2704055678117 1 1
0.0767737085521684 0.0744899446582783 1 1
0.404246747419409 0.396914672297438 0 1
0.161403221185143 0.158446070448553 1 1
0.410265673961929 0.40318171172846 0 0
0.0872862231035405 0.0857946373720511 1 1
0.257874472418164 0.253026336609714 1 1
0.324966676678359 0.319157743518524 1 1
0.0102997124833742 0.00969782000712386 1 1
0.20192430508494 0.197520362847116 1 1
0.150888076939578 0.148676842575178 1 1
0.32366616937196 0.317445566739865 1 1
0.0568705365872044 0.054987207463277 1 1
0.193646756476003 0.189939638457894 1 1
-0.0552987547103374 -0.0540528343633479 1 1
0.320841826254416 0.314119643469023 1 1
0.232217924916084 0.228229033849185 1 1
0.0727334041373139 0.0721216603678664 1 1
0.118358835371526 0.115982652977357 1 1
0.109028560371819 0.106885399888364 1 1
0.162897112526456 0.16029237944389 1 1
0.0116358816304136 0.010800277611953 1 1
0.166229848725437 0.162791623987718 1 1
[truncated: 3,111 more chars]
