# Supplementary material for: Bias caused by sampling error in meta-analysis with small sample sizes
Source: PLoS One. 2018 Sep 13;13(9):e0204056. doi: 10.1371/journal.pone.0204056 (PMC6136825; doi:10.1371/journal.pone.0204056)
Supplement: S4 File — (ZIP) [file pone.0204056.s004.zip › results N = 10 theta = 0.2 tau = 0.2 sz = 5-10.txt]

"cohen.dl.theta" "hedges.dl.theta" "cohen.dl.cp" "hedges.dl.cp"
0.101574476962423 0.0348108727715843 1 1
0.352842439950963 0.338262836732915 1 1
0.226596582244448 0.222858433575215 1 1
0.175414185084331 0.152350667883415 1 1
0.234687275438234 0.204033502258855 1 1
0.302958198129082 0.265772546289037 1 1
0.198546762845936 0.171539876693612 1 1
0.099461944017786 0.0981391076305393 1 1
0.209457086666365 0.202131296220457 1 1
0.350683680054321 0.326790374582684 1 1
0.285356808265585 0.26615470679268 1 1
0.666229307602522 0.612223365568569 1 1
0.543629932331393 0.489406198265207 1 1
-0.0472447138213372 -0.0991836042844418 1 1
0.0344688093803553 0.0491406659054702 1 1
0.00708899346986247 -0.00763591555117765 1 1
0.471619187554223 0.444590297964283 1 1
0.748444461339456 0.662089188217472 0 0
-0.207463069037944 -0.187584097700369 1 1
0.265001003746785 0.252276124914672 1 1
0.294656142620257 0.26592130128332 1 1
0.17137608871128 0.131507034623329 1 1
0.177015792307287 0.122825103504268 1 1
0.248826891778113 0.165849808053639 1 1
0.0101447605614841 0.017415236089533 1 1
-0.0100655737855268 -0.013881605359147 1 1
0.225544791027933 0.211263751311622 1 1
0.430564721500868 0.411093190450765 1 1
0.350973617493458 0.301673202205741 1 1
0.0177783274064111 0.0152884664461561 1 1
0.179511382739707 0.201977260244713 1 1
0.331042302562169 0.285605634938519 1 1
0.299199416879737 0.260369076869673 1 1
-0.0225979927712747 -0.027580506330356 1 1
0.0958159430750728 0.0616797746603684 1 1
-0.254268716574517 -0.219825500601868 1 1
0.175454275241201 0.166071470750851 1 1
-0.0324525877776481 -0.0775312033745399 1 1
0.297568141406102 0.255502184796803 1 1
0.17657869575934 0.170222936976859 1 1
0.191707180885056 0.159751538069296 1 1
-0.0337142596204872 -0.00808038965155336 1 1
-0.409828860207887 -0.367241379809555 0 0
0.0509973197658964 0.0430197132719976 1 1
-0.0138221370853868 -0.0218799578088832 1 1
0.297567178724845 0.252665574284291 1 1
0.263961429571378 0.26936418448037 1 1
-0.24586876947595 -0.267624602491778 1 1
0.0629405821740457 0.0696702488580776 1 1
0.161094744982289 0.109687326918048 1 1
0.291128336049927 0.263195966434948 1 1
-0.236716736287333 -0.173563937665158 1 1
0.0143131521760022 5.16823414705436e-05 1 1
0.307352406598072 0.287986166820278 1 1
0.00852706634584074 0.00623276616637974 1 1
0.734982374239019 0.666764552477777 1 1
0.23336237403757 0.190287741860625 1 1
0.125541680675961 0.113287914699025 1 1
0.517296210358671 0.525853983342176 1 1
0.0853461665012451 0.0794494666111339 1 1
-0.332903030931275 -0.306563931676377 1 1
0.474500745184596 0.447686863649729 1 1
0.192321863810963 0.166953893836052 1 1
0.323014400496572 0.273781087657339 1 1
0.541339981196166 0.516779019840377 1 1
0.0322874371646207 0.0364974525594007 1 1
0.21452912202705 0.204757248489008 1 1
0.390500837520669 0.356096395619354 1 1
0.531005666156459 0.455287421777109 1 1
0.278076450251661 0.242247821874329 1 1
0.3006435651146 0.298563851140926 1 1
0.0314456142608639 0.0259377950076277 1 1
0.000558976820696985 -0.00688257299057639 1 1
0.272243539761585 0.262186007391203 1 1
0.496883388728264 0.427354221300011 1 1
0.0497429319399328 0.0442645400438785 1 1
0.0514122550034233 0.0305218287083368 1 1
0.0637017941255232 0.057865041460686 1 1
0.651842084919725 0.612643011974804 1 1
0.174676354044239 0.154996413657067 1 1
-0.433904087571516 -0.39676859635019 0 0
0.334951139517046 0.321189015044063 1 1
0.037009489736955 0.0762483125791269 1 1
0.0944450985132031 0.0744165197653186 1 1
0.479761650884877 0.443724493664014 1 1
0.321226043148008 0.298135761140688 1 1
0.0356668553683538 0.0340812943303372 1 1
-0.12387907244106 -0.113077386778045 1 1
0.0112927345713592 -0.00254183867250145 1 1
0.245039514926322 0.241511762518409 1 1
0.204025109554959 0.138647359739475 1 1
0.130084936207749 0.112253453188109 1 1
0.0954724976147577 0.0977543664060243 1 1
0.536934434126223 0.474989114437233 1 1
0.0735114224381462 0.065543367767906 1 1
0.180114597780692 0.155510742480601 1 1
0.31956010725254 0.294147601533444 1 1
0.532148565180815 0.481628526011358 1 1
0.200374381097623 0.179383603543716 1 1
0.0735633797325694 0.0489292385892434 1 1
-0.0887678408088474 -0.134305497900302 1 1
0.262118298031511 0.22413669752249 1 1
0.42214975975033 0.357609441242208 1 1
0.192915696249753 0.15771350278034 1 1
0.138980984238639 0.109870726463941 1 1
0.367419154877317 0.331447519339203 1 1
0.720893033164125 0.647702257552914 1 1
-0.171477237633405 -0.136935281797613 1 1
-0.246553867935762 -0.205610994086542 1 1
0.20777834049365 0.195729506950647 1 1
0.300653759737145 0.271161982198176 1 1
-0.135785306343332 -0.154985367180487 1 1
0.197051592094573 0.172499651538832 1 1
0.127382711448064 0.132532274278127 1 1
0.304079011133543 0.287722243635157 1 1
0.125173567360755 0.123381003503397 1 1
0.559505011142516 0.496947336862424 1 1
0.100008753589088 0.11875704168538 1 1
-0.318166129422549 -0.279172862973976 1 1
-0.257730881315033 -0.229738527510162 1 1
0.263221104157464 0.219822219766684 1 1
0.426988456827227 0.374195131929022 1 1
0.423737620928089 0.357014599495789 1 1
0.343929005266153 0.286187437153828 1 1
-0.112016047660236 -0.0774260651300885 1 1
0.35759564315075 0.318592113268602 1 1
0.379620140907452 0.354348325875392 1 1
0.391972657256637 0.378190597375617 1 1
0.289271389398841 0.280003543612356 1 1
0.333525246772996 0.297068282775824 1 1
-0.00287234272496437 0.0154612807964757 1 1
0.60337325736383 0.556747158020913 1 1
0.160599123220105 0.178988107135503 1 1
0.172280681625601 0.137775388717819 1 1
-0.089864561612237 -0.13028826346409 1 1
-0.122749242213907 -0.0898870774373091 1 1
0.477812874315356 0.433568909721932 1 1
0.270692364687 0.256960233663349 1 1
-0.393867952326716 -0.294818864487104 1 1
-0.0048213923628582 -0.0373104510703609 1 1
0.421805023497477 0.36403170752961 1 1
0.327186821754086 0.295407362507218 1 1
0.0749444936927638 -0.0255526665505824 1 1
0.298825731558781 0.254524397735002 1 1
0.637741803128231 0.578318775406894 1 1
0.316095282945677 0.272035305216641 1 1
0.174372502885413 0.159234033425391 1 1
0.241836315848259 0.233857192153938 1 1
0.467244117609391 0.408489050865097 1 1
-0.115245622377262 -0.102979198103179 1 1
0.210062915262258 0.173149649796695 1 1
0.343595945623355 0.307101448847333 1 1
0.271817756675508 0.278447308893785 1 1
-0.00268360500871699 0.00854854934624494 1 1
0.0797378156107859 0.0803805630524884 1 1
0.272373812614138 0.244742548398659 1 1
0.22238178354102 0.21253895746151 1 1
0.557604710216403 0.540073929170198 1 1
-0.0873734204838283 -0.13604259356618 1 1
0.405952787346096 0.381714180578018 1 1
-0.0455339862771443 -0.0775676271527022 1 1
0.285048886178425 0.235867277929993 1 1
0.247739334496926 0.228465555063122 1 1
0.368663405110876 0.291524526461332 1 1
-0.0213766967339726 -0.0232457641489225 1 1
0.556610173336156 0.514666796591442 1 1
0.00100907688546423 0.0470163540731494 1 1
0.182686187029448 0.150311284587426 1 1
0.168387782971764 0.181254493267921 1 1
0.547687372755225 0.476507323591294 1 1
0.101735653636666 0.0848975022739481 1 1
0.359886707667526 0.327680989512495 1 1
0.261700214130578 0.224594927674787 1 1
0.51368768210651 0.471412693846943 1 1
0.177982407984533 0.184421537494045 1 1
0.00998854304077703 0.0106175124762774 1 1
0.225424362546736 0.221687005484782 1 1
-0.181293960316491 -0.183530962837486 1 1
0.0132421600921429 0.00834310639916729 1 1
0.133467666241867 0.148179971906227 1 1
0.0922766472803234 0.0877810578680263 1 1
0.172940133623093 0.148476376817402 1 1
0.247809793238416 0.207017765051533 1 1
0.306394364406755 0.282501995526517 1 1
0.368987363472177 0.331639447380443 1 1
0.504855298429287 0.449299733073141 1 1
0.0758152965758992 0.0640625487421864 1 1
-0.115092949600423 -0.114345380722097 1 1
0.427370769314176 0.381056016419125 1 1
0.489262495179963 0.424290830400612 1 1
0.418397326110161 0.381116088519955 1 1
0.437014172234852 0.4053018399364 1 1
0.257716078013684 0.226903526609116 1 1
0.148260647438903 0.127562353851211 1 1
0.109490963909095 0.0946905144043842 1 1
0.122068754667579 0.110474818419378 1 1
0.00684585094541716 0.0179292645832523 1 1
-0.283776163996583 -0.243971403734548 0 1
0.458013348023702 0.428170191900561 1 1
-0.0463101182719046 -0.0499538440924369 1 1
0.364968962460834 0.306473831791154 1 1
-0.0275233635515445 -0.0258143530328279 1 1
0.159132028120876 0.149191873519215 1 1
0.276724925915768 0.240005914781172 1 1
0.06750533771909 0.0385321760392428 1 1
0.702215265709658 0.616313603810889 0 1
-0.10121038875017 -0.0907980195767683 1 1
-0.00175724176523832 -0.00291680384687139 1 1
0.179737617929738 0.151388072843887 1 1
0.242845104251469 0.219158837366473 1 1
-0.0641987541669568 -0.0654060175114974 1 1
-0.0519939907197973 -0.00378784667048405 1 1
-0.105574858396118 -0.0858205258165896 1 1
-0.374045963743225 -0.338073736943809 1 1
-0.367074457234875 -0.309000135588442 0 0
0.140032340631916 0.116605515398529 1 1
0.26340636890031 0.233887326379094 1 1
0.464399001971187 0.423034507649657 1 1
0.239088073580053 0.203766806078095 1 1
0.203303728511436 0.196716662780423 1 1
0.0424025155498122 0.031681298558302 1 1
0.144261691041473 0.125980697270254 1 1
-0.262587072791648 -0.235210986693448 1 1
0.309809623461306 0.280059700254626 1 1
-0.101561274963282 -0.0824568152701488 1 1
0.48938249125774 0.460405404144652 1 1
0.841509670622343 0.760406199117674 0 0
-0.306784346620865 -0.282520165241895 1 1
-0.0992924917726609 -0.0862250804103699 1 1
-0.257679557923986 -0.219522763779895 1 1
0.72934803288324 0.685483955133157 1 1
0.357427455860771 0.312555363842583 1 1
-0.0309734958401978 0.00559015290236776 1 1
-0.163349423398874 -0.153348652833513 1 1
0.461540355993958 0.414291902690313 1 1
0.0743153394016304 0.0690189898700115 1 1
0.268612866878162 0.248514796057044 1 1
-0.407712594637126 -0.367309383600753 0 0
0.408145505036006 0.361036519628699 1 1
0.00336017659226359 0.0196433295427614 1 1
0.37216069816641 0.337825753285115 1 1
0.181054425762961 0.205288014124234 1 1
0.158869277855423 0.127255637568889 1 1
0.069298416374642 0.0434799559270372 1 1
0.0923311051941712 0.100733805578363 1 1
0.135220001008077 0.116478333310461 1 1
0.267440810223082 0.245033273847206 1 1
0.231668090937118 0.214193505217669 1 1
-0.0125686690838949 0.0361885268979226 1 1
0.0992995375465495 0.0681662735116919 1 1
0.496801502969335 0.449916015452108 1 1
0.503100218303169 0.437921188519897 1 1
0.699508054962825 0.617123772766425 1 1
0.339802041387657 0.312194272326295 1 1
0.170635740731452 0.160871534054157 1 1
0.200332220318916 0.183926126390389 1 1
0.0479232472929092 0.0626568560979447 1 1
0.188477438160733 0.145834370355343 1 1
0.0882851203738453 0.0986629334151621 1 1
-0.285545702065796 -0.237444217203374 1 1
0.0802466109712764 0.0754031042461006 1 1
-0.0538054684347506 -0.0485934740140512 1 1
0.478299965147134 0.393192257020984 1 1
0.405191812812612 0.367669227623148 1 1
0.591021004626314 0.531530202909736 1 1
-0.378518574602726 -0.339670794617367 1 1
0.349433589946987 0.318612857935814 1 1
0.268390972835094 0.230214152003906 1 1
-0.0942932277067246 -0.132930174170442 1 1
0.174761014769713 0.16900866605099 1 1
0.408038895996569 0.351598854785659 1 1
0.421060716690822 0.384619009211673 1 1
0.354486117083973 0.342120587751593 1 1
0.572088909337869 0.510113706100965 1 1
0.438342757625696 0.367856861638788 1 1
0.0850209609640904 0.0929832574045329 1 1
0.188193160326879 0.176420741799669 1 1
0.528716390525871 0.468178652397167 1 1
0.326549308083853 0.299556175850991 1 1
0.157233632143543 0.159547487898753 1 1
-0.239787385153784 -0.209813723152929 1 1
0.00215555574141914 0.00163423441538292 1 1
0.4692721948993 0.424522636129499 1 1
0.554328426570051 0.50444387504049 1 1
0.220365928238729 0.200402010807279 1 1
0.369623948498863 0.328579912777846 1 1
-0.108903093191559 -0.111456847339836 1 1
0.087230060718119 0.0795824429364975 1 1
0.0330077059707621 0.0313675055839131 1 1
0.86650931827196 0.787253901909951 0 0
-0.292476631367309 -0.269360674993699 1 1
0.19453274274735 0.193473454993649 1 1
0.356820728980264 0.352415911487074 1 1
0.514770950683047 0.488272191050516 1 1
0.3667724505534 0.315075402962214 1 1
-0.257560735586579 -0.229479409939917 1 1
0.530186803014582 0.482994229977144 1 1
0.500545462686876 0.462276757815686 1 1
0.378518081105367 0.361294354408659 1 1
0.393124873557628 0.34278373357114 1 1
0.329022035165817 0.313150684831768 1 1
0.200365004020245 0.176288184080847 1 1
0.161963606019468 0.1402502359081 1 1
0.197159053565961 0.172958583207726 1 1
-0.0701038830213937 -0.0383950829667713 1 1
0.61744778853365 0.581442427022752 1 1
0.0444646226703856 0.0189687938737351 1 1
0.184928562497206 0.196596358637816 1 1
0.194756037808021 0.169658955815387 1 1
0.41539481870226 0.400767210111143 1 1
0.112454506065772 0.0959636488972549 1 1
0.498053098200678 0.471010086153342 1 1
0.196155669102404 0.175026190034664 1 1
-0.261785903819247 -0.229588190452091 1 1
0.388055291508329 0.326537491819215 1 1
0.592519417318618 0.528185440275222 1 1
-0.0541086253833456 -0.0696987393932576 1 1
-0.0495742630639888 -0.0342826352556967 1 1
0.351216878919687 0.308075611334285 1 1
0.112573474549079 0.0849684442610076 1 1
-0.0375240995910933 -0.00868320558187677 1 1
0.497877480551147 0.446115641048287 1 1
0.0152739026256309 0.0279313985934462 1 1
0.462756411558109 0.395082161921274 1 1
0.274048963062106 0.238883410478771 1 1
0.289049198308483 0.277533823776029 1 1
0.598615788502038 0.578985781935846 1 1
0.258526632623677 0.241111399255319 1 1
0.285848917462785 0.264655707534882 1 1
-0.105787553555326 -0.118830851720828 1 1
0.433563453911456 0.423338487865826 1 1
0.354151406171684 0.32204310933545 1 1
0.00541628394046192 -0.0107298204009277 1 1
0.642588029041422 0.550339048410833 1 1
0.36131937669137 0.326201252225959 1 1
-0.139539068056194 -0.127411144713871 1 1
0.486207961675165 0.433811168973531 1 1
0.199052530484377 0.175604419053899 1 1
0.453073251582944 0.416861449725716 1 1
0.720497319187097 0.653343083682913 1 1
0.126363420881633 0.11358670110102 1 1
0.00733922470971357 0.00372570874604571 1 1
-0.329773866113777 -0.346287101012951 1 0
-0.0975283157079171 -0.092549089391354 1 1
0.512497573931422 0.479425450212938 1 1
0.371378596593135 0.361482184015207 1 1
0.0402964060231871 0.0413396846381642 1 1
0.246618998019853 0.243137484896915 1 1
-0.146661744263696 -0.129094191272141 1 1
0.219653621592048 0.204552907300565 1 1
-0.00506038791334139 -0.0149233332599869 1 1
-0.321312777850336 -0.287896019357602 1 1
-0.122787746341976 -0.131564810122377 1 1
0.0760513099896397 0.0679800227826969 1 1
0.500165788370298 0.415115233969325 1 1
-0.247824936317451 -0.226438119301948 1 1
0.427628706910476 0.41473604567917 1 1
0.203813607272102 0.202248692641497 1 1
0.172853187076705 0.156563567518275 1 1
0.340732569062 0.316389894915612 1 1
-0.037870089947057 -0.0330499957215844 1 1
0.13213747285739 0.0955177622134228 1 1
0.386793579556969 0.338962207290943 1 1
0.187621010371441 0.176631959832945 1 1
0.032917971979837 0.0355693252380566 1 1
0.130620803370316 0.116960141611758 1 1
0.146480632395414 0.148180554448779 1 1
0.238181260233116 0.210503592161411 1 1
0.364768108635953 0.35657178668186 1 1
0.180750503806289 0.157536308062603 1 1
0.506269478352738 0.482642522743832 1 1
-0.143526017730144 -0.0946416365913517 1 1
0.687539319192477 0.611147687937538 0 1
-0.140460550932764 -0.142337103624609 1 1
-0.159670856247186 -0.159127984611155 1 1
0.587153667521159 0.527468859008252 1 1
0.489892249888719 0.439139109989458 1 1
0.440165884726248 0.416684203183469 1 1
0.567958050763282 0.512618169260927 1 1
0.167452055774922 0.145725766856494 1 1
0.309001875292757 0.291766107255298 1 1
-0.0668607754662035 -0.0748398205005425 1 1
-0.123824694795631 -0.125580023945628 1 1
-0.0937071264835778 -0.0820722076168811 1 1
0.348477585579859 0.303668047100612 1 1
0.82582239014579 0.789920194367387 1 1
-0.207092034953792 -0.211569628856316 1 1
-0.0217935192053338 -0.0204208079117454 1 1
0.112078090262667 0.104775334690772 1 1
0.259181159875749 0.236413539060012 1 1
0.332862770539152 0.296041968352856 1 1
-0.0228662831377728 -0.0114880569710953 1 1
0.350131551134053 0.328945094887727 1 1
0.29929406933432 0.270727044232826 1 1
0.127646732525363 0.0971942327409687 1 1
0.294273931597079 0.276279792945549 1 1
0.52992653443258 0.49827971591143 1 1
0.153141626527036 0.126987785547655 1 1
-0.264278350374651 -0.232545104465783 0 1
-0.0415238215353382 -0.049896544224231 1 1
0.156686135993597 0.142410103443829 1 1
0.0546460716404418 0.0504847641174837 1 1
0.12022404650791 0.186206364337466 1 1
0.216860189699613 0.157933057269603 1 1
-0.113643483978045 -0.0615318374616419 1 1
-0.0187061609010821 -0.0338893203951533 1 1
-0.481218280431285 -0.404016190805759 1 1
0.0876780332295267 0.068211312243966 1 1
0.423924257734789 0.380301032037396 1 1
0.323885111054684 0.31170825172885 1 1
0.3695614615166 0.243557869622118 1 1
-0.0612010789779594 -0.0326156838031876 1 1
0.115317062077573 0.121228704375966 1 1
0.197215927731451 0.173033512994189 1 1
0.153988072807771 0.162902070196774 1 1
0.327485278159949 0.323382659996435 1 1
0.0752288211439373 0.0398989144858634 1 1
0.215271050214927 0.216335382220993 1 1
-0.113705879694362 -0.0994566412642699 1 1
0.215509803966046 0.206075207886737 1 1
-0.154071894329449 -0.145958986147117 1 1
0.131901319411214 0.117951677731405 1 1
0.35652070951675 0.317847735929319 1 1
0.424186030882656 0.390254897726752 1 1
-0.00571503175783403 0.0558267234649425 1 1
-0.137150967455409 -0.106630479776203 1 1
-0.0405303501207009 -0.0308277817821023 1 1
0.0881117078535901 0.0188843049813915 1 1
0.399520579809328 0.357805406980095 1 1
0.00178680588823178 -0.00662946706738036 1 1
0.12557596872364 0.0813736959509312 1 1
0.271567085798263 0.243418108895524 1 1
0.165033774738829 0.136484584084943 1 1
0.0412129037594822 0.0580131925543628 1 1
0.328376808928986 0.272547605269582 1 1
0.305166152822817 0.27127700755706 1 1
0.258249492460382 0.222090849508034 1 1
-0.0415876020350966 -0.056388704370781 1 1
0.264463370023185 0.122838310707148 1 1
-0.254374788564494 -0.302427641699273 1 1
0.21893348597966 0.197041255431105 1 1
0.314381206152521 0.28416185153661 1 1
0.127126130476283 0.102180313326586 1 1
0.786886175709287 0.701697897621015 0 0
0.235213442513281 0.200796729104122 1 1
0.367148596723147 0.329431536985326 1 1
0.0543307609621959 0.055377051986527 1 1
0.702306608096165 0.645678189908619 0 1
-0.143643492538617 -0.141775049369007 1 1
-0.0202476338079555 -0.0314599916310572 1 1
0.543397852812596 0.484089030443694 1 1
0.062733507865327 0.0534989492594966 1 1
-0.0086949938633086 -0.0132712576017368 1 1
0.0714752126434559 0.0646226983089994 1 1
0.0234480181602047 0.0340002327835873 1 1
0.12291208748595 0.120714335608789 1 1
-0.192737856848325 -0.161250613667148 1 1
0.234932810488185 0.21434291382683 1 1
0.0317386496476032 0.0139694438425826 1 1
0.238519712001518 0.234593321277909 1 1
0.320342361571921 0.316792799102015 1 1
0.122328273599274 0.106483735100647 1 1
0.227417339793617 0.225248570559672 1 1
0.289972610605907 0.254452649751499 1 1
0.331146240754547 0.262373683780907 1 1
0.221710855802504 0.194186966914316 1 1
0.417213614417697 0.37857970051627 1 1
0.0323172382218976 0.000845892471027586 1 1
0.267846902832216 0.235534243240252 1 1
0.53496734674754 0.508032860363358 1 1
0.64785751271281 0.581719016137961 1 1
0.290194698630814 0.263344409043147 1 1
0.530953153584568 0.484353055253791 1 1
0.249421506045174 0.22159552234569 1 1
0.0345899076582123 0.0397300273912288 1 1
0.474586187548072 0.430097156076908 1 1
0.355052083262942 0.313780046990651 1 1
-0.10082824394295 -0.0926381768528755 1 1
0.641121506890521 0.564965803965674 1 1
-0.101161836983551 -0.0878157023632473 1 1
0.0961341506952491 0.140245593609821 1 1
-0.176615503930842 -0.131500764067611 1 1
-0.158932619159683 -0.160582592302639 1 1
-0.00168508071521439 0.0172290802599199 1 1
0.363675224126221 0.3562843593591 1 1
0.453653378867566 0.356957215620663 1 1
-0.139270478879573 -0.129650854471469 1 1
0.150284646615776 0.134206790802442 1 1
0.498745985862971 0.44284593537514 1 1
0.260791786028859 0.249133281980207 1 1
0.420535582160175 0.384435187004121 1 1
0.158389418569404 0.132977964817378 1 1
-0.0845586874690242 -0.123144335134366 1 1
-0.0757239377533106 -0.0687752933354916 1 1
-0.0349653790693305 -0.0313469324266583 1 1
0.283780078096097 0.253594587517241 1 1
0.0444323416574592 0.0587814313912792 1 1
-0.160958851882139 -0.139277290557534 1 1
0.241065985880741 0.221957031751843 1 1
0.582915174429432 0.551903565723276 1 1
0.490844486379278 0.43918281919425 1 1
0.079028889054282 0.105288533686752 1 1
0.390565144676285 0.39303455297679 1 1
0.019755847893455 -0.040678767090052 1 1
-0.141979969928253 -0.129228513368934 1 1
0.116986039518832 0.103838643539294 1 1
0.431871189226061 0.40832373152472 1 1
0.613599057132219 0.564976686821522 1 1
0.0369719746173013 0.0365604372650378 1 1
0.186662152834602 0.0301418654759446 1 1
0.14349516574528 0.124217214021821 1 1
-0.00266357553034392 -0.0124046267454028 1 1
0.190558088843581 0.155137855567358 1 1
-0.378679804054833 -0.333650469994688 0 0
0.248433360387908 0.251512563395242 1 1
-0.0612779291224515 -0.0583509789851798 1 1
0.568266446300525 0.547642364706625 1 1
-0.108189477326938 -0.0941280899752094 1 1
0.354534619128711 0.315933810236199 1 1
0.121241429640436 0.103952496169133 1 1
0.233130849904052 0.203389523672039 1 1
0.707489312569528 0.635832266777465 0 1
0.198508458829473 0.198607411509202 1 1
0.267537898411117 0.239734490629364 1 1
0.206102100606066 0.194503450881635 1 1
0.250337538902473 0.221859309071835 1 1
0.126321623680538 0.10931607987121 1 1
0.316756933878096 0.329263721143641 1 1
0.0449107507104587 0.017749786131474 1 1
0.442974435820379 0.395163986358268 1 1
0.32912467110753 0.29860195469096 1 1
-0.155617495805056 -0.148184971228795 1 1
0.251151164503363 0.205349220941096 1 1
0.33096409293604 0.295063375222056 1 1
-0.00591098113495528 -0.0198207145695712 1 1
-0.0545688911655445 -0.0685588314375473 1 1
0.225955271158919 0.21035581514223 1 1
-0.237362409493128 -0.206416181511308 1 1
0.0232114074913905 0.028128651218217 1 1
-0.272263819295311 -0.252281317833029 0 1
0.681479912409394 0.603443241723361 1 1
0.343075304582528 0.318503657451955 1 1
0.522954659648787 0.452487675909268 1 1
0.297172273540895 0.244698042464461 1 1
0.147751493085227 0.175183925612764 1 1
0.369853495823663 0.338349062536576 1 1
-0.416737484989913 -0.386243519821106 0 0
0.223939161356645 0.222233284648922 1 1
0.338701115290278 0.337661056974239 1 1
-0.123660534695931 -0.110243364126274 1 1
0.110963709585817 0.121613529617978 1 1
0.315887751663656 0.289438417743593 1 1
0.268756742514281 0.237937253577382 1 1
0.176241989928989 0.152922813772923 1 1
0.0805086056082428 0.0786682914834647 1 1
0.356574421739445 0.333301725351456 1 1
0.296820648713406 0.271267137849197 1 1
0.218923863646373 0.201297001917181 1 1
-0.0171406442925893 0.00704207906040702 1 1
-0.237241220424675 -0.200611281703829 1 1
0.264997691699267 0.20446075000023 1 1
0.463337565264122 0.426703322862457 1 1
0.404708931919724 0.379546353112316 1 1
0.471661516150679 0.459299835732791 1 1
0.453828913893369 0.427841851179666 1 1
0.415171674915594 0.378759559701524 1 1
0.165356362665314 0.166357428229614 1 1
0.268254834611503 0.243935395173738 1 1
0.335192258978441 0.296765020170026 1 1
0.355293552618161 0.349618746249822 1 1
0.753541848489144 0.664052365903706 0 1
0.032211432628722 7.97922437330012e-05 1 1
0.362959784556774 0.316285101351025 1 1
0.164022456156392 0.192289814495313 1 1
-0.0408050781140264 -0.0372963130292946 1 1
0.157437889923082 0.140094177631409 1 1
0.183687823714975 0.142169466352695 1 1
0.477221989138858 0.490773333873737 1 1
-0.16474981264741 -0.15789913741088 1 1
0.417910562342336 0.371192243980811 1 1
0.163455493698321 0.137291810183244 1 1
-0.0302048960852854 -0.0153260503098573 1 1
0.1032279363923 0.088913537434273 1 1
0.238465385835658 0.213574506990948 1 1
0.292915388015335 0.213519563610036 1 1
0.288016171245367 0.267714979295759 1 1
0.102889150997458 0.102107791323944 1 1
0.123868103220729 0.134509633650743 1 1
0.266563771647798 0.279603625003118 1 1
-0.188695720326266 -0.161988244559524 1 1
-0.124456535262381 -0.125932300578052 1 1
-0.174455269999488 -0.131829783850255 1 1
0.446851736857381 0.407959710695564 1 1
0.414636861056255 0.321945295193857 1 1
0.366748610357704 0.321354258379513 1 1
0.426449477868995 0.379439383217451 1 1
-0.203293906148254 -0.207882872625587 1 1
0.788398568830055 0.692422461476604 0 0
0.49466932975613 0.439761801661702 1 1
-0.0893083234341151 -0.071593998913521 1 1
0.463390969193437 0.403726854304776 1 1
0.473147442057626 0.41973892564835 1 1
0.247971191053617 0.245566794672789 1 1
0.036766692225665 0.00562612917635712 1 1
0.237814919796896 0.219240065138082 1 1
-0.222319216536531 -0.21826050487119 1 1
-0.690014330065766 -0.620577030882467 0 0
0.531621186626662 0.457966310984993 1 1
-0.15939658761032 -0.117894245911738 1 1
0.320507568272678 0.298275040834695 1 1
0.147776198487143 0.100558671191346 1 1
-0.250056350975765 -0.24271191333475 1 1
0.408296122707239 0.363401411378703 1 1
0.581095280735692 0.526184289303436 1 1
0.190235076062498 0.18409218014611 1 1
0.407276878679186 0.344504906823047 1 1
0.07964213828105 0.11086281100203 1 1
0.255277609540576 0.223813943671944 1 1
-0.11962886012427 -0.115852303849054 1 1
0.182383660447288 0.173388423702163 1 1
0.496000226072175 0.440422426215209 1 1
0.335512698769078 0.297845684804323 1 1
0.112472011318974 0.116161344488831 1 1
0.0530828296516117 0.0440259218361463 1 1
-0.0397848457736999 -0.0410781572729709 1 1
0.451658904256887 0.422822669170764 1 1
0.314251035624258 0.284537493490309 1 1
0.372551729498555 0.340520046319779 1 1
0.5290943253155 0.496988933380884 1 1
-0.0595663822023931 -0.0680836766169401 1 1
0.817446838927406 0.738718800982952 0 0
0.198619397104743 0.248651717577892 1 1
0.177595050405449 0.134116826474173 1 1
0.494871043799923 0.446571823470565 1 1
-0.00938251982263458 -0.0104215273216734 1 1
0.281286741448152 0.284159552851496 1 1
0.242400671496135 0.243081959733653 1 1
0.299051668906652 0.30485381189103 1 1
0.437135940613014 0.401362726725732 1 1
0.503472287072706 0.456084317153176 1 1
0.348827956012588 0.292895779469208 1 1
-0.0298129742073221 -0.0270007209042236 1 1
0.227823405559133 0.230747770901657 1 1
0.440299972594245 0.405727504545805 1 1
0.454740530001779 0.447035846379556 1 1
0.130072496555117 0.106045052236833 1 1
0.367813566659725 0.352788835129286 1 1
0.0988815109330824 0.0952690394589534 1 1
-0.028423400806902 -0.0315422051578632 1 1
0.126756117384415 0.153731715959231 1 1
0.0472209695533201 0.0671897993953778 1 1
0.250941552998005 0.248032100157795 1 1
0.347489970794923 0.297374700924275 1 1
0.156025527761754 0.14388583679546 1 1
-0.00466265563450669 -0.00902919491218915 1 1
-0.163907659397477 -0.199125268289473 1 1
-0.086653105056326 -0.0873295774928523 1 1
-0.0178868512506036 -0.0307339380769677 1 1
-0.114236528803437 -0.0896229379599123 1 1
0.202826286436384 0.187671777260831 1 1
-0.0911299299897807 -0.0701841672590596 1 1
0.121970961227727 0.104359155068174 1 1
0.21067483610173 0.197754901400581 1 1
-0.158857190619776 -0.134616305330002 1 1
0.0806893659011745 0.0986553625574213 1 1
0.326494651520293 0.26903174646348 1 1
0.592968689383894 0.545986226633996 1 1
0.132725442423335 0.137786447793988 1 1
0.243615235975806 0.243075207791484 1 1
0.123518149148207 0.112445616676353 1 1
0.663284100704029 0.585252500119085 1 1
0.268123839760434 0.244706078198592 1 1
-0.036916635986449 0.0102582393770777 1 1
0.850154126155575 0.714766000030525 1 1
-0.130703857759065 -0.113087424693289 1 1
0.39254231812832 0.331444015587435 1 1
0.129875011033813 0.125659704117021 1 1
0.272886537458919 0.229081813649021 1 1
0.357304726946037 0.30999925336813 1 1
0.628448397329754 0.556006466923331 1 1
0.0802556788405605 0.0717138755678737 1 1
0.186213516869373 0.159434085448303 1 1
0.517719373793934 0.447479126164361 1 1
0.0534996218226928 0.039387976253851 1 1
0.170185965048039 0.153400289165488 1 1
0.740293832705197 0.631849039156939 1 1
0.503191599611423 0.456549736037664 1 1
0.336435757667419 0.280093870417527 1 1
0.406185438492064 0.321873427517932 1 1
0.21174393735834 0.19125661908071 1 1
0.304623103544704 0.276414194998095 1 1
0.239836392212484 0.209073094462231 1 1
0.360748527840315 0.32852069118135 1 1
-0.226642301690698 -0.21167700324217 1 1
0.635054703745089 0.532596374669276 1 1
-0.0816219641849697 -0.0914346978294334 1 1
0.170941699597402 0.147842293952858 1 1
0.0757383359500283 0.0605395384323178 1 1
-0.170394095476891 -0.146264058547078 1 1
0.200477119740317 0.143294183268569 1 1
0.151173708796465 0.101134648291669 1 1
0.0980413944490622 0.0893236783269241 1 1
0.445021696581016 0.380819444611997 1 1
0.0605062140359703 0.0509664697338656 1 1
0.308971239822307 0.29792788184493 1 1
-0.149011863378103 -0.112284277201535 1 1
-0.104829465254443 -0.0889109366209999 1 1
0.334376469264075 0.282778274214595 1 1
0.195152192904505 0.229285420110903 1 1
0.292461017440042 0.256994686433023 1 1
0.378192817687182 0.318200698524577 1 1
0.60512303396159 0.521540287370935 1 1
0.328516399422247 0.274093554421434 1 1
0.149556639460098 0.161438474027372 1 1
0.391601824482194 0.360926867127812 1 1
0.282368708747768 0.264438895613125 1 1
-0.0655197086012451 -0.0238217679813234 1 1
0.514581577872603 0.481785544388062 1 1
0.448044827325794 0.361328057262816 1 1
0.150478830849013 0.132189495995389 1 1
0.610079417749444 0.555810140612716 1 1
-0.121697137746753 -0.107574087021031 1 1
0.245974134214134 0.240100410178889 1 1
0.516067743304826 0.474765192243253 1 1
0.453631286209043 0.430608095429368 1 1
-0.106569954119169 -0.103132055190831 1 1
0.293780052527543 0.296134702109939 1 1
0.145277392656899 0.125858296992787 1 1
0.233621998954255 0.227380185054713 1 1
-0.19606891755271 -0.185408789025297 1 1
0.536402477690807 0.441196335027069 1 1
0.327851610572873 0.295356050462203 1 1
0.329183488205147 0.312369272341865 1 1
0.296497892638556 0.253061638244169 1 1
-0.158780705374167 -0.111456206455061 1 1
0.182110046276811 0.167110569812868 1 1
0.0497391630595706 0.031152343314102 1 1
0.687510848245522 0.606989559495924 1 1
0.280575488966352 0.25145080009044 1 1
0.201377595164135 0.159396220604486 1 1
-0.0352511610199065 -0.0272486611204937 1 1
-0.01737873003708 -0.0127604666059537 1 1
-0.0506968487495786 -0.0482487544136687 1 1
-0.0646459122375708 -0.0582635378274535 1 1
0.318184922195886 0.318929440765088 1 1
0.0222524926627783 0.00961016432068377 1 1
-0.0823128637746456 -0.0843719269827023 1 1
-0.0941548216083312 -0.0290656528056332 1 1
-0.0886634760625453 -0.0776050120763952 1 1
0.277382265371288 0.226975080666819 1 1
0.0517943255809873 0.0936475821391204 1 1
0.532929762760494 0.473224363824883 1 1
0.19452688728826 0.182359552959427 1 1
0.273832113415108 0.263178297807255 1 1
0.403010255157256 0.367483580284755 1 1
-0.129802736287992 -0.181144154061687 1 1
-0.0177752995503625 -0.0437951903072939 1 1
0.478671594327024 0.419326257227456 1 1
-0.0314542738178909 0.00399877908603459 1 1
-0.199932866652598 -0.186478465455472 1 1
0.155955535532005 0.12112170612603 1 1
0.319773226071143 0.290913867286401 1 1
0.290466060329565 0.261547232654443 1 1
0.615505214944596 0.542587490988431 1 1
0.425636888390118 0.344354501738611 1 1
-0.143402420584572 -0.134911246759933 1 1
0.413525505544081 0.350759776650806 1 1
-0.300888060721139 -0.269047776420763 0 0
-0.202196332754457 -0.182663396241385 1 1
-0.0915840110701358 -0.0874891975831642 1 1
-0.101263302081107 -0.0912541370459521 1 1
0.199452326627767 0.192918795490182 1 1
0.0401095522843372 0.0636073143056034 1 1
0.736897877676133 0.596101951815174 0 1
-0.0789126625075805 -0.0819549958721132 1 1
-0.252989846896821 -0.216319760212823 1 1
0.513960990439713 0.455261792685687 1 1
0.573399709410002 0.523604691182304 1 1
0.277581459310561 0.273766717551602 1 1
0.185738742025521 0.160590588073518 1 1
-0.00560873194627039 0.00254102425491684 1 1
-0.00308012270193357 0.00883592273475512 1 1
0.334000929570898 0.315987036523504 1 1
0.71331421566416 0.683348639837652 1 1
0.122983896789133 0.122234286917391 1 1
-0.0352379331298977 -0.0358790044349553 1 1
0.0172200690364313 0.013450352054312 1 1
-0.250835143303302 -0.224576250508043 1 1
0.311727752203942 0.264459552120402 1 1
-0.0441888768488368 -0.0434009394332579 1 1
-0.120939011948315 -0.118916165449428 1 1
0.0606540609565378 0.0616958636144736 1 1
-0.04231298641766 -0.0546226019162324 1 1
0.46955842329711 0.419280173330404 1 1
0.286511625596813 0.255658384669953 1 1
0.19237706101602 0.150428262941308 1 1
0.087976351640919 0.0999114931659191 1 1
0.0353785033788196 0.0462470223514392 1 1
-0.113959011821139 -0.0984562210783134 1 1
0.531933619211982 0.452295573759415 1 1
-0.0231630967275196 -0.0148893979180247 1 1
-0.237196809365497 -0.206473169448582 1 1
0.043849052116493 0.0423706072705433 1 1
0.16989736625059 0.159287322578211 1 1
-0.298580059240284 -0.278706322249901 0 0
0.256580179711629 0.23167654926867 1 1
-0.0877264360732067 -0.10376570930694 1 1
-0.0841822501621299 -0.0227516494819733 1 1
0.0261367508004935 0.0200693790150171 1 1
-0.113923343485621 -0.108125778532823 1 1
-0.0483611500688287 -0.0408320365563099 1 1
0.283093895297236 0.26070869123802 1 1
0.52408164858307 0.502512513145611 1 1
0.546788278271374 0.473837646896664 1 1
0.235160502937539 0.21791353782871 1 1
0.153128074178415 0.176492032219326 1 1
0.378145875775799 0.334418517596709 1 1
0.0646993760506873 0.055327635172895 1 1
0.234968993410841 0.205871396938333 1 1
-0.100929305016281 -0.0844993375541102 1 1
0.169200366717663 0.13825845197031 1 1
0.18770819379962 0.231979437615667 1 1
0.587864732149512 0.529421712634301 1 1
0.462810206194769 0.416689652571845 1 1
0.46756722121619 0.411285908551717 1 1
0.192162142140546 0.189068411306833 1 1
-0.177263089975277 -0.185306775754212 1 1
0.177472183403011 0.205071119711606 1 1
0.27184600833345 0.249999081820582 1 1
0.44575466947617 0.402957758370504 1 1
0.425693789015997 0.37032769846825 1 1
0.433224713477435 0.387392764798421 1 1
0.334877773864402 0.321785785348142 1 1
0.190601021254974 0.171013599737 1 1
-0.0290813553186865 -0.011059793436017 1 1
0.465502118437061 0.433385303130913 1 1
-0.0943739296680564 -0.0905743258472401 1 1
0.308985738915732 0.289239836997584 1 1
0.0607898249714806 0.0639021167213298 1 1
-0.107293234810594 -0.0880160552207143 1 1
-0.141750601273828 -0.139858009266667 1 1
-0.168929051932854 -0.168490188473355 1 1
0.0166062697282719 0.0317313187570525 1 1
-0.147648720054554 -0.132855539944697 1 1
0.0779646863729803 0.140112064287944 1 1
0.166552279947037 0.148118355126476 1 1
0.553117231747832 0.501951699424961 1 1
0.0503129759317347 0.0387079740186034 1 1
0.327914008116616 0.295973500985145 1 1
0.0881019829551474 0.083676878137024 1 1
0.485796966787363 0.44458739795809 1 1
-0.0627987367740386 -0.0566081009677859 1 1
0.275447733357972 0.255389817812879 1 1
0.258691824609613 0.224637880872347 1 1
-0.285715028003955 -0.256399444352759 0 0
0.0742003538354528 0.0508176350955487 1 1
0.055933139327852 0.0813083497542361 1 1
0.215862820203994 0.20058836530832 1 1
0.498279910860291 0.433081069872131 1 1
0.153992114805059 0.121568657208366 1 1
0.352141958445863 0.309348455862485 1 1
0.464828248504953 0.418155519138975 1 1
0.0381283126054043 0.0310763743319101 1 1
0.228675390775612 0.204726211053331 1 1
-0.222559501322975 -0.17834781820188 1 1
0.319233311163083 0.337180915808127 1 1
0.0622726439961147 0.045086766324285 1 1
0.285322456572221 0.246633426035006 1 1
0.0675997737688337 0.0566363081239046 1 1
-0.227273313383148 -0.193964712412153 1 1
0.0163681946330327 -0.00830852425020227 1 1
0.111604788229153 0.140943104885841 1 1
0.0257865504361487 0.0332676602546567 1 1
0.0525571185070953 0.0317741201159328 1 1
0.417378218196539 0.382384569056247 1 1
0.51216129296394 0.46034100617875 1 1
0.529175350687425 0.475311774509589 1 1
0.543443505233137 0.474009162116516 1 1
0.0737851521672756 0.0774697171686797 1 1
-0.136511384194412 -0.226811762669446 1 1
0.438328476501397 0.40995479788489 1 1
0.154422485998851 0.125284492733155 1 1
0.618411542819466 0.561235997144272 1 1
0.0874382780085971 0.0756395734197526 1 1
0.342624026005835 0.306354603537767 1 1
0.303604530624906 0.275940616185386 1 1
-0.178287577455937 -0.155209789946585 1 1
0.288077352401725 0.256708914409653 1 1
0.267877704256079 0.210747097770284 1 1
-0.233980646322045 -0.232253256447403 1 1
0.0583979638263043 0.114916066716588 1 1
0.0980387398440132 0.0658573381724479 1 1
0.00832936544431324 0.0206880613954238 1 1
0.352957746153988 0.305667690194238 1 1
0.32501031247849 0.300459277562112 1 1
-0.0910295798659452 -0.0765514727420233 1 1
0.120833614626166 0.111215982309869 1 1
0.355266815412884 0.301315829309528 1 1
0.268298525416806 0.248821872147796 1 1
0.0203458739009987 0.0146854475266247 1 1
-0.0586784956888507 -0.0347793289626588 1 1
0.141958365476209 0.166885949603394 1 1
0.518008761406972 0.480739981451332 1 1
-0.0488814607805276 -0.094505609310761 1 1
0.405643252793064 0.380625863214433 1 1
0.648154847890946 0.572586639809171 1 1
0.0906898270726062 0.0626845422777685 1 1
0.0690731685561955 0.0688010553182942 1 1
0.536051687238999 0.49747924533251 1 1
-0.148589090433798 -0.104225739846424 1 1
0.0945893504140165 0.0644267298991318 1 1
0.249305611948754 0.212379919205972 1 1
0.291361254111889 0.26703210202523 1 1
-0.000829522889359127 0.0181578470160343 1 1
0.0900246315042702 0.0626045627173752 1 1
0.235986791564456 0.19834612586948 1 1
0.316755797309441 0.275464011695477 1 1
-0.0397280715202472 -0.0461599000667652 1 1
0.263721322298517 0.228092012466031 1 1
0.639897826872661 0.571113005544155 1 1
-0.122433664470547 -0.106961434146846 1 1
0.453353495645863 0.413155946305789 1 1
-0.200197533369946 -0.174857734650397 1 1
0.0732390486104433 0.0824861551076008 1 1
0.162302434338606 0.139880841616039 1 1
-0.160412735883051 -0.175111815477548 1 1
0.2639767669628 0.21270168446504 1 1
-0.079884248286406 -0.0869675738434334 1 1
0.431006066446148 0.387166399122551 1 1
-0.0599992044786167 -0.0509446132157239 1 1
0.140015737594103 0.119883584086314 1 1
-0.0164218773726615 -0.0122490659728626 1 1
0.052960626977679 0.0362737862964659 1 1
-0.284468614072537 -0.251718551113281 0 1
-0.200966428435398 -0.183112955960939 1 1
0.142014161491101 0.148945080731571 1 1
-0.0226071257800503 -0.0299022456904822 1 1
0.331768770889581 0.335617786316336 1 1
0.0415497127296626 0.0435212409721163 1 1
-0.1815092181208 -0.168238300648802 1 1
0.040865163477136 -0.00126785504528329 1 1
0.341308010307206 0.315203005824073 1 1
0.100825205334181 0.0953977432259382 1 1
0.299468540713042 0.298807733446057 1 1
0.470122940576256 0.43288247268209 1 1
0.0707754652788122 0.0603993322596902 1 1
0.347113303064232 0.32410730401151 1 1
0.334289605052907 0.301065962610489 1 1
-0.0313471409205625 -0.0450048908874664 1 1
-0.145418686045094 -0.121278707583347 1 1
0.0425184754222241 0.0363667002543857 1 1
0.198801838396584 0.179352522901407 1 1
0.492596432430935 0.423320498872896 1 1
0.369949174811555 0.331519831750967 1 1
0.177146263067568 0.163592324270311 1 1
0.521879646549067 0.475702241633463 1 1
0.424514519457379 0.397821410121363 1 1
0.290045992809298 0.256608629114791 1 1
0.615381247503463 0.559988314966882 1 1
0.0432643145515787 0.043964538553073 1 1
0.48700628556202 0.457856893760786 1 1
0.286319618585352 0.244582703629037 1 1
-0.170114252897419 -0.145178324524124 1 1
-0.210039652337103 -0.194163079282365 1 1
0.366380954314293 0.328979068213359 1 1
0.206245608191927 0.177053938146506 1 1
0.373570409683952 0.289317760993289 1 1
0.351653086298991 0.310761142856065 1 1
0.210419851547215 0.211118188024682 1 1
0.0505930570248697 0.0280967531998659 1 1
-0.201918680890222 -0.183273327616558 1 1
0.0678962425898736 0.0229800184295427 1 1
-0.107746497042335 -0.110278807278992 1 1
0.844403447525922 0.733324146854 0 0
0.458133636489635 0.437240687462446 1 1
-0.325935685949699 -0.305667260573404 1 1
-0.0897659399988793 -0.0655258804599381 1 1
0.297152208105495 0.250389106989958 1 1
0.218477065965945 0.216521076594406 1 1
0.048402135698458 0.0154106268650088 1 1
-0.00444257881913561 -0.00572298605902183 1 1
0.0789338880649536 0.069024597167722 1 1
0.30216259610063 0.260541896641047 1 1
-0.178902859842548 -0.166196080793869 1 1
-0.041190431644653 -0.0322326193012431 1 1
0.412902557413191 0.383766414205704 1 1
0.536595446651677 0.494315883882003 1 1
0.999860221119011 0.893594313456164 0 0
-0.0680053331143061 -0.0680093232402846 1 1
0.0971035983577523 0.078655086952473 1 1
0.382789437728535 0.345998585492523 1 1
0.342704173700745 0.323662665988065 1 1
0.299222093296287 0.276687417733747 1 1
0.283463707739596 0.23614929710793 1 1
0.176755860065403 0.14497867430072 1 1
0.363021047549717 0.314926255614476 1 1
-0.174234504779822 -0.164370177567414 1 1
-0.254808758311093 -0.258340681906415 1 1
0.376199658927548 0.341607603965135 1 1
0.0408757095836049 0.0131896095983073 1 1
0.0745484964542424 0.0552070267167095 1 1
0.132501346926263 0.118011603360134 1 1
0.153376264663075 0.150439931461433 1 1
-0.143580215718729 -0.131305261620471 1 1
0.118372821311874 0.098928341084919 1 1
0.671644662752843 0.579265685601527 1 1
-0.019365347517238 -0.0446694612578936 1 1
0.344733385195168 0.293403471866505 1 1
0.219507792223531 0.225153333343506 1 1
0.0732837682539206 0.0547398612681247 1 1
0.360070552432548 0.323101908281298 1 1
0.375744360744861 0.34528289963194 1 1
-0.131571146357595 -0.112823779864744 1 1
0.228907973924662 0.184890104980379 1 1
0.283215414792436 0.222762445277171 1 1
0.433479020460634 0.386102077174154 1 1
0.36167921236883 0.363769093356113 1 1
0.507392159806124 0.462363320489163 1 1
0.68545279417853 0.630822080800849 0 1
-0.0837819314612301 -0.0604705741845223 1 1
0.401770261257105 0.380367206588341 1 1
0.339207358343861 0.31485329143673 1 1
0.334143726581983 0.325718924598328 1 1
0.404137850568053 0.381150598124552 1 1
0.0424657012900365 0.0439533675623189 1 1
1.04507706559757 0.968765619032601 0 0
-0.0836865169256165 -0.0783841792377105 1 1
0.416829607419301 0.4182536926286 1 1
0.3598192282644 0.336830366394547 1 1
-0.128915684613734 -0.111300058906392 1 1
-0.134828433278576 -0.132458206726791 1 1
0.313119948019428 0.318511565594028 1 1
0.322290954781751 0.281337880201144 1 1
-0.13608159821244 -0.120589067163419 1 1
-0.241973664046497 -0.223904705151591 1 1
0.151568503077477 0.165215684979048 1 1
0.131760862840442 0.118341729289477 1 1
-0.110844086737357 -0.0940067064121259 1 1
-0.0446931601776073 -0.0455947054123988 1 1
0.130132972883253 0.128288669337593 1 1
0.248786235365352 0.221577916047621 1 1
-0.210799588469893 -0.185707217566007 1 1
0.598720752246952 0.531447991498846 1 1
-0.0305394178814977 -0.0267576187893783 1 1
0.183472004869666 0.167896827378359 1 1
0.364156390967529 0.298375485110636 1 1
0.28484202560966 0.242070418336049 1 1
0.0691025347731773 0.0684627770002613 1 1
0.0110740825055069 -0.013035525039584 1 1
0.28767544179639 0.292200274603122 1 1
0.0436005131397805 0.0371366406039321 1 1
0.67849299337925 0.633818656933789 0 0
0.167285860309081 0.15008698047474 1 1
0.321000498131674 0.286163423471701 1 1
0.571479474040046 0.529309249830431 1 1
-0.291790952728374 -0.262230973254616 0 1
0.399607019201137 0.366115741020413 1 1
0.252968694523539 0.243481982999401 1 1
0.483453144480071 0.4638931605272 1 1
0.373707260853549 0.345649308856458 1 1
-0.0201083853527379 -0.0115166873957425 1 1
0.611501862280434 0.524641315058712 1 1
0.212132821570003 0.180863561486897 1 1
-0.178442088840813 -0.181605564375656 1 1
-0.203913442284934 -0.172428911669634 1 1
0.0143030600555501 0.0221525770423988 1 1
-0.092853089835143 -0.0849090366074902 1 1
0.468275746294227 0.426265315221382 1 1
0.326911200074768 0.301199844102932 1 1
0.00845889864727384 -0.00888401808111156 1 1
-0.375507109664688 -0.353719553686531 0 0
-0.141796298725612 -0.144993501048028 1 1
0.544695300194874 0.479163604620445 1 1
-0.120034228068348 -0.132263570730884 1 1
0.709488691006919 0.655527492867367 0 1
0.167739497934374 0.171073810462897 1 1
0.255915267860933 0.260913665086897 1 1
-0.0993391434638969 -0.0939959050967537 1 1
0.246366753258507 0.222356271063546 1 1
0.0355720327060901 0.0495425913234187 1 1
0.175583108941605 0.164092039365509 1 1
0.295657674626207 0.25910459720818 1 1
0.258821516717672 0.235221728402106 1 1
-0.0138892616579429 -0.0132463563456718 1 1
0.567084245237236 0.508881125373665 1 1
0.357789299992744 0.30677517182036 1 1
0.351969774615965 0.320986643543236 1 1
-0.110384414275084 -0.107162393598054 1 1
0.26077577892527 0.20324251011235 1 1
0.239710828360379 0.189528820812656 1 1
-0.330354821912407 -0.281547325016634 0 1
0.0127405946417249 0.00571604755618344 1 1
0.23566528307944 0.20365830397167 1 1
0.242510833030144 0.219844169048583 1 1
0.444730034362376 0.427584569189596 1 1
0.196090586475828 0.132340127329371 1 1
0.350183367628844 0.329951026577328 1 1
-0.0330210303356121 -0.024145599525873 1 1
0.0814549920536105 0.0982514191015378 1 1
0.562672255871449 0.519026265985163 1 1
0.759357759364321 0.696757224981049 0 0
0.230582259666619 0.217206819789652 1 1
0.219942901068257 0.22032117574748 1 1
0.0735203467991326 0.0648551949053219 1 1
0.396422208830986 0.346085180014823 1 1
-0.128979952659598 -0.128268246747187 1 1
0.112431998542546 0.0985517288169899 1 1
0.116859804112728 0.0794529845077218 1 1
0.285285545888959 0.252837870223141 1 1
0.590458682132909 0.544866177336196 1 1
0.0981790780475472 0.066146500388471 1 1
-0.00474514242139693 0.0278691582214675 1 1
0.35076939428975 0.315271176259092 1 1
0.301525622819968 0.257007319929812 1 1
0.523786907670202 0.475003496181247 1 1
0.196261202547933 0.18701134821482 1 1
0.327549394144242 0.279728767918332 1 1
-0.021099810384683 -0.00823651092138312 1 1
0.298691009804012 0.287859976014628 1 1
-0.00156970119822178 -0.00413999921078873 1 1
0.431390404764491 0.380795999215335 1 1
0.204648069107961 0.214366958691857 1 1
0.426627102545723 0.409295048859587 1 1
0.262383274962199 0.22101716097847 1 1
0.407378109979777 0.37408064840778 1 1
0.534544299302546 0.450303443582878 1 1
0.0373972337702575 0.0627243478454154 1 1
0.344939629788987 0.326726607571656 1 1
0.257282718765025 0.225031389581361 1 1
0.22869282491582 0.222757668053376 1 1
-0.150406127888705 -0.138698232844939 1 1
0.189307013769894 0.191169245083232 1 1
0.535068143419457 0.489278263188456 1 1
0.128121162740297 0.0952172092046168 1 1
-0.025800617047849 -0.0220214614866096 1 1
0.303220919298185 0.283784315979411 1 1
0.334550009450069 0.271088363955554 1 1
0.0160553557388808 0.0116657367315071 1 1
0.473879806919863 0.447636406585106 1 1
0.432038415371225 0.366716386635303 1 1
-0.201087623989146 -0.173997561499549 1 1
0.162923296620022 0.120931315181903 1 1
0.0317476930834624 0.0290660803936619 1 1
0.0797375341825294 0.0963461643013797 1 1
0.803600323161089 0.734491883465127 0 0
0.237061460390485 0.217684144698689 1 1
0.464280851610625 0.429769389856189 1 1
0.300734609970905 0.289551430214382 1 1
0.45952269493688 0.404396219589333 1 1
0.189600518938496 0.167722924066913 1 1
0.0360996473184316 0.0255421368770399 1 1
0.231790792119717 0.230041324616568 1 1
0.444079622335383 0.420981987492495 1 1
0.212747973375173 0.214153039576655 1 1
0.0845397646286669 0.0706289389340811 1 1
0.0585017634519124 0.045230690365333 1 1
-0.102242881386667 -0.129649023874891 1 1
-0.0428241015745902 -0.0404289312387475 1 1
-0.128288570779535 -0.130943812452704 1 1
-0.46230337328509 -0.412055109828429 0 0
0.203697802230169 0.174861114275948 1 1
0.123618180600714 0.110916386737913 1 1
-0.0992940370727527 -0.097527000498127 1 1
0.303311783309643 0.27800523248089 1 1
0.154586491847239 0.148520731443096 1 1
0.0857431351965622 0.0707822936306819 1 1
0.0892786538375632 0.0858705536343511 1 1
0.462817347846222 0.41400251568439 1 1
0.364557584087889 0.322955938101064 1 1
0.668653838068971 0.615912307675335 0 1
0.298087431521674 0.30144570888395 1 1
0.130100243771237 0.12007512803705 1 1
0.443279230316269 0.386223737353949 1 1
0.229104013217805 0.217578052800689 1 1
0.818846461837628 0.767135089681265 1 1
0.627446198893234 0.557134022106256 1 1
0.251526478448048 0.218104384274888 1 1
0.57273881730166 0.543511589744263 1 1
0.256303622007946 0.226267466035665 1 1
0.0233353285561413 0.0219703940186578 1 1
0.097062891517749 0.105499821363742 1 1
0.298877044178775 0.267050057755655 1 1
0.27306415014685 0.202288874824034 1 1
0.234439545559508 0.19506399721024 1 1
0.339010203075134 0.31539689798032 1 1
0.424018265451055 0.3989982972124 1 1
-0.308548135831341 -0.27960111800854 0 0
-0.0157383620367041 -0.00321383110517933 1 1
-0.158981769318633 -0.113719368707178 1 1
0.333111259417351 0.282058961169454 1 1
0.280642577964802 0.236024547482864 1 1
0.463060172360798 0.409180109749094 1 1
0.371252451476281 0.332252634542565 1 1
0.281875286508044 0.252700960646448 1 1
-0.291469144320666 -0.266591153256098 0 0
0.169994138834978 0.143605325712056 1 1
0.334950754654483 0.310103084036213 1 1
0.335326816858935 0.286936389768975 1 1
0.191640861206964 0.182838557330116 1 1
0.315267694550492 0.300846600006116 1 1
-0.243636784674891 -0.216723377605482 1 1
0.0526160664858092 0.0431151530909634 1 1
-0.051618124663132 -0.0488091755855024 1 1
-0.0516381911511275 -0.05713788921907 1 1
-0.0067700583102405 -0.0537444384861014 1 1
-0.164859934231729 -0.178316832488633 1 1
0.389880822780007 0.358431420141459 1 1
0.270745587881847 0.206745688160858 1 1
0.0903755958224372 0.0837516427038833 1 1
0.0875297313248751 0.0875014042446316 1 1
0.110184417509905 0.0937770015470613 1 1
-0.110093002102015 -0.0850235734690241 1 1
0.141251514609579 0.119139734781806 1 1
0.238229080309436 0.210424390139725 1 1
-0.263701042841532 -0.239771450344018 1 1
0.51324834811508 0.44991461871844 1 1
0.338136830963202 0.296237831394717 1 1
0.801154892153168 0.706074452671049 0 1
0.0716512357667065 0.0522325662189509 1 1
0.0967769746509571 0.106788284592128 1 1
-0.0686422216185866 -0.10281284703262 1 1
0.323106199732015 0.279354606024397 1 1
0.327246774222028 0.265124799997908 1 1
0.162863105798395 0.180974003246543 1 1
0.349132076837888 0.312022783254298 1 1
-0.16925220144029 -0.153932319227243 1 1
0.21263429793869 0.216155842456967 1 1
0.703606908101812 0.632720433271516 0 1
0.201867281235805 0.173595363706705 1 1
0.407948069429286 0.367180649080529 1 1
0.287227418451175 0.244689944013436 1 1
0.131718850795371 0.100069291847895 1 1
-0.228109468873514 -0.223314350965088 1 1
0.304675853973433 0.288157799314425 1 1
-0.0437077876312415 0.0491110638288705 1 1
0.56888413568239 0.549701551558437 1 1
0.455900438194758 0.421549949336313 1 1
0.0482149506375334 -0.00354448191898965 1 1
0.164110148380024 0.13732702905588 1 1
0.419351131046434 0.366343250487535 1 1
0.161313354021846 0.129481045060241 1 1
0.122357253619164 0.10385724549462 1 1
0.0430499460824287 0.0191887565249605 1 1
0.16940668559259 0.170308417262853 1 1
0.037610665275525 0.0548689688257567 1 1
0.17750690728304 0.16158698054586 1 1
-0.0420687403705902 -0.0375082145169863 1 1
0.353003798634627 0.348382276500405 1 1
-0.0635994548022299 -0.0609345992960355 1 1
0.207467899049853 0.189622564043136 1 1
-0.0898026551999107 -0.0742205100560567 1 1
-0.330837971439972 -0.310379955567275 0 0
0.0335642901979012 0.0608514243354951 1 1
0.441679885330428 0.388206528549989 1 1
0.427964310852339 0.394014638796144 1 1
0.349959426218449 0.303442079572612 1 1
-0.24535671011161 -0.215922826172802 1 1
0.178148170685976 0.13747742600399 1 1
0.318631115768599 0.276050700226434 1 1
0.165269715430309 0.157971542988697 1 1
0.204435344918247 0.182222465400982 1 1
0.330528326261631 0.282149104972809 1 1
0.418506753033945 0.388478072728624 1 1
-0.34418211785474 -0.279203049897089 1 1
0.258604497838606 0.22514871133169 1 1
0.32327276680335 0.295152835948873 1 1
0.10420791384889 0.0971593332359158 1 1
0.624637200587117 0.548348277742673 1 1
0.172947926905931 0.148440736676302 1 1
0.597148902993371 0.535806105320351 1 1
0.330493988559196 0.308848864916039 1 1
-0.0643063909980137 -0.0520030414535665 1 1
0.426676634972224 0.342717953674997 1 1
-0.0307141286117417 -0.0141097899252145 1 1
-0.373149720701427 -0.315443870986999 0 0
0.242547127156973 0.218749170410811 1 1
0.389654656767292 0.346868363267259 1 1
-0.318343066881643 -0.245210552472764 1 1
0.294706599930739 0.345149270438126 1 1
0.394078196361335 0.30616236427681 1 1
0.279201778375811 0.257897671761213 1 1
-0.0412861481564294 -0.0734034765648745 1 1
0.204557561147131 0.184341642532938 1 1
-0.118400301209088 -0.114563947261846 1 1
-0.191146689256119 -0.191518661446052 1 1
0.274495566916534 0.249846136221732 1 1
0.404628570170347 0.367213181872369 1 1
-0.317396832139721 -0.387560321302434 1 1
0.493868351365527 0.451861398025129 1 1
0.160176452942904 0.0684355310100593 1 1
0.181263032989538 0.159555127725652 1 1
0.227346111464824 0.191144453159923 1 1
0.687930473873241 0.639468220099019 1 1
-0.0122615136443373 -0.00536008930342473 1 1
0.384953417001264 0.34907483409067 1 1
0.542546482498597 0.474948292691476 1 1
0.171112601354005 0.152148392414664 1 1
0.19288202989016 0.188036208601039 1 1
0.0869331735097291 0.0939272000169079 1 1
0.21390101884125 0.221123069576508 1 1
0.0400450380024506 0.0482728301647799 1 1
-0.00493005064483092 -0.0406812738491728 1 1
0.101171024175661 0.0780452885925132 1 1
0.214172333127047 0.187296789066164 1 1
0.312971166516695 0.300034299018935 1 1
0.421743736176742 0.400755758212757 1 1
-0.0291846694096753 -0.034766493657471 1 1
0.106961699438877 0.111168009592669 1 1
0.182198548582034 0.160771753283445 1 1
0.194447311646056 0.191698412382516 1 1
0.0100794469872513 -0.00309803996503631 1 1
0.546082395299481 0.499659538833417 1 1
0.104640596558414 0.0908349768952691 1 1
0.196861278546766 0.192375917363396 1 1
0.458335742410691 0.403663089949611 1 1
0.33371402613136 0.310798207197059 1 1
-0.0462857423562753 -0.0304009143827893 1 1
-0.401978330164161 -0.313216532376432 0 0
0.190365378094943 0.185688923388353 1 1
-0.158983574706073 -0.156091692988013 1 1
-0.00393699684942821 -0.00308590117745616 1 1
0.110370954920542 0.0851972458165483 1 1
0.21274380234333 0.177448882460677 1 1
-0.0306778464013443 -0.0174397161533189 1 1
0.506352923045316 0.471120944494743 1 1
0.253481226113167 0.247296755058507 1 1
-0.139570864023368 -0.119118939814418 1 1
-0.0342598744136294 -0.0228222899112167 1 1
-0.137613380705111 -0.133738893608588 1 1
0.104765786348436 0.114769740644861 1 1
0.633412168408219 0.575142006537283 1 1
-0.136298778068314 -0.129997310867279 1 1
-0.416075299401178 -0.379808081964372 0 0
-0.108232161964442 -0.103416943801337 1 1
0.131585952404928 0.096091488734703 1 1
-0.0946098623944356 -0.0475776703277219 1 1
-0.233567632134262 -0.162599171069651 1 1
0.249858154734172 0.193513271034695 1 1
-0.254109909616916 -0.242071786194615 1 1
0.446732991027636 0.426240937971087 1 1
0.145760190251674 0.134680003272165 1 1
0.567300685200663 0.48239976401539 1 1
0.176545421736856 0.170952430812642 1 1
-0.0470212970507291 -0.0417816788039755 1 1
0.296804768406507 0.322538323811257 1 1
-0.053833589011924 -0.0314504124044277 1 1
0.438131052441552 0.404855340688515 1 1
0.199833307380527 0.182262290457212 1 1
0.0413705014665361 0.0483041575100332 1 1
0.155313005053352 0.150094438954159 1 1
0.421039695497175 0.412231316230183 1 1
0.140238240375135 0.112635036425424 1 1
0.290418284183269 0.258752891220901 1 1
0.193405419851807 0.161487483972867 1 1
0.301785259064258 0.283494475178368 1 1
-0.434366908010502 -0.389949408332134 0 0
0.195288204019136 0.184606206102984 1 1
0.134903752066864 0.125579561343871 1 1
0.0564821212951572 0.0408782747605133 1 1
-0.0230909574575591 -0.042344505956589 1 1
-0.248475387119572 -0.227354110200558 1 1
0.39692142052641 0.376949292065814 1 1
0.169352686726246 0.184609927784825 1 1
0.35079859475672 0.310397645668084 1 1
0.367783115212906 0.350559559725301 1 1
0.278649860232389 0.264103719978952 1 1
0.300943316255766 0.317142388136906 1 1
-0.156975849736602 -0.0663279921660616 1 1
0.37467922121048 0.370801195215241 1 1
0.00631845020090768 0.00239199611167208 1 1
0.247538515792017 0.215928151348622 1 1
0.15194152683519 0.0886989259733629 1 1
-0.2958490892503 -0.310433059528551 1 1
-0.137646414234058 -0.0350554196600724 1 1
0.146135091403269 0.139246659380135 1 1
0.136929110863295 0.129821700788879 1 1
0.410642685133365 0.40827314552196 1 1
-0.0396922962198042 -0.0360718373473688 1 1
0.39315402256958 0.344189837590794 1 1
-0.00520508073596776 -0.00894974053180814 1 1
0.583984514472755 0.547654902711827 1 1
0.0725011853203172 0.067242965964008 1 1
0.429854940471273 0.414745556233062 1 1
-0.0502945102619491 -0.0529940300246899 1 1
0.19661789209526 0.173641075433063 1 1
0.119699539779226 0.0998894466546648 1 1
0.162416999823324 0.135863391426344 1 1
0.0533415524177474 0.0480798366662959 1 1
0.37486499227111 0.34079581636019 1 1
0.389866703550791 0.342263026903897 1 1
0.172545839665258 0.14961384933488 1 1
0.160671503549488 0.157649176537573 1 1
0.014551411678502 0.0195258255367067 1 1
0.54060020648265 0.496282534685972 1 1
0.393420162683137 0.357345037360644 1 1
0.476075493435362 0.459712141013648 1 1
0.0792148244667121 0.0738661220950979 1 1
-0.181448837435677 -0.119300296687569 1 1
0.317870894285123 0.294082270024455 1 1
-0.0221022314423412 0.0080959204110598 1 1
0.0958114387973205 0.0860634662198624 1 1
0.618900800307753 0.559684722424479 1 1
0.437546551287672 0.38074262436195 1 1
0.140257241341395 0.129583665533673 1 1
0.358373358567254 0.353061138526477 1 1
-0.0517433349802767 -0.0663605033063511 1 1
0.423535521440087 0.374017670523542 1 1
0.336289058168988 0.326830266320763 1 1
0.313558293954011 0.302148306920247 1 1
0.251306076981113 0.256331301143275 1 1
-0.13045254817398 -0.114793774884552 1 1
0.380154202897734 0.351760604058885 1 1
0.144741376408652 0.141630927481788 1 1
0.0946315102015091 0.0934628057921089 1 1
0.0101533292582144 0.00994259388826042 1 1
0.356192030404963 0.302486283144595 1 1
0.0834661670547713 -0.0351620768389399 1 1
-0.203301699756887 -0.206027619684169 1 1
0.449711536931801 0.39039720604421 1 1
0.529218035350011 0.457101869992378 1 1
0.506397520390192 0.48412034726926 1 1
0.681680756794098 0.597680222547986 1 1
0.0249770163683145 -0.0430388698303249 1 1
0.132984005945606 0.118047863147539 1 1
0.516058692888519 0.471375189063061 1 1
0.367527313633116 0.326832289347345 1 1
0.0747159834412078 0.111186912342974 1 1
-0.223659525386097 -0.202104686941681 1 1
-0.0440461444028089 -0.033020149056207 1 1
0.285724684795631 0.27531409465161 1 1
0.0219048934539076 0.0173411783397063 1 1
0.0833580354073818 0.0821563494888199 1 1
0.0173786041143443 -0.0150194734229934 1 1
0.669170920502121 0.636596324736863 1 1
0.442101667435914 0.39900451960951 1 1
0.110278294722039 0.087497212590778 1 1
0.191931208644639 0.17774293402603 1 1
-0.0143165086344426 -0.0306853527322757 1 1
0.395044558946764 0.347613163426397 1 1
0.0944791276074999 0.0920294067253039 1 1
0.247484530321746 0.219010194826248 1 1
0.232666790187915 0.201625340587847 1 1
0.160030785715072 0.199515202302882 1 1
-0.279689852465356 -0.252590301708994 1 1
-0.0647716343732024 -0.0671763015716118 1 1
0.27702552804783 0.235975209848119 1 1
0.0888094845913286 0.0808029755899505 1 1
0.0797978396441566 0.102822541598069 1 1
0.44833989362452 0.404221570112012 1 1
0.0670075904116764 0.0586430152906271 1 1
0.350303534861933 0.331124149911638 1 1
0.107985231992988 0.114047746865309 1 1
0.246143158529422 0.244704036004731 1 1
0.409095908514138 0.364369739570582 1 1
0.0917405636344914 0.0665874611713476 1 1
0.530266933366399 0.467707536593856 1 1
0.650842362748585 0.582649659684634 1 1
0.56549967413812 0.514723308762599 1 1
0.277070908195713 0.255415297290942 1 1
0.05474988625521 0.0547813166634556 1 1
0.248762731705345 0.284656905024275 1 1
0.461965033298153 0.427338253035034 1 1
0.460172852796928 0.421640751004555 1 1
-0.0120210176680192 -0.0235921026142593 1 1
0.449185418125882 0.395239339826065 1 1
0.196256093873296 0.194366467652855 1 1
-0.0805442391079636 -0.0653085291169994 1 1
0.295563333756132 0.240534490418245 1 1
0.363143058474842 0.338172064381988 1 1
0.151215302703418 0.139233909521605 1 1
0.259911634083425 0.225994822184338 1 1
0.316768465311218 0.301075809949408 1 1
0.205698353354259 0.193492277884712 1 1
-0.169083111837367 -0.165716575445846 1 1
0.114690395100804 0.125165303540604 1 1
-0.295774251478426 -0.206181363214662 1 1
0.312358432432451 0.289123536236658 1 1
0.219345038118377 0.212017764386196 1 1
0.0102952677978666 -0.00799952163453283 1 1
0.278969821616418 0.218140210687631 1 1
0.300835525260757 0.316271462585851 1 1
-0.0762157767697626 -0.0590296247701428 1 1
0.032197560340808 0.0562364778460394 1 1
0.183169321408591 0.133403033923433 1 1
0.448811104034734 0.315169926247579 1 1
0.38753206071966 0.345001535808039 1 1
-0.0545506904023483 -0.0528093299289031 1 1
0.116137319811845 0.121722400122205 1 1
0.345778414280472 0.302111790416912 1 1
0.286331635703054 0.271566376418605 1 1
0.28335946268669 0.250096817598023 1 1
0.0312700572429221 0.0471676444868601 1 1
0.462932129028459 0.413185689327461 1 1
0.222089384954835 0.18291520847141 1 1
0.582620299950283 0.535674573995046 1 1
0.626988531069279 0.571225400053236 1 1
-0.16566006504484 -0.148693943010268 1 1
-0.329027210184712 -0.288860764584937 0 1
0.0278399422490906 0.0241045486006373 1 1
0.375365616665287 0.374201313742238 1 1
0.441681620724663 0.390589185205261 1 1
0.417606552138292 0.4074265036086 1 1
-0.179564436148038 -0.15575910846542 1 1
0.0950895740209023 0.0925482317498728 1 1
0.0753608257477515 0.070823024255574 1 1
0.173219702947475 0.072634063756891 1 1
0.0676901826051582 0.0793260758531056 1 1
-0.00369446843700053 0.0079242410538144 1 1
-0.101610512457339 -0.0831774073163619 1 1
0.171667874057352 0.125061817039673 1 1
0.0158921649675242 0.0262283976937313 1 1
0.0608906735859215 0.0619023574238888 1 1
-0.296166142993478 -0.33661430376557 1 1
0.205214404544504 0.181018319100715 1 1
0.43181805399915 0.352120170009267 1 1
0.51398866014242 0.47335563457222 1 1
0.380696993270573 0.347830069980275 1 1
0.084427544509084 0.0623597289976146 1 1
0.232549318193524 0.226387080641028 1 1
-0.0370055300334698 -0.0340062426719609 1 1
-0.0183747044407263 0.00488771322032291 1 1
0.160502996458677 0.139248916340772 1 1
0.114503369822557 0.117730312731977 1 1
0.234921813193033 0.205459942187748 1 1
0.167057953697736 0.179369141714512 1 1
-0.101155848817924 -0.0825865826153554 1 1
0.0927051639014362 0.0977679755443897 1 1
0.245781569534298 0.205081600897406 1 1
0.410294909813012 0.355033976138025 1 1
0.123308203214161 0.11099519622251 1 1
0.300777027459398 0.280434124535096 1 1
-0.13284435316151 -0.0977609285599512 1 1
0.47055335744878 0.444771575096602 1 1
0.435919705694737 0.382093606468271 1 1
0.534928169175466 0.498395070192993 1 1
0.224867036780494 0.198729822216371 1 1
0.14288935759131 0.0892097907190014 1 1
-0.0424165896687477 -0.0221816601603936 1 1
0.236181122701834 0.213586319591427 1 1
0.114086834561744 0.100315346685296 1 1
-0.026616659173549 -0.0275461488909341 1 1
0.109629478165799 0.0853711960734437 1 1
-0.00223457553868844 -0.0243271035371781 1 1
0.312586366526645 0.301130489900476 1 1
0.167003033050043 0.151591939889948 1 1
0.371305062902311 0.331378025265713 1 1
0.508439928074248 0.461954626141037 1 1
0.134983675174323 0.0969432432053745 1 1
0.713173677707215 0.64612726034587 1 1
0.0538644011331634 0.0493713591020206 1 1
0.157475021197288 0.137381888093307 1 1
0.429779283738563 0.4132805683071 1 1
0.357991171611136 0.322520110731492 1 1
-0.241857974584872 -0.219021267161677 1 1
0.628549518908588 0.574318346841115 1 1
-0.00123515938644364 0.0133336476608643 1 1
-0.0160071273352655 -0.0171726746369229 1 1
0.557893391562424 0.44107687714781 1 1
0.280081243681287 0.250921702337533 1 1
0.538643893366052 0.505423888772232 1 1
0.0288310788754802 0.0274594943732971 1 1
0.0817760365544326 0.0685039725414176 1 1
0.546644840373788 0.530810276060919 1 1
0.0103618100360094 0.0745054231249713 1 1
0.0161486975878414 0.00835076867461802 1 1
0.189698191510731 0.181943186989861 1 1
0.155658677890893 0.0784496345326649 1 1
0.253827155183967 0.237251043642745 1 1
0.39742497001278 0.343978428293878 1 1
0.206650639793524 0.186758839480858 1 1
0.376879156364084 0.336387906999675 1 1
-0.30495373717722 -0.230749011901154 1 1
0.290465520120586 0.308739180657639 1 1
-0.207513338951207 -0.173060065203054 1 1
0.257343153017831 0.233916909104392 1 1
0.377682411239322 0.338583355562245 1 1
0.172720112005327 0.133510712519458 1 1
0.704119607583555 0.622188828526673 1 1
0.159611047435343 0.12821473897708 1 1
0.0748473563375478 0.0598364144595736 1 1
-0.0233614187326812 -0.00346045578775738 1 1
0.591604531277826 0.545715165881041 1 1
0.200243397737628 0.193623952715744 1 1
0.431292840371068 0.378716730762826 1 1
-0.0421453597571158 -0.0470366555619339 1 1
-0.0445937096627572 -0.0355591726564638 1 1
0.281153561604227 0.205583196570994 1 1
0.00209069443053692 0.0194170052578729 1 1
0.119591421913145 0.0933057715056066 1 1
0.930311144804562 0.846437753988141 0 0
0.641980158659522 0.586615363690439 1 1
0.222015877099464 0.177919231296325 1 1
-0.272112013151131 -0.217827038256317 1 1
0.306291297099078 0.27283690527399 1 1
-0.552910462345226 -0.52598685915392 0 0
0.00060371291898019 0.00671722066633178 1 1
0.268619320592786 0.250827096966902 1 1
0.189606518910527 0.157768435037428 1 1
0.186657204800658 0.100707196063268 1 1
0.0976025864531092 0.0726342544758432 1 1
0.124009046982496 0.105765925724106 1 1
-0.0376324751759857 -0.0500004744706772 1 1
0.212665293645166 0.184615759808766 1 1
0.062750051808107 0.052654499949248 1 1
-0.221782391673408 -0.211555434062706 1 1
-0.0966839164969824 -0.0919462399840408 1 1
0.221771616687935 0.201015224609906 1 1
0.413729898063211 0.387441340027696 1 1
0.495669023390647 0.442100126615071 1 1
0.200853305529768 0.21302699696958 1 1
0.107130866899243 0.120268844755079 1 1
0.294918531872981 0.276795368449088 1 1
-0.0330287566045328 -0.0441437755326313 1 1
-0.0119777802389094 0.00559040442594889 1 1
-0.0576796332093523 -0.0773919467982918 1 1
0.263826795734555 0.222286577475327 1 1
0.45662725497047 0.403805773902759 1 1
0.031422378998271 0.0296952106549406 1 1
0.198760514528974 0.156311242438765 1 1
0.571452569872084 0.502584538626303 1 1
0.247834434489972 0.236248468970813 1 1
0.0648539390235242 0.032440136133412 1 1
-0.355033606559597 -0.311390929477548 0 0
0.176577884635261 0.182684201212514 1 1
0.248352566193312 0.220429198111578 1 1
-0.126526565697249 -0.114847600176554 1 1
0.0897543027753108 0.080372054764715 1 1
0.51317999464639 0.470613328116521 1 1
0.0321425176000095 0.0121883889555616 1 1
0.309185284438747 0.25753790470285 1 1
0.182162500180507 0.196046021211355 1 1
0.347188420462427 0.332851325483528 1 1
0.225689707234099 0.200703797542061 1 1
0.0934327708430444 0.105339733262836 1 1
0.150519051359534 0.0930070102335439 1 1
0.121634784185563 0.112394845393378 1 1
0.0979762960838404 0.0940298534823908 1 1
-0.0384907297466226 -0.0556282721307153 1 1
0.170798712118755 0.109179865454026 1 1
0.475402202308786 0.427000653658039 1 1
-0.324999439956744 -0.32791365830307 1 1
0.306341491727621 0.209184093466725 1 1
0.466692887978296 0.441637157895412 1 1
0.622508645784625 0.566919425763725 1 1
0.0505691725853656 0.059325116083376 1 1
0.173377650095534 0.15725098283057 1 1
0.359776859708295 0.330424094010464 1 1
0.052395556984271 0.0134315856119099 1 1
-0.0746009881770471 -0.0396164809706005 1 1
0.466404071328739 0.421242173257173 1 1
0.23915858498953 0.241403637915861 1 1
0.0307697107327307 0.0409289630707731 1 1
0.197339598940536 0.2274530998394 1 1
0.558087632946362 0.534574125171339 1 1
0.112451859730431 0.109060750442825 1 1
-0.0838702289219541 -0.0591536220237547 1 1
0.214141945980741 0.198752177031198 1 1
0.741545357045147 0.69315212556349 1 1
-0.310931979746257 -0.306045614203537 1 1
0.268657645258741 0.246537852903648 1 1
0.139864109391826 0.126180272028907 1 1
0.383104117432148 0.328075825421703 1 1
0.189702150590082 0.117956931699079 1 1
-0.0406678124511642 -0.0442547970788155 1 1
-0.086585745953702 -0.0774181199619255 1 1
-0.211144378413402 -0.207475603452395 1 1
0.285378218932768 0.255472637718225 1 1
0.0713035789015962 0.0618989719825528 1 1
0.258687452440277 0.222387838417699 1 1
0.291445921739676 0.261963394957956 1 1
0.208860387451792 0.206573245770729 1 1
0.108835881041626 0.112961819395602 1 1
0.320978350359145 0.278374753631757 1 1
0.103608464689831 0.0758106115671282 1 1
0.271096406950556 0.249727359091279 1 1
0.47090534571703 0.398212278086895 1 1
0.0996432192628725 0.0889392395185207 1 1
0.350150583168485 0.323619813321606 1 1
0.262091809156311 0.236265078031026 1 1
0.22615710663653 0.219249803683815 1 1
0.273277714513438 0.268647747132459 1 1
-0.0682095816216022 -0.0653618786713697 1 1
-0.0644941426443912 -0.0426425607738335 1 1
0.277120558177948 0.243851180647211 1 1
0.408096704980749 0.360795526477191 1 1
0.171861666648812 0.125468902913673 1 1
0.424274956201813 0.375042968119117 1 1
0.127298165302224 0.0942021630963835 1 1
0.351974825065684 0.303914375683402 1 1
-0.235192969089859 -0.2109267481455 1 1
0.647183353822105 0.574266757113877 1 1
0.0881620558286541 0.0920566762124428 1 1
0.326408103501638 0.29893546995956 1 1
0.424767141839029 0.368994083416359 1 1
0.683736660398794 0.601703188995638 0 1
0.020589009141853 0.0468633171366658 1 1
0.590250039012306 0.547916175202285 1 1
0.256319436600131 0.234716738401052 1 1
0.524529580844871 0.4575164603405 1 1
0.0303635421068698 0.00656416398466163 1 1
0.531247689443276 0.477077094716177 1 1
-0.132270033871696 -0.10606475429097 1 1
0.213018467993941 0.187235942820283 1 1
0.540013178157686 0.505806351303713 1 1
-0.0143357294869938 -0.0141395452345559 1 1
-0.398645347241524 -0.35289729522037 0 0
0.641659737875045 0.574502781343902 1 1
0.186113705917243 0.183936624726978 1 1
-0.102950570511575 -0.0931542443217609 1 1
0.338832552125337 0.294950447496168 1 1
0.140047625194039 0.119303420611308 1 1
0.216870569995969 0.232154330875005 1 1
0.000865651318876051 0.013973673928992 1 1
0.393756392566939 0.360558383548071 1 1
0.00789744412980098 0.00504583235117584 1 1
-0.0118523164669614 -0.0361007420868081 1 1
0.0188301798567149 -0.0441065040101828 1 1
0.302551626990197 0.271986738494875 1 1
0.233435470968037 0.18760442545812 1 1
-0.0058910102563087 -0.0167889754717618 1 1
0.255630151408223 0.21625195406449 1 1
0.209529932038998 0.183569526330276 1 1
0.226186884573577 0.189897313164841 1 1
0.0885587764666153 0.0798030286788638 1 1
0.210448450488718 0.171933868044559 1 1
0.254251629774843 0.199041967438609 1 1
-0.269613312178117 -0.201981818807544 1 1
0.0518186733712575 0.0509917839026057 1 1
0.222100349795762 0.213735916598307 1 1
0.347449409443694 0.310896846290889 1 1
-0.0277660845482944 -0.0275558032150653 1 1
0.211058513028862 0.224102793935696 1 1
0.281536389077199 0.230911040290728 1 1
0.496245170353015 0.461603571504194 1 1
0.117063129018862 0.0917293853015918 1 1
0.461006326863135 0.427189242428887 1 1
0.509182225354131 0.454820261141943 1 1
0.212298072780723 0.200762815748261 1 1
0.422007586704925 0.37912297543239 1 1
0.10139769056603 0.090343313477409 1 1
0.526634167493663 0.474740419322822 1 1
-0.0429551575498219 -0.060081447268174 1 1
0.109625908777207 0.0918754417630454 1 1
0.0634424678599295 0.0456976394380639 1 1
0.297437156506765 0.247459704570809 1 1
-0.22151314482048 -0.201233780434619 1 1
0.5320550919904 0.455315338889225 1 1
0.00631108868324901 0.00674858168485398 1 1
0.497045455816379 0.443386025039188 1 1
0.128643687947132 0.100818977401693 1 1
0.423008375414304 0.37185436458775 1 1
0.176268027010107 0.144759417790246 1 1
0.165710227165884 0.159817450339309 1 1
0.0265768352090915 0.0121653917517784 1 1
0.300671667819685 0.286670292739112 1 1
0.235058428898266 0.236497898981092 1 1
0.117249028243388 0.111594300907583 1 1
0.125928307332312 0.11995037324925 1 1
0.135883195339977 0.124134965226577 1 1
0.142068032917982 0.113926207368698 1 1
0.0227681740124297 0.0164866333676765 1 1
0.315847120044204 0.324431028353242 1 1
0.185031975091797 0.164572916880476 1 1
0.466272306186576 0.448348765843047 1 1
0.358223477649251 0.318063177263819 1 1
0.350962609896327 0.310911582072058 1 1
0.0674123249432176 0.0659716508117126 1 1
0.110265643763879 0.0906100366116165 1 1
-0.125082375373267 -0.109614731662086 1 1
-0.129872594783059 -0.0941628176175379 1 1
0.116790147729771 0.106788241257987 1 1
0.517005603575971 0.496109801260127 1 1
-0.0520372968100721 0.00493634313087136 1 1
0.632435350204653 0.538615601224999 1 1
-0.104180808918065 -0.119667823948375 1 1
0.682415787365462 0.615824247199396 0 1
-0.252886731410266 -0.242202571165053 1 1
0.275673495696435 0.234425056509791 1 1
-0.139871804431641 -0.113409497958189 1 1
-0.0787361780167033 -0.0371625798804438 1 1
0.279520259968024 0.227249081577442 1 1
0.0822249959927379 0.093162982860038 1 1
0.0662781078573705 0.0651941539505389 1 1
0.0584666419605621 0.0628615034815489 1 1
0.606461649059523 0.562654506716464 1 1
0.370022085636062 0.334987418890398 1 1
0.00192413317121004 -0.0306069110092743 1 1
-0.258488918843486 -0.222545775465892 1 1
0.192552049687135 0.0367863637832324 1 1
-0.0214113206027003 -0.0251399676232685 1 1
0.32607379897615 0.264892244490757 1 1
0.615116866369739 0.573905734778657 1 1
0.54681823044538 0.520676626853432 1 1
0.0234947701346319 0.0564627230716847 1 1
0.356119887613895 0.335009665652584 1 1
0.877909428887072 0.808713903749623 0 0
0.152755769584212 0.13056647657839 1 1
0.319237787497185 0.309449011833745 1 1
0.522848302781004 0.480472795399683 1 1
0.577574574176295 0.507802222999976 1 1
0.414704556228542 0.453330715447015 1 1
0.0519115716605813 0.0405214225688755 1 1
-0.0105102615316848 0.0232562577163857 1 1
-0.00707778852469858 0.00718472101960435 1 1
-0.335863790076749 -0.338948473467786 0 0
0.464848120190983 0.421241390322892 1 1
-0.226351376351168 -0.164738429877745 1 1
-0.308506961498071 -0.214123552405817 1 1
0.248211414362567 0.225131817660548 1 1
0.1418158263743 0.0979822193798532 1 1
0.180839725887304 0.150020868197034 1 1
0.61649770780519 0.570577358476704 1 1
0.145259357666818 0.11932982247561 1 1
0.301914729305433 0.270381422687277 1 1
0.295527359979582 0.262144499626459 1 1
0.103224238170492 0.087370826991896 1 1
-0.28858898770078 -0.236485770967875 1 1
0.453947325967925 0.42543908703743 1 1
0.0495651923954558 0.0397700807319311 1 1
0.000235867063195436 -0.0260502330026868 1 1
0.57650384571603 0.544345598516248 1 1
-0.244500317958685 -0.194264730795946 1 1
0.296825916205651 0.266774729641124 1 1
0.322711505706148 0.291563170515435 1 1
0.21715458902238 0.210630516291568 1 1
0.516607138492099 0.485959022712252 1 1
0.4551349172093 0.406343365349567 1 1
0.0314021680246995 0.0553567730582182 1 1
-0.00408404401455392 0.0152922334052733 1 1
0.350809645248927 0.342100748546304 1 1
0.226736162787688 0.199533760322303 1 1
-0.0314578518578529 -0.0137600562846878 1 1
0.357918031644155 0.339436117124839 1 1
0.0318686252322348 0.0214483351571122 1 1
0.206609250107823 0.190918721916067 1 1
0.146867044211539 0.124548228007229 1 1
0.217999767225217 0.167071851184648 1 1
-0.0788860257498806 -0.052281736392082 1 1
-0.073113743771725 -0.0447834608380439 1 1
0.237207814162253 0.223080429993901 1 1
-0.181138278265006 -0.164535735775821 1 1
0.197708299913122 0.088619765452349 1 1
0.666774031894157 0.596854045256292 1 1
0.300948420132081 0.305048766523372 1 1
0.129400220556583 0.129332999104967 1 1
0.147276465047917 0.0938725713313085 1 1
-0.123259103037797 -0.0872832334499373 1 1
-0.0710591756785007 -0.111614325736483 1 1
0.225613507550964 0.207424950654686 1 1
0.0485742599938453 0.0519373837084647 1 1
0.224742598899182 0.21772462120054 1 1
0.268265788536775 0.277619109718271 1 1
0.135146854184778 0.139911392019542 1 1
0.378523344400675 0.340894029631063 1 1
0.139589217289943 0.132547400063025 1 1
0.085304019970149 0.101565166308474 1 1
0.493793202723042 0.445743616887063 1 1
0.0732512429163854 0.0876407044782697 1 1
0.497277914730673 0.441271519801617 1 1
-0.189002749525284 -0.178119007375422 1 1
0.00703030858093902 0.0120578889884768 1 1
-0.120153426036307 -0.110461300634474 1 1
-0.146878298972255 -0.112187049348233 1 1
0.404891875934332 0.366136959169427 1 1
-0.310035911296863 -0.267193266341778 1 1
0.171217259842936 0.177007477586125 1 1
0.520263301040785 0.515348802716038 1 1
0.314773962703278 0.280035871880717 1 1
-0.0335564032691296 0.0242883020922385 1 1
0.295030112452516 0.353914359390465 1 1
-0.0117330991188595 -0.00931793735384781 1 1
0.417398957232736 0.380351859790835 1 1
-0.00310429425241006 0.00766781306236722 1 1
0.553077965965376 0.517997745642072 1 1
-0.0642839145922126 -0.111693663314595 1 1
0.612180447222778 0.541880335917199 1 1
0.49376869616581 0.45538548265324 1 1
0.155591490907241 0.154148688677804 1 1
0.405607086002461 0.359011635886343 1 1
0.0129257090104032 0.00692702983252997 1 1
0.0233161550893938 -0.00168509737886826 1 1
0.276640374798772 0.249152955790582 1 1
0.110850648363652 0.129750629540571 1 1
0.651218695771039 0.584482246128097 1 1
0.535669050782881 0.456974774739727 1 1
0.221129724260536 0.196705542303535 1 1
-0.338534200308816 -0.274550557906984 1 1
0.104438759866097 0.0968623365184028 1 1
0.0877857608319768 0.0970847411270391 1 1
0.14187958294039 0.138182125899954 1 1
0.519072097967418 0.459836857631441 1 1
0.281129928886534 0.258102490757023 1 1
0.307731310338361 0.271415073185152 1 1
0.0204577488836668 0.0787292620645602 1 1
0.382033104703014 0.357428836169453 1 1
0.14101998694337 0.131441050027871 1 1
0.387115967517643 0.336333969262377 1 1
0.49143929777266 0.427354067545425 1 1
0.194138472730511 0.202913759810184 1 1
0.217657630558497 0.224189541245994 1 1
0.188943298819355 0.124085898438278 1 1
0.137227272982442 0.151532485595054 1 1
-0.114084059306029 -0.115141852388446 1 1
-0.235664680062516 -0.178865933843355 1 1
0.174396006503945 0.168311074295144 1 1
0.383323722586384 0.301489173821746 1 1
0.147168002321401 0.128442172328257 1 1
-0.0370847730214256 -0.0348096691536384 1 1
-0.0761675899391737 -0.0779284093775626 1 1
0.00828404512830497 -0.00459560671656375 1 1
-0.0511987981939187 -0.0543256259645193 1 1
-0.188602793646986 -0.190045764218685 1 1
0.119178870368797 0.100542828247478 1 1
0.219478220982231 0.190675862772939 1 1
0.437045002957887 0.412523352954651 1 1
0.330597309547077 0.299081975361792 1 1
0.176764955349091 0.121009614316775 1 1
0.389214111132287 0.358868310604556 1 1
0.514327643078915 0.419422786888909 1 1
0.178721941014643 0.164937411096368 1 1
0.114264845702862 0.113189943475788 1 1
-0.0625502684639933 -0.0492862878923842 1 1
0.0987013912779721 0.0955761522525053 1 1
0.486340620682855 0.445758241139535 1 1
0.263911260354278 0.241501329249399 1 1
-0.210580832865248 -0.179652542947844 1 1
0.336337147152291 0.334877153880009 1 1
0.340145694919855 0.304596876881121 1 1
0.0403800270900011 0.0360253907257331 1 1
0.0328996676969862 0.0249215188893829 1 1
-0.112418277182914 -0.0800509705795231 1 1
0.44292559615389 0.363718302701581 1 1
-0.185720696409897 -0.198012614779096 1 1
-0.0797292766805319 -0.0269620662200035 1 1
-0.00643894991566058 -0.0230017383028247 1 1
0.2054302051869 0.178529431130604 1 1
0.376547162273648 0.308619470013017 1 1
-0.0567490438014741 -0.0554097035045437 1 1
0.466223704688804 0.441941940691973 1 1
0.0399353388827148 0.00433425285513274 1 1
0.252425317685386 0.220199016194472 1 1
0.0487781656082802 0.0446244048538134 1 1
0.183599216399457 0.172698460640676 1 1
0.136748969834447 0.0934110893114091 1 1
0.0577117872823609 0.0422045613026551 1 1
0.214962478354605 0.196989629288825 1 1
0.344427354006573 0.320090437363118 1 1
0.214916017147009 0.201946516499029 1 1
0.01997825588002 -0.00638770809895151 1 1
0.0649599088894658 0.0558150605628665 1 1
0.452806713871161 0.456200831961283 1 1
0.332487400174365 0.310675547407325 1 1
0.448765502249917 0.409336599532024 1 1
0.528596682206208 0.486201428974868 1 1
-0.150889882672067 -0.127878382209652 1 1
0.235605957992015 0.19473272837715 1 1
-0.0394683641245732 -0.0388877792869485 1 1
0.411685747246756 0.363505206571783 1 1
0.338423642628799 0.275738339902921 1 1
0.249387740827501 0.22361399775446 1 1
-0.128551118004045 -0.0887626270473885 1 1
0.261958325910779 0.237868697036754 1 1
0.203248170014141 0.180717949444773 1 1
0.177696062544741 0.153657776226016 1 1
0.0472129200873071 0.0165419341526051 1 1
1.04889214026268 0.932504765240359 0 0
0.691209696867024 0.614004267150045 1 1
0.104122373284625 0.101688436693787 1 1
0.267438843388607 0.248323997811156 1 1
0.12110697261099 0.067576693704759 1 1
-0.180755473125505 -0.205586008983877 1 1
0.444049871497508 0.404172587209792 1 1
0.276122019319818 0.270376257021277 1 1
0.489926868829859 0.439224368245815 1 1
0.0288594565273847 0.0195565444446734 1 1
-0.299838742617322 -0.243505395510389 1 1
0.0864753454092714 0.0806814471168634 1 1
0.29164956379856 0.294771333826226 1 1
0.404223329441526 0.378008307400293 1 1
0.456505669257166 0.420246107263376 1 1
0.390925115934207 0.362205148082631 1 1
0.21189662359204 0.211726034720807 1 1
0.329957334765154 0.334899180196054 1 1
-0.211443447436866 -0.212972558294575 1 1
0.303043101745856 0.315559508552982 1 1
-0.232268162447607 -0.21508655434351 1 1
0.321355080016207 0.300242254054594 1 1
-0.291004903402861 -0.259475857226203 1 1
-0.124904937108882 -0.117085718819602 1 1
0.248616656591926 0.228929046509757 1 1
0.264790932180807 0.236839525827415 1 1
0.303516596816517 0.20995917260913 1 1
0.102816227271518 0.088769640804572 1 1
0.232324693570575 0.288087185360334 1 1
-0.236132086267414 -0.208054669385798 1 1
0.215707550598906 0.193076805999054 1 1
0.139449699799963 0.171056475602639 1 1
0.47726395762466 0.449226604666876 1 1
0.251809998582593 0.242843232540947 1 1
0.385477739700483 0.362662332231366 1 1
0.103653595194578 0.0932794186002602 1 1
0.200710439721812 0.183052945107336 1 1
0.190913821781136 0.182753212374709 1 1
0.479864882247695 0.416522544021967 1 1
0.337182819643753 0.374274953199439 1 1
0.0484806337851606 0.0515798449386505 1 1
-0.0617127413364496 -0.0350850778659494 1 1
0.0265113330140755 0.0237618087140445 1 1
0.19946702713841 0.184475781665423 1 1
0.351060393507219 0.311511912196948 1 1
0.21211042455087 0.213736547274887 1 1
0.0891804633219916 0.093560298619229 1 1
0.284644500349281 0.259904716666171 1 1
-0.236496664040279 -0.206196521877876 1 1
0.153962506445068 0.137296734042112 1 1
-0.107465634780639 -0.108639987462124 1 1
0.483486931756932 0.438426055771623 1 1
0.0781000768906165 0.0680296001934449 1 1
0.337310627989948 0.319609873157755 1 1
0.485847979744751 0.433995922477725 1 1
-0.00787663344211017 0.0151053088139838 1 1
0.192085524415866 0.178237432841287 1 1
0.270401681006563 0.252745505009219 1 1
-0.555257845398914 -0.511733045523565 0 0
0.236542042168958 0.210013092377275 1 1
0.492272401857611 0.451844370940279 1 1
0.0158416891535582 0.00624857832629077 1 1
0.301154124622096 0.285953517136058 1 1
-0.549788979670943 -0.49259533149544 0 0
0.299141884138021 0.241075547211196 1 1
-0.244296807438888 -0.208589568717436 1 1
-0.135591398091252 -0.12071693296346 1 1
0.52192624363777 0.509495410153427 1 1
0.820797354976219 0.762219676735024 0 0
0.182782693326594 0.21122641797457 1 1
0.0900819201751695 0.0738110131442385 1 1
0.446682479026371 0.405682363433768 1 1
0.259861102326545 0.270610113440004 1 1
-0.220006858387083 -0.191583581709013 1 1
0.196346721861746 0.185210902561243 1 1
0.366020405393486 0.323905239185461 1 1
0.124301947491918 0.102583669576247 1 1
-0.0356962535492729 -0.0135915495089631 1 1
0.444628649217209 0.425635610239738 1 1
0.205289022268181 0.192316984331666 1 1
-0.221838131566665 -0.204574965986787 1 1
0.717429603335639 0.694269234136836 1 1
-0.0889092828654833 -0.0921326897810448 1 1
0.243692951126703 0.160051884342954 1 1
0.316244111092819 0.265598562651906 1 1
-0.0315682263460664 -0.0590673019353858 1 1
0.215364472257681 0.194595703721793 1 1
0.31619494255774 0.286467990710973 1 1
0.580405649824908 0.546444217757402 1 1
-0.469750073418715 -0.43195775318534 0 0
0.0175416941051684 0.0118818720461487 1 1
0.175781689715801 0.123006973700659 1 1
0.377566543675501 0.315116057047386 1 1
0.2360486474112 0.217496297690357 1 1
0.893763999736292 0.786012852383848 0 0
0.450966307534768 0.424095800479735 1 1
0.400833430293441 0.361236205135687 1 1
0.196258236023158 0.199786328518089 1 1
0.474807884137783 0.380140732372353 1 1
0.478145278438763 0.451305985043964 1 1
0.263731180445912 0.248478492576475 1 1
0.413119204959613 0.374572354357283 1 1
-0.0656611181790958 -0.0723636830261029 1 1
-0.0617387431322411 -0.0434971767805711 1 1
0.611857552989608 0.559708168061388 1 1
0.174098181019278 0.156152129529047 1 1
0.30889166242075 0.257205283696277 1 1
0.102459764745492 0.0943865491663421 1 1
0.514468938942792 0.479688217744933 1 1
0.110621051610937 0.101019824744566 1 1
0.10017235248107 0.0930174390380753 1 1
0.0461408876219911 0.0399926261078807 1 1
0.0611666607542427 0.053127001353315 1 1
0.077928491630286 0.107172895227994 1 1
0.302405285656334 0.287654952850226 1 1
0.290753370686268 0.256530327665835 1 1
0.129206598432352 0.115282146534275 1 1
0.228184731579754 0.229196315287583 1 1
0.0292893101830266 0.00670522414067713 1 1
0.170650008168342 0.152494087370392 1 1
0.506064377657594 0.458885364310369 1 1
0.0398829997570361 0.0404358722648432 1 1
-0.303010687854757 -0.25443180944167 0 1
0.0334501237661701 0.0308612843505309 1 1
0.379294259940066 0.347365335965502 1 1
-0.187767994751773 -0.171249876345417 1 1
0.0405055673377285 0.0353875689858445 1 1
-0.41214635398761 -0.35768455206694 0 0
0.0824292414009643 0.104579111682372 1 1
0.0610212576593576 0.0580004239350302 1 1
0.424365650484948 0.36528212465328 1 1
0.396023008107055 0.371890265692315 1 1
-0.0591271552145874 -0.0540921262022386 1 1
0.0812281442059989 0.0715402209089474 1 1
0.0444770921261317 -0.0196279426191317 1 1
0.227621309074278 0.199666484048753 1 1
0.491600722568605 0.4460746333137 1 1
0.565976131509878 0.51570966513782 1 1
0.247700839805388 0.240329498442038 1 1
-0.028895965971515 -0.0247045766604798 1 1
0.290384272673677 0.254836033891455 1 1
0.0306937487934548 0.0232067256881101 1 1
0.279202552037159 0.2387797734592 1 1
0.354616729540636 0.290519986603693 1 1
0.496661223994731 0.440789648113272 1 1
0.195189607375843 0.196473455143607 1 1
0.0309415938699121 0.0157253247208361 1 1
-0.0294777403297506 -0.0263158087991014 1 1
0.241581298646433 0.20776124451934 1 1
0.575154124049574 0.528997497236091 1 1
-0.294735788494568 -0.263050735891545 0 0
0.115979750115947 0.107060651998685 1 1
-0.484238458600407 -0.402134380200332 0 0
0.317086027169324 0.273335304355161 1 1
0.528353008399215 0.480429555844312 1 1
-0.249946628235286 -0.217560770514012 1 1
-0.132885554446484 -0.0879411226642863 1 1
0.61852927426543 0.55975752747224 1 1
0.070661142896431 0.0711013616589731 1 1
0.277258715816561 0.242328104572685 1 1
0.0599956393617663 0.079348857355483 1 1
0.0460103240996551 0.0466096014179285 1 1
0.280675471406755 0.266289814041179 1 1
0.554159872440527 0.459407372497215 1 1
-0.0607882504383918 -0.0593130382364797 1 1
0.169758466951877 0.215839241188514 1 1
0.276434987237523 0.249361068740299 1 1
0.109705394949665 0.0704754648594175 1 1
0.194564233775452 0.272954746743374 1 1
-0.00685564188975272 0.0138103610577345 1 1
0.325460616175512 0.286303500774109 1 1
0.558964606535221 0.482597249048337 1 1
0.203301785767166 0.185465137766189 1 1
0.194800417976804 0.185868035506068 1 1
0.015654203109943 0.0110963034336282 1 1
0.451863698525224 0.411165361757626 1 1
0.00403280805711233 -0.00317998348000949 1 1
-0.0859215719993056 -0.166163872588067 1 1
0.1732659856692 0.157179608141487 1 1
0.436895872653207 0.436747781059615 1 1
0.116739218297848 0.100682459414055 1 1
0.206841344422685 0.189950192653779 1 1
0.3075981153671 0.272865542025978 1 1
0.362637064528357 0.33340598214313 1 1
0.395621956142111 0.34221444989926 1 1
0.491489171250376 0.437588654226666 1 1
0.0705187572783807 0.0659320307883677 1 1
0.173022177396309 0.151083991825293 1 1
-0.26635770341327 -0.244462207601118 1 1
0.40148430374719 0.387995326967236 1 1
0.201821218139958 0.225873778166969 1 1
0.270504474397439 0.245844325674579 1 1
0.63771886805878 0.570880357316648 1 1
0.451459924873187 0.421274730419341 1 1
0.416006648512636 0.375966673300937 1 1
-0.00250695321538211 0.00856092411973292 1 1
0.276885369148579 0.250991418787439 1 1
0.117816476945598 0.106872771232311 1 1
0.503477107249549 0.433135678960133 1 1
0.29543099593068 0.251836522073938 1 1
0.448927850537038 0.384523912285982 1 1
0.0242666221391279 0.0083513033269077 1 1
0.257429352696294 0.242218350650334 1 1
0.236481430138061 0.225239724031099 1 1
0.307224268799993 0.27803747498678 1 1
0.240453872840155 0.236751352536845 1 1
0.303661750567558 0.262958882940352 1 1
0.080683313465372 0.063686437235251 1 1
0.128979149610398 0.133040043497409 1 1
-0.13427287193299 -0.161741376576339 1 1
-0.0490644764749894 -0.0327004281538349 1 1
0.207737040728244 0.197104071012912 1 1
0.216461450716991 0.190552876738546 1 1
0.101306605274595 0.0517756157771562 1 1
-0.116702633800887 -0.124574259463051 1 1
0.0540682017442822 0.0555398394711425 1 1
0.25564520725577 0.226942277680144 1 1
0.00344049834693513 0.00109102289330937 1 1
0.42202727863158 0.365767000194397 1 1
-0.215665349628437 -0.201143130694071 1 1
0.162220180298189 0.154238653028971 1 1
0.037525935640941 0.0492454370897684 1 1
0.189311272631852 0.190971611710359 1 1
0.263485733427089 0.254142604324844 1 1
0.25294910757502 0.236210874156051 1 1
0.0299005287460585 0.00848641774131353 1 1
0.483598391347751 0.427669277471914 1 1
-0.380125731632581 -0.351903341666538 0 0
0.215285755705618 0.200447663300775 1 1
0.398159277257691 0.358682911941384 1 1
0.475549508616348 0.436574634486384 1 1
-0.0802694853507948 -0.0305026195141563 1 1
-0.08099776284012 -0.0820294652191744 1 1
0.705939367167141 0.615229232611268 1 1
0.364323004312962 0.295922431630124 1 1
0.427150936973278 0.371646631107117 1 1
0.310980886604985 0.290903175286761 1 1
0.0055556031504551 0.0170381745887094 1 1
0.078406276560785 0.041224347629224 1 1
0.400841361179859 0.366299769520553 1 1
0.114443166718513 0.135997578015215 1 1
0.215005675389766 0.196620085586096 1 1
-0.0509115762864863 -0.0452676238388257 1 1
0.11019157034775 0.0817740654746212 1 1
0.437208728261367 0.39015491755486 1 1
0.136383907954913 0.151703922898535 1 1
0.439277564195608 0.398620684513155 1 1
0.311851053576477 0.277959306737738 1 1
0.0563918697804513 0.0449220558349573 1 1
-0.102889295239937 -0.0973023974486007 1 1
0.0791198553951432 0.0795409637112513 1 1
0.353826699113756 0.323703565502933 1 1
0.317546114025008 0.275165951440055 1 1
0.0941246167305901 0.0712894760248087 1 1
0.392283993327989 0.346422080519695 1 1
0.386367036456552 0.348095874163472 1 1
0.287655067800584 0.247312357921613 1 1
0.797116965433449 0.761660043238352 1 1
0.0230010592851713 0.00674377729107373 1 1
0.273403983328995 0.212369028202188 1 1
-0.0958966359011412 -0.0851057833473042 1 1
0.205104227182166 0.189317460611136 1 1
0.472556865008408 0.414648001407551 1 1
0.182931389162483 0.182194144835781 1 1
0.149831781880648 0.135399070565359 1 1
-0.119603587702953 -0.131523444413855 1 1
0.270981793156464 0.227698865964575 1 1
0.0533194455428912 0.0809548741452489 1 1
0.260161741827578 0.247144785866899 1 1
0.0224385769869383 0.0265152127991621 1 1
0.0418443985095447 0.0359153544013299 1 1
1.09567106292688 0.941577881201065 0 0
0.354500260817811 0.333310863075537 1 1
0.0559880401491518 0.0567917732642945 1 1
0.294924324551188 0.25610933105315 1 1
0.464958694793464 0.395955396478626 1 1
-0.0526122206585608 -0.0458868114790427 1 1
0.112582077715747 0.100778225253577 1 1
0.120814001967927 0.0925375706653948 1 1
0.205809452436256 0.216074195066943 1 1
0.219316167047617 0.177614754805257 1 1
0.0115866305948328 0.0323444180818582 1 1
-0.0822364267057639 -0.0882923686151118 1 1
-0.0343417080202525 -0.0365853312476993 1 1
-0.0910447049095642 -0.0905841447417513 1 1
0.303129610587797 0.29378144450153 1 1
0.594718602001326 0.550354952287784 1 1
0.539038187639748 0.491432459773053 1 1
0.245307518053521 0.228492993675476 1 1
0.289129853114611 0.273147134947784 1 1
0.237466490110992 0.229397142245738 1 1
-0.120950396100361 -0.141546624278518 1 1
0.0104561985180526 -0.0121631241173304 1 1
0.377070442250284 0.348713700874681 1 1
-0.112596378030905 -0.0696732274638626 1 1
0.408383380874427 0.372509431717873 1 1
0.440481739665566 0.415285394442185 1 1
0.716170255943586 0.591804961972081 1 1
-0.00894042909649703 0.010719536812586 1 1
0.651016302797232 0.636263792921045 1 1
0.365421986369261 0.381214671958155 1 1
0.321346748248913 0.263098992678472 1 1
0.371679387838561 0.371699323234281 1 1
-0.388426259427142 -0.430023303381812 1 1
0.0985599875996791 0.10441751965479 1 1
0.125674157575157 0.135126259249665 1 1
-0.0472699760038162 -0.0275509654391047 1 1
0.406825687598589 0.378637280460923 1 1
0.466661167714901 0.428455583679023 1 1
0.425981648759147 0.404516537951185 1 1
0.433548719134675 0.408149539377132 1 1
0.13473161256519 0.112744202935192 1 1
0.31302419628279 0.272915982134077 1 1
0.19269097077513 0.18814518438362 1 1
0.239048371820385 0.227778899691354 1 1
0.30596049043718 0.270499958054411 1 1
0.16146224664698 0.120954325874817 1 1
0.0776249727579908 0.0723025791518155 1 1
0.144764957118317 0.0970176276669486 1 1
-0.195461620958153 -0.192747325659703 1 1
0.592345223037004 0.514702068713526 1 1
0.465854981406995 0.409513131090242 1 1
-0.163623293950054 -0.150565439408293 1 1
0.15772571592537 0.156781067676657 1 1
0.160593614682808 0.143868385770071 1 1
0.0922558057362981 0.0905394563408131 1 1
-0.307064558442788 -0.274357790405142 0 1
0.0142145958205457 0.00257920995490723 1 1
0.14564089290849 0.122176787103482 1 1
0.547935882354257 0.511257987335632 1 1
0.284074162960945 0.245801371520228 1 1
0.272481006253948 0.263782877883803 1 1
-0.175429731732893 -0.165496805842176 1 1
0.36459516554602 0.347951572685025 1 1
0.335151430248516 0.301792067821051 1 1
0.468797775021434 0.443318296532362 1 1
0.213533596605641 0.198656271099329 1 1
0.452600201011554 0.431980193709439 1 1
0.751891798289117 0.668746740010729 0 1
0.479822597131872 0.446204267311028 1 1
-0.00305491145788391 0.0127699175711845 1 1
0.463076565085305 0.39771117054901 1 1
0.287965408156254 0.264626180755742 1 1
0.374489928552266 0.321089639115767 1 1
0.261536455832804 0.244243836776388 1 1
0.415411608547054 0.372458592047366 1 1
0.289610202018367 0.280284852237902 1 1
0.50235305295845 0.466978040636675 1 1
0.316281314523598 0.254417431716911 1 1
0.287744328578569 0.255148631301438 1 1
-0.371063934376709 -0.308704943847889 1 0
-0.172650821290925 -0.150029787709668 1 1
0.371639790577955 0.305877269926412 1 1
0.098589786595139 0.112957193065669 1 1
0.332714594475313 0.297770192885818 1 1
0.259892855343686 0.235308468010605 1 1
0.20269092823806 0.194426024535472 1 1
0.326464176014622 0.236347496189008 1 1
-0.103873697803247 -0.0934906022101416 1 1
-0.425727575337109 -0.378587921326405 0 0
0.0198049478262881 0.00104034419808274 1 1
-0.0691821499630041 -0.052686732470409 1 1
-0.13015994144762 -0.145185016333483 1 1
0.146860484655895 0.121472855115042 1 1
0.184588379907112 0.155459186752123 1 1
0.481230961819194 0.444146869111994 1 1
-0.121311953575534 -0.0949534260858888 1 1
-0.1046989870724 -0.0934937143719484 1 1
0.280037346417976 0.248936742641162 1 1
0.315080704428366 0.295616531508677 1 1
0.464754095002179 0.439039085492128 1 1
0.0276213763302519 0.0456669094778984 1 1
0.144210662067098 0.172367057719505 1 1
-0.237681612057034 -0.196220293853468 1 1
0.0449178674999747 0.0281728529182043 1 1
-0.0129529158287292 -0.00961827220964571 1 1
0.191596986790697 0.160555439756167 1 1
0.230913473069299 0.205663057045441 1 1
-0.0704382289650355 -0.0758592378667803 1 1
0.035469248467971 0.0104632857609064 1 1
-0.246801554898757 -0.206862829987858 1 1
0.368233286708832 0.311138135728215 1 1
0.0393559214346327 0.0491339261532775 1 1
0.0196322208807891 -0.00677625654508752 1 1
0.0803559105416441 0.0766218676538136 1 1
-0.175056570291148 -0.150104993415934 1 1
-0.170675621688079 -0.16688659130501 1 1
0.610397805082134 0.531280543981182 1 1
-0.0187334157836006 -0.0183306616817558 1 1
0.401578512407538 0.379794735630885 1 1
-0.146884699955497 -0.132956471951836 1 1
0.0575122317849891 0.0522853373148626 1 1
0.257601606182551 0.244917444098658 1 1
0.199134072250268 0.189533720473619 1 1
0.532179640299665 0.481867137486593 1 1
0.146130662284949 0.113212017243981 1 1
0.486597863410568 0.448155864912291 1 1
0.371788808841812 0.321665291734127 1 1
0.1485356960914 0.140342964171192 1 1
0.554266177363864 0.479691668562084 1 1
0.228471513850061 0.14124889747125 1 1
0.266879900233128 0.209276757287076 1 1
0.348603805928415 0.325960308050722 1 1
0.196854872506412 0.173121358331897 1 1
-0.149250035474346 -0.138588549788759 1 1
0.266907724653528 0.249652747891785 1 1
-0.0523877600359727 -0.0379338119736438 1 1
0.548560437022249 0.513990459362121 1 1
0.252398890915301 0.219356478828409 1 1
-0.0712367400979212 -0.0756743263136713 1 1
-0.0623278341219624 -0.028672195649673 1 1
0.228127229400225 0.141419190774584 1 1
0.327133898053489 0.299860499988789 1 1
-0.417853980319481 -0.351265589074682 0 0
0.257109044952772 0.187895407880895 1 1
0.0417318020992279 0.0648230689345153 1 1
0.347286427759662 0.301010118357879 1 1
0.328757205720838 0.293624612928173 1 1
0.319870112899758 0.282114814924627 1 1
0.207756448261571 0.190747139015911 1 1
0.0268394531428636 0.0531283852816344 1 1
0.250448933822812 0.253229312094024 1 1
0.33580967444042 0.299311567599062 1 1
-0.0220543222964158 -0.0459460117973425 1 1
-0.282097288382171 -0.241832925400038 1 1
0.191177577138867 0.199411907612312 1 1
0.531369008457527 0.467057183950717 1 1
-0.126201787836951 -0.10501679675018 1 1
0.763470131318292 0.690512112729377 0 0
-0.0140256118742563 -0.0229541005839267 1 1
0.448477249593251 0.41963540602676 1 1
0.533588231033606 0.485562824108229 1 1
0.419028185876051 0.380407476326529 1 1
0.264477172116499 0.237788989827227 1 1
-0.0630242618553548 -0.0572111115986516 1 1
0.226730712228023 0.20871854289884 1 1
-0.00662013824303118 -0.0522933162022796 1 1
0.237280822379784 0.212913863033124 1 1
0.618775484529583 0.55621634586387 1 1
-0.0420647277637222 -0.0500580703552755 1 1
-0.204189762040758 -0.101863522560812 1 1
0.397883712915429 0.395642088936501 1 1
0.396489081734387 0.352452830253025 1 1
0.225489496711518 0.206411338239836 1 1
-0.0177606043397435 0.000614188706042119 1 1
0.699225510111487 0.631995108650914 1 1
0.456077517726577 0.382975522964994 1 1
-0.271451192135427 -0.248728358775523 1 1
0.381489691617224 0.346852805572372 1 1
0.375862688335801 0.345945707922083 1 1
0.350807000187417 0.323730334746561 1 1
-0.0757969909693141 -0.073598811353981 1 1
0.471454937755276 0.415381454176884 1 1
0.147190034061972 0.159432319449264 1 1
0.259518973044441 0.250615154165982 1 1
0.0912533356197695 0.0830393754286337 1 1
0.263088080776484 0.24967559477115 1 1
-0.259799292791028 -0.23356086666379 1 1
0.0817950991522302 0.0835316599400679 1 1
0.0875889005365421 0.0567003500777451 1 1
-0.257670562922073 -0.221707628971774 1 1
-0.0688864974851296 -0.0713812876256493 1 1
0.0776026769374349 0.0516587317702434 1 1
-0.459332460975357 -0.396852551088673 0 0
0.261750291414748 0.233414802870681 1 1
0.344808407831882 0.309324103153554 1 1
0.0102921593526823 0.0119268643075141 1 1
0.376204690616338 0.336023855887142 1 1
0.149766876263377 0.144690920014246 1 1
0.0168213176770472 0.0243641607525585 1 1
-0.0370187085720635 -0.00924958074483755 1 1
0.1383107710282 0.13486144028733 1 1
-0.0167189935837549 -0.0138975923913115 1 1
0.172612382991401 0.13806858933434 1 1
0.191029977701317 0.15914351728384 1 1
-0.0319215464148142 -0.0247701805814901 1 1
0.429572671409184 0.416549254541444 1 1
0.324149749168906 0.332463477738998 1 1
0.186463878759321 0.150622052356942 1 1
0.331846683411801 0.314028894548064 1 1
0.00618070007481889 0.00233764392113763 1 1
0.109183031278646 0.0890620820245809 1 1
-0.0183212921090477 -0.0328243044055138 1 1
0.061834231254536 0.0816235899549911 1 1
0.553772364133469 0.523149596129438 1 1
0.360475232744176 0.347706814919297 1 1
0.127957034532041 0.104381281912768 1 1
0.359498135115098 0.328201482986894 1 1
0.490908604313654 0.415648098153415 1 1
0.0485384251634337 0.0363685679665462 1 1
0.215677019671413 0.219449881701149 1 1
0.131687506737265 0.115970137021015 1 1
0.271131395682779 0.229403995980557 1 1
-0.0333502380912505 -0.0498767729902165 1 1
0.383421325750956 0.367230736535853 1 1
0.0872142667582843 0.0426920142259841 1 1
0.10426822973624 0.107589422857474 1 1
-0.0454313670702005 0.0061296035366369 1 1
0.265049545389538 0.243659167691675 1 1
0.248028716102106 0.229796404000714 1 1
-0.361938990784915 -0.305598030478175 0 0
0.241409033156277 0.22927720264831 1 1
-0.0235059563129236 -0.00848585823667791 1 1
0.146838506607284 0.175491594979639 1 1
0.271843752556011 0.22248948040615 1 1
0.154152299280111 0.137131908267281 1 1
0.218810178680325 0.179310617376934 1 1
0.480616960505596 0.449356816907287 1 1
0.0665009556423182 0.0547329947139934 1 1
-0.103431081270443 -0.0864238315368342 1 1
0.589510099983029 0.576359759872993 1 1
0.0566861720106402 0.0334608911427167 1 1
0.158265263474023 0.126536676586797 1 1
0.261892096170418 0.226599369430631 1 1
-0.107381436427327 -0.0956242289390241 1 1
-0.0263778313435414 -0.022174180983126 1 1
0.610398724731589 0.553752814592531 1 1
0.123511054929057 0.091686248025003 1 1
0.383867998431403 0.354895200844601 1 1
0.334891905865902 0.304300231213903 1 1
-0.14737836975067 -0.153100768548646 1 1
0.63614218558596 0.582199410209248 1 1
0.281336120467176 0.267298887598193 1 1
0.237416695958762 0.231309091694608 1 1
0.216165370134347 0.164252029595995 1 1
-0.394493437395401 -0.350517284026172 1 1
0.475564755609677 0.400890821522794 1 1
0.682788017637321 0.628072569943896 1 1
-0.0408441946133475 -0.0459545124074094 1 1
0.718465531277371 0.659965864376848 1 1
0.204336591214158 0.200693877676302 1 1
0.295638587119357 0.270193712870945 1 1
-0.0151931907295074 -0.0464067121243252 1 1
0.0307774954107534 0.0656852105806054 1 1
0.239394759768438 0.231157721248689 1 1
0.306460426500213 0.292770755180497 1 1
0.248244979391441 0.195646942812004 1 1
0.44592298565833 0.397811956657254 1 1
0.0726485236585333 0.0513252488539169 1 1
-0.0276598763940504 -0.0450481876057351 1 1
0.303371336658732 0.328404898772051 1 1
0.559936067551136 0.502394593545685 1 1
-0.030980758663211 -0.0191000746516446 1 1
0.217268294572932 0.18020202386805 1 1
0.262483713841177 0.175544685618932 1 1
0.284358083439214 0.265142016625786 1 1
0.472560241965194 0.422784059602202 1 1
0.185459715700568 0.168058773674432 1 1
0.364990027747895 0.332951914377877 1 1
0.249898777539815 0.216087298502597 1 1
-0.320531778994807 -0.293722634729807 0 0
0.0826542709959353 0.0861436935335404 1 1
0.407446790704839 0.383188210828727 1 1
0.0559100064204054 0.0558525996412104 1 1
-0.0321949700982649 -0.0339660481478177 1 1
0.153628705652762 0.178373215322457 1 1
0.411478231522261 0.381485978510815 1 1
-0.312146102687883 -0.221777785509056 1 1
0.398168684588645 0.358908243254207 1 1
0.649693874433594 0.582919307662513 1 1
-0.337115695069472 -0.260429643093236 0 1
-0.0363691421344882 -0.0792876523269309 1 1
0.461028171907974 0.396933757413542 1 1
0.00986962053455817 0.0143510488099381 1 1
0.284771399536591 0.237569658415135 1 1
0.499763504836978 0.468944963074246 1 1
-0.216408416300278 -0.195203154854892 1 1
0.0928480358494831 0.0637008218349352 1 1
0.353462186257699 0.332780509324258 1 1
0.195084799641553 0.174191494895128 1 1
-0.0345771465366473 -0.034729610561294 1 1
-0.0905036325925046 -0.106177266567518 1 1
0.0843058532004223 0.0680015316191411 1 1
0.0780889865049743 0.0450750682353145 1 1
0.0512192647100434 0.0459038156697445 1 1
0.0876693836486847 0.0800200844493957 1 1
0.483168653866337 0.487670377821959 1 1
-0.0519602417018849 0.0321716494196341 1 1
-0.078592532094495 -0.089550826999495 1 1
0.0296527479806009 0.0261544914298644 1 1
0.0982152701658066 0.0994618589167438 1 1
0.118846515650522 0.0886147525722589 1 1
0.140006313635376 0.108986434130841 1 1
0.567232694229551 0.585257258223518 1 1
0.27334121492973 0.238214626144252 1 1
0.239808594193605 0.176343031529085 1 1
0.0836793835580674 0.0717933700995202 1 1
0.216477006423639 0.185168433283128 1 1
0.190054953288401 0.176548501146233 1 1
-0.0242925761674853 -0.0225883058054264 1 1
0.199672902917599 0.207996076525706 1 1
-0.0880627246920153 -0.11872333233095 1 1
0.0782229890281868 0.0668488694377918 1 1
0.303412689600508 0.274945587659119 1 1
-0.295519906794681 -0.224909915291607 0 1
0.41214426269332 0.382963695895879 1 1
0.387883718964892 0.369266896950466 1 1
0.168187947208447 0.158172109156116 1 1
0.0157111384739204 0.0127624485248615 1 1
1.19218724607872 1.12620503512304 0 0
0.11194529963359 0.0882453778712531 1 1
-0.374553229275834 -0.326900377826427 0 0
0.28642171249543 0.230377955536774 1 1
0.366991170575349 0.352527542575434 1 1
0.0729193018777793 0.0564845298563534 1 1
-0.191658641867775 -0.185894715417272 1 1
0.182742990882363 0.237920661894803 1 1
0.376886925314111 0.339151976876524 1 1
0.0364080527674807 0.0471953990868503 1 1
0.23955722998153 0.213259203139923 1 1
0.213854542576005 0.189943140316412 1 1
0.473793961398627 0.415806236609129 1 1
0.543473983815324 0.492274783914035 1 1
0.191943999017067 0.163533900488358 1 1
0.710228467599396 0.637091273102568 1 1
-0.167416807051799 -0.131550979622937 1 1
0.0816149547975285 0.088205756758627 1 1
0.111320206085806 0.0949518183256806 1 1
0.0993257681858704 0.116496035273662 1 1
0.211036639694003 0.209635571242975 1 1
0.0278991143942616 0.0481123029979361 1 1
0.916336399066155 0.807905921081322 0 0
-0.0186098232045499 -0.0326451469660441 1 1
0.402810256147353 0.298651434990081 1 1
0.277687812188012 0.248579039673483 1 1
0.174287324804922 0.142563960464331 1 1
-0.214637073469254 -0.175394068993785 1 1
0.133757227002484 0.175706766173819 1 1
0.2335115289688 0.209967577116879 1 1
-0.0838242587338741 -0.0600395776373364 1 1
0.151351880434589 0.173637039900126 1 1
0.058315296804687 0.0624019361357701 1 1
0.145060163224395 0.122999992555082 1 1
0.518123501108135 0.484413879579716 1 1
0.375718010970464 0.335789966003203 1 1
0.556329749704875 0.489946452655878 1 1
0.0323147313772651 0.0265265915567533 1 1
0.105102419020545 0.0883522459293313 1 1
-0.0549112998616651 -0.0429754669869296 1 1
0.00705482535552599 -0.0310467912194406 1 1
0.172337083470996 0.166625042064778 1 1
0.114068284338071 0.106150327646129 1 1
0.422675474705966 0.395912284571846 1 1
0.359468362430522 0.334091267098146 1 1
0.35644194723938 0.32302161102462 1 1
0.357512781333307 0.333235183444825 1 1
-0.25444237943133 -0.234097369805189 1 1
-0.172003853261425 -0.145042487939889 1 1
-0.489466772505278 -0.469461068422566 1 1
0.118415465894478 0.112658366220274 1 1
0.0999336394956861 0.102241203540672 1 1
0.287732649377985 0.291404008080253 1 1
-0.0273614387254953 -0.038366607799462 1 1
0.648225445474361 0.58948956552124 1 1
0.058035842220913 0.042621180772983 1 1
0.0554522381227269 0.036828894317357 1 1
0.00228924299690134 -0.00381739594807902 1 1
0.430993459225836 0.392732584270608 1 1
0.112879234039948 0.0828721674655771 1 1
0.0833258131544868 0.0588009273731138 1 1
0.261864436119846 0.212073787256123 1 1
-0.273538802402228 -0.25339475696247 1 1
-0.405876821744166 -0.360059795681769 0 0
0.587255921810911 0.50995571706455 1 1
0.319144288647509 0.284165015060949 1 1
-0.191792544329027 -0.173944298968623 1 1
0.292724821950743 0.303912748467512 1 1
0.0696582925805636 0.0546113103802399 1 1
-0.239670447950817 -0.209776680246227 1 1
0.0721802628704754 0.0630990069108773 1 1
0.217202817533135 0.196331287665074 1 1
0.41410501970496 0.355661297777963 1 1
-0.0583531389866405 -0.00776626144313645 1 1
0.262262145712743 0.257886159946841 1 1
0.837261390573671 0.733221421756506 0 0
-0.196867501645176 -0.149195244786598 1 1
0.0269127074201501 0.028516997989572 1 1
-0.124954250025145 -0.105403710748714 1 1
0.132950469448061 0.0918095432231859 1 1
-0.124881833197305 -0.113350537742256 1 1
0.410335326581072 0.350697064258683 1 1
0.454894971372343 0.416501111124026 1 1
0.20226449600673 0.211646541283524 1 1
0.134226110223621 0.129282476615564 1 1
-0.12588037416378 -0.108847416477413 1 1
0.641463512206869 0.571594771707332 1 1
0.430542616488684 0.388394772276231 1 1
-0.0860869175194523 -0.0899762584567267 1 1
0.493182304735127 0.441141460180511 1 1
0.320817222840845 0.296307806065298 1 1
0.174253350425482 0.174853034534214 1 1
0.0636552496471934 0.0459226499100655 1 1
0.410569375480978 0.354669584399116 1 1
0.419953920889733 0.356450108113046 1 1
0.52627170786925 0.480551435657768 1 1
0.151939017707821 0.136450496934638 1 1
0.170761314609655 0.155890038864159 1 1
-0.341579704647783 -0.304324629343857 0 0
0.0409006956403346 0.0325548103056493 1 1
0.154580573211364 0.150977467511411 1 1
-0.0235305382967991 -0.00751977175753162 1 1
0.130646019940156 0.0447695956660973 1 1
0.260597728981242 0.239139892828318 1 1
0.521221003054993 0.498718795474413 1 1
0.222666092955662 0.241020860804608 1 1
-0.0790242193826184 -0.0643163720331572 1 1
0.291009192250445 0.226011360506477 1 1
0.433382750887716 0.405963907922958 1 1
-0.0449074982382857 -0.0383123569486958 1 1
0.446453066763608 0.412333717100064 1 1
0.584390098698288 0.550902447174663 1 1
0.511022676641463 0.450078256719434 1 1
0.338199428341107 0.331492458081403 1 1
0.159016778416954 0.136331326632584 1 1
0.44032216350259 0.394587839530776 1 1
0.0626592159946418 0.0379193731152656 1 1
0.11950659732267 0.0845665456797669 1 1
-0.0196870947927502 0.0660647116509621 1 1
0.14384718615085 0.136911098829265 1 1
0.337639064807411 0.318591637999688 1 1
0.323027431435809 0.292777771167011 1 1
0.193585227013564 0.112872131512548 1 1
0.161752021428307 0.14111347747824 1 1
0.061189434238818 0.0650568790955688 1 1
0.222219019077078 0.225393385747243 1 1
0.328240672279039 0.284047913291132 1 1
0.603601975583316 0.567738596529887 1 1
0.131094794461241 0.137426955938088 1 1
0.167262433949732 0.158758193505734 1 1
0.131155912231665 0.124241579885821 1 1
0.47177675966712 0.430607940842896 1 1
0.314394999946649 0.290027484286485 1 1
0.0921290471596694 -0.0296248200563924 1 1
0.441209724876784 0.391847374938827 1 1
0.135890020140025 0.12701443544891 1 1
0.207490022702763 0.181088868775589 1 1
-0.359021533049399 -0.321912959628915 0 0
0.0901028633063415 0.0656352285436187 1 1
1.13053202285747 0.977623207381466 0 0
-0.0960336147904916 -0.0747336748325076 1 1
-0.303636871655106 -0.283980449063612 0 0
-0.15671858202723 -0.145397174332063 1 1
0.0709123357974575 0.0917469316170175 1 1
-0.204094362866753 -0.18693650255109 1 1
0.357394636540383 0.333521183024321 1 1
0.0503879519212061 0.0430628177975656 1 1
0.190206314816226 0.167738999652872 1 1
0.4785037795549 0.462852740221254 1 1
0.461261571694338 0.414783052737928 1 1
-0.175549129960217 -0.154695749744649 1 1
0.213603487111639 0.17378780997088 1 1
-0.00884196257354279 -0.0111043837288517 1 1
-0.222034313182908 -0.212596394638655 1 1
0.0777322195801874 0.0912582734449361 1 1
0.389541713487549 0.338660208123679 1 1
0.128374074319755 0.0962700336014851 1 1
-0.00953116866746215 -0.00717612891184248 1 1
0.150374773413943 0.216344809742705 1 1
0.570711700064296 0.52531419153755 1 1
0.423781005674162 0.376889308597088 1 1
-0.18781119909259 -0.169221152719268 1 1
0.257908023514793 0.225832966294178 1 1
0.500555967467078 0.437468224244241 1 1
0.710562907050649 0.641103516329788 0 1
0.00582875707224832 0.029125232303426 1 1
-0.259819821417196 -0.224421602995728 1 1
0.323921726812506 0.315208471608781 1 1
0.291566805560646 0.271606392797815 1 1
0.112990085862262 0.0915725575013449 1 1
0.092056166257719 0.0898968713400193 1 1
-0.0685378985410335 -0.0705037845574252 1 1
0.129436608441747 0.125528882404305 1 1
-0.16305948778446 -0.142471380123097 1 1
0.653081029799196 0.578209260371828 1 1
0.43208607630771 0.393955001696555 1 1
0.0146968071568799 -0.00231345252248903 1 1
0.312575187217086 0.284940991976943 1 1
0.0850819484856574 0.089129383873995 1 1
0.105410560766506 0.0701034634689792 1 1
-0.0307062230765959 -0.0306625072345443 1 1
-0.166980022118289 -0.149101403614897 1 1
0.180810559630845 0.178367711709152 1 1
0.532997640530105 0.49590417322023 1 1
0.275022923783545 0.243822003147154 1 1
-0.0767286215730173 -0.0646911724261212 1 1
0.272924971942066 0.2524792410979 1 1
-0.110495296333022 -0.0983415430713787 1 1
0.00411391947911103 0.00630421954056662 1 1
-0.137353876817412 -0.111385138651775 1 1
0.323794600980592 0.310816271375952 1 1
0.379520381119478 0.34757946587073 1 1
0.234137268934805 0.206097377826407 1 1
0.383996269988301 0.303073404162265 1 1
0.167278458227947 0.202417691253872 1 1
0.132560898072522 0.105645664283006 1 1
0.808348319033291 0.729501044644459 1 1
0.275776485841116 0.244687890982332 1 1
0.127218763233759 0.111281123197317 1 1
0.0692655984381759 0.0454449401183844 1 1
0.138423719230225 0.122656847793001 1 1
-0.0522939010581657 -0.0817600811675034 1 1
0.022754939250047 0.0251921035277143 1 1
0.665612502538744 0.721349352695327 1 1
-0.00214971248861212 -0.00704848144878886 1 1
0.526636121479211 0.463079795357248 1 1
0.260756325497117 0.244264767166569 1 1
0.00500388273888551 -0.00405745630482703 1 1
0.215292377265108 0.192612519300554 1 1
0.419813169402137 0.338943451668446 1 1
-0.0301329047789302 -0.0347285884301172 1 1
0.329076565351405 0.28322619873924 1 1
0.173208426473947 0.164729159041922 1 1
0.200636724448957 0.171181629151485 1 1
0.333854037767405 0.305674397688558 1 1
0.218546657678249 0.217009774276158 1 1
-0.173116887805231 -0.123952029955611 1 1
0.25645454304717 0.218423300766712 1 1
0.109693169511379 0.111455625432 1 1
0.795544760503459 0.703927845901012 0 0
0.528120673991472 0.468638167894165 1 1
-0.0296299571331261 -0.0099015992289544 1 1
0.0676713411297552 0.0689166637995172 1 1
0.294323481912788 0.293728092915219 1 1
0.212293356046916 0.219411026718824 1 1
0.0517950427020032 0.0171416346141868 1 1
0.352088594054279 0.305751965667923 1 1
-0.255966224804278 -0.243861782075512 1 1
0.626475899531006 0.555734646089709 1 1
0.233146548912422 0.219897248744289 1 1
0.324888024746459 0.244639968431669 1 1
0.647736598862308 0.541268771962729 1 1
-0.038264418637953 -0.0295872128464554 1 1
0.915420739579125 0.820359438765663 1 1
-0.217187912128739 -0.197488372816078 1 1
-0.163676303377357 -0.150791609208874 1 1
-0.563739930326564 -0.494171503259195 0 0
0.223883492320063 0.202239028239237 1 1
-0.149756801718435 -0.144555068023064 1 1
0.140308677175191 0.138660549809207 1 1
0.311596862568272 0.292309562987325 1 1
0.344831041015271 0.31486654582385 1 1
0.356785548420313 0.310440270054652 1 1
0.266949620231633 0.244017364403988 1 1
0.216106795950621 0.199716008399186 1 1
-0.0759661569753143 -0.0755046314686028 1 1
0.00679805587983617 -0.0195431363276503 1 1
-0.0683964454091222 -0.0466019066297725 1 1
0.682921125016619 0.563760265604121 1 1
0.0651699637534529 0.0621581552481318 1 1
1.01690360114542 0.923425476599095 1 1
0.212996701534391 0.209493388448083 1 1
0.258109918472777 0.273626978767846 1 1
0.177519004592887 0.16810105148414 1 1
0.478766046633109 0.433770587544644 1 1
0.459924161879007 0.406963757669632 1 1
0.35071999206838 0.31599246391858 1 1
0.26056614022198 0.254911860093728 1 1
0.182859351324566 0.16724642495015 1 1
0.561073118330779 0.530069684971475 1 1
-0.0163655890259705 -0.0384609530858589 1 1
0.00795775422325196 -0.0220317580842719 1 1
-0.0846158325602002 -0.0678867707486588 1 1
-0.100285538081411 -0.0879936452223981 1 1
0.481386303663946 0.439539504391523 1 1
0.0460641237900235 0.0444879350867212 1 1
0.188986001904329 0.174123539348385 1 1
0.298920964929276 0.285566714983586 1 1
0.148361179510445 0.155279666811718 1 1
-0.0593747808558836 -0.0986740139138105 1 1
0.607111512519857 0.554977942065648 1 1
-0.0143399214581558 -0.023914857005433 1 1
0.272733154849933 0.22886075745436 1 1
0.135483418088558 0.0486457691486095 1 1
0.0663811779064594 0.042677845588584 1 1
0.248061703341368 0.230557181396777 1 1
0.0973873130817082 0.149569668040045 1 1
0.414360002024605 0.384308349768375 1 1
0.0892400548665725 0.0792709919957195 1 1
0.0988093299334083 0.109760669935144 1 1
0.467268370671883 0.412057298071095 1 1
0.390340267302743 0.362526315932195 1 1
0.502986736583524 0.452733891534493 1 1
0.43347481152502 0.380833802293179 1 1
-0.162859342454318 -0.173582638548189 1 1
0.184385419425714 0.174824799852249 1 1
0.265215959191988 0.224880361099062 1 1
0.221137400617919 0.201038907949814 1 1
0.790076348109781 0.686065605575573 0 1
0.173823787494139 0.137679543898546 1 1
0.199177156010198 0.214430959734237 1 1
0.110228071798273 0.105352406084041 1 1
-0.0833349342420399 -0.0397250753982323 1 1
0.157078418466485 0.141156746200253 1 1
0.672769735922413 0.594692874208047 1 1
0.176336138469593 0.126537477122517 1 1
0.313263653533176 0.309335758937716 1 1
0.16777087491494 0.182910467423592 1 1
0.477939557342637 0.43198196968266 1 1
0.71997029672886 0.576354624341033 1 1
0.00446547643642156 0.000546213755291861 1 1
0.195572120827028 0.191882020356821 1 1
0.119809755302864 0.0877758022279731 1 1
0.646109924617143 0.554773136254588 1 1
0.0221490328888983 0.0489113240366975 1 1
0.237979824152788 0.220330274351853 1 1
0.506572679613177 0.474785218021149 1 1
0.507201734754494 0.472337196426575 1 1
0.132594862198374 0.0808162263396964 1 1
0.0955380739670734 0.0688402631580395 1 1
0.0864096282322023 0.0669714977611628 1 1
0.163851446474837 0.166703039363633 1 1
0.320195376069296 0.275961960365988 1 1
0.182343621135542 0.161711152716999 1 1
-0.157085635865666 -0.115239870154202 1 1
0.462868952630852 0.403034718003959 1 1
0.177229859377273 0.152707535967478 1 1
0.164358310250036 0.179169986251489 1 1
0.283644510944613 0.27104600390241 1 1
0.186903191006988 0.159805562118256 1 1
0.144527869631851 0.150217255942576 1 1
0.212117304314898 0.186433697066383 1 1
0.787173356097717 0.744023864798836 0 0
0.535443097490547 0.476703708496704 1 1
0.15522498447129 0.152620641491028 1 1
0.00159322646483952 -0.0528756089618499 1 1
0.333119841657514 0.287982577063976 1 1
0.134086230574207 0.119472145546289 1 1
0.846129762688573 0.73689957205667 1 1
0.162366039851659 0.14749114073497 1 1
0.277671572250622 0.229675087785332 1 1
0.290721508644302 0.259328674174672 1 1
0.375106322996224 0.331761424350558 1 1
0.0523054191680661 0.0523201667630988 1 1
0.327105832858406 0.297562702525663 1 1
0.252115428961186 0.225021066351466 1 1
0.200492070787736 0.176934481788229 1 1
-0.209247847366229 -0.199794946754917 1 1
0.523747862631946 0.477470530578514 1 1
0.192772612978491 0.170791245957891 1 1
0.445584441301551 0.415889472254274 1 1
0.288389435627836 0.280940782814691 1 1
0.549647724449265 0.476739926910058 1 1
0.0889784162814182 0.0736963115952689 1 1
0.116421043562628 0.122988796165619 1 1
-0.130466571291184 -0.138261672687112 1 1
0.361866245909601 0.353581524686476 1 1
0.4018767453012 0.399655621950196 1 1
0.184077559507067 0.154009684722023 1 1
0.0607995913161195 0.0623190319180476 1 1
0.0670336203511485 0.0800612796446374 1 1
0.499803313361613 0.448318126712686 1 1
0.423680511429336 0.353223096489634 1 1
0.539779510087631 0.490209704102418 1 1
0.198485317234435 0.182022735702883 1 1
-0.144940175420369 -0.120324569814323 1 1
-0.0544616668725043 -0.00940412309891467 1 1
0.173856460805351 0.138793095980201 1 1
0.173488830583559 0.164232262114677 1 1
0.442434796083581 0.408599467506511 1 1
0.254560540000261 0.268037396825367 1 1
0.252200482302959 0.220306937014304 1 1
0.171210049964609 0.181514039892839 1 1
0.123698055812153 0.131972089950394 1 1
0.166513668501524 0.170815481043445 1 1
0.232224983931934 0.188932275014726 1 1
0.470529600752071 0.370173926155385 1 1
0.459396991740884 0.411162978137874 1 1
0.12855387051139 0.0743805285721357 1 1
0.437299674711306 0.410009392723976 1 1
0.103538409498043 0.0851203586537854 1 1
0.0408656531083873 0.0536408546655352 1 1
0.0394675555868215 0.0321648464289381 1 1
0.32343976844549 0.303660162349952 1 1
0.0896754957132444 0.0854286715817805 1 1
0.232426091709623 0.208121865178962 1 1
0.252973816696574 0.244856875272993 1 1
0.501762050408905 0.478474511969773 1 1
0.119583967234059 0.112874599455398 1 1
0.189267833857853 0.165602211668405 1 1
0.00854060387149554 0.00175857950510079 1 1
-0.116029341527699 -0.114887363224419 1 1
0.396635717703328 0.337093664092426 1 1
-0.236071805779398 -0.210652254021613 1 1
0.101784451670261 0.0925666524326914 1 1
0.4307624529547 0.403807957129855 1 1
-0.243868200305919 -0.202771933380695 1 1
0.218649403666331 0.185361595647144 1 1
0.382978606000309 0.346387196744976 1 1
-0.0423447948623781 0.0368965240363607 1 1
0.0458848150375788 0.0382323073404996 1 1
-0.00501820339570422 0.00110444412753707 1 1
0.529884050715913 0.478310278214563 1 1
0.163875665830055 0.139474436042895 1 1
0.285242978802978 0.263344229710839 1 1
0.331163129989051 0.288492004304956 1 1
0.225380300437112 0.248008160838667 1 1
-0.198129558526795 -0.189363747943103 1 1
0.0535329766076411 0.0396070108759939 1 1
0.378041610875399 0.318304263835765 1 1
0.212799417162806 0.206878737370485 1 1
0.314062322456773 0.282634318885292 1 1
0.0924211116407797 0.0610899340605696 1 1
0.153340884310112 0.135405950816582 1 1
0.312512670209993 0.297966847825146 1 1
0.344670267791164 0.320736531670029 1 1
-0.349597001946389 -0.31970716065601 1 1
0.909364891098804 0.816822320416949 0 0
0.323573920827678 0.300705673794417 1 1
0.372426857675268 0.374709260518039 1 1
0.325348441409205 0.288826007880947 1 1
0.546178574477676 0.495202770243497 1 1
0.0431922478978642 0.0668337139972207 1 1
0.0868927744541289 0.0526744494436592 1 1
0.198080233677181 0.211132471595711 1 1
0.39411793016265 0.354868847263006 1 1
0.298041313932031 0.27372370606228 1 1
0.335038177404093 0.310347107716267 1 1
0.149285473466378 0.152402214793626 1 1
-0.0622138311324565 -0.0722927023077652 1 1
0.191817146380529 0.137001376992451 1 1
0.106562341414606 0.108033183074618 1 1
0.100734019182539 0.0981407683131002 1 1
-0.086392586564293 -0.0775209646467143 1 1
0.503500713213181 0.460062348818517 1 1
0.296587804363888 0.246160706389864 1 1
-0.284012464873213 -0.282314223373797 1 1
0.250503527993608 0.208547080461129 1 1
0.632032978740373 0.568561492357682 1 1
0.218579984931585 0.190795561356949 1 1
0.176920069831 0.190417948839393 1 1
0.38459440150781 0.34712039552329 1 1
-0.132753209289526 -0.118959533754766 1 1
-0.337622098529678 -0.319116698358939 0 0
0.946308195501634 0.853990495092753 0 0
0.0682989794611667 0.126165750512698 1 1
-0.0229302419776491 -0.016298653764576 1 1
-0.24933075398349 -0.227400931956133 1 1
-0.180622658471009 -0.167111121277852 1 1
0.33732285180236 0.285844873566916 1 1
0.245353425737412 0.25408434385702 1 1
0.337781708595231 0.317939763330729 1 1
0.309472954235059 0.269268567065677 1 1
0.0942415068016055 0.107778841304476 1 1
0.254253055725087 0.235509495231433 1 1
0.186234180002226 0.184248695454712 1 1
0.0713914284799557 0.0449323352687676 1 1
0.686513316767887 0.597301894858869 1 1
0.752861335626262 0.691709733456434 0 0
0.309762729101322 0.294047222165083 1 1
0.234268522645493 0.176121589696106 1 1
0.087456627166108 0.0722712778250996 1 1
0.146089479918139 0.136620836094186 1 1
0.2814112152985 0.272284100186611 1 1
0.437299462760676 0.401419795294313 1 1
0.46721777773772 0.403169796431421 1 1
0.0513228630721663 0.0711105148785761 1 1
0.1045730752931 0.0880262817942908 1 1
0.230314165364136 0.215629468236618 1 1
0.154519212697997 0.134546340545513 1 1
0.364972040521063 0.296998402616935 1 1
0.692730904892075 0.581602221018301 1 1
0.213766509370799 0.180066888411598 1 1
0.179137273231865 0.159469704717916 1 1
0.486868495568995 0.460918714463396 1 1
-0.157281223005747 -0.112182568837939 1 1
0.054079124801888 0.0633810065200797 1 1
-0.162897129916259 -0.103382912638384 1 1
0.108146611232119 0.0841602403554086 1 1
0.416505293608027 0.398804832349312 1 1
-0.159603726043813 -0.143500265042572 1 1
0.370131428960856 0.333372268612456 1 1
0.137389406456532 0.168909735954033 1 1
0.208643557217173 0.197143279285981 1 1
0.0380255685886077 0.0509825651646827 1 1
-0.343135187029806 -0.29173171259746 0 0
-0.196356068871796 -0.180910227278874 1 1
-0.0764473836905097 -0.0555264257361637 1 1
0.415561057042759 0.369965699302672 1 1
0.412470983111439 0.366605712350763 1 1
0.0170821350067447 0.0242133687602916 1 1
0.0939806467512639 0.146983471516367 1 1
-0.103123519919028 -0.0965068982016099 1 1
-0.0351414181223108 -0.0226168162357036 1 1
0.208981883807129 0.189009804049162 1 1
0.248819010581826 0.237504993470722 1 1
0.415885116898658 0.374629578289944 1 1
0.314747280199613 0.300768706983302 1 1
0.204719326780064 0.195528751608832 1 1
-0.0347316779857184 -0.0266894641339181 1 1
0.159971062067193 0.14881372471436 1 1
0.644886250525681 0.622721175460881 1 1
0.233115203755095 0.196451750984552 1 1
0.358097264594296 0.309207007881274 1 1
-0.228745171252115 -0.227285030894531 1 1
-0.158700712590604 -0.071032719123627 1 1
0.00668771078255286 -0.00903941168373595 1 1
0.0548603266240362 0.0582994143170683 1 1
0.897343798748821 0.833220952140303 0 0
0.17788016612579 0.180824071733239 1 1
0.773357950915442 0.685356599883332 0 0
-0.0104537813260418 -0.00451252219068268 1 1
0.445017801682724 0.414601118893676 1 1
0.319528635438933 0.242303611315912 1 1
0.196983186609336 0.189977990723212 1 1
0.200405168073152 0.171838696659457 1 1
0.320730882289315 0.233192593095362 1 1
0.111451053969251 0.100009902728078 1 1
0.0636559952360748 0.0524962194096557 1 1
0.294982063667748 0.283149706265517 1 1
0.370451759153942 0.3317459694069 1 1
0.247506474876823 0.222603162286618 1 1
0.116369270527614 0.118575303677888 1 1
0.142189036199737 0.0938939093586793 1 1
0.238750321820432 0.222963097050973 1 1
0.438337510921565 0.38880687436426 1 1
0.632339091452327 0.550745070825177 1 1
0.27850681384386 0.274948125409065 1 1
-0.0014861116477731 -0.0276477836311163 1 1
-0.110153168298251 -0.0693267361211245 1 1
-0.0525095763050063 -0.0275648654081126 1 1
0.334653403616148 0.299654032505602 1 1
0.819722277949112 0.723117745832487 1 1
0.494943427975837 0.416317747504746 1 1
-0.0426225732163398 -0.0240267460527316 1 1
0.0783979478388391 0.0645392840028639 1 1
-0.0464355663217901 -0.0353913785812849 1 1
0.513996014771592 0.468830616008128 1 1
0.525037932795127 0.3794030596621 1 1
0.364309823534781 0.360829584695185 1 1
0.199441448956679 0.184940546661813 1 1
0.214300572351586 0.207828795906592 1 1
0.321375944211705 0.287787295851639 1 1
0.346373302785595 0.330340197503595 1 1
0.154110017057127 0.124894706002638 1 1
-0.128621508254531 -0.158655835729673 1 1
0.0296620044861238 0.0510527181639365 1 1
0.107967474902502 0.0319198953770853 1 1
0.359169874730425 0.308782532264712 1 1
-0.00522188712610602 0.0504415598398186 1 1
-0.358540612996632 -0.355375907466617 0 0
0.303887363467064 0.273034586608856 1 1
0.356841067597267 0.334388630481197 1 1
0.178567137838308 0.154453624753279 1 1
0.206548161404498 0.169286471735947 1 1
0.245710613965949 0.231103927412434 1 1
0.251334665187116 0.272365007196456 1 1
-0.0127811542215437 -0.0179070326212238 1 1
-0.0948271947436616 -0.0981052720853035 1 1
-0.00311989352208093 -0.0163578321972334 1 1
0.44189406775835 0.417358936064197 1 1
0.0502242312058861 0.0488701394622222 1 1
-0.0557501548117194 -0.0959768480142459 1 1
0.632498127182324 0.566513094476673 1 1
0.38977939069715 0.348349050884408 1 1
0.295819838420316 0.248754646961169 1 1
0.0923076387324874 0.0664668396889498 1 1
-0.10015685889698 -0.124850340324708 1 1
0.226563044257631 0.200268361350018 1 1
-0.181050827542404 -0.149646162928944 1 1
0.428503138128129 0.367650333891336 1 1
0.168842009184156 0.121368615254291 1 1
0.0245672740764859 0.0331581412226561 1 1
0.752762826642661 0.667007351319333 0 0
-0.0456166258525175 -0.0617065168957161 1 1
0.442271280154345 0.391721333305373 1 1
-0.126687655648478 -0.141170474322531 1 1
0.21707586495548 0.194735257289321 1 1
0.184627556190699 0.180594690407722 1 1
-0.00833289318487646 -0.0128102467667746 1 1
0.471185852781124 0.421580624172841 1 1
-0.424786504608162 -0.350978893248338 0 0
0.23865947869268 0.247086990722656 1 1
0.0674384243711485 0.057769834387362 1 1
0.646086665786262 0.600721084532093 1 1
0.136025263108321 0.120111935368652 1 1
0.206261733986167 0.182146455557573 1 1
0.358584646046729 0.311376144377989 1 1
0.359340891235819 0.303643787912033 1 1
0.382938750422192 0.331187041929907 1 1
0.292136040886695 0.243002842129549 1 1
0.25998010736918 0.207494946466688 1 1
-0.0664401651398482 -0.0573574920337755 1 1
0.144447506454677 0.141985230486276 1 1
0.374120386099739 0.321883272881648 1 1
0.685963862139035 0.624121252980796 1 1
0.34119626684355 0.29389383868897 1 1
0.345535308732902 0.313549741280687 1 1
-0.0964879756087777 -0.0894488363178906 1 1
-0.100999775134779 -0.0754637413265517 1 1
0.268574925895314 0.243728875540656 1 1
0.0518897717889672 0.0585073071484889 1 1
0.494136507909714 0.433704428832591 1 1
0.0229800309479018 0.0300137433019889 1 1
-0.205921163088287 -0.172749941618483 1 1
0.272835114792491 0.199353732270779 1 1
0.218240424407365 0.1975814213908 1 1
0.0271468111907195 0.0212721450869606 1 1
0.104408099566331 0.0773490899432471 1 1
0.74705887981897 0.728232443802635 1 1
0.315341823271358 0.303767159960396 1 1
0.205193651823012 0.18399195687849 1 1
-0.152227145616385 -0.161143884305644 1 1
0.319784387944967 0.276532932986135 1 1
0.538714241713848 0.446760440248528 1 1
-0.162683417710177 -0.0246902096773472 1 1
0.25792842894961 0.22312389712679 1 1
0.810617699078871 0.740421030674026 0 0
0.0864882459351028 0.0851689777299083 1 1
-0.000661653173224433 0.00280235785603654 1 1
-0.0728750936735682 -0.0451650352189487 1 1
0.142062446182094 0.159112499913163 1 1
0.343466640156754 0.300406577987396 1 1
0.196066985230983 0.178394021533164 1 1
0.154174650134747 0.118028845617841 1 1
0.19876702988304 0.17525786801663 1 1
0.00650516260388603 -0.0274800179209337 1 1
-0.201194737207186 -0.173515451344837 1 1
-0.232281507522141 -0.170598308756327 1 1
0.0633262160260667 0.0292212257983036 1 1
0.168769659399976 0.149488136613178 1 1
0.375196374263186 0.329545098500843 1 1
0.38805989057032 0.327903089665529 1 1
0.462774737731905 0.387584799416869 1 1
0.231052867704963 0.227752563339431 1 1
-0.281880377204586 -0.282003056841873 1 1
0.0572815745780071 0.0407128509621215 1 1
0.350997255629183 0.274886265882752 1 1
0.546227834702375 0.474285722826475 1 1
-0.00506742638400541 -0.0623817966854712 1 1
-0.0679345674915087 -0.0669615071038464 1 1
0.0729194056278138 0.0733932045038099 1 1
-0.0156075985572166 -0.0973517836565147 1 1
0.100778619862566 0.102577515060609 1 1
0.488413477126897 0.433513682298798 1 1
0.269765567015252 0.242063174028368 1 1
-0.276216378197676 -0.267709824916779 1 1
0.77248863868314 0.600113577158959 1 1
-0.114153766274769 -0.113730121510132 1 1
0.0435140694789779 0.0227744426288066 1 1
-0.0172611893667407 -0.0219219932940185 1 1
-0.0633333542344896 0.000192169261617605 1 1
0.338829828931092 0.291575071888088 1 1
0.091352002328388 0.096046849758986 1 1
0.229933599930486 0.175408047580704 1 1
0.545448584040229 0.508852288114406 1 1
-0.0776690375896779 -0.0814130090220329 1 1
0.0435111199922325 0.0310459018762848 1 1
0.759229699162576 0.654370595636557 1 1
0.364063452602703 0.330717943553806 1 1
-0.00957741133283925 0.00829374546688068 1 1
0.510952172240951 0.47630598127162 1 1
-0.15938361316702 -0.134981364664441 1 1
0.0941986464872681 0.110797833614677 1 1
-0.161194871481673 -0.144787580920576 1 1
0.278897723550391 0.326120728150831 1 1
-0.0121016287290958 -0.00179178830331698 1 1
-0.184076451734528 -0.191606368974791 1 1
0.387603374806029 0.358805224661192 1 1
-0.0388790771541778 -0.0508970020011574 1 1
0.0740718165143048 0.063464870614593 1 1
0.358574570666731 0.306964817632539 1 1
0.328482003799373 0.303844795861492 1 1
0.182045005655732 0.150315371559567 1 1
0.332136829244095 0.366652045123151 1 1
0.363143846308098 0.314895892441834 1 1
0.181997256452349 0.145240943304487 1 1
0.330191649635713 0.293845933812527 1 1
0.651509761972525 0.561390672893161 1 1
0.212681561792389 0.183140206740938 1 1
0.458330296107599 0.295788063872248 1 1
-0.13075079063714 -0.106100051482381 1 1
-0.164046685762079 -0.181576193640625 1 1
-0.572651348148381 -0.486530481225315 1 1
0.0750236986453779 0.0696750318044063 1 1
0.233522279306796 0.200057951947183 1 1
0.243686489636776 0.246536023439659 1 1
0.224470631180602 0.234524692872577 1 1
0.126763767508905 0.106812633235165 1 1
0.105553460662721 0.075891801568259 1 1
-0.113903590691962 -0.0963050189967583 1 1
0.367218050677738 0.33867031418689 1 1
0.444901116278338 0.430274784047321 1 1
0.440377885821123 0.397570149682804 1 1
0.165789517491776 0.156348711170338 1 1
0.0347258481476193 0.00442710289805517 1 1
0.102623895382681 0.0721114052082363 1 1
0.21115155791234 0.191052301616593 1 1
-0.355153959754525 -0.313849231559625 0 0
0.402745475409648 0.361965429456541 1 1
0.23933416349503 0.223140659030082 1 1
-0.260078432723387 -0.241076369473923 1 1
0.345941631482675 0.314359623522926 1 1
-0.136190535780075 -0.119163122431865 1 1
0.209500700694657 0.179575118016783 1 1
0.337729226502877 0.292082578579356 1 1
0.441898652768662 0.442653701603765 1 1
0.128703082659955 0.15923158537835 1 1
0.255682775394115 0.209034996482201 1 1
0.0457061282949051 0.0320594929262349 1 1
0.249025935200568 0.22581161626546 1 1
-0.0266495341201145 -0.0355175550320828 1 1
0.563282335692028 0.515455202240017 1 1
0.22225006329834 0.215775608185963 1 1
0.503566194748999 0.470817211616733 1 1
0.3748365921449 0.316979583952495 1 1
0.0738162091876067 0.055600886599777 1 1
-0.21188668502833 -0.190387110907236 1 1
0.534830724115336 0.478854884782798 1 1
0.362973771702328 0.346347142872665 1 1
-0.215753114839311 -0.203724883380618 1 1
0.643017686905815 0.589800264706126 1 1
0.437254958825465 0.404075310311731 1 1
0.094388055595034 0.0888472731687129 1 1
0.176608821442963 0.186555326288623 1 1
-0.18020737279557 -0.195735047489658 1 1
0.112696244913637 0.102658286583368 1 1
0.0159829283529091 0.0281929839153881 1 1
-0.169505343631556 -0.158303384586771 1 1
0.462802125983366 0.410472460178888 1 1
-0.159535216522384 -0.169376529565859 1 1
0.293771446739596 0.29653171408231 1 1
0.143581595784737 0.139782471506588 1 1
0.487925046223592 0.417088622532965 1 1
0.168748828460412 0.145686926594437 1 1
0.437731392206316 0.396539160280216 1 1
0.383510341978458 0.325911624557907 1 1
-0.0213011354129045 -0.0194725906566542 1 1
0.0747154762487752 0.0413521514618967 1 1
-0.00403313787462434 0.0014601262372398 1 1
0.242684090232495 0.22386948393258 1 1
0.646831556200198 0.598884264980819 1 1
0.387877499314257 0.346946640311666 1 1
0.626041789411833 0.588567440692888 1 1
0.369235141230321 0.329060043318647 1 1
0.308840522745345 0.316967370434042 1 1
0.49738481371054 0.460306191371971 1 1
0.0983888138990886 0.123662696209522 1 1
0.614986430877986 0.533136459347924 1 1
0.417346239208425 0.359404065578363 1 1
0.206145897064909 0.168657889045886 1 1
0.279805408312413 0.300444880859568 1 1
0.169040083748225 0.156889071850408 1 1
0.0122681721369748 -0.0270878594812222 1 1
0.17024051498362 0.122859230668996 1 1
0.0676991844727086 0.0644486144037162 1 1
0.396464246830979 0.34877576949425 1 1
-0.133242205815444 -0.127472106849748 1 1
-0.453962608634823 -0.406080846523808 0 0
-0.0568820419525047 -0.0740568590105951 1 1
-0.139440557799461 -0.145197915813675 1 1
-0.0225753024296368 -0.0266445498364099 1 1
0.123525131932483 0.104983792416384 1 1
0.384733329710266 0.348172741046474 1 1
0.443554573060585 0.405747400267026 1 1
-0.0165184858446691 -0.0221262662319108 1 1
0.197587158802853 0.188034396208613 1 1
0.359595780761374 0.33319386386755 1 1
0.211369931396249 0.212526112890363 1 1
-0.00997185251643165 -0.0235594690622367 1 1
0.359866984595619 0.33021001230139 1 1
0.219592313108228 0.199012914199043 1 1
-0.124900200063783 -0.127167688895455 1 1
0.295325360616789 0.263834029715773 1 1
0.527488123445039 0.488679684327692 1 1
0.425210615271385 0.385777329405291 1 1
0.027371624553825 0.0181842841208025 1 1
-0.253277964405643 -0.21149677083852 1 1
0.0535118778083734 0.0424063873381385 1 1
0.242468703543174 0.228115282492591 1 1
0.0721071632640811 0.0421115411046995 1 1
0.241154787111707 0.229159306325521 1 1
0.240222419893261 0.229426640354141 1 1
0.252891236422802 0.237237116363726 1 1
0.0541243020539429 0.0499402460271512 1 1
0.787616187673229 0.677538164340786 0 1
0.0515962602112816 0.0540784805806742 1 1
0.122408353161238 0.117215410967544 1 1
0.233381930856858 0.210227924136095 1 1
0.617404384811496 0.514591282277788 1 1
0.155991058410316 0.132789797660041 1 1
-0.0545261025948588 -0.0690155307429839 1 1
-0.218713742870892 -0.21361305038484 1 1
0.0926073435515279 0.0829703016662458 1 1
0.177973447081947 0.174230941938291 1 1
0.311298182044824 0.281383812777597 1 1
0.734099908154114 0.666378529584893 0 1
0.474765671024271 0.417250027813907 1 1
-0.0434398723619058 -0.0201988528852296 1 1
0.0782817954158216 0.0839176136609305 1 1
0.32699838165509 0.302724136904819 1 1
0.472334829748335 0.433307774918756 1 1
0.554239348784425 0.478168455390659 1 1
0.582667449014759 0.503546971455054 1 1
0.0907813808238391 0.0694967390465746 1 1
0.114891028057942 0.113266215605786 1 1
-0.073415709630763 -0.0505801346395325 1 1
0.158611393558105 0.0859720235257879 1 1
0.3787703183538 0.336352665663719 1 1
-0.000276701880896194 0.00821068726800331 1 1
0.381115523686912 0.337280643960118 1 1
0.65972128389831 0.59354147171633 1 1
0.31369043384862 0.271823990608706 1 1
0.430122293323506 0.407361342346887 1 1
0.254170737794935 0.223025941942866 1 1
0.843770567734082 0.824731774870973 1 1
-0.0634918433542551 -0.0755872099508746 1 1
0.111628341811584 0.103536065854522 1 1
0.593631108331092 0.579516507562138 1 1
0.234506111200526 0.215729047275638 1 1
-0.044253643340779 -0.0281046866428636 1 1
0.0195915404052714 0.0180516563456634 1 1
0.274070880653248 0.262163707621653 1 1
0.382677106282042 0.326453166722623 1 1
-0.0402607605289825 0.000250142148326193 1 1
0.326658595072627 0.285928023001804 1 1
0.24840520835056 0.254059935468587 1 1
-0.0463219194923344 -0.0410763231916518 1 1
0.142204567721909 0.110871320069779 1 1
0.304918701818253 0.27683845758298 1 1
0.207348072114111 0.184621710665929 1 1
0.460650017469464 0.421833832635196 1 1
0.516913078088046 0.455799274522107 1 1
0.30023389711751 0.269462058914943 1 1
0.0583421064568915 0.0535762167740859 1 1
0.295375526840687 0.291982577790274 1 1
0.298362599331208 0.268714244429534 1 1
0.136807169326231 0.118270603681358 1 1
-0.0620828619890098 -0.080565088770162 1 1
-0.0327927657416603 0.000808954785353755 1 1
0.327327837892279 0.300000045559552 1 1
-0.0593432367123496 -0.0359612918776659 1 1
-0.0284000789403271 -0.0276881228350413 1 1
0.614803914953995 0.558044841687157 1 1
0.089054705341822 0.0830136168429943 1 1
-0.160758350522284 -0.139193307844167 1 1
-0.109135122345279 -0.116820838311014 1 1
0.162019831142292 0.140268767328504 1 1
0.145407962708276 0.132677618610465 1 1
0.19582684694542 0.197006586968714 1 1
0.0863344843513666 0.101278240558754 1 1
0.195802647155351 0.198944083774236 1 1
0.350072613832673 0.333671376680017 1 1
0.0169598574851535 -0.02621717360641 1 1
0.0541882180962566 0.049415129881115 1 1
-0.0680393701290382 -0.0480318532561214 1 1
-0.107517825988376 -0.112920749204441 1 1
0.208634319644476 0.177147470481618 1 1
0.166835173447828 0.150654809244214 1 1
-0.0158620467111102 -0.00106486736297913 1 1
0.223529761018026 0.201762000486947 1 1
0.140075345526004 0.129491628049051 1 1
0.228877572031237 0.236585483161105 1 1
0.0203451889817364 0.0278275379473457 1 1
0.214062407861982 0.17707333098312 1 1
0.301024423473776 0.273056195682896 1 1
-0.0021856725405118 0.00604458468955733 1 1
0.0965517468902713 0.0905749092499563 1 1
0.198904589752345 0.147869655188835 1 1
-0.141702409697984 -0.13122338113663 1 1
0.0819779206594305 0.0893120870497411 1 1
0.171865877102657 0.159938506690799 1 1
0.238886267339029 0.217040076225665 1 1
0.0743045826376159 0.0540813180134803 1 1
0.0447208474668816 0.037646396570892 1 1
-0.104600835131246 -0.0963361481026407 1 1
0.57537254699205 0.497778819149456 1 1
0.104928916259166 0.0968852918292202 1 1
0.188030287211336 0.142429893872084 1 1
-0.234333381857798 -0.144325398461575 1 1
0.561619223610397 0.519724122468896 1 1
-0.160012204436844 -0.149543422983616 1 1
0.100110287327249 0.0856505518312358 1 1
0.418657797309904 0.364092008504805 1 1
0.40007191686442 0.386851227477508 1 1
0.09572694353874 0.111867494143024 1 1
-0.194433937859057 -0.173175762452897 1 1
0.401834351651209 0.417616409842198 1 1
0.12429990205342 0.125645726124283 1 1
0.0782648936155642 0.0958142318304511 1 1
-0.274733277686009 -0.245413651656033 1 1
-0.45595237292414 -0.417489948282641 1 1
0.0450225275189031 0.0790197540620221 1 1
0.45871440980955 0.406942235649571 1 1
0.285118478956861 0.283740756976445 1 1
0.356058810848086 0.32548157169679 1 1
0.502207039011515 0.445376730345254 1 1
0.522226594084314 0.442029439209735 1 1
0.216895863601059 0.190328296352213 1 1
0.113297170105891 0.103076670569359 1 1
0.029187141084424 0.0261790139738693 1 1
0.701679703956901 0.637027524484854 1 1
0.79044893513872 0.733744624766871 0 0
-0.138029799917876 -0.137426518057093 1 1
0.35270817041038 0.32733359552882 1 1
0.237118578689731 0.155460339661009 1 1
0.376296278787046 0.337348586661808 1 1
0.103429192776913 0.0780102720011804 1 1
-0.128684895054309 -0.150862273420635 1 1
0.510344887703866 0.495639172505499 1 1
0.21730615864001 0.187566514436112 1 1
0.310521239087435 0.29746934378664 1 1
0.10496194326873 0.0660139062532564 1 1
-0.0637652112659252 -0.062442970458021 1 1
0.157637038195957 0.128849237555097 1 1
0.236495878706507 0.257112465909285 1 1
0.426557810673561 0.342485672842739 1 1
0.262175593981107 0.234925885309098 1 1
0.66901185496659 0.495910984790036 1 1
0.252702481796665 0.220882603183746 1 1
-0.311588920880882 -0.296104073004688 1 1
0.382775989937712 0.331601722254133 1 1
0.133350017832868 0.0980562441825327 1 1
0.00664034034377927 0.000559533024070573 1 1
0.405599579414589 0.38531663501045 1 1
0.0534580975320689 0.0628070776056808 1 1
-0.279141988670171 -0.256465583790533 1 1
-0.147642322052988 -0.154531390026042 1 1
0.27459595553369 0.230935874919856 1 1
-0.121875162620743 -0.073880214443266 1 1
-0.147863012649228 -0.119229579307368 1 1
0.575392341622364 0.50648636975382 1 1
-0.0650502291151039 -0.0644125962462677 1 1
0.338263925732477 0.320268320310373 1 1
0.466348634413894 0.414335193056666 1 1
0.61403694704031 0.481652933662039 1 1
0.598069611923397 0.542360262504368 1 1
0.666774227232682 0.606472572264685 1 1
0.0952465626833614 0.0840939296616432 1 1
0.557877235505471 0.501709789234686 1 1
-0.0303730067317332 -0.0469504296919596 1 1
-0.220311591880433 -0.192948821484204 1 1
-0.227360196910324 -0.197931978270736 1 1
0.176799047567365 0.109216807030745 1 1
0.495191176345774 0.42328863335435 1 1
-0.166671351798703 -0.159653550735811 1 1
0.00292157815855719 0.00915322737925162 1 1
0.208268638274631 0.191918866497902 1 1
0.297811150438113 0.267321630262717 1 1
0.0072416129690415 0.0103488901111293 1 1
0.41903985372038 0.392509160713312 1 1
0.236698522267402 0.218220021360509 1 1
0.359049099359723 0.327449893664477 1 1
-0.28541254649252 -0.255852298645928 1 1
-0.114597214450274 -0.115543388167331 1 1
-0.306020094803354 -0.290794139519321 0 0
0.185987474696611 0.180720503158425 1 1
-0.0304014429027656 -0.0265546974731509 1 1
0.478712450294403 0.433003321797753 1 1
0.165976705293727 0.137574519819714 1 1
-0.0379933098457449 -0.0287007558709812 1 1
0.110403329068456 0.0994572150147302 1 1
0.0186124607296338 0.0234319747544274 1 1
0.156032075205269 0.146201440267093 1 1
0.463564755981757 0.433685909268243 1 1
-0.220208763137733 -0.198866243346295 1 1
0.21969281877388 0.197249352730632 1 1
0.202547510005582 0.176146881495623 1 1
0.0362197441791143 -0.0443383558476183 1 1
0.200287086170119 0.180752164035851 1 1
-0.0670468690301885 -0.0326565780230016 1 1
0.414063308534945 0.364357474187295 1 1
0.241489476280381 0.20698761939303 1 1
0.0703723386100878 0.0773337021393754 1 1
0.595337848467195 0.532857153449117 1 1
0.100459468708375 0.109938746313388 1 1
0.376377094757628 0.342002270142212 1 1
-0.350435761466285 -0.321661508618791 0 0
0.800931972534108 0.692171134577521 0 1
0.38014380573648 0.327336867690693 1 1
0.492414771931434 0.417563369161694 1 1
0.301938167123798 0.319145401450771 1 1
0.350982022153106 0.324223479997308 1 1
0.466782558141244 0.431955720974245 1 1
0.517961241580167 0.443714898048358 1 1
-0.0357260915294808 -0.0725030967773529 1 1
0.571931097639723 0.525596142332433 1 1
0.184435958553192 0.145162081760916 1 1
0.402245282849117 0.357161986035389 1 1
0.296556020868127 0.291129030482648 1 1
0.0938859910573313 0.0589816030910048 1 1
-0.0287903168945528 -0.0117820509248995 1 1
0.0998329067273028 0.066635042644507 1 1
0.193304544940507 0.179843501833112 1 1
0.408923574087263 0.359299802620914 1 1
0.376528107040104 0.323324789318356 1 1
0.0281114498226279 -0.00131498531395633 1 1
-0.0425831881328345 -0.0300526663558917 1 1
-0.0433991889692912 -0.0462019230958533 1 1
0.378311635896637 0.327955358067585 1 1
-0.0797437100073603 -0.0720284258886858 1 1
0.388206464823099 0.343970126213968 1 1
0.154745038397849 0.145108212681326 1 1
0.100690144702347 0.103853834475173 1 1
0.235066346257471 0.210851644364481 1 1
0.199004279983039 0.173650617735237 1 1
0.111196260542016 0.0943715093832702 1 1
0.13625931297019 0.128597732268377 1 1
-0.011931834481786 -0.00550471551924449 1 1
-0.170556737598478 -0.154514973275291 1 1
0.18819027018772 0.177054352298388 1 1
0.0319095113675173 0.050631725931645 1 1
0.0808639739325476 0.0793996277018989 1 1
0.230481091078385 0.213750790165015 1 1
-0.0265689792445768 -0.0119738651711134 1 1
-0.0501500033710605 -0.0466760268917779 1 1
0.489358562508271 0.462273942959688 1 1
0.148787331415691 0.104744589476661 1 1
0.16090419496473 0.146154398855619 1 1
0.107399220432348 0.0984755997494663 1 1
0.711674065152506 0.633752632098679 1 1
0.245555891135964 0.211220153974796 1 1
0.186424555517453 0.204163315247256 1 1
0.439551254973314 0.388889998565344 1 1
-0.318764242805469 -0.250167118711442 0 0
0.118231077648654 0.0173523409087903 1 1
0.242385239677953 0.236572616865517 1 1
-0.525075769283026 -0.483698410879355 0 0
-0.0127266599432809 -0.0348948960650926 1 1
0.436728873479421 0.416683339562051 1 1
0.0890122519802574 0.0699914537743873 1 1
0.532253323319018 0.510057202382523 1 1
0.366631512132585 0.336402972206215 1 1
-0.365184186415692 -0.372809352740713 0 0
0.182983435086145 0.155519049723249 1 1
0.779989501814037 0.693381844811595 1 1
0.299208163987231 0.285296410808265 1 1
0.171860856417662 0.179899783026433 1 1
0.126376611143638 0.0950250458763394 1 1
0.233068995705918 0.240977652247961 1 1
0.327461412019054 0.262926181401451 1 1
-0.0887570151084038 -0.0685006712204214 1 1
0.270254326295114 0.25030623919347 1 1
0.0855916584054241 0.0912216268960662 1 1
0.175493910223705 0.143405183026932 1 1
0.184076979753596 0.166600512433062 1 1
0.146697886204689 0.13384261247315 1 1
0.270927605107196 0.223684807254555 1 1
0.0113804784328704 0.0111805765524881 1 1
0.255245091323162 0.21753102436841 1 1
0.124214038285856 0.111640927311022 1 1
0.130116274667652 0.163734524898013 1 1
0.788118032508738 0.713644073871212 0 0
0.120379210400432 0.107063039949247 1 1
-0.0490184144583755 -0.0332222719575961 1 1
0.277754883834376 0.262230616990319 1 1
0.323254049167514 0.296597057283434 1 1
0.00663642633824725 -0.017077227070799 1 1
0.434438950635046 0.394754265289258 1 1
0.374661807437175 0.359438307714897 1 1
0.784755333135592 0.692389957431282 1 1
0.432944967351143 0.397939398868805 1 1
0.125127757059938 0.11243785464672 1 1
0.169238926901972 0.150139201569835 1 1
0.239491766797933 0.198402658027132 1 1
0.134132002109492 0.106069675423201 1 1
0.0335750837483013 0.0238695861339153 1 1
0.147033916636275 0.138955488562756 1 1
-0.0248709528156786 -0.0406874516133127 1 1
0.24344711524949 0.257950339216176 1 1
0.384450997694548 0.337769069481941 1 1
-0.250784504805193 -0.238029443207756 1 1
-0.022238651171894 -0.0357396481675294 1 1
0.250983592499148 0.214764503830255 1 1
0.0694220040264379 0.0650549818295522 1 1
-0.184901303621327 -0.165480389956608 1 1
-0.261005427608154 -0.227155937401251 1 1
0.538914365047309 0.504714151001313 1 1
-0.14854089428806 -0.132129537880654 1 1
0.0139450257793943 0.0245020668604837 1 1
0.111978758651288 0.118472110841909 1 1
0.26928287685268 0.236816877669836 1 1
-0.190811286639281 -0.176885023322839 1 1
0.209590682239566 0.195014576335501 1 1
-0.0935843605768552 -0.090076764554714 1 1
0.536919761345934 0.483354632639593 1 1
0.328200835711549 0.337881605080675 1 1
0.28023614623672 0.2579715403171 1 1
0.320168210800266 0.294629262896821 1 1
0.179334465859805 0.17678211309925 1 1
0.551724045571093 0.494629801786537 1 1
0.126252522992911 0.1914747493334 1 1
0.319010015019923 0.281412626333927 1 1
-0.0869168146994476 -0.0567148921387875 1 1
0.198934383717406 0.218133849038868 1 1
-0.103241703767299 -0.108080496809677 1 1
0.348261027716613 0.295140865658808 1 1
0.0733265797920885 0.0966741518231932 1 1
-0.0555452610800831 -0.0972275537489395 1 1
-0.0192581118134337 -0.0331617324497444 1 1
-0.0312208129612489 0.00698623303261323 1 1
0.47233535109912 0.434593816821673 1 1
0.226560200750505 0.183684708014114 1 1
0.47239937796258 0.447920538092177 1 1
0.385517544760288 0.340375199211354 1 1
0.117471901505244 0.0697892582586671 1 1
0.266583206723206 0.171494553985079 1 1
-0.160673664006685 -0.189387018816389 1 1
0.0999373547418916 0.0489689391660237 1 1
0.362376512625844 0.320519202908189 1 1
0.568193872818999 0.500158645502871 1 1
0.297397672375143 0.272246236245191 1 1
0.174274368150363 0.156048590025108 1 1
-0.383281225152587 -0.346305755890665 1 0
0.326089013003951 0.286433642311744 1 1
0.455857096734801 0.397630050648779 1 1
0.18592557852656 0.15692798404307 1 1
0.326858167217839 0.314086380015377 1 1
0.486303178484168 0.41713963528917 1 1
0.385274890212093 0.393204936998224 1 1
0.581133928055438 0.536592474712669 1 1
0.480353227559388 0.428845396819204 1 1
0.104967317852683 0.0943487546266722 1 1
0.624071725153702 0.53783447189445 1 1
0.27113362092244 0.245744997194692 1 1
-0.303813613542544 -0.289938091245021 1 1
0.0890603231816407 -0.0237732393625306 1 1
0.281124172473941 0.266734348049877 1 1
0.583957307340196 0.506496449911096 1 1
0.340824864731593 0.302528913643145 1 1
0.436144555053804 0.377473935440254 1 1
-0.0403864589484426 -0.031137950196876 1 1
0.166374536860985 0.162240517886069 1 1
-0.14167077708108 -0.0850633941939961 1 1
0.116900543587824 0.089353919695362 1 1
0.489466623615578 0.434543193694319 1 1
0.200854763928333 0.220044305881675 1 1
-0.0330998639609748 -0.0263320738424673 1 1
0.0122847309813671 0.0347171126146296 1 1
0.47491674359292 0.419365890241758 1 1
0.489027871286427 0.430352302544766 1 1
-0.0396197838440518 -0.0256487382806786 1 1
-0.00722142874060078 0.0448880351417024 1 1
-0.29190308041471 -0.263120707595394 0 0
0.0499519964113879 0.0559189560931123 1 1
-0.0479011484091189 -0.0314630595995534 1 1
0.575983590156753 0.530043596634957 1 1
0.516741460526909 0.461377879132394 1 1
0.168430856959276 0.18658963294374 1 1
0.0726230535180251 0.0646669153019575 1 1
0.307026638553185 0.279895701331628 1 1
0.383564675539 0.353568174292791 1 1
0.17385234010644 0.148647137625243 1 1
0.00758643308697781 -0.00986552431869422 1 1
0.0813746741791632 0.0537335355682668 1 1
0.408491022711005 0.373222855368442 1 1
0.510258369703603 0.45023306081811 1 1
0.177657767658651 0.171089232413596 1 1
0.0666929959945623 0.0473370432527088 1 1
0.729790563900625 0.631098193615826 1 1
0.486593309682278 0.390707992296359 1 1
0.181069571194255 0.139219402195419 1 1
0.150608622344694 0.10564266457148 1 1
0.430665413567366 0.39048774309651 1 1
0.518110672307429 0.481006071361431 1 1
0.321109858351428 0.343302024882876 1 1
0.210878385229675 0.189733888909038 1 1
0.3274210317013 0.295764342501955 1 1
0.0918710771235985 0.0642071378038965 1 1
0.168192862795162 0.19403125543722 1 1
0.128869947360048 0.135019861220082 1 1
0.262944217867744 0.241137780292084 1 1
0.0782151008886691 0.0421590014354298 1 1
0.720583417719027 0.653900059730671 0 1
-0.175875101472296 -0.189260737994192 1 1
0.118854430965578 0.128038768858131 1 1
-0.000890109690078843 -0.0440758335932864 1 1
0.656303600016395 0.597526503403139 1 1
0.650719555227148 0.585235832506016 1 1
-0.306169524734246 -0.245753480099032 1 1
-0.0633344926107716 -0.0370312036033806 1 1
0.154662326674066 0.115495562908486 1 1
0.217388472032118 0.205541549211398 1 1
0.399854282586631 0.353935656250801 1 1
0.415718082878562 0.382086056659865 1 1
-0.014812880431252 0.0101580750229427 1 1
0.518183649419228 0.469671541938789 1 1
0.645506749145062 0.574441049190856 1 1
-0.272402953402851 -0.212172317618201 1 1
-0.0937229815966668 -0.0901416904511791 1 1
0.386024359323304 0.343005019351797 1 1
0.191959833881577 0.193737132477003 1 1
0.368935586227382 0.353087372496884 1 1
-0.145128688634439 -0.111811891144211 1 1
0.0613055115389037 0.0491939819058738 1 1
0.310563654045717 0.272613363542291 1 1
-0.044873238667751 -0.0482962109913502 1 1
0.270468486167176 0.253529360768298 1 1
0.127208742788014 0.130410172705231 1 1
-0.00100123351237518 -0.0119480637973939 1 1
0.380594890528396 0.359119766993189 1 1
0.171431241494993 0.150196666776471 1 1
0.0645224596822714 0.0609557178418363 1 1
-0.0755085698448997 -0.092730979523585 1 1
0.881940585024623 0.794395246449348 0 0
-0.0463431364591089 -0.0348859266711795 1 1
0.266752251457333 0.239537093098473 1 1
0.132316324419504 0.114641401134456 1 1
0.20710989643689 0.188411509356118 1 1
0.504393782933561 0.441390774654782 1 1
0.0615224051996672 0.0757518273227124 1 1
-0.0858088691779568 -0.076699004665968 1 1
-0.131790976647273 -0.116589709012356 1 1
0.110294952877678 0.107759683140024 1 1
0.365090272768001 0.328328678771439 1 1
-0.0517135640875175 -0.0523944682226438 1 1
0.169557514640993 0.147522773427747 1 1
0.055985405682961 0.0600181055709829 1 1
0.257801728452629 0.216747230667049 1 1
0.204213340064887 0.186066484043812 1 1
-0.256022594939574 -0.22684660503022 1 1
-0.00983088306502394 0.0112504037491287 1 1
0.473999614249187 0.431331325553864 1 1
0.805563841457133 0.661940751194095 1 1
0.298174913051412 0.286844854839313 1 1
0.222296787360165 0.19086568089764 1 1
0.472658785398844 0.437861063487873 1 1
0.149164333905594 0.12593933588907 1 1
0.171541887288609 0.165260922036325 1 1
0.788256880970208 0.680398932109054 1 1
0.115604166515579 0.133578948090969 1 1
0.291508712345613 0.28144731338702 1 1
0.0879978542095769 0.0599123285268414 1 1
0.374015339022108 0.353712245781241 1 1
0.3553187837674 0.341311223993827 1 1
-0.109500266659875 -0.103642805901367 1 1
0.0337292739587135 0.0350383421850807 1 1
0.334295923630484 0.313337808378213 1 1
-0.093350771452773 -0.083763727091167 1 1
0.00424259840574431 0.0136883030060304 1 1
-0.252395468551954 -0.230855653437826 1 1
0.264577737883068 0.247688076100626 1 1
0.410269716314214 0.378725918446748 1 1
-0.0223060956283501 -0.0360037955599494 1 1
-0.382536010193319 -0.321408490590232 0 0
0.355822205852383 0.349856946253107 1 1
-0.0851253854534381 -0.0341326100683499 1 1
-0.23235431390982 -0.213603253048615 1 1
0.425354598336536 0.410481396194468 1 1
0.374562068124227 0.351205362307085 1 1
-0.0290988265868276 0.0299086465647442 1 1
-0.122826876346608 -0.11967694486737 1 1
-0.0425260043260266 -0.02162443314632 1 1
0.223032445421735 0.224577653750582 1 1
0.733373861423827 0.643201035508097 0 1
-0.039316154587359 -0.0363255315122907 1 1
0.176038734081038 0.171360798259708 1 1
0.367657307112494 0.337010660921783 1 1
0.273244657745632 0.251535398363021 1 1
0.391889483345125 0.35817136957159 1 1
0.95494047954815 0.868990525680598 1 1
0.783133136078427 0.700429370199349 0 0
0.221911819588007 0.19441740861338 1 1
0.178561248910346 0.147669728947207 1 1
0.149085620774512 0.141699007048451 1 1
0.439280492004176 0.39481274976404 1 1
-0.0712278381195239 -0.0670262185583558 1 1
0.305297370155783 0.263960864231375 1 1
0.194419596381086 0.184780056134841 1 1
0.441497270756394 0.373105783381282 1 1
0.00398579593457299 -0.0106475116435498 1 1
0.227164652563065 0.200047107487522 1 1
0.365250876153568 0.32315917473729 1 1
0.021096569800098 0.0231141373126176 1 1
0.0725376812344086 0.0705456073701173 1 1
0.455916330788822 0.342277867495776 1 1
0.68725344174703 0.576681580740906 1 1
0.210382707280157 0.192593723619995 1 1
0.12013963775528 0.140680480753952 1 1
-0.0291059229979826 -0.0434408105389189 1 1
0.363584959300727 0.309104378887571 1 1
0.112002828679806 0.132701503602408 1 1
0.468014540977108 0.353221534388823 1 1
0.586749496553008 0.540855204149122 1 1
-0.262374651427145 -0.237086026978655 1 1
0.818095532125991 0.722214706334918 1 1
0.207531733671028 0.181260954408667 1 1
0.39241404292711 0.364413814483591 1 1
0.0800449747482309 0.0728397082025332 1 1
0.526955576787146 0.468821742084612 1 1
0.0768093592562068 0.0697554796692317 1 1
0.0217690456348082 0.00669097525560527 1 1
0.0311027299173955 0.0125249271016321 1 1
0.131392482482255 0.115641559888711 1 1
0.0582299712071398 0.0621871942776699 1 1
0.434328396808769 0.392937156753569 1 1
0.205841095091439 0.192127688675679 1 1
0.329714882832842 0.299145134323831 1 1
0.110598392589872 0.0759014153502654 1 1
0.165057019540849 0.140016887686789 1 1
0.477105364523394 0.428021649715813 1 1
0.517999789020196 0.556752041063432 1 1
0.128250395034625 0.137185591761555 1 1
0.0830015126519709 0.0650003236731181 1 1
-0.0594340152226015 -0.0334601718983033 1 1
0.242843471729666 0.174120741926821 1 1
-0.338835707486535 -0.300289237338039 0 0
0.271507760659366 0.257281364830855 1 1
0.121211498939878 0.115888658456974 1 1
0.231655129366531 0.228497649913267 1 1
0.0992270961980995 0.0810333597741452 1 1
-0.257570239609378 -0.249494876741914 1 1
0.546617905410096 0.510121672289665 1 1
0.396254034770101 0.377419091774124 1 1
0.285809743702256 0.267402505020019 1 1
0.302177674417238 0.289304332287216 1 1
0.0284699864020129 0.0270938406982076 1 1
0.433891105767332 0.398074129628016 1 1
-0.051834757378033 -0.0434470815636105 1 1
0.0726399850741601 0.0372940059250318 1 1
0.14412270336148 0.12434316030836 1 1
0.374424018316119 0.355250099551316 1 1
-0.284602554421844 -0.266490006714192 0 1
0.183032573354584 0.161888927759709 1 1
0.532104799406293 0.370472396300043 1 1
0.333511949533938 0.31904770251426 1 1
0.458333942141866 0.398594263707781 1 1
-0.14796586351292 -0.137117874702474 1 1
-0.0268573492705965 -0.0453569986965651 1 1
0.538729128854815 0.502722867474592 1 1
0.0804085231748016 0.0633227943441657 1 1
0.372330222604592 0.34723106927112 1 1
0.141665401342798 0.120969301071897 1 1
0.251671177357184 0.207353960246191 1 1
0.438259569669649 0.407185311988179 1 1
0.0911062236842189 0.0827953857929052 1 1
-0.00570043948719509 -0.029233830244146 1 1
0.393426628386664 0.338072776619772 1 1
0.00988653589282043 0.0226131817616226 1 1
0.208637264473397 0.205118372695238 1 1
0.346810191810153 0.326370379541892 1 1
0.0116625108104591 0.0169170166373802 1 1
0.155366568410144 0.144857424363429 1 1
-0.120659268896864 -0.114359696767204 1 1
-0.0578759679217167 -0.0657881715555715 1 1
0.293637834003054 0.26582471399045 1 1
0.191061808347162 0.177427602819587 1 1
0.503740280166575 0.448357259023256 1 1
0.379571455422032 0.333875795350926 1 1
0.367337431921034 0.288990373330919 1 1
0.208488054697073 0.180696659664416 1 1
0.00555676255098356 0.00571331265104266 1 1
0.248038276226364 0.236572490868655 1 1
0.477553937437866 0.39689139824536 1 1
0.153810450592148 0.155683471468438 1 1
0.41093618614336 0.36051753865871 1 1
0.00867653754545099 0.00673403181698639 1 1
0.140434289388064 0.130965436896414 1 1
0.618082295021808 0.563276205506596 1 1
0.373255921118808 0.348615435835623 1 1
-0.19725232483348 -0.162023424851976 1 1
0.268898338339501 0.247263888024699 1 1
0.441890314208045 0.402781793218873 1 1
0.404045436207666 0.343595096504256 1 1
0.251440100395653 0.223682792396779 1 1
0.38301717631624 0.348034113621761 1 1
0.56784414382468 0.527573852243879 1 1
0.537284791243091 0.475203548264672 1 1
-0.0216295642338568 0.0192261111362398 1 1
-0.148358242635649 -0.123075559905472 1 1
0.174338703182459 0.181915617572531 1 1
0.299633340801216 0.276717612871999 1 1
0.29880359703181 0.254815781928667 1 1
0.646173468689608 0.584021059497544 1 1
0.610013323529627 0.550081222688949 1 1
0.190297599340349 0.211110337827034 1 1
0.124160890579034 0.124120405315747 1 1
0.275503714483796 0.306437975478646 1 1
0.188315922187678 0.190232194389651 1 1
0.0252834742318784 0.0327522523785998 1 1
0.051152982172688 0.0325418910298352 1 1
0.594586762469215 0.542675792011914 1 1
0.269034815036142 0.262576218665929 1 1
-0.25312555569536 -0.240311276784012 1 1
0.126865795913239 0.110155297655143 1 1
0.124195900691641 0.111376189043423 1 1
0.630609422827727 0.575586738371218 1 1
0.253963713301504 0.224703179547823 1 1
0.196973519318902 0.217566366670625 1 1
0.214436083003131 0.193696923570567 1 1
0.129393889380249 0.13309217979019 1 1
0.19557512032245 0.173699055490564 1 1
0.265629468101363 0.235915366425431 1 1
0.33733033793326 0.297922937098299 1 1
0.808875439823392 0.795878522572471 1 1
0.645444059064872 0.55963511341034 1 1
-0.148708662616101 -0.139616224844433 1 1
0.56322742137293 0.558412538169069 1 1
0.296281906186508 0.244316896527094 1 1
0.583298718589819 0.555105823531075 1 1
0.402258771637189 0.372135719931138 1 1
0.942808739834948 0.813396298097215 1 1
-0.0183125102590876 -0.0166055142082563 1 1
0.323573117429028 0.289747236401758 1 1
0.0545508547220792 0.0547708766943331 1 1
0.461625792267205 0.417227006291763 1 1
0.276575398490988 0.225325530700025 1 1
0.437386614902599 0.395201026525664 1 1
0.297167749533659 0.268488196178233 1 1
-0.0789701181823907 -0.092736893950217 1 1
0.545812891928534 0.498798428992886 1 1
-0.149199524225266 -0.162645590244571 1 1
0.228598262528474 0.239304910556608 1 1
0.178024492019505 0.165239752493878 1 1
0.0530816339116185 0.0448203699822805 1 1
-0.135046811179676 -0.125637407318934 1 1
0.436903551356596 0.401861277175278 1 1
0.407328106279206 0.360071001564644 1 1
0.192152693704865 0.157188518179802 1 1
0.208606770162944 0.195496343695635 1 1
0.482448275163617 0.435431485924266 1 1
0.0745998825885955 -0.0180487311466723 1 1
0.381817715174008 0.34729621873764 1 1
0.56590174182761 0.479699716753216 1 1
0.0666045847560226 0.07099759633662 1 1
0.165502257545583 0.110999964154622 1 1
0.318169702805145 0.30705418226214 1 1
0.150151784182066 0.134191567684213 1 1
0.57303381525183 0.500447357452421 1 1
0.346091594445641 0.294196844775759 1 1
0.327582320721372 0.284162028796455 1 1
0.618506885037585 0.55489391965785 1 1
-0.0497582178624343 -0.0824907839409654 1 1
0.191171183556206 0.193139000458682 1 1
-0.153406391001426 -0.141193859294373 1 1
-0.27356729412594 -0.249006880332848 1 1
0.295199106553248 0.282461910933028 1 1
0.395610404108732 0.356011312006409 1 1
0.0142053603352699 0.0121172053520771 1 1
0.303740520207654 0.2657501409601 1 1
0.269875957766413 0.232557857793254 1 1
0.317904022873036 0.266898115465507 1 1
0.0421892499745066 0.000935317819105979 1 1
-0.00478976259402508 -0.0230932102133844 1 1
0.196412673831579 0.197238463684295 1 1
0.204367996100685 0.203600625662112 1 1
0.160837799159709 0.132146161446567 1 1
0.444905308238198 0.391632548085837 1 1
0.540737482334849 0.462166586159411 1 1
-0.13603470874365 -0.160594003264003 1 1
0.276503625195199 0.283698592806509 1 1
0.382926872488236 0.333844630162326 1 1
0.820720413474846 0.745744335142346 0 0
0.132496545179704 0.0855916751245419 1 1
0.529498283554124 0.464731537965351 1 1
0.0925710635834718 0.104168339425842 1 1
-0.161675589025124 -0.189522933271063 1 1
0.185121257088893 0.148599916757011 1 1
0.346237042051692 0.319246326656384 1 1
0.297428341690001 0.251443203882855 1 1
0.139839724580986 0.139905947318475 1 1
0.17126615223062 0.16281515317949 1 1
0.0600248350049011 0.0530883112206158 1 1
0.211774480804809 0.207907444524936 1 1
0.0897255746865743 0.0765464537408949 1 1
0.0950588439344779 0.13012449877211 1 1
-0.0316217300200772 -0.0374976789272646 1 1
0.407558309683088 0.37369472625171 1 1
-0.284544858341581 -0.251695657337731 1 1
0.440820239396159 0.406300035395788 1 1
0.280359149699159 0.250911552502899 1 1
-0.209436457262859 -0.16635912330514 1 1
-0.299257117312303 -0.278089404560916 1 1
0.331900765339247 0.319803366146077 1 1
0.712201238337533 0.64835286167104 0 1
-0.382504737402922 -0.358807506381854 1 1
0.119814072721067 0.106695880967305 1 1
0.0717238200150815 0.0534854109088989 1 1
0.476885462895579 0.452780836244381 1 1
0.038445152445953 0.0285360745232784 1 1
0.0973655481940877 0.0984024366807902 1 1
0.00697346130663165 0.0110841645425461 1 1
-0.053628417203107 -0.0569110179636703 1 1
0.336260756258178 0.31191412193558 1 1
0.206911722945381 0.197971928071086 1 1
0.374372457643471 0.342616532800239 1 1
0.1773258315517 0.155480465010537 1 1
-0.0967810957343099 -0.0863090262996298 1 1
0.671416900180913 0.603196977095521 1 1
0.0924965395683023 0.0547928481342392 1 1
0.0640583902196016 0.0584483766958694 1 1
-0.164737336461494 -0.157043067063868 1 1
0.383494538099017 0.386748296097733 1 1
0.682978875622616 0.615301607611334 0 1
0.695340622178747 0.610297473994948 1 1
0.475733764631325 0.385192200044613 1 1
0.06546460156041 0.0600792079920337 1 1
0.254458902161897 0.265432393474038 1 1
0.14774749225259 0.157914192975572 1 1
0.251929562523771 0.21982971612339 1 1
0.127194279629818 0.118785404383978 1 1
-0.310281779876089 -0.245528331831859 1 1
-0.164458328576752 -0.143916603634787 1 1
0.264197158639712 0.251641455777953 1 1
0.412205771171608 0.376498287943774 1 1
-0.162750935108012 -0.161783465385896 1 1
0.22038328684569 0.233214275478897 1 1
0.0636904026473356 0.0648275914245322 1 1
0.248834462044281 0.231011043482758 1 1
0.0166002706242329 0.0091963423773582 1 1
0.183327407551919 0.118882968532927 1 1
0.242326213711825 0.221215026371744 1 1
0.570719810658863 0.530215686257547 1 1
0.028766073363326 0.0127932871391778 1 1
-0.187870111506316 -0.170600765562936 1 1
-0.137216135436705 -0.118949473440658 1 1
-0.23620654670526 -0.182819685374572 1 1
0.418910745274699 0.405347642254015 1 1
-0.0686177193905312 -0.0609764324123034 1 1
0.260524886307444 0.250457165146864 1 1
0.180667832838252 0.177372017539642 1 1
0.0793515662335771 0.0277035406882674 1 1
-0.0896983985071507 -0.0858125930999918 1 1
0.498140473945915 0.444937590040798 1 1
0.286298369670423 0.274362959463349 1 1
0.212303221088365 0.178888433116556 1 1
0.25713646664079 0.198155537498016 1 1
0.336907742468589 0.317064997496276 1 1
0.399086764203748 0.38498512911962 1 1
0.174889093384985 0.174105703910125 1 1
0.547663725154753 0.489301270693741 1 1
0.331189931294868 0.30280080369373 1 1
0.239585176553806 0.201189553131548 1 1
0.083990478391816 0.0646186239212243 1 1
-0.285229910973907 -0.251129255585271 0 1
0.0861663574857608 0.0617062934315303 1 1
-0.20840837034549 -0.185245330182487 1 1
0.605372546352689 0.56905856698758 1 1
0.163147644943349 0.136782141706412 1 1
0.501556147863139 0.451934055559908 1 1
-0.0545800126029094 -0.0321286950621832 1 1
-0.0822899278489545 -0.0821645955221991 1 1
0.235445605337494 0.194313646898043 1 1
0.231905236452406 0.199652726036146 1 1
0.325663296396936 0.256498768682302 1 1
-0.152431602267459 -0.127814377353439 1 1
0.311180006659394 0.288452036615155 1 1
-0.127572236008628 -0.122710285240209 1 1
0.386598812970973 0.367721372140982 1 1
-0.245629216770762 -0.237896239786108 1 1
0.161668820700039 0.156364447460913 1 1
0.465242668017994 0.406934011188997 1 1
0.247435497880732 0.215508704648635 1 1
0.486300131068034 0.460978218425293 1 1
0.706728595962481 0.625414493202896 1 1
0.230397760327385 0.195787001174853 1 1
-0.03965562447069 -0.0573384211442496 1 1
0.480007932607928 0.417954548749783 1 1
0.0178072125761898 0.0108251695426538 1 1
0.424990394298707 0.385668636818945 1 1
0.408691987897553 0.345279942058823 1 1
0.0167343619312762 0.000600810226067228 1 1
0.000129170190888809 -0.00353976231991053 1 1
-0.294613166592288 -0.271237426477491 0 0
0.0806059083421024 0.0525205976290292 1 1
0.269474433582946 0.225068430505567 1 1
0.909667968823922 0.811452270524815 0 0
0.313800365125907 0.199748955028583 1 1
-0.0589331763342627 -0.0627611224906077 1 1
0.474693614377253 0.426558996070141 1 1
0.459555456478894 0.416718844434386 1 1
0.00208323559493495 0.014182637751711 1 1
0.148872024583153 0.148267756572881 1 1
0.348117536634266 0.310155143897394 1 1
-0.0298914465508854 -0.0356135752572409 1 1
0.540552737429849 0.437558504489182 1 1
-0.0542589062091795 -0.0557836764380963 1 1
0.177861209698379 0.136715929088812 1 1
-0.297600358947835 -0.28795268559908 1 1
0.225040555632463 0.223307762340517 1 1
0.178924089374129 0.137851244134615 1 1
0.558831682439101 0.475713308545003 1 1
0.115506450978718 0.110637080605004 1 1
0.547691501526721 0.516845863968843 1 1
0.514171221481363 0.473994859041713 1 1
-0.119855556995219 -0.125437085884781 1 1
0.402269852198244 0.355172079932779 1 1
0.198079305486739 0.190913020151722 1 1
-0.0604379278887693 -0.0578464256025493 1 1
0.404075160260783 0.383462600031229 1 1
0.115455568107594 0.0987475262131147 1 1
0.078784511275493 0.0684102498953983 1 1
-0.0388165752234299 -0.0442767356108842 1 1
0.666030679474761 0.618484631709534 1 1
0.407907746063936 0.373725715665731 1 1
0.310466077509179 0.309621927302557 1 1
0.467721215606272 0.519019513710693 1 1
0.296937679242048 0.28161416886162 1 1
0.433410092390801 0.38435492423128 1 1
0.463406697996816 0.396741691158006 1 1
-0.308252151591984 -0.305410318819086 1 1
0.0991929846570672 0.0646137191487282 1 1
0.506207319400369 0.44130928333481 1 1
0.214532377694461 0.210689003224666 1 1
0.424943615488928 0.39008882328221 1 1
-0.021719791852255 -0.0169007519439715 1 1
0.509936711911647 0.480852327943121 1 1
-0.0670963832499076 -0.0718959986934708 1 1
0.737823149259397 0.656694644425023 0 1
0.420826144429501 0.379198231845485 1 1
-0.0898382984540299 -0.0897884225107915 1 1
0.81385411058969 0.748218730802869 0 0
0.0469083173748853 0.0401703478943382 1 1
-0.172804319838487 -0.16240211455213 1 1
-0.106383947830047 -0.0861044120594367 1 1
0.237059875519324 0.22498248246496 1 1
0.131072380702423 0.120179038447519 1 1
0.194683783566792 0.176434298819647 1 1
0.382393797922541 0.305463797927015 1 1
0.280211942463806 0.31341389387966 1 1
0.33290894435089 0.284236941171225 1 1
0.148216422012431 0.131150923069437 1 1
0.358877970511152 0.31961739247886 1 1
0.457759099718751 0.412478835997207 1 1
-0.212017153441791 -0.192271948194198 1 1
0.259496459528046 0.24622943686777 1 1
0.345417738619828 0.322079972646543 1 1
0.658836805422548 0.604514014118573 1 1
0.413671143242239 0.371893539479468 1 1
0.251164901555117 0.211339843209683 1 1
0.275832687212302 0.241096230445361 1 1
-0.108851015019522 -0.108209360740549 1 1
-0.0374429462038635 -0.0540856403539434 1 1
0.145102952181646 0.198364161124128 1 1
0.285486380152787 0.289160953407865 1 1
-0.103799423996688 -0.0757248314269279 1 1
0.121581750206573 0.109988323296606 1 1
0.0580594392836414 0.0400431261766061 1 1
0.25939608626322 0.255651829749355 1 1
0.293823001207133 0.253368842203957 1 1
0.18639100576135 0.169270304904436 1 1
0.359167709480829 0.314502656249851 1 1
0.597254467790226 0.530845144130381 1 1
0.0744348121704151 0.0372253836491759 1 1
0.069947852305766 0.0533473643106285 1 1
0.537210653231906 0.484503629286395 1 1
0.434460016186709 0.413725811362979 1 1
0.235226069983342 0.210468151936977 1 1
0.158738611725305 0.148290081271627 1 1
-0.265043190867919 -0.247615797134923 1 1
-0.326846629986499 -0.275354027962723 0 1
-0.141722400790333 -0.140450138061585 1 1
0.505339613276675 0.435912793209157 1 1
0.202077008012705 0.211446342338014 1 1
0.271604161145071 0.23533975715306 1 1
0.522176924402855 0.45829230075603 1 1
0.183451383941528 0.168081525672677 1 1
0.0807091243931148 0.128954833175575 1 1
-0.060755072349003 -0.0663856357489792 1 1
0.105172362881744 0.0979698484489651 1 1
0.172292717373304 0.146083974451855 1 1
-0.248003149203711 -0.213244589266318 1 1
0.647114909462105 0.580250534327454 1 1
0.205323956244021 0.140341964417091 1 1
0.22228410732231 0.199441557953812 1 1
0.254138955613172 0.236252397427404 1 1
0.1569920027645 0.141312561970704 1 1
0.240620511309303 0.222648161971972 1 1
0.0232057092454742 0.035499323886571 1 1
0.236021466307647 0.223686924686386 1 1
0.778799731200516 0.726836477138768 1 1
0.112101844732315 0.0830016364151123 1 1
0.528902211997111 0.485288793017711 1 1
0.244479279733435 0.236156809922626 1 1
-0.199509330225696 -0.186351972043518 1 1
0.126946103564149 0.110708139223036 1 1
0.467010310012152 0.42871181063477 1 1
0.0240381003485773 0.0326274382817404 1 1
0.670756922854842 0.678371230984922 1 1
0.189728786379672 0.172511171304527 1 1
-0.0778353782077263 -0.0599704360139121 1 1
0.342366079322234 0.343363632598641 1 1
0.464629600498768 0.421467253402768 1 1
0.115218466866722 0.0365159886958323 1 1
-0.261826083836086 -0.255095813603124 1 1
0.0452264966147312 0.0157904287854556 1 1
0.0352857271042735 0.0436712899203977 1 1
-0.0566682150489409 -0.0478158424646202 1 1
0.124593557880722 0.183202074699769 1 1
0.367109052120504 0.294171199794787 1 1
0.0413030671179266 0.0242853696995362 1 1
-0.0838721339648191 -0.066923446814192 1 1
-0.0534635942885513 -0.0129412740573891 1 1
0.051751641163729 0.104836652038099 1 1
0.085052392885082 0.0605748740105825 1 1
-0.0372616467457501 -0.0259953512015773 1 1
0.169839020841753 0.184495136000455 1 1
0.171233725205711 0.190959500666701 1 1
0.30113764486198 0.258174807666817 1 1
0.131188356086617 0.0704404912398585 1 1
0.512339370847762 0.453804549812005 1 1
0.412732477126996 0.393827580658945 1 1
0.154363915133084 0.137083708212429 1 1
0.0950361919867522 0.0806849076497234 1 1
0.780829571802317 0.709654286971854 0 0
-0.0769555361545616 -0.0516102919320941 1 1
0.0699794798454616 0.0412069208985403 1 1
0.328896579944436 0.299789114429102 1 1
0.00791320758339985 0.0190396982040536 1 1
-0.160330537540457 -0.161791280260751 1 1
-0.0917259521426108 -0.0782240786890929 1 1
0.0466991778749766 0.0485807334895133 1 1
0.46124250889051 0.421314632867167 1 1
0.139045973157257 0.140491396016482 1 1
-0.114868915538464 -0.0834655568079279 1 1
0.147809800850306 0.127073394478091 1 1
-0.0430502567283917 -0.0450050191293869 1 1
0.0749982672588129 0.103351580158308 1 1
0.278822248541222 0.349037254093371 1 1
-0.0859118317077894 -0.0757290740000379 1 1
0.243200059210353 0.215915214777541 1 1
0.409169897846472 0.377138934595711 1 1
0.0765880143051801 0.0620174679567961 1 1
0.163274478857893 0.124594031518615 1 1
-0.0574654064728514 -0.032849070487753 1 1
0.0270527017006671 0.0327900024711024 1 1
0.21311726702109 0.226993207564227 1 1
0.369445102490728 0.328470542347294 1 1
-0.142850817693119 -0.12634517198597 1 1
0.389861854951272 0.383127685446448 1 1
0.13838308464559 0.134865827601425 1 1
0.629868335585674 0.586101157570188 1 1
0.578233564231607 0.546771589522208 1 1
-0.0868993972609238 -0.0804105025018121 1 1
0.122335933009846 0.11681731763925 1 1
-0.166884149251686 -0.167683828391946 1 1
0.48454368222671 0.453503230391122 1 1
0.048762033944844 0.0474313640873126 1 1
0.226181292554872 0.227345362575661 1 1
0.188511805411606 0.1787591374477 1 1
0.393910441764801 0.351603562715039 1 1
-0.104666760934461 -0.0761021337539589 1 1
0.1448635160233 0.131756552994968 1 1
0.600795544838154 0.559113336548178 1 1
-0.187877995613545 -0.14633691715113 1 1
0.499844167400016 0.428335638939087 1 1
0.386063045997505 0.324382494742797 1 1
0.293474221613375 0.2654045404009 1 1
0.183298278930296 0.171712553151423 1 1
-0.0226748859929135 -0.00162719718257807 1 1
0.177381387279907 0.162153953606219 1 1
-0.0597173666128585 -0.061793093297049 1 1
-0.263941721096311 -0.230663420051169 1 1
0.0829877021392363 0.0950435175860444 1 1
0.379438581588184 0.335447943311125 1 1
0.0721486282591034 0.0611140540855938 1 1
-0.00460736550538129 0.0142937397257042 1 1
0.244428074060522 0.233794622569902 1 1
0.0980094165879053 0.0933116963869978 1 1
-0.158497458437485 -0.11058099420859 1 1
0.558198237617512 0.498639938517723 1 1
0.0623320163931191 0.0616685881667752 1 1
-0.559395894277401 -0.463343284801263 0 0
0.00656805698836402 0.000698847982887607 1 1
0.178493242048563 0.156513232378826 1 1
0.191858703086798 0.16650595085765 1 1
0.283369358809964 0.252285184364137 1 1
0.276895726632821 0.24154990554405 1 1
-0.110460773186124 -0.0876634723778325 1 1
0.0282210410656772 0.0298650120244932 1 1
-0.35326339710741 -0.265842727073772 1 1
0.368785612578699 0.363074890852826 1 1
-0.166129813121605 -0.150576844911212 1 1
0.228401490963734 0.203520505547603 1 1
-0.12203405097416 -0.142995412138078 1 1
-0.161861971206767 -0.223591706275725 1 1
0.294646203688187 0.280802449958065 1 1
0.505814079372327 0.46237176325731 1 1
0.125666392270422 0.121844804718585 1 1
0.177733260696688 0.150304832344303 1 1
0.185519295886161 0.179401629300242 1 1
0.208453184782212 0.169798056109474 1 1
-0.0144483642769958 -0.0086248552452477 1 1
0.251403624019163 0.228453295172402 1 1
0.346700898808915 0.293746861777838 1 1
0.284376309425853 0.234601720574203 1 1
0.658316687013375 0.59757044308585 1 1
-0.102760559733343 -0.0517720882994906 1 1
0.0471455019032912 0.040539227226698 1 1
0.438273664181899 0.416430463645161 1 1
0.238802274522235 0.225209378316401 1 1
0.538776528942394 0.440959963620067 1 1
-0.102076786073065 -0.0929667948604257 1 1
-0.11881606312365 -0.114719072762436 1 1
-0.225349106458682 -0.198846612320352 1 1
0.301059988489585 0.263018121734118 1 1
0.472126905814948 0.434549948983119 1 1
0.373674415790592 0.328483534478023 1 1
0.759266404374996 0.685205074182628 0 0
-0.106929497450599 -0.0667824478262155 1 1
0.616756692601085 0.55889532034363 1 1
0.0452337547051145 0.032336502349625 1 1
0.685140415374642 0.60015045217294 1 1
0.131387996607596 0.0948874285859811 1 1
-0.293291872173963 -0.238530208873121 1 1
0.379030291595548 0.350552060257282 1 1
0.280251391317321 0.228783099934723 1 1
-0.351384246939368 -0.352560593798759 1 1
0.191782345567291 0.172176922021181 1 1
0.197957613783208 0.178189917420332 1 1
0.29203359574961 0.302278281294371 1 1
0.189564969151968 0.131189826764126 1 1
0.327099164348786 0.303436052339321 1 1
0.545789076348175 0.481306206878954 1 1
0.150906672727963 0.169315090041652 1 1
-0.13123451914937 -0.0992044134348491 1 1
0.304324924947066 0.28737686649554 1 1
0.179253798424683 0.150367965050352 1 1
-0.0214451682440832 -0.0321655268706571 1 1
0.335940525099927 0.292688340831426 1 1
0.195779345850212 0.182156798241784 1 1
0.0959204576564079 0.0971077475810061 1 1
0.559192317969512 0.501418658302379 1 1
0.4347809949215 0.382674898546622 1 1
0.0670494738548904 0.0650268285831344 1 1
0.361181646571125 0.298318802988791 1 1
0.352668781476015 0.305255499639204 1 1
0.111848897647905 0.0726608950390419 1 1
0.0935828974094513 0.072008862638675 1 1
0.236283356632814 0.204674757477611 1 1
-0.034427946557339 -0.0159244775942577 1 1
0.442245573964237 0.396138153428587 1 1
-0.267421504390948 -0.27661986384613 1 1
0.162295400255255 0.17350010642292 1 1
0.222163076449909 0.199158035054911 1 1
0.223225730593861 0.193471684790426 1 1
0.511788513130328 0.479353126411326 1 1
-0.114628214935116 -0.0908720828767487 1 1
0.489682528997264 0.432931191530984 1 1
0.0314216140982652 0.0116520845603557 1 1
0.263958147243142 0.244184328944288 1 1
0.269831566961974 0.259240511153234 1 1
0.470900916369497 0.404602551684418 1 1
0.164740230772269 0.135306631435011 1 1
0.244001905713345 0.239287196386317 1 1
-0.0135249927170344 -0.00396174615209931 1 1
0.0767495629608143 0.0811508712477453 1 1
0.241929933791589 0.220864269584784 1 1
-0.0574834733275994 -0.0438180792277107 1 1
0.594852694162995 0.566646817611852 1 1
0.527244775573313 0.468358800472574 1 1
0.416470300338748 0.376272953734904 1 1
0.385455080992722 0.356237130663266 1 1
0.282239929214108 0.286082453182388 1 1
0.0570428154036358 0.0753687455933547 1 1
0.436057212825593 0.360453235562251 1 1
0.194807903989827 0.193636995500921 1 1
0.406075743821934 0.379454482562007 1 1
0.205253880121075 0.192776214432578 1 1
0.640623375298612 0.576324717843318 1 1
0.550107687606898 0.501843267790697 1 1
0.177048634094673 0.155202878680069 1 1
-0.038800302258543 -0.0173970117822583 1 1
-0.0850096577738039 -0.0786866305864369 1 1
0.106085947006174 0.101589729062407 1 1
0.559343304503538 0.491928262898251 1 1
0.593712049257355 0.526569256732785 1 1
-0.336545877581005 -0.307641900386896 0 0
0.163392182625275 0.145259091400937 1 1
0.426104743833764 0.369300626995887 1 1
-0.0408858524968533 -0.0377582933032249 1 1
-0.161488623102278 -0.156455704252854 1 1
-0.12049748751734 -0.143989835015786 1 1
0.391896528931522 0.380299342281408 1 1
0.29160240169088 0.263328831913953 1 1
0.520130194060224 0.468103817093482 1 1
-0.349006389237639 -0.335231107022866 0 0
0.360958760959563 0.344451258599584 1 1
0.20092333407219 0.18458319129593 1 1
0.233970636936293 0.221046734337216 1 1
0.185410952517178 0.171022286743674 1 1
0.265167092492394 0.246516902840682 1 1
0.535303420671146 0.505757440689759 1 1
0.265753666104784 0.229433779447286 1 1
0.308359368937418 0.295922280164079 1 1
0.17191825103401 0.243863059538473 1 1
0.255979194153077 0.223450209322151 1 1
-0.0853907853908667 -0.0435152087676118 1 1
0.729136471444683 0.659537464244901 0 1
0.00679638789197567 0.0313770253271048 1 1
0.247854428491413 0.222707314228476 1 1
0.317028307476359 0.287399453688763 1 1
0.500021692211919 0.448659638285129 1 1
0.557316559456258 0.519942840610942 1 1
0.0224712223575416 0.0186973510519384 1 1
0.163531947316763 0.156028638342497 1 1
0.239638310652999 0.140855484907471 1 1
-0.156522931556587 -0.136079861548866 1 1
-0.155607557598125 -0.1440947692327 1 1
0.290237069187543 0.223041839333049 1 1
0.00411353606305482 0.0106011620920522 1 1
0.138885641796072 0.168837001273117 1 1
0.1687445089114 0.144240840155504 1 1
-0.126845636917053 -0.114027492202861 1 1
-0.140273447562262 -0.140188207699879 1 1
0.327590371866635 0.297680229147705 1 1
0.392377551011474 0.364074426189612 1 1
0.258123453467217 0.252915920357831 1 1
0.421834324074904 0.387920585719329 1 1
0.202252616842491 0.203830444154593 1 1
0.0809299771723681 0.0988433315334807 1 1
0.415771537847646 0.349369087601845 1 1
0.431199405958455 0.384012416323185 1 1
0.13875541775969 0.119680991828314 1 1
-0.161095073213776 -0.147934272761809 1 1
0.24324278334621 0.220252725696783 1 1
-0.184719851909496 -0.155124537033614 1 1
0.398728872979224 0.362365430407266 1 1
0.385071426309342 0.372304975226916 1 1
-0.032538152460447 -0.0355952631783086 1 1
-0.678097817938788 -0.547652676561144 0 0
0.73291468738716 0.620493907226711 0 1
0.569330036488598 0.501905519105914 1 1
0.314894701256116 0.317033849941438 1 1
0.0904062824497543 0.144362119430544 1 1
0.106370607081558 0.106547262933265 1 1
0.215257932104214 0.222555526607953 1 1
0.127937502803744 0.111047226883076 1 1
-0.0156153205738428 -0.0177342131511918 1 1
-0.128761443421347 -0.112212827825645 1 1
0.14901989275973 0.12842361455282 1 1
0.437805432861862 0.40265835398387 1 1
0.146216682577216 0.127140613157473 1 1
0.394849729421424 0.359317725316146 1 1
-0.0876992881529234 -0.07854135607808 1 1
-0.00949689387942415 0.00220389600276039 1 1
0.436638936351523 0.395011012374551 1 1
-0.161788433699779 -0.200227687329821 1 1
0.17836366312951 0.142599144180015 1 1
-0.149430868810376 -0.137876006366784 1 1
0.349122897964221 0.315944757649447 1 1
0.244662495187638 0.232146699535416 1 1
0.194377812936823 0.177342991071736 1 1
0.530310747770369 0.490441187096243 1 1
0.489923587454085 0.431079311070319 1 1
0.212830983472517 0.184055722299686 1 1
0.0243517603440332 0.0468360572628379 1 1
0.0708402241787658 0.0581870535018412 1 1
-0.0431592728975914 -0.0471509930764652 1 1
0.0690246532119987 0.0370768308562802 1 1
-0.248509097237 -0.213805335663526 1 1
0.22672780600916 0.191420291435997 1 1
-0.432292010999308 -0.357995136256291 0 0
0.420647646894476 0.4166314179789 1 1
0.242292895362917 0.220476889989089 1 1
0.342021203310658 0.326559066427068 1 1
0.0359468853110333 0.00827317138061919 1 1
-0.12623697635424 -0.102411467628724 1 1
0.032605046181661 -0.0233621577816325 1 1
-0.0389983069604138 -0.00689006462831282 1 1
0.211618981389206 0.175839838245377 1 1
0.0531620703171305 0.0547685630925074 1 1
0.507418520335118 0.489399059522258 1 1
0.39481004788484 0.366143026741935 1 1
0.204957006314501 0.224340924287243 1 1
0.0432495548519293 0.0491608097178764 1 1
0.280715547412916 0.212232888688184 1 1
-0.0933482078125811 -0.106134231448941 1 1
0.271780903236299 0.23603182830637 1 1
0.269093442680945 0.246674922476179 1 1
0.345525465487716 0.3384102424586 1 1
0.325585276791051 0.303603952838133 1 1
0.365644763159754 0.370331545920138 1 1
0.0591600883489155 0.0488438381929368 1 1
0.0442446064890068 0.0461888055123176 1 1
0.106319896116534 0.0909395403004943 1 1
0.133418029033099 0.113360600884384 1 1
0.516169116174051 0.456664626822743 1 1
0.224533366152328 0.200713888606035 1 1
0.694255334226137 0.645079177959366 1 1
0.0948135403083731 0.0586613501965167 1 1
0.257379921553975 0.254537276085584 1 1
0.319249897922322 0.264101209045035 1 1
0.475897823124776 0.429703836849535 1 1
0.321226794214289 0.292337414026913 1 1
-0.153798025513032 -0.145080254941777 1 1
0.735304111109705 0.739774402647154 1 1
-0.397387747980838 -0.358722753819626 0 0
0.165209772617196 0.15605453881851 1 1
0.750090136618076 0.680196039965592 0 1
-0.0556242860493374 -0.040325425189137 1 1
0.446354292264444 0.406344336546558 1 1
0.0450721560623859 0.0998462717482159 1 1
0.0803995480096844 0.0507768089756488 1 1
-0.0230933849331435 -0.0292380912039645 1 1
0.166841787575817 0.142473211221151 1 1
0.443955739214818 0.396099161724259 1 1
-0.0468928167936885 -0.0339141154016438 1 1
0.457221385558273 0.411748610133585 1 1
0.181540003510892 0.141898029627928 1 1
0.0917297045174733 0.0670649155263337 1 1
0.454033365288303 0.446421569507717 1 1
0.63993866134585 0.552546477919975 1 1
0.177067827580449 0.133722761828442 1 1
0.133994893984941 0.140142235753306 1 1
0.120735146302774 0.0922616680141916 1 1
0.0621215474088259 0.0434252357228186 1 1
0.220553701173586 0.198478440198261 1 1
0.313356813845507 0.283242828560903 1 1
0.445320148935889 0.39841958232627 1 1
0.152473297045317 0.114179218855974 1 1
0.0636857105369177 0.0866358006579834 1 1
-0.155572945682649 -0.128655478710019 1 1
0.151712398806175 0.146993611301019 1 1
0.340124855827437 0.325087132888884 1 1
0.188255180203283 0.160711969253873 1 1
-0.164592003253496 -0.165693375763648 1 1
-0.170049383292196 -0.168910451116487 1 1
0.347566249665863 0.355422059489836 1 1
0.197619501882918 0.174650626649771 1 1
0.00413501172183523 0.0160460425008742 1 1
-0.144908827637643 -0.115040003711481 1 1
0.0617432406142208 0.0707755522614464 1 1
0.582785545787999 0.545167889377955 1 1
-0.172155886847888 -0.146644381377052 1 1
0.243400154033076 0.229539311990097 1 1
0.393048505230325 0.338403477765404 1 1
0.373557345959068 0.336731149104397 1 1
0.423522428324143 0.357522271538989 1 1
0.134480395437953 0.0926396088603421 1 1
0.488353964164599 0.462567623656987 1 1
0.129807993649065 0.119790770979926 1 1
0.147069184106733 0.189371338031169 1 1
0.281974815102542 0.213817066281689 1 1
0.0592621601606727 0.0392457546725209 1 1
0.153579328356368 0.0417009553112184 1 1
0.21604078865165 0.194599500197546 1 1
0.336361632589144 0.295555789890723 1 1
0.000617698354247111 -0.00621293980932344 1 1
0.167708952076509 0.14534852949644 1 1
0.0870972994278158 0.0990632352752832 1 1
0.634607346042725 0.586195848425256 1 1
0.268878033386705 0.253091672394515 1 1
0.266060499518381 0.24666586277557 1 1
0.0289379325993299 0.0426644356849366 1 1
0.476162400576369 0.44589250773399 1 1
0.325146518262443 0.299346016208752 1 1
0.49756728240767 0.4682657222757 1 1
0.197940479755983 0.164239048457903 1 1
0.194665752065939 0.181470266857961 1 1
0.135423830106822 0.133283773428861 1 1
0.688557949126182 0.62597355078313 0 1
0.195078484744743 0.168474484895101 1 1
0.265690121054582 0.232645533380968 1 1
0.389849511799718 0.345109118100698 1 1
0.11411498234938 0.131302733185879 1 1
0.481852152163127 0.449250305511757 1 1
0.261189390964634 0.255967395760113 1 1
0.000695592494501393 -0.006057056589492 1 1
0.129259632696751 0.135118678320055 1 1
0.134089180227669 0.120428725862149 1 1
0.237314643993555 0.22047351573708 1 1
0.142710175001099 0.119407344966277 1 1
0.0369481237177423 0.00489789530926664 1 1
0.462483477125674 0.411810083188082 1 1
0.0442502895250626 0.0486292048448859 1 1
-0.0819664719513142 -0.0848571317412839 1 1
0.0756926367541941 0.0609655860387939 1 1
0.475196351486257 0.418078064985815 1 1
0.523335454232835 0.493599123871956 1 1
0.428796760300944 0.375989162490967 1 1
0.18388135038019 0.158248675715703 1 1
0.37938134200284 0.362799172343549 1 1
0.26178247774461 0.228138342319822 1 1
0.446639096657122 0.386115925515977 1 1
0.411964749359156 0.359216406633074 1 1
0.222813703113863 0.219645866380169 1 1
0.134804222000363 0.114856184790176 1 1
0.22892205411247 0.209579554167973 1 1
0.439357260080931 0.385359815428254 1 1
-0.113516166395976 -0.126356451548216 1 1
0.00237147452747538 -0.000304705913911157 1 1
0.00382289659293798 -0.00351547108975532 1 1
-0.145934935305212 -0.0899606506312646 1 1
0.482424751367762 0.41328251940248 1 1
0.0858002849132732 0.129162212599243 1 1
0.211043417752627 0.184838120961686 1 1
0.149348315213947 0.136415651239567 1 1
0.543130111032301 0.482956020682205 1 1
0.22840471348795 0.137450624279046 1 1
-0.197281629272678 -0.190009351031141 1 1
0.090278864753407 0.091871902286301 1 1
-0.0771633519456152 -0.0691641077321385 1 1
0.299474008919306 0.271338175577167 1 1
0.0670712424936586 0.0628085938741303 1 1
-0.00469870116520092 -0.0160274403095851 1 1
0.745106459538897 0.694758355962948 1 1
0.0422908297105598 0.0165633432232438 1 1
-0.0309040907543308 -0.0260358794945328 1 1
0.21869839978142 0.100439688940774 1 1
0.53584479023022 0.484017646361792 1 1
0.442557269821343 0.361043069908421 1 1
0.167578422446285 0.134658001477371 1 1
0.0450870182231267 0.0777810607655748 1 1
0.256437188593904 0.189512712086346 1 1
0.323487031233777 0.264906496471097 1 1
0.167209779441447 0.212364066466592 1 1
0.389425943540429 0.39743885189908 1 1
0.529056641836443 0.437787969398593 1 1
0.101495975991341 0.106661981690099 1 1
0.364325971215432 0.338601635034395 1 1
0.104264599465827 0.111986325969361 1 1
0.382438121764327 0.331311815265297 1 1
0.175387435454752 0.155541381809102 1 1
0.791432890522726 0.744478606041473 1 1
-0.407034756803436 -0.380186246792294 0 0
0.325623024159821 0.311616446312123 1 1
0.664018643102426 0.599748690375119 1 1
0.370071951657539 0.338574338748128 1 1
0.203055275778086 0.171022588652191 1 1
0.377028441591063 0.370676470858995 1 1
-0.117305860383722 -0.115314280792495 1 1
0.341350456657045 0.284004546428464 1 1
-0.186118039442391 -0.159182625048529 1 1
0.399085874491431 0.369447967711699 1 1
0.272369280497514 0.24055179301364 1 1
0.223651705061232 0.201134135255111 1 1
0.279271455901578 0.257879774985876 1 1
0.0267345584503805 0.03745337049078 1 1
0.43478250220208 0.408261137379712 1 1
0.0417469973188712 0.0452774942729496 1 1
0.791068549415743 0.742965388476205 0 0
-0.133186059265444 -0.107372710977822 1 1
0.109667187171546 0.112338670796324 1 1
0.00883585893038839 -0.000621907810422768 1 1
0.346270345634652 0.306289372219961 1 1
0.294460806714686 0.266407091368778 1 1
0.585429894189136 0.528478218799928 1 1
-0.0431862430977218 -0.0532704375873828 1 1
0.528601384672834 0.48291291898717 1 1
-0.0868318229736787 -0.090126312543281 1 1
0.106752275990115 0.0959080604415126 1 1
0.311908015639148 0.260376823530506 1 1
0.11789362576625 0.113982125991421 1 1
0.10310130092835 0.102700165978298 1 1
0.0500616952154757 0.0642873521197955 1 1
0.413903350607136 0.331168044095515 1 1
0.233551489587827 0.220054619372651 1 1
-0.129651551632425 -0.123302246609366 1 1
0.457007532473569 0.509921569125263 1 1
0.168239169710451 0.154618337820211 1 1
0.236957515207871 0.206642324295674 1 1
0.25294552317022 0.22507457869483 1 1
0.290736756331213 0.263368763494258 1 1
0.00608705587554839 0.0341885884571812 1 1
0.0565150561573724 0.0461679338325537 1 1
0.0112173602820259 0.0141971548114094 1 1
-0.0040781039565599 0.00485437323997808 1 1
-0.357222016271024 -0.341677858711464 1 1
0.475087498780202 0.423299345334414 1 1
0.0576753562989155 0.0574178499979015 1 1
0.0342047174463425 0.0145396492648163 1 1
0.139024680129055 0.130195087973461 1 1
0.170728896144391 0.161948757102559 1 1
0.180036584673654 0.165051439646709 1 1
0.0566270575324703 0.0460734668082859 1 1
0.508935208322147 0.487338170032772 1 1
-0.260589269495326 -0.220043714739495 1 1
0.0246226659695404 0.0387864989387379 1 1
0.377004300384271 0.326085047480206 1 1
0.249444895901595 0.238813566648079 1 1
0.16638043058282 0.144736841448271 1 1
-0.223246530114022 -0.182914855111642 1 1
0.581155360954177 0.565863313107743 1 1
0.231512897157324 0.197065735232862 1 1
0.0949059641574057 0.0711643800775104 1 1
0.0926947766815702 0.129495862755833 1 1
0.507709033349946 0.490118223353204 1 1
0.443077167400923 0.392849819947039 1 1
0.0767694560704806 0.0840519422646232 1 1
0.184028750352706 0.173154341114076 1 1
-0.100861667395412 -0.0961707889140379 1 1
-0.202107601705714 -0.164623835038183 1 1
0.449840318921657 0.398023147963045 1 1
0.217036172371613 0.220530793712391 1 1
0.31761965174269 0.283869174155135 1 1
0.168706983044189 0.124427544910376 1 1
0.247890854276913 0.225135562740099 1 1
0.374391991262995 0.356272392756832 1 1
0.289317112466982 0.269102161985486 1 1
0.378413491017298 0.331994322373433 1 1
0.178737304598972 0.170326742444603 1 1
-0.0354365497436853 -0.0388667131914914 1 1
-0.00722494563416157 -0.0116970302589242 1 1
-0.145585490718559 -0.126100334326061 1 1
0.323965000028332 0.297780236235791 1 1
0.167644227131296 0.141047337758859 1 1
0.32134214688244 0.306635548904962 1 1
0.0782407307426299 -0.00414727089926925 1 1
0.284279927596389 0.287948496774059 1 1
0.329692662757277 0.307032842234083 1 1
0.342037299826662 0.313128750738621 1 1
0.517501361963504 0.491701992581499 1 1
0.622185095737274 0.578417032455338 1 1
0.547398300075602 0.489475672007195 1 1
0.132878591827941 0.125709303736047 1 1
0.0901197336367775 0.0791117096510769 1 1
0.120084301373928 0.0549871732289123 1 1
0.258098312286061 0.228960626030579 1 1
0.264018929360132 0.231338769006999 1 1
0.445478196627006 0.376502316551571 1 1
0.342393361620528 0.307749788031058 1 1
-0.020853774826301 -0.0352496404848976 1 1
0.616594506474757 0.55097475559834 1 1
0.154997875746019 0.117924577388943 1 1
-0.097400782515573 -0.100729679384599 1 1
0.381656503334525 0.316965286303291 1 1
0.42933500272065 0.385738843528625 1 1
-0.271532466901452 -0.25964304946779 1 1
0.332899147436461 0.29864185471191 1 1
-0.498346949953421 -0.463073859121415 0 0
0.342733323758533 0.308363486156763 1 1
-0.111145599131238 -0.118988069541049 1 1
0.728196832025038 0.649381776998714 0 1
-0.275784105119759 -0.272555023372049 1 1
0.675590213758829 0.638313626856376 1 1
0.132444294204111 0.114097107911106 1 1
0.105713106310473 0.114354167250032 1 1
0.224582031476057 0.195136277347519 1 1
0.18578208980818 0.177680157972143 1 1
0.284607109351372 0.257689501741329 1 1
0.127566406078149 0.123160374486107 1 1
0.123334442834408 0.113919405125155 1 1
0.445160388076348 0.409641500319344 1 1
0.352751573797975 0.314018702739974 1 1
-0.415324876351871 -0.388659455412517 1 1
-0.0732118817522026 -0.059801462087416 1 1
-0.222855075318387 -0.204349617754678 1 1
0.21838250099524 0.212024210317514 1 1
0.503357368021481 0.445594669547795 1 1
-0.0248281984531392 -0.0253814544442 1 1
0.0916151956437436 0.0808159950640343 1 1
0.011805573781256 -0.00553299688900344 1 1
0.155049462002349 0.142500094896199 1 1
-0.0504143765920454 -0.0553540350371279 1 1
0.154112295753393 0.148538796719299 1 1
-0.073477068862043 -0.143300196500264 1 1
0.0122996951067311 -0.0284642296787099 1 1
0.463090129547109 0.429516293362041 1 1
0.342557422438084 0.296802129047398 1 1
0.101265032862949 0.101913216941269 1 1
-0.173849539331873 -0.19323093431085 1 1
0.41637613673673 0.364565468837977 1 1
0.269342441749873 0.230956264613057 1 1
0.0632561178393184 0.0699528168417391 1 1
0.0697268050013553 0.0313924536673644 1 1
0.00872021463597598 0.0181196330470353 1 1
0.111930808981089 0.103668208919005 1 1
0.438761429896642 0.395614272451163 1 1
0.157321737790329 0.118949008265513 1 1
-0.196835461479559 -0.175627660192885 1 1
-0.073846432128678 -0.044636680773126 1 1
0.493570347553557 0.460906304843149 1 1
0.527715313906809 0.487461229134443 1 1
0.152710119954394 0.160321335410131 1 1
0.281749088258595 0.259702697938563 1 1
0.136709206808034 0.113582741118647 1 1
0.396798883715672 0.392942611123626 1 1
-0.00534904225815767 0.0199504231457826 1 1
0.315852747844422 0.327485004042595 1 1
0.0667738863578021 0.095072471924882 1 1
0.0212553954561761 -0.00946982898423177 1 1
0.271914177654304 0.238555915716343 1 1
0.292900990277062 0.241555814828912 1 1
-0.0553987995556676 -0.041614550344697 1 1
-0.254091898499724 -0.268424794419569 1 1
0.0279641598436903 -0.00214864155129163 1 1
0.445863930507701 0.386173895740376 1 1
-0.144135998901706 -0.114332874675235 1 1
0.301494512697372 0.27756474924699 1 1
0.118961137440244 0.105612644271144 1 1
-0.323926665309042 -0.303103066482512 0 0
-0.353557617457553 -0.313806774077527 0 0
0.000935290164496144 0.00891461891367332 1 1
-0.228377962049084 -0.222234109151222 1 1
0.254980675368265 0.227436233027882 1 1
-0.103433319300834 -0.0450077593731548 1 1
0.266391381713406 0.275567872970434 1 1
0.0411138038286692 0.0307796918376494 1 1
0.335297707005357 0.297733534718451 1 1
0.0923840420163964 0.035560899698756 1 1
0.555597320629306 0.523838582765961 1 1
0.31030520901405 0.296512906243837 1 1
0.383770655015468 0.354886036653264 1 1
0.348798103638223 0.315195595298258 1 1
0.154115599095305 0.171490802068511 1 1
0.26325607066905 0.232016579972615 1 1
0.156205904050284 0.143295039981108 1 1
0.246640871782508 0.220340833870893 1 1
0.262585356469295 0.232023913768009 1 1
0.249114872612888 0.233670836915442 1 1
-0.0273004713390918 -0.0488148405794503 1 1
0.458967539561101 0.449941233283489 1 1
0.217483242279335 0.246668672517056 1 1
0.118201866683097 0.0965498824518675 1 1
-0.276892814336138 -0.232539462339788 1 1
0.113100918489456 0.0757503816065025 1 1
0.00102996020255654 -0.0145959142529112 1 1
0.316260345419292 0.287476393806259 1 1
0.271367770337136 0.172952980210265 1 1
0.256155232619678 0.240144832899512 1 1
0.360307045308027 0.355235836109651 1 1
0.0225983422608036 0.00246341626927798 1 1
-0.102139263629885 -0.104314917595287 1 1
0.328991517402686 0.307088398433612 1 1
-0.155399529852211 -0.132178003453034 1 1
0.290485216532884 0.269650910698418 1 1
0.300664676298197 0.258147051712451 1 1
0.0695360848620434 0.0647004791419273 1 1
0.5460727749983 0.518294104103117 1 1
0.226948534268325 0.200783431543399 1 1
-0.0371317319808857 -0.0465810677068292 1 1
0.206820345765201 0.229995889384811 1 1
-0.389921348758335 -0.356647682674864 0 0
0.0814423910041719 0.063655302916487 1 1
0.348018890094323 0.290347243611967 1 1
0.443848088323825 0.362845422051661 1 1
0.352280113926451 0.308464019854435 1 1
0.106217988537309 0.0959580512107691 1 1
0.12180273172002 0.124862027263503 1 1
0.00335692655703783 -0.0157806273247661 1 1
-0.0968118932316911 -0.0969870008506713 1 1
0.259682112285727 0.261652322172273 1 1
-0.00685976781988472 0.0202677187484852 1 1
0.232285068627773 0.222079000764647 1 1
-0.0134758772778421 -0.0808927436605825 1 1
0.257439159118267 0.249341385848678 1 1
0.184925209536163 0.139891566919198 1 1
0.0224853792670112 0.0349568613194547 1 1
0.00150489379369364 0.000147548275311781 1 1
0.13112429638578 0.118567700278435 1 1
0.644480171387511 0.581511331335713 1 1
0.157607652741958 0.151806787974669 1 1
0.104111716215233 0.101657688240614 1 1
0.798628986415713 0.697101633998538 1 1
-0.0313659940237186 -0.0490714724118858 1 1
0.608916731975764 0.560971423775165 1 1
0.310372833530201 0.289501264369066 1 1
0.354341014976141 0.258141137905583 1 1
0.370473001756008 0.344742346814403 1 1
0.25326233102634 0.232405390215618 1 1
0.211097854890892 0.216724378644064 1 1
-0.0843396133026463 -0.0564442336605182 1 1
0.641379491843171 0.556536923372747 1 1
-0.162413061817156 -0.163927472082384 1 1
0.130054400339983 0.129276168164752 1 1
0.228385251672543 0.230870037411893 1 1
0.0226375075918831 0.0477418771511362 1 1
0.236466815832054 0.230662954387612 1 1
0.431578585404708 0.415230680541695 1 1
0.19462068594533 0.186368544121842 1 1
-0.0114702830623718 0.0129139679926639 1 1
0.318411937537533 0.28167025046877 1 1
0.204933378795316 0.166084316494479 1 1
-0.0802695701384704 -0.141511390048165 1 1
0.361326001243077 0.34804856512512 1 1
0.221727962933041 0.18162792402783 1 1
1.0228780593409 0.92607413351672 0 0
-0.39954198236538 -0.324230926086001 0 0
0.217980194855377 0.197558406444341 1 1
0.413048706470678 0.362402098917701 1 1
0.554280625181697 0.497771985880088 1 1
-0.0180964691297162 0.0221275894258607 1 1
0.369503010668919 0.357173707688276 1 1
0.25002204901913 0.238891371183192 1 1
0.148626633972347 0.13321315160833 1 1
-0.158811200159237 -0.1294956213002 1 1
0.395045928917335 0.345681923326947 1 1
-0.307544378730372 -0.297174767485823 1 1
0.238239374776491 0.196248584291545 1 1
0.0770825061727062 0.071144651109939 1 1
0.286904242709057 0.287252089272773 1 1
0.61361135786092 0.538170709022398 1 1
0.324526405726002 0.250564313504435 1 1
0.278668099064978 0.274669362851883 1 1
0.177443824199258 0.169818803957934 1 1
0.245010858027707 0.211889476712351 1 1
0.586743402538165 0.518612908154516 1 1
0.555044040861331 0.507004969241098 1 1
0.23829706992474 0.204185146966583 1 1
0.530601680928585 0.489849160413977 1 1
0.169029029135211 0.132820255907126 1 1
0.198700793870183 0.148821648325765 1 1
0.123281394971588 0.130526821908168 1 1
0.338822320790955 0.210072737230698 1 1
0.212988258408 0.194050078134856 1 1
0.0238750245998529 0.035408482885062 1 1
0.900302650683345 0.827250362503348 0 0
-0.0812719510166808 -0.0858698576396092 1 1
0.212226961112493 0.200498622096718 1 1
0.376390757993008 0.374309101327919 1 1
0.135848553384108 0.133391982877211 1 1
0.263481393936273 0.234577634621713 1 1
0.16217205468342 0.156674994988604 1 1
-0.112638919458501 -0.109972305169368 1 1
-0.078369240059891 -0.0672589188502904 1 1
0.480341785768491 0.414626743374262 1 1
0.308565208325884 0.287672632883443 1 1
0.317572860974726 0.306088386737391 1 1
0.234436147350209 0.230636725216639 1 1
-0.299899221515986 -0.334268009004317 1 1
0.178907770322909 0.152670767295353 1 1
-0.0390515713055086 -0.0405209257601508 1 1
0.260386737615267 0.233960917521534 1 1
-0.0212893517818764 -0.00587592404737258 1 1
0.513291087431967 0.45935171025295 1 1
0.115160694230976 0.185472652722386 1 1
0.597066963177978 0.540670530255764 1 1
0.294587043080959 0.262862220485271 1 1
0.48253858572679 0.417803784633871 1 1
0.118909700817231 0.0946594944746072 1 1
0.186531366494001 0.156015921785466 1 1
0.155693457435078 0.151369715056162 1 1
0.328626467423485 0.275863425502473 1 1
0.355576077730254 0.374000703943975 1 1
0.0123435909531261 0.0163253275216467 1 1
0.32045899960597 0.286206689536923 1 1
-0.0452291955688465 -0.0476177875769377 1 1
0.402798165053127 0.382039211422095 1 1
0.0728747903376113 0.0643131191198172 1 1
-0.387138547717299 -0.353833663014186 1 1
0.0313017510268703 0.0283687602043219 1 1
-0.195863746389453 -0.131742190823475 1 1
0.379833355094851 0.346080435819995 1 1
0.253870980786689 0.233405140197132 1 1
-0.143611757108444 -0.117848225409222 1 1
0.181661514846493 0.144748033152284 1 1
0.0820603429455248 0.077789867192972 1 1
-0.356740671661339 -0.347959552677871 1 1
0.24995735544231 0.2424483711723 1 1
0.104154533938015 0.0883069132155905 1 1
0.08256501899322 0.0822535269270959 1 1
-0.0466942805256686 -0.0628388298507587 1 1
0.33544279548542 0.296845245864598 1 1
0.215763167092841 0.179396407443712 1 1
0.0890590735474892 0.0839822106036666 1 1
0.155823789540821 0.120345528983766 1 1
0.859046742822517 0.764500924201394 0 0
-0.333167546829298 -0.328720098103114 0 0
0.199831390282044 0.193073281265837 1 1
0.0980024026372624 0.118313990177106 1 1
0.166583593335678 0.139723138675592 1 1
0.12438565734216 0.183842536620257 1 1
0.515857227176552 0.46745918274932 1 1
0.248474846783143 0.217301114171641 1 1
-0.0197070912772828 -0.0303507705194566 1 1
0.146934860357572 0.136829833444619 1 1
0.291552043384373 0.195638139034672 1 1
0.21131836301817 0.17914624827825 1 1
-0.348363494255089 -0.328655325788276 0 0
-0.0238645922232799 0.0101593770619234 1 1
0.259539762741155 0.214396528211964 1 1
0.275877090536349 0.228579087630553 1 1
-0.0720711194583745 -0.056436174234771 1 1
-0.153591291868845 -0.137294484768611 1 1
-0.239540418931143 -0.195494416486093 1 1
0.403570762751778 0.371191741934545 1 1
0.424630349404542 0.372060018461998 1 1
-0.0390995529274582 -0.0543759489128764 1 1
0.395110413329711 0.342441854623783 1 1
0.2985560332749 0.247496837436154 1 1
0.285534489966295 0.253067602144935 1 1
-0.262230282699109 -0.237775561798976 1 1
-0.236506026620891 -0.222470988325168 1 1
0.38845596388226 0.337398423228681 1 1
0.205991862400583 0.195462608671878 1 1
0.0389877813153843 0.0168294646569379 1 1
-0.135815968165178 -0.118022657612575 1 1
-0.0779423589791064 -0.0757201101771267 1 1
0.271422950292392 0.279631721925085 1 1
0.169513497002714 0.150120094382888 1 1
0.117243183467015 0.10683303521007 1 1
0.231283678544928 0.206164946342206 1 1
-0.103586227840224 -0.115705357201559 1 1
0.34094827233172 0.304782736761394 1 1
0.128116770592953 0.115545344885682 1 1
0.140230167297888 0.117816265910093 1 1
-0.0621116378593487 -0.0554291438351869 1 1
0.132121886414553 0.129988007724031 1 1
0.113823477805693 0.102567412386193 1 1
-0.30425445099276 -0.267418750285242 0 0
0.107513851321182 0.0894234114379387 1 1
0.526479910957154 0.464911112385094 1 1
0.0218670204223861 0.0133835123474407 1 1
0.281526356580556 0.248131402969836 1 1
0.00164478909923657 -0.0133460564541934 1 1
0.0593932097057711 0.0550317211601526 1 1
0.0381711037146383 0.0258722431698797 1 1
0.138377256102151 0.135024590924856 1 1
0.421263128468433 0.381373845858759 1 1
-0.219580747386843 -0.184905585096889 1 1
0.641489524515575 0.584802035256136 1 1
0.0690112834621434 0.0512310055698554 1 1
-0.114034636199563 -0.13016834035061 1 1
0.355167276875168 0.292185951446063 1 1
0.13985899780173 0.119544334440754 1 1
0.222682173596735 0.195245883420191 1 1
0.0340602889230899 0.0429134875131407 1 1
0.132649884699529 0.123873971475105 1 1
-0.15116203179279 -0.134862537988101 1 1
0.357409302268425 0.305777795183769 1 1
-0.0667286902396173 -0.0635704554762582 1 1
0.297152379180003 0.26351616983574 1 1
0.401367125166989 0.363653638394583 1 1
0.0501067305777978 0.0521234952719236 1 1
-0.145588036721276 -0.132613020681718 1 1
0.175068211033202 0.158319777493171 1 1
0.107867332638731 0.0870562040267263 1 1
0.333398508094646 0.319046107571584 1 1
-0.31769990073179 -0.277249610316992 1 1
0.0422674379115935 0.0244776531631979 1 1
0.142144865466356 0.12387714721833 1 1
0.217596145530064 0.196484109185611 1 1
0.0988974385104287 0.104420933420747 1 1
0.247419423762851 0.200809520434776 1 1
0.108571533015199 0.135714482212296 1 1
-0.0601583489512498 -0.124151348173017 1 1
0.569656934526536 0.532112412800369 1 1
0.572269416944148 0.53976971291593 1 1
0.3881975402038 0.362332021103887 1 1
-0.152212426522706 -0.139410067062845 1 1
0.0642327021941343 0.0897676866599058 1 1
0.571630432163001 0.510194658126361 1 1
-0.154613368612023 -0.146910587955294 1 1
-0.014595567643039 -0.013520888241126 1 1
-0.041969362365835 -0.0377851034664586 1 1
-0.0326473018882455 -0.0363444172227861 1 1
0.562590047215393 0.505722983836404 1 1
0.0873677299408517 0.0628116673427735 1 1
0.0108805730477111 -0.00639529808831039 1 1
-0.449426275744152 -0.40700398390678 0 0
-0.084711221200951 -0.0850026830766235 1 1
0.102356261464364 0.104450200540834 1 1
0.594934489964149 0.558412943339205 1 1
-0.0519255327109567 -0.0445053249171371 1 1
-0.441658107082669 -0.416878914661573 0 0
0.203644199219529 0.187232299907714 1 1
0.444398202793526 0.388705638367396 1 1
-0.0815361762719218 -0.0558295718002964 1 1
0.0946900859983393 0.0818148979273095 1 1
-0.0320662677962301 0.00458946676116079 1 1
0.0852930332885071 0.0724147979892057 1 1
0.157523180269537 0.241297889371053 1 1
0.0299781465292179 0.0256630338893549 1 1
0.453751965830899 0.394867698180655 1 1
0.76748996419728 0.703322856944541 0 0
0.157500052130703 0.134503272982688 1 1
0.247428183610515 0.220345803049201 1 1
0.306708546582938 0.260144897241916 1 1
0.113260730063601 0.0970629586038016 1 1
0.573836290288789 0.528678060715853 1 1
0.18114190618646 0.176150434147511 1 1
0.271062706113882 0.25248134100789 1 1
-0.174769780976253 -0.130724224519388 1 1
0.58858974538562 0.511057326322918 1 1
0.111428874493211 0.10469469461594 1 1
0.0328365281836773 0.0259898189812525 1 1
0.197861001053375 0.174757477815514 1 1
0.0906499562368011 0.132860921302036 1 1
0.554174285640577 0.518075071724186 1 1
0.058183859351837 0.0368247614412475 1 1
0.161056141995339 0.138342233470058 1 1
0.431259966233094 0.404532395912343 1 1
0.664689279551314 0.595797540926786 1 1
0.200192567732122 0.164874589387098 1 1
0.394428414670106 0.350653629506991 1 1
0.224085153447063 0.208760318374488 1 1
0.0242877221444548 0.00322404159959414 1 1
0.542440584459175 0.496927509599305 1 1
0.29922701141174 0.281350387884981 1 1
-0.0494758010259163 -0.0480833442790811 1 1
0.248952351458521 0.222265388489301 1 1
0.185948399014788 0.174112819448573 1 1
-0.00397847381017113 -0.00785615842630197 1 1
0.386934796067709 0.326615026703088 1 1
0.0256305720652713 0.0364384334730734 1 1
-0.255603969780749 -0.191142182061077 1 1
-0.0553467897828267 -0.0578654428480947 1 1
-0.0796608385589159 -0.0719619991955248 1 1
0.363348620961416 0.319913118188724 1 1
-0.244753614922097 -0.208965116101381 1 1
0.329790882121738 0.306409679634922 1 1
0.372948231910555 0.353462677290914 1 1
0.212224096879913 0.191357052468698 1 1
0.762613489973589 0.698588742955578 0 1
0.0978393313072724 0.101602493359097 1 1
0.594436444231967 0.544188377025315 1 1
0.19871716699928 0.126005265179886 1 1
-0.283443804092942 -0.259574441012452 0 1
0.290722711866169 0.266262712955582 1 1
0.335356809647272 0.303141844109337 1 1
0.593501452083258 0.554648763865113 1 1
0.597330268129858 0.557562459153076 1 1
0.0147065609911023 0.00684428663393193 1 1
-0.147904984110261 -0.126293173750306 1 1
0.532913583641477 0.491526681035475 1 1
0.14011692968591 0.100985678849757 1 1
0.0341840344809272 0.0105151844816714 1 1
0.147185491928494 0.173359273914376 1 1
0.0782313983109041 0.0662166814225728 1 1
0.148519673065909 0.144321492578145 1 1
0.249035320251832 0.261289700847373 1 1
0.293388292896234 0.282889302773997 1 1
0.0941332124107288 0.0858493307307105 1 1
0.210347856126713 0.180453582827646 1 1
-0.0785625484440809 -0.0591888305581561 1 1
0.304494298137737 0.266972167512475 1 1
0.0346132021979642 0.0301072183722321 1 1
0.191266419554728 0.201811494263453 1 1
-0.0208732981100107 0.0266025405453498 1 1
0.281588868397841 0.251441791337153 1 1
0.0986931769854105 0.0754398712318792 1 1
-0.0192676728299566 -0.0224033850859946 1 1
0.254074930379076 0.23930012286452 1 1
0.100767627656533 0.082226044893534 1 1
-0.216549693574119 -0.192913285822467 1 1
0.195858857056374 0.176967715408894 1 1
-0.0329151826426592 -0.0669237287921 1 1
0.209947061467867 0.196972410022674 1 1
0.122199654236315 0.124700602012474 1 1
0.221149410072735 0.17428734922558 1 1
-0.0157277442321665 -0.0319146411141759 1 1
0.509201681404374 0.456906533755886 1 1
0.0979943383135504 0.0794185450731118 1 1
0.0622362341228261 0.0538697109803601 1 1
0.115666923226186 0.10689005263623 1 1
0.415241109764604 0.376754190414205 1 1
0.622974573371221 0.564354259848936 1 1
0.190803162775153 0.157613948470962 1 1
0.259320825392504 0.226940318854017 1 1
-0.0361886371324093 -0.0213616044444781 1 1
0.222359732959731 0.19234980536744 1 1
0.506353817205506 0.463513895884178 1 1
0.426587237094169 0.41059536929128 1 1
-0.0626241607102267 -0.0484770190151072 1 1
0.573112362553562 0.516508829462129 1 1
0.106949959459572 0.0960302693159764 1 1
0.0734480365953774 0.0604120770440335 1 1
0.472090358305178 0.406409496036127 1 1
-0.138063448949647 -0.12925966430925 1 1
0.115828791704931 0.0996961932002805 1 1
0.647434927720999 0.58163615169733 1 1
0.288714630259577 0.279100241313866 1 1
0.297330430533106 0.275631363535696 1 1
0.496710190006431 0.465769603529234 1 1
0.347551590100094 0.308943576175222 1 1
0.151796035414416 0.115231271157084 1 1
0.537559715010885 0.500926207187542 1 1
0.623318588736718 0.550383888386904 1 1
0.153010168571654 0.129719390039484 1 1
0.861521894864313 0.773221072296749 0 0
0.124677981333913 0.103654858922442 1 1
0.154749155736766 0.136669086129501 1 1
0.113785745785331 0.0975308558697171 1 1
0.344618841258633 0.330434190552995 1 1
0.156282970742207 0.175693101821618 1 1
0.250807004567247 0.251052922378431 1 1
0.244548562314146 0.216281897750186 1 1
0.368931753153312 0.340441536542419 1 1
0.170235789389725 0.19419720869599 1 1
0.151505435710964 0.126135995853732 1 1
0.410712415660448 0.365501518179893 1 1
-0.0308752895860321 -0.0266269003062653 1 1
0.37584608980786 0.357420338639829 1 1
0.58000807090462 0.540634436699535 1 1
-0.189114348523837 -0.184015976444491 1 1
0.0302654396064918 0.00380036803639992 1 1
0.227821038158179 0.201518724643445 1 1
-0.15640783872496 -0.140180730952295 1 1
0.231104378372003 0.184985297699907 1 1
0.201927521212654 0.202377934421171 1 1
0.0800628833687576 0.07747168131914 1 1
0.233676976558064 0.220633810411782 1 1
0.124915315972428 0.139674200284246 1 1
0.550567219514475 0.520122689643044 1 1
-0.126605538521343 -0.0785257957067759 1 1
-0.0414184921663606 -0.0311894365092433 1 1
0.314358067805202 0.296732644627302 1 1
0.332054796920297 0.265169649998295 1 1
-0.0342050792737566 -0.0189496867875375 1 1
0.421432272903772 0.386802428644801 1 1
0.590829318535856 0.548828123656081 1 1
0.464664155971477 0.396206691440278 1 1
0.457384549849125 0.368348574150841 1 1
0.558230587139219 0.46587806936293 1 1
0.029135319283054 0.00260325569651054 1 1
0.0152937247856565 -0.00456186892598621 1 1
0.152835804580894 0.143908463384488 1 1
-0.0259018116605989 0.0159602562066114 1 1
0.0210477133179177 0.0253366472325953 1 1
0.037925493857024 0.0251187250022581 1 1
0.146585117781263 0.131862810624608 1 1
0.214459767247089 0.218121970889753 1 1
0.216030551903867 0.211377052014509 1 1
0.486678201895612 0.478667078084154 1 1
0.280302296864667 0.238853203459946 1 1
0.257325608832389 0.22035394641258 1 1
0.209801963363591 0.188619090908876 1 1
0.237971209100594 0.215334006148161 1 1
-0.0507071119928291 -0.0285878706006933 1 1
0.257695190210935 0.221331565925687 1 1
0.385300802927944 0.322618861430102 1 1
-0.0682547989173174 -0.0995834297245091 1 1
0.196923482859586 0.213123919997396 1 1
-0.222343105190049 -0.196694920157969 1 1
0.613251859502293 0.571355410425383 1 1
0.403724932821112 0.359944835320034 1 1
0.38674389314508 0.359795910623291 1 1
0.582014974202708 0.514548566211437 1 1
0.262517175648408 0.24986954168625 1 1
0.463157164849822 0.49194386442407 1 1
0.206649331465984 0.179410242002231 1 1
0.2530774839175 0.212302934703501 1 1
-0.201545363198361 -0.0726831130528528 1 1
0.407556173933451 0.359834143057146 1 1
-0.160502385975807 -0.143048599032261 1 1
0.287427110642676 0.29611150574887 1 1
-0.0916268313840912 -0.0805398445307884 1 1
-0.0886920514215662 -0.06530617357878 1 1
-0.100135875300298 -0.0868781777845247 1 1
0.17877929710904 0.141370781424655 1 1
0.00075449185787177 0.0108896905431938 1 1
-0.126340114563585 -0.144519320841064 1 1
0.551870313961496 0.482782661936604 1 1
0.0509689618493733 0.0685183318924449 1 1
0.0684960262102597 0.0474349740969087 1 1
0.261686122485213 0.266572486359523 1 1
0.234141820518046 0.193184479949606 1 1
0.528350384543294 0.504026042163961 1 1
0.103758131749124 0.0623475198895472 1 1
0.507881600779234 0.448404565169067 1 1
-0.0545286257845727 -0.0515538648224623 1 1
0.553300179294501 0.503552379963602 1 1
0.206442735909056 0.182914566612504 1 1
0.520029552118824 0.472443133858581 1 1
0.229538295063676 0.21367489582943 1 1
0.174975620497948 0.149748286929096 1 1
0.0352011638339554 0.044544518543714 1 1
0.272906848640795 0.234926431878335 1 1
0.422596738076662 0.384441648729229 1 1
0.231203618168202 0.199042449879534 1 1
0.0232576851720318 0.0026477315225318 1 1
0.0482682863230071 0.0196705976833512 1 1
0.27951139835146 0.253380495941663 1 1
0.25456746827947 0.229242859755863 1 1
0.0631739178470183 0.0516816048474908 1 1
0.344509390655137 0.322437472765849 1 1
-0.181299577126297 -0.158015618937617 1 1
0.0917866467492551 0.0500745804981541 1 1
0.352604838973106 0.345789439520148 1 1
0.4456801155227 0.381321651618903 1 1
0.434645686654561 0.455598497624768 1 1
0.0306053344176188 -0.0236292941559756 1 1
-0.180166053352011 -0.182118642817101 1 1
0.145795966489081 0.139669573257116 1 1
0.299889848965255 0.275684918553037 1 1
0.168670310849989 0.175185806733462 1 1
0.525911082022401 0.492130055044516 1 1
0.148101909529902 0.141527301695538 1 1
0.248990677817643 0.222524058585819 1 1
0.0695994381458446 0.0643283656600639 1 1
0.00536680222561441 0.000696245819809108 1 1
0.0253685993628249 0.00968716801787533 1 1
0.0948350502641187 0.115291888367029 1 1
0.729158794690095 0.620916917538566 1 1
0.289559912628318 0.261262453136356 1 1
0.379269776102798 0.384846418831551 1 1
-0.0869479165028784 -0.0744710420824709 1 1
0.111388865672548 0.104898061355019 1 1
0.378518477472962 0.331048392223647 1 1
0.125261777254114 0.14206172490497 1 1
0.0801404938566849 0.0868805237394726 1 1
0.310792364297716 0.287594315831748 1 1
0.138715229422144 0.148550774586149 1 1
0.214013559553036 0.171363250391206 1 1
-0.0688188611584547 -0.0589126000380254 1 1
0.143653299279738 0.13532495738385 1 1
0.0246321451271656 0.023627508572765 1 1
0.22339098357963 0.194653932505819 1 1
0.204805136685664 0.191424136284431 1 1
0.0204413266562743 0.0316529604767976 1 1
-0.0363356431042647 -0.0337403781831067 1 1
0.224585945850701 0.197148649713601 1 1
0.222881060297917 0.19705277898232 1 1
0.194027952956936 0.154925632959573 1 1
0.30665028297586 0.268278010435289 1 1
0.0643663342291558 0.0997642592407174 1 1
0.418809083347064 0.331375263897174 1 1
-0.231434387861325 -0.232212179180964 1 1
0.558558837511992 0.550212655188794 1 1
0.169220612068058 0.149000932797192 1 1
-0.0831682568892478 -0.0781520209532728 1 1
-0.086293536575523 -0.084526700340838 1 1
0.728155100998751 0.664308232423212 0 0
0.152822535321904 0.14645977775917 1 1
0.56614268817798 0.483745777597778 1 1
0.160862326463697 0.135516734350021 1 1
0.41988324464739 0.3813798453073 1 1
0.144572007999803 0.116878464522263 1 1
0.252233880943798 0.216921130864034 1 1
0.231868307097904 0.186062230966497 1 1
0.00201635705459841 -0.000206324991116558 1 1
0.356240041568273 0.323989300663085 1 1
-0.499307736107776 -0.430225139693299 0 0
0.197902642461207 0.139390970099967 1 1
0.623424536900271 0.583342417708035 1 1
0.318172481037919 0.288696007942898 1 1
0.308329177628155 0.302902975484495 1 1
0.283919914278741 0.244721157617004 1 1
0.139316058780925 0.125074545631374 1 1
0.0479444297638086 0.0431852463774392 1 1
-0.438461166581899 -0.417213966758899 0 0
-0.0323873358380942 -0.00345101544371781 1 1
-0.00588393571559865 -0.00305662013043395 1 1
-0.107979548083035 -0.099635595173857 1 1
0.0597741604734112 0.0407127739085471 1 1
0.0543412690996228 0.0862676462778107 1 1
-0.189124204282442 -0.170428111371174 1 1
0.044505068547567 0.0695080246364674 1 1
0.0802700849148999 0.0455977899455798 1 1
0.0945198883767193 0.11294395488373 1 1
0.31347434967159 0.269616031922402 1 1
0.0874550430875557 0.0776291818368412 1 1
-0.0836153408960688 -0.13528345610013 1 1
-0.0867211665498872 -0.0963336996076333 1 1
0.0381748261372405 -0.00313875363872897 1 1
0.322230161419177 0.2968629901153 1 1
0.0873991333384866 0.0962926624593014 1 1
0.115446478577929 0.113196143548277 1 1
-0.112175956838233 -0.0699276876285763 1 1
0.247324441805227 0.237041861109857 1 1
0.179132748792953 0.153016630314991 1 1
-0.0954814934939676 -0.12154711749864 1 1
-0.141489206172762 -0.131162280321133 1 1
0.264391102439092 0.240819671513466 1 1
-0.240826580723158 -0.228165555715371 1 1
0.365968756919507 0.336239913221304 1 1
-0.13828397455479 -0.116976914020093 1 1
0.108650337422372 0.119261444823848 1 1
0.0720119944867955 0.0585000102626712 1 1
0.260932818252027 0.243050458691826 1 1
-0.447385435812196 -0.423152570886379 0 0
-0.0158109612921516 -5.27437810755871e-05 1 1
-0.201000887640078 -0.147572124491825 1 1
-0.155606311662041 -0.141118612666452 1 1
0.144938897474507 0.128007880410849 1 1
-0.0155174304623126 -0.0127649320914889 1 1
0.593711414445584 0.559291456312443 1 1
0.150547030107879 0.148319973196564 1 1
0.163637802508955 0.146550234120745 1 1
0.237342166654255 0.226413309653512 1 1
0.247788130235699 0.229524855438101 1 1
0.218926162684447 0.205417596304526 1 1
0.458714286213962 0.430920417073883 1 1
0.238814572644899 0.221674797914567 1 1
0.124408720385708 0.111945048873815 1 1
0.353129651530012 0.334518983875532 1 1
0.482871529291155 0.440610869663931 1 1
0.420449227350488 0.382635837152342 1 1
0.208249372354509 0.13385247721931 1 1
0.0749348630017246 0.0628104781351262 1 1
0.0029718915703979 -0.0195269339960164 1 1
-0.151222587249434 -0.143578316548963 1 1
0.0372479950458647 0.0398622097710556 1 1
0.196370131348248 0.184221202197868 1 1
-0.00809012151404934 0.00623809108826603 1 1
-0.120117917799707 -0.114831533931083 1 1
0.506364588114895 0.47660247438949 1 1
0.248498665763664 0.21619204393348 1 1
-0.161019432362815 -0.150233431639447 1 1
0.573752506301794 0.509530876413712 1 1
0.818453838379008 0.692381026502783 0 1
0.264695843994201 0.287344341834504 1 1
-0.0310180761195751 -0.0305060648661019 1 1
-0.0954207977964201 -0.0796956643709845 1 1
-0.300657692898508 -0.274259178119488 0 0
0.244738722494008 0.224460082328859 1 1
0.154091524173785 0.138467632276661 1 1
0.608296528244152 0.59876080789538 1 1
0.300077737288828 0.291325155569093 1 1
0.135565515376596 0.0753691332620887 1 1
0.0863796237170035 0.0802389921557143 1 1
0.207421609057862 0.185181206568282 1 1
0.257942629586771 0.224331810677215 1 1
0.123162460211392 0.12226050931673 1 1
0.350740691496454 0.308993478138852 1 1
0.51762845613606 0.453690270576561 1 1
-0.0388913884408293 -0.00232025731264255 1 1
0.327893950532707 0.275528803870901 1 1
-0.0321716371268668 -0.0195287114430467 1 1
0.321062691449439 0.302782094028008 1 1
-0.0357923598700132 0.013203866142672 1 1
0.251201582390563 0.22751109815704 1 1
0.0291488989796111 0.0273493880122745 1 1
0.104881599045931 0.0924934039226089 1 1
0.708280750732642 0.644016433889042 0 1
-0.123175836317339 -0.129893467064648 1 1
0.359579970113233 0.30827521060161 1 1
0.422624887488079 0.366249404134852 1 1
-0.0601301801829235 -0.0259255846569235 1 1
-0.202121410988308 -0.110748367818611 1 1
0.214272768227966 0.166750074025482 1 1
0.496037781607719 0.451659435675956 1 1
0.242137237509638 0.194957192714921 1 1
0.34010914713955 0.294129427595091 1 1
0.275074138008173 0.254540554401596 1 1
0.00728302781786036 0.00850413023928476 1 1
0.670512613033092 0.590212406026962 1 1
-0.133427838947574 -0.122918089103104 1 1
-0.294945512684363 -0.261667161655855 1 0
0.205504703828405 0.200388869211831 1 1
0.496395841188745 0.429320281599253 1 1
-0.0330445115115024 -0.0150485144748793 1 1
0.507844727192654 0.451968484797491 1 1
0.260181443564313 0.252861948426171 1 1
0.434984919867717 0.379816227030946 1 1
0.167179646160336 0.0896778170665243 1 1
0.255124330491743 0.221675886583772 1 1
0.183347657556013 0.191579447357089 1 1
0.13935966828054 0.118380745008997 1 1
0.521874142469556 0.482720702418163 1 1
0.0564596657471869 0.0478404480878813 1 1
-0.358350052830889 -0.333975624624829 0 0
0.0738239957813195 0.0516638592143215 1 1
0.744629394850627 0.678098090063418 0 0
0.208730395819123 0.196462360327954 1 1
0.0120724299438885 -0.00336317800930189 1 1
-0.266504641127933 -0.241753482824062 0 1
0.612593105408527 0.534301738795726 1 1
0.110044577711221 0.100674453405031 1 1
0.112267822847715 0.093604870001551 1 1
-0.261328484690607 -0.256287846307689 1 1
0.019337909099825 0.014191482102486 1 1
-0.250888961823441 -0.211446163172701 1 1
0.461778170940221 0.403792619688168 1 1
0.182469330146906 0.136415159298669 1 1
0.424655340646332 0.373079286434385 1 1
0.375025041039783 0.378213494323704 1 1
0.527409447347297 0.489947546697746 1 1
0.267581402921113 0.206155256170168 1 1
0.086814695467216 0.0795656608189846 1 1
0.248687145296128 0.209742412377283 1 1
0.364251301334511 0.367998342170356 1 1
-0.214310387983252 -0.194459206098683 1 1
0.181576512846023 0.137172026983814 1 1
0.0842692389381927 0.0561676499207483 1 1
0.210954033621408 0.208232118085234 1 1
0.143466764814315 0.102081145994201 1 1
0.114542434374508 0.108163885444608 1 1
0.116746690614251 0.0993410410943333 1 1
0.381639689771937 0.366470788517877 1 1
-0.231772561591473 -0.22203206768068 1 1
0.391434093693918 0.357936632383585 1 1
-0.0269658673407285 -0.0316197065866465 1 1
-0.21710041443941 -0.209801596540686 1 1
0.32158082965522 0.284916410820298 1 1
0.229208209010026 0.220326403070269 1 1
0.0225114718480214 0.0154150224052895 1 1
0.173290686006925 0.160089333195945 1 1
0.230566784427411 0.20103417394211 1 1
-0.131527691031115 -0.118857488440647 1 1
0.16780814976028 0.144090432738457 1 1
0.507970941723071 0.474938295602942 1 1
-0.299468956152225 -0.216117437696995 1 1
0.053258008384354 0.0488419716792726 1 1
0.533449984970554 0.53694958651059 1 1
0.0231339782850241 0.0403969696938413 1 1
0.299359096197748 0.296836859648928 1 1
-0.212379760331896 -0.185340606978492 1 1
0.419191092335229 0.38135559361175 1 1
0.171549383886591 0.142892084833531 1 1
-0.0163968675721227 -0.0015003921962003 1 1
-0.0376496933406334 -0.0268795640933757 1 1
0.367083306245293 0.342037237515067 1 1
0.236862900109434 0.199335659124213 1 1
0.206258136592659 0.181973407546082 1 1
0.114280597682164 0.129198717104209 1 1
0.439699077696457 0.394105711042331 1 1
0.131696044554492 0.117590665915816 1 1
0.142352266510991 0.144919500567809 1 1
0.528195568926182 0.492064693713106 1 1
0.443029708713091 0.385310059186556 1 1
0.519022414224675 0.455206403791585 1 1
0.443151155503508 0.401632448850595 1 1
0.191942981815125 0.180134028506387 1 1
0.429997592770779 0.303962533475578 1 1
0.627886359457783 0.5784743238428 1 1
0.51148643709915 0.455170405152978 1 1
0.213407169637913 0.179032915437663 1 1
0.314056415985751 0.30237709396846 1 1
0.0643669560442672 0.0473450252834679 1 1
0.06041671197243 0.0661478928707735 1 1
0.153927344614592 0.119963962991745 1 1
0.20987182494518 0.199338911744471 1 1
0.109266521649858 0.149497007343796 1 1
-0.208756976409352 -0.19719127967231 1 1
0.30264976767415 0.262890157843703 1 1
0.125742891391387 0.115279127029494 1 1
0.327852700807879 0.308501692736255 1 1
0.000376510460230158 -0.0184544864646942 1 1
0.319817181832156 0.254288065519895 1 1
0.169059956907224 0.152320298544223 1 1
0.617128990571314 0.537785744942789 1 1
-0.0180762544085443 -0.0314268696389914 1 1
0.553616193825315 0.517679804752688 1 1
0.603573439108444 0.525805358058791 1 1
0.0722924478217052 0.0644302956678624 1 1
0.0309845776376946 0.0439156493142262 1 1
0.108764710356367 0.124300129236467 1 1
0.351137970375127 0.30864989999607 1 1
0.245805379228286 0.222522227041688 1 1
0.460621802169645 0.352708927782041 1 1
1.01394453981254 0.934774235110628 0 0
0.041854406672137 0.056869245204431 1 1
-0.156097129666138 -0.0969369018479709 1 1
-0.32824811395565 -0.308021354030941 0 0
0.111932686465126 0.107512865663709 1 1
0.120470425652161 0.0910432930774254 1 1
-0.268989017216393 -0.24874237361801 0 0
-0.403286821709989 -0.356941225125752 0 0
0.341629250750596 0.313085337416753 1 1
0.311525718748239 0.246863136909703 1 1
0.263389109543813 0.228719351863528 1 1
0.207937023156448 0.19449533912609 1 1
0.688588976711599 0.639123001586962 1 1
-0.0754973549732157 -0.0932234084019045 1 1
-0.265102228344927 -0.252267548802997 1 1
0.117149978293323 0.177206106417608 1 1
0.0763893155299845 0.05812558807654 1 1
0.12275080460793 0.104432323339838 1 1
-0.258557726494779 -0.222465710836955 1 1
0.331674361124562 0.299469179713645 1 1
0.40323297979025 0.380637940627261 1 1
0.394078660022834 0.360639928602362 1 1
-0.108667408091763 -0.0976196521812382 1 1
0.247069579713842 0.155021039954208 1 1
-0.320431821100825 -0.227815707611154 0 1
0.122159736295417 0.110494566789661 1 1
0.311475854605463 0.266973246413842 1 1
0.0498149060012167 0.0759547936307435 1 1
0.0626760652911279 0.0720832538287595 1 1
-0.0224401686312486 0.0489901027463714 1 1
-0.0707000261102696 -0.0536167652264743 1 1
0.0376860664175153 0.0236078127291577 1 1
0.636452760583061 0.557175314914305 1 1
0.196470816276151 0.176043114051089 1 1
0.135445929770308 0.135358503764621 1 1
0.376199753240389 0.329339908727513 1 1
-0.0710208290302405 -0.0814922958359449 1 1
-0.266213597035724 -0.200522651701013 1 1
0.165939392429498 0.138707176933183 1 1
0.753655564319488 0.689475944808509 1 1
-0.125443095186421 -0.109846161663051 1 1
0.257250710747974 0.242323686370697 1 1
0.398085760876384 0.353388721272787 1 1
0.389260884372544 0.425884405333775 1 1
-0.0623370821242585 -0.0586931864979969 1 1
0.293581020256897 0.251793521245018 1 1
0.264710207927484 0.228515856027537 1 1
0.230571743260887 0.211470890672504 1 1
0.183902593389345 0.181141542641906 1 1
-0.457284614613891 -0.408499565696153 0 0
0.396109065933258 0.355955431481023 1 1
0.142652416771532 0.14260689702414 1 1
0.428322391891256 0.398751119522915 1 1
0.563211515055029 0.518213215363811 1 1
-0.18275116105574 -0.168781792403503 1 1
-0.0617537871033441 -0.0537599894248213 1 1
0.32930367541862 0.307680480042538 1 1
-0.213122021565721 -0.189405654169574 1 1
0.239701573420909 0.214861629653122 1 1
-0.255496691402321 -0.226417332538623 1 1
-0.0102828757486669 0.010255552186887 1 1
0.416388239212429 0.407602968949577 1 1
-0.04569262337911 -0.0366691995053469 1 1
0.0672211099182871 0.0392927213289225 1 1
0.367070330180678 0.322271112251734 1 1
0.227362060366934 0.201906410974079 1 1
0.322171038390718 0.27879506853601 1 1
-0.42134415637733 -0.41887916889105 1 1
0.58588125473601 0.51915060845543 1 1
0.139765272271164 0.181150912081072 1 1
-0.059603868466179 -0.0586205213099179 1 1
0.307732856531117 0.28362794521545 1 1
0.638927039590041 0.55862859378862 1 1
-0.168284349607792 -0.162324856272121 1 1
-0.111855691324973 -0.0842251000717548 1 1
0.263726095612383 0.215566542403902 1 1
0.270913029398903 0.279260704473808 1 1
0.475468602016207 0.420192665408417 1 1
0.560374720391269 0.49850584215057 1 1
-0.159121061541948 -0.151535964345969 1 1
0.291838000349756 0.262448521067417 1 1
-0.204598747899655 -0.185321666036798 1 1
0.106483086413259 0.0923836386860912 1 1
0.374566834609759 0.351379953158562 1 1
0.203941016784923 0.191582246708542 1 1
0.0886588138187482 0.0850072507971079 1 1
0.0624224351420218 0.0541111424956495 1 1
-0.115923792497455 -0.11757254471567 1 1
0.0883928672141024 0.0657395531859893 1 1
0.0955412699103222 0.0839112262731805 1 1
0.14732331876772 0.12966944774767 1 1
0.0583036373708049 0.0706350643690961 1 1
0.249828149602567 0.237897921494383 1 1
0.156790154976959 0.172669658890854 1 1
0.38242439639621 0.340021089350883 1 1
0.204755383316684 0.181706757557459 1 1
0.178023271710192 0.126441825636817 1 1
0.100270233428007 0.0747166096980174 1 1
-0.0510504980629865 -0.0532284244429571 1 1
-0.331026263782165 -0.306833322402662 0 0
0.00594783403482653 0.00287766953853824 1 1
-0.0851782524348755 -0.0910280536824108 1 1
0.485433752711187 0.387527176989035 1 1
0.0785271047407933 0.0750533257790272 1 1
0.213517760567086 0.202533333440437 1 1
-0.0324655058755035 -0.0434218442018327 1 1
0.437619494100511 0.390176867332479 1 1
-0.22965225027177 -0.201940615556022 1 1
-0.482704370738459 -0.430556122544484 0 0
0.15110898974786 0.127651019456146 1 1
0.0963894485733214 0.0916604641510287 1 1
0.355753982779396 0.323897058420286 1 1
0.428923019514326 0.394542798799796 1 1
0.41910957914514 0.376134088466648 1 1
0.0935474676965688 0.0762687932843011 1 1
0.109819937071289 0.0827030343643149 1 1
0.66527562969093 0.623503823920124 1 1
-0.0843230193580558 -0.0535065426259619 1 1
-0.0760714824905502 -0.061591037668243 1 1
0.258658363654927 0.234903816273363 1 1
0.377541819172302 0.295977351681331 1 1
-0.234663915534051 -0.201377499915039 1 1
-0.274049238573418 -0.188682148288819 1 1
0.166057017509681 0.165356104318335 1 1
0.197883452577713 0.19258039352776 1 1
0.529110603349435 0.510211912165189 1 1
0.296904052543192 0.264712739179772 1 1
0.317256581946599 0.323450490839383 1 1
-0.258449587874284 -0.25557021573082 1 1
-0.149028038567543 -0.127171838472343 1 1
0.203411281543344 0.175073514292351 1 1
0.354960785712669 0.317892785138014 1 1
-0.00122268394353795 0.0586580118692053 1 1
0.322547681538086 0.272689188713321 1 1
0.243307577634744 0.22016695180797 1 1
0.000449734002602065 -0.000616448424072186 1 1
0.0561915068636713 -0.00699285412811154 1 1
0.340893354118112 0.291706070967806 1 1
0.148964333120039 0.141227189425279 1 1
0.128964427588316 0.121390753896955 1 1
-0.234672023085226 -0.166321926722608 1 1
0.260116227425123 0.18607725950098 1 1
0.259402598606163 0.227463949727031 1 1
0.215098717217009 0.188258777272 1 1
-0.0965250393344971 -0.0735973023367168 1 1
0.0454674499026835 0.0681082934248208 1 1
0.111258651310299 0.109891077004016 1 1
-0.108887849179778 -0.0883328822982276 1 1
0.172267597872846 0.159894892777872 1 1
-0.00839393111930808 -0.0272760984873238 1 1
0.235739496090175 0.209210732615633 1 1
-0.295502327302355 -0.262599508198104 0 1
0.466444259016269 0.428365962328393 1 1
-0.468699404569433 -0.420373714738884 0 0
0.236712396315175 0.208394577160858 1 1
0.533709945325377 0.473016447227291 1 1
0.598599820647134 0.504037412972612 1 1
0.377636532876996 0.361972954847901 1 1
0.437907878032933 0.392167139604506 1 1
0.0917092920435256 0.0806476935761506 1 1
-0.304765133187403 -0.256422059362344 0 1
0.468224154412222 0.413519570551307 1 1
0.102758317799377 0.112670202834413 1 1
0.606234812036176 0.517388473596077 1 1
0.435691474840717 0.38621488299089 1 1
-0.0922614447407882 -0.0865068618512113 1 1
0.318215218033634 0.287255869706552 1 1
0.155647965775916 0.127632000624202 1 1
0.152869560402496 0.141585000023385 1 1
0.379302936916385 0.328669616230015 1 1
0.425933757746416 0.36402184171168 1 1
-0.196565283037989 -0.16501880188677 1 1
0.047655303498366 0.0196447070091868 1 1
0.28699653224377 0.231933999415457 1 1
0.292249431372845 0.233413666661702 1 1
-0.0369860486579385 -0.0395417904615171 1 1
0.179770361219191 0.168449572924584 1 1
0.124275743297181 0.136609755418218 1 1
0.257986564713617 0.221556176986474 1 1
0.12600033262208 0.128623645896476 1 1
0.0871100139066425 0.106916870788531 1 1
-0.174925352258985 -0.166566506001063 1 1
0.144924232892496 0.134291419801204 1 1
-0.00175952714078822 0.0551938582860539 1 1
0.268267461945236 0.237032689394302 1 1
0.0458187999348085 0.0596973435838821 1 1
0.05350633873268 0.0373850684979689 1 1
-0.227996522371539 -0.224678212262603 1 1
-0.172731215989643 -0.162597863748513 1 1
-0.274479486669264 -0.230468018907601 1 1
0.552126163722456 0.511318966947018 1 1
0.263591512461488 0.226143822717785 1 1
0.0157688930958466 -0.0334708844079769 1 1
-0.115647953182005 -0.102109786712819 1 1
0.373678786045332 0.327570190283548 1 1
0.252641986995984 0.243651922279368 1 1
-0.276258843640228 -0.244912978466498 1 1
0.711140686521529 0.596929613725476 0 1
0.174352818234426 0.152807288949906 1 1
0.118262827548203 0.106036650416956 1 1
0.890729448030788 0.821448793594556 0 0
0.00392452803585139 0.0603094031539899 1 1
0.467592762735912 0.437694577677812 1 1
0.185339829128862 0.157052316662219 1 1
0.190638448835356 0.188405742487309 1 1
0.320814780422683 0.325961021922907 1 1
0.204862931272811 0.205466979904113 1 1
0.518828226089542 0.46148265982356 1 1
0.127693020218735 0.0963539317392127 1 1
0.131084216546111 0.0759481505633595 1 1
0.359654747776117 0.341549520459897 1 1
0.62914676809888 0.585166067667911 1 1
0.0323307897478969 0.0418828251557326 1 1
0.343591600032147 0.31252856770626 1 1
0.0741198170694001 0.0891414360264931 1 1
0.225672721972409 0.204158524939996 1 1
-0.154117069206957 -0.134583518418912 1 1
0.0141421377199513 0.0334288387327577 1 1
0.374181377476399 0.290687178031513 1 1
-0.316846202557463 -0.300911456298327 0 0
0.0561045865884595 0.0583266597354414 1 1
0.738322457156524 0.677007113892095 0 1
-0.144422419475397 -0.124503834976836 1 1
-0.123990522966623 -0.114013062449361 1 1
0.071656025181267 0.0213674034112375 1 1
-0.0311772625447752 -0.0398935592105433 1 1
0.328087855852929 0.312807931888974 1 1
-0.00435909811748657 -0.0276212398136989 1 1
-0.384795145251891 -0.360720027747854 0 0
-0.184318769665651 -0.141610364564 1 1
0.242079557750264 0.220859575235162 1 1
0.34740104262614 0.335969020287628 1 1
0.282956071478972 0.287256880468921 1 1
-0.0213084162298148 -0.0130770217461543 1 1
0.400096986408379 0.351085505105929 1 1
0.224555976804167 0.190384563693743 1 1
0.456407528884284 0.38682166212634 1 1
0.30613046552168 0.287822156312858 1 1
0.0708060344275792 0.0545443543591856 1 1
-0.198447325752631 -0.181096036704911 1 1
0.564225043036451 0.498411459659608 1 1
-0.00661403778535986 -0.00498850828637509 1 1
0.26487588475583 0.253713114696878 1 1
0.625476961322895 0.552855144609471 1 1
-0.0265624011898439 -0.0436751840939117 1 1
0.178203939204137 0.17162251766031 1 1
0.561732185756778 0.506152106049528 1 1
0.251250392384776 0.201645103981567 1 1
0.108592098348432 0.10318137793136 1 1
0.328787810363932 0.294768535162145 1 1
-0.0819849468614395 -0.0755730335795649 1 1
0.059206025677409 0.0359047367203168 1 1
0.496428490421688 0.439114180007363 1 1
0.682467969689058 0.603163639944416 1 1
0.0860191118874711 0.0480761532371067 1 1
0.346483919943997 0.309702670312536 1 1
0.0861323588400105 0.0973485036832726 1 1
0.0256805568813526 0.0197989178036041 1 1
0.151180565942272 0.158379928303407 1 1
0.16211919525793 0.167405141826655 1 1
0.0929622534905723 0.0915289803777444 1 1
0.42129786781523 0.376995690756483 1 1
0.451233395026687 0.405681658070207 1 1
0.189535463061354 0.146758856441844 1 1
0.175668495899145 0.16113990667277 1 1
0.128695475497335 0.0957962939495079 1 1
0.25798087736733 0.224727922825165 1 1
0.346784256390737 0.323185631761538 1 1
0.0545964749822385 0.0449881004711236 1 1
0.303675582717137 0.252119491950185 1 1
-0.30379960908024 -0.264078518268749 0 1
0.469118772465905 0.419975612491933 1 1
0.728281336252777 0.644549368688724 0 1
0.468788450377554 0.478368065964187 1 1
0.547770201264909 0.46504533485693 1 1
0.1039329841993 0.0529672300050028 1 1
0.454713791368319 0.432729193611213 1 1
0.418797467947073 0.359699274350476 1 1
0.431479349370206 0.356438524473644 1 1
-0.193193635203608 -0.170613588924453 1 1
0.41348759116699 0.35705976016968 1 1
0.402321344151546 0.355571355891029 1 1
0.0790820862268627 0.0643608951261257 1 1
0.327857547382837 0.285391943059603 1 1
0.546473958409652 0.500570348613759 1 1
0.0918130492646508 0.0844081797757911 1 1
0.14516993595016 0.133369188881817 1 1
-0.275694799786774 -0.250123977719697 1 1
0.0165380075027628 0.0232442800114043 1 1
0.0905535427361302 0.0646806721833179 1 1
-0.298340578722611 -0.267126739716697 1 1
-0.0442665976076923 -0.0427686995453569 1 1
0.0307472614243403 0.0193146487704957 1 1
0.29759663086944 0.270745211563673 1 1
0.272033672638102 0.241972389816205 1 1
0.111529665647474 0.0925529816244905 1 1
-0.278784079084298 -0.261612029045703 1 1
0.372058551830037 0.387801361140172 1 1
0.391556275051785 0.365455979122136 1 1
0.490443926404674 0.458676559755227 1 1
0.143947243483227 0.124005291834548 1 1
0.499512797241752 0.465157766006958 1 1
0.0154836826944978 0.0548630984718004 1 1
0.0561835079512173 0.0502205901298185 1 1
0.0515255446064659 0.0481613345191908 1 1
0.397403112400378 0.37393529899106 1 1
0.157906847696693 0.140122129281387 1 1
0.23635200795395 0.31909108118611 1 1
0.0528808554237096 0.0413943100183461 1 1
0.346568906443815 0.291143012474997 1 1
0.260695784564205 0.275459883627643 1 1
0.0319198488797588 0.0258675040482771 1 1
-0.13546602810154 -0.133513517222245 1 1
0.0444214654547865 0.0703323880832327 1 1
0.511392223376783 0.463732602915992 1 1
0.236589639900393 0.238009829364099 1 1
0.178544165624576 0.15873215899699 1 1
0.341316573744222 0.300623571376573 1 1
0.526699977064362 0.473921272237518 1 1
-0.0115711275736387 -0.00748954111069591 1 1
-0.013618993951069 -0.00421018222664248 1 1
0.273842854984282 0.231615979431217 1 1
0.119050408929554 0.103820219827263 1 1
-0.0121042535428727 -0.00188534299264766 1 1
-0.0475306158410798 -0.0643142889586949 1 1
0.0467325474211778 0.0232421631906717 1 1
-0.0388382209139021 -0.00271775341139482 1 1
0.11875198116198 0.108582363483358 1 1
0.175830132152236 0.148097664920928 1 1
0.0449381172742207 0.0316991280091275 1 1
-0.0505948163873298 -0.0559072150065562 1 1
-0.16283803760752 -0.151405573847731 1 1
0.523327525174743 0.485822525430202 1 1
0.337112716290942 0.37677253040337 1 1
0.0514559815768857 0.0287419676544237 1 1
-0.0839795904232401 -0.0861981979732802 1 1
0.258213909145643 0.254051159743143 1 1
0.292975394904518 0.269675198837304 1 1
0.723148245806172 0.677643161455419 1 1
-0.0266180644372687 -0.0653899993305477 1 1
0.518105520786063 0.478349869447839 1 1
0.741948937471073 0.696085251607895 1 1
0.0869636963138941 0.072527564470647 1 1
0.213000191445172 0.20855737594685 1 1
0.133287875648394 0.124478341526495 1 1
0.318476948291604 0.3112172845927 1 1
-0.0723878274235225 -0.0481440701509746 1 1
0.0478993283299947 0.0378205968993359 1 1
-0.261329861457742 -0.214856774163483 1 1
-0.00919156387661013 -0.00977549394270759 1 1
0.268503343151444 0.25799541981494 1 1
0.0472754488508713 0.038059721027924 1 1
0.527232085901 0.471961469499463 1 1
-0.0060600188288452 -0.0182903583599391 1 1
0.100430566211291 0.0861407152808426 1 1
0.0911966698166853 0.0827756393879943 1 1
-0.21100380342524 -0.169079098102408 1 1
-0.225807602256134 -0.198395563216561 1 1
0.205816165822941 0.167571470955435 1 1
-0.0425528772166603 -0.0396642075413116 1 1
0.276746173050902 0.242825211962954 1 1
-0.0312246485049071 -0.0281356141507955 1 1
0.417612744540709 0.373046081496586 1 1
0.494398476469761 0.450941014615724 1 1
0.00145593091552144 0.0439050894140773 1 1
0.38342546569231 0.335992320246218 1 1
0.286454129627006 0.234647281335125 1 1
0.431334700765353 0.398708621799933 1 1
0.0554245174568851 0.0248247880082459 1 1
0.843999375427359 0.753570348155277 1 1
0.0693272669357307 0.0565774098116164 1 1
0.213821070312608 0.199192329137995 1 1
0.330435175406378 0.297781008904268 1 1
0.197355033736934 0.213958304062628 1 1
0.0744475541216416 0.143073560645274 1 1
0.133852460013755 0.120287787582904 1 1
0.464705437695123 0.43264484530299 1 1
0.289888470197097 0.28099662422528 1 1
-0.219117075544332 -0.194879347874516 1 1
0.121648565342734 0.132601095190257 1 1
0.081630833808643 0.0904753478960829 1 1
0.2858093650736 0.257207066255002 1 1
0.499010147832171 0.422502878273837 1 1
0.0401626598661556 -0.0151831340689457 1 1
0.166282663001372 0.141385184550476 1 1
0.160914604327572 0.143625567816571 1 1
-0.153331753208351 -0.11298603622017 1 1
0.45332289306046 0.42431548150523 1 1
0.0163933243382552 0.0169708139922594 1 1
-0.142450099618834 -0.130322316225081 1 1
0.0504320886689859 0.0338793802957279 1 1
0.43255273544364 0.405479138742576 1 1
0.340521356524147 0.298300107288609 1 1
0.680611852770654 0.62213328177403 1 1
0.258612640977315 0.230424516991937 1 1
0.168970196115347 0.159593503676944 1 1
0.333276363452807 0.265291346136098 1 1
-0.109896362279957 -0.113051563074479 1 1
0.114697742556905 0.114922541023179 1 1
0.322133037067459 0.277277616122624 1 1
0.379831135170975 0.331712495541491 1 1
0.378090586954691 0.350056769613227 1 1
0.349145436547676 0.313734320871674 1 1
0.301070168186961 0.258525944910111 1 1
0.0232750442765376 0.0205647335136081 1 1
0.170126974893936 0.156991598236132 1 1
0.303641708048271 0.278964916202315 1 1
0.298607846769124 0.261570633229563 1 1
0.444766342473254 0.423571757712773 1 1
0.342728496585635 0.31113427091167 1 1
0.143526184025984 0.114833274059898 1 1
-0.0695322553299724 -0.0324231399050066 1 1
0.28798439071679 0.271506481414862 1 1
0.428586264683391 0.358908885502803 1 1
0.794355454629303 0.721992094838692 0 0
0.509002563906337 0.468749586859846 1 1
0.677027836924215 0.604315463936048 1 1
0.414206706122404 0.404545646892498 1 1
0.0854671898689557 0.0819960316080209 1 1
0.156175206544379 0.122863036222109 1 1
0.330629265705947 0.31758858979957 1 1
0.422748500807841 0.354960197899011 1 1
0.0177045150126302 0.0056664603430741 1 1
0.0713134402965208 0.0871532872331904 1 1
0.265895039397378 0.238128883919186 1 1
0.116553282762452 0.108160262982952 1 1
0.146086296455606 0.121320925726761 1 1
0.303977428068584 0.260157306267286 1 1
0.0124127839075499 0.0616683802897682 1 1
0.429336347992668 0.39635998340195 1 1
-0.0547906850829784 -0.0485695029357037 1 1
0.358692238789772 0.358272471858578 1 1
0.0140170756357705 0.0314924088728718 1 1
0.0118405284595919 0.0316926560121777 1 1
0.474723527457879 0.449285918206801 1 1
0.339031101444983 0.319720106318416 1 1
0.709120310532135 0.6359123453687 0 1
0.563879649653659 0.522004842911714 1 1
0.491486594858883 0.423716194599611 1 1
0.667413623687534 0.605720001676085 1 1
0.294739926679159 0.285742695553716 1 1
0.254721649693484 0.22182411221255 1 1
0.112263001770739 0.0738429248071463 1 1
0.696067974564694 0.615488642948027 1 1
-0.253362265629147 -0.224419849968659 0 1
0.460343666367247 0.41264679370045 1 1
0.145320226637806 0.169811297011361 1 1
-0.0585542229854793 -0.0574046362858967 1 1
0.00512624731462767 -0.00945364714723777 1 1
0.184001965186391 0.166002071223305 1 1
0.103419600666437 0.0901804211309974 1 1
0.186473248588102 0.127839554498136 1 1
0.019348183588415 0.0540896539249192 1 1
0.173333762307498 0.156696041780852 1 1
0.251685180362673 0.239437835825637 1 1
-0.263029278959025 -0.244915211887818 1 1
0.00279028846419521 -0.00306702170429844 1 1
0.301186328415923 0.302727625508316 1 1
0.314615293099525 0.286295753353781 1 1
-0.00458978796789754 0.0226771176738875 1 1
0.276166742991139 0.26049807238846 1 1
0.366347845297259 0.314166442663187 1 1
0.333220828608236 0.282118171333061 1 1
0.398271534431765 0.35485294888072 1 1
0.121491196391935 0.124674959446679 1 1
0.104180900776123 0.163587541281907 1 1
0.263614333108003 0.261644327856872 1 1
0.33303090344752 0.28028211176911 1 1
0.276572087145023 0.241183233347156 1 1
0.46770404448056 0.420322238031899 1 1
0.330305930858975 0.314548383122441 1 1
-0.0655112174504029 -0.0194508994086601 1 1
0.376151608761174 0.378204401528318 1 1
0.215050095325546 0.221730009997985 1 1
0.249092248714964 0.22290528266158 1 1
-0.103671652590483 -0.103719902666018 1 1
-0.172921421994089 -0.177199323265381 1 1
0.139118861013945 0.124228372915671 1 1
0.0731867837164032 0.0571565645776506 1 1
0.265840000374788 0.234564318466111 1 1
0.278972686604215 0.249950536433104 1 1
0.19134742585777 0.158173553071245 1 1
0.229061665860071 0.21210879543774 1 1
0.414890191297579 0.405379422484955 1 1
0.264104748485495 0.251637861613654 1 1
0.0362430021014018 0.0139697577409655 1 1
0.16142292841569 0.153130347406446 1 1
0.513603179183468 0.467962149792292 1 1
0.142921605443587 0.123160654327158 1 1
-0.242681848736399 -0.263921726693097 1 1
0.43969682116972 0.408227505898296 1 1
0.0980511418673271 0.0831527901465357 1 1
0.226810772212774 0.199902888848341 1 1
-0.298677928488836 -0.306504760088472 0 0
0.10942575308531 0.104678828271581 1 1
0.1738141332928 0.157830121969627 1 1
0.4356425450423 0.402890306561328 1 1
0.0288098602284816 0.00994395383451477 1 1
0.695160047506177 0.587090959123562 1 1
-0.161695495047108 -0.152232018063237 1 1
0.0552307069726576 0.0559601909587294 1 1
-0.297316185337721 -0.278613760656434 1 1
0.493951213092751 0.440059487478757 1 1
0.222220612212619 0.189259451097617 1 1
0.409522068505344 0.389403847369854 1 1
0.274112578272051 0.232145073545534 1 1
0.267761566326538 0.246166829671217 1 1
0.296416927116525 0.244402049528145 1 1
-0.127423938414171 -0.0514387110562848 1 1
0.484146583707479 0.42709008225791 1 1
-0.355906441646442 -0.370582440176053 1 1
0.0798948569064896 0.086576175205571 1 1
0.209313693433231 0.137107503485431 1 1
0.179606217470423 0.154190936325021 1 1
0.263852185503278 0.230586656345926 1 1
0.473096228982941 0.477990256312762 1 1
0.587199585361355 0.517928329288963 1 1
0.355352268313177 0.32497372883634 1 1
0.12458419610373 0.109136070503406 1 1
0.445154587940109 0.414958041735329 1 1
0.18088783997932 0.189363489606564 1 1
0.226927181456032 0.184528979091591 1 1
0.245116731148946 0.233377373970493 1 1
0.44630943713387 0.416736169914881 1 1
-0.184332229461073 -0.165711572606973 1 1
0.155222025143785 0.141790747502552 1 1
-0.111524895272095 -0.0899315742810817 1 1
0.494515935234048 0.495536495737189 1 1
0.420157452360509 0.40572895487234 1 1
0.576735444966044 0.538497810206698 1 1
0.438339592201115 0.406134660001811 1 1
0.246338955840433 0.224628747633446 1 1
0.271198659290505 0.270321120284166 1 1
0.205393611537271 0.184254683076022 1 1
-0.0591396356852931 -0.0353674414069989 1 1
0.119468544625678 0.103408898232653 1 1
-0.0151769247709233 -0.0162768263682063 1 1
0.239696297314848 0.245945104234335 1 1
0.30361093998327 0.269503943091783 1 1
0.313991485002398 0.255769120577135 1 1
0.453654649305949 0.40273422578505 1 1
0.139611851222339 0.0855792966294287 1 1
-0.0429531170881026 -0.0376151186728251 1 1
0.178258710427993 0.162678269543602 1 1
0.308838589977874 0.251046581310269 1 1
-0.453916298453812 -0.376107348898859 1 1
-0.350293333197973 -0.314371537790739 0 0
0.362940103212098 0.317987969368791 1 1
0.0676682282038262 0.0625649485768982 1 1
-0.0826051882747378 -0.0930031210548234 1 1
0.393160525605651 0.360984464654462 1 1
0.661132946915216 0.573575883084884 1 1
0.0836741698252327 0.0518407553097782 1 1
0.450234451119308 0.400022356073826 1 1
0.203423618128132 0.177106613908914 1 1
-0.0778382586698435 -0.0617016829552654 1 1
0.18536028504352 0.165171681262725 1 1
0.0736046329520528 -0.0508556315248913 1 1
0.181701399128731 0.172376828607681 1 1
0.265589249154249 0.261109201918956 1 1
0.229589700940649 0.206043534717533 1 1
0.106919624958206 0.106457582805285 1 1
-0.148534006165411 -0.142528698727316 1 1
0.0406169301464692 0.0113323271987976 1 1
0.164052445786985 0.134776422951178 1 1
-0.0327284696677366 -0.0246119911244562 1 1
0.157294705647976 0.138796679360906 1 1
-0.142088069600273 -0.1274368229633 1 1
-0.25584687126998 -0.249823503388863 1 1
0.229126507472611 0.181941080492082 1 1
0.0332127966013435 0.0116916140217698 1 1
0.351557258635515 0.291434190770963 1 1
0.752704880341873 0.712923328976278 1 1
0.199544608694686 0.174291636526475 1 1
0.412532013141511 0.36269401909027 1 1
0.403676572014044 0.367811185032966 1 1
0.796376892171092 0.711039455510259 0 1
0.160965989110208 0.136407383881464 1 1
0.080665886439227 0.075309366498664 1 1
0.0473896775819882 0.049089988555056 1 1
0.192809293010329 0.161225044618486 1 1
-0.146856057568291 -0.126289218712142 1 1
0.167484224271057 0.152875227657952 1 1
0.289963767930714 0.235819932070954 1 1
0.225251646556845 0.238780589407536 1 1
0.356119701475298 0.322459111174688 1 1
-0.153258401598812 -0.0811325131362423 1 1
0.189898936355805 0.180337855432854 1 1
0.242552167443574 0.23118436330575 1 1
0.261956747375048 0.230566299936351 1 1
-0.229946051300003 -0.232630938766777 1 1
-0.105755591426665 -0.0864856933604869 1 1
0.160739048230872 0.113255707384215 1 1
0.388499909500637 0.344700148424208 1 1
-0.0548067907373002 -0.0397667402451939 1 1
0.636345139930233 0.571821451934768 1 1
0.178933803647713 0.182709482283439 1 1
0.39519193959291 0.37449902146227 1 1
0.288762866991019 0.243720967523636 1 1
0.0694357605268338 0.0868940150685353 1 1
0.442481412124005 0.393017908641251 1 1
0.432650944325654 0.39126766584481 1 1
0.000490890547331271 -0.0102232391020164 1 1
-0.19360145950843 -0.152094090302626 1 1
-0.05940891686995 -0.0475344436013705 1 1
0.405844181681441 0.409677021822658 1 1
0.599969350613079 0.529163480051347 1 1
0.192423179557888 0.243179227272579 1 1
0.271933985980084 0.234367969415132 1 1
0.182278041843755 0.193057294459397 1 1
0.650989300503007 0.572410273550807 1 1
-0.0489014534564673 -0.0561489871565754 1 1
0.17895276868042 0.112235840890599 1 1
0.668393794321917 0.608463760838904 1 1
0.215568956868132 0.195875435176017 1 1
-0.158590659189514 -0.147870866817241 1 1
0.502560073352024 0.447122774103158 1 1
-0.00444473530259383 -0.00318709286970186 1 1
-0.0926453292336306 -0.078250149825946 1 1
0.424078406628949 0.393137515169217 1 1
0.938609272366179 0.83960913022466 0 0
0.0893055728484124 0.0806586018354231 1 1
0.0516597031545382 0.0673538810224391 1 1
0.271289172403692 0.236211457212045 1 1
0.216068260217809 0.192671738128615 1 1
-0.0766315635872053 -0.0656967965658147 1 1
0.396620686238751 0.403509775605505 1 1
-0.0854900608577638 -0.0951572572468204 1 1
0.0379559430965118 0.0408027499625181 1 1
0.207066269911091 0.180177221196405 1 1
0.766389520804862 0.676259625114448 1 1
0.387530658954839 0.345449839196976 1 1
0.139633282247614 0.15515081658817 1 1
0.334792167180149 0.312756456194549 1 1
0.236065703059266 0.164296462473175 1 1
0.192888421669166 0.183084849383736 1 1
0.466089364829614 0.413231281681444 1 1
0.274317456295771 0.322591534422846 1 1
0.26904817826601 0.231674282375502 1 1
0.338103991014275 0.318510473969539 1 1
0.444063240275184 0.411514103161917 1 1
0.239272246456884 0.216691537812018 1 1
0.342690120980985 0.308291238378011 1 1
0.319120886882251 0.299289981459714 1 1
0.268141351169719 0.23003722149851 1 1
0.0661873655257833 0.026418776797425 1 1
0.466240731491567 0.41253199787412 1 1
0.26803001166891 0.220587347082307 1 1
0.160439885430558 0.15917747250134 1 1
-0.112481240623379 -0.108400533289064 1 1
0.23534742841093 0.208461511540834 1 1
0.287953896516373 0.251029792484205 1 1
0.0570219980865768 0.098260938087647 1 1
0.349150674187977 0.297263290404689 1 1
0.557965486141064 0.484865936185971 1 1
0.669799696308395 0.615139940819878 1 1
-0.103650216240896 -0.0989696201978805 1 1
0.115571057938296 0.100408242856275 1 1
0.347393864178039 0.312672500309217 1 1
0.0162086913942688 0.0336948992300748 1 1
0.295115715735245 0.270551457700142 1 1
-0.0738125106926373 -0.0621592804958285 1 1
0.27768149294381 0.257598727023034 1 1
0.0689285022146181 0.0581633576917922 1 1
0.346277285381572 0.341303903721363 1 1
0.106458902261937 0.100271153242508 1 1
0.205088392046841 0.18633844949028 1 1
0.0775533422250318 0.0744681724527072 1 1
0.608962962281514 0.459112284655296 1 1
0.17952536845965 0.143263744335883 1 1
0.528517217003089 0.592631693171773 1 1
0.0483953618968141 0.0904105906760637 1 1
0.0386933123536479 0.0457666956210333 1 1
0.467991563244184 0.428116114894176 1 1
0.24018396391171 0.198941912097993 1 1
0.558028823952675 0.507791792348337 1 1
0.0671428833277266 0.0525856063623376 1 1
0.222419857766023 0.175576488362244 1 1
0.0212320274989284 0.0207914111664317 1 1
-0.152629257685866 -0.129458336029307 1 1
0.70681933800617 0.651775524731645 1 1
0.154908126401947 0.141604979049495 1 1
0.553383234289076 0.476844313094978 1 1
0.793742963918801 0.721747913067657 1 1
0.344971664432612 0.29090560381046 1 1
0.36781218500759 0.319725797090457 1 1
0.189831357698689 0.166832232766678 1 1
-0.147177083723773 -0.140349240620571 1 1
0.0607301949669378 0.0555329590630288 1 1
0.381102084746418 0.350750372531551 1 1
0.351921047715043 0.307921977428486 1 1
0.199384113107852 0.165426096155379 1 1
0.350322213267018 0.313681497682365 1 1
0.567452494427539 0.576634798910525 1 1
0.28162903203576 0.241811050025336 1 1
0.392540331848527 0.377903276610993 1 1
0.224666070041021 0.198327952237583 1 1
0.298756249909903 0.264966491311872 1 1
0.319493068943858 0.249559570563554 1 1
0.27976910604745 0.270092933310813 1 1
0.337361440291585 0.28086067576633 1 1
0.0921503122684624 0.0880709958647842 1 1
0.495220484746519 0.418505925584312 1 1
0.0713599716535947 0.0600978604617173 1 1
0.0797569750661191 0.0967234430497592 1 1
0.093643284268057 0.0837343967130071 1 1
-0.195413412844016 -0.291268386026249 1 1
0.488512891911605 0.444240186274941 1 1
0.160567920906675 0.127644455077528 1 1
0.478194133505083 0.459031018134271 1 1
0.168218437699651 0.154064135641246 1 1
0.317915362932008 0.288420509168937 1 1
0.165389414836193 0.147146389765651 1 1
0.294599738732694 0.251586187271203 1 1
-0.207270637374789 -0.216040969866252 1 1
0.300678409997667 0.258342488013324 1 1
0.189618526149803 0.1666912932123 1 1
0.0541223146992945 0.0356261807141016 1 1
0.117077459752482 0.110813640886123 1 1
0.170611203462461 0.145454735073867 1 1
0.132986937733359 0.117730489402655 1 1
-0.04719458786947 -0.0383804722197766 1 1
0.745546028790667 0.666561489106383 1 1
0.365963180327787 0.325286239574733 1 1
0.105125815113163 0.0940388668463732 1 1
-0.0635990138883656 -0.0580653926357886 1 1
-0.045532469603765 -0.0346160204568207 1 1
0.0804188276137851 0.0640320258235636 1 1
0.0709422061134465 0.0643158163873466 1 1
0.0158018524403362 -0.0065961939191753 1 1
0.118962162753095 0.0868800080051185 1 1
0.151277054613952 0.145611894206385 1 1
0.421783165214655 0.382031644787643 1 1
-0.0239738601741108 -0.0288881030787712 1 1
0.225728140128376 0.211893905318223 1 1
0.250503823771155 0.201446019198579 1 1
0.34256990858903 0.317539228028746 1 1
0.285935427483804 0.264558567418442 1 1
-0.0468871684246945 -0.0509908873490182 1 1
0.0328440761540377 0.0254241191470023 1 1
-0.000371542313337456 0.0142848239700714 1 1
0.278850017539303 0.244856110472719 1 1
0.433401393757304 0.324308969055891 1 1
0.0492954113493876 0.0804669807984274 1 1
0.600530455736763 0.543366317908758 1 1
-0.0994770860013764 -0.132017381492714 1 1
0.255069846397131 0.230836416212193 1 1
0.35271256843485 0.317853223310026 1 1
0.178638323994381 0.161386838433094 1 1
0.311673498300248 0.282112863797854 1 1
-0.153998037772106 -0.141489154998112 1 1
-0.0853439264820913 -0.0387095611502207 1 1
0.14736543618934 0.126770791576137 1 1
-0.19089148678869 -0.208418207340841 1 1
0.121572884335747 0.147989950585349 1 1
-0.044191930417821 0.00494758532134803 1 1
-0.194808868907722 -0.180707181348565 1 1
-0.0031469737323957 0.0074195613472321 1 1
0.488662040180976 0.472613969006886 1 1
0.674058663098933 0.6328563827297 1 1
0.224561111245259 0.204363262833305 1 1
0.441778853637063 0.432085389482535 1 1
0.455460174138333 0.382680624331743 1 1
0.0969205800196802 0.0636949072933238 1 1
0.341058458517238 0.326380827156633 1 1
-0.0316007301212191 -0.0341990394934284 1 1
0.362929764790029 0.332941474394399 1 1
-0.124353870059695 -0.124634065237491 1 1
-0.149395400576186 -0.10181945862742 1 1
0.420352104282753 0.345137220613168 1 1
-0.1352444593458 -0.121067115904277 1 1
-0.0357902751994484 -0.0255009772608888 1 1
0.0211005376229053 0.00331736967793661 1 1
0.758248273026127 0.673990404336801 0 0
0.157303256610817 0.138895306804641 1 1
0.119016628551287 0.102872568041152 1 1
0.508657619519411 0.476291934489103 1 1
0.10003807604203 0.122786219016786 1 1
0.298081192816056 0.272411080099713 1 1
0.0153651020943843 0.0327025174843452 1 1
0.0793188072436707 0.0952336137525235 1 1
0.539861794214186 0.467793310750397 1 1
-0.207666169458589 -0.198591981436173 1 1
0.335657914600605 0.303575504621434 1 1
0.46478274274142 0.40537585590909 1 1
0.186759351126867 0.177828105125087 1 1
0.13404547915921 0.11862027165085 1 1
0.299400552183967 0.259921242480484 1 1
0.14213633869386 0.111963725289638 1 1
0.377082331858943 0.282641197142137 1 1
0.144512625517817 0.138587629616045 1 1
0.106850246362856 0.0835520091432987 1 1
-0.180779070080182 -0.13575007214738 1 1
0.27049489437886 0.243911295566593 1 1
0.16247756970101 0.152408433843029 1 1
-0.102776855642797 -0.118897605676382 1 1
0.555124721117075 0.500789680624909 1 1
0.506203288631759 0.463612915113976 1 1
0.706390261277474 0.63262133662416 1 1
0.178259476303427 0.138226986345466 1 1
0.153307627328257 0.145669988157768 1 1
-0.139394328136753 -0.119000754875161 1 1
0.630474471878456 0.595302795337417 1 1
0.255395447947333 0.240914826198576 1 1
0.170390874464502 0.142325091957019 1 1
0.19130321198791 0.178488339999314 1 1
0.737632947537122 0.651823723653852 0 0
0.0531997478471422 0.0264513366777612 1 1
0.039571936992731 0.000951520936421604 1 1
-0.113341214863978 -0.103290968664136 1 1
0.56103186004931 0.511011774101316 1 1
0.296893003990844 0.269375391180388 1 1
-0.109610176209491 -0.0638113955397451 1 1
0.0962096542870182 0.111474632714881 1 1
-0.0442318683043202 -0.0521955451975303 1 1
0.242328102408545 0.204776251288459 1 1
0.0696872069986564 0.0634114689045713 1 1
-0.144622225174037 -0.178675244168463 1 1
0.0896685348611104 0.0818936405824352 1 1
0.455629421229379 0.452800879492748 1 1
-0.0808744678940364 -0.0872218214649612 1 1
0.246950349821943 0.226909146136677 1 1
-0.0927300637456101 -0.123360851199517 1 1
0.572170083229206 0.535529891611714 1 1
-0.0495066991231201 -0.0869945943399805 1 1
0.130426942215761 0.109495225589787 1 1
0.593565933563229 0.547647663345836 1 1
0.396783552159012 0.345582109933667 1 1
-0.115540383436126 -0.0940248626013209 1 1
0.109697007867527 0.107548730778907 1 1
-0.147273366029317 -0.167472462967354 1 1
0.139530527199705 0.123407381718369 1 1
0.310300838198871 0.261139427579807 1 1
0.316731654279605 0.290729373385478 1 1
0.360821258045479 0.298404214093164 1 1
0.446233178343354 0.407531285604686 1 1
-0.275859790435144 -0.251647358860508 1 1
0.140573544377636 0.135197836452849 1 1
0.263254337776137 0.230631795175227 1 1
-0.448335399437744 -0.389876605084739 0 0
0.0959493476539044 0.132398538658155 1 1
0.398693791580307 0.375290563314442 1 1
-0.125543527726463 -0.10776770103404 1 1
0.165670336500064 0.146684620566381 1 1
0.310859070813597 0.305838068187986 1 1
0.660595509709345 0.607052259185709 1 1
0.296234722424234 0.261836004362433 1 1
-0.340401526080057 -0.301513885998073 0 0
-0.0837271990671381 -0.0694152913654266 1 1
0.383852880726325 0.338943717529008 1 1
0.142809175057677 0.127226727258232 1 1
0.119817531389431 0.140835742332553 1 1
0.135978057143706 0.109026163754115 1 1
0.0714444915912705 0.06247790908063 1 1
0.501300527323502 0.4790653491605 1 1
0.53688499147628 0.466932566499249 1 1
0.455977628540988 0.448063008950604 1 1
-0.0308826091109125 -0.0188954619980743 1 1
0.211028241142149 0.185752136398426 1 1
0.726802881015213 0.649789945608725 0 1
0.687299390460676 0.538710574708176 1 1
0.27088204594367 0.241485708287202 1 1
0.129743753747367 0.157484486277751 1 1
-0.00551563621842732 0.00342343057449938 1 1
0.00252285258487524 0.0575160281291897 1 1
0.283798400424902 0.244697448524001 1 1
0.54161970698249 0.429456264995525 1 1
0.010680775414004 0.0114889152589521 1 1
0.236598684858805 0.206398652352248 1 1
0.753922312663094 0.668099881222247 1 1
-0.0908720020060914 -0.036876627007538 1 1
0.27475117183734 0.256479971499514 1 1
-0.450737115580925 -0.391781527962429 1 1
-0.0739411273987307 -0.0592734916905501 1 1
0.307375265777921 0.25479250494296 1 1
0.0752532979975181 0.0718265897809732 1 1
-0.0802499030275697 -0.0540573072452592 1 1
0.293264093821903 0.255520680151236 1 1
-0.391526734590481 -0.367785519877388 0 0
0.389035190049423 0.359929199886197 1 1
0.195413273771923 0.187107084313016 1 1
0.0462109994367888 0.0335327992577504 1 1
-0.018476038643052 -0.0227763137371281 1 1
-0.204356685027478 -0.184189259816544 1 1
0.148037963492993 0.13143948002785 1 1
0.204489968554065 0.180417819065567 1 1
0.392767594555228 0.445536982067101 1 1
0.53714633887314 0.480583829376093 1 1
0.74544867278436 0.65682244379648 0 1
0.109539073470449 0.0728364117941408 1 1
0.0544911097091789 0.0235008866836294 1 1
0.417154863624981 0.367435469029295 1 1
0.21020597530974 0.21989141152874 1 1
0.537906694446772 0.499049256122901 1 1
0.366520642875521 0.262149945774146 1 1
0.467327504168571 0.437987817754879 1 1
0.274719421542491 0.225044482167497 1 1
0.458522490412197 0.466646664833169 1 1
0.116025658520523 0.102932427422221 1 1
0.363389363912698 0.336833117978209 1 1
0.000227792728495037 0.00190465135792209 1 1
0.511167000230402 0.48331470104435 1 1
-0.21113136014222 -0.196191385405545 1 1
0.357926457100708 0.342246180714818 1 1
0.0151191839135803 -0.00790394871728867 1 1
0.424550905966043 0.412343046931415 1 1
0.425423641850748 0.411901518380386 1 1
-0.2767945731165 -0.247891614532225 0 1
0.43455434323055 0.412243184935148 1 1
0.256237843088179 0.227556298323846 1 1
0.141809009442641 0.146476756107075 1 1
-0.194593252462716 -0.164921875592825 1 1
0.371189353757626 0.336945794110484 1 1
0.068076080293305 0.0727486870451271 1 1
0.0390458199476692 0.0660881916701651 1 1
0.423064042959672 0.38652668916998 1 1
0.341887742738823 0.288421990527682 1 1
0.385226667665014 0.435582791740576 1 1
0.136274711210997 0.127879299479021 1 1
0.414164288126008 0.349327749981673 1 1
0.0452135491595815 0.0307866189571711 1 1
0.511211631886367 0.490035876652163 1 1
0.196299933029579 0.172098131428724 1 1
0.417828207951346 0.431568620388116 1 1
0.0800578177116152 0.089309243780646 1 1
0.0912625166142834 0.118208486699293 1 1
-0.163508625508431 -0.127552513060289 1 1
0.308857144741388 0.252725156886788 1 1
-0.282743507865232 -0.227503988719444 1 1
0.171610039094988 0.137944007919789 1 1
0.459566582434275 0.41368349177197 1 1
0.00773984102823153 0.0268747163829803 1 1
0.479543712723323 0.450592124630717 1 1
0.186759031491941 0.172137995881049 1 1
0.58972160092935 0.517309708261551 1 1
0.258639094109962 0.271384909842988 1 1
0.0205749222805905 0.0178172136067942 1 1
0.429788442338655 0.416069171517834 1 1
0.159661001815608 0.132739679045062 1 1
0.34673855941802 0.313707635709689 1 1
0.457122377522597 0.400198387452819 1 1
0.135425943506611 0.11814236154449 1 1
0.263460656516703 0.227411400674397 1 1
0.00750928873333637 0.0254048883280456 1 1
-0.222758525978425 -0.206227156175079 1 1
0.595258152449476 0.529960319475757 1 1
0.102047023957261 0.116210626512689 1 1
-0.108155070197467 -0.134698235016608 1 1
0.0530332328618649 0.00930842561424149 1 1
0.212271346230194 0.190643555626873 1 1
-0.0364106714859874 -0.0367963096606332 1 1
0.00152738469810753 -0.0270993377599948 1 1
0.155145996491091 0.147041943760906 1 1
0.0787928043136251 0.0788885392967398 1 1
0.199303574422163 0.187203988822654 1 1
0.102987261212447 0.114807253480403 1 1
0.300244472049242 0.270941970904791 1 1
-0.0467365735316583 -0.035593614767357 1 1
-0.0526518588125479 -0.0325435196282267 1 1
0.0987809213239824 0.0836579732474049 1 1
0.203506336035747 0.183844883403576 1 1
0.133889772600795 0.112652456206133 1 1
0.147620286248132 0.138300097602317 1 1
0.295226796649029 0.288533820954572 1 1
0.641913758014161 0.614017098918618 1 1
0.417112981139459 0.359318295592191 1 1
0.143967997304211 0.137477955742458 1 1
0.453187084138509 0.414004124555745 1 1
-0.0210872028447157 -0.0196398446199479 1 1
0.0407460541105356 0.0299694939888252 1 1
0.27629790774151 0.258697319065846 1 1
-0.00917023319611703 -0.0153315655504119 1 1
0.267848564342522 0.227964443097865 1 1
0.194637729868726 0.186767319152356 1 1
0.241359737829885 0.224987837543709 1 1
0.0357755532367987 -0.0134710888920738 1 1
0.231744237829719 0.212974870400027 1 1
-0.0455543043965082 -0.0970538344081709 1 1
0.337305912524151 0.259701432317325 1 1
-0.0903043264080578 -0.0814998311577872 1 1
-0.804947909313503 -0.713703567681743 0 0
0.142176999901578 0.151249019149539 1 1
0.0159666918400498 -0.0122467556804872 1 1
-0.0814538118171039 -0.0643799332850027 1 1
0.103063014946913 0.125375309750274 1 1
-0.153110077964616 -0.110375565096014 1 1
0.0574519198697359 0.0482658354205022 1 1
0.21172361232373 0.199818352394384 1 1
-0.300792789930198 -0.265450383995168 1 1
-0.101891469281877 -0.0878710687726896 1 1
0.097215944090984 0.0835186787150135 1 1
0.037090080862536 0.0138439847287327 1 1
-0.208508343765795 -0.205948600352469 1 1
0.372071940365047 0.321264440358171 1 1
0.654455381687687 0.620981455648147 1 1
0.0917607554772924 0.0660952099378779 1 1
-0.202494265233338 -0.169826204270327 1 1
0.385737946911731 0.340778301662572 1 1
0.394912978226987 0.347663881204778 1 1
0.0969333786031032 0.0698142633574006 1 1
-0.368055546091445 -0.313694105704051 0 0
-0.214780052180151 -0.200114743702992 1 1
0.304100434236866 0.263843801582111 1 1
0.289837802390755 0.279120022002362 1 1
0.333829367143749 0.287723240645545 1 1
0.537751956492263 0.464262761140838 1 1
0.389762508339089 0.342263465970527 1 1
0.0210911190395506 0.0346376991547093 1 1
0.579288274317809 0.485086938932495 1 1
0.325833632885619 0.293880196365066 1 1
0.25426756087136 0.245257931252473 1 1
0.271842580322308 0.216382471494632 1 1
0.0535421802424615 0.057164226033538 1 1
0.593458181258315 0.53606678777569 1 1
0.0658360699931583 0.0326536330304807 1 1
0.23622286207503 0.226206083351185 1 1
0.0271196747549335 -0.00310374888606271 1 1
-0.0446942666508541 -0.0582545359921043 1 1
0.277719266813638 0.255698203931434 1 1
0.125051097455704 0.12835550959483 1 1
0.379640305066734 0.330815021744751 1 1
0.738273997973529 0.662622293961908 1 1
-0.0509888973231166 -0.0397731202885399 1 1
0.212525249932873 0.210009719418383 1 1
0.209032727605504 0.209464120063225 1 1
0.447132314188245 0.3984783623309 1 1
0.0817660703885191 0.0739943875765084 1 1
0.18179677535614 0.172408124431569 1 1
0.255924002818733 0.238447672645861 1 1
0.408641866644933 0.358697158855215 1 1
0.282091254072727 0.236148197175256 1 1
0.148756232122496 0.126820755483864 1 1
-0.222190324931635 -0.190912863604785 1 1
0.437616742586075 0.391820287149859 1 1
-0.0494944926398477 -0.0248158232350314 1 1
0.372886606445727 0.332275839511096 1 1
-0.070454481969656 -0.0432579212013361 1 1
-0.0285974659915602 -0.0117110710462109 1 1
0.377069827897513 0.322930057390004 1 1
0.0565534130131418 0.0712306401536967 1 1
-0.178608649929517 -0.0611437341830421 1 1
0.213006272215942 0.20353542159185 1 1
0.26728373585695 0.22038295842901 1 1
0.335602595227013 0.314162174435082 1 1
-0.0630413425590327 -0.0438922604388906 1 1
0.27900469691153 0.246507393058114 1 1
-0.29106014226343 -0.243442412337688 1 1
0.473301481279724 0.419690403913489 1 1
0.32399310684634 0.262917215315 1 1
0.0404092800301148 0.0632763474850377 1 1
-0.159785801419765 -0.173086356970462 1 1
-0.0757228445470886 -0.068263817085714 1 1
-0.0248473705578698 -0.00539385766935976 1 1
0.352573181094521 0.30816559597451 1 1
0.248861571961308 0.237792562119462 1 1
0.215191188197362 0.142485903872383 1 1
-0.0881835731000365 -0.0848647205329488 1 1
0.24807414791506 0.217318415378265 1 1
0.0502258064711355 0.0479218768680939 1 1
0.214476395119327 0.204653443922196 1 1
0.348528290154422 0.315678820558199 1 1
-0.00816176776591622 0.009001914057685 1 1
0.211285075300224 0.194231548596318 1 1
0.321555999470007 0.29802903452401 1 1
0.790144977291748 0.611187256340861 1 1
0.00685996175375374 -0.0124209450380859 1 1
0.189064818938761 0.174267519452101 1 1
0.368336485025575 0.325359467384896 1 1
-0.0493052010245388 -0.0520345973078599 1 1
0.46275092376018 0.433569406385753 1 1
0.256814225227635 0.221886570107461 1 1
0.0542082738178742 0.0449818992581637 1 1
0.393690715161759 0.333788581834016 1 1
-0.137061965464629 -0.121081228945576 1 1
0.177252537202537 0.156978097722319 1 1
0.162465901592669 0.108421107093308 1 1
0.121796414074233 0.106441079955306 1 1
0.42546276978053 0.393422296782237 1 1
0.21800477363361 0.228157348389282 1 1
0.298930075131958 0.286945201658079 1 1
0.0939059817163687 0.0804690014777098 1 1
0.284485887463192 0.204332778280254 1 1
0.399096830413752 0.370152118803879 1 1
0.0845841942636412 0.0691461901936506 1 1
0.369018710089515 0.344460998467542 1 1
0.193304399076411 0.171758303780369 1 1
0.148516585908019 0.137811197203044 1 1
0.217695993501822 0.20112916116678 1 1
0.16190933299128 0.217788524546008 1 1
0.184271377278158 0.165011232065952 1 1
0.942401343465973 0.868832649695295 0 0
-0.138452686784419 -0.124007375100588 1 1
0.123429124900291 0.128765207314962 1 1
0.175304692887609 0.145796112091569 1 1
0.428343301213306 0.390376757172536 1 1
0.107973376205382 0.0964291406582954 1 1
0.645217746807803 0.591438553153512 1 1
0.329794575474029 0.291004513013864 1 1
0.266348989215242 0.237733798214274 1 1
0.00751851780647338 0.0249204981236075 1 1
0.309516964517827 0.283644622453951 1 1
0.76517326431716 0.734035785697001 1 1
0.739642145025416 0.67420414049369 1 1
0.373503431764166 0.330560728943957 1 1
0.28843253076213 0.251064063025831 1 1
0.191608645800317 0.156310266483914 1 1
0.638886603840242 0.577315592942185 1 1
0.104102426327043 0.0862291367800304 1 1
-0.15065379661578 -0.139023812663371 1 1
0.316641988409665 0.261762255948191 1 1
-0.0435530108748841 -0.037571568127943 1 1
-0.0716800388562984 -0.0757593337675465 1 1
-0.0848475606887384 -0.0512990928368926 1 1
0.206585699632164 0.188692478089057 1 1
0.562358833203329 0.500928655608769 1 1
0.212154428513299 0.157105104944898 1 1
-0.185837500566501 -0.213732918595227 1 1
0.0811506823133732 0.0473803974777968 1 1
-0.371065033119076 -0.318624939261538 1 1
0.279360967126187 0.254829375446042 1 1
0.210991160874764 0.185531243285887 1 1
0.422907456888269 0.373451959928099 1 1
0.55376739288213 0.487688163517974 1 1
0.346099378233055 0.292207530159142 1 1
0.0704862747843001 0.0738323720316203 1 1
0.341122042731302 0.349531927576567 1 1
0.246779722230325 0.240293456539841 1 1
-0.288655419749223 -0.281732830565444 1 1
0.093499244502983 0.0852989241714428 1 1
0.368758662142842 0.349908689498956 1 1
0.0941252073495129 0.0629876081355476 1 1
0.0954053025407968 0.0521334801003198 1 1
0.125741017387868 0.116590442499237 1 1
0.670266559849593 0.614961135584044 1 1
0.162535933606273 0.198601204285223 1 1
0.109841824477894 0.0967023861375478 1 1
0.31033903793576 0.246069409731838 1 1
0.323794779553015 0.306376241676281 1 1
-0.0014527111281357 0.00610997224667155 1 1
0.153945080608971 0.150568318923556 1 1
-0.041277150751068 -0.0325797559975017 1 1
0.286280210322455 0.255082885788645 1 1
-0.0925265531189691 -0.0122468897690383 1 1
0.0301818917184379 0.0425162506610722 1 1
0.031583857331726 0.00991486743034253 1 1
-0.0671256450424554 -0.0475127558304183 1 1
0.244643850485353 0.226481239231095 1 1
0.214407675109735 0.186778103340189 1 1
-0.256417357620246 -0.211035447003023 1 1
0.0438974508266533 0.0550431215108733 1 1
0.189507063285955 0.165329001586799 1 1
0.0427689045551249 0.0405712225582011 1 1
0.131902920169933 0.117610944297341 1 1
-0.157652861717241 -0.135632079725466 1 1
0.62031636549476 0.600153830188527 1 1
0.0605921831168332 0.0284478140799778 1 1
0.281125971452679 0.244294417522298 1 1
0.397644967376815 0.340693632510561 1 1
0.418310659062192 0.362989893731956 1 1
0.189954869601025 0.141582026695535 1 1
-0.160424816449704 -0.106757159305622 1 1
0.0786073636529288 0.0602310143029867 1 1
0.173960656786623 0.190429745912955 1 1
0.892341504940074 0.802683043385593 0 0
0.0981905051742685 0.0706063253975951 1 1
0.374840842011389 0.276186246710555 1 1
0.168154519513842 0.143916730594054 1 1
0.20877357570818 0.118412045509349 1 1
0.208539479064046 0.179286805256943 1 1
0.150706744335111 0.0803314734450248 1 1
0.814959403409653 0.775928164781376 0 0
0.261641580529712 0.223598569769079 1 1
0.163528438389943 0.136247398635822 1 1
-0.402303354969678 -0.376748445651688 1 1
0.49550900633072 0.440263424100615 1 1
0.230038215913714 0.199767649342208 1 1
0.189750986953262 0.173241287881935 1 1
0.433831893396962 0.363098520738075 1 1
0.349846248267521 0.322260519860134 1 1
0.0238472742081981 0.018536480785003 1 1
-0.0180385569292664 -0.0154977510330766 1 1
0.0962499771386615 0.0887215048541551 1 1
0.0840887082742279 0.0782048315564907 1 1
0.27646639590337 0.260411878401302 1 1
0.716598346232725 0.643977390716132 0 1
-0.147148114973445 -0.138137203961032 1 1
0.577254461761922 0.519360529605696 1 1
0.324863309772161 0.300488787249142 1 1
0.184866650784467 0.17991909291823 1 1
0.0641827395124399 0.0412504402910155 1 1
-0.0302933243753007 -0.0201729115534964 1 1
-0.124433480033582 -0.11999394988516 1 1
0.458308309776966 0.393853350868365 1 1
0.425698972566649 0.356463734283087 1 1
0.633806856144217 0.570556420346081 1 1
0.866674192556118 0.775951373447732 0 0
0.0557705695015763 0.0541369892017976 1 1
-0.000813765803046179 -0.00469664183773846 1 1
0.633153426186311 0.559624628095351 1 1
0.431697046940795 0.409076284919223 1 1
-0.0108542917446185 -0.00678622005219837 1 1
0.245417106519324 0.224901330706589 1 1
-0.0596081674114153 -0.0420551361616447 1 1
0.18776291684534 0.192264802238668 1 1
0.170988055156049 0.15748050763745 1 1
-0.0576880092662495 -0.0570356113583744 1 1
0.341672932055033 0.309104587204023 1 1
0.818087804727568 0.757952779319811 1 1
0.0301437822373428 0.0179429229036817 1 1
0.0763814730460917 0.0816378993891772 1 1
0.581094252752383 0.516636124733892 1 1
0.0467393504361291 0.0423937590075394 1 1
0.162163881382517 0.126990609421772 1 1
0.536790445372371 0.491300767963514 1 1
0.235012457249393 0.233399256520619 1 1
0.425333949713489 0.388211541644221 1 1
-0.175342696057343 -0.188013887320319 1 1
0.0686529387409143 0.0605276664577001 1 1
0.262790979574192 0.244134386191445 1 1
0.329502296092424 0.301171155229972 1 1
0.350033812096392 0.313820183741105 1 1
0.273325918867902 0.217983195688986 1 1
0.0755695044097136 0.0816736586551126 1 1
0.0247453076725084 0.0149369523970168 1 1
0.434106366814273 0.390059968294149 1 1
-0.125421855147807 -0.12949989739307 1 1
0.814866430098393 0.684186176542475 0 1
-0.0517635294475497 -0.0565729613268654 1 1
-0.104279684477303 -0.0212246983896527 1 1
-0.205063118952274 -0.179753451072925 1 1
0.112712389532575 0.13448397272978 1 1
0.347819786917698 0.318853614542719 1 1
0.583061504649825 0.543522766872117 1 1
0.0778021452404853 0.0597386768651686 1 1
-0.116456239738923 -0.0884634701618094 1 1
-0.0159903148124516 -0.022188345864633 1 1
0.196026276335976 0.186487963296762 1 1
0.311539998999308 0.259112769292536 1 1
0.527068260770819 0.455620361458451 1 1
0.169410740175642 0.120454621926204 1 1
0.529882785323691 0.435588031926536 1 1
0.0946339233456766 0.0724769608350615 1 1
0.170313566618972 0.152030660391196 1 1
0.211261801208801 0.191172608061735 1 1
0.118275173957012 0.158308936006096 1 1
0.539654724153959 0.488034811344669 1 1
0.126181659191282 0.12936538143766 1 1
0.716733631980869 0.682542700807325 1 1
0.413897401847149 0.366001653910784 1 1
0.0615130938630731 0.0587859566974554 1 1
0.484302025107496 0.451156038773242 1 1
0.276530316245155 0.243684894891669 1 1
0.202157733083973 0.205786658860634 1 1
0.0858959226056963 0.0751920999732091 1 1
0.738424220251632 0.566179010529761 1 1
0.110543814062057 0.137858994619972 1 1
0.439736192027899 0.401587594896516 1 1
0.0214233273393845 0.00694500094767316 1 1
0.445097466459202 0.424375801486367 1 1
0.0931910030363699 0.072239753603949 1 1
0.0750468295409178 0.0564450909882237 1 1
0.211501828885541 0.1978352046678 1 1
-0.268391964786689 -0.226282694579557 1 1
0.202706358292495 0.184503389624563 1 1
-0.0684224585938244 -0.0574084666995544 1 1
0.365554304940093 0.362845891395149 1 1
0.635688412775942 0.574662586624453 1 1
0.435061921323963 0.396770278410803 1 1
0.0664300166100347 0.0220078966770858 1 1
0.355419034907033 0.321746013505745 1 1
-0.0444491039986514 -0.0377196523323396 1 1
-0.276982529280428 -0.244393410648358 1 1
0.243658383388762 0.232059628104067 1 1
0.592951163972306 0.52553415675068 1 1
0.118068499196436 0.173718462986645 1 1
0.204197603915337 0.195859177941859 1 1
0.094784088227062 0.0721435070190759 1 1
0.352506483765311 0.322613203647819 1 1
0.0571211872731147 0.0788496032226318 1 1
-0.0383281466847866 -0.0409710118436963 1 1
0.461853788041107 0.441730221035529 1 1
0.513140902778048 0.433239439785666 1 1
0.00909517978348419 0.0239174600089799 1 1
-0.293849252134196 -0.277020881491357 1 1
0.125613438543467 0.135332664896705 1 1
-0.303535481465151 -0.269804189586694 1 1
0.094232883007478 0.0695392093112384 1 1
0.800238157270768 0.711674798010658 0 0
0.361485192181547 0.327342400728836 1 1
0.0991424343092709 0.104415426234055 1 1
0.472913381749667 0.406923870403482 1 1
0.414093614208941 0.373453333102428 1 1
0.426312140465421 0.436360702687868 1 1
-0.00479598781169364 -0.0162145062393831 1 1
0.465798520931684 0.422606209322934 1 1
0.559791138052341 0.510437747486037 1 1
0.0544426543993983 0.0509883566151034 1 1
0.153911577569348 0.174062261861606 1 1
0.467272557473549 0.43171851369976 1 1
0.19666065593782 0.142914086087891 1 1
0.377628324528533 0.326360949587132 1 1
0.0565666406391705 0.0723508268628808 1 1
0.43506960324542 0.393979815158883 1 1
0.2897638929905 0.282022066995517 1 1
0.441499485664407 0.378939684518147 1 1
0.165889545358588 0.16298083314835 1 1
-0.0585898478201555 -0.0581371928846914 1 1
0.302508107724751 0.234990917465538 1 1
0.18986462136229 0.173204232668998 1 1
0.551777633005793 0.493132488799069 1 1
0.158194092420644 0.159285782753741 1 1
-0.00236404955350862 -0.00170049423436201 1 1
0.043685134446537 0.087541467793057 1 1
-0.0430678323986939 -0.0623842414295281 1 1
-0.136371191861125 -0.16248742206278 1 1
0.338017612667609 0.279215029199751 1 1
0.182458068374564 0.165606337814613 1 1
0.0111687943698268 -0.00167397740992418 1 1
-0.12696878967144 -0.124204597616432 1 1
0.515664653193628 0.466486925043399 1 1
0.0687263492895095 0.0688466391302337 1 1
0.288201491791296 0.237709021907942 1 1
0.417928582435971 0.379838905190663 1 1
0.26597597103523 0.239311977669847 1 1
0.331106932555918 0.303548519405411 1 1
-0.0122838588952186 -0.0147271827254692 1 1
0.597889716127561 0.543620139987074 1 1
0.349596782194497 0.308079367170997 1 1
0.777900906943818 0.708803592073186 0 0
0.0624840140170492 0.0455340939994926 1 1
0.315470957922285 0.303355460778724 1 1
-0.35700383591929 -0.313204438348162 0 0
0.482371235897703 0.464821099457097 1 1
0.110223511479586 0.0850890266379302 1 1
0.0987221960918869 0.0902919888553933 1 1
0.475103750732236 0.422345473507736 1 1
0.257957372627476 0.254744431650619 1 1
0.15961689994999 0.136796430421467 1 1
0.0998148450923903 0.105198240933083 1 1
0.70565565439481 0.661436873588326 1 1
-0.165020389664921 -0.141497636981757 1 1
0.240439773687251 0.199085060289939 1 1
0.516896394594219 0.473057940126227 1 1
0.4077734865815 0.368860726564221 1 1
-0.10689256700048 -0.130224821856347 1 1
-0.0695642926703891 -0.0582384638486019 1 1
0.60035625776511 0.551665917540565 1 1
0.0693549339541934 0.0509146599057947 1 1
0.507379450506809 0.464087984529441 1 1
0.233401752722775 0.223990850533782 1 1
0.11015018343799 0.102626804945885 1 1
-0.00260408662881854 0.02842440233315 1 1
0.209488921132537 0.202831704888457 1 1
0.285365662329723 0.235656785602808 1 1
0.267267867198248 0.2380620595995 1 1
0.158945021880591 0.160317349884031 1 1
0.336993698666083 0.299102112493561 1 1
0.328942214366188 0.330735831560263 1 1
0.214787301263963 0.206534389172056 1 1
0.184773004627281 0.12927016914352 1 1
0.163630206874806 0.177684632261823 1 1
-0.111228292188035 -0.107425881116758 1 1
0.0872487232956858 0.105474813882528 1 1
0.524206236821022 0.477422342538644 1 1
0.57206743487141 0.580234315940408 1 1
0.0333434104880544 0.0237761474579931 1 1
-0.00236871756099108 -0.0244003315557063 1 1
0.209854712778517 0.166048299693958 1 1
0.466409917837603 0.427390373614545 1 1
0.68533686743727 0.621102696050044 1 1
0.235344271326601 0.165772476888912 1 1
0.00874562635914387 -0.000487662400474799 1 1
0.0144319233530758 0.0248921571878806 1 1
-0.0844238551397341 -0.0788816098821288 1 1
-0.0688996356494277 -0.0458700439217019 1 1
0.151843971665737 0.140925140616997 1 1
-0.24115121757905 -0.255985568389604 1 0
0.60529845011893 0.529550571254929 1 1
0.487733904591593 0.458561999735337 1 1
0.469158043210555 0.437076840520413 1 1
-0.386905014193342 -0.334233155632275 1 1
0.298699256899891 0.264299498723544 1 1
-0.235184344453403 -0.215598536108476 1 1
0.168262592344246 0.151790904144728 1 1
0.381459959056693 0.365638249375308 1 1
0.522455053904912 0.503466841430452 1 1
0.527332481609883 0.50955242716088 1 1
0.583910195231866 0.520133697231181 1 1
-0.0645976715205513 -0.0812069191535227 1 1
0.875313613390991 0.817002962159667 1 1
0.237988600157663 0.198206118959582 1 1
0.399516821296398 0.305972687521431 1 1
0.3543918935521 0.318907251035134 1 1
0.54609491276184 0.474257290344789 1 1
0.062990538535339 0.0396073846080304 1 1
0.952923624041944 0.822936852298754 0 0
0.0659287521890846 0.0505919441763917 1 1
0.238525541112231 0.212530241386357 1 1
0.137829803990989 0.109737734082897 1 1
0.115847686177833 0.0716880898795987 1 1
0.350266536187742 0.333532027689873 1 1
-0.29310388028731 -0.25481789667333 0 0
0.177261794352619 0.19358503091185 1 1
-0.0991801898460245 -0.118154301013118 1 1
0.664268654179947 0.640728964346938 1 1
0.334525222807083 0.280988561706123 1 1
0.364579050493433 0.300739009030113 1 1
0.500149033768124 0.422270381881923 1 1
-0.189534682596227 -0.175024837818519 1 1
0.237567308100315 0.200694540403207 1 1
0.507203330773651 0.407427879529368 1 1
0.0902729518038205 0.0809379302037014 1 1
-0.284150851714093 -0.240148640978511 1 1
-0.0405316239088514 -0.0796078758308627 1 1
0.48508136746202 0.471037196343042 1 1
0.517995622859653 0.482240391625988 1 1
0.0781469500533606 0.078837536978616 1 1
0.426307277582896 0.373315639162552 1 1
-0.0422784767301342 -0.010726731715386 1 1
0.0465398300652073 0.0491536431221891 1 1
0.230722214108471 0.221309345127256 1 1
1.06293066884983 1.00563336230993 1 1
0.509926967947337 0.469480254344008 1 1
0.466637191460421 0.423058289918399 1 1
0.706684018625219 0.624194626590145 1 1
0.0497786052952225 0.052694811123308 1 1
-0.0371535307608759 -0.058598465832073 1 1
0.415828449691009 0.383606070060386 1 1
-0.0273709887797142 -0.0413309784909132 1 1
0.126967513029612 0.123977504365188 1 1
0.133049560205677 0.116353680650299 1 1
0.986232809869185 0.876461404455334 0 0
0.260872693148582 0.254091356605218 1 1
0.344476520261619 0.29655869434862 1 1
-0.107920001564535 -0.0960954068224431 1 1
0.325532727034878 0.289021057644087 1 1
0.425809247654621 0.366304698705745 1 1
0.292276982387 0.31551136097761 1 1
-0.170647319035466 -0.161468444342739 1 1
0.463727168779783 0.415631498549845 1 1
0.0852784068840209 0.0717640401466769 1 1
0.199844421410422 0.173486221682673 1 1
0.0745291144494485 0.0650418759289062 1 1
0.500555754936316 0.446243096148504 1 1
-0.0945206282632756 -0.0804441334256674 1 1
0.0336799045235459 0.0275667772917147 1 1
-0.20485769515699 -0.176649356493164 1 1
0.872842583295103 0.784181324092081 0 1
0.246355876119968 0.226675874788391 1 1
-0.0825368126176081 -0.0750166514261187 1 1
0.0546447330087666 0.067274831487741 1 1
-0.110758432135521 -0.0426404563744902 1 1
0.32888227652369 0.364607385306452 1 1
-0.315727686319361 -0.272056869149841 0 0
-0.223603197628792 -0.18019710696017 1 1
0.0464098498096758 0.00798670039699109 1 1
0.70904699108542 0.65372806074454 1 1
0.456961281913754 0.41548912534527 1 1
0.63985977787032 0.588146575127155 1 1
-0.161522318326366 -0.152487401709529 1 1
0.149266854688225 0.123543606091511 1 1
-0.184221631860226 -0.163206241760517 1 1
0.178629464168706 0.161121382446616 1 1
0.0947649820071724 0.0874944634553782 1 1
0.45142637968336 0.420114990106451 1 1
0.549244527525862 0.582318739069623 1 1
0.186254113835527 0.165584101207019 1 1
0.54586334235618 0.46453973786403 1 1
-0.210636468762866 -0.191307699810951 1 1
-0.0516516045148249 -0.0456350487114363 1 1
0.192519100904332 0.169293927000483 1 1
0.131403885240668 0.21269567616877 1 1
0.218316078742469 0.183263582102243 1 1
0.157881094794082 0.148650755056068 1 1
-0.0751044646352531 -0.0745725427928548 1 1
-0.00151047036431138 0.011637831893254 1 1
-0.0567802117641644 -0.0500974420240348 1 1
0.0603751869432803 0.0649794986992731 1 1
0.0993200102419622 0.0797513815811659 1 1
0.40229296606321 0.374463067491454 1 1
0.0767602855790058 0.0592517595828323 1 1
-0.262677459570085 -0.261204688762311 0 0
0.279617729612568 0.235886726456816 1 1
-0.221786731978139 -0.194513708923218 1 1
0.330693495975753 0.342359707526857 1 1
0.0634579582067428 0.0619470527271355 1 1
0.346769187143433 0.284261295876668 1 1
0.540450351662874 0.490765363478623 1 1
0.302802699510072 0.274499416391433 1 1
0.17537264845191 0.147048364423344 1 1
0.416574821650523 0.354826962218498 1 1
0.198635013076747 0.138913095508454 1 1
0.0763633595791315 0.0700860742585984 1 1
-0.0843615255012953 -0.0659224062514356 1 1
0.0409281205278542 0.0257244888443293 1 1
-0.166515688485131 -0.132938332518341 1 1
-0.0581327860688749 -0.0471193995586577 1 1
0.0642354392181141 0.0736824868994864 1 1
0.113250834057703 0.0946666151414195 1 1
1.06975958859365 0.963917080434623 0 0
0.76903733795447 0.723361643006761 1 1
-0.0271330334219459 -0.0251472409004507 1 1
0.190788329811209 0.167327613777653 1 1
0.274637642296102 0.258920133846388 1 1
-0.160249540024317 -0.161094458018286 1 1
0.410233382251223 0.372910428604782 1 1
0.332035588094002 0.284146561878529 1 1
0.369896388214426 0.338549044763634 1 1
-0.246885132253969 -0.20236930111888 1 1
0.123635761813118 0.0865548063793453 1 1
-0.150646103605929 -0.15615172749555 1 1
0.376521698471566 0.332517718899939 1 1
0.332641798907145 0.321338584803473 1 1
0.255998804543601 0.214650023236043 1 1
0.336870863909957 0.266507794847921 1 1
0.286700435822004 0.257321589504719 1 1
-0.0834939620209685 -0.113396057361178 1 1
0.285752774235268 0.25174376304314 1 1
0.110330165681741 0.104576161018991 1 1
0.650773564850775 0.608216684805255 1 1
0.54283740247098 0.50534695273006 1 1
0.345028740826507 0.296525435000543 1 1
0.0606372064754504 0.0741697569945056 1 1
0.111752602489742 0.0924004271573687 1 1
0.220207637928501 0.196166248707926 1 1
-0.0564061191990239 -0.0408354610061991 1 1
0.330323622335363 0.285601180370288 1 1
0.273847583143567 0.255247430392913 1 1
0.173343846331254 0.149233032120231 1 1
-0.112220043743411 -0.108525139294979 1 1
-0.0203395664106911 -0.00647409113774087 1 1
0.423079832212149 0.380474058206863 1 1
0.241533345349786 0.226352186190911 1 1
0.366076738318778 0.348139183888781 1 1
-0.0117984438063596 -0.00863997121174407 1 1
-0.113176137633207 -0.10359496308489 1 1
0.365937879257149 0.341596231941026 1 1
0.22057641433463 0.216055599822162 1 1
0.494139900784807 0.449861490707915 1 1
-0.0572592531736346 -0.068162038500707 1 1
0.126139412857609 0.103629222502434 1 1
0.0357708579202433 0.047283538820824 1 1
0.0866395800439545 0.0873400658593642 1 1
0.249409460602937 0.2265159511548 1 1
0.221277750726911 0.182606431472401 1 1
0.39841022267983 0.379958634748768 1 1
-0.00673113497906052 -0.025212273910689 1 1
-0.273474068143327 -0.23394188316852 1 1
0.209738976454525 0.184471418028647 1 1
-0.0099827308601154 0.0207218827469746 1 1
0.394276895765453 0.403487177620325 1 1
0.309988936297356 0.293426597447603 1 1
0.0998036600866773 0.0597707657067253 1 1
0.315415373378488 0.279581165645045 1 1
0.00213374235423072 0.00374758316698964 1 1
-0.0141586730370447 0.0487895796056895 1 1
0.253076482900258 0.214833131799501 1 1
0.192411557105438 0.175356246587147 1 1
0.302291505535785 0.260410207231373 1 1
0.410860714318109 0.376725809142258 1 1
0.448622775067247 0.42978057198281 1 1
0.063339850829445 0.0641222593569142 1 1
0.172677645212047 0.138936796712597 1 1
0.0218136384457046 0.0347806694431963 1 1
0.0478344730849978 -0.0144554225384006 1 1
0.493027843718035 0.439964858497447 1 1
0.133059215414478 0.133325752407249 1 1
0.360401784515483 0.311859560181524 1 1
0.135674957562403 0.119693008059461 1 1
0.207619221204858 0.218119542774588 1 1
-0.0411603972027599 -0.0106361210666929 1 1
-0.0140827937100982 -0.0181475746934934 1 1
0.59606636996634 0.56025405047832 1 1
0.0607047955075708 0.0617060595665623 1 1
-0.0561810864553168 -0.0645687060566007 1 1
0.194839218869078 0.187944175858362 1 1
-0.133462625311416 -0.107622379898168 1 1
0.426952716714255 0.367887978129749 1 1
0.262544762827004 0.26295933384891 1 1
0.427945018891692 0.390707732522282 1 1
0.083562514818319 0.0821443162063371 1 1
0.312327505577077 0.303947722125548 1 1
0.0108261921673816 0.106597813590042 1 1
0.380930785828363 0.363922711024981 1 1
0.36654936710937 0.328429945159243 1 1
-0.0365654064626424 -0.0250720217955874 1 1
-0.395297310520771 -0.3849883865918 1 0
0.656408491644071 0.594280903458538 1 1
0.0775716982355985 0.0749842646905216 1 1
0.175169249371703 0.1732639449796 1 1
0.498013571489998 0.449889421217694 1 1
0.128300465393282 0.111393316776869 1 1
0.425881490203802 0.417023690453106 1 1
-0.0713968789042569 -0.0254525539290451 1 1
0.147148380759052 0.128023462854784 1 1
0.416688000604809 0.341900392413781 1 1
0.265858658494594 0.245777954602395 1 1
0.080933434049239 0.0247711817972654 1 1
0.262894581888446 0.256325405681834 1 1
0.530752538841833 0.494513168885826 1 1
0.139976060395916 0.123414726804428 1 1
0.412019981038018 0.399635585125914 1 1
0.121166160833867 0.154175130298915 1 1
0.177891430985486 0.167286655864584 1 1
0.500585075513035 0.448323215521537 1 1
0.469181380929757 0.42798185973783 1 1
0.0812022229598226 0.0541210895167213 1 1
0.158633957857544 0.173251503834852 1 1
-0.219698482222247 -0.22309727150957 1 1
0.213672291949848 0.216032962177155 1 1
-0.144175975410145 -0.147352259668804 1 1
0.0610419861508792 0.0550501363123746 1 1
0.170859946147172 0.155552983718584 1 1
0.435517195278182 0.401724246169214 1 1
0.829668018791113 0.713264632598857 0 0
0.277978010813183 0.23273866107081 1 1
0.265831660539012 0.239892082142399 1 1
-0.0659219967640393 -0.0535291954002972 1 1
0.325389110500961 0.289108809457168 1 1
-0.0307918141123878 -0.0301717049342304 1 1
0.101819205296646 0.0902886069839718 1 1
0.159245605264551 0.118278249511604 1 1
0.124135556258061 0.104597465654617 1 1
0.486068656422199 0.42383911223967 1 1
0.303139461322979 0.262746232630819 1 1
-0.0345210457662871 -0.0479160011263262 1 1
0.0813386795519199 0.0695251984200117 1 1
0.0776399106763833 0.0531144614594011 1 1
0.446158906321749 0.425137348480382 1 1
-0.118101454721948 -0.0943417906478249 1 1
0.183349519249962 0.163409241191535 1 1
0.162708696294641 0.155023869868704 1 1
0.361287090087012 0.317607128004789 1 1
0.254367572427211 0.236942374319754 1 1
-0.0307027865979279 -0.0176121457011938 1 1
-0.137910541304264 -0.117470916563514 1 1
-0.0955812021299082 -0.0717036314490028 1 1
0.202074781502423 0.189859436221897 1 1
0.698969282696172 0.662861963315631 1 1
0.57140363622871 0.497578547002615 1 1
0.182347369744905 0.151965065528005 1 1
0.401132469224742 0.334801806121128 1 1
0.0693062450644175 0.0620627682078122 1 1
-0.088286362002997 -0.0722239542195317 1 1
0.279104286436858 0.231254483722637 1 1
0.4858964112647 0.378580273748477 1 1
-0.0518782949011152 -0.0882306028032257 1 1
0.115963463868557 0.074519123070085 1 1
0.217543937699644 0.199112231194661 1 1
0.303673212031142 0.281748902652784 1 1
0.493226372597422 0.463126895204908 1 1
0.280368449966318 0.203521116045497 1 1
-0.00960430481002239 -0.00602112829573614 1 1
0.42804980614289 0.385704598342505 1 1
-0.220665783002752 -0.199101178995832 1 1
-0.144575413352019 -0.170501892568555 1 1
0.295618655548916 0.277785992209094 1 1
0.164291593217271 0.162755267649937 1 1
-0.108925187691423 -0.0845546484971442 1 1
-0.0949257651840654 -0.0897414981639959 1 1
-0.114220312459148 -0.0867818148286921 1 1
0.353300809183586 0.314906823770473 1 1
0.0677068054093793 0.075477079636525 1 1
0.604214877997963 0.52512485026312 1 1
0.232054858844107 0.224140227779927 1 1
0.279408317857941 0.293096034859932 1 1
0.0361411089878511 0.0574088833446311 1 1
0.516436258898654 0.455325370834828 1 1
-0.230475118885199 -0.228325551120432 1 1
-0.103184509558151 -0.10222393073887 1 1
0.124828871132448 0.110513042765546 1 1
-0.0564814932801347 -0.0181317990388123 1 1
0.676770687940682 0.633074537591083 1 1
0.122772705597584 0.0928135797011524 1 1
-0.0240604242172536 -0.0228585581634261 1 1
0.206115097617279 0.187672935939779 1 1
0.150854929303603 0.13242112199268 1 1
-0.0467505948765355 -0.00560364098033578 1 1
0.231711514802981 0.171495681747225 1 1
0.207718652514694 0.145625500660033 1 1
-0.224324661309772 -0.23900345825772 1 1
0.320534026295869 0.309488745050548 1 1
0.156260250265559 0.140029720816984 1 1
0.066952900208978 0.0554297507661637 1 1
0.0413442270142208 0.0954156949047182 1 1
0.0466301821688934 0.0204059524028922 1 1
0.479831692654493 0.445535897954735 1 1
0.417411168628602 0.386981456087134 1 1
0.211511389865952 0.196075215006318 1 1
0.0404076626518772 0.0597216845158594 1 1
0.235573876257512 0.22986331001678 1 1
0.278461304513502 0.253900599801308 1 1
0.136592834062888 0.109503272501482 1 1
-0.096785955476623 -0.0780224249451464 1 1
0.446732059890373 0.375498916092457 1 1
0.384395673411783 0.338480926538769 1 1
0.235453110442485 0.241645705002747 1 1
0.260291006715395 0.254831221202056 1 1
0.242834382336342 0.217202144884246 1 1
0.120296091283796 0.134563368431878 1 1
0.447835699156239 0.408404148784919 1 1
0.000419191247620625 0.00240012382982468 1 1
0.290436024327743 0.264136740293154 1 1
0.064418111673377 0.0442701005944012 1 1
0.123905331026137 0.111287380774994 1 1
0.318760241247865 0.329682792691412 1 1
0.183492103362227 0.153209371196345 1 1
0.215398672952573 0.189381961347031 1 1
-0.239263528689318 -0.178226019995649 1 1
0.159716024296113 0.152555701359331 1 1
-0.178388892679354 -0.168430496829683 1 1
0.702754959292643 0.601612178410442 1 1
0.648411586703337 0.575215553106193 1 1
0.154362375428995 0.155288780097085 1 1
0.286183859818147 0.267010898198107 1 1
0.223216027347367 0.193164836420202 1 1
0.0778819195921683 0.0814267418462504 1 1
-0.0284117730303833 -0.00444210692797273 1 1
-0.234270499323175 -0.235125502146306 1 1
0.192688884955233 0.200057700514758 1 1
-0.165234942896466 -0.126381980626499 1 1
-0.206606493772487 -0.170103143386527 1 1
0.465176472256465 0.412654674904338 1 1
0.307883676222945 0.333327656793104 1 1
-0.200972279966023 -0.177059874759251 1 1
0.06714883522938 0.057474490408784 1 1
0.446310606900327 0.408836996399508 1 1
-0.0308174663025336 -0.0402360272121939 1 1
0.608775618144349 0.541812273594306 1 1
0.896615277759581 0.830354707344464 1 1
-0.00750585280279023 -0.00991973967306398 1 1
-0.304088619720479 -0.361163437337405 1 1
0.363412511063647 0.327146561259182 1 1
0.239838969075496 0.211704443783537 1 1
0.49859992478423 0.458561619025193 1 1
-0.172972969600754 -0.172077629153001 1 1
0.483919972035163 0.442815523875262 1 1
-0.441178870968363 -0.380988702497402 0 0
0.122574722338983 0.110073451681843 1 1
0.676285705933532 0.600316621180609 1 1
0.0599344954068603 0.0623289320667809 1 1
0.363964073704226 0.324677668083571 1 1
-0.124388216210653 -0.110255266538383 1 1
0.322218840822388 0.27320116801737 1 1
0.0423096258027185 0.019468222579648 1 1
0.0334828846639033 0.0342299953914853 1 1
0.196177471507789 0.203225626251897 1 1
0.138130632568489 0.137552185891154 1 1
-0.086590959908971 -0.0797446747573505 1 1
0.537174840881354 0.473913965763604 1 1
0.330877105055029 0.299938753131954 1 1
0.0703005039930991 0.104151835400723 1 1
0.0195650821736769 0.0131009512720104 1 1
-0.0130193764301733 -0.0281898655216131 1 1
0.358147335266751 0.33096353518548 1 1
0.0664320651551076 0.0801689216151216 1 1
0.597541822626572 0.535205629066292 1 1
0.0976530322079091 0.0978075129718083 1 1
0.305218962916724 0.248011108848489 1 1
0.394116948330675 0.342463685340441 1 1
0.546295520756213 0.504136294353335 1 1
0.0457247749176574 0.0273949720978366 1 1
0.337200669550747 0.304948369540412 1 1
-0.151191739071501 -0.132980231710676 1 1
0.66133876894305 0.596601025425415 1 1
-0.118777035069423 -0.0780198764516458 1 1
0.341839521640206 0.32392113341987 1 1
-0.00703410257015675 0.00389501993791253 1 1
0.0999343811480692 0.0741335287818175 1 1
0.518626518345 0.479464831120156 1 1
0.528866490511521 0.467200761654586 1 1
-0.167304396798564 -0.177362983187693 1 1
0.356241256561531 0.33242014436959 1 1
0.158179208055542 0.133458648117834 1 1
0.0728932453090507 0.0772174915712945 1 1
0.181186823885595 0.156192600310196 1 1
-0.355067344983204 -0.313469802499833 1 1
0.30358864894978 0.2672915132986 1 1
0.312091980236911 0.297677483275613 1 1
0.245742990247152 0.232990923307711 1 1
0.407570277838288 0.329744301334652 1 1
0.341788673262796 0.321983516852198 1 1
0.482402455790104 0.511082634746906 1 1
0.271788735422362 0.24752295483715 1 1
-0.0636393377627473 -0.0669150357536202 1 1
0.140375545212068 0.145112094487351 1 1
0.400954761001062 0.365150266776548 1 1
0.0539728549782545 0.0760087309272082 1 1
0.170125223076962 0.15695994652418 1 1
0.253395748655161 0.22392479923226 1 1
0.368336874108925 0.341503872425147 1 1
0.0246347133970641 0.0263749047529507 1 1
0.250270491257128 0.217830355434256 1 1
0.312167438051295 0.301348509125287 1 1
0.277531189334489 0.254316522872516 1 1
0.450115403670377 0.467646756261849 1 1
0.325508883879561 0.290526253214886 1 1
0.454629439662637 0.432235803619558 1 1
0.209220351299506 0.188287928230382 1 1
0.276470523263226 0.228797557423268 1 1
0.378419772438354 0.337525207996047 1 1
-0.0468490200146465 -0.0432560547233816 1 1
-0.190865741968139 -0.145445008978737 1 1
-0.0355251001505311 -0.0381799769666905 1 1
0.17021470435351 0.134338512755606 1 1
0.35080049362865 0.30860254153952 1 1
-0.240817487556431 -0.21712869086135 1 1
0.555874251521736 0.492542937659341 1 1
0.0616647361959444 0.0521148639829833 1 1
0.320949261031564 0.286776922012795 1 1
0.21466178034397 0.111421553359729 1 1
0.531570210102677 0.477729418161588 1 1
-0.0190094668243271 -0.0208016163685068 1 1
0.292339402673068 0.237880642811329 1 1
0.00987180712221838 -0.000510013510099786 1 1
0.281680116157538 0.269965159575837 1 1
0.304657290790601 0.274336475329771 1 1
0.304059203207868 0.260443052862319 1 1
0.341710749513798 0.327071148604253 1 1
0.115272318210194 0.127433522133561 1 1
0.0696646414136062 0.0746527669887633 1 1
0.210069913340591 0.18478160790158 1 1
0.454875143977299 0.392708468534665 1 1
-0.36005748086116 -0.328230662168613 0 0
0.158692919295986 0.119385417136498 1 1
0.636021505331987 0.556276950886318 1 1
0.209917576283401 0.185744001983806 1 1
0.440669300978842 0.418160946495517 1 1
0.310555039776423 0.248090098899879 1 1
0.300637374328389 0.285153424056602 1 1
-0.114693795735392 -0.088693681753986 1 1
-0.0519880948383623 -0.0548528128256708 1 1
-0.0373606050560829 -0.0305814035870711 1 1
0.311894669430693 0.283449558715067 1 1
-0.0475648130292323 -0.0405107974266075 1 1
0.405947718826669 0.371038713776892 1 1
-0.13099349777301 -0.119888492166592 1 1
0.198219400728358 0.17221952237671 1 1
-0.0777601612328562 -0.0634259595056756 1 1
0.110504116188633 0.0780838859018657 1 1
0.218947173431959 0.223871913104914 1 1
0.31907164725318 0.275446427648952 1 1
0.263169577240527 0.277998794508534 1 1
0.368692885629376 0.317493781618925 1 1
0.0438674985286959 0.0407989908291621 1 1
0.0267457285734471 0.0329611622571983 1 1
0.102649017481506 0.0746308072853334 1 1
0.794764341957861 0.686964178870478 1 1
0.169550700287379 0.133039691140841 1 1
0.626872369848527 0.572067089241283 1 1
0.0892696583087684 0.0994634520721047 1 1
0.0663376923545384 0.0729909841398855 1 1
-0.0587589952911471 -0.0506929929557641 1 1
0.146787730311755 0.149858868372803 1 1
0.635419591320838 0.576572958334484 1 1
0.452046744073566 0.396616896410014 1 1
0.400983680077169 0.376728483765644 1 1
0.179456445462342 0.146025136347342 1 1
0.136669418409502 0.115933510984953 1 1
0.314916684750714 0.260445355410829 1 1
0.595586998407333 0.52379478827278 1 1
0.0990679244586589 0.0908997409431372 1 1
0.203101357957183 0.166222024909232 1 1
-0.0494101441381384 0.0110770283389065 1 1
0.21903144877823 0.213550053193392 1 1
0.224344227074071 0.190830115264056 1 1
0.218199493083855 0.184614684724301 1 1
0.113632154459186 0.133257396399656 1 1
0.128163503871106 0.135776352796929 1 1
-0.364206917365101 -0.3411734217492 1 0
-0.104645949837302 -0.089731310736621 1 1
-0.255261116268859 -0.244854146969512 1 1
0.543987301618289 0.48187046447769 1 1
0.3502381042982 0.250485623940113 1 1
-0.418300350385751 -0.372310833298556 0 0
0.170548249409681 0.15866522779521 1 1
-0.169985482449432 -0.165962596738606 1 1
0.042463054629001 0.0367149695915437 1 1
-0.227329833970074 -0.196394239936015 1 1
0.249031596281159 0.224738101143755 1 1
-0.0357637611115225 -0.0100638941701785 1 1
0.110197102911751 0.111984025209674 1 1
-0.0380597423648553 -0.028697911399899 1 1
0.258398568341558 0.214154555790243 1 1
-0.0433752451083788 -0.0406983518809249 1 1
-0.00461744639705747 0.0163155233668868 1 1
-0.076062940997203 -0.0499425913849373 1 1
0.422193068616744 0.417906647451346 1 1
0.100958588293426 0.11093901785075 1 1
0.31040624373947 0.276737063501106 1 1
-0.0895899912538721 -0.0879311518308632 1 1
0.507281710455404 0.45249831299908 1 1
-0.0675829010394983 -0.0521842508612542 1 1
-0.114253954264944 -0.115396827245541 1 1
-0.00469566998043124 -0.027285505286382 1 1
0.191690683841736 0.210784643821626 1 1
0.212742833494213 0.20771451547418 1 1
-0.156531264371063 -0.120916308109181 1 1
0.199931997666438 0.187932234932861 1 1
0.60597618141068 0.537487862262425 1 1
0.0832678766419024 0.0620328182092369 1 1
0.758370767778532 0.681997558802333 1 1
0.343712718381877 0.314626795823087 1 1
0.0754710109981681 0.0845198640465897 1 1
-0.239314896686845 -0.227836636822438 1 1
0.295316223709982 0.277099421517495 1 1
0.400100919994642 0.362155542420873 1 1
0.254106158726313 0.224235006441229 1 1
0.369305030621895 0.335877527285434 1 1
0.268470821781224 0.239945828124551 1 1
0.104361705021216 0.108431223812626 1 1
0.394534726044362 0.344476053481742 1 1
-0.0956502147405268 -0.0707946816077799 1 1
0.324339138745736 0.29063216480065 1 1
0.0829918238244897 0.0949815825729613 1 1
0.0796209979023325 0.0764155249648737 1 1
0.157355123283859 0.16307785989221 1 1
0.445606626911594 0.333555660832291 1 1
0.154259699172033 0.178501488045652 1 1
0.153797989656799 0.152592743421754 1 1
0.365866263211187 0.185660763468431 1 1
0.257875689373584 0.242168547283029 1 1
0.527014359235941 0.4520433928632 1 1
0.0845816433566261 0.0817334731289481 1 1
-0.196212995157271 -0.148606734666467 1 1
0.165280334693356 0.160612219517134 1 1
0.0950979916604701 0.107288528636913 1 1
0.627569630184358 0.51410210042732 1 1
0.315171130865325 0.280389802808683 1 1
0.272427864366525 0.215315447484067 1 1
0.108583654887537 0.0795895057046943 1 1
0.250721948683956 0.238246568574339 1 1
-0.243467865495654 -0.212319545528106 1 1
0.0908253117901434 0.116312155360416 1 1
-0.0208760449561867 -0.0181143460214605 1 1
0.367832784861761 0.300742135590534 1 1
0.538302273903118 0.484394659640863 1 1
0.297694649381636 0.296994328621514 1 1
0.16637803124341 0.161047347644867 1 1
-0.214559076703587 -0.217696203241043 1 1
0.461058106348389 0.441847293800672 1 1
0.145093943186735 0.13916527150894 1 1
0.307583179878086 0.307926242583765 1 1
-0.0313798404561095 -0.0229057967987165 1 1
0.115905385503618 0.129116951388295 1 1
-0.132465766818176 -0.106590634656373 1 1
0.438202808652619 0.405900748277058 1 1
0.426047706793097 0.396251554875093 1 1
0.265782075805818 0.254584945784505 1 1
-0.00921068048111048 0.0157288682970372 1 1
0.276398255285789 0.238969142148304 1 1
-0.0658425096677553 -0.0619601599300603 1 1
0.333185582318288 0.315246652739182 1 1
0.590704269929914 0.600107350734211 1 1
0.262623830687277 0.22810569393417 1 1
0.22534522294563 0.187207760140982 1 1
-0.316142034251307 -0.272112025797188 0 0
0.374279837499972 0.329872122534001 1 1
0.0843837967833001 0.0564649123591953 1 1
0.360434817813954 0.312813583764678 1 1
0.315205349314781 0.205950683520859 1 1
0.630839186710722 0.56326955682832 1 1
-0.0172365213801901 0.00605034115418504 1 1
0.205843124695458 0.180173092261328 1 1
-0.0258060676076503 -0.0251170015132488 1 1
0.0388117430333183 0.020947205955574 1 1
0.428613671179223 0.423829749537219 1 1
0.560918749841267 0.504654147616056 1 1
0.299933307773756 0.275752991608069 1 1
0.646696436915216 0.574245289326375 1 1
0.32512193138677 0.288551800925603 1 1
0.121805941804461 0.108044690838509 1 1
-0.0924425968380395 -0.075790149641232 1 1
0.681209953809546 0.604845327321542 1 1
0.418392392420801 0.409445026506415 1 1
0.16608085044103 0.160299025393396 1 1
0.356106740275802 0.322192375303214 1 1
0.0831336848439344 0.0335940562479592 1 1
0.0270560277896868 0.0194842742004807 1 1
0.0987357607429376 0.106794499331774 1 1
-0.0477396930402998 -0.0355005799339511 1 1
0.516581188414302 0.505751521808731 1 1
0.139541007418513 0.104456474461042 1 1
0.238164672260996 0.221413672106822 1 1
0.0023277047861719 -0.0234064946926972 1 1
0.113355642986121 0.119927684280266 1 1
0.316288605645928 0.28357155779664 1 1
0.438125945600073 0.384146280322975 1 1
-0.163136546082223 -0.155057619340251 1 1
0.727445437787084 0.663205439631195 1 1
0.00850147622975357 0.0258465255288058 1 1
0.53206710844358 0.380528884704217 1 1
0.635784181962328 0.59276514232002 1 1
0.141559278340328 0.139390826430673 1 1
0.166318205265552 0.139975018890524 1 1
-0.0736430147257254 -0.116892195284699 1 1
0.091336354913534 0.0920970153831765 1 1
0.279598262980547 0.255515223094974 1 1
0.359927053399601 0.329395604769834 1 1
-0.142324289353644 -0.120206709306368 1 1
-0.0173621417912848 -0.0220819606121566 1 1
0.389476780947699 0.382630146587532 1 1
0.351807939603147 0.279939336329546 1 1
-0.350573493062064 -0.319028808251274 1 1
0.0416991039778371 0.0580291563277176 1 1
-0.400689062523916 -0.392466545265079 1 0
-0.0409807229555201 -0.0390297074745374 1 1
0.424979794090248 0.377037176498175 1 1
0.317596921551583 0.280183091128439 1 1
0.0477180406230814 0.0404315820785916 1 1
0.137498520062224 0.127887726023689 1 1
0.634917315778093 0.573686943802594 1 1
-0.0650905541044673 -0.0612297954463221 1 1
0.303498616135837 0.28378960893346 1 1
0.258997494290316 0.243983434815261 1 1
0.0996548545667027 0.0967982786203805 1 1
0.356514225886761 0.32448860929159 1 1
0.234182464971995 0.2132223721004 1 1
0.459629546263451 0.431008897876677 1 1
-0.00923282773454225 -0.0269700442034317 1 1
0.0908331958811603 0.078807065467703 1 1
0.178006960746965 0.167236900508667 1 1
0.132242777613769 0.162972431209161 1 1
0.0493360950593939 0.045626944864993 1 1
0.540212591279216 0.46337844437332 1 1
0.097246908674111 0.106224742155901 1 1
0.154787226152747 0.132237444988009 1 1
0.250829261731943 0.223515286952247 1 1
-0.0273603661792502 -0.00672728740785498 1 1
0.490726577054228 0.44985454597071 1 1
0.235358050180752 0.194073112237794 1 1
0.207479628624209 0.190477578989933 1 1
0.67912855586792 0.594566271410417 1 1
-0.387746478067168 -0.353326464046948 0 0
0.606043412149394 0.545225257264447 1 1
-0.0507113876811057 -0.0522452406147959 1 1
-0.165116093770021 -0.155680647363436 1 1
0.348604040214344 0.307116959655604 1 1
-0.095814567551681 -0.0674644451477194 1 1
0.329280034939894 0.299393369648912 1 1
-0.1084378678972 -0.123377071077373 1 1
0.0445536556042012 0.0482735785817468 1 1
0.16998170855872 0.159995975783902 1 1
-0.40372977291311 -0.345600216015373 0 0
0.872977978689626 0.81824585408395 0 0
0.332283483968355 0.282993721552788 1 1
-0.103300583872592 -0.0848220166349541 1 1
-0.0146463796386641 -0.00873494166000947 1 1
0.350339502308621 0.314856717448373 1 1
0.33715980003674 0.319549697956995 1 1
0.654816078153731 0.598031571653673 1 1
0.495447817707404 0.444318894264889 1 1
0.25295285444248 0.245438882304024 1 1
0.322427073191509 0.230967900161332 1 1
0.0368053034288869 0.0355918023728909 1 1
0.079344643584963 0.0684215280090077 1 1
0.111408733332119 0.108467108559802 1 1
0.232442072581905 0.158839774022534 1 1
0.441160390963105 0.399525758292938 1 1
-0.0616945517580147 -0.0308379861574701 1 1
0.321778344512256 0.308037029605313 1 1
0.559720261140834 0.544317057680122 1 1
0.337206804103151 0.333527752348106 1 1
-0.472735555009594 -0.416956509556993 0 0
0.0684558401597356 0.0677503824470651 1 1
0.302849066261156 0.262662955100806 1 1
0.203820470737418 0.20637970753254 1 1
0.223781884079274 0.181869182466301 1 1
0.258075093441343 0.204217201402275 1 1
-0.0338917241389584 -0.0885088870413387 1 1
0.0751369765265447 0.0798070460541421 1 1
-0.181259396819698 -0.179848861052033 1 1
-0.147170664135018 -0.149364353647353 1 1
0.174405163831351 0.148342112685993 1 1
0.222502664827515 0.188028057252033 1 1
0.0372085739598996 0.03269668133938 1 1
-0.0238912353031938 -0.0131040776209296 1 1
0.103185822419459 0.128967997430497 1 1
0.171035263954392 0.152730166419702 1 1
0.520610440394486 0.465806584820265 1 1
-0.0266026452129926 -0.0427336697897044 1 1
0.142844513685267 0.115199510518845 1 1
-0.0187686326992775 0.00352704418283135 1 1
0.289600742287869 0.281394796519037 1 1
-0.107854493713555 -0.0996478097087712 1 1
0.109178900600465 0.123634511987517 1 1
0.0384925724149136 0.0191346625095279 1 1
0.499469263204139 0.447031328772252 1 1
0.198510594591526 0.1906111079257 1 1
-0.0275188327058566 -0.0164105398401036 1 1
0.119613538739724 0.108430896114573 1 1
0.163353736759503 0.197051480381077 1 1
0.174956394692105 0.0852493229227378 1 1
0.478458812434186 0.464479266830969 1 1
0.253764347116579 0.235829991818281 1 1
0.265245079530437 0.272225528307101 1 1
0.193582744632942 0.177875247017938 1 1
0.662835607878699 0.615633615393248 1 1
0.247868926323152 0.214879593809567 1 1
-0.0516207668249587 -0.0428494295963125 1 1
0.132752487679374 0.130919856504696 1 1
0.316630656047244 0.294413596407941 1 1
-0.0763499339119737 -0.0741192412777611 1 1
0.067649585467954 0.0436193344642146 1 1
-0.240247811182244 -0.209151420558759 1 1
-0.100274447869057 -0.0813458253968641 1 1
0.184595988232261 0.183770184323138 1 1
0.16545958547964 0.161130929474691 1 1
0.22650141603792 0.159361664220526 1 1
0.382369891346484 0.37744468591577 1 1
-0.227406367100315 -0.188444062165372 1 1
0.236821839784831 0.202560969828252 1 1
0.278362005250025 0.254126881595071 1 1
-0.0867340748426138 -0.0745767339672482 1 1
0.508320952009967 0.448272481305896 1 1
-0.377389076140036 -0.334775562621753 0 0
0.378309260012164 0.353202799604784 1 1
0.404076905816904 0.363928125198438 1 1
0.312140262416074 0.286687445221261 1 1
0.0381101932438798 0.00715975782642615 1 1
0.316093956498393 0.286278844415955 1 1
0.375678168544989 0.369529639395763 1 1
0.196839657716079 0.176929718007578 1 1
0.419421711322707 0.39200424686756 1 1
0.286886585948166 0.261830294117459 1 1
0.192618780768924 0.182204489549324 1 1
0.574258574100205 0.525893425777221 1 1
0.760361521772445 0.72433718497849 1 1
0.132343838061391 0.117614298676194 1 1
0.421638873149547 0.374399365428989 1 1
0.220777261183453 0.201458533979927 1 1
-0.180961140124997 -0.172171319505514 1 1
0.637802247845608 0.551053138385818 1 1
0.213771017932024 0.168161511359492 1 1
0.0844059818672443 0.0647092405673015 1 1
-0.247106168187494 -0.204989935770227 1 1
0.198878347623586 0.184772387465915 1 1
-0.00191126299506166 -0.00645580927324977 1 1
-0.0424666025751384 -0.0519167799710356 1 1
-0.222253130092094 -0.164366027296213 1 1
-0.106885364983663 -0.113069481993726 1 1
0.382565486563191 0.352818349280481 1 1
0.376656648021132 0.270137552244847 1 1
-0.0207224571644032 -0.0287579555682111 1 1
-0.142896075990524 -0.117624610473694 1 1
0.222355501020812 0.214177403417826 1 1
0.505625953432026 0.492629361618777 1 1
0.649197674681445 0.576285257641781 1 1
0.0348979658963937 0.0384682947129247 1 1
0.33200872139792 0.308434050239103 1 1
0.297561798486592 0.263627859052688 1 1
0.165922814487425 0.113657219869203 1 1
0.160985515498279 0.170294673316744 1 1
0.184677608293118 0.16628774894639 1 1
0.105599772359729 0.0632091122307987 1 1
0.50150593953892 0.421044869794952 1 1
0.292439267466115 0.258877518214899 1 1
0.398546072274368 0.351668027141258 1 1
0.21485663723347 0.185344208798188 1 1
-0.274987821843332 -0.27361278352137 1 1
0.441523350582434 0.393361812931448 1 1
0.345873297169342 0.29686355369616 1 1
0.57960915200867 0.529884338379464 1 1
0.554319013584086 0.495424680324107 1 1
0.19156808301208 0.203541837389802 1 1
-0.0300032568264965 -0.0222404415968154 1 1
0.0125434939020197 0.0238343912583334 1 1
0.4797870964632 0.436090234061111 1 1
0.28361890636185 0.270811058746387 1 1
0.586847087651353 0.542697862469517 1 1
-0.158129721396386 -0.130588494332525 1 1
0.0882344411205033 0.0676280015646201 1 1
-0.00961774544263544 0.00362951919133154 1 1
0.359917123649304 0.272120194985288 1 1
0.369524047525913 0.330158145578338 1 1
0.190515575843803 0.162443197465624 1 1
0.0136768571133188 0.000201295121335474 1 1
0.159708957130108 0.158318535623021 1 1
0.232559496328966 0.196663652328092 1 1
0.0299907973700201 0.0418620351405185 1 1
0.515761161837852 0.481699048196382 1 1
-0.286334006370779 -0.272832219907247 1 1
0.506097398965027 0.457677467470166 1 1
0.675863186841208 0.627999865232599 1 1
0.390528899690063 0.405521991342703 1 1
-0.293757617603867 -0.273700329467311 1 1
0.0753832312980681 0.0918154470923067 1 1
0.26900940421225 0.235655189975987 1 1
0.102372087325845 0.0702984518542629 1 1
0.57671268645691 0.530201928975973 1 1
0.0855875172857385 0.0828913599114644 1 1
0.612471876547404 0.55096835896844 1 1
0.305310720064137 0.281051727881604 1 1
0.449943056198324 0.398882860432803 1 1
0.111422839992446 0.103531596298126 1 1
0.561953594706393 0.509722872855516 1 1
0.4355588075315 0.404722048961513 1 1
0.26183521252704 0.253163351923252 1 1
0.16500771508433 0.157183355312598 1 1
-0.084853401896528 -0.0897273555834821 1 1
0.320826651359187 0.309561916036046 1 1
0.492415132486077 0.466359199706606 1 1
0.153524132059633 0.133826738848475 1 1
0.44179685915594 0.43432737481311 1 1
-0.178841654634207 -0.161885830571737 1 1
0.0487880776401973 0.0453450562033561 1 1
-0.0435337674646166 -0.0154237956924813 1 1
0.129921305112707 0.12330363777348 1 1
-0.02654337231547 -0.000724922821200347 1 1
-0.221900662474186 -0.192869023866062 1 1
0.346545679536942 0.34530845642341 1 1
0.0098922589075522 0.0112057363973113 1 1
-0.0174742199596316 -0.0154814432582611 1 1
0.512732525692539 0.458031045064607 1 1
0.554970128378051 0.489296574561144 1 1
0.0322219051828007 0.0344619491126783 1 1
0.414787575806188 0.354878752773347 1 1
0.363005849325454 0.327720778766836 1 1
0.262066380404022 0.234492752046018 1 1
0.133990784526492 0.0509700914582909 1 1
0.165523615936359 0.129858974602969 1 1
0.167729135142729 0.137156573824968 1 1
0.424599529221046 0.363066347064137 1 1
0.0463965942182414 0.0434879727594583 1 1
0.100346901575203 0.0871582379372462 1 1
0.0135289113965273 0.0124616047775092 1 1
0.0106539925386745 0.00895414449088328 1 1
0.127405647586275 0.115474521169955 1 1
0.129652174096172 0.104449072714433 1 1
0.245923057353631 0.223041266540728 1 1
0.528130297150981 0.467997568164363 1 1
0.882899638545368 0.812141095913993 0 0
0.360922024683562 0.295705269337308 1 1
-0.112882952805698 -0.102089835645579 1 1
0.60046814995154 0.550773587710647 1 1
0.110192410620729 0.116191337334092 1 1
0.365461418879982 0.32671318834825 1 1
-0.0788728191553728 -0.0921310234514182 1 1
0.27326637028604 0.295260540691784 1 1
0.107287710643049 0.0954909494934405 1 1
0.46499066547759 0.447613728717527 1 1
-0.0603916952132792 -0.0500108825114536 1 1
-0.173307619214856 -0.166318500956854 1 1
0.529655905466833 0.393298760501775 1 1
0.117249513011259 0.151236399496323 1 1
-0.0315685667724053 -0.0368077727567467 1 1
0.157703701214895 0.188802848801362 1 1
0.111839046991292 0.10128915969727 1 1
-0.240445805791643 -0.24447286524996 1 1
-0.0545461949460917 -0.0640224331126086 1 1
0.401064105691815 0.380722495389887 1 1
0.334017822137176 0.330571979520876 1 1
0.592001710278891 0.515668437591417 1 1
0.456405622566877 0.380093165284481 1 1
0.196935741781076 0.188060036618413 1 1
0.0285282430713942 0.00501290955472562 1 1
0.18384854362831 0.159157257397419 1 1
-0.172653184955658 -0.123254490166952 1 1
0.199846664815317 0.189474719418553 1 1
0.0574452465704784 0.0568676882327821 1 1
0.222691498415536 0.203612436287234 1 1
0.258931004378357 0.259889998373204 1 1
-0.33554854105714 -0.279600441710704 1 1
0.552719030788448 0.496358436078073 1 1
-0.0603076130160015 -0.0436445098697487 1 1
0.524670331971338 0.510475852991943 1 1
0.488918370428863 0.443856020025978 1 1
-0.0445295356787438 -0.0437403070665443 1 1
0.428201128108905 0.394152290725257 1 1
0.373078134386605 0.332744883996531 1 1
0.313345488043092 0.278664502887859 1 1
0.0713057086094327 0.0660986676117406 1 1
0.119506293084995 0.0716690482570921 1 1
0.162228800557424 0.143368130657521 1 1
0.0716200737254537 0.0494550496551353 1 1
0.712066848538033 0.621641959693372 1 1
-0.128273920979004 -0.0729840890023849 1 1
0.0630436713369438 0.0680416573290284 1 1
-0.240727752754154 -0.227531934925291 1 1
0.036479236189103 0.0238969640248879 1 1
0.211165749181615 0.189758649219015 1 1
0.629943824018548 0.634261422430576 1 1
-0.274538986606078 -0.23498195932214 1 1
0.442326960185002 0.413860355547087 1 1
0.189350007016584 0.166598003411187 1 1
-0.259073008010609 -0.250141872586093 1 1
0.161057710165361 0.177135982776326 1 1
0.297261629731293 0.280134264393485 1 1
-0.0420729004461637 -0.0500610394002131 1 1
0.0961440264371182 0.088392410021417 1 1
0.41025663546183 0.371175777883175 1 1
-0.0596543193527591 -0.0266612206184766 1 1
-0.0180883240003837 -0.0160786718218532 1 1
0.247486867675271 0.156673275256805 1 1
-0.153846745117846 -0.122079072753811 1 1
-0.137182703586484 -0.153194770220619 1 1
0.156111041912248 0.137129252395789 1 1
-0.176197054510326 -0.183033868818366 1 1
0.20784211716121 0.20284874162931 1 1
0.182649176311657 0.173512616495175 1 1
0.25827972502 0.235861390973574 1 1
0.0324889004432741 0.0232566565630496 1 1
0.0766998351160596 0.11084754999078 1 1
0.119547118781278 0.121820224695623 1 1
0.0913750011756089 0.0639198860628721 1 1
0.238526906210684 0.230871476695192 1 1
0.183681628069843 0.172624556562957 1 1
0.156704680215063 0.153450369489046 1 1
-0.245093036090363 -0.158158549994689 1 1
0.586775686823955 0.540882198743757 1 1
-0.161311126321665 -0.135872822913341 1 1
0.209695518098395 0.187629661902248 1 1
0.070394643266413 0.0444113682658561 1 1
0.34860225443512 0.327435947992728 1 1
0.176349868793818 0.16716827415863 1 1
0.449053299866383 0.423722865232803 1 1
0.362097973034238 0.33667098005859 1 1
0.485615083613873 0.422329827351672 1 1
0.123403007415229 0.053860268795782 1 1
0.246199030751593 0.220424280992193 1 1
0.900285231259142 0.813281766928033 0 0
0.462712909034409 0.400677747061096 1 1
0.147526528155393 0.0668014246072936 1 1
0.128862281783553 0.105807717366769 1 1
0.415397523747432 0.364885159369114 1 1
0.0207819198354454 0.068947137226084 1 1
0.615713848358621 0.550774505593606 1 1
0.520864437581005 0.468631399813484 1 1
0.529707453377103 0.495462658625452 1 1
0.262706706008569 0.270218398146444 1 1
0.185135282946677 0.159576458084776 1 1
0.425684309518636 0.356391447702344 1 1
0.454490974556953 0.433588883004076 1 1
0.0220967363931855 -0.0288917388167731 1 1
0.229315753263831 0.214303290474809 1 1
0.237177834812933 0.197087400265261 1 1
0.032671982916944 0.0240722490933548 1 1
-0.00724534564710323 0.00396019854219265 1 1
0.0445076313355939 0.00193935960409686 1 1
0.726768275894058 0.705796753176209 1 1
0.27319991663302 0.244733249250678 1 1
0.0170128578750946 -0.0349633417506863 1 1
0.274915086880211 0.255963908013194 1 1
0.52960753008415 0.481232614483339 1 1
0.397802893758988 0.360155198133319 1 1
0.0680009488676128 0.0553651197532051 1 1
0.339774207070479 0.312497675404369 1 1
-0.0503475479655343 -0.0222876706763364 1 1
-0.0148943625665889 -0.0232147509373214 1 1
0.66252962913961 0.575589525854583 1 1
0.292485801519441 0.262849204369709 1 1
0.175223173697239 0.164264363107886 1 1
-0.172960248984816 -0.158773526313292 1 1
0.024318712460546 -0.0310437000186628 1 1
0.104214270509758 0.0884083807765606 1 1
0.63611892233917 0.553098174690839 1 1
0.186464798568463 0.126207368582532 1 1
-0.100094044799764 -0.0886794769101107 1 1
0.233842219077791 0.214782957394265 1 1
0.421407846746986 0.354184534370466 1 1
0.249248173916281 0.219136331055214 1 1
-0.249129014175214 -0.222687471917539 1 1
-0.100970221507618 -0.0656782700947003 1 1
-0.379679749046864 -0.348468746986113 1 1
0.467650736010577 0.419743325103655 1 1
0.946129148438212 0.854286077413769 0 0
0.391853725989691 0.352568166001422 1 1
0.057138137434063 0.0410145205568479 1 1
0.0364767637781921 0.0477586111020362 1 1
0.251155105190996 0.211555474649274 1 1
0.74756645076242 0.683246224871668 0 1
0.012920650042244 0.0370178677071196 1 1
0.288826773296359 0.268391222734622 1 1
-0.00185055105454933 0.00198332808957073 1 1
-0.180335872943507 -0.164804969439609 1 1
0.402384693133342 0.363522536271552 1 1
0.72319222718016 0.638535476449093 0 1
-0.122227646530556 -0.103795460659051 1 1
0.0841447958043293 0.0745893943520195 1 1
0.39503191100863 0.358893841378628 1 1
-0.205117470550873 -0.19442861317482 1 1
0.28903019781697 0.267479534551703 1 1
0.186033553040404 0.19501184981608 1 1
0.349341098295621 0.322765785590347 1 1
0.163054574207658 0.162440726033254 1 1
0.11442685515766 0.0937341960206351 1 1
-0.217681715698394 -0.210712570415002 1 1
0.347452208167276 0.313527777279449 1 1
0.430825807693152 0.371359311729722 1 1
0.193671580862868 0.185015618063112 1 1
0.479440367142038 0.465599376452304 1 1
-0.194950406741911 -0.183241614651344 1 1
0.723774358084704 0.655193386060074 1 1
-0.00140848681133496 -0.0141690322240914 1 1
0.183855685424326 0.168648542874723 1 1
0.20025220708038 0.153401220927123 1 1
-0.071908108373907 -0.0513485217574994 1 1
-0.197986769263275 -0.140413090314443 1 1
0.0250285390768041 0.00938212447642392 1 1
0.138835888923582 0.115438892597962 1 1
0.466500379986811 0.416950039401493 1 1
-0.115545137238433 -0.133512892219577 1 1
0.353240395557214 0.313631430084903 1 1
0.17513684278129 0.149958291373168 1 1
0.38174632581952 0.332485432942077 1 1
-0.0615068809456972 -0.0735629544417858 1 1
0.285568368345973 0.266340738151034 1 1
0.476679363157246 0.422922317708981 1 1
0.307614909378069 0.305455947193253 1 1
0.232946286806623 0.220768149842979 1 1
0.0870693287542288 0.0842211233332469 1 1
0.486994140741368 0.405895323825825 1 1
0.57020754199314 0.521361278508191 1 1
0.403335260616873 0.371358954502485 1 1
1.00293268086117 0.880401320837954 0 0
0.018579429210702 0.0112804926087074 1 1
0.069765171155306 0.0780885907891809 1 1
-0.307716561322005 -0.304997052166246 0 0
0.296400746715009 0.24507216338958 1 1
0.502706158801685 0.442199860473264 1 1
-0.204265799859461 -0.179530313058606 1 1
-0.114522169652046 -0.10869454478692 1 1
0.16545420403046 0.114337874671503 1 1
0.265705054387149 0.248900565975196 1 1
0.0449481347382852 0.0674188661686475 1 1
-0.216659670085321 -0.191670400328193 1 1
0.223521072693097 0.203314907144807 1 1
0.0468195380558186 0.0440396265489332 1 1
0.240230548581821 0.212957420875058 1 1
0.290579264885669 0.260621934467438 1 1
0.238260495279688 0.219715772209768 1 1
-0.124680258231211 -0.127721486350829 1 1
0.0265662179790549 0.032056603187556 1 1
0.225548036407029 0.188503128250846 1 1
0.0444084649797299 0.0485150045321681 1 1
0.146296766988681 0.134572021461949 1 1
-0.319058804943665 -0.322747022365356 1 1
0.0822047211134874 0.0529607487378073 1 1
0.289665195280892 0.261153211284408 1 1
0.0789885331431391 0.064106326786836 1 1
0.518669263123833 0.497305176628154 1 1
0.409551451472144 0.373825670251931 1 1
0.132496671191845 0.143365479461094 1 1
0.384569413444941 0.354388564737649 1 1
-0.052646780822033 -0.0361534480834001 1 1
0.262150244950241 0.244070629976237 1 1
0.167777993840623 0.136347075916725 1 1
0.452311350199103 0.39048532360341 1 1
0.129921806866189 0.122859044312819 1 1
-0.312183601038726 -0.276999895821758 0 0
-0.339316915544396 -0.325915475459579 0 0
0.205465618628242 0.124914203294192 1 1
0.321878258339009 0.279351810913366 1 1
0.34058536805396 0.302165326357767 1 1
0.0159688651255263 0.0265440172127505 1 1
0.589676810544263 0.502703049513627 1 1
0.415809349139428 0.371488008491051 1 1
0.440550036655284 0.338008500727597 1 1
0.504553385509951 0.458673442304698 1 1
0.263506497060812 0.231616508815284 1 1
0.554645438429852 0.521234600947021 1 1
0.0677308120621868 0.0649460508202911 1 1
0.182422887928346 0.196367763296432 1 1
-0.519046550994329 -0.433133030058543 1 0
0.504675610041829 0.469405207815562 1 1
0.469802290686644 0.41723647383247 1 1
0.107978135675594 0.0377333519632249 1 1
0.29984698650878 0.27126447880564 1 1
0.210697951592561 0.179746631376349 1 1
0.250118192836835 0.249172110347275 1 1
0.233063617101152 0.22861026861991 1 1
0.570373087750428 0.525483095891897 1 1
0.905864173404755 0.854467739047112 1 1
0.240223581721179 0.203263907042484 1 1
-0.23758924032318 -0.219514447432248 1 1
-0.252572460540129 -0.233508293092895 1 1
0.399043200674288 0.370457651615681 1 1
0.219560462517678 0.167294123493424 1 1
0.517658228082456 0.467598261983381 1 1
0.483605683025306 0.433195900708232 1 1
0.449367398430936 0.401007604360432 1 1
0.420518848314404 0.383832357132909 1 1
0.50368358548258 0.461321439770173 1 1
0.326799469518192 0.314718357977501 1 1
-0.165855500488628 -0.0869858483814785 1 1
0.415059384463964 0.384354315123108 1 1
0.158116421048754 0.144201350068074 1 1
0.578751689437952 0.524312500292089 1 1
-0.0833546740958981 -0.0724896757774625 1 1
0.46075470476505 0.396829281475285 1 1
0.127635251797238 0.0929507044182902 1 1
0.18253083568733 0.152253773067536 1 1
0.179778594208507 0.169724648785702 1 1
0.206651831475449 0.180697974248029 1 1
0.0753970434660058 0.0625750549660973 1 1
0.173821033325464 0.108440640623136 1 1
0.305107775709915 0.281026582968702 1 1
0.537046592955397 0.451886443277648 1 1
0.3595710152066 0.350311295398993 1 1
0.819610259473034 0.740429801030612 1 1
0.152412868733369 0.14576824585925 1 1
0.271703378181207 0.241266015861663 1 1
0.424845213601467 0.371662075581282 1 1
-0.0694315823639569 -0.064861120726611 1 1
0.186046362454987 0.188821863618537 1 1
0.0929797749326554 0.0942350377480852 1 1
0.342591797627422 0.316316289522036 1 1
0.210182490291062 0.173789601079207 1 1
0.0650915853872836 0.0480100676047509 1 1
-0.0268620560411701 -0.0533335546364659 1 1
0.230633069433751 0.238478402209125 1 1
0.0178355180137077 0.027410705310897 1 1
-0.150431116205777 -0.120758349211523 1 1
-0.0409874729306843 -0.0570817056930436 1 1
0.650797619148848 0.608507789563706 1 1
0.143023198581361 0.118153287453566 1 1
0.450428288607294 0.440118129341981 1 1
0.233003574174106 0.224182023455764 1 1
0.200898220535129 0.255975690512722 1 1
-0.335774517268486 -0.307284346209907 0 0
0.37366941059429 0.33641104336668 1 1
0.0772807669376341 0.0765684993207875 1 1
0.272617836575607 0.246996969135464 1 1
0.483046019954259 0.440090234015821 1 1
0.138813190658338 0.14030807335842 1 1
0.0920358053437303 0.0721144562595921 1 1
0.00229372189864031 0.0080242928511157 1 1
-0.182057727217881 -0.185986528943606 1 1
-0.391991215373266 -0.364501612301097 0 0
0.023036674844457 0.0244435590166591 1 1
0.0792726219399646 0.0904782485294066 1 1
0.315760852802948 0.268560889012138 1 1
0.187598348948756 0.161510882392573 1 1
-0.401533106412208 -0.322410755875327 0 0
0.221407374286539 0.157904950227177 1 1
0.16714741131578 0.15524903182877 1 1
0.116201893778383 0.0952510041909902 1 1
0.0718922660632404 0.0899846280405469 1 1
-0.071684868938025 -0.0763635505794459 1 1
0.643944997019728 0.594481582837239 1 1
0.130354663000791 0.104854839864194 1 1
0.208565596084481 0.175149449484536 1 1
0.306259575180458 0.273955666543608 1 1
0.101020098217671 0.060675263544582 1 1
0.24035694160404 0.213196102681712 1 1
-0.0203785971648785 -0.0229015659021681 1 1
0.49266941060518 0.466648358405655 1 1
-0.0256645055022399 -0.0130775849369669 1 1
0.266498920811535 0.237520945158614 1 1
0.251384146229287 0.196360802329688 1 1
0.0195282982061053 0.0208436913068299 1 1
0.352241254180903 0.325680107540838 1 1
0.610515856717521 0.543786443727249 1 1
0.377767055022054 0.351851012896129 1 1
0.274361138756844 0.234411386252508 1 1
0.433178035899678 0.363846745001562 1 1
0.308637944367505 0.291616742792743 1 1
-0.226391412588816 -0.164394790922027 1 1
0.0646811594706625 0.0507018277643214 1 1
0.152847319434335 0.152500046232063 1 1
-0.521845158552312 -0.468875239598863 0 0
0.14480317818183 0.11858661905772 1 1
0.443080415885466 0.420548284741866 1 1
0.500137714378798 0.452514663581445 1 1
0.197799245790863 0.191125857096165 1 1
-0.18701983915546 -0.179331914579696 1 1
0.203056276487995 0.155203787000344 1 1
0.185794149468118 0.0935768988631191 1 1
0.00543084000074748 0.00673538559912047 1 1
-0.00608048464624091 0.0226702005821364 1 1
0.41160877676571 0.380728929594651 1 1
0.30516793650997 0.268802023846523 1 1
0.147741431467634 0.127982781734182 1 1
0.19567016466119 0.125522524328934 1 1
0.246040119438136 0.206895863803136 1 1
0.140707366263901 0.125278305630259 1 1
0.483666437075166 0.463429767969259 1 1
0.129123060990142 0.097411446221104 1 1
0.145219052943548 0.138700392963961 1 1
0.296899646085151 0.264949095538106 1 1
0.319478083570909 0.284017733176968 1 1
0.470997901261907 0.439347766430108 1 1
0.118333922285373 0.122994636762062 1 1
0.210710110810294 0.194379257715353 1 1
0.0793643586670093 0.0397395997623466 1 1
0.284068725513373 0.259324518125668 1 1
0.677800902369645 0.607738355590206 1 1
0.24507592847343 0.225090427463113 1 1
-0.402042197817865 -0.349141379077828 1 1
0.410584019679959 0.380953291890513 1 1
0.229886202730495 0.196906451513323 1 1
0.304520209919733 0.264869274359398 1 1
0.371657743734758 0.343590506766205 1 1
0.276937023682496 0.240756616164064 1 1
0.452030887169181 0.385514529653536 1 1
0.586968964928712 0.563425722893213 1 1
0.232988041256418 0.216993144003495 1 1
0.263946734474567 0.24672454195834 1 1
0.14081207437582 0.1495724718348 1 1
0.991690204992552 0.896119539724889 0 0
0.399306913793211 0.347907604741487 1 1
0.716886252900959 0.6172801994925 0 1
0.299795861890449 0.302914885624602 1 1
0.158649359186457 0.158589606879176 1 1
0.0347565379344225 0.0316993804068881 1 1
0.311716301330531 0.324731227913966 1 1
0.157413875801191 0.104220172789557 1 1
0.326861974071751 0.295279624255068 1 1
0.499427133887425 0.442931093749679 1 1
-0.0368405423911325 -0.0213534857796189 1 1
0.622585387516029 0.540282949038151 1 1
0.372731223347731 0.337766370706998 1 1
0.125959248579358 0.115677708735428 1 1
0.00409794811249245 0.00901559944259079 1 1
0.0674679556965681 0.0851081066759007 1 1
0.323203973299533 0.308759078096662 1 1
0.748208798951241 0.77341907485693 1 1
0.367911209379701 0.325963661741893 1 1
0.46147497798963 0.431611195684266 1 1
0.0321559939398286 0.0146265848049893 1 1
-0.202320758254667 -0.172864598098918 1 1
0.244316299356203 0.220763076423052 1 1
0.200961749337665 0.171599592188254 1 1
0.182481043448779 0.145320987588191 1 1
-0.0644920962520432 -0.0619686911533773 1 1
-0.0591766556749755 -0.0350478652297615 1 1
0.49928874005072 0.444028950773882 1 1
-0.00183244698348944 -0.0163820515415026 1 1
0.204448563670894 0.169365847044395 1 1
0.141338351619168 0.122856476054223 1 1
0.285065569973969 0.280657720006951 1 1
0.2429726449143 0.228280164946487 1 1
0.755249782309733 0.669815664828876 0 1
0.262229619789031 0.222666351655445 1 1
0.163217306690411 0.165812763454826 1 1
0.389558645453043 0.355750612251627 1 1
0.728803256795682 0.638907399418336 1 1
-0.0441968801219782 -0.043606321397779 1 1
0.129592389772284 0.119049686159361 1 1
0.247560761941773 0.209966779154232 1 1
0.503581966889054 0.462052959515143 1 1
0.0613480299228611 0.0571933229939478 1 1
0.268403906828375 0.242867105617663 1 1
0.0216399879351808 0.07050046033583 1 1
0.10457676083523 0.0886069704871774 1 1
0.673754917769759 0.623370322985671 1 1
0.116406743576443 0.0991950458601969 1 1
0.168047891149823 0.146317656968586 1 1
0.105154480396747 0.149516719276863 1 1
0.160437285775487 0.164771636718266 1 1
0.111714699062843 0.113062063887574 1 1
0.56504756875944 0.505736382899559 1 1
0.657544651465244 0.557535532810118 1 1
-0.0175089099414835 -0.0110179001852424 1 1
0.030697626508677 0.0447952729310988 1 1
0.22616824843938 0.191014111529064 1 1
0.517930522396006 0.464848463886869 1 1
0.374758113099814 0.32032343487809 1 1
-0.124558943754368 -0.110522065093041 1 1
-0.00941130465262465 0.00277371191214998 1 1
0.302750492401236 0.285052306786535 1 1
0.356058449639617 0.300972991553578 1 1
0.368246918968237 0.344218537583843 1 1
0.59719106228373 0.538512583516342 1 1
0.229428556985331 0.227345664510079 1 1
0.232240546413034 0.198658757925254 1 1
0.161186761549005 0.153754375430509 1 1
0.256266035689519 0.245053510798057 1 1
0.503654694511567 0.461412189685087 1 1
0.466303919160307 0.412176137006498 1 1
-0.210416606912772 -0.184811932145615 1 1
0.345536918749902 0.3681830507952 1 1
0.184263341447765 0.163273301261665 1 1
0.590884875446883 0.582833261286482 1 1
0.500736068320436 0.43424955684617 1 1
0.216933384805984 0.194497426520848 1 1
-0.0441310504164577 -0.0416112741360147 1 1
0.630998766507156 0.570464395645483 1 1
0.270510595508004 0.256653123871731 1 1
0.374936745524525 0.32303823291369 1 1
0.335020392765627 0.293844612496751 1 1
0.0110541210034904 -0.0125766506257335 1 1
0.470801938382747 0.424331365416312 1 1
0.510091236332962 0.451908501594825 1 1
0.268467533850416 0.239115761199935 1 1
0.371707821304928 0.340418410040809 1 1
0.483350643174091 0.477270950847274 1 1
0.444737067038709 0.426286623107519 1 1
0.204046677180903 0.17645429454043 1 1
-0.101947022363067 -0.128226806526474 1 1
0.881637345417292 0.761565604658147 1 1
-0.0694775123490875 -0.0877997610072246 1 1
0.183398134603076 0.148349514954434 1 1
0.272131114859249 0.255734899188288 1 1
0.146669645402353 0.110616887532419 1 1
0.60323424170674 0.547582569417739 1 1
0.236923166720918 0.211922140410984 1 1
0.127818735047456 0.13986939282906 1 1
0.173435818454676 0.175643087795351 1 1
-0.1115896983026 -0.126749260955831 1 1
0.706197484215512 0.663312459584679 1 1
-0.18062092097836 -0.169985916457429 1 1
0.573634206526607 0.48700802506283 1 1
0.313956370076103 0.292576486557168 1 1
0.446220964934812 0.441342697726276 1 1
0.365240216103468 0.312379889606968 1 1
-0.121425642744069 -0.110298873298881 1 1
0.187909383433549 0.166199261697598 1 1
0.131333002398387 0.132037813144635 1 1
0.418301304054313 0.400726594006718 1 1
-0.125987646559842 -0.117223728341041 1 1
0.493576040556178 0.41979653602014 1 1
0.00270811088387202 -0.0143554810587296 1 1
0.185977247079326 0.171193820306827 1 1
0.225231223938199 0.197426049840993 1 1
0.36824466246169 0.324442160143531 1 1
-0.176297209772639 -0.144227207979249 1 1
0.271251609878313 0.3413665629386 1 1
0.345991694529209 0.299645837705419 1 1
0.113740010122408 0.0784942251211186 1 1
0.593496160138037 0.529762084825015 1 1
0.131413128498222 0.116642872235171 1 1
-0.0449135682796663 -0.0476651342203084 1 1
-0.178020427042728 -0.174666147724163 1 1
0.55720424913481 0.478279744493404 1 1
0.42199986674718 0.413994745449761 1 1
0.0446812146176323 0.130865124789481 1 1
0.484476051355883 0.434093305924051 1 1
0.178398964789434 0.160305320076797 1 1
0.118792212222399 0.106429399930724 1 1
0.450566401530197 0.422154169040471 1 1
0.0847176586658006 0.0661156152537751 1 1
0.224805258307341 0.197760581369136 1 1
0.0702540575803402 0.0943514064449627 1 1
0.704258977959193 0.612106428118643 1 1
0.357318202356227 0.320378291855274 1 1
-0.353228401724135 -0.319410026227709 0 0
0.286002726684275 0.238218851572133 1 1
0.540474249843814 0.47068143646447 1 1
0.45615651009309 0.413076214557864 1 1
0.486096231658351 0.499566967323435 1 1
-0.150307673766562 -0.130385569281319 1 1
0.286925458875048 0.244610704739987 1 1
0.0579752615853681 0.0578616128809912 1 1
0.563828833181347 0.501029502163427 1 1
-0.327542712669725 -0.292051273787517 0 0
0.208932326867214 0.190343334157523 1 1
0.00831744098811186 -0.0103678664319786 1 1
0.193768414689434 0.164296318273286 1 1
0.422905495946296 0.383128792810085 1 1
-0.126161182940523 -0.1311035051774 1 1
0.397641640745057 0.338947962462842 1 1
-0.0522462551458814 -0.0767975597659383 1 1
0.350156626701609 0.329112015604397 1 1
0.273802969166693 0.235671036660949 1 1
0.0634759873766376 0.047063110206884 1 1
0.255075229344016 0.245034398571832 1 1
0.360409976781722 0.366045834260793 1 1
0.0399181516048537 0.0213701305317405 1 1
0.272101824403555 0.245423801975867 1 1
0.354087495354997 0.340522068344366 1 1
0.0635701677025082 0.0485558813371126 1 1
0.284113988772464 0.267279168072903 1 1
0.381142089446067 0.359877239333271 1 1
0.60439571501084 0.53902098107715 1 1
0.181484317859987 0.151516425534315 1 1
0.762784409859368 0.682638194259202 0 0
-0.0500568339831689 -0.0547583178672642 1 1
0.311046586580537 0.29328858445166 1 1
0.113311163126736 0.105349726157845 1 1
-0.269115330833821 -0.233658563403973 1 1
0.247691892772645 0.222621427728037 1 1
0.253655623043925 0.230698151096008 1 1
0.50999130225877 0.44796994609037 1 1
-0.0551571688187308 -0.0148888807583655 1 1
0.282806371292802 0.266053393802718 1 1
0.4048205472343 0.461890808170055 1 1
0.0848820398529742 0.0739521348882192 1 1
0.718492037056518 0.636523518754692 0 1
0.123246009777916 0.11374698466705 1 1
0.138692777967627 0.120373202944902 1 1
0.228426955597623 0.251253187990908 1 1
-0.0705264749961951 -0.0698972817222676 1 1
0.416007145786939 0.381064025488241 1 1
0.578981385740308 0.523062434408733 1 1
0.0864351766618734 0.0926941659325776 1 1
-0.409647767314593 -0.365064038265249 0 0
-0.064496621323471 -0.0540280103377138 1 1
0.252548900097046 0.196512599016176 1 1
0.150875036584076 0.141099124117715 1 1
-0.135127976446349 -0.12646585771999 1 1
0.263142716613495 0.242170572613788 1 1
-0.00731604622960462 -0.0239822276039252 1 1
-0.555269599023773 -0.495784047221609 0 0
0.277626309525722 0.230608627288147 1 1
0.0299162672445099 0.020164107201699 1 1
0.170822811465023 0.156956019856679 1 1
-0.228297653916142 -0.184172466252334 1 1
0.456926834209514 0.415633334000376 1 1
0.031649592204101 0.0340085063936324 1 1
0.135889237812791 0.145627195602462 1 1
0.316841863137828 0.28499225059032 1 1
0.063051561781739 0.110350374629007 1 1
0.208497436370824 0.192493754910746 1 1
-0.0216459606830622 -0.0459777045688866 1 1
0.0863811067655098 0.0879540539235828 1 1
0.23132090412771 0.231906840474867 1 1
0.52671467607444 0.499503386913809 1 1
-0.00346873545125599 -6.69402996234456e-05 1 1
0.165052343659458 0.159657882533223 1 1
0.116880256876101 0.107963997011404 1 1
0.269910123420848 0.225235628046814 1 1
0.347130875892806 0.312066481845461 1 1
0.154197405155057 0.136287061493901 1 1
0.0991953812539956 0.103915678703077 1 1
0.162340849066389 0.140054921436492 1 1
-0.0358341446869004 0.00155031332096238 1 1
0.693858237176857 0.629154560915866 1 1
0.321936936909267 0.281629583046091 1 1
0.121037191050033 0.105605064638135 1 1
-0.0223060113211794 -0.0316559296382883 1 1
0.371339978997823 0.350613678634332 1 1
-0.0279439052923058 -0.0289384186896806 1 1
0.336951875295072 0.295388593715638 1 1
-0.109852696763994 -0.10473759267891 1 1
0.00443018825423792 -0.00745295185442821 1 1
-0.122705325722723 -0.0934857628835349 1 1
0.435573911401303 0.393714853326334 1 1
0.411623175104242 0.37299964639118 1 1
0.445433103758101 0.418507180984611 1 1
0.473755811514719 0.435659293368471 1 1
0.162056322676281 0.08208387957877 1 1
-0.0895148020012307 -0.0874873847721479 1 1
0.241735239807737 0.176057760544135 1 1
0.281664180405751 0.272790715808881 1 1
0.186686828578502 0.127601896494769 1 1
0.142750704504608 0.127084626823456 1 1
0.721810016975344 0.685756466119286 0 0
0.290033727117639 0.27725620102878 1 1
0.305555248707536 0.26838235414591 1 1
0.0145416439145932 0.0284247238661584 1 1
0.374451152440938 0.349210140537664 1 1
-0.185899775212877 -0.166148231017976 1 1
-0.103128932415254 -0.0971193354248212 1 1
-0.350726959419912 -0.309981757820483 0 0
0.42526042453599 0.38498698728527 1 1
0.259443517748253 0.227974772985494 1 1
0.260710340993183 0.229484660771864 1 1
-0.300956718909815 -0.309404922616172 1 1
0.378800485359118 0.354320927878588 1 1
0.163237798027033 0.136196237942961 1 1
-0.137844981273709 -0.152309995839076 1 1
0.405541681460687 0.374428945548817 1 1
-0.0571398106363612 -0.0743493972920904 1 1
0.0526063498267599 0.068544041858153 1 1
0.346103303978132 0.302011130023797 1 1
0.171862641113115 0.149293804258414 1 1
0.017255429759048 0.0570527576805997 1 1
0.180730480322617 0.150407402691594 1 1
0.51196896793312 0.447104222494317 1 1
0.338287900242908 0.313524615368506 1 1
0.509770270425375 0.472359661485998 1 1
0.257468105967842 0.16727331897913 1 1
0.275571239713821 0.248786489133688 1 1
-0.037926723963621 0.00778405010212202 1 1
0.24527691373196 0.225725300299213 1 1
0.31863653235685 0.275713337041091 1 1
0.216519649513921 0.252569783681579 1 1
0.135191773485689 0.153949216240001 1 1
0.00745514582972207 0.023467640544949 1 1
0.336864325200153 0.317648124920928 1 1
0.0416048027593934 0.0355439030318706 1 1
0.0340421893300149 0.0379454246314905 1 1
0.215478584575886 0.187881382663629 1 1
0.430046185772173 0.365202445655363 1 1
0.627190732483063 0.571391199102921 1 1
0.12205822643515 0.0971351746937495 1 1
0.181883125350223 0.171116930925769 1 1
0.352365740692427 0.324213221122173 1 1
0.129559967709259 0.161069224385297 1 1
-0.123683413787938 -0.104974638748842 1 1
-0.0604102269897663 -0.046973883472227 1 1
0.212420814845558 0.201128458664913 1 1
0.154361844467386 0.155146281386421 1 1
-0.087593983420061 -0.110667916314851 1 1
0.332496698166175 0.282860171248318 1 1
-0.15920273659034 -0.135789101764499 1 1
0.202337614275874 0.154186052293214 1 1
0.348090395232065 0.323362458241434 1 1
0.488214676478668 0.471861138244448 1 1
-0.246759903370581 -0.219535507346188 1 1
0.408721789323478 0.372725849803672 1 1
0.237159470836225 0.146056559067357 1 1
0.0253158882665562 0.032662772502061 1 1
0.039267120130921 0.0434277808285455 1 1
0.642133561473129 0.56474431242105 1 1
0.466486753961526 0.409879295469585 1 1
0.376810901028612 0.289688547953851 1 1
-0.127771237743684 -0.119704431026844 1 1
0.100383428017323 0.0981124357244718 1 1
0.769977486389272 0.683453537485716 0 1
0.239900644904688 0.220983171714388 1 1
0.556671390705318 0.481320044977779 1 1
0.0969174914188213 0.0859134231435721 1 1
-0.000597066723833591 0.0106420048842081 1 1
-0.223999133214989 -0.193635079829827 1 1
0.496797013435868 0.35051690140781 1 1
0.39394785169356 0.357162526709762 1 1
0.240795099718828 0.22326344164844 1 1
0.170762203464588 0.165830966250167 1 1
-0.230333315255525 -0.191687389231715 1 1
-0.0200549587195646 -0.0215150337265447 1 1
0.32633850305609 0.311347389575388 1 1
0.276389777519084 0.274848639280219 1 1
0.678066083024385 0.601968162082639 1 1
-0.0397226812912927 -0.0274726104419229 1 1
0.328882216338429 0.296564837813707 1 1
0.168252868722358 0.169027023736872 1 1
0.568312355260647 0.494123390450698 1 1
-0.0582110318550733 -0.0411308288600309 1 1
0.64045087438254 0.543122773323365 1 1
0.808225332290801 0.72595141841501 0 0
0.339982854804864 0.319767704641277 1 1
0.408068302681994 0.382644512108892 1 1
0.156117596916099 0.181549261378627 1 1
-0.330052267271608 -0.323981521837582 0 0
0.494956219422842 0.429191713518952 1 1
0.254460223874916 0.225248520189466 1 1
0.276498622009977 0.254405303560764 1 1
-0.0273634127434547 -0.0975236656741144 1 1
0.115751668202726 0.147297507593837 1 1
-0.0473095595211339 -0.034266552940635 1 1
0.142166186417649 0.122582886274402 1 1
0.157375984141839 0.135332611596566 1 1
0.340399564979527 0.309486702218109 1 1
0.406000339115262 0.37649323247005 1 1
-0.270880153490665 -0.243260086782125 1 1
0.171699824790386 0.140357012397207 1 1
0.169957976309888 0.15158011742216 1 1
0.0234232796499485 0.0249642304267298 1 1
0.320072057758602 0.30402945179353 1 1
0.153838972025813 0.177277119597953 1 1
0.504436348234346 0.424790883553197 1 1
0.423161717346178 0.380504025818794 1 1
0.220685674768628 0.201000749616295 1 1
0.126828737815262 0.0844751703160899 1 1
0.194891682945718 0.162237995058362 1 1
-0.241358603568434 -0.194472357308805 1 1
0.353038541080244 0.321630484793298 1 1
0.318803738251812 0.301012864634231 1 1
0.418619342843202 0.386489499787258 1 1
0.346562347159832 0.29434293730146 1 1
0.488393594054412 0.426175835267859 1 1
0.268488832271836 0.221215526534813 1 1
-0.0297823216060703 -0.0108549121192206 1 1
0.396844109901279 0.362720513928439 1 1
0.580458505144132 0.532219079512732 1 1
0.231797390355101 0.212447357928923 1 1
0.191343417019161 0.162996700266825 1 1
0.383139328974151 0.351634036032953 1 1
0.206074438551879 0.180845619674155 1 1
0.0372966569617668 0.0270793079097904 1 1
0.406781075171464 0.335955949232359 1 1
-0.0313748900710493 -0.0423546909478726 1 1
0.0857207718387998 0.0811654282708061 1 1
0.278317026341101 0.243048349590848 1 1
0.593675274952453 0.566387839717617 1 1
0.133285913257344 0.132499070010246 1 1
0.498216719004475 0.484336869150992 1 1
0.209967270181976 0.192055135269098 1 1
0.432708859379803 0.421048391947946 1 1
-0.0318794205341265 -0.0187858566066082 1 1
0.355780259330588 0.322324653743077 1 1
0.557975091627187 0.513344453399346 1 1
0.0874146254281787 0.0777258226006544 1 1
0.0861680271619676 0.0888071005901504 1 1
0.172098131397724 0.105956067408077 1 1
0.323992551975264 0.316095181602005 1 1
-0.182169566643376 -0.183819440628702 1 1
0.0422102693344182 0.0285599804977371 1 1
0.506159044592708 0.468878390269527 1 1
0.430966681516922 0.367026370835426 1 1
-0.196585988365896 -0.169113784808853 1 1
-0.0429958673147002 -0.0578026618828664 1 1
-0.177844131722598 -0.172207815021744 1 1
0.0339638936308205 0.0659736310542562 1 1
-0.164894699087471 -0.148893462621699 1 1
0.500052484190228 0.441736770870482 1 1
0.476079425286651 0.417572133160855 1 1
0.164292121748171 0.14223340413706 1 1
0.448862235354181 0.400347652192376 1 1
0.226338547414852 0.20195216838757 1 1
0.0642985072151356 0.0792417917213019 1 1
-0.00637616303211547 -0.00928968865087886 1 1
0.366507467593569 0.335210607528104 1 1
0.10389751433837 0.0844969846909578 1 1
0.328078302759065 0.289034538565817 1 1
0.12192887819767 0.102404430163436 1 1
0.150293303056842 0.112184187268799 1 1
0.0631519223801167 0.00807918636915268 1 1
0.117361073269472 0.101189106514698 1 1
0.317310715881633 0.274261843414248 1 1
0.064447045436324 0.0607859814059851 1 1
-0.143496294174404 -0.142874989290329 1 1
-0.101283757008935 -0.0923928909711633 1 1
-0.366473650915162 -0.327811169984121 0 0
0.361086766382734 0.309913824262211 1 1
0.281074116076104 0.249483590810556 1 1
0.337841515749306 0.342586833522387 1 1
0.170875457071476 0.148043407407625 1 1
0.165411264055752 0.142078552765734 1 1
0.402310461934196 0.356647198669125 1 1
0.0490546934160526 0.0484368605527702 1 1
0.491856984486524 0.475251585443097 1 1
0.167344572993767 0.138855275936565 1 1
0.650730088771596 0.617138293389482 1 1
0.249386907004642 0.227961127471467 1 1
0.478232088269068 0.444348659707521 1 1
-0.139334467942469 -0.270056636002611 1 1
0.0660164421460856 0.055601677224273 1 1
0.53894526564899 0.489442069215661 1 1
0.482773167677054 0.453638957811373 1 1
0.431918953212363 0.38745066084021 1 1
0.206231301958186 0.2312912135643 1 1
0.117598025301961 0.124429821488277 1 1
0.125955733577586 0.108654792912177 1 1
0.663002546399936 0.630030613945746 1 1
0.033254296516611 0.0554409143535565 1 1
0.550495175620371 0.497983687372213 1 1
0.452671183305754 0.417963375915541 1 1
0.446750103056698 0.418056100350874 1 1
-0.174376300840201 -0.149840463573841 1 1
-0.152555799702818 -0.151343162458521 1 1
0.315654354923589 0.304794272796805 1 1
0.589445492445794 0.519913262435184 1 1
0.114737618882864 0.145625892036769 1 1
-0.0345707085543598 -0.0225099984214009 1 1
0.291639551996223 0.277864689849145 1 1
0.0290100067284321 0.00709450171765461 1 1
-0.0819013382210505 -0.0912424780035029 1 1
0.10122316032433 0.0960568339340383 1 1
0.1440334874417 0.130757090188968 1 1
-0.00387042925695473 0.000215816461554438 1 1
0.24401918683769 0.21446965954847 1 1
0.15360658268981 0.161798748038844 1 1
-0.0401601135703672 -0.0291083485257715 1 1
-0.154125591389856 -0.130440167126265 1 1
0.0269353411103458 -0.00954434415761606 1 1
0.0935476529123612 0.137523638625802 1 1
0.129268774485983 0.141336829426072 1 1
-0.0936855659618086 -0.0657795366959675 1 1
0.154126839015619 0.118916394536626 1 1
0.710163582972543 0.657893077106436 1 1
0.246159316234816 0.205310706298766 1 1
0.155069191371171 0.126148804823009 1 1
0.318787230597425 0.309029249462757 1 1
0.506304684698642 0.455963314091046 1 1
0.23490991761838 0.210045346160689 1 1
-0.482518959083893 -0.436715026334804 0 0
0.133958470273965 0.124184048060748 1 1
0.0697595698080277 0.0578707649109859 1 1
0.661076748013788 0.603156769474542 1 1
0.567461237235044 0.509490088944911 1 1
0.00680787588222241 -0.0397729321298955 1 1
0.096962651094772 0.06006049763538 1 1
-0.141318008160702 -0.13255185405645 1 1
-0.112790878760582 -0.110683137460617 1 1
0.156068115504961 0.145803529058051 1 1
0.281565046161042 0.266456763519451 1 1
0.468088338511332 0.420155451651835 1 1
0.113016612889558 0.0967990096959726 1 1
0.217375124596128 0.205053495493494 1 1
0.293000082767545 0.274002215988009 1 1
-0.175263423263138 -0.146837819997423 1 1
0.0955504189009288 0.0435259242108402 1 1
0.149474209218957 0.113570733121382 1 1
0.446658439272906 0.333744869081221 1 1
0.297574722687387 0.272816891193418 1 1
0.333465835031533 0.296663093203289 1 1
-0.215586531803167 -0.159363916487186 1 1
-0.148503782537748 -0.142925008193324 1 1
-0.184708193278565 -0.138673660297785 1 1
0.356800423504414 0.323093171298299 1 1
0.168007557681346 0.145951298384049 1 1
0.690666554992596 0.620927054246029 0 1
0.758893911835175 0.706764821901539 0 0
0.844929744801382 0.765499059804981 0 0
0.289030319624924 0.312902909997364 1 1
0.336177037584467 0.217068832978057 1 1
0.279162434946915 0.295014644817009 1 1
0.281286566857377 0.327060250804624 1 1
-0.0766325920962679 -0.0845097691420113 1 1
-0.0749840399957295 -0.0747144054785169 1 1
-0.0942449348942016 -0.107904876181547 1 1
0.236145268288387 0.216951913590537 1 1
0.387406537958497 0.366574965600364 1 1
0.434202879113407 0.406738865301804 1 1
0.0691800934126971 0.0527900191884163 1 1
0.00539700954878333 0.023216324622238 1 1
0.49720740298638 0.43861754431077 1 1
0.201530091730202 0.178417973240144 1 1
0.0540432065067379 0.0841842863325107 1 1
0.380778638312322 0.374771484867539 1 1
0.571806794221334 0.513378376176392 1 1
-0.0623370894253125 -0.0605184515052972 1 1
0.1476367977076 0.123474118135388 1 1
0.423105869934682 0.328565793457828 1 1
0.188508990434117 0.233652896130193 1 1
0.3162477958245 0.299514811316324 1 1
0.248897216683944 0.198864360756365 1 1
0.82553904944454 0.745719007527005 0 0
0.163429019782809 0.153549733644645 1 1
0.270470058630777 0.252025672925065 1 1
0.112536715263424 0.129235425673807 1 1
0.502798316087979 0.442393101142293 1 1
0.506878829795261 0.486474631915394 1 1
0.365649217493425 0.342511685916068 1 1
-0.00935845710321124 0.00735812967180231 1 1
0.222330796197368 0.199895845340888 1 1
-0.267774747900022 -0.255484563459421 1 1
0.244050947441646 0.214566397473566 1 1
0.0143166588574407 0.029427131359929 1 1
0.0753449568789137 0.129934729761666 1 1
0.105736737163292 0.0921884322425819 1 1
0.00270050669239527 0.00476459523859234 1 1
0.463592425662225 0.420807179303814 1 1
-0.316907177241645 -0.316426711183687 0 0
0.0549018004661967 0.061664295289967 1 1
-0.166934735676326 -0.14950904607283 1 1
0.670931483227543 0.616975971406398 1 1
0.0481794680966875 0.0354560706715878 1 1
0.184475223086456 0.209528264991051 1 1
0.126389719876825 0.130379107011562 1 1
0.7229611047621 0.642554773320071 1 1
0.261474361432447 0.212969554008346 1 1
0.254057305024002 0.187226277580286 1 1
0.0613008120798725 0.063323945719441 1 1
0.0817974385993718 0.0843549368256421 1 1
0.195589229963304 0.178671311285853 1 1
0.0661862959548742 0.0504517006506805 1 1
0.943320009294185 0.840974186501587 0 0
0.228014183288643 0.203215344477703 1 1
-0.0621461866155021 -0.0282451592625629 1 1
0.419532027040481 0.407218005393852 1 1
0.722047679943497 0.678972622740691 1 1
0.0799481445559779 0.0861135652360242 1 1
0.511026652331924 0.444123942418332 1 1
-0.0717110390348643 -0.0708404857778838 1 1
0.575231971075933 0.492245015145442 1 1
1.18173124317013 1.0281505672079 0 0
0.0814866508278857 0.0746732423068442 1 1
-0.161566237722856 -0.141062037284485 1 1
0.184767958174221 0.175461067509041 1 1
0.358914637226007 0.376716770036788 1 1
0.56875129656074 0.496324236153304 1 1
0.164372516168831 0.152013468468814 1 1
0.16262561578471 0.129872827489236 1 1
-0.186360948523194 -0.151581194519809 1 1
-0.121477306596341 -0.120816096415456 1 1
0.459152677708824 0.429768635273131 1 1
0.465042347802811 0.437118531461706 1 1
0.246969605510265 0.236363119330464 1 1
0.16810511545243 0.149536245323708 1 1
0.0817720499543271 0.0875914084942153 1 1
0.252666883831659 0.225654003837801 1 1
0.355894548399767 0.319534623093783 1 1
0.236598849352316 0.217282556838182 1 1
0.170637709754755 0.141917740963142 1 1
0.0102958918365403 0.0092092904354061 1 1
0.16691370902274 0.153354841118579 1 1
0.231591484447627 0.224069409061114 1 1
0.263340561146985 0.156607302368723 1 1
-0.0445228825654175 -0.0431699848455246 1 1
-0.216668983653826 -0.19072994585665 1 1
0.413555258545 0.379465133530393 1 1
0.0156917571940793 0.00890328472255392 1 1
-0.0234961077075206 0.0125039512304061 1 1
0.272630186171963 0.240722747338834 1 1
0.613167424414805 0.545208451501623 1 1
0.0439546686475841 0.0492852128030549 1 1
0.497321651569183 0.471219758554666 1 1
0.258516997210123 0.221305861235336 1 1
0.0130370129891733 0.0146206398325916 1 1
0.603382786211752 0.539515698833286 1 1
0.099237069922101 0.0949334103942271 1 1
0.338233069490683 0.330481925810769 1 1
0.278582562567045 0.274915558360391 1 1
0.152646621636932 0.140532911448383 1 1
-0.0198892508629531 -0.00822468939629372 1 1
0.114535284743681 0.119330778601911 1 1
0.577297167758478 0.522655963223752 1 1
0.294455398233412 0.236793276071928 1 1
0.429692103073506 0.359572154784293 1 1
-0.119312174480248 -0.116409361882388 1 1
0.360019559774111 0.349245354650061 1 1
0.542144905536322 0.482356049854619 1 1
0.255068024169201 0.149346092296011 1 1
0.371191039346598 0.330223362034736 1 1
0.417405636067757 0.388771525192828 1 1
0.148748590239356 0.148997622006411 1 1
-0.0813833894156487 -0.0924724506572062 1 1
0.439810817347975 0.386975553229696 1 1
0.198378799454906 0.17191365001788 1 1
0.812554923324429 0.726838822166508 0 0
0.0848318036252397 0.0755084194742829 1 1
0.27143040719667 0.230704881609065 1 1
0.129110132740376 0.115355890496251 1 1
-0.0159137124086133 -0.0151258082306912 1 1
0.27957415230122 0.28525371706332 1 1
0.312680749345663 0.30523299006139 1 1
0.359497536986769 0.331241501492208 1 1
0.0378509884957818 -0.00509207177977009 1 1
-0.0118403144014208 -0.0113889969685203 1 1
0.39487486157274 0.3488335576459 1 1
0.057895007386251 0.0430251790229819 1 1
0.425549090899863 0.379505447452725 1 1
-0.181914702694228 -0.159485052553614 1 1
0.0984217611548342 0.0761561329582069 1 1
-0.0967050443896986 -0.0823927836046879 1 1
0.0491942146946793 0.0360035356451479 1 1
-0.086159369532647 -0.0640716857252968 1 1
0.415687323727432 0.362776440441325 1 1
0.0371201004043166 0.0334180326260374 1 1
0.0378975861370021 0.00203245616678671 1 1
0.3311424267202 0.24341586038245 1 1
0.200073422620672 0.180004646327746 1 1
0.220789016340199 0.185158216998318 1 1
0.207606754797779 0.191323879163193 1 1
-0.0121062096119163 -0.01259301406027 1 1
-0.0978159592879755 -0.0456237451523901 1 1
0.30753766363738 0.280904428804743 1 1
0.173425160464445 0.162513860784094 1 1
0.115094158411475 0.084304184018173 1 1
0.344084364043539 0.296252918412722 1 1
0.0598369688413457 0.0940942711960305 1 1
0.330409058923464 0.283273595908649 1 1
0.0575847116558422 0.0474249551527665 1 1
0.298755541099069 0.272336704381229 1 1
0.313654253565599 0.281102723322761 1 1
-0.242483910550451 -0.202668163429467 1 1
-0.144160609098453 -0.13772276546861 1 1
0.21414976252193 0.194707850018643 1 1
0.162102939293256 0.130407487359437 1 1
0.177685478811352 0.178062236789997 1 1
0.231122426176333 0.201824327904014 1 1
0.219781373119614 0.207317617009195 1 1
0.376393986183377 0.338638997328018 1 1
0.0856781694319025 0.0968633069635839 1 1
-0.0497359364961156 -0.00798105432722608 1 1
0.323710197466705 0.299998756376465 1 1
0.396277461833782 0.356070321762158 1 1
0.0455219598287164 0.0278020566353418 1 1
0.138930538453515 0.16663751520746 1 1
0.374579159109226 0.330507279142858 1 1
-0.123797581311355 -0.121339328918059 1 1
-0.162602072162899 -0.152543701934166 1 1
0.461437249105046 0.400134465633714 1 1
0.36607432819088 0.33464001911185 1 1
-0.204382114856858 -0.178458879637896 1 1
0.318582922936515 0.290567645351518 1 1
0.0627850946557112 0.0660988999494767 1 1
0.327307123894716 0.303820102908753 1 1
0.29083854842621 0.263449743652605 1 1
0.467926979987417 0.418722575267324 1 1
0.116536084596225 0.177280080340314 1 1
0.0794990125458414 0.0688162315367805 1 1
0.370455884143356 0.317633451798247 1 1
0.00354072168845024 -0.0446621237496447 1 1
0.552218747500602 0.502024784973669 1 1
0.260347946127203 0.224389535447088 1 1
0.549362135981049 0.523829165563444 1 1
-0.0761391798362321 -0.0379984517972309 1 1
0.249001401372176 0.208458340991448 1 1
0.013864658418133 0.0221003691618577 1 1
0.589918438087404 0.536892123805891 1 1
0.228647350952481 0.217113374752929 1 1
-0.137582726805088 -0.106015975182139 1 1
0.12892327969245 0.102081741414326 1 1
-0.138772394736127 -0.116550394628404 1 1
-0.0216060016704467 -0.0621766731917985 1 1
0.414585844474901 0.35167490107852 1 1
0.0393587868350506 0.056960680836397 1 1
0.253166836181079 0.257238674982916 1 1
0.10534777712487 0.0843822900067042 1 1
0.522234498267012 0.469140037333869 1 1
0.400242963438764 0.362429859007768 1 1
0.346120748219809 0.324702219692203 1 1
0.750475321037264 0.679987853475594 0 0
0.0820978516119284 0.0692003902290214 1 1
0.323274160879356 0.290006334576444 1 1
-0.192094708759671 -0.146994505139515 1 1
0.291416734417505 0.271302450098921 1 1
0.423568325822859 0.407971505566292 1 1
0.0306545449391784 0.037370033031039 1 1
-0.0720190838278012 -0.0581743921808958 1 1
0.0181186388655014 0.00416865755298558 1 1
0.235233929727478 0.203032630563408 1 1
0.0483254424703445 0.0188188506606949 1 1
-0.176089254645672 -0.173006182012902 1 1
-0.0182844768541566 -0.0190457539076951 1 1
0.271493424785071 0.203403774583649 1 1
0.1337746762605 0.0957202521370739 1 1
-0.093170044442051 -0.0863874846847089 1 1
0.42298205593472 0.356958187358829 1 1
-0.126117205180485 -0.0787291323605717 1 1
0.434803670331886 0.363800523165295 1 1
-0.130444564460445 -0.142127350929659 1 1
0.382225846092999 0.35049087271258 1 1
0.313553729536666 0.298558799377339 1 1
0.405591064834592 0.375982668014366 1 1
0.299409611530361 0.26143808489686 1 1
0.035771928044391 0.0241303924504335 1 1
0.180323313127754 0.151808471436828 1 1
-0.0127707217566109 0.0155721003809538 1 1
0.0187908933531813 -0.0523127922076167 1 1
0.591774316427337 0.48976625706783 1 1
-0.0829531567981633 -0.0638898162089673 1 1
0.736558870866727 0.644819829118619 1 1
0.55522880667488 0.518092141880453 1 1
0.300613517439781 0.290165898938973 1 1
-0.257131602232468 -0.198503333284366 1 1
-0.136936571001191 -0.116321031009865 1 1
0.158988287160732 0.142603995749063 1 1
0.171744404330854 0.136361831790283 1 1
0.079830422802732 0.0627718745514748 1 1
-0.38609037580597 -0.338358873068159 0 0
0.213474998991655 0.187147811227437 1 1
-0.0947598508919403 -0.0829287033404712 1 1
0.193643461092702 0.169705901609078 1 1
0.778755207504161 0.69240535511463 1 1
0.196051440902148 0.177566077827388 1 1
0.445735439926009 0.411392656465267 1 1
0.413333093543098 0.382003419213911 1 1
-0.220764542012735 -0.192280043766891 1 1
-0.148937493304439 -0.150531881150413 1 1
0.100307773853378 0.0918319403689565 1 1
0.0730206675930245 0.0819750092635105 1 1
-0.0747134231265087 -0.0657414380769659 1 1
0.00331529117682211 0.021565389973977 1 1
0.323019561562653 0.273814026353156 1 1
-0.342201088052786 -0.301017352762962 0 0
0.467194302667692 0.386050542278226 1 1
0.30861041526886 0.293673456412657 1 1
0.227814447070502 0.206874967756008 1 1
0.270720484406934 0.237150322030401 1 1
-0.0606992194443164 -0.0510763957850521 1 1
0.588900827498132 0.551712818589049 1 1
0.363770087079096 0.323749561790368 1 1
0.0803679953121104 0.0778875259918381 1 1
-0.433807801345969 -0.417629892967039 0 0
0.0610564457472751 0.0511685220114453 1 1
-0.049075397072165 -0.0439688469255852 1 1
0.0304108233147736 0.0234108613309204 1 1
-0.0446548803754061 -0.039042982811508 1 1
0.343307273109782 0.29186743872445 1 1
-0.251610764640145 -0.206711828437658 1 1
0.287261265685348 0.265894946953741 1 1
0.152782277669905 0.136662412046385 1 1
0.853831829908318 0.765963438930688 0 0
0.507814719872886 0.40049372817791 1 1
0.0235264577421627 0.0535388059143943 1 1
0.331642369411575 0.296369910653082 1 1
0.0759172129342758 0.0990200126914555 1 1
0.236022411739326 0.19053521788193 1 1
0.45436979235466 0.396329936459919 1 1
0.213328433653061 0.201078369407504 1 1
0.155769720866951 0.136231402322469 1 1
0.141371424129578 0.117881077768941 1 1
-0.26591984304977 -0.252489675286122 1 1
0.222941331376557 0.229605591649763 1 1
-0.324271379625341 -0.287948569000891 0 0
-0.0799996444716036 -0.0701055281818636 1 1
-0.0815086521095134 -0.0258442753396052 1 1
0.0401539055759408 0.00983286245643356 1 1
0.221709901594442 0.247610953611537 1 1
0.278709906738171 0.260422958914388 1 1
0.0276902604025829 0.0372187647955649 1 1
0.308759538703968 0.219403289873416 1 1
-0.0409409866933627 -0.0103860272740178 1 1
0.331749165229017 0.275190801837073 1 1
0.0561070571271769 0.0703900010551008 1 1
0.306961388863161 0.266374070593832 1 1
-0.181330021893337 -0.281948503846099 1 1
0.370217546377221 0.330361491072584 1 1
0.125794818903102 0.109852774239266 1 1
0.0235838151858107 0.0222395055500198 1 1
0.192692565169589 0.179137275925363 1 1
-0.0541051861979777 -0.0273767323130568 1 1
0.315491361829711 0.308627316962583 1 1
0.332067246249416 0.178701434454325 1 1
0.00724170772486757 0.0157095294682792 1 1
0.746781579142035 0.651645918493288 1 1
0.537272504970484 0.503368345164501 1 1
0.25915724392569 0.22415470651881 1 1
0.162058089606628 0.133959962919453 1 1
0.215864816078451 0.206808196258773 1 1
0.0970380201368279 0.082867825794326 1 1
-0.0251640631467691 -0.032893157972258 1 1
0.567355199465085 0.540403955411646 1 1
0.137395756037922 0.139255181800747 1 1
0.0986108139501977 0.101363298802811 1 1
0.23419613768767 0.214147361646524 1 1
0.44450580207319 0.415660673839038 1 1
0.572385494027879 0.534059441613406 1 1
0.0700276554080336 0.0681313793262287 1 1
0.269549784670365 0.255068058020354 1 1
0.195081792702328 0.184531426165246 1 1
0.198795066310041 0.152403928738466 1 1
0.131735975365916 0.170180883341191 1 1
-0.192119451248748 -0.165490682382215 1 1
0.0624097745482323 0.0601657435611577 1 1
0.0998144471397254 0.147282514246757 1 1
0.213849814493759 0.198978417292887 1 1
0.463515309028844 0.410071080422033 1 1
0.248784451896326 0.269286646328161 1 1
-0.0253158440058061 -0.0144971442587153 1 1
0.161318978794006 0.136440888294988 1 1
0.108909530261049 0.10787849482336 1 1
0.196765273578157 0.179201805253377 1 1
0.334523265745522 0.2945399615377 1 1
0.166771500515281 0.134929737607543 1 1
-0.00301657216515215 0.0145205397966451 1 1
0.149717171268298 0.126666172096063 1 1
-0.441867895690732 -0.414092282933286 0 0
0.336134492811795 0.310375391771311 1 1
-0.255823262921519 -0.266375386896525 1 1
0.378694924781932 0.348227535746108 1 1
-0.0346299087969196 -0.028858813832145 1 1
0.582681045034717 0.534954624709533 1 1
0.344532582283093 0.292459639640751 1 1
0.27290745620538 0.253733951228679 1 1
0.234718596250091 0.235263186499135 1 1
0.116792009025582 0.10266202466707 1 1
0.509014343948796 0.423782897231308 1 1
0.289793951273271 0.272734534506558 1 1
0.140023273491608 0.114674450575024 1 1
0.271649002897955 0.246588731901893 1 1
0.361432077353003 0.320283401995288 1 1
0.1205342885227 0.134814292368208 1 1
0.287374503729503 0.28203866285061 1 1
0.541809375648286 0.495637133894737 1 1
0.6464358378404 0.583675725009281 0 1
0.515555753061936 0.437873601963831 1 1
0.186120001710128 0.136883014248255 1 1
-0.136904350188107 -0.118582497556571 1 1
0.162635067938606 0.165290642568016 1 1
0.60314824298779 0.560861502814882 1 1
0.0212126171423899 0.00968567910175925 1 1
0.495352269915935 0.461739726486738 1 1
0.402704796871527 0.361906711234125 1 1
-0.73422107049296 -0.663910392720307 0 0
0.521269266863724 0.458564922219471 1 1
0.259599687669911 0.243708029690033 1 1
0.305633375276437 0.279882748610268 1 1
-0.00693881343312586 0.0251624498814233 1 1
0.169591725142058 0.146622424869432 1 1
0.132543513435802 0.105071306306243 1 1
0.0522175667037401 0.0548678413917211 1 1
0.172662700434377 0.172194208974509 1 1
0.0999925921907949 0.0771233209578852 1 1
0.513971783781045 0.458926326960035 1 1
-0.481711895693692 -0.422399164018514 0 0
0.193775634347117 0.189590628392288 1 1
-0.0762123162524588 -0.0813958621232417 1 1
0.285337938649585 0.252480422385615 1 1
0.137404918541592 0.089386888315492 1 1
0.151573476790676 0.129133837759188 1 1
0.302243537186797 0.286251300465232 1 1
0.0228282810315653 0.0057623947846818 1 1
0.0925383736014757 0.0913414889619441 1 1
0.147855433046255 0.103157009970488 1 1
-0.232627174615422 -0.209481454659753 1 1
0.398710103864082 0.347817212693891 1 1
0.333942102059177 0.320500940104089 1 1
0.10895974095393 0.122838497979974 1 1
0.219621933117014 0.198055095732284 1 1
0.186162501897738 0.172660402251917 1 1
0.298437035564018 0.24627524932485 1 1
0.0662613681144562 0.0511004589939216 1 1
0.388448813785606 0.341786641673858 1 1
0.31829565403014 0.335373559314197 1 1
0.143628527126706 0.1186438561893 1 1
0.146498474466992 0.0840787498696872 1 1
0.172415318824802 0.193664580885667 1 1
-0.125750325004394 -0.140493714362755 1 1
0.619302324391367 0.558857465544909 1 1
0.57103858002156 0.503191283198785 1 1
0.381256117134122 0.350625747238718 1 1
-0.0519451650983727 -0.0282667347879572 1 1
0.481278741413154 0.44169785409065 1 1
0.340574658970926 0.316822524659248 1 1
0.0219403278207948 0.0250888745528636 1 1
0.562789074988859 0.452979284733225 1 1
0.661886213747979 0.599667272161141 1 1
0.354907755207124 0.336011711391684 1 1
0.203458940396274 0.183428951074078 1 1
0.181953555478094 0.150971520380185 1 1
0.481550736832892 0.445741817924387 1 1
0.0765195780837132 0.0674430847271254 1 1
-0.0891567586371054 -0.0825995040468038 1 1
0.0743921835467138 0.0641628766106588 1 1
0.536213329547805 0.405958408796207 1 1
0.131895183080485 0.154124925163704 1 1
-0.342777272397488 -0.302086015360883 1 1
0.0496940997127151 0.0167955316834103 1 1
0.344445179837855 0.322349821275442 1 1
0.0197928737273711 0.0214044159971004 1 1
-0.096568544577819 -0.0946366988801183 1 1
0.157596862565629 0.139705450894069 1 1
-0.29029676728881 -0.243235998478154 1 1
0.640226214199121 0.577015411949808 1 1
-0.209018432697613 -0.20377972167696 1 1
0.424212813868178 0.40389948970385 1 1
-0.236395580799609 -0.207803495141195 0 1
0.617566694307138 0.552864436415967 1 1
0.416757046733382 0.371562174125583 1 1
0.405701180690633 0.357468166936834 1 1
0.453925082374081 0.410517159545111 1 1
0.621160227529318 0.550986062107427 1 1
-0.0533726718945926 -0.0533852726444533 1 1
0.254853907665292 0.238600834083032 1 1
0.49552504236443 0.46353610252286 1 1
0.338980268933485 0.283355734798877 1 1
0.763401794698152 0.717842213471232 1 1
0.275079694843686 0.244661684242666 1 1
-0.0100164189868765 0.0123392854332553 1 1
0.462722264583167 0.421567503928281 1 1
0.402965764604387 0.370191482546372 1 1
-0.193970799264635 -0.171083054393709 1 1
0.458322854674668 0.414944778875988 1 1
0.180152131181337 0.168581032286472 1 1
-0.0783097527219516 -0.07574255955176 1 1
-0.286091748951951 -0.238698141052906 0 1
-0.109181609218612 -0.0489896660548037 1 1
0.160481607111613 0.138974827115311 1 1
0.0491062265030526 0.042791033286814 1 1
0.560039648993472 0.508480844995743 1 1
0.0699357638291531 0.0280014212525122 1 1
0.40234966182025 0.365978032016439 1 1
0.179992377894468 0.188269042398325 1 1
0.773357706896614 0.672655840379429 0 0
0.265627115540527 0.252368304794551 1 1
0.254986703971478 0.229538991545314 1 1
-0.0493789024796052 -0.049401350269906 1 1
0.302945424657265 0.291526908922175 1 1
0.292683713271093 0.290817300508335 1 1
0.447517825557454 0.392571641696134 1 1
0.867981139532513 0.776163593570902 0 0
0.191966376617981 0.167825661958062 1 1
0.742976629473358 0.680621906688459 0 1
0.158886540357736 0.153827927274077 1 1
-0.367644545405223 -0.346819231492981 1 0
0.104705104135745 0.120441796083717 1 1
0.0274201660883188 0.0266141900859124 1 1
-0.139469397035154 -0.131475978803227 1 1
0.75659596507456 0.685085389042758 1 1
0.408133332966926 0.372866960757872 1 1
0.995550442987033 0.906479492243089 0 0
0.449906434420682 0.419362903856536 1 1
-0.652536790260277 -0.598283217681823 0 0
-0.280097598560425 -0.265596891265911 0 0
0.482607252572157 0.423745414077218 1 1
0.195985411821342 0.163825970148961 1 1
0.165252751643856 0.176488953790205 1 1
0.0593244529495971 0.076655892045222 1 1
-0.0392709632442986 -0.0328693977079773 1 1
0.251574197765453 0.231665675489038 1 1
-0.220484245876046 -0.182078298338688 1 1
-0.045341010553266 -0.0421520699031173 1 1
0.028245670692384 0.0232708431630447 1 1
-0.167980378145931 -0.15914415352765 1 1
0.480256775933279 0.441841758390413 1 1
0.426830222292572 0.375160577564592 1 1
0.101700341575104 0.088832631568271 1 1
0.430413390969237 0.387971804328446 1 1
0.317955938722629 0.277212148281503 1 1
0.138240654020939 0.115355950761107 1 1
-0.102975302142055 -0.123631308845664 1 1
0.0514578570307988 0.00817320961401629 1 1
0.045874927102594 0.0456417550455024 1 1
0.474913032512369 0.436437643384272 1 1
0.39733324010198 0.349129926366569 1 1
0.521736244849435 0.490101668144709 1 1
0.347783795023438 0.332261572290131 1 1
0.046609795291278 0.0123086988642091 1 1
0.336557459757359 0.297603466124374 1 1
0.590416027203553 0.468615514523069 1 1
0.155254896710694 0.131914591401512 1 1
0.334729521535041 0.274033638474675 1 1
0.268951694728072 0.238116965387841 1 1
0.216217411096049 0.131274772606169 1 1
0.257625936132978 0.21708537107364 1 1
0.184665874532355 0.142139155713582 1 1
0.223275703843308 0.204152673083102 1 1
0.626691274745565 0.537123210440484 1 1
0.256824123787958 0.244122351216946 1 1
0.409890697184144 0.353438017643719 1 1
0.00315151031926004 0.0226994520784841 1 1
0.494952371107315 0.438548199356975 1 1
0.00287089553480072 0.0531771299599266 1 1
0.222802622394801 0.22477301122659 1 1
-0.473400880429076 -0.426918199818268 0 0
0.284456489653229 0.293445565804119 1 1
0.157963957198352 0.172044075005144 1 1
0.16401825492327 0.167573960880896 1 1
0.0430805452409164 0.049791452960418 1 1
0.156370375988105 0.14231565628188 1 1
-0.0943253237654661 -0.103768162904882 1 1
0.838007846589627 0.761530501720268 0 0
0.216572811862755 0.181957141617506 1 1
-0.0331374403456857 -0.0313601647086167 1 1
0.376073442363528 0.321057088062574 1 1
0.337330131257031 0.308397090780851 1 1
0.453738257413227 0.377200711511792 1 1
0.682781699625916 0.664098298736312 1 1
-0.0562679461620689 -0.0418517080223379 1 1
0.0740120018621 0.0687577169790672 1 1
-0.00669372302733308 -0.014265243613116 1 1
-0.102472010966083 -0.0870713880232177 1 1
0.156320515043824 0.131224075834285 1 1
0.336823650477968 0.305324823834054 1 1
0.0520739557534537 0.121490235807407 1 1
0.056647293129289 0.0385471261958429 1 1
0.582878361377804 0.532896646221051 1 1
-0.0853688445983861 -0.0671121617012048 1 1
0.0187373487010469 0.0160307991332984 1 1
0.286621008635943 0.278218836452868 1 1
0.23709440676118 0.199391552503786 1 1
0.483512896648799 0.427230040023176 1 1
0.163583054541352 0.14833999761154 1 1
0.219830011436829 0.201434479544411 1 1
0.226495014840893 0.208143592241769 1 1
0.43754256720287 0.386566437250945 1 1
-0.118687364908975 -0.0703101403556005 1 1
0.367384947648986 0.332806377503787 1 1
0.0933651872923551 0.0922072685358896 1 1
0.300710051458307 0.271681516105323 1 1
0.321149318442313 0.292514961814895 1 1
0.0179465667692028 0.00240481529539991 1 1
0.251548001092365 0.189519136728316 1 1
0.228551516436977 0.196457597465319 1 1
0.19580454235579 0.201885183025182 1 1
0.19493995923222 0.166203464905985 1 1
-0.104598509931382 -0.0787360794968396 1 1
0.107544125281464 0.0834140749815552 1 1
0.300285889788808 0.264773977475722 1 1
0.294837432134501 0.302160167750414 1 1
0.724172276681915 0.672980325520817 1 1
0.202736018848996 0.170603395987447 1 1
0.250264222552534 0.204992921180509 1 1
0.506507227575638 0.473145187840472 1 1
0.289452014805624 0.266661755326259 1 1
0.0533733912021328 0.0586486669019715 1 1
0.00606416457831299 0.000907249597087482 1 1
0.349919589923671 0.330650889630991 1 1
0.0105158281554165 0.0153936184537912 1 1
-0.306701679482056 -0.271511203392565 1 1
0.137444166440868 0.126320922182249 1 1
0.341130428160743 0.305246056320157 1 1
0.0222222074339692 0.00459449974789762 1 1
0.520097933724742 0.500243062085137 1 1
0.186951967265157 0.128223845305258 1 1
0.36979752670975 0.331890842529139 1 1
0.119843275974465 0.102855719439736 1 1
0.0436665025983519 0.0558722381373858 1 1
0.494352379023283 0.454912667427588 1 1
-0.0376929091026045 -0.0503529360856607 1 1
-0.193051423087778 -0.144597545740455 1 1
0.400168543592194 0.369232060509621 1 1
-0.0229753445999371 -0.0405007229756505 1 1
0.32881607441432 0.275362240133173 1 1
0.38292594034283 0.356539968724658 1 1
0.142772225095775 0.147886608460188 1 1
-0.121041404868759 -0.117802637996964 1 1
0.234083100826171 0.197875598511588 1 1
0.377040915687223 0.349012709279576 1 1
0.167202136929305 0.198940414332234 1 1
0.404140216117022 0.388182914975762 1 1
0.082287577436542 0.06467203568123 1 1
0.0660179695024333 0.0597650694149495 1 1
0.501802193887874 0.44723661715031 1 1
0.21159659780788 0.185623996559752 1 1
0.295026777320942 0.238637737151747 1 1
0.138988621628931 0.12412793881534 1 1
-0.11089213214563 -0.102526885840813 1 1
-0.016034810334879 -0.0165611624404342 1 1
0.528864026102869 0.404329865763184 1 1
0.00174337870896672 -0.00178924580892165 1 1
0.713018648893919 0.639143042406888 0 1
0.158447048590203 0.133220979785651 1 1
-0.135226051612295 -0.114441908603961 1 1
0.140214746042006 0.118731766525154 1 1
0.388715081270678 0.353788878339491 1 1
0.00872020836141335 -0.0084469837167551 1 1
0.597652434467088 0.542947152839392 1 1
0.118170558710508 0.126670413961971 1 1
0.0848146193820487 0.0906320539549881 1 1
0.506957707791003 0.46318711001746 1 1
0.152153632199614 0.153249243269439 1 1
-0.0218210752961486 -0.000976525804544714 1 1
0.199367553153532 0.154361335318886 1 1
0.369982557660865 0.27468873266918 1 1
0.296714265349052 0.271367392042325 1 1
0.250911009491895 0.223935044793322 1 1
-0.199546497754637 -0.194733438757524 1 1
0.21259019836261 0.172708205497526 1 1
-0.0270133461200921 -0.0201487945774998 1 1
0.519560431993579 0.466314062658473 1 1
0.414152351852577 0.367565976397616 1 1
-0.0878006602958408 -0.0687092186340217 1 1
0.313841915604076 0.305863741644122 1 1
0.450467152656786 0.44515099786895 1 1
0.272930229331626 0.213520713731031 1 1
0.079404885325636 0.0876997219286818 1 1
-0.422657097673942 -0.315023194814254 0 1
0.230625970507157 0.210345490051439 1 1
0.491137459384273 0.447896269984622 1 1
-0.17528393581179 -0.15324696586723 1 1
0.143166880081165 0.124350746053365 1 1
0.471260308615193 0.428501248874646 1 1
0.332421506332695 0.31442537480071 1 1
0.166113163564399 0.192727340155056 1 1
0.199181818787783 0.192804341550046 1 1
0.231526550656787 0.20195182204614 1 1
0.450763031550415 0.397048447500139 1 1
0.0964761640050645 0.126909774427462 1 1
0.388729505346964 0.350924151562759 1 1
0.449957838003754 0.393494025219201 1 1
-0.208035804239519 -0.165009031517209 1 1
-0.069197118790662 -0.0551468054915245 1 1
0.0958299869316701 0.123713062801672 1 1
0.544484201808995 0.463967136104075 1 1
0.081184574804742 0.111421708373883 1 1
0.532161680543917 0.49234226231679 1 1
0.0822861844330295 0.103294231598641 1 1
0.504557958768018 0.462689847826172 1 1
-0.0404887611932074 0.00670313492779027 1 1
-0.253285938379906 -0.242180479909924 1 1
-0.234664983538329 -0.174120675105394 1 1
0.342304234164167 0.317412472201035 1 1
0.39404805152622 0.354487702074718 1 1
0.393386491197785 0.374227908298476 1 1
0.0853885784308975 0.0699098992343265 1 1
0.580688597180431 0.521029330950933 1 1
-0.0482679249709084 -0.076207844942227 1 1
-0.00729646535568035 -0.00942010755334203 1 1
0.00280205955989543 0.00488959231166243 1 1
-0.0204027060757262 -0.0541363293155138 1 1
0.318953522121715 0.282413671692821 1 1
0.327246740664517 0.313039772229059 1 1
0.245058832491529 0.260521358460823 1 1
-0.0477452312409444 -0.0427888719823663 1 1
0.561254803738951 0.507905510601111 1 1
-0.11120938747028 -0.117521929651749 1 1
0.203287476332585 0.180483020019586 1 1
0.151660246644504 0.138710518316015 1 1
0.119819591394411 0.138799241828254 1 1
-0.164900032848938 -0.102614239808264 1 1
0.103875699205862 0.0918208858592667 1 1
0.0602111517483041 0.0382471836633199 1 1
-0.00643133065883797 0.00388130033948572 1 1
0.00850601975143415 0.0242921100281992 1 1
0.225837657850009 0.218008123675818 1 1
0.200832234159072 0.173599059881888 1 1
0.221124118266234 0.21162913320752 1 1
-0.0561929046291535 -0.0425668838074237 1 1
0.289934399723763 0.263897840414104 1 1
0.142090135544584 0.173193874413068 1 1
0.577369311881631 0.520891796419959 1 1
0.467786657712958 0.466797889699696 1 1
0.384626190277488 0.360717043302693 1 1
0.298271969078838 0.245477826470857 1 1
0.659419743712028 0.582786738090311 1 1
0.391030485052268 0.345707538791907 1 1
0.133976551241274 0.132473342705714 1 1
-0.0547974645367034 -0.0633775951821074 1 1
0.34895342130372 0.271207356397164 1 1
0.00984083684246476 -0.000578154446985252 1 1
0.0304549957005657 0.0288810680027834 1 1
-0.132795521108232 -0.127625313934407 1 1
0.13478697221041 0.139776851208152 1 1
-0.210885269119677 -0.218823471608747 1 1
0.280872756938867 0.251689458159814 1 1
0.00232321767981623 -0.0318534668369505 1 1
0.781880772146875 0.708601824016042 0 0
0.0435355811508388 0.0332400035134322 1 1
0.311475741005478 0.284956308120208 1 1
0.111865080920672 0.112247813267632 1 1
0.0692095921730046 0.0649763784115277 1 1
0.0392528621336291 0.0656743157451944 1 1
0.0741023539246233 0.059489495607812 1 1
0.363209106130056 0.327286986914525 1 1
0.288859826155559 0.267951799718685 1 1
-0.154221106019728 -0.161992717368748 1 1
0.119761207242715 0.10677288693496 1 1
0.212563017606961 0.169748103501584 1 1
0.198636908336202 0.182523400384073 1 1
0.411246704405346 0.389858585157302 1 1
0.516420768422067 0.448402502921235 1 1
0.0595394578899413 0.0350639627066547 1 1
0.529080299881497 0.459974099595975 1 1
0.278790379228778 0.277587776560631 1 1
-0.27472956414435 -0.247821235756495 1 1
-0.244914517453023 -0.177839701092643 1 1
-0.412793996524879 -0.390930106022268 0 0
0.123301681560827 0.117736781603419 1 1
0.267563276820076 0.253182586626151 1 1
0.626617750726405 0.605216964581389 1 1
-0.022988202873756 -0.01659986226499 1 1
0.337197484737612 0.304083577262771 1 1
0.392441934906808 0.355874270165172 1 1
0.0560278904502624 0.0641207838885684 1 1
0.0191816204854419 0.0588508544596836 1 1
0.0407373187399506 0.048009150469151 1 1
0.56558615279985 0.49697969272616 1 1
0.296410309204252 0.269937698941139 1 1
0.0640424999029119 0.0821045543926149 1 1
0.456434433948802 0.430125096339543 1 1
0.303518783180296 0.258920761145862 1 1
0.585937810264971 0.552915312304883 1 1
0.358448064958607 0.350609882945019 1 1
-0.114686114493797 -0.106853039282947 1 1
0.501982298545539 0.448674449598423 1 1
-0.281288524700476 -0.248283634360399 0 1
0.191013401606222 0.175033137066267 1 1
0.314636821944727 0.311138175101818 1 1
0.258911126845448 0.23316402422007 1 1
0.177840563468018 0.155308899283814 1 1
0.116403941608317 0.113020252821113 1 1
0.145636996947465 0.134949278063279 1 1
0.0266015916604335 0.0276098713642951 1 1
0.4352611965566 0.383577614124558 1 1
0.193715588943586 0.125212133645129 1 1
0.386882849564183 0.346349888301183 1 1
0.129247485764491 0.114757940126003 1 1
0.0947350521969246 0.0775219933040416 1 1
0.0935160673204923 0.0764734491904423 1 1
0.113163100315113 0.116580549570892 1 1
0.481689347903244 0.448903321793588 1 1
0.153118772487946 0.148501231659678 1 1
0.121614299052817 0.100398856105398 1 1
-0.107307967518038 -0.122939616971598 1 1
-0.114004024320559 -0.101678138778468 1 1
-0.0350029462336804 -0.0353481164785501 1 1
0.538520611741664 0.481052362576847 1 1
0.20491060915185 0.17897442748475 1 1
-0.0791953856632056 -0.0524469760488686 1 1
0.115984463975674 0.103243630102946 1 1
0.344610690744652 0.315379008420851 1 1
0.351422636780025 0.316196289322436 1 1
-0.0304819498637556 0.0639247278544643 1 1
0.696669818971075 0.63118693926406 1 1
0.0951435027580406 0.032003807110204 1 1
0.562254013382056 0.480468329048509 1 1
0.495837473464129 0.441711354017635 1 1
0.0605690371080312 0.0504584635011644 1 1
-0.214218241031766 -0.20513690788301 1 1
0.731780322247872 0.65777910176945 0 1
0.0927977924746686 0.0900054761167027 1 1
0.268902609865599 0.217760116634669 1 1
0.331114711300318 0.313347929157358 1 1
0.312615476334307 0.288349624687177 1 1
0.322156287178978 0.280508883228038 1 1
0.411525882168064 0.366182000960131 1 1
0.275823804155522 0.244545729455584 1 1
0.128722371550486 0.106752771016687 1 1
0.163765044253871 0.166263738177031 1 1
0.340980895979731 0.276328140378004 1 1
0.626233841215895 0.556838612741077 1 1
0.21375142829271 0.196176663012961 1 1
0.253357502975667 0.235069353824022 1 1
0.144860518076049 0.13206496511 1 1
0.430951058150433 0.374521961662043 1 1
0.154960118234835 0.146768189954131 1 1
0.197830552966243 0.163402154421873 1 1
0.212225986613981 0.194977623857995 1 1
0.356262199613056 0.347767566578229 1 1
0.201624187120368 0.153595543539248 1 1
0.194101893869065 0.172498543453056 1 1
0.0678918682465452 0.0664568190486975 1 1
-0.0111449940767915 -0.0121693054991593 1 1
0.0597911416946743 0.103571562912763 1 1
-0.0259628423825098 -0.016889915168307 1 1
0.103300553174059 0.101540370460188 1 1
0.298836889466215 0.270515243107496 1 1
0.739229905820731 0.67066759665683 0 1
-0.0571224594900914 -0.0370432620749864 1 1
0.463965056557954 0.398518078008291 1 1
0.217753551227154 0.217029107449913 1 1
-0.0948514300916056 -0.0958490567114551 1 1
0.133553417056007 0.132037537180501 1 1
0.0423269458856555 0.0354111874627597 1 1
-0.117718616516794 -0.104005579031055 1 1
-0.0645587890192655 -0.0518945703460602 1 1
0.243978607742003 0.197543613634714 1 1
0.204150444353303 0.181872032667718 1 1
0.267518242091674 0.256773952757733 1 1
0.105268706517074 0.0931391289733714 1 1
0.0122183069689529 0.0294587044882483 1 1
0.245004171628355 0.2232194533361 1 1
0.489715334298208 0.429405624012666 1 1
0.0433043782808026 0.0475780863922485 1 1
0.00396414120394473 -0.00225993224524216 1 1
0.169998726989114 0.179912802468479 1 1
0.48366107551983 0.434187916020192 1 1
0.262600267919269 0.277635537740847 1 1
-0.344176755732907 -0.323601166062922 0 0
-0.197422469633355 -0.144319873660269 1 1
0.361970411045684 0.3413988217292 1 1
0.116946902814354 0.0955237485392108 1 1
-0.0614353509592999 -0.0251335270293937 1 1
-0.00870437713090069 0.00539601985612748 1 1
-0.0841802549188246 -0.0851253505314505 1 1
0.515647289392622 0.459226944065431 1 1
0.110115622784482 0.0984133934394605 1 1
0.0200552646631854 0.0162109596279264 1 1
0.099832908329153 0.0564876879396 1 1
0.181868902014903 0.164881749851601 1 1
0.721600112921346 0.679098354111947 0 0
-0.142885220550246 -0.111807972248156 1 1
-0.37718314916602 -0.315543046974345 1 1
-0.172440822763464 -0.171811269827781 1 1
0.114135783626462 0.119023167902278 1 1
0.236828061641549 0.220804296365641 1 1
-0.201922755071582 -0.15215530924125 1 1
0.332149852812993 0.194814746514152 1 1
0.247704049549223 0.272694995933077 1 1
0.188878154701703 0.141953103562185 1 1
0.320795295457861 0.301657303323549 1 1
0.459795274766081 0.43017379680873 1 1
-0.167379461006977 -0.152306576972674 1 1
0.240738586417672 0.222878396235343 1 1
-0.159792898628173 -0.132068717093426 1 1
-0.0395636984744272 -0.0581202486380107 1 1
0.0367266607483603 0.0184696100637684 1 1
0.235143830779198 0.194457653986818 1 1
0.493113996150532 0.452987979277339 1 1
0.326251579710977 0.320175066538596 1 1
0.0308227822902821 0.0393315686382212 1 1
0.0175238525437613 0.0452729779196111 1 1
0.343530005367291 0.325012616259694 1 1
0.0581445441241245 0.0485364164030691 1 1
0.73073300887605 0.667954897276504 0 0
0.576730237391744 0.495870330947114 1 1
-0.152252367753634 -0.125773475180751 1 1
0.236632416501228 0.197748064448403 1 1
-0.51179913333576 -0.515580536519052 1 0
0.09083931846472 0.0791053662664415 1 1
0.0466835981772689 0.054104652484857 1 1
0.4377810624103 0.406130751098619 1 1
0.554281164029672 0.473450043239698 1 1
-0.162190241291214 -0.150610867675156 1 1
0.0300507855271021 0.0431734406489777 1 1
0.355145061557806 0.324601371600086 1 1
0.767397716866446 0.713911873227243 1 1
-0.218399162214282 -0.224147892003247 1 1
0.520157953291095 0.491305604182454 1 1
0.45610680907639 0.378536525397818 1 1
0.113038739256859 0.0852173538709003 1 1
0.379751739897576 0.319820566696922 1 1
0.143467559929246 0.121315958805718 1 1
0.337746978942155 0.286427691725358 1 1
0.584729082247499 0.498803104028452 1 1
0.29288373215435 0.293943135244471 1 1
-0.266167802744831 -0.191268268348284 1 1
0.256117389042316 0.219107132802499 1 1
0.0735631570882824 0.135300038387748 1 1
0.133745461417796 0.106345739831412 1 1
0.496543202098339 0.417790473475094 1 1
0.316786215807722 0.324658054285763 1 1
0.277008501657085 0.262825222890618 1 1
0.257347613123732 0.232679658345154 1 1
0.131263646073684 0.115516632989863 1 1
0.496943886667361 0.466994174083343 1 1
0.173406214600088 0.159600506829621 1 1
0.033279345227067 0.0584464905824366 1 1
0.271633062684265 0.231484144347513 1 1
-0.0331674136116711 -0.0231729539252247 1 1
-0.161350557231658 -0.146732193460685 1 1
0.423680965136641 0.417846311000585 1 1
-0.0012130783393158 -0.0540406235675292 1 1
0.0259640695115005 0.0210230530524248 1 1
0.100914655930977 0.0711010079215301 1 1
0.448172149198481 0.405047904362507 1 1
0.0382229057609807 0.0235804559808497 1 1
0.00261596582437698 0.000318316402580392 1 1
-0.0793106608811123 -0.0638892490397121 1 1
0.4631603125934 0.48272681458239 1 1
-0.0416670322165113 -0.0191315980809422 1 1
0.0261810014667505 0.0482296946337416 1 1
0.364255133713312 0.33523255640226 1 1
0.313873092108195 0.298624684044343 1 1
0.237298521178639 0.169242032962058 1 1
0.0420300297504721 0.0408792330989493 1 1
0.194570370134195 0.193731410468236 1 1
0.264921252519812 0.23080213278641 1 1
0.234334102790306 0.217718385723682 1 1
-0.0229290991514678 -0.0243213286366955 1 1
-0.0205936962700764 -0.0173193803660533 1 1
-0.271266009469165 -0.24753553044404 1 1
-0.0516930734762841 -0.0247930250778732 1 1
0.127147625096803 0.133454450325807 1 1
0.112140974909939 0.128828413143084 1 1
0.244384204219869 0.214081222963854 1 1
0.338413068639764 0.310902567291103 1 1
0.298700383361844 0.272308742812687 1 1
-0.0172742898331422 -0.0148492264548407 1 1
0.0841355715186811 0.0762063685512923 1 1
0.0321804103504685 0.0212480863208586 1 1
0.0564006832263777 0.0372594419066798 1 1
0.463904746828473 0.387564648615935 1 1
0.0829817106272101 0.0741292803691932 1 1
0.891709695754717 0.793925534061543 0 0
0.300294972700996 0.25393239435877 1 1
0.26883061167748 0.300045275519321 1 1
0.0202611348972496 -0.0237784145661057 1 1
-0.140540958868327 -0.169490236124048 1 1
0.467710209346651 0.427371395353256 1 1
0.191302843750714 0.191518519587242 1 1
0.16960840226492 0.155937450665342 1 1
0.262635148914764 0.220857379332755 1 1
0.404024454084837 0.369243252003304 1 1
-0.0636842034281003 -0.0797023166959823 1 1
0.545157404727143 0.504287311242883 1 1
0.460813205700695 0.423147639592902 1 1
0.273571965949281 0.248034731291235 1 1
-0.229509050034458 -0.20583493819128 1 1
0.152425184145633 0.140745467553312 1 1
0.144208379105677 0.121642768439777 1 1
0.11664874072924 0.0998340025881503 1 1
0.657961737572472 0.599385762200805 1 1
0.133872510760204 0.0952539391522534 1 1
0.272875350713554 0.235691247504508 1 1
0.0562652808477619 0.0473615688285233 1 1
0.329336056224394 0.283257474637698 1 1
0.112780541956094 0.100967180156615 1 1
0.48921632030407 0.425605409137558 1 1
0.200872569909743 0.195865617904845 1 1
-0.00886099103412337 -0.0888026764684758 1 1
-0.13779042543917 -0.159529807330622 1 1
0.419224109475772 0.399631588838217 1 1
0.323991561319902 0.327235346886471 1 1
0.166775164356867 0.138092293140037 1 1
0.375074154072939 0.314408707261886 1 1
0.138845477010319 0.135228003850355 1 1
0.45278477926114 0.401880021731944 1 1
-0.266170888576006 -0.24644483370517 1 1
0.0710429361146237 0.0316154511286575 1 1
0.18847644022058 0.190211527986997 1 1
0.424238208113426 0.39271312967155 1 1
0.59403174346745 0.542193367418693 1 1
-0.120656866536014 -0.107791993180309 1 1
0.442456704453884 0.410938099762696 1 1
0.0554744408928061 0.0263027271980759 1 1
-0.0739154136019196 -0.0671617149291244 1 1
0.581244354746561 0.541384222994062 1 1
0.231710377243597 0.238233829196315 1 1
0.185543912225133 0.182431485802261 1 1
0.0911899996984024 0.0736701744446623 1 1
0.378027079714259 0.332151758111973 1 1
0.027851164464642 0.00831560790969393 1 1
0.377874788023286 0.354467147956421 1 1
-0.486404824215616 -0.420008176316915 0 0
0.390425749541931 0.380050457484772 1 1
0.199035288975736 0.17717875666539 1 1
0.383410149007641 0.350726541520504 1 1
0.0422461082264514 0.0430847970526409 1 1
0.193520096316066 0.169456508748909 1 1
0.570505204208446 0.501727813256264 1 1
0.00511783955310295 0.0141310887490387 1 1
-0.266070229767105 -0.24129181042728 0 0
0.377416591596299 0.403482095829794 1 1
0.455730091344054 0.410292115742119 1 1
-0.173023098659808 -0.141132664265833 1 1
-0.284164943588723 -0.28202765964745 0 0
0.0387199270878706 0.0135965750325728 1 1
0.474561955236454 0.44032322449298 1 1
-0.172198341178647 -0.179959368035162 1 1
-0.101268431552791 -0.101224076843868 1 1
0.563794634624165 0.488998586306724 1 1
-0.25298437727811 -0.181576213839224 1 1
-0.0360928837633958 -0.0291659386558164 1 1
0.123522503560993 0.10652357440324 1 1
0.380999775940988 0.341256499402761 1 1
0.00945137019150794 0.0178258658688644 1 1
0.0182778514335485 0.021875086438136 1 1
-0.274152437541066 -0.240643138445983 1 1
0.371739438401157 0.339205623407761 1 1
-0.0798437285722552 -0.0439626231840513 1 1
0.066851906294533 0.0796821793863496 1 1
0.310216926690559 0.255799329340574 1 1
-0.199784239948206 -0.172320226984737 1 1
0.479880965697426 0.423482630712295 1 1
0.245060363165146 0.199092854398805 1 1
0.325855806020279 0.35140865941605 1 1
0.139057374879082 0.126393017924739 1 1
0.276003665161872 0.216452018922927 1 1
0.167238163151062 0.149175521504588 1 1
-0.0980032394106526 -0.0857189451380694 1 1
0.610955636394668 0.533306273162697 1 1
0.512683897071868 0.466289359453356 1 1
0.166907295683971 0.149903364697269 1 1
-0.33757398264004 -0.305371826955267 1 1
0.0249132137828633 0.0221989908601985 1 1
0.149765732073639 0.114295690051742 1 1
-0.0599988907754878 -0.0928475214651804 1 1
-0.0804749957808578 -0.077474953313167 1 1
0.239258487013868 0.217584692252347 1 1
0.532613086903045 0.496911162648891 1 1
0.225986979857886 0.231778260142017 1 1
0.35653898430937 0.337809541713721 1 1
-0.0906995199232423 -0.0615572901956489 1 1
0.0672713107796618 0.0732772675013784 1 1
0.240510899909276 0.17739560274267 1 1
-0.293471574295981 -0.262208428928805 0 1
-0.395857267706386 -0.365513704706321 1 1
0.0782722293606816 0.0881556377561166 1 1
0.187536412059792 0.185841007358884 1 1
0.493363416276952 0.443570358542753 1 1
0.424853933957366 0.404718459177833 1 1
0.424191286684477 0.393285162335216 1 1
-0.106268427563189 -0.110065613130495 1 1
0.189723578600326 0.206205617395949 1 1
-0.321611718805528 -0.204345402601265 1 1
0.0276578946872087 0.0271810293334697 1 1
0.511438339444624 0.448427773938887 1 1
0.218493988640152 0.191209221732604 1 1
0.387010683438754 0.318843680263501 1 1
0.53259734815618 0.480559212151739 1 1
0.144637943352343 0.127724943636292 1 1
0.242147909946928 0.224875220603078 1 1
-0.060829954949862 -0.0537041576967511 1 1
0.0731869330406588 0.0679329062447114 1 1
-0.119179697513509 -0.110066771127245 1 1
0.441947696951781 0.426435140061604 1 1
0.507322681082551 0.443404446895112 1 1
0.239666702207776 0.246657060843941 1 1
0.652228745372866 0.585047955266025 1 1
0.348725772630837 0.336604091257011 1 1
0.130959568590059 0.120305133802142 1 1
-0.231556260461303 -0.199502837386759 1 1
0.52086738545141 0.459519058214779 1 1
0.103669011097346 0.112279610918399 1 1
0.270157717359745 0.232371054181719 1 1
-0.0656418518992834 -0.0606407914178522 1 1
0.406554969717832 0.383611865457517 1 1
0.482565568513361 0.502018952522688 1 1
-0.135001485530662 -0.137920920173751 1 1
0.512555579031439 0.477779630702633 1 1
0.324383098818114 0.275566974646125 1 1
0.19225370871578 0.188745026671086 1 1
0.325344651153225 0.281570402092313 1 1
0.171731624356398 0.160384891672329 1 1
0.0395668361295255 0.0327107962230047 1 1
-0.175351633726203 -0.139017599829639 1 1
0.449934245542062 0.42780690780779 1 1
0.192454851301592 0.213662154914594 1 1
0.186780763200284 0.180393221537343 1 1
-0.0654364569361239 0.0016990682590774 1 1
0.366098255464144 0.318101826230407 1 1
0.373834424324821 0.332908571757852 1 1
-0.205203681132953 -0.195059760779376 1 1
0.119805906666743 0.11860579989261 1 1
0.33000630090011 0.300285486702404 1 1
0.294354026360312 0.236916981011376 1 1
0.0162395490205833 0.0355956248506682 1 1
-0.116799869167437 -0.118219774678594 1 1
-0.0897050280254703 -0.0771063581619639 1 1
0.351978438779416 0.312519950826047 1 1
0.347157618954313 0.309498875243039 1 1
0.360280654148083 0.330892973847808 1 1
-0.0158572124949181 0.0118090859383222 1 1
0.269333213651469 0.248946413708547 1 1
-0.0321203071518356 -0.0105435851937871 1 1
0.0954737988191514 0.0966629938030015 1 1
0.194772050336581 0.173326581934058 1 1
0.221055337797396 0.20368025111963 1 1
0.549009779990133 0.502294129577158 1 1
-0.00306485728247571 0.0543441234770641 1 1
0.156442054877707 0.0848802973563287 1 1
-0.36251185332012 -0.336817512177065 0 0
0.489314315797637 0.421252183454882 1 1
0.452537536035681 0.40579824967761 1 1
0.0263213296056933 0.0378240814208874 1 1
0.582519543595383 0.511395045280218 1 1
0.449666751206525 0.414671701492378 1 1
0.0256019776192451 0.0277949835956192 1 1
0.394832938678575 0.422560761185887 1 1
0.495696043226439 0.408233661311728 1 1
0.51201011843946 0.478615893329908 1 1
0.0127879850381177 0.0167072871020563 1 1
0.625341876404946 0.576346793025329 1 1
-0.000278063682469035 -0.0133019972226535 1 1
0.372339806845844 0.336882461137559 1 1
-0.0433449390103266 -0.0256435552088281 1 1
0.676554636253886 0.635529702124849 1 1
0.116055209753205 0.110658459838072 1 1
0.557501784637645 0.474823346343085 1 1
0.439610568891755 0.484968154603374 1 1
0.224915547022266 0.188347976239389 1 1
-0.0897429528688388 -0.058726438680733 1 1
0.32302525391106 0.307823469659399 1 1
0.202080609856214 0.17341910123444 1 1
0.255401149628922 0.216829773943988 1 1
0.312168905900258 0.289365781900013 1 1
0.211504268813259 0.187826207339572 1 1
0.307294436925309 0.297095503116177 1 1
0.340010051181757 0.308349030785414 1 1
0.240799265061625 0.20803515651525 1 1
0.370653590299011 0.340908152877527 1 1
0.218045132146171 0.206148372657771 1 1
0.329352265485202 0.306410612720011 1 1
0.270149986352221 0.266017081125473 1 1
0.551119062853265 0.489795398969544 1 1
0.498686363837407 0.452494610248588 1 1
0.0360605859528979 0.0408562056797073 1 1
0.012944761002871 0.0259307562301974 1 1
0.249013366853003 0.215180532909452 1 1
0.670179306185275 0.643072598268108 1 1
-0.466759613431766 -0.415822143180046 1 1
0.158870965603647 0.148322859955643 1 1
0.244359172136429 0.223187413905485 1 1
0.153909698700014 0.117652174849068 1 1
0.482475699256987 0.438898375614737 1 1
-0.297708403728058 -0.23749626262707 1 1
-0.324387650345893 -0.288689219854177 0 0
0.461126431060819 0.38976284516123 1 1
0.615853140481807 0.548345301744147 1 1
0.349222949026118 0.340731757811765 1 1
0.293218978568591 0.272673420799261 1 1
0.510122018754281 0.473904711291445 1 1
-0.0135358925336568 3.2597238990479e-05 1 1
-0.174276989911146 -0.17606638934829 1 1
-0.141033864427668 -0.130794084765966 1 1
0.169087460890482 0.146005366698977 1 1
-0.133514083803833 -0.126854318107093 1 1
-0.0697252030433692 -0.0996402649269193 1 1
[truncated: 7,668 more chars]
