# Supplementary material for: Bias caused by sampling error in meta-analysis with small sample sizes
Source: PLoS One. 2018 Sep 13;13(9):e0204056. doi: 10.1371/journal.pone.0204056 (PMC6136825; doi:10.1371/journal.pone.0204056)
Supplement: S4 File — (ZIP) [file pone.0204056.s004.zip › results N = 10 theta = 0.2 tau = 0.2 sz = 50-100.txt]

"cohen.dl.theta" "hedges.dl.theta" "cohen.dl.cp" "hedges.dl.cp"
0.320254140038338 0.316796684816308 1 1
-0.00739139539443593 -0.00732803703520343 0 0
0.165926244872299 0.164230891744971 1 1
0.27375494168925 0.270328502046525 1 1
0.289644429056692 0.286574585083241 1 1
0.328649845053041 0.325911756275511 1 1
0.060703932681085 0.0600351838761992 1 1
0.0128926113744337 0.0118147024771305 0 0
0.147693063051458 0.146779606480942 1 1
0.205329964988793 0.20278271707174 1 1
0.147557721807067 0.146444137224689 1 1
0.218249989342732 0.21639789404076 1 1
0.370048162219592 0.366725140817323 1 1
0.0924181445003674 0.0914075435032742 1 1
0.316942880426762 0.31340515198795 1 1
0.040306048189924 0.0394142702526212 1 1
0.283972827710365 0.280758707926531 1 1
0.126402398545274 0.125307130897661 1 1
0.201803938272596 0.199713481723682 1 1
0.25832953317042 0.255505325556211 1 1
0.182199563389132 0.180816689113596 1 1
0.223410924030681 0.220821870142214 1 1
0.0783530153363786 0.0775921676214886 1 1
0.147488443815267 0.145814013367899 1 1
0.152429343321597 0.150412695926421 1 1
0.277142096176698 0.274399986579164 1 1
0.296618734174125 0.293410789844699 1 1
0.227812464678914 0.225236888973842 1 1
0.264313308981485 0.26205452793242 1 1
0.217082325217881 0.215308493036668 1 1
0.183763604164486 0.1821319477698 1 1
0.092141610157615 0.0913255857880583 1 1
0.227319531922054 0.225138509072794 1 1
0.20999405365356 0.207954311832512 1 1
0.318721259604093 0.315717917966177 1 1
0.252089874382428 0.249441342485536 1 1
0.274017659626331 0.270952540876649 1 1
0.248805893052947 0.24705964270545 1 1
0.292733104316618 0.289349043040009 1 1
0.220233777785658 0.218223495302873 1 1
0.132619834713162 0.131437983734148 1 1
0.0443981902922609 0.043608034258327 1 1
0.344912204504135 0.340155804913672 1 1
0.122218282808428 0.121193958059166 1 1
0.183644662505416 0.181582109709312 1 1
0.0962811965329695 0.0953708002657235 1 1
0.284295715379258 0.281952213959896 1 1
0.0593113063397167 0.0583827135450189 1 1
0.289432892005023 0.286368038164114 1 1
0.218248191643795 0.214909963252238 1 1
0.284571367990546 0.281544837811539 1 1
0.222204905965942 0.219743339665278 1 1
0.26343488261707 0.260812372505444 1 1
0.221246957421209 0.219384104041951 1 1
0.259961012772596 0.256734749331178 1 1
0.308882601507333 0.305704165799491 1 1
0.104049780951388 0.102739466639181 1 1
0.310838804921355 0.307323229872558 1 1
0.186571697767688 0.184546184907954 1 1
0.236211971194191 0.233982029917566 1 1
0.268155565007514 0.265122654465895 1 1
0.125401431912773 0.124088718729012 1 1
0.101834396918977 0.101212436319706 1 1
0.333688082059002 0.328711745653099 1 1
0.0375293642589408 0.0375908814795887 0 0
0.350385429573934 0.347001870284448 1 1
0.285398968304653 0.282057951332723 1 1
0.316336739661339 0.312608125058525 1 1
0.273837348935767 0.271439482920546 1 1
0.200141818091819 0.197668729019343 1 1
0.183004102598143 0.180609894457387 1 1
0.146350586406066 0.144752147583948 1 1
0.158970752233971 0.157653801821855 1 1
0.293353213994271 0.289808894625979 1 1
0.107097412823317 0.106057756552911 1 1
0.189439071082562 0.187520757855288 1 1
0.312596224681292 0.309224507121173 1 1
0.298099806739982 0.29560750525247 1 1
0.109354277309488 0.107736070243083 1 1
0.0847908820186364 0.0838824231147313 1 1
0.189505325995241 0.187407882482198 1 1
0.075278862406971 0.0748477538448732 1 1
0.264541703899119 0.261493574812086 1 1
0.0558846583512746 0.0551438010637133 1 1
0.356420905206437 0.352567557038139 0 0
0.126247189968344 0.124654820570247 1 1
0.181760588117696 0.180259298813008 1 1
0.283083240106443 0.280394050805547 1 1
0.345257052002857 0.341737518988858 1 1
0.214493342409699 0.2124938396964 1 1
0.188742884545838 0.186790412750515 1 1
0.0880638704496548 0.0876347310159743 1 1
0.116876926458102 0.115943406789772 1 1
0.23596494930339 0.234026232383756 1 1
0.0694626481990831 0.0690460000708424 1 1
0.109805303044872 0.108418166965623 1 1
0.0269395229701508 0.026806189323254 1 1
0.357884046559342 0.354901712640082 1 1
0.187744216773258 0.185205969697453 1 1
0.176329448229773 0.174190844601008 1 1
0.394034316326492 0.389922819889606 0 0
0.182483222982674 0.18050711526376 1 1
0.310571670118184 0.306965530880695 1 1
0.0855318414628903 0.0848612284366205 1 1
0.259978432257905 0.257456469532063 1 1
0.242197571338362 0.240276471474038 1 1
0.00267636678060947 0.00232638751455735 0 0
0.16140640392182 0.16030925661746 1 1
0.113730063048239 0.112605667113564 1 1
0.0478887290793097 0.0470909467544127 1 1
0.240157132528312 0.237563581832025 1 1
0.195064732865097 0.193359195103388 1 1
0.0713296044121012 0.0698636079446933 1 1
0.201194826384745 0.19964941391557 1 1
0.329377661005333 0.326604529013542 1 1
0.28997728384439 0.286881452829054 1 1
0.312804069277641 0.308713404128678 1 1
0.376032131760691 0.372483949983096 1 1
0.152757408858895 0.151326152470497 1 1
0.113437341911189 0.111941765986065 1 1
0.186008377162487 0.183858634453779 1 1
0.200460265138417 0.198328082101638 1 1
0.262268956086269 0.260094731891366 1 1
0.0882187953393039 0.0875716953294162 1 1
0.180863159445253 0.179509105890351 1 1
0.157024118720787 0.155367692166309 1 1
0.454994282854481 0.45028808080227 0 0
0.0734910390190465 0.0720443174375794 1 1
0.2135298019454 0.211642448912453 1 1
0.232236760457387 0.229470069896664 1 1
0.133492928133156 0.131942572358186 1 1
0.330946988183189 0.32846853848282 1 1
0.143193007260387 0.142027607825283 1 1
0.144927835615098 0.143188832777539 1 1
0.156301198928645 0.154294993159709 1 1
0.120235845432901 0.119097129595227 1 1
0.219944287603452 0.217826354909971 1 1
0.237684979489208 0.235473991645109 1 1
0.281443136662452 0.278042542809794 1 1
0.0880549956737353 0.0873008561126474 1 1
0.293877591823444 0.291009986821565 1 1
0.22833326894594 0.22623552166407 1 1
0.307560273515322 0.304764489418495 1 1
0.473232254410983 0.468665818236607 0 0
0.211202757463529 0.20972050492952 1 1
0.0928733424079825 0.0924675073069931 1 1
0.204664744797901 0.202732424852285 1 1
0.351016122073225 0.347770038031915 0 0
0.100415778712384 0.0992590273956168 1 1
0.288327026720899 0.285437804525073 1 1
0.219960951028281 0.218480867594811 1 1
0.311882007904704 0.308854158347635 1 1
0.157946671386432 0.156865182289576 1 1
0.214053705941931 0.212795776007841 1 1
0.136215257301658 0.134433014766246 1 1
0.0960815376057971 0.0953163383485885 1 1
0.195756445803723 0.193255345917526 1 1
0.209055009737187 0.206704812078396 1 1
0.378220983454494 0.374178998334961 1 1
0.179195999376756 0.1766206749634 1 1
0.233158310058195 0.231206719282204 1 1
0.168226185589074 0.167113101488747 1 1
0.259262910354143 0.256595778675427 1 1
0.185202599556231 0.182836162314006 1 1
0.297456213653703 0.294315601392902 1 1
0.206960393562657 0.20431437483619 1 1
0.438726186796426 0.434806264020706 0 0
0.121567070164872 0.120163959252658 1 1
0.191344948221605 0.189860824112086 1 1
0.188607654886789 0.186219143201383 1 1
0.118307107264921 0.117090476713935 1 1
0.198198129838613 0.196243972387111 1 1
0.206979118248701 0.204656503203873 1 1
0.212985804739419 0.211404761148559 1 1
0.249546853422914 0.24734619378728 1 1
0.212524477860141 0.21027907977256 1 1
0.149629988390211 0.14753931191249 1 1
0.110396348929186 0.109741492133579 1 1
0.172349945984724 0.170990744479019 1 1
0.122207043509021 0.121195041652421 1 1
0.16344712472397 0.161398794374921 1 1
0.116700721772287 0.115990906091268 1 1
0.372690509948898 0.368985481853041 0 0
0.077380362717819 0.0766984250298259 1 1
0.155911169742398 0.154543010850077 1 1
0.298153741470256 0.294741841774992 1 1
0.397554797571513 0.393700444609079 0 0
0.247493500341535 0.24488088242827 1 1
0.207527280039364 0.20568126437871 1 1
0.286890937417878 0.284083673468909 1 1
0.122144275434267 0.121137739148837 1 1
0.269965926063537 0.26747168876335 1 1
0.274199636256364 0.271429487480507 1 1
0.315119941633735 0.312543355620163 1 1
0.173266422973058 0.171410767532005 1 1
0.324634909015509 0.320879333253523 1 1
0.204667377117791 0.202716005101226 1 1
0.250385572246012 0.247910743223765 1 1
0.110413766210563 0.1091885780721 1 1
0.21729053970724 0.215683176992989 1 1
0.0656309116659087 0.0649639833460517 1 1
0.0902433308818993 0.0888040176054867 1 1
0.154577885311647 0.152767375863215 1 1
0.137759649725827 0.136161098473744 1 1
0.296412160555874 0.293700012969862 1 1
0.263878763161837 0.261651681678223 1 1
0.0590452072028109 0.0583931041942844 1 1
0.0949640421606403 0.0941512483946387 1 1
0.159853765161917 0.158154438650709 1 1
0.137729838887403 0.13613692226285 1 1
0.197060914551964 0.195118831191811 1 1
0.264302488897045 0.261574038354114 1 1
0.174888210175568 0.173446885981284 1 1
0.0565620586767143 0.0565591110282481 1 1
0.195319059973523 0.19337662687159 1 1
0.211382200246565 0.209346486237523 1 1
0.17154979095399 0.170400746043005 1 1
0.292001895889944 0.289127637829854 1 1
0.160432596119989 0.158864160728893 1 1
0.255434866024639 0.253451538443659 1 1
0.141651242087082 0.14084392015791 1 1
0.202848221327363 0.200754139353775 1 1
0.14524458125413 0.143682830369932 1 1
0.0851809620759777 0.084293797593294 1 1
0.275555320921436 0.272572678225209 1 1
0.30224212284178 0.299548783012718 1 1
0.215410696424924 0.213574236617656 1 1
0.195026758518084 0.192980040944513 1 1
0.205078215225719 0.20313560320871 1 1
0.118410914513905 0.116606394014561 1 1
0.366454557593013 0.363363858559435 1 1
0.304140749486289 0.300942900570969 1 1
0.250124448156789 0.248189234144264 1 1
0.312925531199116 0.309807212605481 1 1
0.181986600326074 0.180682859296652 1 1
0.268886000329577 0.266441124859732 1 1
0.180878210798682 0.179453261031686 1 1
0.253465028408608 0.250612781353956 1 1
0.231234824166716 0.229460738831888 1 1
0.186051252775526 0.184272189631378 1 1
0.364868938543126 0.361012972295516 1 1
0.216495726560032 0.213619798538243 1 1
0.298587954142778 0.295657265334061 1 1
0.0129830443633598 0.0131560617764509 0 0
0.312231488524111 0.309071750054158 1 1
0.219053696324772 0.216398581001427 1 1
0.122028233971508 0.120736566785932 1 1
0.146043227453788 0.144765291496149 1 1
0.278790362237611 0.275294776448002 1 1
0.226086794240093 0.222968743665484 1 1
0.230417500507026 0.228225815446766 1 1
0.272015117668297 0.269338582827327 1 1
0.0541092886788992 0.0535323340850547 0 0
0.305682405908215 0.302228871241364 1 1
0.388998378745636 0.384741631891807 1 1
0.340211961940231 0.336133223892706 1 1
0.259011311845472 0.2556160255015 1 1
0.136225907182952 0.134317142205968 1 1
0.229075968709263 0.226833554996253 1 1
0.237987705447692 0.235391507549891 1 1
0.158365080260016 0.1570823806973 1 1
0.305290483526475 0.302239876870113 1 1
0.129329918230059 0.127282205090142 1 1
0.325473991734106 0.322371022737016 1 1
0.23888250990591 0.236996571019302 1 1
0.296727148258848 0.293751662972748 1 1
0.289646619143569 0.287191054897283 1 1
0.185648122332292 0.183696138685937 1 1
0.1122407367104 0.111279926387205 1 1
0.115849362489407 0.114650214045998 1 1
0.225244898615264 0.222593892257853 1 1
0.358779021384456 0.355026298168522 1 1
0.2480327080616 0.245738982816641 1 1
0.0504400568002708 0.0501938427738321 1 1
0.21051453602609 0.208227888605009 1 1
0.267845160193802 0.265107960012212 1 1
0.320737054320327 0.317487401211445 1 1
0.20742049691165 0.20522964048923 1 1
0.442543646813241 0.438618048866919 0 0
0.227391152540284 0.225163433436213 1 1
0.29044343077889 0.287248038441709 1 1
0.240041340043797 0.236824977477394 1 1
0.256592793808365 0.25484374618451 1 1
0.369043567292853 0.364872756118498 0 0
0.242823294362936 0.240046556587634 1 1
0.172921328293224 0.171706075693312 1 1
0.258517174056209 0.255220471751334 1 1
0.116026923529272 0.11458370695738 1 1
0.246035489008057 0.243501192278944 1 1
0.205042471275525 0.203213956971136 1 1
0.17832617754832 0.177211602812361 1 1
0.212421647058239 0.210275474966803 1 1
0.109106502705591 0.107752229782553 1 1
0.438235712893671 0.433565476667249 0 0
0.0753266281425514 0.0747921631582719 1 1
0.0905401724687374 0.0901646858457937 1 1
0.23668613075381 0.234732989484888 1 1
0.18432623814491 0.182514002179935 1 1
0.166093543513799 0.164170527192921 1 1
0.34134949390627 0.337860243063832 1 1
0.146374723732607 0.144600898726633 1 1
-0.0501930365106528 -0.0496137221458 1 1
0.225976140382465 0.223486291826365 1 1
0.189409201709604 0.187049456540023 1 1
0.181738311871574 0.180248096927426 1 1
0.372479058455556 0.369426993925511 0 0
0.182885318122956 0.181098505886239 1 1
0.218095255519699 0.215977797590061 1 1
0.289716524015239 0.286456660270262 1 1
0.427774478993992 0.422460888380364 0 0
0.272016615656423 0.268882873130493 1 1
0.306978260075444 0.303942593682239 1 1
0.296189145361438 0.293349681531864 1 1
0.16348349737007 0.161499347916783 1 1
0.164034661576339 0.162459954777288 1 1
0.330337254315 0.327437230817771 1 1
0.18799412216728 0.186398680159739 1 1
0.177015322342524 0.174552102222439 1 1
0.190153037737585 0.188438667561868 1 1
0.0298751415487353 0.0294498370014216 0 0
0.284781305094708 0.282080201202551 1 1
0.173908721293204 0.172223921456936 1 1
0.332286618399919 0.329129542542891 1 1
0.428144067241707 0.423649667148352 0 0
0.147264001871469 0.146515584106763 1 1
0.257351802821774 0.255137713949577 1 1
0.194914267294731 0.192978655895446 1 1
0.143372421393302 0.142024824676268 1 1
0.233894621445721 0.23099301366129 1 1
0.081618719280267 0.0812438119553859 1 1
0.220078055602928 0.21797572239577 1 1
0.304732041836252 0.301612433300257 1 1
0.352265247636341 0.348539784240632 1 1
0.279178182372295 0.27649722115704 1 1
0.281306437014837 0.277863020975717 1 1
0.447088624588943 0.44204736297642 0 0
0.180910732695005 0.17932443343075 1 1
0.143808301422892 0.14262336307529 1 1
0.185308627853003 0.183485568311773 1 1
0.233162659765632 0.2304988124322 1 1
0.0929657915353659 0.0919886809697287 1 1
0.204777394591765 0.202832417104453 1 1
0.237487562436729 0.23414212109626 1 1
0.264367932699865 0.261959948453052 1 1
0.143215950895913 0.141997255984491 1 1
0.30500310033638 0.302328754124172 1 1
0.107370379689718 0.10619030166431 1 1
0.18661820728314 0.184093995374188 1 1
0.224050292302385 0.221772866458268 1 1
0.259733113919139 0.257060878481255 1 1
0.321410547229122 0.318571116108565 1 1
0.0297076956297513 0.0296184189957866 1 1
0.243023973256164 0.239627627907961 1 1
0.0748699269232583 0.0741544989816408 1 1
0.0731111652800446 0.0722862767932692 1 1
0.17883913728678 0.176948943463922 1 1
0.109673444624782 0.108000398876057 1 1
0.0168272424610365 0.0167842408222908 0 0
0.342914705230017 0.3396334955808 0 1
0.181625960793065 0.180132761074377 1 1
0.126716940458439 0.126150510480082 1 1
0.200138471250508 0.19809595897368 1 1
0.0751333119074731 0.0743382007409391 1 1
0.0936534884777093 0.0928841355119704 1 1
0.16236561644962 0.161164672747891 1 1
0.184666369036579 0.182534763281164 1 1
0.135484175148315 0.133263805857365 1 1
0.253328758925272 0.251094796766903 1 1
0.12347814672871 0.122469584552176 1 1
0.11651655452441 0.115271275085258 1 1
0.0991896544169062 0.0980945235357872 1 1
0.290450212800023 0.287162091580401 1 1
0.20114616791746 0.199101002993934 1 1
0.26930519526724 0.266173012941406 1 1
0.134227963466177 0.133384619609519 1 1
0.199083288993511 0.197675052686544 1 1
0.051076771385248 0.0505973049038373 1 1
0.0644041413178616 0.063697500880474 1 1
0.184160228680092 0.182211079308828 1 1
0.201741407378254 0.200469644821454 1 1
0.253677169017203 0.25135597864609 1 1
0.191996240296682 0.190252708568568 1 1
0.264868890369668 0.262544357259018 1 1
0.278506872127152 0.275966284987845 1 1
0.216077053037625 0.214045106909786 1 1
0.326694878571175 0.323525302246828 1 1
0.232226439857343 0.228961181415424 1 1
0.414033214999283 0.409476744048484 1 1
0.059343675979721 0.0588411114319905 1 1
0.284277839508184 0.281611787627835 1 1
0.299402870232935 0.29623744069451 1 1
0.0924404681957887 0.0913727867752445 1 1
0.205986268617133 0.204048068319145 1 1
0.118880508916117 0.117692192904768 1 1
0.214391327317515 0.211710291873529 1 1
0.187486645828792 0.185713586757554 1 1
0.161085138368605 0.158891454580311 1 1
0.349999181179897 0.346818057814573 0 0
0.238086044169764 0.235592646191738 1 1
0.112422528350387 0.111454049824839 1 1
0.163177939551685 0.16178595555618 1 1
0.23110157943307 0.227969127224209 1 1
0.425542506898417 0.421198501007423 0 0
0.217249446546406 0.215176789786545 1 1
0.343383186277647 0.339591430204331 1 1
0.302325438430802 0.29947780315363 1 1
0.151929011048949 0.15008228519405 1 1
0.27587878697447 0.272848356059131 1 1
0.0919031687993542 0.0912460125157905 1 1
0.213444611301391 0.211626559855956 1 1
0.254396057223115 0.252564993940537 1 1
0.195809897215351 0.194886585092934 1 1
0.350714856702963 0.346795045057676 0 0
0.0894083646448716 0.0887595399381544 1 1
0.218386184762373 0.216288835475523 1 1
0.180632614983269 0.179000533598312 1 1
0.278903548222981 0.276388879730991 1 1
0.145433192305761 0.143430559812294 1 1
0.0532333346004248 0.0525594987235794 1 1
0.238114311292894 0.235905673302544 1 1
0.258894906559426 0.256578893770099 1 1
0.202646855638639 0.200807376881344 1 1
0.103146065948548 0.102137510363497 1 1
0.157552554424148 0.155653113398061 1 1
0.148279242127371 0.146530506129884 1 1
0.0962169972765242 0.0946117435605272 1 1
0.269151894505521 0.266201160049553 1 1
0.235486003598186 0.23323536268985 1 1
0.153935182732088 0.152009549901063 1 1
0.184400932887111 0.182972361268248 1 1
0.128890732037231 0.127460375025883 1 1
0.0429129209078159 0.0424214277340947 0 0
0.103167360034664 0.102050816056042 1 1
0.263487745842864 0.260783209058835 1 1
0.280658608946566 0.277713168333985 1 1
0.332277215706095 0.32868686905585 1 1
0.167659165325903 0.165597261164222 1 1
0.258413253769963 0.256522003163876 1 1
0.0581291603387112 0.0575432232750971 1 1
0.205332164148265 0.203465439466769 1 1
0.260198086555378 0.257625903547377 1 1
0.160539438798686 0.159181760632911 1 1
0.33546913379805 0.331369762677709 1 1
0.346061873358689 0.342582772652674 1 1
0.171545979460541 0.169685944341348 1 1
0.220847246027625 0.218224669194286 1 1
0.319866261743149 0.316442045797838 1 1
0.116999187637995 0.115680653825 1 1
0.215100704384865 0.212613060123975 1 1
0.160757610957779 0.159139736106628 1 1
0.200692723548175 0.198517108007172 1 1
0.206018329466667 0.203456316234686 1 1
0.212400584778385 0.210510767029294 1 1
0.154007765311552 0.152580588609101 1 1
0.226964008810602 0.224413115444935 1 1
0.1302736945569 0.129008289560291 1 1
0.126163150299272 0.124985442331231 1 1
0.353172267014449 0.349211253707044 1 1
0.264603347476921 0.262206180626625 1 1
0.326545343771345 0.32346786148258 1 1
0.23712427892605 0.234417836385391 1 1
0.301058570238364 0.297678478183076 1 1
0.133422571563808 0.132052705171477 1 1
0.248540522666331 0.246624166494903 1 1
0.18415266587075 0.181429184393779 1 1
0.122463776885049 0.121548484198155 1 1
0.260864515299438 0.258395845240812 1 1
0.206439968226108 0.203952783719554 1 1
0.154588722308449 0.152510078244891 1 1
0.258962049355896 0.256470806452207 1 1
0.185985367155 0.184267802974486 1 1
0.467585639136139 0.461622594465986 0 0
0.282944772862131 0.280930577278535 1 1
0.143061492157197 0.141927423826124 1 1
0.0278496918609378 0.0279044992721574 1 1
0.216734008815523 0.21476161604002 1 1
0.0361932144871386 0.0356111886754138 1 1
0.0824989557188233 0.0815354439671899 1 1
0.189441269273741 0.187516230541561 1 1
0.259508241769464 0.256475708322452 1 1
0.21225726137777 0.210277943236642 1 1
0.0784152661262668 0.0775004716336907 1 1
0.0497736918473794 0.0495019038352972 1 1
0.126766901720805 0.125032625105712 1 1
0.185724382696648 0.183601629312904 1 1
0.20752064315532 0.205579804847098 1 1
0.164054298897918 0.16252314494588 1 1
0.163458946278444 0.16163976968894 1 1
0.144171995515681 0.142827035452882 1 1
0.0741633994571423 0.073793743604784 1 1
0.0591829422378456 0.0586006332375471 1 1
0.35758111481267 0.353996555770487 1 1
0.110553176252222 0.10887266357661 1 1
0.0664610056516053 0.0659439965026442 1 1
0.240498664501961 0.238197215974129 1 1
0.290265077116881 0.287760090903771 1 1
0.0625080167460244 0.0615626095216092 1 1
0.345354811512578 0.341913251973922 0 1
0.17100860675651 0.169228722087893 1 1
0.406180372884404 0.401880632115612 1 1
0.125192202507951 0.124378032237401 1 1
0.0470610868257243 0.0463590982508066 1 1
0.241754471168349 0.238843700055927 1 1
0.181643231335705 0.179921243542193 1 1
0.130757922636519 0.129670615893961 1 1
0.224360821309438 0.222129776794379 1 1
0.178982685187553 0.177390161555112 1 1
0.21880360256962 0.216656349300994 1 1
0.215612211106572 0.213432592288619 1 1
0.256915709694527 0.254578490994911 1 1
0.324053415551892 0.319549625207306 1 1
0.210749054235845 0.208072534292106 1 1
0.2599313130642 0.257401739847476 1 1
0.224197832171444 0.221652761903206 1 1
0.295048633666033 0.292251125687637 1 1
0.136701404246044 0.135156875948845 1 1
0.199296026859495 0.197776601544668 1 1
0.225663802728373 0.223547862790543 1 1
0.0969471962422688 0.0958550314632821 1 1
0.371792605109612 0.368152256860843 0 0
0.143363207487226 0.142189599211816 1 1
0.240978398520617 0.239011364732197 1 1
0.136418812204293 0.134711088098202 1 1
0.26646807517902 0.262652282308599 1 1
0.116959442147991 0.115723393743577 1 1
0.290807806489755 0.287398665129033 1 1
0.178229268057728 0.176040997908344 1 1
0.161546789294522 0.160128400863801 1 1
0.17472177309413 0.173301124890467 1 1
0.125005092040601 0.123422402877693 1 1
0.17621473591571 0.174753342668768 1 1
0.256878170794461 0.253539432723491 1 1
0.130725210537202 0.129240464206267 1 1
0.146484255992224 0.144904973144374 1 1
0.364022698323588 0.359751373356239 1 1
0.155125707048337 0.153367011031462 1 1
0.441554224702552 0.436936971925099 1 1
0.117057846003199 0.115931930709772 1 1
0.126781128373325 0.124345934613205 1 1
0.146911602112388 0.145551186440597 1 1
0.09289332012048 0.0920550813154604 1 1
0.409337697623176 0.405290535105835 0 0
0.277521028082544 0.274772031696676 1 1
0.167186250044874 0.165735904633191 1 1
0.153319032253092 0.151103215814269 1 1
0.315509003213498 0.312507487852843 1 1
0.0852060119335487 0.0845893159192819 1 1
0.229961916803093 0.227369505341864 1 1
0.19634039225943 0.194269380346941 1 1
0.16851698202913 0.167193459299961 1 1
0.231377254329343 0.229023390161387 1 1
0.266138936966323 0.2639947561303 1 1
0.233200819653956 0.230039593342373 1 1
0.282882934759418 0.280455252615807 1 1
0.22865692404736 0.226676059880698 1 1
0.0908598952310517 0.089749884265055 1 1
0.243387502509811 0.241425564530805 1 1
0.133308528137016 0.132076328850884 1 1
0.167335954134242 0.166090394297779 1 1
0.0647608492070863 0.0642102861637432 1 1
0.27430414751594 0.271842125921216 1 1
0.273194012366601 0.270424596804178 1 1
0.17905795594864 0.177055487670066 1 1
0.330852083071763 0.327735337556502 1 1
0.286660396370738 0.284106224637138 1 1
0.21103433467778 0.20829543365806 1 1
0.360994615116705 0.357363696119076 1 1
0.230956701288181 0.228696965910578 1 1
0.169863580440338 0.168341319142439 1 1
0.121847592197111 0.120585741793171 1 1
0.258190680462463 0.254942131871851 1 1
0.030675180110277 0.0304350366087913 1 1
0.160020900286885 0.157948428524316 1 1
0.1322030735141 0.130726000894209 1 1
0.218682339339524 0.216414985489217 1 1
0.266863180339285 0.264099779964738 1 1
0.210500731994742 0.208312699066012 1 1
-0.0470159380888439 -0.0467250319075327 0 0
0.0991446300550572 0.0981242288087636 1 1
0.245189157892772 0.242550577629178 1 1
0.159632192066775 0.158107890296543 1 1
0.0917259953030626 0.0904890637122748 1 1
0.0984178302066886 0.0973247034305778 1 1
0.25310408761575 0.25111266083129 1 1
0.126654813553743 0.125798218105327 1 1
0.201310078079951 0.198737977056993 1 1
0.301360314101407 0.2982245009393 1 1
0.0407977682752147 0.0400487546364262 1 1
0.284487353129457 0.281698033346354 1 1
0.239533310902675 0.237435471540905 1 1
0.0766369731713291 0.0754132800942456 1 1
0.272205877246631 0.269929076524769 1 1
0.226084089879591 0.223194480973142 1 1
0.272737430775451 0.270086759300993 1 1
0.138792129790659 0.13768880958448 1 1
0.179089059065602 0.17749798890817 1 1
0.144545026490884 0.142617926246445 1 1
0.328574128074605 0.325360976970638 1 1
0.0870023041478825 0.0864403369529275 1 1
0.22027601184569 0.217235912576756 1 1
0.246181114433756 0.243904334852342 1 1
0.171433934129788 0.169650196254811 1 1
0.224931225213141 0.221957478231152 1 1
0.187112451782067 0.184892301277481 1 1
0.278123480995259 0.275486062399341 1 1
0.27065094294552 0.267574619953252 1 1
0.00907932769957311 0.00943934693177081 1 1
0.14515837044657 0.144044245128974 1 1
0.394280170139477 0.39021810293376 1 1
0.122421842301846 0.121323666902838 1 1
0.308716757040896 0.305376440349143 1 1
0.237930358072034 0.234647912325548 1 1
0.186459151602549 0.184695027527354 1 1
0.329067797159636 0.325613284953075 1 1
0.239487381705644 0.23738401900079 1 1
0.205161339042229 0.202845281429433 1 1
0.0774308540753839 0.0766297449180868 1 1
0.178339614693093 0.17654139751943 1 1
0.200451376653294 0.197999252139923 1 1
0.256865476013724 0.254343358618212 1 1
0.290153626214829 0.28767401875493 1 1
0.322271296231858 0.318238626762452 1 1
0.262468951490742 0.260015707277227 1 1
0.262749493195825 0.260289081036667 1 1
0.219110345734619 0.217207722733211 1 1
0.263758761638942 0.26130645956905 1 1
0.31382112285321 0.310496430559946 1 1
0.251026100179581 0.248386696518004 1 1
0.407257407825169 0.403869640763398 0 0
0.0560752338164 0.0556729443644274 1 1
0.197333942013226 0.195430474178963 1 1
0.382312526156773 0.378504224128245 0 0
0.320795327177142 0.317462070040375 1 1
0.191864930021678 0.190126254578097 1 1
0.305023066956853 0.301477697476869 1 1
0.14213696137682 0.140787595571146 1 1
0.207403800502729 0.205356205349144 1 1
0.0815174145208152 0.0809609781311244 1 1
0.320479019045131 0.317263107772968 1 1
0.127868643258989 0.12680626032679 1 1
0.065069510414194 0.0632572627782541 1 1
0.271501576339921 0.268978423287377 1 1
0.333963762712631 0.331040510991752 1 1
0.0812850186791959 0.0800686934442551 1 1
0.176029345815026 0.174048106846413 1 1
0.240116689412919 0.237465778616059 1 1
0.0933045958386473 0.0924782824513679 1 1
0.231956510917504 0.228947167491727 1 1
0.164591760172889 0.162764110861971 1 1
0.185568912401254 0.183868908698316 1 1
0.301839187034375 0.29922277084378 1 1
0.37366440855487 0.370111017334105 0 0
0.315103690813138 0.311480196251555 1 1
0.115718182507591 0.114761460332448 1 1
0.146665771543367 0.14521957886881 1 1
0.0432459238178091 0.0427351341685563 0 0
0.191390191033071 0.189273221379593 1 1
0.180958098855417 0.179069779377329 1 1
0.1172811649599 0.116069636623169 1 1
0.246318414433273 0.244279007881649 1 1
0.303954749340995 0.301076767264338 1 1
0.121358974251446 0.12059633517158 1 1
0.191643761252358 0.18912792322617 1 1
0.191988047790376 0.189866802245997 1 1
0.018801162636107 0.017909482533245 0 0
0.182579090388559 0.180122156428327 1 1
0.119393790281929 0.118330001945727 1 1
0.306001806990992 0.303100863216772 1 1
0.33621862103375 0.333045811318758 1 1
0.20508328211889 0.20299593724974 1 1
0.26702246165472 0.264577749777086 1 1
0.248806882524872 0.245813822606811 1 1
-0.0238489852047105 -0.0235572070008418 0 0
0.365826484080249 0.362164097593648 1 1
-0.0291270296579674 -0.0292278562463284 0 0
0.275505843578081 0.27293526814865 1 1
0.148629099579372 0.147389162696049 1 1
0.295689399071997 0.293550124824502 1 1
0.329996703141654 0.326030897161154 1 1
0.1928181102262 0.190849288619424 1 1
0.265547016563579 0.263748732408586 1 1
0.252584616548607 0.249397019596552 1 1
0.0618765034310235 0.0612365702002786 1 1
0.164958168308548 0.163534198690664 1 1
0.0606641410933912 0.0599342425224445 0 0
0.365833525369633 0.361633634600735 1 1
0.225142392377124 0.223215039569062 1 1
0.121755480060049 0.12047932990264 1 1
0.139321214093914 0.137973755935322 1 1
0.0480542496816589 0.0481778791844353 1 1
0.0543551546969277 0.0538842120890844 1 1
0.331671308327323 0.32840430552153 1 1
0.242347558806272 0.239950710629889 1 1
0.126524269592772 0.12489461904575 1 1
0.328446766397426 0.325270189099905 1 1
0.182561602304893 0.180001694631806 1 1
0.205144586415467 0.203103361862789 1 1
0.178570761491671 0.176919367342051 1 1
0.335073402179413 0.332027120443584 1 1
0.0204925826693261 0.0202295581585573 1 1
0.258290405355669 0.254936015721016 1 1
0.210387263906861 0.208572298173741 1 1
0.213766718362531 0.212068715342442 1 1
0.276825526093173 0.273783579352502 1 1
0.274393123425512 0.272004932693337 1 1
0.30198953406469 0.298652717393543 1 1
0.179077437417516 0.177714343402007 1 1
0.288725469828958 0.285608613041013 1 1
0.16196463704558 0.160138203880815 1 1
0.16313056595213 0.161316633113568 1 1
0.207060800433963 0.20513666637432 1 1
0.231380849484302 0.228723090910065 1 1
0.157444339798672 0.156010369505858 1 1
0.11166888678373 0.11053801472853 1 1
0.276542494512269 0.273346636610568 1 1
0.0452541707515097 0.0449883274146632 1 1
0.162082706496076 0.159966606211019 1 1
0.272191377275474 0.269182533219737 1 1
0.266422324265527 0.263724350128015 1 1
0.235675833061442 0.232891739383085 1 1
0.207903318489687 0.206035516286812 1 1
0.0778986031484324 0.0765371679410204 1 1
0.225768677827052 0.223244081596592 1 1
0.103935544646026 0.103184180475022 1 1
0.241632504192821 0.239227123492644 1 1
0.344525378696066 0.341032411344381 1 1
0.245218699813895 0.242933555384906 1 1
0.155398401291728 0.153670398939128 1 1
0.19213820173384 0.189661033068751 1 1
-0.0560242805020068 -0.0554225365954301 0 0
0.250209989085943 0.247273552583061 1 1
0.132545085697733 0.131283953373152 1 1
0.0913999337673654 0.0901854891939122 1 1
0.0490776334423834 0.0485448202678226 0 0
0.194035334373187 0.191975427725214 1 1
0.117607678241341 0.116843080643437 1 1
0.278079839679844 0.275538420339543 1 1
0.169491421499665 0.168460046261125 1 1
0.0423268236000061 0.0425049166654526 1 1
0.137451004703521 0.135989526668927 1 1
0.131581928723988 0.130507984624503 1 1
0.133109671905857 0.131880466736352 1 1
0.243767533474244 0.241216477591557 1 1
0.00759015274994998 0.00785090890636923 0 0
0.110199917790546 0.109008122163985 1 1
0.28046749912858 0.277969158702908 1 1
0.250381040546579 0.24761291477986 1 1
0.615093819895954 0.607988888258134 0 0
0.153087832309251 0.151729813482348 1 1
0.143184142951827 0.141812892328748 1 1
0.412493130658125 0.408246015323292 0 0
0.125498152109927 0.123840868002668 1 1
0.215885630321088 0.21323186527165 1 1
0.236838434904114 0.234747223743524 1 1
0.345258653333124 0.342268906388535 1 1
0.342591426737865 0.339121479614648 1 1
0.350640696332288 0.347227771859701 0 0
-0.0140241456243698 -0.0134924254719421 0 0
0.104108392594724 0.102952623232588 1 1
0.0926725120680762 0.0916761003762701 1 1
0.198839529164951 0.196420592517504 1 1
0.221600651698623 0.219583806391655 1 1
0.143534195268747 0.142173043329033 1 1
0.148976689114254 0.147619370907008 1 1
0.291449786372649 0.28862991109914 1 1
0.128831683700802 0.127608111148455 1 1
0.11796465185356 0.116446569223473 1 1
0.194690062466665 0.192994427280503 1 1
0.0384495594147987 0.0380620516259302 0 0
0.0730816167179907 0.0724222025815395 1 1
0.137611111121057 0.135994468009621 1 1
0.108307406163956 0.107205249239149 1 1
0.289178051811527 0.286449020969009 1 1
0.314325079841318 0.311071750824132 1 1
0.0541456869368323 0.0524128843829513 1 1
-0.0831527364303879 -0.0824088800017632 0 0
0.247079985909212 0.243591244421667 1 1
0.0692169418832257 0.068440789941549 1 1
0.29544547304015 0.293002447926441 1 1
0.230424656177072 0.228106231755644 1 1
0.0774025196590878 0.0769357561328537 1 1
0.116823150914909 0.115730318026019 1 1
0.224630666846608 0.22227741009121 1 1
0.320994719837296 0.317799275663229 1 1
0.0528087554593858 0.0525624930468642 1 1
0.114334258627433 0.112332472346466 1 1
0.220666886900392 0.218209618563793 1 1
0.0776228393085443 0.0769788333458132 1 1
0.276735894263843 0.274267207721984 1 1
0.409929284151298 0.406094314890677 0 0
0.126450852980189 0.12509203676762 1 1
0.287131269975363 0.284952742077275 1 1
0.236122768748269 0.234022560231173 1 1
0.395925466109196 0.392869902758456 1 1
0.26438830041219 0.262265493895094 1 1
0.160677881847145 0.159638130908223 1 1
0.176217934720157 0.174094990164388 1 1
0.19306982978783 0.190674208130043 1 1
0.205773741252535 0.203672919532091 1 1
0.307695787993313 0.304409048708111 1 1
0.169191585211311 0.167437385242048 1 1
0.272695068934064 0.27019116686512 1 1
0.149527033583057 0.147489517627548 1 1
0.219347446524632 0.217363488667582 1 1
0.189267731694386 0.187250156287705 1 1
0.229233226411215 0.226947687227979 1 1
0.17098770401823 0.168403734643441 1 1
0.168236615921299 0.166444843615334 1 1
0.20197923715448 0.199728067465162 1 1
0.168033716740087 0.16653817485488 1 1
-0.116420954516318 -0.115105683919941 0 0
0.252574790285577 0.250564036864114 1 1
0.27254781017017 0.27041359746047 1 1
0.306111450079981 0.302905131216056 1 1
0.120011079078488 0.118705907725134 1 1
0.111708605981035 0.110657118386938 1 1
0.246158920338564 0.243496985768505 1 1
0.139451417662922 0.138108448441299 1 1
0.21553270118248 0.213131837505023 1 1
0.126854849301911 0.125295391225438 1 1
0.241189427284473 0.238578183630816 1 1
-0.0114633467125396 -0.0105606506581582 1 1
0.258513642580527 0.255937111386164 1 1
0.130817775428866 0.129385974611645 1 1
0.285435519934945 0.282299350066488 1 1
0.198366299514603 0.197067779346994 1 1
0.0905583651118638 0.090202143280491 1 1
0.103764979540862 0.101803368008196 1 1
0.244609126890835 0.242159065280128 1 1
0.235989841130204 0.233672027682256 1 1
0.191278752420077 0.189453429720175 1 1
0.322795248243742 0.319828814046987 1 1
0.0986060601299662 0.0973363178584146 1 1
0.0365911000265334 0.0358250394387545 1 1
0.237742220852992 0.235925438268182 1 1
0.324212865618169 0.321172812490937 1 1
0.43977073720975 0.435255534181867 0 0
0.154354333840864 0.15306231354312 1 1
0.120695407331999 0.119604584206953 1 1
0.19268504255687 0.191138967819222 1 1
0.244522711646428 0.241579758766905 1 1
0.16245483487565 0.160285762245102 1 1
0.27690471457174 0.274929788039643 1 1
0.154835256623416 0.152749172646601 1 1
0.00150797432241842 0.00125468415418201 0 0
0.0910925784768214 0.0900289791757751 1 1
0.163176167025185 0.161063501396194 1 1
0.165848598863533 0.16395320569134 1 1
0.232571621693206 0.230285876449715 1 1
0.0387902866686208 0.0388868302732243 1 1
0.348379670545846 0.34510915985903 1 1
0.122173212921502 0.121177436184928 1 1
0.178600111836548 0.176280247418672 1 1
0.0400374535891923 0.0397461029661983 0 0
0.235148004609051 0.232742794418184 1 1
0.119677743188286 0.118416697522912 1 1
0.112977491824847 0.111873378185468 1 1
0.183644671335585 0.181131151647804 1 1
0.138589507175289 0.137781593108108 1 1
0.294947212560488 0.291637006648157 1 1
0.195525351755951 0.193447734093759 1 1
0.396507535458408 0.392789832924627 1 1
0.0588583975728276 0.0583233183649416 1 1
0.260778112756218 0.258295883032981 1 1
0.138375668035892 0.137243522715947 1 1
0.033863665667534 0.0340434167548564 1 1
0.118692300176449 0.117530201178352 1 1
0.00136098387713875 0.00100732924241965 1 1
0.110490701907122 0.109816696945453 1 1
0.230278500073257 0.228386413662909 1 1
0.043587918646624 0.043292949981212 0 0
0.165639644032738 0.164504330833508 1 1
0.254079863963556 0.251804166054312 1 1
0.00280194730109244 0.00206212960821148 1 1
0.206919585192107 0.205035975982628 1 1
0.0590880073989119 0.0584963565604483 1 1
0.207290412436567 0.205193970042861 1 1
0.358824771155386 0.355129156451261 1 1
0.00553991711638823 0.00571184724779056 0 0
0.154726968374947 0.153331226162843 1 1
0.203751602354816 0.201849842655351 1 1
0.104672415681894 0.10327735602666 1 1
0.281926773046295 0.277799917194774 1 1
0.184403024822013 0.182682508741687 1 1
-0.00348425300784293 -0.00369733579848572 0 0
0.135872419272197 0.134394346138254 1 1
-0.00968029592124366 -0.00923128232112331 0 0
0.149452100552166 0.147960374297716 1 1
0.133839847185576 0.132301042892662 1 1
0.239613876008104 0.236857922724073 1 1
0.441442632726965 0.43575119610918 1 1
0.258219008999201 0.255522232824204 1 1
0.0897821707833169 0.088849285080928 1 1
0.212618125724778 0.210072096693107 1 1
0.267963887283768 0.265211341489879 1 1
0.42877258993918 0.424540230706625 1 1
0.134656807573335 0.133506599257816 1 1
0.107669172417896 0.106753131284434 1 1
0.31931225873288 0.316177106122568 1 1
0.243061775572611 0.240866539695265 1 1
0.122865316477395 0.121847473268391 1 1
0.102169744979164 0.101425225917381 1 1
0.213524319248962 0.211540309796397 1 1
0.0635984381242228 0.062131452728762 1 1
0.2033895577586 0.201576773599381 1 1
0.220524435128666 0.218316541065404 1 1
0.192645466521663 0.190529485800797 1 1
0.167949520816414 0.165907228141901 1 1
0.285110589894221 0.282901770468411 1 1
0.290595731163675 0.287950220539324 1 1
0.118483123277141 0.117348423522961 1 1
0.300188124058121 0.295877103696947 1 1
0.25265583682197 0.250090699706495 1 1
0.0809292728342791 0.0801018084224303 1 1
0.120220099253973 0.118962075514093 1 1
0.0927909933476468 0.0918791059045097 1 1
0.332008830554562 0.328038152840139 1 1
0.0133783803275831 0.0131151449047428 1 1
0.141509324639218 0.14026407390927 1 1
0.407828724685512 0.403808391041987 0 0
0.16034797365311 0.158884294411897 1 1
0.197668142719754 0.19565612393471 1 1
0.265985395835792 0.263731212405643 1 1
0.23585404149576 0.233013597289237 1 1
0.0811656206278993 0.0799387232799134 1 1
0.315894114207195 0.312174572303786 1 1
0.342458551738023 0.339151358827687 1 1
0.342126929071951 0.338521722364545 1 1
0.374394554362092 0.370956197123853 1 1
0.198194171335636 0.195852168014015 1 1
0.0824293469753941 0.0810193271320053 1 1
0.114782333448327 0.113487689264531 1 1
0.232531638195146 0.229617706603463 1 1
0.301558553795913 0.297931204215857 1 1
0.322868391757473 0.320149602400694 1 1
0.150121067464729 0.149007883305488 1 1
0.301607386296634 0.298408701165463 1 1
0.247187221345194 0.244524818549065 1 1
0.230176600424977 0.227828524904613 1 1
-0.0254918037165994 -0.0256434721152184 0 0
0.226395810235934 0.22396726610662 1 1
0.0741843852401469 0.0733940152949452 1 1
0.341475938894764 0.337767179031722 1 1
0.184889468341439 0.183251049171223 1 1
0.222476724999843 0.219360959419094 1 1
0.163069817061791 0.161368692381933 1 1
0.166476408268394 0.164252216673737 1 1
0.0980597114736295 0.0970314370384242 1 1
0.20742507206844 0.205339906912217 1 1
0.17811233058061 0.176321464764793 1 1
0.154797787572958 0.153220945814938 1 1
0.183636862307087 0.182410080809915 1 1
0.251012929376594 0.247833592070478 1 1
0.253390562019223 0.251344029610173 1 1
0.189681848592635 0.187785654196835 1 1
0.25827191141082 0.256038963818647 1 1
0.31485457856972 0.311505339561487 1 1
0.192250599884158 0.189784162475649 1 1
0.337071964864989 0.333623179782078 1 1
0.205419635162429 0.202910206562888 1 1
0.314882238879972 0.312133305794682 1 1
0.200501386612391 0.198137595174764 1 1
0.201065449353299 0.19900028070321 1 1
0.160039031815674 0.158784423980343 1 1
0.247471314747324 0.24514662094675 1 1
0.32103959539345 0.31806373264449 1 1
0.119045971970178 0.117827854166034 1 1
0.130233090431763 0.128975232929569 1 1
0.207127766160106 0.204909318878483 1 1
0.16148463304957 0.160613747930455 1 1
0.211266521110858 0.208969109242621 1 1
0.209007757421374 0.206992804040293 1 1
0.149601990214843 0.148407925663449 1 1
0.331249428143835 0.328654009380647 1 1
-0.0312759650992592 -0.0312739934460992 0 0
0.183913343800271 0.182189493281894 1 1
0.204730680472544 0.202978395867382 1 1
0.18837256139394 0.186578807989409 1 1
0.345604952606552 0.341743088943186 1 1
0.0667046273844309 0.0660772878101847 1 1
0.195180362872737 0.193409355214588 1 1
0.365443758508028 0.362054106859625 1 1
0.141750747225187 0.141129951035286 1 1
0.199471896341606 0.196948365084001 1 1
0.173694261860733 0.172281535534565 1 1
0.255921507697285 0.253461476309347 1 1
0.22307838721236 0.220771778558643 1 1
0.216804874652039 0.214046281375518 1 1
0.254467530136543 0.25133560844532 1 1
0.144052895208686 0.142129707349266 1 1
0.126350860051627 0.125091525768645 1 1
0.168492801590995 0.166903120604652 1 1
0.128868277622209 0.127713623711377 1 1
0.168433673312611 0.166077921847746 1 1
0.210186537576453 0.208479999237853 1 1
0.142166792536988 0.140589441499072 1 1
0.120368713695358 0.119875289958951 1 1
0.0575529551450395 0.0566434078954942 1 1
0.29133313937408 0.288595292271171 1 1
0.163280966273302 0.16080193236989 1 1
0.154781912139364 0.153362422242805 1 1
0.100002686280155 0.0988958000975458 1 1
0.134291959082192 0.133360440895823 1 1
0.188093914288666 0.185312640742972 1 1
0.257088982598657 0.254080752853666 1 1
0.348160837138156 0.344507130805408 1 1
0.0881595332269196 0.0869075839868784 1 1
0.242425934048852 0.239936806965889 1 1
0.1599136059835 0.158337924197589 1 1
0.446458286841901 0.441669307757138 0 0
0.160609901201987 0.158822077546333 1 1
0.237467204868007 0.235258967252236 1 1
0.0830751643145831 0.0821420602300848 1 1
0.136744632618842 0.135780097247111 1 1
0.170302348337385 0.16873854244823 1 1
0.330579377506015 0.327332092937705 1 1
0.125828060262654 0.124509748288322 1 1
0.276285997661552 0.27341669288123 1 1
0.15100881562265 0.14915079917398 1 1
0.197101775852029 0.195573755052744 1 1
0.0913415364460994 0.0905131293274734 1 1
0.350453282567024 0.346626478956778 1 1
0.140243592231564 0.138498889568801 1 1
0.229170646675505 0.226674703010523 1 1
0.00528650936172313 0.00496110718388022 0 0
0.254511632198772 0.251991094550253 1 1
0.204840479819682 0.202805965201693 1 1
0.199124972768928 0.197627183576379 1 1
0.0271538267209501 0.0268336753267066 0 0
-0.0175448584799417 -0.0175201337118405 0 0
0.0902531991063716 0.0889727608792558 1 1
0.209701545673191 0.207688752199087 1 1
0.0571661198110394 0.0563321305476413 1 1
0.120188966984124 0.119322348837391 1 1
0.12847940550489 0.127468551276934 1 1
0.297788071107318 0.294773194655339 1 1
0.153947305493071 0.152484373961044 1 1
0.0247888113921368 0.0247033202037412 1 0
0.146571938661595 0.145040154181174 1 1
0.23003395778274 0.227924626473826 1 1
0.410683767674095 0.40614674795325 0 0
0.211238376967426 0.208747383381062 1 1
0.224547018174786 0.222285476960363 1 1
0.175407664797255 0.173186323367715 1 1
0.249239412770073 0.246844883026332 1 1
0.213817187867492 0.21110436456249 1 1
0.21644922114904 0.213637257471404 1 1
0.155758971833507 0.154093726926173 1 1
0.260555935820552 0.257404088946763 1 1
0.337630591957594 0.334138591848039 1 1
0.187886291868076 0.186125364331808 1 1
0.448338936511113 0.444521908857339 0 0
0.0924771105489971 0.0915670690680099 1 1
0.105764008880519 0.104661708108255 1 1
0.254379986878998 0.251430508114634 1 1
0.0647158459707375 0.0635419727271027 1 1
0.182104759040868 0.1801590988801 1 1
0.075724154390675 0.0750001741612913 1 1
0.351823566115512 0.348599067427834 1 1
0.155089719463945 0.153461365077968 1 1
0.274570303174663 0.27222972610376 1 1
0.228521614170022 0.226949909455348 1 1
0.0636016150779778 0.0633578988164635 1 1
0.0867053264300818 0.085860879802235 1 1
0.276999512152525 0.272951244746814 1 1
0.21895663824842 0.216679470114906 1 1
0.170933945485189 0.16881489248831 1 1
0.124240560510333 0.123359542573356 1 1
0.176840154523076 0.175050004156794 1 1
0.28858957996093 0.285777749025977 1 1
0.229618979012342 0.227413792881071 1 1
0.144827846366901 0.14376623886978 1 1
0.18069114301479 0.178700022688546 1 1
-0.00208359242569541 -0.00229905583082421 0 0
0.338279370709146 0.334880772866283 1 1
0.22077424570973 0.217865068222581 1 1
0.192817036252404 0.191023385984077 1 1
0.14973659339549 0.148347100915457 1 1
0.156579560006469 0.155527776980762 1 1
0.283749234250182 0.280809901490276 1 1
0.114862841695976 0.11376392711933 1 1
0.169675099405486 0.167717494725334 1 1
0.118321811143832 0.117034328440611 1 1
0.170499782388144 0.169161427198255 1 1
0.327387249547854 0.323913897040898 1 1
0.326479162029154 0.322959918919961 1 1
0.265208480152013 0.263113941935336 1 1
0.218809580456606 0.216544793581464 1 1
0.226099006858298 0.223834843412753 1 1
0.242764618629577 0.240256390122418 1 1
0.23228839466651 0.229862416456234 1 1
0.250738289496222 0.24805002633378 1 1
0.245122202017989 0.242711018416605 1 1
0.129256995972176 0.127854421426389 1 1
0.22981409816093 0.227597472166152 1 1
0.239242259042625 0.236550495788063 1 1
0.304564928887868 0.301837403413191 1 1
0.0408811721428616 0.0404700707103416 0 0
0.0904498008624609 0.0899158529437427 1 1
0.311652960330272 0.308486516326412 1 1
0.140062989847899 0.13876478925684 1 1
0.173314348336319 0.171352020627505 1 1
0.321751546077762 0.318603664952655 1 1
0.0884533184110106 0.08805214979717 1 1
0.102177880700125 0.100962976870053 1 1
0.0425327157952845 0.0426305290038152 1 1
0.0474619158485217 0.0466114266768442 1 1
0.126829874256569 0.125055685963664 1 1
0.410899725580725 0.406971792349527 0 0
0.263694783089935 0.261278451011327 1 1
0.28027858074155 0.277213014365106 1 1
0.0834551717925922 0.0826043753430387 1 1
0.17071389559635 0.169310058923801 1 1
0.223755824555881 0.221359020601758 1 1
0.162512788242814 0.161068364899243 1 1
0.139145627876566 0.137772371854981 1 1
-0.00103177239284722 -0.001376604123105 0 0
0.17267390524877 0.171208504355948 1 1
0.0863950799022368 0.0854755570476768 1 1
0.12590381897623 0.125256020307075 1 1
0.229977991121045 0.227589389229089 1 1
0.140430577303025 0.138808323830744 1 1
0.290083635960043 0.287009877587027 1 1
0.146156058491028 0.144853672263161 1 1
0.0162059317495111 0.0171362690731204 0 0
0.440410216085224 0.43539034429942 0 0
0.113227964469235 0.111880604059119 1 1
0.143341075451955 0.142036635624025 1 1
0.104410681663162 0.10375599133782 1 1
0.273388250444728 0.271306548786994 1 1
0.0232175046202919 0.0229530371008842 1 1
0.293654036909521 0.290593922415144 1 1
0.198459883842867 0.196908101309917 1 1
0.0801280729346634 0.0786270884605209 1 1
0.137708230749457 0.136081410207657 1 1
0.158971086997009 0.157413867335002 1 1
0.149343381258628 0.147825684764873 1 1
0.0215213231376238 0.0207493808083441 0 0
0.30389294171251 0.3009089371282 1 1
0.132065049971329 0.130660022322738 1 1
0.241736413707265 0.239215801280397 1 1
0.238471120253281 0.235717784220546 1 1
0.211942013013183 0.209907378038393 1 1
0.126248415571846 0.125191759478571 1 1
0.145290468669643 0.144085213697227 1 1
0.217545190796695 0.215514288214002 1 1
0.221772401891383 0.219003537963984 1 1
0.347042693178076 0.343169691703378 1 1
0.0292811484150017 0.029128447252164 0 0
0.172361606031114 0.170144832008915 1 1
0.266826184050073 0.263991663707906 1 1
0.0333458921330667 0.0328190815964702 0 0
0.277032343924845 0.273941238023305 1 1
0.11518958979772 0.114221226890144 1 1
0.181569929846192 0.179621565853281 1 1
0.118096764648474 0.117110733649621 1 1
0.242128661726044 0.239290744063508 1 1
0.127884104673985 0.126092833577896 1 1
0.340158673764252 0.336713189723926 1 1
0.0774865993708441 0.0766021190942582 1 1
0.219946901265935 0.217340421763148 1 1
0.181473927915376 0.179729129750747 1 1
0.10579714943488 0.104545895058483 1 1
0.115851794114264 0.114747131088305 1 1
0.230145202794961 0.227852847740355 1 1
0.247854055745144 0.245703367327941 1 1
0.100814048035439 0.0998690952249842 1 1
0.135050104504876 0.133911080517002 1 1
0.214222511521125 0.211954557710486 1 1
0.259277043977113 0.256786405136425 1 1
0.0957435729609301 0.0951953217604471 1 1
0.240372228234548 0.237969368362443 1 1
0.108116105851857 0.106352065773375 1 1
0.1757733831687 0.174249644046282 1 1
0.189721898733283 0.187190688166914 1 1
0.0362535132007236 0.0353079755450079 1 1
0.0568157707794862 0.0561745624980631 1 1
0.00253776739319813 0.00262657335709806 0 0
0.231951421510183 0.229325940723624 1 1
0.230923126523011 0.228756467094021 1 1
0.248863755452637 0.246395335309401 1 1
0.306102921707579 0.302970317164774 1 1
0.106773672564217 0.105194249690851 1 1
0.186578456219146 0.185164565237858 1 1
0.190463719710413 0.189194283777796 1 1
0.277296289789908 0.274739850356144 1 1
0.115860297584493 0.114616726868484 1 1
0.287164072519678 0.284383585791623 1 1
0.300932036635606 0.296874507066438 1 1
0.117380942771372 0.116298541865552 1 1
0.0625861911417332 0.0619765075890207 1 1
0.198308675275161 0.196645958097051 1 1
0.324018099079101 0.321136394241215 1 1
0.318450511017576 0.315567439494141 1 1
0.159980703852809 0.158589524582247 1 1
0.200663299656923 0.198258132005867 1 1
0.238406969069799 0.235396738385026 1 1
0.232290487850487 0.230021823674993 1 1
0.19027034047656 0.187988075434748 1 1
0.235448307200556 0.232591852113696 1 1
0.185955783999929 0.184239754659694 1 1
0.138030365303822 0.136019243375846 1 1
0.344198151924359 0.341109448156383 1 1
0.224652257141818 0.222278049708168 1 1
0.250132447712838 0.247111777994708 1 1
0.186583946056614 0.184389036156461 1 1
0.240672492828524 0.2386930604639 1 1
0.16683322333013 0.165132893765406 1 1
0.0905522585985232 0.0897092898825749 1 1
0.0792428451154631 0.0781747923235558 1 1
0.105190886501565 0.103873273616465 1 1
0.21285733420405 0.210182674951268 1 1
0.218672546851718 0.217028879870819 1 1
0.0220684639659799 0.0220536117247361 1 1
0.264061504141461 0.260853218335704 1 1
0.223909294172671 0.222554593747779 1 1
0.16297871215176 0.161045919240103 1 1
0.291333017197512 0.287807075236248 1 1
0.25566705316857 0.252981503778664 1 1
-0.00150047808591013 -0.0012820827940502 1 1
0.222431393004709 0.220172607993342 1 1
0.153081223345396 0.151673413222034 1 1
0.120225753849782 0.118299701523764 1 1
0.257490908800844 0.255099148516185 1 1
0.368429502196001 0.365124941034878 1 1
0.125494589628518 0.124424170317347 1 1
0.271620989022979 0.269147854135436 1 1
0.401629861000647 0.397391571283441 0 0
0.073753764800806 0.0727749659706762 1 1
0.261194753403132 0.258267597435003 1 1
0.246351062229678 0.243107950989657 1 1
0.360767139212363 0.357954976417055 0 0
0.263242372480775 0.260642050311469 1 1
0.216866768289339 0.214978631692884 1 1
0.227548585215589 0.224162571579678 1 1
0.254333985733528 0.251626349162867 1 1
0.0597009724609746 0.0593361172725997 1 1
0.0426531778189799 0.0422973794803872 0 0
0.22689242623705 0.22408764355685 1 1
0.274160661399274 0.271253381396607 1 1
0.166341484405638 0.164590201043307 1 1
0.284143889803729 0.281570924453358 1 1
0.259170393963727 0.256538694886216 1 1
0.159600520615155 0.158253914819265 1 1
0.156585827649303 0.155318580874801 1 1
0.0269907346713968 0.0267806593444809 1 1
0.210186152232785 0.208046985468188 1 1
0.39044510495918 0.386996191536047 0 0
0.105606434073765 0.104111734480909 1 1
0.163206510289221 0.161803718584595 1 1
0.232266103910584 0.229584500492104 1 1
0.304126868985867 0.300706569259955 1 1
0.263161421521249 0.260658668783633 1 1
0.208188028755431 0.206127711151047 1 1
0.18069861182699 0.179042744442112 1 1
0.265904954233392 0.26284255686195 1 1
0.238431929456315 0.235865928239009 1 1
0.200694627382926 0.198633216928863 1 1
0.0424010679600161 0.0415065746308606 0 0
0.13089915879128 0.129675467699718 1 1
0.233531857880355 0.230905798896517 1 1
0.200093508119756 0.198457341623227 1 1
0.272247886839576 0.269740207366309 1 1
0.243836248948419 0.242218131626976 1 1
0.177966906760701 0.17607593019727 1 1
0.142285075872187 0.140798428725463 1 1
0.0887165037538977 0.0878924512110504 1 1
0.329240293207885 0.326427965079695 1 1
0.253310927846948 0.251046796760194 1 1
0.208667238144475 0.206576203393911 1 1
0.305404299789429 0.302700066174773 1 1
0.181437484090767 0.180069546709816 1 1
0.155514345725387 0.154185988181674 1 1
0.221942094022125 0.219529193768255 1 1
0.248804677954249 0.246745097273153 1 1
0.206029946946506 0.203899258271984 1 1
0.208598359038387 0.206765721104259 1 1
0.166933908740037 0.165139126200678 1 1
0.166901861603365 0.164738743904577 1 1
0.0295765105571107 0.0294594071367222 1 1
0.230848126884098 0.228534802460399 1 1
0.0886211120820141 0.0873213080828377 1 1
0.35993827125121 0.35714773841375 0 0
0.250444182408151 0.247262979977421 1 1
0.224644372600365 0.222109668754714 1 1
0.271738584326314 0.269505709386113 1 1
0.229410526525297 0.227239153203245 1 1
0.179838586155005 0.177511696369007 1 1
0.0394828432251822 0.039595784779715 1 1
0.296822573820741 0.294721834339089 1 1
0.159715791293896 0.158592446094266 1 1
0.15737970781457 0.155766738347823 1 1
0.288003676660118 0.284953611264256 1 1
0.0931138243102679 0.0917480681768042 1 1
0.18308388902155 0.181760555960759 1 1
0.081197689251565 0.0809310905391562 1 1
0.199306330164694 0.197295805692233 1 1
0.226842576657525 0.224754089917908 1 1
0.299373831786601 0.297157693971128 1 1
0.270858383300678 0.268263061632658 1 1
0.231949838614953 0.229873394573598 1 1
0.430768249948322 0.426146224250839 0 0
0.127492377883668 0.126143631717908 1 1
0.130991083668963 0.130079344265103 1 1
0.0923000073930342 0.0913202395307366 1 1
0.387140271535128 0.383774964389646 0 0
0.320182404595372 0.317870245602457 1 1
0.227500594790178 0.225011018181894 1 1
0.201095027460614 0.199017062959025 1 1
0.311741540156167 0.307953309013775 1 1
0.152546364177995 0.151414430918062 1 1
0.277795428232992 0.275300409928267 1 1
0.330193686731282 0.327263760919433 1 1
0.31998395244922 0.316822298930285 1 1
0.294213487854662 0.291784417156488 1 1
0.0728778008124252 0.072633036303881 1 1
0.214632119757992 0.212874964973682 1 1
0.168873348030902 0.166427779395514 1 1
0.322937332622184 0.31955960600772 1 1
0.150569155399563 0.149321487634417 1 1
0.128627784881769 0.127337518575531 1 1
0.280151484355607 0.276848598647756 1 1
0.0836317346276069 0.0829254194443096 1 1
0.223160756183982 0.220758531296993 1 1
0.227205171866538 0.225073194549385 1 1
0.1420743782577 0.140595900582306 1 1
0.172160625397913 0.169806815730824 1 1
0.306284463936482 0.303590180033094 1 1
0.137767333982616 0.136319973320016 1 1
0.246565029982308 0.24354911756858 1 1
0.157059580647678 0.155657804834273 1 1
0.156224938877442 0.154497283381469 1 1
0.253657388845204 0.251226182275951 1 1
0.293622431014959 0.290439191200385 1 1
-0.0470870300173168 -0.0463844288971014 0 0
0.102580713386211 0.101087820949489 1 1
0.164124360823798 0.162147272896319 1 1
-0.00361687814489828 -0.00410490656581146 0 0
0.194111507765371 0.191886411599871 1 1
0.146634666418245 0.145295881283216 1 1
0.218513191869443 0.21592099742807 1 1
0.0689729375462032 0.0679345402778895 1 1
0.378537206936418 0.37517101688394 0 0
0.193954464330325 0.191636367254706 1 1
0.2076451723284 0.206001903846442 1 1
0.207871852802089 0.205319034167977 1 1
0.378904903225708 0.375168301261913 0 0
0.224160591085052 0.222293065713429 1 1
0.170755807853646 0.168527278620947 1 1
0.0679302200097011 0.0674877815927829 1 1
0.316434125907217 0.313602146649826 1 1
0.254861089834236 0.253168361009984 1 1
0.346886314894452 0.343422305817899 1 1
0.217600231925651 0.215111724554431 1 1
0.33578750341132 0.33253674604077 1 1
0.285982686033418 0.282734027032506 1 1
0.173981819344668 0.172361933057341 1 1
0.224847887062308 0.222770131665706 1 1
0.024839099847959 0.0240490834663628 1 1
0.33860885140954 0.334869435022419 1 1
0.230375148932043 0.228015172210718 1 1
0.344166208266516 0.34049814184833 1 1
0.0755689735833731 0.0747295471312995 1 1
0.238532827168931 0.235999707328312 1 1
0.254147678323317 0.250927188208356 1 1
0.195832781735698 0.193263743732679 1 1
0.173403636695401 0.172063498066858 1 1
0.188939826661512 0.186769078570191 1 1
0.0824484711436624 0.0817682687676526 1 1
0.216160636599361 0.21388528924454 1 1
0.377986255580602 0.374105111377198 0 1
0.407354464669367 0.403283903513604 0 0
0.235512271056286 0.232626380707912 1 1
0.0993953861878079 0.0982910588645267 1 1
0.130523295236115 0.128880921892377 1 1
0.078062047397161 0.077211545816181 1 1
0.304032951132893 0.300936765657904 1 1
0.169671920965534 0.167997090098358 1 1
0.313964538919913 0.310740625519021 1 1
0.320433805884471 0.31643301796964 1 1
0.339468116451066 0.336217321046993 1 1
0.216480274761477 0.21391406350298 1 1
0.30452954307508 0.301871791862555 1 1
0.360771836547686 0.35752808431163 1 1
0.142686695739431 0.141360749202288 1 1
0.30842177331386 0.304803193361361 1 1
0.295533764259456 0.29252518346629 1 1
0.354782359985607 0.350156049878627 1 1
0.250803228747942 0.248951202356777 1 1
0.308321897781626 0.305435798451493 1 1
0.262384987277775 0.260029342516683 1 1
0.370772871131375 0.366048946904822 1 1
0.18502247278114 0.183380189269556 1 1
0.376090452009176 0.37295306056915 1 1
0.24047867805235 0.238150479508033 1 1
0.156097638053902 0.154540019606029 1 1
0.0559015777273763 0.055589019426787 1 1
0.151693753151932 0.150393005014748 1 1
0.106427260383272 0.105432224881686 1 1
0.252695515882224 0.250195331882844 1 1
0.264536309117186 0.261687960307801 1 1
0.179354970620739 0.177320477913047 1 1
0.0459800750361973 0.0455121967902957 0 0
0.20178296795942 0.200036709675275 1 1
0.226953795218888 0.224847349586784 1 1
0.122364651038757 0.121744291217029 1 1
0.2265377605578 0.223635985622881 1 1
0.0419429529773709 0.0425797519855869 1 1
0.311494779038962 0.308455936759678 1 1
0.236284500762868 0.233396976542718 1 1
-0.0428574973114074 -0.0424364353500058 1 1
0.139242033767597 0.138128603209659 1 1
0.155234881524168 0.153989567079397 1 1
0.275301048297991 0.272546723529628 1 1
0.183620988918983 0.181056080284477 1 1
0.387186551343026 0.383333253491699 0 0
0.324341051815025 0.321511343857402 1 1
0.255152846450369 0.252716931446987 1 1
0.27056940594443 0.267971256817108 1 1
0.339844983827744 0.336102281907888 1 1
0.213454378169419 0.211359627547705 1 1
0.26017983869983 0.25775958746554 1 1
0.135981087698111 0.134542475352573 1 1
0.188538145005691 0.18702550929312 1 1
0.118673981483078 0.118580813340013 1 1
0.290478721263484 0.287820163704518 1 1
0.0409410999842893 0.0414658889931096 1 1
0.0868236650873784 0.0860961944042222 1 1
0.0563245956273946 0.0551650142645544 1 1
0.102988160692713 0.101655285459473 1 1
0.25611886555198 0.253856398924945 1 1
0.173618445329577 0.171562252113802 1 1
0.18335677578755 0.180766208135465 1 1
0.224407437435733 0.22106336111949 1 1
0.304530311279962 0.301776558952703 1 1
-0.0624342154627947 -0.0620161169645901 0 0
0.0123651884751712 0.0122484474014211 0 0
0.157534091321926 0.155705524478674 1 1
0.451321171596239 0.447039734399789 0 0
0.433491770705884 0.429335707095895 0 0
0.155644956543975 0.154084771944409 1 1
0.315523306383071 0.312223943176546 1 1
0.109371445801445 0.108190921423296 1 1
0.153852379572277 0.152013363178049 1 1
0.0114710930304814 0.0115688828090123 1 1
0.168299265901345 0.166346114467749 1 1
0.204329539156977 0.202139231612981 1 1
0.321520419545001 0.318554859972331 1 1
0.36555640052969 0.361203465972074 1 1
0.203190448081955 0.200725950027386 1 1
0.221900228334077 0.220008902992194 1 1
0.158376836343226 0.156919243472384 1 1
0.221643770291893 0.218906127307632 1 1
0.208128477346914 0.206070478307415 1 1
0.0906552230145128 0.0899707827966068 1 1
0.323533166922475 0.320320138694204 1 1
0.288208208585921 0.285441571577203 1 1
0.241496575970285 0.2391507213964 1 1
0.208269949573147 0.206215909084838 1 1
0.177172061373568 0.174517503277133 1 1
0.269191908418427 0.266306167430127 1 1
0.283635919414704 0.280365496443097 1 1
0.306190189695986 0.302926056576653 1 1
0.259777871569747 0.257169518688381 1 1
0.170736708599635 0.168646581682183 1 1
0.19770212229894 0.195069928327589 1 1
0.238623385246628 0.236280165488385 1 1
0.121646921097908 0.120873212053724 1 1
0.191880670708553 0.189642941417802 1 1
0.086781278838336 0.0855229444604041 1 1
0.17403598665284 0.172398252060669 1 1
0.137416465813043 0.13595095475455 1 1
0.302970910441451 0.299630501898626 1 1
0.211652700366033 0.209073179084381 1 1
0.171462620807471 0.169910321602007 1 1
0.0441487495229273 0.044152114776663 0 0
0.252117911942199 0.250187175742866 1 1
0.236135254652254 0.233535705182482 1 1
0.140621028637834 0.139239078411951 1 1
0.330572001372577 0.32714223729646 1 1
0.211577004370412 0.208791084434089 1 1
0.227701331784579 0.226098524612633 1 1
0.394819612111812 0.390667132707152 1 1
0.255825565056267 0.253076839046817 1 1
0.204319916006995 0.202287729963854 1 1
0.306705990878328 0.303519862165662 1 1
0.156813673526265 0.155166035038483 1 1
0.3048225298896 0.301634341410762 1 1
-0.028565712881513 -0.0278881924113733 0 0
0.226327328970039 0.224410832934167 1 1
0.0640736587905769 0.0639214403399652 1 1
0.121395904049509 0.120750858395544 1 1
0.101953775435805 0.101140669877613 1 1
0.194587722089961 0.192652238826465 1 1
0.279193121643352 0.276747147234286 1 1
0.286461106385926 0.283615029944913 1 1
0.167293446182394 0.165057053771923 1 1
0.164775131539601 0.162437492270547 1 1
0.229855308556487 0.227211276467865 1 1
0.153207992581906 0.152040886314635 1 1
0.152242297257583 0.15007210688548 1 1
0.135577179493394 0.134474712702438 1 1
0.298140910196464 0.294042343269496 1 1
0.422421767285411 0.418525746323811 0 0
0.167885591575108 0.166122774013036 1 1
0.312262012647783 0.309217509481919 1 1
0.330045673268616 0.326407769850338 1 1
0.0364028892458589 0.0362834798280645 1 1
0.30945472754729 0.307040409621823 1 1
0.168554944656366 0.166514316471739 1 1
0.0338167732058574 0.0336312624955996 1 1
0.227961274480855 0.225631743787247 1 1
0.25329093450812 0.250686292336205 1 1
0.213097773309498 0.210637880545974 1 1
0.150046465148643 0.148584337835101 1 1
0.276942709835876 0.274405413137309 1 1
0.205822895825496 0.202915337949423 1 1
0.127341473272531 0.126225019467443 1 1
0.326740076329224 0.323749195941923 1 1
0.140515568725098 0.139223710842928 1 1
0.114219426725427 0.112380413725168 1 1
0.248875252689435 0.245984380167259 1 1
0.267906681861745 0.265428652047942 1 1
0.191809340904945 0.189887240457062 1 1
0.251463397254108 0.249060783837624 1 1
0.0175345741082218 0.0177066754066329 0 0
0.429051973045692 0.424214066147314 0 0
0.334518289694195 0.330942741111623 1 1
0.194086100164571 0.191358824024535 1 1
0.129558671465198 0.128399136637995 1 1
0.15590530989073 0.153709373427737 1 1
0.184462237284569 0.182436069239297 1 1
0.253718219315698 0.25071548199043 1 1
0.11604490690909 0.11492776547216 1 1
0.322830743874132 0.319622123604774 1 1
0.308491853310403 0.304381116272976 1 1
0.158216197438404 0.157144856127193 1 1
0.159491900435556 0.157256885282316 1 1
0.243273189647059 0.240480846632978 1 1
0.240021350860258 0.237921491557242 1 1
-0.0439096340727499 -0.0437649090878104 0 0
0.0591860525331866 0.0580901114079953 1 1
0.101592988317476 0.100379732497313 1 1
0.45815915365063 0.453661125657809 0 0
0.268181171534704 0.265621865667412 1 1
0.214029509616725 0.211240431568391 1 1
0.247520954156209 0.24418222233225 1 1
0.227243331015086 0.224396487568191 1 1
0.15372616411979 0.151684510276975 1 1
0.133560138270931 0.132331381485652 1 1
0.393127600423209 0.389631634092877 1 1
0.303008743708749 0.300417894360088 1 1
0.142325629768362 0.14021184462016 1 1
0.0496966262744305 0.0494519006114307 1 1
0.229939525637319 0.228147990170629 1 1
0.173557113232375 0.171501717120935 1 1
0.246626981202318 0.24428420144219 1 1
0.170559340559695 0.169047883152108 1 1
0.409726109209392 0.405884247628428 0 0
0.11876101459413 0.118096360750199 1 1
0.206774673734392 0.204631179005705 1 1
0.349635957497194 0.346432761701371 1 1
0.281904920180503 0.279154600549737 1 1
0.240891032673494 0.238581076227278 1 1
0.3024484701514 0.300028283091088 1 1
0.264581908429761 0.262124416082131 1 1
0.137295554325242 0.135957713513776 1 1
0.120114425169863 0.119430088635116 1 1
0.228278979705525 0.2261159416472 1 1
0.217299023392053 0.214818795740816 1 1
0.152909227775181 0.15103083310289 1 1
0.129305086435452 0.128956999605491 1 1
0.248206408791209 0.246506159387906 1 1
0.197846332633026 0.195834005755531 1 1
0.0999509241124301 0.0987051842812866 1 1
0.28525269406204 0.282550616428904 1 1
0.169495631596051 0.167809434553228 1 1
0.267756812495156 0.265064519435701 1 1
0.228763771904658 0.226460001504714 1 1
0.144389490755675 0.142836943952661 1 1
0.183121728223373 0.181382565138358 1 1
0.241070318207491 0.238398227797382 1 1
0.162355790029589 0.161544251303624 1 1
0.118764690377435 0.117996394500889 1 1
0.373379263194613 0.368974830339994 1 1
0.226404493838499 0.224070070291909 1 1
0.262357371588445 0.259699679446173 1 1
0.183632080688422 0.182153773247454 1 1
0.272979055266982 0.270659495125075 1 1
0.132810710361709 0.13177633407261 1 1
0.365925939805951 0.362297439285454 1 1
0.221721129897634 0.218249885645948 1 1
0.13126418053147 0.130277283683434 1 1
0.152361389606751 0.150660015806276 1 1
0.0808123802915419 0.0795378000520148 1 1
0.103746665879162 0.102097161108183 1 1
0.240062092456584 0.237187544696463 1 1
0.192517732227452 0.191395468332035 1 1
0.0685155721246707 0.06777064361397 1 1
0.155306556190339 0.153374566286326 1 1
0.166102444984098 0.164393222301223 1 1
0.143358614015116 0.141706708176147 1 1
0.312618983100104 0.310253481319438 1 1
0.370484892309148 0.366982644800041 0 0
0.149933483303924 0.148678899060585 1 1
0.0843603425799221 0.0836932224541508 1 1
0.099886799277155 0.099150202439983 1 1
0.36436036939019 0.35992085897171 1 1
0.376451048803575 0.372558640783052 1 1
0.151878912536829 0.150103004716394 1 1
0.299091290658309 0.295535026869754 1 1
0.273177509731741 0.270350369930478 1 1
0.231367407840119 0.228738916385154 1 1
0.182534152444878 0.180923278276832 1 1
0.149077361011951 0.14775116868905 1 1
0.288413731044208 0.285895549922988 1 1
0.264165118778014 0.26165129613637 1 1
0.110324368007757 0.108849629050602 1 1
0.165835208101512 0.164375640692495 1 1
0.129662363493324 0.128436230434572 1 1
0.20481126406247 0.202781951041192 1 1
0.196965968781944 0.195255877277698 1 1
0.13036658359011 0.129089153690661 1 1
0.0679182916138101 0.0672220547813326 1 1
0.246241102234394 0.243976400489634 1 1
0.186787491745221 0.185029986138168 1 1
0.198853088918284 0.196236747162456 1 1
0.324099963036661 0.321047744170041 1 1
0.0994608087792732 0.0985739373285488 1 1
0.246308874514548 0.243824034180271 1 1
0.146328526299078 0.144765938299378 1 1
0.199353035946821 0.196732460523106 1 1
0.138021585657954 0.135396818434153 1 1
0.150509503783251 0.14881899402223 1 1
0.419771717175885 0.415738798465035 0 0
-0.00715016595349515 -0.0066549501683527 0 0
0.333660380831828 0.33050341687524 1 1
0.0601985415404638 0.0593910894763216 1 1
0.146073591578785 0.144487136509984 1 1
0.115490945441439 0.113681516996769 1 1
0.263347225581984 0.261505731228236 1 1
0.358557028985703 0.354759990050049 1 1
0.157174305815581 0.156161098433251 1 1
0.247432458624756 0.245150577490924 1 1
0.170238252313981 0.168530438324169 1 1
0.116551859131538 0.114598291828083 1 1
0.285094003362504 0.281501235390734 1 1
0.298268162748474 0.29560699935564 1 1
0.229160962190699 0.226152505459673 1 1
0.28969850872226 0.287120700333784 1 1
0.268934764929494 0.266543521073726 1 1
0.0992985934931403 0.0990610061582013 1 1
0.293216667023708 0.289791003289398 1 1
0.270678888699762 0.268036190183146 1 1
0.104831830188134 0.103930190271553 1 1
0.147350634553272 0.146433486212635 1 1
0.16112647095496 0.159411523676311 1 1
0.276118138268184 0.27331200804272 1 1
0.0703568532737332 0.0694277177119661 1 1
0.154480806315587 0.152834743547919 1 1
0.177647293459608 0.176612171151863 1 1
0.0430396972107776 0.0432529738384914 1 1
0.289257193503237 0.286378161384456 1 1
0.241156027540195 0.238284651391476 1 1
0.243366901551439 0.240682982643599 1 1
0.175126245017614 0.173153363264486 1 1
0.189673459612655 0.187567658909321 1 1
0.342127068582814 0.339028682770069 1 1
0.303710832505279 0.30056310280129 1 1
0.250142039290991 0.247530279531657 1 1
0.117275630923679 0.116285016995021 1 1
0.266102881886013 0.263649339769464 1 1
0.346285516504056 0.3423989334241 1 1
0.23532787468899 0.232731833311177 1 1
0.195958001540333 0.194020370091416 1 1
0.183790239170392 0.182472625746399 1 1
0.145499446541555 0.144192668202077 1 1
0.184841817031132 0.183057709110594 1 1
0.335906006397242 0.333363152246995 1 1
0.221352374968434 0.2185450212239 1 1
0.223787478222943 0.221724867023885 1 1
0.123309754476279 0.121862092370452 1 1
0.133171605520708 0.131573068142423 1 1
0.220198873545305 0.218194551736772 1 1
0.262853206280204 0.260153966007878 1 1
0.1142256533657 0.112884471821605 1 1
0.227204792993952 0.22466758796802 1 1
0.369716078215196 0.365517656766014 1 1
0.0261849552365943 0.0255901439069809 1 1
0.207641479607723 0.205938276884387 1 1
0.159793333605215 0.158795699843435 1 1
0.265332581497994 0.26268615295575 1 1
0.180940434711889 0.179213486829077 1 1
0.0818734108115484 0.0817538961738031 1 1
0.445095299226529 0.440685201879312 0 0
0.078199853084353 0.0774344751596222 1 1
0.133327262229754 0.13227599686661 1 1
0.104472899170778 0.103442172613827 1 1
0.173729321637982 0.171656855904719 1 1
0.260064067947798 0.256157447695227 1 1
0.283042973500479 0.280592148882518 1 1
0.217394426308511 0.214462644433568 1 1
0.179511293089576 0.177863797508184 1 1
0.193019980406692 0.191340496332661 1 1
0.0917760628524211 0.0908654436595789 1 1
0.0926649665454099 0.0925326224019298 1 1
0.21055953286954 0.208461942139076 1 1
-0.0173118023900173 -0.017060101592237 1 1
0.177146358294394 0.175265647371748 1 1
0.216403635903588 0.214478869277614 1 1
0.207091478531196 0.205420675041416 1 1
0.323068262647073 0.319087090353564 1 1
0.253385848478979 0.251597857796361 1 1
0.181844205431378 0.18018778412573 1 1
0.0715274428139791 0.0704319716985495 1 1
0.340818992608744 0.337272333828155 1 1
0.295050267792499 0.292381470168304 1 1
0.126393389638888 0.125532613287798 1 1
0.0871890118248564 0.0862629914166324 1 1
0.169128997630935 0.16809966538761 1 1
0.17736051916961 0.175315858332747 1 1
0.310585717396965 0.307765635404861 1 1
0.251686639918849 0.248359478953175 1 1
0.181771967053552 0.180149600517982 1 1
0.227030297735097 0.224619626158302 1 1
0.353857165422238 0.349939596184556 0 1
0.162005498527926 0.160251612974722 1 1
0.221390020228418 0.219702809067551 1 1
0.244431251252608 0.241586470941247 1 1
0.20569134091682 0.203454677928654 1 1
0.303794380526361 0.301066217631956 1 1
0.204668573845133 0.201879900634076 1 1
0.279145055783474 0.276624097558629 1 1
0.277941847386953 0.274917537430154 1 1
0.259840915944955 0.257608904312296 1 1
0.0755225873898374 0.0748676766329496 1 1
0.203526296535476 0.200982945428318 1 1
0.344144196603971 0.341304961221338 1 1
0.359187008135771 0.355345890476525 0 0
0.29528112720714 0.292248556887577 1 1
0.316772404096862 0.313513344760799 1 1
0.191028465342581 0.189165633888323 1 1
0.184122040736094 0.182458219005456 1 1
0.267427179142928 0.264387231181414 1 1
0.0865046211362028 0.0854962792483606 1 1
0.388448007762565 0.383864808861787 1 1
0.354125739140945 0.350144918655398 1 1
0.162721622492675 0.160539252694675 1 1
0.16819956952748 0.166885843616079 1 1
0.294514633717526 0.291210876718733 1 1
0.264256790775576 0.261620679750083 1 1
0.345673275031476 0.341949477701171 1 1
0.255204324763025 0.252317534164968 1 1
0.360198249404171 0.356914385007205 1 1
0.167716678411347 0.165896485832604 1 1
0.290466331770159 0.286531842663261 1 1
0.229467809215904 0.226533847513021 1 1
0.170865325241913 0.168997092604931 1 1
0.33370568207464 0.330406569674614 1 1
0.340489720212628 0.336853490633132 1 1
0.220312275755364 0.218159502765658 1 1
0.168824591843955 0.166035578894795 1 1
0.260175665932833 0.257860587410382 1 1
0.17483639416093 0.173850965269538 1 1
0.187289200781428 0.185871701402782 1 1
0.23351270966418 0.230139853374732 1 1
0.0999714943073096 0.099405732638541 1 1
0.145685962821071 0.144296003422334 1 1
0.125572985455048 0.124351101468557 1 1
0.120245485380663 0.118250566617835 1 1
0.154015808446903 0.152069178779022 1 1
0.278433528508419 0.275819939114462 1 1
0.114890021432797 0.114195102601315 1 1
0.177960567762679 0.175940703269675 1 1
0.086131952378218 0.0848550281340599 1 1
0.208555355974526 0.206891000193995 1 1
0.152017281446104 0.149631434150952 1 1
0.251538733408227 0.248894584457346 1 1
0.198971616917798 0.19757547956572 1 1
0.265507602047414 0.262882020694945 1 1
0.193698184517702 0.192011169447665 1 1
0.18276664051286 0.180782237706853 1 1
0.101627674369682 0.100807132618778 1 1
0.163203800962252 0.161161555253814 1 1
0.12656344679447 0.125158912623395 1 1
0.15732153440781 0.155532632786045 1 1
0.217306998843355 0.2153417942625 1 1
0.263155185516498 0.260551046218684 1 1
0.0899191500296496 0.0891884342939133 1 1
0.180628518331246 0.178914121296638 1 1
0.270959743504817 0.268678353129889 1 1
0.267755757677947 0.265936343690786 1 1
0.26350944571162 0.261595837232919 1 1
0.237872049117669 0.235393211542696 1 1
0.0469985344704968 0.0465690771426809 1 1
0.340057167940263 0.337176435609649 1 1
0.326998355192247 0.322383061428101 1 1
0.316349616627182 0.312835811054984 1 1
0.371020271778353 0.367533784651993 1 1
0.373135809653614 0.369111351950251 1 1
0.172335068111411 0.170460636339538 1 1
0.075998147307408 0.0753083852006899 1 1
0.0221862572594869 0.0218328642882039 1 1
0.292725914521199 0.290002915756712 1 1
0.0650096145525876 0.0644990916976966 1 1
0.28760231625986 0.284795986446704 1 1
0.163044344148198 0.161379428959277 1 1
-0.029181050243759 -0.0287646286262798 0 0
0.0618053452277598 0.061535909274077 1 1
0.131257197581817 0.129665758140286 1 1
0.10532955882755 0.104081125286876 1 1
0.196998454393797 0.195014572962458 1 1
0.110000776455285 0.109239151980491 1 1
0.279114011930154 0.27572410977152 1 1
0.256517015887106 0.25411936010732 1 1
0.153053593558379 0.151763519610907 1 1
0.239222723722312 0.236413758444957 1 1
0.287853446466973 0.284408065917876 1 1
0.305075488993649 0.301878106089698 1 1
0.141415022853284 0.139997188075891 1 1
0.281337568922657 0.278741485988937 1 1
0.0780061230804766 0.077234295638428 1 1
0.155559859000555 0.154149271106801 1 1
0.264821593337643 0.262172049344731 1 1
0.317946327635412 0.313843945142507 1 1
0.173941270090269 0.172457743468433 1 1
0.0630042944906703 0.0625379759407129 1 1
0.300228023713336 0.2963246598349 1 1
0.131979284002444 0.130916572429505 1 1
0.103982126172834 0.102960570589676 1 1
0.225736475090224 0.222777347445626 1 1
0.160864924598723 0.159035246556041 1 1
0.274059594364392 0.271161792714453 1 1
0.131465195055976 0.130115640007868 1 1
0.307786554497016 0.305197710596103 1 1
0.129268602187473 0.127629850087663 1 1
0.246751380921318 0.244235691774979 1 1
0.142604984728458 0.140420245671598 1 1
0.0742410285799726 0.0736183465479018 1 1
0.25247741672923 0.249830725080844 1 1
0.194974483073679 0.193077036436882 1 1
0.128754514080309 0.127775753654448 1 1
0.188602784542654 0.18691422646282 1 1
0.463256566443572 0.459036434762682 0 0
0.104014417129451 0.10306624690055 1 1
0.100611576035245 0.099614065499801 1 1
0.269661648544104 0.267047174933982 1 1
0.254101534365776 0.251278951703508 1 1
0.256594472967548 0.254256702938557 1 1
0.217479954623549 0.215439084447653 1 1
0.0858015164981936 0.0850927748257778 1 1
0.148782930882118 0.147444776889534 1 1
0.312936379741735 0.308992562110684 1 1
0.299659179405851 0.29650870294175 1 1
0.0787113640347025 0.0777915563531432 1 1
0.183772008199011 0.181533128101472 1 1
0.266695244618682 0.26371680435079 1 1
0.208507765019881 0.205599640070971 1 1
0.281887181812651 0.279609099601422 1 1
0.0428740368326375 0.0422784815325256 0 0
0.294091055944465 0.291313459555331 1 1
0.249838258419298 0.247931008723182 1 1
0.0425889804590277 0.0420802145514053 1 1
0.064674207466059 0.0637922342917004 1 1
0.179562142148177 0.178448679427336 1 1
0.0253194893339826 0.0250086946784698 0 0
0.276099130488995 0.272936042882611 1 1
0.0632518496169566 0.0624118210134487 1 1
0.160829331656258 0.159240163385376 1 1
0.431512893756219 0.426994337127201 0 0
0.0941836193924457 0.0932504911183684 1 1
0.272160688761791 0.269458044617 1 1
0.13689570661894 0.135638005353533 1 1
0.24390150295088 0.241543895326877 1 1
0.246149845775243 0.243238684605507 1 1
0.229007778225369 0.227029814095766 1 1
0.240751702687938 0.238213904840947 1 1
0.204931673780731 0.202844322275672 1 1
0.11607141900116 0.114384257515415 1 1
0.0351296313780224 0.0342247153686162 1 1
0.1792488508702 0.177361783467423 1 1
0.22468050417381 0.222400158013634 1 1
0.257038205489853 0.254176237016905 1 1
-0.0285350412758883 -0.028233810803435 1 1
0.062100203335001 0.0614431296408602 1 1
0.158477779076067 0.157136929563289 1 1
-0.0144244611966152 -0.0142872454714827 0 0
0.423153060238371 0.418838577828757 1 1
0.0809336230082528 0.0801284601489156 1 1
0.298752990550542 0.295446844732504 1 1
0.17140972896402 0.169732046328205 1 1
0.0520289675487538 0.0518732568240345 1 1
0.27593513774137 0.273014908256764 1 1
0.245625869132488 0.243332309501624 1 1
0.0628216258136821 0.0622659362602965 1 1
0.345670813968692 0.3422551411288 1 1
0.215401260946851 0.212901795302616 1 1
0.159800189707051 0.15753945314561 1 1
0.191518582159113 0.189575245889608 1 1
0.196539495086659 0.194684379056602 1 1
0.321764647352522 0.318796963112259 1 1
0.21015261523236 0.208342895377998 1 1
0.111869693170166 0.110917775758146 1 1
0.155097394749919 0.153907022975617 1 1
0.150846132127928 0.149936461371801 1 1
0.190875356712613 0.188813897442734 1 1
0.19904286677579 0.195534061176284 1 1
0.283143622462199 0.280610995587868 1 1
0.233965064276547 0.231393719864795 1 1
0.136056052362222 0.134260987401216 1 1
0.265976370578265 0.263622620003646 1 1
0.120693446169789 0.119361596158765 1 1
0.344630070387838 0.340440929879639 1 1
0.242925525622728 0.240535893369546 1 1
0.201285115611964 0.198755106265538 1 1
0.205955309682829 0.204039889941715 1 1
0.0325637250533064 0.032904006125067 1 1
0.232536748530125 0.230649603220883 1 1
0.0463499188572675 0.0456793980969144 0 0
0.242462408616321 0.239995529382724 1 1
0.168392565884984 0.166162036331127 1 1
0.44265105688228 0.438175807048282 0 0
0.217987901153745 0.216406965850465 1 1
0.174904427327062 0.173963549676486 1 1
0.290756176889684 0.287096769372091 1 1
0.0631434255018413 0.0627406986125536 1 1
0.258837463056534 0.255234929307859 1 1
0.192317395451385 0.190547815205562 1 1
0.107295550476273 0.105694184764048 1 1
0.268513967294114 0.265983540494813 1 1
-0.0476037878101318 -0.0475493078132256 0 0
0.340617626919804 0.336522421951815 1 1
0.315233313461554 0.31172261822382 1 1
0.14726860592918 0.146430723518673 1 1
0.274619799165547 0.271857231907103 1 1
0.19202900171636 0.190329854503001 1 1
0.128662622149759 0.126623925231153 1 1
0.203155133352444 0.200948342745997 1 1
0.074959374599856 0.0740308985605017 1 1
0.261884627881106 0.259633621651697 1 1
0.16179263761191 0.160225964036996 1 1
0.0836400565837531 0.0831671703789046 1 1
0.150752822852758 0.149852848336313 1 1
0.0945134692895985 0.0934592643986638 1 1
0.163588053341032 0.162682582140877 1 1
0.138674621964294 0.137544085675885 1 1
0.127670143859172 0.126331126022415 1 1
0.178183893750806 0.176818424002589 1 1
0.243838207847131 0.240819300956142 1 1
0.0542566906191764 0.0529764775266483 1 1
0.229908085433968 0.227461034424762 1 1
0.353666363602091 0.350466304448572 0 0
0.153144391995817 0.151384450571514 1 1
0.353586039563008 0.349606326700546 1 1
0.0803952855137064 0.0796392264400386 1 1
0.334449164996391 0.331264956344095 1 1
-0.0637068682787799 -0.0626934723061721 0 0
0.180337215846576 0.179242816913088 1 1
0.246957335015153 0.244315569881379 1 1
0.0481838323142462 0.0480323146101461 1 1
0.148991540230451 0.148280803852183 1 1
0.140088923449121 0.13813871856722 1 1
0.173017590311262 0.170480969757165 1 1
0.175262926110095 0.173387385959149 1 1
0.0289664926420729 0.0287661670154012 1 1
0.212808623822467 0.210666470239084 1 1
0.188755537343896 0.18681856934579 1 1
0.140237177580945 0.1391012442463 1 1
0.338809072025805 0.335892211723518 1 1
0.168669337500642 0.166848370244959 1 1
0.0943649306850614 0.0932229907894923 1 1
0.259290547895589 0.257035475694321 1 1
0.200518839174841 0.198800902412537 1 1
0.173380481891485 0.172068540263782 1 1
0.0221831990924657 0.0218968240084383 0 0
0.1080549821264 0.106736746610765 1 1
0.343987826848573 0.34088626948027 0 1
0.183623980219126 0.181694437246442 1 1
0.13561593401667 0.134031741258039 1 1
0.0480073519626334 0.0476826459830234 1 1
0.225555232480457 0.223946930073988 1 1
0.0303212240462922 0.0296958153345212 1 1
0.14442081327263 0.143078442074747 1 1
0.128609835559452 0.127291425757092 1 1
0.185171598420768 0.183946553383065 1 1
0.108167273517388 0.107593399416804 1 1
0.137997727200897 0.136742161033251 1 1
0.254626987508044 0.252108866550595 1 1
0.168508443870004 0.167022533642048 1 1
0.180376120295539 0.178296534755618 1 1
0.265895951963214 0.263150862257458 1 1
0.161717089285185 0.159125686326296 1 1
0.267862171625015 0.264384409889928 1 1
0.215431317448774 0.213059810054565 1 1
0.143492882401231 0.141959454078547 1 1
0.150795039426381 0.149263972552674 1 1
0.138587374417952 0.137149569135876 1 1
0.217065870975973 0.214078212899452 1 1
0.255548870961895 0.252725840067451 1 1
0.266710381134634 0.263654639083277 1 1
0.337466051126325 0.334427079232395 1 1
0.242252782429207 0.239683523880047 1 1
0.237649369039332 0.235209301559125 1 1
0.285846618918916 0.283253513713698 1 1
0.127658641499362 0.127383253218664 1 1
0.0761537062000503 0.0754231281591616 1 1
0.211099503946295 0.209323427229694 1 1
0.131149150606604 0.129930224692926 1 1
0.291650898463051 0.288171876591492 1 1
0.303047146248037 0.299632064003995 1 1
0.278362453332058 0.275011981755585 1 1
0.145087362029213 0.143686341750144 1 1
0.413955617728147 0.409764909441524 0 0
0.21197771351665 0.210511542813306 1 1
0.10227502517809 0.101135213870217 1 1
0.0253514104026452 0.0257754157255127 1 1
0.373546752321784 0.370022122761445 0 0
0.149436064311167 0.148130788331644 1 1
0.0562371911539166 0.0555678780996304 1 1
0.309976221583333 0.306879066500392 1 1
0.234214211831809 0.23156353039049 1 1
0.218466684232775 0.216352985028338 1 1
0.527547610151947 0.522202401891627 0 0
0.295187619896115 0.292185834474414 1 1
0.236783442700705 0.234221044018498 1 1
0.182885308671367 0.181157985576925 1 1
0.0983875769217493 0.0972790313479762 1 1
0.135971517863015 0.134599757603553 1 1
0.251628144378734 0.249073624303941 1 1
0.116918242359907 0.116188779865214 1 1
0.332445128361912 0.328800948161646 1 1
0.177134966270964 0.174816395981938 1 1
0.294323363666819 0.29205527921592 1 1
0.364534137219404 0.361387695596346 0 0
0.129033673136091 0.128173655941991 1 1
0.264665612627854 0.262225735362336 1 1
0.349350393337018 0.345754115018545 1 1
0.194500785141217 0.192219363385711 1 1
0.410882317096803 0.405673091509936 0 0
0.0993853400471741 0.0983944040525319 1 1
0.317168672137741 0.314371364666975 1 1
0.301873056291307 0.298920121683588 1 1
0.0793766682487554 0.0785794563591342 1 1
0.209535665071112 0.207484853639948 1 1
0.253973514872271 0.251600657861313 1 1
0.214618677325632 0.211881660871233 1 1
0.194806639118072 0.192782057330323 1 1
0.109789488302376 0.108929760065162 1 1
0.277913259443443 0.275706364358427 1 1
0.109777689878484 0.108283690380832 1 1
0.119723784304494 0.117308094428922 1 1
0.30802924469265 0.305031707696425 1 1
0.167796980787589 0.165372364697913 1 1
0.155972157329774 0.154197478296056 1 1
0.122846711944585 0.121022900790935 1 1
0.163235164827277 0.161598949039041 1 1
0.238234102708113 0.235390581998544 1 1
0.0256274378052878 0.0245480780342361 1 1
0.412908337439093 0.408688721864462 0 0
0.281735042624468 0.279218482095445 1 1
-0.00886981337088086 -0.00834615396441999 0 0
0.186316862024204 0.184818127493511 1 1
0.171280400182114 0.169590032527068 1 1
0.161977004838321 0.160701081744775 1 1
0.324508256475305 0.320773822555833 1 1
0.237780583149469 0.235409017804956 1 1
0.264061601694076 0.261757193363545 1 1
0.317599607210105 0.315038295121033 1 1
0.150121255080744 0.148835405129044 1 1
0.275225385875644 0.27282988610984 1 1
0.321557029915797 0.318503907727118 1 1
0.0368167420527467 0.035939767325136 1 1
0.0207153555984948 0.0201666950910927 1 1
0.237280744748635 0.234758243826119 1 1
0.170132916460313 0.168876217431838 1 1
0.472082835510803 0.467623342415934 0 0
0.20139109405016 0.199817578435937 1 1
0.232284336211394 0.230026368326048 1 1
0.190095052276641 0.188243375770711 1 1
0.136669479129892 0.135252207294185 1 1
0.0300579858141306 0.0294845028376068 1 0
0.162042745936992 0.160639154008048 1 1
0.139813294633272 0.139003363140249 1 1
0.0697723586028746 0.0691938467025848 1 1
0.416705593309152 0.41307883299563 0 0
0.168628946336821 0.167199352836221 1 1
0.0435735242685816 0.0429949479027262 1 1
0.187506638308338 0.185834213621845 1 1
0.174644032974771 0.173023204884617 1 1
0.0489270568753761 0.0484901004779609 0 0
0.171474015566086 0.169325990540507 1 1
0.223865929862653 0.221963901765037 1 1
0.188007179329674 0.185504264405311 1 1
0.109180205848659 0.108359790428744 1 1
0.0944281523074307 0.0935693219792822 1 1
0.191486016800651 0.189285187109889 1 1
-0.00370785662548578 -0.00369467875165306 0 0
0.246826012853471 0.243864369130702 1 1
0.298561476620783 0.295927308312239 1 1
0.260170210425045 0.258080965778105 1 1
0.18955384752795 0.187648026586316 1 1
0.176433438520923 0.174792948572515 1 1
0.0646935063620361 0.063817753634673 1 1
0.00468459601665384 0.00459581626102271 0 0
0.217085040068075 0.214507442150781 1 1
0.199898728925353 0.198091386182458 1 1
0.210814657907866 0.208722929515189 1 1
0.0828154698737818 0.0819972890566878 1 1
0.241269336298874 0.238948649344279 1 1
0.242007653136338 0.239800880849239 1 1
0.144257956490261 0.142569622010966 1 1
0.21378961128401 0.211171105881493 1 1
0.0384896306728966 0.0381140367459107 0 0
-0.035476936849214 -0.035571306204825 1 1
0.239725478062251 0.237842267067632 1 1
0.20467175883397 0.20287615583446 1 1
0.230188643419519 0.227751331882156 1 1
0.218853023346112 0.216575729213805 1 1
0.187344197960018 0.185840464024196 1 1
0.295895590951828 0.293198966047663 1 1
0.229431292911693 0.227541190968502 1 1
-0.0489942724259025 -0.0482621740842313 1 1
0.160971686736827 0.159241391459054 1 1
0.0682471188889574 0.0678560305914465 1 1
0.0193013713029262 0.0190296285932727 1 1
0.200401820093169 0.198558618506006 1 1
0.224299624617408 0.222473731950948 1 1
0.133265794233907 0.131782336128167 1 1
0.0913268448286146 0.0903524702360445 1 1
0.0302269868800977 0.0298276695806621 0 0
0.201788216691638 0.199391603760847 1 1
0.352332238220086 0.348803258731565 0 1
0.0814637226803623 0.0807148782773634 1 1
0.280704669593023 0.277985332765011 1 1
0.295094359310186 0.292128888541407 1 1
0.221188540161517 0.219216810181127 1 1
0.206354485597719 0.20402142006951 1 1
0.289495142325614 0.286946147973836 1 1
0.285655278927738 0.281683335875105 1 1
0.22218692835138 0.22028917482249 1 1
0.0871057514992119 0.0865522628551452 1 1
0.125754144947112 0.124631135738441 1 1
0.149364182755006 0.147851700824248 1 1
0.219144504552772 0.216710656711938 1 1
0.233937160746242 0.232246742537322 1 1
0.195178272442782 0.193595574931683 1 1
0.259661572420026 0.257438411761116 1 1
0.206084992122226 0.204065222189528 1 1
0.250140022754261 0.248278853666353 1 1
0.129716707016299 0.127906935745569 1 1
0.189178376577707 0.187114427375118 1 1
0.149410686637562 0.147560312406888 1 1
0.389011515961265 0.384848385932302 1 1
0.102317563288568 0.10074555081899 1 1
0.11218723730402 0.111243404504578 1 1
0.12148853639355 0.120040837261757 1 1
0.398169959388653 0.393686495719325 1 1
0.268343412708002 0.266258282469798 1 1
0.335950899289113 0.332766612990126 1 1
0.452934366663521 0.448043497965997 0 0
0.145400857052361 0.143459010836711 1 1
0.367085433454815 0.363857108326208 1 1
0.091895515221721 0.0905759089745528 1 1
0.290066797072942 0.287303054750021 1 1
0.191281959711604 0.189803511756163 1 1
0.206664178081099 0.204896783693903 1 1
0.268289679260726 0.265613567668672 1 1
0.339120829499714 0.335773373807475 1 1
0.290454808352224 0.287701865311612 1 1
0.312714318721164 0.310446103232597 1 1
0.214599584052609 0.212675309873581 1 1
0.133701618944359 0.132944659545975 1 1
0.156369342831767 0.155300883734455 1 1
0.0305572080940268 0.0302108553750259 1 1
0.0780347197393411 0.0776181036565363 1 1
0.250189602611035 0.24758739869185 1 1
0.251997286957047 0.249017548572545 1 1
0.231589798473509 0.229224707052783 1 1
0.00116958611161053 0.00170452487218747 1 1
0.132463405033882 0.130797238276623 1 1
0.149576537239021 0.148864933033581 1 1
0.182987426410447 0.181205759542733 1 1
0.341791250631721 0.338157396363082 1 1
0.284759803358542 0.282506404827231 1 1
0.0450699856225505 0.0444444840350722 1 1
0.235146455588859 0.232682920154704 1 1
0.037812655509805 0.0374625822806166 0 0
0.115043114281047 0.113470306097545 1 1
0.0307340629806833 0.0308023072813978 1 1
0.246955330938029 0.244115028128359 1 1
0.0493142264599812 0.0481503593371231 1 1
0.328838667196287 0.325531800493688 1 1
0.0172999112586551 0.0171844052074989 0 0
0.201132405032826 0.199049915348991 1 1
0.334871150409022 0.331375739292285 1 1
0.231439407270661 0.229162806757492 1 1
0.168770330157577 0.16710929703719 1 1
0.17756049951992 0.175532959590854 1 1
0.149953105531823 0.148653736529085 1 1
0.207167883797928 0.20511461350521 1 1
0.011497167435928 0.0112633047897411 0 0
0.172224616710491 0.170176394692632 1 1
0.188805634967043 0.186438361956303 1 1
0.291678312869408 0.289342193727679 1 1
0.252841842707667 0.249591498382531 1 1
0.22877180755467 0.226366834870376 1 1
0.174671632191964 0.173374797607658 1 1
0.141680253357452 0.139329833256472 1 1
0.322471204369299 0.319403260237905 1 1
0.193035508317497 0.191032828591212 1 1
0.223317832457439 0.220402378002059 1 1
0.292566356892348 0.28919010639758 1 1
0.21531283517372 0.213268436855409 1 1
0.0865695112573021 0.0855952481411371 1 1
0.242974841010272 0.240897181163496 1 1
0.0452144951183838 0.045157294645714 0 0
0.0982439889063936 0.0971925144309071 1 1
0.19674733396242 0.194481796759792 1 1
0.0670174363239324 0.0661053630535589 1 1
0.235922459484068 0.233642111111193 1 1
0.393156508466334 0.389502529870655 0 0
0.2709744933737 0.268652506328478 1 1
0.152053750334727 0.151084580790045 1 1
0.164662589851721 0.162425669849526 1 1
0.171792189379484 0.170444072537874 1 1
0.37788481377424 0.374457058785248 1 1
0.104915441460052 0.104540531236002 1 1
0.261411720490503 0.258713489356078 1 1
0.164652495511557 0.163264983197444 1 1
0.149003278007565 0.147214780005199 1 1
0.181096187498867 0.179434810249302 1 1
0.186803655595083 0.184814199906464 1 1
0.177843163653727 0.175980021090943 1 1
0.368006525052465 0.36394667609511 1 1
0.120488662528324 0.119850005758558 1 1
0.229869849321728 0.227799794355358 1 1
0.279137938028397 0.276556207228623 1 1
0.327042482346905 0.324222873502395 1 1
-0.108438694922516 -0.106202895704021 0 0
0.16236974392418 0.16112150398017 1 1
0.30660382325305 0.303327636690294 1 1
0.0724850383189225 0.0720981461259832 1 1
0.088729465972393 0.0879381148385444 1 1
0.150631470704883 0.14956436949167 1 1
0.376335808786046 0.372311837285021 1 1
0.226437732065658 0.224074839104111 1 1
0.221336123623822 0.219066981912137 1 1
0.215238504533708 0.212706077925086 1 1
0.177490827248753 0.176150739489786 1 1
0.274024734774886 0.270999379834296 1 1
0.484604728898307 0.480286381033244 0 0
0.217175611627568 0.215154278535353 1 1
0.318396047433227 0.314752582003437 1 1
0.261775808479233 0.259624276965504 1 1
0.25101858770575 0.248821317817228 1 1
0.128741378104891 0.127443295987561 1 1
0.133849378296434 0.132351729920408 1 1
0.238933546137007 0.236570782318964 1 1
0.337518728824684 0.333974559723881 1 1
0.426336650835577 0.422083905577983 0 0
0.148497970619022 0.147036225101457 1 1
0.209146870179454 0.206471157748672 1 1
0.161297836442377 0.159959796159121 1 1
0.305253967817833 0.302428432830082 1 1
0.145467790635094 0.144125445039168 1 1
0.328221865623692 0.324013534859869 1 1
0.158671545286678 0.156879196767973 1 1
0.245557255242694 0.24241093575755 1 1
0.355422979797655 0.352521283823927 1 1
0.235000890104657 0.232286390343677 1 1
0.207102237478482 0.205611044416052 1 1
0.19173772193057 0.189894299919332 1 1
0.123824413626152 0.122605588261133 1 1
0.282772476312784 0.279488828843755 1 1
0.359923859848021 0.355881004940722 0 0
0.166329314256247 0.164742400651704 1 1
0.169076772358962 0.168016003129998 1 1
0.195298753565678 0.193534947005523 1 1
0.208758531401371 0.206885820081093 1 1
0.272158616035207 0.269274348123631 1 1
0.0774621523932269 0.0766174105400861 1 1
0.0684397085523788 0.0674219385999499 1 1
0.1998488690525 0.198274911576108 1 1
0.143054691549356 0.141288426063903 1 1
0.266103856290962 0.263157170039881 1 1
0.205760157888451 0.204027058563521 1 1
0.214704783008893 0.212317313748838 1 1
0.273400828235578 0.270526511316719 1 1
0.249900767691662 0.247609302026469 1 1
0.214135997716549 0.212417203010229 1 1
-0.0150289986346268 -0.0151473108770991 1 1
0.100341645240871 0.0983380868830119 1 1
0.309291958766899 0.306442781246618 1 1
0.180311300559142 0.178714736420688 1 1
0.161644422325974 0.159749344687482 1 1
0.194131552403705 0.192212722172931 1 1
0.0991558057661225 0.0979692667891996 1 1
0.1795338403216 0.177635981611005 1 1
0.180802211511422 0.178561824728914 1 1
0.230525813310038 0.227499719551228 1 1
0.184118930000612 0.18266981597328 1 1
0.0564648915940904 0.0558562154089568 1 1
0.203102501703967 0.200763935250378 1 1
0.353744193336515 0.349860904057778 1 1
0.301306476207246 0.298341230161143 1 1
0.109820794753901 0.108940389656594 1 1
0.347930223864303 0.344950224121556 1 1
0.180749206059515 0.178983403496238 1 1
0.188892083661355 0.187138958695009 1 1
0.203868140733978 0.201985173104723 1 1
0.310452475884417 0.306610060744956 1 1
0.245229186563473 0.242989483190978 1 1
0.252470880170539 0.250650719188689 1 1
0.053535656185937 0.0518834709205787 1 1
0.279636224865814 0.276765301981437 1 1
0.161083208352503 0.158670329451025 1 1
0.257051952552694 0.254463672149494 1 1
0.0140916509779864 0.0129689210578552 1 1
0.222118466057058 0.220313673645943 1 1
0.294147524479813 0.290960940666922 1 1
0.374135731794827 0.370923269319081 0 0
0.230881581351156 0.228160400781954 1 1
0.201948566195976 0.19988362509277 1 1
0.0406492947873601 0.040611158525528 1 1
0.160947929085664 0.159945824393045 1 1
0.212785350684897 0.210213028072606 1 1
0.290806243169608 0.28776533174806 1 1
0.0771482651818885 0.0761773957066753 1 1
0.135438742338361 0.133373670757666 1 1
0.241462822695753 0.239184106853111 1 1
0.260245388565596 0.257234278918686 1 1
0.130289609297899 0.128827944976422 1 1
0.314660193260476 0.311154112438478 1 1
0.180911621563459 0.17955310415349 1 1
0.197289463627328 0.194944575554144 1 1
0.171670404889353 0.169885520596336 1 1
0.252944416611594 0.250696044326443 1 1
0.289203012083896 0.286693139224049 1 1
0.222573285954341 0.221120843878888 1 1
0.205760974459564 0.204092383522095 1 1
0.15975095192096 0.157869085305075 1 1
0.108865129756884 0.108268163768932 1 1
0.172291960387067 0.171051976182424 1 1
0.290262297540441 0.287703867214774 1 1
0.267804088175897 0.264771387861767 1 1
0.0559290245908675 0.0548477844302285 1 1
0.230220319293756 0.227872685476839 1 1
0.119850988069385 0.118534017908059 1 1
0.152100511023283 0.151046668596181 1 1
0.217040153629436 0.215351059165006 1 1
0.0852651329453825 0.083860887770918 1 1
0.291561257634223 0.288892370276878 1 1
0.273231507513236 0.270735095061447 1 1
0.136696183802675 0.135486060709982 1 1
0.328725952001352 0.325929183118463 1 1
0.0588103527392533 0.058757354962576 1 1
0.267289817902681 0.264669632268472 1 1
0.0503354394113467 0.0496168323331955 0 0
0.0419262027587984 0.0413989485709404 0 0
0.230600884764918 0.227936314151886 1 1
0.319808879691092 0.316762492676037 1 1
0.394056673584882 0.390632792222261 1 1
0.281904465160069 0.279550034748827 1 1
0.145805279929972 0.144668204393666 1 1
0.318032663104045 0.314519413627015 1 1
0.237560513380658 0.234660525645357 1 1
0.0830027311385149 0.0819487924584723 1 1
0.314510969959634 0.311711374105434 1 1
0.224558314099143 0.221568716123834 1 1
0.210970023511753 0.209220745702681 1 1
0.0183764458437305 0.0181126919854387 0 0
0.113508817634313 0.11187280007222 1 1
0.187312047989232 0.185888237282322 1 1
0.18700400133457 0.185257392512985 1 1
-0.0421522200156242 -0.0421474235794863 0 0
0.240976739740755 0.238876961333401 1 1
0.197070411310517 0.195638996772429 1 1
0.191774481941392 0.19020850029324 1 1
0.161531341570245 0.159660671284404 1 1
0.0377257998158976 0.0370559209422736 1 1
0.331257060403166 0.328102683736591 1 1
0.143226416463323 0.141556673129606 1 1
0.28244350042684 0.279799544462943 1 1
0.237801684101917 0.234715256616587 1 1
0.0204280113747414 0.0213814265870575 1 1
0.172235900443515 0.170239130751991 1 1
0.274786714118409 0.272728655438612 1 1
0.0291424114089613 0.0289370835459055 0 0
0.214147496060427 0.211870780068661 1 1
0.164164278827766 0.16254344042581 1 1
0.254579943648381 0.251915052250707 1 1
0.313898190584717 0.310438224624786 1 1
0.120092039946008 0.118647384241805 1 1
0.171726382939878 0.170206158218272 1 1
0.196912340635708 0.194467325064782 1 1
0.21605362348797 0.213272191841448 1 1
0.211229260767998 0.209487092585491 1 1
0.150193948225006 0.148488593501412 1 1
0.363863310464122 0.360847952611761 1 1
0.126230171352998 0.124127119654211 1 1
0.0361902788197602 0.036082174539629 1 1
0.303897271896334 0.300836693074768 1 1
0.164020227052341 0.162632031398937 1 1
0.219764175988172 0.217194979452066 1 1
0.176553807137892 0.174426498098992 1 1
0.263578025616036 0.260714114480298 1 1
0.344817473498954 0.341360348073912 1 1
0.321109692734866 0.317920799519159 1 1
0.220517418817339 0.218025299370596 1 1
0.245421973900655 0.243051087283342 1 1
0.141203593684235 0.140415346986066 1 1
0.168772595750009 0.166935151043565 1 1
0.365263507825007 0.362094130344185 1 1
0.278295012620409 0.27572325895363 1 1
0.161729225043052 0.160370005497959 1 1
0.201517944177317 0.199686625009163 1 1
0.280318291229304 0.277469253026626 1 1
0.0512738586201234 0.0510605191730608 1 1
0.223443728722264 0.220931927154566 1 1
0.327154706674254 0.32406166954207 1 1
0.0621666563951953 0.0613457944703717 1 1
0.152277577327051 0.150764055466743 1 1
0.103526081919537 0.102092967404561 1 1
0.316966993674502 0.314120742906164 1 1
0.190151892613758 0.188218185861849 1 1
0.165109024762816 0.163380284485715 1 1
-0.00434409932856651 -0.00455765289431373 1 1
0.0167454395392418 0.0165085302387858 0 0
0.232642968030385 0.230464420548293 1 1
0.342434648008478 0.33889753004707 1 1
0.0508104020408856 0.0504428028374308 0 0
0.163841591801692 0.162477743066598 1 1
0.0917636403608158 0.0910157657388 1 1
0.281464502921376 0.278665867874122 1 1
0.183827505898544 0.181910347783645 1 1
0.221541860015731 0.219208705844372 1 1
0.23987432162948 0.237178886792908 1 1
0.162421510316928 0.160834313655181 1 1
0.181973883392546 0.180180415706326 1 1
0.298181824224154 0.295388130887352 1 1
0.254448256520611 0.252163445059847 1 1
0.228956668507392 0.226865829993116 1 1
0.326580916891789 0.322948163153566 1 1
0.263457466906369 0.260683611424726 1 1
0.204523500339753 0.202955092404808 1 1
0.0960270404958577 0.0949576448168195 1 1
0.197246680522205 0.195759868708797 1 1
0.243699805115844 0.24072416445946 1 1
0.385292915186285 0.381751853723913 1 1
0.401994368545579 0.397799993735645 0 0
0.309295235067475 0.306233868028504 1 1
0.130690494882271 0.129794805201018 1 1
0.167289155162114 0.165591128738711 1 1
0.191291850214242 0.189456117859921 1 1
0.303955212815166 0.300167590825005 1 1
0.268851282295784 0.266228223723812 1 1
0.0815208002573799 0.0806787338235466 1 1
0.0448435128757433 0.0444733615849098 1 1
0.192115412804669 0.189719593217444 1 1
0.303075278984063 0.300283993426841 1 1
0.138237215401162 0.135457236640902 1 1
0.107505947139332 0.106868546305048 1 1
0.26182360739045 0.259445272667605 1 1
0.17721923486002 0.175463868838028 1 1
0.229498952164885 0.227003128618778 1 1
0.250430081408579 0.247510122120332 1 1
0.281990985953613 0.278767558468204 1 1
0.0407475717678661 0.0408101525863514 1 1
0.316563449767047 0.312966262154616 1 1
0.338383368883222 0.335017859752273 1 1
0.200759660385784 0.198898247746121 1 1
0.259314487973222 0.256804619968413 1 1
0.176307605172018 0.174492412422989 1 1
0.376649783188307 0.373249332173888 0 0
0.274313419713879 0.272181410208121 1 1
0.426759283101142 0.422674825412281 0 0
0.0549728173623585 0.0539151117302334 1 1
0.264157764330417 0.261606350798655 1 1
0.0398460485800994 0.03959521928539 1 1
0.209935667899643 0.207841032839692 1 1
0.256367114320726 0.253197638533344 1 1
0.329102541508488 0.326074630454292 1 1
0.225764987028145 0.223217447573707 1 1
0.163989950712727 0.16252316181051 1 1
0.173838083225874 0.17218675815214 1 1
0.161892656099526 0.160091690206123 1 1
0.337753808028689 0.333955155717817 1 1
0.350873672389211 0.347146348558865 1 1
0.167162029382737 0.165704901384553 1 1
0.323920766907841 0.32030013684565 1 1
0.291293824413097 0.288071596985216 1 1
0.182985703957238 0.181059797401324 1 1
0.149637657030661 0.148280824262093 1 1
0.0154277383027946 0.0153352672388949 0 0
0.171939747390906 0.170397633793297 1 1
0.299191198103895 0.296845690871419 1 1
0.100812306689633 0.0998943428507712 1 1
0.19568108052124 0.19372695154218 1 1
0.109342918991765 0.108428860036113 1 1
0.220570496208691 0.218522378023959 1 1
0.354666528556446 0.350444500303516 1 1
0.14107564961848 0.139603781641424 1 1
0.206981396751353 0.205014814507961 1 1
0.118822663767677 0.117814050074644 1 1
0.150524668870822 0.148587373599389 1 1
0.316469580349133 0.313201097551355 1 1
0.21949358605663 0.217663500434675 1 1
0.257830594139419 0.25564613671466 1 1
-0.0668138336424032 -0.0660196384414575 0 0
0.224516636853107 0.221297885171817 1 1
0.159731485132006 0.15794370640579 1 1
0.208880189948019 0.206923031619279 1 1
0.265201137372642 0.262179646233573 1 1
0.201036072092748 0.199226930113027 1 1
0.173895393341757 0.171807349471485 1 1
-0.0251645250656412 -0.0249824173998227 1 1
0.260720723161411 0.258032039286503 1 1
0.100645067050863 0.0999045995146906 1 1
0.275122857761089 0.272336101095978 1 1
0.0950047564325588 0.0938118531818269 1 1
0.22298068718646 0.220195149812165 1 1
0.157323905846696 0.155663434808057 1 1
0.34027194579615 0.336457234206029 1 1
0.374529330335859 0.370645591507265 1 1
0.181199546359865 0.179957446733518 1 1
0.100760166773693 0.100416853108751 1 1
0.155884843460009 0.154330721488738 1 1
0.355833677378255 0.351814858914709 1 1
0.17909005599413 0.177780581464975 1 1
0.193923999673991 0.192135617636272 1 1
0.168302136396239 0.166745320211387 1 1
0.107187706197667 0.105901145419126 1 1
0.0523990222978298 0.0513929474490844 1 1
0.29338544152659 0.290267764480232 1 1
0.229237580464869 0.226898249396499 1 1
0.107519206108049 0.105489604414335 1 1
0.132072051253992 0.130691544286888 1 1
0.182199448591386 0.180595302536563 1 1
0.19710305623832 0.195042030974693 1 1
0.268854364565956 0.265990963009676 1 1
0.0455276749793742 0.0452500571898609 0 0
0.170894728355017 0.169410956289684 1 1
0.193029024645933 0.191078344381557 1 1
0.287417471263008 0.284656496139576 1 1
0.120527557842833 0.11946076576762 1 1
0.295537647407952 0.292475515256614 1 1
0.179011848742717 0.177486706100161 1 1
0.0935189531690959 0.0914996893322236 1 1
0.371013288976798 0.367086157870459 0 0
0.465278256940807 0.460636127848974 0 0
0.150132785380155 0.148340018731286 1 1
0.189038175894994 0.186914448403263 1 1
0.37687704080156 0.372271068200602 1 1
0.174529264443877 0.172885256465733 1 1
0.0677371386906609 0.0669834106952311 1 1
0.152195727886956 0.150718552676585 1 1
0.230190603591537 0.228757137917149 1 1
0.32469781671057 0.32043986851078 1 1
0.272109951553699 0.269215503750102 1 1
0.104020461083648 0.102078203070837 1 1
0.370211861979685 0.366014618337068 1 1
0.156182257216651 0.153601552760841 1 1
0.167521694036668 0.165740483716874 1 1
0.0344789113664396 0.0350149111174995 1 1
0.0851246063515135 0.0840303004804804 1 1
0.188739355309702 0.187253871202025 1 1
0.0186558122902161 0.0184649348950174 0 0
0.26555435501063 0.263253540152427 1 1
0.241496289057153 0.239256726876323 1 1
-0.0565170017358545 -0.0560025395278333 0 0
0.209080295493143 0.206621715783806 1 1
0.0949519913794527 0.093711157807154 1 1
0.179074047735932 0.177295689470813 1 1
0.196313355092983 0.194131093166785 1 1
0.302178410313718 0.298536054002699 1 1
0.307259975358106 0.303706208897122 1 1
0.183289003589686 0.181787697925764 1 1
0.295574543260146 0.292389854613339 1 1
0.168334250570736 0.166614942157494 1 1
0.18253834432321 0.181074273219249 1 1
0.161326039237625 0.159304689856925 1 1
0.150721266058773 0.149370466385597 1 1
0.214539600373414 0.2126231306238 1 1
0.1919638800905 0.189299984038867 1 1
0.30239156169135 0.299350918820122 1 1
0.193079710335384 0.191135638825735 1 1
0.303945965690414 0.300763741224505 1 1
0.181489278625002 0.180181541892059 1 1
0.272487471580632 0.269480298212404 1 1
0.267843763165884 0.264817382510702 1 1
0.104810749676059 0.103659922066635 1 1
0.365453848626364 0.361349097427748 1 1
0.106607553181762 0.106416610490568 1 1
0.191992736059906 0.190176472904442 1 1
0.0974745299199113 0.0960104354493028 1 1
0.114875446837921 0.113280328981533 1 1
0.288967742787471 0.286294272955983 1 1
0.23287664627981 0.230345209895401 1 1
0.15557507675531 0.15450865126964 1 1
0.304750736628826 0.301385723955015 1 1
0.154278844612402 0.152921501755251 1 1
0.195705999322488 0.193486425344268 1 1
0.0545128755516473 0.0542824742542485 1 1
0.153214981965187 0.151830166754063 1 1
0.200175457406253 0.197959834132647 1 1
0.0988295617705385 0.0971949167118665 1 1
0.00483597541305726 0.00412347684921467 1 1
0.175282543235933 0.173444907704516 1 1
0.305463683570864 0.302517401938393 1 1
0.162409670040674 0.160688199074946 1 1
0.255574036724475 0.252397967111601 1 1
0.254487175339997 0.252129646895857 1 1
0.0453032581294865 0.0447367038977599 0 0
0.0714129028421314 0.0710749466279161 1 1
0.295845837316574 0.2930312174837 1 1
0.307096093992156 0.304063511213505 1 1
0.252100503121725 0.24993767295586 1 1
0.400250377012338 0.395008765677976 1 1
0.189473976870691 0.187431623879528 1 1
0.247127209418824 0.245086327189906 1 1
0.166171880337444 0.164608454385805 1 1
0.469784790839903 0.465339645071538 0 0
0.357528958499919 0.3542239032357 1 1
0.354606512022325 0.350864518152725 1 1
0.170235451849028 0.169181688182965 1 1
0.169352156101089 0.167865753876671 1 1
0.267250306610117 0.264804047397704 1 1
0.031094811194289 0.0303516281752076 1 1
0.210520198282398 0.208609320175886 1 1
0.278828398929951 0.276887923266396 1 1
0.13314374996722 0.132196051553339 1 1
0.230086060773134 0.227901932598991 1 1
0.0407800987187081 0.0403548931330497 0 0
0.123252221708371 0.12145574028038 1 1
0.0536981224447936 0.0531908767216098 1 1
0.170720651299897 0.16895271387722 1 1
0.141840129235771 0.140503747171345 1 1
0.0340639831431444 0.0335761985040746 0 0
0.188415024810052 0.186640076043884 1 1
0.171198543698211 0.169397531862613 1 1
0.280287663190654 0.277492530085189 1 1
0.0693222359585976 0.0686292942589241 1 1
0.357327430031335 0.353597240251684 0 1
0.222670957193959 0.220536071811132 1 1
0.337627313705482 0.334589291870666 0 1
0.273812600338245 0.271152291809671 1 1
0.215680211150105 0.213587309121192 1 1
0.226192945347725 0.223667037597103 1 1
0.192135418486538 0.190031075449484 1 1
0.111470362369348 0.109860810020452 1 1
0.181363236498586 0.179851356160136 1 1
0.144448487352813 0.143824341391451 1 1
0.233783564057684 0.231434362604092 1 1
0.204385730426819 0.201375927729315 1 1
0.0501173443288251 0.0490573289359369 1 1
0.138844100459609 0.137426274970311 1 1
0.236823484937954 0.234697488145888 1 1
0.245308989194223 0.242517946565325 1 1
0.128214902071355 0.126745802407614 1 1
0.163922369175923 0.162153804127942 1 1
0.112397931532516 0.111455692314516 1 1
0.31549180089135 0.312355019183029 1 1
0.0407823311813496 0.0403379020799126 0 0
0.108639200237319 0.107635453793997 1 1
0.372064927228407 0.368249691913847 1 1
0.187595559074656 0.186229530669652 1 1
0.157903744996912 0.155905859549899 1 1
0.195847353608137 0.19432239378755 1 1
0.283777558438437 0.281389304402152 1 1
0.1564268375531 0.155244509558196 1 1
0.281955147266686 0.279424260609162 1 1
0.355135212303161 0.351633531609643 1 1
0.209520190074365 0.207316426094873 1 1
0.121098192415262 0.119898495389035 1 1
0.189233849676067 0.187216226085652 1 1
0.124543108088859 0.123377317987749 1 1
0.297896399318775 0.293905657312615 1 1
0.171564132850683 0.169596584736507 1 1
0.32233035977713 0.319146583285559 1 1
0.230382458489132 0.228072248980112 1 1
0.214241432958102 0.211793639697354 1 1
0.0992701695355541 0.0985052095818958 1 1
0.293164560279396 0.290573389184966 1 1
0.281757178590907 0.279161297641597 1 1
0.247489733167505 0.245123957272396 1 1
0.0581716710704863 0.058039834798428 1 1
0.120744181736516 0.119101495306307 1 1
0.220629173696669 0.218470260020638 1 1
0.319900316177141 0.316575075331622 1 1
0.152075542929114 0.150044100217721 1 1
0.195949303210243 0.193864735899973 1 1
0.246774281044913 0.244542255270369 1 1
0.272764976065127 0.270082247687602 1 1
0.240632396160685 0.238471016275609 1 1
0.046181571132927 0.0458351693989076 1 1
0.327090497051669 0.324002912861055 1 1
0.150164159163898 0.148713555269141 1 1
0.212704589834408 0.210207281807863 1 1
0.225343947859669 0.222713533567663 1 1
0.19868711666302 0.196564392564722 1 1
0.191880272391326 0.190449099896824 1 1
0.211173377275886 0.208838477184491 1 1
0.34998774637145 0.346199090018342 1 1
0.222853862725072 0.220339887586951 1 1
0.243116727074726 0.240620569156968 1 1
0.196221412929098 0.194262715466184 1 1
0.229249027389167 0.226764584235132 1 1
0.220134853740873 0.217777025049689 1 1
0.07813509723473 0.0767845489836759 1 1
0.168327447364754 0.166236651124473 1 1
0.236779863968234 0.234539335088771 1 1
0.306062298284865 0.302663969735785 1 1
0.102364457290835 0.101211772860933 1 1
0.247393658668506 0.244958122952921 1 1
0.0339033178690723 0.0337242170889175 0 0
0.0953904005505585 0.0942836427297728 1 1
0.247363228058805 0.245112271942571 1 1
0.349441733957763 0.346280626273282 1 1
0.178098341024759 0.176780843185808 1 1
0.200174443213286 0.197880261451108 1 1
0.153876959640856 0.151677052834574 1 1
0.137727674518967 0.135620055009405 1 1
0.0715610460242452 0.0708930760674372 1 1
0.201697242892722 0.199602350060408 1 1
0.135596521276635 0.133698048553593 1 1
0.115698735019259 0.114351473856729 1 1
0.257541440319368 0.254691744698764 1 1
0.212415372038886 0.210525571283608 1 1
0.2991560433041 0.296034523062071 1 1
0.158395675818072 0.15722667491446 1 1
0.128759343301139 0.127338925672479 1 1
0.0591030256000298 0.0583263655435057 1 1
0.0959848919991481 0.0945535415666055 1 1
0.238189539416411 0.235498000219201 1 1
0.153310250276079 0.152103565221275 1 1
-0.0780681653951626 -0.0772292098387476 0 0
0.141574034330542 0.140082550003069 1 1
0.0512566788194512 0.0501148761742317 1 1
0.205882379098994 0.203903217773949 1 1
0.18337649972203 0.181937511130883 1 1
0.233726008617965 0.231265068533097 1 1
0.30151605312449 0.298342851382099 1 1
0.232919482743095 0.229948151920554 1 1
0.36121796716795 0.357390414806182 1 1
0.247364827485305 0.244741301055357 1 1
0.174644018096847 0.172799381892859 1 1
0.231423422259161 0.229436752853235 1 1
0.123102745266259 0.122552789685996 1 1
0.139131862188117 0.137168367096252 1 1
0.238471229966235 0.236259623107785 1 1
0.191008879927462 0.189187658559417 1 1
0.115587459944759 0.114155734558424 1 1
-0.0514326253865316 -0.0515237960463325 1 1
0.161590089627297 0.159752446660873 1 1
0.343934935416816 0.340398375828112 1 1
0.229387054904178 0.226252360577909 1 1
0.151529771060003 0.149759942400819 1 1
0.276533091775759 0.274160912066586 1 1
0.0167029087807934 0.0165006644061429 1 1
0.164672466764463 0.162856386298322 1 1
0.102624741212105 0.10140441643084 1 1
0.175050560879705 0.17354603933131 1 1
0.149765193318608 0.14749451365299 1 1
0.11251866725039 0.111266482409473 1 1
0.198462781714127 0.196876951120862 1 1
0.290555813396364 0.287641444528079 1 1
0.222590293346367 0.219366187617872 1 1
0.379548802923766 0.375742717714302 1 1
0.178446321865472 0.176685969142484 1 1
0.1517799829049 0.150256896437819 1 1
0.0778362938610052 0.0774317712416193 1 1
0.179888740158787 0.17861562979803 1 1
0.252654662602469 0.250200470512115 1 1
0.184545620926303 0.18178756489989 1 1
0.266944059073747 0.264857258837431 1 1
0.283747957075027 0.281111128958338 1 1
0.149644737480687 0.148572925366728 1 1
0.161530432219034 0.160015466907444 1 1
0.11496232186442 0.11364191683107 1 1
0.143747160906115 0.142050329750714 1 1
0.193707147857769 0.19168752231965 1 1
0.316590806880609 0.313201465609991 1 1
0.240521969012129 0.238267556271824 1 1
0.142894315133382 0.140738554589306 1 1
0.234262799335998 0.231530202423612 1 1
0.308237848857081 0.304991893333249 1 1
0.228419911342226 0.226355138971997 1 1
-0.0552242760089687 -0.0543059581085068 0 0
0.377197263621369 0.373660332895783 0 0
0.29017859835837 0.286630706720049 1 1
0.131794403892305 0.130189174745277 1 1
0.0907889688673957 0.0902273017587323 1 1
0.313901466637148 0.310924639441884 1 1
0.193711927761994 0.191912023023801 1 1
0.272317651834479 0.269368795143506 1 1
0.219971306910731 0.216735516593064 1 1
0.0297788485177199 0.0297372595077674 1 1
0.224260979065259 0.222226401441244 1 1
0.0484131554239565 0.0478159421260355 1 1
0.091943327699612 0.090477130464108 1 1
0.191100730158925 0.188844775360923 1 1
0.133888510646476 0.131918000694703 1 1
0.176833906631094 0.174790535809446 1 1
0.235687541369445 0.233463107447925 1 1
0.203871156346347 0.202486489685632 1 1
0.312880982329319 0.309795704204924 1 1
0.233837395608663 0.231752368300413 1 1
0.305301864206384 0.302443786681246 1 1
0.26897968184132 0.266754629951642 1 1
0.15854905154685 0.157351709560776 1 1
0.200543649904422 0.198782440926404 1 1
0.244806022119771 0.242628312989603 1 1
0.107167961673804 0.106561678503678 1 1
0.240070398776227 0.237830928428464 1 1
0.266856420210608 0.264542289498143 1 1
0.0897889628078907 0.0895554929429897 1 1
0.235285639194463 0.232596210570754 1 1
0.114599293204565 0.113791362650395 1 1
0.30820697405011 0.305354521458571 1 1
0.219318237459975 0.21724601375893 1 1
0.116181583614924 0.115543751776094 1 1
0.0523149362610105 0.0518447733040571 0 0
0.246136310015944 0.243790518701457 1 1
0.311527209394844 0.308003005241659 1 1
0.106046418021415 0.105351652550387 1 1
0.249332977649689 0.246500455654678 1 1
0.230126308920879 0.227912383579955 1 1
0.117468193813907 0.116660855750932 1 1
0.281045666549265 0.278345093840387 1 1
0.280675406735105 0.278276707657258 1 1
0.26912454062122 0.267073731620885 1 1
0.279567272837573 0.277110218321122 1 1
0.237341085380207 0.234823744413744 1 1
0.168483637820554 0.164984639828401 1 1
0.146011001806881 0.144035960750271 1 1
0.268534548840063 0.266552659375085 1 1
-0.0680149529417199 -0.0672062012598572 0 0
-0.0324092756022077 -0.0328702681436596 0 0
0.261789202239507 0.260063278231604 1 1
0.239744880983216 0.237995625887711 1 1
0.333172294163056 0.329826991867475 1 1
0.222764035726438 0.220882286509345 1 1
0.0878443084230766 0.0870973697356141 1 1
0.219247898106086 0.217351303600751 1 1
0.190254287643507 0.187707719300977 1 1
0.208201806454556 0.206218604002992 1 1
0.193929936038563 0.192093951518145 1 1
0.239600306376379 0.237127290549058 1 1
0.168116778654874 0.165385291914268 1 1
0.194559805455121 0.192159833396905 1 1
0.0810549196504051 0.0806629566392313 1 1
0.186159041828001 0.184712976080623 1 1
0.248417822057679 0.245904708565 1 1
0.291874583315836 0.289007344879096 1 1
0.268361135921335 0.264949667640865 1 1
0.125051789235533 0.123565056270559 1 1
0.258679763071895 0.255623216114749 1 1
0.102821019464004 0.101721308650649 1 1
0.335660492414334 0.33190322539116 1 1
0.140002061819157 0.138697072044195 1 1
0.117883287719589 0.117000284608554 1 1
0.116530613576429 0.115193391313105 1 1
0.121410927663591 0.120191501440103 1 1
0.480473189373317 0.475922223519208 0 0
0.203276933539123 0.200259135565048 1 1
0.272845649867507 0.270223487464841 1 1
-0.0126790240640188 -0.0120507833733113 1 1
0.217683882128161 0.216124058381343 1 1
0.0169832342008575 0.0174593247583145 1 1
0.325786099019623 0.322587110712107 1 1
0.179439007679931 0.177979682892595 1 1
0.239324231347605 0.236993344833138 1 1
0.132463830148974 0.131047288881167 1 1
0.164219276232389 0.162559325776778 1 1
0.4496387389913 0.444927766459598 0 0
0.27663326582629 0.273873841578701 1 1
0.221719359945268 0.218534778948016 1 1
0.333343174773496 0.329682703454585 1 1
0.0558618774102514 0.0554318648728034 1 1
0.0768344753339393 0.0760335324123542 1 1
0.103264638898717 0.102160710531513 1 1
0.127586501189827 0.126061694092328 1 1
0.0457517920309901 0.0455411207334714 1 1
0.112948450580837 0.112133244683962 1 1
0.220933729428564 0.219746038171374 1 1
0.288825462111918 0.285881354717051 1 1
0.364809972525765 0.361055618808628 0 0
0.199111366019851 0.196994142455166 1 1
0.22600670194683 0.223622712937179 1 1
0.304857541006658 0.302064863260068 1 1
0.0883247355007781 0.0875393337551051 1 1
0.210226731821063 0.208265736286176 1 1
0.34534611848123 0.34187426113653 1 1
0.156723385320814 0.155453580773715 1 1
0.0624386225002683 0.0623795916039443 1 1
0.170643391266599 0.169039543783819 1 1
0.303414626381155 0.300146294960115 1 1
0.227470441252397 0.225302293975864 1 1
0.0842510021972343 0.0836421346727653 1 1
0.340202020665077 0.336620119874193 1 1
0.244589823402583 0.242107668786414 1 1
0.419760018568881 0.415565769854848 0 0
0.275905772938347 0.273195804691482 1 1
0.362898347042304 0.359317841617475 0 0
0.277928888073075 0.275167089164351 1 1
0.224072077680792 0.221853647091146 1 1
0.247740777996418 0.244858607784721 1 1
0.101637402176578 0.100131933080307 1 1
0.145449514134503 0.144132151727081 1 1
0.0860189947537943 0.0846805907165975 1 1
0.101256879670327 0.100681045198431 1 1
0.190562921512837 0.188851420003808 1 1
0.108314913805112 0.107472709932061 1 1
0.248453487191644 0.246453442305535 1 1
-0.0549018568789796 -0.0543355949722169 1 1
0.349300484053491 0.345927869331589 0 0
0.125492084643687 0.123563152506657 1 1
0.319301488319194 0.316009511218009 1 1
0.0703607117788524 0.0701362413365005 1 1
0.253266353461739 0.251287735133471 1 1
0.207384832321579 0.205026118789514 1 1
0.126762285699883 0.125000442166212 1 1
0.09586955604506 0.0946556816144538 1 1
0.102129143588498 0.100657069157833 1 1
0.101876563313154 0.101047367805133 1 1
0.360112456238284 0.356472843949193 1 1
0.208156182838679 0.205803810975699 1 1
0.169903619098301 0.168269616898775 1 1
0.272511260647628 0.269242713672323 1 1
0.394154668234938 0.389762727121709 1 1
0.0952064622913281 0.0942242098893411 1 1
0.257890814514253 0.255440064517904 1 1
0.118390722362008 0.117140460907936 1 1
0.0459130782421381 0.0461540979864684 1 1
0.224594344437607 0.222378329268451 1 1
0.156756266799147 0.155257377901806 1 1
0.212147538023115 0.210512110275637 1 1
0.290553495117983 0.287872333840955 1 1
0.203035802145578 0.20066659617026 1 1
0.332845650925194 0.329119411042224 1 1
0.0724106635908066 0.0708020276662398 1 1
0.333007690248665 0.329005365637593 1 1
0.261225459993211 0.258759963019061 1 1
0.109551929256434 0.108353799960354 1 1
0.156144612375183 0.154637634728821 1 1
0.120811899644129 0.119181780490516 1 1
0.352843381483279 0.349236993937647 1 1
0.157151167526166 0.15503408444597 1 1
0.276880589314049 0.273840495905411 1 1
0.147975282105596 0.146245543363592 1 1
0.062441679184465 0.0621988519321248 1 1
0.180397025097509 0.178181202538034 1 1
0.279100184711324 0.276513516729726 1 1
0.0858892244675103 0.0849734658014912 1 1
0.365916793036156 0.362053449066325 1 1
0.112544446965247 0.111349993234888 1 1
0.237730520197994 0.235840322620851 1 1
0.264248911078276 0.261657168824141 1 1
0.16987226726314 0.168669484896152 1 1
0.365436802174572 0.361452900881261 1 1
0.189833605345883 0.188164075150123 1 1
0.0939403388144375 0.0930168770410341 1 1
0.216440398413217 0.214855707708356 1 1
0.170763814192212 0.168855045795068 1 1
0.19719864263966 0.195156677007388 1 1
0.112893245269535 0.111621030576816 1 1
0.165064395456876 0.163573212431291 1 1
0.0710422115903477 0.0702112607062283 1 1
0.148055849773661 0.146328812150422 1 1
0.328063217127734 0.32463227866755 1 1
0.232156794732354 0.230336874147734 1 1
0.226736273041955 0.224815515181216 1 1
0.136352225460785 0.134543090999192 1 1
0.296245358521626 0.293300631276238 1 1
0.117737738338186 0.116847285120589 1 1
0.29504761120653 0.291526653234364 1 1
0.0416945864746137 0.0409537249987596 1 1
0.295749673724218 0.292684887170133 1 1
0.219055009030684 0.216706272951668 1 1
0.178577361717421 0.177000171238245 1 1
0.309254109554465 0.30673056505986 1 1
0.344625608317037 0.340632388803322 1 1
0.203549362521446 0.201222785700204 1 1
-0.00643895400469667 -0.00637506333145125 1 1
0.147685798663978 0.146077481841142 1 1
0.274397307609261 0.271522044102948 1 1
0.211612467117473 0.209390496080094 1 1
0.101734871710047 0.10065133496072 1 1
0.339515580165313 0.335820852331829 1 1
0.306211005637411 0.303647832514787 1 1
0.138547418027079 0.137591839832412 1 1
0.226460813691681 0.224039430383651 1 1
0.224822124334836 0.222770602071177 1 1
0.160426589374648 0.158934102384292 1 1
0.224752750438826 0.222503799508308 1 1
0.193689254694575 0.19188625939651 1 1
0.183504089236778 0.181617675559456 1 1
0.0989026227818832 0.0980744000476285 1 1
0.197870989454198 0.19528608277858 1 1
0.167001988854982 0.164931736891922 1 1
0.203827638713872 0.201873009842147 1 1
0.116085841513698 0.114914255123458 1 1
0.0944263209956449 0.0936461270513816 1 1
0.213466314476864 0.211447205888055 1 1
0.244457797058703 0.242016706497275 1 1
0.0415613501845318 0.0413526053390745 1 1
0.217612541882315 0.215605554765594 1 1
0.223068439450738 0.220884348452868 1 1
0.203977586584786 0.201665405927434 1 1
0.124213008811496 0.122782366828843 1 1
0.130989555541167 0.129196080041014 1 1
0.211705521894013 0.209711931396384 1 1
0.4015173589439 0.397540105106726 1 1
0.0586824192306954 0.0582009700891728 0 0
0.151160548266695 0.149508707586184 1 1
0.0957261466475049 0.0945039004283556 1 1
0.114785239883356 0.113644560133522 1 1
0.290520305979336 0.288002080360229 1 1
0.171026638674232 0.169408679110048 1 1
0.13288328264023 0.13173188307061 1 1
0.102890970755115 0.101306950133346 1 1
0.156801910194572 0.155372471732092 1 1
0.182706222458356 0.181222655028445 1 1
-0.0169034789214362 -0.0165962864026491 0 0
0.425940317822557 0.421646809147548 0 0
0.257567698872873 0.254812666891503 1 1
0.267010998127232 0.264879767746704 1 1
0.0517866167761081 0.0511594824995365 0 0
0.0620014339747775 0.0610410015128875 1 1
0.118665768520749 0.117412409865884 1 1
0.199816031824 0.197919673956415 1 1
0.254947623371538 0.252810087336406 1 1
0.0770738457636248 0.0768131554789716 1 1
0.115629459989076 0.114675719790622 1 1
0.155068615707475 0.15289263197386 1 1
0.334817981633801 0.331672666098724 1 1
0.255396825882492 0.253393115028311 1 1
0.224269490003084 0.222492302897033 1 1
0.272887213924595 0.268817206158042 1 1
-0.0215556836138644 -0.0213303556904188 0 0
0.130776452109924 0.129625569944485 1 1
0.142390526169409 0.140495216898275 1 1
0.35658719133982 0.353832664182373 1 1
0.14098808058061 0.139410585838734 1 1
0.379484496014857 0.375428185103721 0 0
0.124467160279459 0.122998093075801 1 1
0.178028639961802 0.17641652320121 1 1
0.240009106009048 0.236930220374886 1 1
0.201978603324244 0.199874681248853 1 1
0.0813806381539049 0.0805536384098607 1 1
0.368448032382129 0.36522374529881 1 1
0.127860946758123 0.126480268428278 1 1
0.179440180490434 0.177890181234084 1 1
0.111587502398473 0.110852537632452 1 1
0.117589804448473 0.11586969447314 1 1
0.302981487504098 0.299951528796512 1 1
0.268330801302397 0.26518681869242 1 1
0.231949024916526 0.229575164548993 1 1
0.254918877540904 0.251996264308254 1 1
0.211741066173707 0.209177449961069 1 1
0.174044544327453 0.172028243963219 1 1
0.161609272790326 0.159763782842985 1 1
0.152414644959144 0.151041047957626 1 1
0.234739627003078 0.232004635825863 1 1
0.234642122216265 0.232458022146717 1 1
0.234842949338532 0.23300580740201 1 1
0.27532570607876 0.272645189278417 1 1
0.20524428969323 0.202507579468686 1 1
0.131077774580186 0.129057914399896 1 1
0.313772833321764 0.310231866995079 1 1
0.381196411680477 0.377432246073929 0 0
0.0532870698865027 0.0520098512081301 1 1
0.0549842388147862 0.0544051698544927 0 0
0.0380699291027469 0.0377176742897107 0 0
0.233885742296439 0.231692040227283 1 1
0.200635210012085 0.197988261810825 1 1
0.236319504199131 0.233208966810217 1 1
0.12268517136262 0.120789727754165 1 1
0.234045914265744 0.231709033526339 1 1
0.141059982617589 0.13930108282885 1 1
0.174591031483077 0.172842415004879 1 1
0.108154282033988 0.107049609896991 1 1
0.268303082446507 0.26478409348379 1 1
0.196938080008784 0.194578291363711 1 1
0.171805171851016 0.16940470979979 1 1
0.0413105745558812 0.0414659764842409 0 0
0.147869741111083 0.145563525826509 1 1
0.254813787521128 0.252205685014052 1 1
0.117758848813275 0.116500876326096 1 1
0.276079811119144 0.273716786933546 1 1
0.0254573909723631 0.0247834604154396 1 1
0.236914245767139 0.234887776732671 1 1
0.236972589996236 0.234322802548518 1 1
0.244812725065391 0.242453081776547 1 1
0.27160635590333 0.268775505270162 1 1
0.123536579099715 0.122533582947794 1 1
0.314616476188265 0.311577289732096 1 1
0.303704912062278 0.301269317516383 1 1
0.100392629837575 0.099772636279391 1 1
0.103879282387816 0.102317256165106 1 1
0.0545381272412595 0.0534763515271525 1 1
0.344903177028024 0.339911474342854 1 1
0.253792812228447 0.251300803256686 1 1
0.169360144228563 0.167705812929707 1 1
0.148329433287507 0.147127083528251 1 1
0.238678610780639 0.235620162944069 1 1
0.17905491898584 0.17770006750087 1 1
0.169839433642546 0.16840641748661 1 1
0.161642075666398 0.160035296340891 1 1
0.339694077581128 0.336121166987784 1 1
0.326872069161231 0.324012795417108 1 1
0.204123337395727 0.202080937794482 1 1
0.0234255792622565 0.0231570005881324 1 1
0.00462064136170973 0.0043952845985219 0 0
0.156623758075981 0.15507702225408 1 1
0.235726850752819 0.2333080334898 1 1
0.312499983987963 0.30912627884854 1 1
0.049035837806297 0.0489370030801847 1 1
-0.151395883592019 -0.149496794717923 0 0
0.332783848563189 0.329522670647119 1 1
0.333984315099254 0.33079053412517 1 1
0.277460914690832 0.274601737232801 1 1
0.277640616726283 0.274693783229284 1 1
0.0607918570409752 0.0601865340485094 1 1
0.048277608793378 0.0475282822844033 1 1
0.114723185901207 0.112964987092953 1 1
0.130745983051593 0.129559521588062 1 1
0.169489062412688 0.168541005260611 1 1
0.266357892350382 0.263078742641807 1 1
0.223341536711455 0.221009353148237 1 1
0.150062909393817 0.147034459669778 1 1
0.292014336901339 0.289470727190282 1 1
0.167809432904888 0.166077569010521 1 1
0.257842134718622 0.255162553790227 1 1
0.254490810825843 0.252564970796215 1 1
0.210056669944311 0.20736705706443 1 1
0.0369363779548821 0.0368685006545439 1 1
0.202471364235868 0.200355265461093 1 1
0.287990587087466 0.285630255027856 1 1
0.393421336580205 0.389480055868246 0 0
0.338378224904893 0.335142562965883 1 1
0.0196933650289452 0.0192261349222814 0 0
0.249027776393203 0.245465863440013 1 1
0.362928714471356 0.359129927411974 1 1
0.277572760041074 0.274746709946353 1 1
0.118295573236916 0.117405324158451 1 1
0.0655900690681112 0.0649514704987617 1 1
0.11902649082667 0.117334065217952 1 1
0.184367710940321 0.182677274724392 1 1
0.235553660713602 0.233263448455455 1 1
0.234006562146678 0.231848207823672 1 1
0.157486675985906 0.155619413466475 1 1
0.138459417967176 0.136974521836372 1 1
0.172200865923246 0.16995381144864 1 1
0.353848111788543 0.34917473721761 1 1
0.116053563749868 0.114837929128147 1 1
0.183260339943576 0.181385406117162 1 1
0.132940473325239 0.131890189426039 1 1
0.265801776448342 0.262671384808607 1 1
0.274647920456512 0.272076172097625 1 1
0.24146304554626 0.239113324336828 1 1
0.220342374920782 0.218292797196868 1 1
0.0694649046622914 0.0686698522851232 1 1
0.27590901425826 0.273690587797599 1 1
0.145737678705819 0.144574338189829 1 1
0.0716178933715699 0.0715774099240211 1 1
0.332852019741218 0.329067796519904 1 1
0.116603610885607 0.114673629571671 1 1
0.198316776489022 0.196047258154465 1 1
0.11358792015634 0.112571575933138 1 1
0.244046676729253 0.241370764150372 1 1
0.113797696829852 0.112755310766197 1 1
0.158171790989219 0.156211115802178 1 1
0.327175699732135 0.324273859995648 1 1
0.286034771329464 0.283042529106391 1 1
0.0166235294096323 0.0153843216446272 0 0
0.368578594567315 0.364111228673754 1 1
0.223184429970707 0.221756790909823 1 1
0.263758632189269 0.261636179766463 1 1
0.254060386225527 0.251424098824523 1 1
0.327393032614311 0.324736667370945 1 1
0.202673021734699 0.200934312828527 1 1
0.116616967477926 0.115656458042309 1 1
0.312402285577791 0.309653128318666 1 1
0.3134674736868 0.310844523109254 1 1
0.256965652257691 0.254905185814568 1 1
0.294852264981601 0.29192067727188 1 1
0.0784059274936742 0.0773737595898489 1 1
0.111909903024163 0.110767635260101 1 1
0.249519520119059 0.246657287186258 1 1
0.138767850285627 0.137424932495904 1 1
0.120256472391331 0.11904459497592 1 1
0.242320397829638 0.239915039952944 1 1
0.128134862546308 0.126955711407288 1 1
0.188231376413893 0.185890083001139 1 1
0.142333800079197 0.141163560048279 1 1
0.309677612727282 0.306849850061256 1 1
0.204868314055309 0.203287363111835 1 1
0.308336496518012 0.305344111789689 1 1
0.0894887701252313 0.0882931900177405 1 1
0.192169825049207 0.190076128293249 1 1
0.27997160784416 0.276913085534629 1 1
0.186897353726069 0.185123389199205 1 1
0.245055704425046 0.242474991622436 1 1
0.35169420609603 0.347947782673829 0 0
0.104571400344385 0.103433111793694 1 1
0.0688139349417046 0.0672181194008262 1 1
0.208606027208539 0.205812649918309 1 1
0.163730970620763 0.16221746291864 1 1
0.205527606579567 0.203945408605285 1 1
0.260990589526896 0.258257530417744 1 1
0.115187075612238 0.113585346212502 1 1
0.20049046044926 0.198098883201903 1 1
0.27957952268046 0.276470566897883 1 1
0.244923652143104 0.242029798703558 1 1
0.19918660051132 0.197277745844078 1 1
0.0737350447960209 0.0720570770708808 1 1
0.12162077003808 0.120154931553232 1 1
0.221047780995679 0.218499157689707 1 1
0.182317669194068 0.180139269607139 1 1
0.190192746919945 0.188339804473753 1 1
0.204073305618446 0.20163519406449 1 1
0.230862339537703 0.228313332800798 1 1
0.262751646598001 0.259554129985594 1 1
0.222851793297621 0.220795363689821 1 1
0.112451400914808 0.111272751818073 1 1
0.299174184097641 0.296359543616851 1 1
0.112510005353647 0.111065783758655 1 1
0.256114852591813 0.253646545408281 1 1
0.0859385450178181 0.0848196549571031 1 1
0.154573957075241 0.15313987030918 1 1
0.0382178175791162 0.0377387741178271 0 0
0.274417361972677 0.271430795037065 1 1
0.0902837109055694 0.0891871921191499 1 1
0.197966619811982 0.195896025324303 1 1
0.247727767665991 0.245443954312734 1 1
0.234371859726686 0.231859625485672 1 1
0.236951527004007 0.233913022552218 1 1
0.140824952199551 0.139130408029005 1 1
0.155631570574161 0.154027468790724 1 1
0.0877901061662445 0.0867926646986848 1 1
0.276833186943351 0.274248251448759 1 1
0.212703939373768 0.210720391548091 1 1
0.129483672299807 0.128155119115059 1 1
0.106163428731597 0.105047509572686 1 1
0.366017814438113 0.362242453211459 1 1
0.192935469230737 0.191206790546636 1 1
0.151860654204058 0.150185631674264 1 1
0.177493207736868 0.175707591165096 1 1
0.249167301509764 0.246280496433848 1 1
0.135273532056667 0.13434713932262 1 1
0.0351457648110101 0.0349011197329286 1 1
0.0597497582182235 0.059220249414698 1 1
0.121517591629865 0.120189794419537 1 1
0.119114899404041 0.117954174672009 1 1
0.111270296343444 0.109769180375029 1 1
0.293780660705855 0.291009590078213 1 1
0.17757404821507 0.175906221947178 1 1
0.235181752835972 0.233506015496962 1 1
0.245366990883538 0.242175913294406 1 1
0.260575826353012 0.258441046944336 1 1
0.195655529927077 0.194191497749504 1 1
0.249726176987474 0.247082279515932 1 1
0.121811598252461 0.120709273040279 1 1
0.215356696163182 0.213471264387204 1 1
0.257730401804596 0.255325418827191 1 1
0.119379298075075 0.117752488690244 1 1
0.195671234752967 0.193705721245547 1 1
0.353019898803067 0.34840234328615 1 1
0.139268151668059 0.13783352725057 1 1
0.189905555645229 0.187952689792315 1 1
0.0258355357718921 0.0251396183271426 1 1
0.301065862086487 0.298124242397523 1 1
0.135818298239141 0.13418190408243 1 1
0.158322570456575 0.157093659921098 1 1
0.116146142961554 0.114858077527991 1 1
0.214154008919501 0.211945049042557 1 1
0.309290976419259 0.306439420343133 1 1
0.143955031381655 0.142294479351918 1 1
0.247791290104923 0.245068276322333 1 1
0.270157721448446 0.267833851863584 1 1
0.138055036179133 0.136548927526227 1 1
0.117802655704875 0.116923419452513 1 1
0.196939411447814 0.195084614453773 1 1
0.252665693177906 0.249350361137569 1 1
0.274837855394931 0.272324545142284 1 1
0.15758016581632 0.156531245829229 1 1
0.250866884242151 0.24794308840506 1 1
0.182504559805891 0.180201954815953 1 1
0.123018850642335 0.121584431093375 1 1
0.310297455768962 0.307375794561037 1 1
0.266320385590093 0.264421606935121 1 1
0.299025072971036 0.295874239630303 1 1
0.206910282136366 0.2047617957199 1 1
0.0761145824214906 0.0752866361329601 1 1
0.251756324968711 0.249137828003262 1 1
0.229865197169019 0.228117478209703 1 1
0.403584092206763 0.399291971451894 1 1
0.348547122574884 0.34539308450199 1 1
0.323154041351093 0.319855709542912 1 1
0.377107095437558 0.373552089064321 1 1
0.286685220675324 0.283363999117267 1 1
0.121852991213142 0.120583245037106 1 1
0.285259402661486 0.282550394573052 1 1
0.263175565509694 0.260651808463148 1 1
0.22861083130778 0.226752531965257 1 1
0.364003154012965 0.361144349153668 1 1
0.132080002921474 0.130828648164623 1 1
0.241343984372742 0.238920425421408 1 1
0.36571743535023 0.361088901648661 0 0
0.141953407160543 0.14043361852787 1 1
0.0928070140575448 0.0915434720445231 1 1
0.265407395918155 0.261826959768143 1 1
0.140530509662264 0.139654273421684 1 1
0.259166309041989 0.25726249130064 1 1
0.204776214966277 0.202141079435384 1 1
-0.0212711925202084 -0.0205601526942361 0 0
0.194907739618174 0.193408071522783 1 1
0.0557934485171416 0.0553307269561605 0 0
0.144547358192166 0.143343253470145 1 1
0.453602861651478 0.449621002449425 0 0
0.180243377651925 0.178724255777273 1 1
0.174135798531185 0.172448757949225 1 1
0.159212039567212 0.15741322986911 1 1
0.212783770255668 0.210158676762086 1 1
0.365312161905552 0.361194042656559 0 0
0.180038659926234 0.17824215294707 1 1
0.122061161730324 0.121246796897473 1 1
0.280353802754601 0.277632802161161 1 1
0.20943233512717 0.207510278983799 1 1
0.205769400734226 0.203916146688959 1 1
0.0913798125765211 0.0904376824370432 1 1
0.131144127071475 0.130015929977206 1 1
0.101498968207188 0.100976780017722 1 1
0.0216674811266635 0.021179933188708 1 1
0.290722627359471 0.288320399422787 1 1
0.257165103555709 0.254946607565403 1 1
0.109455065123485 0.108010686364515 1 1
0.195991279655948 0.193515113933923 1 1
0.381025191350701 0.376206773725324 1 1
0.201107915560171 0.198780070919777 1 1
0.286749719178798 0.284532969182112 1 1
0.164685335126749 0.162908808660286 1 1
0.0533375750635555 0.0527035942968249 1 1
0.228494712896371 0.226084229417387 1 1
0.132855002368057 0.131445632026373 1 1
0.0564034157141456 0.0569311123164414 1 1
0.344146597420355 0.340728653436006 0 1
0.385287489688717 0.381185746109575 0 0
0.105671224154793 0.104906688535374 1 1
0.30805953323585 0.304686061258882 1 1
0.25729552292824 0.254352946370705 1 1
0.212596936320196 0.21049507888588 1 1
0.212706186416064 0.210710008206828 1 1
-0.0155196173005737 -0.0153170533233597 0 0
0.0952320017576192 0.0949763518901655 1 1
0.240320545657851 0.236607563555094 1 1
0.199963559878233 0.197952721826619 1 1
0.178005847046892 0.17616763732493 1 1
0.206299319642009 0.204329966804758 1 1
0.161390622203842 0.160006579388921 1 1
0.212764796809464 0.211434088583638 1 1
0.407494942899856 0.403019263255255 1 1
0.0192240128146282 0.0195230327447416 1 1
0.223197013411116 0.221107066001336 1 1
0.176279228136906 0.174752015827389 1 1
0.284218285722499 0.28065863029728 1 1
0.0828890399176168 0.0817674658358494 1 1
0.140477351574417 0.139496862393071 1 1
0.21276766894135 0.211255200460645 1 1
0.330728576003501 0.328247613119807 1 1
0.151383404410431 0.149956573172046 1 1
0.166853177998349 0.164051119608512 1 1
0.207223125609274 0.205329957362719 1 1
0.142409747196142 0.140769369821385 1 1
0.153344257986854 0.151629239324468 1 1
0.121059774822454 0.119860189791732 1 1
0.209411224825678 0.207789047436518 1 1
0.181987904278362 0.180431534824456 1 1
0.172191214768567 0.170076086596989 1 1
0.22686247192022 0.22462177662952 1 1
0.197580202548881 0.195839977195529 1 1
0.222644332793573 0.220160528001606 1 1
0.183366574391481 0.181452499350826 1 1
0.340932466433473 0.337499046107941 1 1
0.158899511322277 0.157989152079221 1 1
0.283208941893702 0.280564515013152 1 1
0.335065060456576 0.331182201151954 1 1
0.123999981648201 0.123008298719398 1 1
0.180317905628048 0.178187491537586 1 1
0.255531299664627 0.253302051150275 1 1
0.234858669512808 0.232455384518773 1 1
0.159439184003321 0.157757200242231 1 1
0.0946247864603879 0.0935256120541544 1 1
0.393045822542223 0.388759771615044 1 1
0.382523270593888 0.379246397068056 0 0
0.188756945572474 0.186974514243439 1 1
0.135114486964555 0.134198773436615 1 1
0.311949153238533 0.308474678096182 1 1
0.0547073253531438 0.054554214270638 1 1
0.242677116116627 0.239216623604469 1 1
0.219458287919016 0.217552318434216 1 1
0.0792787388950451 0.0780451565345498 1 1
0.275663088611218 0.273465204443682 1 1
0.290976411774762 0.28769549770423 1 1
0.265542486438468 0.263315042740168 1 1
0.317486327943005 0.313936130479914 1 1
0.141010702755795 0.139217771884534 1 1
0.177664342301548 0.176570745872575 1 1
0.12763232191832 0.126128768753018 1 1
0.406925067436006 0.402569483354188 1 1
0.111894901728938 0.110200925334612 1 1
0.13715356886837 0.134947993326996 1 1
0.15585291573408 0.153639551559851 1 1
0.296867807696244 0.293741000841464 1 1
0.282583260487888 0.280204045043914 1 1
0.204154296056948 0.202493636074012 1 1
0.312931078862633 0.310236733416826 1 1
0.236398675522375 0.233838819607238 1 1
0.187242904568391 0.185652832999963 1 1
0.194073830090146 0.192010927461656 1 1
0.201754948326304 0.200796198911021 1 1
0.250228814237228 0.247254249425371 1 1
0.392790148556171 0.389179326654687 1 1
0.16711815344852 0.164795628069666 1 1
0.20777676332382 0.205584235809679 1 1
0.230880165882787 0.228917325623669 1 1
0.178584944623342 0.176528664765643 1 1
0.204622456697505 0.202911671736622 1 1
0.223053092429765 0.220446745445148 1 1
0.222655740726383 0.220029288873469 1 1
0.119013935047143 0.117342225939473 1 1
0.0142085238364536 0.0140210044140132 0 0
0.24571310028641 0.243201336199821 1 1
0.147557015597709 0.146565023376667 1 1
0.109873440808026 0.10906428671379 1 1
0.214078198855788 0.212248302309437 1 1
0.0849617884306548 0.0841520136357883 1 1
0.211086085035816 0.209218144855158 1 1
0.139201389212618 0.137667246775626 1 1
0.128466414834995 0.127079359635728 1 1
0.224224497566683 0.222275472565421 1 1
0.27978377446281 0.277302752104351 1 1
0.294338765423773 0.291270215686634 1 1
0.301968995022196 0.298822043512462 1 1
0.111707737133981 0.110572674282812 1 1
0.100540341676738 0.0998335975733934 1 1
0.241854808667505 0.239617398400538 1 1
0.209544318229532 0.207338438904771 1 1
0.227917034490099 0.225837289869386 1 1
0.307264820618052 0.304442183236434 1 1
0.136350033564906 0.134840173693637 1 1
0.233163717392449 0.231147697297269 1 1
0.257918993211414 0.255469106693416 1 1
0.141620272369553 0.140419539227614 1 1
-0.0421064753623176 -0.0414516442688448 0 0
0.189107602695603 0.187201188792244 1 1
0.181735289293735 0.179890933361974 1 1
-0.00598416399070079 -0.00549744889330138 0 0
0.161615805020984 0.159831531128074 1 1
0.203856751765443 0.201825840314804 1 1
0.253015889404476 0.249066609675129 1 1
0.126233126552256 0.125080994492033 1 1
0.325697587575459 0.321551099156891 1 1
0.190087739951145 0.188044179076377 1 1
0.281481853478092 0.278964492368511 1 1
0.185400404616205 0.182784111537001 1 1
0.0714008754877362 0.0706112344713018 1 1
0.141662923399606 0.140302521317009 1 1
0.293478513444292 0.290305057321973 1 1
0.273031193171239 0.269692607306685 1 1
0.170599502970444 0.168840862407652 1 1
0.0926929807650328 0.0917651918799974 1 1
0.224078050109211 0.221361254991688 1 1
0.124094621627912 0.121626985862067 1 1
0.0822989005904213 0.081010055363685 1 1
0.121592534873991 0.120280993171359 1 1
0.124283120091771 0.122650182144384 1 1
0.254945820491802 0.252453007480175 1 1
0.166368493566916 0.165383451336158 1 1
0.197400600671702 0.195059775180921 1 1
0.213612870853402 0.212111294414188 1 1
0.201599232783548 0.199819563596304 1 1
0.256032596980508 0.253147189930418 1 1
0.225569794582256 0.223395422531533 1 1
0.257485166426653 0.254355469230635 1 1
0.129649853074324 0.127341710006188 1 1
0.341596697999838 0.338864604877699 1 1
0.0588794761471499 0.0584727472257294 1 1
0.413817313736565 0.409094585092191 1 1
0.274410616013515 0.271739073964746 1 1
0.278857651935526 0.276401321326584 1 1
0.419149979488349 0.414492478339035 0 0
0.144838667024518 0.143343600259131 1 1
0.0546798619908942 0.0542056684402858 1 1
0.15511133040122 0.153519219541438 1 1
0.218820271376571 0.216357276532337 1 1
0.299724662831164 0.296641846773978 1 1
0.110613578142497 0.109145298518636 1 1
0.273171333576678 0.270433101642699 1 1
0.110527799926786 0.109137735319363 1 1
0.180608253635036 0.178370037546545 1 1
0.154474273618006 0.151889901594514 1 1
0.0376067756094739 0.037112378678999 1 1
0.106805136374982 0.106028449980411 1 1
0.107224362592633 0.106197401609212 1 1
0.210738072660914 0.208578646591492 1 1
0.240179634901823 0.237693949707856 1 1
0.158076235175725 0.15622710974891 1 1
0.124199055041625 0.123206228418221 1 1
0.197706954794313 0.195675038857455 1 1
0.00375062243927258 0.00372596109884142 0 0
0.374374883058247 0.370778351937547 1 1
0.079655524259843 0.0788650397965203 1 1
0.319529615099986 0.316473768084884 1 1
0.173294991196814 0.171298198641796 1 1
0.274686408403627 0.272693696704511 1 1
0.328138444698774 0.325574282974517 1 1
0.266342705231409 0.263341349645881 1 1
0.22389434424834 0.220214259482395 1 1
0.132534031362376 0.130406978594643 1 1
0.286696997431039 0.283107804086089 1 1
0.221459764284324 0.219385134355932 1 1
0.291006376743511 0.288334959533598 1 1
0.206993068514724 0.204353199686965 1 1
0.188303798157449 0.186596144317603 1 1
0.214212181460864 0.211868002101071 1 1
0.21609006154783 0.21394982825573 1 1
-0.00585894572943377 -0.00645301448603133 0 0
0.29475238317128 0.291806800296838 1 1
0.402126365310399 0.397852532746968 1 1
0.274620266408679 0.27156635972598 1 1
0.198111231690322 0.195476638352713 1 1
0.222475668376317 0.219819557492331 1 1
-0.0129369728698803 -0.0123262950457714 0 0
0.258656319792781 0.255516640056915 1 1
0.213351788698755 0.211008146619474 1 1
0.27097931078796 0.268186649196592 1 1
0.208960369077934 0.206650585552322 1 1
0.158287704245678 0.156360451110072 1 1
0.362814737573686 0.359247246081742 0 0
0.364393636020265 0.360261324681509 1 1
0.152263613563206 0.150896822965749 1 1
0.19211690853546 0.189866055055451 1 1
0.265735410914951 0.262562094994917 1 1
0.171690295341515 0.16949292840985 1 1
0.0607807384129424 0.0601976145452521 1 1
0.256639188437944 0.254037008256632 1 1
0.371372964565513 0.36775760331493 1 1
0.29576295742438 0.292267188855133 1 1
0.059103479304153 0.0581332309423822 1 1
0.144434767141425 0.143535833398844 1 1
0.134452199047293 0.13370048610156 1 1
0.282425796655783 0.27969833456481 1 1
0.0297249615603447 0.0292394573874941 1 1
0.352756480584728 0.349172945737296 1 1
0.105768431114161 0.104961151240362 1 1
0.168459639881461 0.166405343970626 1 1
0.0699899171360636 0.069593992534539 1 1
0.0380243481720411 0.03778270814397 0 0
0.255453773212727 0.253124894035961 1 1
0.394526932412138 0.390158715907679 1 1
0.0606641920014982 0.0595034035959464 1 1
0.275373083581918 0.272605408450641 1 1
0.243317340172962 0.240662440650559 1 1
0.0939292240895905 0.0930962326175298 1 1
0.251341374588345 0.248955218749838 1 1
0.217305718934716 0.215135872112764 1 1
0.103357858521265 0.102445840367669 1 1
0.198089045177138 0.196439427051652 1 1
0.0238326315252409 0.0229381244843392 1 1
0.0706079662806736 0.0708438027645167 1 1
0.289524548808426 0.28657220982024 1 1
0.218763643022321 0.215967154196378 1 1
0.279087951223055 0.276471658301237 1 1
0.253599260368225 0.250975964165659 1 1
0.381868098729561 0.37690333353765 1 1
0.247695736045863 0.245743998318801 1 1
0.0677192523478444 0.0671401552734664 1 1
0.100446199527392 0.0986897448839261 1 1
0.114963789594846 0.113547234103891 1 1
0.198594881523952 0.196608373445318 1 1
0.0170349953056265 0.0167480057749625 0 0
0.263485698061465 0.260788876706818 1 1
0.158897518783735 0.157525438286713 1 1
0.228713956589823 0.226559796093578 1 1
0.133387358729274 0.132119020531511 1 1
0.202464206861088 0.200530422183884 1 1
0.18426253488147 0.18257987012338 1 1
0.438664591982835 0.434350326243215 0 0
0.256282664716372 0.254566770398308 1 1
0.140004761069994 0.138630639511709 1 1
0.0561562429354051 0.0562297351131907 1 1
0.231918644473273 0.230104217209952 1 1
0.42637375127772 0.422412750960717 0 0
0.212156940410576 0.210175192312627 1 1
0.147754499425141 0.146426438089382 1 1
0.146549396543412 0.14397700523562 1 1
0.10286141150662 0.101455832078943 1 1
0.200001222298433 0.19815732818575 1 1
0.285801048135005 0.283661121757743 1 1
0.118278046079096 0.117094561835923 1 1
0.035508929597815 0.0349850818676329 1 1
0.280436478093206 0.277996330935553 1 1
0.203771719377006 0.202185838231204 1 1
0.165795040122622 0.164586460712693 1 1
0.423304839798947 0.419243000746185 0 0
0.104156811028653 0.103244191840139 1 1
0.201170256542274 0.199054501854427 1 1
0.356339050406565 0.351913685400236 1 1
0.183366447390891 0.181519832836953 1 1
0.128761118876427 0.127091736177487 1 1
0.0344402466115824 0.0341008938205266 1 1
0.293742841516712 0.290630791463334 1 1
0.416857644791929 0.412017850402264 0 0
0.224597785295907 0.22220780107618 1 1
0.315568306544682 0.312072175805486 1 1
0.118771021569066 0.117376451049931 1 1
0.201169535829386 0.199126132940617 1 1
0.349364832549852 0.346289793252642 1 1
0.195564107652731 0.193786811493553 1 1
0.141367698052514 0.139393362648032 1 1
0.240967831652988 0.238074982503431 1 1
0.225320605776569 0.223077117559025 1 1
0.102248548857494 0.100640282865539 1 1
0.150491792630411 0.149126507251302 1 1
0.195926864103479 0.193988245545408 1 1
0.0194394519675453 0.0188003518906548 1 1
0.172781275584622 0.171220890167744 1 1
0.311337069382217 0.308150722502459 1 1
0.145931721812727 0.145123828971956 1 1
0.371408972884686 0.36777815015355 1 1
0.120121220722805 0.11933722749709 1 1
0.242318798630084 0.240614581767079 1 1
0.403006639795937 0.398224642497399 0 0
0.325643497599192 0.322255183041344 1 1
0.17264585120064 0.170674258530884 1 1
0.230862392914569 0.229440347810497 1 1
0.318491401024379 0.314968211943478 1 1
0.238452681324848 0.235744030199367 1 1
0.080166711433756 0.0798172604616088 1 1
-0.0057492356113043 -0.00519250954420641 0 0
0.202236871642872 0.200240334899816 1 1
0.157936662310441 0.157288635290343 1 1
0.386442301443826 0.382446474296095 0 0
0.252540845050424 0.250284229525434 1 1
0.305124747713306 0.302577803367073 1 1
0.106948773475866 0.105373016748572 1 1
0.172138167436384 0.170245324654038 1 1
0.273408078351309 0.270545403692244 1 1
0.258227262404713 0.255312424635641 1 1
0.328010610312356 0.325340786988078 1 1
0.193926436546531 0.191439647026451 1 1
0.242036111128399 0.239219592090893 1 1
0.189563462768398 0.187873504931236 1 1
-0.00607885217075069 -0.00621343006329797 0 0
0.0805222933544233 0.0798494159875621 1 1
0.269200184725268 0.266530471734992 1 1
0.0276529514197519 0.0269606845938859 1 1
0.250701797196752 0.247677573888124 1 1
0.353742326464705 0.350078473428367 1 1
0.23454626911888 0.232282507345741 1 1
0.107948084143518 0.106696945978971 1 1
0.211050256792853 0.209435944916933 1 1
0.146688276476113 0.144800978461956 1 1
0.207238976261614 0.205271842003966 1 1
0.161463642398651 0.160079861031168 1 1
0.146582249465294 0.144725460000519 1 1
0.0897067471232809 0.0885873395083772 1 1
0.200992031703133 0.198995051549425 1 1
0.117949779403429 0.116482098844274 1 1
0.225337934499593 0.223431730695238 1 1
-0.000851160716685872 -0.00112015422840746 0 0
0.308873648426442 0.305616583380639 1 1
0.136868652950509 0.135552418145199 1 1
0.319231959827863 0.315153690726915 1 1
0.0439565693814736 0.0437075810418739 0 0
0.184375306917499 0.182330140742783 1 1
0.396188231087079 0.392346308979039 0 0
0.12510321824026 0.123754828138474 1 1
0.0642056621566725 0.0638909231219104 1 1
0.198970735600063 0.196112236114227 1 1
0.240736836165371 0.238392781095393 1 1
0.0937638828794956 0.0927607699922411 1 1
0.273289793938618 0.269935848936514 1 1
0.107183534566956 0.106124609573389 1 1
0.236978346587738 0.235038395557689 1 1
0.150960307269738 0.149994084658664 1 1
0.366258047951853 0.361979992271239 1 1
0.29798824269561 0.295021761575183 1 1
0.296248809395209 0.29294428761716 1 1
0.171981294295749 0.169870672765057 1 1
0.170071168244635 0.168561814483595 1 1
0.169127106400691 0.167085799820828 1 1
0.191190339650353 0.189489231672081 1 1
0.206559590760316 0.203893568846342 1 1
0.19079257950745 0.18891314769871 1 1
0.264306214544916 0.262237255382505 1 1
0.302707250487737 0.299955924465156 1 1
0.0980107337673014 0.0971164158479253 1 1
0.142956924901393 0.141848087583988 1 1
0.318286897275769 0.314705252723432 1 1
0.199841596346336 0.197911491433359 1 1
0.198609331720061 0.197064540712231 1 1
0.305481568536134 0.303001989382365 1 1
0.132386472914312 0.130664051197077 1 1
0.321839350468246 0.318633856316877 1 1
0.299564566341993 0.297002208735152 1 1
0.0439449250038497 0.043189674768995 1 1
0.198548901233887 0.195368137079589 1 1
0.290286255256606 0.287094312578744 1 1
0.108255860685624 0.107983322252575 1 1
0.200754639598556 0.198874248413004 1 1
0.168206610430525 0.166244572447788 1 1
0.216044121993818 0.213104534658031 1 1
0.31581379320677 0.312118157191373 1 1
0.251881330471091 0.24870833859151 1 1
0.259593822196775 0.256202373727516 1 1
0.114599459599017 0.113135148026028 1 1
0.372417429928921 0.368178564440529 1 1
0.326363166460355 0.32298277320089 1 1
0.0751456805902294 0.0748658643248494 1 1
0.223206716125373 0.221107742609558 1 1
0.2026964096168 0.201149178268778 1 1
0.137427425042836 0.13620260948167 1 1
0.0931155684198346 0.092009710406212 1 1
0.185892373482528 0.182987203698772 1 1
0.329772159959905 0.326332035342709 1 1
0.322665434657749 0.319791220483267 1 1
0.0395299409851178 0.0392373089858037 0 0
0.0949616154947491 0.0941601627276423 1 1
0.260873450051016 0.258283543470201 1 1
-0.0099669114685508 -0.00996840976239579 1 1
0.194750054084463 0.192675533590946 1 1
0.13717080110272 0.135610112153116 1 1
0.275838244387403 0.272473960432472 1 1
0.209158649690654 0.207185534846365 1 1
0.269055776556324 0.26687070506441 1 1
0.30516602469145 0.301307420687418 1 1
0.23233066211876 0.230144158355106 1 1
0.191288345049405 0.189604269468837 1 1
0.171544837640187 0.170130258249078 1 1
0.133725109902419 0.132558458020304 1 1
0.175631880510734 0.174579017510465 1 1
0.285867653674433 0.28301653465105 1 1
0.232083480173425 0.229871848819335 1 1
0.266237693986298 0.263716821046764 1 1
0.0117825696104394 0.0122558653867919 1 1
0.36597999922119 0.362249107812653 1 1
0.146753413055769 0.145470598500677 1 1
0.25370834243673 0.251443077991153 1 1
0.296101397998861 0.293474231281497 1 1
0.0751177492512453 0.0740077561120416 1 1
0.217296507255601 0.21556523040368 1 1
0.234905427876167 0.232828770465898 1 1
0.189841146532255 0.187825812570532 1 1
0.198988038765375 0.196212411774955 1 1
0.371927251123414 0.368131905610196 1 1
0.172728080933017 0.171736050420894 1 1
-0.0108513525549047 -0.0107959811872318 1 1
0.110460925428545 0.109139814665165 1 1
0.227420556849384 0.225003997190857 1 1
0.123647619610405 0.122167863076044 1 1
0.386875273815196 0.3828954857085 1 1
0.036224561862828 0.0362138751273388 1 1
0.154593040498469 0.152563681471871 1 1
0.15407767018435 0.153063124977114 1 1
0.156711673692878 0.155150242171428 1 1
0.239713054465432 0.237644518474498 1 1
0.0303743606471245 0.0297452730550159 1 1
0.0231556025410017 0.022785651977188 0 0
0.270085295043473 0.267169332858933 1 1
0.0743136946002307 0.0731225505052908 1 1
0.350289687499316 0.347000482360032 0 0
0.197854310779481 0.19583475868369 1 1
0.14486972395824 0.143108986755322 1 1
0.26451215593387 0.261602146810257 1 1
0.239985955002314 0.237491784585598 1 1
0.229089675375122 0.226297959371519 1 1
0.200961390821626 0.199186826393164 1 1
-0.00849016944507037 -0.00842679875607406 0 0
0.0859896961852809 0.0854408638191944 1 1
0.26146531170053 0.259533554134045 1 1
0.244887536502486 0.242052070921137 1 1
0.227512396432386 0.225177389233101 1 1
0.194249993029876 0.192260400975438 1 1
0.0843584409541765 0.0835488005979846 1 1
0.175787724087757 0.173650364701275 1 1
0.287267650873719 0.284989857996745 1 1
0.213541441882024 0.211490200305564 1 1
0.188800841018126 0.18714290948195 1 1
0.140841651826116 0.139572282301141 1 1
0.058811821541264 0.0581836962047621 1 1
0.0891307593115992 0.088447038571678 1 1
0.172270691996748 0.170283536667788 1 1
0.249569931711898 0.247487178690883 1 1
0.117341579933617 0.115987570765437 1 1
0.109825769181168 0.108698349865969 1 1
0.222739399419678 0.220996449997972 1 1
0.246284338585125 0.243229615726429 1 1
0.359750771042652 0.355544173471513 0 0
0.0834571588691593 0.0820732250596662 1 1
0.0900362179334053 0.0890868970629245 1 1
0.304314726733324 0.30097762929678 1 1
0.167091848279151 0.164827877685184 1 1
0.254562906931387 0.251771526469269 1 1
0.204681351307084 0.202069001009191 1 1
0.271291204615165 0.268508369363867 1 1
0.493035929280073 0.488171730852601 0 0
0.287836980859636 0.28528759853552 1 1
0.128218628070013 0.127108894966057 1 1
0.304704703679434 0.301637558595064 1 1
0.151829353837269 0.150152702485284 1 1
0.155902238984319 0.154476610733212 1 1
0.234623838373427 0.232515832272635 1 1
0.197852106000258 0.195549127552225 1 1
0.257613324414022 0.255156267440572 1 1
0.294545939324857 0.291544310923344 1 1
0.104445564347966 0.103059206178414 1 1
0.265277650388581 0.262259068332803 1 1
0.114602197413299 0.114046737105197 1 1
0.215461802364859 0.213416592791883 1 1
0.21738629121282 0.215182276873788 1 1
0.498085949648374 0.492654939931009 0 0
0.258291736916555 0.255804862293757 1 1
0.122448814636805 0.120894415156099 1 1
0.26874501255313 0.266201160820978 1 1
0.114745891931466 0.114119151510666 1 1
0.304375249126219 0.301349177521042 1 1
0.2863849087089 0.282981385134199 1 1
0.220252319361236 0.218178439309564 1 1
0.200954558828238 0.199177336216093 1 1
0.302364677787521 0.298906541356717 1 1
0.261450862691796 0.258437947562158 1 1
0.207369382119156 0.204469671799505 1 1
0.19794071422431 0.195614730670604 1 1
0.128920973932387 0.127492704290744 1 1
0.279720706465251 0.277483564564592 1 1
0.120254108521002 0.118720334431632 1 1
0.41248576232861 0.407493145844563 0 0
0.128194494923748 0.127507805042906 1 1
0.294938161616718 0.291869954047145 1 1
0.0968355007898971 0.0953590006501218 1 1
0.150495870539474 0.148517587163285 1 1
0.116578395708405 0.115417213800372 1 1
0.213874196950204 0.212005601669861 1 1
0.0777944520245284 0.0774066025470554 1 1
0.173474957771896 0.171332201169146 1 1
0.15748086722329 0.156035846540077 1 1
0.168645122952444 0.167454441345791 1 1
0.0683724517940337 0.0681369730809519 1 1
0.242836885555941 0.240241591043035 1 1
0.30688116708073 0.303956826433065 1 1
0.186470288289711 0.18393360782857 1 1
0.281662950216759 0.278912611302254 1 1
0.0880571021976674 0.08696310926151 1 1
0.214681115587456 0.212265003781388 1 1
0.333009775505534 0.329401841546267 1 1
0.0678274642074088 0.0672623754714088 1 1
0.0556093575768922 0.0556036389343085 1 1
0.222885940538581 0.220760716749857 1 1
0.261640109412456 0.258663889950635 1 1
0.0160359277010524 0.0154941596435142 1 1
0.0956819724086161 0.0941205104246855 1 1
0.210581610573154 0.208471397852384 1 1
0.25572969547317 0.253188921197532 1 1
0.125185514839072 0.123835893609147 1 1
0.184979044193549 0.18346197172183 1 1
0.429676949373733 0.424413484528634 1 1
0.272955235224975 0.269976195702407 1 1
0.047639131588507 0.0470159088583621 1 1
0.124561769064188 0.123438081075773 1 1
0.159343119158966 0.157341598173832 1 1
-0.0150381594919014 -0.0150972812540223 1 1
0.195554901977179 0.193275337253854 1 1
0.360237290843586 0.35661811033591 1 1
-0.0163862380513857 -0.0155145128956524 0 0
0.158688634174356 0.157582801875411 1 1
0.354171332797419 0.351231884418819 1 1
0.209459234830317 0.207935472572762 1 1
0.375201603505255 0.371390462469506 1 1
0.156134695162325 0.154614312962025 1 1
0.0617385847088779 0.0607009613311581 1 1
0.287242597211302 0.284616135568069 1 1
0.250710590430191 0.248367717993026 1 1
0.403571947721985 0.399960033169328 0 0
0.248638436616595 0.245805146182032 1 1
0.104197259944984 0.103728432868147 1 1
0.0465788686278611 0.0457013774075017 1 1
0.237696268599226 0.235164908994578 1 1
0.142725818699285 0.140826902281265 1 1
0.293653902907399 0.290700448650707 1 1
0.136188038899205 0.134610217986982 1 1
0.118681693516653 0.117721126329531 1 1
0.360325940367356 0.356974157079842 1 1
0.259619413811876 0.256882881846501 1 1
0.375071416513044 0.371484254989566 1 1
0.14812411434115 0.14662702963046 1 1
0.313348137236748 0.310035475835637 1 1
0.249098081884826 0.246305572157443 1 1
0.239171844848689 0.236536858182209 1 1
0.252593643849448 0.249550190432434 1 1
0.190990614653587 0.188979083414958 1 1
0.271396924833084 0.268793964233912 1 1
0.287291934604836 0.284184639246302 1 1
0.184334780770499 0.182141499477248 1 1
0.274899913148787 0.272123339508441 1 1
0.175823095947252 0.174280949151401 1 1
0.24208385453788 0.239417871105602 1 1
0.322003281101583 0.318426948184245 1 1
0.191681001917863 0.190181301920989 1 1
0.26026269158701 0.256928284227465 1 1
0.13525662498986 0.133549219803523 1 1
0.216457393153301 0.21373824926635 1 1
0.237040352267527 0.234029620206228 1 1
-0.00878166009606514 -0.0095268311341716 0 0
0.128733737437128 0.127672218651567 1 1
0.271438385903483 0.268630982228143 1 1
0.0849549327516665 0.0841314855388847 1 1
0.313437299407241 0.310030129462947 1 1
0.245272214840708 0.242417006553871 1 1
0.162590067104071 0.161219111722864 1 1
0.0791687836619044 0.0784486755660703 1 1
0.182527436834352 0.180539020767872 1 1
0.0671311441484925 0.0663311639728792 1 1
0.176685300849805 0.174721628538666 1 1
0.116098100096203 0.115270002212123 1 1
0.135067160755511 0.132989974504212 1 1
0.385957659015225 0.382143130315835 0 0
0.230491516838729 0.227861531788053 1 1
0.015611504094808 0.0157108884553467 1 1
0.180885804379762 0.179208183857765 1 1
0.31806446579167 0.314643904649549 1 1
0.0845602696951101 0.083721109042962 1 1
-0.00104485404861349 -0.00044778416864737 0 0
0.159290059620361 0.156489353452559 1 1
0.14119601100048 0.140127164022808 1 1
0.341024152322861 0.337849820546811 1 1
0.132671048695659 0.130947326005233 1 1
0.0970976800865148 0.0957021921692338 1 1
0.192254676585849 0.19082540130414 1 1
0.308646146279996 0.305312329304943 1 1
0.212281325028724 0.210419841571958 1 1
0.122513489741948 0.121522918299006 1 1
0.202257056272061 0.200549218234819 1 1
0.241578047178306 0.238870532304875 1 1
0.217235802761223 0.215410374108911 1 1
0.222566085937767 0.220881866152339 1 1
0.472826690374208 0.468062679431592 1 1
0.406512841295077 0.402492674922067 0 0
0.116933559575994 0.116073627434711 1 1
0.274970040579138 0.272608570716569 1 1
0.174855056704515 0.172898796037758 1 1
0.409662922158023 0.405714511895131 1 1
0.381809981972805 0.377135406053552 1 1
0.170480522621202 0.16957461479332 1 1
0.169728012658733 0.167577500734385 1 1
0.088353449615229 0.0874704317794569 1 1
0.177718985757299 0.176017099952798 1 1
0.250597521232719 0.248432858010876 1 1
0.276176863731956 0.273633575452446 1 1
0.285008863163114 0.282403795246757 1 1
0.241617402708908 0.237880334091596 1 1
0.108144183971535 0.107186288701895 1 1
0.256500004715079 0.253636706937568 1 1
0.216858907802578 0.214874398189919 1 1
0.182134189398657 0.180559342715207 1 1
0.200430719935088 0.197340838732338 1 1
0.030351057656642 0.0296414404716136 1 1
0.148300667250256 0.147454359616781 1 1
0.338655505535529 0.335873000133242 1 1
0.111370724545281 0.110356738219887 1 1
0.190935534210359 0.188876085647697 1 1
0.158199040147427 0.156279398467358 1 1
0.127103678119203 0.126098864647036 1 1
0.191242174609765 0.189580489269878 1 1
0.29685149697636 0.294083115257853 1 1
0.282374268093329 0.279987274377429 1 1
0.26006650388379 0.257199637660538 1 1
0.313255972996123 0.310401196481763 1 1
0.333639535475461 0.330655890842998 1 1
0.110088639080477 0.109222809063087 1 1
0.187089187240611 0.184990960817885 1 1
0.281564173631886 0.27883006793387 1 1
0.270634559610789 0.267333673392232 1 1
0.178346530953583 0.176732401075055 1 1
0.0836592410133058 0.0824937089836286 1 1
0.203097587229905 0.200527785688855 1 1
0.230682585635251 0.227754124193666 1 1
0.180227366125422 0.178233042193849 1 1
0.0420547751668817 0.0425954342589611 1 1
0.188583507715303 0.186457711522856 1 1
0.274560785998857 0.271236375221504 1 1
0.299746253310507 0.296082057933659 1 1
0.319930071208335 0.31680011444305 1 1
0.273205428019678 0.269879203507367 1 1
0.0834563424229697 0.0825950751328535 1 1
0.165218623592053 0.163359409961753 1 1
0.162608330413897 0.160581246323515 1 1
0.15165752659547 0.150288843650549 1 1
0.232582621858724 0.23065220798802 1 1
0.163530924842173 0.162342034605868 1 1
0.336182137579769 0.333183903161883 1 1
0.196233310959703 0.19410570694698 1 1
0.193536204146971 0.190025896613337 1 1
0.340898233531905 0.33691823752984 1 1
0.193587217341011 0.19067665594669 1 1
0.20676523392591 0.204441147216835 1 1
0.093004646173524 0.0915666359619941 1 1
0.271742692626915 0.268839675793064 1 1
0.215725831293155 0.213212501372311 1 1
0.167579297057386 0.165898563814979 1 1
0.197462192489651 0.19578269193899 1 1
0.0574455122564315 0.0569623635888598 1 1
0.236054636447191 0.233660237058989 1 1
0.212993557200884 0.211175394193933 1 1
0.187126824416223 0.185143446318324 1 1
0.0689457219850428 0.068405208028789 1 1
0.0336823337304241 0.0333046461348046 0 0
0.212802704617679 0.2103167714165 1 1
0.369228487005973 0.364219873448292 0 0
0.129409539273503 0.128374135383698 1 1
0.199427281733706 0.196967178136653 1 1
0.208206193492833 0.206541189437644 1 1
0.207403669657968 0.205239605666951 1 1
0.0203827819723395 0.0201728891328078 0 0
0.257920135028915 0.2556092077391 1 1
0.17525186604218 0.173436035536788 1 1
0.201471593999047 0.199534469076011 1 1
0.0397371585482509 0.0394378401375579 1 1
0.194259358492893 0.192346756818713 1 1
0.159765559176899 0.158583147623693 1 1
0.342330270772333 0.338847561470423 1 1
0.209626398748481 0.206686752336575 1 1
0.257653702955561 0.255127259768842 1 1
0.387065874601309 0.383541438488787 0 0
0.197029623660839 0.195267177192214 1 1
0.248763185934922 0.24639497930624 1 1
0.15362659866217 0.152251161075677 1 1
0.236552715847605 0.234601950219372 1 1
0.185026287585521 0.183231223454331 1 1
0.23887199042457 0.236330969785696 1 1
0.248536373946911 0.245991288448836 1 1
0.263368883168925 0.261116161810566 1 1
0.160435139818542 0.158839720884069 1 1
0.104743399972959 0.103505505360095 1 1
0.299668274349863 0.296983759909553 1 1
0.145987889746208 0.14473258916083 1 1
0.130981883930734 0.128733171190483 1 1
0.20352379771547 0.201235348417963 1 1
0.238205372500522 0.235941318722189 1 1
0.241364150736794 0.239377451902094 1 1
0.203941774560985 0.201936662587074 1 1
0.0667473428067276 0.0659301484380252 1 1
0.177508566451412 0.176033091086175 1 1
0.0385149654116844 0.0386481161536035 1 1
0.242285108203682 0.239941346559179 1 1
0.203292756919416 0.201241703209599 1 1
0.221539185819362 0.219515282478435 1 1
0.115216632404156 0.114089420659405 1 1
0.116203617457739 0.116095440460603 1 1
0.129042800749171 0.128300515367903 1 1
0.270831442586089 0.267855153006369 1 1
0.304672464417147 0.301847850992667 1 1
0.0278520644952765 0.0271103385126719 0 0
0.275353506772701 0.272765822488233 1 1
0.487449056565782 0.482077641507642 0 0
0.0595441041466841 0.0587674925150618 1 1
0.118484021852026 0.11644045209597 1 1
-0.0438148234053 -0.0433847754158672 0 0
0.163928892961682 0.161859313981959 1 1
0.231070454250789 0.228040204267325 1 1
0.0973209754715078 0.0967297449188997 1 1
0.193951802811219 0.192376014859837 1 1
0.157991947027473 0.155989502821984 1 1
0.267071381923409 0.263522503255407 1 1
0.25698113020629 0.254929141926821 1 1
0.324341792464295 0.320929800102227 1 1
0.289830082075003 0.28656352370579 1 1
0.279652538280985 0.277113218877413 1 1
0.114535281582285 0.113238284055512 1 1
0.206546362286536 0.205394599468095 1 1
0.226229446482606 0.224117043305228 1 1
0.0127036508701336 0.0130017523116275 0 0
0.362768511023892 0.359337985069677 0 0
0.229303542658421 0.22711163944739 1 1
0.256602184977214 0.254189525374783 1 1
0.0806639453719279 0.0797790823661529 1 1
0.130088978529969 0.129172470028211 1 1
-0.0667324434904836 -0.0656004443660785 0 0
0.181705481935721 0.180218700207226 1 1
0.0730643838300101 0.0722764639215985 1 1
0.0946882579837935 0.093247265545657 1 1
0.144207722050218 0.142537222514292 1 1
0.217826445336822 0.21575368855512 1 1
0.236525503500072 0.233852311069404 1 1
0.248904030749036 0.246824505199281 1 1
0.1824052173881 0.180631605164437 1 1
0.214245812891748 0.212672229838049 1 1
0.272466508569409 0.269686774119928 1 1
-0.0159781673130052 -0.0160622759663751 0 0
0.112912888575278 0.111430527827773 1 1
0.130528378924441 0.129234441275162 1 1
0.20452632204014 0.202138344689079 1 1
0.431964931054224 0.427757655231733 0 0
0.238351870445106 0.236621998949145 1 1
0.0378267523563057 0.0373901255021413 1 1
0.343379339875179 0.33953382286196 1 1
0.0775151827234387 0.0768468761195857 1 1
0.232921566029498 0.230657336062465 1 1
0.272342707499345 0.269915462512193 1 1
0.207835631003722 0.205711845387328 1 1
0.262379935331986 0.260081147975098 1 1
0.308785300997856 0.305898288155029 1 1
0.342621652378932 0.339803511870806 1 1
0.236746717933009 0.234432219554672 1 1
0.293080227387446 0.290406951881624 1 1
0.144182660539585 0.142412116239009 1 1
0.304648183179223 0.301553474962237 1 1
0.198779688321805 0.196989390347234 1 1
0.275010982761108 0.272321242186276 1 1
0.23762569642061 0.235513953345364 1 1
0.199510878780134 0.19752273862624 1 1
0.0745564208721734 0.0737607002654143 1 1
0.245338529576257 0.243115189372905 1 1
0.0866565129654979 0.0858227147237329 1 1
0.186111257159263 0.184397532328047 1 1
0.102821933864694 0.1025988169734 1 1
0.112103453545559 0.110900056237366 1 1
0.0730005794073964 0.0721255772920032 1 1
0.117131611963838 0.115829355749067 1 1
0.108509302299719 0.107462151865916 1 1
0.176769413877327 0.175029890000953 1 1
0.0953505588322802 0.0945432298663373 1 1
0.157907569526551 0.156550723285552 1 1
0.0171553287625922 0.0167372184486615 0 0
0.232717841839741 0.229926951516987 1 1
0.301601763576578 0.298929263217358 1 1
0.291280302843567 0.288340012304923 1 1
0.116326799525326 0.115655258743562 1 1
0.184044030453582 0.182320705835176 1 1
0.209728232795226 0.207300107698853 1 1
0.190825747227124 0.188854423855549 1 1
0.294770075780773 0.2920287541633 1 1
0.280289627368697 0.277623542872449 1 1
0.0341762156199366 0.0331448957051928 1 0
0.237147056188286 0.234496828845324 1 1
0.376368408375989 0.372387604460996 0 0
0.146346887240413 0.145378825043988 1 1
0.157254843791337 0.155608601736577 1 1
0.153964422425306 0.153368102934043 1 1
0.102012944386637 0.100902227994334 1 1
0.20214863464676 0.199636896521583 1 1
0.296878208364963 0.293754284574383 1 1
0.00777799650436703 0.00761189924241097 1 1
0.232649945806319 0.230217902421027 1 1
0.0895946926428662 0.0890223158025904 1 1
0.299836322422361 0.296487969046187 1 1
0.160523073046423 0.158819653346072 1 1
0.0924462988617628 0.0919098837349508 1 1
0.22422652807292 0.222104918078143 1 1
0.233947967534984 0.23174345932321 1 1
0.23075804557707 0.228442093544057 1 1
0.254462230863156 0.252015318703026 1 1
0.0590782468175048 0.0584845623800175 1 1
0.263903527381502 0.261375262206633 1 1
0.0903537805144664 0.0896310998273216 1 1
0.138672603159236 0.137912527268617 1 1
0.225120735967107 0.222715725297029 1 1
-0.0354365403899434 -0.0348442071685224 0 0
0.20328648862417 0.201389539616116 1 1
0.354259246777104 0.351290400657965 1 1
0.189029179625883 0.186375593466406 1 1
0.337064635143727 0.333848540867854 1 1
0.150684455614049 0.149302356626362 1 1
0.242897510717861 0.239255781655796 1 1
0.0643711646653867 0.0637902733586289 1 1
0.0896519562799449 0.0887099546220911 1 1
0.306427667410763 0.30321891876786 1 1
0.23061178156101 0.228468186047732 1 1
0.157589576481762 0.156289249357026 1 1
0.241639970975436 0.239588818487303 1 1
0.0486813997741963 0.048687436949106 1 1
0.199031584010547 0.196660557932954 1 1
0.124311366632985 0.122916068871155 1 1
0.149518519787662 0.148071232033499 1 1
0.0892780569228082 0.0875890374552841 1 1
0.233589845334415 0.231372240282178 1 1
0.265707187653174 0.262882303759321 1 1
0.26865632379932 0.266105696276241 1 1
0.167055595478167 0.165377695499671 1 1
0.290545691181353 0.287364803062732 1 1
0.30882549769588 0.305275769429988 1 1
0.0641686169667123 0.0635840378457091 1 1
0.307292000093513 0.303219000210419 1 1
0.339390071555643 0.3356680078271 1 1
0.145411432904649 0.144456079323156 1 1
0.213006477486424 0.210401824021834 1 1
0.220852427276377 0.218691872397956 1 1
0.17020443871284 0.16841531143765 1 1
0.0825331015939747 0.0817948329097247 1 1
0.21345982282603 0.211610344475015 1 1
0.298575009058118 0.295949323734844 1 1
0.0623245081314236 0.0619991165249822 1 1
0.0462809012399469 0.0462605540808172 1 1
0.201531161359197 0.199492718814933 1 1
0.219104389956923 0.21674856500243 1 1
0.445214294024151 0.44121086640393 0 0
0.174164542420613 0.17297366392174 1 1
0.425241594934954 0.420602338541078 0 0
0.270133089333769 0.26781640548954 1 1
0.26272132881337 0.260012062141535 1 1
0.184973781568857 0.182761588936853 1 1
0.35697424151235 0.35373895176197 1 1
0.192699111833976 0.189770269042881 1 1
0.313780385424578 0.310742543605026 1 1
0.271481247828891 0.268620693283251 1 1
0.359295499228005 0.35573642250503 1 1
0.21120565015271 0.209058562014536 1 1
0.182976536631829 0.181639374969171 1 1
0.239637994927905 0.237649862068568 1 1
0.311725191844763 0.308912726953251 1 1
0.195997912011588 0.193064406574277 1 1
0.112883391214455 0.112145339651496 1 1
0.308545024515146 0.305747016522295 1 1
0.351492269881125 0.347617142085668 1 1
0.377703843534621 0.374676284732988 1 1
0.16904125832663 0.167093399439431 1 1
0.0513571007731601 0.0507966979102971 1 1
0.0626453069566731 0.062628617129487 1 1
0.335515680959338 0.332731567234131 1 1
0.146551595822836 0.144299898114872 1 1
0.151825362515874 0.149759660541563 1 1
0.260487526316791 0.257881683357334 1 1
0.254331368287299 0.251933879357135 1 1
0.188639836176357 0.187321752585804 1 1
0.103276277627002 0.102440367792638 1 1
0.0802380186475937 0.0795542206024172 1 1
0.111221309074351 0.110560066804041 1 1
0.120633634357301 0.119187914667306 1 1
0.249059137386083 0.246876982757871 1 1
0.339211032311364 0.335602359111639 1 1
0.229597555856558 0.227217780847378 1 1
0.17518576490442 0.173343460156619 1 1
0.143420555674184 0.141957322926574 1 1
0.387102199720671 0.383098342025511 1 1
0.0580889582913565 0.0574741748485286 1 1
0.30326606528484 0.299458027400793 1 1
0.0365227499229447 0.0366857514988682 1 1
0.295214427245039 0.292941808449874 1 1
0.116844726667606 0.11588240225773 1 1
0.344216056470559 0.340540623983348 1 1
0.179672272377671 0.177425280214763 1 1
-0.0221301779624749 -0.0222743387518211 0 0
0.0477495964936337 0.0474053994056874 0 0
0.305581738281126 0.303234718473903 1 1
0.203597154580515 0.201534191819707 1 1
0.195735339686763 0.193544655847231 1 1
0.404965719405836 0.400490504181757 0 0
0.269065321337107 0.266215240563435 1 1
0.251887663303135 0.249102908625058 1 1
0.279406874352581 0.276066764799122 1 1
0.116595603072401 0.115686251572697 1 1
0.276082551651562 0.273112503703555 1 1
0.154391798567336 0.153149087489831 1 1
0.219241448964627 0.217081363788852 1 1
0.233828491488318 0.231451629938071 1 1
0.16435438314128 0.16330296318988 1 1
0.384559246300262 0.38085299567392 0 0
0.156075827227747 0.154416080554924 1 1
0.00612889534311983 0.00602154697926475 0 0
0.138803819178256 0.138057687369438 1 1
0.178435197520934 0.176185762908812 1 1
0.0939789064739163 0.0924907448441348 1 1
0.106663591717757 0.105796580504653 1 1
0.158123270265981 0.156227478898039 1 1
0.175315961358095 0.17351812191118 1 1
0.162596890926405 0.161155212478267 1 1
0.00859278739290616 0.00852554253946236 0 0
0.100076998657363 0.0987865270327663 1 1
0.221456740322934 0.219260920558976 1 1
0.169342422918345 0.167485591660267 1 1
0.26706779358293 0.263828657950724 1 1
0.389229628507024 0.385577212174184 1 1
0.150428528307494 0.149053772811877 1 1
0.11368581602289 0.112919050853824 1 1
0.500608387671709 0.495930771484875 0 0
0.164512373356193 0.16264181323213 1 1
0.0202413081107577 0.0205627445874445 1 1
0.141148014837461 0.140019989699031 1 1
0.103075932898358 0.102329296052173 1 1
0.204369716406694 0.202358492084315 1 1
0.15569412422364 0.154052166974352 1 1
0.171042826060354 0.169057238147601 1 1
0.415729170444913 0.412287505528402 0 0
0.250575518913909 0.247539724654975 1 1
0.219793812503781 0.217765729721618 1 1
0.239852237288928 0.237634705306956 1 1
0.11652946504094 0.115797863763284 1 1
0.185835845154534 0.183861061485527 1 1
0.175412296340021 0.173612867719441 1 1
0.207606142788464 0.205841691198929 1 1
0.138125829043976 0.136319041911944 1 1
0.155570354274923 0.153746578316079 1 1
-0.0323651782219681 -0.0321369762623319 0 0
0.1717055625955 0.170055992058232 1 1
0.359404112184707 0.355271177410659 1 1
0.0889551834013207 0.0887434521744171 1 1
0.123320666088325 0.12239573493944 1 1
0.160738364471127 0.158825381551584 1 1
0.185582798619952 0.183773502940464 1 1
0.181793022718872 0.179778652986821 1 1
0.0344670340877722 0.0346081849266215 1 1
0.280038504113131 0.277663247034446 1 1
0.164866095442 0.162919732332298 1 1
0.0246533333537396 0.024763351583927 1 1
0.104709171008798 0.103566650796856 1 1
0.220532707213959 0.21874964888409 1 1
0.212803849087589 0.210857185106072 1 1
0.258311140658173 0.255754834008205 1 1
0.131831519495797 0.13115411825894 1 1
0.301041387688257 0.297670481834077 1 1
0.36170923783021 0.35841616266716 1 1
0.302346185128907 0.299111040109715 1 1
0.119350502847249 0.117281457839358 1 1
0.110377593002556 0.108777231403051 1 1
0.158189627042891 0.157064191254237 1 1
0.11385575982023 0.113118322206714 1 1
0.10012701072815 0.0988103262975235 1 1
0.326562713351839 0.323352941031268 1 1
0.232156500218809 0.23054802174726 1 1
0.18345909887702 0.181567848114588 1 1
0.182254224183498 0.179816396004656 1 1
0.189457276717608 0.187382094911486 1 1
0.0314226488588702 0.0309822314947366 1 1
0.00406631668226697 0.00329185877863829 1 1
-0.0188528045239658 -0.0184068279253273 0 0
0.118726688073504 0.117665078430939 1 1
0.16097701168475 0.15945453856965 1 1
0.163703869904374 0.162416057589698 1 1
0.396440793295824 0.392671146937154 0 0
0.143992167838745 0.142554407124977 1 1
0.160166473225632 0.158398847231392 1 1
0.127139509649603 0.126048433772637 1 1
0.221431667718979 0.218492680434402 1 1
0.480908286465724 0.474818110213754 0 0
0.236036314071743 0.234052600749249 1 1
0.161689580625681 0.15990076609248 1 1
0.267949246093102 0.265983595494606 1 1
0.136058343093776 0.134678299541217 1 1
0.335455406376245 0.332154147679311 1 1
0.229784453176642 0.227322764013549 1 1
0.142144270143917 0.14106975162216 1 1
0.230750138088609 0.228833742082305 1 1
0.253781503471961 0.251750683978507 1 1
0.154668825397908 0.152952759828965 1 1
0.132011291986173 0.130434618066652 1 1
0.215280511858103 0.213234017999212 1 1
0.322456322107222 0.319137294341553 1 1
0.116628153716084 0.115101013219362 1 1
0.256518746520949 0.253660226111223 1 1
0.140801576779381 0.139976821836632 1 1
0.263291890925666 0.260953240323738 1 1
0.223952492053327 0.222322598907296 1 1
0.260965843506563 0.25837219013889 1 1
0.277829196623331 0.274300824439185 1 1
0.0185118037413234 0.0179621026311073 0 0
0.145049369025969 0.144259914187256 1 1
0.209120866166381 0.207411383298179 1 1
0.123712171911135 0.121573758598744 1 1
0.0807999340498309 0.0799893324904953 1 1
0.155914700493042 0.154319929440341 1 1
0.0916388800581829 0.0908869308945036 1 1
0.474103920937809 0.469791340845537 0 0
0.184684600439302 0.182571953127432 1 1
0.261074149066335 0.258369980700508 1 1
0.143986018743188 0.142654121624189 1 1
0.314897432083576 0.311919775294883 1 1
0.0195983519485256 0.019315826792707 0 0
0.102391981276114 0.100560402972108 1 1
0.226399929637262 0.223959514370068 1 1
0.227490109696504 0.225415195060327 1 1
0.269531872427584 0.26701913271721 1 1
0.272169964551199 0.269688377279649 1 1
0.229429407960237 0.227193446282429 1 1
0.154066631080786 0.15230563076718 1 1
-0.0208299306678699 -0.0205131721681096 0 0
0.0802755278324665 0.0804176387909112 1 1
0.2136584147001 0.210976323454457 1 1
0.150749147070754 0.149607407364941 1 1
0.197101078097478 0.195687654684087 1 1
0.144024495177105 0.143003737892704 1 1
0.160715389715939 0.158901752393545 1 1
0.173010256567444 0.171232912752136 1 1
-0.0934454754893907 -0.0921120126472646 0 0
0.115124164370056 0.114525771367626 1 1
0.22529432195531 0.222713241251644 1 1
0.201329947243243 0.199534812725397 1 1
0.167529143735772 0.165998205216345 1 1
0.162420178790122 0.160658358930957 1 1
0.150976777166215 0.149253743113148 1 1
0.156031890556695 0.154997842425302 1 1
0.0680808446682113 0.0676735205892707 1 1
0.407316795787331 0.403355563689204 0 0
0.31509411475951 0.311802633603495 1 1
0.149477197769779 0.14851606960404 1 1
0.163041695304816 0.16170649362805 1 1
0.147212509932994 0.145785078641062 1 1
0.149995687138446 0.14815055552337 1 1
0.238129025599465 0.236062580564924 1 1
0.135414777583191 0.134318463737113 1 1
0.18498229513516 0.182962043908903 1 1
0.257256152560579 0.254829883662618 1 1
0.118748712468595 0.117431490150027 1 1
0.34290222981368 0.33914027506868 1 1
0.246582023445586 0.244425863881459 1 1
0.0365908468362911 0.0360872595258639 1 1
0.154581853705239 0.153353171730123 1 1
0.118926731906887 0.117630276283909 1 1
0.0649924593652233 0.0644045358253081 1 1
0.266289138472497 0.263812212814159 1 1
0.210793815587406 0.208775527458106 1 1
0.23057091346299 0.228727987199555 1 1
0.144200358368558 0.142159973483991 1 1
0.275071188995385 0.271564038877255 1 1
0.406969964958513 0.403099756938765 0 0
0.0507372522701923 0.0505899934357177 1 1
0.26191148814414 0.259272743189092 1 1
0.233301272238027 0.231017852408014 1 1
0.102903300202082 0.101670510742592 1 1
0.0681650337240859 0.0674621668032542 1 1
0.362306854838002 0.358863349972038 1 1
0.416941108420022 0.412900684896419 0 0
0.0487698071987909 0.0479917941102849 1 1
0.207603647772639 0.205183760336402 1 1
0.249585819449855 0.247344061186572 1 1
0.0504614606564939 0.0499231740638474 1 1
0.0866383818317453 0.0865122721713441 1 1
-0.0693733598561803 -0.0677917196217736 0 0
0.410770426807442 0.406549503333369 0 0
0.306519944480551 0.303716662649607 1 1
0.00799881489642172 0.00815539998101993 0 0
0.278250963179356 0.275515101998693 1 1
0.0677838790844361 0.0672862817868065 1 1
0.24728178087464 0.245713881797516 1 1
-0.0125227778772816 -0.0126364156102887 0 0
0.221568710401617 0.219990310901982 1 1
0.261885524676918 0.258423300217303 1 1
0.265887302008543 0.263187034187099 1 1
0.121654291417738 0.121235263707555 1 1
0.0207511344461883 0.0200144178508268 1 1
0.199249937450369 0.196856192856116 1 1
0.0490802122476834 0.0485180074755558 1 1
0.232283438682338 0.229467110536084 1 1
0.281223717381304 0.278467042603573 1 1
0.0767323725689128 0.0755152555552111 1 1
0.319270560243446 0.31550929915975 1 1
0.0446823382271547 0.0436838556963855 1 1
0.132146136147888 0.130963724760374 1 1
0.0981959839728345 0.0979002448108294 1 1
0.153841898919168 0.152022511310174 1 1
0.222807423075705 0.220519772247826 1 1
0.213268344379712 0.210781063167571 1 1
0.0592243814047606 0.0585592129891594 1 1
0.0310627170141717 0.0306606858979399 0 0
0.183622353696758 0.181084852751624 1 1
0.224403937001798 0.222151328427482 1 1
0.337030739678239 0.333971122062667 1 1
0.251851654930824 0.249405049833852 1 1
0.192663860268242 0.190409984605835 1 1
0.129136005312807 0.127985233025826 1 1
0.299620792609596 0.296813414235638 1 1
0.172215544690164 0.170972243397966 1 1
0.111275711374464 0.109876151171963 1 1
0.207892410136149 0.205697422366458 1 1
0.429640590074576 0.424219699614137 0 0
0.259230981984104 0.257338003810567 1 1
0.119858221941897 0.118099536480873 1 1
0.154352458258638 0.152541716821655 1 1
0.0580313623132732 0.0570911611146874 1 1
0.187643648347225 0.185402404277466 1 1
0.182096791118098 0.18053170201279 1 1
0.355616992572883 0.352464429742206 0 0
0.23357155510665 0.231172911806584 1 1
0.0739575294061377 0.0730776248685243 1 1
0.162810451255467 0.161127487075823 1 1
0.346976769377242 0.343569552116352 1 1
0.242624902657562 0.240470658546768 1 1
0.2787965978984 0.27624156922109 1 1
0.153901224201749 0.152149977281244 1 1
0.166464903475568 0.164805190489429 1 1
0.204174725330509 0.201966518140107 1 1
0.0449680392058043 0.0446041537285331 1 1
-0.00139680492609358 -0.001796673064412 0 0
0.0164161712860142 0.0156394624988146 0 0
0.199441614994839 0.19803342946781 1 1
0.176107015762851 0.174258511459928 1 1
0.137735164144676 0.135554332666382 1 1
0.252234857586246 0.249761120692827 1 1
0.381155216213304 0.377248796602025 1 1
0.204532421479679 0.203281523950599 1 1
0.202334384011275 0.199686033547661 1 1
0.278379861617949 0.274846210307146 1 1
0.223596279643703 0.220245052450038 1 1
0.0913535666027903 0.0908434240600098 1 1
0.0956270894649333 0.0946126441770527 1 1
0.0181764986925067 0.0179389918902957 0 0
0.29623909301524 0.293319894632858 1 1
0.120654244601301 0.119457403167402 1 1
0.102525177335886 0.101529459271592 1 1
0.0743118832565031 0.0737562075071692 1 1
0.250138552400181 0.247283550548107 1 1
0.326124518750975 0.32278792142194 1 1
0.168464729154809 0.166365955730929 1 1
0.301379336506881 0.298265602674475 1 1
0.220294544779045 0.217599336238882 1 1
0.260850167085762 0.25837714350175 1 1
0.292497309520994 0.289690721686955 1 1
0.199403661330584 0.196961806049509 1 1
0.169072417044962 0.166719884356095 1 1
0.152984024396769 0.151389197002741 1 1
0.340673694454131 0.33740190769619 1 1
0.186696677207408 0.184573640626125 1 1
0.0789037040585041 0.0778355938147584 1 1
0.208140906648471 0.205697435048558 1 1
0.275597806213928 0.273071301400684 1 1
0.144314236155296 0.143376926387314 1 1
0.436743066553112 0.432739527294793 0 0
0.159991986153546 0.157844405568292 1 1
0.312502171280221 0.308765229641012 1 1
0.187505718379286 0.186223561119515 1 1
0.123561922973804 0.122679714732853 1 1
0.128352749365865 0.126854619581534 1 1
0.285521252950263 0.28270566147771 1 1
0.10753443642394 0.106623615609539 1 1
0.151986234852888 0.150651724480433 1 1
0.32568610648114 0.322743240540219 1 1
0.202666295459357 0.201028744404186 1 1
0.223972024328308 0.221867924720831 1 1
0.20352691157337 0.201601317644346 1 1
0.209865126168737 0.20720329340451 1 1
0.179418563437697 0.178244386465115 1 1
0.22806122923548 0.22567333216464 1 1
0.467542979400658 0.462465127039025 0 0
0.208167654302651 0.206523156141535 1 1
0.251711371909495 0.249730284716912 1 1
0.138384734836635 0.136934878282423 1 1
0.00130403139723543 0.00139149048846301 1 1
0.231987865163387 0.228772788796109 1 1
-0.0114290602742306 -0.0112940462937552 0 0
0.284635156647028 0.282112780422044 1 1
0.196894151817803 0.19504489392245 1 1
0.126149458589686 0.124478379651179 1 1
0.229613455342797 0.227081097846813 1 1
0.168814595132508 0.167132255799534 1 1
0.132796122836924 0.13185217808522 1 1
0.184609616523612 0.183093805582052 1 1
0.107606737175555 0.1062543247795 1 1
0.233007769296023 0.230215251106398 1 1
0.248568439754488 0.246205530611876 1 1
0.169131508643318 0.167309153748257 1 1
0.288454087711809 0.285841160675362 1 1
0.0239676400823778 0.0241262526718288 1 1
0.276403676655703 0.273463372886838 1 1
0.224810308827942 0.22248303601358 1 1
0.140706515582435 0.139359605596137 1 1
0.0203421622408884 0.0195768136972315 1 1
0.182141625836908 0.179729601782233 1 1
0.0790549483952275 0.0786104816263742 1 1
0.313198265231372 0.310309079690892 1 1
0.128242380459583 0.126583785000804 1 1
0.137417453243065 0.135945842887816 1 1
0.179192119520884 0.177304202619487 1 1
0.3366012325147 0.333275727391648 1 1
0.259291634323023 0.256536783679158 1 1
0.0699187333505559 0.0691125770340411 1 1
0.24621699412988 0.243949391135296 1 1
0.102224579440604 0.101490413691594 1 1
0.222823724777825 0.220562858385724 1 1
0.365844842539832 0.362642776322111 0 0
0.141508558860932 0.140139774621554 1 1
0.258093566284386 0.255512096446073 1 1
0.287229812541879 0.284050063440971 1 1
0.184490167339389 0.182130811513307 1 1
0.305351929741602 0.302231055956639 1 1
0.286000381442505 0.283332723938743 1 1
0.291753214905927 0.288106275619677 1 1
0.235440222903214 0.232956954583658 1 1
0.0909352313500374 0.0897943663301711 1 1
-0.0105088368530239 -0.0097073498516782 1 1
0.185275637675369 0.184123180522505 1 1
0.223267685915609 0.221057720577872 1 1
0.271469254928076 0.268438620854997 1 1
0.108874701573722 0.10768687779383 1 1
0.135673575876985 0.134191331336324 1 1
0.179664696804998 0.178067887032699 1 1
0.265299786726479 0.262178160216048 1 1
0.405081115726593 0.400676665441139 0 0
0.180207510705654 0.178469455007155 1 1
0.248091841754466 0.244678949053769 1 1
0.15781868709445 0.155683332885432 1 1
0.278096241254638 0.275099430093153 1 1
0.212175234717758 0.210003712622242 1 1
0.150533009709519 0.148548989597551 1 1
0.147705635099203 0.146383108212373 1 1
0.373539446365224 0.369638063689407 1 1
0.193322481863608 0.19135082172509 1 1
0.265023077649688 0.263116068524047 1 1
0.256467464735042 0.254295642124812 1 1
0.272183795079003 0.269356294549461 1 1
0.280946881442628 0.277825720280489 1 1
0.236112208749365 0.233946926902592 1 1
0.156197257217946 0.154020073853858 1 1
0.295643848501845 0.292759545381978 1 1
0.102189415402385 0.100927840267597 1 1
0.0703682527387089 0.0699864556100444 1 1
0.174549454300588 0.173297772705901 1 1
-0.107339748794608 -0.105779783737606 0 0
0.265617303268433 0.26218765200123 1 1
0.156643498350293 0.15527952046877 1 1
0.00204865714784277 0.00185226725450431 0 0
0.240512434256199 0.238412017773488 1 1
0.283300729826834 0.280237034846738 1 1
0.247239370478426 0.243986778180563 1 1
0.171509087922917 0.169711468150147 1 1
0.349183055787885 0.345747766249511 1 1
0.240181337676635 0.238280993203305 1 1
0.255363336785939 0.252185727180422 1 1
0.257849627046977 0.255481665309227 1 1
0.191705506418043 0.189062337429761 1 1
0.210674062845837 0.208880534566573 1 1
0.229579405995617 0.227347610691543 1 1
0.205107709227002 0.202488704747135 1 1
0.339480774905278 0.336098834736204 1 1
0.295967670534887 0.292694430932129 1 1
0.0576087174485144 0.0564804995536159 1 1
0.272923930799347 0.270717978350778 1 1
0.186195356531381 0.184388599508608 1 1
0.0766600932906221 0.0763440754938788 1 1
0.0601900196223085 0.0601472838960486 1 1
0.195650202347255 0.193142458398367 1 1
0.342258296482543 0.338887668214865 1 1
0.310101710408903 0.307164109851411 1 1
0.2498823438385 0.247121643235167 1 1
0.0957504005172993 0.0945087404064822 1 1
0.167805713212472 0.166367807513992 1 1
-0.0119884862586542 -0.0117832872977735 0 0
0.37030111079211 0.366252810561281 1 1
0.212968806193212 0.210467233624221 1 1
0.336219686113912 0.332861547062699 1 1
0.321856162621296 0.318966995896899 1 1
0.0739396492134995 0.0735566934925831 1 1
0.0856122454560755 0.0849973217751905 1 1
0.12313887889086 0.121544875326307 1 1
0.158362197615373 0.157490941575217 1 1
0.228301440512816 0.224888551709446 1 1
0.339553608186258 0.335950443775691 1 1
0.0232755215497037 0.0235790688950129 1 1
0.179786195305851 0.178328141009479 1 1
0.227502445860307 0.225429425874868 1 1
0.216807622082288 0.214517606862813 1 1
0.139700530483981 0.138595481542645 1 1
0.207893155019551 0.206550299178039 1 1
0.0916637501668903 0.0907391052760855 1 1
-0.0920534193086189 -0.0912128485897665 0 0
0.158075303155879 0.157152648675056 1 1
0.192249748996553 0.190007692019942 1 1
0.054082292822603 0.0530518598394702 1 1
0.166818249091431 0.164379146689712 1 1
0.103654108898862 0.102759090372689 1 1
0.112236595065568 0.111859790606234 1 1
0.33680067318099 0.333523201113927 1 1
0.266629623544278 0.264396895790647 1 1
0.134420158026111 0.132927299224667 1 1
0.231526106512745 0.228350512624758 1 1
0.270413486520383 0.267595052884211 1 1
-0.0295851272193631 -0.0284248316573827 1 1
0.184826583811065 0.183066619721112 1 1
0.408349557074868 0.404349984987265 1 1
0.209990715714754 0.207679268613391 1 1
0.0689855056642128 0.0682403502601265 1 1
0.0435298694224938 0.0436422250516112 1 1
0.137366687512912 0.136047748148394 1 1
0.278890679939695 0.276317482124103 1 1
0.23026781398162 0.227627788292924 1 1
0.274015643376278 0.271667619657294 1 1
0.205365594082916 0.20244744836606 1 1
0.113873274434164 0.112913718011914 1 1
0.15631371589742 0.154699603017653 1 1
0.364183261991173 0.360433867349961 0 0
0.276861705849954 0.274230902646289 1 1
0.16920557873189 0.167530076338996 1 1
0.125484896931971 0.124839506356221 1 1
0.373631946207225 0.369429645260976 1 1
0.284641980908866 0.281215185989811 1 1
0.265270317258112 0.262466069374738 1 1
0.209425868404996 0.20761865680942 1 1
-0.0156195444422558 -0.0151103767955732 0 0
0.0702915514311618 0.0701023484090441 1 1
0.290418936707189 0.287937432805412 1 1
0.320088349544376 0.31642969776119 1 1
0.194769351478071 0.192773044441769 1 1
0.187837743871261 0.185738030879612 1 1
0.171230250399688 0.169395141562094 1 1
0.135129714097393 0.133659921816276 1 1
0.165675248564077 0.164488656994386 1 1
0.197683650524203 0.196851897043649 1 1
0.219099195550123 0.217433503902698 1 1
0.247103066551788 0.24474098074839 1 1
0.157602612474362 0.155939602036279 1 1
0.121655585378768 0.120648602482894 1 1
0.140258815614256 0.138528131047958 1 1
0.322610971340031 0.31826711348852 1 1
0.365714431847876 0.361848523615902 1 1
0.178168422825359 0.176513833585407 1 1
0.254076278369318 0.250988299060687 1 1
0.218462254934619 0.216915252854465 1 1
0.383655582910098 0.37926160349008 0 0
0.100977036352425 0.0995901952338468 1 1
0.0647485618075608 0.064370269650099 1 1
0.053172677103025 0.052435830784472 0 0
0.213671050929192 0.211598122471483 1 1
0.0749496348243888 0.0740352137847189 1 1
0.0567280430941287 0.0554910269198461 1 1
0.128575744208993 0.12734128665069 1 1
0.160502394974418 0.158628961470912 1 1
0.088108270111853 0.0871752804698087 1 1
0.232958006206561 0.230352790406297 1 1
0.139759914736992 0.137652723980399 1 1
0.121139183688081 0.119936310696831 1 1
0.162959079157866 0.161178827981059 1 1
0.306640038181395 0.303887375527292 1 1
0.00723114111338066 0.00657021612599765 0 0
0.195907782270751 0.193176589519497 1 1
0.08966865070338 0.088637151666329 1 1
0.236564520287187 0.233804426855602 1 1
0.192835570029937 0.190821349166548 1 1
0.39045250424713 0.387006569574462 0 0
0.240461104813765 0.238060275272742 1 1
0.0968330676426485 0.094787958278665 1 1
0.305580490956744 0.303048990260295 1 1
0.161212886687688 0.159393142158494 1 1
0.209197023025685 0.207245927295234 1 1
0.17031851179515 0.168805354201781 1 1
0.390437070842506 0.38682466642664 1 1
0.281998091352512 0.279489174810092 1 1
0.291404754884195 0.288112654644505 1 1
0.125411350294684 0.124253182500507 1 1
0.22175680739869 0.219562919950124 1 1
0.147275244804789 0.14511911214801 1 1
0.140422365515221 0.138932542082015 1 1
0.368101204492554 0.36389907113274 1 1
0.165478788704719 0.163860688518519 1 1
0.200976059344131 0.198607968373269 1 1
0.360899170383477 0.357348090525341 1 1
0.212233143754971 0.209917165846194 1 1
0.226488022855332 0.224462147047462 1 1
0.201502123543053 0.199286845314429 1 1
0.311780394917404 0.30837484261773 1 1
0.257737147547279 0.255632988997455 1 1
0.21758173310075 0.215813432224745 1 1
0.32871328516763 0.325757044775966 1 1
0.114629782026136 0.113226642817926 1 1
0.314165819508388 0.310903392263974 1 1
0.181786886129483 0.180168537355287 1 1
0.278485762835768 0.276139096670317 1 1
0.275786051222103 0.272772754084404 1 1
0.236688412741777 0.233828297877169 1 1
0.343873100896491 0.340420272208941 1 1
0.178544013935214 0.17705989178833 1 1
0.117181238248232 0.115955069583132 1 1
0.173046934295905 0.171471374921807 1 1
0.135139948727778 0.134184521606282 1 1
0.317809767304408 0.314576512988537 1 1
0.253131627336544 0.250640380533368 1 1
0.128626580476296 0.127691037341088 1 1
0.119947324129007 0.119070231069009 1 1
0.240264061917364 0.237596643579124 1 1
0.252340132665608 0.249719254387926 1 1
0.172719603845002 0.17018130311238 1 1
0.264351668689501 0.261996495289467 1 1
0.334507611220931 0.331978032905016 1 1
0.199103833128669 0.195863826411226 1 1
0.0403403561284288 0.0399312372888879 1 1
0.227533032751103 0.225531849908875 1 1
0.20597286444192 0.203748773786908 1 1
0.100144200922208 0.0988703435529453 1 1
0.150866446391585 0.148588192919423 1 1
0.0281664915486376 0.0278301808088336 0 0
0.11517361804589 0.114334091202108 1 1
0.234738778583723 0.232209363979528 1 1
0.010182454613028 0.0102344119038398 1 1
0.336824468152903 0.334335409783026 1 1
0.209576433900242 0.207246308487471 1 1
0.111274168212642 0.110319739204339 1 1
0.170239987430321 0.167591598522804 1 1
0.185026136272548 0.183713431244033 1 1
0.13037849286632 0.129617986673198 1 1
0.302093759775856 0.299264206610808 1 1
0.221597240304726 0.219470607061628 1 1
0.247602274091896 0.244667215182428 1 1
-0.0601082736763861 -0.0594421051934476 0 0
-0.0177453478908039 -0.0182631892810597 0 0
0.321438029000551 0.318345163526276 1 1
0.325047997047013 0.321615590518749 1 1
0.0312142103971022 0.0307645601486153 0 0
0.22101164004095 0.219049669390734 1 1
0.108916919388522 0.108436157376451 1 1
0.168889251389283 0.167167956757268 1 1
0.228379226758922 0.225493347196407 1 1
0.196057453842445 0.194463834837414 1 1
0.235820574662545 0.233317147611069 1 1
0.229703920059037 0.227301418556998 1 1
0.163727586549267 0.162025482992148 1 1
0.0816532526838797 0.0812209302459316 1 1
0.0172109795201125 0.017701907158803 1 1
0.185622117324076 0.184372039739331 1 1
0.247896824518945 0.244957223051181 1 1
0.0507886588645681 0.0493311847334851 1 1
0.221332972019653 0.218877188963275 1 1
0.0588685286998138 0.0578404145410834 1 1
0.148368577410162 0.146955482532277 1 1
0.144878655135808 0.14280158326399 1 1
0.311998728843556 0.30887524547795 1 1
0.0954790209417865 0.0945839544306291 1 1
0.29755647471168 0.293790627369442 1 1
0.0983545575623789 0.0981997349008628 1 1
0.152590038949764 0.15070053608568 1 1
0.0637419041217293 0.0631289946273864 1 1
0.212132608270038 0.209612690175009 1 1
0.153981942504506 0.15306927467464 1 1
0.485090494304499 0.480051613888043 0 0
0.267943696926594 0.264973764580005 1 1
0.191809031088321 0.189721000113865 1 1
0.137405376375152 0.136298722068025 1 1
0.105985183424758 0.105210471531521 1 1
0.172520760816621 0.171245617554139 1 1
0.105604267945328 0.104480999459347 1 1
0.213489178085846 0.211389452049583 1 1
0.0945012528660597 0.0932532488391333 1 1
0.0513007951800744 0.0513992780797614 1 1
0.16915019941022 0.166924512881687 1 1
0.133163230057876 0.131749831134464 1 1
0.358932796711054 0.355014214875515 1 1
0.125900863875635 0.125522122713648 1 1
0.303437434509599 0.300742243702122 1 1
0.162671055346143 0.161735509326717 1 1
0.190195755430621 0.188330963464122 1 1
-0.0783050450235019 -0.0770128435252307 0 0
0.197483452387422 0.195934499179055 1 1
0.277118368513007 0.274394856201034 1 1
0.1121960311069 0.111279290635341 1 1
0.0932667867399807 0.0924191299829552 1 1
0.149412626535214 0.147544451504699 1 1
0.0343747387589808 0.0340538020439176 1 1
0.0631252461198003 0.0620863242912919 1 1
0.0302457692315287 0.0290488673969966 0 0
-0.0511903663481377 -0.0508032634305467 1 1
0.292314160262339 0.288535763705743 1 1
0.139815229582501 0.13850745333075 1 1
0.179017309773824 0.177586945011673 1 1
0.0765213406063155 0.075721160615384 1 1
0.0627477227252913 0.0621212187856986 1 1
0.200697026791652 0.198761837176525 1 1
0.0754788475287453 0.0749870573811032 1 1
0.26801849143612 0.265067493640315 1 1
0.226768159088002 0.224687232542314 1 1
0.184638041527943 0.182946688320298 1 1
0.312456130959658 0.308628842987877 1 1
0.114544838394838 0.113067081171211 1 1
0.20323987526764 0.200638973126652 1 1
0.152108295603264 0.150569840692756 1 1
0.415193261094361 0.410654761158121 0 0
0.310872846529051 0.307450837074791 1 1
0.0511651651515611 0.0510529906166342 1 1
0.118704863617405 0.117603434573827 1 1
0.321505031723167 0.318148688822259 1 1
0.177684094563644 0.176051036018697 1 1
0.137676452879049 0.136121375743118 1 1
0.332536248814111 0.329468969551321 1 1
0.210895237535522 0.20829017775229 1 1
0.288235884064633 0.284483952168695 1 1
0.0989644788526103 0.098047848141643 1 1
0.0858073135462444 0.0848644442518381 1 1
0.23345269305341 0.230954655316088 1 1
0.20163394994354 0.199746097412072 1 1
0.148790518574894 0.147324587441966 1 1
0.222000474830092 0.219023181299534 1 1
0.384861382162583 0.379729943672112 1 1
0.284628278153779 0.281352619320059 1 1
0.231813945485116 0.229559244265002 1 1
0.0798071904257511 0.079013224463755 1 1
0.318798593364799 0.315484840611555 1 1
0.100523043558171 0.0996134239440445 1 1
0.18102599116471 0.179544751456364 1 1
0.193629193155057 0.191850445320497 1 1
0.279725121882633 0.277144450959308 1 1
0.376478639588915 0.373344842919314 0 0
0.184491743509296 0.18138785802811 1 1
0.308895450641348 0.305953994665426 1 1
0.31056694654095 0.307377534826092 1 1
0.268368735135869 0.265718935857474 1 1
0.11169898353025 0.110543994044215 1 1
0.203647592874905 0.201488793724093 1 1
0.388674199534619 0.384386657322778 0 0
0.31547784749363 0.311578149837048 1 1
0.0866027408222406 0.086087763417855 1 1
0.316648327967326 0.313415641604598 1 1
0.394294931901134 0.390206495117028 1 1
0.288566414068026 0.285667228380928 1 1
0.0110929875395457 0.0113915917848115 1 1
0.102775911189185 0.10185235800637 1 1
0.265776194511951 0.263035653741645 1 1
0.138576275032964 0.137159163006319 1 1
0.265681166916894 0.262211831252472 1 1
0.198601008682767 0.196456677219424 1 1
0.345037587310698 0.340831472447312 1 1
0.164647923252268 0.162501610140556 1 1
0.299494740552091 0.295987369373056 1 1
0.267674767050643 0.265377508261401 1 1
0.083961771601407 0.0830713163122754 1 1
0.200053861443427 0.198463588307629 1 1
0.0324263919149046 0.0325222386438977 1 1
0.299273099066762 0.29626392651784 1 1
0.266734641600942 0.263672620558688 1 1
0.245263575859172 0.242771314345965 1 1
0.188396735652369 0.186201231682268 1 1
0.211731694403527 0.209848427945119 1 1
0.108349227289718 0.107524210358557 1 1
0.0684935151022781 0.0677687911430263 1 1
0.0457701201000246 0.0458282963182929 1 1
0.288868281546418 0.286326771006869 1 1
0.27805652868378 0.274970292989901 1 1
0.100870322155129 0.0990782560247033 1 1
0.222799089788391 0.220265664046223 1 1
0.296216344484111 0.292165225535546 1 1
0.364862883324427 0.36062765948935 1 1
0.170884637587239 0.170402124440335 1 1
0.108943090150132 0.108544064230302 1 1
0.191086574152891 0.189005032788122 1 1
0.140440888663777 0.138750752014758 1 1
0.0531471974994064 0.0520959374899463 1 1
0.323520594472359 0.320403963682293 1 1
0.0832548663882417 0.0826681280044456 1 1
0.253028811420396 0.250532626265034 1 1
0.187735739173069 0.186048079403599 1 1
0.268056932085903 0.266002604464919 1 1
0.301143026027438 0.298097015420453 1 1
0.155484283882061 0.154535385274495 1 1
0.245851620302689 0.243424860049203 1 1
0.255668347365928 0.25290084679911 1 1
0.345361792493031 0.341944491537619 1 1
0.166181942648716 0.164655889664026 1 1
0.172647845792222 0.171500402740846 1 1
0.192371912582603 0.190391233863962 1 1
0.170132151412791 0.16841356262182 1 1
0.306407239510342 0.302626497793983 1 1
0.19322129683952 0.191481324927997 1 1
0.334427954769745 0.33080003248528 1 1
0.162733892650854 0.160833509890382 1 1
0.10776571784701 0.10624996183297 1 1
0.282158392441119 0.278870301165393 1 1
0.137911866434589 0.137315551664336 1 1
0.192005289863388 0.190167090469794 1 1
0.0814752009279806 0.0802953618064985 1 1
0.402709575620535 0.39912613098989 0 0
0.181828645074306 0.180800065734136 1 1
0.167452687465792 0.165863818449014 1 1
0.298657723132444 0.294855757218699 1 1
0.161379584793884 0.16006854201812 1 1
0.321183339296489 0.317723329717894 1 1
0.181115835807956 0.178611159665955 1 1
0.264437838330439 0.261874768009994 1 1
0.31817137736956 0.315033973277992 1 1
0.0993030030333843 0.0984098739884739 1 1
0.139421206199266 0.138040375235807 1 1
0.186298464602768 0.184752595285061 1 1
0.243169831290496 0.241102620132566 1 1
0.113452990951621 0.112574808727036 1 1
0.270039628888508 0.267637879987211 1 1
0.163424130362986 0.162302464192491 1 1
0.26760545945303 0.2646967129225 1 1
0.245052740995803 0.242639307744359 1 1
0.199839348719764 0.19771859447041 1 1
0.183772446113563 0.182115272051539 1 1
0.222834084853268 0.220652564993372 1 1
0.225769990596007 0.223911287992108 1 1
0.128530188756412 0.127615119837915 1 1
0.182886415745522 0.1811566065239 1 1
-0.0222909542921005 -0.0223845216159615 0 0
0.16698345652561 0.165607579370655 1 1
0.18936017670547 0.187949310722449 1 1
0.212799331294246 0.210329067665537 1 1
0.313326239136625 0.310617180533796 1 1
0.147029791591842 0.145795473844719 1 1
0.153385923114407 0.152476773724367 1 1
0.304872495781413 0.301605583802113 1 1
0.0494777329622969 0.048923106851737 1 1
0.165093056079762 0.163617444197919 1 1
0.23830305999818 0.235809334849071 1 1
0.0731672419454335 0.0729126205344814 1 1
0.238371094122278 0.236410620190244 1 1
0.478296176836427 0.473710958225213 0 0
0.0622486444033997 0.0613918468853943 1 1
0.246714504112141 0.244916700270717 1 1
0.0505962732050896 0.0501654047112688 1 1
0.305666129549419 0.302466205221932 1 1
0.22004763425882 0.217865661782021 1 1
0.0803209661166947 0.0798123111262164 1 1
0.102334639411651 0.101722974932714 1 1
0.234356851726423 0.232180739840807 1 1
0.208402309888469 0.206278720088974 1 1
0.331738237193982 0.328997968675128 1 1
0.264561420004046 0.261922722213055 1 1
0.240657986750111 0.237928691013475 1 1
0.0746258153620072 0.0743870263530395 1 1
0.153899049802432 0.151582057236024 1 1
0.19208632099321 0.190191231663988 1 1
0.0895191996771136 0.0889167139732565 1 1
0.260474023813286 0.257568661801001 1 1
-0.00504967151720462 -0.00527726788659424 0 0
0.280969240963827 0.278358660390833 1 1
0.214952911354302 0.21194879375804 1 1
0.0874478211073445 0.0865861422455415 1 1
0.213401345304356 0.211339381882063 1 1
0.288000923376571 0.285491280895529 1 1
0.094399271322497 0.093446045566228 1 1
0.216508156212324 0.213820920856486 1 1
0.184830740021421 0.183135780019646 1 1
0.315883325440781 0.312919353959451 1 1
0.305387566355244 0.300928850480318 1 1
0.240098706570837 0.237627159692398 1 1
0.141634270691156 0.140261067725508 1 1
0.328913217533386 0.325751151807706 1 1
0.152424707705416 0.151680243795202 1 1
0.11235548866656 0.111313334885487 1 1
0.298732848028445 0.295040706035742 1 1
0.139756017105275 0.138077443293509 1 1
0.189203871911453 0.187126001522685 1 1
0.186358191296712 0.183945617323963 1 1
0.244788276974748 0.242316195088573 1 1
0.24239820342416 0.239746309289759 1 1
0.357168701597668 0.353647957075446 0 0
0.113179775759505 0.11260075411289 1 1
0.166297847795294 0.164854574666276 1 1
0.125322255551522 0.124345148935948 1 1
0.186948033448166 0.185073936098048 1 1
0.251459865053804 0.248891887436237 1 1
0.308837664360195 0.305746193693362 1 1
0.331171998541949 0.328113412431357 1 1
0.259533791532348 0.256700575885825 1 1
0.165447409813409 0.163625110963829 1 1
0.185865182501985 0.184123298213154 1 1
0.270269748036526 0.268012650483909 1 1
0.255825935015624 0.253298361354634 1 1
-0.00590865869422283 -0.00573271853893992 0 0
0.223787135478885 0.221568583705735 1 1
0.25951209674227 0.257188986363637 1 1
0.28377093736046 0.280896096300944 1 1
0.187927800780373 0.185991245285892 1 1
0.041643829891365 0.0414772814719369 1 1
-0.0321885924283559 -0.0316726534888119 0 0
0.194041770371044 0.191862827188761 1 1
0.0118672451074476 0.012348616858964 1 1
0.296028722622432 0.293170064263763 1 1
0.18529540917286 0.183603107799737 1 1
0.121225190171811 0.119984285208272 1 1
0.169486344387243 0.167851736425171 1 1
0.07438517032394 0.0748318055675073 1 1
0.084153559237539 0.083205268362484 1 1
0.123803594239006 0.122090148424231 1 1
0.171378517002466 0.169387225296629 1 1
0.0541128791038458 0.0536768678313806 0 0
0.0615914327182039 0.0616420507738567 1 1
0.107816400697734 0.106654388753615 1 1
0.338920984725527 0.335490370459464 1 1
0.332578968894404 0.329265209104697 1 1
0.260819923418513 0.258761936773942 1 1
0.137129561101203 0.135348497038226 1 1
0.136758445377712 0.135369097399365 1 1
0.149618884093081 0.148300174286022 1 1
0.19827209063317 0.196692128495133 1 1
0.217887990295209 0.214986715714927 1 1
0.374562085163735 0.370207965203174 1 1
0.171853534552757 0.170143374553354 1 1
0.25089216282483 0.248148386901498 1 1
0.144936927803666 0.144163680291649 1 1
0.14082747596524 0.139448785826285 1 1
0.0647711439095652 0.0645398701168459 1 1
0.301593007486723 0.298777225968421 1 1
0.305750805814571 0.302738044380227 1 1
0.317362908416901 0.313832495947189 1 1
0.155982006022082 0.154880831683464 1 1
0.223628114562522 0.221726029232644 1 1
0.175914238053447 0.173997275518965 1 1
0.291529328380846 0.28843724944153 1 1
0.153291037452776 0.151230768766307 1 1
0.298960903523799 0.295866688124329 1 1
0.224315422121583 0.221849317706071 1 1
0.023637791904336 0.0232860772025365 0 0
0.101052173975667 0.100545655576758 1 1
0.317936940078559 0.31485440885551 1 1
0.241397293698294 0.239492192641386 1 1
0.259614694331918 0.257290149781342 1 1
0.245928329905384 0.243282069116941 1 1
0.0385994439310589 0.0389707358735121 0 0
0.1590804814777 0.157434340285792 1 1
0.154689013350149 0.153102587537391 1 1
0.382761143698328 0.379060979626958 0 0
0.0458987406710991 0.0461038449306746 1 1
0.178441103212285 0.176981148622903 1 1
0.0868659156906968 0.0860955502169929 1 1
0.179339504850805 0.176928436082923 1 1
0.286205676172963 0.2831365965648 1 1
0.209535683596468 0.207564130643519 1 1
0.243366527127001 0.241129677702368 1 1
0.249157728636002 0.245965332390159 1 1
0.139354510872175 0.137728465168063 1 1
0.0535084558631797 0.0530562558636876 1 1
0.168901423895174 0.167382157723275 1 1
0.180548925634854 0.178617402724365 1 1
0.264626816340285 0.261846074281142 1 1
0.206030816830032 0.203958080791128 1 1
0.232368886104935 0.230425608456319 1 1
0.206003326525996 0.204155826446949 1 1
0.245265266389949 0.242607026723807 1 1
0.12384715422992 0.12240677750195 1 1
0.108920355848878 0.106649495282953 1 1
0.259620647291682 0.256642608280284 1 1
0.290844885757319 0.287301254524418 1 1
0.12387466082399 0.122551567621994 1 1
0.177895295415733 0.176124780804908 1 1
0.213752544169696 0.212297140814666 1 1
-0.0442712749501986 -0.0430316874470898 0 0
0.218982763268858 0.217045157099181 1 1
0.201026792680833 0.198636976835226 1 1
0.28930422438869 0.286579059026414 1 1
0.0979704558963011 0.0969903076208434 1 1
0.253325494760597 0.251216448736133 1 1
0.235381301281226 0.232713032071528 1 1
0.0725475602497315 0.070609835519771 1 1
0.0413382256750354 0.040812720924272 0 0
0.218520135479384 0.216385614701852 1 1
0.238869199284716 0.236401572212351 1 1
0.205066733648075 0.203008086261544 1 1
0.0427660175650094 0.0423729341681292 1 1
0.289801823691506 0.286647622187497 1 1
0.255333772073577 0.252168726652136 1 1
0.334119238322963 0.329992804645862 1 1
0.260747405445762 0.258607008309374 1 1
0.290146558300697 0.287663704569719 1 1
0.155094791113946 0.153262647604477 1 1
0.259125408102882 0.256321677071336 1 1
0.190853346431139 0.189861185806078 1 1
0.283322922911685 0.280161360670104 1 1
0.213164541737715 0.210394523131423 1 1
0.274342353571626 0.271181147849513 1 1
0.383336012753687 0.379857735674272 0 0
0.319939538308587 0.317025692985865 1 1
0.25632782771867 0.253344963021308 1 1
0.114794020170784 0.114040861245802 1 1
0.0374189531256968 0.0372806270641147 1 1
0.187833366690004 0.185031124124444 1 1
0.165267351569349 0.16352346011888 1 1
0.34290630246888 0.33940444529049 1 1
0.275878283695785 0.272548727647767 1 1
0.309244828340424 0.305919471388011 1 1
-0.085202400256231 -0.0842252496042737 0 0
0.181332064462545 0.180056287030578 1 1
0.204772092896822 0.202175848017407 1 1
0.228046612121192 0.225863428910684 1 1
0.11418411052496 0.113054070251709 1 1
0.225554874054963 0.22342604363858 1 1
0.316969940213871 0.313732847926894 1 1
0.19118832476811 0.189099318596665 1 1
0.152248029314856 0.150036178056212 1 1
0.0316881951744134 0.031079311075522 1 1
0.214484557117492 0.212145913599761 1 1
0.361506280211696 0.358281459822157 1 1
0.0847481563201996 0.0841758816497197 1 1
0.14508931345545 0.143827459632005 1 1
0.30267214864514 0.299490133888188 1 1
0.205311847699916 0.202630501445031 1 1
0.22662867478481 0.223978764429717 1 1
0.231253470423078 0.229177292712799 1 1
0.273297980909788 0.270201685878994 1 1
0.202300449375675 0.200417797905903 1 1
0.0862575660575891 0.0852860263079806 1 1
0.0546918422792581 0.0542822618628202 1 1
0.215600795563314 0.212896260453026 1 1
0.209782720034036 0.208186502107092 1 1
0.145574404683958 0.143969993299737 1 1
0.297123890043114 0.293240989056803 1 1
0.171580045632567 0.169732743627321 1 1
0.12774166975651 0.126273922552012 1 1
0.207411722537208 0.205556844822716 1 1
0.084355563682733 0.0833383140689471 1 1
0.207785050277398 0.206113021760657 1 1
0.218520954128743 0.216154500002261 1 1
0.366031061414802 0.362694944140808 1 1
0.323731185457699 0.320863399809643 1 1
0.213994742010776 0.211947203919841 1 1
0.135227677799948 0.133962491661409 1 1
-0.0221139725919984 -0.0219235271188282 0 0
0.198609852196345 0.19624461485937 1 1
0.0946752822423067 0.0938933064819539 1 1
0.255467101890794 0.252849497941199 1 1
0.191425505832966 0.189625508784757 1 1
0.1836079345864 0.18198029573433 1 1
0.263832538991407 0.26066319376891 1 1
0.11795822873864 0.116675221228083 1 1
0.126223754227562 0.124955581993134 1 1
0.247417510732083 0.245170816416296 1 1
0.153905794750308 0.1529985314348 1 1
0.1709149186779 0.169446605118672 1 1
0.121306081731255 0.119610818430239 1 1
0.137154252596283 0.135197862362153 1 1
0.151071399322506 0.150171863294713 1 1
0.323819810345593 0.32052528493031 1 1
0.0712905011991945 0.0707015710117799 1 1
0.233720778077585 0.231418654934552 1 1
0.232249666626191 0.230580767286747 1 1
0.202896257624424 0.200790085623438 1 1
0.224481596776076 0.222230531244196 1 1
0.174488314655147 0.172594099022846 1 1
0.224890670118798 0.222332389835626 1 1
0.168566006500409 0.167004862214084 1 1
0.410579490410917 0.406466411804117 0 0
0.335090440631613 0.331653107581263 1 1
0.183864308305225 0.182088722607697 1 1
0.0787867486853672 0.0779386072774182 1 1
0.237985611028454 0.235101284069678 1 1
0.197925490861284 0.195702711547155 1 1
0.236919495927347 0.234130709442893 1 1
0.127387495042451 0.126095909983325 1 1
0.125474574774033 0.124246348908686 1 1
0.183803679680597 0.182217910180539 1 1
0.193911527680001 0.192973127185248 1 1
0.441756438361606 0.43785227727683 0 0
0.0823443581745723 0.0817552878255803 1 1
0.150801236980638 0.148930069602578 1 1
-0.0616153568023442 -0.0611190180925737 0 0
0.210634424603117 0.208916791997535 1 1
0.169492948506551 0.167539988746388 1 1
0.233078654233925 0.230467560409324 1 1
0.409587057625784 0.40516809794669 1 1
0.190927005868047 0.189079532118325 1 1
0.157510411944588 0.156166306049777 1 1
0.469133519914983 0.463742281641138 0 0
0.328969095574731 0.325147602234642 1 1
0.212021789981317 0.210399757005792 1 1
0.308752166039959 0.305793979155014 1 1
0.267854683351325 0.265163725465083 1 1
0.210021336529435 0.207853109142739 1 1
0.303748576453911 0.300883607571546 1 1
0.159842178808968 0.158032852982203 1 1
-0.0588242568792732 -0.0586788800226995 0 0
0.11957011315526 0.11842979915951 1 1
0.145776341416767 0.143750041755929 1 1
0.184984335544187 0.183524375509752 1 1
0.285350632216658 0.282915779674697 1 1
0.19218088222626 0.189811704462154 1 1
0.0486687332793459 0.0483839230298892 0 0
0.342611607613169 0.338013193483391 1 1
0.259230191465994 0.256458613928251 1 1
0.103356887039109 0.10298360259976 1 1
0.0780751438371236 0.0771591529485134 1 1
0.284216999406408 0.282344813210558 1 1
0.276949265633422 0.274611707598871 1 1
0.0160770537107568 0.0157245723946443 1 0
0.220787646006378 0.219339706192222 1 1
0.293438507316429 0.290815441585925 1 1
0.170318139619477 0.168569301365382 1 1
0.140459739758846 0.139767616823497 1 1
0.205140176584681 0.203058878578461 1 1
0.33869534232694 0.335239075784618 1 1
0.101658193348008 0.100559224761462 1 1
0.386265337277638 0.381414307654971 1 1
0.332141826639243 0.32809422107778 1 1
0.143435694444404 0.142469400776683 1 1
0.196260466356412 0.194278697533357 1 1
0.297046102327124 0.293717263186373 1 1
0.260769389905347 0.257665609785096 1 1
0.223351856801319 0.220929341069668 1 1
0.266787832198114 0.263891205413917 1 1
0.256849675777067 0.253826200867461 1 1
0.124823807877451 0.123995256955972 1 1
0.231623766312804 0.22914748574124 1 1
-0.117251234284089 -0.116360309085121 0 0
0.131336727124424 0.129144034326268 1 1
0.124914456806606 0.123899136677674 1 1
0.190691556706127 0.188944658845566 1 1
0.176983393795792 0.1749428546519 1 1
0.126546530298096 0.124781379436289 1 1
0.134603815171207 0.132926298940276 1 1
0.141759593344356 0.140517379994084 1 1
0.229960234456843 0.227836566959905 1 1
0.197037635326478 0.195694872322766 1 1
0.286239463091751 0.283452391667626 1 1
-0.04143768346395 -0.0409525036982278 0 0
0.134923190072745 0.133653722817127 1 1
0.124068005353215 0.122991466053257 1 1
0.188924290339089 0.185971841714467 1 1
0.368499502439745 0.36353869429775 1 1
0.0252161436236152 0.0240772039819411 1 1
0.145408382346234 0.143891001139569 1 1
0.233843108432901 0.231489811600614 1 1
0.321318863429782 0.317961876303167 1 1
0.417472796253849 0.412615738092036 1 1
0.280062242953583 0.276392095997354 1 1
0.221728043195106 0.218750042542147 1 1
0.264095589894822 0.26167085156768 1 1
0.182470903921404 0.18034433931392 1 1
0.0968095863145458 0.0961774498019829 1 1
0.366412677173084 0.362554787738728 1 1
0.168014239986948 0.166902728030711 1 1
0.24539511237497 0.242750102290472 1 1
0.0720218767489633 0.0713914094250646 1 1
0.221125713432511 0.219171494098768 1 1
0.146830789826793 0.145485641443053 1 1
0.222446460215567 0.220638963832499 1 1
0.212666224226449 0.210222411761741 1 1
0.192170355467015 0.188798151487857 1 1
0.291057814216976 0.288381412791578 1 1
0.0835817367007261 0.0824173614281261 1 1
0.0174946838510586 0.0168490610460281 0 0
0.359125125742138 0.35586298340799 0 0
0.14473583850053 0.143290991208384 1 1
0.149288621696814 0.14729449916376 1 1
0.113636362338 0.112991112973373 1 1
0.249218725994963 0.246284980340674 1 1
0.190462552360729 0.188696864558776 1 1
0.182723374032331 0.180593042199977 1 1
0.231387856052259 0.228948790525046 1 1
0.309890080214972 0.307487237321946 1 1
0.148669897823247 0.14683392411732 1 1
0.137189388910566 0.136040218537408 1 1
0.241986753147671 0.238907241312808 1 1
0.0989813285370264 0.0972396396048407 1 1
0.0936289950471412 0.0919487952401329 1 1
0.137080311319803 0.135154436310385 1 1
0.293309173590478 0.289949116106262 1 1
0.243420029452657 0.241214005178677 1 1
0.183291347068043 0.181207759130103 1 1
0.286801647353404 0.283240520722153 1 1
0.0617477296267626 0.0614231509384397 1 1
0.344710962543644 0.341218021420448 1 1
0.0659968830286535 0.0649311173183042 1 1
0.13882931875756 0.1373485204771 1 1
0.325154344859212 0.321548799656248 1 1
0.0963846478750408 0.0949691856696956 1 1
0.39109623501634 0.386975498945992 0 0
0.0450394879897487 0.045006153511063 1 1
0.299944337553737 0.296701953539183 1 1
0.19435420455233 0.192372383935014 1 1
0.116385713500217 0.114200247257865 1 1
0.240995757385578 0.238150985602582 1 1
0.29700179184188 0.294425667519217 1 1
0.247327058954454 0.244751402030342 1 1
0.114760984645785 0.113343459062883 1 1
0.377754363308099 0.373539642386174 1 1
0.281770680247934 0.279030673228815 1 1
-0.0344493262317838 -0.0333969332571139 0 0
0.15054333156069 0.14848472612781 1 1
0.204978206952997 0.202597153690999 1 1
0.206796488803014 0.204646064350131 1 1
0.0640001816798555 0.0638391128916406 1 1
0.122046809728365 0.120968128917684 1 1
0.222263646314378 0.220326514843037 1 1
0.302220664027979 0.29972330025733 1 1
0.19729743333538 0.194821137588037 1 1
-0.0972628355439095 -0.0961281822793901 0 0
0.0212696448214985 0.0211371562483102 0 0
0.16491865781106 0.163601886781766 1 1
0.235529761909422 0.233674586088721 1 1
0.254049389695904 0.250844430701778 1 1
0.119169132478488 0.118031406626631 1 1
0.173825993898925 0.172609807947427 1 1
0.204543079544461 0.201925547651441 1 1
0.166174144869387 0.163544839322002 1 1
0.105104503210715 0.105000663016174 1 1
0.171361032357364 0.169777607646608 1 1
0.143053724816114 0.141035705148865 1 1
0.296327237592803 0.293298373155198 1 1
0.315845357047961 0.312195376664302 1 1
0.267996527575274 0.265143800491654 1 1
0.168706260914198 0.167076172239353 1 1
0.177252281313678 0.175275033699916 1 1
0.104825959804368 0.103570180217653 1 1
0.256783703929081 0.254703890351208 1 1
0.188506180491677 0.186796614046622 1 1
0.0127550890466257 0.0123365548637522 0 0
0.209373478798307 0.206082321942528 1 1
0.195797267786164 0.193951570443288 1 1
0.269889657580411 0.267074627365859 1 1
0.175989674255248 0.173707966375802 1 1
0.236837451945197 0.234963836372002 1 1
0.12765784397887 0.126879331054112 1 1
0.198188982321316 0.195994904410652 1 1
0.165533337887865 0.163710699249284 1 1
0.218750847795288 0.216679846034358 1 1
0.261073685248213 0.257690823370813 1 1
0.174155052666062 0.17238572793504 1 1
0.157890464449638 0.156631542018118 1 1
0.218424671545627 0.216225247626749 1 1
0.0827134019619113 0.0816036176222936 1 1
0.217585140203091 0.21473153956429 1 1
0.14277733231901 0.141275208937172 1 1
0.290812623856598 0.28755299354326 1 1
0.0341401215330094 0.0341598670465824 0 0
0.246583685946299 0.243862465166133 1 1
0.199421976039794 0.19644963525594 1 1
0.318882032142657 0.315327135353644 1 1
0.332226114045515 0.328442034832407 1 1
0.390349461698575 0.3867041265567 0 0
0.141774768407342 0.140174242578314 1 1
0.350785189793782 0.346376760780365 1 1
0.176951499918896 0.175347571383317 1 1
0.254100375535561 0.252430792920664 1 1
0.0369632609075578 0.0369910745018428 1 1
0.194108574168125 0.192022823667569 1 1
0.208637870862729 0.20634097702307 1 1
0.298725423083967 0.295854493047588 1 1
0.212169888669326 0.210445311739674 1 1
0.403877959654655 0.399546215581514 0 0
0.0198950337053497 0.0192977026562784 0 0
0.143897032710862 0.142065969618909 1 1
0.227288443219085 0.225081145924073 1 1
0.229535237374599 0.227378219063903 1 1
0.286914458837282 0.283827579017897 1 1
0.227586427550288 0.225625385124017 1 1
0.22848393460012 0.2265676635664 1 1
0.050547093996515 0.05026334642661 0 0
0.270047352168236 0.267565895450925 1 1
0.204711274724791 0.202722458148877 1 1
0.119799226735213 0.118790913592314 1 1
0.195950000035593 0.19459755055503 1 1
0.33721016384154 0.334152911076696 1 1
0.0503544589753996 0.049740640878966 0 0
0.26369987414683 0.260960082238838 1 1
0.0567490330566505 0.0562143877340103 0 0
0.296598861563441 0.293457976584076 1 1
0.300986104239695 0.298528714170785 1 1
0.233369717455176 0.231119181238357 1 1
0.0207947633347824 0.0204382861117838 0 0
0.244262144763231 0.241746538822148 1 1
0.351895091900513 0.348060980466642 1 1
0.243432608037002 0.241168667955533 1 1
0.248601595755699 0.245162363579478 1 1
0.281508215103578 0.278495892668968 1 1
0.285354293715693 0.283017905977783 1 1
0.110873377331307 0.10993719894204 1 1
0.131498866546135 0.130262789457858 1 1
0.103155953145801 0.101154453713579 1 1
0.128606874643392 0.127458574899048 1 1
0.110442941828355 0.10898759725879 1 1
0.201559337220067 0.199756320037915 1 1
0.340897984310777 0.336875966384239 1 1
0.14985867970776 0.147865833484284 1 1
0.296457103935861 0.293678441718802 1 1
0.254150626585711 0.251940148445234 1 1
0.157510649744392 0.155986493786452 1 1
0.14025976718178 0.140118010734918 1 1
0.242383582287243 0.239337022402966 1 1
0.202148150179607 0.199517005893632 1 1
0.228159862032791 0.226200797247711 1 1
0.146678743683454 0.14535706637982 1 1
0.135368614991334 0.133776370347656 1 1
0.386402111475125 0.382270084338435 0 0
0.26259496157684 0.260394670262364 1 1
0.252873442290955 0.250359712119304 1 1
0.126151359941673 0.125256566893196 1 1
-0.00353607500755981 -0.0034247695466495 0 0
0.23300223323697 0.230504839545797 1 1
0.0229254752579444 0.0226827048079012 1 1
0.366254891922018 0.362600300599871 0 0
0.444932548329998 0.439868073584863 0 0
0.278525321690501 0.275413897583174 1 1
0.206495679568756 0.204670826510941 1 1
0.250910535965535 0.248582857384863 1 1
0.212111190235821 0.208940845159861 1 1
0.346924178163325 0.342953674281026 1 1
0.12502901421466 0.124194465468005 1 1
0.300652584096362 0.297832248024064 1 1
0.263836537799834 0.261758832896514 1 1
0.327607994965039 0.324500453173827 1 1
0.142362888156277 0.141074859285556 1 1
0.113206724391004 0.112024083855443 1 1
0.0659237146561824 0.0654519350692128 1 1
0.118128488844564 0.117856194544445 1 1
0.194714829014843 0.193074369880324 1 1
0.230640016224049 0.229015023370042 1 1
0.315103824619896 0.31257509645862 1 1
0.158002070385077 0.156323705212854 1 1
0.304361010474114 0.301419471557177 1 1
0.145328067357912 0.143699023425648 1 1
0.0953986328930594 0.0942865458208293 1 1
0.215618705880915 0.213059146773782 1 1
0.320947447023829 0.317298305259959 1 1
0.15227414945401 0.151114990416569 1 1
0.130244761411477 0.12818141912572 1 1
0.287376904291663 0.283822141196992 1 1
0.366098629273207 0.361880539778716 1 1
0.0435932503137829 0.0428646435234163 1 1
0.164310348810675 0.161906264824043 1 1
0.174989757834432 0.173718826420028 1 1
0.29761595109872 0.294145028375355 1 1
0.281061978287125 0.278540830212774 1 1
0.0977164710864073 0.0965309784016162 1 1
0.296545398912014 0.293838573155174 1 1
0.152958754103736 0.151637451695157 1 1
0.371840384850618 0.368259091991995 1 1
0.237834086245948 0.235323624927346 1 1
0.235820763881963 0.233486744967212 1 1
0.319184211024636 0.316031392259603 1 1
0.29801772125779 0.294940146474735 1 1
0.384829384852504 0.380611223235597 0 0
0.282088002229424 0.278538440586667 1 1
0.164872817991063 0.163482049910882 1 1
0.177325499890789 0.175205485172762 1 1
0.286808968204826 0.284029493965346 1 1
0.144030219621882 0.143247638277449 1 1
0.174963887649843 0.172932949893477 1 1
0.217390032360415 0.215208154084152 1 1
0.247465626385642 0.244849482040834 1 1
-0.0455995439413253 -0.0451026171363151 0 0
0.221560925616843 0.220259706251042 1 1
0.0906366285138899 0.0899050826907125 1 1
0.138027241293539 0.137610101918197 1 1
0.277992334052893 0.275323446972356 1 1
0.205156046830645 0.2024550631932 1 1
0.0929176121638883 0.092374718026578 1 1
0.100690365089343 0.10036372093743 1 1
0.20672856147684 0.204777448939365 1 1
0.0821927396720693 0.0811472939018166 1 1
0.195710821047596 0.193385114565655 1 1
0.177843333034849 0.176091717844242 1 1
0.137115061646874 0.135014725581323 1 1
0.303683619343093 0.30000198076629 1 1
0.47027930387848 0.465865052024425 0 0
0.25676929339096 0.253924898424126 1 1
0.0729176548682319 0.0719707677817782 1 1
0.311716699373372 0.30849255832782 1 1
0.131877170158886 0.130818968780664 1 1
0.306145887378275 0.303028368653766 1 1
0.231289662724236 0.228438627717292 1 1
0.112775887307467 0.111356533813189 1 1
0.331878212252457 0.328144888605736 1 1
0.132699492592684 0.131240173169219 1 1
0.0955338048420326 0.0945000631105092 1 1
0.315241580339441 0.312662935665921 1 1
0.294818547503225 0.292054147593713 1 1
0.293412307373108 0.290186560723928 1 1
0.249049606418793 0.247105980956119 1 1
0.122874694239847 0.121650212525376 1 1
0.189604427152449 0.187825766697606 1 1
0.279880137489729 0.276918997939269 1 1
0.310854942953144 0.307213561550509 1 1
0.25228998809604 0.249809267648139 1 1
0.137880211587789 0.136172810369624 1 1
0.215093118733564 0.212872112741044 1 1
0.300888521945634 0.297721941059057 1 1
0.432640200064263 0.428307336884478 1 1
0.181708330006182 0.179359827200399 1 1
0.137972578539311 0.136718879587481 1 1
0.157384430035816 0.156117033722943 1 1
0.219885306260585 0.217411980185289 1 1
0.229608597213272 0.226766164197525 1 1
0.368818465587328 0.365551071381389 0 0
0.251834768551697 0.249598800090316 1 1
0.14036707837112 0.139466767428299 1 1
0.110688423485725 0.110577973497172 1 1
0.259471683242954 0.257242193836168 1 1
0.0668478434264455 0.0664645775406719 1 1
0.333738394435889 0.330404581882799 1 1
0.391125622222565 0.387694869470369 1 1
0.0795682078795435 0.0787648390348847 1 1
0.154653168811931 0.153087918034197 1 1
0.129491477303545 0.128207746585495 1 1
0.0663128244557749 0.0661436316941293 1 1
0.124344944866406 0.12282760797514 1 1
0.255482515190005 0.253527458361544 1 1
0.295591352658054 0.292543718849807 1 1
0.0958956233810162 0.0943350102391845 1 1
0.189560184847313 0.187657890546667 1 1
0.1529232814796 0.151372202543962 1 1
0.192889602777636 0.191416446542871 1 1
0.149476315083672 0.147863554477542 1 1
0.422102890196576 0.417644598754799 0 0
0.240205130363818 0.237223134193478 1 1
0.0292034547437793 0.0286510814325432 1 1
0.117616071009649 0.116458528766253 1 1
-0.0192881440100865 -0.0196042676087152 0 0
0.239226407065436 0.237361261522594 1 1
0.298703971500146 0.295622802402505 1 1
0.395283575075806 0.390672362988607 0 0
0.351687872134862 0.348291104710506 1 1
0.257889927331915 0.255379529887854 1 1
0.339333178337903 0.336132723247002 1 1
0.33036386216322 0.326479116239675 1 1
0.0216532027513399 0.0214910675992894 1 1
0.312034938204397 0.308852622326963 1 1
0.161935460116986 0.160383997210799 1 1
0.0297308344039265 0.0298012361181927 1 1
0.0498738489221037 0.0493962048832018 1 1
0.276866591126083 0.274280390776956 1 1
0.191081971071166 0.188593153156049 1 1
0.293654049005291 0.290207641202027 1 1
0.31625710610949 0.312767971163214 1 1
0.368815615558605 0.365035889217912 1 1
0.244267134639803 0.242139426705155 1 1
0.118210396982735 0.116428179065926 1 1
0.164854338735935 0.163418423760558 1 1
0.155053921916597 0.153650185544334 1 1
0.184112481432595 0.18283927170292 1 1
0.157562129012324 0.15523581260394 1 1
0.18306899346967 0.181063103983729 1 1
0.207176278720119 0.204872539627507 1 1
0.256416681486153 0.253893060350232 1 1
0.250709016762631 0.247752262099346 1 1
0.0258711692643431 0.0260131006661897 1 1
0.248013055556663 0.246120199328819 1 1
0.346812555876878 0.34380264486593 1 1
0.288126572187099 0.285368769301825 1 1
0.284466648600027 0.282400036802304 1 1
0.206289836493114 0.20467345585256 1 1
0.178742037347877 0.177105929217088 1 1
0.27405807425674 0.271464993971477 1 1
0.239430545134137 0.237611497121225 1 1
0.0334317022508395 0.0332782141867486 1 1
0.00587672265367125 0.00575465281638194 0 0
0.172727846919529 0.170909898326447 1 1
0.278235281473524 0.275835717972309 1 1
0.277485996314407 0.274723422981142 1 1
0.237735767136237 0.235793039707884 1 1
0.140950310456551 0.139515980072445 1 1
0.279020787105248 0.27551178067763 1 1
0.208719064465946 0.205666693557098 1 1
0.227933916523832 0.225187690541229 1 1
0.19507799493763 0.193087489346352 1 1
0.0904805713827927 0.0896505879022738 1 1
0.197972594316586 0.195715349530303 1 1
0.246405854814885 0.243499326247761 1 1
0.101638954391695 0.100194381336385 1 1
0.167827182870049 0.165832439068911 1 1
0.314310306075179 0.311114988190827 1 1
0.207905803135262 0.205411055907057 1 1
0.188770579871651 0.187492582101316 1 1
0.10036161236539 0.0992573473214279 1 1
0.190069989837926 0.188233324445423 1 1
0.237805727656746 0.235750147702129 1 1
0.31218813015163 0.309003607279093 1 1
0.192130925220353 0.190162563373792 1 1
0.0690654196684364 0.0684786635435531 1 1
0.261112382592171 0.258223712264941 1 1
0.223946750074551 0.222013025401495 1 1
0.243191200005976 0.241149870201994 1 1
0.181923830483986 0.180196880871027 1 1
0.258858567645007 0.256440865705208 1 1
0.256260248052509 0.253601304117435 1 1
0.187301545755468 0.185683015105621 1 1
0.220199267793825 0.218110043819491 1 1
0.222816108811358 0.220605789854061 1 1
0.285292907601529 0.28176936245537 1 1
0.146951610134983 0.145443684329067 1 1
0.273291871237189 0.27087244960984 1 1
0.0887283067107616 0.0873754706956706 1 1
-0.0295881029889326 -0.0295610264610311 0 0
0.0569844026333735 0.0561964602524206 1 1
0.276683758885727 0.273339615013696 1 1
0.0440387209345652 0.0439132256559016 1 1
0.220048735293403 0.217186120888872 1 1
0.288869651784873 0.286913117987244 1 1
0.040584140693576 0.0398739912294246 0 0
0.164894474270075 0.163188484604193 1 1
0.159110215421429 0.157363243713276 1 1
0.107367126004707 0.107618112929213 1 1
0.221111789262203 0.218442499821024 1 1
0.0856646169185942 0.0850271500094965 1 1
0.150772376432521 0.149108929903252 1 1
0.158497282976027 0.156976668890293 1 1
0.160720281370704 0.159040169081393 1 1
0.265549327587867 0.262808040803796 1 1
0.0803677411125615 0.0797017302557406 1 1
0.18371824034172 0.182084807262821 1 1
0.307031596732915 0.304164481527281 1 1
0.267130560024025 0.264591835927545 1 1
0.319269514391147 0.31622038758838 1 1
0.398199642795544 0.393927675630654 1 1
0.238062024884258 0.234647296982294 1 1
-0.0604199148012347 -0.0596401181832195 0 0
0.13489740672903 0.133419085906318 1 1
0.19358112374874 0.191661140382573 1 1
0.206881731685427 0.205081399117375 1 1
0.23259526542328 0.230587895665647 1 1
0.165813843205668 0.164605952780241 1 1
0.161834863331212 0.160553800850439 1 1
0.0780349047486412 0.0771764061303195 1 1
0.126106435195002 0.12500582809036 1 1
0.0975787831018276 0.0965986203377679 1 1
0.0609520125522591 0.0602366342971643 1 1
0.0558238777170117 0.0550441928336843 1 1
0.0387583889161213 0.0379299521746833 0 0
0.293623705698666 0.290622264244081 1 1
-0.0263037932666146 -0.0254359111921909 0 0
0.227314802219936 0.224694279251982 1 1
0.278031248389174 0.274930553682193 1 1
0.3548993557959 0.351356315547223 1 1
-0.0260179627360709 -0.0255524675026575 0 0
0.297329729531554 0.295021828495208 1 1
0.338856844407029 0.335246863142488 1 1
0.163941828540696 0.16290595471605 1 1
0.0872890694095415 0.0869008471369754 1 1
0.246876427261025 0.24358456394538 1 1
0.290306323563547 0.287239546957698 1 1
0.217118456948684 0.214780818872426 1 1
0.138091736537607 0.135932479076541 1 1
0.205860101175706 0.204069481436465 1 1
0.199189662360085 0.196338072509302 1 1
0.45502019521475 0.45094915631944 0 0
0.283133881792674 0.280568058290474 1 1
0.291683871308988 0.288896880518689 1 1
0.371522057524524 0.368192606428789 1 1
0.189317941954807 0.187737876021897 1 1
0.237271936009758 0.235009564615908 1 1
0.236324335976564 0.23457109308644 1 1
0.167140957562288 0.164888976835034 1 1
0.0871799885648205 0.0859886064077909 1 1
0.186448526794953 0.184715665940307 1 1
0.182915212851971 0.180929964154203 1 1
0.221823330339481 0.219923123103595 1 1
0.284595913714413 0.281556994806995 1 1
0.213776673589271 0.211055349634135 1 1
0.21182616221555 0.209844261160605 1 1
0.195432802522514 0.193819254561665 1 1
0.193864964162213 0.192145249119985 1 1
0.146569477830456 0.144840913336748 1 1
0.472899454243652 0.468183999788743 0 0
0.269034882335599 0.266295291780669 1 1
0.140120885532212 0.138937337697127 1 1
-0.0698369882785309 -0.069575594006731 0 0
0.184746137958378 0.183239081134177 1 1
0.115418756157446 0.113868585116637 1 1
0.247174749100675 0.244771294414755 1 1
0.105565915147025 0.104668098327294 1 1
0.170035175289346 0.167990445651592 1 1
0.383103434718922 0.379057033083658 0 0
0.281392442268182 0.27877941868597 1 1
0.227910333465999 0.225022043432509 1 1
0.217680364686341 0.215394859331907 1 1
0.199599533960721 0.197888592131897 1 1
0.0985803399613766 0.0972296416947619 1 1
0.159950060359589 0.158375090722446 1 1
0.214835506950749 0.212775030046707 1 1
0.213394018486623 0.211198919878047 1 1
0.132745180105535 0.131598724159871 1 1
0.325097942432172 0.321111935799582 1 1
0.138935125621145 0.137649767481834 1 1
0.267524725849292 0.265046138017074 1 1
0.213784437615731 0.210660077470422 1 1
0.106509410747315 0.105305422613306 1 1
0.105541059659464 0.104439011567279 1 1
0.108976583904684 0.108436934001637 1 1
0.247219915524845 0.244430898531015 1 1
0.323921259691918 0.32157516105979 1 1
0.155447488400203 0.153524986973485 1 1
0.189078849703448 0.187088572114661 1 1
0.354640847847199 0.351217036098229 0 0
0.321940630932954 0.318134893585195 1 1
0.206883771484479 0.20517618788772 1 1
0.260048422981544 0.258101798898282 1 1
0.351718259816094 0.348712614312362 1 1
0.173195972845563 0.171291271122512 1 1
0.230328763275704 0.226721594318394 1 1
0.113829708320828 0.112992818301454 1 1
0.181891899484807 0.180313067171275 1 1
0.204141571593563 0.202008152261748 1 1
0.183054043465883 0.181411623152882 1 1
0.0837542546431283 0.0829225846481501 1 1
0.0817339416162755 0.0808275807006209 1 1
0.128203406486607 0.127140951946507 1 1
0.136085438994475 0.134138512836691 1 1
0.161951834914521 0.159740939753077 1 1
0.262965594941298 0.260498943728492 1 1
0.228939956586302 0.226568555092906 1 1
0.292961802312825 0.289531717578529 1 1
-0.0125584909090736 -0.0127024479010751 1 1
0.386590560535491 0.3826775497382 0 0
0.233552079970386 0.230798787312389 1 1
0.0908458864843521 0.0896823958175436 1 1
0.226075913876948 0.223804621311944 1 1
-0.0499990793036239 -0.0490856200815946 0 0
0.179349837115798 0.177284931705793 1 1
0.191454893478244 0.189614587466635 1 1
0.129425127460878 0.128325645004638 1 1
0.092976194106369 0.0917629363907519 1 1
0.136687197378559 0.135257523617459 1 1
0.106343444149878 0.104922851145102 1 1
0.111781866590999 0.110009002787398 1 1
0.117654828148648 0.116448930796081 1 1
0.149665900090377 0.147740890171324 1 1
0.117228623897063 0.116255746187138 1 1
0.186845562209468 0.184694403092147 1 1
0.155647988151062 0.153758833189858 1 1
0.150717297019941 0.149425906304739 1 1
0.0128631333372103 0.0129474216014467 0 0
0.251079091321132 0.248162433867632 1 1
0.122974312288143 0.121537854845408 1 1
0.0563384220144544 0.0555910678825517 1 1
0.169867793290189 0.168024779035467 1 1
0.183817210239104 0.182124651554665 1 1
-0.0100422211590858 -0.00971622906130917 0 0
0.17243486322999 0.170752318961212 1 1
0.303928819329419 0.300600206349277 1 1
0.24538931299388 0.242131831678716 1 1
0.263871544938973 0.260853383630713 1 1
0.212103937515443 0.2098230456242 1 1
0.277133586645685 0.274627177380956 1 1
0.163090260993117 0.161567834735 1 1
0.225190387574744 0.223100904817889 1 1
0.0739274785428047 0.0728263019280401 1 1
0.113421356209403 0.112217823390907 1 1
0.259181623072338 0.256411213561246 1 1
0.28669267411589 0.283871518901095 1 1
0.0689382424251279 0.0681817428636672 1 1
0.217493909899505 0.215672266745821 1 1
0.276221189220799 0.273871577434551 1 1
0.333685321353595 0.330270926099797 1 1
0.178873161466415 0.177211300397832 1 1
0.296980497412952 0.293975994524503 1 1
0.194542343492364 0.192793315296239 1 1
0.161565441279889 0.159898224520577 1 1
0.187914997707048 0.185967430949121 1 1
0.218347144526459 0.215963067708411 1 1
0.195978877377345 0.194364971586178 1 1
0.298865889572253 0.295388561439305 1 1
0.208792474725622 0.206358211560633 1 1
0.447778414010587 0.443321073797106 0 0
0.248260761037062 0.245762482778145 1 1
0.163609499327583 0.161748567205349 1 1
0.262626622780173 0.260195880756664 1 1
0.276697629151914 0.274013380991062 1 1
0.330548887290383 0.327211605042678 1 1
0.0562781518490285 0.0555786746956533 1 1
0.141360369072525 0.140280353555859 1 1
0.157227204412028 0.155662508833673 1 1
0.14413866593886 0.142574834825742 1 1
0.0218461753440099 0.0221223970248518 1 1
0.303526585815488 0.299957484564172 1 1
0.292379461677456 0.289237902615335 1 1
0.395119989590149 0.390265505295021 0 1
0.0879005505987078 0.0866240344913419 1 1
0.392100054890603 0.388685861489821 0 0
0.0335236161692396 0.0328484099551373 1 1
0.199071330261529 0.197141032779925 1 1
0.0617744126218294 0.061685319379626 1 1
0.174825168595385 0.172890455764588 1 1
0.293187927666731 0.2901312581645 1 1
0.22158905787197 0.219211197423586 1 1
0.097335139925863 0.0962960016361225 1 1
0.221630271133559 0.21931679676528 1 1
0.166460843055795 0.164945758678043 1 1
0.186234452941481 0.184689156023111 1 1
0.152902711127641 0.15083386749833 1 1
0.0566488876439734 0.0560621752456986 1 1
0.164279064617921 0.162504749210016 1 1
0.171615847216769 0.169350241412406 1 1
0.135584744723959 0.134305826359175 1 1
0.268490145095413 0.265437391661805 1 1
0.185040694586351 0.183313542549082 1 1
-0.0784299661050369 -0.0778836345612621 0 0
0.122591044512162 0.121277821744381 1 1
0.103085458995753 0.101827737183158 1 1
0.275536346814618 0.272857612162437 1 1
0.0176361952570105 0.0180140819757711 1 1
0.125468318704024 0.124300844145044 1 1
0.255384970899388 0.252268702348614 1 1
0.201475790652265 0.199662149972625 1 1
0.230477795395222 0.228029094472692 1 1
0.218962036421101 0.216773848720006 1 1
0.178172384309736 0.176200110091937 1 1
0.177846386414621 0.176288642619728 1 1
0.16806896786805 0.166874891533312 1 1
0.223936748765083 0.221338848410541 1 1
0.300724876387669 0.297671710780762 1 1
0.10807361552189 0.106780977506792 1 1
0.148781813125675 0.146559161127794 1 1
0.171498103255847 0.169791227127592 1 1
0.0973116900924803 0.0961385387228804 1 1
0.193919360229193 0.192726694112048 1 1
0.140996491806624 0.139606083826107 1 1
0.118174830693648 0.116577834596991 1 1
0.208806492399105 0.207351380826715 1 1
0.193042502303183 0.19180387593779 1 1
0.321598629977293 0.318376173568274 1 1
0.23649007205557 0.234034734635467 1 1
0.301584375748944 0.298763349716785 1 1
0.14513476804904 0.144004237679132 1 1
0.296727226948367 0.293075281950643 1 1
0.165135014786266 0.162771153354546 1 1
0.219186794521127 0.216880657672371 1 1
0.364489790281987 0.361164830457038 1 1
0.173799044722643 0.171564130328135 1 1
0.247639599231532 0.24494588889301 1 1
0.33345878778442 0.33031485686219 1 1
0.315604362440247 0.312406743122911 1 1
0.29202204292469 0.288444734596652 1 1
0.216920466490798 0.214842715937109 1 1
0.252132760404452 0.250250038632396 1 1
0.17605258325121 0.174258617366255 1 1
0.201082124976577 0.199098953641092 1 1
0.26727668831907 0.264572878747381 1 1
0.22715687199343 0.224873742683574 1 1
0.15636617581844 0.155005807140303 1 1
0.452407584977058 0.448512763263286 0 0
-0.00432687188692438 -0.00428258816656736 1 1
0.310316647582219 0.307195149375186 1 1
0.370707322671448 0.366694357154405 1 1
0.158505723344827 0.156834348060011 1 1
0.32655357843176 0.323183547032267 1 1
0.121208207210319 0.119938383710319 1 1
0.112125123660268 0.111205636779533 1 1
0.191225689666218 0.189258806998255 1 1
0.183202918158097 0.180584972561946 1 1
-0.000743795045589767 -0.000644817870764407 0 0
0.289199889370468 0.286778175775688 1 1
0.25051078380444 0.247065409822176 1 1
0.0681184384575899 0.0676811860242497 1 1
0.29773920946177 0.295457584239837 1 1
0.0817219234277667 0.0815932231245555 1 1
0.167002479071439 0.164821214525662 1 1
0.253328102811936 0.250850736082731 1 1
0.0797807526706518 0.0779714625275194 1 1
0.0233889535296038 0.0230919143173714 0 0
0.162626329786378 0.160711643636109 1 1
0.202454423135755 0.200642742443223 1 1
0.260407232614323 0.257533306937346 1 1
0.265669528943731 0.262514073412074 1 1
0.245977296734454 0.243853451686558 1 1
0.0732243188860649 0.0723555099521818 1 1
0.0755095921374015 0.0741950893485755 1 1
0.214118537506926 0.211812677873164 1 1
0.284230205442071 0.282251576172611 1 1
0.073133566542609 0.0734579509940737 1 1
0.37825836284211 0.374596830178744 0 0
0.270809421034916 0.267848831163262 1 1
0.0762063931709815 0.0755543359650496 1 1
0.0323886147909859 0.0317079999568053 1 1
0.156393549876267 0.155189267738063 1 1
0.139144893204706 0.1368631779881 1 1
0.28473289524312 0.281554181254715 1 1
0.192168031552204 0.189673947284879 1 1
0.16979429806781 0.168168683758343 1 1
0.147995198384545 0.146583186511944 1 1
0.238162285098309 0.235541645822497 1 1
0.265630992453626 0.263013055197339 1 1
0.180951261418875 0.179085751901809 1 1
0.295975930153506 0.292612429840656 1 1
0.235505878019376 0.233182490422203 1 1
0.115663067955604 0.114178885413957 1 1
0.25395698644453 0.251515368602666 1 1
0.227135629722495 0.225274637315628 1 1
0.175233320753728 0.173301979693534 1 1
0.221251255001035 0.219240178798726 1 1
0.157123587770477 0.155722249490949 1 1
0.0927107062101782 0.0914635294098459 1 1
0.192667121594394 0.18999833548035 1 1
0.144409575773542 0.143054960073484 1 1
0.114422399158298 0.113348064067132 1 1
0.367297939132605 0.363609964211413 1 1
0.120322791558848 0.119486482159046 1 1
0.087874731474875 0.0871467200710939 1 1
0.0972809884505863 0.096096056138856 1 1
0.103324219035688 0.102128627544201 1 1
0.186614920027523 0.184846695048749 1 1
0.295777395687378 0.293638084595146 1 1
0.343566381940281 0.339354612586623 1 1
0.319721123606287 0.316356146994404 1 1
0.165061898471169 0.163340664950904 1 1
0.227272930432263 0.225106889502241 1 1
0.242926303430383 0.240844836998115 1 1
-0.143234717429996 -0.141667633311193 0 0
0.176916702908849 0.175210261612156 1 1
0.140325293990501 0.139956842001693 1 1
0.162275421423498 0.160818417707873 1 1
0.173556361725018 0.171617203922349 1 1
0.179023378509126 0.176457393300608 1 1
-0.0554199659325754 -0.0547921228664842 0 0
0.218093881730317 0.215714100069977 1 1
0.143266389783724 0.141567796071054 1 1
0.124641697749764 0.123457618735069 1 1
0.245260947863481 0.242414873120161 1 1
0.385677965874254 0.38104421124463 1 1
0.281783722919015 0.279154571838946 1 1
0.0786082883913209 0.0782893575497408 1 1
0.394467439012818 0.390675600136334 0 0
0.2454952094697 0.243276151990653 1 1
0.219841325594202 0.217312283974677 1 1
0.177490896491639 0.175526306751222 1 1
0.156191808494739 0.154434102253598 1 1
0.222865993339164 0.220614816388795 1 1
0.263827111382909 0.261223613166534 1 1
0.252250645290228 0.24880698786441 1 1
0.123141973641329 0.12198564089047 1 1
0.252457009492653 0.250469741708956 1 1
0.177823114279355 0.176442597255601 1 1
0.169756516658038 0.168397946918561 1 1
0.229777817641718 0.227293088362148 1 1
0.24025090222809 0.238256076578368 1 1
0.306903264672974 0.304150237569558 1 1
0.369355130993751 0.36602126795344 0 0
0.1021675923299 0.101151021525362 1 1
0.176246208869337 0.174582667475456 1 1
0.172344679471746 0.170170704526551 1 1
0.0499594429103574 0.0493784108385448 1 1
0.386301542333375 0.382561212639131 0 0
0.175125481764631 0.172933089531125 1 1
0.415455053347812 0.411450091713131 0 0
0.148681741591823 0.147199632541639 1 1
0.303076584970118 0.300346714215926 1 1
0.247645933634429 0.245052472730825 1 1
0.323491565061927 0.320453390162125 1 1
0.123016262460819 0.121545853771408 1 1
0.166430097680517 0.164319522935415 1 1
0.368199925038091 0.363514429373428 1 1
0.161666296908031 0.159593159857576 1 1
0.0559406334013135 0.0554578483939548 1 1
0.225637582912829 0.222396553798864 1 1
0.299320029973983 0.295946518479262 1 1
0.338911250735485 0.335498829549322 1 1
0.268293357959888 0.265493734263776 1 1
0.0443158788324232 0.0436837299387176 0 0
0.0637505006657412 0.0628625014245826 1 0
0.241280430144258 0.238676434738699 1 1
0.251337350738396 0.248797265603286 1 1
0.210112716588572 0.20851479235341 1 1
0.286710959898254 0.284189701078287 1 1
0.191034433564635 0.188650803616103 1 1
0.083277304026621 0.0818695114973684 1 1
0.320304428120073 0.316922356041489 1 1
0.142159394416689 0.139998929208828 1 1
0.204701294028546 0.202265245581165 1 1
0.207210859294387 0.204808786026142 1 1
0.0989956160352675 0.0981896069683152 1 1
0.212508806167794 0.20929511509284 1 1
0.368832690442732 0.36494064680713 1 1
0.200457749278506 0.197775743886051 1 1
0.350950723828598 0.347782523005603 1 1
0.333503603171377 0.329859545095962 1 1
0.163092395261645 0.161681166930035 1 1
0.16667676614639 0.165093771608524 1 1
0.163184406944413 0.16167682939551 1 1
0.106861179454318 0.105922290539531 1 1
-0.0508875027736152 -0.0504223971345057 0 0
0.127998471415958 0.126640706894342 1 1
0.0489845417214556 0.0477559060923075 1 1
0.130348253129136 0.129310852495193 1 1
0.127261886807472 0.125468993680149 1 1
0.190380538993393 0.188776077080532 1 1
0.261476104021859 0.25805368291734 1 1
0.193026835575367 0.191284412639227 1 1
0.180887489330804 0.178378210564302 1 1
0.168767023066914 0.167279952935044 1 1
0.153597301920585 0.151392384013076 1 1
0.0683429748045836 0.0674107163637355 1 1
0.141396363779567 0.13994821430568 1 1
0.25664453899754 0.254014941247161 1 1
0.208612898627913 0.206647244665486 1 1
0.213666212761744 0.212230949042466 1 1
0.105968557121128 0.104649792856745 1 1
0.239874503116811 0.237155890546389 1 1
0.0331517237179832 0.0324126143464473 1 1
0.240964740718204 0.238906106206929 1 1
0.253946590652717 0.251900493046667 1 1
0.296988627880719 0.293538407928253 1 1
0.113124569049319 0.111819939250916 1 1
0.348659899090875 0.345187739822309 0 0
0.220120824968099 0.217636289998 1 1
0.308864438335424 0.306146272498748 1 1
0.214388659996232 0.212226011745901 1 1
0.223508536234987 0.221402362672085 1 1
0.384948430666731 0.381122441252519 1 1
0.210426560230198 0.2083462554548 1 1
0.260629583232039 0.257718524025408 1 1
0.172024830876237 0.170311178942516 1 1
0.0736905432632723 0.0736922446680996 1 1
0.0713897538656783 0.0705126861248565 1 1
0.256662982897418 0.254157167109409 1 1
0.258615887141012 0.255392561866236 1 1
0.106368969287537 0.105834048369325 1 1
0.131553793718838 0.129714095967908 1 1
0.0755687434950026 0.0744776201266968 1 1
0.285898435998488 0.282541950867974 1 1
0.104863636019726 0.102932963038506 1 1
0.289659062259565 0.287047899529692 1 1
0.129028094709935 0.127598113555728 1 1
0.244205413587555 0.241392507596282 1 1
0.265550371816594 0.262566324864169 1 1
0.100733620884123 0.0994328357104753 1 1
0.19870441042015 0.196697467356078 1 1
0.18108863845332 0.178976065051011 1 1
0.289546617425912 0.286529297875824 1 1
0.246596568226637 0.244343913782095 1 1
0.0940266239752857 0.0933979249393103 1 1
0.235934404447656 0.23300328092108 1 1
0.180295737531036 0.178883372043122 1 1
0.280413455216961 0.277716506677348 1 1
0.324757032192627 0.320875635513395 1 1
0.174453396436003 0.172482685506452 1 1
0.27039453725585 0.267019780379739 1 1
0.274863825260869 0.272496731044181 1 1
0.347551922093596 0.344026515574839 1 1
0.226654866974146 0.224411862619839 1 1
0.215458746861925 0.213495859135839 1 1
0.363303115610454 0.359978046613122 0 0
0.127157998088001 0.125413244938487 1 1
0.262736059137742 0.260399708545639 1 1
0.00327431451881432 0.00325288816809111 0 0
0.0705584168358044 0.0701146304116474 1 1
0.141294638995027 0.139948192856874 1 1
0.198658526375661 0.196766291072128 1 1
0.0607116794322061 0.0602166105003132 1 1
0.307175307209266 0.304663273586982 1 1
0.177120958510447 0.175283736358658 1 1
0.14048478821531 0.139282297092933 1 1
0.214336496583578 0.212400013612956 1 1
0.0818664947981608 0.0809544936665443 1 1
0.168525371677254 0.166739039414209 1 1
0.20087663304442 0.199154994498215 1 1
0.172883048460338 0.171095930985903 1 1
0.198466617499648 0.196459374660266 1 1
0.112511862967562 0.111719648657127 1 1
0.25865249638353 0.256194142791135 1 1
0.317563794707571 0.313841941497783 1 1
0.00134925983219097 0.00127837667842609 1 1
0.338830516697675 0.335581124331373 1 1
0.231520995698384 0.229643882236031 1 1
0.206987643043105 0.204861706708568 1 1
0.129503164336901 0.12875041701185 1 1
0.0212919677300625 0.0210738833584578 0 0
0.382752100529547 0.379026700467509 0 0
0.31309667485517 0.310045616247763 1 1
0.218122826591887 0.216021026847052 1 1
0.0887719750553611 0.0880674080114239 1 1
0.278719882361199 0.275184784101583 1 1
0.187311664245584 0.185200720073192 1 1
0.101072994401206 0.0996111236513843 1 1
0.117326356393891 0.115582744766079 1 1
0.331061949051727 0.328328807304363 1 1
0.231303029746477 0.229188938266261 1 1
0.15995393221491 0.158450488670119 1 1
0.158507896016057 0.157000547058711 1 1
0.260471508318384 0.257880572500317 1 1
0.0921213650760918 0.0917998818533352 1 1
0.230029544759236 0.227661258828267 1 1
0.220913290406413 0.218928529403168 1 1
0.229284792098469 0.226998513855439 1 1
0.286684731931305 0.283747261240644 1 1
0.357094860369588 0.353792892891931 1 1
0.30610446988729 0.303299770834923 1 1
0.339990027785299 0.336242686219759 1 1
0.141493291000749 0.140122768825625 1 1
0.0948355964634823 0.0939585514852402 1 1
0.145497247089692 0.14411197093056 1 1
0.268885034856665 0.267240994242764 1 1
0.1717188864099 0.169885328888414 1 1
0.152952938030169 0.151154829889571 1 1
0.236660945401546 0.234583110619756 1 1
0.230902889094071 0.228656783699585 1 1
0.266099869361533 0.262956060402856 1 1
0.216538215480424 0.214615943723322 1 1
0.191527958612705 0.189602136600329 1 1
0.196447411763341 0.194612025456155 1 1
0.256895639204658 0.25433590483723 1 1
0.134991455264347 0.132953410040917 1 1
0.302411727135651 0.298981569605074 1 1
0.163018856750389 0.161882809879814 1 1
0.201396144408245 0.198317578503578 1 1
0.276084589189277 0.272929871350583 1 1
0.175754531106121 0.174108826057341 1 1
0.166690398443568 0.165033503156304 1 1
0.298264840518042 0.294999905628609 1 1
0.422380655620395 0.418177909115711 1 1
0.205837603185302 0.203554678768119 1 1
0.104832872851541 0.103977292747184 1 1
0.276629032876331 0.274561660207747 1 1
0.147935518914035 0.146357416408476 1 1
0.235151558278504 0.233076568658574 1 1
0.24845963147452 0.246006900760111 1 1
0.322633128551758 0.319399678546317 1 1
-0.118236557559588 -0.117792613349501 0 0
0.105632291885384 0.104663968809989 1 1
0.271385749536992 0.268392668865363 1 1
0.112144207737254 0.110854435121608 1 1
0.179641733050321 0.177745775791188 1 1
0.0890603704167063 0.0882755384257332 1 1
0.367066679414345 0.363597056394052 0 0
0.0996250178309769 0.0985842043535165 1 1
0.205116573095942 0.202633005536283 1 1
0.293007197729948 0.290437362011329 1 1
0.324220648979152 0.321283409649899 1 1
-0.0290832419612289 -0.0287616645333115 0 0
0.202449890249183 0.20043871780219 1 1
0.161742203965867 0.160278164233054 1 1
0.171501372677315 0.169619374441553 1 1
0.310174972437463 0.306973112816698 1 1
0.175089903466046 0.173102906446622 1 1
0.25224634650042 0.250141943924864 1 1
0.104208065521311 0.102523492966626 1 1
0.289945110779109 0.287547005531556 1 1
0.0930933919680232 0.0922284745971743 1 1
0.245695425353109 0.243245793816001 1 1
0.24848885430782 0.245717551465087 1 1
0.190844992402436 0.189452504384159 1 1
0.261382578546498 0.259146154246103 1 1
0.172530419007392 0.170698776466046 1 1
0.269597344414954 0.267024235972646 1 1
0.0781088887452257 0.0771066595851414 1 1
0.433578480326754 0.429751808354142 0 0
0.157993463107609 0.156431524619886 1 1
0.249750314569576 0.24716011534474 1 1
0.320420679988417 0.316952356740842 1 1
0.29743650121106 0.294757872963038 1 1
0.218265069220127 0.215928286326822 1 1
0.165812186259273 0.164421013211512 1 1
0.153776460703894 0.151973871445205 1 1
0.0994630163991174 0.0986271602334253 1 1
0.34964099340877 0.346286859065708 0 0
0.302740409766355 0.299132771312696 1 1
0.106443068121499 0.10478749498089 1 1
0.257837069212112 0.255282417347094 1 1
0.321885716129672 0.31789701776912 1 1
0.290605852515661 0.287348314029832 1 1
0.120432255778074 0.119640320539854 1 1
0.112589707648504 0.111433433537162 1 1
0.377967362710057 0.374181608542588 1 1
0.345713649295554 0.342150812997034 1 1
0.246648116016298 0.244621085089366 1 1
0.0766033071491913 0.0765958554397542 1 1
0.135993085583242 0.135082779391716 1 1
0.065934505667246 0.0646398513055252 1 1
0.114347036831048 0.112852133587747 1 1
0.195078314046464 0.193236757417735 1 1
0.404973045536463 0.400837106419112 0 0
0.273833547915468 0.270556810349026 1 1
0.259331324950341 0.256504651178276 1 1
0.21475583635367 0.212420820291775 1 1
0.231734486323075 0.228207081792874 1 1
0.149618922969192 0.148560980307419 1 1
0.0894240062967751 0.0885402967780865 1 1
0.164833906958729 0.162348149948977 1 1
0.0525546243455444 0.0520375389235224 0 0
0.271008839775576 0.268652549843411 1 1
0.146590603747141 0.144733320925507 1 1
0.0273947869828574 0.0275849004478044 0 0
0.174167316854499 0.172071078297659 1 1
0.241990917721387 0.239493160568393 1 1
0.212353384568888 0.210566157901595 1 1
0.0928352636723745 0.0922140942140201 1 1
0.142639732495125 0.14127123392122 1 1
-0.00938405615203424 -0.00946584446047358 0 0
0.142042878697441 0.140855233107958 1 1
0.198613713258653 0.197264210175973 1 1
0.247371557024914 0.245831197503966 1 1
0.0601649068479174 0.0595595597192152 1 1
0.166904197693239 0.165479922209956 1 1
0.410083478869779 0.405482459555471 1 1
0.165285498487173 0.163410216207242 1 1
0.131675372512319 0.130808667056496 1 1
0.15637406204106 0.155118381036023 1 1
0.25836439908129 0.255232483717058 1 1
0.344819734868013 0.341614596505772 0 0
0.190737091188391 0.189551860539084 1 1
0.248113744263873 0.245248183495906 1 1
0.117254628409044 0.115598734906495 1 1
0.32127388000605 0.3181550041129 1 1
0.274943522473612 0.271759429722578 1 1
0.294894028807588 0.291926125664594 1 1
0.212452875857962 0.210870849170592 1 1
0.114531963660031 0.113416393090138 1 1
0.0381436020893061 0.0379838227394787 1 1
0.0954697231591264 0.0951713288357293 1 1
0.153606140956916 0.152203458663926 1 1
0.199903097075776 0.198263270874084 1 1
0.352262125528912 0.349259232281837 0 0
0.185191118932299 0.183603787618437 1 1
0.264906359419158 0.262673390306591 1 1
-0.0181052772102844 -0.0177240286672482 0 0
0.0865889056233249 0.0863065239220883 1 1
0.182628276153 0.180989661535168 1 1
0.202682543094233 0.200404642907219 1 1
0.273518813389689 0.270718837315725 1 1
0.224577156722577 0.222651648211397 1 1
0.336765001182111 0.333332863617354 1 1
0.427338077002555 0.422472560516488 0 0
0.273614041754935 0.270871721437463 1 1
0.287709332519932 0.284789650660793 1 1
0.161126340351682 0.159275450191458 1 1
0.0764967175173917 0.0757219745742214 1 1
0.318372758567134 0.315905261653303 1 1
0.0766424128140522 0.0758359532928658 1 1
0.384537768187545 0.380523017638282 1 1
0.064605726908209 0.0635024907646038 1 1
0.172758824756954 0.170595330371081 1 1
0.0535501092966391 0.0524408777468414 1 1
0.174021543897424 0.172182878863627 1 1
0.318240901386424 0.31477693897665 1 1
0.166651165816765 0.164735394400713 1 1
0.2919420286096 0.288685178290753 1 1
0.106126814451294 0.105305301851496 1 1
0.227432551179271 0.225487211290573 1 1
0.170478803650846 0.16812769746072 1 1
0.43704150152936 0.432986713384271 0 0
0.332610484142827 0.329278658120151 1 1
0.272992354554212 0.270281998672312 1 1
0.269477939820292 0.266815945649255 1 1
0.0985066855575245 0.0982117978890214 1 1
0.15427640427248 0.15247562835259 1 1
0.117369316394261 0.116129250234844 1 1
0.198816160016312 0.197705188794853 1 1
0.0685156362293902 0.0679677130835415 1 1
0.171681316582394 0.169881948928855 1 1
0.234392025167783 0.232421814418189 1 1
0.133186992890508 0.131206792583519 1 1
0.237612556501975 0.235496549636949 1 1
0.204444298943253 0.201950998411416 1 1
0.233731602636425 0.230454121883908 1 1
0.270153644652191 0.266578366951414 1 1
0.0946451602214107 0.093461464640485 1 1
0.285050740424417 0.282404872952156 1 1
0.241314852722076 0.238859583973343 1 1
0.365523341673225 0.360592417605247 1 1
0.227321118448666 0.224818044341067 1 1
0.0562278749767654 0.0556748508662522 0 0
0.335258863503441 0.331369392674329 1 1
0.121994961909075 0.120995174062203 1 1
0.106317158596594 0.104992580076967 1 1
0.178933893144378 0.176930934964536 1 1
0.2837775390352 0.28092129037592 1 1
0.416190580875882 0.411820190265533 0 0
0.131826005303848 0.130361226161039 1 1
0.127613272134257 0.126466149909093 1 1
0.235854705367195 0.233406720447629 1 1
0.0270203684579645 0.0267615893854515 0 0
0.0753248786562543 0.0751122983901527 1 1
0.186811955715168 0.184947744186764 1 1
0.224378809915501 0.222093023365993 1 1
0.192697316296207 0.190384519009768 1 1
0.152285898050212 0.15016627906647 1 1
0.340745283987729 0.337346790856218 1 1
0.294056795396471 0.291197282314783 1 1
0.0291148434453644 0.0280376075824535 1 1
0.361134965344655 0.35648312182539 1 1
0.289661528067149 0.286748822851744 1 1
0.160655279037933 0.15886825869784 1 1
0.145379849075213 0.144092615430821 1 1
0.175247574571604 0.173606153316077 1 1
0.130881676606191 0.129413598454683 1 1
0.284891632909871 0.282299433321574 1 1
0.150771261309911 0.149053671758261 1 1
0.243478616617809 0.241089303579791 1 1
0.0840346762385328 0.083786649200413 1 1
0.183148632615056 0.181558011950745 1 1
0.344611415327724 0.340822870251156 1 1
0.223986197678876 0.221646361704759 1 1
0.300562053706049 0.297369140321515 1 1
0.270408212419025 0.267598126984627 1 1
0.141667634193167 0.140294857034546 1 1
0.0349846366058436 0.034851886546625 0 0
0.269675395818693 0.267385013388618 1 1
0.266006887516695 0.263041025144612 1 1
0.0663811271468008 0.0657332666356402 1 1
0.192799786813391 0.19098401065583 1 1
0.197363208743546 0.195407763130385 1 1
0.226679854277612 0.224219042033961 1 1
0.12436356486259 0.122754319880212 1 1
0.0699992199849939 0.0688842667128845 1 1
0.140092637415981 0.138777135214909 1 1
0.116996003699692 0.115876954541471 1 1
0.426975423754198 0.42221880629852 0 0
0.21862575063549 0.216577357022768 1 1
0.190922797514692 0.188990131900717 1 1
0.269708223598553 0.267227942037234 1 1
0.218650924697558 0.216317407596391 1 1
0.0833499536675868 0.0827874516057242 1 1
0.157316792041489 0.155216083902911 1 1
0.185530465022297 0.183074324367961 1 1
0.110606765422349 0.109066424955029 1 1
0.12497444404056 0.123754449853291 1 1
-0.0123654896337534 -0.0125343708178329 0 0
0.209880729949732 0.207688644341975 1 1
0.0919885507642775 0.0911364502127918 1 1
0.0298879764861078 0.0293083606086932 1 1
0.312113858374798 0.308648544195622 1 1
0.0972570528481606 0.096190804933658 1 1
0.17643262275562 0.174322427201567 1 1
0.238557972006542 0.236069016598089 1 1
0.427345119559457 0.422251008965921 0 0
0.126057759823796 0.124155560435818 1 1
0.209546615652234 0.207814924772994 1 1
0.266270382895456 0.263556916561877 1 1
0.103865210438413 0.102202176235024 1 1
0.322392606075691 0.319618283117003 1 1
0.306814975393391 0.303675055426516 1 1
0.215316250062077 0.213297486147118 1 1
0.317240150939777 0.313981308556031 1 1
0.045028108940064 0.0439192214231232 1 1
0.166409123934527 0.164618801251594 1 1
0.150797344299154 0.148855726931543 1 1
0.30356561921975 0.300522623049366 1 1
0.396419516703732 0.391984244818586 0 0
0.280287303546014 0.277865855079294 1 1
0.125947261255639 0.124612341889793 1 1
0.213241115889817 0.21095004984065 1 1
0.106069004971448 0.104495403890996 1 1
0.196478114800256 0.193791385342084 1 1
0.128983105502446 0.128127673802757 1 1
0.185097886057822 0.183588192251895 1 1
0.00593165947675403 0.00594731382469969 0 0
0.123466349877332 0.122194676739332 1 1
0.315554774360886 0.312874243920138 1 1
0.176201214556941 0.174427271828582 1 1
0.245266374027573 0.243458628411881 1 1
0.210338187115274 0.20838644585474 1 1
-0.00280604359730329 -0.00255661134217029 1 1
0.34347812892529 0.340105667496591 1 1
0.284373155215473 0.281972857950264 1 1
0.0962883923711279 0.0956417852369777 1 1
-0.0471533028568264 -0.0457995973410661 0 0
0.0941985264012912 0.0938601666608991 1 1
0.170800688244008 0.169195411363652 1 1
0.237504891220635 0.234731552893974 1 1
0.274076707072752 0.271277672641356 1 1
0.236285797340854 0.234087883125955 1 1
0.0521513187884336 0.0519762294405286 1 1
0.289420791024971 0.286395830286997 1 1
0.0984986657801843 0.0972510195518426 1 1
0.139452817776937 0.137999212692128 1 1
0.229012904459083 0.227047094681201 1 1
0.208987426758418 0.206508813588216 1 1
0.0624219879282616 0.0620563048827905 1 1
0.234422479018438 0.232085926202145 1 1
0.289154276370215 0.286010776649261 1 1
0.167809217593397 0.166189842054111 1 1
0.0133948381331685 0.0136381132814763 1 1
0.0104571263584186 0.0104456278693772 1 1
0.188845851721547 0.186126538104255 1 1
0.31856053725213 0.315703692424638 1 1
0.132868566379145 0.131700699597823 1 1
0.33892313629768 0.335841865727045 1 1
0.41330105298977 0.409198562537903 1 1
0.121573345387892 0.120630288404427 1 1
0.346758554967683 0.342822970712397 1 1
0.267583979269809 0.264709482236391 1 1
0.278104199510967 0.275680571050796 1 1
0.19949516416689 0.19726782639915 1 1
0.128699901741554 0.127436487230359 1 1
0.20437914466417 0.202255730077818 1 1
0.239666700762622 0.236568913305985 1 1
0.0271746024347557 0.0265201756615282 1 1
0.234506101472307 0.232500103981893 1 1
0.12714610273564 0.125893307569193 1 1
0.215336883705211 0.213598109587904 1 1
0.175556766671245 0.174045025361428 1 1
0.273618822568362 0.270830725640662 1 1
0.238928015338502 0.23619228661832 1 1
0.250793132797173 0.248334334662223 1 1
0.0470190753438874 0.0459833771886344 1 1
0.333886982073032 0.330270422280401 1 1
0.112679575323832 0.11134974219925 1 1
0.27480895579785 0.270675631195214 1 1
0.187504450476796 0.185669339160834 1 1
0.201876086553001 0.199587813713969 1 1
0.103417773461326 0.101994865973709 1 1
0.203409470878802 0.201273838844634 1 1
0.17737082558231 0.176130979550412 1 1
0.2546290074665 0.252241667350656 1 1
0.193828659451855 0.191511417381886 1 1
0.303430139633996 0.300709180430353 1 1
0.19729471089499 0.195024744738546 1 1
0.204217951946013 0.201851264586574 1 1
0.206420365898889 0.203736429158763 1 1
0.172560818939173 0.171289071000217 1 1
0.185662908137116 0.183585345987424 1 1
0.220655747343619 0.218093802034117 1 1
0.130986077045878 0.129800969120838 1 1
0.197765130156262 0.19644418266161 1 1
0.168190845741191 0.166257143266403 1 1
0.271925726358043 0.269580286926146 1 1
0.26338737560741 0.261104367800635 1 1
0.131730043133384 0.130711092689911 1 1
0.317023386623076 0.313825097868215 1 1
0.157463281150748 0.154954669330445 1 1
0.196014709057085 0.193680028884019 1 1
0.0238539965497944 0.0241198732233273 1 1
0.137686126371729 0.136549646193913 1 1
0.159547386100672 0.15664847294285 1 1
-0.0471241021773302 -0.046758228082 0 0
0.206600833390945 0.204559278458169 1 1
0.326365578663465 0.322881401250755 1 1
0.192042768771857 0.189919804353903 1 1
0.048365343787361 0.0476038978100497 1 1
0.174327806445078 0.173033788478532 1 1
0.289124550437435 0.285079114041806 1 1
0.167119918615047 0.165533849543112 1 1
0.206323517790278 0.204865808036266 1 1
0.259626576337128 0.256185593671356 1 1
0.278336896733244 0.27543885564421 1 1
0.439218118703026 0.434435817906573 0 0
0.410025627530195 0.406527972653417 0 0
0.0949877146462778 0.0935422730467553 1 1
0.151191730965731 0.149886909513218 1 1
0.180230516212301 0.17819085093179 1 1
0.175642147450758 0.17409769261491 1 1
0.338234666215237 0.333957390212123 1 1
0.292255223985834 0.289522264580641 1 1
0.18354172341316 0.181952159293665 1 1
0.182521751147972 0.181250088888298 1 1
0.283730497162944 0.280812128095788 1 1
0.242671648954245 0.239760055906898 1 1
0.0888523547116793 0.0877846062686054 1 1
0.28477345308691 0.282634211969801 1 1
-0.0638088230809361 -0.0628092974048455 0 0
0.176451725979943 0.17438808115047 1 1
0.285480364327024 0.282442861416238 1 1
0.142438308631326 0.141025993451544 1 1
0.196627742441235 0.194965823899803 1 1
0.155432245015875 0.154020329166383 1 1
0.338113260350148 0.335021595340103 1 1
0.149936526567516 0.148069826419199 1 1
0.185256966911028 0.183971356122701 1 1
0.32984665497308 0.32618418424753 1 1
0.0303370240892445 0.0306971373723055 1 1
0.352678100705392 0.349489186094378 0 0
0.332642246923313 0.329746074597876 1 1
0.362728166466565 0.359278714444039 1 1
0.280834346686563 0.277805700222308 1 1
0.0921614738865971 0.0912819215433502 1 1
0.224054840178555 0.221583302461932 1 1
0.181394858853805 0.179743869592331 1 1
0.236160072754824 0.233498772385742 1 1
0.125453300133551 0.124183506126859 1 1
0.219960636236703 0.217750296429419 1 1
0.098422004884734 0.0979966908419508 1 1
0.297769340743908 0.294640423434307 1 1
0.241128931935837 0.23786816308386 1 1
0.0988330812495515 0.0978550778203086 1 1
0.210799037765334 0.208991926191395 1 1
0.192352384539117 0.190961272548517 1 1
0.101134076352159 0.100290739242799 1 1
0.225650844791859 0.223878467803941 1 1
0.139827482224869 0.139006488439213 1 1
0.00329099861158846 0.00390559028266179 0 0
0.128160613927658 0.126852301906941 1 1
0.185786427580178 0.183719608294311 1 1
0.205305836873342 0.20346025979657 1 1
0.0721065603172525 0.0709069232523532 1 1
0.272616796192036 0.269928034592789 1 1
0.111403926242278 0.10982077864037 1 1
0.123788259648606 0.12274547233431 1 1
0.354463474800434 0.351299605343758 1 1
0.224616086091618 0.222930835618553 1 1
0.157161450894542 0.156045374890983 1 1
0.339732108087936 0.336713665288315 1 1
0.111601321274802 0.110013943984589 1 1
0.135753847149913 0.134228452981714 1 1
-0.085260250299126 -0.0840579829651344 0 0
0.104226724461943 0.10383961365066 1 1
0.0735608189665519 0.0717434754508401 1 1
0.149619278391991 0.147292082408776 1 1
0.232820131731735 0.230154241602432 1 1
0.361089967567701 0.356969251881771 1 1
0.229468015064867 0.227061173362447 1 1
0.110965182709594 0.109343400031642 1 1
0.199334623367057 0.19745519519637 1 1
0.146266392513045 0.144513179913488 1 1
0.0567290126895748 0.0567123820628874 1 1
0.0679405281940372 0.0673128647439397 1 1
0.321361799846283 0.318112587974769 1 1
0.245589980272285 0.241778898786114 1 1
0.155935147426305 0.154042607773698 1 1
0.10450202061661 0.102999543983147 1 1
0.270571290664482 0.267968507886189 1 1
0.243752505551252 0.241308070099768 1 1
0.224178141338256 0.221869101840828 1 1
0.0231489941758634 0.0223108867549126 0 0
0.169817020319978 0.167944314218866 1 1
0.159474735393305 0.157687779352378 1 1
0.225589907525648 0.223063058765527 1 1
0.386533860207069 0.382350147455481 1 1
0.220162755474905 0.218135385064758 1 1
0.112416980960392 0.111007478335299 1 1
0.0596921579556557 0.0596464128302052 1 1
0.101406509500127 0.100904509845418 1 1
0.242455775923336 0.240293124971172 1 1
-0.0118727714279699 -0.0111290673074846 1 1
0.229488317488015 0.227449305743348 1 1
0.133779412104017 0.132508534810543 1 1
0.150553511674621 0.148714375305115 1 1
0.402592334588053 0.398866089507709 0 0
0.304222253051932 0.300753511453042 1 1
0.154296041141579 0.153406945541073 1 1
0.304086918397414 0.300616959245139 1 1
0.0413084875061204 0.0412844503861169 1 1
0.332375072936221 0.32951488180882 1 1
0.206473061222551 0.204685622330934 1 1
0.216301381859159 0.214167673112818 1 1
0.204435102456048 0.201730950691224 1 1
0.263268077573244 0.259388060840295 1 1
0.105316313803532 0.104429395822356 1 1
0.149524888879045 0.147551125793738 1 1
0.314629888061972 0.310998371158905 1 1
0.30970871303026 0.306442369548309 1 1
0.222667914963352 0.2204884949348 1 1
0.318453858124069 0.313540881655488 1 1
0.309099128557134 0.306056805816729 1 1
0.200297602357245 0.198303378838237 1 1
0.163152271241022 0.161971434501898 1 1
0.223678817092333 0.221515384280962 1 1
0.261018388859544 0.258430571248113 1 1
0.203826865797292 0.202164145768424 1 1
0.358421645821387 0.354912973820532 1 1
0.233813456747905 0.231308470404471 1 1
0.16651064514591 0.165366056944302 1 1
0.124413862267407 0.122965477719457 1 1
0.109865721537018 0.108503514641745 1 1
0.00968359048432094 0.0094608233713316 1 1
0.236423602071342 0.234605782393511 1 1
0.199842218338443 0.197037104857854 1 1
0.158354555236173 0.157159370588911 1 1
0.285929123563915 0.283500603284969 1 1
0.159093635945273 0.157503140548954 1 1
0.180086974188343 0.178031865706531 1 1
0.247766578720834 0.244576481713556 1 1
0.244732819234441 0.242291845460494 1 1
0.15375619368988 0.152315679291654 1 1
0.233398205605328 0.231091580181743 1 1
0.234833169142205 0.232170327247956 1 1
0.142927431398911 0.141370966035537 1 1
0.281623185670102 0.278588310638887 1 1
0.117646972374958 0.116727394333801 1 1
0.232650924067932 0.23035488989015 1 1
0.068415763211649 0.0675661182658821 1 1
0.00829255747326079 0.00850347833665076 1 1
0.100438813055377 0.0992939769398396 1 1
0.148487072522029 0.14702718530933 1 1
0.166537905445645 0.165212979236825 1 1
0.189723211383786 0.186782469426155 1 1
0.26664113683741 0.263865930047696 1 1
0.319977078892751 0.316298294334685 1 1
0.180562602926772 0.178566594453604 1 1
0.283291065502144 0.280270303281882 1 1
0.326913736720199 0.323314679650312 1 1
0.331190325974257 0.328462974172025 1 1
0.274401102552378 0.27230731449449 1 1
0.256112660347444 0.253563229442412 1 1
0.081455312331792 0.0801713003681247 1 1
0.129108950956603 0.127812121211928 1 1
0.273079033047824 0.270620248843643 1 1
0.192667746188583 0.190794370042146 1 1
0.207054157782827 0.205077799370306 1 1
0.0970276136993773 0.0953317576462978 1 1
0.186749586628467 0.185093970833958 1 1
0.323792530028699 0.320080110552238 1 1
0.244030218051897 0.240721457150948 1 1
0.217733520997395 0.215637030668374 1 1
0.259750941843751 0.257396511822512 1 1
0.143389921930267 0.142059939904866 1 1
0.215300559790813 0.213710718745243 1 1
0.163332616700293 0.161616470789353 1 1
0.36131476885244 0.358595590241506 1 1
0.256426808404315 0.254060017044813 1 1
0.227179368386936 0.225173076185319 1 1
0.0419629560145635 0.0418743615714046 1 1
0.139576603086853 0.138373911458133 1 1
0.290195095698868 0.286879885683026 1 1
0.0962002611477038 0.0951497650319865 1 1
0.0892083959433611 0.0886035467655312 1 1
0.180443865037278 0.178371126680672 1 1
0.408019390537345 0.403859442665431 0 1
0.14320232214288 0.141642255387222 1 1
0.0471970796433565 0.0468719932653003 0 0
0.00750460170380018 0.00646479140790845 0 0
0.152950746468853 0.151239004316951 1 1
0.181006534868393 0.178966134529361 1 1
0.314092210385195 0.311248673070279 1 1
0.238881514010253 0.236542958226133 1 1
0.297310089403776 0.294964439992131 1 1
0.256598582835672 0.254021072106118 1 1
0.330607783492207 0.327326682835661 1 1
0.175197102416993 0.173486226713831 1 1
0.172663300363192 0.171074332473279 1 1
0.294033630788936 0.291247279044523 1 1
0.268170048568209 0.266019447042325 1 1
0.0651039296000002 0.0643515507299208 1 1
0.206946411055349 0.205086131426816 1 1
0.299597895282203 0.296496303499676 1 1
0.238676118917538 0.236386841071709 1 1
0.219306217203807 0.217053204896761 1 1
0.128507692324941 0.127257681143146 1 1
0.315337611515016 0.312167958757665 1 1
0.0260193844875537 0.025827853293028 0 0
0.159940372099716 0.157979302529742 1 1
0.0136038510797127 0.013357896209524 1 1
0.159064523975782 0.157721032680406 1 1
0.139164305983134 0.137852976108548 1 1
0.198228448732006 0.196771086515449 1 1
0.162933937027275 0.161527774017217 1 1
0.106433776476702 0.105721459867118 1 1
0.263932659689003 0.261611757821618 1 1
0.197003749970922 0.194561532146489 1 1
0.150381054002507 0.148676806324463 1 1
0.341300566660391 0.337624987458009 1 1
0.24640562178986 0.243537813432576 1 1
0.0867894118918523 0.0857638543242788 1 1
0.168470198647704 0.166714342610379 1 1
0.171653693326926 0.170012427555611 1 1
0.222655476172287 0.220599871322032 1 1
0.174564751526653 0.173174906004621 1 1
0.353064677452158 0.349433522911349 1 1
0.223431149368396 0.22107629302875 1 1
0.214327535097522 0.21198038255625 1 1
0.215821404712737 0.213279706004374 1 1
0.172726109721172 0.170717330643447 1 1
-0.0304571334557219 -0.0303533010044384 1 1
0.325627655797601 0.321688244989922 1 1
0.183042834620561 0.181138938078498 1 1
0.000807383044275481 0.000782058076835523 0 0
0.0409963381482362 0.0403342195004298 1 1
0.167366638959905 0.165636733843555 1 1
0.153008643874852 0.151387438135129 1 1
0.15232970379289 0.15069044221588 1 1
0.104391539065721 0.103133646375242 1 1
-0.0157937839653175 -0.0161099727100253 0 0
0.0629179542278458 0.0625723492152031 1 1
0.208591080874411 0.206821847351314 1 1
0.102639011177179 0.102041448443275 1 1
0.185501891058728 0.183978426806512 1 1
0.445571791718073 0.44122307205966 1 1
0.200633374887308 0.198515056646827 1 1
0.22146898720929 0.219915177804102 1 1
0.332408989404647 0.328783090740791 1 1
0.191199969861197 0.189247309184155 1 1
0.147648945885667 0.145949319700193 1 1
0.202958682107958 0.201215509679378 1 1
0.160378109542424 0.158019143148139 1 1
0.382271697279732 0.378750851229259 0 0
0.3571693043336 0.352205961616189 1 1
0.329788517925798 0.326203950982584 1 1
0.206471527483557 0.204478520148683 1 1
0.295832198148925 0.293151081696777 1 1
0.0836628364716703 0.0832459915337996 1 1
0.189224824520116 0.188043334252292 1 1
0.232323968679696 0.229872676506098 1 1
0.322238501237777 0.319267827581895 1 1
0.189941903052168 0.187731835947224 1 1
0.212344859195279 0.210806514293487 1 1
0.137128020337045 0.135647653423508 1 1
0.186628964155206 0.18530283881637 1 1
0.192363004239372 0.190714751618713 1 1
0.211142138818649 0.209173970361867 1 1
0.17516167819727 0.173975169073271 1 1
0.157004925571829 0.155867225573968 1 1
0.243681051716896 0.241075770239853 1 1
0.211901573194746 0.209788771179931 1 1
0.134619584007122 0.133343359740055 1 1
0.222259446784983 0.220170941128249 1 1
0.164360235799288 0.162736285689805 1 1
0.104796859098688 0.103897651963298 1 1
0.0894443473790387 0.0882922039878063 1 1
0.0968834373791264 0.0956315627606221 1 1
0.312484368336839 0.309126917791271 1 1
0.119509923980942 0.118799366660788 1 1
0.0981986451078698 0.0975963616740193 1 1
0.256927002644891 0.254107364632088 1 1
0.313885497506915 0.310848622756311 1 1
0.0485963599141738 0.047784722293581 1 1
0.29945405318688 0.296478825832601 1 1
0.232509058492348 0.230196125476638 1 1
0.0926072447050284 0.0921194682365487 1 1
0.271216297539653 0.268763457191197 1 1
0.316864996572979 0.313920361842049 1 1
0.345241445971446 0.342279907548347 1 1
0.302208862530878 0.299589541772068 1 1
0.235007058540128 0.232804337767123 1 1
0.0807627600513778 0.0805295530055165 1 1
0.118117589216198 0.117103366642672 1 1
0.241411549562926 0.238551994857141 1 1
0.0692070675903944 0.0682976896157663 1 1
0.080186660811043 0.0786629814289788 1 1
0.217855432532361 0.215744911740943 1 1
0.306407147041667 0.303135281151918 1 1
0.0761478971034827 0.0751770059524948 1 1
0.058756692271685 0.057629570125767 1 1
0.360662224234601 0.357054464201123 1 1
0.232786246910137 0.230988149033295 1 1
0.208827695141716 0.207008771559359 1 1
0.131515869988176 0.129903193815603 1 1
0.169136881087943 0.167602492012242 1 1
0.103518150256074 0.102243893534225 1 1
0.205713482026568 0.203857884272656 1 1
0.138803591368626 0.137232918511834 1 1
0.0396063536556717 0.0393820768750345 0 0
0.244668321322965 0.240860197745919 1 1
0.191054271225616 0.188956659536437 1 1
0.155996448504838 0.154558749267111 1 1
0.145585427063015 0.143943839957575 1 1
0.146291731732036 0.145449965165416 1 1
0.419136784373968 0.415125268615157 1 1
0.0612294822267404 0.0610459709843079 1 1
0.270384598800171 0.268005203362635 1 1
0.2670026365804 0.263225512624422 1 1
0.0885040545644868 0.0874570856114238 1 1
0.0977745783071899 0.0965356697079988 1 1
0.0774282475032699 0.0761423531455697 1 1
0.388257531050354 0.384491333235154 0 0
0.155829031267988 0.154061349714036 1 1
0.284022722131603 0.281068036640139 1 1
0.15903027032455 0.156177896699903 1 1
0.122781319051379 0.121469791410107 1 1
0.209983568850098 0.207853057207081 1 1
0.128255273322405 0.126956879260637 1 1
-0.0104150036315855 -0.0103688538018624 0 0
0.113975593857702 0.11273341952192 1 1
0.152854441484256 0.15167968169389 1 1
0.243998359583986 0.241503869102742 1 1
0.0721994542725969 0.0714731564556781 1 1
0.0774913773551825 0.0761314955911283 1 1
0.149202874835994 0.147668104932508 1 1
0.0903263405510445 0.0891608188217432 1 1
0.14534825505045 0.143394786228501 1 1
0.255762154637234 0.253389938950538 1 1
0.156935772691216 0.155612362590999 1 1
0.139460026369706 0.138082856083891 1 1
0.25433960764904 0.252281395265065 1 1
0.275776022678018 0.272846460862562 1 1
0.215610648265683 0.21280042242759 1 1
0.199562332288392 0.197763849934571 1 1
0.187939094828828 0.18574409145658 1 1
0.276014397701791 0.27332897287126 1 1
0.107701006413741 0.106864725166838 1 1
0.318170845653751 0.314870197686005 1 1
0.183278982632923 0.182021710460232 1 1
0.308734518288784 0.305859521954489 1 1
0.257616954580304 0.254935957718464 1 1
0.0683083859961687 0.067285165669947 1 1
0.253736134740073 0.251419417544499 1 1
0.317542986212049 0.31428924354662 1 1
0.149982644994693 0.14830110995096 1 1
0.216893412856216 0.214137299233135 1 1
0.0936033887250653 0.0922940490548455 1 1
0.164637822007862 0.162389387888364 1 1
0.324114868621726 0.320564935577079 1 1
0.264856973718836 0.262494401754336 1 1
0.298359652722928 0.295324594555463 1 1
-0.0295306523193303 -0.0296091331821581 0 0
0.394037138952629 0.390474523420133 0 0
0.21702272171381 0.214850019787993 1 1
0.203911938797345 0.20162686085282 1 1
0.147718328931805 0.145874013869464 1 1
0.245786555760453 0.243477535082021 1 1
0.174618660399941 0.17206221254013 1 1
0.109615341640769 0.108639007811334 1 1
0.261746931422136 0.259198402668339 1 1
0.178249267458341 0.176242118607406 1 1
0.247919601109955 0.244931223613478 1 1
0.257227925616232 0.254498549538253 1 1
0.140077092352932 0.139086477189334 1 1
0.462825437709271 0.458729235885745 0 0
0.11363368442225 0.112873112508919 1 1
0.0459174882605507 0.0459785074770596 1 1
0.319447573304729 0.315942714123739 1 1
0.220458201997078 0.218326175705173 1 1
0.114321407327992 0.113042785115613 1 1
0.21721566375098 0.215273102416104 1 1
0.325535273966703 0.321840170075987 1 1
0.249010871985379 0.246197027463709 1 1
0.102023686083465 0.101272982195466 1 1
0.337521729239192 0.334512540368321 1 1
0.213143604788004 0.211002291848469 1 1
0.405083741071204 0.400450409036924 0 0
0.123879991943328 0.122505532072223 1 1
0.0530965027341582 0.0529684155348789 1 1
0.230046691476973 0.227534761485953 1 1
0.515162970906374 0.510103512624844 0 0
0.29419779407476 0.291527055731078 1 1
0.377124175531447 0.373668068443606 0 0
0.0262692063246835 0.0259372335763406 0 0
0.102777019009056 0.101883489205073 1 1
0.297424226350671 0.294949338720684 1 1
0.31536917978515 0.311792089148048 1 1
0.267505997999751 0.264652424290121 1 1
0.217157072450217 0.215194363372794 1 1
0.235587420457894 0.233099951562047 1 1
0.223382512292438 0.221937696555587 1 1
0.104745422569355 0.103886000755334 1 1
0.0404757334542373 0.0399898075813838 0 0
0.194987219684345 0.193451300519794 1 1
0.187922242043161 0.186475640064183 1 1
0.0884226449863341 0.0877891322087856 1 1
0.261068244724248 0.258470614216304 1 1
0.308224382312962 0.304896060525052 1 1
0.323867216109895 0.321137624591547 1 1
0.236237015724055 0.233901877352767 1 1
0.198898410060602 0.197032561295786 1 1
0.22407955325013 0.22192824784972 1 1
0.181693186042861 0.179763531709439 1 1
0.101770154307136 0.100807503266868 1 1
0.136163111129831 0.134636306713831 1 1
0.0867835585033214 0.0856239373541551 1 1
0.171332530571048 0.170026545079166 1 1
0.215313926315206 0.213555323530461 1 1
0.240894994912586 0.238403905260716 1 1
0.0717583281707929 0.0711427018042642 1 1
0.296608140430592 0.293587289637648 1 1
0.147041572406646 0.145386875422931 1 1
0.151271285371002 0.149698806251063 1 1
0.267453083879044 0.265381139774897 1 1
0.277738214943072 0.274241709927263 1 1
0.288435527687553 0.285548252952514 1 1
0.113248259701927 0.111983857036153 1 1
0.186907771144703 0.184970193028188 1 1
0.226836362426331 0.224675557811765 1 1
0.180916884665177 0.178557502059622 1 1
0.105446927571601 0.104587939059316 1 1
0.195010781188993 0.1930713099525 1 1
0.149546043830674 0.148009134523233 1 1
0.177305421356332 0.175484747466718 1 1
0.0938533127894087 0.0925133291443004 1 1
0.175888422600042 0.174183230486065 1 1
0.283091981127196 0.281149083793753 1 1
0.0192732698079565 0.0191164729095517 1 1
0.151853340058345 0.150390607110656 1 1
0.0399300306199948 0.0385535929378445 1 1
0.16213429091265 0.160470247265173 1 1
0.376981816450263 0.373378818658562 0 0
0.332477274559327 0.328629392653712 1 1
0.158952911680089 0.156444293388347 1 1
0.0411022342557597 0.0410508644442253 1 1
0.185568229224374 0.183524957079442 1 1
0.251912736151184 0.249484166400189 1 1
0.151869603875475 0.150540936574509 1 1
0.261021103602904 0.258762227651452 1 1
0.188235125315903 0.186609943683454 1 1
0.14811221169864 0.146460142629266 1 1
0.274492492680691 0.271266027755721 1 1
0.188306493818734 0.186091710617764 1 1
0.161458235732271 0.15986762886588 1 1
0.187069758095046 0.184618799115947 1 1
0.210281006824423 0.208378310688854 1 1
0.218463420922143 0.215932457307365 1 1
0.30903303585364 0.305731915020352 1 1
0.106559374724978 0.105218817413085 1 1
0.404055214380029 0.399852391121197 0 0
0.234309848109598 0.231043510944143 1 1
0.446008941066177 0.441521599614182 0 0
0.20864513254243 0.206301074857879 1 1
0.112882906183898 0.112190620379995 1 1
0.0999388076251261 0.0988596494172786 1 1
0.178579731788738 0.177110110127843 1 1
0.0272689483235433 0.0271973161500535 0 0
-0.00911688722456098 -0.009133798517207 0 0
0.180168485967059 0.178068615294979 1 1
0.270503660079287 0.267950440133345 1 1
0.205001615585153 0.202710435284536 1 1
0.187505890362784 0.185682404589597 1 1
0.134929212350024 0.1334399442105 1 1
0.238461186972315 0.236021708775092 1 1
0.342378697389603 0.339157940084685 1 1
0.318112586051714 0.315159258958057 1 1
0.271872148142479 0.269439287937523 1 1
0.112636185107312 0.111358321873007 1 1
0.320111810124528 0.316821290097887 1 1
-0.0306299491821538 -0.0304592202641884 0 0
0.245320252748853 0.242300708242494 1 1
0.0546263625989564 0.0542503489049772 1 1
0.269602164769247 0.26701159129671 1 1
0.259368261047413 0.256611795447888 1 1
-0.0448156491920911 -0.04489930082612 0 0
0.121620516671015 0.12024121966512 1 1
0.215814992904073 0.21369052129101 1 1
0.309995549199893 0.306196105695132 1 1
0.0214748341669799 0.0213707117617917 0 0
0.27395000205215 0.27141949010353 1 1
0.171737196562692 0.169745376638193 1 1
0.223705632100637 0.221233396070373 1 1
0.29034969810173 0.287072151534286 1 1
0.14079466272245 0.138976472652254 1 1
0.149370523173378 0.147670059418371 1 1
0.128801106686668 0.127659474494939 1 1
0.235051946880021 0.232743094137913 1 1
0.17886963341225 0.17701620017677 1 1
0.135801421838197 0.134659394193681 1 1
0.155631482897052 0.154193227914259 1 1
-0.0480097937262905 -0.0473554000514901 1 1
0.0515743841684347 0.0511058199413117 0 0
0.22541581958636 0.223373472022019 1 1
0.193689975299304 0.192056848777536 1 1
0.070058477923773 0.0694029759341514 1 1
0.316216273452697 0.312332541869009 1 1
0.132416877386106 0.131711421439473 1 1
0.214421002961698 0.211854285504496 1 1
0.119148675239032 0.117251721446531 1 1
0.340277111144241 0.335682917055743 1 1
0.172107988739539 0.170541889668462 1 1
0.323193437050058 0.319955292060946 1 1
0.144657816841097 0.143421741759541 1 1
0.342740585474431 0.339206517345047 1 1
0.255039080233957 0.252993884386044 1 1
0.31930536225585 0.315884427248656 1 1
0.0500302618623851 0.0487642899117888 1 1
0.0715547255927867 0.0704764930169831 1 1
0.167277550347041 0.165325022114686 1 1
0.256234142814079 0.253558566687349 1 1
0.176216726772223 0.174816919563352 1 1
0.408753774468778 0.404188877424553 0 0
0.0981474026031354 0.0972305990577714 1 1
0.221719806588331 0.219643205115038 1 1
0.203811921657739 0.201554869374763 1 1
0.264251036867691 0.261927535020659 1 1
0.190076127683236 0.188771518203535 1 1
0.145484438785052 0.143818159335338 1 1
0.0760115335551523 0.0743399599334586 1 1
0.24950499934923 0.247490559742435 1 1
0.0899262295665225 0.088496041995954 1 1
0.175853773719032 0.173335470260331 1 1
0.182702298840124 0.180993863851982 1 1
0.149477705123775 0.148458514621021 1 1
0.114461058291347 0.11339188785301 1 1
0.0942102389274315 0.0932108439594379 1 1
0.154501898677207 0.153560451370995 1 1
0.244040639746209 0.241172975815076 1 1
0.297893503888138 0.295162515106947 1 1
0.345889095060877 0.342266986277475 1 1
0.196376447977752 0.194205774468441 1 1
0.0462089197686953 0.0457419977574658 1 1
0.143258716228869 0.141695911828319 1 1
0.244948028271901 0.242106213709413 1 1
0.1784718663695 0.176639902276471 1 1
0.220422386364163 0.218634288945855 1 1
0.182973453190658 0.181240726305381 1 1
0.0482644035405407 0.0482523395433954 1 1
0.144791848000092 0.143422605028659 1 1
0.147550916302594 0.146320187006678 1 1
0.224937598755802 0.222538224383008 1 1
0.179359917764748 0.177407689175509 1 1
0.211739980324348 0.209653020760677 1 1
0.227411740424617 0.224825547318487 1 1
0.122769415068728 0.121006679522451 1 1
0.192643540036719 0.19081315966541 1 1
0.218857507823743 0.216218065530896 1 1
0.290278549241425 0.287535795685823 1 1
0.146947181112731 0.145678810748254 1 1
0.112233049758858 0.111041508549299 1 1
0.183187700153688 0.181810687587315 1 1
0.160580306224684 0.159465081397665 1 1
0.224787899042053 0.221742551273267 1 1
0.01657383211223 0.0164538212934794 0 0
0.288362440207337 0.285475634794232 1 1
0.282756990092527 0.278929105232376 1 1
0.257079256370441 0.254537306743596 1 1
0.116959920318049 0.11544669380138 1 1
0.335342943865386 0.332154329524427 1 1
0.235121193439131 0.232695450748015 1 1
0.259091961849749 0.256990934714257 1 1
0.156000284252932 0.15378943183923 1 1
0.227424387299899 0.226038117051498 1 1
0.197493377665692 0.194979240470152 1 1
0.297296761467642 0.294899552041041 1 1
0.288061109124583 0.285418797578725 1 1
0.0917411979956424 0.090544827700847 1 1
0.175628027784357 0.173573134605349 1 1
0.276126736861663 0.273254981200393 1 1
0.208542324363252 0.206465673680522 1 1
0.312849927982455 0.309414410058423 1 1
0.327579406232543 0.32364651827187 1 1
0.0559594323130879 0.0553146901056073 1 1
0.179242180955867 0.178011594103812 1 1
0.115107058386156 0.114395723395892 1 1
0.258945615822269 0.256226986225047 1 1
0.199982744569927 0.197852020115588 1 1
0.154838291593154 0.153587938693674 1 1
0.179628878346259 0.178014822259885 1 1
0.170328928725105 0.169058929096484 1 1
0.0147323121213439 0.0148715089793826 1 0
0.305131623260729 0.301549748244545 1 1
0.244494983059961 0.241848863843499 1 1
0.289871592431537 0.286629938158343 1 1
0.00444287897956248 0.00414037674510475 0 0
0.338100662164087 0.334291174996459 1 1
0.235839533655617 0.233311332298149 1 1
0.219867438468087 0.218021028535596 1 1
0.095407317438575 0.0940229094568348 1 1
0.144866553466468 0.143123043673189 1 1
0.238001086604358 0.235122368758899 1 1
0.192227875353515 0.190689909158277 1 1
0.25324052798419 0.250836952741627 1 1
0.157134878163615 0.155488852485311 1 1
0.139387676288148 0.137467079357446 1 1
0.19847361266451 0.196553046775434 1 1
0.0451239287753 0.0442924383521832 1 1
0.0721256264328457 0.0712586696319625 1 1
0.286914617523335 0.283609163741517 1 1
0.232068634234509 0.229741549874843 1 1
0.178180226944952 0.176723661920194 1 1
0.151517178160447 0.150293206710434 1 1
0.173849855215134 0.170836290782481 1 1
0.272587111010606 0.268588218699399 1 1
0.215430048560339 0.213367985413233 1 1
0.295478834092321 0.292295149960327 1 1
0.159468314915878 0.158089718119781 1 1
0.340400767597484 0.335817133190347 1 1
0.151072813643288 0.149354162579683 1 1
0.0780171179785364 0.0774994298057096 1 1
0.314065667833784 0.310955546604422 1 1
0.100067282658347 0.0984929474727192 1 1
0.386205213361994 0.382905215481899 1 1
0.170426784621956 0.168791181932375 1 1
0.252783076889465 0.25006620471763 1 1
0.225208872945442 0.22269229903206 1 1
0.403665000223373 0.399540816245634 0 0
0.126053248744114 0.124992240561833 1 1
0.141024840937336 0.139897784195187 1 1
0.254424053637377 0.251056704687109 1 1
0.279225428753416 0.276683155966371 1 1
0.239654769131543 0.235875200748024 1 1
0.0806211618054288 0.0799213088203585 1 1
0.291028772851301 0.288957810622845 1 1
0.364759466431959 0.360840357925751 1 1
0.255848076968961 0.253348425647902 1 1
0.155966021244626 0.154212629229699 1 1
0.00414246912771699 0.00401845200269547 0 0
0.231579758215594 0.229445934648694 1 1
0.440889021166769 0.436391491186969 0 0
0.211166237337814 0.20947179768122 1 1
0.107983265796821 0.107274088419445 1 1
0.356008296158179 0.35281184346544 0 0
0.216855081840088 0.214877240915575 1 1
0.214506300289433 0.212250974790753 1 1
0.253387705573938 0.251021824458452 1 1
0.228488289858198 0.226192187951115 1 1
0.141435455545977 0.13955228491723 1 1
0.172953281719043 0.171278742622411 1 1
0.0286450876731288 0.0283853959783393 1 1
0.122601133630418 0.120746907551572 1 1
0.256949221022751 0.254365503187988 1 1
0.138805754057129 0.137412672260007 1 1
0.100513888112271 0.0997647010982533 1 1
0.222365811986381 0.220235363580989 1 1
0.29543887983787 0.292770970037099 1 1
0.192934487078197 0.19114135225713 1 1
0.197327011532915 0.195898815267536 1 1
0.200225399226279 0.197848666079611 1 1
0.257208761611829 0.254889907031262 1 1
0.334177575159458 0.331069540174019 1 1
0.226815486571482 0.224597438296591 1 1
0.281282008706961 0.277597673034477 1 1
0.167431380731411 0.166230923660683 1 1
-0.0549529612833269 -0.0543245029716022 0 0
0.174652983821496 0.173522029853218 1 1
0.116889666349037 0.116032561187287 1 1
0.305318413945932 0.301730406797461 1 1
0.06174448216752 0.0608772952677144 1 1
0.265043303513452 0.261957045415696 1 1
0.273183548969038 0.270386196106215 1 1
0.27152710348227 0.269019201934172 1 1
0.319934352205908 0.316346360554875 1 1
-0.00475148490741181 -0.00507199223750425 1 1
0.30734593844934 0.304442514996469 1 1
0.290812854460835 0.2874772747243 1 1
0.227829294628511 0.225138919696967 1 1
0.116863911777537 0.115891191833121 1 1
0.193991852019961 0.191735696413972 1 1
0.27035182570787 0.267792123303486 1 1
0.29700536222593 0.294230454505495 1 1
0.240138716957149 0.237606865328536 1 1
0.194211563382838 0.191631785304837 1 1
0.306128589876847 0.30318512558341 1 1
0.194463946773471 0.192295273150939 1 1
0.088206497134697 0.0871829847727506 1 1
0.0794114419256667 0.0784935143577186 1 1
0.43510986298096 0.430586318392519 0 0
0.123802905468519 0.121567092389408 1 1
0.122090281659247 0.120686983231892 1 1
0.254098586365146 0.251061847014648 1 1
0.214331901107184 0.21266099427676 1 1
0.0814755956855081 0.080633717732931 1 1
0.114561487808052 0.114104886662816 1 1
0.170804525702794 0.169139830220846 1 1
0.292195398481698 0.289627736464361 1 1
0.270032205226071 0.267213633505407 1 1
0.380248241728594 0.376098885677718 0 0
0.297751037542461 0.293968757857821 1 1
0.222758481626391 0.21986501909904 1 1
0.228032224859759 0.225777549933889 1 1
0.048668688182909 0.0484326555831983 0 0
0.200461580130682 0.198382551088076 1 1
0.205715282290708 0.203797883443361 1 1
0.323937528191425 0.320629241519833 1 1
0.224353554276689 0.221928133801697 1 1
0.241990600775059 0.239565091146159 1 1
0.30051332476394 0.297711159309534 1 1
0.300318868756555 0.296953200514596 1 1
0.128571665703931 0.127580532427381 1 1
0.15763183677971 0.156680091479125 1 1
0.186778239144201 0.184860775779248 1 1
0.278810116384523 0.276714730524017 1 1
0.103417965337098 0.102224825592024 1 1
0.228100447719111 0.225956109314 1 1
0.137884499648568 0.136328305135102 1 1
0.373674485500174 0.369745491820298 0 0
0.0276165477094735 0.027503467999133 1 1
0.200478719783461 0.198914731610048 1 1
0.129833835583812 0.128784638589693 1 1
0.376396342795208 0.372704870852895 1 1
0.235319045839195 0.23291752218853 1 1
0.244644682845192 0.242100768949672 1 1
0.0871688332122432 0.0860648816397981 1 1
0.310534209836738 0.308052667613303 1 1
0.113736545360561 0.112405722195229 1 1
0.228247718262535 0.225743512461793 1 1
0.166098747913861 0.164292105023601 1 1
0.127187075229712 0.125980361200946 1 1
0.185098711708242 0.183205317739304 1 1
0.273060320553087 0.27044938249216 1 1
0.314029844819039 0.311503662768688 1 1
0.00978954223378342 0.00918628063849127 0 0
0.108001281631599 0.106645213864296 1 1
0.225377277719063 0.22306851108556 1 1
0.147793592055648 0.146340199476947 1 1
0.218669887366009 0.21629177768948 1 1
0.179115037239873 0.177201170649121 1 1
0.0880522026730256 0.0875248396527141 1 1
0.198250146313795 0.197252347485715 1 1
0.0639850580106995 0.0637585719522139 1 1
0.0709510108296257 0.0700495299025358 1 1
0.0910872066132972 0.0903986714152491 1 1
0.10767581676907 0.106153882635192 1 1
-0.0889498115069822 -0.0880873715210619 0 0
0.213993558135512 0.212337630549999 1 1
0.150335915198277 0.148613496493599 1 1
0.237129390401469 0.234868153232277 1 1
0.238477931180321 0.235821569409115 1 1
0.0503529653189375 0.0493048953684691 1 0
0.214863655051906 0.213237090954932 1 1
0.28214681576133 0.279252424361147 1 1
0.261232907656785 0.25796508355215 1 1
0.0222680585135022 0.0219441428914102 0 0
0.256378880166209 0.254422901304505 1 1
0.182098864832253 0.180731831462201 1 1
0.23327736715973 0.230862596718056 1 1
0.248007451138725 0.244716767059639 1 1
0.134055959636021 0.132797067959728 1 1
0.148069221960905 0.146732531751307 1 1
0.268433124385486 0.265642424853966 1 1
0.260410326494537 0.257897784202315 1 1
0.334067157221457 0.331299332538135 1 1
0.258865110139902 0.256499108967024 1 1
0.201540723222016 0.199669118870787 1 1
0.128738821141215 0.127566600700251 1 1
0.181459381590754 0.179135165089086 1 1
0.219233634637363 0.216861854249115 1 1
0.108315871458549 0.107816981937022 1 1
0.0696330200645757 0.0694860520488904 1 1
0.0300919623815646 0.0302610327287195 0 0
0.296695758992786 0.29348434811627 1 1
0.0783621873983287 0.0777462605195952 1 1
-0.12421529220606 -0.122611240889776 0 0
0.0798488028075315 0.0791498857399942 1 1
0.253748493882069 0.250967412109965 1 1
0.179324558057199 0.177066890841824 1 1
0.0222753417611055 0.0220571331786545 0 0
0.119864098609872 0.118552920945635 1 1
0.150895863318512 0.149726708111411 1 1
0.279268913677989 0.276246772699379 1 1
0.225872102512683 0.224065471774068 1 1
0.265876621342813 0.263108354265874 1 1
0.0466860831079002 0.0457982983810801 1 1
0.103497387294844 0.101982783812903 1 1
0.216527012751844 0.215015882356893 1 1
0.230409494596887 0.227331616748167 1 1
0.264329808214429 0.261735008989712 1 1
0.263334185239576 0.259792880834478 1 1
0.156390800304681 0.155162931670337 1 1
0.149738758544598 0.147788966411947 1 1
0.200900897014676 0.199273809453686 1 1
0.267746489640042 0.26491876843057 1 1
0.366170531028697 0.362441192913196 0 0
0.242124296672491 0.239911474988881 1 1
0.1664039254272 0.163981488829552 1 1
0.164855348415633 0.163384589700219 1 1
0.16618047429383 0.164420617915758 1 1
0.158997856853553 0.157252435395398 1 1
0.34870734530775 0.344237799038275 1 1
0.312027662419648 0.3089289368329 1 1
0.146210323921792 0.144960916157676 1 1
-0.0330131544076554 -0.0329976100805367 0 0
0.232070309802915 0.229715620804296 1 1
0.259210411514101 0.256421901592662 1 1
0.209446809562896 0.208101279480191 1 1
0.140068595292868 0.138527717680446 1 1
0.160608707471546 0.158375986890111 1 1
0.355165498928409 0.351673064515054 0 0
0.196849166114003 0.194718096143776 1 1
0.0163404415943501 0.0158776660151112 1 1
0.399260128372309 0.394166168636175 1 1
0.185598342375974 0.183843128494267 1 1
0.15790735019902 0.156314157016121 1 1
0.161074843517906 0.160244872042412 1 1
0.0186126036032364 0.0186206961095631 1 1
0.374278049500243 0.370620498975505 0 0
0.0213699861381685 0.0212438209650703 0 0
0.243689771309456 0.241166751971141 1 1
0.0978673890451062 0.0968555735694528 1 1
0.212020443286309 0.208812564736058 1 1
0.23429271798216 0.23159283494096 1 1
0.204285673602141 0.202545133555319 1 1
0.153268223144989 0.15203824298617 1 1
0.220854130127517 0.218906691627963 1 1
0.122348195149495 0.121610989212212 1 1
0.180692096148694 0.178577900312127 1 1
0.294997192859974 0.292061455425836 1 1
0.039432025726277 0.0393517798093165 1 1
0.252806330368532 0.250132764407708 1 1
0.103395151814167 0.102454840595237 1 1
0.299812523684015 0.295701945383459 1 1
0.0946849283652858 0.0937874698665727 1 1
0.119647186912293 0.118195011778362 1 1
0.178808503765236 0.176651852641804 1 1
0.170533011692129 0.168009612312301 1 1
0.30513240045493 0.301538034146255 1 1
0.12517090402196 0.123906076850251 1 1
0.200329459913886 0.19841964862949 1 1
0.0616947982918595 0.0604185036698147 1 1
0.329535342563327 0.324884613634839 1 1
0.355859022429086 0.352001723516823 0 0
0.176758273898959 0.175063258770239 1 1
0.283353046472152 0.280147223541326 1 1
0.315973072621134 0.312157604530843 1 1
0.227377028096447 0.225317855390784 1 1
0.427528856021506 0.423764004141412 0 0
0.246027318749825 0.243661004728519 1 1
0.217179272762105 0.21551683929369 1 1
0.220364757061513 0.21803267003565 1 1
0.314027789932268 0.310821109923642 1 1
0.199278254701496 0.197106740647235 1 1
0.168374275315936 0.166808020473222 1 1
0.256134166935626 0.253409180810405 1 1
0.106258057358548 0.105347109989444 1 1
-0.000370213284539416 -8.37140160813571e-05 1 1
0.159043611755343 0.157074665261193 1 1
0.180593698750112 0.178827837535603 1 1
0.279182612763099 0.276664573149622 1 1
0.289277727658689 0.286980000838372 1 1
0.0971229654684766 0.0958514217804972 1 1
0.285978323192576 0.283380948155605 1 1
0.363223595650884 0.359205262001509 1 1
0.227269154710169 0.224914148112164 1 1
0.210218446637146 0.208242801580186 1 1
0.321944174837175 0.318640710004951 1 1
0.0995558648619662 0.0992533420606291 1 1
0.285126666297919 0.28222165752427 1 1
0.16118170835141 0.159938791744676 1 1
0.0752790170765238 0.0754842606502709 1 1
0.164445970594592 0.162629200333198 1 1
0.323941154768691 0.320990969604531 1 1
0.232173489081221 0.230104207344401 1 1
0.28858748906539 0.285372071322578 1 1
0.235259769774238 0.232974637979235 1 1
0.36897855976242 0.365462040900626 0 0
0.258591418518341 0.255997084067348 1 1
0.247289286637075 0.244685636695218 1 1
0.110659922429896 0.109335564124654 1 1
0.27534271865256 0.272442899184639 1 1
0.107088635997756 0.10589444416391 1 1
0.170847224037337 0.168078044600387 1 1
0.113584136399973 0.111657261938874 1 1
0.323354391860297 0.319854082179537 1 1
0.207833126498795 0.204759030593862 1 1
0.0560289293539206 0.0555335025035295 1 1
0.431062888680042 0.426709349052745 0 0
0.249437276136146 0.247048079108594 1 1
0.0750472691462404 0.0744071048821613 1 1
0.198120600798695 0.195848099440707 1 1
0.217054911031212 0.213365186119336 1 1
0.185167210534795 0.182431676265469 1 1
0.15796091902615 0.156618086835608 1 1
0.238384053875289 0.236214398466742 1 1
0.278155433618704 0.274932165834675 1 1
0.184379878648997 0.182175506376086 1 1
0.255772127789046 0.253689838902235 1 1
0.09902360368807 0.0977672645422109 1 1
0.200095598779267 0.197785729440088 1 1
0.259362882218738 0.256576733069514 1 1
0.267423339472145 0.264484184881528 1 1
0.0480950719068449 0.0480104097924114 1 1
0.154285735949581 0.152356663038601 1 1
0.24133665557221 0.238861752382487 1 1
0.277126594500574 0.27433111296374 1 1
0.0897434736058778 0.0892082850408898 1 1
0.0720439674797961 0.0720721378718593 1 1
0.17913659896808 0.177355244177408 1 1
0.234846416444097 0.232553003523162 1 1
0.0380172471967696 0.0376543904197678 1 1
0.104783207451085 0.103753797175222 1 1
0.274266884714265 0.271355986244998 1 1
0.12644361427568 0.125338367200709 1 1
0.209892936422863 0.20812317192272 1 1
0.314861083345664 0.312303875692087 1 1
0.171282312942431 0.169615497181676 1 1
0.260634099611507 0.258851053558126 1 1
0.120606066252211 0.118967892254883 1 1
0.17152083124013 0.17018981028711 1 1
0.0476554313599207 0.04615234077615 1 1
0.193275813471231 0.192035729263885 1 1
0.0762999185385138 0.0747214332443257 1 1
0.143620243418766 0.142173190949752 1 1
0.0656419710019173 0.0650012927147994 1 1
0.28204356315399 0.279313846072869 1 1
0.232719854759014 0.231009857209508 1 1
0.136872240114664 0.13588533508634 1 1
0.191038436317365 0.189234178093812 1 1
0.17869898942351 0.177212980728579 1 1
0.217489853073382 0.215027030539114 1 1
-0.0214132628016411 -0.0208256974090337 1 0
0.208699990891779 0.206436935391605 1 1
0.14384241825467 0.141948216246646 1 1
-0.057034303373135 -0.0561892806498215 0 0
0.310887122692555 0.307914744272286 1 1
0.419781686454433 0.415832391683867 1 1
0.197279233275149 0.19528486118843 1 1
0.326986148985445 0.323507133096194 1 1
0.182835866071243 0.180985870559163 1 1
0.168918212262375 0.167392609976316 1 1
-0.0399913953247748 -0.0395558868905738 0 0
0.166977863855386 0.164906699553853 1 1
0.375935800289828 0.37254727287683 0 0
0.0937276575991064 0.092745393349745 1 1
0.225885252555028 0.22283759867859 1 1
0.198055347808303 0.196078633077621 1 1
0.110291567608258 0.109550929222822 1 1
0.132052088425522 0.131059014811517 1 1
0.116381707467415 0.11505353257546 1 1
0.146585903585825 0.145315688939353 1 1
0.295305701355803 0.292734744564949 1 1
0.161257257006556 0.159738165438166 1 1
0.288312252003202 0.285371035528046 1 1
0.241003398031168 0.239196450469857 1 1
0.183894209382251 0.181541540157232 1 1
0.319636234048852 0.316635543638844 1 1
0.0710872260867213 0.0705374857834267 1 1
0.203610828579393 0.202108229087567 1 1
0.164535217548307 0.162830034961755 1 1
0.277897486473694 0.275367122066956 1 1
0.124112662946482 0.122584599737546 1 1
0.109339201575121 0.108422576301112 1 1
0.333326708596206 0.3296173735507 1 1
0.231369527497004 0.229015672313684 1 1
0.167707617499104 0.166655736726238 1 1
0.31863149980178 0.314955388726933 1 1
0.196989718482863 0.194991292325116 1 1
0.188394811204659 0.186425777867113 1 1
0.0533581302920498 0.0519458011111844 1 1
0.0728411841685002 0.0719789340766756 1 1
0.293681294793035 0.291064925768063 1 1
0.288009045411716 0.285437836936881 1 1
0.280379554798273 0.27857627182651 1 1
0.273071643063967 0.27048580517008 1 1
0.20091701776629 0.198664482298977 1 1
0.16850538193549 0.166225140615797 1 1
0.223895092281798 0.221886989398747 1 1
0.116085420370371 0.11505234448623 1 1
0.0918073356583611 0.0907062561471055 1 1
0.241212407450174 0.238626232452509 1 1
0.275934642722839 0.272810879017732 1 1
0.230186309211807 0.228902829940899 1 1
0.128291082932798 0.127097524369272 1 1
0.184639603796571 0.181532684598652 1 1
0.202149053363491 0.200132409613678 1 1
0.147615656471138 0.14637230176731 1 1
0.2408281121439 0.238432899767744 1 1
0.21714912324499 0.214731270286531 1 1
0.32521042392783 0.322464189942432 1 1
0.309129399715287 0.305606907507318 1 1
0.132580683373891 0.131178868655255 1 1
0.215229476482639 0.21280350571287 1 1
0.418858734813516 0.414613049208976 0 0
0.232287169458293 0.230053272451605 1 1
0.239381165680787 0.237534152324191 1 1
0.00834279641569721 0.00874614574895215 1 1
0.225151438535459 0.222279362581336 1 1
0.359196966319025 0.355877917475596 0 0
0.0415257190988457 0.0411426233219691 0 0
0.164608096914151 0.162902534851706 1 1
0.117026064180657 0.116110173195463 1 1
0.196035357498404 0.193444938062489 1 1
0.142689711275305 0.141372807930692 1 1
0.235631094648216 0.233421584376847 1 1
0.0504061740947242 0.0499423276573656 0 0
0.0942538762188209 0.0935540661758676 1 1
0.135412465387164 0.13461250001079 1 1
0.230655346150283 0.228427100365526 1 1
0.233330042486805 0.230967756830019 1 1
0.222158125907743 0.219722023817489 1 1
0.358229101992093 0.354573890916088 0 0
0.279883160712706 0.277174215579811 1 1
0.265441483507765 0.262730633652584 1 1
0.0582832840991923 0.0577374523555528 1 1
0.0450920446245734 0.0446899761356461 1 1
0.101415127184725 0.100323335838805 1 1
0.231705944396411 0.229892142785336 1 1
0.356742864091102 0.352937118362967 1 1
0.321591256786243 0.318243441511245 1 1
0.27853929108835 0.275269227114605 1 1
0.269761953443563 0.26732148174047 1 1
0.155714113734208 0.154053311948401 1 1
0.272564809840911 0.270155742422284 1 1
0.206025622967598 0.202963744641509 1 1
0.3164028542496 0.313511239542653 1 1
0.00239675900615085 0.00216501147605059 1 1
0.0751351225901788 0.0745487524288527 1 1
0.242440806695893 0.240060672855977 1 1
0.162475064298787 0.161135922675893 1 1
0.200977094301881 0.198870478015577 1 1
0.0161186063560281 0.015848007976084 0 0
0.0574051689222543 0.0572167525374775 1 1
0.301192610038484 0.297775500632148 1 1
0.328476907799478 0.325201455834698 1 1
0.210512440071234 0.208403493320914 1 1
0.400641834418336 0.396821302954885 0 0
0.210547063603557 0.208473580209423 1 1
0.165641561813822 0.163851166312942 1 1
0.190311161547494 0.188540369573696 1 1
0.169155662311914 0.167400889142689 1 1
0.322910598888263 0.320035906079515 1 1
0.377583525549972 0.37400071836505 0 0
0.0964497225843345 0.0960874347664621 1 1
0.142954696696638 0.141507089305661 1 1
0.225102244538331 0.223047106601146 1 1
0.19217499556787 0.189326758295097 1 1
0.23327383335052 0.231241899227593 1 1
0.0348661185826236 0.0342846446198568 1 1
0.405739830631269 0.401639250321847 0 0
0.251746917353903 0.249392689878569 1 1
0.297213222701393 0.294455707321041 1 1
0.232994199110013 0.23055330827591 1 1
0.244679968723565 0.242302801208396 1 1
0.295674473042064 0.292892199745707 1 1
0.129716526897183 0.128162800725383 1 1
0.270864646329148 0.268173104022064 1 1
-0.0386709909789912 -0.0384557152347939 0 0
0.259714057754675 0.257692717695884 1 1
0.363379642147755 0.359858907350354 1 1
0.222911041218829 0.220074815495274 1 1
0.0831632232133275 0.0822695551672758 1 1
0.259305325749567 0.256804715645939 1 1
0.224532247108466 0.222447365637704 1 1
0.293474235438225 0.290945370247179 1 1
0.299822161229216 0.296661298036936 1 1
0.16037958204698 0.15864591199985 1 1
0.250634458510638 0.248116243926902 1 1
0.0767830795373303 0.0749034677827301 1 1
0.182210386002836 0.180487799440915 1 1
0.293164710313625 0.290488806629987 1 1
0.197940984389219 0.195984402920874 1 1
0.099249151620999 0.0983989315775104 1 1
0.139425375196225 0.13771892223032 1 1
0.362429813957766 0.358610989917524 0 0
0.263531846518283 0.260377629260191 1 1
0.150521930482507 0.149163776754373 1 1
0.3109072471998 0.307886925897211 1 1
0.0681873876351989 0.0681070091729212 1 1
0.0240424834663824 0.0238325745402932 0 0
0.209694985042885 0.207591443728332 1 1
0.240937991199281 0.238611536415667 1 1
0.0617750142970676 0.0614350343475024 1 1
0.268312797868284 0.265927651065245 1 1
0.223076181382826 0.22062485420061 1 1
0.0260916985240499 0.0257701062682357 0 0
0.195106749174626 0.193285576228752 1 1
0.275005853103996 0.272518202407502 1 1
0.282173165899993 0.279115690804224 1 1
0.250494797894774 0.247570232096761 1 1
0.326685904708337 0.322865919040309 1 1
0.223935099128139 0.220852685509433 1 1
0.379782327016312 0.376138380070993 0 0
0.0284763347207476 0.0285100364270482 1 1
0.329610453055208 0.32672521307758 1 1
-0.0477460298271697 -0.047578871247887 0 0
0.16937652498255 0.167615891396733 1 1
0.338028544750949 0.335129069549834 1 1
0.26526536379591 0.263063490791769 1 1
0.226697255728227 0.223397482931698 1 1
0.118317146953071 0.117226823738444 1 1
0.353929162842031 0.350585271117388 1 1
0.249049207969706 0.247523482497631 1 1
0.0210699610153385 0.0211593177434614 1 1
0.194548124047259 0.192267235110357 1 1
0.153595587391734 0.151692843839287 1 1
0.209637826284943 0.207769944881315 1 1
0.307063715151233 0.303801285884594 1 1
0.148821148554749 0.147390939527046 1 1
-0.0395125194541849 -0.0393660715145454 0 0
0.112394883505775 0.111398170149075 1 1
0.283679836788431 0.281103183478698 1 1
0.28432338264403 0.28189014804473 1 1
-0.00649999925478915 -0.00640361829868553 0 0
0.148372661587018 0.146774242080347 1 1
0.118226927911697 0.116920114632103 1 1
0.10367043076252 0.102073051571939 1 1
0.428026020419519 0.423841806296469 0 0
0.28121354795547 0.278425544727069 1 1
0.096058226118197 0.0950029675566603 1 1
0.299668119289907 0.297210872606334 1 1
0.0379268089497051 0.0372843187479446 1 1
0.388669451424039 0.385061205541183 0 0
0.208512019430076 0.205844828327022 1 1
0.178280464095673 0.176643505056235 1 1
0.252494130436729 0.249551450164446 1 1
0.144501399562794 0.143631018642963 1 1
0.294283092259939 0.291300973846004 1 1
0.191818372040162 0.189840273965498 1 1
0.0532934241966762 0.0528300983179262 1 1
0.166373696159981 0.164514322143277 1 1
0.306659193836508 0.303096976229573 1 1
0.185134948635972 0.183944575540278 1 1
0.281069423292904 0.278935155678467 1 1
0.226647998042904 0.224097858413233 1 1
0.150315326192502 0.149308494510056 1 1
0.159877105769438 0.158235972753529 1 1
0.1564911090276 0.155197493890546 1 1
0.343884967485162 0.339873056354008 1 1
0.293822149420566 0.291054345623963 1 1
0.136635199445876 0.135953098352843 1 1
0.217201599817169 0.215218579414708 1 1
0.115252164436231 0.113932473676918 1 1
0.19395209064623 0.19210910251407 1 1
0.333801147229634 0.330600964756587 1 1
0.114986132707131 0.113627455198122 1 1
-0.0255731152429571 -0.0251743186226656 0 0
-0.0114241881939572 -0.0107688802059964 0 0
0.0684852943350436 0.0681458340731048 1 1
0.0868229996736794 0.0858042068224756 1 1
0.264561204577277 0.261942749696305 1 1
0.169102639638219 0.167201604524659 1 1
0.236365030292583 0.233427380223306 1 1
0.0895495594952156 0.0885984686679215 1 1
0.118670896264986 0.116980695308037 1 1
0.139100954606002 0.137213905071303 1 1
0.259393386983263 0.257298997381225 1 1
0.250484257438739 0.248643893601215 1 1
0.227108283017972 0.224684508245063 1 1
0.170168707381331 0.167602776282161 1 1
0.201970989821714 0.19967161128614 1 1
0.294812002466219 0.29264893874776 1 1
0.219811982243791 0.217739168160053 1 1
0.299530293337178 0.296166142657158 1 1
0.115921453496868 0.114317507223078 1 1
0.217741016450506 0.21567391389798 1 1
0.062792525324784 0.0618341365369773 1 1
0.249125822843262 0.247219869388184 1 1
0.127110367728191 0.125322748493625 1 1
0.159019986259666 0.156964672720874 1 1
0.267830491384825 0.265142803285781 1 1
0.0805235487749523 0.0787004573212998 1 1
0.0497698281850573 0.0496494768273852 1 1
0.237367314663583 0.235151311274012 1 1
0.105087955187176 0.103816068055729 1 1
0.144102569737622 0.142301900454915 1 1
0.286597529454016 0.283665482771715 1 1
0.199144241706813 0.197081546395099 1 1
0.090699599897263 0.0900285269274595 1 1
0.233705004569475 0.231318571750847 1 1
0.236701797267465 0.234754401016925 1 1
0.156236353295963 0.155471966245031 1 1
0.0673378879998859 0.0668224153417784 1 1
0.101376471689757 0.100298857316017 1 1
0.25788634540506 0.254795153868841 1 1
0.384343621859538 0.3802920714669 0 0
0.0887606508299088 0.0875476975675987 1 1
0.154226070591055 0.152452693173525 1 1
0.134487876900841 0.133373884084325 1 1
0.260102735219092 0.257972095869975 1 1
0.267043649551175 0.264903902046349 1 1
0.116642475031103 0.115089989253612 1 1
0.326166723451555 0.323068889140599 1 1
0.185944864062279 0.1842744004611 1 1
0.250101710334445 0.247278928087503 1 1
0.313129584132862 0.31045080388328 1 1
0.0704292885645623 0.0697016084985218 1 1
0.116475626733615 0.115076604550611 1 1
0.126378946939302 0.124857378616228 1 1
0.179500808341572 0.177259823477825 1 1
0.111174966518021 0.11022055270148 1 1
0.379713317034549 0.37584554032275 0 0
0.304316113832918 0.301507864614769 1 1
0.169697618422333 0.167865913700296 1 1
0.158644710141896 0.156984773558212 1 1
0.339479331831641 0.336050601535009 1 1
0.221639215863051 0.219493816369872 1 1
0.157595391794713 0.155851601179677 1 1
0.204330964896772 0.201992710217651 1 1
0.150403431864584 0.148947235856197 1 1
0.271059355383448 0.268829043690523 1 1
0.20021000342566 0.197993888562877 1 1
0.341929305930621 0.338696756574713 0 1
0.351841093886079 0.348441821333704 0 0
0.176716925024489 0.175217823833287 1 1
0.390988646940579 0.387080541711522 1 1
0.251420264446955 0.248260713057967 1 1
0.100726976605935 0.100115630390672 1 1
0.131531693102865 0.129116511688202 1 1
0.190213424604026 0.18836168532029 1 1
0.171378328688204 0.170135533121924 1 1
0.133572041583253 0.132041624556538 1 1
0.147366234216617 0.145915985038175 1 1
0.11334724020716 0.11156583740007 1 1
0.19666453232426 0.194223264674091 1 1
0.0703851485293926 0.0699341358003877 1 1
0.130892419700374 0.129347831013605 1 1
0.172946336691474 0.17122162229564 1 1
0.215290840956449 0.212362347944498 1 1
0.153364797304983 0.151952474294653 1 1
0.178114686223401 0.176439785465859 1 1
0.163436431358027 0.161670181511792 1 1
0.0359646187388984 0.0358446894253867 1 1
0.180139941387456 0.178863191351744 1 1
0.0448059761023665 0.0438770612339448 1 1
0.202306290038106 0.200225271354681 1 1
-0.032118306748358 -0.0317728239371957 0 0
0.198832018955098 0.196840679920394 1 1
0.318141810930839 0.314669799644651 1 1
0.183358143695433 0.181644352691911 1 1
0.269385765797398 0.266963848881637 1 1
0.352202963601932 0.348662561266681 1 1
0.187154377515269 0.18569419412178 1 1
0.186095409984606 0.183324928401838 1 1
0.193581580716743 0.191251559779817 1 1
0.175454364387801 0.173798227947537 1 1
0.146244119143349 0.145180144330121 1 1
0.362969486676357 0.35892097131667 1 1
0.329028974079327 0.325871549034629 1 1
0.0974964715187835 0.0967641437572033 1 1
0.213786915492693 0.211338397052534 1 1
0.253439126196702 0.250182867529693 1 1
0.21798135937424 0.215842428492251 1 1
-0.0651430749021074 -0.0640567915293464 0 0
0.107127723873726 0.106420440597312 1 1
0.168898428237987 0.16681009914178 1 1
0.145630433883057 0.14410005790237 1 1
0.240658503145102 0.238808534587171 1 1
0.360735034366717 0.356725188111485 1 1
0.321073661696312 0.317971554457484 1 1
0.0120845960883777 0.0120167425525018 0 0
0.115023577683534 0.114207081923592 1 1
0.179146869983708 0.176917460851595 1 1
0.340817247044046 0.337892353858063 0 1
0.261915744188101 0.258988836944639 1 1
0.243837190320058 0.241615072533933 1 1
0.224091083664825 0.221888541300127 1 1
0.177607669276398 0.175664605738613 1 1
0.215040541149357 0.212146603028155 1 1
0.316832413086587 0.313818216330758 1 1
0.137176984806538 0.135647655128213 1 1
0.087773512284879 0.0869065839997477 1 1
0.314104807496124 0.311414968802563 1 1
0.239282856854444 0.237262392431159 1 1
0.277346925139123 0.274901578266337 1 1
0.267738937934049 0.265153270525761 1 1
0.283501032007761 0.2809964103515 1 1
0.136803230766382 0.13560362861025 1 1
0.281693777435618 0.279061123388916 1 1
0.207710469538586 0.206188778115102 1 1
0.304118299796912 0.301283128714276 1 1
0.171878118285984 0.170718954638796 1 1
0.192250555009316 0.190691553476257 1 1
0.27025977707361 0.267534727282905 1 1
0.180657280661809 0.177953486754542 1 1
0.212301150336282 0.210294858995911 1 1
0.181028656930182 0.179231339156323 1 1
0.116276512649267 0.115164967607403 1 1
0.234196353906754 0.232042000980429 1 1
0.149611292655791 0.148352822004882 1 1
0.0709624896063072 0.0703392645144718 1 1
0.278448811522539 0.275857331487637 1 1
0.137782773835872 0.136211922801637 1 1
0.266583929719496 0.263758798683832 1 1
0.256036203424884 0.254260681945981 1 1
0.226223095233015 0.224253937630085 1 1
0.15855012485377 0.156700713709037 1 1
0.335239855085648 0.331259667106667 1 1
0.123679809791967 0.122704420821469 1 1
0.188616687040784 0.186723619947562 1 1
0.113736821642155 0.113472552168677 1 1
0.233168012873052 0.230581021666749 1 1
0.278449479608925 0.275416060297718 1 1
0.17078440048073 0.169329991105139 1 1
0.152870917808002 0.151282241837263 1 1
0.282703586071722 0.2799440298331 1 1
0.26138734624005 0.258265569000231 1 1
0.317732129421798 0.314448238266429 1 1
0.353513441773319 0.34926059259997 1 1
0.21791675159372 0.214875694851421 1 1
0.311521832804575 0.308870300784012 1 1
0.190359022190114 0.1876634277526 1 1
0.12419416137159 0.122700291249289 1 1
0.237345988176881 0.234495741273439 1 1
0.232103427577689 0.229954679453679 1 1
0.243712293402734 0.241382419621904 1 1
0.275701508630608 0.272841767646487 1 1
0.282228202761443 0.279637782215559 1 1
0.108622168578666 0.107815132296151 1 1
0.273402145024969 0.270875107959227 1 1
0.21243363869196 0.210493569052316 1 1
0.0208333661319052 0.0202643263529434 0 0
0.241748975679537 0.239132217373073 1 1
0.01094869702007 0.0102531584701983 0 0
0.0860823885231314 0.0853141659695638 1 1
0.164543674624679 0.162752567930219 1 1
0.280439282723924 0.277168642024915 1 1
0.12539921168718 0.124235584200759 1 1
0.356421631490744 0.353291841015386 1 1
0.317389995850687 0.313796651510986 1 1
0.127025681573469 0.125893843105505 1 1
0.210086677892464 0.208000590269639 1 1
0.150169180689492 0.148974064262543 1 1
0.225930284855605 0.223027890573325 1 1
0.366372902854136 0.361434594900951 1 1
0.15898455675906 0.157868702654001 1 1
0.218895092406954 0.216910919029693 1 1
0.229089516406705 0.227338916612788 1 1
0.278479673376314 0.275456054098746 1 1
0.309566248528711 0.306779124296402 1 1
0.268615120272317 0.26617470382401 1 1
0.265898604378545 0.263635353014643 1 1
0.265027021473476 0.262594405452476 1 1
0.068232204801183 0.0667417099866056 1 1
0.246951806193591 0.24496484345477 1 1
0.237264373551308 0.234902101624148 1 1
0.138455587627751 0.136929342781687 1 1
0.105118143767484 0.104252247952534 1 1
0.131285547132167 0.129800032365747 1 1
0.198518662234614 0.196654804094945 1 1
0.0922231915537455 0.0912064266469828 1 1
0.306131444344512 0.30199501929923 1 1
0.182725284757356 0.18078181416073 1 1
0.184216760084519 0.182334779273006 1 1
0.192217485337642 0.190303206581804 1 1
0.113173688347867 0.112218041598589 1 1
0.176491893781125 0.175029477072781 1 1
0.195923253435563 0.193864968166382 1 1
0.387614784307332 0.382589379362967 1 1
0.113427946224768 0.112254236283753 1 1
0.0275250463777551 0.0277769032654184 0 0
0.28125340061178 0.278221142975241 1 1
0.187730029616471 0.185605569194174 1 1
0.164336950365812 0.162384219781205 1 1
0.270012731752939 0.267040571785674 1 1
0.195657120893997 0.193456970855513 1 1
0.232434995551648 0.230158767113472 1 1
0.235986043383008 0.233869103003118 1 1
0.0589156849489478 0.0585020558820903 1 1
0.145182833274554 0.14364380814123 1 1
0.13610547759928 0.134969978493486 1 1
0.0989354131903021 0.0982692280641832 1 1
0.142361821291219 0.140836752101321 1 1
0.126898521025985 0.125121223611533 1 1
0.202823851626628 0.200577949788247 1 1
0.225766936401929 0.222475888718271 1 1
0.268419474079526 0.265948137267032 1 1
0.105898355293504 0.104981584244374 1 1
0.476804944579114 0.471857801780629 0 0
0.210254257046179 0.208343011883897 1 1
0.245628317009618 0.243402170785982 1 1
0.0940191065365039 0.0931975171515138 1 1
0.270826595757047 0.268530250251398 1 1
0.22070793879171 0.2183603527718 1 1
0.181327120582955 0.179683003225386 1 1
0.0864747958034127 0.0849906846251176 1 1
0.233540932180503 0.231028361459299 1 1
0.149501342011188 0.147933149889472 1 1
0.134758136062118 0.133191250128956 1 1
0.190406352028582 0.1887700494468 1 1
0.23223952508307 0.230592629595621 1 1
0.176516732207286 0.174749776071472 1 1
0.0668357266319614 0.0662264840583348 1 1
0.0584654912537582 0.0578609825015023 1 1
0.395209070292501 0.391786151140602 0 0
0.204492579639833 0.202295471519248 1 1
0.130837253373346 0.129157471601065 1 1
0.119669616460441 0.118420626081453 1 1
0.268532615343576 0.265535641180427 1 1
0.139718626151631 0.138668725709687 1 1
0.264718846990107 0.261227919641748 1 1
0.117333412843853 0.11647422164403 1 1
0.278991197749262 0.27608828945619 1 1
0.281174474383608 0.277720191147053 1 1
0.0978601015522325 0.0962944521279979 1 1
0.250649807398601 0.247778689587282 1 1
0.426152488330709 0.421905923621452 0 0
0.306888941563346 0.303714125841664 1 1
0.245287634324928 0.242540676180181 1 1
0.313226683825754 0.309893566239774 1 1
0.333314991068095 0.329724360713866 1 1
0.0949424195942683 0.0937234893012009 1 1
0.154866893325755 0.153680098635528 1 1
0.0674908001679825 0.0666556484054271 1 1
0.185523104541807 0.183558543222314 1 1
0.204579863205191 0.202025974518333 1 1
0.0617551551047052 0.0613433911999455 1 1
0.230207779244656 0.227797343527963 1 1
0.183908194023267 0.182217531937745 1 1
0.250762587450985 0.247806988938161 1 1
0.174979483204632 0.17310680035521 1 1
0.254970277611641 0.252009693287303 1 1
0.390911912252941 0.387627567676929 0 0
0.336853554693272 0.333946641468026 1 1
0.308762034595058 0.305623424576848 1 1
0.236773077219185 0.234216538315892 1 1
0.342884405912037 0.339379258998517 1 1
0.241238380731193 0.238631683314555 1 1
0.24419810026102 0.241501775256148 1 1
0.177008947978637 0.175938852481358 1 1
0.216475905973972 0.214621340127696 1 1
0.0999631777684096 0.0990388608891783 1 1
0.401654120348476 0.39717852409526 0 0
0.213557170896627 0.211869914649021 1 1
0.260954064520453 0.258438071509712 1 1
0.128567947462444 0.127635716837152 1 1
0.287223958224128 0.284306132455083 1 1
0.225913670946979 0.223320598207797 1 1
0.165166260241666 0.163505236787455 1 1
0.286480996580524 0.283390262766645 1 1
0.236219736689657 0.233932752480643 1 1
0.115226170777342 0.113962146851995 1 1
0.260190394831841 0.257876082274986 1 1
0.286035822750773 0.282365304239696 1 1
0.29244286996717 0.289967316589556 1 1
0.219937859746368 0.2178001260128 1 1
0.362290947008197 0.359014895096321 0 0
0.180246599146348 0.178554877865009 1 1
0.167305787596589 0.165374161378086 1 1
0.399365342406325 0.395454033742991 1 1
-0.0062989965578988 -0.00640661562714863 0 0
0.348652045798187 0.345225984239807 1 1
0.182010529705627 0.180590986424919 1 1
0.134947758103552 0.133607163121229 1 1
0.1314483564152 0.129758563687199 1 1
0.162656064217806 0.160846025227139 1 1
0.152159236715615 0.150988007222064 1 1
0.23868389136968 0.236412311902958 1 1
0.132645520623935 0.131776225013656 1 1
0.33276663703741 0.329568915471867 1 1
0.243970580573419 0.241481912817376 1 1
0.161933298297718 0.160286483203724 1 1
0.0666056238294973 0.0658004467337693 1 1
0.276364469883619 0.274408396898832 1 1
0.181727608192192 0.180472767221006 1 1
0.354664283976262 0.351315762081545 1 1
0.209936164549154 0.207626613942611 1 1
0.204811511995292 0.203049783759406 1 1
0.317892578724576 0.314733942190865 1 1
0.0408546758729682 0.0404814303926478 0 0
0.37743575007111 0.37439337480394 0 1
0.1208522182112 0.119448891068301 1 1
0.00238747423991464 0.00220510646091484 0 0
0.270628148790178 0.268441809543879 1 1
0.166657397593541 0.164255382524758 1 1
0.114864202789128 0.113026933048901 1 1
0.249519940756305 0.246474363839186 1 1
0.224713718592557 0.222619943667335 1 1
0.288951081714005 0.28602533440291 1 1
0.274891199280243 0.27206390575985 1 1
0.319704802120935 0.316155017254602 1 1
0.314089690079124 0.311092200461664 1 1
0.321825522934205 0.319497797228075 1 1
0.155782597521623 0.154724612348041 1 1
0.368579952247745 0.364304510123191 1 1
0.29331806670583 0.289962030175163 1 1
0.280342844531469 0.27746727128276 1 1
0.285590800338068 0.282390457056158 1 1
0.210055400609589 0.207419619231752 1 1
0.0957470554862569 0.0945754882237411 1 1
0.309298847157028 0.306880866901221 1 1
0.0739709209996088 0.0739015929161962 1 1
0.123248323481877 0.122412972540091 1 1
0.207276988422033 0.204813073631787 1 1
0.201056324515761 0.198339437475352 1 1
0.183511083740215 0.181629418382683 1 1
0.276735940540482 0.274209900680792 1 1
0.162013007153666 0.16016687201077 1 1
0.0967731953904597 0.0963156171116982 1 1
0.0952772918971583 0.094252836887491 1 1
-0.0109304077959749 -0.0108701029528385 1 1
0.209721281934848 0.20784400696683 1 1
0.29388433426423 0.291063488748985 1 1
0.0900710685759743 0.089264835140593 1 1
0.230528790321428 0.22805785473186 1 1
0.125824377323614 0.124208876101743 1 1
0.0540408453869892 0.053167434290417 1 1
0.406526304090336 0.402473094425317 1 1
0.0259440996660379 0.0262223614520452 0 0
0.48768130987197 0.483314229049752 0 0
0.114389910099095 0.113679283816854 1 1
0.38837507188325 0.38472042183544 1 1
0.0140997792946002 0.0138510553423133 1 1
0.306466341977843 0.304210106875025 1 1
0.274313301627482 0.272005862751789 1 1
0.1878385377632 0.185726231627165 1 1
0.301483435478088 0.297881640949189 1 1
0.209714592266569 0.20682509473081 1 1
0.0447735121112861 0.0438742135380965 1 1
0.162210180582846 0.160230659284182 1 1
0.333019015426014 0.329491115633887 1 1
0.244585622179364 0.242616663782457 1 1
0.192738879581232 0.190977019015364 1 1
0.149334120631539 0.146729948831004 1 1
0.149575214724632 0.147261938139106 1 1
0.148895992886069 0.146781610553316 1 1
0.264484438337433 0.262059384775105 1 1
0.049848078131609 0.0492746406845695 0 0
0.046787480104373 0.0468985516377049 1 1
0.186280274567985 0.184780628138132 1 1
0.215407512964947 0.213454636220073 1 1
0.258793769692678 0.255917361764124 1 1
0.179043726317447 0.177579835951673 1 1
0.267534748620359 0.264992376094382 1 1
0.25120578815046 0.249451318417228 1 1
0.0112311191095044 0.0104447919502833 0 0
0.340045353546509 0.336513920005191 1 1
0.138986089351231 0.138266888310687 1 1
0.166083063007578 0.164762355142984 1 1
0.536080404488195 0.530391252481709 0 0
-0.00968027082789255 -0.00960846679599738 0 0
0.171169843116348 0.169702883103693 1 1
0.291826581442982 0.289346265790516 1 1
0.189654592444684 0.188021363822132 1 1
0.244591948376513 0.241745568245856 1 1
-0.0757581572559407 -0.0749340210964615 0 0
0.0894689121832803 0.0889695771278446 1 1
0.34750048395781 0.344151040982602 1 1
0.272758827340627 0.269727939798531 1 1
0.168582193142872 0.166255130662559 1 1
0.226973675749103 0.224785265854457 1 1
0.333682849126247 0.329510343635855 1 1
0.230852680376937 0.228123427555449 1 1
0.0673182797075721 0.0665110999521159 1 1
0.306232051384294 0.303634824829578 1 1
0.175728999994209 0.173841373074938 1 1
0.242952437565961 0.240440718317977 1 1
-0.0598651323898283 -0.0596813655481167 0 0
0.173469249908522 0.172455571379586 1 1
0.340902480185846 0.337148169885474 1 1
0.126954518728128 0.12528312620442 1 1
0.220359911876475 0.217699345086763 1 1
0.337121914874739 0.334130983186495 1 1
0.300921258325961 0.298373949280151 1 1
0.342493580150026 0.33895958800433 1 1
0.293535517926423 0.290541945954116 1 1
0.205652298101241 0.204094716476624 1 1
0.148879120729962 0.146910389170958 1 1
0.0575810433716969 0.0567862966861823 1 1
0.271965304986662 0.269776398867683 1 1
0.263611354800269 0.261579995916441 1 1
0.135005789778229 0.13359219184873 1 1
0.176574761804292 0.174642723922515 1 1
0.224862056747921 0.222774012036519 1 1
0.117588978624812 0.116772707697213 1 1
0.24384091794427 0.241241880581601 1 1
0.162756793894288 0.161452688659011 1 1
0.0795829315268373 0.079346248188251 1 1
0.154477373072027 0.152802294196244 1 1
0.302978742419073 0.299659252074058 1 1
0.363102080327356 0.358965043938849 1 1
0.164215075527899 0.162594978630474 1 1
0.311587991340878 0.308417557957824 1 1
0.323364139477497 0.319760898224558 1 1
0.332762492354384 0.329775117961018 1 1
0.0909174035209944 0.0896194899728801 1 1
0.190243907262263 0.187987379973173 1 1
0.136910313266835 0.135717317760165 1 1
0.118951999553288 0.117370737995375 1 1
0.190062669160693 0.18916953567405 1 1
0.336551629974546 0.332904556295146 1 1
0.164490500826759 0.162888187172092 1 1
0.0656524107606513 0.0648556218695815 1 1
0.0831601984702821 0.0829410363351803 1 1
0.244598056916674 0.241801023881512 1 1
0.210101571539379 0.208237061186192 1 1
0.340709936036474 0.337099838903508 1 1
-0.0256905930520706 -0.0253383475856071 0 0
0.258481484481594 0.255422335828051 1 1
0.306142981770321 0.30360832470882 1 1
0.10847984482128 0.107229978349028 1 1
0.218729395397979 0.217289952990857 1 1
-0.0141277845653855 -0.0137677851879139 1 1
0.186577488269888 0.185028776381796 1 1
0.239688901442546 0.236703817661262 1 1
0.324573503589128 0.320953190770558 1 1
0.196278209736082 0.194509349043956 1 1
0.163085075436291 0.161445581006246 1 1
0.0818320538305618 0.0811968349587349 1 1
0.200360551997501 0.199031088288562 1 1
0.155508321788938 0.153759129700185 1 1
0.23083368939794 0.228397032846751 1 1
0.261984653964027 0.259634112205152 1 1
0.235177814385805 0.232731989005557 1 1
0.213673779027642 0.211586893437007 1 1
0.244330182811692 0.241444477579038 1 1
0.184187794925814 0.182217738237903 1 1
0.117251063262785 0.115691213066454 1 1
0.179459699309502 0.178155580275343 1 1
0.322284390203654 0.319189953870746 1 1
0.231948988675137 0.229937049687825 1 1
0.162860905072346 0.161431037765393 1 1
0.369910400793207 0.366150894148152 0 0
0.287542005206176 0.284871359199783 1 1
0.242715753978988 0.240380829860493 1 1
0.225354887365758 0.223579788976613 1 1
0.201830855232035 0.199642942365526 1 1
-0.010964827640467 -0.0110456468834889 0 0
0.0582715573753062 0.0577612506825061 1 1
0.165654998618616 0.164348570624556 1 1
0.197579214676671 0.194391581251961 1 1
0.384689512623372 0.380839000904156 1 1
0.124706662568079 0.123682295764725 1 1
0.181226375982584 0.17943856597763 1 1
0.264967718126792 0.262104043750068 1 1
0.153305465024123 0.151237691317483 1 1
0.043620545374751 0.0432541032095056 1 1
0.243271813319851 0.240781075551332 1 1
0.373473911131525 0.369598634719642 1 1
0.123718431535599 0.122298987836831 1 1
-0.0425405268232248 -0.0408734128787199 0 0
0.20417737949349 0.201257655996874 1 1
0.215269400268612 0.213353429586725 1 1
0.271890595910413 0.268899258412858 1 1
0.127663049934754 0.126443962530733 1 1
0.315249470005991 0.312196198037095 1 1
0.162304363179084 0.160515094007738 1 1
0.0724853771056161 0.0719482968200301 1 1
0.0131932827668448 0.0131365866768323 0 0
0.100512738818032 0.098971053885035 1 1
-0.00268521100004193 -0.00248099739026286 1 1
0.0872444576476889 0.0865608532337237 1 1
0.118566547990088 0.117113795080496 1 1
0.307579978646441 0.304329889060139 1 1
0.270075321518176 0.267213570607202 1 1
0.287479344715916 0.28451364787443 1 1
0.0869383258881083 0.0860207060775078 1 1
0.324986982723946 0.321743020639124 1 1
0.190328388332611 0.188318991615995 1 1
0.20556041959483 0.203660312508963 1 1
0.2186806898625 0.215809626365691 1 1
0.134412391190251 0.132827800491908 1 1
0.280715215705186 0.277404633362105 1 1
0.145125736891712 0.143619867107773 1 1
0.355287843430568 0.351698266001184 1 1
0.116792754349683 0.115810293201471 1 1
0.151154628990298 0.149731953155737 1 1
0.148206297472138 0.146352377793631 1 1
0.196446214963158 0.194471487984021 1 1
0.275994462292305 0.272299393411692 1 1
0.14880947314063 0.147579993212942 1 1
0.103966299850851 0.102740297607941 1 1
0.248668890816844 0.246772924673633 1 1
0.122829508024154 0.121372689036263 1 1
0.0864062175170178 0.0853352975292006 1 1
0.256051176098941 0.25372007968023 1 1
0.195814536508123 0.193247791644739 1 1
0.259987961802602 0.256737851887834 1 1
0.153862636107516 0.152282116230442 1 1
0.163557754269698 0.162135989012197 1 1
0.288020532561799 0.284924646472849 1 1
0.236511618116003 0.234540250139946 1 1
0.261502267998091 0.259043032923177 1 1
0.154664273040968 0.152641347182233 1 1
0.0567783773735858 0.0565725932216367 1 1
0.20377339788503 0.202760415930749 1 1
0.214293027215135 0.21218146534177 1 1
0.224806627416881 0.222123485215142 1 1
0.293351980444009 0.290109159850503 1 1
0.0732440970620484 0.0721830531155537 1 1
0.196079393167925 0.194095792234766 1 1
0.319219729486056 0.315606512352754 1 1
0.286587823680807 0.283856941831066 1 1
0.263783270710437 0.260968003871358 1 1
0.154430956733318 0.152798582376038 1 1
0.119590730284799 0.118397417979863 1 1
0.159705359107211 0.157911092614129 1 1
-0.0151343790265583 -0.0143014119843913 1 1
0.0797891247144294 0.0794079645815449 1 1
0.195424189287488 0.194003358635436 1 1
0.133404641433472 0.132483257641043 1 1
0.171799633646155 0.169814737210701 1 1
0.159519391240085 0.158204592806065 1 1
0.247511804102905 0.244639889583379 1 1
0.166507308077572 0.164519298072244 1 1
0.170209070511626 0.168293494761931 1 1
0.0888794169291647 0.0876670369446504 1 1
0.294222867545523 0.291696995208364 1 1
0.328787602201083 0.324562188369458 1 1
0.0892751596088354 0.0882144240870964 1 1
0.213963587141199 0.212307831778771 1 1
0.108672628995008 0.107389315705873 1 1
0.176308750245644 0.174784206894692 1 1
0.296886113068194 0.293772368517973 1 1
0.0353589577003392 0.0348502653573287 1 1
0.190227235391153 0.188722253263785 1 1
0.258088751557171 0.255631874247866 1 1
0.351119660276369 0.347773410541183 1 1
0.106266315954335 0.105320920790707 1 1
0.43275962155513 0.428131411895326 0 0
0.0199974953463938 0.0188724816742033 1 1
0.0922461855965669 0.0917104537635125 1 1
0.147884709784669 0.147213666854467 1 1
0.186438543360459 0.184787158794288 1 1
0.193456155155543 0.191405156757398 1 1
0.244671419682263 0.241479666803154 1 1
0.283511747870673 0.280355441541791 1 1
0.117274340130323 0.115632203001038 1 1
0.0849950182065444 0.0836647612985193 1 1
0.110619484176261 0.109597215322247 1 1
0.193120475718636 0.19135081847244 1 1
0.372440084377551 0.369362532111677 0 0
0.250614265979519 0.248160334504207 1 1
0.0756956775446642 0.0757329535987263 1 1
0.253145446930203 0.250988668402604 1 1
0.222765975813876 0.220208483740567 1 1
0.173574818915246 0.17168887144151 1 1
0.280112801056578 0.276567880773008 1 1
0.0451456390837242 0.0446297760647049 0 0
0.264183582632826 0.26156195451861 1 1
0.184145381146615 0.181990152770064 1 1
0.399764438396108 0.395893175126771 0 0
0.142909786500313 0.141507258459112 1 1
0.386551302797526 0.383429955018555 0 0
0.203725050119913 0.201688276644243 1 1
0.17425855555411 0.173240807852832 1 1
0.350038756606258 0.345385294728622 1 1
0.247702066913328 0.245332634804155 1 1
0.322697771344218 0.319577762989338 1 1
0.134517364205475 0.132251937816719 1 1
0.0493351030800386 0.048804351069909 1 1
0.231741490484604 0.229346878973637 1 1
0.40476092653444 0.400469623806565 1 1
0.163956056954961 0.162618534575133 1 1
0.201626971280216 0.199092591262164 1 1
0.207856288760077 0.206151825630684 1 1
0.0981222894470114 0.0974894068833393 1 1
0.337038754990319 0.333548787422933 1 1
0.361338406518092 0.357144283242583 1 1
0.111048497343506 0.10995593926692 1 1
0.340060732252485 0.337006771388038 1 1
0.157252887137077 0.156168293609586 1 1
0.102830231181543 0.102078812671283 1 1
0.133712936329684 0.132247590168441 1 1
0.257309672436476 0.254720502270164 1 1
0.27448872947541 0.271417585039142 1 1
0.438791403962294 0.434562938523006 0 0
0.186849972813654 0.185176220729223 1 1
0.19915224074311 0.197167341478034 1 1
0.289524942475398 0.286783982358047 1 1
0.189258552993797 0.187344509132635 1 1
-0.0750363556153355 -0.0742106796947524 0 0
0.100914648733812 0.100367062746007 1 1
0.138813702427655 0.137612678569453 1 1
0.146556983524205 0.145146345647563 1 1
0.0831317020113117 0.082722816253173 1 1
0.10793904347698 0.107197818308778 1 1
0.205334181195299 0.202907811469392 1 1
0.277527130371718 0.274865576673324 1 1
0.184898250017449 0.183396410778371 1 1
0.165989966097283 0.164091851022459 1 1
0.0595359613513029 0.0591896609940615 1 1
0.293339005685585 0.290858239717477 1 1
0.205402892339127 0.202147384439725 1 1
0.15246148281948 0.150797499409965 1 1
0.152210222088976 0.150535972565802 1 1
0.263566379811149 0.260926205895471 1 1
0.272278777046211 0.269567166447873 1 1
0.241394981643711 0.239586865776039 1 1
-0.111920568691121 -0.110823909866982 0 0
0.0202659985835847 0.0206652646473353 1 1
0.228820270541881 0.226228423329687 1 1
0.302200428856766 0.29999712297515 1 1
0.268193728275879 0.265600407049548 1 1
0.137955741727909 0.136741160028126 1 1
0.118678133456166 0.11788631543904 1 1
0.188847054753136 0.187217455071661 1 1
0.159584988661946 0.15811544066278 1 1
0.413700570784056 0.409664280096918 1 1
0.324493084082038 0.321133147907787 1 1
0.34353558567963 0.340060004494187 1 1
0.226975611535734 0.225160265014719 1 1
0.148035402034073 0.146578830176744 1 1
0.130240532462686 0.129547115052391 1 1
0.193473552808422 0.1921178854625 1 1
0.116615150389564 0.115286247580441 1 1
0.228306011301146 0.225144214007619 1 1
0.13888558353479 0.13754176047269 1 1
0.393357650693605 0.389374924455426 0 0
0.310080786689023 0.306511674164619 1 1
0.21902299277009 0.216969833160121 1 1
0.291080750202812 0.288331404766599 1 1
0.160670889430456 0.158883249748186 1 1
0.190437923289716 0.18927963444851 1 1
0.204109575673898 0.201719945829854 1 1
0.158790465975897 0.156702202328842 1 1
0.18637063086656 0.184438374680744 1 1
0.279117635329068 0.276700916278496 1 1
0.258941763469958 0.256491102708445 1 1
0.0247059865145806 0.0246555767799645 1 1
0.272416082244016 0.269627978857421 1 1
0.320521959564992 0.317698683342061 1 1
0.259967470290513 0.257435336556898 1 1
0.302160661847649 0.298809591030453 1 1
0.0483134971596837 0.0474704301232002 1 1
0.360788506385833 0.357005252801167 1 1
0.275675023790888 0.272798582140519 1 1
0.175526711287309 0.173714817688573 1 1
0.214770316784931 0.212675828978331 1 1
0.179835290767947 0.178415259902304 1 1
0.296979947607767 0.294341289574342 1 1
0.327470842235579 0.32474332024681 1 1
0.277790918696947 0.274952484337792 1 1
0.298893393831867 0.295820086764304 1 1
0.361956139397446 0.359257186509104 1 1
0.240604272124213 0.238116317893551 1 1
0.381605938514174 0.377972413788205 0 0
0.26822081101922 0.265279655274651 1 1
0.0586788842407559 0.0581518039103294 1 1
0.443770249597147 0.439245948361357 1 1
0.111511157814946 0.110556600771955 1 1
0.353646291773896 0.35029480753371 1 1
0.172062821371048 0.170378111867859 1 1
0.262259957675797 0.260074302889993 1 1
0.256680390946186 0.253627918918082 1 1
0.178189267115614 0.176034229545882 1 1
0.1637019019086 0.162236036317464 1 1
0.190335009523593 0.18864343140188 1 1
0.247641302788367 0.244848155289549 1 1
0.176926372240045 0.175012116186041 1 1
0.197989379118086 0.196278138537806 1 1
0.234450347787049 0.232436190708969 1 1
0.216164211015223 0.213886629835264 1 1
0.144390607925992 0.142942183923894 1 1
0.0531047978190115 0.0527845531729927 1 1
0.254579256956413 0.252166988619781 1 1
0.147624421695544 0.145443608513873 1 1
0.300899679009431 0.298079324915383 1 1
0.239450455666597 0.23689343273743 1 1
0.204321315162368 0.202582092410922 1 1
0.122073945436203 0.12068561707445 1 1
0.340360122526485 0.336870458823311 1 1
0.294745903816604 0.291324489627777 1 1
0.271151028783755 0.267940022934902 1 1
0.271051434501161 0.268459131299676 1 1
0.282751610957278 0.280390703963901 1 1
0.238527349284847 0.236304890172907 1 1
0.125839967596117 0.124769309563133 1 1
0.186347076287145 0.18485456649259 1 1
0.126163805924872 0.125214903911897 1 1
0.307998824114776 0.305026221052989 1 1
0.186277350616755 0.184834912464138 1 1
0.202126009715132 0.200080935891299 1 1
0.0688592964572673 0.0673624016756839 1 1
0.274088235525838 0.27143280843366 1 1
0.0530593360259964 0.0526984117042915 1 1
0.207574360961271 0.205955737639182 1 1
0.191589082107853 0.189498016423723 1 1
0.124441551206086 0.123173231224642 1 1
0.274118830161532 0.270878673602782 1 1
0.208450926865978 0.206254147426585 1 1
0.16027512158479 0.158894057565707 1 1
0.163143030842681 0.161231710350831 1 1
0.283013073703355 0.280156011729639 1 1
0.291127862578908 0.288686675456961 1 1
0.0801010062941688 0.0794694511277364 1 1
0.373996754338637 0.370081264059891 1 1
0.293106795110714 0.289889076304925 1 1
0.169962327784468 0.168075698892387 1 1
0.0800125752958004 0.0792136505794835 1 1
0.105041931582823 0.104703241160353 1 1
0.116062777917105 0.11487616644697 1 1
0.0642890275741653 0.0636496640782533 1 1
0.301252822679433 0.296827133198418 1 1
0.21161819859379 0.208900520313222 1 1
0.341718459543574 0.337889825853539 1 1
0.207315523430894 0.205795050896713 1 1
0.251566954441919 0.248740087554487 1 1
0.348131674694124 0.344523038710588 1 1
0.199071182880631 0.197173684670952 1 1
0.24656213785472 0.244422249478893 1 1
0.217071110303137 0.215339896658313 1 1
0.251652344025467 0.249125126616436 1 1
0.0632070960527333 0.0634375781763421 1 1
0.259981015702303 0.257814736783907 1 1
0.186348437285794 0.183323008236831 1 1
0.168129435443623 0.165546717624953 1 1
0.098806845245491 0.0977896575596011 1 1
0.396749057471956 0.393215516844255 0 0
0.364934364437434 0.360943164372829 0 0
0.202556259764252 0.20016526094192 1 1
0.108107458025345 0.106226091340491 1 1
0.156331844120483 0.15430822800568 1 1
0.363765846459708 0.360197543929486 1 1
0.194137346068249 0.192316020501371 1 1
0.0924535123217508 0.0914446268152503 1 1
0.0780932447356098 0.0768090272976531 1 1
0.130877835327904 0.129270437517761 1 1
0.141360682217242 0.13967700943471 1 1
0.192281113267188 0.190555078420689 1 1
0.203319066147227 0.200838840463268 1 1
0.203655737404696 0.20130755500927 1 1
0.0715104674418268 0.0708275035486668 1 1
0.206659140601187 0.204775033699732 1 1
0.147713019544096 0.146531292794938 1 1
0.235746442747904 0.233019146124581 1 1
0.192883526252203 0.19161099159392 1 1
0.349638423440069 0.346226855497197 0 1
0.111400985601243 0.110610470154139 1 1
0.297897500110056 0.295035596029143 1 1
0.226740552686954 0.225350169762149 1 1
0.307779045255817 0.304845791864111 1 1
0.143603921668096 0.14195924415263 1 1
0.16396907967475 0.162788236934232 1 1
0.191236566727453 0.189533744633302 1 1
0.382408149036747 0.378809339654691 0 0
0.141957060695757 0.140467326659158 1 1
0.257026294860711 0.254085565457555 1 1
0.250157390080169 0.24784790684286 1 1
0.264834278491458 0.262850672310727 1 1
0.174396869506113 0.172142371806817 1 1
0.32440947677207 0.320913832360988 1 1
0.209051989909441 0.207009673403993 1 1
0.227917474838155 0.225569968450935 1 1
0.297946446034972 0.294616407438109 1 1
0.32844188727083 0.325147628197655 1 1
0.132202065859577 0.13101973711007 1 1
0.358740918041113 0.355808984237427 1 1
-0.0339762660500895 -0.033564256500365 0 0
0.227772792720244 0.225709667545858 1 1
0.130804203040804 0.13015757059711 1 1
0.307917306603594 0.304238895171002 1 1
0.251708539888311 0.248853938408337 1 1
0.0867185049405513 0.086288611375614 1 1
0.0861074639270948 0.0843983962598901 1 1
0.13965076624554 0.138715945321367 1 1
0.251801632202296 0.249550941751848 1 1
0.311623654507604 0.308438281809129 1 1
0.218686792165533 0.215841317058456 1 1
0.158993037405317 0.157687650989502 1 1
0.16105079969848 0.159574500216172 1 1
0.240833616809322 0.239075284318136 1 1
0.20242832639392 0.200635697385145 1 1
0.130345899986694 0.128938837801058 1 1
0.242127927171776 0.239395544739906 1 1
0.100833045954989 0.100131377057701 1 1
0.273830893190193 0.271407252066177 1 1
0.237367295442137 0.235406669319796 1 1
0.186272672404759 0.183942658927502 1 1
0.204125199879783 0.201980169013988 1 1
0.235783334459024 0.233367750561922 1 1
0.322749903654703 0.319072586528925 1 1
0.300369143544981 0.296868963431913 1 1
0.283396420035157 0.280252934159723 1 1
0.367451245000948 0.36330308761922 0 0
0.193130935617923 0.190938820676377 1 1
0.195928659301931 0.193530433525079 1 1
0.23412133856706 0.232028276525339 1 1
-0.00915325081921805 -0.00903735180457056 0 0
0.232334176912222 0.229612019476275 1 1
0.115560534360638 0.114433453808777 1 1
0.167790137582529 0.166065962071794 1 1
0.239586273752034 0.236921727667025 1 1
0.158188496990915 0.156722470586533 1 1
0.238307235479531 0.236123539678292 1 1
0.3116728588065 0.307812045203161 1 1
0.12102721050936 0.120012806981084 1 1
0.146321254505146 0.144888892297168 1 1
0.256430842375476 0.253888950654676 1 1
0.159242551569194 0.15744427353727 1 1
0.27186120772588 0.269315992858167 1 1
0.288057076125277 0.285055456545783 1 1
0.195822272760062 0.194487681165136 1 1
0.231969493349923 0.229814600686789 1 1
0.0505158157648431 0.0498917660687707 1 1
0.163422228554637 0.161912639304387 1 1
0.154329394714264 0.152980083830884 1 1
0.171689621551717 0.170296739761792 1 1
0.339274281841891 0.336468282931774 1 1
0.211270119509562 0.209215741060335 1 1
0.000418543230522915 -5.06190431450761e-05 0 0
0.422956252779914 0.418864015570873 1 1
0.231022114725912 0.227546578362713 1 1
0.0313889081013556 0.0308249403479365 0 0
0.218234582087779 0.21619927793912 1 1
0.226535823506299 0.224833669014752 1 1
0.411576829730848 0.407078762644521 1 1
0.215789449613961 0.213609656222584 1 1
0.32592030418431 0.323645919189304 1 1
0.212702483457782 0.210500166912075 1 1
0.391796840846475 0.387735585197689 0 0
0.0908253561795383 0.0898971046147253 1 1
0.0912791392677832 0.0905707552003867 1 1
0.0137457769986782 0.0143197404943478 0 0
0.0255632042508552 0.0258263562440337 0 0
0.0640663836958349 0.063339696214276 1 1
0.166134102728567 0.164124930773217 1 1
0.278627386998058 0.276467893198954 1 1
0.159384511640444 0.158569221491205 1 1
0.120634523718344 0.119269133563859 1 1
0.265717119033993 0.26263733055503 1 1
0.0284961988766988 0.0283844380213467 0 0
0.264112737217503 0.261595050868256 1 1
0.0647713064559815 0.064148400431441 1 1
0.15096171111349 0.149437059879168 1 1
0.401923540463639 0.398125917971955 1 1
-0.00649916141160017 -0.00625133518899609 0 0
0.0905187095603762 0.0893959183229784 1 1
0.0114117745309567 0.0114228672888767 1 1
0.155679807819313 0.15405480007695 1 1
0.188369038537367 0.186500312759373 1 1
0.214694698092686 0.213225634674488 1 1
0.160733553411292 0.159086805518763 1 1
0.256491238002604 0.253048787362858 1 1
0.543630394966722 0.53787053011238 0 0
0.166330652112909 0.164263178235175 1 1
0.259447533513423 0.257130721348112 1 1
0.262741505453254 0.260366968060292 1 1
0.442535148329236 0.438362042059271 0 0
0.168248361349351 0.166782650608999 1 1
0.136478860366122 0.134821010847909 1 1
0.19740324804098 0.195422381348377 1 1
0.259067467606152 0.256961566989167 1 1
0.256155539119045 0.253163553465131 1 1
0.225489641735779 0.223266226363979 1 1
0.154921677449319 0.153675532859705 1 1
0.230981684108603 0.228504064344614 1 1
0.23109335262584 0.22900116580495 1 1
0.250086012821419 0.247495503052576 1 1
-0.0110080707376999 -0.0109125061107041 1 1
0.252694660280676 0.250393530080317 1 1
0.100263646220527 0.0997761415817548 1 1
0.173442264237572 0.171499469627901 1 1
0.197956332906884 0.196039362816096 1 1
0.209426428555416 0.207467138296895 1 1
0.148428712196593 0.147124644559624 1 1
0.237455498800058 0.234803985119107 1 1
0.0853000238740843 0.0843640379897779 1 1
0.0344557579853794 0.0344287697632942 1 1
0.303106345954891 0.300599880596451 1 1
0.303675767243483 0.300116465007144 1 1
0.0414876063248612 0.0414628805360824 1 1
0.154029143779139 0.152477008515099 1 1
-0.0275668069021793 -0.0265884488829468 0 0
0.236741509325002 0.234722654694062 1 1
0.220420078968026 0.218257087586541 1 1
-0.00719164780644759 -0.00711677752664779 0 0
0.144304304791259 0.142346880328373 1 1
0.16015953582287 0.158699200707123 1 1
0.150735474588377 0.149435031276045 1 1
0.311015270710444 0.30767102632007 1 1
0.365059372504124 0.360442521949363 1 1
0.285306637413368 0.281662376749951 1 1
0.113242482857576 0.112321324083954 1 1
0.23568460745739 0.233555544459104 1 1
0.307591763340396 0.304307443626493 1 1
0.162335717473188 0.160777474583926 1 1
0.356910922860172 0.353328291889548 1 1
0.178648836124205 0.17778658212375 1 1
0.118762471365834 0.117666462034785 1 1
0.16807641672967 0.166421299613597 1 1
0.105435168993847 0.104144908005208 1 1
0.221198222064467 0.219123692223079 1 1
0.172483249328423 0.170470935301192 1 1
0.219726736230621 0.217795693160656 1 1
0.0951455010490023 0.0941914535830037 1 1
0.24307230034589 0.240617822273035 1 1
0.0952745278710552 0.0941306862834124 1 1
0.248109250544922 0.245556449710347 1 1
0.11579209900858 0.114499551590324 1 1
0.194653898761946 0.192614818584689 1 1
0.223188899900217 0.219946351936276 1 1
0.134481081031213 0.132995242764407 1 1
0.288230845767619 0.285601290359014 1 1
0.383261146091675 0.379429781527938 1 1
0.202098350386247 0.199297238232881 1 1
0.179672217017397 0.177712652592591 1 1
0.230330972923728 0.228144407315718 1 1
0.107994703444637 0.10699055987393 1 1
0.375577264647213 0.372254894826994 0 0
0.316954460959513 0.314028816704367 1 1
0.149896202500693 0.147040594277519 1 1
0.0961383739863439 0.09530705037471 1 1
0.370624412518888 0.367604564071306 0 0
0.43658601403599 0.431798601423128 1 1
0.260461202296243 0.258146873985701 1 1
0.241558195704488 0.238837561096926 1 1
0.132050429832263 0.130452020633947 1 1
0.216361083577977 0.214070547025698 1 1
0.162487708704546 0.161561944262023 1 1
0.116342292654013 0.115551181100225 1 1
0.256554207637536 0.253903167859694 1 1
0.0660027426076324 0.0654882522353796 1 1
0.342087250833707 0.337866745720796 1 1
0.260131631959933 0.257460841498316 1 1
0.29788756688116 0.294712261892104 1 1
0.274025124413847 0.271178143980999 1 1
0.251182529702971 0.248996558871147 1 1
0.196816462280029 0.19458572342989 1 1
0.26459174232768 0.262234662307593 1 1
0.278803304425749 0.275814637335855 1 1
0.256607351542707 0.253718563601445 1 1
0.204839148149992 0.202556813919434 1 1
0.0986409347382039 0.0976896938935141 1 1
0.258249800412094 0.254894445172287 1 1
0.0314265824541628 0.0306070894282347 1 1
0.0985319050542858 0.0976016569648306 1 1
0.148435710047693 0.147016249029833 1 1
0.121221329844304 0.120247802337277 1 1
0.158583590078003 0.157754948668892 1 1
0.326806912303131 0.323545597854754 1 1
0.369636163029313 0.365833982975323 0 0
0.315115669245146 0.312065269940545 1 1
0.331867575500287 0.328521662880821 1 1
0.146937137055855 0.145202686385833 1 1
0.272176188844039 0.269606543296249 1 1
0.272989188092725 0.27077124950861 1 1
0.123058215458443 0.121926310477657 1 1
0.181166918471983 0.179033513442535 1 1
0.321355559399566 0.317705526982521 1 1
0.25171563069113 0.248564803614018 1 1
0.100685084950864 0.0997716516533613 1 1
0.297528411248949 0.294674732996891 1 1
0.138346010584928 0.137024723116342 1 1
0.241268257986664 0.238538454087288 1 1
0.299616877962816 0.297169421145745 1 1
0.306786492935277 0.304044516942125 1 1
0.257500329318497 0.25473291153775 1 1
0.254226033469549 0.252054651003686 1 1
0.0575841877587297 0.0571897469677487 1 1
0.207321757815722 0.204977563151639 1 1
0.20256889649677 0.200267022978831 1 1
0.214365009351042 0.211436588267225 1 1
0.0935542443920341 0.0933644530041376 1 1
0.190373951911075 0.188444648923406 1 1
0.291241701318724 0.288287323662776 1 1
0.00377610740344826 0.00354974947383439 0 0
0.295997709050152 0.292347895789606 1 1
0.143175109278091 0.140832831285253 1 1
0.203951391944101 0.20140100618131 1 1
0.205437465852017 0.203014618995407 1 1
0.161579167109748 0.160582810610633 1 1
0.231576581788369 0.229390217950634 1 1
0.217945109183261 0.215294227492361 1 1
0.322495472992778 0.319277184414131 1 1
0.274907415782711 0.271899149121552 1 1
0.176737461384858 0.175232638772109 1 1
0.251981283616722 0.249828135570602 1 1
0.188571189970171 0.1868616133215 1 1
0.213546091396183 0.21146047226687 1 1
0.171201538642607 0.169403775400386 1 1
0.36916518086508 0.365163520699278 0 0
0.356123723575033 0.35211273288955 0 0
0.0461327726086698 0.0456607828828717 1 1
0.3094288911682 0.306401089707968 1 1
0.220363219956674 0.21729355455407 1 1
0.0667135058490335 0.0658847894315706 1 1
0.0453308630878614 0.0447611216967339 1 1
0.337754954731302 0.334188304470232 1 1
0.0453824595760292 0.0450393503673985 1 1
0.0543638434429151 0.0536752589479178 1 1
0.177019681042212 0.175451447953012 1 1
0.194722011532372 0.192998196740899 1 1
0.243807556559555 0.241187107033191 1 1
0.167047430047874 0.164944289907798 1 1
0.0596431886143198 0.0589948180737336 1 1
0.129222244858327 0.127975694014303 1 1
0.347199281728467 0.343811719307834 1 1
0.207768911302106 0.205958975926763 1 1
0.155707831333153 0.154021681760403 1 1
0.155337773108397 0.153128065390522 1 1
0.308615638907641 0.305597029391921 1 1
0.127989467263476 0.126366088356631 1 1
0.367670451011949 0.364423072676649 1 1
0.294619788849429 0.292415162253034 1 1
0.240395856053135 0.238265630899473 1 1
0.0137475715620023 0.0135932984075028 0 0
0.276954622928936 0.274660608645392 1 1
0.289721107538426 0.286662550020762 1 1
0.198396001286876 0.196940434298456 1 1
0.155498816657461 0.154033440787172 1 1
0.219710682750591 0.217427146684367 1 1
0.0276132812072531 0.0274464427634897 0 0
0.0933795064919906 0.0921883373659836 1 1
0.228296713828339 0.225984258974928 1 1
0.22605675353512 0.223087852688072 1 1
0.189581604241428 0.187594190513299 1 1
0.189059421016015 0.187304827981832 1 1
0.457043218717413 0.452867238976739 0 0
0.0580725642196506 0.0572874736597338 1 1
0.31483976699367 0.311079654524189 1 1
0.136945101672004 0.135402957562562 1 1
0.0401936435979525 0.0399999050384517 1 1
0.0027383138933315 0.00255184471140492 0 0
-0.00135067170202094 -0.00206941862380582 0 0
0.192956189495048 0.190818939864176 1 1
0.340796234316628 0.337152903951366 1 1
0.167256418491085 0.165261914100703 1 1
0.107254001062568 0.105938681565198 1 1
0.206400954487912 0.204396824965954 1 1
0.129940205211006 0.129330582065501 1 1
0.254912668720314 0.251692559522411 1 1
0.234002873503946 0.231732647437325 1 1
0.172914261122615 0.171201970000398 1 1
0.309315126581486 0.305918896853302 1 1
0.19256607868745 0.190578744976112 1 1
0.31031000256553 0.30740401856873 1 1
0.19458172771054 0.192453001902755 1 1
0.111510485515727 0.110230768203813 1 1
0.291175926505154 0.287522059121545 1 1
0.295147660357142 0.291967234261545 1 1
0.258736732900831 0.256033388905907 1 1
0.160716554640428 0.158411481495318 1 1
0.0893419495219685 0.088453469567682 1 1
-0.000142937924261087 0.000194382396289841 1 1
0.248755335592773 0.246345238054599 1 1
0.214364622375699 0.212382161735543 1 1
0.312413425066245 0.309157965043772 1 1
0.14186797889027 0.140538393592087 1 1
0.148057780455098 0.14648663893169 1 1
0.0404246476937723 0.0402274501766004 1 1
-0.00266715233947334 -0.00239023446748639 1 1
0.221530194579749 0.219274609433952 1 1
0.208520183072429 0.206171647986154 1 1
0.281541520565525 0.278471658579167 1 1
0.0340145254625599 0.0336965361280803 0 0
0.273762542480093 0.269859385716833 1 1
0.296409792199589 0.293153778648625 1 1
0.249268990902767 0.246860626213849 1 1
0.273035809017169 0.269951970734384 1 1
0.251957112656002 0.249735428590727 1 1
0.214033150422248 0.211929777648579 1 1
0.130277994663601 0.129773234102738 1 1
0.221705215892933 0.219153686172568 1 1
0.282225572010055 0.279175924536114 1 1
0.127854320685914 0.126790841275205 1 1
0.17502116580291 0.173267330483571 1 1
0.266379189091712 0.263724737242744 1 1
0.0635658185027285 0.0632246025903507 1 1
0.260251928807732 0.257592607115758 1 1
0.11357775115952 0.112528864527316 1 1
0.112886317516396 0.11140198937131 1 1
0.270489266397744 0.268232030338114 1 1
0.137442095237215 0.136180009947658 1 1
0.11554887782314 0.113979909702493 1 1
0.296642318700988 0.291882410268846 1 1
0.178072588880063 0.176408794450353 1 1
0.258184046748101 0.254996986254621 1 1
0.310413230727264 0.306408223402274 1 1
0.177800343349531 0.176711974106024 1 1
0.184814392373906 0.182944884236255 1 1
0.203384748789672 0.201411105322358 1 1
0.179134462131891 0.177787388981714 1 1
0.129034782588682 0.127093385889498 1 1
0.235805421364635 0.233120820935538 1 1
0.150212998557465 0.147918526769999 1 1
0.186992131199099 0.184524697169906 1 1
0.0715900054738245 0.0709473405493307 1 1
0.210236254952466 0.208045406994112 1 1
0.0657551553777104 0.0644401721156416 1 1
0.196743913703268 0.194784845363306 1 1
0.14274286084551 0.141175306770805 1 1
0.190296362074163 0.188618491463339 1 1
0.130745382308378 0.129519526984836 1 1
0.107719672481526 0.106851858814852 1 1
0.170872930935285 0.169083766206928 1 1
0.12971281631395 0.128274693527929 1 1
0.183136869689918 0.180969726093814 1 1
0.2021307185485 0.199827877489029 1 1
0.256305792632243 0.253741583313051 1 1
0.28998659529029 0.286770121475229 1 1
0.0229405772881596 0.0229413250000824 1 1
0.26502053690036 0.262900267156848 1 1
0.180396748806734 0.178516235735308 1 1
0.279917612825727 0.276623391293945 1 1
-0.1157791107142 -0.114752381181436 0 0
0.291389348174681 0.288236865454562 1 1
0.216058724258814 0.213667000393097 1 1
0.233881895439847 0.231526438825783 1 1
0.268415220020711 0.265507178385254 1 1
0.172957871930768 0.17140232434281 1 1
0.191419343718795 0.189950244887798 1 1
-0.0149030437514991 -0.0145446161399976 0 0
0.116859680116292 0.11601165179028 1 1
0.259822645432533 0.257721354919568 1 1
0.309146275534704 0.306817291956468 1 1
0.12371046161982 0.122496968758218 1 1
0.301770527166242 0.298640099088773 1 1
0.113878049838659 0.112766531916666 1 1
0.293714340361899 0.289570792821012 1 1
0.277861813566496 0.275238684766775 1 1
0.0468989138677278 0.0464400509650024 1 1
0.129959996307237 0.128375548793421 1 1
0.202193822979305 0.200155420455939 1 1
0.157234313655918 0.155849539267018 1 1
0.259394600568834 0.256181600766421 1 1
0.151545945413133 0.14967092138747 1 1
0.202775035282641 0.200864522618525 1 1
0.238530591715334 0.236140356123943 1 1
-0.0134987119034127 -0.0134210333377653 1 1
0.296413240252957 0.293441145976955 1 1
0.223236072123819 0.221164409457608 1 1
0.0718836060682154 0.071518709618461 1 1
-0.0374922871230359 -0.0367648810370013 0 0
0.224295891720503 0.221952807124177 1 1
0.257247368026638 0.254810507246983 1 1
0.279823359743145 0.277035039040024 1 1
0.242245723895717 0.240230497046412 1 1
0.453951072826632 0.449697879975053 0 0
0.102203566238167 0.100816327441081 1 1
0.22681442215188 0.224827832479045 1 1
0.208911062000675 0.206344501472089 1 1
0.347681271874402 0.344372153394819 1 1
0.127863287160498 0.126596334413847 1 1
0.224982227922841 0.222861457780209 1 1
0.145102116643238 0.143961567958843 1 1
0.380122322892547 0.376282963409072 0 0
0.136691539492415 0.135412078765145 1 1
0.156784006779551 0.155219745888589 1 1
0.246115935705703 0.244049333928249 1 1
0.263428199452489 0.261021424329099 1 1
0.168600086389407 0.166406904541182 1 1
0.247484540372285 0.244792154335002 1 1
0.122558068130017 0.121883422146274 1 1
0.168511031024153 0.167046409314866 1 1
0.293692605993933 0.29072367697981 1 1
0.344182519268501 0.340841245584818 1 1
0.190359079371759 0.188825469636572 1 1
0.274784571261969 0.271837020988424 1 1
0.0824969583583395 0.0817394702097857 1 1
0.002732450319615 0.00267137699572206 1 1
0.227121778625271 0.225009901164169 1 1
0.355758611977155 0.352562759883484 1 1
0.190927568762269 0.188550483871168 1 1
0.200799342583513 0.199281895718933 1 1
0.0470129791776026 0.0462671725865086 1 1
0.0872654331502135 0.0867505078553865 1 1
0.379316023209225 0.376200971364818 0 0
0.0359595697110415 0.0361937402424193 1 1
0.257988044000484 0.256064406939371 1 1
0.127795778927795 0.126552108847964 1 1
0.147172083008738 0.145317059587 1 1
0.127226722403209 0.125992151662193 1 1
0.217444502203251 0.215482346580054 1 1
0.0529256443287863 0.0519140602051894 1 1
0.213712397352639 0.210954760911626 1 1
0.163464031041541 0.161727066458508 1 1
0.216524019525646 0.214543194617659 1 1
0.351936740294603 0.348605404235472 0 0
0.189137935053802 0.187520099556289 1 1
0.343497749022462 0.340196254856808 0 1
0.333328725631938 0.328604142483035 1 1
0.117602387994895 0.116541080315524 1 1
0.261285416571856 0.258295781797566 1 1
0.133465727445076 0.132513631839697 1 1
0.31782607744498 0.314818949535075 1 1
0.370308584382151 0.366606427057632 0 0
0.236393963299799 0.233464777660955 1 1
0.203165227936931 0.201444235974882 1 1
0.255862019273725 0.252496336524621 1 1
0.252659863099895 0.249040108861824 1 1
0.396334554629479 0.392281823928253 0 0
0.276292192941903 0.273512225582922 1 1
0.0716822773344454 0.071188940037781 1 1
0.11213828662656 0.111504612854647 1 1
0.130329776125638 0.129876078372057 1 1
0.195797217642317 0.193733463432789 1 1
0.344800019488123 0.34113405498227 1 1
0.16226366291465 0.160311944588956 1 1
0.0636003291022261 0.0627180192189378 1 1
0.212514201768767 0.210086067639235 1 1
0.271735486377428 0.268907614339368 1 1
0.192472664914495 0.190630184856574 1 1
0.195653196686911 0.193318128114172 1 1
0.21023165810661 0.208149154019472 1 1
0.258921564002611 0.256675985638107 1 1
0.0095743797669781 0.00931035036893355 0 0
0.275770740064752 0.272738150818621 1 1
0.222712460450031 0.220429241872569 1 1
0.204955004054183 0.202671993195256 1 1
0.00791076419743064 0.0079614157426815 0 0
0.21041403851013 0.208653473150647 1 1
0.172270410706314 0.170456589691312 1 1
0.168873132426139 0.167692276201935 1 1
0.0682925814378915 0.0673615968585327 1 1
-0.0508957478585848 -0.0504355989033199 0 0
0.240127129324827 0.237884436543985 1 1
0.203671404107385 0.20123337491643 1 1
0.114400407793135 0.112858276867679 1 1
0.223065348307214 0.221078467483415 1 1
0.0830338006038646 0.0822822123169625 1 1
0.258345739286373 0.25550948466757 1 1
0.341704375205099 0.338025126267689 1 1
0.247050510898223 0.244334600701789 1 1
0.323852390897411 0.320583944762476 1 1
0.185668088369727 0.184366141383538 1 1
0.313555513177177 0.310462406008571 1 1
0.138354679026126 0.137156464392989 1 1
0.0816035382034684 0.0807307182249854 1 1
0.144974399646321 0.143576621582298 1 1
0.284482319937102 0.281345923412034 1 1
0.140736181329556 0.139446322066867 1 1
0.209175135261404 0.20683047384932 1 1
0.209656537836844 0.207672541334149 1 1
0.308324047249689 0.305060272816136 1 1
0.230570557309203 0.22869321997803 1 1
0.281202756612293 0.278535335201901 1 1
0.268834689419275 0.266997021192159 1 1
0.314548141492009 0.311579824282513 1 1
0.316622786587175 0.313125582299355 1 1
0.354819457056316 0.351624864495307 1 1
0.235065549093573 0.232504809666512 1 1
0.182218564583475 0.180487354970392 1 1
0.153913669903194 0.152424525308068 1 1
0.210913585326332 0.208528652923411 1 1
-0.0259146131138433 -0.0256507593490672 0 0
0.225132315529392 0.222810619940408 1 1
0.20090354180072 0.198487949924546 1 1
0.173038505299411 0.17125681899674 1 1
0.235658446439328 0.233289149322185 1 1
0.0601067173089007 0.0598027894390809 1 1
0.138856756791211 0.137651417294508 1 1
0.243850175130272 0.241268083714725 1 1
0.259918698917139 0.256389401203615 1 1
0.137787969287692 0.137110380863559 1 1
0.312897805213042 0.309281542355074 1 1
0.091569193307462 0.0910668043204468 1 1
0.206564041965365 0.204647941557216 1 1
0.137751422016186 0.136808598676718 1 1
0.206902384822934 0.204850974395551 1 1
0.284765700686216 0.282147223036897 1 1
0.053994338899192 0.0536457014569265 1 1
0.0807838320935931 0.0802176695461813 1 1
0.124241446423471 0.123116243100384 1 1
0.164903634289925 0.162624329587798 1 1
0.213480361986208 0.21201128961191 1 1
0.127912183239214 0.126881141653769 1 1
0.156938529931072 0.155597630349238 1 1
0.303086418544453 0.300541596479932 1 1
0.296038013082606 0.293609164653509 1 1
-0.0168154493459402 -0.017250110683906 0 0
0.183119650392844 0.181298949597307 1 1
0.0149354875017711 0.0147073188681588 1 1
0.0723889997308283 0.0714393964030303 1 1
0.208950992124325 0.207482332254847 1 1
0.265246292195772 0.262629717073975 1 1
0.272256763309983 0.269653243188588 1 1
0.134330955163622 0.132975834480618 1 1
0.0369052322041087 0.0371272785708303 1 1
0.204614304236696 0.202932461643931 1 1
0.177500781452977 0.176102699716266 1 1
0.334274888699197 0.330306698800522 1 1
0.25154154184236 0.248806254600176 1 1
0.237000000745046 0.234733818038889 1 1
0.236092230024721 0.233559507862974 1 1
0.240258363956391 0.23800458354173 1 1
0.103181726710523 0.101992875253293 1 1
0.186146254462155 0.184266950647624 1 1
0.242678842568886 0.240348017653295 1 1
0.126123707216502 0.124914526328182 1 1
0.122216139131774 0.120969854561387 1 1
0.228280071907325 0.226059817404037 1 1
0.114754246421616 0.113441289773454 1 1
0.181281949635898 0.179663055727847 1 1
0.159602720694932 0.15803409679269 1 1
0.221549069667718 0.219260232335757 1 1
0.116658511727041 0.1154659733958 1 1
0.166405165152743 0.164390248890274 1 1
0.0732595042724184 0.0724980591021031 1 1
0.348664937533852 0.345352969335446 1 1
0.221438342010379 0.219619671603893 1 1
0.299388565657002 0.296550605389178 1 1
0.265724894188904 0.262791889368253 1 1
0.0896582209546471 0.0884003944322705 1 1
0.00931949500491287 0.00950252060590652 1 1
0.269897595334912 0.266695059911944 1 1
0.154833927288067 0.152734054391634 1 1
0.229678433178618 0.227442991201835 1 1
0.14876020640444 0.147317790689078 1 1
0.165620528265293 0.164529694014585 1 1
0.266355284517513 0.263611921315654 1 1
0.306534527193893 0.303818859570264 1 1
0.421320013184357 0.417231721435357 0 0
0.323766793341892 0.320741816696459 1 1
0.0925120607610385 0.0916326544154236 1 1
0.185926667105409 0.183220338966398 1 1
0.0438645704352264 0.0431470459749864 1 1
0.361035194991858 0.35766885298607 0 0
0.210227366043578 0.208203883846347 1 1
0.1217081143716 0.120519654331936 1 1
0.326664467979777 0.324067513190183 1 1
0.153670957746129 0.151049701269858 1 1
0.307895210764913 0.305238551345534 1 1
0.0354020630035033 0.0341060363827725 1 1
0.0810854789657514 0.0802408843148555 1 1
0.336167040941659 0.332149967801789 1 1
0.19336244018071 0.191372245010133 1 1
0.174813011444587 0.172293371160359 1 1
0.367888672085588 0.363635290892713 0 0
0.296439123697738 0.29366989180022 1 1
0.132695234408506 0.131312162555844 1 1
0.225304777750913 0.222869152997269 1 1
0.242809153609405 0.240407350117119 1 1
0.261097418134823 0.259324339780714 1 1
0.254382901875145 0.252286384722813 1 1
0.311950051029396 0.308614846111255 1 1
0.156501700789066 0.155161303138178 1 1
0.122623474978515 0.120730412892424 1 1
0.100130950426892 0.0997516289338595 1 1
0.275271999279152 0.272755656155155 1 1
0.260237273640292 0.25783019057471 1 1
0.327299789816694 0.324281325080628 1 1
0.0686191490280577 0.0683727028702523 1 1
0.255837822747645 0.253146922532493 1 1
0.302602434710054 0.299828825305556 1 1
0.140948111970541 0.140060207576717 1 1
0.206884982225849 0.204887142746747 1 1
0.0884861143037239 0.0881345520469364 1 1
0.188133589689104 0.186788199929287 1 1
0.0957176700785867 0.0946268635863868 1 1
0.141246816239267 0.140162076622403 1 1
0.159919989320354 0.158310233678173 1 1
0.112597729280154 0.111370146643096 1 1
0.223202626296492 0.221062229703153 1 1
0.175763567268935 0.174321410060598 1 1
0.243687565260789 0.240902187846614 1 1
0.185367253146855 0.183588973588881 1 1
0.367102149970928 0.36395303157563 1 1
0.246502811250964 0.243987410480035 1 1
0.189358677271672 0.186996651919777 1 1
0.27576492674907 0.273453400657672 1 1
-0.00145470383580973 -0.00204297611607019 0 0
0.0639100110803739 0.0635850020104377 1 1
0.113166057983349 0.112033171855692 1 1
-0.0477047262627503 -0.0473496093031033 0 0
0.419663469993712 0.415654499079779 0 0
0.18108885365226 0.179389474120847 1 1
0.1855997592496 0.184210798681547 1 1
0.143158850687205 0.14222971086634 1 1
0.298983619341966 0.295060468845544 1 1
0.29622467407359 0.292974092831284 1 1
0.318279493648042 0.315143117812215 1 1
0.244089093748642 0.241654696806395 1 1
0.266378135559663 0.263640712531706 1 1
0.178039467793079 0.176055321834565 1 1
0.0508248549499761 0.0501333532780438 1 1
0.223057496309697 0.220875897869561 1 1
0.227306432056002 0.22509266027654 1 1
0.0437130188150007 0.0431593179305703 1 1
0.203924932682945 0.202063596591347 1 1
0.225129164156295 0.222984692984115 1 1
0.224158822128267 0.22240172766506 1 1
0.240523128373542 0.237675042469878 1 1
0.178967867674242 0.176534214611922 1 1
0.0897439928253082 0.0892075075447615 1 1
0.25877144942567 0.255623160494673 1 1
0.273024114372204 0.270315097165205 1 1
0.145638522693667 0.143937846577762 1 1
0.334233557873024 0.331420150219771 1 1
0.203991642604442 0.201946345093949 1 1
0.261983301562261 0.259537585352634 1 1
0.199564088386734 0.197338732289336 1 1
0.320474805079288 0.317786325408895 1 1
0.191154299474859 0.189139256289618 1 1
0.278120126100885 0.275619391842083 1 1
0.203221944946953 0.201292815153962 1 1
0.255642567151087 0.252042540877006 1 1
0.434704651372884 0.430232027352355 0 0
0.190171124098194 0.188514821367894 1 1
0.166104809470483 0.16415996898342 1 1
0.036984399437327 0.0359617139431765 1 0
0.0634964513081616 0.0627702628585465 1 1
0.156442845006637 0.154442792542757 1 1
0.347329229109053 0.344259142586596 1 1
-0.00510770402483224 -0.00439744736687001 0 0
0.161813194006976 0.160349097454339 1 1
0.106108597644597 0.105185280530364 1 1
0.227064039452762 0.224684857691022 1 1
0.091788256743451 0.0905167310656399 1 1
0.228205617798744 0.226126534335515 1 1
0.13083158754772 0.129566364924648 1 1
0.246678802251428 0.243606437534215 1 1
0.109368354736594 0.108308003215754 1 1
0.293412394098525 0.291091173014126 1 1
0.100722503225791 0.0993863796122245 1 1
0.205012042576331 0.203179099722031 1 1
0.233102535348612 0.23082385705519 1 1
0.112695622580053 0.111315177497199 1 1
0.0936537696661681 0.0925895772639436 1 1
0.154136960173197 0.152584544097027 1 1
0.339611085984357 0.336209540417239 1 1
0.325495549428697 0.322579423065916 1 1
0.153016694130021 0.151306628617578 1 1
0.261337974140073 0.258301273881997 1 1
0.381898936408638 0.378504565913331 1 1
0.175467335168729 0.174416674246781 1 1
0.279534713163325 0.276807677006245 1 1
0.200446194315794 0.198872971530949 1 1
0.256359950345068 0.253466737643333 1 1
0.29503535259081 0.292166967611939 1 1
-0.0433032930662309 -0.0429903865679908 0 0
0.243197830703048 0.241191817417161 1 1
0.181244957231558 0.180070190071159 1 1
0.299992297010525 0.296779945338358 1 1
0.260888483858318 0.258014734516949 1 1
0.268011563392536 0.265781472703718 1 1
0.138468974709199 0.136616872260919 1 1
0.181024667191847 0.179394978180197 1 1
0.316565364236723 0.313111088634894 1 1
0.172067445064898 0.169846373910725 1 1
0.291035167957058 0.288284073322164 1 1
0.200300624779004 0.198351405660791 1 1
0.122953173520535 0.121862520003224 1 1
0.32540304132635 0.322062445951369 1 1
0.164052806933206 0.162090035479887 1 1
0.181989910119617 0.180656900486339 1 1
0.216204480796626 0.214591540584358 1 1
0.138861209484389 0.137233873097199 1 1
0.213601752450353 0.211437797376599 1 1
0.211436824235838 0.209269121222403 1 1
0.19908481702246 0.196823778732515 1 1
0.175349933470261 0.173981995021719 1 1
0.121439049579226 0.120612620602443 1 1
0.0889751496271853 0.0875717760335377 1 1
0.281727486157992 0.278793820511795 1 1
0.160690192554257 0.158787400626807 1 1
0.15929852794811 0.157759772348216 1 1
0.124925219515908 0.123680945501218 1 1
0.171686461813309 0.169709495521651 1 1
0.292332353182745 0.288903602964434 1 1
0.145154958333418 0.143981916263404 1 1
-0.0485089088395131 -0.0481140108434014 0 0
0.178132574473314 0.17699338294359 1 1
0.315463905056038 0.312683172154729 1 1
0.204763264988 0.202743357460815 1 1
0.0505189925981639 0.0499312535076835 0 0
0.134243618523355 0.132580858280224 1 1
0.324475373508867 0.321834147338954 1 1
0.208169592816475 0.205833254156696 1 1
0.238231924774057 0.235146301533944 1 1
0.131719335223151 0.129605253814765 1 1
0.45073083729033 0.445749010344511 0 0
0.29308879858891 0.290594181791864 1 1
0.189595642853905 0.187630328249571 1 1
0.335026919846444 0.331435092782766 1 1
0.189863467080642 0.188729884215503 1 1
0.298831012788674 0.296167609504599 1 1
0.312061617625535 0.308926070356188 1 1
0.291973342162145 0.289277002505066 1 1
0.226406758814847 0.224260196476942 1 1
0.111863966765452 0.111415294078781 1 1
0.0866524956299938 0.0856930373548693 1 1
0.221623939083351 0.219206658163656 1 1
0.209982804406073 0.208482902138861 1 1
0.357979354295744 0.35346566439621 1 1
0.116752591432914 0.116035147257916 1 1
0.365742138617202 0.361877953267205 0 1
0.211208597452519 0.209376281744718 1 1
0.176799568061987 0.175655695988114 1 1
0.25200657391301 0.249199018027752 1 1
0.19894378897262 0.196973858167297 1 1
0.26658895053535 0.26274949929646 1 1
0.0854187601793517 0.0844296943993228 1 1
0.154578228140851 0.152566253545118 1 1
0.0244015386572138 0.0241239606190763 1 1
0.118499764099185 0.11686237041901 1 1
0.227849086419082 0.226029546420175 1 1
0.284497954050981 0.28232965513464 1 1
0.0864422842471482 0.0857335592568333 1 1
0.378146265063118 0.374373229904731 1 1
0.181763235008236 0.179493130223184 1 1
0.194228591209907 0.19242278854594 1 1
0.167986423071529 0.166398272530235 1 1
0.21267371957981 0.210907702667143 1 1
0.240263652371856 0.237418890440228 1 1
0.248406408900504 0.245574725224994 1 1
0.183013646642159 0.181141398651712 1 1
0.31111002350811 0.307418840705954 1 1
0.19929344157589 0.196996329227961 1 1
0.162611035492243 0.161001038976568 1 1
0.329323729505858 0.325964543206049 1 1
0.231119486531329 0.228992051060456 1 1
0.0676795404637093 0.0672562353545093 1 1
0.288881601216704 0.28534702756364 1 1
0.277647048598023 0.274790316634504 1 1
0.180543323219308 0.17905700686889 1 1
0.245478857786898 0.243270219501657 1 1
0.161253085218012 0.159656694733116 1 1
0.108669330579119 0.107503555642641 1 1
0.301590174052828 0.299061011383829 1 1
0.0712625554930547 0.0702296849540035 1 1
0.272113997335794 0.269077279793033 1 1
0.0496954652652251 0.0493468883114319 1 1
0.228929756707551 0.226901968404265 1 1
0.249922926516108 0.24783502306673 1 1
0.0873426613952708 0.0869513410619274 1 1
0.189246593597494 0.186381194455041 1 1
0.22472313652795 0.222514154186785 1 1
0.263223252946243 0.260457616463408 1 1
0.252054665082327 0.2500748699088 1 1
0.23563238375922 0.233992149667383 1 1
0.0586833957722878 0.0579370322718524 1 1
0.238335674647505 0.236308130704516 1 1
0.10944838762667 0.109319438104703 1 1
0.229309488128778 0.227207932427126 1 1
0.0758554333352002 0.0749826505218095 1 1
0.33697653955481 0.333023758744024 1 1
0.234069240231513 0.231566469550902 1 1
0.349273894138794 0.345997158329645 1 1
0.312157611505446 0.309131295216483 1 1
0.137787587295008 0.136097539700926 1 1
0.0944758293049028 0.0937268030128989 1 1
0.125454239859225 0.124720225402296 1 1
0.281401799070035 0.278237779031595 1 1
0.31000795557345 0.307052633548676 1 1
0.237895699331733 0.23524534036803 1 1
0.193322868255883 0.191581619831245 1 1
0.107412148117378 0.106595614367425 1 1
0.154411877573519 0.153027248509062 1 1
0.347800608176843 0.344344639399287 1 1
0.143976040673923 0.141959096036143 1 1
0.0205535047125024 0.0201507106567296 1 1
0.288820651189981 0.285445409604901 1 1
0.337029598948399 0.332703911289703 1 1
0.217865143081803 0.215839092897695 1 1
0.379731275410832 0.375845345854235 0 0
0.245155570662271 0.242157860881982 1 1
0.17070128378064 0.169244225969055 1 1
0.302960374080264 0.299289648714907 1 1
0.431690199711918 0.427507437873673 0 0
0.199252640898512 0.197147010517148 1 1
0.148348012825112 0.146840625738425 1 1
0.134923653612097 0.133963211117863 1 1
0.260922905197793 0.257503682522107 1 1
0.22322658364436 0.221243058251047 1 1
0.339808297281054 0.33679784612575 1 1
0.320017637419642 0.316716905580173 1 1
0.366627590777607 0.362700865859587 1 1
0.167117532218715 0.165396288018615 1 1
0.207926592783421 0.205986418516931 1 1
0.220494517939586 0.218514520241386 1 1
0.156374720320002 0.154253132447146 1 1
0.297838109340639 0.295032742708903 1 1
0.267297518245729 0.264720517663014 1 1
0.143190253172939 0.141850290178276 1 1
0.386154307270317 0.382528557316164 1 1
0.227845678764107 0.225408189931142 1 1
0.124409330151345 0.123308057244336 1 1
0.0586571862487279 0.0580414640235399 1 1
0.228806143966193 0.225782526898997 1 1
0.233523004782143 0.231424109956505 1 1
0.21715370597724 0.215231068915515 1 1
0.168110405043175 0.166330652226487 1 1
0.100189110630743 0.0990909859861003 1 1
0.0384309167420697 0.0385010091756051 1 1
0.321745705066919 0.318603778764658 1 1
0.205452519022293 0.203543002195186 1 1
0.136056998286948 0.134651807928544 1 1
0.264242049694223 0.261774618219435 1 1
0.16392538686808 0.16228068713276 1 1
0.256647835897066 0.25445365062552 1 1
0.292167138354662 0.289323977950444 1 1
0.229171008209442 0.227104695115046 1 1
0.169192882979204 0.167512397003082 1 1
0.267656378742611 0.264937081102603 1 1
0.244654538801525 0.241945305199646 1 1
0.268055649705342 0.265280002756776 1 1
0.175552781006135 0.174273815190726 1 1
0.254036643092392 0.251243055898079 1 1
0.325381024400778 0.322303077221158 1 1
0.221893885063654 0.219672834126881 1 1
0.102396673728746 0.101261739455124 1 1
0.159477340239087 0.157771837600993 1 1
0.173739490351848 0.172085619664083 1 1
0.202270562401709 0.201155917845503 1 1
0.157878142926346 0.15630123979811 1 1
0.28050114748123 0.278142570967095 1 1
0.157456669542455 0.155603910155509 1 1
0.160800307570723 0.159167359037604 1 1
0.0769997915504706 0.0761038426483606 1 1
0.151796923833947 0.150571461713522 1 1
0.224412858583268 0.222071684435699 1 1
0.297924591620586 0.294461785555683 1 1
0.114104233481798 0.112614065659754 1 1
0.0950435343254951 0.0942875439563198 1 1
0.336887823406504 0.333372503375164 1 1
0.277252361825305 0.274375993393549 1 1
0.429041769849957 0.425096247959001 1 1
0.150373200901487 0.148529576023605 1 1
0.235006103421951 0.23219417348488 1 1
0.237146416396026 0.234841883683486 1 1
0.0478683525269365 0.047080052977457 0 0
0.122784782026052 0.121861015235501 1 1
0.359212585108837 0.35569938923979 1 1
0.292105157966521 0.289204351784982 1 1
0.216679961587323 0.21421894363483 1 1
0.159948565272845 0.158438301992786 1 1
0.243620606730041 0.240161876908496 1 1
0.2973514134566 0.294497228719135 1 1
0.290629369358742 0.287830864946777 1 1
0.15346569792973 0.152013843894125 1 1
0.456431429562532 0.451510068351121 0 0
0.19891899360207 0.196938280831921 1 1
0.232429906286891 0.230215069155655 1 1
0.0327539630554943 0.0319616289815067 1 1
0.164664876314556 0.163040300962757 1 1
0.324852096734884 0.321773142240516 1 1
0.159297750115573 0.157962508693393 1 1
0.332091972367348 0.328874803383005 1 1
0.323819647208451 0.320782087299875 1 1
0.113486426939745 0.111971589068469 1 1
0.353237719566619 0.350151816981937 1 1
0.110733318394454 0.109023710770179 1 1
0.117577635707851 0.116721169502472 1 1
0.164384060711527 0.163237041827627 1 1
0.0549997215869698 0.0546569496277976 1 1
0.154676460482601 0.152322061853884 1 1
0.125171157015455 0.123823366948536 1 1
0.418743755945179 0.414602710539208 0 0
0.303816026698062 0.300825940716988 1 1
0.190556227181862 0.188129451825312 1 1
0.262734387656023 0.260479660656871 1 1
0.165522613970779 0.163924833651788 1 1
0.215539055720993 0.213128032151028 1 1
0.149343858597564 0.148274945116601 1 1
0.279982572800575 0.277161702098528 1 1
0.0705992824026284 0.0696609438973043 1 1
0.133842211438299 0.132351415445936 1 1
0.235614366664782 0.232706302563043 1 1
0.34619515006642 0.343113457827532 1 1
0.0126141798422033 0.0132168986135443 0 0
0.208880007869467 0.206326151002335 1 1
0.335691133712461 0.33244724853662 1 1
0.113358787522497 0.111764724023121 1 1
0.169573311274621 0.167572131611565 1 1
0.222112594401622 0.219894401208304 1 1
0.116127502737255 0.114076613985419 1 1
0.134493282881226 0.133440119604612 1 1
0.234100444138426 0.23206921829789 1 1
0.155605402183662 0.154185370482412 1 1
0.209098601998354 0.206157316581453 1 1
0.195064797067149 0.193378485288486 1 1
0.141316030884644 0.140215724772202 1 1
0.0800390648452517 0.0790780008587305 1 1
0.133824034615169 0.132728683045613 1 1
0.0373900930981529 0.0368312313875643 0 0
0.328166839205866 0.325274699264129 1 1
0.283274164839808 0.281089643549755 1 1
0.0511858500665438 0.0508024764446873 1 1
0.415389571359684 0.411432429691397 0 0
0.390591962193766 0.386125135147848 0 0
0.18077143630636 0.17919710397018 1 1
0.184290371822974 0.182562969942854 1 1
0.18680113881272 0.185089886636036 1 1
0.149745170252018 0.148501252631498 1 1
0.214907509317724 0.213082694357719 1 1
0.291341939640738 0.288584634975017 1 1
0.167583007052741 0.166066779758247 1 1
0.141850284535443 0.140492901657933 1 1
0.19239087139839 0.190386646788307 1 1
0.227071270636284 0.224359666525116 1 1
0.299093227249536 0.296061658152822 1 1
0.226901819912977 0.224722515522579 1 1
0.26339927892693 0.260594790674168 1 1
0.33333098912403 0.330019047234301 1 1
0.0807580519675257 0.0801861633053818 1 1
0.263726537135761 0.260867800420252 1 1
0.184054311247699 0.18221101552502 1 1
0.295999250259152 0.293185991861163 1 1
0.0711965305317535 0.0706347404938899 1 1
0.0617101524053674 0.0614851743211679 1 1
0.163614610918668 0.162501394238192 1 1
0.163295337724654 0.161891945914779 1 1
0.371536060520564 0.367889413364228 1 1
0.18319514306346 0.181660068505816 1 1
0.437753480819846 0.433669956178414 0 0
0.410641924918272 0.404817908583349 1 1
0.203223457192036 0.200571168310149 1 1
0.325777122042165 0.322372539723213 1 1
0.243953899515858 0.240895232520075 1 1
0.216131464319501 0.213432340853869 1 1
0.0240142846989218 0.0233168277138673 1 1
0.246494172150649 0.244187833216974 1 1
0.269818921118507 0.266569628350601 1 1
0.0449745338626241 0.0443817036066018 1 1
0.304611683403937 0.301512501605658 1 1
0.0380048844794341 0.0381668247512216 1 1
0.257925214688174 0.255017273211651 1 1
0.151217617968539 0.149550955674848 1 1
0.248553580098269 0.246875470925526 1 1
0.165537533837614 0.163436130672984 1 1
0.228416529792838 0.225840858362277 1 1
0.26775273732755 0.265220626477755 1 1
0.0609140141672202 0.0605833566787336 1 1
0.373985940265203 0.370492470944099 1 1
0.323538567452669 0.320256317365895 1 1
0.434435757753655 0.430495835032424 0 0
0.238636413066273 0.236223582525197 1 1
0.18870806505484 0.187413141989071 1 1
0.26788078474387 0.265639799989816 1 1
0.256517198162061 0.253572479484699 1 1
0.195565423819148 0.193818651269637 1 1
0.102439020952269 0.101718864374102 1 1
0.22778675768848 0.225806939754721 1 1
0.122039704249933 0.120384978447086 1 1
0.233850156068888 0.23166025540481 1 1
0.0654944957006239 0.0646167468911379 1 1
0.0606454476443558 0.0601723765412587 1 1
0.317768335738106 0.314490104427047 1 1
0.282338386850278 0.27962006288113 1 1
0.399224827022957 0.395422316919007 0 0
0.186226794656465 0.183616666064966 1 1
0.218216544547082 0.215908395881038 1 1
0.222594126755428 0.220479778547128 1 1
0.419705343449767 0.414834140905551 0 0
0.164544668439944 0.163113758040382 1 1
0.132398330809375 0.13116881192201 1 1
0.511184061068732 0.505765952108687 0 0
0.21256549820968 0.210799672753187 1 1
0.18949358615144 0.187420992648927 1 1
-0.000189158999741992 -0.000459713002499355 1 1
0.232698011204557 0.230440289529935 1 1
0.24411392727648 0.241150351099708 1 1
0.159931409373992 0.158352647564629 1 1
0.351542878252515 0.348336092829836 1 1
0.329332251676891 0.325827539421051 1 1
0.268895091817716 0.266752416511325 1 1
0.138033549591468 0.136179309710695 1 1
0.190217031104996 0.188197731197723 1 1
0.244269989895114 0.241689940553717 1 1
0.132967926208986 0.131490398755428 1 1
0.21320894115506 0.211341990866753 1 1
0.149063472404544 0.148020532892066 1 1
0.32587913431835 0.321483637037098 1 1
0.169646337894041 0.16683374749367 1 1
0.331347098992082 0.327649163315233 1 1
0.224015729763613 0.222234327779964 1 1
0.105342007426952 0.105020582510814 1 1
0.279131940255627 0.277011818853464 1 1
0.15915228109405 0.157541714470606 1 1
0.00359009787846646 0.00282814253882913 0 0
0.345937544954808 0.34221673126247 1 1
0.0819724093335952 0.0813333181133428 1 1
0.357502245487397 0.354593574725076 1 1
0.144211647248177 0.143086568937941 1 1
0.105578223010136 0.10443539604649 1 1
0.246319656725723 0.244344714729901 1 1
0.143776141508603 0.142517523050316 1 1
0.320005447062868 0.316965001715063 1 1
0.310607083644593 0.30750766042497 1 1
0.44003767942122 0.4356886081991 0 0
0.143271585774802 0.141630116289484 1 1
0.0971887424868685 0.0964682661603304 1 1
0.0382702337290773 0.0377371624333062 0 0
0.00943770719678162 0.009211425426035 0 0
0.173024437552592 0.172039728153774 1 1
0.0685005921275348 0.0682018306166532 1 1
0.295402906357686 0.292448461918063 1 1
0.123846355570927 0.122904759237638 1 1
0.286241143649056 0.283945764135058 1 1
0.220025984669035 0.218205575648388 1 1
0.262091444324379 0.258801050825908 1 1
0.126995544095631 0.125554058559958 1 1
0.300872403553016 0.297724123795079 1 1
0.151117918152408 0.150080178796024 1 1
0.259981573993419 0.257610162228823 1 1
0.101801781892582 0.100029755037734 1 1
0.153670250988736 0.152511164250386 1 1
0.218839106835072 0.216092334424048 1 1
0.302135830526817 0.299166413967475 1 1
0.0184266958178685 0.0178721737913033 0 0
0.0333100159593652 0.033493272797261 1 1
-0.0370972422098494 -0.0362879081073368 0 0
0.292629668371555 0.289632412453115 1 1
0.242985076481309 0.24040963672516 1 1
0.146330850086549 0.145136456065573 1 1
0.250190571203111 0.248407678193885 1 1
0.198748905013748 0.196660399425381 1 1
0.22242422682769 0.220430956484942 1 1
0.135884497530746 0.133841054335249 1 1
0.402050606218801 0.398247327370006 0 0
0.22695917797473 0.224532578939652 1 1
0.108962490874379 0.1079520554754 1 1
0.0597478775826956 0.0592739777808875 1 1
0.30004761224733 0.29728232873227 1 1
0.174737619518868 0.173022215480829 1 1
0.194352722780196 0.193022624758627 1 1
-0.00312949663404233 -0.00291689151946917 0 0
0.142721853485673 0.141238914566971 1 1
0.196485149317813 0.194522184506886 1 1
0.139153861303852 0.137569092382555 1 1
0.13179241492312 0.12979189629433 1 1
0.127097402183856 0.125803871325678 1 1
0.0547893435673854 0.0539691728759938 1 1
0.256050975365173 0.254239468620345 1 1
0.234950117460626 0.232460386856061 1 1
0.250267591078404 0.24798861807768 1 1
0.181876990246995 0.180200502628455 1 1
0.0604394454451049 0.0591926694513047 1 1
0.164169455460989 0.162023361265249 1 1
0.2859527078189 0.283552782414173 1 1
0.206287774382167 0.204590691762803 1 1
0.201138286321237 0.198880773802551 1 1
0.346849014336422 0.343746538210814 1 1
0.239790801708236 0.237246075180407 1 1
0.20292885728472 0.200733919559993 1 1
0.131355612331954 0.130174587801307 1 1
0.153546625365419 0.151866600872093 1 1
0.135781381518776 0.133652664000974 1 1
0.169481725396363 0.167315636705025 1 1
0.0396689615980638 0.0391358346488041 0 0
0.0917429761112792 0.0908457580944242 1 1
0.262480893422765 0.259717095017806 1 1
0.0118245255618026 0.011727964151624 0 0
0.130247743539513 0.128925944069346 1 1
0.339453303055993 0.33598933791221 1 1
0.108438260693176 0.107592588011223 1 1
0.212651288988431 0.210400327761255 1 1
0.0780129395057411 0.0771748470793434 1 1
0.329426418720516 0.326081602419701 1 1
-0.0079305095359228 -0.00771036712438129 0 0
0.272621504572505 0.270148033682233 1 1
0.247706138547903 0.244523776279085 1 1
0.209936486295335 0.207810838784554 1 1
0.310787558634863 0.307774664759154 1 1
0.123148622794585 0.122570819723349 1 1
0.325562316874162 0.322657362055384 1 1
0.244640120455845 0.242452383427317 1 1
0.163005323958228 0.161731313973448 1 1
0.235651311238301 0.23351624475011 1 1
0.340511705227394 0.337197177212831 1 1
0.212394521217863 0.209976915156599 1 1
0.156427281978858 0.154955273389654 1 1
0.241484343265998 0.239695221392622 1 1
0.228161315715775 0.225497032045455 1 1
0.221503357928815 0.219953493174224 1 1
0.130297055411619 0.128930186750115 1 1
0.190565505441083 0.188487251933797 1 1
0.153006465025373 0.151106813071328 1 1
0.325960388410356 0.322841570194284 1 1
0.149147577774578 0.14714219715607 1 1
0.314006388313476 0.310885040609447 1 1
0.173718062989327 0.171817145238511 1 1
0.251615767356485 0.248716593655194 1 1
0.138100814105821 0.137348712172726 1 1
0.313556365716965 0.309786651668029 1 1
0.241403189266781 0.238075867405955 1 1
0.34296788069915 0.339876318491511 1 1
0.157019986479737 0.155516139157188 1 1
0.291464892487687 0.288710310562158 1 1
0.27994069576954 0.276947255269447 1 1
0.207951436952049 0.206106074011656 1 1
0.103215019119169 0.101445986205751 1 1
0.237731480531845 0.235785708326832 1 1
0.251906325910355 0.248512254407589 1 1
0.19262294671558 0.19039173212673 1 1
0.214855300910744 0.21256805840746 1 1
0.290669637172652 0.28704889969997 1 1
0.296906298560222 0.29383933425216 1 1
0.239202660140747 0.236399990681512 1 1
0.249982106743041 0.247115881062113 1 1
0.358913776662762 0.355355565138527 1 1
0.259820908246014 0.256961496000533 1 1
0.198490570785436 0.196587830192771 1 1
0.216104170686406 0.214138721227369 1 1
0.162072613416564 0.16037443036646 1 1
0.229247009698969 0.226846310723492 1 1
0.199138573739367 0.197356101492741 1 1
0.242771161597887 0.240838308786476 1 1
0.0557450708366344 0.0550247920627914 1 1
0.360244332957366 0.356259454278987 0 0
0.27403154129452 0.27099428144766 1 1
0.18485727857637 0.182327335385991 1 1
0.39174660296218 0.387037036846061 1 1
0.246078312713276 0.24299641824564 1 1
0.276316195887511 0.272091855196857 1 1
0.179002115252855 0.177147632452673 1 1
0.412319943005452 0.408668725938753 0 0
0.116932678731869 0.115697859560209 1 1
0.27429169456444 0.271104036299864 1 1
0.292716245124939 0.289846476789315 1 1
0.200171198425415 0.198403956680577 1 1
0.31556267938983 0.312693235960266 1 1
-0.0519669071673823 -0.0513559313846438 0 0
0.410635250983881 0.406712361961467 0 0
0.263357624530684 0.260733730756018 1 1
0.147979387401103 0.146287564314724 1 1
0.200598819742526 0.197957092191225 1 1
0.210135032622423 0.207993682906191 1 1
0.0960474681659684 0.0952604361834433 1 1
0.333403437455769 0.330214820323289 1 1
0.144304145853455 0.142585322422522 1 1
0.175232426038054 0.172906138554569 1 1
0.0978926834824802 0.0961994820949675 1 1
0.325093274439999 0.320982834926147 1 1
0.216766471746901 0.214697373004232 1 1
0.198735137119378 0.196732711973286 1 1
0.00543792141702926 0.00480269344768836 0 0
0.133832684245954 0.132403742560045 1 1
0.084894340294766 0.0837703259916741 1 1
0.232432911550358 0.23071982708414 1 1
0.256040035263607 0.253353617108822 1 1
0.0812662006354416 0.0804338090273796 1 1
0.200330717175164 0.197918988469611 1 1
0.248497322931412 0.246142297462619 1 1
0.222683818952591 0.219759056156091 1 1
0.315542625550696 0.312614812347414 1 1
0.0275953019745315 0.0272336519198444 0 0
0.306334603517727 0.303447010619368 1 1
0.162189986519987 0.160461773909106 1 1
0.250437152797769 0.247398696259517 1 1
0.0988237729516886 0.098083580283276 1 1
0.401564004608813 0.397420117756099 1 1
0.152059185753943 0.150164412170922 1 1
0.122499596102939 0.121105430604193 1 1
0.356712944978846 0.353355181310567 1 1
0.294290720210947 0.291150010827308 1 1
0.155591984865052 0.154547596181399 1 1
0.404164216723049 0.399562298054845 1 1
0.169032742775491 0.167367584636522 1 1
0.197731489562074 0.195813014345236 1 1
0.0829848078477037 0.0831324266554457 1 1
0.300396411487166 0.297286275227787 1 1
-0.0311049340682586 -0.0308471066697298 0 0
0.114620521983549 0.11366292969051 1 1
0.0419907474674487 0.0420616396032357 1 1
0.325523975271103 0.32229135970896 1 1
0.23300646638461 0.230723044965209 1 1
0.219394305630979 0.217736432367699 1 1
0.234686975250392 0.232598111840124 1 1
0.469879058773938 0.464735076542188 0 0
0.180776098910238 0.179131536087843 1 1
0.185175323513007 0.183047816707093 1 1
0.151006161378438 0.149300462337368 1 1
0.305193885740276 0.303156674193887 1 1
0.244431545143653 0.242432755330077 1 1
0.18242348395995 0.18063159254837 1 1
0.319228880533631 0.31581183603758 1 1
0.322898781424234 0.319053493248056 1 1
0.368276302821009 0.364906949783944 0 1
0.0904243745491181 0.0889397697392399 1 1
-0.00720310941427126 -0.00700600661292818 0 0
0.0167907075494564 0.0164832749394427 0 0
0.2427508941639 0.240513075320854 1 1
0.178432087585377 0.175785146434626 1 1
0.255746931854844 0.253704814829165 1 1
0.166898881490624 0.164914876005993 1 1
0.266161330625014 0.263424397956126 1 1
0.11216121158081 0.110884638982701 1 1
0.285413950091695 0.282437773107029 1 1
0.245504468763773 0.243433576901992 1 1
0.157440653930759 0.155881161867075 1 1
0.156375177315878 0.155354186590602 1 1
0.0918983064755 0.0906753605111393 1 1
0.0972252178565917 0.0964205232782726 1 1
0.233710788957681 0.231052283831826 1 1
0.233001400942662 0.230916332700046 1 1
0.425421453744562 0.421256828602503 0 0
0.145072431190454 0.143548148385297 1 1
0.318028532825733 0.31448104979009 1 1
0.357620812524434 0.353965699338797 1 1
0.0581375146855589 0.0576731948705296 1 1
0.137493859348593 0.135473664326358 1 1
0.301929015400418 0.299572767269563 1 1
0.135477770730924 0.134510882625016 1 1
0.00976551171242554 0.00915564543236762 1 1
0.256089084821738 0.253714679556655 1 1
0.181396020879603 0.179405250096313 1 1
0.311694716299483 0.30820369194231 1 1
0.272969891052962 0.270591005123231 1 1
0.189155482415021 0.187156916728898 1 1
0.188565183822877 0.186346879699198 1 1
0.326598026501562 0.322711698058955 1 1
0.189619522584944 0.188179265269569 1 1
0.189571764240178 0.186932295675862 1 1
0.198312122052721 0.19639968348294 1 1
0.00825154457194423 0.00864577923758454 1 1
0.140968108604292 0.138957144367862 1 1
0.303749175301321 0.300179141019338 1 1
0.197679332832208 0.196150017276341 1 1
0.0794091910079273 0.0787078507014743 1 1
0.130417228915537 0.128904974600411 1 1
0.186745229331291 0.185586501368469 1 1
0.20275902572155 0.20055572455806 1 1
0.111434912333996 0.110317537070341 1 1
0.146721747649756 0.145037421925774 1 1
0.263125015954669 0.260382858724371 1 1
0.145462122026539 0.143939201124619 1 1
0.0899216556463542 0.0891971022670902 1 1
0.0931304900524217 0.0927002345351848 1 1
0.117520938215259 0.11580249801704 1 1
0.304166955261678 0.300853308292851 1 1
0.0145687849630786 0.0144052245151186 1 1
0.260769444026953 0.258087892815845 1 1
0.161506939913661 0.159443146100431 1 1
0.0964722588773015 0.0957828945696236 1 1
0.180116369589984 0.177942594193073 1 1
0.143042376712831 0.141822672210227 1 1
0.404001041807853 0.399572939047168 1 1
0.241710693139692 0.238639899748326 1 1
0.248683432970513 0.245566493568876 1 1
0.140063741005608 0.138499728141821 1 1
0.200754848637197 0.197832375001702 1 1
0.182471407409859 0.181037040454728 1 1
0.295287421864503 0.292751019133673 1 1
0.0879742226514758 0.0875229275217111 1 1
0.123581731104305 0.122428824557406 1 1
0.235326356625356 0.232970918044463 1 1
0.367682790389631 0.364323003975073 0 0
0.0443199259728417 0.0441182669502833 1 1
0.189242737769526 0.188038021640254 1 1
0.255976876060117 0.253358609640259 1 1
0.171186521360674 0.169419480664124 1 1
0.311454222017629 0.308316617306142 1 1
0.172669663945565 0.170729354716796 1 1
0.0948431962622099 0.0941471361239995 1 1
0.190504386863806 0.188753487620239 1 1
0.285515172734043 0.282235798348936 1 1
0.14437871455414 0.143365456693604 1 1
0.310797867225621 0.307814839049506 1 1
0.140812327368616 0.139017258242761 1 1
0.193099490315574 0.190910108607566 1 1
0.265637826709739 0.263110045196531 1 1
0.15986767422211 0.159344875059509 1 1
0.235577816064296 0.233382453262013 1 1
0.289244467956041 0.286724193886667 1 1
0.139039349518977 0.137698970710468 1 1
0.161575136159106 0.160102652663435 1 1
0.364201752087981 0.360357887481036 0 1
0.225359541711669 0.223064011537059 1 1
0.263524809626203 0.260954251349091 1 1
0.16524366293985 0.163153497265039 1 1
0.212528277612397 0.21024381490809 1 1
0.156241833526591 0.154744820466119 1 1
0.21852696869157 0.215895846767819 1 1
0.247728191710231 0.245688020401104 1 1
0.137492211400904 0.135896266205531 1 1
0.336735004260007 0.33381146449333 1 1
0.0718018737604859 0.0710695763559575 1 1
0.16812185409047 0.166639245247069 1 1
0.137332622229479 0.135781201821506 1 1
0.115116811052164 0.11411830914497 1 1
0.162848065646551 0.161018367664643 1 1
0.358434655262239 0.355069435293463 0 0
0.409428050823302 0.405669686494178 0 0
0.113197682582608 0.111690462517141 1 1
0.272426082314522 0.270171075400622 1 1
0.337738614133712 0.333781101573457 1 1
0.0546175434389308 0.0541510449174341 1 1
0.184271167888395 0.182897045838565 1 1
0.167314443898898 0.165708686397559 1 1
0.391823613484455 0.387336525596343 1 1
0.231816853124124 0.229341941957921 1 1
0.109139992250606 0.107844127268989 1 1
0.338883658777938 0.335281250781798 1 1
0.121607640697422 0.120086880366804 1 1
0.142038655330023 0.140155086200806 1 1
0.104326366148912 0.103626779569506 1 1
0.310554813508664 0.307577645814771 1 1
0.260212531347121 0.258044287495975 1 1
0.105404993846889 0.104456760275714 1 1
0.221412225293366 0.218707168683441 1 1
0.0856497717112473 0.0847060913908359 1 1
0.160941320712199 0.159681850432292 1 1
0.100137730869452 0.0990576159312894 1 1
0.231290379853071 0.229429473706595 1 1
0.133754453611092 0.132155228230062 1 1
0.302265135887746 0.299117497863432 1 1
0.223339912746034 0.221217968544857 1 1
0.247557375196965 0.245049964028951 1 1
0.115322619528283 0.114023535444508 1 1
0.256724296031577 0.25304647586044 1 1
0.220511786616404 0.218256528293785 1 1
0.135305974991573 0.133537360087064 1 1
0.208779039473387 0.206877244426636 1 1
0.137076675400059 0.135845187950874 1 1
0.249322637219786 0.247266527503901 1 1
0.164002079810487 0.162564119250353 1 1
0.261084675978777 0.258699283465558 1 1
0.331686285745863 0.328467561261481 1 1
0.196363478144808 0.19422773596375 1 1
0.17471920042426 0.17331590487143 1 1
0.0624375727019841 0.0616521135731329 1 1
0.121749193838776 0.120627989617321 1 1
0.487634083169066 0.483195767341588 0 0
0.0953216996342381 0.0944692115391892 1 1
0.153627969369631 0.15186345253175 1 1
0.265169487342722 0.262122341597033 1 1
0.111894251679398 0.110864567867012 1 1
0.328553474823921 0.325148808237001 1 1
0.224422007172067 0.221845523563565 1 1
0.2117012800698 0.209655465461229 1 1
0.293782253705427 0.291479407888796 1 1
0.0539605555166894 0.0531262324300001 0 0
0.326284708990177 0.323094484558977 1 1
0.193947472493496 0.191828868651382 1 1
0.249623765364901 0.247517470642151 1 1
0.154720337180917 0.152911991828216 1 1
0.210499803329618 0.208490857771989 1 1
0.14307150171212 0.141810652572385 1 1
0.120470081259428 0.119321279189211 1 1
0.216811397388217 0.214892891511276 1 1
0.150569106599998 0.148714699422123 1 1
0.205432108631982 0.203294685840018 1 1
0.260662962720732 0.258025867669196 1 1
0.272065981188576 0.269264557408523 1 1
0.202857657416253 0.200915622221225 1 1
0.170503538574474 0.169253132664995 1 1
0.232627711698328 0.229909781331806 1 1
0.194517569195667 0.192364748696503 1 1
0.173141590988241 0.171579558890355 1 1
0.151300668479674 0.149860531983348 1 1
0.110832936404186 0.10971129439984 1 1
0.296893457710478 0.294442600198115 1 1
0.196578342407933 0.194638570996589 1 1
0.082376757178068 0.0815319284175103 1 1
0.174617250837979 0.172781530723747 1 1
0.176079908919208 0.174040945884172 1 1
0.106818543016466 0.105421393634163 1 1
0.12907088452686 0.127886729462976 1 1
0.217735321642578 0.21572838337087 1 1
0.300772075730982 0.297877731328278 1 1
0.189017316562039 0.186703437357176 1 1
0.255453480181445 0.253710208164133 1 1
0.119399856712356 0.1186136141506 1 1
-0.0188457824414762 -0.0186574258921329 0 0
0.101168539077852 0.100031142401379 1 1
0.322923041170533 0.319418328157206 1 1
0.0548845383929298 0.0542748475626657 1 1
0.363733124419554 0.360204284149571 0 0
0.187996473253045 0.186170624358282 1 1
0.113623851117876 0.1125161181794 1 1
0.0774742068162875 0.0777030872146284 1 1
0.216740566892986 0.214186417264079 1 1
0.112382322555516 0.110666204018642 1 1
0.203662430677262 0.201991858179952 1 1
0.431078101468243 0.426846305607581 0 0
0.163176175198937 0.162491685590505 1 1
0.187989079567476 0.18576536749358 1 1
0.266742890689351 0.263974776680387 1 1
0.121269213247294 0.120175577803129 1 1
0.172747022556552 0.170900129514285 1 1
0.127687528786538 0.126331812621196 1 1
0.137799502075943 0.136588540085919 1 1
0.257746354821932 0.255091819017952 1 1
0.0867860236028336 0.0853025704681275 1 1
0.136807645281846 0.135566992599577 1 1
0.415324614368376 0.410886686833582 0 0
0.286610685740107 0.283848872695091 1 1
0.269244255202233 0.266419035128727 1 1
0.359124248324088 0.355053864366489 1 1
0.12139745784763 0.119698448145936 1 1
0.259933544594926 0.25722678307169 1 1
0.394407952948334 0.391125547616144 0 0
0.158529457640717 0.157045854683423 1 1
0.0422901825774894 0.0418763617981893 1 1
0.224417733644902 0.221494227394084 1 1
0.194734438625633 0.19335150728403 1 1
0.195085535761327 0.19307668999443 1 1
0.1589692796207 0.158248475527357 1 1
0.180214235005517 0.178610839014801 1 1
0.195049524005784 0.192896219141879 1 1
0.179641867358353 0.177889987563569 1 1
0.227143043313332 0.22504415614282 1 1
0.22772462635626 0.22544025598051 1 1
0.149493768484022 0.147442658057027 1 1
0.130429781780838 0.129297238107651 1 1
0.219323666174276 0.217211984167649 1 1
0.0608871716471084 0.0599025665251636 1 1
0.253427444027449 0.250690840870238 1 1
0.198940046447804 0.197456893969984 1 1
0.0286114765593628 0.0288683327187996 1 1
0.213606096436759 0.211395967622014 1 1
0.38599820500164 0.382393792287767 1 1
0.148649355814404 0.147155058398956 1 1
0.111189681720733 0.11083901329028 1 1
0.182142577476805 0.180351154525445 1 1
0.158911075951051 0.157074776977633 1 1
0.14718006079275 0.145816735264608 1 1
0.225879763564551 0.223676285683146 1 1
0.0560363118426666 0.0557406628551173 1 1
0.306118980374519 0.302339993790629 1 1
0.324162701130611 0.320293741108344 1 1
0.322502032425445 0.317805965512187 1 1
0.293341720945811 0.290462105856589 1 1
0.0625082701645771 0.0614344650308944 1 1
0.102217879050216 0.101553488135895 1 1
0.365692550115683 0.362033831190913 1 1
0.0768341095122792 0.0754305224044265 1 1
0.308039449282162 0.304922123191519 1 1
0.027982614350413 0.0275116261989069 1 1
0.222921251604781 0.220614270560136 1 1
-0.046719982229991 -0.0463262584316594 1 1
0.25015804254628 0.247919012858931 1 1
0.319589565793437 0.316454207524348 1 1
0.0251196095893391 0.0248491064679261 1 1
0.203285380976459 0.201371991405485 1 1
0.0590417073989926 0.0585849415123143 0 0
0.0705780431123504 0.0702518093777567 1 1
0.239254943509599 0.236702360017944 1 1
0.118205635232883 0.11631750458656 1 1
0.263878380504596 0.260400843242249 1 1
0.0501748749362198 0.0492227032773299 1 1
0.18271873261104 0.180562803839814 1 1
0.21099455760664 0.208855982217756 1 1
0.114782467603989 0.113284029697022 1 1
0.221773489496543 0.219641507541673 1 1
0.150286999162813 0.148843785061921 1 1
-0.0324552974247799 -0.032120267823932 0 0
0.228042775507632 0.225748563193556 1 1
0.236414731632686 0.234195265827217 1 1
0.0413826191240014 0.0408406053867586 1 1
0.166411424994731 0.164692657288041 1 1
0.200972471425468 0.198448698941127 1 1
0.388650579060937 0.384740748729639 1 1
0.231347405851971 0.228457335427749 1 1
0.0709777722435654 0.0701538511163171 1 1
0.121956424110205 0.120822360424208 1 1
0.074762729893847 0.0741251505561194 1 1
0.269945442042387 0.267338627941361 1 1
0.246098123455122 0.24342880432169 1 1
0.248118903600294 0.246123440446692 1 1
0.0453973901494188 0.0446120790852091 1 1
0.200429870139295 0.198412688947403 1 1
0.247565900838784 0.245340503423014 1 1
0.134021046342582 0.132586378115461 1 1
0.299664181568863 0.295697343871635 1 1
0.326380754455609 0.323685979309224 1 1
0.122452511914146 0.121176294765081 1 1
0.185235466084611 0.183108447892739 1 1
0.13766177023423 0.135632931674347 1 1
0.120793902736686 0.119583596609348 1 1
0.049830716186137 0.0492986967623736 0 0
0.146213428084172 0.144571340907094 1 1
0.103724079989527 0.102616059568208 1 1
0.119677540076041 0.118507730809613 1 1
0.0868406164907492 0.0858178519376601 1 1
0.305462559387445 0.302666684850072 1 1
0.198558304126566 0.19661645661554 1 1
0.12561609389148 0.125047478488219 1 1
0.0578196524520995 0.0574509258954708 1 1
0.293788336369657 0.291012765732726 1 1
0.189368858334072 0.187161173962343 1 1
0.198236158156819 0.196402970816514 1 1
0.106580564341668 0.105671085211831 1 1
0.234754004751231 0.231769224805768 1 1
-0.0370930536877174 -0.0369671884126388 0 0
0.323859397800079 0.320978034910905 1 1
[truncated: 1,564 more chars]
