# Supplementary material for: Bias caused by sampling error in meta-analysis with small sample sizes
Source: PLoS One. 2018 Sep 13;13(9):e0204056. doi: 10.1371/journal.pone.0204056 (PMC6136825; doi:10.1371/journal.pone.0204056)
Supplement: S4 File — (ZIP) [file pone.0204056.s004.zip › results N = 10 theta = 0.2 tau = 0.2 sz = 500-1000.txt]

"cohen.dl.theta" "hedges.dl.theta" "cohen.dl.cp" "hedges.dl.cp"
0.200870724071613 0.200678243008855 1 1
0.0555851173876614 0.0555234305436877 1 1
0.182269727997446 0.182091127606218 1 1
0.186434969916783 0.186217380004512 1 1
0.201877659205938 0.201676352763397 1 1
0.285605222330851 0.285315360839548 1 1
0.148666107648598 0.148524962643726 1 1
0.168313675537404 0.168082935826826 1 1
0.104808493589032 0.104695608243931 1 1
0.259360755531006 0.259080507707221 1 1
0.203560619486897 0.203349073819284 1 1
0.220779281381547 0.22059230320924 1 1
0.303759461297726 0.303458425486862 1 1
0.199676702221925 0.199480558273824 1 1
0.278561407462116 0.278289784576567 1 1
0.121679932040627 0.121550962189512 1 1
0.272326548113004 0.272012972701721 1 1
0.209804384248478 0.209594952781851 1 1
0.21962917192924 0.219398987485445 1 1
0.174958151046792 0.17476145028659 1 1
0.245427356457849 0.245207658021069 1 1
0.242555075006954 0.242260951487721 1 1
0.23008749555511 0.229827456596928 1 1
0.158230643852987 0.158040799092336 1 1
0.0913146142574883 0.0912259658578466 1 1
0.275104772770096 0.274834249223356 1 1
0.369434121145839 0.369058599537707 0 0
0.184794614085431 0.184615009193918 1 1
0.24957901883265 0.249318644581405 1 1
0.160162929850421 0.16003804109695 1 1
0.14383246079396 0.143692717563255 1 1
0.0499010752110617 0.0498862442833541 0 0
0.174200741266564 0.174039657706758 1 1
0.147535427091864 0.147400555700837 1 1
0.293444150083576 0.293163073310712 1 1
0.224726157131822 0.224505923824653 1 1
0.152958672603321 0.152791641987582 1 1
0.299190566062436 0.298891866761384 0 0
0.282527529524131 0.282216134429475 1 1
0.209752591764977 0.209576476797581 1 1
0.243239016331917 0.242982426485558 1 1
0.0846140542724056 0.0845353517205711 0 0
0.224343529502771 0.224073508792563 1 1
0.148827695133209 0.14870193210518 1 1
0.102778592405089 0.102657653554062 0 0
0.23662474391398 0.236381405154285 1 1
0.327497622010483 0.327157358522618 1 1
0.159178679642996 0.15900750287343 1 1
0.142038877533381 0.141858897662245 1 1
0.25053310686905 0.250225161151727 1 1
0.241975497875806 0.241733740792916 1 1
0.177587421288164 0.177390098629837 1 1
0.174794856982934 0.174625017517716 1 1
0.243943435109272 0.24369405892937 1 1
0.245333352136559 0.245061234425469 1 1
0.361376976117802 0.360996952532619 0 0
0.159700475270551 0.159508423963464 1 1
0.25840787985664 0.258097857594846 1 1
0.252130717174588 0.2518715641464 1 1
0.186480151556758 0.186289572094177 1 1
0.212677778366809 0.212441703613218 1 1
0.129574932083666 0.129441557590045 1 1
0.174359906205364 0.174184922356631 1 1
0.284683379277465 0.284305926061499 1 1
0.120403983991028 0.120284529524206 1 1
0.242548117444586 0.242314130837973 1 1
0.332005338757907 0.331629932165163 0 0
0.166679902467383 0.16648489747251 1 1
0.256191475450102 0.255960309559163 1 1
0.128340384743546 0.128215843989407 1 1
0.252396180441389 0.252100083716209 1 1
0.168231561274713 0.1680715583787 1 1
0.176628354796298 0.176466023452713 1 1
0.103532486848731 0.103428853053698 0 0
0.059017139140273 0.0589392508821781 0 0
0.119826807156128 0.119709893658823 1 1
0.212232162543813 0.212024195272797 1 1
0.274613914576913 0.274345870296389 1 1
0.230290784541483 0.230044355547602 1 1
0.117652642510946 0.117522245473723 1 1
0.188167880967878 0.187965316199125 1 1
0.125167668602452 0.125050533553539 1 1
0.255972085990178 0.255676293740928 1 1
0.200743669907537 0.20050597143782 1 1
0.289850510020962 0.289544759730665 0 0
0.197284831291152 0.197081799917888 1 1
0.210334220042879 0.210152591680105 1 1
0.270717266467012 0.270436302406136 1 1
0.233136825535879 0.232861411629118 1 1
0.23448708943869 0.234261734088241 1 1
0.186147990742109 0.185957966785155 1 1
0.22160258689276 0.221405763389114 1 1
0.169167765924274 0.169008249083389 1 1
0.304278650733706 0.30397289181173 1 1
0.100508130060943 0.100402418999786 1 1
0.153876137094902 0.153687397861809 1 1
0.157292624682568 0.157127901207423 1 1
0.192505914387089 0.192334671219038 1 1
0.134140931462576 0.134001351680449 1 1
0.111987529994796 0.111847316713644 1 1
0.29649550479909 0.296183933998323 1 1
0.265083815435232 0.264810076359648 1 1
0.256991025029092 0.256699657743581 1 1
0.167942555756891 0.167773795703282 1 1
0.232844325682572 0.232639670226651 1 1
0.294081870047192 0.293818066539956 1 1
0.125287344384457 0.125159667152371 1 1
0.132042697983263 0.131928536430832 1 1
0.0267688337097765 0.0267654057409726 0 0
0.109506145424392 0.109396119496807 1 1
0.234195811263682 0.23392193948522 1 1
0.245890362432148 0.245631201754625 1 1
0.131189027986131 0.131031363729921 1 1
0.290856158000824 0.290576143477863 1 1
0.364776659113644 0.364426411474013 0 0
0.234934095677161 0.234678523171723 1 1
0.270787688602901 0.270509609066977 1 1
0.274558079707728 0.274288940905637 1 1
0.233889280727706 0.233659273995439 1 1
0.146841804365914 0.146677505303865 1 1
0.204273716953875 0.204045570933128 1 1
0.107264065244648 0.107136646346024 1 1
0.269173444519558 0.2688814918607 1 1
0.174466461017249 0.174304270989451 1 1
0.0510853009309814 0.0510590697266599 0 0
0.218989064493958 0.218749310498893 1 1
0.298844413481291 0.298525257067561 0 0
0.11469568802011 0.114531078847216 1 1
0.183210503115412 0.183034092035139 1 1
0.20344083188068 0.203227975003938 1 1
0.166513585030613 0.166358856800948 1 1
0.287890073265855 0.287637674633744 1 1
0.252889349214401 0.252642681491876 1 1
0.114919999477139 0.114739752514854 1 1
0.159155271032623 0.158974422373138 1 1
0.0813336700264555 0.0812541884649986 0 0
0.155836978030519 0.155677924642714 1 1
0.228379260081911 0.228156833967184 1 1
0.232208855949394 0.23196899897086 1 1
0.180250934718806 0.180054061858295 1 1
0.285180307695698 0.284882023501164 1 1
0.330481039402933 0.330169993003955 0 0
0.290651847657577 0.290362251923575 1 1
0.304897134010489 0.304593259544362 1 1
0.251934302755931 0.251717114401313 1 1
0.112522591202974 0.112423489111501 0 0
0.246757987934684 0.246523193610607 1 1
0.249562612837204 0.249300501693397 1 1
0.155599292792016 0.155430443144519 1 1
0.175524140962459 0.175315960701461 1 1
0.203504468985594 0.203355168404857 1 1
0.294582430334176 0.29427561099221 1 1
0.247577205691186 0.24732461995469 1 1
0.195544168641062 0.19537038458038 1 1
0.147483530902618 0.147303781443083 1 1
0.191984026938123 0.191840302857762 1 1
0.152544972727323 0.152378303964033 1 1
0.175909956559828 0.175709578375398 1 1
0.26659381065323 0.266318027933225 1 1
0.179131772322526 0.178911242413812 1 1
0.120733371719063 0.120638462094568 1 1
0.186273962672018 0.186124835020349 1 1
0.259871254705104 0.259616392580282 1 1
0.165297691598194 0.165124978101353 1 1
0.221457862705017 0.221219121735932 1 1
0.201664508360541 0.201441646598408 1 1
0.402565622417489 0.40219831753233 0 0
0.234980064962368 0.234736763522025 1 1
0.191940305969173 0.191769696695354 1 1
0.247323873843868 0.24703301630507 1 1
0.20286370080806 0.20265914910442 1 1
0.228559723222403 0.22830423235085 1 1
0.188502993084527 0.188289938567809 1 1
0.259273208336935 0.259036188547908 1 1
0.274948376890784 0.274685249952256 0 0
0.216626851936786 0.216375993387306 1 1
0.150059544000021 0.149887724102446 1 1
0.185405190496273 0.185213490304548 1 1
0.152201264915817 0.152073465296553 1 1
0.0449307849046434 0.0448844029777686 0 0
0.10404622721085 0.103923795442222 1 1
0.136071998248615 0.135950427691604 1 1
0.358431725742863 0.358042705369844 0 0
0.198603368931158 0.198435191449896 1 1
0.19613160041619 0.195950943611985 1 1
0.233399949949957 0.23315017939634 1 1
0.263249296637574 0.262967506641142 1 1
0.208448832422056 0.208217289000016 1 1
0.258044837771309 0.257794369483138 1 1
0.240113489285414 0.239863284886769 1 1
0.172977244443103 0.172820637833241 1 1
0.2367117339917 0.236479698020268 1 1
0.205721066421398 0.205525853831155 1 1
0.31033618862216 0.310056710792224 1 1
0.280741705289624 0.280450838356384 1 1
0.242170226673048 0.241921323514813 1 1
0.126619949833739 0.126500774830215 1 1
0.144252733577361 0.144113933200446 1 1
0.141109590910183 0.14097222084437 1 1
0.266010621055971 0.265785627624608 1 1
0.167244987887503 0.167071718091157 1 1
0.0532754998612414 0.053191046733914 0 0
0.261672730364525 0.26143162893321 1 1
0.204642060393157 0.204399273410718 1 1
0.206710722473902 0.206503294638602 1 1
0.207863575416777 0.207677728314756 1 1
0.186762495888019 0.186560999486691 1 1
0.214467396839986 0.214274810570602 1 1
0.168303142406752 0.168137544257485 1 1
0.117988647390047 0.117868826807158 1 1
0.283437396762902 0.283166238419652 1 1
0.349486633485539 0.3491392349281 0 0
0.117922270358609 0.117827221374141 1 1
0.176613224415998 0.17643363955092 1 1
0.230218273750977 0.229984055233128 1 1
0.311227600962884 0.310887133520745 0 0
0.250820246179081 0.250567658133279 1 1
0.226875910781116 0.22664415803675 1 1
0.159433332650103 0.159268813097143 1 1
0.279076099608624 0.278833078949081 1 1
0.155923022149432 0.155763963498182 1 1
0.12771201423411 0.127578242857239 1 1
0.215804497703498 0.215537053247188 1 1
0.142578943376142 0.142411345553709 1 1
0.203491590672723 0.203278383764344 1 1
0.24906885181817 0.24882901417099 1 1
0.14692629598872 0.146785963830288 1 1
0.182947683645566 0.182765798653403 1 1
0.306480316098008 0.306213699272205 1 1
0.267724286088676 0.267423713597639 1 1
0.272427949473715 0.27218808444605 1 1
0.256049839161602 0.255784428923736 1 1
0.152917056869289 0.15277238047388 1 1
0.15186981580938 0.151685672965324 1 1
0.231341148318262 0.231109468786172 1 1
0.26753936903479 0.267282850740053 1 1
0.22847961200386 0.228281739811961 1 1
0.163305744516211 0.163109172545607 1 1
0.283046420478027 0.282791425350996 1 1
0.231767004104971 0.231550305811341 1 1
0.230709275015658 0.230469180447049 1 1
0.229875014439819 0.229581155223613 1 1
0.263290311713468 0.263034330348357 1 1
0.110354347322134 0.11024179368284 0 0
0.2750327268851 0.274761785037476 1 1
0.233578993655897 0.233317846139628 1 1
0.177911971613778 0.177745633851609 1 1
0.229196067117282 0.228993822798523 1 1
0.262110981756609 0.261788534354147 1 1
0.157572808860084 0.157407366999313 1 1
0.195214784469049 0.195009883825018 1 1
0.126830281459893 0.126673149302613 1 1
0.171214218600768 0.171030319520956 1 1
0.335708544167503 0.335371298955274 1 1
0.319604846184266 0.31926281465041 1 1
0.312606850311613 0.312239345976458 1 1
0.299505973632383 0.29914841004662 0 0
0.252516930236829 0.252208612763933 1 1
0.240355677856135 0.240098243638175 1 1
0.191923258199325 0.191729322148966 1 1
0.237506456682241 0.237274172208216 1 1
0.215711861227189 0.215518328913071 1 1
0.145968492409109 0.145786426283102 1 1
0.311244589873853 0.310936334918405 1 1
0.207706751413922 0.207514012403845 1 1
0.238658024491592 0.238427522954951 1 1
0.180056772620169 0.179870840173653 1 1
0.263099670284904 0.262807680903762 1 1
0.14250543759023 0.14234005478872 1 1
0.192060133902812 0.191869986216726 1 1
0.187971082542755 0.187760856707649 1 1
0.374187366696248 0.373771946932809 0 0
0.171722784177822 0.171570795966558 1 1
0.21479473227989 0.21457233765503 1 1
0.220408655946537 0.220182430278645 1 1
0.191327796505331 0.191100328355277 1 1
0.261449211846543 0.261178770561558 1 1
0.212869626877027 0.212647948681492 1 1
0.326963915359239 0.326642616041281 0 0
0.171527432263348 0.171381701178195 1 1
0.12099754710792 0.120868727640153 1 1
0.202859965259327 0.202613454436578 1 1
0.209000532802339 0.208808096950493 1 1
0.348821280876156 0.348438000773521 0 0
0.0800753981291116 0.079990784730656 0 0
0.271446579004981 0.271171734811467 1 1
0.277629611718732 0.277340051158049 1 1
0.216094453110951 0.215874694556748 1 1
0.162906813127343 0.162741873449909 1 1
0.225170280146136 0.224949374041943 1 1
0.158795833821998 0.158628848399304 1 1
0.19222129085964 0.192029075872659 1 1
0.0986009966426951 0.0984686923921072 1 1
0.2409452023297 0.240695470141287 1 1
0.182865917499761 0.182684379384115 1 1
0.040154954177731 0.0401522586097272 0 0
0.248658008024432 0.24840660973873 1 1
0.207598132986071 0.207377301868191 1 1
0.204599609576843 0.204351677904182 1 1
0.158939570600256 0.15879289293217 1 1
0.282087967114767 0.281794631120634 1 1
0.163938313313049 0.163752103362519 1 1
0.350067716875667 0.349686051794254 0 0
0.153202110913032 0.153019414552379 1 1
0.164887977127061 0.164712851314526 1 1
0.243945399761439 0.243729379927376 1 1
0.161950365566578 0.161753083609075 1 1
0.18842080903152 0.188227280142904 1 1
0.0987234209226134 0.0986088048875741 1 1
0.306596032582639 0.306241369805638 1 1
0.272868960491084 0.272592849230615 1 1
0.202649685611751 0.20244380323866 1 1
0.270868493384205 0.270621926830647 1 1
0.267819667430716 0.267492950153083 1 1
0.14063227193624 0.140484350962917 1 1
0.292409326752079 0.292136916353599 1 1
0.228269201453977 0.228045949267411 1 1
0.258258143763194 0.257946920054514 1 1
0.0827787251223688 0.0827076714259246 0 0
0.114888928026383 0.114753618646831 1 1
0.137691571059939 0.137568355361416 1 1
0.199910325446746 0.199748021362662 1 1
0.259022574604355 0.25877031578249 1 1
0.421976675657686 0.421489525645389 0 0
0.207829884217435 0.207641770745384 1 1
0.289022307995487 0.288748911884612 1 1
0.233951728609217 0.233704152152326 1 1
0.207587662493658 0.207387478383886 1 1
0.27532980521744 0.275011035251706 1 1
0.149386840920947 0.149237372864894 1 1
0.228959154213309 0.228733847024388 1 1
0.203775555593984 0.203578839500347 1 1
0.26063121153644 0.260355745775604 1 1
0.263869153721117 0.263561737860251 1 1
0.182518955481066 0.182317927085414 1 1
0.291075000376469 0.290768805229229 1 1
0.173499711899724 0.173335628753527 1 1
0.177744947019201 0.177561016634578 1 1
0.23950647319066 0.239264885296682 1 1
0.268993841002485 0.268710064944253 1 1
0.183618781309722 0.183425292405884 1 1
0.180229110142289 0.180033796372777 1 1
0.082213868588291 0.0821289102753927 0 0
0.241352345670351 0.241145073269917 1 1
0.175326771009755 0.175155899588194 1 1
0.265924458372909 0.265657392323705 1 1
0.179764340966867 0.179600044210415 1 1
0.139746189320218 0.139583945406044 1 1
0.18715136088423 0.186980230194723 1 1
0.307467422986052 0.307155785514586 1 1
0.277040255937024 0.276787311369638 1 1
0.11324950586464 0.113130164042485 1 1
0.200076055742852 0.19984872997341 1 1
0.0538424944920037 0.0537778166375005 0 0
0.0414180111011668 0.0413672735648603 0 0
0.208936880618856 0.208731612224226 1 1
0.244357186880099 0.244075596762626 1 1
0.117502081564473 0.117366141888244 0 0
0.266247642297338 0.265995946495546 1 1
0.107270524495791 0.107176160373475 1 1
0.15575654524399 0.155609949808425 1 1
0.3183239042625 0.317990345330583 1 1
0.16150083409206 0.161358230205677 1 1
0.0850689127718982 0.084987427641107 1 1
0.207052096792772 0.206842293636867 1 1
0.149619075189745 0.149449500520493 1 1
0.0787372018788139 0.0786261107452577 1 1
0.137601612654391 0.137461260511427 1 1
0.246026451483086 0.245787417045265 1 1
0.121934981036437 0.121816327440108 1 1
0.157948051060667 0.157771466031413 1 1
0.217827653894689 0.217573979818147 1 1
0.118008194425592 0.117915848532866 1 1
0.304998360495494 0.30466856121549 1 1
0.121105384290092 0.12100476354247 1 1
0.27777669101506 0.277489922272581 1 1
0.235555252706614 0.235298054902368 1 1
0.18919852024517 0.189032606222824 1 1
0.214805055106697 0.214565424916361 1 1
0.167756715001106 0.167591827818724 1 1
0.220223523888892 0.220010989162706 1 1
0.252263267526729 0.251994147075292 1 1
0.19209736699843 0.191914806718253 1 1
0.122775953350589 0.122677629721696 1 1
0.238002219796519 0.237736464279458 1 1
0.260517608284682 0.260235234298571 1 1
0.265992193567415 0.265692098764777 1 1
0.240374175949999 0.240103649670273 1 1
0.109858211976631 0.109730758055194 1 1
0.180352994074728 0.180185752604197 1 1
0.240458838650439 0.240209437006662 1 1
0.258165318459215 0.257869297285035 1 1
0.22149402980476 0.221294704205514 1 1
0.240184715741224 0.239911259314766 1 1
0.222010553419445 0.22175296357027 1 1
0.158578439212517 0.1584122081327 1 1
0.162170557042826 0.161999176362192 1 1
0.18395704085026 0.183772302140124 1 1
0.248670694561614 0.24843395318725 1 1
0.171427737960982 0.171231587856767 1 1
0.209606913188064 0.209389378603292 1 1
0.24101283208187 0.240748916768655 1 1
0.211005010897993 0.210790147229769 1 1
0.252617793922152 0.252357813316387 1 1
0.174460933790445 0.174256046858371 1 1
0.254534369752598 0.254264295130661 1 1
0.132752699806044 0.132602230379465 1 1
0.295767475087393 0.295460978742086 1 1
0.159012850924379 0.158857049481448 1 1
0.251468500092373 0.251226672646663 1 1
0.200612428191029 0.200454655669218 1 1
0.162873348878149 0.162742860650764 1 1
0.226670731961641 0.226431472780006 1 1
0.12471845436112 0.124602793200914 1 1
0.219272084540454 0.219036318442198 1 1
0.219210870518746 0.219005999712582 1 1
0.276046072653374 0.275789281898489 1 1
0.167686119160504 0.167472384406026 1 1
0.149652599833664 0.149492520289766 1 1
0.240983955820878 0.240717238617325 1 1
0.218105590042282 0.217852628761566 1 1
0.22082715944622 0.220599995715863 1 1
0.145861218817319 0.145743978133795 1 1
0.226526952361501 0.226299853214989 1 1
0.183409059793534 0.1831937222578 1 1
0.136311599876184 0.13615638101294 1 1
0.197096049437708 0.196889231842248 1 1
0.196071552988507 0.195867623302586 1 1
0.156947778303467 0.156800271090267 1 1
0.165285428609131 0.165149899829463 1 1
0.234504417893604 0.234255343861158 1 1
0.0296462532813325 0.0296217035100964 0 0
0.195359833222283 0.195156510658567 1 1
0.230908839237745 0.230646872416309 1 1
0.259252306303965 0.258986283854049 1 1
0.311365904343488 0.311017856985346 1 1
0.157683356495209 0.157506933695466 1 1
0.228790499603835 0.228557371735209 1 1
0.223661925904513 0.223416738811514 1 1
0.118499074630189 0.118379614699303 1 1
0.240776167739209 0.240536134550144 1 1
0.18554133357732 0.185375975231515 1 1
0.226253937034774 0.225998496040055 1 1
0.329475755023704 0.329129890829291 0 0
0.21625609404747 0.216032653080149 1 1
0.246495222278872 0.24619300401633 1 1
0.277118403661588 0.276833038209637 1 1
0.223792343939177 0.223543716329495 1 1
0.221964437544807 0.221716581809243 1 1
0.159764390707379 0.1596052226385 1 1
0.242140033617671 0.241897094016872 1 1
0.177017515179032 0.176820186737963 1 1
0.293565073283544 0.293258246269815 1 1
0.156164610554971 0.156011694665054 1 1
0.163601870291964 0.163441018849613 1 1
0.138454070253619 0.138325788497634 1 1
0.182539969895807 0.182367220760824 1 1
0.28672159927176 0.286439885233741 1 1
0.263869028979361 0.263596934984229 1 1
0.278166773254023 0.277915303122489 1 1
0.18592677150592 0.185733797539551 1 1
0.260379220457494 0.260096385817907 1 1
0.193393675340821 0.193207533669357 1 1
0.225707504282571 0.225507326520517 1 1
0.126655774035613 0.126507754925268 1 1
0.184043903654087 0.183876959905515 1 1
0.232544249780998 0.232307391359362 1 1
0.135548543907322 0.135380996709339 1 1
0.118614632630279 0.118503063604567 1 1
0.177717497112944 0.177535601411835 1 1
0.16178063482047 0.161574358240575 1 1
0.368937652084653 0.368483593764556 1 1
0.296873777016714 0.296603572295025 1 1
0.22399941859585 0.223796436113902 1 1
0.0595927041337966 0.0595045451623307 0 0
0.215001844094892 0.214782444625456 1 1
0.123696485793877 0.123553736716367 1 1
0.220643485761895 0.220399105198767 1 1
0.231513904982732 0.231282093851701 1 1
0.262331151172054 0.262046701892031 1 1
0.168814256552038 0.168641014428148 1 1
0.291168562429996 0.290836633966989 1 1
0.043907710573295 0.0438577594773814 0 0
0.0944384038016367 0.0943321419261526 1 1
0.0566780196046258 0.0566351069982959 1 1
0.225532324355645 0.225325304951219 1 1
0.216368446374134 0.216177492842754 1 1
0.154791574034604 0.154638299576664 1 1
0.2043315135077 0.204137643990032 1 1
0.192087005168438 0.191909292597366 1 1
0.159343579609985 0.159209884426035 1 1
0.329432450371637 0.32909257206411 1 1
0.180167787625245 0.179967484112263 1 1
0.131560683845869 0.131448404518619 1 1
0.248033104940489 0.247766091305711 1 1
0.244074198213507 0.243833719889118 1 1
0.142804547607587 0.142639608885386 1 1
0.232996469896918 0.232775970142523 1 1
0.122426763916601 0.122314109581309 1 1
0.304932454921145 0.304607780536003 1 1
0.106416336893007 0.106331342971967 1 1
0.167018969914552 0.166780419883873 1 1
0.145510164457838 0.145358922460181 1 1
0.150077535919157 0.149915126785059 1 1
0.152745012266644 0.152584003587799 1 1
0.284850703760916 0.284542677581842 1 1
0.207867093257594 0.20761793089582 1 1
0.259702734246157 0.259421461999484 1 1
0.21840301812792 0.218215062041639 1 1
0.187653695524841 0.187478783863127 1 1
0.217635822638698 0.217361149030029 1 1
0.074478858395533 0.0743922519449781 1 1
0.204179894298408 0.203974986114818 1 1
0.146130990503224 0.146005754473531 1 1
0.186557666187588 0.186372699673396 1 1
0.234440689412994 0.234205236648659 1 1
0.263796554617558 0.263570518868219 1 1
0.137391739376859 0.137268635626961 1 1
0.125326641170243 0.125221684009601 1 1
0.422875717302798 0.422429937682125 0 0
0.206456213290224 0.206255541818252 1 1
0.284499296854232 0.284229752046348 1 1
0.172719423665272 0.172532256788018 1 1
0.173894169939437 0.173688360520468 1 1
0.121693988814158 0.121536682834771 1 1
0.195237782816096 0.195019708034525 1 1
0.178187795616234 0.177982177400309 1 1
0.200407907137056 0.200214172624743 1 1
0.227769065619758 0.227535040800899 1 1
0.261607925168349 0.261338276079015 1 1
0.188685397598348 0.188431033083899 1 1
0.187249430713013 0.187031930984189 1 1
0.190781955801623 0.19056828432931 1 1
0.265340202217649 0.265070956938332 1 1
0.221098487621693 0.220828455728184 1 1
0.104897983539772 0.104790418339759 1 1
0.297894475798557 0.297612368526756 1 1
0.0969615674662015 0.0968659168481426 1 1
0.180912152600009 0.180657924136599 1 1
0.0417766583424204 0.0417500343310855 1 1
0.135057039027585 0.134921032970476 1 1
0.242240540637939 0.242002925493578 1 1
0.247782828117883 0.247533143553743 1 1
0.154340636237542 0.154195048996952 1 1
0.203064138169704 0.202817252366944 1 1
0.240835496591492 0.240570958583365 1 1
0.120129963918591 0.120017494438932 1 1
0.240298693626637 0.240032532853107 1 1
0.239561186166382 0.23931064602395 1 1
0.119580363160288 0.119467103420533 1 1
0.15956211745056 0.159396306606992 1 1
0.269065347598882 0.268823114321502 1 1
0.161271451632996 0.161063752224407 1 1
0.365865728212545 0.365477523126548 0 0
0.126696317626713 0.126586282817838 1 1
0.0703698790678043 0.0703082346588062 1 1
0.195904770891613 0.195740610459969 1 1
0.0572571110634783 0.0571919965265645 0 0
0.308981718113484 0.308625356327528 1 1
0.139697725947537 0.139557486338942 1 1
0.227327785718615 0.227089041282814 1 1
0.222391378534613 0.222166206847539 1 1
0.196726242655593 0.19651715380902 1 1
0.223663195600389 0.223392365772266 1 1
0.248515088427113 0.248293163171374 1 1
0.280596424815816 0.280238317294445 1 1
0.238845956412197 0.238609985722161 1 1
0.310184757355644 0.309860091489335 1 1
0.15832931135771 0.158191474996234 1 1
0.0953202186739224 0.0952133923893668 1 1
0.252900861667998 0.252623184323608 1 1
0.153818082259195 0.153658386487181 1 1
0.130092717593837 0.129961515837768 1 1
0.124496787984639 0.124351410103528 1 1
0.20317233127264 0.202970812049024 1 1
0.205805435441924 0.205603736161656 1 1
0.194967950754256 0.194764351322441 1 1
0.116961908727181 0.116799158941485 1 1
0.12593735984589 0.125813609233183 0 0
0.297590513059538 0.297256746350037 1 1
0.146846196375428 0.146694683945366 1 1
0.0959652674549808 0.0958489161310699 1 1
0.184822160101464 0.184609750101362 1 1
0.286530444311359 0.286265307912138 1 1
0.113939121696847 0.113847938140129 1 1
0.207839270345136 0.207606733929173 1 1
0.186787460286388 0.186580673529046 1 1
0.172111087420359 0.171916753158287 1 1
0.299302745140512 0.299014176772281 1 1
0.155828480237725 0.15570028367418 1 1
0.0988443076538806 0.09873232965268 1 1
0.226564574161456 0.226325399442306 1 1
0.131025959715168 0.130877601204823 1 1
0.283417693285008 0.283132954475091 1 1
0.0689327358723321 0.0688595128060262 1 1
0.0919471912045627 0.0918633152826477 0 0
0.172682304073231 0.172480003862884 1 1
0.227759017826666 0.227549043898386 1 1
0.221892679961747 0.221651387260802 1 1
0.192255124369799 0.192054552548617 1 1
0.206957434313542 0.206772032975724 1 1
0.0639498721989675 0.0638804489727067 1 1
0.25098370815812 0.250702999892639 1 1
0.257308085923463 0.257016911733404 1 1
0.199684118801261 0.199468476320779 1 1
0.270006525519536 0.269695634214971 1 1
0.126118009500129 0.126016859764791 1 1
0.149156816430656 0.148990245145102 1 1
0.240840160822845 0.24057343896975 1 1
0.229602936040682 0.229370223456996 1 1
0.250039558236312 0.249767101908262 1 1
0.186960691618266 0.186754762655458 1 1
0.254457256521754 0.25422338517685 1 1
0.213572731067127 0.213357841284273 1 1
0.255462702355288 0.25520335100635 1 1
0.255353022103857 0.255062022236553 1 1
0.107292295663728 0.10718387401959 0 0
0.246099411364971 0.245874316347959 1 1
0.249842982505642 0.249561693971117 1 1
0.168027522702239 0.167869378839555 1 1
0.245948821428296 0.245699530843854 1 1
0.179677925358854 0.179493148535415 1 1
0.266173401311202 0.265904417442823 1 1
0.205981071633392 0.205773460937679 1 1
0.192234602793526 0.192064096721396 1 1
0.157653183053829 0.157505660866465 1 1
0.240740955629569 0.24046600096073 1 1
0.259437259080163 0.259191761522888 1 1
0.336877909084717 0.336557149927318 0 0
0.175959243154285 0.175801296940245 1 1
0.230519085100364 0.230271427529913 1 1
0.236267799303894 0.236032596960599 1 1
0.264135488413894 0.263865585842794 1 1
0.15798912858724 0.15783830819997 1 1
0.290431990814757 0.290110796293861 1 1
0.191589702525829 0.19136762070328 1 1
0.167064474792983 0.16688904091973 1 1
0.177339948321637 0.177169114427283 1 1
0.260572169022846 0.260305229191106 1 1
0.0832580797623341 0.0831590269171288 0 0
0.15125538540239 0.151072314867726 1 1
0.207888450099298 0.207675346153386 1 1
0.343721311271191 0.343406625290371 0 0
0.204734222079685 0.204535114078496 1 1
0.185393559447508 0.185181673863252 1 1
0.145259421024348 0.145135119740866 1 1
0.0976549714784945 0.0975591174180725 1 1
0.17758959767865 0.177389302273099 1 1
0.194049098625488 0.193855727893936 1 1
0.0672050868794326 0.0671651734080063 1 1
0.257955315917209 0.257718243785739 1 1
0.340601403112441 0.340271398951208 0 0
0.254533259622309 0.25424827520493 1 1
0.229367324272346 0.229134610433473 1 1
0.191245285896719 0.191031345467788 1 1
0.120989989679493 0.120862616705036 1 1
0.151073022554411 0.150919763082483 1 1
0.109311616040926 0.10920937338486 1 1
0.168894234265289 0.168736134932196 1 1
0.218670863814208 0.218471628718824 1 1
0.269034475958216 0.268755275033244 1 1
0.0462142395067121 0.046172496519961 1 1
0.201777452204864 0.201532491337079 1 1
0.252871614338404 0.25259355609312 1 1
0.180898444385985 0.18069318850176 1 1
0.165631230630733 0.165408753696746 1 1
0.180195185442576 0.180006007686113 1 1
0.233304152132425 0.233051888170375 1 1
0.216993411731043 0.216791562484003 1 1
0.299065898493311 0.29875614842971 1 1
0.285966709842872 0.285677388654122 1 1
0.137517180017755 0.137377678327523 1 1
0.000156683771050766 0.000151848351099746 0 0
0.260449002047685 0.260175588205979 1 1
0.0643537588534784 0.0642825345431063 0 0
0.292389278626236 0.292087822527617 1 1
0.0677365024058875 0.067671952816537 1 1
0.23273187433061 0.232514860540193 1 1
0.170354464359645 0.170145629780528 1 1
0.215274165271278 0.215049920764747 1 1
0.0908088197100007 0.090756698906007 1 1
0.266446635845104 0.266126832701975 1 1
0.186366718862534 0.186152161730112 1 1
0.191772582415532 0.191575351455809 1 1
0.192912652839456 0.192714355494712 1 1
0.320646870488056 0.320300607384301 1 1
0.150207431767609 0.15004100541444 1 1
0.11534233695637 0.115230009687673 1 1
0.149983182609865 0.149799300125119 1 1
0.0802591615112172 0.0802083902242401 1 1
0.132951412700554 0.132817544383896 1 1
0.249748235224466 0.249490308680412 1 1
0.247487282834206 0.247238162561469 1 1
0.162603615448612 0.162431710233394 1 1
0.271363393558737 0.271090164795611 1 1
0.167308687216853 0.167146637109054 1 1
0.160230636984055 0.160070799512523 1 1
0.252293154128404 0.25205656788488 1 1
0.271441664072368 0.271180947110795 1 1
0.0812497183405708 0.081158651926405 0 0
0.234307788572595 0.234036292562353 1 1
0.224432204265485 0.224201651966836 1 1
0.223370991034804 0.223151848663174 1 1
0.220015426315565 0.219773619591347 1 1
0.182909814558493 0.182743250110442 1 1
0.225537908475193 0.225317082503749 1 1
0.181164908489953 0.181010447298255 1 1
0.213641282422028 0.213415796542604 1 1
0.218342888510514 0.218091430442945 1 1
0.148195206781019 0.148039406796292 1 1
0.207991351985847 0.20781507892408 1 1
0.22299805433846 0.222756882060946 1 1
0.0268661671632574 0.0268364570185978 0 0
0.193080657151204 0.192887002140741 1 1
0.260790597586102 0.260491718494215 1 1
0.0805910266051399 0.0805394161281014 1 1
0.20686896607126 0.206623946798053 1 1
0.238356211239447 0.238125016443006 1 1
0.258843009317758 0.25855896639293 1 1
0.258767870853555 0.258470722857401 1 1
0.233735233197374 0.233506523350545 1 1
0.150094300070049 0.149914584508635 1 1
0.221367744796574 0.221094329200442 1 1
0.167417857259216 0.167250580112777 1 1
0.200256031775943 0.200080040938509 1 1
0.31382724046972 0.313532575171188 1 1
0.24880782142296 0.248556739397999 1 1
0.162772071290615 0.16260759412384 1 1
0.177955298030194 0.177780692355251 1 1
0.0989837221840636 0.0988703220345567 1 1
0.28357379247741 0.283242710897262 1 1
0.192160905571362 0.191952466471315 1 1
0.147841191319729 0.147671379941084 1 1
0.102867464974983 0.102743970237488 1 1
0.2759748387469 0.27568243106877 1 1
0.283135287079665 0.282830356343591 1 1
0.197471373371029 0.197260436173765 1 1
0.231029987494603 0.230796538795835 1 1
0.146791346338137 0.146633622308028 1 1
0.140319785727629 0.140172681875306 1 1
0.123697214655079 0.123554407366194 1 1
0.134868847295932 0.134744022205085 1 1
0.147296014805153 0.147141608980384 1 1
0.121852174526431 0.121773752838208 1 1
0.220371468366172 0.220130632547486 1 1
0.25124493268849 0.251009349256183 1 1
0.204585823195876 0.204378980267136 1 1
0.397158109542147 0.39669093719534 0 0
0.164670855407909 0.164517268533687 1 1
0.199973970259458 0.199785261315341 1 1
0.27626260237848 0.275986131911764 1 1
0.179584559283477 0.179415191918127 1 1
0.258479108315345 0.258211828108166 1 1
0.27641610522256 0.276163377864125 1 1
0.208451729821053 0.208273969361709 1 1
0.244375052782765 0.244124587065381 1 1
0.291095726902019 0.290784322598531 1 1
0.108687577667036 0.108579296734323 1 1
0.153692595458597 0.153518912801142 1 1
0.136318364604809 0.136166796492361 1 1
0.243718775656265 0.24349678615668 1 1
0.23289367152943 0.232649752574138 1 1
0.193182271407847 0.193000365688747 1 1
0.19966305484064 0.199475454924831 1 1
0.330044808555674 0.32967327867254 1 1
0.131170675202183 0.131053294787608 1 1
0.136433082155545 0.136269812559066 1 1
0.233915044498852 0.233675623016911 1 1
0.0982355006738996 0.0981360829381527 1 1
0.0923394696013718 0.0922270204416678 1 1
0.141381108171168 0.141233563500054 1 1
0.187657467067491 0.187453963825754 1 1
0.267579370180119 0.267296473972979 1 1
0.326270725732287 0.325905645986915 0 0
0.137021361839574 0.136828956129244 1 1
0.0846791438541322 0.0845771364448167 1 1
0.335040108222207 0.334636074539278 1 1
0.188847274588869 0.188650680322731 1 1
0.243504761795914 0.243285981830177 1 1
0.243126462272551 0.24287508033486 1 1
0.172035744447188 0.17185811821574 1 1
0.183171168650703 0.182988878237585 1 1
0.266088961589144 0.265818540854449 1 1
0.285180289160126 0.284873112423931 1 1
0.149019207782807 0.148891777675524 1 1
0.183841260081331 0.183625175955822 1 1
0.261275095227025 0.261017055134369 1 1
0.0957611660461887 0.0956774906532266 1 1
0.19288472877372 0.192687448233683 1 1
0.24022489819787 0.24000158684942 1 1
0.156737288546341 0.156578062597959 1 1
0.290640042335979 0.290352250287354 1 1
0.155733103073518 0.155581958068137 1 1
0.286613032059289 0.286353982848063 1 1
0.24464377851854 0.24444278796689 1 1
0.205236630744213 0.20503538484688 1 1
0.210213324274634 0.209979296890211 1 1
0.157717815597381 0.157523983884379 1 1
0.0497651307899699 0.0497104267588852 0 0
0.149819946054523 0.14964274143024 1 1
0.205070052512926 0.204852480848737 1 1
0.294136884086273 0.293851465584507 1 1
0.156745511998448 0.15656479717843 1 1
0.220941674040709 0.220737034066062 1 1
0.166846988173506 0.166674531560222 1 1
0.293542635588417 0.293243346060756 1 1
0.100267260938394 0.100142312300049 1 1
0.236388224637773 0.236126948547288 1 1
0.336047408626254 0.335704943158809 0 0
0.223187761069675 0.22297797805573 1 1
0.109147033552732 0.10903534896198 1 1
0.253481782434866 0.253270945266566 1 1
0.252750718220417 0.252525008836259 1 1
0.204354278166873 0.204135601887021 1 1
0.180205787921269 0.180009587588689 1 1
0.135681380760569 0.135544847576374 1 1
0.208290360354702 0.208051046216709 1 1
0.171547565477041 0.171376337487491 1 1
0.184185944426847 0.183981132407486 1 1
0.262126599457898 0.261839491732699 1 1
0.165739702996689 0.165533831465588 1 1
0.0421534182306513 0.0421187105158118 0 0
0.31489826245823 0.314572509686485 1 1
0.148196478480375 0.148052533160543 1 1
0.242336094652723 0.242098805806361 1 1
0.211943974108959 0.211723298073703 1 1
0.100214099173477 0.100119370103059 1 1
0.244392743542992 0.244104259176141 1 1
0.261879751195203 0.261603201792536 1 1
0.31112762777902 0.310828609418199 0 0
0.308421959992837 0.308087781403798 1 1
0.263908896976302 0.263645929849418 1 1
0.164966008195861 0.164778838693898 1 1
0.04671834602818 0.0466296346780526 1 1
0.198166925949972 0.197987251415654 1 1
0.322974721632933 0.322643587430255 1 1
0.384671679317358 0.384273825429829 0 0
0.18100396072496 0.1808282030798 1 1
0.109219342557274 0.109123000660097 1 1
0.0783163199396247 0.0782633514819215 1 1
0.109721980483863 0.109593340110628 1 1
0.0634971535359035 0.063410223107312 1 1
0.274584347565185 0.274343894732232 1 1
0.143575864356643 0.143407968116992 1 1
0.129981577285259 0.129813722949725 1 1
0.127095985536708 0.12697912395369 1 1
0.214719865657742 0.214459577454801 1 1
0.373446858460392 0.373034155390729 0 0
0.249898516407799 0.249638068004822 1 1
0.146115767979101 0.146006584875681 1 1
0.265705949753338 0.26546228224203 1 1
0.116388528413251 0.116246811148808 1 1
0.286857877075402 0.286544872949712 1 1
0.239968439181963 0.239747201540879 1 1
0.250690079938845 0.250446871940605 1 1
0.250582683898053 0.250316215672012 1 1
0.184317503584781 0.1841350927592 1 1
0.120069646281376 0.119935365227823 1 1
0.159919748533874 0.159780456117822 1 1
0.288139478767178 0.287861206745889 1 1
0.161218005905409 0.161038484182708 1 1
0.273951093844308 0.273699159166935 1 1
0.1222848341871 0.122131386561151 1 1
0.15131465134773 0.151167029984137 1 1
0.112960364464299 0.112831548123076 1 1
0.0925521645936775 0.0924746416299275 1 1
0.0779179841906735 0.0778187314371727 1 1
0.107366070800477 0.107252450556646 1 1
0.281835388964967 0.281562358282004 1 1
0.240729794783806 0.240492980692129 1 1
0.150118268424148 0.149967446302071 1 1
0.192868495312566 0.192709229929348 1 1
0.190150322737796 0.189966063155572 1 1
0.0977111771718461 0.097580981491672 1 1
0.223042034514762 0.222824519335601 1 1
0.210295787426401 0.210083987869159 1 1
0.244685361967171 0.244440095235765 1 1
0.305461292168472 0.305149202144834 1 1
0.201173827895847 0.200994367718855 1 1
0.219241658852255 0.21906037337441 1 1
0.186680219887736 0.186472300471605 1 1
0.165201034420296 0.165002315396693 1 1
0.258525203243446 0.258192890662979 1 1
0.258060719171212 0.257774064768496 1 1
0.0985047849176771 0.0984074044215686 1 1
0.0766780924733621 0.0765970190647445 1 1
0.0397634164196392 0.0397396039149045 0 0
0.209101452289042 0.208890658533051 1 1
0.173661098705067 0.173450454721388 1 1
0.128924576661627 0.128787098954379 1 1
0.313992681136451 0.313585408879673 1 1
0.217891275220597 0.217657487558733 1 1
0.245750362089698 0.245495358495541 1 1
0.13583335230567 0.135701673726937 1 1
0.195091006970015 0.194881921622367 1 1
0.242004971230396 0.241773205543365 1 1
0.157191823514996 0.157021481271294 1 1
0.263721540786975 0.263457519487253 1 1
0.292980383726764 0.29270346178374 0 0
0.27357318045187 0.273288894471563 1 1
0.255130141624698 0.254864448804981 1 1
0.15870723989841 0.158543126034344 1 1
0.192561149078017 0.192371834500528 1 1
0.186480267500042 0.186277956406261 1 1
0.336552836582817 0.336222697963172 0 0
0.174408232708552 0.174235192684376 1 1
0.154648817925461 0.154483037259595 1 1
0.197693242628695 0.197499751946744 1 1
0.294899052585888 0.294617334396445 1 1
0.192441836754594 0.192229544561016 1 1
0.0810840570154653 0.0809909024291618 0 0
0.202131159659798 0.201912682542558 1 1
0.282076153924384 0.281807949061574 1 1
0.146123358745714 0.145971687593424 1 1
0.160155843914369 0.159946571428259 1 1
0.2082458737352 0.208038554128433 1 1
0.306889555221436 0.306559996927226 1 1
0.10274998636715 0.102645850765856 1 1
0.27881228361313 0.278521638621191 1 1
0.299024307668147 0.29872292370427 1 1
0.143607383969911 0.143480789431673 1 1
0.171814598475768 0.171640041510284 1 1
0.0841794368924965 0.0840989357832592 1 1
0.158677729069727 0.158485069566039 1 1
0.1244037482793 0.124281479652651 1 1
0.196516025250345 0.196276008165658 1 1
0.317314690492718 0.316978552944693 1 1
0.202749065956639 0.202516191696534 1 1
0.24021245438821 0.240000378048679 1 1
0.187309200990636 0.187119979822147 1 1
0.106346293716099 0.106213519594245 1 1
0.102627674050065 0.102528219646929 1 1
0.261805260012369 0.261511359568887 1 1
0.130338064083071 0.130161859781809 1 1
0.141057848198347 0.14092458966601 1 1
0.151427567076575 0.151260479655269 1 1
0.265820730688617 0.265538535477893 1 1
0.270519298713103 0.270232983360494 1 1
0.288762274277965 0.288435597201229 1 1
0.122729467351042 0.122582827032735 1 1
0.198546004409975 0.198323802502102 1 1
0.170433864057224 0.170255752570466 1 1
0.266465722024991 0.2661769468513 1 1
0.245937619690111 0.245701869334507 1 1
0.25484209861545 0.254551533502546 1 1
0.291019007117575 0.290723936367876 1 1
0.152506566235984 0.152335493496683 1 1
0.148967695464572 0.148832527714994 1 1
0.192701457237509 0.192511659139478 1 1
0.239080317127446 0.23882583518204 1 1
0.164623976792053 0.16445776290486 1 1
0.232044529375531 0.231850451564877 1 1
0.313780271175415 0.313446020754054 0 0
0.296408446684229 0.296141857792523 1 1
0.211520611694633 0.211298378463731 1 1
0.252140062645275 0.251908094279369 1 1
0.37441984763379 0.374013165245942 0 0
0.145111648987381 0.14493365192336 1 1
0.318868336697752 0.318540847116073 1 1
0.180601091909721 0.180406596064828 1 1
0.304883756714656 0.304570220005 1 1
0.188831391463613 0.188616974218798 1 1
0.176175340818531 0.175994791599064 1 1
0.119051666530033 0.118948897893872 1 1
0.261720016091695 0.261477206362199 1 1
0.332806032376364 0.332508184681022 0 0
0.231427145572689 0.231178057024397 1 1
0.10642412702869 0.106325101178656 1 1
0.182248435710673 0.182083585994969 1 1
0.228698973748722 0.228472030095986 1 1
0.204518277063697 0.204286663796344 1 1
0.263341108547765 0.263075723645899 1 1
0.13107224161004 0.130947589341147 1 1
0.220704470804081 0.220506645016608 1 1
0.129378542249645 0.129234285971947 1 1
0.122446436686575 0.122336318628069 1 1
0.17825272027499 0.178062541065571 1 1
0.153322773167886 0.153173088996614 1 1
0.312335310122498 0.312001790177631 1 1
0.215893643517264 0.215656773387519 1 1
0.239839655952536 0.239619814693048 1 1
0.323696210393279 0.323367938829067 0 0
0.240007825602076 0.23977467003248 1 1
0.222939559730392 0.222725705631957 1 1
0.126493204436013 0.126375193952618 1 1
0.221164180842574 0.220905978580539 1 1
0.2018655833858 0.201674370443139 1 1
0.121957174562579 0.121817376584305 1 1
0.212360846789062 0.212148030321857 1 1
0.167959085414146 0.167759420992692 1 1
0.215168878483209 0.214966946526914 1 1
0.22340404243741 0.223162565294538 1 1
0.189969612052605 0.189771915324766 1 1
0.17172294305845 0.171533875259128 1 1
0.126804567690731 0.126691637404447 1 1
0.257533927128158 0.2572551337929 1 1
0.24059414432247 0.240376028031282 1 1
0.0985158036954789 0.098385746040771 1 1
0.249456911550225 0.249238855061055 1 1
0.250876052587843 0.250599825712766 1 1
0.133990549723983 0.133857462579464 1 1
0.240051350079406 0.239804313929321 1 1
0.194998240563765 0.194811397285724 1 1
0.127432591187255 0.127258575186857 1 1
0.284928282450522 0.284624885242247 1 1
0.328129904220452 0.327770690832943 1 1
0.140465400729706 0.140294483637109 1 1
0.341386183349266 0.34100870297942 0 0
0.162631640965817 0.162467520845779 1 1
0.258615454544673 0.258352037065161 1 1
0.196792549672125 0.196600102960445 1 1
0.314641167149121 0.314336437188177 1 1
0.0615735396931812 0.0615082554943798 1 1
0.180108375158856 0.179950486162441 1 1
0.151795320199946 0.151632275129859 1 1
0.238514558071769 0.238271517337226 1 1
0.264949598807768 0.264679116571183 1 1
0.37415386566109 0.37377456281206 0 0
0.109934140258557 0.1098216317694 1 1
0.159512553325183 0.159353887193298 1 1
0.265035325733063 0.264799265972241 1 1
0.160637100040113 0.160456993584893 1 1
0.124224190395054 0.124082298599816 1 1
0.216860404756678 0.216639245494196 1 1
0.114472490603321 0.114362413065025 0 0
0.236565401123877 0.236327916443017 1 1
0.115440131318664 0.115334843053989 1 1
0.186095024062027 0.185923213281682 1 1
0.0630939583263288 0.0630208601457792 0 0
0.193741628294685 0.193526984026907 1 1
0.0952185421724256 0.0951282708241022 1 1
0.305962313384676 0.305658381663549 1 1
0.176347781002882 0.176162499085141 1 1
0.212021218902193 0.211812497908253 1 1
0.260832668319269 0.260592126110946 1 1
0.267889430938727 0.267651582013177 1 1
0.183120994943681 0.182944481383537 1 1
0.125028666046159 0.124901783747746 1 1
0.150770927636933 0.150616064896184 1 1
0.307102725658976 0.306774133420581 1 1
0.291753232922935 0.291441012350839 1 1
0.226527266534004 0.226274429623438 1 1
0.217582262373353 0.217331094679645 1 1
0.189781892708282 0.189555091452034 1 1
0.171694542966648 0.171511134599461 1 1
0.273644092172227 0.27334301846684 1 1
0.162059758301609 0.161861678419181 1 1
0.168609214631688 0.168417922268057 1 1
0.204672036391895 0.204437622850607 1 1
0.335119634158094 0.334752974486373 1 1
0.243883061334676 0.24363314001955 1 1
0.358087147309097 0.35779503156789 0 0
0.119101761080484 0.118978094293594 1 1
0.155629721994019 0.155467775771933 1 1
0.269537610215325 0.269231128944704 1 1
0.253577011670959 0.253301033279069 1 1
0.326042609976006 0.325703346160322 1 1
0.112727710834132 0.112589829824497 1 1
0.22811373968243 0.227898940942701 1 1
0.223925513613065 0.223676247688909 1 1
0.243691477582608 0.243460140168809 1 1
0.189484935128832 0.189294756473153 1 1
0.107627025505087 0.107535608712508 0 0
0.104337761087845 0.104204893476993 0 0
0.13187583429658 0.131692196776926 1 1
0.279733415893667 0.279433094917229 1 1
0.201826646128936 0.201612864468138 1 1
0.172200073754345 0.172038721075151 1 1
0.209505486915956 0.209306286619728 1 1
0.273002916040993 0.272687061859435 1 1
0.248453508628371 0.24820057983171 1 1
0.20087925892424 0.20066226008316 1 1
0.269811240635811 0.269528173737583 1 1
0.0718695406456019 0.0717924277837012 1 1
0.227055393858974 0.226805239706849 1 1
0.112958341465744 0.112791045764728 1 1
0.17685405345523 0.176683328190502 1 1
0.153689151299554 0.153537920257339 1 1
0.212175665146372 0.211984558050988 1 1
0.255684176803962 0.255418331344847 1 1
0.227877880609757 0.227662787563749 1 1
0.237510915667281 0.237236365911362 1 1
0.176569566715855 0.176394696539324 1 1
0.185779323907476 0.185576576398825 1 1
0.276988981134593 0.276684053689262 1 1
0.159842301474603 0.159676345865066 1 1
0.225712251981645 0.225481318233825 1 1
0.181371515067052 0.181166257662386 1 1
0.16153642814935 0.161364971515348 1 1
0.186244204270137 0.186079231565814 1 1
0.208067865829672 0.207845071732083 1 1
0.229545330475036 0.229296276106115 1 1
0.220434152157112 0.22021116139623 1 1
0.17071347773508 0.170519731171508 1 1
0.157069117159598 0.156927796478654 1 1
0.209900485175948 0.20970507941624 1 1
0.175968295208718 0.175801652287047 1 1
0.113331526721871 0.113216514448657 1 1
0.213017585379897 0.212801674737009 1 1
0.1930001300675 0.192799664254461 1 1
0.230170501294588 0.229926105614531 1 1
0.156287355333705 0.15610310603576 1 1
0.28233860505999 0.282087791856788 1 1
0.161507090530151 0.161359524560433 1 1
0.160061350377309 0.15988395573773 1 1
0.22448621654164 0.224248157276078 1 1
0.0951195700490967 0.0950108024223702 1 1
0.253047995768345 0.25272647943678 1 1
0.274685600312063 0.274431746802829 1 1
0.168509242853808 0.168356852961468 1 1
0.230797330561237 0.230511271813172 1 1
0.138980316272173 0.138852816846075 1 1
0.0688308034344327 0.06875888043157 1 1
0.278940613142992 0.278648385853836 1 1
0.202557427654179 0.202361898338494 1 1
0.186901116188678 0.186722811562721 1 1
0.209642344584537 0.209415474790675 1 1
0.141897396623614 0.141776643013568 1 1
0.22585448049286 0.225616004564083 1 1
0.116362637880586 0.116259429022777 1 1
0.256167143598825 0.255879794099999 1 1
0.141365304415623 0.141213908539861 1 1
0.275415647252496 0.275147006975983 1 1
0.187408370343914 0.187244763034205 1 1
0.108601365394488 0.108521516660415 1 1
0.32610420267792 0.325730785453882 1 1
0.0900886326021009 0.089984548856139 1 1
0.214577748894279 0.214381353946235 1 1
0.21122242279368 0.211000448216409 1 1
0.265491009340299 0.265227854406702 1 1
0.221872935524231 0.221634870084026 1 1
0.178491868687015 0.178310950146052 1 1
0.281370729373625 0.281067202051981 1 1
0.0770432859965259 0.0769326512634507 1 1
0.177874609151448 0.177705068483584 1 1
0.13065930920068 0.130538406620621 1 1
0.143005634867094 0.142852389024708 1 1
0.146338010380312 0.146198422047805 1 1
0.279944457898104 0.279643521687718 1 1
0.171240115223868 0.171061143310495 1 1
0.2818617941517 0.281536089384132 0 0
0.242143599545827 0.241890767367135 1 1
0.168480244651252 0.168316156211443 1 1
0.245430126697421 0.245191763098094 1 1
0.22787460005247 0.227663125343002 1 1
0.19668598778636 0.196468653873503 1 1
0.258524084359587 0.258207080998759 1 1
0.29912442583665 0.298798739116896 1 1
0.202518357718936 0.202297057280858 1 1
0.191884336039183 0.191676008045974 1 1
0.266731776240954 0.266453279392684 1 1
0.089268725192579 0.0891947929352958 0 0
0.269402848464374 0.269097980595686 1 1
0.256398093860923 0.256168784752562 1 1
0.166998596899458 0.166838098154034 1 1
0.0869542079009176 0.0868791250170304 1 1
0.158076631493292 0.157899648648774 1 1
0.186575933134526 0.186352391227769 1 1
0.228993811636296 0.228753887318908 1 1
0.0902438334085024 0.0901398372406767 1 1
0.264233946902517 0.26394747453424 1 1
0.234110812834926 0.233879925586226 1 1
0.12933465923717 0.129210776008483 1 1
0.140210272227338 0.140081403688238 1 1
0.235936098399289 0.235683314233762 1 1
0.212820768881702 0.212612082120334 1 1
0.225542009319145 0.225325368659775 1 1
0.103267364126901 0.103162338491666 0 0
0.204153410969193 0.203921517428837 1 1
0.273757867180789 0.273488878593619 1 1
0.199576188740448 0.199384116228122 1 1
0.169652069340642 0.169472045420655 1 1
0.126478913399183 0.126312939254757 1 1
0.317481262343511 0.317123038668022 1 1
0.16247807289815 0.162279068983032 1 1
0.13311243268446 0.132922257696019 1 1
0.0966775627160973 0.09658416387201 1 1
0.174153112682181 0.173970412088494 1 1
0.198242034675538 0.197999192166244 1 1
0.173681871176568 0.173511237716152 1 1
0.163144234261549 0.162972317889734 1 1
0.286104934192052 0.285789717797927 1 1
0.136303903818413 0.136137279687516 1 1
0.271217418643589 0.270916944041799 1 1
0.240886520400981 0.240667652967989 1 1
0.215034502703039 0.214826190232374 1 1
0.150784185118541 0.1506396570151 1 1
0.319167238612148 0.31888007548754 1 1
0.219946455703411 0.219670565453636 1 1
0.115861759201526 0.115716191387936 1 1
0.202388119857304 0.202184628788986 1 1
0.161335733391202 0.161156544313819 1 1
0.257854345527153 0.257619678227054 1 1
0.322458072274409 0.322133080648797 1 1
0.164991953751564 0.164847165064891 1 1
0.236441655566798 0.236164973091347 1 1
0.218478992401207 0.21822542698404 1 1
0.173642774443452 0.173471546394576 1 1
0.228030517388455 0.227780482963381 1 1
0.176250657841497 0.17606768811973 1 1
0.203187630906208 0.202989350359669 1 1
0.0168968176158478 0.0168419297350524 0 0
0.28816959320318 0.287869072480682 1 1
0.199029332410941 0.198823859483086 1 1
0.204298918368952 0.204096799147021 1 1
0.15909685358938 0.15893416757684 1 1
0.212935012241813 0.212727542825659 1 1
0.149180490472047 0.149032253768096 1 1
0.141663623229964 0.141530288249042 1 1
0.23820256521032 0.237944909058777 1 1
0.162560930390868 0.162392519172111 1 1
0.177484356210633 0.177288850596151 1 1
0.287743672601587 0.287478357252542 1 1
0.052985787346511 0.0529353542036272 0 0
0.239558717578687 0.239288845735728 1 1
0.144082325621215 0.143972901095288 1 1
0.131598936021802 0.131466104066334 1 1
0.160867183232591 0.160714256420285 1 1
0.199937342316664 0.199736031362871 1 1
0.140255588557888 0.140111089841939 1 1
0.3479385051854 0.347537863790646 0 0
0.216091217370477 0.215872478973788 1 1
0.214905025597437 0.21465338289784 1 1
0.262170421132283 0.261918548537738 1 1
0.251156401381919 0.250933572751565 1 1
0.131104870020464 0.130991734497959 1 1
0.179918941493824 0.179759838893975 1 1
0.303629449216663 0.303301250476836 1 1
0.179171325118667 0.178978201911858 1 1
0.233475697659505 0.2332027553402 1 1
0.324644835061979 0.324281654720287 0 0
0.351066021022899 0.350717363433891 0 0
0.0729991961600618 0.0729489529466453 0 0
0.240130995199577 0.239872451746037 1 1
0.111247411170191 0.111121627370132 1 1
0.235869497967177 0.235638680844466 1 1
0.156083242379948 0.155907800215249 1 1
0.148274872169501 0.148139112590975 1 1
0.209290451754177 0.209072779877645 1 1
0.2110535285869 0.210818087068211 1 1
0.183601185923114 0.183402257651449 1 1
0.247528303773875 0.247290982098839 1 1
0.264836347465543 0.26456164735273 1 1
0.201473678857149 0.20128122030254 1 1
0.140322342632764 0.140193177555992 1 1
0.118577894145441 0.11843771952603 1 1
0.205050669785102 0.204807131378349 1 1
0.225985743306787 0.225785788467119 1 1
0.0576468456594058 0.0575833305864656 0 0
0.138319470522944 0.138182222820993 1 1
0.222913202837329 0.222657432344057 1 1
0.127827876215935 0.127690829308934 1 1
0.259910315476487 0.259659410967168 1 1
0.19989583072677 0.199688938830377 1 1
0.286496800805323 0.286156146719079 0 0
0.207297935099634 0.207044773850615 1 1
0.270017976476743 0.269712951180808 1 1
0.242067947662824 0.24178493326388 1 1
0.219957355234521 0.219714784925282 1 1
0.0630381651299565 0.0629819609550464 1 1
0.119807758246081 0.119696918954314 1 1
0.249708672540489 0.249470689702075 1 1
0.17988162064324 0.179710577753979 1 1
0.13925150717803 0.139151398905037 1 1
0.246301188264142 0.24608488412263 1 1
0.158075495469045 0.157929116605871 1 1
0.28738354403641 0.287042579607575 1 1
0.310609033996741 0.310313922549076 1 1
0.205922707899806 0.205731654942278 1 1
0.178199728296997 0.178020696881944 1 1
0.278838149418867 0.278578529614071 1 1
0.186925633485797 0.186772710816189 1 1
0.112285801592648 0.112165877230278 1 1
0.240607339156334 0.240361810924901 1 1
0.16976179027521 0.169587271340669 1 1
0.183080627145328 0.182874745747078 1 1
0.132479129835613 0.132349918756236 1 1
0.269689246003514 0.269398770591546 1 1
0.181584385328532 0.181389655561379 1 1
0.0362459308194677 0.0362237529725067 1 1
0.120315194502272 0.120197170746272 1 1
0.05184805563581 0.0517668850800585 0 0
0.369588974173015 0.369225246867381 0 0
0.179639215428243 0.179429605658719 1 1
0.195132738719547 0.194936987384774 1 1
0.264237612939399 0.264008477637391 1 1
0.259412458335803 0.259152969988898 1 1
0.198757349568997 0.198537137645542 1 1
0.130257772139081 0.130121506994664 1 1
0.238601392109051 0.238393492668797 1 1
0.0643166122970284 0.0642610543703689 0 0
0.183746028398512 0.183549230183604 1 1
0.229635649665376 0.229393352711106 1 1
0.149360634086203 0.149212555285402 1 1
0.16373884352651 0.163602132074228 1 1
0.13466699223074 0.134546200179969 1 1
0.227402530564572 0.227177690556412 1 1
0.135345170544112 0.135217228757647 1 1
0.28444803013407 0.284172345342308 1 1
0.232010962611586 0.231754705966275 1 1
0.179918855040125 0.17975148716061 1 1
0.250590198370977 0.250330654797622 1 1
0.195347448866631 0.195125183722755 1 1
0.16728318587554 0.167132273088635 1 1
0.17921246250704 0.179036235725182 1 1
0.350773965706925 0.350451993777794 0 0
0.222606199586146 0.222419014824814 1 1
0.175404110122991 0.175218145829729 1 1
0.232432456517405 0.232156906423317 1 1
0.174364538432261 0.174196172317704 1 1
0.14863606526708 0.14848797806111 1 1
0.282252209355587 0.281983467685933 1 1
0.284462366687543 0.284200770519184 1 1
0.309083380472401 0.308734047089638 0 0
0.277839825107992 0.277535513446723 1 1
0.208987597992984 0.208764450990969 1 1
0.321610642854476 0.321222639095351 0 0
0.174779651402361 0.174584744871349 1 1
0.303274810951855 0.302956249857987 1 1
0.197603429231232 0.19743545345875 1 1
0.166728214528376 0.166575404815308 1 1
0.276204669258561 0.275910706003728 1 1
0.110785942955844 0.110677352997821 1 1
0.240401339337259 0.240124285383728 1 1
0.229491405545081 0.229258612391649 1 1
0.228189982113022 0.227951832440508 1 1
0.150807407309336 0.150661825320475 1 1
0.314370297313925 0.314048898630085 1 1
0.175154929778937 0.174941328699712 1 1
0.116783959441159 0.116663657678192 1 1
0.153348536099909 0.15320824894299 1 1
0.143896667280595 0.143739692471196 1 1
0.205307374123724 0.205103018050054 1 1
0.189417255294999 0.189229115241601 1 1
0.0357528076888363 0.035699537888854 0 0
0.169985310837908 0.169786265903832 1 1
0.181237446760052 0.181028256352248 1 1
0.0691211285378203 0.0690242346671585 1 1
0.187779564904955 0.187579202095689 1 1
0.16764930749809 0.167491306065232 1 1
0.160303321856503 0.16014288376748 1 1
0.192674112962101 0.192452648343542 1 1
0.333507991132328 0.333217509308674 1 1
0.0676677736498539 0.0675838774798507 1 1
0.169228020834489 0.169038510041418 1 1
0.236517642444588 0.236211274883111 1 1
0.333198863914754 0.332830355371789 0 0
0.288348648264409 0.288066301279089 1 1
0.139188112674073 0.139019103479478 1 1
0.178658558035506 0.178487456630273 1 1
0.190120670003096 0.189951682491944 1 1
0.194707988647037 0.194534994015376 1 1
0.307169345072157 0.306845517379046 1 1
0.0198375949984062 0.0198121382248755 0 0
0.301307067539971 0.301037513361548 0 0
0.142564003928195 0.142414796570366 1 1
0.23990036963045 0.239631256608076 1 1
0.0904058020515465 0.090331444079971 1 1
0.129741353840545 0.12960655074199 1 1
0.225117477572058 0.224876619818678 1 1
0.117794793266852 0.117666937567397 1 1
0.261156853218537 0.260866562101417 1 1
0.141798132422539 0.141648661486658 1 1
0.268817813434724 0.268530984916427 1 1
0.248316671958101 0.248050324422756 1 1
0.195701618159483 0.195491772137124 1 1
0.207080427674663 0.206875762618507 1 1
0.103033341877383 0.102930213410312 1 1
0.240879421721816 0.24060290061377 1 1
0.127384396656874 0.127261109901184 1 1
0.239560256241993 0.239294642894648 1 1
0.376760528290958 0.376372100946758 0 0
0.101996382159262 0.101867558782196 0 0
0.178135988014442 0.177948697804217 1 1
0.228440673862373 0.228192034302731 1 1
0.129345510604909 0.129215412005001 1 1
0.222135084516584 0.221904806846732 1 1
0.186309818941937 0.186140843738709 1 1
0.236239379694824 0.235985020790759 1 1
0.216670763584121 0.216411751570287 1 1
0.222313240820065 0.222114460267074 1 1
0.175215368042104 0.175025946885793 1 1
0.372243608305196 0.371929021345817 0 0
0.336659606199489 0.336301927614982 0 0
0.108128722521614 0.10804169937276 1 1
0.298101747710462 0.297743684705988 1 1
0.253249710227158 0.252998823357221 1 1
0.16124262001907 0.161030220691686 1 1
0.159352583310411 0.159202324209793 1 1
0.285305007459829 0.285017120216495 1 1
0.284664144682272 0.28441655390226 1 1
0.288955818607793 0.288636902814153 1 1
0.198885518535755 0.198684939562858 1 1
0.262295841639561 0.262065678778468 1 1
0.196494486076316 0.19627771925509 1 1
0.140815749384865 0.140662000050558 1 1
0.162943810147691 0.162800389488343 1 1
0.140487152915623 0.140332354879588 1 1
0.113351382748281 0.113222531438623 1 1
0.218967654278491 0.218723099941118 1 1
0.244801772072993 0.244546827341138 1 1
0.273465046867048 0.273155070074704 1 1
0.213967216615299 0.213741791582473 1 1
0.159626162846079 0.159487051343258 1 1
0.184050477569365 0.183869713637505 1 1
0.12760571393851 0.127466660094287 1 1
0.250770866593305 0.250455357258881 1 1
0.160256039538589 0.160110583838644 1 1
0.221414907924554 0.221188090553708 1 1
0.284143581725427 0.283845255000103 1 1
0.145153569345411 0.144984876711983 1 1
0.226614048733602 0.226360412805585 1 1
0.203074364894695 0.202888616735151 1 1
0.252749839736286 0.25250707024598 1 1
0.143253393010719 0.143081208961113 1 1
0.307922759468566 0.307612201148395 1 1
0.215959339593346 0.215769420874282 1 1
0.223977412232173 0.223739927305302 1 1
0.214633709082732 0.214391595829804 1 1
0.175509152237172 0.175315365008049 1 1
0.352854182103829 0.35250133573779 0 0
0.199192307718209 0.199024299210883 1 1
0.224017575981875 0.223762239217078 1 1
0.141750262146149 0.141627924741712 1 1
0.100419181774979 0.100350377320314 0 0
0.213094116502838 0.212889997032842 1 1
0.152354590426103 0.152223213367937 1 1
0.0776999833802121 0.0776413089668966 0 0
0.126925157209825 0.126763476912752 1 1
0.187279909300153 0.187092083066652 1 1
0.203908693085556 0.203729401486873 1 1
0.158409957108016 0.158261344444965 1 1
0.122018607797254 0.121855909464602 1 1
0.12985869149976 0.129689886086318 1 1
0.199008627161649 0.198818932406233 1 1
0.0392933654244453 0.0392496639488918 0 0
0.158238637514193 0.158118814103821 1 1
0.196600480004718 0.196371019818334 1 1
0.246837069162023 0.246581086364236 1 1
0.283481636575275 0.283206249269585 1 1
0.209964128474035 0.209749696389235 1 1
0.195142129116545 0.194970860484566 1 1
0.130271877098102 0.130147277473951 1 1
0.0991350317019648 0.0990244926983539 1 1
0.130895601309651 0.130743116809016 1 1
0.0960649930601279 0.0959394937159362 1 1
0.141137632040227 0.140963134493159 1 1
0.281151362551146 0.280884152849623 1 1
0.266050546068853 0.265743989642949 1 1
0.223424308174511 0.223194051004797 1 1
0.135269008158786 0.135131498880588 1 1
0.26297308741312 0.262703469026468 1 1
0.0973091796770543 0.0972042179828582 0 0
0.346562188739894 0.346235907389013 0 0
0.114492405009201 0.114376928426449 1 1
0.196008759643926 0.195809551204585 1 1
0.284799923997085 0.284517365182282 1 1
0.288277360308764 0.287977948074877 0 0
0.254635100844106 0.254372339999255 1 1
0.178776886654079 0.178592710546297 1 1
0.201080458530683 0.200858032887272 1 1
0.227094262734661 0.226836382150861 1 1
0.274058308276447 0.273763347203237 1 1
0.142181646774117 0.14200629863622 1 1
0.0956825879528905 0.0955604790330159 1 1
0.204397693061441 0.204162191464945 1 1
0.254109217358533 0.253853501112913 1 1
0.195470350070691 0.195309631086856 1 1
0.270655629931781 0.270378903932131 1 1
0.29413749389021 0.293827260480157 1 1
0.149417431896927 0.149270573195898 1 1
0.271277566844267 0.270985968640431 1 1
0.155638193354882 0.155499945785176 1 1
0.2223785828711 0.222121663171053 1 1
0.202248930324512 0.202051589335808 1 1
0.0149793828936508 0.0149822251692464 0 0
0.22561721372854 0.225400345124736 1 1
0.261775112382693 0.261495924624155 1 1
0.184425256441127 0.184262033776184 1 1
0.191363992062249 0.191167373794101 1 1
0.272307173980144 0.272032506416934 1 1
0.243623961204065 0.243380613115314 1 1
0.261114908873814 0.260823359925002 1 1
0.211503536449574 0.211292897988259 1 1
0.281683879072947 0.281371742025289 1 1
0.178824177715369 0.178650749362829 1 1
0.142979632186118 0.142826695387791 1 1
0.266882756132313 0.266600490627713 1 1
0.101339621004804 0.101249400248358 1 1
0.299586030949647 0.29931259248303 1 1
0.181858805293251 0.181680307951729 1 1
0.18115396428606 0.181001176438777 1 1
0.193283416373123 0.193084339930492 1 1
0.173366147326435 0.173186492279282 1 1
0.335617919019477 0.335279440974486 1 1
0.195641429406627 0.195460778919648 1 1
0.173485359946265 0.173251481691101 1 1
0.184200912250271 0.183996632138984 1 1
0.178794760857648 0.178620013941372 1 1
0.172528153942293 0.172348878842559 1 1
0.257268650358775 0.257011024633162 1 1
0.220335756602998 0.220122647007901 1 1
0.219417560618895 0.219174501613917 1 1
0.256135071668932 0.255885649645397 1 1
0.251740188540594 0.251469646062099 1 1
0.308828476682997 0.308503823530392 0 0
0.19965231350474 0.199452585821376 1 1
0.168466236609965 0.168294690578883 1 1
0.237620488505535 0.237373962942404 1 1
0.257368038356879 0.257095511609257 1 1
0.125157289986523 0.125022082482048 1 1
0.187024031852189 0.186829446228667 1 1
0.14598188950949 0.145819178046916 1 1
0.20950513686441 0.209321679641951 1 1
0.292657646141099 0.292337518036608 1 1
0.217070025346851 0.216863339246174 1 1
0.232417517400571 0.232154258819506 1 1
0.163979945212448 0.163810223875414 1 1
0.144241310963248 0.144108876443295 1 1
0.186465605034811 0.186261079661928 1 1
0.174747405327088 0.174529600168826 1 1
0.222713591050118 0.222463171885285 1 1
0.254215488250277 0.253959577782527 1 1
0.294667456330282 0.294361075310764 0 0
0.20628027665812 0.206102789246451 1 1
0.106476209627133 0.106363623095865 1 1
0.30372134926259 0.303402139757611 0 0
0.305494478991373 0.305182157747422 1 1
0.157625442577743 0.157444746383306 1 1
0.14828319394777 0.148164027751756 1 1
0.258724695348782 0.258448619684728 1 1
0.158343641749795 0.158166693981464 1 1
0.190500048081226 0.190284726222013 1 1
0.212468466551786 0.2122203580442 1 1
0.249632011952656 0.249406049675364 1 1
0.150992544496542 0.150784028080586 1 1
0.187409243570303 0.187248481659329 1 1
0.250785306003832 0.250527131205947 1 1
0.216395779061132 0.216163931405805 1 1
0.115226379332667 0.115115860978858 1 1
0.0472880863656169 0.047225406617613 1 1
-0.018494811888396 -0.0185045671294431 0 0
0.117337296265347 0.117194268805153 1 1
0.280421578687462 0.280157453187185 1 1
0.190038623272778 0.189871389884313 1 1
0.114157701362873 0.114023976173134 1 1
0.126190165170126 0.126027511234671 1 1
0.190672662497162 0.190436234026944 1 1
0.159567450848574 0.159390837723766 1 1
0.239992913963765 0.23977553895862 1 1
0.391841790509005 0.391482735011966 0 0
0.234782968359398 0.234582536303104 1 1
0.157376667523159 0.157205369156469 1 1
0.200431812685613 0.200203247923383 1 1
0.296925670926387 0.296633627676954 1 1
0.198881875911597 0.198680221171812 1 1
0.221930927782854 0.221707126395348 1 1
0.117676082824351 0.117556304720895 1 1
0.250176988641226 0.249927348248377 1 1
0.175540408221426 0.175391278514991 1 1
0.214916325322869 0.214707553955239 1 1
0.282441129163176 0.28215980641307 1 1
0.217008937522335 0.216784898293051 1 1
0.211093497966788 0.210884303964819 1 1
0.138095921791382 0.13797455826763 1 1
0.189358453669115 0.189197205829468 1 1
0.126921987878406 0.126804643763949 1 1
0.170493926983742 0.170331534503736 1 1
0.234288798682425 0.234045573167555 1 1
0.130142469876537 0.130001006145236 1 1
0.180452215223091 0.180271112184547 1 1
0.173081317242123 0.172920009319301 1 1
0.211897229712658 0.211672423304352 1 1
0.177114700658549 0.176929416446682 1 1
0.234479376652669 0.234218094571671 1 1
0.208433116145037 0.208215718179757 1 1
0.133979018893617 0.133860665726795 1 1
0.174478155451719 0.174308099644167 1 1
0.146090814501112 0.145947822892903 1 1
0.145016786638995 0.144854121160643 1 1
0.194736920464996 0.194541643116516 1 1
0.32869810345758 0.328334361485827 0 0
0.13438205976142 0.134242321996747 1 1
0.1594002635803 0.159260676634086 1 1
0.210882348072589 0.210630575402044 1 1
0.242879102885611 0.242629345605941 1 1
0.204489384262548 0.204236637562083 1 1
0.218190411390235 0.217972734659428 1 1
0.261922808000958 0.261643383044353 1 1
0.195407973750952 0.195234627274628 1 1
0.215999358812459 0.215775129001035 1 1
0.239550757304955 0.239260671226423 1 1
0.257424051724977 0.257174538389342 1 1
0.159306636230438 0.15912246470992 1 1
0.0247060246173335 0.0246870902906727 0 0
0.114861854148236 0.114716753431955 1 1
0.22423772774821 0.224002965030352 1 1
0.192336576044761 0.192150261251075 1 1
0.214960497113366 0.214706444124301 1 1
0.159745145466875 0.159572712701445 1 1
0.181723891185171 0.181508916195731 1 1
0.100854453337088 0.100763335985218 0 0
0.280287277655099 0.280041433977646 1 1
0.323348530923004 0.322981890402443 0 0
0.204277857850462 0.204041043572056 1 1
0.155128010289324 0.154988922816211 1 1
0.0523071388924143 0.0522652594166915 0 0
0.372034076408263 0.371656866940818 0 0
0.232532065066875 0.232292593771606 1 1
0.133187673599432 0.133055972867635 1 1
0.297149092487166 0.296834910293375 1 1
0.233108381687261 0.232858774935441 1 1
0.185308790837036 0.18510887537039 1 1
0.289116782508931 0.288844987669239 1 1
0.210737580813716 0.210516102892948 1 1
0.199289992545004 0.199080924702816 1 1
0.249093611750593 0.248845220107733 1 1
0.0859202940562712 0.0858286789838205 1 1
0.189342149981978 0.189168728810727 1 1
0.0808208036771278 0.0807451527100479 1 1
0.220661166671236 0.22044577222362 1 1
0.16310351937293 0.162955234788812 1 1
0.162580222757411 0.162391071766711 1 1
0.306808709604535 0.306422371913133 1 1
0.184817370130205 0.18463964272641 1 1
0.237089652256599 0.236845920054575 1 1
0.114786563363855 0.114627008675581 1 1
0.247051711072705 0.246775029674665 1 1
0.127678371378279 0.127562446626167 1 1
0.213525153635934 0.213296598848836 1 1
0.135883933775163 0.135750558266312 1 1
0.312252432131005 0.311904901141646 1 1
0.210067132900929 0.209785469084314 1 1
0.155100439688394 0.154896200619989 1 1
0.358287291556715 0.357893603354526 0 0
0.125503872985412 0.125410342169883 1 1
0.28961948419179 0.289323058015876 1 1
0.169813284862438 0.169586474924212 1 1
0.290442573874686 0.290137973000117 1 1
0.0320630921089246 0.0320391482767514 0 0
0.255107903383626 0.254870737884727 1 1
0.240307316064338 0.240049112930543 1 1
0.248573255250047 0.248336002184394 1 1
0.282765388278572 0.282491025795292 1 1
0.247406333365992 0.247153349889678 1 1
0.189200601126876 0.188963796183864 1 1
0.309329574579226 0.308966302934406 1 1
0.230491639202448 0.230275067335106 1 1
0.229427067529488 0.229175269612647 1 1
0.260668150256245 0.260411719285813 1 1
0.256754032345809 0.256516251109762 1 1
0.15398511419652 0.15384558925114 1 1
0.234008336288114 0.233755536436326 1 1
0.280756086920473 0.280484610172122 1 1
0.14019702413528 0.140067072486957 1 1
0.118944192224506 0.118843123654869 1 1
0.16766094613645 0.167472752898809 1 1
0.282627902642662 0.282317779021797 1 1
0.0540672759052159 0.0539847120732373 0 0
0.121810097689358 0.121659550150491 1 1
0.119149351282043 0.119058124331269 1 1
0.173770930198899 0.173620769059281 1 1
0.201332914306094 0.201135248426859 1 1
0.250569656184353 0.250255661182552 1 1
0.200240162635827 0.200040967961746 1 1
0.186943606035911 0.186756010819887 1 1
0.183534845459929 0.183351382407403 1 1
0.223352420091982 0.223159283285818 1 1
0.215226348695776 0.214984585820744 1 1
0.258943277689727 0.258650320663112 1 1
0.23409441033847 0.233863344485636 1 1
0.219174368220173 0.218959482505522 1 1
0.204886345298369 0.204666999150706 1 1
0.209135620803898 0.208933857418339 1 1
0.213532389624195 0.213327050931663 1 1
0.241790689336266 0.241545644096058 1 1
0.098929040317062 0.0988566972552601 1 1
0.332215899518748 0.331894028020614 0 0
0.258757357954418 0.258508467199519 1 1
0.238466338696559 0.238188619308142 1 1
0.275123855014873 0.274859166888985 1 1
0.22272237821918 0.222494966794366 1 1
0.204907426499029 0.204702206691415 1 1
0.259735425217073 0.25949570123813 1 1
0.252949052446162 0.252680889260144 1 1
0.14482521976838 0.144666751392615 1 1
0.281469708911189 0.281161424697591 1 1
0.224566714341875 0.224329682570418 1 1
0.115408441487707 0.115292097829601 1 1
0.0851688434127488 0.0851013197769648 1 1
0.220630938628822 0.220424174315621 1 1
0.271899022242766 0.271654296375029 1 1
0.222918415530097 0.222714524117063 1 1
0.13057676922697 0.130485109413689 1 1
0.217350500899579 0.217139350196773 1 1
0.174789544786975 0.174620737519106 1 1
0.208288678384492 0.208091508545226 1 1
0.220266104589916 0.220030149021548 1 1
0.181915623324794 0.18173721638917 1 1
0.164847677525054 0.164613799144912 1 1
0.246712348893689 0.246475889341475 1 1
0.217807262728161 0.217556506843861 1 1
0.176446129143485 0.17629516373349 1 1
0.207173850167371 0.206980041296344 1 1
0.0982619467779005 0.0981617612384233 1 1
0.148907619326362 0.148747632625856 1 1
0.309385523461516 0.309085263987496 1 1
0.0596819407861847 0.0596224795013929 1 1
0.179011007839074 0.178800956454348 1 1
0.195164153638502 0.194986363572587 1 1
0.107435058536567 0.107315171217234 1 1
0.216800257859392 0.216548361971948 1 1
0.203644372124034 0.203468655068632 1 1
0.134804931517022 0.134678162655171 1 1
0.135541332384178 0.135378609155316 1 1
0.295965987305883 0.295660211598053 1 1
0.166019245086318 0.165887360417997 1 1
0.150606173059762 0.150472041324463 1 1
0.263348410383305 0.263057476955813 1 1
0.193810377909595 0.193638834296833 1 1
0.160801907785665 0.160622692782859 1 1
0.203457968462256 0.203249878264371 1 1
0.299565288633077 0.299227993939909 0 0
0.15301866919753 0.152870028147836 1 1
0.203100044729012 0.202879700949964 1 1
0.294631697243167 0.294287228187945 1 1
0.19983112078702 0.199617929578041 1 1
0.0836585950703271 0.0835821204677357 1 1
0.379478607414367 0.37907533921337 0 0
0.194251766164388 0.194057695224321 1 1
0.293576485090768 0.2933020426154 1 1
0.223546472095099 0.223259260635236 1 1
0.29105946232372 0.290750190175325 1 1
0.230656339107125 0.230448126800092 1 1
0.192756012885702 0.192570825578401 1 1
0.127349100716956 0.127232006660143 1 1
0.14532749873504 0.14516493021118 1 1
0.224733545189062 0.224505287035355 1 1
0.242636977395481 0.242392529304739 1 1
0.248175655573665 0.247883993635134 1 1
0.301269257828886 0.300971931698682 1 1
0.102236933190635 0.102113614443968 1 1
0.121221053275014 0.121104959980324 1 1
0.187567557598213 0.187329298940981 1 1
0.126024805174072 0.125881588594827 1 1
0.189201382852053 0.188974490068893 1 1
0.248571478117294 0.248313515739723 1 1
0.182622419573467 0.182401441918835 1 1
0.119923263312515 0.119822314338795 1 1
0.168974458975936 0.168778064270809 1 1
0.24574607530302 0.245494534577248 1 1
0.180592491502259 0.180389449024834 1 1
0.197939252707178 0.197735642233713 1 1
0.369166722739056 0.368838465114447 0 0
0.190781938074394 0.190593280016214 1 1
0.261887469835567 0.261577245304194 1 1
0.2299428646627 0.229692382784642 1 1
0.181691440185416 0.181490480980198 1 1
0.239771743508056 0.239525551876868 1 1
0.31342749019361 0.313102818804062 1 1
0.400606730859722 0.400183254227031 0 0
0.154977241813057 0.154790694675746 1 1
0.253927103911914 0.253690868470862 1 1
0.118517674808174 0.118428295999675 1 1
0.259933155229557 0.259687092606465 1 1
0.11860251921358 0.118449940354065 1 1
0.133599163512263 0.133466055977928 1 1
0.206361928413411 0.206164361604456 1 1
0.234133004572769 0.233869883560848 1 1
0.139347122275935 0.139174402691409 1 1
0.253156292870167 0.252855162785686 1 1
0.195617198305942 0.19543808910781 1 1
0.25407315460978 0.253833260032864 1 1
0.179365854435824 0.179149165737759 1 1
0.136786383675754 0.136642906030534 1 1
0.221823784659738 0.221627136430282 1 1
0.194028801334174 0.193822608188806 1 1
0.204357205355644 0.204159222974469 1 1
0.125143449979932 0.125038536841011 1 1
0.202488931809601 0.202265281361878 1 1
0.27403849031522 0.273764466855247 1 1
0.199037478396895 0.198863112936862 1 1
0.220438924327047 0.220213164329555 1 1
0.193130434952984 0.1929499251615 1 1
0.150564450537009 0.150389650162385 1 1
0.205122909187582 0.204924245659978 1 1
0.202656173850315 0.202452164595879 1 1
0.276418035806613 0.276161599337119 1 1
0.075681047458086 0.0756198541822946 0 0
0.0424011577357825 0.0423615687432496 0 0
0.191787524910761 0.19159734392261 1 1
0.309751203673312 0.309465955731221 1 1
0.246730188337148 0.246530508182044 1 1
0.144519672015481 0.14437838649589 1 1
0.0871912785053074 0.0871109025423273 1 1
0.179587188437699 0.179439120861316 1 1
0.227720804949749 0.227439445758699 1 1
0.22958308994107 0.22935509040695 1 1
0.251082195897308 0.250856587424939 0 0
0.358019309564003 0.357618059852753 0 0
0.259881654011203 0.259627894739956 1 1
0.208000272576985 0.20777491444436 1 1
0.195131519345889 0.194923720454848 1 1
0.317804551525565 0.317471941332673 1 1
0.107126367577784 0.107021305059088 1 1
0.214047822098017 0.213845659950385 1 1
0.0793857041467951 0.0792793889898742 0 0
0.0381931192987033 0.038159424395988 0 0
0.110649979461748 0.110555854462607 1 1
0.155429182176123 0.1552263713588 1 1
0.162895958005565 0.162697006989555 1 1
0.256876585943917 0.256631170122433 1 1
0.156398987060559 0.156259574002434 1 1
0.290599673367308 0.290276619283543 1 1
0.18939464493825 0.189207284301109 1 1
0.189264540807713 0.189086998310946 1 1
0.141483029025733 0.141295767466917 1 1
0.212023894074649 0.211773713208551 1 1
0.141726839831452 0.141587957413082 1 1
0.130479275556089 0.130327071204586 1 1
0.22460617869836 0.2243805054244 1 1
0.154206444499004 0.154042478362214 1 1
0.220257676027273 0.220056723909717 1 1
0.252994716233226 0.252758956309525 1 1
0.270259133554008 0.26991190005476 1 1
0.160205429956329 0.160084702107373 1 1
0.136301306419642 0.136174137279302 1 1
0.229622855590939 0.22934728352027 1 1
0.249827831269122 0.249586365080866 1 1
0.161352291106817 0.161159395008256 1 1
0.239800339649978 0.239525843072163 1 1
0.0774843918810524 0.0774026815159436 1 1
0.125880239454983 0.125742345358837 1 1
0.221671570312432 0.221456322058037 1 1
0.22968753487932 0.229491152566595 1 1
0.128914793956917 0.128792084626493 1 1
0.208063443626176 0.207809876588755 1 1
0.161964921303098 0.161763357091973 1 1
0.207112186810083 0.206879597191682 1 1
0.197927552727604 0.197716755918171 1 1
0.142911208243502 0.142766579193983 1 1
0.163360433631801 0.163205952724182 1 1
0.194432990577493 0.194222137730459 1 1
0.313369024778488 0.313075549465376 0 0
0.28338503909169 0.283090843593993 1 1
0.161324219303368 0.161152211279626 1 1
0.284784675226745 0.284503810866929 1 1
0.23116475002079 0.230922757461372 1 1
0.155196445374032 0.155051546947249 1 1
0.279367609856413 0.279107329271264 1 1
0.162579854321803 0.162436011412687 1 1
0.198414983068927 0.198224040661723 1 1
0.188226068614793 0.188020050265544 1 1
0.269000638867434 0.268699227682832 1 1
0.183559027364892 0.183388741189594 1 1
0.130535959914566 0.130414310018857 1 1
0.225760338630871 0.225501495846674 1 1
0.21479384220679 0.21455832064493 1 1
0.213386841445581 0.21319804724786 1 1
0.144983547814176 0.144811749768134 1 1
0.3265100484238 0.326188733343424 1 1
0.243064658187067 0.242815893549506 1 1
0.138882933016466 0.138722057281655 1 1
0.0608029258247982 0.0607382592916465 0 0
0.169967364075543 0.169791329874779 1 1
0.135315675410767 0.135143061501511 1 1
0.237350218246638 0.237089972252811 1 1
0.101875339866935 0.101791469442874 1 1
0.208867701138667 0.208659170356852 1 1
0.26804656516545 0.267774646118975 1 1
0.196155435882714 0.195923191165506 1 1
0.25786563884372 0.257604026866685 1 1
0.209329688613894 0.209120863035889 1 1
0.23829258820434 0.238043527612619 1 1
0.330421374583293 0.330045189415201 1 1
0.147864395543863 0.147734576545263 1 1
0.242602158200705 0.242358949287134 1 1
0.151028708255641 0.150891253422647 1 1
0.236383584200991 0.236102183283787 1 1
0.12003277953111 0.1198565251507 1 1
0.180519079838984 0.180342078165591 1 1
0.272294503305388 0.271988751493516 1 1
0.271094190911392 0.270809065927514 1 1
0.0790497148039565 0.0789521201393796 1 1
0.13422478258035 0.134079351792087 1 1
0.10242068183766 0.102318209616966 1 1
0.0308269633878133 0.0308019016852254 0 0
0.2609690643821 0.260709432773745 1 1
0.134652859635188 0.134492036004512 1 1
0.338847712832032 0.338486420556561 1 1
0.149803790348568 0.149676061978557 1 1
0.0749943356854304 0.0749283918478205 1 1
0.212460446159392 0.21225529031902 1 1
0.162750210344923 0.16259964615235 1 1
0.280823705804796 0.280511994957166 1 1
0.244868349279209 0.244607363116709 1 1
0.223861242559815 0.223589144250154 1 1
0.121021641034595 0.120887041829492 1 1
0.152974807444979 0.152839488600369 1 1
0.134416259059122 0.134300230181906 1 1
0.201312976019225 0.201130182937504 1 1
0.219656809333737 0.219469520513511 1 1
0.0594778821325436 0.0594011169477629 0 0
0.0899884736878261 0.0899134379323148 1 1
0.208977378437878 0.208765716667012 1 1
0.20344355806306 0.203221051692289 1 1
0.0791716797919165 0.0790509204901799 1 1
0.267510518901133 0.267244757693738 0 0
0.215965998508694 0.215770307360788 1 1
0.0747467367183923 0.0746431859206392 0 0
0.19405255968905 0.193874849236094 1 1
0.158803437192483 0.158642120164607 1 1
0.209383853183793 0.209146921466559 1 1
0.192004555134571 0.19182422948632 1 1
0.245029873642858 0.24474808043567 1 1
0.295183275278416 0.294907130346754 1 1
0.100035015157435 0.0999157884080397 1 1
0.20653035030192 0.206349586453839 1 1
0.161656549628541 0.161448924622827 1 1
0.320701914099413 0.320315727497225 1 1
0.140763385910679 0.14061163650751 1 1
0.333007868617175 0.332675608271559 0 0
0.16478693122919 0.164645005134876 1 1
0.13876455615195 0.138645066538406 1 1
0.284574839878559 0.284257561580999 1 1
0.168234488581241 0.168093600562217 1 1
0.266845004476793 0.26652931822801 1 1
0.220373857468228 0.220129071536035 1 1
0.123491057603939 0.123329398965309 1 1
0.203563810742153 0.203378093343482 1 1
0.175526553886794 0.175357975788109 1 1
0.205681692308721 0.205459895133632 1 1
0.213129750066212 0.21291062789808 1 1
0.165922842621408 0.165752179027854 1 1
0.275061316453034 0.274759933470413 1 1
0.103703081898119 0.10360150564516 1 1
0.221824096392197 0.221591259400132 1 1
0.0776197983625762 0.0775380597887459 1 1
0.145240005156398 0.145093852562347 1 1
0.121653612663409 0.121531349159762 1 1
0.188818324211092 0.188636138422002 1 1
0.152114687985117 0.151964412139197 1 1
0.191115740460949 0.190919917759972 1 1
0.141890429021474 0.141739260409586 1 1
0.165720731296535 0.165601684993484 1 1
0.166874713185165 0.166739773338569 1 1
0.135403109638101 0.135262293856026 1 1
0.156267898056942 0.156127651243433 1 1
0.17662606293279 0.176427350379217 1 1
0.116472296655614 0.116323517225388 1 1
0.270137234902388 0.269855510568853 1 1
0.269118969974252 0.268868548621454 1 1
0.18579119956443 0.185581499720891 1 1
0.305412456291651 0.305071746078951 1 1
0.0959196062624709 0.0958197488110222 1 1
0.310821426336255 0.310507822374904 0 0
0.188876329822836 0.188728176192974 1 1
0.222038156555023 0.221812430777341 1 1
0.14805626771186 0.14789400705165 1 1
0.117906667247466 0.117765723722792 1 1
0.188004302782249 0.187816460238856 1 1
0.13725618362406 0.137096826428575 1 1
0.170452346457892 0.170237256763465 1 1
0.19069841402276 0.190448771353577 1 1
0.0407042838241247 0.0406534680467007 0 0
0.172845129219246 0.172659793940787 1 1
0.189552636841498 0.189368139054816 1 1
0.190169415569893 0.190004185155436 1 1
0.288309040287049 0.28802511599365 1 1
0.127118696559202 0.126987202289141 1 1
0.127975812167344 0.127873726988619 1 1
0.293165160084594 0.292909268192119 1 1
0.159659827819234 0.159516455256851 1 1
0.23690503079403 0.236673388584406 1 1
0.171103363136059 0.170960765815569 1 1
0.115867346049053 0.115735664659357 1 1
0.273995323996309 0.27374922854519 1 1
0.207955451077577 0.207714751403847 1 1
0.193900182238252 0.19369021384884 1 1
0.108398753892468 0.108304285116093 0 0
0.212412811641306 0.212210441818571 1 1
0.0734663348251661 0.0733936519195586 1 1
0.219001245956035 0.218792473614253 1 1
0.134229132871393 0.134097259060761 1 1
0.2644984112048 0.264238365036338 1 1
0.0599427480979345 0.0598849165886267 0 0
0.174957432229166 0.174800306219567 1 1
0.150623045470056 0.150469054304969 1 1
0.129006609143932 0.128896415136224 1 1
0.259886225601003 0.259611010025773 1 1
0.25041979058639 0.250144231255221 1 1
0.123543468920065 0.123386897142059 1 1
0.249304268063021 0.249014056511138 1 1
0.264562746340471 0.264264069645972 1 1
0.237948973800077 0.237683124988365 1 1
0.133394434988977 0.133252372215453 1 1
0.0973105617094617 0.0971792979089269 1 1
0.285409847899366 0.285088122093897 1 1
0.158036152660883 0.157882758320744 1 1
0.223725757758481 0.223481807218772 1 1
0.218090371230038 0.217893016236678 1 1
0.175891201875914 0.175712756139144 1 1
0.0922363291377854 0.0921454758600851 1 1
0.189246506312843 0.189066325560127 1 1
0.222735098912722 0.222499382026363 1 1
0.0396133996864187 0.0395846916505741 0 0
0.229064158902818 0.228861685962828 1 1
0.299729473418889 0.29943916540568 1 1
0.187475824834911 0.187305712542943 1 1
0.236753135129386 0.236493893140656 1 1
0.290421801626401 0.290098868620293 1 1
0.170236049814557 0.170060313727057 1 1
0.310821464152747 0.310498408619901 0 0
0.125349674452719 0.125257847330073 1 1
0.140840390447167 0.140669587552385 1 1
0.136599544333837 0.136471802350651 1 1
0.288574819855569 0.288301993589728 1 1
0.164833369739748 0.16468316280434 1 1
0.0941648691536912 0.0940986367977755 1 1
0.251967514166132 0.251686558407578 1 1
0.15259714072789 0.15243385068422 1 1
0.128088106953436 0.127958864438633 1 1
0.367987767949917 0.367627799311119 0 0
0.12634873756817 0.126200128561023 1 1
0.233901945057224 0.233630490747875 1 1
0.29945700916128 0.299144476490715 0 0
0.142471968548959 0.142307216726342 1 1
0.170559881160497 0.170370478599702 1 1
0.180212225396495 0.180010324958264 1 1
0.248209702658761 0.247950496459727 1 1
0.314523996611005 0.31416110867722 0 0
0.168393904136123 0.168194254192393 1 1
0.304108948970998 0.303813254440641 1 1
0.263394514842202 0.263131014304862 1 1
0.140706226042098 0.140576588613044 1 1
0.182862412488446 0.182665926053425 1 1
0.310655854432124 0.310353916509096 0 0
0.247082651464196 0.246821561101784 1 1
0.339843418735585 0.3394747041293 0 0
0.1309459329973 0.130816069559158 1 1
0.230725246953016 0.230498315246131 1 1
0.238637653000676 0.23840894511976 1 1
0.130508561232497 0.130362441317682 1 1
0.217619063178935 0.217393729613363 1 1
0.212031704373457 0.211831290409979 1 1
0.188918421571644 0.188719591380371 1 1
0.291646407560323 0.291318245543338 1 1
0.191827302035558 0.191659420396972 1 1
0.262972033726192 0.262718463670997 1 1
0.17086852073376 0.170651925019158 1 1
0.13945455582632 0.139296545164246 1 1
0.217671803814993 0.217431484614682 1 1
0.232216315311561 0.231946726955371 1 1
0.214585995060817 0.214371362951316 1 1
0.0923790556296003 0.0922653873591985 0 0
0.13953306866378 0.13937314301342 1 1
0.296093850830124 0.295761122606465 1 1
0.0942448405571198 0.0941317452164488 1 1
0.356562998773633 0.3561824432565 0 0
0.235798305185618 0.235542617830394 1 1
0.117980320141006 0.117871038957018 1 1
0.263648301798346 0.263373179326253 1 1
0.185538506254907 0.185293695149837 1 1
0.152736303446999 0.152587955644061 1 1
0.366020561159177 0.365626378244308 0 0
0.216782835028345 0.216535472833279 1 1
0.19623301647939 0.196070167105373 1 1
0.205598478786646 0.205416297184464 1 1
0.0859416444136418 0.0858681577945429 1 1
0.171890266981011 0.17174025421038 1 1
0.235617640331895 0.235381859470784 1 1
0.155311237568841 0.155108994075378 1 1
0.144319934150717 0.144157889357593 1 1
0.259257558266656 0.258998164064047 1 1
0.127519704719988 0.127400389690561 1 1
0.316106231147161 0.315791141674973 0 0
0.136566921515153 0.136394605573452 1 1
0.261243093411837 0.260977640644358 1 1
0.276357235992969 0.276064714648961 1 1
0.215140097078049 0.214932972747898 1 1
0.0374758637328094 0.0374562241900387 0 0
0.115479773421516 0.115374864919402 1 1
0.128764273661804 0.128634624243501 1 1
0.179210636958288 0.179035645480029 1 1
0.276247987546608 0.27598899852245 1 1
0.0866653950794753 0.0865789145307184 0 0
0.126587293383822 0.12644715998399 1 1
0.189526248246831 0.18934327609566 1 1
0.163362339925586 0.163216854828413 1 1
0.122641974319411 0.122518149634949 1 1
0.269295159386749 0.268990755709005 1 1
0.111152587004682 0.111042855670554 1 1
0.17766219494919 0.177450428100248 1 1
0.149771926702285 0.149618276521483 1 1
0.227585907456438 0.227351737146783 1 1
0.232611061627577 0.232363268895774 1 1
0.0621641021855912 0.0621065222398463 0 0
0.283242372871425 0.282939268286484 1 1
0.137667610124054 0.137556561757613 1 1
0.260088415976322 0.259851656253028 1 1
0.147808668289676 0.147642992249321 1 1
0.161841476094696 0.161707400530799 1 1
0.21128411324718 0.211039851588743 1 1
0.142572468238671 0.142446730551847 1 1
0.199535829736137 0.19932663087232 1 1
0.183942965423504 0.183766038961655 1 1
0.308087801906994 0.30777453323568 1 1
0.150799740908575 0.150654138498799 1 1
0.346244116666705 0.345857462435433 1 1
0.226498428119167 0.226283275434145 1 1
0.209276357620713 0.209034086297193 1 1
0.199229363595378 0.198991518595728 1 1
0.137359551382787 0.137241266425361 1 1
0.0862470079435809 0.0861206889603712 1 1
0.363328866660175 0.363002783932329 0 0
0.192395921833978 0.192211325530708 1 1
0.249527254338169 0.249286427316037 1 1
0.194076261006859 0.193886722835032 1 1
0.181491432706463 0.181318219967596 1 1
0.176712320052917 0.176544585573325 1 1
0.200965204811925 0.200764934245878 1 1
0.0419824509357681 0.0419477691802169 1 1
0.280776977957089 0.28051404161235 1 1
0.234481163908707 0.234234175658352 1 1
0.139820374225262 0.13966398914404 1 1
0.188375397203351 0.188195826746552 1 1
0.273797396381097 0.273554520908373 1 1
0.17607035989593 0.175879165828348 1 1
0.183841749885264 0.183636144993032 1 1
0.109231460203484 0.10912751746352 1 1
0.141685214471467 0.141514277082194 1 1
0.264071338959393 0.263805874729638 1 1
0.134129445470228 0.133947221237119 1 1
0.302330495853981 0.302001640204393 1 1
0.210181779680401 0.209947272512824 1 1
0.198837467431729 0.198657311776501 1 1
0.22894466913761 0.228707335231353 1 1
0.285847378296407 0.285589414734877 1 1
0.229278369283085 0.229020461167 1 1
0.110966491790096 0.110880187852961 1 1
0.220792924372132 0.220560375212927 1 1
0.203016095957074 0.20281281601836 1 1
0.184567857935365 0.184405375574403 1 1
0.248500731232667 0.248256966381253 1 1
0.195792793637343 0.195636251584389 1 1
0.227624458761874 0.227400723040138 1 1
0.252057790671361 0.251806886213311 1 1
0.224285652660905 0.224059678498477 1 1
0.313791862316134 0.313507030402801 1 1
0.119184467157646 0.119046358077354 1 1
0.134434484382801 0.134258364300528 1 1
0.220969538185657 0.220735618731391 1 1
0.218284286851638 0.218058621085741 1 1
0.19877434453838 0.198535781631947 1 1
0.212568130334525 0.212355752670117 1 1
0.112219453318323 0.11207913392805 1 1
0.245866618843986 0.245579651960339 1 1
0.23349633113091 0.233280126819265 1 1
0.298540344110273 0.298208293074456 1 1
0.394027599020806 0.393622625090922 0 0
0.179733450012388 0.179545554334662 1 1
0.321134013392729 0.320845097468894 1 1
0.157737585595875 0.157561962848517 1 1
0.310036774914834 0.309720141421657 1 1
0.324126742222512 0.323838257010653 1 1
0.259285719553499 0.259017394863771 1 1
0.227568342331184 0.227338006205025 1 1
0.243508966725699 0.243253308139641 1 1
0.20752969104514 0.207325358602461 1 1
0.324708585498514 0.324420767729845 1 1
0.296155685937513 0.295868741606638 0 0
0.206068314442403 0.205856094553427 1 1
0.107280710322287 0.107197264284536 1 1
0.0407381346809255 0.0406735466464236 0 0
0.194426883417624 0.1942197867013 1 1
0.25715322550581 0.256868816462124 1 1
0.236445716987599 0.236156447222867 1 1
0.205034143524486 0.204809870179777 1 1
0.138689813060203 0.138530952978684 1 1
0.284126340930342 0.283836873226633 1 1
0.20143999851394 0.201222474699937 1 1
0.186832746943896 0.186655168540984 1 1
0.286573087041661 0.286243930402751 0 0
0.152284021877711 0.152154586561656 1 1
0.116899090057269 0.11675471168252 1 1
0.207453301300917 0.207254169972483 1 1
0.117443804783212 0.117333479416821 0 0
0.224625056462488 0.224379309158201 1 1
0.174177729950171 0.174012625233773 1 1
0.161641241993808 0.161471309220439 1 1
0.153321039413961 0.153160736715141 1 1
0.228371569134042 0.228147943698058 1 1
0.130814130030408 0.130648646782327 1 1
0.170627505273568 0.170417277636749 1 1
0.230535020722985 0.230290153426924 1 1
0.181917904422391 0.181731428488825 1 1
0.0973392077817568 0.0972278505580689 0 0
0.249752585733162 0.24949335508818 1 1
0.242218559095303 0.241987711433802 1 1
0.224272360557858 0.224051163897487 1 1
0.115747390084556 0.115613571985949 1 1
0.173442237328066 0.173249384829458 1 1
0.203397933975713 0.203162288274307 1 1
0.237276780243939 0.237051885146818 1 1
0.202079146539639 0.201835055734929 1 1
0.200385539719521 0.200191434087795 1 1
0.148857219099571 0.148729464415361 1 1
0.216986638255565 0.216722436218028 1 1
0.290784784043105 0.290512768312157 1 1
0.252231011313158 0.251985146199443 1 1
0.209182755417773 0.208953318462301 1 1
0.278157667771774 0.27787878838131 1 1
0.174960442549944 0.174784427021796 1 1
0.10613955408053 0.106042248971301 1 1
0.254806837844311 0.254555248033662 1 1
0.111815698092971 0.111714313729152 1 1
0.198651131167626 0.198452513032254 1 1
0.256452465627876 0.256160626788322 1 1
0.147871960449116 0.147702450021261 1 1
0.216925190073228 0.21671630196918 1 1
0.243241262870752 0.243008067878233 1 1
0.289950186506727 0.289680794846708 1 1
0.162607576773286 0.16244507046056 1 1
0.162729001929162 0.16255241238231 1 1
0.151014019262356 0.150854849576679 1 1
0.313595249206197 0.313296186768513 1 1
0.161285886797095 0.161129680099912 1 1
0.22406594844964 0.223851854155747 1 1
0.163911266901173 0.163798469831953 1 1
0.217052415615817 0.216802092804157 1 1
0.145068527432201 0.144909805143585 1 1
0.27645634560134 0.276137568995119 1 1
0.178326530327321 0.178127953649504 1 1
0.287100523478148 0.2867977046834 1 1
0.129111666212172 0.128994306579093 1 1
0.223273950211896 0.223038505611563 1 1
0.305239356166053 0.304913103970042 1 1
0.160634830323964 0.160485197969305 1 1
0.0528486569484758 0.0528076032368186 0 0
0.172338662309182 0.17218154374506 1 1
0.223851866989122 0.223624950322366 1 1
0.212764916215329 0.212529801740924 1 1
0.157740435722507 0.157602734890864 1 1
0.177362579353141 0.177175672546307 1 1
0.138241212573633 0.138091678103441 1 1
0.237205223090316 0.23693636699085 1 1
0.177704764076458 0.177514573536018 1 1
0.258076001591916 0.257778273575499 1 1
0.129059029911297 0.128944355798768 1 1
0.172005085642862 0.171815389585716 1 1
0.288682422080769 0.288383882353139 1 1
0.181748462471246 0.181573340498643 1 1
0.253589469244635 0.253326129268356 1 1
0.323966686322331 0.323644330123259 0 0
0.20885460292023 0.208651055190313 1 1
0.274830321515446 0.274522697245375 1 1
0.0722482206373861 0.0721732558991087 0 0
0.24979947378173 0.249572390311155 1 1
0.268580330419749 0.268289185541003 1 1
0.244222500427497 0.243984106335048 1 1
0.19510624670345 0.194932774712011 1 1
0.202823919530226 0.202624746087777 1 1
0.181191361547621 0.181009753053226 1 1
0.279939342989404 0.27967480595758 1 1
0.107467342947602 0.107347802942032 1 1
0.173202895872119 0.172994127650671 1 1
0.166586365710453 0.166414269091972 1 1
0.215371288113416 0.215120181158906 1 1
0.278611361901639 0.27831883732735 1 1
0.239981742686541 0.239720855845171 1 1
0.250037317050303 0.249822005642397 1 1
0.247122478751568 0.24688081653872 1 1
0.190745352439635 0.190543038502595 1 1
0.187758923380823 0.187536975777336 1 1
0.316276401309201 0.315913127700584 0 0
0.156353683950122 0.15620214258949 1 1
0.208639078275823 0.208457371368871 1 1
0.20687511612872 0.206624124579589 1 1
0.17623289366828 0.176070770239898 1 1
0.20781569374862 0.207600813316579 1 1
0.152876850561286 0.152729502938971 1 1
0.113664586455121 0.113549044588785 1 1
0.203811010146739 0.203607681634783 1 1
0.230491727270258 0.230245138282488 1 1
0.278382519294001 0.278110959689748 1 1
0.222829866953997 0.222645357423237 1 1
0.158314631432363 0.158142235787202 1 1
0.268699739214697 0.268398764836437 0 0
0.180080809648977 0.179910011224129 1 1
0.194182836996321 0.194010105197131 1 1
0.1772706155135 0.177071389841176 1 1
0.114405794027727 0.114243944341708 1 1
0.169275691959947 0.169109039932837 1 1
0.148927848735905 0.148789710257636 1 1
0.31710707033026 0.316775316402815 0 0
0.202621536111183 0.202410550909916 1 1
0.184879486395349 0.184692175343797 1 1
0.188222269790574 0.18800971413057 1 1
0.185486282359523 0.185271224035072 1 1
0.206363268489827 0.206122259625621 1 1
0.22570805074496 0.22551231739414 1 1
0.123373709415642 0.123261816876425 1 1
0.27400463369961 0.273672267821775 1 1
0.348353271830777 0.347972869745111 1 1
0.319249891869745 0.318924847513303 1 1
0.116488644673356 0.116402018440116 1 1
0.270073191204081 0.269790603088187 1 1
0.310496867322312 0.310185616260286 1 1
0.243738249239262 0.243481703014214 1 1
0.254505995161764 0.25427469136313 1 1
0.234040947770274 0.233783601606504 1 1
0.220174432715919 0.219969508498946 1 1
0.202433942769079 0.202241192850501 1 1
0.188862689532769 0.188588342968256 1 1
0.202515842657331 0.202304429042386 1 1
0.114144847984889 0.114019554098013 1 1
0.124746875490306 0.124633166672341 1 1
0.164955316804048 0.164750074357395 1 1
0.22004353473268 0.219855676127916 1 1
0.209219332948645 0.209015726853246 1 1
0.339318063002038 0.338979962901238 0 0
0.199318393869844 0.199099466050449 1 1
0.222634315817136 0.222416891694816 1 1
0.117414877494664 0.117305462532483 1 1
0.183534392109387 0.18338452826604 1 1
0.237218750347578 0.236947950668458 1 1
0.187354019817372 0.187176601250938 1 1
0.312364158583905 0.312035214934273 1 1
0.126511873312271 0.126340272348654 1 1
0.203595535697403 0.203411684196492 1 1
0.307093453673446 0.306767910850762 1 1
0.155025351559579 0.154835605367429 1 1
0.0751582448378671 0.0750857408742895 0 0
0.278522555080773 0.278253019660248 1 1
0.234161438911431 0.233887965507324 1 1
0.306269789111588 0.305922990928817 0 0
0.12498123056776 0.124876482369363 1 1
0.210399786486641 0.210200705479951 1 1
0.207003442713559 0.206812232320931 1 1
0.272322542017572 0.272068059970403 1 1
0.049752359236382 0.0496752506532852 1 1
0.153114249879037 0.152959411833752 1 1
0.067501844158976 0.0674463314609503 1 1
0.272352225576349 0.272085001129831 1 1
0.234998248181498 0.234763065903131 1 1
0.0647378926288421 0.0646620250410188 0 0
0.267698772064975 0.267400256028015 1 1
0.191376375685944 0.191175908278509 1 1
0.176231517083456 0.176082630543711 1 1
0.10799729245094 0.107879745653113 1 1
0.118992433313399 0.118853400447972 1 1
0.209036522700911 0.208844464634904 1 1
0.211097000742623 0.210907199961666 1 1
0.201994704294976 0.201807589996471 1 1
0.219243592680244 0.219041604861689 1 1
0.145956035620234 0.145828246376542 1 1
0.225850806024728 0.225630885644109 1 1
0.129353711236053 0.129217003438882 1 1
0.170751730441098 0.170606153378189 1 1
0.293210732984272 0.292918684695618 1 1
0.205126503090708 0.204919199031785 1 1
0.361059532255933 0.360670429301139 0 0
0.185349834476707 0.18516913487245 1 1
0.222606598853826 0.222408478738054 1 1
0.29600895007803 0.295683592493553 1 1
0.169781408258595 0.169585516541597 1 1
0.158534819465958 0.158356508363893 1 1
0.220604541286023 0.220425220500516 1 1
0.215058352126878 0.214799874213025 1 1
0.220055691336199 0.219832762528409 1 1
0.105075368776775 0.104980793761404 1 1
0.136486652465458 0.136331765837544 1 1
0.183488447370713 0.183321382827902 1 1
0.190436087595991 0.190233021866252 1 1
0.144699889069445 0.144498734793187 1 1
0.272026733644169 0.271772686538902 1 1
0.274206502435189 0.273915073112129 1 1
0.174865239874385 0.174715795244172 1 1
0.182265031697474 0.182069924836333 1 1
0.0779617189401341 0.0778499048906956 0 0
0.299116878057329 0.298842301356548 1 1
0.167249436967726 0.167040751826202 1 1
0.193247528019444 0.193060131580162 1 1
0.137909433014436 0.13774773961563 1 1
0.199981483697837 0.199775522211411 1 1
0.13867495002117 0.138540558104805 1 1
0.236263736393161 0.236056297326024 1 1
0.135550688556456 0.135402549690062 1 1
0.212306555215441 0.212046733276981 1 1
0.109942935824947 0.109830147889191 1 1
0.228316554049714 0.228072675124847 1 1
0.232826354498466 0.232577497089686 1 1
0.134528503884056 0.134390140404787 1 1
0.216710988050465 0.216495563823324 1 1
0.190592995589981 0.190384488595712 1 1
0.187552390818559 0.187336366055625 1 1
0.27695062446274 0.276710265133278 1 1
0.120526265848171 0.120378183341166 1 1
0.219869512775993 0.219657665172272 1 1
0.143337784516526 0.143182484024065 1 1
0.0617041033024799 0.0616322055963194 1 1
0.257528332346324 0.257250970623954 1 1
0.219931270402829 0.219713189725653 1 1
0.181899134327857 0.181732700091116 1 1
0.0799568820502904 0.079891719436164 0 0
0.253974225847952 0.253719894310179 1 1
0.267327120253645 0.267051641397627 1 1
0.213892838241764 0.213679387873768 1 1
0.120994740391222 0.120831634745971 1 1
0.210353922280925 0.21014124260347 1 1
0.1793012365147 0.179164904520887 1 1
0.253888395160991 0.253621532035152 1 1
0.213407499696937 0.213198625495173 1 1
0.261479942014011 0.261199665658941 1 1
0.236706747000895 0.236458888604962 1 1
0.150926704727431 0.15075711352754 1 1
0.254611300703602 0.254359053519213 1 1
0.233331699385165 0.233106849968797 1 1
0.234791273171758 0.234539346874964 1 1
0.195006944234753 0.194816730309003 1 1
0.0687531357591178 0.0686681057587138 0 0
0.195933321356671 0.195721202910685 1 1
0.205593502850191 0.205367120918833 1 1
0.266241839908637 0.26599327206716 1 1
0.243090292629655 0.242833105088937 1 1
0.209252674589127 0.209009216943603 1 1
0.0515608621013558 0.051494292973212 0 0
0.150703409434276 0.150521726315581 1 1
0.119790702733572 0.119690426489572 1 1
0.209805886833187 0.209588588914626 1 1
0.148058665551533 0.147903464747037 1 1
0.216868288913401 0.216629424954089 1 1
0.146927892106696 0.146760855332826 1 1
0.174266104442392 0.174097526767146 1 1
0.174191502724143 0.174024908574368 1 1
0.143896947341941 0.143743041517022 1 1
0.140953637775876 0.140783399853609 1 1
0.219954769421199 0.219740846090064 1 1
0.166872266845778 0.166686003290892 1 1
0.227628377742751 0.227423571317322 1 1
0.210315021220119 0.210137787093998 1 1
0.215007490683769 0.214801359057197 1 1
0.253916221259564 0.253633371238122 1 1
0.179440318826522 0.179270899772737 1 1
0.241728834507575 0.24148751163967 1 1
0.209568126506629 0.209363431898409 1 1
0.202616436655621 0.202427909275283 1 1
0.31288192527972 0.312537323090093 1 1
0.284409643153003 0.284130322826348 1 1
0.332456382911988 0.332101796396743 0 0
0.249783853728783 0.249523764482045 1 1
0.178905539759462 0.178704733468596 1 1
0.269984543294597 0.269731061037453 0 0
0.195097784275356 0.194897760333443 1 1
0.222953834500147 0.222729194549277 1 1
0.159039182535045 0.158895217676078 1 1
0.163759863277292 0.163601230663111 1 1
0.0234648574247615 0.0234213779806144 0 0
0.205211994879173 0.204990346959053 1 1
0.291660948575718 0.291381440423582 1 1
0.111119946250045 0.110973802448168 1 1
0.166391686236729 0.166237670400047 1 1
0.217549996082183 0.217339390287987 1 1
0.143791712887557 0.143644660806642 1 1
0.267768332260891 0.267446548688588 1 1
0.258735696678114 0.258418918658899 1 1
0.154085027455097 0.153931826048999 1 1
0.139208367139288 0.13909292042603 1 1
0.260745660566244 0.260458328335879 1 1
0.298004880642894 0.297689223120381 1 1
0.154870647730909 0.154730942301233 1 1
0.320491923386493 0.320137223665822 0 0
0.145457076807679 0.145307743656927 1 1
0.316937227086787 0.316641473340559 0 0
0.203292155957325 0.203113197660448 1 1
0.365336543170603 0.364971148122487 0 0
0.0704550900426153 0.0703696889994135 1 1
0.344721006612409 0.34436187650857 0 0
0.0714882585421415 0.0714158488418595 0 0
0.234427525033113 0.234181935645291 1 1
0.120792590255647 0.120654900316028 1 1
0.265980248185487 0.265707402188317 1 1
0.225569094792016 0.225301131536338 1 1
0.239515175879385 0.239284772932381 1 1
0.157586868955479 0.157406157402403 1 1
0.184480219497077 0.184278603955778 1 1
0.204649364177566 0.204402290763589 1 1
0.256155708128648 0.255873890985117 1 1
0.131722337565316 0.13159025983778 1 1
0.2619021534019 0.261582225123787 1 1
0.224008954849472 0.223727471166366 1 1
0.175529672684275 0.175345088158646 1 1
0.149594026364961 0.149457184087751 1 1
0.200210519125084 0.19998522837162 1 1
0.223259493271866 0.22303867935536 1 1
0.282379657659388 0.2821068254048 1 1
0.19103260584394 0.190838940852102 1 1
0.175687949908594 0.175496033305745 1 1
0.100633325471402 0.100515867723413 1 1
0.159269928230985 0.1591084549724 1 1
0.320690117791077 0.3203347482047 1 1
0.247535104989734 0.247270850802603 1 1
0.198889601667946 0.198713710137217 1 1
0.158747423003668 0.158597108444142 1 1
0.179703024659756 0.179468934816147 1 1
0.247033900857325 0.246787538148642 1 1
0.202941298281072 0.202751295244027 1 1
0.223199684224867 0.223003627019889 1 1
0.0997478033458919 0.0996418456588995 1 1
0.216608655868695 0.216329402140993 1 1
0.148620091612252 0.148494088883489 1 1
0.194626203397726 0.194448862327416 1 1
0.205786862582771 0.205575770827182 1 1
0.30217707553651 0.301877492533228 1 1
0.175034692976697 0.174857878136915 1 1
0.0422189320180129 0.0421549837886862 0 0
0.295127576630064 0.294794567575234 1 1
0.172377381759168 0.172210972115187 1 1
0.315297672763305 0.314991994529435 0 0
0.173454861707645 0.173250885313141 1 1
0.157646185223899 0.15743841043099 1 1
0.149688069367651 0.149529862927186 1 1
0.271149965145082 0.270824440965303 1 1
0.268475338253957 0.268196482594233 1 1
0.27679179480206 0.276522174581815 1 1
0.148482499403142 0.148351375118568 1 1
0.0993306406209726 0.0992200012251432 0 0
0.306348188510532 0.306036802934932 1 1
0.187923417223307 0.187717033743011 1 1
0.222695532998994 0.222481040515465 1 1
0.208843532207759 0.208634008887561 1 1
0.214128130841785 0.213864033696943 1 1
0.206326038527956 0.206103493036878 1 1
0.328030942887926 0.327704777377794 1 1
0.210674913438598 0.21046476042203 1 1
0.2230124949591 0.222768408959589 1 1
0.167428512401778 0.167249384560331 1 1
0.20717216296456 0.206970128576244 1 1
0.180879996453082 0.180707442679894 1 1
0.288000629123863 0.287700344426671 1 1
0.101735944510301 0.101629580105193 0 0
0.225958126997254 0.225714567390189 1 1
0.199253195958643 0.199029226247607 1 1
0.202936229238719 0.202738828287308 1 1
0.155340984339651 0.155204933124952 1 1
0.223790065389211 0.223549991331168 1 1
0.197782796525908 0.197612646979321 1 1
0.147302328847567 0.147123515951809 1 1
0.245090192362235 0.244816283426021 1 1
0.320034311040693 0.319689109231832 1 1
0.152856882805532 0.152683191473817 1 1
0.191438801357991 0.19124068938264 1 1
0.259062668216286 0.258808798910535 1 1
0.181954419872643 0.181780337744835 1 1
0.186489242607071 0.186299912378157 1 1
0.253567404913906 0.25330439711293 1 1
0.220430817119618 0.220240957647678 1 1
0.270063102243047 0.269749156121692 0 0
0.211291056102485 0.211086364488859 1 1
0.223038565293317 0.22276751917444 1 1
0.260523198347896 0.260214878045151 1 1
0.261585215877674 0.26126655373558 1 1
0.225992996606916 0.22577022432358 1 1
0.176820784780847 0.17665452714766 1 1
0.234163656987736 0.233921372925371 1 1
0.267622660793804 0.267338029668379 1 1
0.108580681099755 0.10846858934119 1 1
0.231043176993329 0.230797810841097 1 1
0.306651973664761 0.306324408914994 1 1
0.0464695472652058 0.0464266369515343 0 0
0.0847598789558411 0.0846634126321674 1 1
0.268724928430351 0.268386132293227 1 1
0.180017660706773 0.179842052346087 1 1
0.146082223172181 0.145904176461964 1 1
0.200386980293206 0.200181983940979 1 1
0.239830237741467 0.239592669510396 1 1
0.309752353733988 0.309471385815071 1 1
0.241185789693683 0.24091150991824 1 1
0.159248905179159 0.159088362307877 1 1
0.261213932141951 0.260960742708332 1 1
0.149594069425519 0.149412144385293 1 1
0.0792228205373468 0.079152689423228 0 0
0.20318813960301 0.20298654447806 1 1
0.268257017990124 0.267944566896044 1 1
0.182052396404311 0.181873421970998 1 1
0.237356647688872 0.237107032317037 1 1
0.233434493231405 0.233188275865608 1 1
0.165377961618566 0.165237913968265 1 1
0.262842230037436 0.262568089553761 1 1
0.223289171019764 0.223015349114085 1 1
0.253399909859645 0.253143681988021 1 1
0.283827595163317 0.283520561389597 1 1
0.217257248978572 0.217057006082266 1 1
0.205018160978985 0.204800966366275 1 1
0.126044838549934 0.125876614934095 1 1
0.271775289993334 0.271448754829001 1 1
0.231390886271334 0.231162824230392 1 1
0.226054914155443 0.225821910225936 1 1
0.201547979530398 0.20137654300559 1 1
0.228538077489502 0.228298759916001 1 1
0.300534359284038 0.300252463308673 1 1
0.199457206045305 0.199213897374169 1 1
0.112124713978387 0.112012361488055 1 1
0.172987255823752 0.172833572170473 1 1
0.272247177830574 0.271942917072635 1 1
0.200962190685835 0.200745387093177 1 1
0.146748883251176 0.146583443248362 1 1
0.134074319152184 0.133945423130155 1 1
0.200468528620012 0.200283392851997 1 1
0.144029543913388 0.143904607879189 1 1
0.179168977899958 0.178978495929907 1 1
0.197983540380667 0.19778071785776 1 1
0.0749039263359894 0.0748254201000529 0 0
0.114554784180174 0.114468268441648 1 1
0.22575922889091 0.225534372342607 1 1
0.286227276472379 0.285972678527039 1 1
0.185229124882186 0.185047921715704 1 1
0.306933650697732 0.30654724280181 1 1
0.233476870575913 0.233240610523352 1 1
0.175398500708716 0.175219971420053 1 1
0.237535430974499 0.237310498945441 1 1
0.358583041715864 0.358227570535591 1 1
0.278318997348277 0.278059418360769 1 1
0.219164107909933 0.218940782792082 1 1
0.405952099032331 0.405560782516896 0 0
0.179389375679048 0.179231903100995 1 1
0.0516778218768698 0.0516428569010905 0 0
0.01176687299955 0.0117385338631059 0 0
0.206583193717547 0.206373921394409 1 1
0.196658302153457 0.196470392288555 1 1
0.190738789694551 0.190546750891272 1 1
0.155879133695232 0.155738474931654 1 1
0.145678919432513 0.145499162362419 1 1
0.132623454527471 0.132461880897122 1 1
0.185036022984882 0.184826465981022 1 1
0.148749868378185 0.14859884140144 1 1
0.167571338064331 0.16738274235346 1 1
0.130430982068243 0.13028032131443 1 1
0.232761725981457 0.232510612376431 1 1
0.230173776038246 0.229930409025135 1 1
0.201297856143537 0.201102568985395 1 1
0.160857873359345 0.160679215500504 1 1
0.309318333404138 0.309013457640647 0 0
0.193686369538174 0.193494017399574 1 1
0.311128293302568 0.310852418440565 1 1
0.092456608756318 0.0923374393333844 1 1
0.234337910346806 0.234118789393627 1 1
0.176370686384616 0.176171166013447 1 1
0.111087275662586 0.110983023004446 1 1
0.16928469173818 0.169103740598851 1 1
0.1662373710256 0.166069200751895 1 1
0.165011843881704 0.164890075769134 1 1
0.172360241080401 0.172186109976084 1 1
0.182495452339103 0.182287818840573 1 1
0.15273515985077 0.152573629566698 1 1
0.100008810346269 0.0998895672330145 1 1
0.173710261166728 0.17352285352024 1 1
0.252585483237383 0.252322366414952 1 1
0.102488631380316 0.102395509399384 1 1
0.247742343497288 0.247477609119082 1 1
0.203456710185064 0.203277652913257 1 1
0.269170843721279 0.268898886756972 1 1
0.16522694773449 0.165067303259876 1 1
0.156852659871307 0.156658043426606 1 1
0.250298709674025 0.250016135295802 1 1
0.140812422866332 0.14068573459421 1 1
0.136091509708296 0.135934403292172 1 1
0.237527105743188 0.237282770267037 1 1
0.369488284257157 0.369141650871769 0 0
0.177408651659296 0.177229146363475 1 1
0.248374533061159 0.248105685297919 1 1
0.234537878244137 0.234282396557124 1 1
0.213576496021457 0.213373658852514 1 1
0.102422394011069 0.102332283135334 1 1
0.132391530549234 0.1322557788231 1 1
0.175150929558422 0.174998538209736 1 1
0.246310951955835 0.246013809087822 1 1
0.136708317231884 0.136538882628926 1 1
0.228637283115934 0.228401628222279 1 1
0.146673333248046 0.146536599438617 1 1
0.164916266461617 0.164736102108296 1 1
0.14460785761981 0.144479588903646 1 1
0.232890481409752 0.232652068021154 1 1
0.292800267920107 0.292478058666933 1 1
0.175806492935908 0.175620074912967 1 1
0.188024528645445 0.187847021689069 1 1
0.206608590479046 0.206383099815553 1 1
0.271810225685963 0.271565635232171 1 1
0.270949860471224 0.270659260687101 1 1
0.161749033417317 0.161592900500889 1 1
0.32718415949369 0.326839760423949 1 1
0.285541323025277 0.285291906773444 1 1
0.262466475199578 0.262180681921388 1 1
0.227713509535153 0.227466881889789 1 1
0.170547886115107 0.170364001371521 1 1
0.220119617998508 0.219896190465808 1 1
0.180607461671564 0.180440068757098 1 1
0.330032378840129 0.329664130154212 0 0
0.150785035061816 0.150610569158628 1 1
0.183482904894565 0.183293853116417 1 1
0.210257965126543 0.2100291359792 1 1
0.187184529788892 0.186984823279884 1 1
0.224869762844468 0.224622454476459 1 1
0.294082010916337 0.293772815678458 1 1
0.26145326370709 0.261175182897952 1 1
0.150220466191389 0.150050868125095 1 1
0.219116895629875 0.218870679389592 1 1
0.241948975078299 0.241705097962752 1 1
0.143691885440707 0.143511440555905 1 1
0.26259618586449 0.262297371618825 1 1
0.305697999017415 0.305388121236373 1 1
0.297662975457853 0.297337860254374 1 1
0.227927940788854 0.227672951983726 1 1
0.251653403589443 0.251405702496532 1 1
0.155761422987443 0.155607664233386 1 1
0.0990307950728883 0.0989358229545577 1 1
0.286741739946721 0.286439972509964 1 1
0.261066256750177 0.260808466476993 1 1
0.188129936913287 0.187964618156251 1 1
0.213055977652122 0.212795291187425 1 1
0.175023785877035 0.174827568400122 1 1
0.128869201013312 0.128719727830829 1 1
0.17121671796923 0.171028911305914 1 1
0.204041229898703 0.203830390988313 1 1
0.289999969702715 0.289694080876726 1 1
0.164565732973546 0.164395861371608 1 1
0.259744117097827 0.259438195670827 1 1
0.269027632729978 0.268758510265866 1 1
0.2770199114304 0.276759339441118 1 1
0.148160737548653 0.148019462155785 1 1
0.113330252166756 0.11316823879292 1 1
0.12875953555507 0.128633283380136 1 1
0.244096422843037 0.243833742042741 1 1
0.266749554369677 0.2664824638976 1 1
0.179010101680439 0.17882273433692 1 1
0.0586376743287176 0.058567391426308 0 0
0.235365413878828 0.235134862992334 1 1
0.0844563548828411 0.0843591708936993 1 1
0.297474135971375 0.297145952189204 1 1
0.0204284407566617 0.020420536234526 0 0
0.219493763214792 0.219250063112567 1 1
0.272345250581668 0.272088486190603 1 1
0.149315928946679 0.149122004103729 1 1
0.151438720069367 0.151276188475654 1 1
0.268903531687719 0.268644645305106 1 1
0.0418034818471147 0.0417379596805647 0 0
0.228868203548583 0.228647395601239 1 1
0.160542796972491 0.160385584691036 1 1
0.158606200321733 0.158432521337713 1 1
0.246496119196977 0.246247231431215 1 1
0.107028438568386 0.10692046412958 1 1
0.149530773851634 0.149341593120607 1 1
0.0156815517570318 0.0156456868238056 0 0
0.19606850810231 0.195879887336393 1 1
0.267456062192252 0.267160574359674 1 1
0.271227135473456 0.270949435652214 1 1
0.251974760722331 0.251690440937372 1 1
0.146334859868479 0.146192424628606 1 1
0.148127287783648 0.147979987918305 1 1
0.226489269959938 0.226242814520928 1 1
0.2051410303227 0.204880504194848 1 1
0.191456836107512 0.191256040881318 1 1
0.104839387323585 0.104713706512069 1 1
0.0680768019772746 0.0679965362167422 0 0
0.1872789327915 0.187103843792435 1 1
0.258951220379302 0.258690956080109 1 1
0.177317606686406 0.177094230654996 1 1
0.217947703113131 0.217736634387513 1 1
0.0914302897172794 0.091339205832781 1 1
0.146168894319369 0.146018742580809 1 1
0.175262582140631 0.175102181481739 1 1
0.21782099528256 0.217617363286764 1 1
0.268370589759224 0.268107953730572 1 1
0.265809082778747 0.265485728983931 1 1
0.319499038327367 0.319188650329729 0 0
0.271762752662204 0.271502658335463 1 1
0.218618337329001 0.218418989378339 1 1
0.234084674349032 0.233860078499445 1 1
0.18959907049919 0.18939612538138 1 1
0.200232551741182 0.200020500803396 1 1
0.211120446696121 0.210893732169758 1 1
0.252180373129778 0.251924982729233 1 1
0.194097169886657 0.193911757688373 1 1
0.1301287179239 0.129967237407466 1 1
0.225231897552335 0.224976011070085 1 1
0.244094588938023 0.243847147862399 1 1
0.238185275997493 0.237965335072704 1 1
0.110857096002618 0.110767155165599 1 1
0.224522028377818 0.224289014918263 1 1
0.282050410784888 0.281751296518454 1 1
0.158916823386466 0.158699361451311 1 1
0.184126467571673 0.183984344008725 1 1
0.28996446506814 0.289668189978524 1 1
0.210566754168041 0.210357759002868 1 1
0.221699827203138 0.221424438487739 1 1
0.274838412117142 0.274501357239922 1 1
0.0711925584067871 0.0711154899365117 1 1
0.151920067366523 0.151749420955521 1 1
0.111869380805502 0.111757312411975 1 1
0.240527350067701 0.240249298013046 1 1
0.243847077064782 0.243616263239051 1 1
0.0922663582364665 0.0921292985693459 1 1
0.176186475340737 0.175990366631686 1 1
0.183087948361137 0.182916854306602 1 1
0.153159612662814 0.153024657101695 1 1
0.210299656546258 0.210096943954255 1 1
0.302443496340922 0.302150629863711 1 1
0.253281469279506 0.253035342171409 1 1
0.225831791182328 0.225610336910678 1 1
0.138420428641385 0.138305427466251 1 1
0.18682192286563 0.186636837366876 1 1
0.16043969346139 0.160272440894592 1 1
0.240718595437161 0.24043901330947 1 1
0.132510114393345 0.132364998533552 1 1
0.361962826106285 0.361586648393151 0 0
0.17903200873249 0.178871338886926 1 1
0.279479952294655 0.279173902429728 1 1
0.185389991729976 0.185157688194371 1 1
0.291226254550233 0.290933696090471 0 0
0.174486496482901 0.174308499831225 1 1
0.187385696413427 0.187195498582074 1 1
0.117107203390114 0.117013887802272 1 1
0.265347285512487 0.265068251063042 1 1
0.117298008920184 0.117192070567742 1 1
0.249024835831729 0.248778437207775 1 1
0.143934875135864 0.143756370326592 1 1
0.232405652858887 0.232173408025587 1 1
0.1406435790026 0.14051695784921 1 1
0.214586433880852 0.214371492546145 1 1
0.25203829828643 0.251810675051446 1 1
0.221661497650006 0.221482888718506 1 1
0.167955120711326 0.167804964085269 1 1
0.183246813695947 0.183036476999721 1 1
0.211911859847461 0.211612923722997 1 1
0.21902883980012 0.2187969999139 1 1
0.236397265653659 0.236182930872145 1 1
0.106602134906765 0.106494384106705 1 1
0.131727271675338 0.131601148742642 1 1
0.224720696406365 0.224518189481068 1 1
0.265946373577996 0.265683266593411 1 1
0.246378791339696 0.246138131501912 1 1
0.306855127001838 0.306550123745956 1 1
0.105670658006175 0.105574746700456 0 0
0.194518881719063 0.194328725768548 1 1
0.165143271601513 0.164953721592138 1 1
0.25592602148788 0.255668429292864 1 1
0.241834568074851 0.2415918436251 1 1
0.149178836952187 0.149033927332863 1 1
0.183455070214807 0.183228216626399 1 1
0.163180398402777 0.162989031678369 1 1
0.22592674467762 0.225722387064884 1 1
0.206286289653821 0.206066508060031 1 1
0.30514126348473 0.304843384498804 1 1
0.24721196735744 0.246967169987925 1 1
0.266822253519415 0.266501423267351 1 1
0.118263959098583 0.118125877969212 1 1
0.238403212635565 0.238146977268504 1 1
0.0914257860425541 0.0913246767652471 1 1
0.195886366797511 0.195678838064766 1 1
0.212313813924539 0.212132976462256 1 1
0.187071643225486 0.18687233695196 1 1
0.0720388715908413 0.0719598676474435 0 0
0.198404076992249 0.198233495819205 1 1
0.34601922355802 0.345682050606167 0 0
0.214419182582337 0.214140999364529 1 1
0.294617279224707 0.294330245163204 1 1
0.118998419928014 0.118901616426756 1 1
0.214794736657408 0.214581798381665 1 1
0.210426632165942 0.21023120919563 1 1
0.224654720142943 0.224431784526237 1 1
0.240837302403833 0.240598373431563 1 1
0.266446019902238 0.266156424518349 1 1
0.155021810764559 0.154857193366316 1 1
0.211989881883847 0.211793919103278 1 1
0.389251646133379 0.388840956809561 0 0
0.210415235624433 0.210241383767475 1 1
0.192198530448571 0.191963223075966 1 1
0.308954718801957 0.308594370906178 1 1
0.16034099169125 0.160146728720717 1 1
0.127455545552021 0.127313887491946 1 1
0.201771388920569 0.201565348497641 1 1
0.163513300451176 0.163323597294933 1 1
0.143471320680908 0.143335974516185 1 1
0.216775581353684 0.216567982501259 1 1
0.163632055893918 0.163507279050539 1 1
0.371116579212363 0.370745991810516 0 0
0.193356562729826 0.193163754807519 1 1
0.250936393540088 0.250667825852946 1 1
0.215659073190387 0.215467069616178 1 1
0.205339857486945 0.205124985311333 1 1
0.131752747322489 0.131605964008661 1 1
0.252897126523294 0.252629028654253 1 1
0.169230382198616 0.169030245963046 1 1
0.247230643375155 0.246988427013372 1 1
0.151633701898428 0.151501819144714 1 1
0.0926008304675609 0.092523516577285 0 0
0.267921641267821 0.26764959378977 1 1
0.158015306937851 0.157871787916626 1 1
0.0509485626479119 0.0508897711404502 0 0
0.286101475547268 0.285785542214759 1 1
0.300057146546963 0.299736129385768 0 0
0.292852121337783 0.292580754629726 0 0
0.263026498762185 0.262761295245885 1 1
0.314867952689548 0.314577176330193 1 1
0.21469214113374 0.21447725280738 1 1
0.152128131422226 0.151970466116384 1 1
0.211195780584189 0.210942681162356 1 1
0.0369162822220471 0.0368411189268824 0 0
0.208653632309526 0.208477268287325 1 1
0.168807508157331 0.168624413462245 1 1
0.183978772389098 0.18379053221734 1 1
0.247736944833609 0.247488527180833 1 1
0.128444839396825 0.128325247975056 1 1
0.259872876893982 0.2596268248904 1 1
0.0948281527985503 0.0947184499249937 1 1
0.291306342869163 0.291047531047185 1 1
0.147506233694088 0.147326393620354 1 1
0.280286718575036 0.280013364293462 1 1
0.149390576904886 0.149256070008201 1 1
0.155145300363048 0.155013467255012 1 1
0.20352705348081 0.203299361377653 1 1
0.147347276118731 0.147182626462158 1 1
0.0882013345350838 0.0881203099480039 0 0
0.176521038006719 0.176331745659114 1 1
0.0996506458487176 0.0995372188747436 1 1
0.258146913001957 0.257884449806467 1 1
0.138237569566672 0.138084915881968 1 1
0.22014687695102 0.219923602765887 1 1
0.267574418587586 0.267275524923337 1 1
0.254291615007844 0.254028555289231 1 1
0.166903375301795 0.166718290517211 1 1
0.251407596395068 0.25114405121258 1 1
0.159927694724813 0.159760216422742 1 1
0.100099386615793 0.100044211504151 1 1
0.229770400876031 0.229554341523505 1 1
0.0903272561542647 0.0902230120676009 0 0
0.154590085510967 0.154440159282397 1 1
0.150879496603662 0.15071270187172 1 1
0.323728149139514 0.323393004550806 1 1
0.307814760071168 0.307455130908812 1 1
0.16979707003728 0.169595526727738 1 1
0.247003849521027 0.246716289789101 1 1
0.174992576933719 0.174818071845381 1 1
0.161681727837456 0.161528710677077 1 1
0.177705749392367 0.177521936799178 1 1
0.20053839467094 0.200353067821276 1 1
0.328164203444148 0.327830303747314 1 1
0.111474334955887 0.111357548478364 1 1
0.279741489608421 0.279424288048703 1 1
0.199067962129907 0.198889389749196 1 1
0.128070095746682 0.127939697068967 1 1
0.143094838934672 0.142942843433319 1 1
0.181796909107924 0.181603281518906 1 1
0.169904104163364 0.169736974897907 1 1
0.180273298671326 0.18009364103066 1 1
0.242377178666479 0.242134957859547 1 1
0.184642438002389 0.184457040783081 1 1
0.222113740994633 0.221873205412402 1 1
0.174554825342663 0.174409266589261 1 1
0.210796451609758 0.210584782676758 1 1
0.157097391059743 0.156938267717635 1 1
0.196065920536744 0.195881209613863 1 1
0.147364161009605 0.147247649079667 1 1
0.198174574026563 0.197955681554337 1 1
0.311851385349421 0.311570946040696 0 0
0.20753001026467 0.207340573374454 1 1
0.170539366414424 0.170345806272364 1 1
0.211443378723535 0.211235871579912 1 1
0.16985381997457 0.169691166878422 1 1
0.2157880062124 0.215551770361393 1 1
0.228416806518418 0.228169163692852 1 1
0.361760816639968 0.361391291617401 0 0
0.237399066889473 0.237166177396901 1 1
0.247532650113783 0.247289905391471 1 1
0.155034950796354 0.154876185293669 1 1
0.27587438242485 0.275519860619389 1 1
0.0916448452637242 0.0915607934089526 1 1
0.305946274619788 0.305625216154659 1 1
0.198143476921745 0.197925436196543 1 1
0.114673114073981 0.114562513106865 1 1
0.198461765687942 0.198302262743315 1 1
0.198157066140365 0.197948936822543 1 1
0.20486376496017 0.204620730612 1 1
-0.00231903891390724 -0.00232198798470379 0 0
0.19379292302906 0.193578286649795 1 1
0.228604530032767 0.228357342523501 1 1
0.220344513517158 0.220128675476742 1 1
0.179913396923022 0.179713537616529 1 1
0.344179151185362 0.343823792569501 0 0
0.223338181829183 0.223113298347531 1 1
0.144921433628706 0.144800003161886 1 1
0.255686449436 0.255405638844685 1 1
0.329770619772169 0.329447332704687 0 0
0.0887747166279061 0.0886917319346989 1 1
0.187698844644197 0.187495611284886 1 1
0.210852706616129 0.210651455696156 1 1
0.0818092804106231 0.0817330917053558 0 0
0.143647919681125 0.143488310165128 1 1
0.20862775113703 0.208374332038552 1 1
0.180559636303729 0.18037503053871 1 1
0.176087467729633 0.175908047822994 1 1
0.174145010393034 0.173973486138104 1 1
0.111601867980638 0.111512820087805 1 1
0.17912333573099 0.178902024012618 1 1
0.122139231587798 0.122021897059838 1 1
0.0576876239936043 0.0576473511354773 1 1
0.221042212923576 0.220820730399789 1 1
0.231359845245399 0.231131087587629 1 1
0.28438753095044 0.284049257379744 1 1
0.290707478289107 0.290421903031943 0 0
0.076904954101958 0.0767919162353013 0 0
0.209697412583444 0.209490664781803 1 1
0.34643305569733 0.346063448547419 0 0
0.21742411547232 0.217234837402503 1 1
0.12255188340599 0.122437893223445 1 1
0.295795017338449 0.295420301863492 1 1
0.119877630215417 0.11977275819443 1 1
0.247409764315905 0.247186705774869 1 1
0.301215967801542 0.300909610086749 1 1
0.174685805282275 0.174511276173964 1 1
0.197413349269001 0.197198841409083 1 1
0.232971241249682 0.232761419677297 1 1
0.206676028758696 0.206439403761156 1 1
0.13257416493893 0.132435245773883 1 1
0.332387664364775 0.332044643856504 0 0
0.238420992078719 0.238159341764324 1 1
0.218152354126465 0.217974538201828 1 1
0.172794895068889 0.172596455244234 1 1
0.100672051461502 0.100550979991174 1 1
0.185894355425405 0.185711516097316 1 1
0.188977580360121 0.188783132098982 1 1
0.293317633522341 0.293040427276022 1 1
0.178196825275577 0.178032622035034 1 1
0.158168031677833 0.158035809316538 1 1
0.156093564421084 0.155919219646094 1 1
0.250362683723022 0.250131180024033 1 1
0.23853588110331 0.238278785048774 1 1
0.240532665176866 0.240320655308224 1 1
0.276606938163271 0.276276596008592 1 1
0.0205767876442579 0.0205382838205986 0 0
0.173361739661433 0.173144857246617 1 1
0.130696159590996 0.130526079128967 1 1
0.31663475118548 0.316361266969633 0 0
0.20421089741819 0.20398496046873 1 1
0.226159476047445 0.225912497743775 1 1
0.125925786525118 0.125788274986727 1 1
0.147879189222483 0.147740794561717 1 1
0.260818192992696 0.260514986390448 1 1
0.190580699314123 0.190384228714015 1 1
0.226848772102905 0.226587353310173 1 1
0.271318803791355 0.271075781130955 1 1
0.147860076263686 0.147707996351119 1 1
0.142564060089034 0.142395172921044 1 1
0.134203551112389 0.134073562189775 1 1
0.140866977676479 0.140713303765859 1 1
0.225522531078085 0.225286139979846 1 1
0.189646405323604 0.189457027855134 1 1
0.171647844851727 0.17148130410632 1 1
0.283634602267958 0.283341689316944 1 1
0.257509196898662 0.257201070771874 1 1
0.164007649048626 0.163853807087738 1 1
0.109025162050727 0.108917995882029 1 1
0.278372902097858 0.278114247245711 1 1
0.195656612836643 0.195432515495102 1 1
0.22806035312545 0.227810884092739 1 1
0.15130530163222 0.151177582226119 1 1
0.270045685623322 0.26976863543591 1 1
0.234057857608068 0.233799813021953 1 1
0.151500389907852 0.151314217278044 1 1
0.396217287653015 0.395769778461298 0 0
0.241116959314265 0.240878694866203 1 1
0.101560387664735 0.101425339765625 1 1
0.145968057995619 0.145811853701096 1 1
0.152942862650824 0.152757205282953 1 1
0.172639745807369 0.172458643766349 1 1
0.15098139419004 0.15080276079463 1 1
0.190546325373601 0.190332193120158 1 1
0.104677485891593 0.104553494817465 1 1
0.223353740936552 0.223134053866816 1 1
0.166569416449084 0.166379781444769 1 1
0.153342162996326 0.153193390770302 1 1
0.174820400016337 0.174640399701789 1 1
0.217110075084629 0.216861774154599 1 1
0.135589117801592 0.135438816304235 1 1
0.237717829990235 0.237441175777593 1 1
0.0389093784316274 0.038910524916387 0 0
0.307944566400907 0.307621501002892 1 1
0.191999609787722 0.191793875515035 1 1
0.17164836767064 0.171459253413862 1 1
0.237797578042985 0.237559548855091 1 1
0.170326135824719 0.17014697009723 1 1
0.196955729243322 0.196775290459125 1 1
0.165840334559462 0.165655967636782 1 1
0.211983766514246 0.211766382641906 1 1
0.228328363344438 0.22808301979038 1 1
0.146768195329274 0.146633037409594 1 1
0.207346828450889 0.207143002995993 1 1
0.282116109655163 0.281804571030637 1 1
0.1382886686688 0.138144888079433 1 1
0.0701809971905586 0.070094260165346 0 0
0.122434971480837 0.122313163319267 1 1
0.102556945643958 0.102410978131505 1 1
0.345132430941621 0.344752264398604 0 0
0.116520523464841 0.116399355867538 1 1
0.288027102980082 0.287714898114782 1 1
0.263294313953122 0.262976547573941 1 1
0.110380326945034 0.110275923342699 1 1
0.222637278438002 0.222408268290502 1 1
0.145553663626662 0.145378335570262 1 1
0.313600204726059 0.313262339819428 0 0
0.237725622506048 0.237522821578485 1 1
0.259893007527534 0.259569232574179 1 1
0.207476054993814 0.207276683250442 1 1
0.0732294358227356 0.0731170550231705 0 0
0.129028350702793 0.128909340238774 1 1
0.22104294663259 0.220801497949034 1 1
0.215498548243038 0.215269390492133 1 1
0.102180046725767 0.102072803362267 1 1
0.0799756850462488 0.0798820642443209 0 0
0.236342137420877 0.236120999617824 1 1
0.29856444839868 0.298288844751876 1 1
0.160700229118326 0.160519256189003 1 1
0.24830579288944 0.24807312503476 1 1
0.146300911408729 0.146094438793659 1 1
0.176555053325081 0.176353013744283 1 1
0.117633688876054 0.117482710788981 1 1
0.0890335315067637 0.0889573473712954 1 1
0.276581496005693 0.276338748026249 1 1
0.169759411870648 0.16954644100505 1 1
0.189788819674917 0.189601811516766 1 1
0.146204600143786 0.146004401950038 1 1
0.272798348868037 0.272495582431246 1 1
0.150778510059416 0.150626194597372 1 1
0.206289057904631 0.206071220427444 1 1
0.247997538090104 0.24775174848219 1 1
0.272063359174494 0.271754590530763 1 1
0.0841798623452907 0.0841056975116787 0 0
0.161651800278093 0.161478145327502 1 1
0.242592083621452 0.242381824239564 1 1
0.275600271986037 0.275322493375782 1 1
0.350277969207023 0.349949676356938 0 0
0.112522018786402 0.112394582524266 1 1
0.23722465794298 0.236945930901178 1 1
0.158485522593323 0.158349804367511 1 1
0.221621570517341 0.221394177468133 1 1
0.16030225882185 0.160116442159076 1 1
0.148079083749437 0.147934071266905 1 1
0.164016645536577 0.163853199531367 1 1
0.179189044508206 0.178995916703264 1 1
0.334107943800411 0.333762611765876 1 1
0.295091875371149 0.294805740284999 0 0
0.22303480682027 0.22281128311144 1 1
0.12140638007047 0.121271168034228 1 1
0.290396131353298 0.290042311538939 1 1
0.256343164193044 0.256022154561331 1 1
0.169973022671866 0.169810768496105 1 1
0.166942486184427 0.166771589348905 1 1
0.165889002612787 0.165746790394059 1 1
0.163517581804772 0.163326714226811 1 1
0.321860663524294 0.321459350804586 1 1
0.256428242264623 0.25615865875403 1 1
0.179710326642784 0.179549561140351 1 1
0.137797461578353 0.137662598831315 1 1
0.202526981206841 0.202373223014166 1 1
0.123136945840095 0.122995971380643 1 1
0.1791517107012 0.178993241784683 1 1
0.195338687681271 0.195130582016334 1 1
0.172274189852229 0.172041254590693 1 1
0.177208160783354 0.177018191800596 1 1
0.100572630808257 0.100464872489608 1 1
0.216697672949817 0.21650755304789 1 1
0.213872207358842 0.213649682496766 1 1
0.261121665252617 0.260822490360615 1 1
0.229586153055296 0.22938905985652 1 1
0.120652921004155 0.120549811983472 1 1
0.202150998511853 0.20188316662482 1 1
0.227962587422444 0.227715014796434 1 1
0.206396812285333 0.206236093552509 1 1
0.258079576012923 0.257854222918058 1 1
0.235741798938864 0.23549915104097 1 1
0.223243092942113 0.223044797064252 1 1
0.251666844516982 0.251404514929513 1 1
0.185039745561874 0.184854237075601 1 1
0.298771928768796 0.298459717434811 0 0
0.226739548045657 0.226519917088795 1 1
0.222097527880321 0.221873728462113 1 1
0.176522693153807 0.176340343414494 1 1
0.1545169072894 0.154326434976372 1 1
0.185901199376799 0.185659447271046 1 1
0.24006754674301 0.239792665227381 1 1
0.194750097258825 0.194529732364139 1 1
0.209493102151875 0.209297238187157 1 1
0.287628424926899 0.287321092007201 1 1
0.160020039449286 0.159868726090952 1 1
0.068784445964552 0.0686839400538699 1 1
0.177829729486524 0.177639237641232 1 1
0.251511723762947 0.251280831258047 1 1
0.16553449442401 0.16536981615567 1 1
0.256654332122703 0.256378795243644 1 1
0.219976736052167 0.219730252537423 1 1
0.172263802678502 0.172074509130715 1 1
0.234918514446331 0.23465792491466 1 1
0.154405334201265 0.154250068231063 1 1
0.263972306450103 0.263656022343407 1 1
0.207849844464833 0.207644624161706 1 1
0.129070017213959 0.128943284122257 1 1
0.134060337251677 0.133870515049185 1 1
0.195095866006334 0.194874853747893 1 1
0.143770449935628 0.143636897940407 1 1
0.147063152401146 0.146910772760995 1 1
0.168523572773927 0.168353296749267 1 1
0.130978819326098 0.130831505428903 1 1
0.242553403887886 0.242291530309818 1 1
0.253489423689299 0.25322528442058 1 1
0.253530800111547 0.253235736922317 1 1
0.279636757293225 0.279313452491746 1 1
0.150492069520895 0.150310179178796 1 1
0.132987643574232 0.132844107002564 1 1
0.166456219560283 0.166280556537837 1 1
0.272166384067031 0.271823831032714 1 1
0.187951461692494 0.187759081595117 1 1
0.0960730096342625 0.0959615193567497 0 0
0.273334574490463 0.273044837251955 1 1
0.104401920766513 0.104286407413602 1 1
0.177156046824587 0.177008992841893 1 1
0.157519532129802 0.157341928206324 1 1
0.235166943486448 0.234937833876702 1 1
0.168017045185544 0.167832502349864 1 1
0.223308016818725 0.223079009245521 1 1
0.166662929719029 0.166465621962297 1 1
0.126248487372169 0.126127316434045 1 1
0.106473813854538 0.106369913113918 1 1
0.306221610397201 0.305861395585106 1 1
0.22252116306638 0.22224911086636 1 1
0.215568024747962 0.215310082458126 1 1
0.232184219298346 0.231975531085723 1 1
0.201914424781945 0.201678083953058 1 1
0.249367839951611 0.249105446719274 1 1
0.0878428131780837 0.0877343857749649 1 1
0.182452890256115 0.182284960439523 1 1
0.18691770423344 0.186692810991387 1 1
0.173845812281373 0.17367958735165 1 1
0.27779886882456 0.277529518382419 1 1
0.226278557040966 0.226048985041938 1 1
0.170979182358217 0.170773883978499 1 1
0.180039033137035 0.179842089470403 1 1
0.224045866038784 0.223846110044311 1 1
0.31290047352523 0.31257114882482 1 1
0.176157436297991 0.175993487431641 1 1
0.219411736366352 0.219148013732861 1 1
0.228932701902653 0.228709311803512 1 1
0.086942630114333 0.0868204988691858 0 0
0.139636178733366 0.139520392703158 1 1
0.0941895533128677 0.0940919193021313 1 1
0.182556463185663 0.182350930121019 1 1
0.156321434498035 0.156126093352259 1 1
0.308438467519162 0.308130829658248 0 0
0.173607452754666 0.173432303013252 1 1
0.301532880949582 0.301231636098742 1 1
0.274752240750177 0.274469694429012 1 1
0.229405442686492 0.229208054103432 1 1
0.198012371309345 0.19780269778997 1 1
0.206895494855928 0.206645483309175 1 1
0.141320754678078 0.141180550950077 1 1
0.257036738326628 0.256785037686862 1 1
0.270234551762276 0.269957985762968 1 1
0.189497081067363 0.189297748771463 1 1
0.175051160270738 0.174872412482124 1 1
0.206662431614023 0.206416461282475 1 1
0.187184496228902 0.18699484936439 1 1
0.224122329241226 0.223892191641808 1 1
0.173571454683664 0.173367525339066 1 1
0.186839372219353 0.186650754219204 1 1
0.163626163635477 0.16343085806194 1 1
0.186492739571618 0.186321773354818 1 1
0.131959676549226 0.131839788086443 1 1
0.195482911835322 0.195302824111216 1 1
0.183539328518529 0.1833615524269 1 1
0.211972877149447 0.211736897502884 1 1
0.205102044806824 0.204879265712776 1 1
0.2835377193975 0.283272318258862 1 1
0.160826372308311 0.160650530446311 1 1
0.154511100443318 0.154358265553402 1 1
0.157137430190592 0.156986678038174 1 1
0.171003991880898 0.170814594682684 1 1
0.273498455470385 0.273241296079999 1 1
0.192333416698426 0.192151951836796 1 1
0.183046884663604 0.182862135243834 1 1
0.151490224242179 0.151335878218692 1 1
0.175850280272491 0.175682160076762 1 1
0.365847945954264 0.365486897412141 0 0
0.199602761789444 0.199424439159253 1 1
0.276386982132562 0.27605855896309 1 1
0.14641032981641 0.146252440481038 1 1
0.0951404584999507 0.0950619597188929 1 1
0.201054108221937 0.200833012751159 1 1
0.13821798173488 0.138096107001045 1 1
0.213098506580733 0.212880163516745 1 1
0.384871238517483 0.38448441988669 0 0
0.264368816057491 0.264095323387306 1 1
0.26855999612913 0.268284011746741 1 1
0.1711780837404 0.17098886153887 1 1
0.196317628373174 0.196078364040804 1 1
0.226366050053098 0.226149903940628 1 1
0.217614464412196 0.217401230210172 1 1
0.249448532857376 0.249239589211618 1 1
0.231129937796391 0.2308992230912 1 1
0.243568224931334 0.243311884641934 1 1
0.260039838435229 0.25978404794243 1 1
0.290320097954997 0.289985131914376 1 1
0.111561382736753 0.111446435012127 1 1
0.127314835526024 0.127166726735208 1 1
0.240043480413279 0.239761654659549 1 1
0.193867974715144 0.193670142650611 1 1
0.273270172645504 0.273001395454974 1 1
0.19241428584407 0.192218173468349 1 1
0.110411978548752 0.110323141177458 1 1
0.218828239025415 0.218628752971772 1 1
0.200357699730858 0.200146215306251 1 1
0.179144258632916 0.178971285441176 1 1
0.355145036767152 0.354815372281314 0 0
0.261259024389675 0.260999608496107 1 1
0.0997713877987351 0.0996679074122315 1 1
0.131692714822204 0.131539310414952 1 1
0.24808663532468 0.247810433715233 1 1
0.308190187591902 0.307860573647557 1 1
0.2262318746003 0.226014859067728 1 1
0.247497337897574 0.247260767728513 1 1
0.257881575407385 0.257623623354496 1 1
0.177970909859741 0.177782315669145 1 1
0.209982060968232 0.209795575041097 1 1
0.0308847474716754 0.030850968177068 0 0
0.190005933258924 0.189781288808939 1 1
0.0980494289058885 0.0979940611156688 1 1
0.105930407785094 0.105817677009109 1 1
0.332564389413769 0.332232948974822 0 0
0.268684181565181 0.268457078765409 1 1
0.201094137831086 0.200869332816443 1 1
0.176839624071436 0.176646472286713 1 1
0.299854620943749 0.299494012610261 1 1
0.239853470832524 0.239560199627711 1 1
0.266871945277482 0.266622153645594 1 1
0.22750071150392 0.227251700669102 1 1
0.244747123607859 0.244499235031382 1 1
0.205087052198002 0.204867538737318 1 1
0.163944316487912 0.163770885617908 1 1
0.139248961641506 0.139091335656141 1 1
0.281310675693962 0.281030526079992 1 1
0.214515063566205 0.214283060500343 1 1
0.030476660625262 0.0304696312910373 0 0
0.286161526983674 0.285827293702353 1 1
0.202716320474791 0.202494726313409 1 1
0.192681170228571 0.192481426844391 1 1
0.194494189187291 0.194303232772122 1 1
0.13625383414525 0.136136763326829 1 1
0.142712424112442 0.142575711515332 1 1
0.332134766753609 0.331776736805228 0 0
0.170639172492104 0.17048034411475 1 1
0.254302026689027 0.25404778805002 1 1
0.135139336190242 0.134987506623884 1 1
0.150889320221566 0.150752558680638 1 1
0.25567027252777 0.255376011784527 1 1
0.31215945174079 0.311853903628004 1 1
0.155997036445476 0.155846239142526 1 1
0.127042541791787 0.126917125456561 1 1
0.176448734728431 0.176286151325345 1 1
0.271935527166447 0.271673630539894 1 1
0.174676058216337 0.174498495167573 1 1
0.158967138651126 0.158790217997918 1 1
0.257620999851229 0.257374712161193 1 1
0.291413691464914 0.29116406433074 1 1
0.22530935012126 0.225078159770442 1 1
0.161502013796484 0.161288123868507 1 1
0.212422627633392 0.212233197947853 1 1
0.19450247585425 0.194285178978352 1 1
0.165958199829489 0.165788767387846 1 1
0.199042514012977 0.198848095289515 1 1
0.126012878334224 0.125896822690933 1 1
0.228683486745689 0.228449729973752 1 1
0.306669815018691 0.306309515380126 1 1
0.21682326438354 0.216608448265986 1 1
0.179211798712198 0.179047005806367 1 1
0.175369497537789 0.175172704213304 1 1
0.185186065900313 0.18496644596167 1 1
0.264746465204765 0.264467380768634 1 1
0.195852270543788 0.195678023174422 1 1
0.32635827693409 0.326025203076135 1 1
0.235301436661865 0.235021242459511 1 1
0.18609654998812 0.185899589107751 1 1
0.182754341253973 0.182566483195234 1 1
0.238747977585647 0.238537902824575 1 1
0.190934771437049 0.190719188150164 1 1
0.176185028527138 0.17601686420929 1 1
0.131976247796678 0.13183743175497 1 1
0.323922484811327 0.323568500815761 1 1
0.22169915501783 0.22149161629949 1 1
0.204155939490679 0.203984454825924 1 1
0.300101648339155 0.299795883915478 1 1
0.192287558638117 0.192085011205874 1 1
0.158521303754769 0.158382442178574 1 1
0.214802146004811 0.214526877705027 1 1
0.274777436215566 0.274500460134537 1 1
0.0941462403219213 0.0940235373923895 1 1
0.191377943929824 0.191181071976677 1 1
0.234366527545306 0.234126136123199 1 1
0.178062710294 0.177906817511805 1 1
0.35232207952144 0.351970888698631 0 0
0.162641832497618 0.162451038112909 1 1
0.0914109269159094 0.0913412417328661 0 0
0.144882369006536 0.144696137214654 1 1
0.297972066392605 0.297662168806871 1 1
0.0281359837680244 0.0280839034387794 0 0
0.0905065283853543 0.0903917432157939 1 1
0.105653259869267 0.105514194591638 1 1
0.194033400119977 0.193827752421814 1 1
0.23252415815969 0.232311825073473 1 1
0.162654337817648 0.162521017796372 1 1
0.184003907388444 0.183816630794034 1 1
0.257753798723492 0.257449727930885 1 1
0.216701071405962 0.216494864952255 1 1
0.114080586486329 0.113963577351567 1 1
0.130419733744921 0.130334596421476 1 1
0.130253797883039 0.130120227301313 1 1
0.234164351402581 0.233957654185607 1 1
0.198752856215634 0.198546165300227 1 1
0.169128466549925 0.168946891193806 1 1
0.148233468436632 0.148095064884783 1 1
0.131913177087857 0.131750237867111 1 1
0.206881016563464 0.206686565272081 1 1
0.212038127703785 0.211820591268294 1 1
0.280411031801509 0.280081718551752 1 1
0.0962290731745847 0.0961198583598425 0 0
0.146733504776467 0.146565532126868 1 1
0.194927811380594 0.194705257312451 1 1
0.242869758334093 0.242592141460666 1 1
0.214870220024171 0.214615587770327 1 1
0.149794845944622 0.149648738889395 1 1
0.178937129384309 0.178752697388334 1 1
0.338872169027995 0.338560281817827 0 0
0.260188163408908 0.259912784034525 1 1
0.155985636989344 0.155825495493527 1 1
0.183795209947713 0.183633448532426 1 1
0.22839809214625 0.228192165282099 1 1
0.162522426739392 0.162339667810299 1 1
0.216085298043058 0.215845782252909 1 1
0.168973937721122 0.16880508962162 1 1
0.175840634549518 0.175685162999604 1 1
0.170310122370357 0.17015690171491 1 1
0.211743033727452 0.211514491041115 1 1
0.197892346358528 0.197708672874942 1 1
0.244025179827569 0.243731596994737 1 1
0.262884196313176 0.262628093984895 1 1
0.249196074600668 0.248978981432465 1 1
0.226794224428311 0.226549759067057 1 1
0.229727545442686 0.229511606289853 1 1
0.0443623061298733 0.0443268940913537 0 0
0.155582560022405 0.155433945976529 1 1
0.205664132045493 0.205479632407375 1 1
0.141268343384252 0.141107950510371 1 1
0.175313405342445 0.17512660975752 1 1
0.233805205427692 0.233530955208157 1 1
0.278280393522445 0.277937070636842 1 1
0.203378598635641 0.203151240610966 1 1
0.268311626258471 0.26796996046378 1 1
0.190232345302704 0.190013475670308 1 1
0.272342445681545 0.272103937389066 1 1
0.281543817415398 0.281244472449547 1 1
0.13695987367358 0.13681031378381 1 1
0.202162169714066 0.20193623933129 1 1
0.106446047094319 0.106328361706354 1 1
0.228437902248927 0.228181239300435 1 1
0.169714925055708 0.16953688732859 1 1
0.0791013263385777 0.0790193514851451 0 0
0.217143203477964 0.21692183047831 1 1
0.145362609733828 0.145185076286825 1 1
0.195215095442653 0.1949906291766 1 1
0.104951640540819 0.104848225203292 0 0
0.16429268770358 0.16410067520185 1 1
0.243024482758353 0.242797792617674 1 1
0.23811297513797 0.237902230390631 1 1
0.163634705680573 0.163428347748535 1 1
0.234397205997005 0.234180485202659 1 1
0.14075113965158 0.140593905218774 1 1
0.221635668968476 0.221367088546955 1 1
0.184664236559325 0.184485514431977 1 1
0.254098561286514 0.253829956527236 1 1
0.139260551024843 0.13908464037697 1 1
0.253710747301332 0.253450486252842 1 1
0.155115064508161 0.154945583189866 1 1
0.346854006608817 0.346492997242445 0 0
0.181328442218921 0.181141070928717 1 1
0.168869378221453 0.168723225364541 1 1
0.295255462860632 0.294948268171295 1 1
0.154878079109735 0.154723092886766 1 1
-0.00154529072246493 -0.00151308491570592 0 0
0.183396572307448 0.183205132311973 1 1
0.251506696859531 0.251228134926844 1 1
0.189985506427509 0.189798894982336 1 1
0.134669152851063 0.134500036407194 1 1
0.25793166707455 0.257633597215818 1 1
0.23033437930127 0.230071862466014 1 1
0.217608406648439 0.217358093206053 1 1
0.137781976662066 0.137622325454675 1 1
0.113398082455137 0.113265983098474 1 1
0.150480240331426 0.150335879906447 1 1
0.227694539153469 0.227463733611389 1 1
0.19665012041794 0.1964481387077 1 1
0.297631254616835 0.297322592255471 0 0
0.125881388593 0.12574829170447 1 1
0.127239003800994 0.127122408504366 1 1
0.170633435224512 0.170478005303704 1 1
0.0720400889951195 0.0719556906490177 1 1
0.291402128293296 0.291110931073008 1 1
0.122606605678251 0.122491967065338 1 1
0.166493866615103 0.166348000190398 1 1
0.259666718349329 0.259408235641692 1 1
0.266325534329933 0.266099537116298 1 1
0.241276033634148 0.241066583075844 1 1
0.26265971473329 0.262378758608027 1 1
0.261703125868812 0.261364805911534 1 1
0.0965818436858472 0.0964608902976057 1 1
0.236772797637469 0.236492150396159 1 1
0.14380739781084 0.143664564105168 1 1
0.277482049057978 0.277209566317524 1 1
0.274285262310345 0.273989767369294 1 1
0.259320130935785 0.259085473005755 1 1
0.214574150471146 0.214352831746889 1 1
0.18578259691278 0.185602729891928 1 1
0.196682934414481 0.196474388813387 1 1
0.193139576055041 0.192933741401758 1 1
0.247357639343639 0.247096132478522 1 1
0.20700043461571 0.206764697495534 1 1
0.281533208413764 0.281217756583448 1 1
0.275924011879415 0.275611486770439 1 1
0.200731851541758 0.200515936250461 1 1
0.261629739180599 0.261321082487189 1 1
0.229929573568634 0.22969874699817 1 1
0.233592047478323 0.233352168755926 1 1
0.198655418894342 0.198424145593975 1 1
0.190232909272627 0.190016471125342 1 1
0.169639313790048 0.169479884094758 1 1
0.214865420677485 0.214615323734389 1 1
0.214639435306149 0.214434577846504 1 1
0.142443116212292 0.142296904340826 1 1
0.219589415848179 0.219342522200433 1 1
0.171992551831457 0.171781911974334 1 1
0.0512939470769494 0.0512302773793282 0 0
0.294074288394529 0.293760560506289 1 1
0.242410885408222 0.242166036593805 1 1
0.224468820859398 0.22421865600832 1 1
0.133067050857286 0.132934854848635 1 1
0.126962285887297 0.126847170142375 1 1
0.197501199823847 0.197290752306779 1 1
0.287917299986591 0.287643786457139 1 1
0.120290740808376 0.120170438026067 1 1
0.345688280860325 0.345340140058544 0 0
0.107621765120267 0.107543612780771 1 1
0.173294863464963 0.173098326558882 1 1
0.0849330531503311 0.0848765704620213 1 1
0.137412738802079 0.137274866784021 1 1
0.160727358472085 0.160594851471573 1 1
0.303100951342689 0.302759928513861 1 1
0.0755305319968922 0.0754198173812175 0 0
0.193647592862234 0.193454966221959 1 1
0.238488805899353 0.238230130597164 1 1
0.12836844897064 0.128238812605984 1 1
0.204329416893953 0.204152729212437 1 1
0.181967128625615 0.181782488679362 1 1
0.264535630592874 0.264267728469534 1 1
0.14057425457935 0.140443158406425 1 1
0.123714379568779 0.123581456942318 1 1
0.192204001005805 0.19203506051352 1 1
0.361726685752165 0.361378870140912 0 0
0.202151490096421 0.20194542229457 1 1
0.210888907327993 0.210668871341339 1 1
0.141896981409064 0.141743221385204 1 1
0.31201165034052 0.311665711095108 0 0
0.204750688644079 0.204547436049899 1 1
0.116470174878284 0.116344932594898 1 1
0.197397298246597 0.197188629307908 1 1
0.118428121585675 0.118321522844228 1 1
0.178756218343923 0.178596486878177 1 1
0.148822894085667 0.148637353655645 1 1
0.294080808099883 0.293782830627126 1 1
0.169402187550667 0.169239781003097 1 1
0.229050897773282 0.228827781438714 1 1
0.114531996490062 0.114416840703077 1 1
0.160964043987647 0.160809640429432 1 1
0.220843276753911 0.220603333238737 1 1
0.326687969471898 0.326358229333855 1 1
0.301944272081414 0.301664305235239 1 1
0.206318700694227 0.206092819553149 1 1
0.194348887015961 0.194153431340882 1 1
0.251078739902139 0.250838258926998 1 1
0.321469937317151 0.32114195735068 0 0
0.141141910735993 0.140979691783726 1 1
0.20943664714416 0.209244309787593 1 1
0.1986012972397 0.198349148398373 1 1
0.0793961042710883 0.0793115839650721 0 0
0.191663698189272 0.191467957996474 1 1
0.202874580234198 0.202718649646517 1 1
0.188750102113655 0.188518629055198 1 1
0.0357875739773996 0.0357478963915095 1 1
0.262570158705326 0.262320890320632 1 1
0.269162458558372 0.26890545315034 1 1
0.123694157077182 0.123583731430193 1 1
0.323119656795203 0.322792294915023 1 1
0.158268837995359 0.158129073859307 1 1
0.179176663456418 0.17899518857415 1 1
0.194302944559901 0.19408040848011 1 1
0.223925649799636 0.223671818162455 1 1
0.153186163287587 0.15302192052215 1 1
0.130243708529674 0.130107779254084 1 1
0.322470817921868 0.322085635388814 1 1
0.372006697229463 0.37158038028474 0 0
0.219747523638073 0.219541201342534 1 1
0.238854807608907 0.238614123232766 1 1
0.118168388752837 0.118041431214798 1 1
0.193013548657989 0.192820174510349 1 1
0.237638746389253 0.237410730909443 1 1
0.200053913177679 0.199836273109004 1 1
0.0884272773496616 0.0883406712977124 1 1
0.248364782358965 0.248088614453124 1 1
0.286960538786249 0.286683727380272 1 1
0.170080364957876 0.169864570564362 1 1
0.190506234277303 0.190317604015405 1 1
0.133506425554644 0.133377402831844 1 1
0.154210332258659 0.154028732724355 1 1
0.222211702853706 0.22199178642419 1 1
0.319741139044822 0.319439744058461 0 0
0.18166608943566 0.181518100474315 1 1
0.137344900085025 0.137204810714273 1 1
0.125392960478438 0.125275936554016 1 1
0.209460941978551 0.209268977839533 1 1
0.215714022970919 0.215490899662806 1 1
0.235739083321201 0.235499311642132 1 1
0.176531696807588 0.176348362653709 1 1
0.193309809604569 0.193140160685399 1 1
0.291969955119224 0.291672629221982 0 0
0.219825736779358 0.219600982377985 1 1
0.0308163986549783 0.0308035375439854 1 1
0.201898452892133 0.201692400244081 1 1
0.256918310949743 0.256645781505482 1 1
0.234543870190979 0.234325659854195 1 1
0.279022871489172 0.278721008259997 1 1
0.348015469160694 0.347669104008067 0 0
0.260724447246825 0.260460291278982 1 1
0.145012833154545 0.144841969871532 1 1
0.181380986670775 0.181194537484656 1 1
0.137763424971479 0.137643609043434 1 1
0.230309258991416 0.230047891775928 1 1
0.281103047188448 0.280798126582969 1 1
0.229690895266554 0.229418046512255 1 1
0.238641804244793 0.238357922672399 1 1
0.184072671728275 0.183905705789142 1 1
0.0876160587316479 0.0875153178096507 0 0
0.211461638733636 0.211251004931157 1 1
0.250447197419116 0.250233473678636 1 1
0.274287942318618 0.273972227914933 1 1
0.108809577240458 0.10868510515373 1 1
0.245003869907722 0.244733941780333 1 1
0.222975514919827 0.222745632382749 1 1
0.0613825132639004 0.0612815398720501 0 0
0.167320639927292 0.16713589898894 1 1
0.230963313269157 0.230692304067684 1 1
0.228019535998959 0.227783082322214 1 1
0.180481483862152 0.180320542119193 1 1
0.131346581761804 0.131163974008967 1 1
0.213644645250623 0.213433787471705 1 1
0.221368177860029 0.221140227789783 1 1
0.203515942223272 0.203301660914558 1 1
0.277862915315105 0.277576907544599 1 1
0.056244458989419 0.0561496877634233 1 1
0.267245445719211 0.266950102358605 1 1
0.206730214057274 0.206522651128687 1 1
0.204864385246366 0.204625276973779 1 1
0.153331513803384 0.153151336334163 1 1
0.190355230991471 0.190156633295973 1 1
0.34574134880323 0.345405698117079 0 0
0.138062110690123 0.137922480425996 1 1
0.0871260163008834 0.0870501591460544 1 1
0.234994802016859 0.234721843055437 1 1
0.296460671843276 0.296179294846371 1 1
0.132416686625448 0.132238048202496 1 1
0.208334656231595 0.208109965353833 1 1
0.212320088560957 0.212131724296619 1 1
0.126559844679364 0.126441010125086 1 1
0.0754268165280406 0.0753724288153573 1 1
0.190425941353862 0.190221280072281 1 1
0.164605149494579 0.164440067900049 1 1
0.252533766872157 0.252295260887524 1 1
0.175360574548115 0.175172634297097 1 1
0.240814770125817 0.240562981145241 1 1
0.122518058467338 0.122372808447527 1 1
0.225709848538051 0.225493704605753 1 1
0.242252816038909 0.241986256429171 1 1
0.185471660267382 0.185292903948781 1 1
0.273932364068461 0.273688672858564 1 1
0.184314625972643 0.184137661432696 1 1
0.235913483787461 0.235682923546697 1 1
0.250029280169451 0.249778904133608 1 1
0.217548768313588 0.21732224489935 1 1
0.220687083846927 0.220456989404313 1 1
0.163494984391085 0.163335297950707 1 1
0.213708980627802 0.213527876197643 1 1
0.175813421643715 0.175626702843203 1 1
0.30309018656318 0.302802995795807 0 0
0.191380625107892 0.191215637835319 1 1
0.196135235076719 0.195913479651379 1 1
0.0825274045305328 0.082444820695519 1 1
0.246334430898328 0.246067730950438 1 1
0.189657801577275 0.189495282486565 1 1
0.149801951302603 0.149634371832645 1 1
0.189338075002039 0.189111178932764 1 1
0.214340459270223 0.214097959994532 1 1
0.242675960114108 0.242400325728236 1 1
0.252509681331109 0.252211971830692 1 1
0.170424749019834 0.170212387783517 1 1
0.201544552255851 0.20128031237029 1 1
0.286218724708159 0.285890880326153 1 1
0.224761245739297 0.22453604050571 1 1
0.202504886625855 0.202327513071776 1 1
0.254868378986816 0.254600270116377 1 1
0.288241473829835 0.287981758014574 1 1
0.179950200669229 0.179773233822861 1 1
0.177941434772653 0.177769994431491 1 1
0.209894486885564 0.209657536570603 1 1
0.292703100547611 0.292408951627481 1 1
0.182577394596359 0.182435715911746 1 1
0.146003914385461 0.145865545717033 1 1
0.171665979008767 0.171490084133957 1 1
0.264230947413921 0.263955924196694 1 1
0.212057289309159 0.211803903038535 1 1
0.180428737052342 0.180224678566356 1 1
0.170278204814831 0.170108650916783 1 1
0.209034395665737 0.208792675206115 1 1
0.17155491686963 0.171402806176117 1 1
0.233218739708844 0.233011659728946 1 1
0.187188302877439 0.186964160938982 1 1
0.218984151613298 0.218784009290923 1 1
0.205777104435366 0.205603179059505 1 1
0.268370642963077 0.268131679080629 1 1
0.259567936850439 0.259285134139126 1 1
0.118999516842178 0.118883540750109 1 1
0.243173434085659 0.242936731416008 1 1
0.202421508470491 0.202228124128516 1 1
0.257089181377973 0.256808811723383 1 1
0.00153962964260512 0.00156165891398798 0 0
0.220968419213272 0.220731240210729 1 1
0.0944604727902272 0.0943463262710125 1 1
0.156504844044554 0.156359529986235 1 1
0.162774849921932 0.16262456233378 1 1
0.204078429677579 0.203824694918088 1 1
0.22458417431374 0.224366961524371 1 1
0.209980954815233 0.209788476165376 1 1
0.278368801865973 0.278072718343606 1 1
0.211084956984844 0.210820200343987 1 1
0.218262636763601 0.218064954265509 1 1
0.157257836780769 0.157120815550947 1 1
0.0754786964648467 0.0753578226516681 1 1
0.0661802798937097 0.0661098432341192 0 0
0.188410967638083 0.188224350601347 1 1
0.150141545751919 0.150027020595939 1 1
0.417847012191751 0.417451671635428 0 0
0.22375300916116 0.223530081139938 1 1
0.176677559468303 0.176469480207383 1 1
0.167866354866488 0.167727019548903 1 1
0.157914054951378 0.157750823204214 1 1
0.256046456500792 0.255792414158788 1 1
0.0524877952928449 0.0524193565214188 0 0
0.159073161524869 0.158902939136644 1 1
0.172973672712398 0.172766003160046 1 1
0.113463977631948 0.113302180775489 1 1
0.196248425854029 0.196059557948989 1 1
0.20402735144784 0.203824273618564 1 1
0.169573720161791 0.169371282024387 1 1
0.326914092784565 0.326561823518252 0 0
0.264511623167482 0.264205780344189 1 1
0.244019554201851 0.243742228038861 1 1
0.27634649201798 0.276054835190902 1 1
0.178857374503506 0.17863541986874 1 1
0.122317484683174 0.122195368446815 1 1
0.264664967140893 0.264411623037739 1 1
0.204362807333866 0.204126846564396 1 1
0.178298092935596 0.17812276552581 1 1
0.203042298026464 0.202798333712487 1 1
0.115831394617727 0.11571737017214 1 1
0.20982312371675 0.209569863750846 1 1
0.335127235014048 0.334800579954201 1 1
0.141153756885615 0.141022328315005 1 1
0.193331623950241 0.193145107610674 1 1
0.191081756982991 0.190902268067997 1 1
0.186047248038979 0.185859462906434 1 1
0.112835377492789 0.112739234105246 1 1
0.169478710076311 0.169282150162054 1 1
0.230911529118894 0.230688787429643 1 1
0.226671068341278 0.226449423127526 1 1
0.146578805684506 0.146438507277827 1 1
0.125962264609516 0.125846863884941 1 1
0.303205849140767 0.302877154382098 1 1
0.254779691585384 0.254488009440665 1 1
0.15620903338557 0.156006656104778 1 1
0.154690810027885 0.154538081756924 1 1
0.261743584064151 0.261468418356261 1 1
0.192776926062856 0.192516267723145 1 1
0.286238921085605 0.285945334247634 1 1
0.183317980037869 0.183101994680483 1 1
0.319122552698523 0.318797619170738 0 0
0.30749545613752 0.3071875433728 1 1
0.214108352725698 0.213924960922394 1 1
0.159447649370445 0.159299943515629 1 1
0.208702969794606 0.208506584678465 1 1
0.208601382227488 0.208390621763112 1 1
0.184909405188587 0.18472671765329 1 1
0.265887893811493 0.265641110817994 1 1
0.245083892621437 0.244815738935653 1 1
0.157208662982613 0.157045687792832 1 1
0.236620925781791 0.236372940694454 1 1
0.189557717195722 0.189348939214738 1 1
0.343115219164135 0.342749313217113 0 0
0.153559825532099 0.153424282517639 1 1
0.192764946940879 0.192568109237041 1 1
0.202048850332769 0.201857778247399 1 1
0.241154849428034 0.240876208062445 1 1
0.138637145633637 0.138510828832084 1 1
0.156932133432475 0.156758909540255 1 1
0.229000011796399 0.228773354774627 1 1
0.192581427056271 0.192438152776082 1 1
0.287661969464325 0.287355039715095 1 1
0.249947174406277 0.249677108566688 1 1
0.174265944576482 0.174096446461253 1 1
0.336999529012446 0.336681114037475 0 0
0.299262414181457 0.298904088107663 1 1
0.247389484534194 0.247122841510608 1 1
0.202072040201703 0.201843293791242 1 1
0.247803773797586 0.247502725067452 1 1
0.160581872549777 0.160449025229359 1 1
0.254438792925837 0.254220064885684 1 1
0.15798578916527 0.157824958451062 1 1
0.363747710398349 0.363291951538489 0 0
0.252187205625602 0.251914556223403 1 1
0.319475689189632 0.319130591441776 1 1
0.142041888451948 0.141858831031934 1 1
0.233052994686235 0.232799167183632 1 1
0.13136344631231 0.131216054578828 1 1
0.165187855605612 0.165027778969004 1 1
0.17260788452344 0.172426394637458 1 1
0.0999750132265752 0.0998838004259705 1 1
0.115205109220643 0.115051444923998 1 1
0.253188008978913 0.252960333749431 1 1
0.184323663159441 0.184133910813755 1 1
0.238880302671377 0.238649293152112 1 1
0.268584028523543 0.268292121351028 1 1
0.222662351288902 0.222394803895887 1 1
0.270260410136829 0.269996546056258 1 1
0.194326450773789 0.194119289843298 1 1
0.263948716586278 0.263680283491431 1 1
0.329707565457456 0.329367355767155 0 0
0.119840360593004 0.119693266013781 1 1
0.155607815819247 0.155446889709908 1 1
0.201152029076545 0.200968156982958 1 1
0.254231988097045 0.253940299666857 1 1
0.138846059428338 0.138712688302048 1 1
0.201132209119924 0.200902357581706 1 1
0.20695763069678 0.206720811919752 1 1
0.251093484326858 0.25084927773429 1 1
-0.0525501957018688 -0.0524932068795441 0 0
0.168067016780004 0.167924143769276 1 1
0.285500620612893 0.285164066551563 1 1
0.261131673661413 0.260849299680389 1 1
0.246582614534576 0.246328153497637 1 1
0.222472361167968 0.222275341844857 1 1
0.221619706952755 0.221399948737236 1 1
0.12627890075612 0.126134695118602 1 1
0.133267515257589 0.13311877784885 1 1
0.303731237732268 0.303428521274414 1 1
0.247215827865345 0.246947973381383 1 1
0.20026249043683 0.200046124849088 1 1
0.348896184311376 0.34852502085611 0 0
0.20044071693439 0.200279839237768 1 1
0.282958905767108 0.2826659870461 1 1
0.155069682213159 0.154912770209205 1 1
0.220497918782038 0.220258981312651 1 1
0.307938763112847 0.30763096853636 1 1
0.222995004507316 0.222777849827157 1 1
0.311191726416235 0.310909726491507 0 0
0.215084049886835 0.214868176627255 1 1
0.183229838411779 0.183066909170083 1 1
0.0712496472563051 0.0711522334165139 0 0
0.189338360227495 0.189144884073637 1 1
0.1776375972946 0.177457341764679 1 1
0.321757522707034 0.321420173768631 0 0
0.0300338022009824 0.0299909419905636 0 0
0.196481636977734 0.196275359194038 1 1
0.282915001022089 0.282651541083794 1 1
0.260529274702788 0.260265847408104 1 1
0.229018396005348 0.228790861260414 1 1
0.22847951352806 0.228233457402388 1 1
0.208807325939889 0.208583618056865 1 1
0.273994880630043 0.273702228331132 1 1
0.222110939709849 0.221864976224634 1 1
0.231711424601735 0.23146988368455 1 1
0.0847672603867215 0.0846837769578759 1 1
0.228413709438467 0.228177596281123 1 1
0.309380575248705 0.309043666922702 1 1
0.26685116093821 0.266541833354113 1 1
0.239052923808057 0.238795473136672 1 1
0.147299877732122 0.14715928385206 1 1
0.0879161021018546 0.0878301162173311 0 0
0.357136067214474 0.356757546185045 0 0
0.195495691542195 0.195307906154909 1 1
0.171277445279191 0.171080653555305 1 1
0.283409236939515 0.283088975789167 1 1
0.256891359030725 0.25664289224745 1 1
0.214136153025701 0.213886159590868 1 1
0.18357883295976 0.183338920214481 1 1
0.128967646903333 0.128841379041178 1 1
0.187118154282761 0.186932024245763 1 1
0.199628666075044 0.199440178623726 1 1
0.279776477633058 0.27947254229147 1 1
0.182636412141758 0.18245831658521 1 1
0.191964476476496 0.191802096030488 1 1
0.0948756441830045 0.0947784055387721 1 1
0.231168622292521 0.230918152898933 1 1
0.132817880206456 0.132669296582747 1 1
0.225186884683457 0.224956757377124 1 1
0.15232770121003 0.152195759947608 1 1
0.118383330309012 0.118241747004645 1 1
0.283289967266255 0.282984352393101 1 1
0.273034652645798 0.272738059581031 1 1
0.0858276338515979 0.0857693662986897 1 1
0.264132079556224 0.263830843678712 1 1
0.30816933244639 0.307844594184766 1 1
0.187225264590969 0.187032217193415 1 1
0.0847402957652276 0.0846625091795 0 0
0.147441187494982 0.147240535057098 1 1
0.196655877988881 0.196475599158359 1 1
0.169410353171131 0.169253784934765 1 1
0.0995621270081845 0.0994516471563884 1 1
0.148981609870188 0.148796451989636 1 1
0.272381424142009 0.272135064856904 1 1
0.28449428325814 0.284221656377939 1 1
0.189163213159507 0.188990128348041 1 1
0.164552093964573 0.164407218590976 1 1
0.180110857016176 0.179953772175632 1 1
0.196597160054419 0.196381399072333 1 1
0.137972497590039 0.137820696154174 1 1
0.282147965721328 0.28188275741616 1 1
0.352738773369565 0.352373032143624 0 0
0.193995483614118 0.193794727970147 1 1
0.214077634715589 0.21389086055233 1 1
0.32815713423127 0.327850482729049 1 1
0.168600802867363 0.168430436025294 1 1
0.301413687363039 0.30110052539005 1 1
0.179252238268551 0.179050963198561 1 1
0.182838550334962 0.182682180952034 1 1
0.132132742654305 0.131967278843446 1 1
0.056304691654521 0.0562596609184109 0 0
0.176009723922748 0.175815939494218 1 1
0.175239046387795 0.175081924531843 1 1
0.347577284474009 0.347212060415209 0 0
0.277628014483161 0.277316472006205 1 1
0.260790447141677 0.260473649110622 1 1
0.124295685282218 0.124174512402402 1 1
0.184227486417657 0.184021368646493 1 1
0.187793208099771 0.187626429796347 1 1
0.261004522657705 0.260715138913701 1 1
0.194510816387251 0.194259127256212 1 1
0.138719860219088 0.138565691609549 1 1
0.205364435315783 0.205169438251177 1 1
0.225322396569447 0.22511046443242 1 1
0.186319895066535 0.186132570549291 1 1
0.177191468822167 0.176976378785572 1 1
0.232394395078213 0.232120677162338 1 1
0.20877037296369 0.208563452282231 1 1
0.0465571640137951 0.046538757105543 0 0
0.305526555355333 0.305214010220849 1 1
0.281692882892493 0.28140577137625 1 1
0.210067090282281 0.209867607549513 1 1
0.207994998209341 0.20777705415382 1 1
0.289818609250421 0.289516075840307 1 1
0.108145098465362 0.108050599042396 1 1
0.230845441704632 0.230590362325897 1 1
0.28012816488944 0.279848791533878 1 1
0.207490057287555 0.207284717286032 1 1
0.258863415597236 0.25858585363326 1 1
0.213045458804507 0.212807818674061 1 1
0.34833872686922 0.347958502465886 1 1
0.257321728327976 0.25704441202128 1 1
0.247801998097742 0.247516984072071 1 1
0.135976967711374 0.135864082306397 1 1
0.241860717305144 0.241602714735401 1 1
0.273148899432102 0.272820729137708 1 1
0.23650585613429 0.236227383995033 1 1
0.229052355770183 0.228804279860931 1 1
0.239782311682853 0.239494475502091 1 1
0.136590186174771 0.13646666708888 1 1
0.151244107150214 0.151085153020099 1 1
0.119026411924672 0.118895882884501 1 1
0.224125888477443 0.223873054182587 1 1
0.184491923431294 0.184325018690593 1 1
0.217981868559895 0.217742507021261 1 1
0.35035711017432 0.349989724597162 0 0
0.22844070529657 0.228172360621314 1 1
0.270025055808222 0.269687225727652 1 1
0.242446981528912 0.242196828877299 1 1
0.146534253225371 0.146350320125333 1 1
0.122721646776507 0.122576772085413 1 1
0.216613423877094 0.21638097178285 1 1
0.224317110259994 0.224107216631447 1 1
0.122899554835179 0.12275122002821 1 1
0.180007609502342 0.17979056893367 1 1
0.314953858792254 0.314622689289237 1 1
0.135788909833204 0.135666617840779 1 1
0.223418966210624 0.223191085923626 1 1
0.213169700611095 0.212984669691514 1 1
0.226685946681654 0.226447016698407 1 1
0.124835128166694 0.124691112639555 1 1
0.144683931733032 0.144525856808441 1 1
0.200165154125184 0.199955166324923 1 1
0.408469841397678 0.407993367147158 0 0
0.14341501487464 0.143284003753142 1 1
0.181401541951345 0.181198123153484 1 1
0.165592589548491 0.165447679504845 1 1
0.189710947535333 0.18950359347237 1 1
0.145469986782413 0.145329709022309 1 1
0.222363626111242 0.222155124774612 1 1
0.287088202105659 0.286775856070213 1 1
0.269796405621703 0.269541785388416 1 1
0.16506233148979 0.164909699483229 1 1
0.220659611419013 0.220430453334351 1 1
0.302361091918386 0.30206148511983 1 1
0.206699094947601 0.206527222830375 1 1
0.205316729880067 0.205060281433651 1 1
0.160265556894552 0.160111814420877 1 1
0.371533714364432 0.371201525516069 0 0
0.169618491974973 0.169439502136841 1 1
0.260097186534969 0.259848358165167 1 1
0.193027696036735 0.192844799665619 1 1
0.0781053156735184 0.0780173657493838 0 0
0.179620170518179 0.179428204618272 1 1
0.17620522258979 0.175977430131374 1 1
0.253650519172779 0.253383973799875 1 1
0.210932870243876 0.210680442174843 1 1
0.19821587244111 0.198010107835732 1 1
0.137232824149804 0.137068099407657 1 1
0.238144032323051 0.237910832693878 1 1
0.248189997279637 0.247966935942444 1 1
0.196214826999325 0.195983207320052 1 1
0.210535586630796 0.210290728321272 1 1
0.223496235834021 0.223275409708799 1 1
0.286993388350173 0.286712369218131 1 1
0.103469744198388 0.103354119162598 1 1
0.152173722869766 0.152008558536501 1 1
0.13736462913024 0.137240296186435 1 1
0.0992766288915818 0.0991580154140197 0 0
0.195556924974686 0.195352748403267 1 1
0.188218977737113 0.188027846520379 1 1
0.16265447510013 0.162496310832586 1 1
0.0965511336066754 0.0964553691275795 1 1
0.193265041681689 0.193102169917687 1 1
0.158518236189227 0.158377661625659 1 1
0.278742641885463 0.278423296616625 1 1
0.191007431761221 0.190799737110163 1 1
0.115579064029353 0.115410861344013 1 1
0.256482627149076 0.256213603447765 1 1
0.265752074978333 0.265477494609101 1 1
0.254476837523656 0.254161811594807 1 1
0.125061991907424 0.124931106044316 1 1
0.0658137119031826 0.065757669105496 0 0
0.148929486747951 0.148754405966972 1 1
0.213837100022923 0.213577014239606 1 1
0.186836311747788 0.186653620612156 1 1
0.242783327617015 0.242570326541598 1 1
0.171221937512945 0.171048365947544 1 1
0.190479666220953 0.190265181928623 1 1
0.214833972475165 0.214633114899291 1 1
0.32695687106963 0.326639787283474 1 1
0.32650871676005 0.326173283715064 1 1
0.271499164769454 0.271218836810809 1 1
0.182244994839128 0.18203725455723 1 1
0.295501677639621 0.295240407445395 1 1
0.274244974203057 0.273983281792686 1 1
0.0686635319682454 0.0686182404698114 0 0
0.152384009169899 0.152222156681871 1 1
0.162087442226887 0.161884381826994 1 1
0.208452930494364 0.208259027145947 1 1
0.0884955254159432 0.088406219670434 1 1
0.126331657899739 0.126184475491422 1 1
-0.000742922899353945 -0.000711924045117884 0 0
0.241748894865273 0.24152501576212 1 1
0.17589136540287 0.175709008153023 1 1
0.228807042325875 0.228520844244841 1 1
0.122172224447074 0.122022847850867 1 1
0.220841908632889 0.220629866011025 1 1
0.0951901799337877 0.0950668489146858 1 1
0.309681860015057 0.309326661445302 1 1
0.166674780404317 0.166491472442213 1 1
0.217252269277104 0.217046748320907 1 1
0.19802991880687 0.197832614959368 1 1
0.0948274079464211 0.0947366507988505 0 0
0.196908120398483 0.196685157693698 1 1
0.133660359817007 0.133539362818214 1 1
0.137180079220087 0.137042277221271 1 1
0.368728723620201 0.368353552141647 0 0
0.225966422276915 0.225755089541179 1 1
0.247790882640037 0.247521963656567 1 1
0.330745771724585 0.3303700683489 1 1
0.158277477060615 0.158134822315912 1 1
0.310394398218715 0.310049999414532 1 1
0.187067616402381 0.18687847059537 1 1
0.296528797135833 0.296216460887872 1 1
0.270457480738548 0.270179892304277 1 1
0.389292199481064 0.388914719696361 0 0
0.250192507871966 0.249967431387398 1 1
0.194005082052173 0.193785056710759 1 1
0.273219870777616 0.272940958252794 1 1
0.18485050245299 0.184664853303092 1 1
0.207029000960927 0.206832279382733 1 1
0.241928667740191 0.241661003794623 1 1
0.255479033279188 0.255216535869869 1 1
0.170023189697792 0.169853882066423 1 1
0.125117486078418 0.124988716404288 1 1
0.183005946169599 0.182828616271104 1 1
0.271494918730931 0.271254736738007 1 1
0.0867884969717388 0.0866981126993067 1 1
0.140756630101644 0.140610205911635 1 1
0.232212640100843 0.231990327562423 1 1
0.148432464850185 0.14827865334478 1 1
0.197242078188113 0.196969486613834 1 1
0.189986198243432 0.189780336839998 1 1
0.0887707937758661 0.0887034588433143 1 1
0.0167879766231371 0.0167858091013635 0 0
0.191891681393384 0.191654764601993 1 1
0.152324788652041 0.152173087810007 1 1
0.221933475894571 0.221646648807439 1 1
0.181744597125206 0.181537694731627 1 1
0.221427899520855 0.221224465288892 1 1
0.275446127354032 0.275178047368989 1 1
0.106717690012324 0.10661687352976 0 0
0.141201114837835 0.141040334524325 1 1
0.173176653665512 0.172986336554649 1 1
0.164156880898102 0.163983895312838 1 1
0.230594856943722 0.230369630581245 1 1
0.253485355729207 0.253259895339234 1 1
0.205788963969835 0.205543586763387 1 1
0.230435142015274 0.23019512464156 1 1
0.245832584849554 0.245592084880484 1 1
0.199510222221527 0.199328786941199 1 1
0.155363108139872 0.155217624245712 1 1
0.158963212570921 0.158848355582142 1 1
0.15611992751069 0.155943244550173 1 1
0.249452514225623 0.249192318095872 1 1
0.256875852106449 0.256588271020516 1 1
0.0803687568841673 0.0802568525604708 1 1
0.248569794056698 0.248309210983744 1 1
0.145127036993608 0.144979084281646 1 1
0.256719040843648 0.256436174104238 1 1
0.242875055666999 0.242628506487873 1 1
0.206395354730974 0.206202574617549 1 1
0.257795871362776 0.257521542302909 1 1
0.359490743408159 0.359103895750765 0 0
0.271722417757103 0.271447974481334 1 1
0.225532618837218 0.22527194195922 1 1
0.0823771319562712 0.0822805254168299 0 0
0.263517442236327 0.263284596938589 1 1
0.0884861645997646 0.088395707042145 0 0
0.105774895870159 0.105690440463221 0 0
0.224829102132778 0.224579125904518 1 1
0.108780279603546 0.108678268111155 1 1
0.285351887202153 0.285058122890866 1 1
0.22135911772978 0.221151073300798 1 1
0.299624394822062 0.29929313105644 0 0
0.155907627572996 0.155734398741494 1 1
0.130767305913231 0.130612558562761 1 1
0.269934806919713 0.269579170924901 1 1
0.110762438873839 0.110625742200349 1 1
0.156644558195297 0.156464984773067 1 1
0.145644762388 0.145509915761323 1 1
0.319808439416748 0.319501576875211 1 1
0.1821422034017 0.18199619344538 1 1
0.22255500807651 0.222332962359204 1 1
0.15239521699801 0.152264064704297 1 1
0.250787862519619 0.250517954452572 1 1
0.237107631002153 0.23683994747855 1 1
0.0912607068062954 0.0911605253657615 1 1
0.211453303737078 0.211214510606393 1 1
0.181289390664198 0.181082846002745 1 1
0.112974535237964 0.112856949854275 1 1
0.230940017261381 0.230711397624635 1 1
0.240181387531318 0.239952313434152 1 1
0.182227018848768 0.182015961128098 1 1
0.166096076197196 0.165921708543614 1 1
0.158692254254801 0.158543917134546 1 1
0.278883903829028 0.278552666597224 1 1
0.267859521879301 0.267573429314925 1 1
0.214229920217681 0.214025896816366 1 1
0.192917442246354 0.192696058575667 1 1
0.220484004805147 0.220249257858578 1 1
0.248127853341771 0.24783443942 1 1
0.217996667551729 0.217797595463636 1 1
0.231422249504791 0.231224667132225 1 1
0.251897574606855 0.251662712697304 1 1
0.145045663021442 0.14491962581647 1 1
0.156305082741876 0.156136630831198 1 1
0.232883395141706 0.232667551633121 1 1
0.241393736435149 0.241140829001788 1 1
0.355038302170212 0.354683403407045 0 0
0.254262197369787 0.254002277644976 1 1
0.211096184904512 0.210877638703761 1 1
0.247876723005799 0.247605405278194 1 1
0.218641127687064 0.218423725518527 1 1
0.230825845247964 0.230555844259292 1 1
0.281930597051402 0.281667227562023 1 1
0.172754716992958 0.172572283791202 1 1
0.252319014910276 0.252072709740416 1 1
0.22057950076992 0.220344293508295 1 1
0.295552180510528 0.295259333887872 1 1
0.238111641206094 0.237891563483975 1 1
0.193350974387249 0.193194030436197 1 1
0.238087137982476 0.237857052167738 1 1
0.324795697350735 0.324490201428857 1 1
0.226097140794091 0.225814992482242 1 1
0.271949045952966 0.271715260017948 1 1
0.181356330099587 0.181195970905611 1 1
0.330748896329 0.330408523743265 0 0
0.247084850229245 0.24686420491988 1 1
0.228591220694176 0.228327472820831 1 1
-0.003466812831495 -0.00344835849474497 0 0
0.145168821170417 0.145035750912369 1 1
0.241354397798973 0.241124711209913 1 1
0.158971661402006 0.158773904364058 1 1
0.144262801548808 0.144091906334888 1 1
0.234638109745023 0.234383086899908 1 1
0.181993058035171 0.181795509030898 1 1
0.119999026033142 0.119894085043368 1 1
0.140030267410767 0.139891220351989 1 1
0.191072754755802 0.190891437550083 1 1
0.214754718266939 0.214550566956734 1 1
0.211397599346994 0.211163157653677 1 1
0.197990029226378 0.197791988819573 1 1
0.178434019199067 0.178265628985763 1 1
0.149598375943303 0.149414433541173 1 1
0.264216161179158 0.263957028063006 1 1
0.242109276199233 0.241858234049204 1 1
0.280020722152041 0.279734634328354 1 1
0.0778416124091249 0.0777608417492269 1 1
0.344284405376703 0.343845880717848 1 1
0.154867973357437 0.154732402826142 1 1
0.271730825369005 0.271492696291891 1 1
0.158499192210108 0.158362966580653 1 1
0.246390581237471 0.246128966190479 1 1
0.11687147841074 0.116753966394918 1 1
0.183071827333977 0.182798018142752 1 1
0.0988026729517906 0.0986912529862291 0 0
0.236397201283402 0.236161783247452 1 1
0.175369437979319 0.175202187766218 1 1
0.174441958483334 0.174273799110908 1 1
0.354254369074018 0.353900830692416 0 0
0.220080655322066 0.219868504698409 1 1
0.239159936491667 0.238905675102495 1 1
0.244949151856247 0.244676579240332 1 1
0.206490127982781 0.206292277972936 1 1
0.225005136127905 0.224755196541997 1 1
0.21236143128427 0.212168036582761 1 1
0.272264228022227 0.271970160362631 1 1
0.262672908787465 0.262394347826291 1 1
0.260900345365322 0.260629984189986 1 1
0.337019956210809 0.336693434023361 1 1
0.133267489352309 0.133129291895434 1 1
0.0369829159473305 0.0369364457176076 0 0
0.25206663284243 0.251829338493649 1 1
0.199119565828035 0.198906225291056 1 1
0.0835230353448558 0.0834210896580179 1 1
0.150680927067147 0.150528335067704 1 1
0.249741153243364 0.249472771906285 1 1
0.154566303652022 0.154433887570992 1 1
0.167677104719784 0.167490626957886 1 1
0.126233098822315 0.126102872997048 1 1
0.153205624751887 0.153044126731008 1 1
0.219699228813075 0.219464251468366 1 1
0.353705891935679 0.353323796437383 0 0
0.19784700901604 0.197629791824383 1 1
0.248741957721716 0.248496410083729 1 1
0.140827548064184 0.140691337697129 1 1
0.191750133800678 0.191582942998611 1 1
0.300896900166212 0.300619963059518 1 1
0.224495292581182 0.224268121472079 1 1
0.177395606874852 0.1772253503639 1 1
0.226953425360804 0.226721553796372 1 1
0.118872519395412 0.118764058917716 1 1
0.157489839826799 0.157319281004737 1 1
0.222132399118243 0.221894529771632 1 1
0.162619457187001 0.162469396565008 1 1
0.322891769523732 0.322566224182237 0 0
0.274039263419655 0.273745127955373 1 1
0.259174785983512 0.258929627549923 1 1
0.206882717080625 0.206693254666527 1 1
0.145339482827288 0.145175597137684 1 1
0.253288532466311 0.25301110469954 1 1
0.200370745941585 0.200176755827624 1 1
0.197088674097526 0.196907621314454 1 1
0.240562340546789 0.240320969093429 1 1
0.121257032433697 0.121111445886185 1 1
0.0665913752075612 0.0665397409167048 0 0
0.176531865076684 0.176333435624538 1 1
0.13893294469116 0.138763348782858 1 1
0.0619985095785993 0.0619398468906519 1 1
0.123744744238297 0.123646063383332 1 1
0.159333687830021 0.159140475367367 1 1
0.199585315648268 0.199388002434404 1 1
0.121089261885792 0.120984502250796 1 1
0.0433166595461097 0.0432994989733564 0 0
0.189570542644653 0.189392160242154 1 1
0.217514535044164 0.217248420299694 1 1
0.12611240596714 0.125981858744263 1 1
0.0577606355073334 0.0577148336137089 0 0
0.212274752120406 0.212088844549569 1 1
0.213827233341652 0.213628817227614 1 1
0.270631138034997 0.27035818306081 1 1
0.121167047782308 0.121048647335659 1 1
0.253463129345282 0.253166055112971 1 1
0.242556593513151 0.242328110133536 1 1
0.228209332004292 0.22796953826238 1 1
0.0538585349465979 0.0537899625964353 0 0
0.164894382603423 0.164709075562448 1 1
0.144326965455334 0.144166551709064 1 1
0.185690859547453 0.185508836693881 1 1
0.147603519112214 0.147439058455503 1 1
0.208109750360932 0.207895715203707 1 1
0.273567686707445 0.27328897447595 1 1
0.22921484351396 0.228995308791164 1 1
0.226621290313161 0.226356842072525 1 1
0.192468841684795 0.192278560884434 1 1
0.162373331754518 0.162216211066938 1 1
0.0842657085178656 0.0841397468863062 1 1
0.115084838484085 0.114983130795803 1 1
0.111156089381039 0.111047973776546 0 0
0.0842236790351188 0.084141505156354 1 1
0.191613023148547 0.191419563997269 1 1
0.260919054859556 0.260662147199192 1 1
0.19634684401114 0.196134190305836 1 1
0.165532372607793 0.165368671912741 1 1
0.196933406153568 0.196733969660336 1 1
0.186538038703416 0.186317942312712 1 1
0.380020305419533 0.379592587137025 0 0
0.174384413650555 0.174193980779654 1 1
0.152620280860395 0.152455597689224 1 1
0.183571906462028 0.183366423997898 1 1
0.147600554076109 0.147447933239722 1 1
0.282553494273807 0.28227532669507 1 1
0.239981121763831 0.239728161807444 1 1
0.287259280807759 0.286952408741815 1 1
0.223720308339925 0.22350613700112 1 1
0.194574786352141 0.194432388634473 1 1
0.17951516112294 0.179321243870597 1 1
0.180777597108141 0.180591264708478 1 1
0.186492599038689 0.186314521311141 1 1
0.269470458592805 0.269206368438913 1 1
0.178163438950305 0.177969429032822 1 1
0.250850397736264 0.250567123338398 1 1
0.0988086095147499 0.0986839107308131 0 0
0.278262220817163 0.278000887811144 1 1
0.19976501756985 0.199585517020699 1 1
0.244464839525837 0.244230274008658 1 1
0.114048595480643 0.113942915005112 1 1
0.185238607236015 0.185024163141556 1 1
0.162603334229034 0.162447976327697 1 1
0.193860306118125 0.193648233146228 1 1
0.152216464814432 0.152017493954355 1 1
0.17483608099642 0.17463814316639 1 1
0.146994859671132 0.146849911516196 1 1
0.143684143567431 0.143519909777238 1 1
0.264369998980791 0.264115717659062 1 1
0.203575951912152 0.203341994672747 1 1
0.346689779034789 0.346288558616998 0 0
0.289125715217998 0.288831663470504 1 1
0.233992872361911 0.233742788781706 1 1
0.0610698825579199 0.0609937105252717 0 0
0.147775250867422 0.147580645508049 1 1
0.27853452549496 0.278250480746484 1 1
0.229727614415206 0.229468704163692 1 1
0.267089229625977 0.266859514268886 1 1
0.216647495583557 0.216445071538822 1 1
0.116594725404802 0.116495595531086 1 1
0.108187396678582 0.108080939625865 1 1
0.0819840273708546 0.0818725250108449 1 1
0.0632984331678536 0.0632526224557003 0 0
0.244189539477637 0.243901348015713 1 1
0.110825350862513 0.110729649321258 1 1
0.220846308095432 0.220647697530268 1 1
0.18460591592473 0.184392629507866 1 1
0.234207262412163 0.233961312466957 1 1
0.211563491434629 0.211337237099121 1 1
0.125290685454108 0.125149729266162 1 1
0.166357886086951 0.166225229173871 1 1
0.202481188245587 0.202272229899659 1 1
0.117450694473837 0.117371515952517 1 1
0.223208820815194 0.222997109534535 1 1
0.215219871962501 0.215002559946511 1 1
0.260659496530377 0.260367316349314 1 1
0.127768681441897 0.127653058110582 1 1
0.200513371631786 0.20029391239445 1 1
0.333491210576435 0.333171555856181 0 0
0.312661221262721 0.312331114282506 1 1
0.213208883177204 0.212992607238656 1 1
0.128091585297037 0.127962332848553 1 1
0.133189518077063 0.133074957248047 1 1
0.101023319385807 0.100919678621519 1 1
0.184315553970989 0.184163640612574 1 1
0.289825458606095 0.289550091625282 1 1
0.370595668866095 0.370217440532383 0 0
0.23351751989474 0.233269864523304 1 1
0.215607269724561 0.215383295220402 1 1
0.336274037182307 0.335915206665431 1 1
0.152731360138412 0.152587547191433 1 1
0.159204643635984 0.159023512346971 1 1
0.151411457526374 0.151280828965465 1 1
0.142448713141337 0.142318756965521 1 1
0.129945928009001 0.129820604109161 1 1
0.30855588558 0.308230965006905 1 1
0.223986381875707 0.223741694615705 1 1
0.213607269150401 0.213391572363422 1 1
0.137237780476075 0.137075016628982 1 1
0.181672095027099 0.18148773604035 1 1
0.218412646300829 0.218210503729866 1 1
0.147839796794211 0.147680848177186 1 1
0.292429873289779 0.292108021831373 1 1
0.281261605758412 0.280922417360512 1 1
0.253151837228495 0.252907066651395 1 1
0.108378300713701 0.108272350886866 1 1
0.207364785135293 0.207151527510219 1 1
0.173589378282706 0.173436643939461 1 1
0.0732894750675899 0.0731929658832865 0 0
0.0600276976303593 0.059960058410006 0 0
0.182438021396702 0.182268452108754 1 1
0.199815682858195 0.199620971684874 1 1
0.108608040842793 0.10850729565191 1 1
-0.0572752490035279 -0.0572247680253486 0 0
0.216999696398489 0.216781708634085 1 1
0.301324514481922 0.301039678606134 1 1
0.0225532765416005 0.0225567242975284 0 0
0.199646796220106 0.199428398301776 1 1
0.153413513036101 0.15326498432851 1 1
0.253870463402705 0.253638671117027 1 1
0.10897425046054 0.108865426611177 1 1
0.245521978038637 0.245301883610045 1 1
0.229847287521917 0.229566490349291 1 1
0.221972555691896 0.221760998242102 1 1
0.119351500754719 0.119245366306666 1 1
0.0894658494084658 0.0893407737455134 1 1
0.26982050775349 0.269548751802092 1 1
0.00892532724873696 0.00892707238588196 0 0
0.261729969348031 0.261436582315396 1 1
0.215877927837432 0.215670305169919 1 1
0.2044252742915 0.204179524535202 1 1
0.248318460887074 0.24803863133525 1 1
0.15480303278217 0.154622934241115 1 1
0.128312975079701 0.128188976314194 1 1
0.164634420968896 0.164481120126615 1 1
0.134710974416506 0.134554341151637 1 1
0.209686437481095 0.209501476646005 1 1
0.305786725646991 0.305480536858674 1 1
0.101773288993444 0.101658508280933 1 1
0.149504767315201 0.149353552126634 1 1
0.172065027499502 0.171903064530487 1 1
0.159874861852261 0.159717435626416 1 1
0.288831904651474 0.288588684597458 1 1
0.173965773734338 0.173797338070633 1 1
0.303781064982835 0.303437119536135 0 0
0.082677737026507 0.0825954217923848 1 1
0.196074002328138 0.195862063473609 1 1
0.183834806596495 0.183653552682552 1 1
0.133246841493223 0.133103887912695 1 1
0.166641649830159 0.166471708845233 1 1
0.332311228570922 0.33189221655932 1 1
0.285814855430044 0.285548905864794 1 1
0.136189246433997 0.136027978763048 1 1
0.147205494916999 0.147041568639213 1 1
0.0408120614822039 0.0407702691147575 0 0
0.178784060585097 0.178562946456259 1 1
0.152139998777784 0.151993456454459 1 1
0.231334433360338 0.231132678380567 1 1
0.174270621025139 0.174109594088775 1 1
0.162124922884597 0.16194346433239 1 1
0.202040349033548 0.20182048303135 1 1
0.282376057181806 0.282065316296263 1 1
0.225070910842771 0.224841708632864 1 1
0.2071704324425 0.206964452853601 1 1
0.218726282866841 0.218475894726077 1 1
0.151186759156839 0.151022285336368 1 1
0.156899262353309 0.156711824318208 1 1
0.134847552739857 0.13469435580612 1 1
0.0717592435206732 0.0716932808523228 0 0
0.145292091851394 0.145125413481111 1 1
0.28444214071789 0.284154119033422 1 1
0.24215309231979 0.241892965217088 1 1
0.0527802284677522 0.0527128236156877 0 0
0.247577452149194 0.247338100168646 1 1
0.302206595389113 0.30187705254909 1 1
0.223327401111372 0.223118661997569 1 1
0.14095008778782 0.140769000862537 1 1
0.158025517693939 0.157832902716462 1 1
0.23192893923004 0.231671856695962 1 1
0.134194549637864 0.134058208481732 1 1
0.142539151419554 0.142395044557089 1 1
0.20790105497677 0.20768387299082 1 1
0.25191957713307 0.251684356776705 1 1
0.218030325183753 0.217832086906791 1 1
0.110588392210392 0.110458817414873 1 1
0.147689454026941 0.147553222047365 1 1
0.258403424729928 0.258156347301529 1 1
0.283932693635935 0.283646448539453 1 1
0.159926344648498 0.159763561941498 1 1
0.341545374560364 0.341177050614278 0 0
0.18499784897994 0.184799091325741 1 1
0.311065911299442 0.310758833815811 1 1
0.284570453514118 0.284270855620463 1 1
0.28652290718159 0.286249099478721 1 1
0.0813384862853389 0.0812651965148437 0 0
0.135721669560231 0.135578173918521 1 1
0.23455386911446 0.234330288386579 1 1
0.0915695911716334 0.0914806710087746 1 1
0.0868709852065725 0.0867603903050807 1 1
0.201033747710118 0.200802585336791 1 1
0.279415042627578 0.279116533697482 1 1
0.109544749879303 0.109432072969257 1 1
0.305445746910305 0.305119447925957 1 1
0.15215846764619 0.151988316662725 1 1
0.198673057430058 0.198438665241095 1 1
0.265139336102376 0.264889660140436 1 1
0.0925989553660202 0.092479111516344 1 1
0.170787542899935 0.170625191634156 1 1
0.268377906262153 0.268090830838891 1 1
0.129848767480236 0.129729641049333 1 1
0.148889910682283 0.148740319281182 1 1
0.264493091775523 0.264245591411984 1 1
0.280202277846076 0.279904363643772 1 1
0.204315379792756 0.20409984077644 1 1
0.213887621613126 0.213694782782233 1 1
0.190776670075144 0.190559306433361 1 1
0.198504684298509 0.198342507356034 1 1
0.193173623896412 0.192983867752194 1 1
0.315430185183433 0.315117933704435 0 0
0.168522822276603 0.168342581626234 1 1
0.23761628290886 0.237400597814714 1 1
0.102455264662413 0.102331252875869 1 1
0.173149691333057 0.172967894893343 1 1
0.220970643098126 0.220699510432189 1 1
0.0428014547991589 0.0427547361983854 0 0
0.262431054919479 0.26216258134169 1 1
0.128250168812551 0.128147417513995 0 0
0.13765599175224 0.137486717897923 1 1
0.263563400315656 0.263282975849017 1 1
0.151147986743653 0.151012098814571 1 1
0.21775094073893 0.217530961478443 1 1
0.160034778107768 0.159856601106323 1 1
0.160932198249102 0.160745474144428 1 1
0.315559684962497 0.315229781650657 0 0
0.226997827291429 0.226766621655323 1 1
0.175909656984343 0.175694080744756 1 1
0.199951714019593 0.199751139327204 1 1
0.0464882815417401 0.0464374922444362 0 0
0.193371522630205 0.193170825657289 1 1
0.208902042068281 0.208669721332821 1 1
0.12058129859859 0.120458338843579 1 1
0.0779116036102989 0.0778212966865785 0 0
0.22892739921224 0.228687022693294 1 1
0.197577186966387 0.197425242953215 1 1
0.2619737891105 0.261708557119399 1 1
0.198281290082318 0.198057615799099 1 1
0.199775562815361 0.199583096710953 1 1
0.157284620410248 0.15713171516791 1 1
0.24855528947443 0.248319654602176 1 1
0.193676176283154 0.193465071291723 1 1
0.128103840308103 0.12798260904233 1 1
0.178682607115806 0.178486082543859 1 1
0.265682020729627 0.265449037150228 1 1
0.159564548014345 0.159397119465499 1 1
0.307211310123975 0.306913050213896 1 1
0.123254360847267 0.123136937566798 1 1
0.278899679083527 0.278622541319032 1 1
0.226461573493635 0.226230330076719 1 1
0.117904753168013 0.117770281127735 1 1
0.285670094691483 0.285389853228794 1 1
0.289505511208693 0.289222145442953 1 1
0.216506976978363 0.216241682152766 1 1
0.273987904939805 0.273736355152794 1 1
0.116963967447894 0.116829582121067 1 1
0.10344413116276 0.103369941888009 1 1
0.116660682159499 0.116561229337577 0 0
0.239409724541627 0.239170286889704 1 1
0.296696544324013 0.296345887542813 1 1
0.140367231191222 0.140206882014906 1 1
0.295642425513784 0.295311485956788 1 1
0.186102653687381 0.18592802104377 1 1
0.246334384431713 0.246047321923085 1 1
0.180593835181318 0.180421029145033 1 1
0.195965062681126 0.195771843881145 1 1
0.214672768809715 0.2143882192998 1 1
0.265590469098134 0.265302961849162 1 1
0.197927858609517 0.197724432779949 1 1
0.272386484816445 0.272099278937626 1 1
0.227042328204572 0.226793366070762 1 1
0.252701169083324 0.252461075857158 1 1
0.215990489022069 0.215757305280942 1 1
0.193845796967207 0.193647485241282 1 1
0.222482734789216 0.222270475671456 1 1
0.205465740971888 0.205290751997022 1 1
0.223496312750926 0.223272409128552 1 1
0.250396742752728 0.250120260855521 1 1
0.216962194827508 0.216761996151057 1 1
0.266463020065094 0.266175813769902 1 1
0.321735849772215 0.32140613468885 1 1
0.147931780444333 0.147770820842572 1 1
0.0518781639402888 0.0518339905950471 1 1
0.151478011606365 0.151338765133993 1 1
0.153453301263477 0.153295128686421 1 1
0.225867869128722 0.225623642387141 1 1
0.196465724716588 0.1962757756145 1 1
0.14942468121146 0.149269078992169 1 1
0.16695233467103 0.166766165641799 1 1
0.279725100209489 0.27942329591222 1 1
0.20304584822608 0.202798735688932 1 1
0.244300168681496 0.244064276999905 1 1
0.246468286262104 0.246216379071768 1 1
0.238768810010392 0.238544571522037 1 1
0.248122217548558 0.247852143241392 1 1
0.318504913972985 0.318181294563424 1 1
0.158799943552645 0.158598441644203 1 1
0.239600633701341 0.239382300940492 1 1
0.166069053020068 0.165889991620058 1 1
0.184297562687513 0.184111631629805 1 1
0.291856622208314 0.291557787440599 1 1
0.199656494263568 0.199429451528729 1 1
0.0551154174258445 0.0550243172671378 0 0
0.233259208421775 0.233010861432354 1 1
0.185225908980867 0.185031026613275 1 1
0.216283969150531 0.216057305666741 1 1
0.140463996415272 0.140351535867505 1 1
0.19504855912319 0.194826405615289 1 1
0.218844637674624 0.218621829447316 1 1
0.173696000880997 0.173528795841792 1 1
0.206683556246118 0.206473690385549 1 1
0.232924959200464 0.232660863961331 1 1
0.191931092686489 0.191750177493533 1 1
0.0567925163920403 0.0567365427094969 1 1
0.259153551609821 0.258867264092181 1 1
0.206088172570973 0.205864298229388 1 1
0.255081039365381 0.254821446643678 1 1
0.216255885805081 0.216052672992259 1 1
0.0693201537055792 0.069244293976772 0 0
0.160606527404505 0.160447893669379 1 1
0.178728830688286 0.17853497855994 1 1
0.24040802527107 0.240199463882561 1 1
0.190490128254587 0.190298791061081 1 1
0.282393767957421 0.282100565929348 1 1
0.124513258418516 0.124355337782839 1 1
0.163231049837442 0.163061020188711 1 1
0.205613085172342 0.205427523188989 1 1
0.112070490536687 0.111957546021212 0 0
0.247555506791437 0.247282157761625 1 1
0.169558321615841 0.169405833199922 1 1
0.235965673387177 0.235718282488755 1 1
0.169070289612936 0.168903217057583 1 1
0.212553052736515 0.212370365125078 1 1
0.109324876184977 0.109213558117673 1 1
0.187863967806449 0.187644156272911 1 1
0.193109123175298 0.192881403765038 1 1
0.163324080758905 0.163147771566232 1 1
0.20242226215194 0.202241487248629 1 1
0.272331481018461 0.27205706342382 1 1
0.223732486017766 0.223505077051459 1 1
0.139545078010885 0.13938734045342 1 1
0.173023051080394 0.172819527218502 1 1
0.217020787168935 0.216788674883099 1 1
0.133875072863851 0.133763607320187 1 1
0.251083601218221 0.250841600341863 1 1
0.366037691980283 0.365655232373225 0 0
0.213657326531958 0.213432167979584 1 1
0.12333739482549 0.123215493489719 1 1
0.163178059207192 0.163035367360867 1 1
0.223988801212181 0.223749810918924 1 1
0.211843208670259 0.211652841700605 1 1
0.162831374843839 0.162639439160067 1 1
0.281846521101492 0.281532805204009 1 1
0.191843565484647 0.191616288128315 1 1
0.200917668177712 0.200715752143351 1 1
0.197940074969629 0.197711227501084 1 1
0.233643952116771 0.233421732058491 1 1
0.222854930560858 0.222626110445125 1 1
0.142261203234183 0.142111224165708 1 1
0.191891620004843 0.19171445472118 1 1
0.169369444822797 0.169155837111431 1 1
0.17697168014539 0.176788184608556 1 1
0.258860056362658 0.25856383986243 1 1
0.23195329068113 0.23172224683046 1 1
0.0612421477864466 0.0611895370626491 0 0
0.18177849768286 0.181609688786156 1 1
0.286098365672324 0.285819808047164 1 1
0.26022867128117 0.259962928758022 1 1
0.209493831219088 0.209275432569116 1 1
0.207149675436508 0.206940944777668 1 1
0.272126283622984 0.271819486250315 1 1
0.169871812518602 0.169714916437093 1 1
0.201277783460069 0.201083836981967 1 1
0.22008424101004 0.219886367400181 1 1
0.172993684967766 0.172831507695867 1 1
0.225507777005873 0.225270958954121 1 1
0.0550721507541574 0.0550150676072366 0 0
0.197641294155679 0.197452081023364 1 1
0.232541581494336 0.232282205529895 1 1
0.198296908106586 0.198048296382561 1 1
0.308267619586411 0.307953347884436 0 0
0.163693489520213 0.163538260558738 1 1
0.169998028343889 0.1698180505686 1 1
0.207736088070859 0.207546479231255 1 1
0.338858352471596 0.338505497592418 1 1
0.113070504695349 0.11296487828484 1 1
0.224911831672738 0.224683206871082 1 1
0.103182554193179 0.10307458607551 1 1
0.175531559453032 0.175342022590974 1 1
0.213762257622803 0.213540394489417 1 1
0.0530481844315321 0.0529815252236082 1 1
0.24314007567787 0.242891456230584 1 1
0.228958216161886 0.228705504591685 1 1
0.123184910198734 0.123065418323778 1 1
0.296714955301722 0.296368652205593 1 1
0.148922308371694 0.148755404700162 1 1
0.125992205354606 0.125861147486856 1 1
0.0769349683505807 0.0768492947345144 1 1
0.13564073173914 0.135485822904323 1 1
0.116331225344307 0.116175374249608 1 1
0.14431318909832 0.144155083483911 1 1
0.198190100031613 0.198022246347386 1 1
0.191527801921822 0.191326834164057 1 1
0.218972222817043 0.218759780932565 1 1
0.282804011398193 0.28255214913217 1 1
0.246751111280486 0.246491726012337 1 1
0.181441650167889 0.1812203077886 1 1
0.268518171873034 0.268267603824666 1 1
0.212853279801065 0.212612656951575 1 1
0.150333936023257 0.150162404611161 1 1
0.0576760223135844 0.0576480320804133 0 0
0.250111246205357 0.249880907811215 1 1
0.317016402533281 0.31668411153316 1 1
0.30387739662735 0.303546361861769 1 1
0.232542243485781 0.232299464360533 1 1
0.220054199763101 0.219856134594095 1 1
0.217239195740176 0.216994019649919 1 1
0.128904266966756 0.1287828374207 0 0
0.258751801457061 0.258490413598489 1 1
0.136196717219126 0.13604476436696 1 1
0.129584055498775 0.129445735270173 1 1
0.296004964498461 0.295702897626943 1 1
0.174980993835153 0.17473323409246 1 1
0.168376702666656 0.168213029847839 1 1
0.198232515362676 0.198006574213818 1 1
0.251658124844064 0.251389671197834 1 1
0.238753613885847 0.238510980104377 1 1
0.154396454298203 0.154238529823363 1 1
0.244329720269875 0.24411722217152 1 1
0.198866115249461 0.198664550614212 1 1
0.277596102269829 0.277302484894557 1 1
0.257296199638005 0.25701997571851 1 1
0.230309781452323 0.230087413467232 1 1
0.282541304545531 0.282235129751851 1 1
0.243624058470172 0.243383893113105 1 1
0.175580769170319 0.175423728459707 1 1
0.0653827211841411 0.065343154332725 1 1
0.189188190565746 0.18897680040424 1 1
0.164422444781801 0.164262630826024 1 1
0.202596714204189 0.202397129112705 1 1
0.372331904651252 0.371963715091022 0 0
0.204142339626848 0.203959961248991 1 1
0.247604762610122 0.247375493673704 1 1
0.196878822797606 0.196661880113203 1 1
0.288894726662159 0.28855665285608 1 1
0.19714148559022 0.196934565380046 1 1
0.196056574798401 0.195841774354192 1 1
0.214215307506722 0.21403903235373 1 1
0.227800833903705 0.227602865096682 1 1
0.288431057682861 0.28807761808401 1 1
0.130754271613607 0.130596840323182 1 1
0.127219401708271 0.127101909093323 1 1
0.255941440999274 0.255651752603809 1 1
0.197834382680524 0.19763231660737 1 1
0.106896613087648 0.106765193034566 0 0
0.141590005410607 0.141454572781604 1 1
0.154124362455939 0.153954791480985 1 1
0.100074186400008 0.0999604769907727 1 1
0.155614674377682 0.155452879732536 1 1
0.274634131014113 0.274361347326837 1 1
0.136481175876339 0.136357227403308 1 1
0.134191536028199 0.134023637887553 1 1
0.167855983487232 0.167644490203231 1 1
0.243410332737151 0.243185959894644 1 1
0.153479388704657 0.153345804218966 1 1
0.201785061712431 0.201572640155904 1 1
0.164026866220515 0.163875167392044 1 1
0.26163548343967 0.261287151240252 1 1
0.122411917790326 0.122282482082612 1 1
0.0917337051632166 0.0916103920277136 0 0
0.219704975756803 0.219461909427274 1 1
0.225821828457767 0.225578464627715 1 1
0.148798497233585 0.148613635440567 1 1
0.262062895187922 0.2618195769688 1 1
0.0706624231648673 0.0705816044223732 0 0
0.143003269087493 0.142851433190978 1 1
0.161075604809273 0.160919455157022 1 1
0.118264014963532 0.118162981874367 1 1
0.191000948870753 0.190810274947121 1 1
0.201764099624297 0.201550138178185 1 1
0.180762430637594 0.180571589092045 1 1
0.176105727173693 0.175933278922323 1 1
0.101520533124476 0.101405878911493 1 1
0.259130032892451 0.258871309285601 1 1
0.319799230350884 0.319456504276994 1 1
0.0999118215880342 0.0997654439546971 1 1
0.32197149239818 0.32162294742306 1 1
0.213160391811291 0.212917062087708 1 1
0.212013348373962 0.211785267159935 1 1
0.13871729965965 0.138584699378037 1 1
0.242897384861788 0.242653726439062 1 1
0.102461772734161 0.102352301884301 1 1
0.227937684635979 0.227668491263247 1 1
0.357757151328131 0.357412835580857 1 1
0.136207272378709 0.136053086896501 1 1
0.0340243798319245 0.0339928084994656 0 0
0.138115522831996 0.137945194698363 1 1
0.124429215874122 0.124311739743102 1 1
0.402963673883606 0.402536027205464 0 0
0.233997286005387 0.233748508433413 1 1
0.222273833498391 0.222054731495625 1 1
0.0923210301103147 0.0922352843034659 0 0
0.179611622038961 0.179443384612638 1 1
0.223597802312556 0.223394203324566 1 1
0.155307592109965 0.155125014549211 1 1
0.211649186570842 0.211427513126505 1 1
0.118581132445141 0.118479619751277 1 1
0.1716683610764 0.171494646000558 1 1
0.2166164097346 0.216370049321985 1 1
0.104814963268373 0.104667269131703 1 1
0.293025371926576 0.292733220897342 1 1
0.177975238267479 0.177820575078105 1 1
0.275130650793597 0.27484818087092 1 1
0.225390240445931 0.225165425422542 1 1
0.202585697996469 0.202384575483217 1 1
0.0911893807299742 0.0911198915817452 1 1
0.182285089528335 0.182093874873182 1 1
0.209335533387968 0.209130453727726 1 1
0.155974998477304 0.155820243499774 1 1
0.151612022375137 0.151466431832187 1 1
0.251377630939876 0.251106581432399 1 1
0.136156652833181 0.13602386623961 1 1
0.208115344909471 0.2078803339616 1 1
0.125173107024233 0.125030085377659 1 1
0.134647128499632 0.134486674234504 1 1
0.313995189938384 0.313646655348023 0 0
0.087891392068568 0.0878074457883494 1 1
0.143894063385075 0.143743097113534 1 1
0.202000573907788 0.201785193123058 1 1
0.155681250414745 0.155509611488636 1 1
0.198913160035662 0.198711458040775 1 1
0.208046683522068 0.207850433010393 1 1
0.248927886097888 0.248656444623864 1 1
0.208109356430824 0.207891849272758 1 1
0.16303000571489 0.16289100545081 1 1
0.192677236052318 0.192443083741643 1 1
0.201895667337103 0.201636956083926 1 1
0.230521960202616 0.230261284543941 1 1
0.220153369107643 0.219927254029016 1 1
0.241255288103815 0.241001932628772 1 1
0.26108784871382 0.260825566433256 1 1
0.0304546963204062 0.0304263492473439 0 0
0.264215360925182 0.26395853360862 1 1
0.180286013180973 0.180075028793669 1 1
0.126289826346134 0.126158644415805 1 1
0.180118482592026 0.179911346466238 1 1
0.2459316872632 0.245676011313329 1 1
0.169542067349926 0.16935682474931 1 1
0.293269174025972 0.292964489176699 0 0
0.13740508154209 0.137281988271314 1 1
0.160596803720288 0.160423873403646 1 1
0.215504945473529 0.215259897999034 1 1
0.180874630259545 0.180715815072869 1 1
0.164454193828399 0.164261873642867 1 1
0.217387119447556 0.217135217546663 1 1
0.214096927166484 0.213835374135151 1 1
0.303996905514771 0.303635905784366 1 1
0.266719367785793 0.266454865686313 1 1
0.0805209833006148 0.0804439976523168 1 1
0.189649426923914 0.189434148459971 1 1
0.0916003798163428 0.0914841900672959 1 1
0.252923596754988 0.252679002383226 1 1
0.178132638571884 0.17795869054589 1 1
0.15081248514914 0.150651980625633 1 1
0.30238693166136 0.302119783509738 1 1
0.247829808474275 0.247527422113853 1 1
0.184933742256836 0.18474405978511 1 1
0.249614448613027 0.249367893941775 1 1
0.318148785113576 0.317824424076893 1 1
0.250661323469924 0.250390843275933 1 1
0.19691280929576 0.19671676972432 1 1
0.359356269777755 0.358972956057291 0 0
0.297441829685839 0.297111010630456 1 1
0.189255669207847 0.189054207493427 1 1
0.335845199270122 0.335498935189595 0 0
0.263810708548526 0.26355518926558 1 1
0.206415423642514 0.206195244913561 1 1
0.0294233352525671 0.0294067259299494 0 0
0.0362035522703732 0.0361844400388615 1 1
0.254215007603774 0.253950036139872 1 1
0.249742434185245 0.249502282843335 1 1
0.248953782626986 0.248658886785034 1 1
0.227274558601936 0.227040647771594 1 1
0.259096291263558 0.258805378461646 1 1
0.143922599084882 0.143754807743414 1 1
0.205539350803044 0.205305490787867 1 1
0.287337424853263 0.287102163139017 1 1
0.198026202668292 0.197863633417469 1 1
0.119806500345505 0.119713787777032 1 1
0.151093383251786 0.150950074185191 1 1
0.235337371661041 0.235096988509692 1 1
0.25932794176131 0.259047655629192 1 1
0.213428093280754 0.21319095280313 1 1
0.16745760201152 0.16725435396831 1 1
0.208819973520752 0.208622318290169 1 1
0.233845643213232 0.233629455974013 1 1
0.0979175529722275 0.0978191565915074 0 0
0.116569184975502 0.116428181212179 1 1
0.315202471251949 0.314894718164491 1 1
0.177195046858733 0.176983854965115 1 1
0.115873659841909 0.115734099840603 1 1
0.258247887265888 0.25797988851675 1 1
0.33507833899237 0.334702741960767 1 1
0.190058215184303 0.189830823396693 1 1
0.221894560632374 0.221686669691976 1 1
0.191341408851811 0.191153969513439 1 1
0.226224958906345 0.225971582357152 1 1
0.118682297704576 0.118563065625516 1 1
0.15118663798951 0.15099857999031 1 1
0.264570470368678 0.264310012272206 1 1
0.131519018320676 0.131385816513458 1 1
0.245044145565135 0.244810794512216 1 1
0.166989107465541 0.166815636092293 1 1
0.26442010971561 0.264158758149376 1 1
0.2365418425567 0.236339251865426 1 1
0.238299761387556 0.238091581048735 1 1
0.221644468050954 0.221417399395853 1 1
0.253148540741611 0.252916197414785 1 1
0.275905135196754 0.275631490326947 1 1
0.192647705704501 0.192456001865129 1 1
0.246615612851787 0.246430678022064 1 1
0.123077725196446 0.12293729624108 1 1
0.165470506003513 0.165306628174893 1 1
0.18786097706069 0.187623267252148 1 1
0.1183569287011 0.118229827482191 1 1
0.171660488344646 0.171473567344115 1 1
0.166001252417601 0.165801357642626 1 1
0.146404802294962 0.14623229710148 1 1
0.26709493488914 0.266771144774234 1 1
0.239338155250051 0.239124954733998 1 1
0.235931427821622 0.235716104995437 1 1
0.236602324981627 0.236323716835082 1 1
0.344952443895114 0.344576861201103 0 0
0.267042651358308 0.266763311557046 1 1
0.178691388780735 0.178475741618795 1 1
0.232351188524839 0.232102320594666 1 1
0.260258082804757 0.260018968292851 1 1
0.207346225222297 0.207112484899403 1 1
0.148832316027849 0.148656495318183 1 1
0.268971797424555 0.268710999306778 1 1
0.248102469099295 0.247849716254546 1 1
0.268422440482242 0.268161423270849 1 1
0.127566217321044 0.127431188765575 0 0
0.155228033612068 0.155078202663769 1 1
0.127858718868947 0.127743515595592 0 0
0.224470623256814 0.224249117480692 1 1
0.186868052198535 0.18667772523283 1 1
0.122307396792883 0.122184330056659 1 1
0.193689721294105 0.193497708558972 1 1
0.235103386517396 0.234820488914547 1 1
0.215678228115048 0.215448917019643 1 1
0.234679882117393 0.234423213836216 1 1
0.247547417050674 0.247308648336068 1 1
0.171960408723299 0.171788413157226 1 1
0.295151238067038 0.294845499432711 1 1
0.140627248582188 0.140484639852098 1 1
0.156343264420223 0.156161937881561 1 1
0.166143938788401 0.165956058603595 1 1
0.224993362598206 0.224791528468188 1 1
0.148668237936739 0.148492392841699 1 1
0.25364058935065 0.253382857244099 1 1
0.216087763861982 0.215882399911388 1 1
0.240196230445244 0.239947464265778 1 1
0.174838334337498 0.174668526174039 1 1
0.173540253801075 0.1733453942712 1 1
0.181739492414749 0.18156357655265 1 1
0.135485051806531 0.135312578773178 1 1
0.174984046345758 0.174810737439484 1 1
0.258354099704967 0.258101872374332 1 1
0.352000631792711 0.351645661594173 1 1
0.16312787597513 0.162940249648421 1 1
0.180296934681774 0.18014523262832 1 1
0.0988190222833111 0.0987313163246803 1 1
0.167294404478855 0.167114902627651 1 1
0.266561112262067 0.266281654615393 1 1
0.193010447118678 0.192790971803383 1 1
0.0891050844194311 0.0890055742551774 1 1
0.212803954397914 0.212597483835908 1 1
0.195433109670011 0.195233308402692 1 1
0.322587958073308 0.322273730608698 0 0
0.220032379433811 0.219816382160394 1 1
0.270637091501499 0.270346320232829 1 1
0.186380774750601 0.18617339433579 1 1
0.141729028880634 0.141572424263276 1 1
0.249995838895929 0.249753337986008 1 1
0.0844740692937883 0.084398442970519 0 0
0.247355410256064 0.247080384911795 1 1
0.218466147814257 0.218207547153625 1 1
0.249217556670582 0.248958473762488 1 1
0.153145809190861 0.152964845096401 1 1
0.290110947558127 0.289825458607246 1 1
0.256652390220883 0.256376875074564 1 1
0.256851569797174 0.256600038674972 1 1
0.178419456053609 0.17823350360138 1 1
0.0985492294398511 0.0984411790921395 1 1
0.268728835976263 0.268420321376487 1 1
0.196312341096906 0.196118251446108 1 1
0.151436170642104 0.151261938489822 1 1
0.268278774989577 0.268012606199307 1 1
0.166958855164218 0.166785573492833 1 1
0.275804200688287 0.275507095937286 1 1
0.165272070802826 0.165111697567637 1 1
0.163713803209602 0.163559894664781 1 1
0.235321226043126 0.235047907095436 1 1
0.15300616173422 0.152809086405281 1 1
0.197003982798553 0.196811670389135 1 1
0.185499124983948 0.185293838794173 1 1
0.22241633513521 0.22221129375343 1 1
0.187593537921253 0.187424393265366 1 1
0.251690706709484 0.251425435722826 1 1
0.186467328947127 0.186315065287935 1 1
0.18746750889112 0.187274111650886 1 1
0.142934690765978 0.142789581293107 1 1
0.10788018862062 0.107796224143178 1 1
0.272231951481311 0.271923166130698 1 1
0.225718360395568 0.22550273019666 1 1
0.283831274078338 0.283560788841018 1 1
0.183559740650869 0.183380218764057 1 1
0.171342877952989 0.171186100729428 1 1
0.134575700553899 0.134451288345457 1 1
0.268253311444792 0.26799777694895 1 1
0.193497669832685 0.193306428869218 1 1
0.102922797196053 0.102806765222967 1 1
0.127140132819446 0.127004678281776 1 1
0.144659978029874 0.14452958596659 1 1
0.174451394565803 0.174280695719367 1 1
0.138228212027863 0.138090049701074 1 1
0.225677745427991 0.225431124524502 1 1
0.155447075926561 0.155305987665062 1 1
0.267865716171927 0.267591432441463 1 1
0.100779392996524 0.100704622195935 1 1
0.272918874115737 0.272651724510848 1 1
0.192378660377151 0.192176231155515 1 1
0.138490972122298 0.138337007693577 1 1
0.14945059401238 0.149301839000015 1 1
0.134704813818136 0.134585234030639 1 1
0.0936234705926628 0.093507282943417 0 0
0.0969066925816555 0.0967948245983713 0 0
0.13528044184537 0.135130668211711 1 1
0.135868897380141 0.135729964280147 1 1
0.197684066096694 0.197486287264843 1 1
0.110959152227674 0.110853196828457 1 1
0.257088816324024 0.256816747012231 1 1
0.254882009888848 0.254609164277416 1 1
0.190598072063531 0.19039503610392 1 1
0.152378392809534 0.152216573455925 1 1
0.191831962909105 0.191622861503576 1 1
0.23852941592516 0.238299251414691 1 1
0.225007042499117 0.224803437005527 1 1
0.196112994461375 0.195877110522915 1 1
0.302253382846677 0.301929748198548 1 1
0.1211408226139 0.121044632469874 1 1
0.276695640753122 0.27638112539214 1 1
0.246210133932517 0.245970635145062 1 1
0.133534087174746 0.133403324816278 1 1
0.212732474069722 0.212515849772267 1 1
0.282330155779402 0.28203573673205 1 1
0.13315345331236 0.133027044383733 1 1
0.114968767506259 0.114839639372023 1 1
0.155573696266234 0.155405699510033 1 1
0.307427457482673 0.307127320935109 1 1
0.241821557311346 0.241579338230683 1 1
0.228903895372646 0.228652663040955 1 1
0.179636595261508 0.179456801055506 1 1
0.30050238031486 0.300195176214017 1 1
0.255860541632248 0.255542372063115 1 1
0.0630041059759522 0.0629295398434461 0 0
0.169681972991904 0.16952233808022 1 1
0.301123225104674 0.300790377428364 1 1
0.298626529905944 0.298326598116305 1 1
0.190524170430551 0.190331128360834 1 1
0.26567566456616 0.265377076255917 1 1
0.267327070886887 0.267063408456211 1 1
0.0942639011219515 0.0941814625120294 1 1
0.171049538657674 0.170879766004157 1 1
0.355763587848842 0.355381452891452 1 1
0.208480163517774 0.208287316926261 1 1
0.140685171403808 0.140561708499586 1 1
0.116565756643361 0.116445979830215 1 1
0.110713741983273 0.110600551371273 1 1
0.168968628293062 0.168798715105715 1 1
0.203144366335821 0.202937221857894 1 1
0.322628625755654 0.322312775849369 1 1
0.200129336133353 0.1998793323149 1 1
0.172196708002632 0.171999645925769 1 1
0.195898658278018 0.195695060519413 1 1
0.22166372155501 0.221445729958199 1 1
0.12407922345561 0.123943815305507 1 1
0.13804133468111 0.13789125621931 1 1
0.164978783272933 0.164802525317327 1 1
0.226128933715438 0.225936207134501 1 1
0.232790020180059 0.232573122526845 1 1
0.221370065545242 0.221141985043637 1 1
0.100268619939905 0.100172262366625 1 1
0.137114751178317 0.136982369954613 1 1
0.224147519075782 0.223922248640352 1 1
0.301937418316881 0.301575897666835 1 1
0.178569090810575 0.178400830418496 1 1
0.122358484966153 0.122228740520556 1 1
0.27112484381181 0.27088869397647 1 1
0.0961594175354595 0.0960932024616374 1 1
0.155848225408079 0.155682671925006 1 1
0.139963118553362 0.139804264933886 1 1
0.186750030209698 0.186551743054841 1 1
0.200114173215228 0.199918256169093 1 1
0.236454082197463 0.2361747724279 1 1
0.253343388208103 0.253064756042068 1 1
0.158992400661597 0.158800213039206 1 1
0.130095344220448 0.129965782386271 1 1
0.167903707634907 0.167749353737662 1 1
0.240461278245871 0.24022035194341 1 1
0.204729514700417 0.204520586467067 1 1
0.172811948214058 0.172631080495855 1 1
0.280014598691112 0.2796785935328 1 1
0.209866041102355 0.209612576518441 1 1
0.27794473900395 0.277632417377744 1 1
0.290001928309348 0.289722310792699 1 1
0.27458259875076 0.27430584340575 1 1
0.228375957583384 0.228108973530109 1 1
0.255071246093741 0.254787432453768 1 1
0.204423786210864 0.20425920868034 1 1
0.21175033945564 0.211530888843844 1 1
0.283449104318238 0.28312058167039 1 1
0.194404764725689 0.194184107472292 1 1
0.278799922916328 0.278552718617356 1 1
0.205665111890175 0.205444884191619 1 1
0.211565556649777 0.211336298528809 1 1
0.183123934937245 0.18295197915662 1 1
0.20029417755272 0.200099320022517 1 1
0.227853929345689 0.227586195069017 1 1
0.133623769109536 0.133483863720992 1 1
0.245032574005654 0.244755362768224 1 1
0.298220408132488 0.297883489951445 1 1
0.203503987127901 0.203286055978212 1 1
0.116477058303416 0.116346309039587 1 1
0.232393880243647 0.232181401419251 1 1
0.280821862086364 0.280503222434746 1 1
0.152863865758122 0.152696970332073 1 1
0.158489166384559 0.158332952271273 1 1
0.275257258943454 0.274970587116914 1 1
0.205406083705231 0.205187708417112 1 1
0.113708119833557 0.113592722752357 1 1
0.161980092126795 0.161767702318351 1 1
0.0812610518706839 0.0811658808656403 1 1
0.232578477950742 0.232338965422296 1 1
0.219930623499737 0.219705924903422 1 1
0.114234167530568 0.114111760134788 1 1
0.143515563391236 0.143392210759585 1 1
0.133747967291048 0.133592184574864 1 1
0.185598393760111 0.18539802331071 1 1
0.165399911443992 0.165193800175687 1 1
0.191807912327404 0.191642258719989 1 1
0.285479241568733 0.285169250381568 1 1
0.173632476022641 0.17348827663057 1 1
0.118897781701252 0.118773254041399 1 1
0.0560099027519669 0.0559455604305261 0 0
0.257175473598461 0.256883388431692 1 1
0.188079127081168 0.187915565070621 1 1
0.217282794320929 0.21704567530334 1 1
0.242790467942938 0.242496714581952 1 1
0.151624416644321 0.151481800962241 1 1
0.177816633993643 0.177628112381103 1 1
0.224666395921083 0.224408511336218 1 1
0.159250705860831 0.159078692504122 1 1
0.23294743602087 0.232725334215403 1 1
0.228611318801119 0.228365026883098 1 1
0.233591613911211 0.233358315674395 1 1
0.328595486608062 0.328303385459636 1 1
0.278905953495651 0.278619430850157 1 1
0.193917427246652 0.193733158568902 1 1
0.0525626983974394 0.0525094530555131 0 0
0.13627564734582 0.136142636698095 1 1
0.122147537901374 0.122057911893905 1 1
0.263714417423115 0.26341910706916 1 1
0.247749310975937 0.247507052287102 1 1
0.270601619035114 0.270283065621272 1 1
0.228943668815425 0.228689691446336 1 1
0.160172129359621 0.160007979897993 1 1
0.141297774248623 0.141161078703518 1 1
0.224790118740828 0.224561225264265 1 1
0.2239208884663 0.223708451201834 1 1
0.228269026198176 0.228031942510301 1 1
0.127877159259808 0.127735590224968 1 1
0.11781056562284 0.117691270640636 1 1
0.228775137867364 0.228570095923 1 1
0.234339253117619 0.234126387154465 1 1
0.26476903004774 0.264486194706477 1 1
0.136976342489235 0.136825919029256 1 1
0.202873650622913 0.202694804189842 1 1
0.205990802950233 0.20575360630798 1 1
0.212943703780463 0.212714041582197 1 1
0.160504967863432 0.160321565456988 1 1
0.158328561237357 0.158141751685597 1 1
0.264039709454038 0.263778613878673 1 1
0.207910434189457 0.207711130776278 1 1
0.305994737717541 0.305689514096221 0 0
0.0897671415529712 0.0896902838848711 1 1
0.046974363807091 0.0469095883093942 0 0
0.280430759291202 0.280132907182653 1 1
0.181000168154926 0.180811811800206 1 1
0.254429444699847 0.254147177983593 1 1
0.199517745191385 0.199329146926277 1 1
0.188335494867327 0.188157063103855 1 1
0.195213436794033 0.195033887758634 1 1
0.236406117019314 0.236182130136441 1 1
0.371663211397822 0.371299192246749 0 0
0.146502581610807 0.146374183508415 1 1
0.208260628729591 0.208035937420704 1 1
0.130210061046832 0.130083410311631 1 1
0.160988825976384 0.160824784434532 1 1
0.149353008248853 0.149221335870179 1 1
0.233710207597505 0.233473243510434 1 1
0.317486486744498 0.317153125220214 1 1
0.225128112086333 0.224879078524789 1 1
0.178564421814293 0.178383895112482 1 1
0.345896554477361 0.345527397967149 0 0
0.240207991378392 0.239967178399125 1 1
0.213095297214633 0.212912325433217 1 1
0.312257919092222 0.311939045733428 1 1
0.158208037163076 0.158032235732966 1 1
0.213588160345821 0.213365168607448 1 1
0.235757887149817 0.23551975480928 1 1
0.211660467592815 0.211378560957228 1 1
0.0754894339628111 0.075394003035688 1 1
0.228972924988886 0.228749905707133 1 1
0.289552983298937 0.289254869588129 1 1
0.230992334912502 0.23074971077293 1 1
0.343260198462157 0.342915392081788 0 0
0.205129090711372 0.204884015850904 1 1
0.0697659472108015 0.0697306613870534 0 0
0.275041613105623 0.274731720120289 1 1
0.283887565238682 0.283577912084405 1 1
0.244316970398819 0.244081124249189 1 1
0.140962832128746 0.140822497379138 1 1
0.231082577284019 0.230912093719057 1 1
0.213434843516087 0.213258144480192 1 1
0.165894581943838 0.165701972909448 1 1
0.15666414921425 0.156521210313289 1 1
0.26028092750761 0.260009790636262 1 1
0.266297547909295 0.266015589081725 1 1
0.192211092070356 0.192021608793264 1 1
0.132837834985163 0.132698224415018 1 1
0.303438964090265 0.303100474356277 0 0
0.157108823101379 0.156919088793233 1 1
0.187458663635484 0.187252009238112 1 1
0.285915720019382 0.285540455478788 1 1
0.201248106574977 0.201090909312098 1 1
0.147075633574802 0.146916202223176 1 1
0.218694111858652 0.218449336977388 1 1
0.169558868011577 0.169385803136885 1 1
0.211260752109064 0.211044180653047 1 1
0.200736965935082 0.200497623778638 1 1
0.258634009428612 0.258328932502299 1 1
0.124282033437963 0.124141003842188 1 1
0.185821067586436 0.185608399624811 1 1
0.102044300361842 0.101927581692239 1 1
0.265682442397594 0.265348685500736 1 1
0.238338830295027 0.238125626823282 1 1
0.215037960329131 0.21481606538752 1 1
0.288700101120931 0.288375578673052 1 1
0.123754723777543 0.123612110007936 1 1
0.186294677340704 0.186112432018101 1 1
0.146913099290149 0.146782268523876 1 1
0.261475255356635 0.261251111914881 1 1
0.226411519133244 0.226206602399862 1 1
0.275125243102458 0.274838238034048 1 1
0.135029710683161 0.134891777690066 1 1
0.201573612422123 0.201338915052609 1 1
0.130820242379644 0.130705638427153 1 1
0.217768705448656 0.217477610058628 1 1
0.299006823773111 0.298660699274088 1 1
0.0851816023408572 0.0850858820593988 0 0
0.173628144577038 0.173474262970832 1 1
0.253403688141407 0.25313893225339 1 1
0.316980507234773 0.316627094043837 1 1
0.341309546465259 0.340938080446093 1 1
0.280521304788448 0.280224301187561 1 1
0.241548766383955 0.241272961339422 1 1
0.201767538409572 0.201579696316175 1 1
0.211325808149019 0.211100439584612 1 1
0.147012175010026 0.146904233488276 1 1
0.170681368004037 0.170484461058951 1 1
0.265413178936954 0.265118883528986 1 1
0.228960715586583 0.228695941830502 1 1
0.167382019422019 0.167217205798335 1 1
0.279000586787667 0.278749478112264 1 1
0.235282472396753 0.235065205241434 1 1
0.242792887175883 0.242558182711916 1 1
0.165798097263252 0.1656242324639 1 1
0.168256927963443 0.168041797062085 1 1
0.312390659294284 0.312085782893875 0 0
0.0862906593092191 0.0861934492503717 1 1
0.0941592856534195 0.0940538844079765 1 1
0.223270617170981 0.223058704033866 1 1
0.113654412751122 0.113547243423513 1 1
0.166693590437348 0.166507023263626 1 1
0.238694312999823 0.238475282775085 1 1
0.141607496206228 0.141438699883227 1 1
0.13976902737415 0.13964494724147 1 1
0.167576265604153 0.167416976258391 1 1
0.126252373187022 0.126140650835803 1 1
0.257505153716157 0.257214518115193 1 1
0.17914109564024 0.178954949854462 1 1
0.189781300203544 0.189607928286686 1 1
0.157613041582425 0.157433548308609 1 1
0.215508932858186 0.215268117852614 1 1
0.182243105476136 0.182054537770518 1 1
0.247843436771341 0.247577683223591 1 1
0.169563366808723 0.169390145742643 1 1
0.207612111060838 0.207426862217732 1 1
0.241324456435116 0.241054415023532 1 1
0.306529653102194 0.306168415694078 1 1
0.169642948238644 0.169470876974819 1 1
0.327546234391641 0.327211504596892 0 0
0.234308180519663 0.233997815945384 1 1
0.161548123960331 0.161366931956685 1 1
0.260310918478734 0.260041315196113 1 1
0.133354427143653 0.133209050454759 1 1
0.224478263305155 0.224250864077033 1 1
-0.0106111794780068 -0.0105888992080384 0 0
0.208749840465934 0.208535510078664 1 1
0.224500879462379 0.224287325051789 1 1
0.249733980660642 0.249469468843372 1 1
0.185331274907725 0.185120162852934 1 1
0.184795545073853 0.184639940526154 1 1
0.170918819026705 0.170743370561494 1 1
0.133492855159115 0.133361992428523 1 1
0.385293625831499 0.384885568315485 0 0
0.30386112727122 0.303555017835687 1 1
0.0594036471868404 0.0593517210251853 0 0
0.126797349655911 0.126658580872657 1 1
0.253469008033253 0.253211764845703 1 1
0.169107644564526 0.16893226611094 1 1
0.0115086145820683 0.01151684953625 0 0
0.185497213319347 0.185284075266741 1 1
0.214056745702408 0.213835564625586 1 1
0.279790177795335 0.279526547084949 1 1
0.193411238258187 0.193208300761653 1 1
0.0778902493258935 0.0778082615262945 0 0
0.124949813326126 0.124847207639647 1 1
0.170690809992317 0.170552621746208 1 1
0.202852469599759 0.202640962695556 1 1
0.193295471020994 0.193064874147711 1 1
0.179456755573427 0.179265582602421 1 1
0.189368763636863 0.189164866475403 1 1
0.109701924099828 0.1095823930438 1 1
0.217963598875861 0.217668656061424 1 1
0.185949770198953 0.185778230494028 1 1
0.185268867999801 0.185084849534698 1 1
0.132692203624313 0.132530592745469 1 1
0.250225919173352 0.249932734684413 1 1
0.242467746779836 0.242225320664452 1 1
0.238302455713779 0.238033684896748 1 1
0.180593880181709 0.180434398771909 1 1
0.138336511614786 0.138187822433297 1 1
0.173319600950281 0.173132770477185 1 1
0.195173597180392 0.194995554807048 1 1
0.200249095747811 0.200047693381829 1 1
0.164921257855502 0.164738062194138 1 1
0.125408818123542 0.125268223147793 1 1
0.167838281775867 0.16766023879668 1 1
0.190471638771793 0.190283823411004 1 1
0.162989445795842 0.162806129584085 1 1
0.174869411495116 0.174709502500262 1 1
0.177980604468727 0.177781907426895 1 1
0.238642371477013 0.238396721849123 1 1
0.17697060544192 0.176782242557655 1 1
0.252067616508877 0.251811392584933 1 1
0.299936322648994 0.299605667747655 0 0
0.198790706331629 0.198569058634115 1 1
0.215580724514695 0.215373490665026 1 1
0.198257425292122 0.198062144724806 1 1
0.0369971914387982 0.0369528535200477 0 0
0.265194223808849 0.264885396583647 1 1
0.237935864944557 0.237686315819014 1 1
0.218029231875754 0.217785554773045 1 1
0.185640167197227 0.185468670911774 1 1
0.196084317774445 0.195863533527697 1 1
0.230471909516821 0.230200548698107 1 1
0.208042951075659 0.20784267626299 1 1
0.34418769806576 0.34379472893986 0 0
0.285802112681421 0.285528517654333 0 0
0.242699641448462 0.242457273556184 1 1
0.322724366686053 0.322371019888095 0 0
0.279350101520532 0.279039850486993 0 0
0.216965705634207 0.216788031472896 1 1
0.179700580731034 0.179507391322731 1 1
0.0391902137091474 0.0391461396835499 0 0
0.116511208088306 0.116393178614752 1 1
0.286465810679328 0.286166560574542 1 1
0.154391251162784 0.154262098338999 1 1
0.230280982437684 0.230034327390569 1 1
0.170776201403773 0.170577405995122 1 1
0.103091513048386 0.102968900855888 1 1
0.291221385455675 0.290920669774762 1 1
0.225629312224021 0.225417171912798 1 1
0.215062288207505 0.214820276478849 1 1
0.153631538345215 0.153511318375682 1 1
0.298164074177117 0.29782258945004 1 1
0.173364287735214 0.173224476451412 1 1
0.215295802784522 0.215109517209486 1 1
0.268420203911863 0.268134034535282 1 1
0.206497623657494 0.206260056349676 1 1
0.15636112879417 0.156226224976974 1 1
0.230109577031301 0.229902436843343 1 1
0.140157283072045 0.140008723379463 1 1
0.239462812230806 0.239204039993018 1 1
0.163149314135038 0.162974721436588 1 1
0.184237397951727 0.184025193334179 1 1
0.304576254486738 0.304262731030187 0 0
0.177518575883693 0.177327977567075 1 1
0.115444311644847 0.115286764208391 1 1
0.21432655399317 0.214094282940821 1 1
0.145118580851592 0.144924452638257 1 1
0.256763050888855 0.256523812289077 1 1
0.260968621772293 0.260645791813007 1 1
0.193149673962206 0.192945983843533 1 1
0.338578747023288 0.338263968720912 1 1
0.0416963233812068 0.0416629973823036 1 1
0.179999603687715 0.17981413890306 1 1
0.111500481965186 0.111379935151356 1 1
0.130952178363098 0.130845483279706 1 1
0.0712786584762377 0.0711902898026191 1 1
0.198788592455226 0.19858309006808 1 1
0.185492051040627 0.185297248070335 1 1
0.079975859167777 0.0798709951981886 1 1
0.238967137943252 0.238729484068944 1 1
0.216077309896078 0.215875136838548 1 1
0.171438363411705 0.171264292411683 1 1
0.198497780459718 0.198314675165058 1 1
0.321718267085021 0.321324691042464 1 1
0.154701189641079 0.154514592626639 1 1
0.152926849875628 0.152791187800664 1 1
0.254817829716343 0.254575701296614 1 1
0.0644644586560063 0.0644093489506252 0 0
0.225523272298113 0.225268022283556 1 1
0.242457251125947 0.242239498045104 1 1
0.150557989669909 0.150400880169193 1 1
0.184400902449471 0.184221041819641 1 1
0.188176331600641 0.188003537544737 1 1
0.206225489315236 0.206013477082061 1 1
0.129179083200679 0.129044247191611 1 1
0.269478367625405 0.269201818917627 1 1
0.303626016441934 0.303263075112707 1 1
0.269436456790993 0.269132450753744 1 1
0.195610849290661 0.195436991875658 1 1
0.226318305204235 0.22609509723136 1 1
0.284570690457801 0.284246960995011 1 1
0.375291449632061 0.374867514560664 0 0
0.194865190853985 0.194636982071013 1 1
0.268020947108348 0.267743285533182 1 1
0.245899613144088 0.245661678752218 1 1
0.341208909907681 0.340859878779406 1 1
0.171708614843687 0.171503269980366 1 1
0.198629561655833 0.198450389529511 1 1
0.171851732682299 0.171696689189676 1 1
0.237964980543586 0.23777965848237 1 1
0.201696817584345 0.201497858407389 1 1
0.139147051911966 0.139021999381846 1 1
0.254890721885979 0.254626427639487 1 1
0.144445332440525 0.144284669369365 1 1
0.214246017857919 0.214036725573846 1 1
0.1006002349004 0.100483450887178 1 1
0.204515461758063 0.204332329973145 1 1
0.239033277053737 0.238762723882921 1 1
0.258172532713127 0.25785418086484 1 1
0.152765944433414 0.152599347893969 1 1
0.186530406039429 0.186331017363446 1 1
0.252634772992779 0.25232220071382 1 1
0.216312583709822 0.216052714086223 1 1
0.239880570145352 0.239593168933383 1 1
0.2553215339708 0.255034716724287 1 1
0.291127003821387 0.290873830633477 1 1
0.242943905128597 0.242640006981819 1 1
0.152831504783303 0.152690155769573 1 1
0.111624302330076 0.111498866674143 1 1
0.202806560009911 0.202598746439966 1 1
0.0742536050500284 0.0741885736050163 1 1
0.311760519916818 0.311442794953812 1 1
0.122767596058413 0.122649481000518 1 1
0.213576027673118 0.213349394543991 1 1
0.287800047011224 0.28750014579278 0 0
0.239636401247473 0.239396181419579 1 1
0.245274820168132 0.244993697466319 1 1
0.220458528389388 0.22018810410288 1 1
0.167593353661333 0.167445687092578 1 1
0.178031305281152 0.177853693228328 1 1
0.238148691467943 0.237936362222005 1 1
0.165058609592444 0.164885078531857 1 1
0.27132481815624 0.271068639292386 1 1
0.283335913600005 0.283066941076936 1 1
0.296318832872124 0.296019474461781 1 1
0.168657054710191 0.168498473447948 1 1
0.149953522665725 0.149819641087704 1 1
0.124781801929629 0.124652656798548 1 1
0.149117680426669 0.149005500141748 1 1
0.284464718440039 0.284132095597992 1 1
0.0864116809477816 0.0863210155948716 1 1
0.196930580945322 0.196758862333747 1 1
0.151776596082813 0.15166227330783 1 1
0.241879688051773 0.241662408061879 1 1
0.202245958816608 0.202027460063921 1 1
0.223505065600843 0.22326657635851 1 1
0.176138671791994 0.175930631768915 1 1
0.181799400960383 0.181600579007056 1 1
0.346197063203649 0.345774437007814 0 0
0.282402385044799 0.282111306611992 1 1
0.160646111825855 0.160486159790909 1 1
0.135936383714614 0.135799450642491 1 1
0.245882392928425 0.24566412456512 1 1
0.138961571635878 0.138838995486046 1 1
0.235881292351462 0.235630916798673 1 1
0.178574038291523 0.178406829309373 1 1
0.241838387636292 0.241565775822368 1 1
0.272368322134393 0.272054765821647 1 1
0.121457331331954 0.121334347563604 1 1
0.0950966255913947 0.094995207685186 1 1
0.235499906401285 0.235295590288322 1 1
0.181707356394634 0.181527045693844 1 1
0.323524267620298 0.323203121531174 1 1
0.262488449953197 0.262247125078259 1 1
0.201154257163966 0.200967353229455 1 1
0.220069359089133 0.219817206406395 1 1
0.244661199141568 0.244390325270496 1 1
0.216977606169114 0.216718610507244 1 1
0.206073892963748 0.205862351750914 1 1
0.225644794578016 0.225371694347164 1 1
0.218416115708167 0.218183737324164 1 1
0.211888550923494 0.211660764760149 1 1
0.282941706940243 0.282677043506496 1 1
0.200919980622023 0.200697625291334 1 1
0.115754979152369 0.115644469132092 1 1
0.174622973666568 0.174457588669007 1 1
0.220543020242904 0.220310419233856 1 1
0.185519600465818 0.185329315424396 1 1
0.159168093705578 0.15903222309145 1 1
0.185629222729384 0.185455399364566 1 1
0.0891762757726571 0.0891285666239986 1 1
0.0429285831701672 0.0429229684521716 0 0
0.201808219756183 0.201615983643433 1 1
0.0955066492053603 0.0954296500067992 0 0
0.271139031296187 0.27085821591267 1 1
0.281336311760772 0.281070589194093 1 1
0.161011306942119 0.160866269503957 1 1
0.200198607309091 0.199992871933261 1 1
0.199071793656111 0.198848715565593 1 1
0.123585718424061 0.12347494864668 1 1
0.173331930722923 0.173176491959944 1 1
0.195780922621524 0.195625911031176 1 1
0.228910715332272 0.228692575738702 1 1
0.173670878839277 0.173476181398772 1 1
0.189054073030397 0.188870680836099 1 1
0.129291019029146 0.129158684407652 1 1
0.323930698945807 0.323593152121609 1 1
0.233015418018593 0.232758787647892 1 1
0.20326396654862 0.203044211699367 1 1
0.230963402919122 0.230685309005425 1 1
0.0788983198500929 0.0788030451160769 1 1
0.142176608201774 0.142039333488018 1 1
0.0588218882255971 0.0587487797267458 1 0
0.199332748617398 0.199145096563893 1 1
0.234456244745852 0.234209034842989 1 1
0.298285599516108 0.297951207342082 1 1
0.189507672180915 0.189339813114631 1 1
0.166346465875812 0.166183477601181 1 1
0.299748689101446 0.299477223279416 1 1
0.321202341459027 0.320854388877096 1 1
0.130444583240993 0.130292542923938 1 1
0.277793927916605 0.277513834175636 1 1
0.31531193439496 0.31497956889823 0 0
0.0999324015283967 0.0998383374368488 1 1
0.189098670281512 0.188893647601545 1 1
0.134872850551202 0.134768612070092 1 1
0.174446390933219 0.174256506290379 1 1
0.30109702824648 0.300750712336493 1 1
0.335295341500992 0.334953392780356 0 0
0.285517927643459 0.285232434895745 1 1
0.241744406362067 0.241527650735077 1 1
0.193422796649707 0.19319908028086 1 1
0.15183255042217 0.151696884288842 1 1
0.200289352248436 0.200061745315903 1 1
0.186234038392058 0.186064214067069 1 1
0.219017149297952 0.218764853577993 1 1
0.129641970584173 0.129526325916837 1 1
0.26292161271364 0.262666174944943 1 1
0.201069781963171 0.200871325150238 1 1
0.254678261653116 0.25438680738617 1 1
0.0883380651272301 0.0882578958435125 1 1
0.281996726375762 0.281752847645202 1 1
0.257909782826053 0.257637411873006 1 1
0.190260231681791 0.190062028529101 1 1
0.275104379488505 0.274825174630712 1 1
0.151822652479545 0.151676101852016 1 1
0.153001647025475 0.152869152660364 1 1
0.244046103053295 0.243829235049297 1 1
0.172785267442208 0.172635624571056 1 1
0.213508331534879 0.213289138321141 1 1
0.130508616573504 0.130376467370315 1 1
0.215633224893452 0.215408526681352 1 1
0.176193909857577 0.17602067272758 1 1
0.220157918853118 0.219951681055038 1 1
0.223999644252311 0.223790856305192 1 1
0.16748704172094 0.167333138894875 1 1
0.220916589548785 0.220644668859733 1 1
0.246789838431641 0.246497864446949 1 1
0.245174337247729 0.244868996408774 1 1
0.231824447383471 0.231545888394538 1 1
0.198801776925781 0.198605403967214 1 1
0.19337494030192 0.19319090361109 1 1
0.254345144137487 0.2540901162641 1 1
0.100597373917571 0.10047824400685 1 1
0.145378108173646 0.145245292275863 1 1
0.201867031920731 0.201651753633534 1 1
0.160645930776593 0.160474371351309 1 1
0.29156434768135 0.291297663526665 1 1
0.0716368716210214 0.071582215126384 1 1
0.215167515797214 0.21493587344015 1 1
0.184754414145725 0.184565501372161 1 1
0.156384363879139 0.156234893103746 1 1
0.240416611694252 0.240186144338552 1 1
0.149570448468002 0.149401105155334 1 1
0.200718170284643 0.200537528315154 1 1
0.184491520808009 0.184328345092214 1 1
0.193551667937863 0.193361810001034 1 1
0.214317851006618 0.214070503295671 1 1
0.265909069138682 0.265628299482913 1 1
0.168744339061457 0.168564166226091 1 1
0.162837974965726 0.162689910181745 1 1
0.194034080662006 0.193831152666558 1 1
0.227981292380763 0.227739418975582 1 1
0.138037063392659 0.137898432523 1 1
0.15464421716881 0.154481544148766 1 1
0.137248071027293 0.137136751651506 1 1
0.117520732948238 0.117373488666651 1 1
0.183651388357936 0.183423842406167 1 1
0.148398351738691 0.148242976220693 1 1
0.268289434029458 0.268014900902886 1 1
0.181563278034274 0.181394837466148 1 1
0.257675534291645 0.257407405326205 1 1
0.240166958478576 0.23998859967902 1 1
0.179827129183942 0.179611156515048 1 1
0.165664913718306 0.165510212090772 1 1
0.255870067649944 0.25558298996925 1 1
0.155715345172058 0.155591973574989 1 1
0.200215243687839 0.200000600458043 1 1
0.169516009874637 0.169345991816433 1 1
0.233048184837302 0.2327945007299 1 1
0.21240666292028 0.212176322574689 1 1
0.129169750508152 0.129015112477213 1 1
0.242556953527775 0.242306456137489 1 1
0.0514100041531846 0.0513754133109902 0 0
0.250171076836677 0.249944228499719 1 1
0.299065080172532 0.298783258292301 1 1
0.213669229879673 0.213457381919542 1 1
0.257298556616353 0.257032100817542 1 1
0.27342282275557 0.273137946593052 1 1
0.197488919345571 0.197256062596708 1 1
0.078053859417266 0.0779782483112076 1 1
0.216536254514232 0.216315118627473 1 1
0.248545993609279 0.248303710643892 1 1
0.157541868752904 0.157408387652937 1 1
0.146235394469556 0.146111276563465 1 1
0.144399557834337 0.144252562589861 1 1
0.294665696048543 0.294345581981616 0 0
0.0991138985145172 0.0990143669580107 1 1
0.126221897711903 0.126114890815673 1 1
0.199772233180808 0.199581099852386 1 1
0.0928462240786343 0.0927372760383711 1 1
0.142521474947896 0.142351864470647 1 1
0.1144322344256 0.114306606489023 1 1
0.264457284207212 0.264195862448215 1 1
0.146825685111589 0.146676912378617 1 1
0.206402577803173 0.206197316775363 1 1
0.198123867528074 0.19790544028208 1 1
0.289438812586388 0.289133630376911 1 1
0.0845886890788859 0.0844907946792144 0 0
0.25704178368114 0.256805018824333 1 1
0.276022377095833 0.275727390409336 1 1
0.205690641441123 0.205476708668546 1 1
0.118154697469723 0.118051362151444 1 1
0.3188967304188 0.318539607712539 0 0
0.315151166335111 0.314821372442251 0 0
0.238570247810195 0.238339044598097 1 1
0.117387856698297 0.117252905155957 1 1
0.0538632278204151 0.0538322268969905 1 1
0.170724232369377 0.170508171117803 1 1
0.255814433917031 0.255584536452395 1 1
0.271328463374272 0.271069282406274 1 1
0.30255663068844 0.302247829679158 1 1
0.292760914410419 0.292499032192782 1 1
0.178724599526688 0.178546048009987 1 1
0.215464438950972 0.215261596258497 1 1
0.200143825134043 0.199964645722202 1 1
0.2716852124317 0.2713951182752 1 1
0.219342395796814 0.219087302514694 1 1
0.238054945609428 0.237816104200881 1 1
0.17801642635619 0.177826143779738 1 1
0.183123461907393 0.182943001380664 1 1
0.232820092822668 0.232585553033342 1 1
0.297289876775453 0.296929796398523 1 1
0.267383214713707 0.267123743297468 1 1
0.221421365108962 0.221192806574771 1 1
0.27596043764653 0.275643998169404 1 1
0.154133161017044 0.153973009407264 1 1
0.302390133515874 0.302089349722647 0 0
0.222151936901301 0.221917729828819 1 1
0.166482216078488 0.166323980171902 1 1
0.0935812705063777 0.0934689925522832 1 1
0.218354612176474 0.218138187931447 1 1
0.161455182378422 0.161285769290533 1 1
0.295485866367553 0.295178835420249 0 0
0.171694835236537 0.171544694995144 1 1
0.129351229970445 0.12923576054877 1 1
0.258926321517068 0.258631145402988 1 1
0.200568001981711 0.200373055867818 1 1
0.278977686413883 0.278677987378744 1 1
0.20326299536062 0.203039782815007 1 1
0.145832370323027 0.145680783612531 1 1
0.0930351776669642 0.0929408570438068 1 1
0.145915727425939 0.145778467901388 1 1
0.249345397006617 0.249100601972377 1 1
0.149848882076174 0.149687675461878 1 1
0.0284321942599995 0.028420467706244 0 0
0.382781853673577 0.382369285811042 0 0
0.222337572376549 0.222093221081439 1 1
0.190345876311951 0.190178929929626 1 1
0.233162497050754 0.232826365258951 1 1
0.230476793769215 0.230227741058263 1 1
0.205794442020333 0.205596653884858 1 1
0.191947442698168 0.191742963192416 1 1
0.232292128781585 0.232051452368164 1 1
0.25381193135483 0.253563495025742 1 1
0.248648236292861 0.248315049132338 1 1
0.306483772604674 0.306165466877534 1 1
0.333118370237414 0.332782580779486 0 0
0.268668196810747 0.268346452847628 1 1
0.304190836306413 0.303853774441197 1 1
0.151584617299858 0.151438197785665 1 1
0.242678297290238 0.242464886861994 1 1
0.118518675396966 0.118381642570264 1 1
0.218510494182753 0.21828443609307 1 1
0.0988343410719154 0.0987418537807681 1 1
0.262847469572689 0.262593972619166 1 1
0.141455324146133 0.141337545304015 1 1
0.166867264033167 0.166681982085206 1 1
0.127171450000429 0.127062299887279 1 1
0.182226235234811 0.182051485197665 1 1
0.134672472442565 0.134549499315327 1 1
0.166413176649912 0.166225471528973 1 1
0.184308785989307 0.184112702894183 1 1
0.223812394941752 0.223617247228574 1 1
0.265661908421777 0.265372207463515 1 1
0.308786389934065 0.308430525831746 1 1
0.120815230700526 0.120651450540365 1 1
0.257788466579918 0.257522658404869 1 1
0.12751167528359 0.12739677484163 1 1
0.14781986174962 0.14767183965891 1 1
0.220935428811611 0.220695761755133 1 1
0.00346655480405658 0.00345809629584131 0 0
0.145190633587577 0.145001453898311 1 1
0.218799472321171 0.218581246833756 1 1
0.15945799061903 0.159268214999694 1 1
0.172519080130553 0.172307006895751 1 1
0.171979567131111 0.171788906008827 1 1
0.179591465260864 0.179413827011276 1 1
0.108615734193659 0.108507701343194 1 1
0.219732008765642 0.219504170586993 1 1
0.138359979999816 0.138204069915036 1 1
0.128146646874212 0.128019144309261 1 1
0.240282590927882 0.240052440207596 1 1
0.172476674203414 0.172285773053817 1 1
0.154090710932324 0.153927397707671 1 1
0.124793747871359 0.124656543799351 1 1
0.226964142898815 0.226696415074291 1 1
0.14074791372727 0.140610112982879 1 1
0.175900803152997 0.175695532419501 1 1
0.175191246715012 0.175018914043461 1 1
0.177715707264738 0.177552836935909 1 1
0.202980093497557 0.202770019604578 1 1
0.179683201830233 0.179472636689301 1 1
0.247975466234854 0.247709722617133 1 1
0.188257316521244 0.188028898688484 1 1
0.208729646233571 0.208502350928207 1 1
0.179306877333226 0.179087420779105 1 1
0.200509399218439 0.200324795277758 1 1
0.194017501693791 0.193818289691566 1 1
0.170232868037234 0.170027638370527 1 1
0.111760436418575 0.111634531174889 1 1
0.145919998730627 0.1457531348605 1 1
0.26983988367406 0.269580902573759 1 1
0.182222950114291 0.182039836527232 1 1
0.102170817739011 0.102080753735796 1 1
0.260977104375678 0.260728547673751 1 1
0.206165212696039 0.205968422513717 1 1
0.266811480417718 0.266536894815511 1 1
0.146495056661174 0.146340420785107 1 1
0.20520830673932 0.204972235291556 1 1
0.141403194605568 0.141257436562636 1 1
0.309796446981859 0.3095026693123 1 1
0.164182245043516 0.164027324888217 1 1
0.153180415328856 0.153011264109694 1 1
0.149281983038395 0.149166999207029 1 1
0.261373604883261 0.261102778245734 1 1
0.23103669710468 0.230802525420897 1 1
0.362511198112721 0.362117925777596 0 0
0.284080406654133 0.283775521216612 1 1
0.261923886030293 0.261606692347768 1 1
0.258405592322737 0.258141245238663 1 1
0.161200010120223 0.161053411856638 1 1
0.328003623622414 0.327616057832333 0 0
0.0839940595662764 0.0839184149288153 0 0
0.0876600795923414 0.0875796652573381 0 0
0.0984790051383819 0.0983837318170469 1 1
0.192533383080885 0.192330349091449 1 1
0.118020271955129 0.117901380437819 1 1
0.337552442701075 0.337204360042899 1 1
0.283984398729735 0.283676548210424 1 1
0.309267950152335 0.30893148055575 1 1
0.153287441832377 0.153145043178486 1 1
0.24046681387282 0.240250936857205 1 1
0.0422786325604213 0.0422065026893473 0 0
0.244934316364346 0.244709589075657 1 1
0.161789366901832 0.161629732108792 1 1
0.241233531658778 0.24098963238396 1 1
0.264524014502278 0.26425174685411 1 1
0.278122993999288 0.277879436383126 1 1
0.211370930400403 0.211141978148914 1 1
0.224171464077454 0.223938226027426 1 1
0.135826299074933 0.135678827681488 1 1
0.103834853336473 0.103727041681016 1 1
0.0967215721440055 0.0966147098099119 1 1
0.133131930784405 0.133011769568085 1 1
0.169040454685969 0.168843069009422 1 1
0.216133511908815 0.215890482992772 1 1
0.108217719687005 0.108090572254036 1 1
0.175643734231085 0.175448009809476 1 1
0.0551297572112808 0.0550853000295011 0 0
0.0749037584766621 0.0748257937630692 0 0
0.221762862156877 0.221527935943839 1 1
0.0959303220707012 0.0958464494913041 0 0
0.243634731058086 0.243383214283154 1 1
0.123078440760167 0.122961859266484 1 1
0.164157149647643 0.16399717520878 1 1
0.226671045630693 0.22641225530381 1 1
0.197874006549794 0.1976973642714 1 1
0.136351576686045 0.136213133494238 1 1
0.232150606346632 0.231889341970516 1 1
0.267599390211401 0.267334079886629 1 1
0.259554740506921 0.25930307866059 1 1
0.233804547397626 0.233579179481067 1 1
0.201272461688446 0.201062716420412 1 1
0.260581785137623 0.260333234367156 1 1
0.0982447788850987 0.0981261761865867 1 1
0.24816112395149 0.247868740001266 1 1
0.243321633650838 0.24306234837253 1 1
0.162019209955091 0.161859493751829 1 1
0.180981485497662 0.180812037834444 1 1
0.216285239990782 0.216061317440195 1 1
0.145855239505176 0.145694913446048 1 1
0.18145392966325 0.181284757640894 1 1
0.082212527034263 0.082154808457048 0 0
0.296997366867808 0.296664924162601 0 0
0.15567456370789 0.155496740692491 1 1
0.20406159326665 0.203871681744951 1 1
0.168624967045075 0.168457572089402 1 1
0.268993155279205 0.268683398018843 1 1
0.187555304034355 0.187364230038644 1 1
0.141404520129047 0.141260113539209 1 1
0.174872904106246 0.174718250089943 1 1
0.142972413895953 0.142819072904362 1 1
0.197148971236337 0.196947237775988 1 1
0.258793493749139 0.258541761082899 1 1
0.274385586931377 0.274099942307212 1 1
0.200917068526537 0.200654176762948 1 1
0.129916219492468 0.1297851506048 1 1
0.363801167341631 0.363492514877545 0 0
0.198330619043945 0.198139511329022 1 1
0.189236392746127 0.189028512584903 1 1
0.237717882165248 0.237494871575288 1 1
0.125523980115186 0.125413164444954 1 1
0.133143434842012 0.133020481598589 1 1
0.351037954784496 0.350722338228222 1 1
0.195246503444378 0.195002794056615 1 1
0.265178125837396 0.264933492520566 1 1
0.283060358155549 0.282736559945891 1 1
0.143059013674231 0.142908673506118 1 1
0.284005118449533 0.28373725137628 1 1
0.166936300498121 0.166777947935952 1 1
0.239275421770481 0.238990426998399 1 1
0.204991940461235 0.204789658842282 1 1
0.25970970051844 0.25940831646309 1 1
0.0467332394935187 0.0466700373357938 0 0
0.231391436952363 0.231178564235916 1 1
0.223366521378792 0.22312491348268 1 1
0.061583345396501 0.061534455124897 0 0
0.148733354002958 0.148610367265109 1 1
0.0813253489815901 0.0812743964042626 1 1
0.164821156464501 0.164636088046394 1 1
0.284080219062989 0.283804318143662 1 1
0.119062506837197 0.118940442055906 1 1
0.159005464208106 0.158863623414677 1 1
0.138682270308024 0.138544862251572 1 1
0.19616318600289 0.195943732326938 1 1
0.208971265897004 0.208742299570982 1 1
0.177750719337614 0.177548942509016 1 1
0.230330000735987 0.230131056533435 1 1
0.18375298569073 0.183534162664474 1 1
0.125281400180257 0.125120354588841 1 1
0.216254759700645 0.216043738850475 1 1
0.335528413254206 0.33520987867845 0 0
0.161400834137659 0.161238103152376 1 1
0.217670334535554 0.217470561296736 1 1
0.243424257611064 0.243148527485495 1 1
0.168313148462926 0.168142145007729 1 1
0.0706348218260914 0.0705572513054627 1 1
0.180372313782534 0.180199026229766 1 1
0.184689193059675 0.184478216318772 1 1
0.213972896909651 0.213743640816898 1 1
0.0807470759556218 0.0806264192197354 1 1
0.281630756050218 0.281337973665253 1 1
0.230116773866921 0.229858968968877 1 1
0.168803982563184 0.168635293646932 1 1
0.272076982355481 0.271798846139517 1 1
0.223925803144537 0.223669611182175 1 1
0.284726336886605 0.284409664655619 1 1
0.180571470015773 0.180396298190289 1 1
0.172340122334899 0.172148499092926 1 1
0.127493986125241 0.127372918514386 1 1
0.239564845589978 0.239350499901225 1 1
0.191826704041246 0.191596834015884 1 1
0.239311564698316 0.239091415954725 1 1
0.16593467339801 0.165769233139768 1 1
0.134028818730314 0.133888303433701 1 1
0.152313886110061 0.152151676876858 1 1
0.237586671243149 0.23735255392058 1 1
0.211201006561798 0.210980004454767 1 1
0.293763876007234 0.293482484802065 1 1
0.130115546328864 0.129994324143566 1 1
0.160811192167243 0.160628932016686 1 1
0.123314271573328 0.123169980590803 1 1
0.127858426004352 0.127719704068954 1 1
0.130917475859745 0.130784439490512 1 1
0.334044069245674 0.333773958444692 1 1
0.160457038136798 0.160246648900185 1 1
0.258199952552676 0.257939334044274 1 1
0.246427680270065 0.246183027630109 1 1
0.176672700465016 0.176517615290417 1 1
0.171814531619521 0.171667281420647 1 1
0.0737609707179893 0.0736959765128649 0 0
0.142449414991736 0.142306808185324 1 1
0.201366122145451 0.201171786085007 1 1
0.179221492151871 0.179024095864795 1 1
0.232309475598712 0.232057285017688 1 1
0.219532509671805 0.219258078486675 1 1
0.112602089515446 0.112503830006144 1 1
0.211964329841621 0.211730017450373 1 1
0.183498167237941 0.183301591404788 1 1
0.214938842180255 0.214707906314149 1 1
0.239146865388857 0.238907567914868 1 1
0.239706392365673 0.239438955692437 1 1
0.161140048354569 0.160980025388853 1 1
0.182812294039674 0.182644387561121 1 1
0.267862398632106 0.267575434500165 1 1
0.19708947806012 0.196891723250522 1 1
0.21189976065462 0.211681324757362 1 1
0.221956662240535 0.221724555652319 1 1
0.19916466492143 0.198968668975232 1 1
0.181351888856727 0.181170352434425 1 1
0.179157714380103 0.178985191756779 1 1
0.251322421840892 0.251005015159493 1 1
0.126585692840441 0.126457170660543 1 1
0.169652028304117 0.169475087596033 1 1
0.240816728058912 0.240597562393088 1 1
0.208879523378885 0.20869435803951 1 1
0.190604985544245 0.190392338710916 1 1
0.206894764137585 0.206708945953008 1 1
0.311710482430716 0.311427958348775 0 0
0.182786591362048 0.182626324228781 1 1
0.124546355765878 0.124404352074653 1 1
0.238622180161985 0.238410025213791 1 1
0.171802563614538 0.171619193626886 1 1
0.10640110049716 0.106278655675546 1 1
0.244347040848266 0.244112733314231 1 1
0.209056497753866 0.208821067800019 1 1
0.325139146786208 0.324800195595938 1 1
0.171387024570163 0.171172461699562 1 1
0.206943768538509 0.206757167482335 1 1
0.220516885821961 0.22027370314075 1 1
0.191918919726224 0.191718821057573 1 1
0.168257425350918 0.1680871807554 1 1
0.243928327626112 0.243647891626843 1 1
0.216767610910524 0.216497340954789 1 1
0.100591883124296 0.100485887313792 1 1
0.165347738543822 0.165200273929619 1 1
0.234555348552005 0.234280964582791 1 1
0.168991893535218 0.16881913633955 1 1
0.302941554337703 0.302578549233565 1 1
0.181313969606701 0.181119381002437 1 1
0.116428302638286 0.116283016037707 1 1
0.000348162907507102 0.000316545809914942 0 0
0.221678968815263 0.221456985848314 1 1
0.205906736325205 0.205705395033043 1 1
0.235609475285366 0.235402994564095 1 1
0.198069102959172 0.197895893922605 1 1
0.277567252397255 0.27725952459314 1 1
0.135900849691441 0.135710676615593 1 1
0.243144804447538 0.242908977438257 1 1
0.195035316941983 0.194815318924087 1 1
0.225913252496724 0.225620302439745 1 1
0.204370174020333 0.204157969614369 1 1
0.198909685099398 0.198713981516985 1 1
0.214879452231828 0.214608421246942 1 1
0.20721996193754 0.207004617620599 1 1
0.156262173256822 0.156093883952074 1 1
0.299670663004535 0.299403678634458 1 1
0.244440647996404 0.244184768776221 1 1
0.178234413081638 0.178068691903976 1 1
0.198660134857095 0.19846109929193 1 1
0.19505238428288 0.194883047181237 1 1
0.154579086076607 0.154437961443834 1 1
0.0529770771182218 0.0529431452915929 0 0
0.125453206467001 0.125318481508946 1 1
0.154655822303778 0.15448608243825 1 1
0.23550124821223 0.235278258468387 1 1
0.14216223376369 0.142000349763812 1 1
0.245450767879894 0.245209220439332 1 1
0.268138580140517 0.267799278941782 1 1
0.199798335720153 0.19961582140592 1 1
0.210840702221856 0.210588819241723 1 1
0.208908687780651 0.208691593484471 1 1
0.262770943448023 0.26248340166938 1 1
0.118410518528174 0.118268779242024 1 1
0.115021251718655 0.114921618090111 1 1
0.324844343176235 0.324496325928074 0 0
0.312467027102208 0.312139353044321 1 1
0.315391784433073 0.3150596634601 1 1
0.203855398084004 0.203641325063045 1 1
0.231136884590211 0.230866342535253 1 1
0.139491087346499 0.139332230870166 1 1
0.242707626097884 0.242466516621786 1 1
0.295420161358916 0.295127390045515 1 1
0.249037755741426 0.248770417115621 1 1
0.126041540446393 0.125903804117487 1 1
0.248479582740706 0.248263338059189 1 1
0.324984134597747 0.324673483298579 0 0
0.356350536779929 0.356017063054093 1 1
0.320776501856162 0.320462003845316 0 0
0.17306651461817 0.172884508317884 1 1
0.263664688970368 0.263417339554276 1 1
0.247987936440762 0.247727615540894 1 1
0.250450013989795 0.250176642012859 1 1
0.210501610943311 0.210292952918045 1 1
0.27921176263084 0.278962860921812 1 1
0.15682270026691 0.156623791445135 1 1
0.161744704614241 0.161572117867043 1 1
0.202291588261912 0.202062236427137 1 1
0.178711257761612 0.178547529072705 1 1
0.245159569387828 0.2448917203745 1 1
0.104540836448111 0.104401328036087 1 1
0.248913079571094 0.248644173377015 1 1
0.133184446876584 0.133035895744798 1 1
0.223948132623591 0.223717443105637 1 1
0.0916644072586783 0.0915791782737455 1 1
0.247249546342635 0.24697445284251 1 1
0.184715569695141 0.184514675745735 1 1
0.316969384346713 0.316579834372064 1 1
0.14348685611805 0.143337030865183 1 1
0.248248650654773 0.248000235748574 1 1
0.203940278657632 0.203726023779648 1 1
0.23408344490469 0.233832606836498 1 1
0.165190244388332 0.16502170833965 1 1
0.230198753589904 0.229915875807427 1 1
0.151675138575941 0.15150247778673 1 1
0.252602978602653 0.252337947269652 1 1
0.312578363957871 0.312186524610152 0 0
0.307374396892656 0.307030781032914 1 1
0.247856488724277 0.247583601705769 1 1
0.212237151933696 0.212009703353347 1 1
0.249809140153973 0.249566237042504 1 1
0.258530548536716 0.258258314536922 1 1
0.203405369598445 0.203214851290934 1 1
0.21708693124761 0.216880207365577 1 1
0.14388913127423 0.143702150328357 1 1
0.227155911832198 0.226957226316207 1 1
0.10868194634293 0.108548212736878 1 1
0.232551926834301 0.23230258205002 1 1
0.225586795932453 0.225373878381496 1 1
0.171067606789809 0.170890031487515 1 1
0.145278621466825 0.145108111488891 1 1
0.281014459303743 0.280748366883965 1 1
0.157743049151784 0.15759280446803 1 1
0.168309825662484 0.168118111689989 1 1
0.201657910732298 0.201451911641576 1 1
0.134691381366807 0.134568762897984 1 1
0.278598331373593 0.278309785987357 1 1
0.19158258597709 0.191414711706495 1 1
0.179963943266605 0.179786250151393 1 1
0.201410506724938 0.201186184237059 1 1
0.171762885144032 0.171590244796042 1 1
0.193703224148942 0.193516492051111 1 1
0.280685554593054 0.280371436649993 1 1
0.113068931234429 0.112960756263584 1 1
0.316273654872352 0.31593618884779 0 0
0.219150479598476 0.218957842556963 1 1
0.213274646699076 0.213029106955762 1 1
0.133903329347044 0.133817082350101 1 1
0.16131303486942 0.161131806346237 1 1
0.317535119813205 0.317231277041855 1 1
0.283549837844072 0.283268425813086 1 1
0.230305701565106 0.230076038916078 1 1
0.144766298951159 0.14462898595298 1 1
0.187826839408179 0.187603837638851 1 1
0.230382021314977 0.230146037217677 1 1
0.169038955690686 0.168841981930989 1 1
0.125176977381788 0.125020885715042 1 1
0.28432158490884 0.284049074810346 1 1
0.297578317897493 0.297289559785024 1 1
0.223594649996965 0.223368405411443 1 1
0.221353198933591 0.221143181324314 1 1
0.285540842907227 0.285208910660889 1 1
0.0854590614571509 0.0854010585332162 0 0
0.126724931446446 0.126593187381434 1 1
0.131087154233115 0.130962590781354 1 1
0.100128140843597 0.100013147826999 1 1
0.241947366194662 0.241700318524845 1 1
0.253527005593148 0.253286616510403 1 1
0.176852786137004 0.176711038666011 1 1
0.308706928825256 0.308346406994789 0 0
0.237136753988359 0.236888418470656 1 1
0.116872160865453 0.116742707598852 1 1
0.112514697533947 0.112439844504977 1 1
0.221914536918335 0.221737666467012 1 1
0.257414086221388 0.257154627272213 1 1
0.141650930582583 0.141492154045765 1 1
0.143372920886015 0.143243354712608 1 1
0.253610872450035 0.253356282517663 1 1
0.236785688459992 0.23651044076766 1 1
0.222230239768682 0.22202186561437 1 1
0.241311441744148 0.241045093804302 1 1
0.125946568581491 0.125815472545476 1 1
0.288444264521354 0.288133771998123 1 1
0.134306140266678 0.13414341952281 1 1
0.287418377602177 0.287111748885429 1 1
0.206480545218525 0.206289902469597 1 1
0.277428248326517 0.277098385719063 1 1
0.271215182412494 0.270896062159873 1 1
0.184157166856967 0.183968472856061 1 1
0.111227666957204 0.111131200073646 1 1
0.290861886620271 0.290573083451192 0 0
0.343401332605323 0.343054622342676 1 1
0.220064273567831 0.21982027028769 1 1
0.21785374443585 0.217603814100706 1 1
0.219991302737794 0.219787657339482 1 1
0.209150763114257 0.208913483273264 1 1
0.226897964951134 0.226686534840099 1 1
0.20607608329526 0.205885907264938 1 1
0.230400711668577 0.23016770427285 1 1
0.049419604367298 0.0493477026588119 0 0
0.183033724475678 0.182874877853689 1 1
0.349552686436572 0.349211054019477 0 0
0.137862733000185 0.137734550251955 1 1
0.19037034516954 0.190185092398028 1 1
0.242541867564745 0.242309362688622 1 1
0.361676580027056 0.361281042584908 0 0
0.117575961049071 0.117480332636125 1 1
0.276710480110421 0.276398087498883 1 1
0.139444395510256 0.139322968598701 1 1
0.281978799264484 0.281671545780622 1 1
0.0314301580374439 0.0314024874308031 0 0
0.150497013388027 0.150324846143439 1 1
0.142641995721114 0.142502717804842 1 1
0.130298063135721 0.130154269870504 1 1
0.318508719631663 0.318168425254988 1 1
0.163738669570588 0.163573344623817 1 1
0.161372119247507 0.161223533455379 1 1
0.165125640089066 0.164951597010654 1 1
0.151648698120217 0.151539640005295 1 1
0.162740284186007 0.162547959837907 1 1
0.169217462976312 0.169046121863774 1 1
0.259758796423275 0.259493676890255 1 1
0.16642030859945 0.166284609742406 1 1
0.271540284316251 0.271285851514126 1 1
0.208482165125508 0.208290530934751 1 1
0.280884254032186 0.280625010568074 1 1
0.0796750457529942 0.0795795080804479 1 1
0.347354451697917 0.347035095146456 0 0
0.217325210673871 0.217117798755914 1 1
0.219127786226438 0.218898933726619 1 1
0.288070768900949 0.287784033585648 1 1
0.199441479076644 0.199198705638294 1 1
0.122216717945878 0.122117448230215 1 1
0.127920348628804 0.127797997138632 1 1
0.142914928716381 0.142751941745493 1 1
0.0753285442178418 0.0752851732699544 1 1
0.211099992079745 0.21089289816754 1 1
0.263949453100125 0.263673332617305 1 1
0.171485766686889 0.17127822501342 1 1
0.148218460191849 0.148042653460307 1 1
0.276425143165051 0.276126147202097 1 1
0.253838406827057 0.253542532796299 1 1
0.144179800798602 0.144051394419791 1 1
0.130599686090844 0.130470205358667 1 1
0.27398456717586 0.273694886130884 1 1
0.216985781560852 0.216756901287914 1 1
0.194679409538023 0.194506654793088 1 1
0.245704351428992 0.245464794937895 1 1
0.224375322780984 0.224183157960421 1 1
0.114795892728867 0.114685736720023 1 1
0.180327935750161 0.180106618516426 1 1
0.116547055592523 0.116410644916749 0 0
0.397201369959698 0.396815980598347 1 1
0.314815641328449 0.31445935346214 1 1
0.242709456321854 0.242437734348965 1 1
0.129493708832438 0.129366193889103 1 1
0.23890754533963 0.238605711256817 1 1
0.195439281550617 0.195247279274723 1 1
0.156653648591217 0.156505195121266 1 1
0.0894151023713173 0.0893053788228592 1 1
0.158603196078058 0.158432557222729 1 1
0.242198611981608 0.241960569164895 1 1
0.167665293663855 0.167481995972791 1 1
0.109672269543796 0.109524281003548 1 1
0.204299404937249 0.204049982042101 1 1
0.259597208473662 0.259331198257547 1 1
0.281802088689437 0.281558972318765 1 1
0.126668339657323 0.126546798515437 1 1
0.24623630877817 0.245996937195875 1 1
0.0811529459209547 0.0810585686392831 1 1
0.186355366512001 0.186176444847402 1 1
0.207759563630901 0.207571566774717 1 1
0.243260664899645 0.243047633113863 1 1
0.0625348639385152 0.0624653844221402 0 0
0.155638231121422 0.155489748786132 1 1
0.232154702763797 0.231897174469381 1 1
0.170087972814971 0.16990932836232 1 1
0.210842181593275 0.210634932137974 1 1
0.19841754226408 0.198240279407825 1 1
0.212847891016409 0.212604666409644 1 1
0.254160742131094 0.253948007353543 1 1
0.178282788131204 0.178134223812407 1 1
0.22240759735536 0.222158785449684 1 1
0.198132277617538 0.197903684203644 1 1
0.222432715282473 0.222193865103014 1 1
0.202447487661551 0.202184901791544 1 1
0.189305576204224 0.189082772622237 1 1
0.246287925628519 0.246040455596267 1 1
0.215456968207781 0.215258426189996 1 1
0.201670167691265 0.201485923178918 1 1
0.114711318104318 0.114603388916601 1 1
0.101368581126937 0.10124053959297 1 1
0.232221990567932 0.231993415069322 1 1
0.292816785133163 0.292531475715935 1 1
0.231880413780735 0.231656324292291 1 1
0.1833238438656 0.183165043886335 1 1
0.05600510160038 0.0559568038623144 0 0
0.0864376818386635 0.086322165479499 1 1
0.193712806770489 0.193517392198518 1 1
0.175518864497959 0.175322467380196 1 1
0.224828790004196 0.224628272894567 1 1
0.21429122921303 0.214080453306146 1 1
0.253648329248584 0.253385400079728 1 1
0.335974987357298 0.335650761965011 0 0
0.307182625654741 0.306877427303678 1 1
0.275827351595507 0.275557078368591 1 1
0.162945711654261 0.162761342247917 1 1
0.152966461500078 0.152784979318911 1 1
0.256688157270237 0.256443246911115 1 1
0.133481659341171 0.133343281739573 1 1
0.266773802751994 0.26648699843646 1 1
0.222704853831209 0.222431986536058 1 1
0.161190672408316 0.1610137402033 1 1
0.182877868740424 0.182653707454728 1 1
0.174876940757833 0.174713376132199 1 1
0.313662164401463 0.313309955863653 1 1
0.167858415852614 0.167657201978541 1 1
0.153765680230362 0.153583245622179 1 1
0.13635022489991 0.13623498154597 1 1
0.174497946423151 0.174321013305693 1 1
0.319191236189793 0.31883877029255 1 1
0.238290059977507 0.238066102490956 1 1
0.179536589382883 0.179362663373861 1 1
0.253298642826319 0.253028193383888 1 1
0.281008448620069 0.280716052218516 1 1
0.163121020637163 0.162974291835613 1 1
0.127491929124347 0.127372818991517 1 1
0.158779272092756 0.158619250104355 1 1
0.24535835008187 0.245097482761147 1 1
0.183385860426103 0.183181700400631 1 1
0.139056385951418 0.138929833799148 1 1
0.26936409263649 0.269074773559534 1 1
0.178156586463013 0.177958715358589 1 1
0.145903408443633 0.14574764716296 1 1
0.243074035761368 0.242819383311343 1 1
0.224483613151948 0.224225910596565 1 1
0.212278769649838 0.212028840620068 1 1
0.21065761188324 0.210424054504557 1 1
0.212611931205644 0.212401848632085 1 1
0.124838822707601 0.124717169496135 1 1
0.323495748943919 0.323110505033524 1 1
0.316318211021809 0.315984517545713 0 0
0.192375178407059 0.192179646839238 1 1
0.363045747605951 0.362629597786622 0 0
0.185112927543815 0.184925361034437 1 1
0.0763670085358093 0.0762972898711753 1 1
0.185724364062476 0.185502693088218 1 1
0.304874060277973 0.304546999960603 1 1
0.292268878433607 0.291964481834914 1 1
0.227175132479933 0.226900413556524 1 1
0.196146102981106 0.195955702477745 1 1
0.127237147102711 0.127098177743547 1 1
0.152391677753656 0.152242404217826 1 1
0.118906882134539 0.118797560112058 1 1
0.073245802195432 0.0731632373552493 0 0
0.212901301479624 0.212664398095219 1 1
0.149529230785046 0.149370515133415 1 1
0.241672427143113 0.241390403196285 1 1
0.320219410327639 0.319898339486768 1 1
0.225963670788395 0.2257600217736 1 1
0.140514257261859 0.140315690686538 1 1
0.299352708922655 0.299022938510381 1 1
0.209551156751447 0.209363734791724 1 1
0.140761721193046 0.140613686271616 1 1
0.158125131019164 0.157986608664985 1 1
0.157744950379025 0.157614827542232 1 1
0.174815366896859 0.174635790763435 1 1
0.285461174466944 0.285198432110358 1 1
0.23630730610413 0.236024018273901 1 1
0.204326460313119 0.204127507961877 1 1
0.173736559851505 0.173571007653982 1 1
0.10356107463642 0.103468757749181 1 1
0.196029586004648 0.195786440827393 1 1
0.216622723106454 0.216376172060714 1 1
0.149441750243893 0.14929795079547 1 1
0.335928329920931 0.335609214949128 0 0
0.164984628517239 0.164802439537475 1 1
0.0246703327220639 0.0246137873172583 0 0
0.166558968312703 0.166391068567596 1 1
0.277989781021285 0.27767946214688 1 1
0.16717760324214 0.166991152208377 1 1
0.202842635664543 0.202645324699552 1 1
0.239223518607843 0.23897819528094 1 1
0.227558537403714 0.227349244025058 1 1
0.135235516905591 0.135077612996087 1 1
0.139534923154858 0.139403022982335 1 1
0.214239235975677 0.214041636564194 1 1
0.164274081195536 0.164126677959071 1 1
0.216915129961846 0.216685970863344 1 1
0.175147566978937 0.174969692894625 1 1
0.142265006173626 0.142128561234913 1 1
0.253025397057689 0.252780093301631 1 1
0.169542667368722 0.169387262199963 1 1
0.109514937902849 0.109396169489106 0 0
0.195490986007999 0.195241006213428 1 1
0.186733154484227 0.186517543125512 1 1
0.144926616382874 0.144788354811282 1 1
0.259385355072986 0.259151877585039 1 1
0.0995802652154052 0.099468257180194 1 1
0.196902178994853 0.19667702621651 1 1
0.0905194878186875 0.0904090754518272 1 1
0.0475900838461187 0.0475301467396009 1 1
0.197062553419106 0.19686078796111 1 1
0.163020737265004 0.162835614345879 1 1
0.23719192767133 0.236907742252748 1 1
0.134618411313583 0.134460817102538 1 1
0.274767708057942 0.274462311810394 1 1
0.232908775236451 0.232652356892267 1 1
0.112446775438011 0.112346068980301 1 1
0.238655022217353 0.23842347234515 1 1
0.150341232390469 0.150193933883855 1 1
0.196442005451655 0.196275205182317 1 1
0.228956687880167 0.228727484684245 1 1
0.218394991860294 0.218201330200096 1 1
0.17493130240224 0.1747348741213 1 1
0.143853531167744 0.143665718742476 1 1
0.189897775341608 0.189684259299748 1 1
0.263801314189135 0.263497380279393 1 1
0.183421763436928 0.183230521247538 1 1
0.201622709698538 0.201427591593808 1 1
0.160601843664682 0.160454569457817 1 1
0.197854200962165 0.197625233360806 1 1
0.109252863461536 0.109154837759405 1 1
0.125880629347016 0.12575659954846 1 1
0.167527624438793 0.167335578504376 1 1
0.21818554851865 0.217970078048563 1 1
0.218162232897955 0.217948163627223 1 1
0.215633954121333 0.215431531024497 1 1
0.149451813922024 0.149310315202291 1 1
0.279318712833735 0.279063817347857 1 1
0.181142967591088 0.180970493727578 1 1
0.212265655696196 0.212071021263714 1 1
0.0384961839966107 0.0384555552807788 0 0
0.112066413114763 0.111955537515026 1 1
0.131500603379048 0.131364088847037 1 1
0.196794260945744 0.196619730604429 1 1
0.0983971503797749 0.0983010191980721 1 1
0.148475073545648 0.148296646004731 1 1
0.10583638843928 0.105747504518182 1 1
0.203640327128056 0.203433660349026 1 1
0.259796181266003 0.259544375450791 1 1
0.277353519872526 0.277058831082898 1 1
0.184470515006337 0.184272300936219 1 1
0.1278664851376 0.127744440247073 1 1
0.268853020049896 0.268582633263043 1 1
0.237358621252986 0.237110094577697 1 1
0.210589603787297 0.210361540358797 1 1
0.217682619519921 0.217472225965219 1 1
0.327401956836621 0.327043997388591 1 1
0.140221962452827 0.140087196049622 1 1
0.178800254673302 0.178620217799092 1 1
0.199053898373998 0.198818405963447 1 1
0.289290393766031 0.288953356333598 1 1
0.184821403140609 0.184646669514527 1 1
0.182387932902737 0.182223041698776 1 1
0.102787762074158 0.102674365356878 1 1
0.298640663318343 0.298358631855232 1 1
0.223407062690439 0.223213080502506 1 1
0.276422710978753 0.27616210357894 1 1
0.333531322782993 0.333173144146724 0 0
0.149353579028021 0.149229234957269 1 1
0.300825173639033 0.300471436908788 1 1
0.221703128142422 0.221483005838944 1 1
0.269620239616507 0.269359597094495 1 1
0.14012747399918 0.13998612268745 1 1
0.243028168088555 0.24276662955518 1 1
0.16976567411763 0.169592299447576 1 1
0.170555581471905 0.170362783072335 1 1
0.0100124299977313 0.00999788042463464 0 0
0.215980647936172 0.215764461882158 1 1
0.101513974001621 0.101379600534811 1 1
0.33131990918724 0.330985613235405 0 0
0.204972663896206 0.204771916547601 1 1
0.264290336337426 0.264051927555668 1 1
0.143656598568028 0.143503191729363 1 1
0.248386603964438 0.248128312706228 1 1
0.181465110132293 0.181249415595555 1 1
0.255544576788469 0.255289217731357 1 1
0.221525057346028 0.221263950397634 1 1
0.213104407292767 0.212823834751661 1 1
0.0735380974170799 0.0734791629139672 1 1
0.154885540382272 0.154715119707091 1 1
0.170647511031446 0.170469003748355 1 1
0.230344061555116 0.230115338537989 1 1
0.202808047271972 0.202639807205168 1 1
0.194007042231247 0.193777986437117 1 1
0.103820338874533 0.10369405521496 1 1
0.183438331933136 0.18325045753748 1 1
0.170336750593296 0.170150712912405 1 1
0.2259387442237 0.225677934923841 1 1
0.166633543117043 0.166435165325019 1 1
0.289729777446226 0.289460256407225 1 1
0.148273840933345 0.14810918473243 1 1
0.235261237738102 0.235022214275367 1 1
0.178065700675981 0.177915134549964 1 1
0.232321306028842 0.232073157962089 1 1
0.121315375148588 0.12115162210024 1 1
0.251286699324121 0.251023079141471 1 1
0.137960333434052 0.137846762202578 1 1
0.246423970081226 0.246165094580058 1 1
0.216015060867049 0.215784406989811 1 1
0.131711091357252 0.131530361198986 1 1
0.153195295626605 0.152991434728282 1 1
0.174679550258566 0.174515344627862 1 1
0.24365048680198 0.243406666316715 1 1
0.184319460289571 0.184100903220776 1 1
0.152355167448361 0.152164736023529 1 1
0.186335147023662 0.186135079772656 1 1
0.224531566717442 0.224266925026984 1 1
0.171427362885378 0.171252822217313 1 1
0.170916650630744 0.170733814183705 1 1
0.259836775713765 0.25959372049965 1 1
0.239165158407578 0.238846613649745 1 1
0.192936180653788 0.192739778378074 1 1
0.173205390245163 0.17306594477039 1 1
0.247594991985144 0.247317624199689 1 1
0.258156020385772 0.257876508913005 1 1
0.362877648452888 0.362510576886406 0 0
0.277506398818848 0.277257206412808 1 1
0.0954243349852277 0.0953462772824553 1 1
0.184155131763777 0.183978910147275 1 1
0.195758779924672 0.195568528480326 1 1
0.191611381127422 0.19142484234426 1 1
0.191276495292332 0.191069649781849 1 1
0.184182665704244 0.18399881369657 1 1
0.087444143242296 0.0873419517434692 1 1
0.2876987930375 0.287424299038576 1 1
0.283078035817969 0.282783211916976 1 1
0.208161217976507 0.20796397101871 1 1
0.0604349317543506 0.0603623576044918 0 0
0.278153415351717 0.277915375894605 1 1
0.125424948913396 0.125261579476486 1 1
0.219867666461671 0.219628000084522 1 1
0.236180709711805 0.235930484394382 1 1
0.158628176815465 0.158479504080986 1 1
0.169699675362605 0.169573952737645 1 1
0.109751157324795 0.109644227999691 1 1
0.216406892055331 0.216215189097435 1 1
0.126135258252805 0.125991299215202 1 1
0.143978668767172 0.143864057785394 1 1
0.222776465807427 0.222537638734649 1 1
0.226869541310622 0.226629614976458 1 1
0.217164809789364 0.216933433167595 1 1
0.266600306379131 0.266344705086013 1 1
0.278996173449306 0.27873503944724 1 1
0.316373479935754 0.316019627794587 0 0
0.217995676599448 0.217733504867826 1 1
0.271571329455606 0.271324918498341 1 1
0.27181628647619 0.271566670374595 1 1
0.264348075520731 0.264070643605342 1 1
0.0669636591949226 0.0669098221768785 0 0
0.220800882682084 0.220600503019136 1 1
0.213497765302701 0.213261181183678 1 1
0.165520304365542 0.165379686893613 1 1
0.159767376992132 0.159584729365794 1 1
0.212516291204135 0.212287408455065 1 1
0.227557654854331 0.227312247480506 1 1
0.221696091005506 0.221462215300003 1 1
0.189240045549486 0.189070799041062 1 1
0.3329939265124 0.332654725749723 0 0
0.144541467189351 0.144420464734087 1 1
0.155371848142662 0.155253953769019 1 1
0.143962426243089 0.14378430961089 1 1
0.22427693205771 0.223996952921661 1 1
0.15642408220556 0.156253979874204 1 1
0.111144319779453 0.111009862505064 1 1
0.2556874844204 0.255440439243823 1 1
0.160863561118999 0.160692287452169 1 1
0.200804387868175 0.200622406002138 1 1
0.270165708905162 0.269928419703746 1 1
0.284126256228354 0.283840956897247 0 0
0.058521843488798 0.058473943315978 0 0
0.3005267961686 0.300241236804799 1 1
0.132174123785191 0.132041380438202 1 1
0.205357450883114 0.205135956513745 1 1
0.127994812106816 0.127844567098299 1 1
0.119752821185794 0.11966256893674 1 1
0.17386299520172 0.173622944880233 1 1
0.204153841654902 0.203926374983005 1 1
0.252397304102695 0.252119543857005 1 1
0.331308564079166 0.330947041926059 0 0
0.204824380122526 0.204596871978925 1 1
0.17127792944967 0.171080865121876 1 1
0.276308085960645 0.276021931792091 0 0
0.229305291385416 0.229028640364943 1 1
0.142004033921006 0.14185912455953 1 1
0.254498066839446 0.254194467044631 1 1
0.125702262688536 0.125572343950692 1 1
0.19346404816206 0.193206805425322 1 1
0.163755956323923 0.163576076186296 1 1
0.125270617342832 0.125125559501873 1 1
0.211919433370003 0.211724719740012 1 1
0.204249060025432 0.204045729799412 1 1
0.224218642544856 0.223993670703407 1 1
0.0357710074546152 0.0357361290396891 0 0
0.0943916334196175 0.0942973171537581 0 0
0.142923382441999 0.142773493001762 1 1
0.230151496552587 0.229857421500715 1 1
0.237753851311109 0.237520341015118 1 1
0.165888017417301 0.165715402190916 1 1
0.210987322490735 0.210770610559859 1 1
0.118874078854866 0.118737376786445 1 1
0.192681405151599 0.192492314982927 1 1
0.261830805167756 0.261600200788277 1 1
0.169985972121885 0.169825800826238 1 1
0.206484445144084 0.206284326767182 1 1
0.233747157496117 0.233500050950093 1 1
0.150069198900727 0.149898027019774 1 1
0.202262738650262 0.202062577976911 1 1
0.226290150002803 0.226013523520084 1 1
0.222924526252997 0.222714419811302 1 1
0.339821517090973 0.339457800902447 0 0
0.132483755853687 0.132350749635942 1 1
0.251369533584747 0.251125894121645 1 1
0.272631699929925 0.272396023426523 1 1
0.233763411185341 0.233502902091411 1 1
0.276752799362731 0.27643985722082 1 1
0.262913488661936 0.262602955689924 1 1
0.200661174197944 0.200464113574131 1 1
0.148956166493278 0.148797954547078 1 1
0.287106493148357 0.286810784465317 1 1
0.184110558442439 0.183891633969515 1 1
0.220924082686297 0.220718691217248 1 1
0.207101593578507 0.20683093058755 1 1
0.26577087035331 0.265487060900931 1 1
0.208021035643963 0.207794173049201 1 1
0.118771620454339 0.118656979388054 1 1
0.0928545041668359 0.0927761624525989 1 1
0.200370220056927 0.200177736799146 1 1
0.092142109436548 0.0920579688616304 1 1
0.194566358208076 0.194364190671402 1 1
0.162210743802305 0.16204523254892 1 1
0.140190688741129 0.140054082228251 1 1
0.13123301470208 0.131101309801137 1 1
0.174979776427384 0.174787169991927 1 1
0.110314455699907 0.110173651966018 1 1
0.254403310943724 0.254198222862325 1 1
0.283210031337122 0.282894750345476 1 1
0.234632586964467 0.23442405837217 1 1
0.301292285362751 0.300997460110105 1 1
0.210378716681968 0.210156221149138 1 1
0.199007613778398 0.198802809218924 1 1
0.212369017052438 0.212116264387916 1 1
0.128218794848973 0.128091641027892 1 1
0.13862126530636 0.138471395370997 1 1
0.208422109903264 0.208196372250831 1 1
0.227650284613816 0.227350404929372 1 1
0.187275830487217 0.187070921862147 1 1
0.277782935067942 0.277462993594195 1 1
0.182244485754192 0.182046340158126 1 1
0.20633954452202 0.206096865145775 1 1
0.168320825705654 0.168129983129251 1 1
0.153057475345384 0.152898843838487 1 1
0.17086185836493 0.170684718620265 1 1
0.1543252620162 0.154177860663654 1 1
0.217261403465487 0.217040089107059 1 1
0.239967224400823 0.239661216001495 1 1
0.195101847349435 0.194895382345614 1 1
0.255559204288291 0.255266730989399 1 1
0.0623876449801925 0.0623329297883701 1 1
0.158511381841507 0.158331980931196 1 1
0.264298101043926 0.264007764191214 1 1
0.256047600464087 0.255795740631698 1 1
0.142055064197922 0.141945206827814 1 1
0.271795858489329 0.27152585775392 1 1
0.0300783871199369 0.0300411172930237 0 0
0.114849772739956 0.114747663498381 1 1
0.24949728408065 0.249250930626258 1 1
0.164359758491681 0.164169777311127 1 1
0.10440670584444 0.104305857004296 1 1
0.223424672474704 0.223144375766163 1 1
0.220994101019414 0.220788418666361 1 1
0.240264359380993 0.240018237656868 1 1
0.158563519657089 0.158397609198264 1 1
0.260662549728246 0.260397750311136 1 1
0.319209930047636 0.318889080973308 0 0
0.207320386178525 0.207107152449255 1 1
0.146218516208826 0.146087560678955 1 1
0.177117100442701 0.176950938447947 1 1
0.237067010892356 0.236863975429674 1 1
0.197568086980761 0.197399822048131 1 1
0.205784585764233 0.205572787514938 1 1
0.122686358564697 0.122561176744651 1 1
0.170834955789687 0.170665022438465 1 1
0.341588971703845 0.34123471849311 0 0
0.175997976293109 0.175790156909141 1 1
0.134642639601149 0.134516291208348 1 1
0.131772843302031 0.131643772573639 1 1
0.318990593405693 0.318634794414198 1 1
0.091712154922262 0.0916221790046794 1 1
0.165476526111216 0.165310438801596 1 1
0.217388352961802 0.217111596420901 1 1
0.108927820507329 0.108821362148757 1 1
0.11293034062817 0.112813574304415 1 1
0.301935236483108 0.301619133478174 1 1
0.237423426873117 0.237207558154103 1 1
0.331932733698708 0.331641048514129 0 0
0.109278398817833 0.109188446055473 1 1
0.246567962574851 0.246308810975553 1 1
0.210386698623902 0.210173119110698 1 1
0.216230099688247 0.216006472412972 1 1
0.343953152927069 0.343593466590443 1 1
0.242394335083625 0.24218273447795 1 1
0.158172258033737 0.157984673454368 1 1
0.273128859946325 0.272848288538239 1 1
0.293890924234888 0.293602938578915 1 1
0.246256767961736 0.246019766420761 1 1
0.171616570623515 0.171449327351373 1 1
0.158347187010527 0.158198621787189 1 1
0.207619991835456 0.207402485282737 1 1
0.116600666776719 0.116452866784498 1 1
0.228951036510844 0.228706151487853 1 1
0.133454726567423 0.133295256437074 1 1
0.203868259142068 0.203695371096564 1 1
0.160412180324713 0.160237233238707 1 1
0.245492530725039 0.245238858771816 1 1
0.224593929938024 0.224347423222039 1 1
0.145436973063308 0.145295456238974 1 1
0.250808289956292 0.250550870906969 1 1
0.259548999244655 0.259283304656712 1 1
0.11013059254282 0.109998733289549 1 1
0.2275657650845 0.227297732933667 1 1
0.249829067473905 0.249551930553028 1 1
0.142094199982765 0.141959901115082 1 1
0.163602648941223 0.163419692176504 1 1
0.0940330263855536 0.0939354618997683 1 1
0.205722412843306 0.205514634092267 1 1
0.221386057178535 0.221168121467701 1 1
0.273772767182833 0.273477812094545 1 1
0.123354182623447 0.123234906906945 1 1
0.284008131756542 0.283712857029093 0 0
0.182032215209664 0.181829705980458 1 1
0.123876546919346 0.123740953013525 1 1
-0.026436193971975 -0.0264016069306697 0 0
0.211853636496163 0.211607697174187 1 1
0.150750241216102 0.150599377471014 1 1
0.0767910538694442 0.0767208768408943 0 0
0.165187891241107 0.165011801631164 1 1
0.156186173660345 0.156019226571199 1 1
0.251544179735376 0.251286064075549 1 1
0.0738137389596203 0.0737339050969209 0 0
0.0827631490301096 0.082671092707034 1 1
0.157830007268964 0.157637973931384 1 1
0.202740390359993 0.202544805724565 1 1
0.197467836054244 0.197278545019526 1 1
0.234972177962884 0.234725044742655 1 1
0.167346242189042 0.16719538749927 1 1
0.349192272685366 0.348834168473628 1 1
0.30719729652909 0.306908989914307 0 0
0.168533755078798 0.16835960746333 1 1
0.214360597768992 0.214124464601292 1 1
0.221798014704746 0.221551892602915 1 1
0.138684645140553 0.138540449145751 1 1
0.217730932899577 0.217522116077265 1 1
0.254010894749984 0.25374815640034 1 1
0.272669044482318 0.272425384343309 1 1
0.305942664230063 0.305573433941872 1 1
0.251043271858688 0.250781536883818 1 1
0.267551554633348 0.267285830812294 1 1
0.320668751220024 0.320354636223794 1 1
0.187046396582182 0.186897889347757 1 1
0.150350758796026 0.150191783657871 1 1
0.109497217089594 0.109384821723075 1 1
0.29794651662892 0.297667293470241 1 1
0.203401634647797 0.203178602163638 1 1
0.209594520182837 0.209385488214495 1 1
0.290089623568473 0.28976621000836 1 1
0.254172202325196 0.253924599380089 1 1
0.232305767500368 0.232087656257553 1 1
0.133898683662308 0.133753516776033 1 1
0.126332766307184 0.126235850888708 1 1
0.333208946796897 0.33289791395585 1 1
0.240468467063889 0.240233584741383 1 1
0.154137246740202 0.153985046508564 1 1
0.204348029584575 0.204120293782118 1 1
0.205513198766612 0.205309034456745 1 1
0.233839018353332 0.233590765149896 1 1
0.179844274831711 0.17964079749813 1 1
0.238460569161263 0.238188241650423 1 1
0.199588512569279 0.199370943153638 1 1
0.313729962757424 0.313396743374798 1 1
0.121767480153631 0.121663722706962 1 1
0.216936230036913 0.216724969359059 1 1
0.230565621806192 0.230320090347001 1 1
0.181987318569818 0.181806666072783 1 1
0.154954249554362 0.154801081044386 1 1
0.190683518450268 0.19050524242049 1 1
0.275133041123495 0.274807339357097 1 1
0.182732519229994 0.182558033406572 1 1
0.204036702580153 0.203820954345699 1 1
0.154445919012046 0.154298275733903 1 1
0.287759420343298 0.28749292269326 1 1
0.297997875116487 0.29772794181578 1 1
0.224328196971212 0.224123583429645 1 1
0.095023533158544 0.0949402862279872 1 1
0.219513150304399 0.219301244344037 1 1
0.12272230164589 0.122614781801838 1 1
0.0827027420134173 0.082610509116122 1 1
0.172827540018132 0.172620857869583 1 1
0.196108703585732 0.195897255213743 1 1
0.294298541540404 0.293975130299594 1 1
0.142114153061621 0.141939195015411 1 1
0.145609922358621 0.145472506655924 1 1
0.265473489667718 0.265230800121498 1 1
0.218742816810643 0.218522028226499 1 1
0.188515263672232 0.188328407640849 1 1
0.209298514123682 0.209056119079353 1 1
0.168909438827077 0.168734661045851 1 1
0.0645262469206987 0.0644339306869904 1 1
0.0940484545973595 0.0939696749097722 1 1
0.116260365261295 0.116151265715779 1 1
0.172936008298351 0.172754163694928 1 1
0.210104293119976 0.209834687086634 1 1
0.109082200298339 0.108974683409931 0 0
0.283582584110035 0.283259967613893 1 1
0.199836265156255 0.19962102171868 1 1
0.147523185842662 0.14738527315984 1 1
0.331579951681985 0.331272280213858 0 0
0.104059268530643 0.103935118743305 1 1
0.270693722132531 0.270417967389666 1 1
0.187025381152573 0.186807155707605 1 1
0.197531395124607 0.197360405560217 1 1
0.0857174042025384 0.0856106213260694 0 0
0.08955254007173 0.0894814584063448 0 0
0.330812652308757 0.330487953029248 0 0
0.134853874138547 0.134666561031274 1 1
0.165384673900161 0.165210439924872 1 1
0.189779512899618 0.189556789025536 1 1
0.221138705612727 0.220880926409612 1 1
0.156099152164131 0.15594218883281 1 1
0.201016854685706 0.200802558650921 1 1
-0.00931037413634665 -0.00929432226750288 0 0
0.151055481932131 0.150889928879947 1 1
0.0622242247105224 0.0621750554817354 0 0
0.240185842598678 0.239935225799099 1 1
0.212383592856965 0.212174626035559 1 1
0.14126369865241 0.141108129416726 1 1
0.129379822027654 0.129220316626835 1 1
0.155411183207215 0.155216139606955 1 1
0.250693463904175 0.25040223163305 1 1
0.227258215367792 0.227013952835973 1 1
0.2144338659842 0.214187502943625 1 1
0.118051649039571 0.117946649586717 1 1
0.276342480573524 0.276093297721455 1 1
0.26434003581803 0.264052609912711 1 1
0.220386720677702 0.220145012419902 1 1
0.157436760889204 0.157281196072846 1 1
0.10315584321354 0.103023289825507 1 1
0.184243013148363 0.184033039268485 1 1
0.181878275507637 0.181694977502112 1 1
0.210826053262667 0.210579359139259 1 1
0.201997170965978 0.20181076213106 1 1
0.234183805408488 0.233941645219465 1 1
0.146367185612611 0.146238001709395 1 1
0.273896771273558 0.27357880730888 1 1
0.276773875790144 0.276524068459311 1 1
0.112982708523814 0.112834419359317 1 1
0.125522503227291 0.125378223735004 1 1
0.195792108484665 0.195565292047508 1 1
0.117649016537614 0.117498572550331 1 1
0.158818589403115 0.158641134121747 1 1
0.312545384304843 0.312229621505908 1 1
0.225694113421844 0.225467834798509 1 1
0.135734698319231 0.135588039564937 1 1
0.131863857857264 0.131724089716519 1 1
0.307420085437735 0.307144583861154 1 1
0.289437713041548 0.289143625352986 1 1
0.343924630733961 0.343531044191711 0 0
0.221701455628483 0.221423589127264 1 1
0.264349688945159 0.264096188344164 1 1
0.0851644517184053 0.0850452231650723 0 0
0.276183110949215 0.275861440395233 1 1
0.275528322722524 0.275253969848882 1 1
0.289804230392874 0.289511870492612 1 1
0.262043770223266 0.261754119336879 1 1
0.217960632943128 0.217730994029489 1 1
0.243129324706051 0.24291175895572 1 1
0.237984981883361 0.237768966179042 1 1
0.0971331476468742 0.0970529832314806 1 1
0.0723875467368246 0.072342549434362 1 1
0.306471379886021 0.30618012149283 1 1
0.153150211463871 0.152984036850847 1 1
0.134554143123996 0.134416278021205 1 1
0.299646802808606 0.299356586844384 1 1
0.210819976120974 0.210567970476299 1 1
0.293149752253657 0.292829229866838 1 1
0.247647590288527 0.247427826834794 1 1
0.245622165798255 0.245365405277715 1 1
0.263659072922413 0.263337781209471 1 1
0.32966693738279 0.329302125816527 1 1
0.169832539452758 0.169652199167357 1 1
0.182026901976899 0.181867237287727 1 1
0.219960340066943 0.219716365836149 1 1
0.328270668162377 0.327947756965546 0 0
0.27976064020437 0.279470246381605 1 1
0.262975513812465 0.26274149569687 1 1
0.0993213925194022 0.0992142704397813 1 1
0.113411092068564 0.113314519983155 0 0
0.253466288828041 0.253198570353549 1 1
0.282686050514374 0.28236194003481 1 1
0.218159943071629 0.217919447169338 1 1
0.170776810690124 0.170604084521774 1 1
0.227891901809486 0.227644789756413 1 1
0.191301698763794 0.191114240790672 1 1
0.229367561152977 0.229153986892408 1 1
0.149075641805294 0.148905221100606 1 1
0.300178940916225 0.299846587874977 0 0
0.169243086629171 0.169057555769182 1 1
0.20574113989794 0.205543366355975 1 1
0.265814179139341 0.265547824981594 1 1
0.290530929567318 0.290231110640128 1 1
0.317246096168769 0.316971672624125 0 0
0.257943964130868 0.257683362898935 1 1
0.276189941213895 0.275910079796348 0 0
0.1330064360803 0.132887317447763 1 1
0.163015054573279 0.162824563535968 1 1
0.133080567942819 0.13296118658252 1 1
0.227233557978234 0.226932245933755 1 1
0.233106891566746 0.232875955691469 1 1
0.128624080436668 0.128518315302496 1 1
0.234191817281247 0.233966622458084 1 1
0.243079519930829 0.2428473196058 1 1
0.117797079201297 0.117694037164295 1 1
0.272482917867677 0.272200773389785 1 1
0.229698437440311 0.229453338279224 1 1
0.143829032931939 0.143673907496356 1 1
0.211338255204767 0.211135603994637 1 1
0.280500934943688 0.280181641246177 1 1
0.152046447729529 0.151914324776515 1 1
0.165430139321774 0.165238324929864 1 1
0.253593471670289 0.25330278785167 1 1
0.229301743905092 0.229068405798684 1 1
0.203854613125874 0.203619494828286 1 1
0.192769924463663 0.192586249095219 1 1
0.279496565185917 0.279188446901179 1 1
0.156395096296254 0.156238068848584 1 1
0.207385158083261 0.207148906822123 1 1
0.194591956696638 0.194395627937648 1 1
0.128620779540827 0.12849234900271 1 1
0.308635638291285 0.308343838368305 1 1
0.150596150228388 0.150435431480202 1 1
0.150145530321137 0.149990133670277 1 1
0.134019766650335 0.13386121427994 1 1
0.193889176147219 0.193691291575245 1 1
0.347465310373204 0.347096455501305 0 0
0.250803672012336 0.250537726105002 1 1
0.031252121963401 0.0311853528681176 0 0
0.16948787482679 0.169309694805139 1 1
0.297114882068698 0.296769109898389 1 1
0.227269248269269 0.227033563075596 1 1
0.334959813324702 0.334634947940608 1 1
0.23089184834042 0.230664209716348 1 1
0.208415298399459 0.208195789396746 1 1
0.192128726454431 0.191937848943703 1 1
0.247283605054467 0.246994513640885 1 1
0.257943418254244 0.257646696372852 1 1
0.138022114327044 0.137891625950714 1 1
0.200826145284154 0.200612400082755 1 1
0.237771015518905 0.237555384387568 1 1
0.226479121622866 0.22625483490936 1 1
0.242873789004106 0.242642066762513 1 1
0.168786732090797 0.168615411803385 1 1
0.279089227396284 0.278769654931729 1 1
0.241202240796775 0.24087837985904 1 1
0.275287640875245 0.274980104412011 1 1
0.0896163221498279 0.0895323377376309 1 1
0.106631508131611 0.106542101265655 0 0
0.0942584969987745 0.0941534811592101 1 1
0.228812519516304 0.228575311252918 1 1
0.134574390621368 0.13445334628417 1 1
0.128645079264381 0.128508252945016 1 1
0.189709524962106 0.189537128007054 1 1
0.334808877972306 0.334465623813096 0 0
0.288716438849373 0.288429493559103 1 1
0.149854258459367 0.149693465051284 1 1
0.264815331077891 0.264557472617884 1 1
0.256937876272318 0.256641793520857 1 1
0.32414698962128 0.323823494389649 0 0
0.205061831424605 0.204882201024613 1 1
0.193051196654963 0.19286429321927 1 1
0.19513976055589 0.194899501832485 1 1
0.15148651820872 0.151328077137939 1 1
0.0890735771291765 0.0889688912318229 1 1
0.210962683691024 0.210703493422111 1 1
0.12009228755642 0.119977778258628 1 1
0.177265221375916 0.177063513905525 1 1
0.250974471680631 0.250711826706515 1 1
0.136064190790743 0.135887206999116 1 1
0.182936327654261 0.182753602202053 1 1
0.170114510555001 0.169936164607055 1 1
0.253377390404561 0.253080300340009 1 1
0.0981821168996349 0.0980932984260088 0 0
0.254773703306181 0.254502508782578 1 1
0.139504075122001 0.139361107074911 1 1
0.0981258999882902 0.0980350671490924 1 1
0.135927264732687 0.135781678437723 1 1
0.180867252764837 0.180683453800367 1 1
0.1111871243622 0.111053033445863 1 1
0.206144133826322 0.205921492459854 1 1
0.300170647313367 0.299830059922379 1 1
0.218818797957359 0.218590389013784 1 1
0.0644024774706165 0.0643325039849519 1 1
0.120662118447375 0.120527603080932 1 1
0.20061847269858 0.200426816279309 1 1
0.120102715956332 0.120006116223336 1 1
0.248592946204365 0.248363155873602 1 1
0.208782048846953 0.2085599054157 1 1
0.123061535798332 0.122943513361762 1 1
0.197002425371222 0.196764819426853 1 1
0.227456483458153 0.227219794675734 1 1
0.151688396794672 0.151511197473625 1 1
0.0893611545056835 0.0892354471381665 1 1
0.12203725198474 0.121851845752238 1 1
0.132413653177999 0.132263185289469 1 1
0.27670419104725 0.276418745404544 0 0
0.0906678782648468 0.0905565649358952 1 1
0.28857619643604 0.288281558672895 1 1
0.264067049021719 0.263820970812457 1 1
0.114190678223917 0.114073947702102 1 1
0.143003424585157 0.142851641366566 1 1
0.190598898513222 0.190388911800888 1 1
0.239840082891565 0.239568435614935 1 1
0.250967523970713 0.250692241270574 1 1
0.0925584120505594 0.0924873008247218 1 1
0.340551260392199 0.340133487228667 1 1
0.128281888088114 0.128139200807793 1 1
0.239164110124137 0.23893327864455 1 1
0.257454795228008 0.257214505599987 1 1
0.318006472608254 0.317697807250508 1 1
0.176927730662453 0.176785061788958 1 1
0.157201313290665 0.157038613269053 1 1
0.145396666704886 0.145211476264707 1 1
0.193047941356663 0.192861308614392 1 1
0.229500549933445 0.229248677768758 1 1
0.109410742837641 0.109299757028622 1 1
0.132142270729594 0.132002042141925 1 1
0.0897775693052828 0.0896843995160001 1 1
0.112453465146636 0.112312052869242 1 1
0.125748639234056 0.12563785038425 1 1
0.160170115467477 0.160024790989899 1 1
0.131396428691835 0.131250249938964 1 1
0.25399927790145 0.253729566774448 1 1
0.212272455663164 0.212042395620631 1 1
0.141778916913868 0.141620085358896 1 1
0.162309831546049 0.162162649449933 1 1
0.202280274160548 0.202059059429386 1 1
0.267514339266054 0.267244485902919 1 1
0.205635990030848 0.205397522341577 1 1
0.140814789550115 0.140698786158583 1 1
0.120233190842495 0.120112242941621 1 1
0.220599509695461 0.220363313016897 1 1
0.189150319827622 0.18895335063902 1 1
0.205288550950355 0.205051082106963 1 1
0.191232556898493 0.191040647588288 1 1
0.110175256745309 0.110025072477338 1 1
0.286877482626356 0.286586380222722 1 1
0.188091716479832 0.187862679563403 1 1
0.143194455559953 0.143006437199914 1 1
0.22263443579161 0.222424525305236 1 1
0.229820492132177 0.229554557406565 1 1
0.163339048722319 0.163164530703606 1 1
0.169071199953169 0.168890845723397 1 1
0.194923941948996 0.194729744898131 1 1
0.180046459545572 0.17987065170215 1 1
0.15161019261408 0.151478007811627 1 1
0.234899699032034 0.234605185010773 1 1
0.0429693368570762 0.0429407106631564 0 0
0.200524804963282 0.200317162002662 1 1
0.252658721705043 0.252373091448503 1 1
0.232114423256764 0.231886839641691 1 1
0.22416250088707 0.223910428734258 1 1
0.323410274134083 0.323104176726535 0 0
0.206537321530149 0.206313085120525 1 1
0.22167322698158 0.221473192332712 1 1
0.166812227422901 0.166637421127241 1 1
0.218497698731817 0.218287475495969 1 1
0.22654726832947 0.226293440460614 1 1
0.283058967518015 0.282805650392293 1 1
0.170743322691141 0.170552693473002 1 1
0.163143933140326 0.162951166294062 1 1
0.0893374467138139 0.0892397053524523 1 1
0.247155778480626 0.246890985097411 1 1
0.174590911598402 0.174434704912851 1 1
0.185473623267942 0.185295123336211 1 1
0.350149644869218 0.349772990113014 0 0
0.131732729288267 0.131577796729085 0 0
0.198205433278988 0.198040155764538 1 1
0.12822649729833 0.128109779891553 1 1
0.265280159472087 0.265024176000975 1 1
0.143031983288414 0.142883998329777 1 1
0.178670835022637 0.178498301069803 1 1
0.261867647943367 0.261567760380152 1 1
0.156946048496834 0.156786135163524 1 1
0.173117433121198 0.172977275216373 1 1
0.232210273416659 0.231926549732004 1 1
0.18113460426442 0.180933893590036 1 1
0.297767679295334 0.297441412155356 1 1
0.091922696860991 0.0918254805000656 1 1
0.328546995203336 0.328158072513459 0 0
0.20965269621996 0.209427012206249 1 1
0.22144905510311 0.221238067471833 1 1
0.151215764623541 0.151009703426288 1 1
0.199040278095815 0.198837338955599 1 1
0.247869271381204 0.247581805013208 1 1
0.220755649050853 0.220562694132843 1 1
0.21621109812494 0.216005732194307 1 1
0.150074685759063 0.149925555377527 1 1
0.176419305991125 0.176232384892028 1 1
0.119583111466786 0.119473920817777 1 1
0.0153664686953747 0.0153292239767503 0 0
0.157129576108355 0.156971178250671 1 1
0.239429238258628 0.23918147736114 1 1
0.309925381000423 0.309611274848245 0 0
0.114718797267307 0.114608564735118 1 1
0.157447668155375 0.157319152554164 1 1
0.15708595775274 0.156887419542839 1 1
0.183807923152839 0.183608462276317 1 1
0.207881532188342 0.207671273553771 1 1
0.213098669914015 0.212886160321981 1 1
0.167528931557309 0.167337710164771 1 1
0.216447030207385 0.216175437403779 1 1
0.151993034126159 0.151789426043499 1 1
0.12610131699721 0.12596344886225 0 0
0.226561458926195 0.226334050618222 1 1
0.161055924469935 0.160890862088849 1 1
0.270770333290161 0.270516074013946 1 1
0.115914129159783 0.115830942276654 1 1
0.135925893042653 0.135809253383278 1 1
0.15943015199295 0.159271310697863 1 1
0.355754007948678 0.355414770904341 0 0
0.282821939389004 0.282552523220056 1 1
0.24220901091004 0.241971049193338 1 1
0.202755622138604 0.202480268706071 1 1
0.244929824774986 0.244688976884401 1 1
0.173197264723186 0.172994575678124 1 1
0.204072716035635 0.203845874019398 1 1
0.312987299512408 0.31270020976009 1 1
0.324011617856475 0.32367842841886 1 1
0.294225921505694 0.293914103097879 1 1
0.170989794694794 0.170798128414587 1 1
0.0864401791550556 0.0863574273283802 0 0
0.262713767218459 0.262433475752032 1 1
0.296270528036849 0.295973827536085 1 1
0.211382193089666 0.211180420650436 1 1
0.182046824321195 0.1818584219168 1 1
0.248369826985013 0.248127506803073 1 1
0.182918677608468 0.182746212757125 1 1
0.0833916045672413 0.0833095316414983 1 1
0.239504102586106 0.239271079697931 1 1
0.16439318124807 0.164212857568783 1 1
0.180122421288538 0.179920444586461 1 1
0.1957189007281 0.195544974353172 1 1
0.150065506251802 0.149892648109231 1 1
0.195199864261869 0.194986432521001 1 1
0.168516892442786 0.168349386495367 1 1
0.170477243331741 0.170318833372967 1 1
0.0481862163885957 0.0481344361703466 0 0
0.220640154570107 0.220410033369371 1 1
0.172717781605821 0.172547298372466 1 1
0.205737725262633 0.205536966098946 1 1
0.214586373790325 0.214395383671155 1 1
0.248516365114335 0.248258962052697 1 1
0.224521500342419 0.224306742650974 1 1
0.238947141794312 0.238682500595375 1 1
0.271653632246026 0.27136724305648 1 1
0.19777210452358 0.197536175051179 1 1
0.218067744541485 0.217843641426168 1 1
0.0419396384899188 0.041866584531828 0 0
0.27409622020702 0.273827882354747 1 1
0.246755550332691 0.246524497948118 1 1
0.12166484764532 0.121531641055886 1 1
0.176505038070319 0.176285066176407 1 1
0.288322853926585 0.288032317930739 1 1
0.220302131416729 0.220072663581684 1 1
0.220295675767951 0.220038703994247 1 1
0.395791979165723 0.395364434693957 0 0
0.17951712803637 0.179315419750592 1 1
0.220749176284859 0.220536283339095 1 1
0.126120836571716 0.125979803043652 1 1
0.291717344709767 0.291433069088806 1 1
0.157370177343776 0.157215670244178 1 1
0.205132950193343 0.20491595980651 1 1
0.228247348280079 0.228010869353713 1 1
0.175044031550663 0.174866281843319 1 1
0.271762508343035 0.271491363735052 1 1
0.246729487948021 0.246439482339994 1 1
0.236193476334492 0.235953444590342 1 1
0.182513923804205 0.182328735884349 1 1
0.221260626984004 0.220996964179464 1 1
0.187514959951012 0.187316545137406 1 1
0.172321303863254 0.172136020122506 1 1
0.203526967673239 0.203279882784645 1 1
0.14016143869523 0.140025298300154 1 1
0.225129976765222 0.224873866112627 1 1
0.169458616633505 0.169289947001851 1 1
0.082036820815248 0.0819465651789859 1 1
0.236285039886016 0.236037950352767 1 1
0.23008181916024 0.229862947509936 1 1
0.300135850824555 0.299839542535751 0 0
0.213194727305929 0.212940455802841 1 1
0.213622808935793 0.213381102292382 1 1
0.209129687001926 0.208872726028458 1 1
0.171869638380369 0.171660674126264 1 1
0.253759080794369 0.253492310476554 1 1
0.162771538295467 0.162633071584501 1 1
0.230916800805122 0.230713496796122 1 1
0.139293996322724 0.139171783600626 1 1
0.279857049308118 0.279579670363207 1 1
0.185304687644695 0.185108377464904 1 1
0.175533388833751 0.175363097127024 1 1
0.213968777336867 0.213759479708668 1 1
0.240110799676864 0.239850823516535 1 1
0.162913829577995 0.162745920091837 1 1
0.217425938003375 0.217254934344372 1 1
0.200998435569043 0.200793521967597 1 1
0.214877700682299 0.214676673527352 1 1
0.0639297073665584 0.0638686963083698 0 0
0.261887527585233 0.26160002138544 1 1
0.156306005674817 0.156146006703609 1 1
0.347949484677572 0.347585815552758 0 0
0.113223221503812 0.113100918127436 1 1
0.134475807054179 0.134363480349109 1 1
0.279420510590125 0.279143436051346 1 1
0.239036336679465 0.238814383038997 1 1
0.267936042750861 0.267617757617705 1 1
0.239050875890676 0.238815237058909 1 1
0.239686829488432 0.239421722671568 1 1
0.327306158331887 0.32701909012196 1 1
0.238139366634181 0.237890955361534 1 1
0.244878254761982 0.244600558003844 1 1
0.137981174499699 0.137834403147797 1 1
0.212582139242882 0.212374807027303 1 1
0.196130829582704 0.195927144320679 1 1
0.207176026613032 0.206987749068386 1 1
0.28018045358295 0.279914646614867 1 1
0.0585696243773554 0.0584846777653829 0 0
0.135832318423671 0.135669622707889 1 1
0.133862430718188 0.133732348696081 1 1
0.186213986866813 0.186040399586096 1 1
0.185638365373657 0.185445286814051 1 1
0.225420723918384 0.225178456917132 1 1
0.181060299646128 0.180863455289652 1 1
0.221005020220559 0.220816082974207 1 1
0.0892167214755156 0.0891326988500986 0 0
0.0910114805606421 0.0909010510814876 1 1
0.141171757602072 0.141029114268981 1 1
0.109017522694609 0.108884642377524 1 1
0.00266843226276159 0.00265413422378981 0 0
0.210019762886783 0.209811655290988 1 1
0.242654277661364 0.24235980416077 1 1
0.204452521118859 0.204275205029964 1 1
0.176008660465859 0.17583776423975 1 1
0.217699225362213 0.217481517067021 1 1
0.241623612640675 0.241385208772907 1 1
0.370258197129609 0.36988123000387 0 0
0.221443771885201 0.221161181900521 1 1
0.118192871142451 0.118065862906236 1 1
0.292898475852438 0.292641435118428 1 1
0.116914199299897 0.116781190830593 1 1
0.232884366033553 0.232617968316539 1 1
0.256905319237377 0.256625830531852 1 1
0.0685652074242591 0.0685026948409513 0 0
0.150293702284053 0.150124374063911 1 1
0.233258456081281 0.233004315224642 1 1
0.176828243455156 0.176638699910381 1 1
0.237143511642339 0.236895205739888 1 1
0.22092190082004 0.220700476417762 1 1
0.122953239050804 0.122830656056072 1 1
0.116477115784876 0.116366049986353 1 1
0.256018624063403 0.25572340529657 1 1
0.191588563235669 0.191378356817712 1 1
0.18063824178091 0.180497620355675 1 1
0.122367556421191 0.122275105572356 1 1
0.246509621090759 0.24628031331758 1 1
0.154270228343623 0.154095014536502 1 1
0.128870429561267 0.128766530514737 1 1
0.108046508175675 0.107907159477563 1 1
0.242321486546029 0.242083044049838 1 1
0.163789213333358 0.163609210080395 1 1
0.137094688590015 0.13696014316725 1 1
0.10378454947779 0.103690376222668 1 1
0.174345584607583 0.174158492101825 1 1
0.163173772249264 0.163034727298069 1 1
0.269241382778518 0.268965330224571 1 1
0.245008979374588 0.244774827309251 1 1
0.204060161141461 0.203850562289324 1 1
0.0915059525528116 0.0914029960075852 1 1
0.139562240293883 0.139413616989975 1 1
0.130157459938858 0.13007448866206 1 1
0.237963140410538 0.237723810090598 1 1
0.205278812559576 0.205067527153554 1 1
0.216530684066209 0.216282285626213 1 1
0.207305899307304 0.207109599532724 1 1
0.156580249406814 0.156419912243619 1 1
0.219200358826562 0.218969290778119 1 1
0.286650786602892 0.28634563225086 1 1
0.221589993804757 0.221375588553622 1 1
0.211090639178989 0.210878121270226 1 1
0.163297121172397 0.163088906865929 1 1
0.198725751052548 0.198532905460391 1 1
0.183147399531242 0.182963645221886 1 1
0.185326920882264 0.185135159922174 1 1
0.265452324492031 0.26513359173722 1 1
0.277031480631407 0.276725000050485 1 1
0.140406708137104 0.140246098937953 1 1
0.0435794656241206 0.0435348095691308 0 0
0.179021005612405 0.178856222645971 1 1
0.237534848231244 0.237311952430672 1 1
0.241115944169362 0.240909228475081 1 1
0.138811706279143 0.138652854327454 1 1
0.257450410737005 0.25716652875121 1 1
0.246586067940863 0.246342723214343 1 1
0.246705477290423 0.246443970828738 1 1
0.12462831146484 0.124487662486187 1 1
0.265828583715165 0.265512969703902 1 1
0.201490060792297 0.201268675359937 1 1
0.277230730755882 0.276926583815229 1 1
0.192378964917078 0.192215626783709 1 1
0.0834083089122973 0.0833314273613393 1 1
0.313864251302797 0.313586248715638 0 0
0.164009104090979 0.163848164063095 1 1
0.145602287434056 0.145435497800539 1 1
0.200199539339162 0.199989452078464 1 1
0.264446352086575 0.264122971710179 1 1
0.275645451812111 0.275348797068085 1 1
0.262540648669187 0.262309902608419 1 1
0.22725656335532 0.227046840640708 1 1
0.246730459974696 0.246484900862709 1 1
0.174940257923306 0.174796287200138 1 1
0.0698247575117858 0.0697447969110095 0 0
0.16869927358038 0.168496432880274 1 1
0.062081229899224 0.0620371422785664 0 0
0.200126203013415 0.199919870354523 1 1
0.120352932722997 0.1202323459209 1 1
0.172764951020548 0.17256217358056 1 1
0.17885015121055 0.178682159358717 1 1
0.142315010580097 0.142141934215945 1 1
0.176832189423963 0.176636196929442 1 1
0.188285905686832 0.188042631146471 1 1
0.213951101456233 0.213728783408083 1 1
0.0794312824404998 0.0793298803945131 1 1
0.145959957538468 0.145798218811806 1 1
0.189243111928023 0.189019787714191 1 1
0.375175114689558 0.374700815462872 0 0
0.255227776412652 0.25492650116701 1 1
0.241569757912153 0.241309198408511 1 1
0.228843615918833 0.228575641170063 1 1
0.164419193392587 0.164230353380814 1 1
0.208031311389717 0.207843042379746 1 1
0.25497752973118 0.254738366078661 1 1
0.271730014528409 0.271456190664952 1 1
0.312248209080757 0.311946577972013 1 1
0.193347760855366 0.193143471609581 1 1
0.292477210922117 0.292179193821961 1 1
0.205489409648288 0.205260377692329 1 1
0.232706741468968 0.232468353436996 1 1
0.209470508502572 0.209235601221042 1 1
0.228673369373813 0.228448291466595 1 1
0.0642991598617109 0.0642441812586081 1 1
0.11485983764033 0.114742398460805 1 1
0.231503862142996 0.231235545874414 1 1
0.129481169911155 0.129361846412936 1 1
0.242412779301659 0.24219215406656 1 1
0.0970569169518512 0.0969578012566228 1 1
0.264730390868812 0.264477313267957 1 1
0.328334524739406 0.327945499956136 0 0
0.233644060786709 0.233411932107626 1 1
0.222062743504607 0.221831050618091 1 1
0.224772651988819 0.224534460412151 1 1
0.171423810806332 0.171259440898922 1 1
0.250742912652683 0.250480995575856 1 1
0.18962076024963 0.189439328748712 1 1
0.188699540621138 0.188549499067291 1 1
0.250650166688685 0.250376533340704 1 1
0.169165986822257 0.16902012320697 1 1
0.157159519668761 0.157007702516374 1 1
0.175286645805881 0.175094738247587 1 1
0.179745719988156 0.179566482029458 1 1
0.198063427404885 0.197856597928515 1 1
0.286789271627737 0.286486255672551 1 1
0.218441638084913 0.218198617201759 1 1
0.239794690350567 0.239524834772859 1 1
0.22399050049932 0.223762460330309 1 1
0.12162341317946 0.121482594523808 1 1
0.3111727893307 0.310829806736241 1 1
0.152399220776221 0.152187302801314 1 1
0.228549310173142 0.22828975126677 1 1
0.170546781467436 0.170349170187599 1 1
0.178102651977611 0.177921959000744 1 1
0.278961066389721 0.278676984393019 1 1
0.199743166859836 0.199527184364509 1 1
0.170566958349735 0.170403718336363 1 1
0.193740149671457 0.193518420985673 1 1
0.250980160735902 0.250661663629596 1 1
0.212637039987256 0.212366814021513 1 1
0.231282374335153 0.231024339609872 1 1
0.154676531602472 0.154508290268025 1 1
0.133395104989822 0.133229276434648 1 1
0.157215390441666 0.157045456182895 1 1
0.192986457781145 0.192760582193447 1 1
0.203893373670568 0.203664957121253 1 1
0.260351548750191 0.260080370289972 1 1
0.228056151451615 0.227849232368993 1 1
0.326848613432697 0.32650430299578 0 0
0.10438179831315 0.104289274092843 1 1
0.182434503256055 0.182240559257384 1 1
0.199510932929477 0.199317657515959 1 1
0.239205770369513 0.238951426289769 1 1
0.0798277548849406 0.0797556830556547 1 1
0.0320972488830409 0.0320785924071326 0 0
0.147939091976458 0.147777361796045 1 1
0.276958670882445 0.276665025318805 1 1
-0.0317832365984966 -0.0317504444507504 0 0
0.239633275233783 0.239385581290755 1 1
0.279474040965558 0.279205507131137 1 1
0.16956262492631 0.169413678084846 1 1
0.150053671707648 0.149889091802938 1 1
0.223508890520846 0.223318476773681 1 1
0.21200920070273 0.211799706999364 1 1
0.151097795740614 0.150968446517371 1 1
0.129126471450733 0.12899215236163 1 1
0.144770444350849 0.144617586297184 1 1
0.229214432070321 0.228917676856009 1 1
0.150278158565032 0.150152351952856 1 1
0.125584226388682 0.12541946218229 1 1
0.0689222187323063 0.0688444793282345 0 0
0.0731950669397667 0.0731194904995102 1 1
0.285968865835207 0.285701737119857 0 0
0.30872693710321 0.308400981496533 1 1
0.228094542932643 0.227861807799473 1 1
0.174800652337581 0.17464074812931 1 1
0.216751608766765 0.216565289535853 1 1
0.236315800429085 0.236049282047866 1 1
0.0680863227283175 0.0680303867495823 1 1
0.16757230593331 0.167410960689814 1 1
0.32387808357928 0.323503994334712 1 1
0.0249865279329298 0.0249735163127898 0 0
0.283365133215709 0.283060651902199 1 1
0.319565595633572 0.319267791639915 1 1
0.300011052561407 0.299711907250494 0 0
0.309399602973348 0.309089822367204 1 1
0.153967108985902 0.15382862626667 1 1
0.196660610053051 0.196475146755167 1 1
0.120565652172962 0.12047133577242 1 1
0.257021371914166 0.256766518845746 1 1
0.281965805019797 0.281690174127518 1 1
0.141188822908865 0.1410680508996 1 1
0.222347748777058 0.222096656005413 1 1
0.155030789597678 0.154874761682179 1 1
0.252479678367473 0.252229188733037 1 1
0.201074054424056 0.200873108459003 1 1
0.167852600093821 0.167653748212693 1 1
0.321534431831338 0.321174910171736 0 0
0.288331639004411 0.288048654318762 1 1
0.21905687214727 0.218823704555613 1 1
0.192074216077479 0.191864298708588 1 1
0.169943169557066 0.16979115431226 1 1
0.117727229634118 0.117610846197303 1 1
0.204374646983736 0.204181576278113 1 1
0.0172531955811214 0.0172493405805783 0 0
0.127635279592645 0.127511675388372 1 1
0.188030480551075 0.187806737342811 1 1
0.242417129639563 0.242192740628008 1 1
0.0615010387309819 0.0614193894590384 1 1
0.195512861077254 0.195313384625095 1 1
0.236127066029836 0.235876651877925 1 1
0.223390287628949 0.223149229176804 1 1
0.0683199242773615 0.068268937176403 0 0
0.283333546059817 0.282973810657012 1 1
0.147475198915624 0.147315635215922 1 1
0.228011584955405 0.227766586859698 1 1
0.0556190396764301 0.0555343217209167 0 0
0.110230746253985 0.110104530218874 1 1
0.246062221505713 0.245839753150047 1 1
0.263700532891592 0.263454808969876 1 1
0.188621409057724 0.188468982375673 1 1
0.233931977507273 0.233720134398703 1 1
0.159337191114282 0.159153048625534 1 1
0.0802465987051113 0.0801807134279031 1 1
0.126312297680876 0.126190736043944 1 1
0.114941842953052 0.114829357968703 1 1
0.170061749528018 0.169867624715042 1 1
0.223528909059848 0.223288961988895 1 1
0.202746475982235 0.202532165917752 1 1
0.238399113121954 0.23820656844267 1 1
0.144476303178055 0.144314002831945 1 1
0.213625229740312 0.213347329794337 1 1
0.189549419117899 0.189345248242377 1 1
0.217921180431478 0.217681641183063 1 1
0.215085327999427 0.214863921636183 1 1
0.289351473044624 0.289028768665432 1 1
0.230625425053337 0.230421606551029 1 1
0.246043741657013 0.245783281833452 1 1
0.200673366769695 0.200442296219384 1 1
0.116803097962757 0.116688223686914 1 1
0.300777248407407 0.30045965564594 0 0
0.19560518715164 0.195392084616749 1 1
0.235558260248211 0.23533331130926 1 1
0.0673946315102982 0.0673517898374278 1 1
0.242248001264592 0.241953482505717 1 1
0.304231004116344 0.303937579972141 1 1
0.154933721044422 0.154793741054643 1 1
0.253869246217712 0.253630448755195 1 1
0.2152218731549 0.215000621518345 1 1
0.13695265231292 0.136801642207032 1 1
0.267034469912941 0.266795209055994 1 1
0.22320543209196 0.222996564943432 1 1
0.182301332780969 0.182120478702208 1 1
0.0614119052139927 0.0613542831845528 0 0
0.0692080116905583 0.0691586267099383 1 1
0.220718180017697 0.220472823085511 1 1
0.261335473443071 0.261059433337211 1 1
0.159329416559408 0.159141391159268 1 1
0.315408968299924 0.31507792411069 0 0
0.162435106821415 0.162272169486358 1 1
0.199047941453394 0.198835286197678 1 1
0.192561963931269 0.192387727029857 1 1
0.126472041344205 0.126359758128421 1 1
0.150684633700657 0.150540144463489 1 1
0.236740128336068 0.236538886486133 1 1
0.25817253210287 0.257907989027146 1 1
0.278839882179669 0.278540956975797 1 1
0.207948461867618 0.207728144409052 1 1
0.273601416004301 0.273340876886073 1 1
0.167172265479433 0.167012661606383 1 1
0.170791542922692 0.170649417858987 1 1
0.184096963058457 0.183859211819199 1 1
0.243490073472617 0.2432759422417 1 1
0.177911646284396 0.177707578930636 1 1
0.189874266010985 0.189683302333156 1 1
0.227729246004018 0.227499406457019 1 1
0.151383208016182 0.151234836486436 1 1
0.185187910931761 0.1849957713069 1 1
0.0740017683907899 0.0739373882072069 0 0
0.190554755775677 0.190346122684508 1 1
0.247931225942368 0.24766895699996 1 1
0.276269788877351 0.275999499573358 1 1
0.222041980142472 0.221805700833203 1 1
0.270964073691768 0.270672819948975 1 1
0.238815355097729 0.238567660858516 1 1
0.254870617329998 0.254613542926359 1 1
0.085132527647662 0.0850558601241606 0 0
0.113156808803399 0.113035223331408 1 1
0.214372443437389 0.214172869962175 1 1
0.28063721137857 0.280333081330102 1 1
0.191751189201994 0.191558683967725 1 1
0.189930108594557 0.189734680341702 1 1
0.243866603614107 0.243611528361852 1 1
0.164647290701173 0.164439935147189 1 1
0.150559953890397 0.150432824138946 1 1
0.160047756980186 0.159875356717812 1 1
0.472718531400255 0.472234285110773 0 0
0.231016206220771 0.230796891783423 1 1
0.270727611434647 0.270485639001796 1 1
0.244626803228077 0.244376750993066 1 1
0.245314792894784 0.245056460804243 1 1
0.24127320462435 0.24103207588693 1 1
0.135977698086063 0.135813219171294 1 1
0.231471961115087 0.231217958016772 1 1
0.0757223727297312 0.0756226195629649 0 0
0.26409514322874 0.263834925952687 1 1
0.288709700205369 0.288427300700453 1 1
0.167620507091856 0.167417131411075 1 1
0.208868307332212 0.208646097434968 1 1
0.224894899105646 0.224668031192583 1 1
0.223753556350983 0.223526268027578 1 1
0.236795899590167 0.236569190745 1 1
0.311207485884516 0.310865024135366 1 1
0.277137761851016 0.276873819582715 1 1
0.219045069824249 0.218822804471454 1 1
0.161643054424737 0.161402581606419 1 1
0.189729406717302 0.189543634450349 1 1
0.243307014494219 0.243086902117312 1 1
0.216361679321209 0.216158064878766 1 1
0.181318184466485 0.181149378217169 1 1
0.198576997820671 0.198351596165774 1 1
0.217240533292597 0.217036763897048 1 1
0.180094470752263 0.179895325547049 1 1
0.119798512895419 0.119689881863325 1 1
0.224236987028774 0.224022535979222 1 1
0.157654593564641 0.157497013189924 1 1
0.0799351584681387 0.0798640557508778 1 1
0.150798065023689 0.150636922739118 1 1
0.176709385120261 0.176538272956078 1 1
0.0972196928950174 0.0971343609457531 1 1
0.227429219389654 0.227184250883418 1 1
0.254630548065783 0.254356513235263 1 1
0.125146664301317 0.125000302114766 1 1
0.19050570917264 0.190280729741339 1 1
0.260041506245458 0.259805126588423 1 1
0.209553182065382 0.209336945834679 1 1
0.279524639045104 0.279180106883485 1 1
0.216215176617304 0.215983162297848 1 1
0.288390248569908 0.288092677992306 0 0
0.164569716315713 0.164431768416255 1 1
0.175238626570827 0.175052453973811 1 1
0.32534743931099 0.325059188780388 1 1
0.140889663328359 0.140764574367017 1 1
0.172790688457136 0.172600875598715 1 1
0.119119976770843 0.11899737104228 1 1
0.201514449366413 0.201310993069316 1 1
0.343048222682102 0.342648448651118 0 0
0.190366893676489 0.190179872882485 1 1
0.235301318127989 0.235081055336368 1 1
0.264743313195873 0.264519038784478 1 1
0.0767258794958403 0.0766410040216114 0 0
0.20049655834926 0.200278959903701 1 1
0.134320593856404 0.13418076803148 1 1
0.228424138586389 0.228232976662361 1 1
0.20220054312651 0.201987275300734 1 1
0.279732201735842 0.27945080418429 0 0
0.0906333184893895 0.0905516058926103 1 1
0.114392255809077 0.114259518104852 1 1
0.280445933951798 0.280159323470464 1 1
0.274841929572755 0.274559001173462 1 1
0.0306135222860327 0.0305847247077278 0 0
0.313775718290018 0.313460705644324 0 0
0.140105966707633 0.139938142327175 1 1
0.20131565056362 0.201086101164363 1 1
0.280189406136067 0.279933939402242 1 1
0.271973565568408 0.27169918051792 1 1
0.0978533279933684 0.0977669487006346 1 1
0.197616230116585 0.19745433529918 1 1
0.164952840864594 0.164789927342211 1 1
0.305589977440867 0.305290429311036 0 0
0.125717599880803 0.125589589777381 1 1
0.168959233291159 0.168766535159759 1 1
0.200780858051028 0.200556402484892 1 1
0.133855522013826 0.133743176003686 1 1
0.230022973380991 0.229808525473469 1 1
0.295560770576253 0.295223538855516 1 1
0.0891148088809966 0.0890453832408724 0 0
0.14271380453528 0.142544517958264 1 1
0.183253477398431 0.183071040925894 1 1
0.275226380045989 0.2749819131572 1 1
0.273125090608234 0.272826283642939 1 1
0.174363819821547 0.174162478914846 1 1
0.23861084015775 0.238348429460851 1 1
0.201235655510289 0.201041982906171 1 1
0.194939138488522 0.194755479898482 1 1
0.264019696576874 0.263705988648747 1 1
0.243515575580745 0.243274882944054 1 1
0.225883984201605 0.225689760325412 1 1
0.247220255976001 0.246979535540573 1 1
0.159140817035163 0.158963303212347 1 1
0.170600343565752 0.170433585247429 1 1
0.306952862368308 0.306630756494412 1 1
0.113400936242317 0.113264315871311 1 1
0.0584005850245809 0.0583509932779346 0 0
0.127611765679676 0.127504181453374 1 1
0.0487679988949423 0.0487249224046115 0 0
0.209005361775645 0.208778690107422 1 1
0.285779967972535 0.285482445984682 1 1
0.223036100545298 0.22278640439916 1 1
0.145241630878458 0.145075480836395 1 1
0.0849684370894856 0.0848811190848784 1 1
0.06467161061603 0.0645921484493916 0 0
0.312633763887506 0.312278496661197 1 1
0.158211402528445 0.158069807372741 1 1
0.142488428413154 0.142378907133979 1 1
0.213021566867175 0.212774664160165 1 1
0.244130455701989 0.24385544641136 1 1
0.25392502039936 0.253682525565283 1 1
0.293564500325368 0.293258024030251 1 1
0.235680686885621 0.235428799158582 1 1
0.184593364234635 0.184391703355653 1 1
0.169843484460135 0.169654355819934 1 1
0.203593933288886 0.203384320468231 1 1
0.203424718554584 0.203196341913014 1 1
0.239420236383852 0.23917645170395 1 1
0.276961304780112 0.276626433414979 1 1
0.0833556992759248 0.0832830122178841 1 1
0.293473948867141 0.293125652284371 1 1
0.120515510882203 0.120344104911244 1 1
0.097110325606761 0.0969700063524738 1 1
0.283603691783264 0.283347547610744 1 1
0.170663505841216 0.170459005137431 1 1
0.201557806497176 0.201285632847481 1 1
0.316983962837509 0.316652821297713 0 0
0.149475029515627 0.149302970628922 1 1
0.204944944504226 0.204715047131174 1 1
0.264053145546736 0.263764585040878 1 1
0.330875583489681 0.330588944632741 0 0
0.219674173557349 0.219495877493458 1 1
0.129417211503627 0.12928565489781 1 1
0.139845330940542 0.13971188182026 1 1
0.216579587083285 0.216354330319741 1 1
0.21448251857139 0.214261316853415 1 1
0.110806526988893 0.110704088922627 1 1
0.162415125377747 0.162197682720027 1 1
0.110333655128259 0.110211941403847 1 1
0.140992978280554 0.140874084027393 1 1
0.319068090363081 0.318730650907415 1 1
0.239498632597291 0.239209967882627 1 1
0.183664037767759 0.183495667579199 1 1
0.249459912756989 0.249217412611392 1 1
0.212184464684787 0.211976320544163 1 1
0.398931665473071 0.398497386167558 0 0
0.0695325094655062 0.0694718074326704 1 1
0.182070725571047 0.181867568874178 1 1
0.185329227675596 0.185123281846705 1 1
0.117053186219703 0.116935677008551 1 1
0.147408364222347 0.147278336194787 1 1
0.237699115231919 0.237465872542523 1 1
0.182954385740946 0.182776694457095 1 1
0.214471689585339 0.214255167634636 1 1
0.160710228035095 0.160530499587397 1 1
0.429051062301097 0.428610373558902 0 0
0.238526619641963 0.23831762828037 1 1
0.184791946288209 0.184614797365532 1 1
0.2234246650365 0.223192058457418 1 1
0.142083988890316 0.141948113796835 1 1
0.190353325372253 0.190156262911811 1 1
0.204635813162514 0.204381819293418 1 1
0.284948119428686 0.284671075347903 1 1
0.226086158913038 0.225857848745491 1 1
0.240192783026407 0.239958314647812 1 1
0.325863472647404 0.32550479121705 0 0
0.133080343207739 0.132939465893484 1 1
0.184459598040292 0.184285199866375 1 1
0.194983860663301 0.19472754198105 1 1
0.165451978075981 0.165300225696177 1 1
0.123584167392264 0.123469473846652 1 1
0.155293662354393 0.155121464079431 1 1
0.107483560380385 0.107390474459459 1 1
0.21061969953725 0.210381391058183 1 1
0.199866102548257 0.199618134349209 1 1
0.267694590813598 0.267403041164114 1 1
0.172849824144289 0.172671550984224 1 1
0.107991514684161 0.107886140281327 1 1
0.323212247558426 0.322866516687768 1 1
0.179221582657907 0.179047094778574 1 1
0.179974690836971 0.179801790952327 1 1
0.15507498010039 0.154919228195691 1 1
0.139886228496122 0.139745016439079 1 1
0.149706888570935 0.149580197219895 1 1
0.203578703584424 0.203365394456623 1 1
0.118462543289275 0.118344171432441 1 1
0.177476728074131 0.177311635745593 1 1
0.264780625219421 0.264524088572678 1 1
0.224831401483594 0.224602575595064 1 1
0.269271021842607 0.269002324703933 1 1
0.179913881796194 0.179760025443423 1 1
0.281625745030296 0.281343285206851 1 1
0.215186206412475 0.214957404001028 1 1
0.250517552863804 0.250211486653842 1 1
0.273440119023654 0.273153690911356 1 1
0.101993394460929 0.10190676412157 1 1
0.19346590875066 0.193281127971886 1 1
0.3267377999941 0.326378769760874 0 0
0.166787468711865 0.16662769735254 1 1
0.115343061163147 0.115220524871579 1 1
0.264400848731325 0.264129414656806 1 1
0.254934320749156 0.254637925705997 1 1
0.261138917414348 0.260881668151243 1 1
0.0458242801869232 0.0457909176978381 0 0
0.148835511651143 0.148689445452241 1 1
0.163994956513504 0.163804700537618 1 1
0.182169116666322 0.181966419574832 1 1
0.354730763409637 0.354365602724084 0 0
0.309278518240194 0.308950059368695 1 1
0.240952694474412 0.240728705530374 1 1
0.102588785745612 0.102489978474401 1 1
0.0690407358483775 0.0689820835763482 0 0
0.21480251459481 0.214603515316296 1 1
0.230145721434276 0.229942521864575 1 1
0.251285830303698 0.251041171006031 1 1
0.267098487833719 0.26685348056587 1 1
0.247983050352916 0.247735373626488 1 1
0.30187158077337 0.301524001500634 1 1
0.116406814882771 0.116259457462544 1 1
0.24262949887651 0.242386333352211 1 1
0.145686374109873 0.145518943236093 1 1
0.0939918930476292 0.0939035176572761 0 0
0.29087831078846 0.290588635982925 1 1
0.241605474074795 0.241384797386998 1 1
0.21931767238384 0.219076620485689 1 1
0.234489731382719 0.23425635002176 1 1
0.214707011103993 0.214497978178518 1 1
0.114344558945588 0.114252297059762 1 1
0.268636430365667 0.268340540037988 1 1
0.26935343837544 0.26907933603701 1 1
0.257438437742932 0.257180725560549 1 1
0.231588011204482 0.231350964172265 1 1
0.165434404873285 0.165296422303032 1 1
0.356880646628577 0.356545563905741 0 0
0.166467246636407 0.166273555873085 1 1
0.228831103914994 0.228609826620556 1 1
0.142680332127967 0.142535589255793 1 1
0.164935703851585 0.164786550018072 1 1
0.282811459769755 0.282540618884555 1 1
0.209773199880344 0.209554131087557 1 1
0.258378013249147 0.258138584840565 1 1
0.163659724016655 0.163509229322534 1 1
0.19186554225611 0.191688902913787 1 1
0.278001817508813 0.277708662837009 1 1
0.211105143245494 0.210933551789742 1 1
0.220947933817299 0.220738872551227 1 1
0.105923443995531 0.105799981333129 0 0
0.275686007329272 0.27539347458984 1 1
0.143561720950143 0.143439218018447 1 1
0.295936271204072 0.295600622935067 1 1
0.239280264477603 0.239034470175241 1 1
0.246956473768251 0.246659157430532 1 1
0.184820734461804 0.184624841475608 1 1
0.280928979873126 0.28059530961398 0 0
0.133889775092018 0.1337479142124 1 1
0.229478344285624 0.229229955925453 1 1
0.304303299024709 0.303963731754028 1 1
0.250946335450142 0.250676728056742 1 1
0.172376738040099 0.172159076105061 1 1
0.223004988378938 0.222743680726827 1 1
0.302733318091548 0.302461071176642 0 0
0.125719248233593 0.125565860456694 1 1
0.14467488410378 0.144495708377174 1 1
0.288805595068309 0.288500255688693 0 0
0.314838233937189 0.314531075020911 0 0
0.229209301151049 0.22899070090428 1 1
0.101452832258287 0.101354421784937 0 0
0.240932534667474 0.240698823192673 1 1
0.0323464084315196 0.0323231959855063 0 0
0.293056388008019 0.2927752573562 1 1
0.206182213773664 0.20596899565676 1 1
0.0600857797071529 0.0600041490349906 0 0
0.235652538529982 0.235421704792122 1 1
0.106717102346546 0.10658616541422 1 1
0.220579861986548 0.220352623823546 1 1
0.152720310364289 0.152561691522735 1 1
0.272176383454258 0.271839279716016 1 1
0.20041142969453 0.200168640284034 1 1
0.246493700161238 0.246266282190076 1 1
0.306107692810518 0.305752918840232 1 1
0.148454489035865 0.148340681866031 1 1
0.166980465209141 0.166795254367982 1 1
0.201072468448672 0.200880484694716 1 1
0.157981925375209 0.157794165394047 1 1
0.313726569473825 0.313387929478178 0 0
0.194364403106324 0.194151361194767 1 1
0.258497140219091 0.258256919090335 1 1
0.240674824449974 0.240475391418992 1 1
0.275818687794417 0.275533695907032 1 1
0.159345527842841 0.15917484742493 1 1
0.252595756391024 0.252354687780225 1 1
0.192678129984306 0.192499580186232 1 1
0.281215544854965 0.280930618660986 1 1
0.151703355236723 0.151539276114091 1 1
0.308758207810214 0.308452291723095 1 1
0.162666528967003 0.1625106095463 1 1
0.266776689780368 0.266486316293659 1 1
0.169555072894567 0.169414039839432 1 1
0.326755620557939 0.32642270548551 0 0
0.275226101390854 0.274951389291636 1 1
0.115877889132053 0.115765457376653 1 1
0.266467713717257 0.266137828474696 1 1
0.277515874679617 0.277217068510532 1 1
0.195576058558765 0.195392012032543 1 1
0.186398434550992 0.186208087196522 1 1
0.232211271128169 0.232001590975615 1 1
0.258697616258839 0.258473403318216 1 1
0.164353200463342 0.164197744385913 1 1
0.381951918084867 0.381494166601386 1 1
0.258152309963354 0.257868245747318 1 1
0.103408107682665 0.103320488263819 1 1
0.229743731190373 0.229499602627579 1 1
0.183745818616775 0.183536197060036 1 1
0.195497585851748 0.195319333315336 1 1
0.281739772144678 0.281438595960242 1 1
0.15788380844072 0.157701767273281 1 1
0.288741971684201 0.288476477716416 1 1
0.259227423436731 0.258939419612411 1 1
0.0253812183512271 0.0253697909265589 0 0
0.114646859924129 0.114532444414367 1 1
0.0923219809242925 0.0922316221095915 0 0
0.0424295354945082 0.0424038005660663 0 0
0.216229114565824 0.216005850699845 1 1
0.195298455183653 0.195093237384882 1 1
0.360972378582917 0.360591066426251 0 0
0.278314790903592 0.277981844201697 1 1
0.227798309843562 0.227548104775512 1 1
0.174468208345465 0.174311928106234 1 1
0.292070172752897 0.291738530695271 1 1
0.178457773698505 0.178286399786028 1 1
0.170489033960937 0.170334823464687 1 1
0.170833801182013 0.170674469684989 1 1
0.194966732771272 0.194747272904929 1 1
0.237188652669339 0.236957769626135 1 1
0.0494768537853817 0.0494478645412201 0 0
0.197199468411134 0.196966766527961 1 1
0.189550060657423 0.189338615574093 1 1
0.137989143497181 0.137832263819372 1 1
0.285991699154494 0.285696816799331 1 1
0.160150231509016 0.160014421343042 1 1
0.125707494950026 0.125611376880812 1 1
0.127128619686235 0.12698512196525 1 1
0.215019141631051 0.214825083859808 1 1
0.0978211627449923 0.0977359474399746 1 1
0.247956257482952 0.247740870480918 1 1
0.239779374143537 0.239508525722863 1 1
0.23588058129718 0.23562171499341 1 1
0.179535228709479 0.179332101903577 1 1
0.177277464775318 0.177109860856042 1 1
0.177869521133801 0.177706600959031 1 1
0.125029928869831 0.12489617402255 1 1
0.132895988543748 0.132756060383437 1 1
0.270866886326499 0.270592407650785 1 1
0.194391560313148 0.194194497293707 1 1
0.177399474026996 0.177184519655128 1 1
0.192373917145075 0.192175251295264 1 1
0.251402016070942 0.251161073645276 1 1
0.229018482652146 0.228781773746639 1 1
0.287719760124124 0.287436752524786 1 1
0.214541166051533 0.214307319526723 1 1
0.237272815999567 0.2370084585314 1 1
0.144609736350237 0.144467691474344 1 1
0.212570145304871 0.21234962924018 1 1
0.149723652339254 0.149583779320084 1 1
0.189424627421084 0.189230132753921 1 1
0.209940813134415 0.20971322457649 1 1
0.149199677194319 0.149043027679999 1 1
0.277350454625218 0.277062905514314 1 1
0.236033703158708 0.235805250408648 1 1
0.145851992277002 0.145676122671403 1 1
0.211965139048741 0.211709932742895 1 1
0.18331102415912 0.183076461190088 1 1
0.198275692209656 0.198107451768872 1 1
0.319141944464485 0.318806638057398 1 1
0.236601496095819 0.236332571864078 1 1
0.283131509033195 0.282825623091912 1 1
0.23501539406588 0.234775119466627 1 1
0.175151292270104 0.174966978012265 1 1
0.228436624252553 0.228170772921167 1 1
0.295431788300577 0.295172113162661 1 1
0.280472932235893 0.280214616906414 1 1
0.0782851188308732 0.0782044346121058 1 1
0.221218940424508 0.220967912273811 1 1
0.232503417054333 0.232291227380222 1 1
0.203101842437174 0.202893102676468 1 1
0.0688467851482514 0.0687863867885282 0 0
0.219425054757538 0.219178279058299 1 1
0.195683513216777 0.19546644048261 1 1
0.128813762934606 0.128704094697889 1 1
0.27722275287591 0.276937812062321 1 1
0.0897267915159753 0.0896354090354438 0 0
0.100063118787436 0.0999492403688027 1 1
0.19466490321619 0.194455320656243 1 1
0.176441992262826 0.176234242328477 1 1
0.152803797330903 0.152654309453949 1 1
0.197257348993264 0.19707488936235 1 1
0.158804529598329 0.158658704775377 1 1
0.298164680655877 0.297872968487365 1 1
0.256675510243548 0.256390537956349 1 1
0.268937035717068 0.268675405158357 1 1
0.0052313104695194 0.00519469104056494 0 0
0.231054439886026 0.230818059138018 1 1
0.249664516701789 0.249394251458129 1 1
0.15585341621449 0.155674822985066 1 1
0.244357328782517 0.244068993211086 1 1
0.195140069435031 0.194945679539055 1 1
0.0761426782455699 0.0760675989141888 0 0
0.175023865150505 0.174860870352472 1 1
0.195193485700042 0.195008349284113 1 1
0.317627350357656 0.317310940804641 1 1
0.249884010411979 0.249617680050298 1 1
0.249734331022549 0.249470258451116 1 1
0.0542841647022791 0.0542365552067501 0 0
0.172855221756902 0.172704223852221 1 1
0.151992261001132 0.151853441069395 1 1
0.15687765110896 0.156718504368966 1 1
0.282455352218099 0.282174281039059 1 1
0.200400890561567 0.200185072419474 1 1
0.326619034717855 0.32629986145153 1 1
0.051722301494269 0.0516711885476342 0 0
0.330189539468606 0.329891704986429 0 0
0.153453151750532 0.153297624016439 1 1
0.127141858935793 0.127013409739899 1 1
0.226026477126509 0.2257969800656 1 1
0.241163492103217 0.24087345379188 1 1
0.240789777157337 0.240497345394466 1 1
0.186218346543609 0.18600631330314 1 1
0.149634413962826 0.149479484424924 1 1
0.193096467551266 0.192884410711104 1 1
0.224238638621278 0.223977487114193 1 1
0.200315744957343 0.200094986148707 1 1
0.199582198517496 0.199399999832415 1 1
0.304639748006823 0.304381294149215 1 1
0.168887247157757 0.16873041545304 1 1
0.25963982334033 0.259368117465862 1 1
0.290902407718781 0.290598796287057 1 1
0.257627815582667 0.257369684082917 1 1
0.14699097765976 0.146854170137371 1 1
0.182945832548622 0.18272879915207 1 1
0.0862844605071789 0.0861870947770223 1 1
0.294296162344259 0.294031407928968 0 0
0.152398172568823 0.15222339008221 1 1
0.144794690877062 0.144649067399544 1 1
0.217389422971718 0.217144805990736 1 1
0.16588491209533 0.165666911395994 1 1
0.158154451570922 0.157997322225182 1 1
0.244175560782251 0.243915821494707 1 1
0.236706022285137 0.23643136981541 1 1
0.191914688131988 0.191723899423204 1 1
0.157010915277486 0.156812353482939 1 1
-0.059035127380631 -0.0589820615522044 0 0
0.269773496899613 0.269491386016655 1 1
0.222638479170472 0.222407390965308 1 1
0.153800393128079 0.153614030056739 1 1
0.140305949597939 0.140145940942702 1 1
0.188843568631151 0.188661697836908 1 1
0.199865362774482 0.199666265604602 1 1
0.367810960367463 0.367449368274521 0 0
0.126952179219138 0.126828756770474 0 0
0.533796389790065 0.53328043196869 0 0
0.161387792157256 0.161223656542222 1 1
0.320053757277153 0.319733895978239 0 0
0.159063726855211 0.158899561525905 1 1
0.189963734097597 0.189797586456334 1 1
0.220155160781703 0.219938853836473 1 1
0.189769596881816 0.189548094312772 1 1
0.160078805897269 0.159899549676119 1 1
0.173059895081065 0.172859054643236 1 1
0.0716438221508882 0.0715566661663432 1 1
0.247252891738731 0.246967388014275 1 1
0.261399015546454 0.261150984147955 1 1
0.274392134989997 0.27413366239818 1 1
0.156746345605164 0.156590358153273 1 1
0.17958615739895 0.17936943623319 1 1
0.140355265390276 0.140172444549664 1 1
0.10143938447293 0.101309787311043 0 0
0.252388125604898 0.252153406418322 1 1
-0.0909975847549297 -0.0908905804167949 0 0
0.233786101355635 0.233553837732698 1 1
0.185346676558957 0.185142709388122 1 1
0.235501404093285 0.235277822058379 1 1
0.254528430106338 0.254245805449729 1 1
0.100623636966463 0.100553468316531 1 1
0.296344003513482 0.296068094234339 1 1
0.212180343410815 0.211998783186243 1 1
0.0236768302614756 0.0236432885442799 0 0
0.329954346773895 0.329610121328563 1 1
0.189530873920739 0.189345642972279 1 1
0.204318000680531 0.20413788364764 1 1
0.232751335077855 0.232501565262805 1 1
0.202929904963155 0.202671919941962 1 1
0.173447809977924 0.17326649255574 1 1
0.327928947441334 0.327604187097767 0 0
0.155701171396974 0.155573978971194 1 1
0.190035364045543 0.189851590840721 1 1
0.186193882769616 0.185986385742227 1 1
0.104455238580996 0.104346425001867 1 1
0.37782330893899 0.377439318572791 1 1
0.145967497118967 0.145808147215762 1 1
0.188096500569078 0.187881369838068 1 1
0.276020848900059 0.275763840412056 1 1
0.20926956701219 0.209034337563236 1 1
0.250982490988689 0.250670474944243 1 1
0.127480658029825 0.12736789991051 1 1
0.321367131706678 0.321043359894965 0 0
0.0911285553370071 0.0910489828662512 0 0
0.0830465381967123 0.0829700423031997 1 1
0.188960710294752 0.188759799757561 1 1
0.162558353953705 0.16242950316268 1 1
0.257394140672313 0.257143591932016 1 1
0.206791244382748 0.206551607635938 1 1
0.257842871829173 0.257552401456464 1 1
0.290287337732127 0.290005092594207 1 1
0.228440276960028 0.228221233689063 1 1
0.227472783898363 0.227219102611183 1 1
0.290392299623443 0.290070559308226 1 1
0.211050288962447 0.210865019482883 1 1
0.11364557945412 0.113540458541899 1 1
0.155414393685072 0.155259643831322 1 1
0.289619968759083 0.289360803387107 1 1
0.208571980956925 0.208372264456925 1 1
0.145062698201372 0.144894195828983 1 1
0.320158860326438 0.319822522091468 1 1
0.0871602144967105 0.0870903379981685 0 0
0.149674492381561 0.149512763494963 1 1
0.097480191303939 0.0973917871163738 0 0
0.248876702706608 0.248619459538089 1 1
0.1209290085342 0.120809967414533 1 1
0.186593427723211 0.186387128886628 1 1
0.262948267779296 0.262687998703035 1 1
0.350481530631918 0.350068794216055 0 0
0.224251403839567 0.224033510995581 1 1
0.220348698310825 0.220084086475112 1 1
0.168953124147043 0.168764612360586 1 1
0.308092042266397 0.307765280998294 0 0
0.233881879536311 0.23363974310263 1 1
0.237678166655142 0.237445889064755 1 1
0.0933452554720258 0.0932403627538418 1 1
0.0551913590478571 0.0551409927557549 0 0
0.182234407201246 0.182058951790801 1 1
0.220810718270319 0.220561914211067 1 1
0.208583345267994 0.208378746188527 1 1
0.119987751382676 0.119840340832991 1 1
0.219420421380743 0.219227190775453 1 1
0.239588688156082 0.239322131666487 1 1
0.261398799721895 0.261142536653975 1 1
0.189098552978096 0.188903192284343 1 1
0.134436156200706 0.134315354858597 1 1
0.23644877630022 0.236172816359126 1 1
0.370487168901698 0.370119673591672 0 0
0.111235180639268 0.111107954775211 1 1
0.236491801794217 0.236248120470728 1 1
0.0994189438801434 0.0993194108575173 1 1
0.273639377170349 0.273383571704011 1 1
0.135770179004042 0.135633133298024 1 1
0.241267132961432 0.24103180846011 1 1
0.235470111691189 0.235248817464057 1 1
0.158699715174934 0.158565031414055 1 1
0.146698718820818 0.146573892844108 1 1
0.185695114502296 0.185533898778553 1 1
0.190393376699285 0.190184292954646 1 1
0.160363360580014 0.160195596035001 1 1
0.158380611496126 0.15824747416157 1 1
0.311429182641191 0.311104758274417 0 0
0.204362879746968 0.204168323118019 1 1
0.261977569592995 0.261668511806906 1 1
0.160730005607715 0.160552007325818 1 1
0.238750778977979 0.238484554975193 1 1
0.136179025399582 0.136047816773567 1 1
0.162680277352109 0.162519350900069 1 1
0.242960481195699 0.242703699388065 1 1
0.153656934354498 0.153504696086528 1 1
0.183227043602685 0.183049270334961 1 1
0.250759734176079 0.250529565604246 1 1
0.264019299672087 0.263739124244974 1 1
0.183460678886182 0.183303242049271 1 1
0.197386173560812 0.197170704089105 1 1
0.127835711097941 0.127703223510274 1 1
0.0691192420544189 0.0690494175595507 0 0
0.124895190804245 0.12476634800494 1 1
0.224418322339571 0.224129618751397 1 1
0.312906360277872 0.312600605409922 1 1
0.185647296250599 0.18544794047587 1 1
0.243053383424499 0.242786517349471 1 1
0.22915064622237 0.228939189342084 1 1
0.123746443590609 0.123603332207912 1 1
0.0696135359645668 0.0695501787629201 0 0
0.185262460163633 0.185034481904536 1 1
0.219323669297808 0.219081766157904 1 1
0.181245281788784 0.181055870704512 1 1
0.186098705408043 0.185924893130015 1 1
0.135477201744519 0.135313452778388 1 1
0.253239449059828 0.253001079480333 1 1
0.186849112952141 0.186666644323708 1 1
0.108970602887302 0.10882685942356 1 1
0.253571312653908 0.253296538657968 1 1
0.128000414510762 0.127882502960426 1 1
0.176542633583421 0.176418095978921 1 1
0.113708525714803 0.113586941957528 1 1
0.147617784731285 0.147457694383145 1 1
0.0814239697641464 0.0813325466575959 1 1
0.224256281948942 0.224000461069955 1 1
0.0927356926604012 0.0926330496631473 1 1
0.257581357434392 0.257257984198085 1 1
0.290867636543579 0.29053923176832 1 1
0.214318998909208 0.214099732565451 1 1
0.17863132378378 0.178432231345456 1 1
0.240964230468948 0.240723832739119 1 1
0.123246634620902 0.123116724348966 1 1
0.260398608204296 0.260158339749832 1 1
0.211753094195164 0.211510346255401 1 1
0.100260830839748 0.100136816836066 1 1
0.147720516827325 0.147539696300887 1 1
0.188183693134338 0.188004633487807 1 1
0.231704777487896 0.231484329395804 1 1
0.181908254225582 0.181754019889263 1 1
0.139049613889509 0.138883038517343 1 1
0.123464367960685 0.123334286150358 1 1
0.293875024546137 0.293594423217546 1 1
0.233703181367387 0.233401755917396 1 1
0.187236775081285 0.187051614254511 1 1
0.107350571295725 0.107234713395488 1 1
0.252471784590144 0.252235080032092 1 1
0.0794702210095422 0.0793851498695881 0 0
0.126158323105391 0.126035957783015 1 1
0.34911323310932 0.348743768709648 1 1
0.16425365454201 0.164064161706018 1 1
0.242964157459471 0.242661570869744 1 1
0.179999248495927 0.179810156660425 1 1
0.141450805581391 0.141302949190384 1 1
0.171277303846361 0.171092582793915 1 1
0.125297439248762 0.125197827254912 1 1
0.27778936806887 0.277513970600166 1 1
0.175553605133301 0.175372428360272 1 1
0.220343704240401 0.220123708950904 1 1
0.23002270612107 0.229841543800617 1 1
0.230141664797325 0.229915597708371 1 1
0.150958026128015 0.150777585061538 1 1
0.278242977094411 0.277934595096221 1 1
0.0928630258925557 0.0927560638995892 1 1
0.214229985536657 0.214026395401528 1 1
0.240405298102333 0.240135665679038 1 1
0.29617184521286 0.295870100194425 1 1
0.182922101920964 0.182728888604181 1 1
0.288064072831405 0.287751154376936 1 1
0.183859401944092 0.183695551827421 1 1
0.194268037375559 0.194086303541213 1 1
0.0537825551378895 0.0537395074272644 0 0
0.182118301804977 0.181925376866049 1 1
0.302968342808819 0.302655650843151 1 1
0.152596281979427 0.152452696988151 1 1
0.207255601269637 0.207063801876837 1 1
0.199994988354865 0.199789926509283 1 1
0.154841903354997 0.15467251844612 1 1
0.294413323459822 0.294130964491695 1 1
0.229364874959235 0.229125752523002 1 1
0.165936577121133 0.165750311140693 1 1
0.220532972448422 0.220325600736317 1 1
0.20120325226262 0.200992220707537 1 1
0.276812628778183 0.276534409759623 1 1
0.158420801086265 0.158279600899638 1 1
0.0516386131734337 0.0515771858555744 0 0
0.274951885563477 0.274701987677426 1 1
0.206112428051416 0.205921063724214 1 1
0.0496246078141618 0.0495748600379178 0 0
0.137813976564876 0.137694505269028 1 1
0.261400030519148 0.26112776940896 1 1
0.337873796102382 0.337560887900309 1 1
0.224130886682612 0.223869368184901 1 1
0.371945548183309 0.371553634736173 0 0
0.179277959693253 0.179024399238276 1 1
0.0675912346838814 0.0675400254820779 0 0
0.284837944699407 0.284551820593793 1 1
0.234348133930415 0.234143359884367 1 1
0.209332244143703 0.209120222455409 1 1
0.21722671816652 0.21700311756884 1 1
0.204552175261023 0.204315756120491 1 1
0.0644218389540578 0.0643281934182362 0 0
0.195812569026632 0.195595814970538 1 1
0.204361409026532 0.204142102037169 1 1
0.229759636061078 0.229503308761781 1 1
0.161616514120534 0.161458077853649 1 1
0.209188935487237 0.208987935067778 1 1
0.152747642802215 0.152597800922816 1 1
0.32734313967804 0.326998674077774 1 1
0.213682381983272 0.213424801569388 1 1
0.25285053994507 0.252599858678418 1 1
0.115067054535305 0.114960202558145 1 1
0.0710042438302855 0.0709195270588863 0 0
0.210464190389887 0.210247655492397 1 1
0.179155781584851 0.178938558532808 1 1
0.362582309799083 0.362251189838944 1 1
0.201014852816444 0.200820320555941 1 1
0.272757159993345 0.272505971959358 1 1
0.205887838908649 0.205674791493949 1 1
0.0985615951200931 0.0984888322450374 1 1
0.22368642096751 0.223408312762436 1 1
0.19414561762046 0.193925830417466 1 1
0.288283362187107 0.28799883088175 1 1
0.0866218389733045 0.0865008034345267 1 1
0.144424005588469 0.144282535560465 1 1
0.105795199628422 0.105687080117391 1 1
0.235194681375904 0.234963783244978 1 1
0.136732587792091 0.136610216043511 1 1
0.15495006192032 0.154759963319569 1 1
0.242311966021588 0.24209644357248 1 1
0.188872685185252 0.188601189027022 1 1
0.313272654750827 0.312964626243611 1 1
0.317183400831817 0.316844900740844 1 1
0.125524367788258 0.125394634754969 1 1
0.227315957511069 0.227093275342541 1 1
0.15568091817303 0.155511863992185 1 1
0.172859731625409 0.17268296505883 1 1
0.136147888786002 0.135982263677548 1 1
0.164569973349354 0.164405565241997 1 1
0.250417559592244 0.250165034273287 1 1
0.280477241488244 0.280179382429972 1 1
0.167861272085696 0.167697666839153 1 1
0.154747165244601 0.154601132839419 1 1
0.358962169953558 0.358610670421983 0 0
0.204157788588603 0.203943989440319 1 1
0.162016354588656 0.161840211744069 1 1
0.130842061613358 0.130721803992119 1 1
0.285712607581512 0.285391212047328 0 1
0.210207526269579 0.21000073010424 1 1
0.146986323767659 0.14683502905739 1 1
0.159306931751024 0.159174950114325 1 1
0.206739817229698 0.20651065995168 1 1
0.244959803815515 0.24470636157721 1 1
0.175605065028398 0.17543364062032 1 1
0.220252463600004 0.220018975287682 1 1
0.163621284204158 0.16348913201093 1 1
0.166895580406688 0.166756983296824 1 1
0.257710731587417 0.257399735568328 1 1
0.123523832520468 0.123409244774792 1 1
0.0765375894946673 0.0764293555035097 1 1
0.27142448144741 0.271160932710114 1 1
0.260003771794023 0.259738217477527 1 1
0.16940606822231 0.169228682342646 1 1
0.224247106446664 0.223982755282023 1 1
0.131862258500414 0.131731277549814 1 1
0.266635826338068 0.266351925389104 0 0
0.308973506962334 0.308664767422854 1 1
0.240490462712968 0.240265683137533 1 1
0.0918506991014114 0.0917461302018502 0 0
0.145545787571401 0.14543515221953 1 1
0.181277271048803 0.181102920549771 1 1
0.236217348622793 0.235969802458905 1 1
0.318785993597273 0.318467973656478 0 0
0.266088978950965 0.265809611089269 1 1
0.291549690169152 0.29123729344996 1 1
0.262681239096271 0.262401813812339 1 1
0.11923122159076 0.119133018601859 1 1
0.210829041511262 0.21062618846356 1 1
0.191826376572786 0.191631294355578 1 1
0.148861645007546 0.148690991251356 1 1
0.180837423890209 0.180631433746132 1 1
0.246804902947427 0.246543668111879 1 1
0.322793604438301 0.32240964830421 0 0
0.193957380697195 0.193733654065926 1 1
0.25018270326453 0.249909382714448 1 1
0.167610047159248 0.167457811430987 1 1
0.2249567144459 0.224749271658157 1 1
0.215962102754005 0.215792094370943 1 1
0.261180910181482 0.260929546168052 1 1
0.249954611340474 0.249685746572857 1 1
0.186344702402165 0.186144718423883 1 1
0.371282229140696 0.370929833268902 0 0
0.357786023281956 0.357428715313007 0 0
0.114460363149631 0.114346720175182 1 1
0.252800746144141 0.252546340660552 1 1
0.310320341868284 0.310024805114964 0 0
0.244920344854244 0.244685793872712 1 1
0.140427146028177 0.140296641825269 1 1
0.147446525816092 0.147295299337927 1 1
0.237798726157832 0.237544055674398 1 1
0.232636883244672 0.23241313048023 1 1
0.145408286082932 0.145272740601118 1 1
0.194720138738711 0.194512994030402 1 1
0.203391383526436 0.203200140694981 1 1
0.163087909285207 0.162942677547374 1 1
0.199371804238065 0.199189675347307 1 1
0.220692770794648 0.220468629894808 1 1
0.197053245496413 0.196845668539126 1 1
0.271061211500784 0.270839952259346 1 1
0.065849951390166 0.0657908137361594 1 1
0.327892012805828 0.327576550804747 1 1
0.134717283458047 0.134580934185479 1 1
0.202912737594653 0.202693465674729 1 1
0.349436340528827 0.349063013858336 0 0
0.162296320417087 0.16209902650277 1 1
0.237663384821359 0.237423176444092 1 1
0.292328685789845 0.292050317727274 0 0
0.253885037075826 0.253649180260638 1 1
0.178158090828604 0.177966499205766 1 1
0.167256935195334 0.167071276601225 1 1
0.239607674119144 0.239365461781034 1 1
0.229939793098315 0.229706360165583 1 1
0.218197190492042 0.217970264312928 1 1
0.206061445209834 0.205857638134851 1 1
0.118374829887744 0.118290977993424 1 1
0.128064526820809 0.127931806575397 1 1
0.0711726668797021 0.0711001170945072 0 0
0.208474577887313 0.208271831486743 1 1
0.232908095534302 0.232686389508469 1 1
0.278409934169693 0.2781302335395 1 1
0.240241519873112 0.239969032042289 1 1
0.251216244917124 0.250943725634916 1 1
0.146037896459392 0.14589713907701 1 1
0.197985414140374 0.197801352711643 1 1
0.111532764327907 0.11141260182671 1 1
0.370735808122195 0.370340298227404 0 0
0.169928332078269 0.169756656355239 1 1
0.187467653580221 0.187240048738203 1 1
0.262619238584398 0.262353984680872 1 1
0.315892314393859 0.315599238675011 0 0
0.195268633095982 0.195087181755008 1 1
0.222873257250195 0.222674585665387 1 1
0.254676956354866 0.25444178636059 1 1
0.218186397382075 0.217972865015377 1 1
0.311723336660695 0.311426802579703 1 1
0.184738303540708 0.18454978157385 1 1
0.170372963231763 0.170206801190398 1 1
0.150433395485487 0.150248789997134 1 1
0.290485202747992 0.290204617132457 1 1
0.168887143371666 0.168714956658351 1 1
0.113688959654756 0.113600408168377 1 1
0.190264268908164 0.190085603261267 1 1
0.195655616961195 0.195438100966303 1 1
0.162406698510688 0.16223299145208 1 1
0.159464174951312 0.159276342306203 1 1
0.14735301200877 0.147194940685599 1 1
0.247786615710787 0.247500658021364 1 1
0.357686513275405 0.357291014339552 0 0
0.19459152688406 0.194435102524294 1 1
0.183659105499241 0.183485022649341 1 1
0.265085663705501 0.26481123004145 1 1
0.166432848526742 0.166239624855405 1 1
0.257367234116787 0.257117847339374 1 1
0.111035389642519 0.110917349623218 1 1
0.165766120858559 0.165608796191835 1 1
0.106067457483757 0.105942259840521 0 0
0.092529095681236 0.0924359382653645 1 1
0.209399816874921 0.209140172915044 1 1
0.200704968652144 0.200478747249082 1 1
0.213030463085478 0.212782193724036 1 1
0.13238330129067 0.13226828169809 1 1
0.244311171293401 0.244058826276248 1 1
0.235390544688812 0.235143845935783 1 1
0.195504758282069 0.195306803449753 1 1
0.20350931600898 0.203333264368103 1 1
0.240748508169615 0.24052622484996 1 1
0.228902234371997 0.228634216335186 1 1
0.105647352256752 0.105563756871246 1 1
0.279871571943647 0.279616458630911 1 1
0.203072318772066 0.202801114559351 1 1
0.269650937370435 0.269336908187453 1 1
0.0719567203046635 0.0718773889524896 0 0
0.29746349344942 0.297201143646045 1 1
0.235109417230747 0.234838185821011 1 1
0.279451990787311 0.279149531900519 1 1
0.219358227879295 0.219097267845832 1 1
0.150637483224815 0.150512165266637 1 1
0.236683106861508 0.23645379759448 1 1
0.165638604888646 0.165474915641767 1 1
0.228024929688359 0.227778586933687 1 1
0.152844947008718 0.152681752375222 1 1
0.173683418938901 0.173516407325155 1 1
0.191042374690076 0.190812151801793 1 1
0.266262858264957 0.266001681670138 1 1
0.185952030808875 0.185742002732191 1 1
0.194521397152555 0.194333083037538 1 1
0.18645625172571 0.186277059040704 1 1
0.209620200728717 0.209421899699079 1 1
0.182160207410436 0.181991110533676 1 1
0.128740820325326 0.128610019191764 1 1
0.134127662235302 0.134000968992974 1 1
0.2368834796598 0.236660303381431 1 1
-0.0483467629261336 -0.0482939846693384 0 0
0.258251199288892 0.258019315464939 1 1
0.209485246616963 0.209306510911479 1 1
0.233109443660119 0.232880828664351 1 1
0.256997484192454 0.256755711210727 1 1
0.283782361716781 0.283509857278267 1 1
0.0906711147661279 0.0905869364375413 0 0
0.28623380288529 0.285946853588747 1 1
0.148277502511265 0.148120430508805 1 1
0.203412233088258 0.203206467674635 1 1
0.258452359735555 0.25821226100713 1 1
0.270055060704854 0.269829753928606 1 1
0.113909485660657 0.113784182179839 1 1
0.217782415052571 0.217558813760201 1 1
0.226300667402274 0.226060311331035 1 1
0.258827878056796 0.258574461888756 1 1
0.273720804149745 0.27342903560401 1 1
0.240211534299317 0.239933379723163 1 1
0.140177407417878 0.14005877030419 1 1
0.312678780234607 0.312394474162594 1 1
0.164766132558218 0.164603881470057 1 1
0.173320407577837 0.173169324071721 1 1
0.193960630041731 0.193773393672929 1 1
0.27804963082433 0.277761942446475 1 1
0.209704742323145 0.209479513558133 1 1
0.232414142014108 0.232177786974329 1 1
0.124472563668772 0.124331333388466 1 1
0.202335572911281 0.202126066202407 1 1
0.231039528803205 0.230810006029541 1 1
0.243170225983967 0.242877829044493 1 1
0.193511507784622 0.193301704760056 1 1
0.270029715678469 0.269782812313219 1 1
0.121944826909222 0.121827907276646 1 1
0.200968183286806 0.200798353759522 1 1
0.25254157629168 0.252274440741405 1 1
0.241123019496763 0.240884140372002 1 1
0.237473552539963 0.237233510863901 1 1
0.270578581790741 0.270295114777657 1 1
0.193477878602584 0.193283508203354 1 1
0.267807552471019 0.267571019273473 1 1
0.211461565972583 0.211231137821917 1 1
0.1182178583511 0.118089624852631 0 0
0.242635211824983 0.242363520487116 1 1
0.317055067757685 0.316731412145676 1 1
0.362058687384885 0.361632065852334 0 0
0.250083164681456 0.249804531248978 1 1
0.293567311553317 0.293226547325097 1 1
0.146489851465424 0.146325375547185 1 1
0.251730282805597 0.251494662589136 1 1
0.289661253067985 0.289358225423664 1 1
0.0840160925893439 0.0839715609956189 1 1
0.154851838084395 0.15467108163774 1 1
0.219128621795847 0.218923523665385 1 1
0.278528037667116 0.278225890442081 1 1
0.229629113704482 0.229405451902233 1 1
0.261621997891588 0.261337000172457 1 1
0.190493359552405 0.190285896690961 1 1
0.24347767510574 0.243217046935538 1 1
0.174880373815346 0.174729040248524 1 1
0.271320013068296 0.271047615870026 1 1
0.148682826700346 0.148547123794582 1 1
0.127664025281537 0.127521196537451 1 1
0.198813153316596 0.198619002167313 1 1
0.263624776783997 0.263357502814241 1 1
0.227842886385437 0.227630151371099 1 1
0.131018202461593 0.130897269781435 1 1
0.113364745527145 0.113226596621924 1 1
0.206038414459548 0.205836243172873 1 1
0.174822947853085 0.174624958026568 1 1
0.25801151962976 0.257732821456723 1 1
0.194316798541226 0.194154433088919 1 1
0.153649019795032 0.153510081937536 1 1
0.101179439665263 0.101063220441795 1 1
0.246748924441703 0.246499583789794 1 1
0.193742371218342 0.193491631249946 1 1
0.256674458069954 0.256397423581656 1 1
0.328418413035517 0.328100782325261 0 0
0.147086410751121 0.146953154917145 1 1
0.23058324140585 0.230334078801926 1 1
0.180042024198638 0.179839958322337 1 1
0.208596885153667 0.208413061084062 1 1
0.285059826032083 0.284800663387998 1 1
0.353817149640587 0.353455141867288 0 0
0.194253340682922 0.194033521927596 1 1
0.111005517987332 0.110923223983786 1 1
0.174595941971649 0.174412157167599 1 1
0.0699272939909871 0.0698560434313078 1 1
0.166839869700382 0.16667646106872 1 1
0.135109521307881 0.134954348741227 1 1
0.168770472307671 0.16864225073615 1 1
0.213668216985194 0.213440604741647 1 1
0.142296669197441 0.142130310125558 1 1
0.280981907044233 0.280630945699504 1 1
0.187745548465402 0.187521970800192 1 1
0.137045690907185 0.136908528582945 1 1
0.192024772728147 0.191802595012487 1 1
0.232831819600165 0.232569449102305 1 1
0.308102677394567 0.307782810158926 1 1
0.112209374362551 0.112104402736214 1 1
0.113585300421758 0.113472214362837 0 0
0.21486619037952 0.214641509433701 1 1
0.310699488491304 0.310354421399899 1 1
0.160615183997458 0.160416371087345 1 1
0.0786251365677446 0.0785724418286998 1 1
0.210765224630079 0.210552190268479 1 1
0.273389382198765 0.273097874782333 0 0
0.315870502372523 0.315532095311624 1 1
0.093142204548106 0.0930278628946783 1 1
0.117229643141567 0.11712103920751 1 1
0.25713748917689 0.25688574338493 1 1
0.247606195490102 0.247352258471565 1 1
0.171101000142813 0.170948997834904 1 1
0.142368841102566 0.14223568070411 1 1
0.153514005096449 0.153360873793209 1 1
0.183972041348441 0.183799010509625 1 1
0.223428096398678 0.22318060475138 1 1
0.259516180348397 0.259250950155869 1 1
0.287896988040888 0.287626678682526 1 1
0.259931795625508 0.259651018988289 1 1
0.273513873763788 0.273261576795116 1 1
0.192954147530001 0.192769532956908 1 1
0.0312543244228327 0.031214727793086 0 0
0.165585557224922 0.165434771420171 1 1
0.0803715979655876 0.080298099750449 0 0
0.297490785828371 0.297159601333348 1 1
0.175511727644494 0.175370291698651 1 1
0.124901995084488 0.124801157622894 1 1
0.267904670557932 0.267625131053848 1 1
0.222398453630038 0.222171532919901 1 1
0.138735706240776 0.138591783707376 1 1
0.154475994110568 0.154325124499599 1 1
0.20133009624669 0.201137348296894 1 1
0.239079847241286 0.238818019590751 1 1
0.162552112472062 0.16235912477247 1 1
0.1166209679175 0.116473286925822 1 1
0.155656643636845 0.155518034708289 1 1
0.274805076138874 0.274545956429047 1 1
0.101423137523359 0.1013070858894 1 1
0.154485878110973 0.154333299128119 1 1
0.104092160870241 0.103992592282943 1 1
0.224906761722156 0.224697643488985 1 1
0.113118905037277 0.113013586597971 1 1
0.326853201235455 0.326522127519454 1 1
0.234543465162494 0.234268076434535 1 1
0.21145542498314 0.211206090904254 1 1
0.207774697449261 0.207578775730542 1 1
0.21301613966037 0.212801411240404 1 1
0.300668026739282 0.300326120931167 1 1
0.195726175192928 0.195532305360671 1 1
0.275228360960627 0.27495735139542 1 1
0.183337421425815 0.183159829520128 1 1
0.0883704562104242 0.0882873745551434 1 1
0.135663624489137 0.13551885670539 1 1
0.179191192603599 0.178995902022465 1 1
0.275347085889962 0.27508049110133 1 1
0.216060730516965 0.215780687525698 1 1
0.169836932297926 0.169651881823959 1 1
0.158438545538138 0.158283225110739 1 1
0.18808197956524 0.187856128034248 1 1
0.183110395599623 0.182908821999275 1 1
0.197100321178186 0.196902391103715 1 1
0.162758626946517 0.162612195830602 1 1
0.168861028991325 0.168683196592445 1 1
0.226049302372928 0.225765580225394 1 1
0.197397912402532 0.197177816687161 1 1
0.247980410899776 0.247746263444138 1 1
0.21028386477894 0.210073868472893 1 1
0.246415673048134 0.246116890099746 1 1
0.26984176330509 0.269576400303118 1 1
0.164061307315333 0.163906246205957 1 1
0.207940479597559 0.207723861818879 1 1
0.157848017127097 0.157727275217769 1 1
0.256302110546946 0.256086228672917 1 1
0.145110664460642 0.144927279264354 1 1
0.109895051166062 0.109774733796533 1 1
0.221929693114533 0.221725596955846 1 1
0.270183798362429 0.269884764507773 1 1
0.30139783682866 0.301121872375888 1 1
0.251558216766605 0.251267086107394 1 1
0.128463204745002 0.128311391583178 1 1
0.120352628367724 0.120233995958214 1 1
0.238757410730531 0.238526370661338 1 1
0.223113245612704 0.222873451563478 1 1
0.266494794140623 0.266246350379226 1 1
0.176188580249087 0.175995558972316 1 1
0.232116360709858 0.231856125555283 1 1
0.196501885158189 0.196295369556275 1 1
0.25425657546142 0.253980497355947 1 1
0.264288112260929 0.264015104295994 1 1
0.244368749254704 0.244146942096848 1 1
0.203368329293589 0.203154645321375 1 1
0.212231168336804 0.212054315422454 1 1
0.191995190809342 0.191818802814877 1 1
0.357922390652837 0.357527316140585 1 1
0.253436695625086 0.253171823700281 1 1
0.246731176437995 0.246491779530935 1 1
0.202157986095211 0.201923926844368 1 1
0.13695882622658 0.136798326603172 1 1
0.206845644365861 0.206644488852361 1 1
0.175040073420389 0.174842410060749 1 1
0.1453803149965 0.145229453922642 1 1
0.228193310150402 0.227956691726651 1 1
0.287883407779535 0.287599317471793 1 1
0.316511971420955 0.316196280985838 1 1
0.257204382637404 0.256960979341812 1 1
0.338474212706031 0.338118335781343 1 1
0.126799797079899 0.126674044512142 1 1
0.308575853476801 0.308273481465708 0 0
0.20335205779198 0.203182713537802 1 1
0.0675194928428831 0.0674351759716958 1 1
0.274096640365601 0.273793624121669 1 1
0.294135629268824 0.293834431691575 1 1
0.231302173327975 0.231049740616323 1 1
0.172187475714648 0.17201538794912 1 1
0.223050782626593 0.222847827335156 1 1
0.134723963245941 0.134600961064385 1 1
0.225870363259738 0.225623719475048 1 1
0.299322626428342 0.299057830944679 1 1
0.354847649640185 0.354463572980565 0 0
0.275394029318472 0.275086900809137 1 1
0.247368911869346 0.247145129159239 1 1
0.169705677512627 0.169528397407788 1 1
0.215531257720484 0.215327180874154 1 1
0.189091082767457 0.188881551090489 1 1
0.23259511571233 0.232300205953709 1 1
0.103081135571895 0.103014029246279 1 1
0.193180678684352 0.192956223611867 1 1
0.294514559946884 0.294207441288889 1 1
0.0361731953215541 0.0361607900607376 0 0
0.298768935069722 0.298412932436906 1 1
0.267095763608183 0.266780983324045 1 1
0.2413629150199 0.241079917760512 1 1
0.140336879694941 0.140176464199088 1 1
0.189717829487153 0.189549121363115 1 1
0.242386691791974 0.242123785484529 1 1
0.158073923315518 0.157861116831458 1 1
0.31317323123347 0.312816994060632 0 0
0.17893561511449 0.178731865983998 1 1
0.186829399194445 0.186663743883878 1 1
0.26436086307644 0.264127587795652 1 1
0.11292519095618 0.112814539550545 1 1
0.268776960594381 0.268517063306391 1 1
0.20261144587391 0.202393141684488 1 1
0.332214752393291 0.331862695612672 1 1
0.204358355603824 0.204109697383685 1 1
0.175187963501387 0.175014908150222 1 1
0.251922321237285 0.251656673591103 1 1
0.151511406349462 0.151345765822032 1 1
0.101789960690787 0.101669182886751 0 0
0.206255744262501 0.206034267021079 1 1
0.286832093990416 0.286552422275141 1 1
0.10728296210131 0.107172246919585 1 1
0.135820157485124 0.135684732843603 1 1
0.232952801306855 0.23271044563484 1 1
0.137582911411129 0.137453206648545 1 1
0.276248620903806 0.27594208895973 1 1
0.16489437721886 0.164706038832117 1 1
0.106224108553471 0.106128769931019 1 1
0.2077756618261 0.207555214170019 1 1
0.243900466820642 0.243673811303151 1 1
0.174526731376789 0.174362262411531 1 1
0.105951762409262 0.105845024219193 1 1
0.153549878746079 0.153379029836453 1 1
0.24971369063456 0.249472019560187 1 1
0.234477822665998 0.234218150095087 1 1
0.296701205889139 0.296444890953924 1 1
0.308908208173024 0.308643093056151 1 1
0.277317603638995 0.277047396954867 1 1
0.101600900291026 0.101492409771798 1 1
0.252968789382181 0.252722605470959 1 1
0.280832503017142 0.280516680312233 1 1
0.193868845037818 0.193706033464967 1 1
0.141129905433638 0.140986652540208 1 1
0.230175401830849 0.229940448806158 1 1
0.146453289042253 0.146291210349664 1 1
0.130552548873482 0.130410091201134 1 1
0.230435300047693 0.23025635471179 1 1
0.212874404386861 0.212601700185554 1 1
0.251320796424702 0.251061597716695 1 1
0.170047026208466 0.169902354452195 1 1
0.450072571547777 0.449672948712716 0 0
0.161375093398187 0.161180571516032 1 1
0.2190037397189 0.218757838433826 1 1
0.0944066220346817 0.0943207327578254 1 1
0.110114868680287 0.110013685474167 0 0
0.122396534439422 0.122233482915907 1 1
0.0623385685256921 0.0622749762541751 0 0
0.212187399845432 0.211958728667737 1 1
0.28412999148313 0.283828575129447 1 1
0.280637426584869 0.280328597411548 1 1
0.0893360937094558 0.08923938897654 0 0
0.181276842309183 0.1811023762305 1 1
0.143871920616803 0.14376146230636 1 1
0.238424015035889 0.238155921407784 1 1
0.196359237755653 0.196153863132804 1 1
0.215472364096494 0.215237571975879 1 1
0.159484519959237 0.159307563166355 1 1
0.185066532495499 0.184837242233058 1 1
0.246561833175138 0.246328204435705 1 1
0.171405568227296 0.171233060784964 1 1
0.20586990788375 0.205637853239893 1 1
0.246895064566175 0.246594682076333 1 1
0.140967857259918 0.140828980328185 1 1
0.198500834387803 0.198301296628711 1 1
0.160863088273159 0.160648299081163 1 1
0.14559230398592 0.145437358714554 1 1
0.0635542550470597 0.0635298011179718 1 1
0.173238205341524 0.173077044403501 1 1
0.158364061569987 0.158221787852107 1 1
0.19972557994447 0.199518246006998 1 1
0.087544757367352 0.0874383544831908 1 1
0.121705502418839 0.121586978387821 1 1
0.119429427741758 0.119301535779824 1 1
0.0942443671163294 0.0941506519396901 1 1
0.113248475153053 0.113131502214989 1 1
0.313403171677837 0.313040149595689 1 1
0.192919903632296 0.19272183776192 1 1
0.198529634447253 0.198295209891337 1 1
0.265734023803553 0.26543464340469 1 1
0.280748380037967 0.280454870028732 1 1
0.241301512329496 0.241056083046767 1 1
0.301704632619966 0.301381018373183 1 1
0.19139914038485 0.191227428188109 1 1
0.2191966640782 0.218947907176559 1 1
0.138119431189446 0.138023854016759 1 1
0.283085118833702 0.282772869491266 1 1
0.0802497973913179 0.0801825740182203 1 1
0.204697528078176 0.204484252409296 1 1
0.120380897533422 0.120249067495994 1 1
0.235551335604405 0.235329171120145 1 1
0.100666805074254 0.10055381644015 1 1
0.287364888110362 0.287085574095816 1 1
0.168439368213936 0.168277611376226 1 1
0.209227401349019 0.208991673171218 1 1
0.257366914382515 0.257129424155871 1 1
0.133994834353611 0.133854298495823 1 1
0.118791187304528 0.118668062052011 1 1
0.295357211085744 0.294974573754412 1 1
0.327397513711567 0.327076928375815 1 1
0.182983998139614 0.182780061074438 1 1
0.290653746058966 0.290323703246656 1 1
0.173426772217992 0.173252502967315 1 1
0.229739480410327 0.229497271630251 1 1
0.143444939242126 0.143311131427257 1 1
0.261279733769231 0.260996675412462 1 1
0.202340701682672 0.202097238409058 1 1
0.219205323605957 0.218962677800947 1 1
0.216874629711312 0.216603871993486 1 1
0.244977501188147 0.24472241384702 1 1
0.131165017881088 0.131051679616577 1 1
0.193275502910131 0.193081263266365 1 1
0.091790776892187 0.0916815649267984 1 1
0.157989309892219 0.157816540560079 1 1
0.0904688449503128 0.0903597005933934 0 0
0.12319994593478 0.1230983368868 1 1
0.115188872191967 0.115072866351612 1 1
0.170302660826368 0.17012602488505 1 1
0.235233261261948 0.234981083955696 1 1
0.111257436214424 0.111111583741911 1 1
0.18047018064755 0.180243799325231 1 1
0.169871370904285 0.169683246971721 1 1
0.255476699989472 0.255230485610631 1 1
0.286809426497306 0.286524916676437 1 1
0.0789844186050489 0.0788778622997299 1 1
0.220195747120831 0.219982187323812 1 1
0.259362039758103 0.259076612050288 1 1
0.257841388582957 0.257548320733716 1 1
0.0790766206611042 0.0789839914377864 1 1
0.225734355550246 0.225483525400115 1 1
0.236319440187655 0.236049567303345 1 1
0.0945256969631131 0.094386416428759 1 1
0.247719164928755 0.247425747839274 1 1
0.137157391425679 0.137017849037544 1 1
0.231298056421191 0.23108437344992 1 1
0.055104113041604 0.055045400139691 0 0
0.0756885550210755 0.0756371028560751 1 1
0.24696449605541 0.246717800888553 1 1
0.218311106988455 0.218125516993942 1 1
0.107549465543369 0.107450123508823 1 1
0.238929403371696 0.238667624113126 1 1
0.23646687103714 0.236214282909464 1 1
0.215515403928021 0.215246922405587 1 1
0.312211752443831 0.311883490552525 1 1
0.0831747277451905 0.0831060787969849 1 1
0.23289938728863 0.232609269898482 1 1
0.160678015688241 0.160535150897846 1 1
0.138547551257987 0.138423745696999 1 1
0.24013322143358 0.239857742422528 1 1
0.137625516829957 0.137476561244958 1 1
0.167352566783858 0.167165087995122 1 1
0.24613098974573 0.245856824112019 1 1
0.0815386728473616 0.081444997132202 1 1
0.344986724274158 0.344614754256817 0 0
0.191565418723517 0.191367269219452 1 1
0.119747269145518 0.119632405088891 1 1
0.139361156067097 0.139215973277094 1 1
0.0821419499862598 0.0820627670501964 0 0
0.255594284176783 0.255334448149126 1 1
0.249370135129589 0.249114457617226 1 1
0.216820897260354 0.216626969595273 1 1
0.355451801268605 0.355115581914828 0 0
0.237632817347324 0.237390084909996 1 1
0.280968138300835 0.280714383186393 1 1
0.110367503488237 0.110226875484432 1 1
0.257364797771189 0.257094236120881 1 1
0.203483575676646 0.203293642933522 1 1
0.0829027252734525 0.0828217656127717 0 0
0.203658134157809 0.203470288899385 1 1
0.255147034935632 0.254890793252184 1 1
0.114507505520958 0.114411225041415 1 1
0.102712538140167 0.102579601598563 0 0
0.110171997727543 0.110087721235192 1 1
0.263899937077999 0.263584628917053 1 1
0.199718254811291 0.199493002202782 1 1
0.261741054909511 0.261496844069351 1 1
0.197065549514039 0.196893213542357 1 1
0.175960801138528 0.175767931279262 1 1
0.217529738946237 0.217320154715139 1 1
0.325088133530868 0.324760939729328 1 1
0.196861142264806 0.196635599820749 1 1
0.238066421636918 0.2378034229326 1 1
0.105822635028289 0.105729808889314 1 1
0.0385902506730991 0.0385326691375727 1 1
0.191970121398698 0.191779711637238 1 1
0.336620149755534 0.336303735185861 1 1
0.162140279443437 0.161962609623338 1 1
0.186808591681929 0.186640355373922 1 1
0.156146595645399 0.155979909979717 1 1
0.122828065982807 0.12274243699408 1 1
0.268566697809166 0.268314761532769 1 1
0.0891338986223279 0.0890677297063742 1 1
0.180052812148746 0.179869275541116 1 1
0.0332958234749206 0.0332563603507448 0 0
0.019375955381282 0.0193315604187435 0 0
0.138861004886726 0.138716151812755 1 1
0.290778839065244 0.29046849741834 1 1
0.191042877119009 0.190832844375455 1 1
0.217297149349885 0.217014005535999 1 1
0.181647286230491 0.181458836367428 1 1
0.256460579751014 0.256200786615517 1 1
0.26986985642486 0.26960930047761 1 1
0.235372726822175 0.23516900950627 1 1
0.25000111266013 0.249758595866182 1 1
0.233211159450619 0.232935345114532 1 1
0.187907803069137 0.187735070208619 1 1
0.346509207509758 0.346139652537226 0 0
0.116171996188866 0.11605517802167 1 1
0.413873870186955 0.413467884501129 0 0
0.323041921312738 0.322688974681144 1 1
0.168332991105711 0.168156587191596 1 1
0.180370806986255 0.180197395173388 1 1
0.259039061778766 0.258753598614839 1 1
0.314088414254612 0.313714184218311 0 0
0.228937929856012 0.228726650627061 1 1
0.220218535094302 0.219982036619813 1 1
0.178407394980736 0.17819292139011 1 1
0.196259295330465 0.196049706914341 1 1
0.156627457393726 0.156495556162905 1 1
0.206786257564155 0.206562628534819 1 1
0.247949332642978 0.24764697007753 1 1
0.0931596644671722 0.0930645202577385 1 1
0.138854051051128 0.138695763943167 1 1
0.178103791160986 0.177893882384424 1 1
0.159029906172426 0.15886638959248 1 1
0.292787389584875 0.292505935951081 1 1
0.16179645864398 0.161610372094658 1 1
0.189758920830889 0.189578124204495 1 1
0.289418817893447 0.289137966093254 1 1
0.247987214242236 0.247754354435839 1 1
0.28236006442892 0.282068601756948 1 1
0.206637252242111 0.206432786654323 1 1
0.227075283017617 0.226851616100293 1 1
0.144205720212549 0.144061289943035 1 1
0.218304721945449 0.218109535642398 1 1
0.164156056632753 0.163960078510192 1 1
0.243242200870559 0.243017554536953 1 1
0.0636977798193863 0.0636290010081596 1 1
0.0811622981058492 0.0810809719024134 0 0
0.131476187257637 0.131366522333849 1 1
0.183554226519727 0.183365401099034 1 1
0.0616432618253543 0.0615610260869166 0 0
0.269886405051058 0.269631764327698 1 1
0.242378582080691 0.242132484278076 1 1
0.279212220283202 0.278912026009391 1 1
0.257838318391756 0.25757194884818 1 1
0.20737751708531 0.207152901362071 1 1
0.228617789978797 0.228375372108681 1 1
0.194178102293751 0.194001135105101 1 1
0.359454342335029 0.359062660036036 0 0
0.141742803127623 0.14159076424622 1 1
0.107555169398591 0.107411847957952 1 1
0.236728233849795 0.236480376374229 1 1
0.151987873364646 0.151815338180191 1 1
0.195438723681113 0.195215155325021 1 1
0.398263540715212 0.397837683998359 0 0
0.263267353385894 0.263012485447276 1 1
0.299325437913126 0.2989929323653 1 1
0.284390209992063 0.284107480385066 1 1
0.20682178826653 0.206611160688061 1 1
0.163481691572752 0.163343610714721 1 1
0.18678610795056 0.186600573485739 1 1
0.231537490437713 0.231312912440053 1 1
0.296555940150654 0.296255185517648 1 1
0.174768043663439 0.174592540834487 1 1
0.208159327575357 0.207943001979446 1 1
0.139999262966297 0.139845210282784 1 1
0.168465029589748 0.168283774747803 1 1
0.0964287976789525 0.0963309753123261 0 0
0.241940717853767 0.241668832165037 1 1
0.271880548968842 0.271550141481101 0 0
0.247133705245295 0.246884265340911 1 1
0.124491577831852 0.124356056656907 1 1
0.150178572156792 0.150019580811787 1 1
0.265913778779018 0.265645271001329 1 1
0.212389209331354 0.212164854043326 1 1
0.16595344809702 0.165758625702796 1 1
0.191159896392332 0.190971230860994 1 1
0.245458980630416 0.245159456087335 1 1
0.153366149508126 0.153220015705557 1 1
0.147112816665816 0.146953962127169 1 1
0.17126651398374 0.171103522154365 1 1
0.201513256029642 0.201287630083923 1 1
0.304484150259294 0.304217191474835 0 0
0.00433186192540342 0.00432572657980206 0 0
0.138677390503835 0.138553785218299 1 1
0.169222317444857 0.16904199626398 1 1
0.217943689214506 0.217709332631421 1 1
0.249330145248599 0.249059116838221 1 1
0.229733035696735 0.229486704780393 1 1
0.064373462371152 0.0643257250247052 0 0
0.15714272560402 0.157008216085472 1 1
0.19028262687671 0.19009049495122 1 1
0.133593634251753 0.133428186491343 1 1
0.134269425983947 0.13415070864363 1 1
0.178575453791414 0.178390248147983 1 1
0.155282192570976 0.155120920579189 1 1
0.228945379545504 0.228702512913277 1 1
0.227219109286088 0.227000643485229 1 1
0.252211518653956 0.251952601766255 1 1
0.128583460257409 0.128460854101101 1 1
0.103469517949781 0.103385379995652 1 1
0.202238344837944 0.202064839844132 1 1
0.193613400293311 0.193412329224079 1 1
0.253329037868519 0.253039709882269 1 1
0.229289017482807 0.229025337711803 1 1
0.251864749102536 0.251583258088216 1 1
0.172659601238201 0.172472070987855 1 1
0.307688009805787 0.307392730998126 0 0
0.111531716809752 0.111404050004449 1 1
0.158858132488039 0.158666476279292 1 1
0.250971963890621 0.250714619877013 1 1
0.0717291356647115 0.0716699507675831 0 0
0.134231953633009 0.134087748601542 1 1
0.221086061563417 0.220856806364755 1 1
0.157371217781688 0.157167075049076 1 1
0.187215013336345 0.187037878236521 1 1
0.173051623172546 0.172882620264814 1 1
0.18280827592395 0.182605298049724 1 1
0.190677004796137 0.190483400489891 1 1
0.159827394105579 0.159657639709612 1 1
0.0303675273988052 0.0303478688876942 0 0
0.412754795166427 0.412329876503885 0 0
0.136979661834329 0.136859608264319 1 1
0.265923130157634 0.265648303276573 1 1
0.212837667844986 0.212610110850298 1 1
0.239113046603139 0.238860556294635 1 1
0.0494740662459806 0.0494363316065995 1 1
0.228712334584011 0.228508400893319 1 1
0.206378848093127 0.206130748104987 1 1
0.333212673844125 0.332854527840103 1 1
0.239288470771111 0.239044693028521 1 1
0.207892994611013 0.207697644400915 1 1
0.177782674979806 0.177602969008228 1 1
0.196363510314069 0.19617069505169 1 1
0.218243499018564 0.2180013801589 1 1
0.229286356491571 0.229064805860987 1 1
0.110622911020447 0.110526363067034 1 1
0.247242900146368 0.246943082084038 1 1
0.191413411291563 0.191176147363631 1 1
0.279424737470583 0.279166915455007 1 1
0.228074384714922 0.227814718427706 1 1
0.234401043703798 0.234149167101971 1 1
0.237655243051534 0.237446203117709 1 1
0.260798319623488 0.260493643111469 1 1
0.373779480774797 0.373452053964485 0 0
0.205173706497141 0.204940155645135 1 1
0.16321055336099 0.163057517039748 1 1
0.164674734013125 0.16446191446008 1 1
0.18305181733952 0.182860946054678 1 1
0.164586359305954 0.164377336964504 1 1
0.232576769685246 0.232329705205279 1 1
0.249078913027763 0.248818480099102 1 1
0.0464710470457454 0.0464079665919187 0 0
0.165131207353276 0.164958231477481 1 1
0.278039549024344 0.277739388566376 0 0
0.213466212354541 0.213295935074594 1 1
0.221418904715101 0.221228577128636 1 1
0.294225239446703 0.293927590661773 1 1
0.147846327600384 0.147697017387967 1 1
0.132260254946097 0.132081312289169 1 1
0.163329247956335 0.163159476847551 1 1
0.34705261435381 0.34671795025089 1 1
0.227424524457876 0.227211485204371 1 1
0.187899917221272 0.187726407293766 1 1
0.0881016414453162 0.0880074358169497 0 0
0.109755567565478 0.109619654880369 1 1
0.299238185230297 0.298915624570906 1 1
0.255769045768258 0.255522299376527 1 1
0.215876209400489 0.215655166538506 1 1
0.146693182743272 0.146544504878445 1 1
0.21839292698585 0.218206427011868 1 1
0.145382788061562 0.145212316217595 1 1
0.214773356544661 0.214541050341536 1 1
0.108613737581739 0.108507716695611 1 1
0.19260885902659 0.192437521270727 1 1
0.217305100370489 0.217064155918399 1 1
0.109358375452251 0.109273438273194 0 0
0.121019838485908 0.120889685291839 1 1
0.209532841015858 0.209317146162702 1 1
0.324167655372876 0.323870323247803 1 1
0.291537114775264 0.291219414256093 1 1
0.21767710811831 0.21741918619898 1 1
0.179235727164448 0.179073351651044 1 1
0.109652181582116 0.109520385549624 0 0
0.182836261103782 0.182667161854775 1 1
0.179027236720312 0.178822422820417 1 1
0.104988281243091 0.104860940868906 1 1
0.312687579957006 0.312362295543198 0 0
0.246834600247783 0.246598592700611 1 1
0.216811482595784 0.216576458423453 1 1
0.173821860348656 0.173672791103018 1 1
0.231226846574845 0.230975465459769 1 1
0.293718204593421 0.293377413442259 1 1
0.250185908398778 0.249957504910206 1 1
0.272473556871696 0.272237882498617 1 1
0.213469725860625 0.213267009799794 1 1
0.268221530252629 0.267935861389939 1 1
0.234922837248869 0.234690726144841 1 1
0.228898894068502 0.228661409218462 1 1
0.197962494789706 0.197751071438223 1 1
0.0961517251773827 0.0960645837344194 0 0
0.228677832290124 0.228457058225496 1 1
0.20331678764288 0.203078909905132 1 1
0.105290364051773 0.105189924227675 1 1
0.16655059386023 0.166358982001835 1 1
0.165955743142159 0.165763063401361 1 1
0.200747001408866 0.200553149199231 1 1
0.188320866149111 0.188108943580767 1 1
0.315021046776024 0.314689004214911 1 1
0.122366201872321 0.122247052093694 1 1
0.220737181582199 0.220522828858248 1 1
0.222733772097271 0.222486412457396 1 1
0.219942974168764 0.219694220941196 1 1
0.23276840451026 0.232520347534661 1 1
0.188741866405424 0.188554156109313 1 1
0.137170862292954 0.137005689126031 1 1
0.226176174915235 0.225964798941988 1 1
0.216860085646783 0.216627981225341 1 1
0.270958205312654 0.270640337903642 1 1
0.350136113598547 0.34974390515172 1 1
0.169516538571618 0.169334083349402 1 1
0.266828456408423 0.266544181321401 1 1
0.0561267024163469 0.05607440579134 0 0
0.203812350784641 0.203628662934847 1 1
0.251942476112287 0.251636305521701 1 1
0.263845662216249 0.263615003208346 1 1
0.0557527766190125 0.055713615525049 0 0
0.173347796506985 0.173163131756062 1 1
0.160429825363016 0.160304969810875 1 1
0.211815431163141 0.211583737783447 1 1
0.164763441193125 0.164591462318586 1 1
0.274847063017689 0.274567518074677 1 1
0.220234168433869 0.219998525727547 1 1
0.202619045651385 0.202399370418005 1 1
0.180783048526627 0.18058914096134 1 1
0.175898228355161 0.175752036233363 1 1
0.189855344224002 0.189630066705207 1 1
0.226880426905815 0.226650089001851 1 1
0.302702838758234 0.302391060559272 1 1
0.179897702185978 0.179705773672127 1 1
0.21497239497052 0.214732788696472 1 1
0.247167251501469 0.246910384739212 1 1
0.245387329695405 0.245141937611215 1 1
0.223892763574965 0.223682060857103 1 1
0.184339074827981 0.184141494742306 1 1
0.0480997870966702 0.0480457204182568 0 0
0.24027505189326 0.240033620160125 1 1
0.0839902393911572 0.083919908669195 1 1
0.128252122206647 0.128124029388527 1 1
0.264407138070918 0.264153503209814 1 1
0.168531925589815 0.168371629824621 1 1
0.211562585394187 0.211349744553571 1 1
0.120206395694292 0.120065331252321 1 1
0.206499588131464 0.206327019630308 1 1
0.166581274868321 0.166424493144671 1 1
0.236670109438559 0.236418424115205 1 1
0.210099275661691 0.209896713881399 1 1
0.322312924605635 0.322028744077926 1 1
0.18536911654613 0.185129815171214 1 1
0.180217880197169 0.180046503261292 1 1
0.275032454217762 0.274706899821931 1 1
0.113780984649894 0.113654250271225 1 1
0.266815216639629 0.266561923472523 1 1
0.183243345988645 0.183079902053411 1 1
0.144013070546992 0.14387976052866 1 1
0.24924741986411 0.248938251404982 1 1
0.0539422966811152 0.05387393937649 0 0
0.150785510192241 0.150648802672457 1 1
0.288929499208352 0.288650778650298 1 1
0.133228671481277 0.133117270516007 1 1
0.219324406074516 0.219096349398368 1 1
0.231218767392715 0.230992246453718 1 1
0.289268191598496 0.28896417462422 1 1
0.162651897188515 0.162489804363602 1 1
0.107408410663675 0.107323482620044 1 1
0.177731656545379 0.17755330035925 1 1
0.277316341375277 0.277018978631057 1 1
0.276400188662715 0.276054008228234 1 1
0.191329235542393 0.191126572805324 1 1
0.164688709845211 0.164510686437053 1 1
0.218974120728862 0.218737845416946 1 1
0.235522229084492 0.235287067990236 1 1
0.199765777230106 0.199558126577207 1 1
0.0865478124078152 0.0864566846255164 1 1
0.247415975406829 0.247174900696336 1 1
0.250241419471832 0.249975822868475 1 1
0.171188537285117 0.171018723089605 1 1
0.169801942793654 0.16959559978993 1 1
0.155502707656298 0.155312388378604 1 1
0.267007381198724 0.266776062982602 1 1
0.220006259297762 0.219745639810457 1 1
0.191683494520399 0.191504578078269 1 1
0.182611437675307 0.182395275624278 1 1
0.199449137814744 0.199217518344479 1 1
0.257320786229784 0.257053621318588 1 1
0.169572272809809 0.169402564432571 1 1
0.340953887746003 0.340599013730302 0 0
0.1419114538796 0.141769737537464 1 1
0.252243188576807 0.251981958902928 1 1
0.186442856787172 0.186227087177096 1 1
0.304765775697487 0.304493314175753 1 1
0.191036738408102 0.190845128995563 1 1
0.227291224947361 0.227084237092661 1 1
0.100850655160356 0.100760692043726 1 1
0.219434702720402 0.219199603002759 1 1
0.192439009726188 0.192259139970379 1 1
0.302516053545155 0.302160283037935 1 1
0.206580279009315 0.206387918199605 1 1
0.265393484619904 0.265108501011398 1 1
0.22283347674227 0.222615390303601 1 1
0.0680750656740908 0.0680450688695486 1 1
0.246433408649914 0.246159553157818 1 1
0.167226106455204 0.167035596764917 1 1
0.253387252872965 0.253084991624149 1 1
0.143643928144407 0.143509362311474 1 1
0.18318137929905 0.182983222531818 1 1
0.148937938556912 0.148770945790192 1 1
0.175579178125263 0.175380491568416 1 1
0.149727512832457 0.149581105447114 1 1
0.189315979401322 0.189133134034626 1 1
0.121632030025132 0.121540201999757 1 1
0.26294531466155 0.262697698253566 1 1
0.081503149186799 0.0814079847154502 1 1
0.168671794851477 0.168478360125026 1 1
0.263701048229441 0.26344556652955 1 1
0.199955997148077 0.19977213227228 1 1
0.221158802151878 0.220915435531775 1 1
0.234506022112989 0.234302431860874 1 1
0.219905089264607 0.219668536216102 1 1
0.236323946019031 0.236060815570554 1 1
0.229492949587878 0.229253729671779 1 1
0.177881943875133 0.177705864915764 1 1
0.251186606353887 0.250879950896185 1 1
0.107388630050816 0.10727656571158 1 1
0.144065887982718 0.14394942628279 1 1
0.321811437599526 0.321465611305861 0 0
0.285625275855855 0.285346206313875 1 1
0.124011112726185 0.123866057900318 1 1
0.236322874826268 0.23610726322385 1 1
0.136826063479157 0.136679705908268 1 1
0.151542212770947 0.15138295400052 1 1
0.165820279719967 0.165677947049942 1 1
0.171134837237696 0.170934934107495 1 1
0.21255165485894 0.212347338702475 1 1
0.138982567274479 0.138845497486408 1 1
0.19485379822984 0.194645585566809 1 1
0.27471098035312 0.274422272461232 1 1
0.0498663947486856 0.049817132755586 0 0
0.0887998129156136 0.0886916688190176 0 0
0.266349989382247 0.266063211238029 1 1
0.307948626132157 0.307646405632756 0 0
0.26452709251963 0.264287780330454 1 1
0.132617815536996 0.132491374731257 1 1
0.103487274857131 0.103383640741571 0 0
0.218724184900381 0.218518386310513 1 1
0.131754989093432 0.131617334845186 1 1
0.213489651873288 0.21326504605478 1 1
0.12849262155434 0.128352904984381 1 1
0.272780869366299 0.272506572857645 1 1
0.238235818458338 0.237968880029285 1 1
0.240532592236989 0.240301337238835 1 1
0.232833435352977 0.232593683660743 1 1
0.157828469919611 0.157638348110776 1 1
0.103301563963883 0.10320981731956 1 1
0.171833207454371 0.171674783592642 1 1
0.244024570246954 0.243763102530473 1 1
0.257443829847791 0.257193779684242 1 1
0.28629061369868 0.285936518828699 1 1
0.191316822873638 0.19112244729988 1 1
0.153772490603037 0.153611106646436 1 1
0.304844246321411 0.304535328671226 1 1
0.297759646886189 0.297462683633794 1 1
0.10861692155619 0.108502485074883 1 1
0.0300589616499558 0.0300229274510316 0 0
0.190422357235027 0.190225277271875 1 1
0.268904372072096 0.268598323202332 1 1
0.139850254961939 0.139670136474868 1 1
0.201371881657295 0.201177976400204 1 1
0.193520145547546 0.193303083654087 1 1
0.226557640089743 0.226332938032145 1 1
0.267197485600917 0.266874995665018 1 1
0.24891823295613 0.248692990785042 1 1
0.202500623201976 0.202304583761464 1 1
0.153791260156462 0.153625565039224 1 1
0.205745434876353 0.205530337936901 1 1
0.306741253000181 0.306391022260015 0 0
0.233955138193238 0.233741680738345 1 1
0.231888572888707 0.231670973527901 1 1
0.174096005152884 0.173907943789409 1 1
0.30806872037782 0.307741904757214 1 1
0.1575831586641 0.157417102184535 1 1
0.16807924624995 0.167918528678279 1 1
0.181740960610452 0.18157357981274 1 1
0.116750788502071 0.116608013330669 1 1
0.195088830482535 0.194887713881146 1 1
0.20106131755109 0.200862425814889 1 1
0.135791628708014 0.135650249327792 1 1
0.318768170863493 0.318430288574789 1 1
0.293650761415512 0.293349882887436 1 1
0.07425976214272 0.0741911423239185 0 0
0.147416004630351 0.147294206345986 1 1
0.174729854535147 0.174493548165976 1 1
0.130669272474276 0.130545967453663 1 1
0.365714089567925 0.365363182813542 0 0
0.176788380073861 0.176583846015773 1 1
0.106793505564319 0.106679949036911 1 1
0.186879399707518 0.18669524339774 1 1
0.211090298895461 0.210875939771442 1 1
0.146054950170975 0.14590172608054 1 1
0.136402893585524 0.136223962239765 1 1
0.158250207999678 0.158093638960539 1 1
0.311372470441779 0.310981913353172 0 0
0.188665141086853 0.188476720416945 1 1
0.206171575437931 0.20597385889174 1 1
0.215122574215273 0.214900175479096 1 1
0.231100726197851 0.23086233884613 1 1
0.235519347935839 0.235251421543327 1 1
0.228397020179191 0.228180874683825 1 1
0.267634429798905 0.267344305109067 1 1
0.20421687998094 0.204016212267006 1 1
0.321344046064191 0.320979629060204 0 0
0.340410031370705 0.340025549101786 0 0
0.188149078989501 0.187917083514919 1 1
0.242628169485447 0.242390788862702 1 1
0.0916744383454557 0.0915806769895203 1 1
0.216196383087534 0.215966034838847 1 1
0.177140140345481 0.176998717291717 1 1
0.145535942430566 0.145404968584005 1 1
0.263662332089017 0.263383747504542 1 1
0.0163979025329572 0.0163635191647709 0 0
0.140857496357604 0.140723402678243 1 1
0.111461883555177 0.111333485920332 1 1
0.156207889127076 0.156056811560435 1 1
0.185079316833446 0.184910919577472 1 1
0.212257806655332 0.211996061680067 1 1
0.235814213616271 0.235571058717051 1 1
0.246425294148507 0.246170713745421 1 1
0.230879004576482 0.230629267192771 1 1
0.304835262620646 0.304502235587184 1 1
0.31849639941104 0.318198300386932 1 1
0.22609360180241 0.225848595945521 1 1
0.141692458545641 0.141541304942805 1 1
0.227181901999869 0.226955744769446 1 1
0.172350671836354 0.172156616952046 1 1
0.16437387440245 0.164207834304798 1 1
0.283282817374524 0.283006549387071 1 1
0.275808693154322 0.275504819733546 1 1
0.253968202342713 0.253683771814594 1 1
0.159081021810951 0.158929770326259 1 1
0.195513688318436 0.195269737343228 1 1
0.127443852708228 0.127327142690809 1 1
0.313217332511319 0.312859970294985 1 1
0.157372348625332 0.157212214630392 1 1
0.281641863496661 0.281332712449903 1 1
0.192267826365783 0.192059886527101 1 1
0.234206090385561 0.233967386839642 1 1
0.177284021598951 0.177109893228192 1 1
0.193507653013591 0.193312126000547 1 1
0.30483714834217 0.304559536627134 1 1
0.108205184805131 0.108128712768676 1 1
0.273114905150375 0.272845165467814 1 1
0.30064963451549 0.300336193560036 1 1
0.235448810878042 0.235191063614972 1 1
0.252889833736086 0.252638659052063 1 1
0.131213894574732 0.131067226635588 1 1
0.220286556712033 0.220073314477132 1 1
0.175421878230768 0.175256861134077 1 1
0.0930458847430475 0.0929156503323424 1 1
0.275669172088217 0.27532594088704 1 1
0.200538823734552 0.20032011770665 1 1
0.197816339062541 0.197626386970548 1 1
0.180551383411857 0.180366947944887 1 1
0.218367694340085 0.218134668216046 1 1
0.141985988317066 0.141853835733541 1 1
0.195266032837223 0.195089994528856 1 1
0.259580016542484 0.259275169064279 1 1
0.167992006611526 0.167849401941996 1 1
0.220343748603854 0.220139950690917 1 1
0.169319467940656 0.169144265021134 1 1
0.269672011529492 0.269376161567559 1 1
0.208422138853053 0.208205562134502 1 1
0.395144402145365 0.394763827983429 0 0
0.139982280255029 0.139868002019901 1 1
0.0691259036900159 0.0690689459353507 0 0
0.184301011322616 0.184132227092334 1 1
0.128404774583835 0.128255115507191 1 1
0.189254433219988 0.189047761154759 1 1
0.271480870022076 0.271218361000705 1 1
0.139501370166935 0.139331753293783 1 1
0.116919850595912 0.116810059689305 1 1
0.237753336162974 0.237523642487855 1 1
0.257966981235254 0.257696737080284 1 1
0.232248074940524 0.231974966709606 1 1
0.306050283583351 0.305732228400188 1 1
0.11812029249539 0.118015481801495 0 0
0.171110562523847 0.170925352086812 1 1
0.154890456101222 0.15473922011976 1 1
0.136496937333643 0.136359260773245 1 1
0.268501696633812 0.268226725621813 1 1
0.248369916281112 0.248123513306172 1 1
0.0932000786826942 0.093097867263443 1 1
0.296345294266233 0.296055700990498 0 0
0.303561652310026 0.303261811509738 1 1
0.173480995196755 0.173326678975775 1 1
0.183813426301868 0.183646549952151 1 1
0.197644019988245 0.197445410563152 1 1
0.11929481760465 0.11919253805673 1 1
0.147280570108653 0.147160444869978 1 1
0.217065324797557 0.216835081200362 1 1
0.220366927541469 0.22014020865856 1 1
0.205919604578707 0.205688813644657 1 1
0.280497550165206 0.280202579906642 1 1
0.284586611224937 0.284284158469991 1 1
0.267699942910505 0.26745869760553 1 1
0.19488043736188 0.194673915477947 1 1
0.28415417370043 0.283822318585442 1 1
0.289442131371443 0.289112370302537 1 1
0.120321298704385 0.120182214526918 1 1
0.160742334950579 0.16055256457654 1 1
0.0790426805547123 0.0789622714700989 1 1
0.38064551271528 0.380280082420407 0 0
0.0659182933349549 0.0658570634301428 0 0
0.205894474075983 0.205698975652643 1 1
0.145965123643994 0.145828901410867 1 1
0.224697164782393 0.224474525434317 1 1
0.277529660917409 0.277233429544503 1 1
0.103217881372751 0.103126570585733 1 1
0.224797467361247 0.224579440298594 1 1
0.261016448779765 0.260709395410114 1 1
0.188273447543175 0.188068663568248 1 1
0.321647742648836 0.321306588349275 1 1
0.256868149329892 0.256600587734058 1 1
0.123510759275021 0.123324020355664 1 1
0.157735782537268 0.157568357558682 1 1
0.197066747616393 0.196864180944305 1 1
0.201513569127089 0.201287674708165 1 1
0.159974487074609 0.159812942956531 1 1
0.258251812262753 0.257992579937351 1 1
0.135407817703963 0.135270049329539 1 1
0.20363472442725 0.203444683449857 1 1
0.11773862081659 0.117599868929085 0 0
0.226445282774131 0.226250821599872 1 1
0.115685369305808 0.115544067534409 1 1
0.177306827522984 0.177139738747507 1 1
0.148028666291986 0.147865943492825 1 1
0.102974796389878 0.102867778915772 1 1
0.265150545810257 0.264907504890574 1 1
0.302048242373788 0.301709497661733 1 1
0.252338966038044 0.252103920666306 1 1
0.232644324939878 0.232417077166723 1 1
0.198654063407513 0.198485119839784 1 1
0.262265287253922 0.26200788796361 1 1
0.19538849519238 0.195154921990204 1 1
0.167665641541607 0.167524890617151 1 1
0.0870904323575939 0.087000537587883 0 0
0.172986213030135 0.172837110692432 1 1
0.154258795667482 0.154094271112635 1 1
0.143759893376467 0.143635148183067 1 1
0.0620495356172554 0.0619756579423972 0 0
0.09591535568899 0.0958343517311894 0 0
0.215681587399261 0.215458405792744 1 1
0.234974716287316 0.234737990070128 1 1
0.24326277118302 0.243047492101561 1 1
0.218061220421529 0.2178049802274 1 1
0.216071797573425 0.215836389563734 1 1
0.186885533749808 0.186674586246433 1 1
0.270232948992205 0.269884220381317 1 1
0.175860004719273 0.175674462231675 1 1
0.193793877407886 0.193604332034863 1 1
0.334027646354471 0.333636569999734 1 1
0.171742506571472 0.171576136547323 1 1
0.255041325403806 0.254775693844833 1 1
0.142391750117148 0.142227853465346 1 1
0.322316680540746 0.321998849483538 1 1
0.18920380384318 0.188996834212281 1 1
0.228551589589083 0.228324598303996 1 1
0.318626569839759 0.31829486933995 1 1
0.178969576837568 0.178775886966301 1 1
0.23929275610899 0.239092000238534 1 1
0.194652841397965 0.194423142002182 1 1
0.22523256787893 0.224989022497093 1 1
0.242170515013291 0.241922168485625 1 1
0.201060932850138 0.20084558604497 1 1
0.197833275288016 0.19765684226988 1 1
0.131078630741251 0.130953314589116 1 1
0.31871872650958 0.318362286338772 1 1
0.129991529756068 0.129834138134253 1 1
0.253075881293622 0.25280979939492 1 1
0.254644037216255 0.254372581825295 1 1
0.18015380932044 0.179966756484492 1 1
0.226375191517745 0.226157017863305 1 1
0.177078867783819 0.17690690591385 1 1
0.0696538841888365 0.0695682324343653 1 1
0.170054470604353 0.169855482146615 1 1
0.11891701306574 0.118778991982037 1 1
0.233244161152121 0.233027449611764 1 1
0.189480412380459 0.189297222375835 1 1
0.0905684616742628 0.0904623480905996 1 1
0.140954871720307 0.140828804285551 1 1
0.162153462607225 0.162003062372826 1 1
0.270464730166505 0.270187638948441 1 1
0.189244779236254 0.189050997957248 1 1
0.329156831361824 0.328816839188766 0 0
0.154633350078427 0.154434020888002 1 1
0.2415500103519 0.241333377135593 1 1
0.151523675197745 0.151372786329974 1 1
0.0263978791838169 0.0263706933067375 1 1
0.169043578480486 0.168885950650511 1 1
0.136064330572877 0.135951231008418 1 1
0.193997616451753 0.193809819302889 1 1
0.247254049837141 0.247017097508921 1 1
0.265987603403972 0.265744356909545 1 1
0.282253051883832 0.281930315410831 1 1
0.256657286119616 0.256373065469462 1 1
0.128797039951858 0.128642431656225 1 1
0.30119845756724 0.300879475463411 1 1
0.176848478324183 0.176684128049853 1 1
0.189631407286553 0.189443833068228 1 1
0.187826417668321 0.187622609723951 1 1
0.11133714145473 0.111244479633393 1 1
0.292807567384076 0.292510392183929 0 0
0.193667605615022 0.193486649514364 1 1
0.00723802629380317 0.00722240476091956 0 0
0.165242952755245 0.165092749683022 1 1
0.0814769759753859 0.081400530278172 1 1
0.285613512352776 0.285326643382301 1 1
0.0887701696925705 0.0886750551726549 0 0
0.1664082931629 0.166214004678697 1 1
0.219577663569775 0.219385556836322 1 1
0.161829036178353 0.161660579203119 1 1
0.262907271919886 0.262653156339027 1 1
0.127773655954758 0.127629115223771 1 1
0.237621619873709 0.237379796944267 1 1
0.295463166454303 0.295169106825731 1 1
0.131368771218316 0.131251062441346 1 1
0.165800962242476 0.165636819562272 1 1
0.213086344275754 0.212884702180842 1 1
0.176212974337765 0.176033400883016 1 1
0.207245108154031 0.207023218758469 1 1
0.0326215655030687 0.0325933433096943 0 0
0.241152425087606 0.240865149808445 1 1
0.184834838997892 0.184643348596878 1 1
0.17406394836742 0.173877612089913 1 1
0.131503206554538 0.131370006864701 1 1
0.103839799904055 0.103715247895978 0 0
0.146212146544157 0.146043669214793 1 1
0.222835812049653 0.222622982587492 1 1
0.238178132352604 0.237913364809208 1 1
0.149496218586581 0.149338496757912 1 1
0.196717976727306 0.196525178858456 1 1
0.140665659113574 0.140489784458418 1 1
0.192906538784944 0.192710394530548 1 1
0.318943550048595 0.318654494583097 1 1
0.206741340207553 0.206542604791071 1 1
0.109605789701174 0.109498590258799 1 1
0.205610633998091 0.205416196814749 1 1
0.151786936399681 0.151628851957908 1 1
0.249608945417098 0.249330037398418 1 1
0.182759195182761 0.182585053276019 1 1
0.14814072789136 0.147975472918103 1 1
0.242102457873186 0.241833146720198 1 1
0.141007715347119 0.140799051284046 1 1
0.151861423789008 0.151702793470372 1 1
0.274130325877549 0.27388825458453 1 1
0.207907456831411 0.207670028151512 1 1
0.196883764763731 0.196683994632123 1 1
0.199579819382366 0.199394332753353 1 1
0.316666020156171 0.31637702010032 0 0
0.144976344379499 0.144860736241128 1 1
0.161063245885652 0.160887725777471 1 1
0.0379966701343938 0.0379752234781327 0 0
0.261813972605266 0.261539822951916 1 1
0.168852392089984 0.168674941081027 1 1
0.177871151405844 0.177691193072573 1 1
0.140112155145652 0.139974515021559 1 1
0.224641380378601 0.224430122766506 1 1
0.191769899824046 0.191577095448979 1 1
0.210002840411783 0.209797850200062 1 1
0.310263442516065 0.309978596846597 1 1
0.295076132432925 0.294786484367906 1 1
0.185052402946151 0.184860753380287 1 1
0.350067927951145 0.349702929152819 0 0
0.196718323593203 0.196520332422627 1 1
0.24237524940378 0.242130143478261 1 1
0.257362066649551 0.257127494683719 1 1
0.142851690956747 0.142724256149878 1 1
0.176440407940211 0.176242811352761 1 1
0.238120441772242 0.237906913140522 1 1
0.0966716056508349 0.0965509849822422 1 1
0.244821456244472 0.244532154477722 1 1
0.116970343154037 0.116820993151848 1 1
0.222980711352533 0.222701522144312 1 1
0.164322231565052 0.164118953156029 1 1
0.281761036481945 0.281440071419727 1 1
0.20242749093123 0.202177426260038 1 1
0.212451927752941 0.21222299308958 1 1
0.168512474172697 0.168347031031959 1 1
0.230345887226253 0.230117339966522 1 1
0.193699301852866 0.193492209560623 1 1
0.26451795573473 0.264263277129761 1 1
0.235877628721832 0.235628596237852 1 1
0.241910316397063 0.241668347049207 1 1
0.274330743008157 0.274031428020104 1 1
0.15870067182011 0.158539137148928 1 1
0.200682003381577 0.2004529040048 1 1
0.21770845049514 0.217515488726257 1 1
0.234529897278232 0.234272836648903 1 1
0.236017945982681 0.235752100587945 1 1
0.259652624493038 0.259400516584273 1 1
0.199967848440974 0.199761213599594 1 1
0.208463546089532 0.208235200411571 1 1
0.111310752733153 0.111191663105894 1 1
0.176482660936911 0.176277276067037 1 1
0.140505950148761 0.140385134544224 1 1
0.304103255110925 0.303750911244505 1 1
0.218340348527484 0.21812141755113 1 1
0.31503103193751 0.314702576014099 1 1
0.0756778484598834 0.075617203226186 0 0
0.186952377060535 0.186774930351144 1 1
0.258261938321346 0.258001280315981 1 1
0.158361827540535 0.158195282150406 1 1
0.155332550183347 0.155162127904531 1 1
0.367379776668674 0.367002906263987 0 0
0.16359331588288 0.163432205977792 1 1
0.200452566571266 0.200208209584769 1 1
0.307533230124888 0.307183060977598 1 1
0.210609347803978 0.210348662882991 1 1
0.251632902623735 0.251330233797252 1 1
0.172485067889091 0.172307610582363 1 1
0.26425165250105 0.26396559589598 1 1
0.213734366945396 0.213484607700356 1 1
0.346817188793718 0.34646264143972 1 1
0.245865136268663 0.245636106098253 1 1
0.191397065689955 0.191230839530542 1 1
0.350458788114612 0.350122334873831 0 0
0.103257230881902 0.10316770348664 1 1
0.256645888693673 0.25638074570111 1 1
0.167175661527187 0.166997246885687 1 1
0.239939748836641 0.239646790638999 1 1
0.190358845209608 0.190114037051071 1 1
0.277725027354114 0.277441695206041 1 1
0.147775402716967 0.147615333697888 1 1
0.141387384462245 0.141260850570263 1 1
0.191413866367193 0.191202071152812 1 1
0.144672785655429 0.144512551076609 1 1
0.0862773083169968 0.0861500020527577 1 1
0.243548930765837 0.243281135940868 1 1
0.165999539163452 0.165816159472787 1 1
0.250819224412529 0.250575138777894 1 1
0.0730444843092869 0.0729635324610228 0 0
0.207038806227319 0.206838892212347 1 1
0.18671776711447 0.186510383381421 1 1
0.215046487399876 0.214846214947991 1 1
0.188851438197445 0.188641507707166 1 1
0.12934594823936 0.129228114759947 1 1
0.344863574483108 0.344494518445031 1 1
0.397416158458783 0.396932740646682 0 0
0.226708386774401 0.226446141916876 1 1
0.31195429214848 0.311658875536533 0 0
0.108742373610564 0.108622276029781 1 1
0.253973212299462 0.253706239147293 1 1
0.274646698337566 0.274377852280623 1 1
0.105611252808398 0.105514461493132 1 1
0.161837129616863 0.161648461752173 1 1
0.310641847801106 0.31031645615031 1 1
0.199230296049848 0.199000430448016 1 1
0.0959162036943693 0.0958106577895076 1 1
0.23885079420695 0.238596731090741 1 1
0.188865064308131 0.188651458292654 1 1
0.174867776730375 0.174727885459394 1 1
0.442439300719083 0.441972826271032 0 0
0.247147592180635 0.246906613536263 1 1
0.205501070525711 0.205263556732514 1 1
0.165663191110388 0.16552288754355 1 1
0.13399570323971 0.133854973286943 0 0
0.106541719761103 0.10643133142351 1 1
0.15298545978055 0.152833058315057 1 1
0.109339023075084 0.109250079168631 1 1
0.26067621917699 0.260433589988947 1 1
0.204376018844752 0.204176247782261 1 1
0.302850128718271 0.302584302877572 1 1
0.219996299571891 0.219795166101241 1 1
0.376642461770322 0.376234195978182 0 0
0.190924813037034 0.190758424123563 1 1
0.154989072819027 0.154827910927663 1 1
0.155819445771718 0.155670026207657 1 1
0.312465536495809 0.312181323205699 1 1
0.291085233768937 0.290834261930553 1 1
0.201590641034766 0.201405841798923 1 1
0.197428915965314 0.197196775772498 1 1
0.226898737125491 0.226681796997402 1 1
0.343927818209574 0.343559115628919 0 0
0.106928485171172 0.106791727737068 1 1
0.146123755205298 0.145966917994749 1 1
0.132220999086515 0.13205245682777 1 1
0.194289720388908 0.194112487882194 1 1
0.0928334365424816 0.0927085108903035 1 1
0.218028263355542 0.217829362025808 1 1
0.0743105835477504 0.0742274929217111 1 1
0.123924214727252 0.123820133450605 1 1
0.12925010597306 0.129132547749671 1 1
0.175910015588655 0.175726927043515 1 1
0.241876403907314 0.241663110836929 1 1
0.184964906189463 0.184758050492206 1 1
0.14046242438563 0.14035312082137 1 1
0.168098902492139 0.167920112175917 1 1
0.176591921194902 0.176432961891174 1 1
0.196891323395948 0.196674912630815 1 1
0.127181688557096 0.127068457866709 1 1
0.248840100063827 0.248608850446529 1 1
0.2240646424188 0.223812680034709 1 1
0.145146649806891 0.144996405266051 1 1
0.314171562761458 0.313833191240685 0 0
0.131592770014509 0.131450531154375 1 1
0.10395069052407 0.103842423610357 1 1
0.309868266781962 0.30954925481672 1 1
0.23960552432485 0.239373911204241 1 1
0.0512328751421674 0.0511651664822811 0 0
0.244897335068663 0.244650946505601 1 1
0.122117731320338 0.122000413144807 1 1
0.216264208734445 0.215997382909208 1 1
0.214345655483104 0.214133122706282 1 1
0.139218693516703 0.139100096938082 1 1
0.178207731512213 0.17802927496281 1 1
0.196506978525253 0.19630006528265 1 1
0.138375508570273 0.138262255125319 1 1
0.247691147361597 0.247405205243256 1 1
0.219125942149355 0.218909405790003 1 1
0.134739800663931 0.134569014484784 1 1
0.151007027863477 0.150825246737246 1 1
0.240290529530754 0.240018700061105 1 1
0.189629961516046 0.189442314784521 1 1
0.122781948345221 0.122627591967357 1 1
0.234164590284274 0.233920915633608 1 1
0.220021902056214 0.219839383214588 1 1
0.128667629561085 0.128503894247129 1 1
0.206628760670083 0.206419035167796 1 1
0.206871731050589 0.206652177981454 1 1
0.234993692181121 0.234734784015495 1 1
0.174714321965289 0.174538442810785 1 1
0.0605860200375478 0.0605338569444456 1 1
0.145359655010829 0.145199696255576 1 1
0.0945195697823885 0.0944118339483976 1 1
0.274869123608606 0.274558193975103 1 1
0.164517374204989 0.164353559643103 1 1
0.37276890297813 0.372326605468638 0 0
0.176084883695376 0.175906623255685 1 1
0.12805722451451 0.127901062356779 1 1
0.267848139604907 0.267575527295686 1 1
0.196988647108233 0.196784236648066 1 1
0.322585262297922 0.322247798676839 1 1
0.347254878054641 0.346833019846671 0 0
0.191013924082523 0.190815481795363 1 1
0.219872817784421 0.219641633665763 1 1
0.237946863920298 0.237685184426334 1 1
0.202146120797583 0.201933828132837 1 1
0.30569673915741 0.305383750059436 1 1
0.182028435077379 0.18185995062391 1 1
0.218657734420193 0.218430517080936 1 1
0.124770117288257 0.124613245504756 1 1
0.327173543596572 0.326835522206549 0 0
0.192139010884942 0.191912745201034 1 1
0.108158769360246 0.108069765087139 1 1
0.255157895323195 0.254921237168908 1 1
0.112260213965477 0.112145147140463 1 1
0.32198891865281 0.321658452004474 0 0
0.210516323855311 0.210265676017345 1 1
0.21541939667421 0.21522752595294 1 1
0.193358365919928 0.193185730261445 1 1
0.181971021461958 0.181771392499528 1 1
0.091830973698165 0.0917350437119587 1 1
0.272583127275552 0.272285419963424 1 1
0.176477888636419 0.176259000869611 1 1
0.330432545447337 0.330101214017521 0 0
0.203686479212576 0.203488696230605 1 1
0.176527299339428 0.176358280254381 1 1
0.0937259176754967 0.0936541500877109 0 0
0.339947066560322 0.339627971003868 0 0
0.263953283290214 0.263680962963502 1 1
0.246983900263062 0.246724007270594 1 1
0.362024249551507 0.361613593185016 0 0
0.176537958663455 0.176382995359617 1 1
0.175834553807324 0.175660255085933 1 1
0.183256190362224 0.183053050106187 1 1
0.188566440626443 0.18838278962741 1 1
0.157148262622958 0.156968080812994 1 1
0.149510505125418 0.149333359253853 1 1
0.2679989360287 0.267756988998058 1 1
0.199319868623936 0.199088539623475 1 1
0.274750348555122 0.274494212530836 1 1
0.13500999801214 0.134850415911672 1 1
0.255585838278193 0.255336026392663 1 1
0.177813446370159 0.17763949079579 1 1
0.118587317789804 0.11846308945771 1 1
0.15051540174318 0.150339153923949 1 1
0.219988078016644 0.219784570824518 1 1
0.275459600025632 0.275163774133258 1 1
0.26298987036915 0.262719629810793 1 1
0.215215179765446 0.215016656774533 1 1
0.21634502340671 0.216093902339324 1 1
0.0527586605340219 0.0527022807962683 0 0
0.225749621378495 0.225526481798123 1 1
0.115638820195609 0.115535222193963 1 1
0.361953016668225 0.361544099735749 0 0
0.265408676729839 0.265133954932631 1 1
0.0815694616706806 0.0814916639620293 0 0
0.241480330563191 0.24120879556923 1 1
0.0302685472827871 0.0302323379979732 0 0
0.169661991566144 0.169491981843371 1 1
0.103412613970939 0.103320777864084 1 1
0.237978110993335 0.237729921394938 1 1
0.205793070850282 0.205600902363365 1 1
0.195954787930139 0.195731131862208 1 1
0.282195472127345 0.281884457903413 1 1
0.107763704235659 0.107636775684952 1 1
0.191623000159097 0.191439018146658 1 1
0.178814017574374 0.178622589745385 1 1
0.153330549944969 0.15318867284771 1 1
0.147700050360486 0.14754590610929 1 1
0.158798431608387 0.158617448258208 1 1
0.223017039512834 0.222791034600957 1 1
0.118048689093429 0.117937544156483 1 1
0.239987420219319 0.239727107270129 1 1
0.252895484551266 0.252563687411941 1 1
0.310773131747993 0.310425412337353 1 1
0.262174698500368 0.261911968474388 1 1
0.13268109880377 0.132547209354059 1 1
0.188728847728893 0.188547637508642 1 1
0.168731480173272 0.168570773352461 1 1
0.221658115209423 0.22145082364174 1 1
0.261216461072493 0.260977353228952 1 1
0.161110776103284 0.160943613926613 1 1
0.173811295357252 0.173604412641774 1 1
0.192285861727892 0.192084784709197 1 1
0.0761136291067207 0.0760302829836147 0 0
0.206880283348814 0.206660714245926 1 1
0.308646605461459 0.308347285436933 0 0
0.0735752285143282 0.0734810954307744 1 1
0.180537593611937 0.180356144455218 1 1
0.17020553796407 0.170010138828889 1 1
0.058565376424061 0.0585048203863853 0 0
0.25704904707735 0.256784387079598 1 1
0.234511347923182 0.234236140877563 1 1
0.219536514562651 0.21930315532504 1 1
0.17040598519848 0.170262090556338 1 1
0.190682870673336 0.19047884966761 1 1
0.299050093978668 0.298725633461817 1 1
0.159088452793574 0.158926560148246 1 1
0.226744891288936 0.226516970739802 1 1
0.147251994228602 0.14708305098464 1 1
0.134114511773233 0.133977990465231 1 1
0.214735723328198 0.214503608809488 1 1
0.235107956606397 0.234896018691276 1 1
0.200416232552568 0.200224276879985 1 1
0.361194478499617 0.360790269458184 0 0
0.239100087800987 0.238826790042981 1 1
0.259184064253108 0.258928484969569 1 1
0.169687224716316 0.169511569134719 1 1
0.242433851048588 0.242161458720891 1 1
0.20029467324865 0.200097799853461 1 1
0.145523102222288 0.14536646825701 1 1
0.198959843804732 0.198757214425928 1 1
0.222111020627449 0.221903257501062 1 1
0.216535578987642 0.216316172509725 1 1
0.152920789464191 0.152784256724837 1 1
0.281244204645749 0.280990636127595 1 1
0.201489446923194 0.201271032499158 1 1
0.0551063274048303 0.055057298068058 1 1
0.159201004917195 0.159029802180691 1 1
0.242106793927997 0.241833116094342 1 1
0.165492606077579 0.16532139769222 1 1
0.0911490853567551 0.0910769544681901 0 0
0.24075049097942 0.240520521784105 1 1
0.232199237817352 0.231967609939852 1 1
0.260807836960311 0.260519951062533 1 1
0.170434685222424 0.170236108672083 1 1
0.210520743462572 0.210316904231629 1 1
0.244475541707199 0.244190566669442 1 1
0.0663038816579606 0.0662442189333603 0 0
0.173259536921393 0.173073544822262 1 1
0.276442624685614 0.276165876772237 1 1
0.283131076195839 0.2828535928678 1 1
0.225909048938957 0.225666182978878 1 1
0.0971039169573727 0.0970053562452723 1 1
0.289246731972035 0.288945202520225 1 1
0.178971714075084 0.178769718701807 1 1
0.177382384726782 0.177152116148896 1 1
0.288903919067456 0.288572639710151 0 1
0.397985764741405 0.397567617946721 0 0
0.242832259469197 0.242613860274847 1 1
0.131591467420654 0.131496664785477 1 1
0.265465501831395 0.265178038853096 1 1
0.159931351457762 0.159782995365015 1 1
0.301734306039044 0.301454432566169 1 1
0.213303179241746 0.213086647690877 1 1
0.144173331709501 0.144023480463782 1 1
0.19108376518133 0.19088758342221 1 1
0.09674645934493 0.0966046311252432 1 1
0.159173709136185 0.159014646719873 1 1
0.313766597358067 0.313403000494976 1 1
0.26527627267326 0.265018838986797 1 1
0.17214561398835 0.17192380422208 1 1
0.233558973064691 0.233289424756746 1 1
0.132684203895752 0.132530536761166 1 1
0.231631535535226 0.231383899154155 1 1
0.396791928943734 0.396436298892955 0 0
0.299051896434957 0.298773282783915 1 1
0.149823742040975 0.14965295941654 1 1
0.176344452312173 0.176120226697142 1 1
0.284291909049582 0.284023118983543 1 1
0.350419519824766 0.35003415124682 1 1
0.181629099188591 0.181485385553573 1 1
0.138859421087932 0.138709457460162 1 1
0.222131149409576 0.221886875594802 1 1
0.185687703629144 0.185502418800892 1 1
0.16596269854321 0.165773602032044 1 1
0.0697537157975884 0.0696606051650994 0 0
0.168330644321557 0.16814495966186 1 1
0.105281187347686 0.105168663710046 1 1
0.161247588633388 0.161102408487209 1 1
0.0957391384308483 0.095622012541459 1 1
0.121414816659461 0.121303409860053 0 0
0.250871484960696 0.2506318627995 1 1
0.17505844701046 0.174911267112321 1 1
0.16556974507246 0.165348686580977 1 1
0.231451133785976 0.231219114687559 1 1
0.167075417213961 0.166907091170283 1 1
0.190519759883739 0.190368718374293 1 1
0.188921702838494 0.188735909120246 1 1
0.128359772724638 0.128244308484847 1 1
0.159614668253747 0.159451477846354 1 1
0.27708606177307 0.27680221873344 0 0
0.147916854011962 0.147772262864844 1 1
0.297702356506331 0.29736944506304 1 1
0.316501222447705 0.316136265012773 1 1
0.29879322076529 0.298442216838193 1 1
0.21985051256414 0.219607366432935 1 1
0.0783934629175758 0.0783039313073232 1 1
0.0910064365922352 0.0909183905221879 1 1
0.262691824967107 0.262423822107184 1 1
0.182141676021274 0.181910077005109 1 1
0.331209225812821 0.33087391640696 0 0
0.180598109108943 0.180401188876461 1 1
0.287292680537026 0.287011831931058 1 1
0.131328149030349 0.131192030032388 1 1
0.261795282700129 0.261513330439734 1 1
0.215671556652481 0.215453202195152 1 1
0.0486876542357874 0.0486318380631609 1 1
0.299147126066409 0.298788346874775 1 1
0.163061757970413 0.162931330733943 1 1
0.22337317831917 0.223129115342263 1 1
0.209500078309167 0.209271875835214 1 1
0.175686722068078 0.175497507948677 1 1
0.238025752446928 0.237763992157124 1 1
0.206729676035382 0.206480657369501 1 1
0.16564778394336 0.165478366966492 1 1
0.196460389477085 0.196281295711374 1 1
0.154018289775058 0.153843407567672 1 1
0.24716856383806 0.246929882870877 1 1
0.161230765179039 0.161054965832372 1 1
0.0168884675823157 0.0168583434192315 0 0
0.195154772036153 0.194952412458264 1 1
0.212807667261951 0.212581132842776 1 1
0.175024637598203 0.174846320947678 1 1
0.207228052024566 0.207013274995907 1 1
0.194793076582313 0.194586355390199 1 1
0.24138449220808 0.241140979982319 1 1
0.167932995385836 0.167788513203806 1 1
0.155285387604926 0.15511800449108 1 1
0.129503821873577 0.129369975708421 1 1
0.209778538790641 0.209570896404955 1 1
0.19919857089048 0.19896477271675 1 1
0.248050366898279 0.247783982332072 1 1
0.223343587484715 0.223115993097869 1 1
0.121747440866737 0.121608157077676 1 1
0.215162874731734 0.214961278870951 1 1
0.140652955921444 0.14047754407083 1 1
0.20482076212141 0.204620412113641 1 1
0.202821929932505 0.2025699658418 1 1
0.263428443504566 0.263165581922368 1 1
0.156613255629584 0.156463569354391 1 1
0.133214294778084 0.133065817565384 1 1
0.156717787426509 0.156549985435566 1 1
0.0668817684044593 0.066827952320662 0 0
0.0593426444779817 0.0592797466858664 0 0
0.132788501802868 0.132647526231369 1 1
0.167712796861133 0.16754964919627 1 1
0.169433922303438 0.169211099624501 1 1
0.102187531406371 0.102077717897093 1 1
0.3271182600105 0.326823693490522 0 0
0.241023291030547 0.240798514444467 1 1
0.0754676474665583 0.0754171880299182 0 0
0.0940861402341772 0.0939797056799895 1 1
0.332923587960617 0.332572552132951 0 0
0.203904050301946 0.203672591773578 1 1
0.203108540574123 0.202903406009141 1 1
0.198070690121487 0.19789571196043 1 1
0.11531237077821 0.115183711160929 1 1
0.109563236563478 0.109446474210571 1 1
0.156986946396043 0.156831423467973 1 1
0.235984479743356 0.235728359404973 1 1
0.129863375780138 0.129738466038138 1 1
0.171667999343793 0.171499712368948 1 1
0.0524843571319268 0.052433253537434 0 0
0.170435407255764 0.170248600292806 1 1
0.214335415384547 0.214114896347856 1 1
0.270032629998902 0.269732775161897 1 1
0.190339197890868 0.190118944490277 1 1
0.259111390556906 0.258805714691585 1 1
0.270665339056919 0.270356865526144 1 1
0.165352967829634 0.165182365184339 1 1
0.137228797506056 0.137041223020783 1 1
0.040796621643897 0.0407568870118045 0 0
0.27980042424139 0.27951251308407 0 0
0.207714875273058 0.207529845620766 1 1
0.218109862272396 0.217870007792845 1 1
0.130180360716694 0.130062220587517 1 1
0.279265662590928 0.278994927098361 1 1
0.222101630048412 0.221863365502929 1 1
0.224538976260136 0.224326725521694 1 1
0.35863179361869 0.358276091010333 0 0
0.250315673542529 0.250069594068136 1 1
0.315780878269524 0.315420878433734 1 1
0.238208915133481 0.237995794516597 1 1
0.291497940572723 0.291194908187416 1 1
0.121182665383745 0.121045116312623 1 1
0.155909901595644 0.155719623101221 1 1
0.220474194084773 0.220258536616585 1 1
0.215173142524643 0.214943423879013 1 1
0.288352597276279 0.288047649791821 1 1
0.305436411839455 0.305132124654766 1 1
0.163764494789763 0.16356695012645 1 1
0.169270160430746 0.169105469338629 1 1
0.266019549607746 0.265747802097775 1 1
0.330555622069835 0.33019633564956 0 0
0.202380857000655 0.202189491989382 1 1
0.283693777539806 0.283390315780424 1 1
0.131606542314877 0.131471088951287 1 1
0.228402516749172 0.228174049315606 1 1
