# Supplementary material for: Bias caused by sampling error in meta-analysis with small sample sizes
Source: PLoS One. 2018 Sep 13;13(9):e0204056. doi: 10.1371/journal.pone.0204056 (PMC6136825; doi:10.1371/journal.pone.0204056)
Supplement: S4 File — (ZIP) [file pone.0204056.s004.zip › results N = 10 theta = 0.2 tau = 0.5 sz = 10-20.txt]

"cohen.dl.theta" "hedges.dl.theta" "cohen.dl.cp" "hedges.dl.cp"
-0.0314351254140548 -0.029737161832266 1 1
0.0950915923681542 0.0935497187541854 1 1
0.0058099694502865 0.0042473100061199 1 1
0.327197848598878 0.301168537093175 1 1
-0.0728826895998333 -0.06785029821401 1 1
0.401956626760837 0.380223558532363 1 1
0.0351194895693672 0.0359989277193177 1 1
0.00406591245077081 -0.00580771762034604 1 1
-0.093556815782898 -0.0827882137303691 1 1
0.371991067339161 0.351913821822009 1 1
0.309489720502848 0.293032359554973 1 1
-0.0784036197817645 -0.0712147052427927 1 1
0.256852673427058 0.249004014165246 1 1
0.043403215960555 0.0361271567424587 1 1
0.332095741569336 0.31649755869921 1 1
0.455467251541479 0.424443321682795 1 1
0.667556769882237 0.634911769243984 0 0
-0.0309449641609885 -0.0383715228420646 1 1
0.183066799867309 0.176154093974891 1 1
0.411270045889198 0.383191644567733 1 1
0.135935921941695 0.132549459871791 1 1
0.310926224095289 0.295787390821248 1 1
0.246959753681687 0.230364213354155 1 1
-0.116876138681007 -0.116719407097924 1 1
0.0493396127518347 0.0385734839334593 1 1
0.687503235402845 0.655073041953434 0 0
0.254972783082308 0.248830253467877 1 1
0.0993288588501914 0.0939156322375956 1 1
0.367880378461841 0.350965614573503 1 1
0.343179028845423 0.337623668319061 1 1
0.272093787657113 0.257095281854621 1 1
-0.147240990984917 -0.140618510504201 0 0
-0.154200541916108 -0.147116101395165 1 1
0.46409170398845 0.451001133545267 1 1
0.48470921311642 0.464097520188854 1 1
0.17309100128384 0.159585342202595 1 1
-0.130559130573798 -0.128758033073522 1 1
0.376552728236504 0.367173780470147 1 1
0.54192089855373 0.506779197688505 1 1
-0.105710434912673 -0.0971329828003913 1 1
0.425852755994497 0.398978631138025 1 1
-0.170960612129828 -0.162639023407298 1 1
0.497241179237728 0.471337292759567 1 1
-0.00139237415726164 -0.00244375371919366 1 1
-0.0730665154336912 -0.0681748676855931 1 1
0.517907487882672 0.498318332649066 1 1
0.667824170435593 0.627037200028438 1 1
0.0134359078543371 0.00880882781506656 1 1
-0.0523865768722557 -0.0435410992518118 1 1
0.418385649529586 0.395358060032214 1 1
0.609571909706178 0.58023290601265 1 1
0.459859959198865 0.430904828344069 1 1
0.262555873773165 0.246532340509778 1 1
0.253446382329581 0.249504432362476 1 1
0.293312133772791 0.282460586802097 1 1
0.39842350761155 0.378832088704128 1 1
0.0172360873968097 0.0119634637475962 1 1
0.40327471333198 0.381198652136632 1 1
0.0460600387133047 0.0384131562011182 1 1
-0.178451473692654 -0.168949266770477 1 1
0.17469698123653 0.161977712655041 1 1
0.182402892086897 0.172172306931571 1 1
0.0798222774752422 0.0753864008644552 1 1
-0.139654050371272 -0.134220406226675 0 1
0.180151632588941 0.177778699856159 1 1
0.548657461448802 0.519183054336208 1 1
0.709150097833518 0.668532553050097 0 0
0.00392878644548007 0.00230987033656302 1 1
0.00384439889911702 0.00667701864028412 1 1
0.0521122361002995 0.0525844288563496 1 1
0.447767748819445 0.418095987221069 1 1
0.222391527768587 0.21204976510709 1 1
0.2357152488007 0.226462132603597 1 1
-0.0268551997726771 -0.0193815782958824 1 1
0.154392231556446 0.14778742339168 1 1
0.340852928695985 0.323680689356627 1 1
0.338687474223195 0.324728843926963 1 1
0.529685685349832 0.508782316649453 1 1
0.0652630302832607 0.0577002988227685 1 1
0.078257229617845 0.0737518954592754 1 1
0.194266285313691 0.184835876761673 1 1
-0.0548751223819973 -0.0555291556954623 1 1
0.110515525042337 0.105634765814951 1 1
0.435062077696054 0.409791863624911 1 1
0.310362552437849 0.284679714084005 1 1
0.114749324300638 0.122556554202888 1 1
0.373236931414249 0.358495815160842 1 1
0.235782118002749 0.224881089230967 1 1
0.368544004328594 0.343636943777975 1 1
0.46554733150657 0.446865415082352 1 1
0.548888307117606 0.521366147262434 1 1
0.202203831814767 0.197314783409912 1 1
-0.0802168255962211 -0.0736249148452162 1 1
0.821222792983024 0.779016601283274 0 0
0.353064366348732 0.332457706190614 1 1
0.0984217227041272 0.0949444453650649 1 1
0.0613539736122493 0.0536230382218424 1 1
0.30794986244589 0.301809585540524 1 1
0.00163442529161504 0.00336051560837175 1 1
0.207277553275232 0.189531749429117 1 1
0.730892246355598 0.696762044199485 0 0
0.0652477630641252 0.0605696015502564 1 1
0.331946893296484 0.31971122942735 1 1
0.0733814195435431 0.0695341740798793 1 1
-0.0911523626137537 -0.0798915174190519 1 1
0.521537148268811 0.516791795391592 1 1
0.0408314237001798 0.0385000704467637 1 1
-0.0447746517344635 -0.0443547872792791 1 1
-0.39513540616834 -0.368196345497133 0 0
0.178440257704454 0.168667296722755 1 1
0.419112103455532 0.391029019877063 1 1
0.295351637256082 0.282934935832186 1 1
0.0577222941024411 0.0516853921176127 1 1
0.276293033066942 0.26112790055743 1 1
0.329099211502167 0.313977704361203 1 1
0.15481319991709 0.149076882768066 1 1
0.337766669255059 0.325259115863101 1 1
0.298009073857685 0.279043663778114 1 1
0.379225552686689 0.361527072854275 1 1
0.317997799969313 0.304494029277571 1 1
0.203641101001395 0.190580697901211 1 1
-0.0453293161133408 -0.0415704245298063 1 1
0.676679242312831 0.64631625400807 1 1
0.220833645370186 0.212232479226009 1 1
-0.1080931925705 -0.093153479318057 1 1
0.257356251547518 0.243651255403386 1 1
0.00494547776627373 -0.00351025038280723 1 1
-0.275303135111502 -0.270325525531663 1 1
0.19323039721388 0.182860528571487 1 1
0.337801949804433 0.324595191389144 1 1
0.0729317245393733 0.0721309898576374 1 1
0.456772875431402 0.439297906978399 1 1
0.529031556411347 0.506662956041324 1 1
0.228887834504871 0.214148385060609 1 1
-0.119325140353219 -0.119723900584011 1 1
-0.0134415658774261 -0.0128443535441412 1 1
0.449432913786866 0.427482682697408 1 1
0.255276121025127 0.237808614107402 1 1
0.149390307153256 0.138351896073597 1 1
0.224920807630988 0.210777848382213 1 1
0.341278804376953 0.326155030438993 1 1
0.492385793065729 0.473286009291588 1 1
0.439529874646956 0.421420117479212 1 1
0.668491891526835 0.634733894678491 0 0
0.416024218113237 0.402731183717829 1 1
-0.0769910624279737 -0.0708085373829472 1 1
0.0533427895753428 0.0500632046458084 1 1
0.15444408225746 0.157294075202742 1 1
0.611961619795105 0.581197604496449 0 0
0.30851030173868 0.280487293998102 1 1
0.29366683492128 0.289627368534316 1 1
0.624723524575946 0.587000362640698 1 1
0.265082464157513 0.254920157410038 1 1
0.53047540617478 0.504449211504761 1 1
-0.0154438537539168 -0.0217967755688266 1 1
0.593630479496209 0.577618566180721 1 1
-0.0791047808735681 -0.0699739816790279 1 1
-0.0967616186911985 -0.0953107967419905 1 1
0.131749254204201 0.121438601560165 1 1
0.406711330883466 0.39721817709831 1 1
0.356951288576969 0.351751281482336 1 1
0.433273335409837 0.412606952269863 1 1
0.400139582051217 0.382000478209379 1 1
-0.156830622913206 -0.145306115053058 1 1
0.0647365235842114 0.0637529777936043 1 1
0.151619031577618 0.135672039403837 1 1
0.7855909129795 0.756262744555589 0 0
0.152938252781427 0.149557813378865 1 1
0.223490186148898 0.213742724379033 1 1
0.447435983696251 0.419490521346845 1 1
0.176530344361944 0.170647300206208 1 1
0.0464391508919287 0.0403713618942789 1 1
0.299422676551271 0.279190826925581 1 1
0.371112884922584 0.355419154168744 1 1
0.0561773690656186 0.0555133912680355 1 1
0.0693575890627162 0.0662449751989539 1 1
-0.00272385428263336 -0.00576804700242825 1 1
-0.0203833803621305 -0.0248128954538211 1 1
0.184875546165534 0.17995491114582 1 1
-0.147398190087857 -0.141279440950922 0 0
0.196297558403951 0.186969089174951 1 1
-0.029882168087805 -0.0213681235082952 1 1
0.374687485176896 0.35700124925944 1 1
0.136631925876064 0.135020005675909 1 1
0.128157587181401 0.126316320857533 1 1
0.44041696023622 0.412590644633975 1 1
0.297588457596647 0.283538561652277 1 1
0.228306488042284 0.22831089230182 1 1
0.410135676789517 0.389870449393056 1 1
0.235752588813612 0.224039679744046 1 1
-0.0048192617550425 -0.00422581693859538 1 1
0.17057253041133 0.159501838868098 1 1
0.307378293025687 0.294619897987677 1 1
0.64373423223399 0.62049438850534 1 1
0.295645323397199 0.282614547583762 1 1
0.212416855190259 0.197227021180251 1 1
0.0137803792060161 0.0103868529000042 1 1
0.105509157425245 0.104701412195725 1 1
0.295335519188908 0.27886302959166 1 1
0.390795106629774 0.380355232356188 1 1
-0.0411371627001728 -0.040099061240592 1 1
-0.0360543708129659 -0.0432538794708915 1 1
0.379972632337379 0.362837751805548 1 1
0.0990596688976702 0.0936542525839618 1 1
0.634175737409445 0.600317272881052 0 0
0.163719005593652 0.162208388758257 1 1
-0.141941546472621 -0.135401577181903 0 0
0.188052508888115 0.181220379665547 1 1
-0.03503869588718 -0.0328408146014036 1 1
0.194719517123479 0.18267725833888 1 1
0.265144899682195 0.249726413223634 1 1
0.592813239592076 0.567622679701605 1 1
0.117557933105839 0.100061046212579 1 1
0.0209514848039944 0.0138740932147597 1 1
0.366179367438354 0.35141863492768 1 1
0.549894170232573 0.51029682414732 1 1
0.0564998828070909 0.066231888797491 1 1
0.375186156434163 0.352178684361528 1 1
0.0384945620943823 0.0355348290092998 1 1
0.638210727965379 0.611928773295228 0 0
0.0314660990183517 0.024838144874166 1 1
0.150164176482835 0.139240950182785 1 1
0.138945865526793 0.121910209752303 1 1
0.12846546983752 0.118752887067399 1 1
0.46010021282833 0.44043584841514 1 1
-0.0252112743783539 -0.0270421833143921 1 1
-0.211088469432942 -0.195147098389339 1 1
0.260304871293163 0.247627648036252 1 1
0.190990005862641 0.185686230929053 1 1
0.268847780315192 0.245937423299497 1 1
0.515756126008972 0.496867400204846 1 1
0.169486817253853 0.156060991194963 1 1
0.00875730549709849 0.015447553129573 1 1
0.295833524865231 0.279870134845353 1 1
-0.029917921063757 -0.0311850787322353 1 1
0.188185576804343 0.18745058975304 1 1
0.298082622169568 0.280183242938494 1 1
0.0193553391329385 0.0165508879014727 1 1
0.726340657163619 0.697853876027972 1 1
0.248598514061494 0.239264166709596 1 1
0.574701550409024 0.547101534250499 1 1
0.319306095421747 0.290441731110882 1 1
0.439249160470782 0.428145815099933 1 1
0.0373351742660598 0.0422947630230826 1 1
0.0393545615330227 0.0401630063016726 1 1
0.174546154647718 0.171361962100445 1 1
0.309522944958409 0.299981386952175 1 1
0.107503075387259 0.104187420746309 1 1
0.380640813511056 0.354200246808955 1 1
0.0531236418022093 0.0583550973982782 1 1
0.140344488808581 0.125033531661576 1 1
0.0958877843361532 0.0840256164856411 1 1
0.421035281164719 0.392554142680006 1 1
0.691071972025975 0.649293706967819 0 0
0.569741259741556 0.534644181936168 1 1
0.687455056278589 0.654639813115464 1 1
0.610390076988574 0.578267913835299 1 1
0.391086420555307 0.363863243781356 1 1
0.440209102277176 0.418256639685556 1 1
0.35264583989968 0.305136986400643 1 1
0.201119991583063 0.194029507588994 1 1
0.54361459251231 0.520194629846525 1 1
-0.0454980073130936 -0.0471814707633057 1 1
0.715932053827069 0.680582336514407 1 1
0.298243718902902 0.28376451742964 1 1
0.263482901497519 0.260337837080658 1 1
0.267599475721171 0.257691424299431 1 1
0.092738989344688 0.0871525053272392 1 1
0.120851579513526 0.11338499270991 1 1
0.16792086983985 0.171648195041429 1 1
0.0722118082895298 0.0671885473105884 1 1
0.374584721564369 0.347802104607873 1 1
0.0482582661747898 0.0477840935825951 1 1
-0.101067689062312 -0.0981233435781003 1 1
0.390014248633655 0.373627133188193 1 1
0.110828091624377 0.102479191339023 1 1
0.680871226763279 0.646209536532653 1 1
-0.137736944459912 -0.130535264218091 0 0
0.668403867890013 0.640804631090743 0 0
-0.0725779892396352 -0.0724375801184918 1 1
0.265111071478241 0.251639466467014 1 1
0.109344869622219 0.103251112386027 1 1
0.234781311572849 0.222809124887041 1 1
0.577483990872871 0.549522505242078 0 0
0.332012324306542 0.311411690022621 1 1
0.275902454565059 0.265393239872316 1 1
0.174494432976666 0.168561462600422 1 1
0.0507962564764915 0.0464769369472819 1 1
0.0816292236085915 0.0792926873449023 1 1
0.39647597764275 0.38233126004985 1 1
0.338076994395875 0.32161854078432 1 1
0.0528994629637586 0.0465485208113775 1 1
-0.159047679569008 -0.150751646910826 1 1
0.752744083776269 0.71199592093357 0 0
-0.105258935443852 -0.0976989748586756 1 1
-0.334597874273908 -0.316825780177279 0 0
0.400341686362497 0.38278047336189 1 1
0.0995089139597169 0.103872662885643 1 1
0.154848409875963 0.139993035475041 1 1
0.321190894233091 0.303250909804349 1 1
0.346889471777929 0.334340858161153 1 1
0.0573465102493943 0.050477813039033 1 1
0.475555638486403 0.451145938885231 1 1
0.220628430769424 0.208873924305687 1 1
0.0652337507603478 0.0579419796025498 1 1
0.334119827281504 0.320078361904797 1 1
0.106932380141373 0.0995000646964608 1 1
0.401986622287437 0.383652041354707 1 1
0.241870136551126 0.23834771695029 1 1
0.339188197119384 0.316404850331488 1 1
0.614277283411493 0.58864829362634 1 1
0.0134321229032931 0.01526647986401 1 1
0.397791957914467 0.382636386330684 1 1
0.292294773710097 0.274309327937345 1 1
0.348070374494662 0.325514182410112 1 1
0.152794002352117 0.147386713859781 1 1
0.0855568267681899 0.0834386464234448 1 1
0.284287389887565 0.261295123526099 1 1
-0.142308639778151 -0.132884881009075 1 1
-0.121944809289745 -0.114251051211086 1 1
0.0473198119917437 0.0475532686609147 1 1
0.172712457148708 0.167140966967371 1 1
0.492949545299826 0.466321140295089 1 1
0.859803044566251 0.818750126946658 0 0
0.328798583301956 0.315536604887113 1 1
0.466042833860897 0.450350218020339 1 1
0.167732514606643 0.167983630229895 1 1
0.521522456881097 0.495065319928062 1 1
0.455478754953575 0.435166611180341 1 1
-0.348055149043353 -0.32963050800595 0 0
0.00159367786556402 -0.00562794132508984 1 1
0.344021760301984 0.322599818306402 1 1
0.322808207888861 0.309855904336077 1 1
0.33072928685561 0.311572601313467 1 1
0.065273921939949 0.0640515301554025 1 1
0.464496586816588 0.445019308723163 1 1
0.25485307951467 0.238554579786323 1 1
0.0860009280588082 0.0794063847094338 1 1
0.747024793097231 0.712125661611119 0 0
0.403483392575765 0.37664282015945 1 1
0.19636552359134 0.18193237794879 1 1
-0.0995402751368437 -0.101773996433357 1 1
-0.26216129880494 -0.253302470046584 0 0
0.499104287548723 0.481408405562464 1 1
0.386882313670836 0.374484761331674 1 1
0.3544082318169 0.337240819535188 1 1
0.330945969776922 0.317270513366951 1 1
0.033318524616379 0.0281974450376631 1 1
0.15300365520522 0.150741880348852 1 1
0.637388937822246 0.604402611913364 1 1
0.439168369794127 0.419051398521953 1 1
0.134003891223061 0.13191069367196 1 1
0.114220961262003 0.10450313946631 1 1
0.153103026217945 0.141916176625445 1 1
0.106038514063124 0.0956993803098025 1 1
0.323687520886274 0.308428415422129 1 1
0.0643474575727087 0.0595630841284254 1 1
-0.102155825344289 -0.0909417065143766 1 1
0.228141934993083 0.217813470031981 1 1
-0.162598788255361 -0.154954716264452 1 1
0.150886866782512 0.143653373892182 1 1
0.705802799441217 0.668558090049329 1 1
0.0886074178100235 0.0848042247032957 1 1
-0.143430745526306 -0.141607828991369 1 1
0.354044574548311 0.336826477679531 1 1
0.112271402846117 0.114989320980677 1 1
0.0383227465663024 0.0338328201574579 1 1
0.0205113247872767 0.0209952336443911 1 1
0.482160504442741 0.471192401808141 1 1
-0.164624421140277 -0.155617085778389 1 1
-0.276930475575371 -0.258124676629652 0 0
0.23451177184764 0.222100269357491 1 1
0.282879900523772 0.272982730892303 1 1
0.437216762280371 0.412068003893907 1 1
0.084934256736328 0.0802027006400212 1 1
0.424596648269556 0.410067359000846 1 1
0.389127208773229 0.368338764072697 1 1
0.143545637392066 0.139086538264321 1 1
0.258183824095677 0.24662284871621 1 1
0.153425288121348 0.149181635849257 1 1
-0.117713834757148 -0.112382605019766 0 1
0.257751777956017 0.241675891334546 1 1
0.0347580706773132 0.0349078024616671 1 1
-0.123399565544198 -0.119323057587811 1 1
-0.050972692094804 -0.0465264470900029 1 1
0.673719740699275 0.632450044920332 1 1
0.247143359377315 0.223592072910574 1 1
0.428079067044643 0.399858593317736 1 1
-0.244169044991595 -0.23053267962887 0 0
0.404000007001879 0.387963121053752 1 1
0.215219204443707 0.207666216617965 1 1
0.0381684255704752 0.0353649245019946 1 1
0.377827698388045 0.367229167448894 1 1
0.171237159815304 0.166886196904722 1 1
0.30129284589341 0.279155376402941 1 1
0.27902557977238 0.260118946482238 1 1
0.103408364392699 0.120743383881891 1 1
0.0776167279168744 0.0748553921801191 1 1
0.357518997385932 0.342331603193864 1 1
-0.0194882612693665 -0.0141994747477727 1 1
0.197278351111424 0.185022752244305 1 1
0.173762929284924 0.162241242826807 1 1
0.579630337558051 0.552569791300196 0 0
0.464350747048265 0.444223845415995 1 1
0.498686777798128 0.470486770341198 1 1
0.447741175292876 0.427454480184433 1 1
0.150039083900914 0.138208826855246 1 1
0.25449537387209 0.243572345454329 1 1
0.127124200829155 0.122566696779272 1 1
0.239817907342903 0.23004759684334 1 1
0.203846858466978 0.198184856308003 1 1
0.466464473765305 0.453836789306459 1 1
0.171925465697853 0.162833378660024 1 1
0.00377619100306739 0.0122743046821163 1 1
0.283803400402499 0.2687662291959 1 1
0.478205659554281 0.463821194282137 1 1
0.435548459015064 0.420390360640821 1 1
0.0589599629034692 0.0549729914857564 1 1
0.173615536141493 0.166782619168055 1 1
0.241177247398518 0.230236454548489 1 1
-0.01548917498629 -0.0120354646818016 1 1
0.294268590748524 0.278141334714311 1 1
0.00311462262310262 0.00287867578358517 1 1
-0.0648648367918267 -0.0643566255737449 1 1
0.213706085472345 0.199296245564829 1 1
0.0898442851085553 0.0777558953001428 1 1
0.0350801779648047 0.0345505481257227 1 1
0.232257459159172 0.226085941037659 1 1
0.167558983084499 0.163692908432764 1 1
0.371973488816095 0.358165713841296 1 1
-0.140666779737589 -0.129974998133059 1 1
-0.100235389369708 -0.10081891631847 1 1
0.269676255352083 0.279884139577699 1 1
0.12843766599817 0.126708359494389 1 1
0.597371418827178 0.569852436222069 0 1
0.614539716928013 0.579015313941869 1 1
0.202970923003927 0.193522424401963 1 1
0.202552503432315 0.187923441598636 1 1
0.3202523601844 0.300027446513577 1 1
-0.0533287305753117 -0.0527164176202612 1 1
0.0355302295005067 0.0305811512888464 1 1
0.0861093049168827 0.0833873831007155 1 1
0.325751185534471 0.310089415557051 1 1
0.477317082460954 0.460341727018366 1 1
0.580684259787965 0.547434855469661 1 1
0.280063146084648 0.271321325839028 1 1
0.511802441899382 0.490135870809487 1 1
-0.00760138280166069 -0.00871223190112909 1 1
0.223858707284463 0.214101380457176 1 1
0.158380928159815 0.149419376197602 1 1
0.394243876509628 0.377106826902607 1 1
0.245472626142876 0.231647187833725 1 1
0.635488342496426 0.599125143865038 1 1
-0.0145965652789485 -0.0128557249306516 1 1
0.0358346790224325 0.0314388484288675 1 1
0.20016196005929 0.19437710563734 1 1
-0.0392345558403038 -0.0392127024218998 1 1
0.610270486787907 0.583175508043834 1 1
0.680600258294013 0.645500590112019 0 0
0.433615467760367 0.414741322339878 1 1
0.533783183008059 0.506201788596477 1 1
0.301804517658674 0.285155021427727 1 1
-0.0528827900882173 -0.0499926326093001 1 1
0.311046375580124 0.291426720946468 1 1
-0.0797497045143748 -0.0860867370730567 1 1
0.377385433189315 0.362954455294149 1 1
-0.0585989856749042 -0.0555280580482109 1 1
0.375276134603632 0.349621074573378 1 1
-0.000978610235285893 0.00323777494151622 1 1
0.216304302994873 0.205151012429399 1 1
0.257246329056449 0.236902982387821 1 1
0.528379891177373 0.493803750637673 1 1
0.499869830881498 0.479128041102649 1 1
0.228708434247225 0.22656463826884 1 1
0.0688293299769543 0.0620221010416003 1 1
0.500578019528671 0.479302877978531 1 1
0.220604073970516 0.208138152685491 1 1
0.25130810649616 0.238680657555634 1 1
0.611180318297909 0.573803078465513 0 0
0.258033526909306 0.241367716103531 1 1
0.154863488836083 0.148693547996067 1 1
0.28687326414087 0.272396884556368 1 1
-0.111258169510124 -0.107933055965872 1 1
-0.36676254320853 -0.353134664522969 0 0
0.0413806744345747 0.0353982083373596 1 1
0.0295166834212077 0.0359243926839415 1 1
0.105984783496363 0.104290532289231 1 1
0.2151867690132 0.206945860257787 1 1
0.318843169772318 0.299461562849436 1 1
0.167772936860748 0.159166663689082 1 1
0.256173112528011 0.247214149438926 1 1
0.640616319991208 0.606063757486323 0 0
-0.0669225154942089 -0.0665589904657685 1 1
-0.251524669392374 -0.228027988263523 0 1
0.296871848852624 0.279393373640338 1 1
0.340308898673484 0.326817972449611 1 1
0.0685925535131117 0.0574597618558116 1 1
0.435066587143291 0.413526484928889 1 1
0.293388895203746 0.276010724287029 1 1
0.301205538638734 0.292826099856949 1 1
0.276654181441211 0.260314177086445 1 1
0.0242283391685014 0.021797232282391 1 1
0.146036334979472 0.138055899409911 1 1
-0.0579239310445478 -0.0558087964447213 1 1
0.113359555707083 0.106234343864024 1 1
0.0184681787163737 0.0255738582639653 1 1
0.18720744746189 0.177662991505499 1 1
-0.00573883953065867 -0.00945290090004801 1 1
0.281466400264945 0.271646703039545 1 1
0.0141011707788761 0.0156655594952105 1 1
0.432842400342335 0.427611580595126 1 1
0.169988579276985 0.160544854672284 1 1
-0.0583725307502309 -0.0541204577290085 1 1
-0.0867209092473565 -0.0782502033367914 1 1
0.200577314635847 0.193177883742858 1 1
0.1348233395032 0.131358776668218 1 1
0.583240288386328 0.551773391234894 1 1
0.102720459411372 0.09872565732463 1 1
-0.0942017446551622 -0.0896737654558441 1 1
0.532268577115612 0.508099873579018 1 1
0.375842194346426 0.35856221286169 1 1
0.415581101408354 0.400818082937569 1 1
0.167783237285968 0.153901606246735 1 1
0.209306495445456 0.207294017112195 1 1
-0.0209314031969381 -0.0307925096071262 1 1
0.536571144343732 0.508359320424672 1 1
0.0196953539027086 0.0141204808943646 1 1
0.133585833635724 0.123671034314549 1 1
0.112028611252939 0.112001719940753 1 1
0.343910261162811 0.328247030142063 1 1
-0.0366583911798593 -0.0407361350656573 1 1
-0.0220616043232956 -0.0176557452554391 1 1
0.390769809618263 0.364925757082248 1 1
0.234230833271237 0.226367792170927 1 1
0.349967076811645 0.327793227688568 1 1
-0.343802223730916 -0.324776677545414 0 0
0.607415855958814 0.583860245021481 1 1
0.0117753682145621 0.0186114506564247 1 1
0.173258170419547 0.156315687874442 1 1
-0.228331846205295 -0.234435661317736 1 1
-0.0173290066281067 -0.00775668594105146 1 1
0.0924845315495144 0.0840625970152325 1 1
0.196146572572378 0.193021215975498 1 1
-0.00594268163020327 -0.00804557342580532 1 1
0.126813076421517 0.12449849568472 1 1
0.494893418161609 0.465686420863171 1 1
0.14097761884837 0.137879126712753 1 1
0.314883002366108 0.301793523566642 1 1
0.374208484115087 0.349658959515999 1 1
0.169478188324167 0.163901987044585 1 1
0.113311909521049 0.111328158999908 1 1
0.343942578389502 0.331879186995394 1 1
0.192007922911799 0.179549769481018 1 1
0.839940142889081 0.807903815057949 0 0
0.148128649475718 0.149217973126036 1 1
-0.0593893817356864 -0.0589321138198849 1 1
0.263023045367577 0.253768929787096 1 1
-0.137697739142345 -0.129870606431356 0 0
0.416640331352298 0.381668421933407 1 1
0.0360168676824491 0.0360437156408438 1 1
0.683796623234259 0.646315016898477 0 0
0.513046630342097 0.488723066613213 1 1
0.489429564459861 0.462031873493322 1 1
0.504385545436399 0.477467598571368 1 1
0.27121703436722 0.257840035957461 1 1
0.424343524724384 0.393760987547871 1 1
0.206093583364121 0.190910241382305 1 1
0.341137667465558 0.323455896887376 1 1
-0.0896226664852305 -0.0761186196535202 1 1
0.103321696788189 0.0972568001063431 1 1
0.338056439970915 0.317467002570001 1 1
0.0504787200259894 0.0541087099716574 1 1
0.234821683165312 0.227243259535863 1 1
-0.265200314334048 -0.254063611398841 1 1
0.22733605221792 0.214568951112675 1 1
0.214332140173451 0.199662842504885 1 1
0.467825379702565 0.44822280474761 1 1
0.227189887012032 0.214290554901919 1 1
-0.0148786545637427 -0.0137133637518513 1 1
0.410460059023759 0.391843418347743 1 1
0.170296146120908 0.161099120904689 1 1
-0.139020145228736 -0.129354516678719 1 1
0.178762234283437 0.161804205196952 1 1
0.616875030056716 0.590181604394763 1 1
0.235560272573962 0.228912608714078 1 1
0.321842606241804 0.316971691504461 1 1
0.0436391046192551 0.0383933742473081 1 1
0.0461757028827871 0.0415497900410983 1 1
0.3758077228388 0.356934099387539 1 1
0.181801828464108 0.179346832559397 1 1
0.0404129413960176 0.0348799173820731 1 1
-0.109688345282929 -0.0973192284149363 1 1
-0.140449326798388 -0.138238004415159 1 1
0.683564401847838 0.652127740925949 0 0
-0.247480779035453 -0.232448672948507 0 0
-0.150265679183585 -0.142427266181057 0 0
0.252591529807659 0.228718657963238 1 1
0.144938766162296 0.15167857377653 1 1
0.19941411218792 0.19828540312604 1 1
0.0599468644238526 0.0592477461458826 1 1
0.305008919276805 0.295506643196224 1 1
0.0272885523590104 0.0242583355751786 1 1
0.422363333074332 0.404232827663197 1 1
0.091619078678553 0.089163410508312 1 1
-0.101117702977058 -0.105461288265244 1 1
0.563471041461934 0.531681471791787 1 1
0.324560452763267 0.308349340918582 1 1
0.129701494032578 0.123452278049164 1 1
0.349502610187126 0.324863810796986 1 1
0.266344737767606 0.2569441089337 1 1
0.434522615336376 0.407788959169895 1 1
0.240639761977993 0.224192827549073 1 1
0.0993599942097842 0.0993511586121601 1 1
0.51925456166371 0.48927875055375 1 1
0.230490360556809 0.221750711258386 1 1
0.182708487160897 0.180048269097124 1 1
0.259931812046224 0.242822840954234 1 1
-0.0677321286664499 -0.0578012584662419 1 1
0.182971706262964 0.180361923464585 1 1
0.462999788699441 0.453129753945661 1 1
0.256356827151063 0.236208607812819 1 1
0.148144461653461 0.146736334516959 1 1
0.471592736069868 0.450137996385914 1 1
0.0324014514070396 0.0301987641173277 1 1
0.250648975754833 0.239340275738334 1 1
0.163576932141678 0.160871498763682 1 1
0.148580605922658 0.1323767338562 1 1
0.0798410668909153 0.0739820604364867 1 1
0.640963476793014 0.607919275652116 0 0
-0.225029280229309 -0.205992827357689 1 1
0.261242294892866 0.244399977462556 1 1
0.437333057770217 0.42311528571161 1 1
0.451464152118733 0.427571220692966 1 1
0.156290606447339 0.152158426880859 1 1
0.290656735575736 0.272014143468853 1 1
0.334226751392213 0.312888397996042 1 1
0.0898358518467273 0.0863200883719879 1 1
0.0227065902441645 0.0263270240321757 1 1
0.616394148602222 0.589904549226072 1 1
-0.14256069685151 -0.132751743991258 0 1
-0.192086767159295 -0.190347568596489 1 1
0.463643628522417 0.441297358522958 1 1
0.707833161400535 0.676082926177951 0 0
0.220129715804109 0.208637457843591 1 1
0.148939483738862 0.13540443559625 1 1
-0.0692128673947535 -0.0656610207248267 1 1
-0.0018004347551728 -0.00565750724931117 1 1
-0.0865419941240256 -0.0876386086431035 1 1
0.16649290601276 0.160194671568532 1 1
-0.336626692398118 -0.320481602873969 1 1
0.270719617713535 0.262822195075596 1 1
0.322979670451821 0.31555239739034 1 1
0.624102385088373 0.591235519984232 1 1
0.0711484326516083 0.0658326496360545 1 1
0.422770378547817 0.399765164998574 1 1
-0.0852377733016945 -0.084134387527457 1 1
0.0193256983857098 0.0177656921622812 1 1
0.183321727151578 0.167952972517827 1 1
0.239016036475685 0.230858481099962 1 1
0.247519181201136 0.235630772154832 1 1
0.287407521530658 0.269697270042674 1 1
0.0742084689487499 0.075693061093874 1 1
-0.074778113195635 -0.066089049773361 1 1
0.172366938511091 0.163379977170342 1 1
0.185326996494911 0.17128629766966 1 1
-0.0744413661214382 -0.0730396508189385 1 1
0.171822799670161 0.162781173392895 1 1
0.37003193190138 0.350048488993437 1 1
0.442566994020848 0.427127154946529 1 1
0.35455545959157 0.337007918491241 1 1
-0.16880087273212 -0.157649196946063 1 1
-0.115541400807825 -0.108776420539828 1 1
-0.237796533924642 -0.227903882293037 1 0
0.504423201443093 0.499780965511497 1 1
-0.237832424364906 -0.2263664954193 1 0
0.309694313411524 0.293291003451798 1 1
-0.104535698768005 -0.100036941189163 1 1
0.584273140322475 0.562249192521502 0 0
0.294791077416899 0.281789796957779 1 1
0.428515363017532 0.410368371924638 1 1
0.0358570236689718 0.0368298841593309 1 1
0.562327905571684 0.538529255826843 1 1
0.0268126611835097 0.0275077382534789 1 1
0.0828780574769821 0.0868522687143497 1 1
0.212459670705514 0.205360166369127 1 1
0.820718688235151 0.777688576834375 0 0
0.160926984736315 0.151080276036884 1 1
0.182493422160449 0.170340518382743 1 1
0.117039549785878 0.104449250651195 1 1
0.0864399093594575 0.0917648423053703 1 1
0.10008359830823 0.104308316267307 1 1
0.284330491753106 0.269592693814912 1 1
0.359160829071836 0.345252846965626 1 1
0.046418378163985 0.0384497342262948 1 1
0.590268234980101 0.560005057698729 1 1
0.0173312340598009 0.0117945261949714 1 1
0.113034238106402 0.107991891566918 1 1
-0.105025858837564 -0.101392580853814 1 1
0.40194413766438 0.38767678318941 1 1
-0.291616875598756 -0.281964038881836 1 1
0.33249648560004 0.310087112270837 1 1
0.349082918066992 0.326940256018253 1 1
0.523415018311017 0.502390325095565 1 1
0.10882948572894 0.103199078952512 1 1
0.223787716209333 0.20778803029763 1 1
0.310735973714013 0.296346514872346 1 1
0.328843035042946 0.314501570345611 1 1
0.424057719174894 0.402047137676047 1 1
0.194756739486268 0.178225357173486 1 1
0.0457071963184612 0.0409055826877356 1 1
0.215863772568039 0.213430610585544 1 1
0.365404331868888 0.33902867427804 1 1
0.00469682932816129 0.00831664330407695 1 1
0.331799380514144 0.321575918543462 1 1
-0.0187517455992482 -0.0208523993654139 1 1
0.178995694947274 0.174133476775826 1 1
-0.228424669397344 -0.218581423541505 1 1
0.368801087927815 0.355886491093277 1 1
-0.259031677761024 -0.257205044957785 1 1
0.337868435372633 0.326745880531469 1 1
0.36306612001155 0.349082219729018 1 1
-0.105435923250546 -0.0998799297114945 1 1
0.0447581124322006 0.043030381888955 1 1
0.291789256581005 0.277209032876658 1 1
0.17484978782165 0.166659180710048 1 1
0.539848611261603 0.51652704912142 1 1
0.108146791199474 0.102437082921924 1 1
0.306633244571988 0.294933710195759 1 1
0.5339520972111 0.508747397157003 1 1
-0.117317852644289 -0.109567535345867 1 1
0.450884526529271 0.427653291751392 1 1
0.062489899855504 0.0576882391522516 1 1
0.173161672636765 0.165658113042735 1 1
0.185529528715099 0.175412791610722 1 1
0.434439591589243 0.415182289851719 1 1
0.382614048161346 0.363925920579541 1 1
0.188732053617155 0.181530258241077 1 1
0.335079510547523 0.324988682522444 1 1
0.300906904939397 0.284183379826479 1 1
0.182777726816352 0.179135580384332 1 1
-0.0408851367260906 -0.0391674910108334 1 1
0.0739948195193247 0.0753239511898898 1 1
0.305054866078788 0.29187986087418 1 1
-0.118748162644974 -0.108493263245817 1 1
0.0126229160389173 0.0161109589835506 1 1
0.184543313557976 0.173330384045027 1 1
0.473653825803497 0.453926963608356 1 1
0.751562607255471 0.711423218408592 1 1
-0.00592544662045659 -0.00477936806883871 1 1
0.148610018063261 0.141443434974938 1 1
0.558785961966968 0.530760366784207 1 1
0.223753750487831 0.217206276295669 1 1
0.13917029084994 0.136437573925286 1 1
0.128571350125587 0.123804381874485 1 1
0.506954474557785 0.487673036215658 1 1
0.316126572139415 0.304728557412505 1 1
0.474006698394238 0.446604478345046 1 1
-0.272203700576283 -0.251770912359073 0 0
-0.0820561484173786 -0.0827802024913783 1 1
-0.113372627930387 -0.111246135622953 1 1
0.310426516988525 0.29392171478564 1 1
0.285809491637409 0.26970076001823 1 1
0.0130713287492642 0.0127755967394688 1 1
0.303581507259469 0.285635110229138 1 1
0.397731474011814 0.384284524247219 1 1
0.171969640890619 0.159147573379737 1 1
-0.149821300962135 -0.142453286152813 1 1
0.276688165674129 0.255652133402786 1 1
0.0966284252165922 0.0932103121789467 1 1
-0.258279129804332 -0.251120019777451 1 0
-0.0951116263387626 -0.0952606561103202 1 1
0.00077107774488689 -0.00935841858778855 1 1
0.115472242103413 0.111042234730165 1 1
0.438799278317487 0.426187606900436 1 1
-0.0913348859946015 -0.0866821486162743 1 1
-0.179562440478962 -0.178249820620512 0 0
0.546423645041185 0.509763924041203 1 1
-0.0136271383539165 -0.0136391661376141 1 1
0.0464076317941006 0.0428260749753188 1 1
0.197738443117593 0.187695410652615 1 1
0.224261610624527 0.217432013366249 1 1
0.332221183596512 0.300160852597947 1 1
0.564095583448617 0.54036050939366 0 0
0.0162469117092593 0.00161567987040867 1 1
0.238906456070191 0.23137830133114 1 1
0.421017366136754 0.40218922578239 1 1
0.096219918270353 0.0862286751582955 1 1
-0.00653560939926245 -0.00368556962403579 1 1
0.14096892630734 0.135412601665263 1 1
-0.00458501172368053 -0.000667964374377938 1 1
0.229706326151915 0.2138663366014 1 1
0.694715662996558 0.656114004254507 1 1
-0.0221292498296789 -0.0216830801572594 1 1
0.503414544649561 0.483930891060669 1 1
0.567802440680144 0.545990331318505 1 1
0.43348755559406 0.412093495358919 1 1
0.0224974773394643 0.025456059054121 1 1
0.091560944662364 0.0784984607457448 1 1
-0.117590226529694 -0.114239738043178 1 1
0.301071799824964 0.278677002463613 1 1
-0.0220917410613867 -0.0261972044500555 1 1
0.590574736213847 0.56375599611005 1 1
-0.0404509484004429 -0.0362157942750311 1 1
0.311628217494886 0.295372613604425 1 1
0.265329778666352 0.2600111364449 1 1
0.503147256286869 0.474707342741356 1 1
0.0422585752504456 0.0319374372139766 1 1
0.264438792081685 0.250569100559014 1 1
0.459688699823376 0.439139861476506 1 1
0.216840739694972 0.203810579546178 1 1
-0.00171858726104618 -0.00413840338937491 1 1
0.26776836203393 0.258069052690704 1 1
0.260064836985899 0.254941992522337 1 1
0.141460719990335 0.130333871420017 1 1
0.180470744487177 0.169933780802431 1 1
-0.0895414272601785 -0.079494990423685 1 1
-0.120251932098377 -0.120714688724983 1 1
-0.0893482895482403 -0.0871819222673259 1 1
0.0711995708566683 0.0613907450728373 1 1
0.0466943979650127 0.0411478243877472 1 1
0.173849172657503 0.158990852815038 1 1
-0.00753156835938449 -0.00712153680886361 1 1
0.468789776225741 0.442210610707917 1 1
0.399649409623661 0.377129127691583 1 1
0.237137422962094 0.229661527568799 1 1
0.014703094650695 0.0075132358645319 1 1
-0.00956932904259807 -0.00649036534579995 1 1
0.500823916325608 0.475654302786989 1 1
0.379359227879946 0.361376374854948 1 1
0.198462901889767 0.199365056056135 1 1
0.429150393783562 0.404861665419151 1 1
0.211749558127043 0.206253275961462 1 1
-0.243551890093415 -0.242478438329667 0 0
-0.250189100263631 -0.243642214662792 1 1
0.36774873184876 0.350347608821575 1 1
0.578335095043421 0.554225371108852 0 0
0.747892338096181 0.706736892441578 0 0
0.190675549350837 0.186360508965879 1 1
0.0937376988150017 0.0855517285477697 1 1
-0.160603818906162 -0.147074470055964 1 1
0.0667353513690279 0.0616249878930864 1 1
0.0499264447186472 0.0459215832769885 1 1
0.508843216189115 0.477536208720795 1 1
-0.0836538243378898 -0.0799505667222786 1 1
0.28900577763421 0.267686493728598 1 1
-0.22399765448355 -0.207513324608363 0 0
0.282540460252909 0.255682523567157 1 1
0.713803988299699 0.675491840410725 0 0
0.241033836833273 0.226926226746742 1 1
0.0824170480414277 0.0784013874232164 1 1
0.275280439262569 0.268420289166274 1 1
0.219810802042901 0.205568969285669 1 1
0.313011984771993 0.302640642081091 1 1
0.132672467545033 0.128998998579242 1 1
0.224589596201965 0.209275597004346 1 1
0.039363350902071 0.0381430145792235 1 1
-0.0475276319100217 -0.040643946138691 1 1
-0.0648094237856202 -0.0629188939512733 1 1
0.316415299463475 0.29937930383135 1 1
0.375458803589634 0.359542504395944 1 1
-0.012293164229116 -0.00822066362497604 1 1
0.40997392937396 0.388881814210202 1 1
-0.285048190296285 -0.269043769289166 1 1
-0.0503313339452996 -0.0481364431227011 1 1
0.117348667472082 0.108403565012162 1 1
0.000152467754620612 0.0101932706973652 1 1
-0.0264069398978393 -0.0240758320770878 1 1
-0.327737432007404 -0.314621528697767 0 0
0.405433732110336 0.387250716235935 1 1
0.20463452074523 0.193035324455149 1 1
-0.0275772340782605 -0.0271693990614519 1 1
0.203925814286275 0.196004358767165 1 1
0.176967649835825 0.168534662379167 1 1
0.128730584793408 0.116945828413711 1 1
0.174450195733859 0.166498513378272 1 1
0.164051948246338 0.160111811949538 1 1
-0.195181438296995 -0.189283631254934 1 1
0.324008473987124 0.313937142658869 1 1
0.555528029986548 0.530351561671585 0 1
0.486377009220322 0.464485464962082 1 1
0.350206134322341 0.342923684898852 1 1
0.190063482459694 0.186132170141115 1 1
0.146273385873159 0.12673481294669 1 1
0.301303876324631 0.282399469054856 1 1
-0.149965789264812 -0.148054127892925 1 1
-0.334517060792441 -0.320879303382805 1 1
-0.351907124450038 -0.334468751646924 0 0
0.212706134156436 0.207056932925819 1 1
0.103360337522377 0.0855453796117857 1 1
0.0483299590168317 0.0539894065480028 1 1
0.406038566319612 0.377606625378845 1 1
0.248456533231233 0.234307133776056 1 1
0.20664100935757 0.199378849851671 1 1
-0.0848349809181856 -0.0826943946522738 1 1
0.0688871867410223 0.0594091962842963 1 1
0.443042804460254 0.423721606349146 1 1
-0.368769318508964 -0.351849739803421 0 0
0.254224420836823 0.239667918608836 1 1
-0.0402494975197016 -0.0378145558993683 1 1
0.342192658512697 0.327393855442028 1 1
0.195568504362099 0.192054141593254 1 1
0.291261608233713 0.278226558359813 1 1
0.242262037429343 0.233467469540471 1 1
0.191419425080627 0.182432850830748 1 1
0.421800208696162 0.405719933217894 1 1
0.047660215882177 0.0498724195866453 1 1
0.17495027830318 0.159306808635375 1 1
0.278201947501206 0.258728931793368 1 1
0.375397698403718 0.357007706755465 1 1
0.108293478416671 0.101448810810737 1 1
-0.221700928504785 -0.210219959456085 0 0
0.268180679380551 0.257381785016168 1 1
0.592191735184103 0.560184455308722 1 1
0.0791085741747337 0.0720425451863362 1 1
0.00582691175322798 0.00212312918837702 1 1
0.32285856444962 0.305084251478062 1 1
0.274913275121565 0.257283730907144 1 1
-0.283944521681424 -0.275472119633144 0 0
0.42300997803499 0.409293155903005 1 1
0.107236931968337 0.097951930456732 1 1
-0.169567654100321 -0.165681669300734 1 1
-0.0215179512366831 -0.0148496316659082 1 1
0.207268548077501 0.198604514806356 1 1
-0.0728759540430691 -0.0697022758984466 1 1
-0.0483550529141943 -0.0402813273825171 1 1
0.12526785513892 0.11375876619202 1 1
0.425161782923815 0.399306981553455 1 1
-0.0376155632047693 -0.0398373697645529 1 1
0.4538038990236 0.434338907932613 1 1
-0.0647371460688148 -0.0568891748442678 1 1
0.185798193474438 0.165029964176451 1 1
-0.00897732268226397 -0.00957601787590227 1 1
0.344533438012411 0.316240619749105 1 1
-0.158627877672517 -0.158540920804231 1 1
0.45105029323231 0.43017447927213 1 1
-0.171051149437651 -0.16281977511682 1 1
0.159399508708506 0.152041790420506 1 1
0.627921154437987 0.59816680691742 0 0
0.238148890667445 0.222074532534811 1 1
0.384013187999135 0.378071857616669 1 1
0.28974467362066 0.28339020074976 1 1
0.407284742644943 0.384869951386768 1 1
0.0294946938827451 0.0302106469893355 1 1
0.072332272246412 0.0735755545917314 1 1
0.274751680574969 0.262483923148807 1 1
0.500568556143014 0.471633110395269 1 1
0.389226405180948 0.369196280091971 1 1
-0.177170652098298 -0.171773399222067 1 1
0.000466981566273769 0.00218953271501746 1 1
0.376286656947783 0.353766502939096 1 1
0.308106380259312 0.292091174782317 1 1
0.189840645613652 0.179108212048317 1 1
0.230946213640343 0.217420237074429 1 1
0.328484304297091 0.315560692251144 1 1
-0.0258237113631001 -0.0244392138555771 1 1
0.737196300593402 0.699674907324209 1 1
0.436572295055487 0.413932408979274 1 1
-0.00289513721699561 0.000984883273113871 1 1
0.389735796450352 0.367180166037298 1 1
0.182613751608498 0.178282060008174 1 1
0.308951262329712 0.296282800307371 1 1
0.283491564065203 0.263149063495866 1 1
-0.0717489182794167 -0.0716830827596662 1 1
0.0883895295741523 0.0749905937136786 1 1
0.213690522492702 0.201824584700017 1 1
0.344907517662786 0.332348085944596 1 1
0.276224929950821 0.263988183315206 1 1
0.000517382332985962 0.0145395528513102 1 1
0.323958107095523 0.310784727413972 1 1
0.260948021232763 0.248710344678119 1 1
0.094215325952487 0.0984171697436577 1 1
0.449220655256832 0.426170154455214 1 1
0.00158167684137565 0.00792361863757573 1 1
0.156464032830293 0.15577010518455 1 1
0.0759900404810313 0.0730955808581773 1 1
-0.116480806914048 -0.108532402277913 1 1
0.227422450606153 0.223009348068097 1 1
-0.0659999381954014 -0.065064287482883 1 1
1.04097668293601 0.987003131962801 0 0
0.267860756266605 0.261844889033258 1 1
0.137194506832544 0.133230170786569 1 1
0.544860283620141 0.52977671445369 1 1
0.403842446581503 0.386752961041512 1 1
0.370632076468511 0.348803427282539 1 1
0.0018654145874854 0.00232480102004816 1 1
0.0729282265558286 0.0679822034569344 1 1
0.175329679739633 0.180498194366774 1 1
0.295583504235302 0.281951150227485 1 1
0.297277334693286 0.288398225819295 1 1
0.0576799616248532 0.0525725480286083 1 1
0.376561877227374 0.358451088151134 1 1
0.357923839807689 0.33441543474014 1 1
0.0949148853462661 0.102125146333446 1 1
0.0869116415653587 0.0823786124702916 1 1
-0.0422481086012305 -0.0367817029122645 1 1
0.196117131200706 0.187519462915036 1 1
0.0262686847491603 0.0208564458190607 1 1
-0.0535386850064366 -0.0596239453414339 1 1
0.349248533656265 0.336210940201531 1 1
0.644311029152624 0.604607920843846 0 0
0.310813788567678 0.291531990902058 1 1
0.422387367580801 0.402345637800933 1 1
0.124559923477775 0.094897005109771 1 1
0.0737863241695965 0.0739860025058815 1 1
0.368197299430374 0.352735100208627 1 1
0.497090383166903 0.463280885671396 1 1
0.00396398174153225 0.00123292148504171 1 1
0.724037222335437 0.683882704244431 0 0
0.170412967483031 0.171853317676626 1 1
0.00159200528263199 0.00268931738919208 1 1
0.298007223633774 0.284623463844539 1 1
0.620400343031777 0.585689245201638 0 0
0.0755438371048922 0.0753702412197747 1 1
0.106445879491764 0.0948426703430795 1 1
0.226241924276362 0.218704323869584 1 1
0.347072403704468 0.329468889713866 1 1
0.113811274093487 0.107554599443587 1 1
0.711093822739552 0.679661715070205 0 0
-0.0719273103284669 -0.0698667405332168 1 1
0.0834886431618596 0.08767792127599 1 1
0.414574860852787 0.398666428382725 1 1
0.0963962340468118 0.0925600223748713 1 1
0.105359501219737 0.0977089364600525 1 1
0.199960287689995 0.19132637022019 1 1
-0.160912263082112 -0.157828313146615 1 0
0.0880480620261884 0.0864667176417407 1 1
-0.067757307995486 -0.065389433886475 1 1
0.361311792207216 0.341239912744547 1 1
-0.360250826923367 -0.344319411908306 0 0
0.260402721795895 0.247577477473204 1 1
-0.0666802165179758 -0.0639760572595513 1 1
0.364685626847006 0.347521099637144 1 1
0.12140012471247 0.119069758225576 1 1
0.290320700988417 0.278737822723747 1 1
0.251458405808625 0.248228901271073 1 1
0.40847905127713 0.393739063072365 1 1
0.0554363061450432 0.0588522729521584 1 1
0.00705709304907506 0.00900493021750462 1 1
0.0403652362956255 0.0338637143657733 1 1
0.216377190610666 0.211242355094699 1 1
0.491788813346783 0.467201386412182 1 1
0.371016795883271 0.357390195342787 1 1
0.210793352438703 0.207187988686706 1 1
0.13829238481465 0.129162775982305 1 1
0.416255113557591 0.395618769129798 1 1
0.0429993181150245 0.0491973225524228 1 1
0.263243859790213 0.240901972395228 1 1
0.251235765199139 0.236675532352772 1 1
0.0370220315323114 0.0336546369117137 1 1
1.13846092614574 1.07541294035074 0 0
0.0888767615429363 0.0825248414565533 1 1
0.676096583962861 0.653209038636414 0 0
-0.250978834045972 -0.240975250455911 0 0
0.084555197725657 0.0782895886589896 1 1
0.323545073076871 0.301731562069944 1 1
0.110481451633794 0.10377232885524 1 1
0.27562321001641 0.259713574119238 1 1
0.0942225011975873 0.0720603990539646 1 1
0.0706901327277255 0.065226888575494 1 1
0.345454510598884 0.326379180333063 1 1
0.179698952874305 0.174450330847673 1 1
0.0250765832219015 0.0319125621388328 1 1
0.238253309913221 0.237663786000808 1 1
0.20707082541171 0.196649411532836 1 1
-0.0184171315926585 -0.0263112192332823 1 1
0.499526941183977 0.469282049746072 1 1
0.292274175447944 0.279212343481822 1 1
0.166245334860245 0.157789144267092 1 1
0.0775084719100814 0.0788654346223285 1 1
0.225123679847949 0.205838330456725 1 1
0.417395735284567 0.392688896669669 1 1
0.267665644355897 0.25411009935284 1 1
0.421287903851445 0.400317639333676 1 1
-0.0902391046762566 -0.0847416928782973 1 1
0.120276202977378 0.119252617200296 1 1
-0.232828477491456 -0.217046413942463 0 0
0.091468899909643 0.0861726962284648 1 1
0.212374399682301 0.202506514016887 1 1
0.239052586801266 0.235822297680467 1 1
0.391603219138697 0.374806897854882 1 1
0.152490313664752 0.145055969598611 1 1
0.272098276718457 0.264447020249887 1 1
0.229679079954346 0.218863223123332 1 1
0.243475500962584 0.231652692983815 1 1
0.284657692440635 0.269448142752182 1 1
0.0653035576152506 0.0653749814931471 1 1
0.0678251931365021 0.0711272839696547 1 1
0.0140251144132707 0.0151783669009915 1 1
0.0301188408873902 0.0289863727553016 1 1
0.120581703572626 0.117020568595985 1 1
0.794090578051822 0.754847353258168 0 0
0.15783925942138 0.159952050738838 1 1
0.470109866320312 0.442740471238526 1 1
0.151924138147187 0.139949135376157 1 1
-0.25610202100763 -0.231381324863654 1 1
0.496327427972 0.477872189485208 1 1
0.467182239146657 0.449921005187054 1 1
-0.00877125057540067 -0.0109959875775414 1 1
-0.00339772158292885 -0.00299756493293359 1 1
0.199675119563109 0.184975018035202 1 1
0.371483461362107 0.352570427370404 1 1
0.148328605848195 0.139806098360378 1 1
0.61615897649501 0.589816519310478 1 1
0.373572677722024 0.361839161383742 1 1
0.286796240289117 0.267450817180557 1 1
0.513032901837093 0.489371744885719 1 1
0.0861481295082763 0.0815187976774148 1 1
0.0705704368758812 0.0670240313384712 1 1
0.247854579219765 0.236295567092783 1 1
0.0817902129859201 0.0810561455964925 1 1
0.313509472510343 0.2955629388858 1 1
0.124220914522828 0.119175711750406 1 1
-0.0123692282406052 -0.0146564167858848 1 1
0.11993236764934 0.114783107276634 1 1
-0.0718728149559629 -0.0703961863250368 1 1
0.505110638401187 0.477658608689882 1 1
-0.176191973506838 -0.169575045144753 1 0
0.181804797592795 0.171872277331905 1 1
0.088907809590368 0.0893851103235867 1 1
0.0118154379091225 0.0126614211926606 1 1
0.283087123015709 0.265024942553492 1 1
0.240219299018435 0.224340221246466 1 1
0.363578868710761 0.344168999575349 1 1
0.279005691702976 0.267109702873646 1 1
0.205656667424551 0.204275911356786 1 1
0.572543399786608 0.53925103044483 0 0
-0.112660749100638 -0.104628948870194 1 1
0.521071790732103 0.491815853419392 1 1
-0.0230782409688538 -0.0212205679607011 1 1
0.309527967957073 0.301061871472799 1 1
-0.00401945456549859 -0.00310027262163987 1 1
0.2085582277764 0.209708965164536 1 1
0.361774035237054 0.339664579041833 1 1
-0.148040317903843 -0.144991779768504 1 1
0.014132835812668 0.0154792094332236 1 1
0.113713045754126 0.109118665699169 1 1
-0.148729833552384 -0.144032015653028 1 1
0.0893779822385658 0.0910204637164707 1 1
0.422425383863032 0.399243978893226 1 1
0.111900039407324 0.105135203598103 1 1
0.242127744662063 0.234521415856141 1 1
0.465819353692313 0.442876930343048 1 1
0.166168010653137 0.157974185542751 1 1
0.336447263657268 0.319460016852017 1 1
0.207247298859269 0.200490101374176 1 1
0.179698067182067 0.168201495590148 1 1
0.302250584681478 0.290858996473437 1 1
0.630792338635841 0.603039401339129 1 1
0.130571750007004 0.122149356818418 1 1
0.290134548194921 0.272574337062498 1 1
0.551907970201041 0.520693648341394 1 1
-0.018587952917714 -0.0104098437635171 1 1
0.524071990416234 0.499474928044123 1 1
0.116337599914904 0.113393588790719 1 1
0.119450172556182 0.112746552930811 1 1
0.0551940844717824 0.0517114501580371 1 1
-0.00235639469545389 -0.00201239418056106 1 1
-0.00668014494756111 -0.0171601360341832 1 1
0.125431084769693 0.117811751605733 1 1
0.023241291492069 0.0226395569493576 1 1
0.512300507318501 0.482252371353238 1 1
0.158562258534687 0.159343952970262 1 1
0.174112368830647 0.162969225261602 1 1
0.0473939056721049 0.0440051257151417 1 1
0.161397202799198 0.147196253005053 1 1
0.199315270813388 0.191548503597144 1 1
0.241274195086058 0.230871154014123 1 1
0.114533624508391 0.11372883603751 1 1
0.095337419786386 0.0929989189057981 1 1
0.197977219125219 0.190696823510379 1 1
0.183181565598572 0.170135239206052 1 1
0.0550958264694063 0.0541585302084103 1 1
0.374001562784668 0.35540166219902 1 1
-0.0815844606078286 -0.081263250583594 1 1
0.0444543106256524 0.0448545502975628 1 1
-0.12322953386342 -0.119624328400181 1 1
0.0757437663685996 0.0720068931633432 1 1
-0.0303401898128166 -0.0318052928969557 1 1
-0.134826428889034 -0.13021145207187 1 1
0.357468649447624 0.344421744713192 1 1
-0.0344949776878956 -0.0284244373712852 1 1
0.457099642526373 0.447632083894931 1 1
0.0988341699070651 0.09717035830939 1 1
0.17240296575334 0.159469185611422 1 1
0.536574152663178 0.509882457007084 1 1
0.136234466275188 0.133835638941933 1 1
-0.121556617333495 -0.118830009143539 1 1
0.377769161342062 0.360627390570075 1 1
0.320128092940613 0.301484880566506 1 1
0.144735569737956 0.141466550014077 1 1
0.212108919048369 0.194383190028596 1 1
-0.0211055657333891 -0.0242560451956895 1 1
0.16331663156858 0.160414183610924 1 1
0.572879752421314 0.543528420946379 1 1
0.140085109232453 0.133178351713847 1 1
0.0189958025611483 0.0177979218734798 1 1
0.162858215203531 0.150704606398839 1 1
0.524842321583418 0.496935375714328 1 1
0.328530395834595 0.314802998318917 1 1
0.172948201483573 0.168076139873042 1 1
-0.0565757569373119 -0.0523754304781707 1 1
-0.212433334684446 -0.198369876958377 1 1
0.445781522671102 0.421063336283561 1 1
0.262805809427247 0.249225524666968 1 1
-0.0209588467207317 -0.0162247287024436 1 1
-0.128724911941143 -0.122839933564635 0 1
0.585371076858904 0.563080546342902 1 1
0.14267788026793 0.135214045238481 1 1
-0.0282257798664523 -0.02588631844005 1 1
0.480807592456185 0.463424760398244 1 1
0.00991220692360683 0.00820536285250903 1 1
0.272277534243954 0.252341566284175 1 1
0.235465966217072 0.227530868168951 1 1
-0.129658662676859 -0.123824583526953 1 1
-0.12282433953899 -0.116792180513196 1 1
0.196944927911634 0.179696404647802 1 1
0.306514758080872 0.287703193637147 1 1
-0.0941187157479756 -0.0813401686133008 1 1
0.277585576849016 0.262170001554723 1 1
0.246140899938775 0.2326244618843 1 1
0.520835828579882 0.490259149954491 1 1
0.331007836275762 0.317088605552398 1 1
0.383985477066835 0.352334547469434 1 1
-0.0535339841076354 -0.0500827376637295 1 1
0.236285898988421 0.228713670464216 1 1
0.289612572393255 0.282064199354663 1 1
0.251857906251963 0.243765131337039 1 1
0.34348075408319 0.323288897638297 1 1
0.304490304966628 0.284662510419686 1 1
0.468463081266987 0.444587926269408 1 1
0.464593435877727 0.440833476736928 1 1
0.555847062732428 0.529343643265854 1 1
-0.0368276754938207 -0.0282119484716767 1 1
0.370629884329119 0.3583931482229 1 1
0.29932891840502 0.287566571696939 1 1
0.134185878983562 0.127619811997441 1 1
-0.0438382953317796 -0.0331393736454961 1 1
0.411258991406724 0.398261790135452 1 1
0.380788007018069 0.364308267367734 1 1
0.0666667307310674 0.0618912985918278 1 1
0.254272839359987 0.233501159017566 1 1
0.441234020627419 0.428663796965235 1 1
0.412695227916074 0.394450330449217 1 1
0.0472565811034058 0.0490024755819223 1 1
0.303509142315502 0.293669886855778 1 1
0.244980066667708 0.232877247434963 1 1
0.139429196934022 0.124568212296727 1 1
0.398773084108854 0.370446975104089 1 1
-0.187159949672369 -0.183600384573 1 1
0.0964076267355957 0.0910520512220941 1 1
0.29444528904213 0.276725388573121 1 1
-0.0807586157186946 -0.0804628393431756 1 1
0.353779453304942 0.341377784804139 1 1
0.32237777340402 0.305153240259352 1 1
0.0319624985651688 0.029802273159148 1 1
0.223470778819074 0.203106559841347 1 1
0.33044649876073 0.322571032424771 1 1
0.589428362124785 0.563207692215833 1 1
0.0177195797534027 0.0146504354826486 1 1
-0.307795662744864 -0.297101884104591 1 1
0.0117999363789495 0.0111587457508871 1 1
0.394038385053455 0.376477479909657 1 1
0.0461661590528091 0.0444159678119584 1 1
-0.222574010845989 -0.212301352852989 1 1
0.572737395821838 0.551209246924483 1 1
0.223612310125137 0.218330956101125 1 1
0.187506031126423 0.177521000596651 1 1
0.493297701312274 0.47759883877916 1 1
0.157112786242804 0.155884826906416 1 1
0.0608040623138303 0.0585277965079092 1 1
0.323564197119805 0.306356169784919 1 1
0.311295122040108 0.298204332360613 1 1
0.107411003564535 0.111714927848927 1 1
0.35348395364072 0.33803530090783 1 1
0.0814171709130746 0.0754284068104703 1 1
0.425471841456646 0.406517552780992 1 1
0.370044594748722 0.350924117443947 1 1
0.520933378063889 0.499116590389123 1 1
0.558788774434652 0.525148339933876 0 1
-0.118078180874375 -0.106527641252368 1 1
0.187433123394395 0.173745119787943 1 1
-0.147067843683498 -0.152425662028305 1 0
0.333719699618629 0.319264129187487 1 1
0.160480358892888 0.155084666752753 1 1
0.317692645843594 0.30543239567772 1 1
0.467809294774938 0.452243116237147 1 1
0.301484178332604 0.284400659074577 1 1
0.39589243682684 0.366228690782675 1 1
0.164845048740781 0.158161196766997 1 1
0.270561101832128 0.253415741135358 1 1
0.019994657035519 0.0235564727835195 1 1
0.0430188696693862 0.05027962898095 1 1
0.269881028131489 0.254882158114274 1 1
0.171362250767911 0.163604077914862 1 1
-0.0973250332483048 -0.0938921802244038 1 1
0.256764382358498 0.240079691981585 1 1
0.393648961586813 0.37491144188823 1 1
-0.0811448004784005 -0.0843464994915764 1 1
0.485762224682361 0.464403429590836 1 1
0.430611846758016 0.403807363965504 1 1
-0.0427994175753185 -0.0449966854219376 1 1
0.693208498852399 0.654743743226639 1 1
0.064591235778871 0.0636261070672308 1 1
-0.193504447168519 -0.183001000715902 1 1
0.194476674884044 0.183299720779995 1 1
0.605175914290122 0.578911811571422 1 1
0.430716764841392 0.416166493143899 1 1
0.431788782536523 0.401590087173183 1 1
0.436912773300387 0.412047184141801 1 1
0.337839074901334 0.323381825272156 1 1
-0.0411062673755881 -0.0498743532845201 1 1
0.406910212635463 0.393802478411056 1 1
0.120060772743612 0.116777274763277 1 1
0.033600721794236 0.0356645001090409 1 1
0.456584973385057 0.432689969866749 1 1
0.142499758004951 0.128296717783312 1 1
0.479488329341468 0.458902990829783 1 1
-0.225436186967297 -0.217989033059851 1 1
0.516137005279286 0.492429887054705 1 1
-0.0732397212925706 -0.071036891596621 1 1
0.136497475984611 0.134761467592311 1 1
0.554074350466979 0.524090857396723 1 1
-0.289196263161671 -0.266336615980135 1 1
0.32960632461774 0.31057087410792 1 1
0.220228793885274 0.220067954060626 1 1
0.300377143373959 0.289897319250016 1 1
-0.0206962234547252 -0.0260504847724024 1 1
0.527587902837595 0.502155850123789 1 1
0.158814922159077 0.154317499473859 1 1
-0.0324608379058467 -0.0382929196593289 1 1
-0.211040513025814 -0.204150114179516 0 0
0.272505450679354 0.26350950121016 1 1
0.145211672189441 0.13704140846241 1 1
0.365963704412976 0.355365944212405 1 1
-0.391630568811055 -0.378514802525665 0 0
0.106226432607967 0.103983362215832 1 1
0.194194449184755 0.183033543993719 1 1
0.0623635019738043 0.0703582900786069 1 1
0.268464350930763 0.255102450568242 1 1
-0.0405751267131121 -0.0386237957343787 1 1
0.108385009246 0.104118421640082 1 1
0.313639328508859 0.299258823201956 1 1
0.705674345272753 0.677984644353766 0 0
-0.34257167577873 -0.328655570516072 0 0
0.165124843380387 0.15863018966285 1 1
0.554683975540073 0.52092184794773 1 1
0.730905178176564 0.687901675371999 0 1
0.569138762116852 0.544663954137838 0 0
0.249421408808965 0.225411351401836 1 1
-0.00731204366388431 -0.00654802601354809 1 1
0.409522428543299 0.391522727156659 1 1
0.428397076314889 0.412032086685923 1 1
0.554711203192674 0.527685158975453 0 0
-0.363688026601164 -0.337903597753258 1 1
0.701953569056045 0.673359416659815 0 0
0.320903766324156 0.298016516047114 1 1
0.283136899058705 0.25946973722044 1 1
-0.34986389987986 -0.331618312487936 1 1
-0.12288623223844 -0.113562480132722 1 1
0.0144926145241235 0.0156304306024284 1 1
-0.0521146565629759 -0.0493016695509294 1 1
0.406921802838499 0.38846860020855 1 1
0.237954637716167 0.225129347534895 1 1
0.327125579078156 0.314869654516664 1 1
0.166980358033173 0.154811902617796 1 1
0.346159620346205 0.31991309264948 1 1
0.27218948274295 0.262505813160025 1 1
0.22011497963212 0.212942540196654 1 1
0.419683093782031 0.402442059932244 1 1
0.0652559208994563 0.0576119655125867 1 1
0.223244058522936 0.242491267675166 1 1
0.885041843273106 0.835845132520863 0 0
-0.175882490143062 -0.170833136136514 1 1
-0.0540218420137175 -0.0496572432870362 1 1
0.284770968924628 0.275491542125849 1 1
0.364928428773862 0.351208263900538 1 1
0.557995137222433 0.537736245258264 1 1
0.113525587626964 0.108682142110482 1 1
0.071472086412092 0.0783449863149943 1 1
0.193947204607501 0.176565943830442 1 1
0.0435962230592566 0.0451123932384763 1 1
0.125388842503296 0.121856853664487 1 1
0.81770098978573 0.787420511494443 0 0
0.527797144341336 0.502719661431096 1 1
-0.284482465907429 -0.269689043680897 1 1
0.300322023655825 0.273911712608608 1 1
0.553765107429499 0.530267625619892 1 1
0.209037537543271 0.191291931412416 1 1
0.0352257987285881 0.0355504947905691 1 1
0.204482147505821 0.189332961208278 1 1
0.476794491916965 0.457519757369713 1 1
0.499690988749069 0.475257376752994 1 1
0.424141979171423 0.399351005232092 1 1
0.230127735552706 0.22224818045379 1 1
-0.242388460289667 -0.234233868012638 0 0
-0.149822172824699 -0.14783508802506 1 1
0.244813869650238 0.237084514980997 1 1
0.107631255810551 0.101924523707122 1 1
0.20344368607923 0.195003988131457 1 1
0.12253891099812 0.114548672445984 1 1
0.0782079048257635 0.0753006635096106 1 1
0.383165672280671 0.357843006217634 1 1
0.416029324684444 0.399642405698665 1 1
0.350320334473712 0.336143596964761 1 1
-0.0280275979579684 -0.0226484735190424 1 1
0.120846308499343 0.113854038135775 1 1
0.0709938654141433 0.0540673820697578 1 1
0.228090520805666 0.223109378546281 1 1
0.59017715133255 0.573498602816027 1 1
-0.00436450191913333 0.000376805207573147 1 1
0.0748286565834953 0.0677953138940328 1 1
0.224745821725502 0.210384600477639 1 1
0.167750948989237 0.155548324207931 1 1
0.557997803892879 0.530610402454397 1 1
0.0275971591990798 0.0241316959142774 1 1
0.777063735909439 0.730254673969275 1 1
0.41753819466163 0.400912413475888 1 1
0.384625156230315 0.363059365081942 1 1
0.296263690031345 0.285067927603951 1 1
0.11557763608023 0.11852386160799 1 1
0.357684800369808 0.34705886111159 1 1
0.0222800998029931 0.0266432238081727 1 1
0.372045815923295 0.356114811822769 1 1
-0.0411522334413112 -0.0372100044934561 1 1
-0.0617916519571935 -0.0585526364368301 1 1
0.521543365362779 0.503893833135154 1 1
0.126219534004327 0.129089897602274 1 1
0.06510066241191 0.0637146752035462 1 1
0.244673407971125 0.221558983008849 1 1
0.311237625245954 0.299502160145616 1 1
0.389286876447291 0.37180701801253 1 1
-0.135738609303132 -0.126256574503184 1 1
-0.134575476614516 -0.124496746555956 1 1
0.392993909521183 0.361542792701324 1 1
0.400108391670705 0.374892790595474 1 1
-0.10322447410583 -0.101221773644098 1 1
-0.0638377015232707 -0.0554703787695653 1 1
0.396707436758327 0.367983340894213 1 1
0.208379641700026 0.200576824850201 1 1
0.404765953052141 0.387168264586061 1 1
0.10891454528277 0.0990809718370838 1 1
0.455496270641931 0.435578629770674 1 1
0.402528042592356 0.379235564799915 1 1
-0.00903223270441993 -0.0147717614304388 1 1
0.407371325745336 0.389114467820735 1 1
0.0157804938071548 0.0104664873337145 1 1
0.209584095823607 0.193708241310841 1 1
0.370962593363075 0.351099091597748 1 1
0.0809010055299838 0.070903939865246 1 1
0.20350669020722 0.195092267987413 1 1
0.0228069424655087 0.0216885515064877 1 1
0.175257400426839 0.167848291499554 1 1
0.152446149853674 0.145611637186148 1 1
0.885001873005211 0.8428786327761 0 0
-0.125188464250917 -0.121739713821596 1 1
-0.0248596007717482 -0.0231274146377646 1 1
0.437008695125704 0.423209299199581 1 1
0.34277607723289 0.328105756634239 1 1
0.133821956247338 0.124428901053395 1 1
0.0538090913677071 0.0555300030897059 1 1
0.13016194082398 0.135650353336572 1 1
0.477103561584018 0.448208773312443 1 1
0.448571324575895 0.427717430798312 1 1
0.180760252736996 0.170446864611729 1 1
-0.45197840082769 -0.425261318189997 0 0
0.0357114077820139 0.0335383702406728 1 1
0.350589303494514 0.334038287067449 1 1
0.330563396151129 0.324305468945936 1 1
0.320062146508309 0.306904250945693 1 1
0.12163398197402 0.125531995432877 1 1
-0.0667961959412715 -0.0616473354569891 1 1
0.25383534071355 0.249900160095442 1 1
0.208462994935771 0.199290698698375 1 1
0.528670212677244 0.495999211503357 1 1
0.115368641578254 0.108471097901162 1 1
-0.147009724253677 -0.138646819273975 0 0
0.0447094043464584 0.0420999703280478 1 1
0.250172932294095 0.248499826858142 1 1
-0.0930867917428678 -0.0870815502755014 1 1
0.311025409614393 0.292859998075255 1 1
0.0472598032516344 0.0393773953027828 1 1
0.120306718975768 0.115663750372947 1 1
0.446825581053415 0.426994549257327 1 1
0.188395934437915 0.174106503644426 1 1
0.318556375564317 0.303610404938472 1 1
0.229012069448217 0.218648788940215 1 1
0.0582948993216274 0.056739963029455 1 1
0.390284932726238 0.369300472536103 1 1
-0.100214419969951 -0.0934352749470811 1 1
0.45706355364182 0.43407922212166 1 1
0.363237982785926 0.348400318687937 1 1
0.16602532132744 0.163789127635152 1 1
0.133112824900855 0.130358024506989 1 1
0.0625621050632139 0.051186882104216 1 1
0.505745291224065 0.482938697069498 1 1
0.0264437867296348 0.0375182432025303 1 1
0.120050474092808 0.117704250773474 1 1
0.306619691343408 0.289328605659275 1 1
0.172562153539434 0.168944772104651 1 1
0.144347911517841 0.136193756181752 1 1
0.56523876394264 0.539925232207545 1 1
0.164356037094184 0.157340674266 1 1
0.1299942969861 0.113727417964254 1 1
0.101645422963104 0.0985239035650396 1 1
0.405586840425578 0.382750161946097 1 1
0.355794192226579 0.345020962067586 1 1
-0.0868870802311029 -0.0774356327182776 1 1
-0.0430347536249282 -0.0453371244132135 1 1
0.348697956551624 0.343077715081008 1 1
0.266290199221204 0.252971308022906 1 1
0.166034026048049 0.159191688245942 1 1
-0.0612347057591144 -0.0596027435906231 1 1
-0.00710406996220384 0.00180854064919217 1 1
0.439739010779205 0.425781768418956 1 1
0.365141051401425 0.350842419502503 1 1
0.279147897582915 0.263065062681397 1 1
0.120883345558505 0.109185730301888 1 1
0.0892496606639426 0.0873214115134686 1 1
0.0164492127941733 0.0160900963685328 1 1
0.0323926343728893 0.0229455995725045 1 1
-0.0428166647990393 -0.0532917266236695 1 1
0.284808966721351 0.272468211797965 1 1
0.356800242775457 0.340116789874651 1 1
0.850878114578469 0.809622977702076 0 0
0.503228217407628 0.481611561661863 1 1
0.262323501962168 0.242325247937751 1 1
0.598442152354651 0.561386044621534 0 0
0.0345680219709597 0.0330334637114517 1 1
-0.0047711001793172 0.00550877994601661 1 1
0.0819176760063425 0.0809594256302575 1 1
0.657130225536826 0.627233027709184 0 0
0.293688147436316 0.274636085810136 1 1
0.343445955924039 0.32084420281665 1 1
0.224203188001524 0.207280337363696 1 1
0.655950116291885 0.626620690229503 0 1
0.199143191104224 0.176683395635956 1 1
0.1699582626453 0.16883744947021 1 1
0.231693585901983 0.220206383628672 1 1
0.370273982927723 0.347517375671149 1 1
-0.0948927634640649 -0.0898798926619526 1 1
0.286484465261061 0.271082839697304 1 1
-0.259410497838448 -0.250758456127043 1 1
0.1335581782051 0.11982105923871 1 1
0.314828170197727 0.298289448049276 1 1
0.0930483491158676 0.0950999693680676 1 1
0.18438796849599 0.171000354651207 1 1
-0.119794466594047 -0.123139093714171 1 1
0.224513618951164 0.215316975864148 1 1
-0.1940223898359 -0.182747867988305 1 1
0.311472170422313 0.298621685852517 1 1
0.972804999327733 0.924010153181814 0 0
0.201023722458791 0.193090576861954 1 1
0.038065029787919 0.0275239748647529 1 1
0.151275140691488 0.145079939718609 1 1
0.29517472471775 0.282588498677538 1 1
0.161199180156611 0.155731437351301 1 1
0.366183047612972 0.347611682407518 1 1
0.314302694999043 0.302243429627037 1 1
0.277433882565598 0.268327942154261 1 1
0.0256267417336103 0.0294887517481255 1 1
0.567626985066836 0.544805987408703 1 1
0.223537648267726 0.210435302792548 1 1
0.279793801915337 0.265357917845894 1 1
0.271379474605565 0.257789115858661 1 1
0.00286444711138242 0.00263596033917425 1 1
0.585949596819695 0.561529579405516 0 0
-0.134324109046678 -0.127145426573256 1 1
-0.141132680681782 -0.131755689574192 0 0
-0.0492435611114482 -0.0527808711892323 1 1
0.0437133133053817 0.0395009656572382 1 1
0.275361459655509 0.261090445387048 1 1
0.321758611154163 0.301479208241158 1 1
0.438544751413331 0.41261203514004 1 1
0.0837166400770144 0.0768731852768878 1 1
0.395525109746078 0.384440315615439 1 1
0.432722081738738 0.413191949347575 1 1
0.111977694589146 0.10942662549814 1 1
-0.0274559390422577 -0.030454045155108 1 1
0.474818015751157 0.449000026541879 1 1
0.191069623984129 0.18412006822596 1 1
0.279420306875978 0.2639932974684 1 1
0.200011395700368 0.193353021158974 1 1
0.111853847854755 0.105871995001291 1 1
-0.0249819478453617 -0.0212173008375962 1 1
0.238537380684412 0.219513087949553 1 1
0.259268942775931 0.242379682609381 1 1
0.278363742923728 0.259820648160525 1 1
0.0214789955356911 0.0282393855758679 1 1
0.563126201209949 0.53497482019477 1 1
0.302229763568922 0.290960754090577 1 1
0.254584357649469 0.240332479895867 1 1
0.223219296460051 0.212362290878227 1 1
0.346130116880071 0.335769275237268 1 1
0.0124768802787756 0.0095313570464659 1 1
-0.194212311508173 -0.180308796324094 1 1
-0.0219254784965743 -0.0196948691138535 1 1
0.260441530224877 0.246845615478845 1 1
0.0657724401172609 0.0683236165545326 1 1
0.200906315843633 0.194088209460134 1 1
-0.0426397600161698 -0.0429751091260668 1 1
0.564049477685406 0.544118374832256 1 1
0.0399994368631143 0.0334268600226291 1 1
0.457272428674407 0.44213177324319 1 1
0.706842323263624 0.665145460180324 0 0
0.0531714003139037 0.0477034045498778 1 1
0.0999695896194991 0.0974223924602206 1 1
-0.022985003666007 -0.0225029967826601 1 1
0.261070573749594 0.250102410021012 1 1
0.332889122160951 0.314650599791553 1 1
-0.190636769311476 -0.184641015296415 1 1
0.500523673774379 0.477623108171384 1 1
0.210817637644357 0.201937548794991 1 1
0.42046079315569 0.408003249142212 1 1
0.163274427060104 0.156361924372671 1 1
0.491957665174162 0.461895874504618 1 1
0.306517027624029 0.308322336919907 1 1
0.257227926860751 0.24365568786951 1 1
0.0494796887220186 0.0496017814761019 1 1
0.208813011373797 0.195039163916648 1 1
-0.00511593808866179 -0.000832524887221797 1 1
0.355245391848459 0.339962540416918 1 1
0.253784192636301 0.244415981430234 1 1
0.350156679817594 0.326925307942689 1 1
0.437653026116228 0.407585798920206 1 1
0.110615352511648 0.108425325079366 1 1
0.526973408373342 0.501235599651005 1 1
0.150218693754197 0.146724576017131 1 1
0.509865282681613 0.482091332830236 1 1
0.359513558182309 0.343832536949864 1 1
0.0518468460738261 0.0615358647309479 1 1
0.176099969714272 0.170645944436284 1 1
0.360342954030241 0.340352752815224 1 1
0.235080617867525 0.217703551978344 1 1
0.509826058283901 0.479085970680182 1 1
0.349959237765618 0.324265783537303 1 1
-0.0134058956056527 -0.00653913346043638 1 1
0.554410027356914 0.526759209701261 0 1
0.312200014969135 0.296287822378146 1 1
0.0230359557116069 0.0131086210703655 1 1
-0.037452135592843 -0.032051935881962 1 1
0.0778118794102187 0.0856274255334526 1 1
0.485879793305537 0.470102788317938 1 1
0.434455498688502 0.420659019436028 1 1
0.811041823124822 0.777912556162329 0 0
0.396448913431742 0.381246232887102 1 1
0.279945561584603 0.254048667150448 1 1
0.429636498274291 0.407526459905218 1 1
0.303235138442807 0.292904350104672 1 1
0.189606241335304 0.175306939754635 1 1
0.362364067080017 0.346111546556525 1 1
0.350776225972843 0.340656345113482 1 1
0.135612056858825 0.132451164498049 1 1
0.192244301593675 0.1846499612005 1 1
0.3862457562822 0.369398956073538 1 1
-0.0168628045828475 -0.0150373396237158 1 1
0.41624214037993 0.400331630701494 1 1
0.264298661434257 0.251448361356606 1 1
0.554981361921088 0.526015878850085 1 1
-0.140189471105112 -0.136176997894537 1 1
0.0501289006269799 0.0494080804213538 1 1
-0.261797486518416 -0.243265215149572 1 1
-0.061641873907366 -0.0618734247054289 1 1
0.188241792821041 0.180403587976152 1 1
0.155517164148759 0.15951327697374 1 1
0.31012350542754 0.300457192949672 1 1
-0.00949638463588198 -0.00965709103651524 1 1
0.0889692653883663 0.0858247660546812 1 1
0.358733130945912 0.345838589794916 1 1
0.0484097327830049 0.0537079241316326 1 1
0.382066728441107 0.356156272191819 1 1
0.134558174253274 0.12877551957148 1 1
0.388505145765646 0.372087933524898 1 1
-0.00490884567254323 -0.00455010084021683 1 1
0.401015314430319 0.3807687836119 1 1
0.282404471840421 0.270699359678898 1 1
0.643693214457818 0.616846890418682 1 1
-0.0858648515892439 -0.0820085676120658 1 1
0.360534873461379 0.343307697084763 1 1
0.467558021724027 0.445059422173649 1 1
-0.0352128184585939 -0.0374755651926208 1 1
0.284974162083316 0.272795408414936 1 1
-0.0374000630809951 -0.0377620222798904 1 1
0.414201462539266 0.402750874607224 1 1
0.346496497598502 0.329802517811649 1 1
0.254179034356389 0.235143534614889 1 1
0.398520414302292 0.377587840571308 1 1
0.280357077030798 0.259731973411337 1 1
-0.142578502374703 -0.138963154638053 1 1
0.0690237289332239 0.0684961300257498 1 1
0.181212404060195 0.176764866808114 1 1
0.3203303286064 0.310137572698524 1 1
0.452317881042485 0.432650734904578 1 1
-0.180471199676123 -0.173679103279533 1 1
-0.0328524644127225 -0.0337912741475208 1 1
0.350248582196897 0.33430003669839 1 1
0.375081182193682 0.358460207374159 1 1
0.352547434034978 0.336357876552914 1 1
-0.0672155061160238 -0.0735763277569179 1 1
0.00191229890230622 0.0102553512541292 1 1
0.00108177605690243 -0.00823321312932211 1 1
0.612309488326882 0.585859528986619 1 1
0.1362431714026 0.130132434088225 1 1
0.168896122041664 0.168016621395379 1 1
0.496469153980469 0.470611313036138 1 1
0.0380396862767033 0.0379675204004328 1 1
-0.265795453785923 -0.249508877934265 0 0
0.600936032769869 0.573073983710579 0 0
-0.0937022906262902 -0.0866624967081267 1 1
-0.216984508743768 -0.211453701019267 0 0
0.273785218747015 0.25923468119944 1 1
0.0174043802612124 0.014705420272502 1 1
0.0960772086099556 0.0881282355885521 1 1
0.0677809414547763 0.0718561777847697 1 1
-0.2226626286927 -0.209922855671909 0 0
-0.0394137554648329 -0.0479939956704593 1 1
0.406794678001157 0.38665973460665 1 1
-0.0415461043918905 -0.0379703819919009 1 1
-0.0793425412658855 -0.0667020339697333 1 1
0.558606054656067 0.523531503845462 1 1
0.0449759491460176 0.0473280685452832 1 1
0.187144568326463 0.169550127384269 1 1
0.16766723667657 0.153876838259577 1 1
0.277705210511999 0.26063896968915 1 1
0.286837833092553 0.26877855081944 1 1
0.0520630811789428 0.0499340690776854 1 1
0.26533145093796 0.240907730244228 1 1
0.126182166359184 0.123550811649598 1 1
0.174976696917223 0.165203619842058 1 1
0.654139640791753 0.613799585855566 0 1
0.300684473411974 0.287592422468239 1 1
0.12578925531831 0.122236562387971 1 1
-0.000863769377634056 -0.0106663888405263 1 1
0.371024107067093 0.350079616592525 1 1
0.3893605020495 0.375715675739626 1 1
0.167625078380193 0.152790411401777 1 1
0.136260483159714 0.12929099283691 1 1
0.132512749818187 0.123846674581378 1 1
0.423026938686403 0.405828177982624 1 1
0.368817715524386 0.353766662471333 1 1
0.0711779575777758 0.0687652104384362 1 1
0.526902080974524 0.505250981538421 1 1
-0.532884461209892 -0.505553667205586 0 0
0.0606473014052399 0.0552906686252324 1 1
0.245724904340248 0.244354646418738 1 1
-0.0969111566170802 -0.100474625673707 1 1
0.330553573686477 0.31140334118985 1 1
0.374320426431771 0.357612566627435 1 1
-0.0840691997834389 -0.0829058534625567 1 1
0.148598865997269 0.147215137597759 1 1
0.102205692454844 0.095672487022977 1 1
0.239359445486005 0.222556300021707 1 1
0.100361165978675 0.0993209908588837 1 1
0.404813757460812 0.386896428497484 1 1
0.621943633353091 0.594702904394205 0 0
0.149097568342058 0.13580864144944 1 1
0.441048181611696 0.411120015615516 1 1
0.3425650176128 0.31730167919279 1 1
0.0542641606412056 0.0435533850408775 1 1
0.608806767832975 0.574123611017771 1 1
0.69687409521926 0.659886661253782 0 0
0.372882633032854 0.35052490737988 1 1
0.0276098608925679 0.0291971083283262 1 1
0.349555692177221 0.334089595741842 1 1
-0.131881207803385 -0.121196617708665 1 1
0.397847160925934 0.376495578375421 1 1
0.181720060320415 0.16656077091615 1 1
-0.250652783365256 -0.243910577827759 0 0
0.15530547208737 0.11360531608403 1 1
0.436844833623038 0.410519821309637 1 1
0.0257217080049049 0.0320573685018634 1 1
-0.0838153065621237 -0.0844001925320491 1 1
0.383791419091028 0.364384874285977 1 1
0.447504468943863 0.424570967204976 1 1
-0.15894872982568 -0.146813668312698 1 1
0.0583230693475223 0.0569439944861475 1 1
0.221903655088617 0.215555756811537 1 1
0.111917760434952 0.0994824389752257 1 1
0.206594545118236 0.196023792475087 1 1
0.0152129294728937 0.0152074868692806 1 1
0.241572579696812 0.22029393103275 1 1
0.40661692209286 0.38985594407529 1 1
0.291619622235589 0.279220014305254 1 1
0.409554457806987 0.395217648003925 1 1
-0.0694116953105572 -0.0603739695720269 1 1
-0.0722636550760384 -0.0755953175260699 1 1
0.0600235411266416 0.0541795212317004 1 1
0.261062590983755 0.249196653440374 1 1
0.461619367044875 0.432448892611001 1 1
0.147341894828847 0.143724393244124 1 1
-0.321006935234236 -0.296032777873915 0 0
0.221100823483736 0.211784563812926 1 1
0.320761255068917 0.306387866149113 1 1
0.18576687495079 0.182207602206404 1 1
-0.0164623572841819 -0.012584977093712 1 1
0.186065104953244 0.176362182013787 1 1
0.0310716368477732 0.0293858727279478 1 1
0.0347476583989218 0.0284964315035327 1 1
0.411465287474336 0.387611719314497 1 1
0.493996893189816 0.470650930147362 1 1
0.784880724679892 0.754577389216786 1 1
0.438967432123207 0.420861132155359 1 1
0.394758120619787 0.364145936276826 1 1
0.358947654351463 0.339906499638805 1 1
0.542921546140588 0.515442836807841 0 1
-0.1227583645272 -0.121823589062809 1 1
0.0269289882593479 0.026629803927212 1 1
0.00031995155599801 0.0021256016146388 1 1
0.0550760333724851 0.0482442116280254 1 1
0.179082527435608 0.173820288601453 1 1
0.184176578886592 0.168030435787603 1 1
0.0745436072058713 0.0594674972545188 1 1
0.337077903143807 0.326662550724062 1 1
0.0246006051382327 0.0258301828535475 1 1
0.296358658156854 0.275112373498961 1 1
0.238688233468876 0.226846271313963 1 1
-0.447020920645653 -0.424087973079024 0 0
-0.0476239049670149 -0.0397142176568648 1 1
0.355914329696215 0.336039297553238 1 1
0.281291695438614 0.271998656011836 1 1
0.0218518975832501 0.0271997141422371 1 1
0.214257621264529 0.206803482225743 1 1
-0.16473326105686 -0.15849128184015 1 1
0.2777992911406 0.267996710571055 1 1
0.277329008951927 0.262584859152702 1 1
0.439229109231166 0.407840150545463 1 1
0.258996255657341 0.254460177819141 1 1
-0.300409018719439 -0.284500985407981 1 1
0.410901916750693 0.385400518210888 1 1
0.387627665212797 0.370765455368052 1 1
0.374046029217073 0.347813576932774 1 1
0.608977907754128 0.572049889607608 1 1
0.159697414356402 0.14580214600213 1 1
0.145447677267965 0.136311575394236 1 1
0.171136561613591 0.168368197019754 1 1
0.355605671656031 0.342275114461487 1 1
0.020605656998535 0.0240563466907575 1 1
0.0570376795944852 0.0609238446424573 1 1
0.269032098820165 0.257819847128624 1 1
0.233475502181987 0.221121275931772 1 1
0.17171260444521 0.16797298144325 1 1
-0.24797059580156 -0.228351844906387 1 1
0.00277539239762765 -0.0221019945334375 1 1
-0.136897486675264 -0.13192599116839 0 0
0.53864375861236 0.514240311551109 1 1
0.268210163409979 0.254496262372688 1 1
0.0547632912913056 0.0516508155739889 1 1
0.377688192497548 0.359914187926395 1 1
0.303335977981015 0.280521800213354 1 1
0.0240154223596315 0.0206306986376211 1 1
0.126341712889779 0.124132858417115 1 1
0.167822234136612 0.163257110969798 1 1
0.44250831873917 0.427795267264848 1 1
0.291846160668222 0.278481112005236 1 1
0.464455322492018 0.424960279196829 1 1
0.201682851300598 0.193959791197314 1 1
0.22477357073033 0.220021281740329 1 1
-0.0281384921988515 -0.036122770533904 1 1
0.254707600729126 0.238959139222055 1 1
0.355363045686356 0.340706658856122 1 1
-0.0331562631714393 -0.0382467681689955 1 1
0.33597909543379 0.318092959787196 1 1
0.34580102449695 0.327608848583199 1 1
-0.375082155149051 -0.36401666891012 0 0
0.0790289269890932 0.0739017025347098 1 1
0.129739914676156 0.122889826190273 1 1
0.14890769870238 0.135490111295029 1 1
0.358682274454946 0.340803152743306 1 1
-0.0297212707551684 -0.0175642652433855 1 1
0.232007837106638 0.221801023269448 1 1
0.572154354315667 0.549510925839746 1 1
0.0891086349888341 0.082369586942087 1 1
0.743173794249901 0.708856582838506 0 0
-0.00101930038698056 0.00125630256353366 1 1
0.371149176213689 0.349140563104753 1 1
0.467593543846527 0.450549454674102 1 1
-0.00764110676177075 -0.00353904342286045 1 1
0.360751071635646 0.343001503879557 1 1
0.152333204252277 0.140896007165765 1 1
0.259932994042799 0.240340393248051 1 1
0.033680220080153 0.0313279058218063 1 1
0.058899517641269 0.0530415707931585 1 1
0.548875846198009 0.525431088679527 1 1
0.291232607543454 0.274099990420386 1 1
0.0178565440298372 0.0172241565942739 1 1
0.126811428640043 0.120503561153756 1 1
0.0990051028155088 0.089784974097561 1 1
-0.156195061615485 -0.148877576678237 1 1
0.756645867700609 0.721603092719426 0 0
0.127993626174188 0.119611950683651 1 1
0.607056740706533 0.575009981640098 1 1
-0.00608086566655996 0.00943257342607662 1 1
-0.154102051840898 -0.143020709425911 1 1
0.411166403284168 0.395282656941257 1 1
0.191751285898943 0.184812594373554 1 1
0.224100631119124 0.21095887656007 1 1
0.306631899962458 0.290934512771368 1 1
0.0764149815841406 0.0734104481802067 1 1
-0.13692602490893 -0.131261506216581 1 1
0.430855310330842 0.408435594975943 1 1
0.112600831501186 0.120652774057825 1 1
0.374021052524017 0.360511882885563 1 1
0.351243282459291 0.340434635820835 1 1
-0.044195699746004 -0.0441246521701393 1 1
0.312467231091246 0.304664956232829 1 1
0.0634537757144225 0.0654736955085142 1 1
0.375118458610421 0.348520433669173 1 1
-0.136137592136584 -0.139215648646844 1 1
0.369652159095572 0.352714999434799 1 1
0.454246733594515 0.43623434200844 1 1
-0.0876087797452634 -0.0976535953945835 1 1
0.0489506327828853 0.047320244813274 1 1
0.37323459889383 0.359864325802637 1 1
0.218524613434163 0.208357286340635 1 1
-0.0612132886691651 -0.0581368680255822 1 1
0.340219215797857 0.324089358427161 1 1
0.335504121068749 0.329201635005221 1 1
-0.238512870754196 -0.234679870128282 0 0
0.118693042182088 0.116668842904953 1 1
-0.0252398667105167 -0.00498349849132967 1 1
0.0624037519660768 0.0609139692539674 1 1
0.117874802565985 0.111398398936724 1 1
0.443418076860404 0.426361249877255 1 1
-0.0783764530536781 -0.067020014091893 1 1
0.152200584218274 0.147354468253067 1 1
0.364842909259267 0.345165107898961 1 1
-0.170168385153226 -0.15802509840012 1 1
0.217213271351155 0.210538355573359 1 1
0.337343574078764 0.315134839813499 1 1
-0.317899159393976 -0.300802679778422 0 0
0.156999107828753 0.14906676758253 1 1
0.319758686774277 0.306403622067662 1 1
0.0185628812278276 0.0121004455653701 1 1
0.471907114155747 0.454465314242647 1 1
0.0833151230170105 0.0800071312984937 1 1
0.590913332992913 0.565111416307358 1 1
-0.230398073163332 -0.217080912109305 1 1
0.265222460066626 0.254486416111538 1 1
-0.137136773348413 -0.133469666498904 1 1
0.0347246124286985 0.0355087085587179 1 1
0.125512722208347 0.12362083878059 1 1
0.233875382639877 0.222433478426996 1 1
0.0256676068589439 0.0235664490356512 1 1
0.156180891282359 0.149794005437439 1 1
-0.0565158041914347 -0.0486669583489867 1 1
0.373658321955657 0.36339266304335 1 1
0.0563346989952046 0.0531800914453037 1 1
0.0498215790957189 0.0456085713008585 1 1
0.165324320852878 0.162167172162756 1 1
0.104741827130584 0.100989768144188 1 1
-0.00227380562403213 -0.00148138858234111 1 1
0.533317503222867 0.505615285935315 1 1
0.442927497861972 0.424734016851591 1 1
0.503506736437624 0.473427991408008 1 1
0.795231923900528 0.7478418415898 0 0
-0.253668645690232 -0.237954977500954 1 1
0.482786106332973 0.458129640155491 1 1
0.440113023364288 0.420198227205202 1 1
0.594937821574524 0.566209851003837 1 1
-0.231854645585607 -0.222589826822246 1 1
-0.0771980184908963 -0.074609688395489 1 1
0.154294424001028 0.148539414589427 1 1
0.449004419817692 0.433824335404696 1 1
0.134848968860889 0.119674418157564 1 1
-0.0682209147929041 -0.0636208625029356 1 1
-0.38960336774154 -0.370479907114358 0 0
0.192430479491621 0.180157557586693 1 1
0.453373918243853 0.422230692426631 1 1
0.0801000815129953 0.0817408678667946 1 1
0.338723014463255 0.321793260280826 1 1
-0.092543920710603 -0.0905745352687283 1 1
0.0813614159180551 0.0823834665716154 1 1
0.583691269251908 0.561564135848269 0 0
-0.0482055077106802 -0.045302766026144 1 1
0.333192557092382 0.31163050434802 1 1
0.114000402467761 0.110862135071793 1 1
-0.208674816941971 -0.200782558651766 1 1
0.202385312680514 0.202583729843061 1 1
0.190727124399185 0.176349454535127 1 1
0.224024687681047 0.206368746341504 1 1
0.0530008119609614 0.0498072701015505 1 1
0.336090976631214 0.326574135222469 1 1
-0.135878004073843 -0.128911304166078 1 1
0.337259085352124 0.319884196186147 1 1
-0.0973434905314326 -0.0946099285501089 1 1
0.493058453838949 0.467211765739132 1 1
0.168149673718028 0.157051453895094 1 1
0.187174291749814 0.176786881545603 1 1
0.0434179393681531 0.044792702244533 1 1
0.230610057779927 0.222266992735866 1 1
0.465148568938099 0.458573177887304 1 1
0.197577456047023 0.187527398804873 1 1
-0.118727133193116 -0.111482019208793 1 1
0.21154242453227 0.190887993184847 1 1
0.470283942386897 0.445422533946302 1 1
0.766895862296428 0.735544279886239 1 1
-0.00524718517642439 -0.00735197882880617 1 1
0.276597604739095 0.259522761638335 1 1
0.47317960628106 0.457763634633722 1 1
0.0730610132021058 0.0749201176142073 1 1
0.0944399140048866 0.0809228126400821 1 1
0.357603731119442 0.342630362562384 1 1
-0.0641417090050146 -0.063899299903279 1 1
-0.0281511030982528 -0.0274786867643393 1 1
0.310776270966315 0.296876933334788 1 1
0.439124361134981 0.417617402924892 1 1
-0.105840802401613 -0.107809244740454 1 1
-0.0796435326404298 -0.0695242446998304 1 1
0.592835084503811 0.568842422391992 1 1
0.173425985780136 0.168005717339562 1 1
0.250042799669281 0.235561281904666 1 1
0.0643786310340447 0.0593507028108031 1 1
-0.0157580645103131 -0.00544227158514968 1 1
0.1795027784807 0.168930777400823 1 1
0.0435428774851393 0.0476308442410351 1 1
0.200219090031378 0.187499838826579 1 1
0.168791029536657 0.162432774083456 1 1
0.644097536400042 0.616897541028777 0 0
0.409774817035443 0.392063541489189 1 1
-0.0441707497919946 -0.0396793196474679 1 1
0.314052909501446 0.297353663639526 1 1
0.084029060055621 0.0764080750089437 1 1
0.267686037069932 0.2593349887311 1 1
0.586797297659748 0.566584616871852 1 1
-0.157778747521161 -0.149266498445372 0 0
0.565837358361577 0.539816780943759 1 1
0.625226426398508 0.611381035189978 1 1
0.0533833177760642 0.0448431271098915 1 1
-0.0332063586615307 -0.0318245623962811 1 1
0.357910694470645 0.334696064920854 1 1
0.296532434937692 0.279202573699176 1 1
0.433934784898008 0.411923844717997 1 1
0.274433559717375 0.259419928032707 1 1
0.737302537163878 0.702164787048358 0 0
0.61542995595796 0.589098456060316 0 0
0.0504139674145978 0.0454619179182078 1 1
0.530853885041359 0.508460783748746 1 1
0.485832151103947 0.459613319279094 1 1
0.57598506404138 0.541530322516712 1 1
0.18064425744781 0.17112100744581 1 1
-0.010487730233879 -0.0117218656776781 1 1
0.331975522996366 0.316164516700247 1 1
0.197417916161031 0.193378922780685 1 1
0.139081510133661 0.130423743891473 1 1
0.385023103689149 0.36460527547264 1 1
0.0318032645035663 0.0367087654110194 1 1
0.401284733235987 0.374849185319644 1 1
0.644917324763594 0.615774331201013 0 0
0.151975386174933 0.139873233194564 1 1
0.436734351259007 0.421170444662239 1 1
-0.0732931633716766 -0.077734633742495 1 1
0.128075889139937 0.125762544770721 1 1
-0.297697890502506 -0.288224036765888 1 0
0.0892510194095055 0.076700521833634 1 1
-0.00287570434899037 -0.0023580585546633 1 1
-0.0528304405472409 -0.0524497704543148 1 1
0.0959863373935637 0.0886466171785921 1 1
0.11919565061539 0.126931898295307 1 1
-0.330758716289928 -0.318831534462875 1 1
0.742223634170871 0.701572578649527 0 0
0.283748076302299 0.267862864422874 1 1
-0.0778253064735897 -0.0755986933926047 1 1
0.539013427555228 0.513987133440912 0 1
-0.0737502399474884 -0.0768190119051201 1 1
0.213413276990767 0.204947199456495 1 1
0.909777722738976 0.857970702934421 0 0
0.0231431526097673 0.0166079864843164 1 1
0.370165431499409 0.356774966213627 1 1
0.0215586945085615 0.0234866168450404 1 1
0.240579195818646 0.223936341094332 1 1
0.129280496633262 0.126593567774218 1 1
0.234859431415285 0.222079897331946 1 1
0.373657240991862 0.344167092665672 1 1
0.463689350516542 0.441543867326974 1 1
0.174120597511694 0.162954710417914 1 1
-0.0785283692534066 -0.0698075373440516 1 1
0.387588355104368 0.346817633183814 1 1
-0.131319558842008 -0.124834931525763 1 1
0.16926317050781 0.160834833491756 1 1
0.297096129476824 0.280610092998038 1 1
0.441561692088292 0.41868993247458 1 1
-0.0433678634028902 -0.0382301217699622 1 1
0.284340845655848 0.267036556755438 1 1
-0.10003615682926 -0.0951265676529894 1 1
0.139221460021662 0.141596093403323 1 1
0.388019729824259 0.369524309065197 1 1
0.262626572609042 0.24791864271269 1 1
-0.0659675592178509 -0.0694932699281456 1 1
0.144467352850901 0.136804274955121 1 1
0.586778294485558 0.56364741838943 0 0
0.0673731804719133 0.0653903837437374 1 1
0.451295790491781 0.4297727236073 1 1
0.0315698280667815 0.0274932542059568 1 1
-0.0399389277799323 -0.0372434874933002 1 1
0.295478735168034 0.279525001590428 1 1
0.176212568306089 0.187106615637994 1 1
0.725077943013467 0.695789050149224 1 1
-0.162516814542104 -0.153374875336939 0 0
0.263403076891898 0.244389622573725 1 1
-0.109190951785984 -0.106553067804928 1 1
0.185434555794221 0.180515125766491 1 1
0.119674879462917 0.112437551348923 1 1
0.286471373589317 0.267428877616207 1 1
0.138001828989437 0.127582113178164 1 1
0.0793841951623562 0.0763633921636009 1 1
0.327010661552335 0.305049054910268 1 1
-0.00670163517924086 -0.00707908627135777 1 1
0.355837429303127 0.335768690981564 1 1
0.169357010172531 0.161707662320038 1 1
0.49356626200622 0.465167150558264 1 1
0.392603558910345 0.374161444302318 1 1
0.127723018717506 0.121850638530064 1 1
0.249824502436734 0.240233270317842 1 1
0.2018387924592 0.201889658839159 1 1
-0.090338030558849 -0.0895185072745615 1 1
0.321352026196381 0.303367009463742 1 1
-0.0199852225380716 -0.0199176953614318 1 1
0.0949419598049609 0.0921064272694788 1 1
0.139064965306107 0.120900383520394 1 1
-0.0617988859028411 -0.0554963877683911 1 1
0.115422360224223 0.106065916350905 1 1
0.139231399038837 0.135004575042867 1 1
-0.407797126734523 -0.387605660553324 0 0
0.486569813208023 0.461322439089619 1 1
0.506854796138429 0.48198132475696 1 1
-0.324326996496024 -0.316958928311806 0 0
0.134057208860222 0.131010441389169 1 1
0.311288643522108 0.304047875115189 1 1
-0.0499884388752506 -0.0466524723148187 1 1
0.504290936136885 0.484145908376374 1 1
-0.143082729952086 -0.128238862682067 1 1
-0.0390536502297366 -0.047521249437081 1 1
0.618931957370095 0.593257492021628 1 1
-0.0525743833955684 -0.0492652804835438 1 1
0.260104193563287 0.246869759029283 1 1
0.239185427183873 0.217130651061375 1 1
0.198364104741188 0.191406499299494 1 1
0.0106378970434515 0.00955541559836915 1 1
0.669149678803707 0.639384083098314 0 0
0.362782993472276 0.342159214718776 1 1
-0.270472836769893 -0.254663007780308 0 0
-0.0978144696930026 -0.0902443296022609 1 1
0.132273881412843 0.126801938015963 1 1
0.526529586170901 0.507097856450803 1 1
0.441284090728986 0.423032564736349 1 1
-0.0841943145159785 -0.0810718322994294 1 1
0.2264244033604 0.21308751989172 1 1
0.300892109828529 0.288122647570843 1 1
0.187553724768773 0.177927729424061 1 1
0.430138351615999 0.412789857380623 1 1
0.0632737687861051 0.0675053749619945 1 1
0.0038176138958021 -0.0046028949247387 1 1
0.215331163772029 0.201663161708867 1 1
0.31717342684182 0.299339049611078 1 1
0.23723474385345 0.215041955348997 1 1
0.175763891672131 0.170333317867464 1 1
0.00836020338895469 0.00696778507727451 1 1
0.468942420304128 0.442097215244235 1 1
0.26152660578132 0.254511722107197 1 1
0.435107224373484 0.415345664594141 1 1
0.638763829335873 0.608163775959388 0 1
0.0982251530184277 0.092200402205582 1 1
1.02377070138504 0.97545975799527 0 0
0.31421841057846 0.29105308238952 1 1
0.671119785097368 0.640912694330473 0 0
0.298411477134583 0.288460753514209 1 1
0.238658046382333 0.224926627018 1 1
0.453828884862989 0.441600534645811 1 1
0.165910192223211 0.159927229331067 1 1
0.554204766576134 0.52283399501992 1 1
0.908344311058144 0.869125342426242 0 0
0.392987832819205 0.375256628904977 1 1
0.013180294339042 0.0121441929646124 1 1
0.0590362519773301 0.0661428153031564 1 1
-0.293922175250812 -0.280996932380417 0 0
-0.177158114391719 -0.163877659806533 0 0
0.314841428039939 0.299424340233692 1 1
0.45524162149649 0.428279747004431 1 1
-0.0115151134571188 -0.0163512960675064 1 1
-0.210164953915968 -0.20502653947045 0 0
0.390288131626737 0.367645493867997 1 1
0.510199503127543 0.484982671298681 1 1
0.118833142520233 0.114685480337464 1 1
0.484717657138402 0.448299867860177 1 1
0.354049192846351 0.33114055438404 1 1
-0.100291092587518 -0.0965018986391369 1 1
-0.0716884249063941 -0.0625121233326782 1 1
0.11315995311938 0.109907872144424 1 1
-0.165299941742682 -0.157341643447659 1 1
0.284279585186416 0.268946189809381 1 1
-0.278122684171316 -0.267016455018046 0 0
-0.256046020088183 -0.245739516920394 1 1
0.0116001760312078 0.00888672678087967 1 1
-0.0466833385973032 -0.0456844832200427 1 1
0.185335609115103 0.17571147610297 1 1
0.219926936429854 0.209996971791459 1 1
0.460427508234789 0.438062754792174 1 1
-0.105133835085672 -0.0979251766212176 1 1
0.0523479269973878 0.0544599767186876 1 1
-0.115180897011354 -0.104097318273117 1 1
0.282829846266195 0.272354578318657 1 1
-0.0438489224109981 -0.0277774134844631 1 1
0.152116717037349 0.14770054313138 1 1
0.245215376768926 0.22562239020145 1 1
0.577535279509428 0.550479619736689 1 1
0.445702371533976 0.434694561029099 1 1
0.0942156207319725 0.0930645613025113 1 1
0.222540733055847 0.212170754675286 1 1
-0.117718529090532 -0.109759145958518 1 1
0.392727686740177 0.376153487262071 1 1
0.308019149712536 0.302640911214126 1 1
0.319689495107672 0.30468036175511 1 1
0.11348273199689 0.112072538503595 1 1
0.297605282923318 0.283325090455042 1 1
0.0494822158188062 0.0424251239703223 1 1
0.335954396781193 0.319659373111213 1 1
-0.00826479537745914 -0.00753117048705484 1 1
0.248155569503108 0.235737946658237 1 1
0.219036630098389 0.21851979342024 1 1
-0.0500020345904661 -0.0527651142240019 1 1
-0.140351486476778 -0.132825915968722 0 0
0.510376913112072 0.483707134240508 1 1
0.691962036849384 0.658526633077046 1 1
0.480360444383464 0.459597299739727 1 1
-0.0608230124040538 -0.0538944681617548 1 1
0.0440746961949781 0.0428968304251561 1 1
0.251530960352518 0.239312038650494 1 1
0.292557380836692 0.286217823658142 1 1
0.440215521580368 0.414201967570633 1 1
-0.0494184200549389 -0.0403313921702984 1 1
0.291704259534035 0.268558867883012 1 1
0.241235462890769 0.230811226093771 1 1
0.412016568229871 0.394167414551605 1 1
-0.282032962679304 -0.265685502509025 0 0
0.161791482534292 0.153732497665244 1 1
-0.292059572680694 -0.277466646786126 1 1
0.166707442692624 0.161697292744038 1 1
0.284201554243415 0.276208140143194 1 1
0.22476612591481 0.215444234429712 1 1
0.337333786016214 0.322105582948181 1 1
-0.0714992601418101 -0.0665689874064388 1 1
0.0248157545462348 0.030353290049856 1 1
0.0273370919948927 0.0267052098213499 1 1
-0.162995899854106 -0.140281294192313 1 1
0.575709050486061 0.550700024049141 0 0
0.244981853897658 0.2328798572985 1 1
0.361504288776513 0.344177875938464 1 1
0.446212756643007 0.424167244263572 1 1
0.314955051462865 0.290965604623903 1 1
0.0585927259869772 0.0500293113812051 1 1
0.18530938400546 0.174063126772424 1 1
0.473187117009728 0.454800238501835 1 1
0.135361766443378 0.135227926494343 1 1
0.320784567107941 0.299460492437707 1 1
0.403982444366954 0.387184894298272 1 1
0.104884359579807 0.113061708558462 1 1
0.490518848112961 0.463530565659439 1 1
-0.0135337481627961 -0.00896235885544498 1 1
0.227856909483347 0.226146466016172 1 1
0.209308434279435 0.197360233907237 1 1
0.256378338907281 0.246796897814602 1 1
-0.131606181969657 -0.12481479846072 1 1
0.13490366639462 0.126251854186966 1 1
0.0619137729536436 0.0667401578330278 1 1
0.45733866661394 0.439332392171083 1 1
-0.0895671069440357 -0.0902761006222374 1 1
0.319070163046491 0.292531408640436 1 1
0.387608154639628 0.364596727735751 1 1
0.101832899237392 0.095034723688605 1 1
0.645111577272458 0.604243190387499 0 0
0.361198282184216 0.341692731775196 1 1
0.65939358719898 0.622656721263549 0 0
0.0326120027475893 0.0251648604756424 1 1
0.183666430367058 0.173323504620353 1 1
0.114592454039603 0.108858275320044 1 1
0.0837910875558273 0.0759284533621934 1 1
-0.0256645735391283 -0.0208863046190353 1 1
0.336769208092833 0.325329940883985 1 1
0.300909312316651 0.283624249477061 1 1
0.113665501954876 0.107622210770895 1 1
-0.073280804152322 -0.0715730788070368 1 1
0.368006488701299 0.349339251837323 1 1
-0.0646407702292971 -0.0548731741592216 1 1
0.0948381199330509 0.0942545882311264 1 1
0.131476455388946 0.119406337556783 1 1
0.466464416150639 0.445630919987013 1 1
0.233184400461308 0.225164336747806 1 1
0.214266432503987 0.203819197225103 1 1
0.649522971762737 0.617160902553716 1 1
0.0828230521693843 0.0779210155306477 1 1
0.313466685050485 0.304725607333021 1 1
0.265197867879744 0.246548650001211 1 1
0.085940608604424 0.0781820899148658 1 1
0.162517640324631 0.161563243777733 1 1
-0.0282662029430941 -0.0223847871477814 1 1
0.45005393901313 0.428939334523653 1 1
0.254229237576791 0.240152451227791 1 1
0.0939749091985446 0.0976174977216836 1 1
-0.00703096231620327 -0.00507092935009597 1 1
-0.0626714607316149 -0.0588639190284726 1 1
0.266738624230992 0.244029821306176 1 1
0.169397080348978 0.1626468329114 1 1
-0.0892052838026639 -0.0863036935609149 1 1
0.203644535377572 0.187580423164739 1 1
0.211184239074705 0.197835416176941 1 1
0.100330092179859 0.0957404686341266 1 1
0.314104210809127 0.293509949191947 1 1
0.334553761574816 0.315005178450232 1 1
0.43737520251154 0.420344735275218 1 1
0.068741896383014 0.0649752485901869 1 1
0.254701615506727 0.241514059363809 1 1
0.236139383758714 0.223852148502182 1 1
0.175109063041074 0.173749312210865 1 1
0.53773875171337 0.513244213847898 1 1
0.247037723580461 0.221222128769411 1 1
0.42472529396146 0.400235455678887 1 1
-0.0586512388527603 -0.0524486957360311 1 1
0.0906932119578241 0.0863327038110954 1 1
0.114619440857287 0.100936096926709 1 1
0.580673861983937 0.555092208197587 0 0
0.354337642592412 0.338846402090793 1 1
0.370923928285128 0.356678987917372 1 1
0.412840067531919 0.384806113209601 1 1
0.509086101939316 0.477827187654181 1 1
0.0551310698232316 0.0531151215438201 1 1
0.22546693988245 0.222019915020997 1 1
0.514541096755831 0.489265102250103 1 1
0.25880239427418 0.250120929048954 1 1
0.329700849643502 0.321744099957605 1 1
-0.285062346113016 -0.26937795315896 1 1
0.162467674366856 0.16372886577266 1 1
0.543203467713655 0.512312250906478 1 1
0.280873237420922 0.263476973886547 1 1
0.0123479759664285 0.0189419531541848 1 1
0.168902917123001 0.178047497767553 1 1
0.476426770869599 0.449826091823744 1 1
0.41855727764726 0.391621483623002 1 1
-0.404004006793367 -0.37877763861462 0 0
0.453377839595969 0.43412346967553 1 1
0.0631389763102768 0.0677221442105239 1 1
0.293308417949278 0.278212577126172 1 1
-0.21876114333491 -0.213878791041719 0 0
0.509428965610815 0.490796599613315 1 1
0.131036719643578 0.131251212826679 1 1
0.431818386120784 0.418454306807785 1 1
0.163795849076571 0.15734913280048 1 1
-0.253434721972841 -0.236231437786977 1 0
0.238567121174579 0.223279552852485 1 1
0.250793195155621 0.238448434469452 1 1
-0.0301736864587922 -0.0353550329552805 1 1
-0.00133359175271129 -0.00714193703574752 1 1
-0.0155240589535951 -0.0149519085088756 1 1
0.347224242877477 0.331269059097218 1 1
0.360412095288781 0.342070222669451 1 1
0.0539947032861562 0.0489066531367196 1 1
0.198019250768342 0.193031323784336 1 1
0.0480954614595666 0.0510424265271077 1 1
0.298082673914878 0.27901244351595 1 1
-0.119107307135698 -0.104843006634771 1 1
-0.0857470672887823 -0.0762570213677734 1 1
0.367914762477858 0.351646826178514 1 1
0.43515037316547 0.414068221466679 1 1
0.408392893936332 0.389442170112267 1 1
0.0748665339069766 0.0818050948801755 1 1
0.211702256394672 0.196768759076553 1 1
0.335684348569272 0.311312114518461 1 1
0.250571197222812 0.22964350247014 1 1
0.0730791754996874 0.0763210941206162 1 1
0.338505762911818 0.325209094103624 1 1
0.156055197153098 0.139975011578336 1 1
0.426787388460571 0.403683163197479 1 1
-0.0664311861369621 -0.0589882011007171 1 1
0.457685002992844 0.426811440809069 1 1
0.374535840214743 0.360703214080555 1 1
0.0241522736492045 0.0283792505462799 1 1
0.264389397836256 0.251503978692233 1 1
0.321147312074818 0.303141186207865 1 1
0.790108942633928 0.738096598684503 0 0
0.151688146280311 0.144283435556959 1 1
0.00792850444164566 0.00628618375682426 1 1
0.0751804351576149 0.0718338331058684 1 1
0.721565604338051 0.691091193286285 0 0
0.0678859863893839 0.0712195666698186 1 1
0.547001583847529 0.515081551959449 1 1
0.349685177080186 0.324194496495222 1 1
0.381322651141422 0.362390963647202 1 1
0.242667354207421 0.234727434980675 1 1
0.307906846818041 0.294694777769716 1 1
0.201063780077174 0.197272027212884 1 1
0.311792366386944 0.296880240207816 1 1
0.0351411370858865 0.0334146055815212 1 1
0.229584080449833 0.2155040099485 1 1
0.389138068830473 0.369160575631787 1 1
0.0861694377424155 0.0744360780836933 1 1
0.132356985412743 0.127046095865365 1 1
0.229471455533513 0.201928702024637 1 1
-0.00925414484080439 -0.015404244254758 1 1
0.425639426086279 0.406370511786728 1 1
0.0342432344783215 0.0317423066068584 1 1
0.29262795592939 0.285434393162965 1 1
-0.137944584396027 -0.128136493745201 1 1
0.0945327449550867 0.0926065663799241 1 1
0.318446469531357 0.304151145489925 1 1
-0.00899934181018484 -0.0017304834994939 1 1
0.00357806820940778 0.0116984327154627 1 1
0.19259018357884 0.186760422115424 1 1
0.473490230047943 0.455245544038769 1 1
0.489339480430478 0.467732102805572 1 1
0.231828287539939 0.221012625929099 1 1
0.0986674206653122 0.0908525737759566 1 1
0.241677857906112 0.231336754346847 1 1
-0.0184320604503826 -0.00917284197444754 1 1
0.703691366061784 0.665131862381523 0 0
0.383920204196244 0.366535971076465 1 1
-0.103754488969174 -0.109935360909066 1 1
0.383969168331935 0.35825724763244 1 1
0.0110693375678505 0.0125821992194123 1 1
0.163082059184374 0.156638399235721 1 1
0.222000845345986 0.209508784388961 1 1
0.367623023711791 0.35108448351545 1 1
0.326510750387859 0.312407307149058 1 1
-0.377253197452289 -0.364282866819749 1 1
0.186505348864231 0.17445169377502 1 1
0.0519752167237656 0.0484191017291847 1 1
0.356182062864163 0.337607025697289 1 1
0.0902910530902539 0.0849107884274819 1 1
0.0691921125248006 0.0656116688560688 1 1
0.0612895478535352 0.0622895972075049 1 1
0.0345890508586569 0.0331312157572999 1 1
-0.0362136519415383 -0.0273233281905357 1 1
0.0697142007720175 0.0652456372018025 1 1
0.0246932338546526 0.0221085133885021 1 1
0.429744827092736 0.406820444368863 1 1
0.239062558036251 0.227166411404821 1 1
-0.0668623025159341 -0.0646552294475457 1 1
0.0104507133254902 0.0127660703575388 1 1
0.402218927234696 0.377959013688837 1 1
-0.0347821603833885 -0.0331662973762274 1 1
0.307671361633094 0.294315431099714 1 1
0.0245647041431704 0.0184327928107144 1 1
0.051943081915165 0.052482249078655 1 1
0.0537248123779288 0.0416682156442532 1 1
0.339786513793742 0.328922345427534 1 1
0.322912440566725 0.311321180990478 1 1
0.0540425968036553 0.0532075658546348 1 1
0.605876822047015 0.572305785386498 0 0
-0.0315539219477285 -0.0340160439274029 1 1
0.109680679440742 0.104399677798086 1 1
0.433181413075556 0.40343839702865 1 1
0.309107098757923 0.292220193757538 1 1
0.809723313396293 0.771754740485443 0 0
0.30572920831369 0.293499609359759 1 1
0.262049484042948 0.245772421366862 1 1
0.195822632122026 0.186660561701153 1 1
0.0385441376766412 0.0382366765578945 1 1
-0.0710681828372639 -0.0630830107225923 1 1
-0.0244543036229969 -0.0167987322639903 1 1
-0.0835866118191912 -0.0776477664006679 1 1
-0.43322929958086 -0.413732948146538 0 0
0.00440660007477664 0.000384620390807392 1 1
0.360412323623883 0.338582404824543 1 1
0.102236957513819 0.0839913958611126 1 1
0.337319008702386 0.324764155062064 1 1
0.316601141842427 0.298370759977755 1 1
0.126214422896153 0.121808018439612 1 1
0.341619338782874 0.317873971937138 1 1
0.227851238095547 0.212515028796816 1 1
0.212059584621249 0.191976344752711 1 1
-0.00178811448525827 0.00450044895609206 1 1
0.12764508723749 0.121084054721879 1 1
0.37436141344007 0.360530461500104 1 1
-0.132599771379682 -0.125555890495538 1 1
0.659025362400605 0.622257268835165 0 0
0.223955365877409 0.216032253742139 1 1
0.673858055968257 0.646819251175694 1 1
0.152589577830849 0.149294345423672 1 1
0.87936982136772 0.838194797137303 0 0
-0.211010476005169 -0.207223553907319 1 1
0.303399167562014 0.287863601685287 1 1
0.0564219902088069 0.0542298127793561 1 1
0.45162550033747 0.426947378260538 1 1
-0.336579398587519 -0.3222979640935 0 0
0.392242288971469 0.369299893316784 1 1
0.324320971800798 0.305310982288175 1 1
0.22178875830927 0.210452295202233 1 1
0.0199234559100243 0.0160756474641581 1 1
0.274592791668776 0.258687091136015 1 1
0.213474790601223 0.20025661016125 1 1
0.010393144069773 0.00749065256957457 1 1
0.275558785955542 0.2584572548133 1 1
0.449170609463728 0.412238276829068 1 1
0.160089671604142 0.148956829584055 1 1
0.0792518000029158 0.0750771144375987 1 1
-0.091067946855922 -0.0848688831491473 1 1
0.0896174659034224 0.0842061997063933 1 1
0.0836350821782422 0.0817480685789937 1 1
0.227618589264144 0.223567756121548 1 1
0.276094513821768 0.264134948865416 1 1
0.146427035123707 0.139735453111012 1 1
0.213052275031962 0.203298711442863 1 1
0.242068765561966 0.229058982695394 1 1
0.258400251627401 0.242909974202833 1 1
0.247759252282382 0.238920499050904 1 1
0.244171387207902 0.234548422794201 1 1
0.125778768941374 0.129343404961592 1 1
0.119817152422313 0.112582696775421 1 1
0.406493489319176 0.391007668191658 1 1
0.291368361072246 0.271471631407212 1 1
0.0622511431940505 0.0643723981639159 1 1
0.0736919691103761 0.0707805828818243 1 1
0.167818589509875 0.144365533665034 1 1
0.112131826635998 0.113279610603284 1 1
0.184484069089144 0.17804354499841 1 1
0.267595882716193 0.256497340699613 1 1
0.286679895104085 0.277470265820854 1 1
0.124004340339835 0.115774469930625 1 1
-0.498909027773584 -0.473390073600472 0 0
0.529834833718304 0.49473024432763 1 1
0.418884576517579 0.397220768880677 1 1
0.775570923005289 0.739919699453206 0 0
-0.259640698055781 -0.242064083744026 0 0
0.00663623622270648 0.00294183770673168 1 1
0.126190923845331 0.114630243610021 1 1
0.284359478049974 0.265038264315686 1 1
0.0622255777750928 0.0627630502129837 1 1
0.458123129544997 0.440616194647041 1 1
0.277350345874372 0.266181177378918 1 1
-0.114906732271506 -0.117014584409889 1 1
0.173192405377135 0.164894468853507 1 1
0.387340860034255 0.359863096487214 1 1
0.562988648879518 0.536717339061251 0 0
0.158018302990322 0.155469280189588 1 1
0.0569159106887621 0.0468731979145969 1 1
0.241507908983163 0.223041437985008 1 1
0.56977094924868 0.549060909321508 1 1
0.318745930230814 0.301847084295907 1 1
0.0344184592694512 0.0336014060702723 1 1
0.100221778345685 0.0964760280549982 1 1
-0.0286244311594798 -0.0280642695308998 1 1
0.228263948057705 0.215969111335219 1 1
0.288959867966721 0.282429811389598 1 1
0.155334657451683 0.144931693217179 1 1
0.577778839228236 0.552717483908844 1 1
0.320613591720048 0.295054571057735 1 1
0.32847238656203 0.313649865947056 1 1
0.23883840873872 0.226303260826818 1 1
0.435282827690793 0.409280232871984 1 1
0.0882482934369968 0.0862597379325162 1 1
0.0940174642755999 0.0809461133938718 1 1
0.361310782238684 0.34023859930731 1 1
0.702423375701657 0.65767011263886 1 1
0.181239744464441 0.169624528178989 1 1
0.0698445637339621 0.0621484632546678 1 1
0.243938531781295 0.237631221787904 1 1
0.199040430640471 0.187244018068635 1 1
0.0708593258517287 0.0718796607250385 1 1
0.218163909712968 0.209662596890269 1 1
0.307155517867846 0.294441298851609 1 1
0.435239417694976 0.415272187578593 1 1
0.28122527243593 0.266738389455115 1 1
-0.203380297005266 -0.197930419226343 1 1
0.167807190177575 0.150751490486288 1 1
0.0400419797386579 0.0431088786025331 1 1
0.0928687237197306 0.0907339532545122 1 1
0.102371843845015 0.101186848840519 1 1
0.302426115758881 0.276905731895096 1 1
0.473940369318167 0.452102870157748 1 1
-0.100392459534236 -0.0938994605396945 1 1
0.182363701187519 0.176018224085044 1 1
0.291120492775225 0.275929972831176 1 1
0.295417708312312 0.284704875194763 1 1
0.00591026221896893 0.000263712263840837 1 1
0.296108988739085 0.270106570477771 1 1
0.144876209853346 0.139384419384428 1 1
0.114659831358487 0.10985346017219 1 1
0.249219650609435 0.241963391771478 1 1
0.038847228841198 0.0323475942732336 1 1
0.449463269924197 0.431628264782628 1 1
0.507842990713556 0.481245589212956 1 1
0.249660037838508 0.236045551988939 1 1
-0.0508850708908385 -0.0445737464541702 1 1
0.0935164312187252 0.0789316962847631 1 1
0.0452569545693135 0.0353918972646068 1 1
0.40511975583195 0.392303704667957 1 1
0.680939845962997 0.644436699036296 1 1
0.067117721369117 0.0635386567406004 1 1
0.0175376679361372 0.0206818192584253 1 1
0.351534556361438 0.331755014919767 1 1
0.141449158516926 0.135416706675546 1 1
0.584072570508751 0.557821917483377 1 1
0.0640945124569887 0.0549177351987549 1 1
0.376966450483586 0.36095766349077 1 1
0.432164930002195 0.409378836478249 1 1
0.441959317122345 0.461197198969242 1 1
0.361215548049491 0.339314777754423 1 1
0.049532584363802 0.0460532695154499 1 1
0.381539675086823 0.353372662500782 1 1
0.136898215147102 0.137651976646658 1 1
0.0291805905997477 0.0205175283698259 1 1
0.331069691956464 0.31182902399529 1 1
-0.0762302858639968 -0.0762700481273091 1 1
0.430737069348459 0.40883169987122 1 1
0.314601569092096 0.284990141823317 1 1
0.174720076405922 0.167735076682071 1 1
0.0783815741803617 0.0753964825798131 1 1
0.266773825605247 0.240214454677638 1 1
0.0206821873077926 0.0185815009818868 1 1
0.0553395746503354 0.0473207940177454 1 1
0.000397972572161814 -0.00752820101143784 1 1
0.324934874315239 0.306420372518663 1 1
0.259806951054527 0.248310670411872 1 1
0.242487580834163 0.22870407515704 1 1
0.177175559791144 0.167515031561888 1 1
-0.141216136485123 -0.138414897021571 1 1
0.274863780041472 0.263591336597122 1 1
0.392171600585511 0.371136780350157 1 1
0.0331592811844821 0.0347137151930641 1 1
0.029136356292998 0.0263275806929052 1 1
0.261198007146309 0.25035870359024 1 1
-0.0829603386139235 -0.0798550266718045 1 1
0.158847265872202 0.146890826266048 1 1
0.0341922224953484 0.0322465560290029 1 1
0.451211145684386 0.438372666574572 1 1
0.633645315353931 0.5991778529821 1 1
0.43567935852172 0.413425758066036 1 1
0.406246950705511 0.395355351603816 1 1
0.0291593347254862 0.0332515438022039 1 1
-0.200079033744775 -0.187773904661192 1 1
-0.425383325076469 -0.410926700061144 1 1
0.354648760820591 0.340976404628661 1 1
-0.0042798025467272 -0.00911648824234961 1 1
0.353880394773428 0.336654673110295 1 1
0.098410931298986 0.0937600845704454 1 1
0.0472057230812628 0.0455001509700764 1 1
0.116089908515697 0.105156065076776 1 1
0.548982352133946 0.52079803267667 1 1
-0.0177211773801752 -0.0159725036126025 1 1
-0.01758927460865 -0.0186251880428584 1 1
-0.186784297859246 -0.172027817433737 0 0
0.192829593690411 0.179083961116965 1 1
0.523494970800352 0.503282684126345 1 1
0.20160461667366 0.193987323339506 1 1
0.0953196414098151 0.0888991712373014 1 1
0.549378434724788 0.527967633599482 1 1
-0.0478234252068776 -0.0471467324806859 1 1
0.596576619981885 0.571156747631939 1 1
-0.171393221794361 -0.164162210382073 1 1
0.607036603097691 0.581988771133737 0 0
0.440631231422313 0.421436438264466 1 1
-0.092705811034377 -0.0899984189909808 1 1
-0.189981250608427 -0.188278710115982 0 0
0.228286445712522 0.219726097317828 1 1
0.301006817507754 0.289971715201523 1 1
0.0635855848433282 0.0583348886438791 1 1
0.487239224402405 0.455725574425264 1 1
0.0719439515936099 0.0645657134424619 1 1
-0.325981619703913 -0.30773172123827 0 0
0.100095563640796 0.0965323298064061 1 1
0.370390001188869 0.349155041463737 1 1
0.137136813265949 0.134805070641043 1 1
0.516903416924691 0.479483996919814 1 1
-0.0897627310890827 -0.0866849302544594 1 1
0.248269030430396 0.231485360710862 1 1
-0.141379271161337 -0.129800979164802 1 1
0.0209949656940328 0.0259607386281549 1 1
0.591624220004217 0.563544258207703 1 1
0.220312368749402 0.206706692616833 1 1
-0.0431181696123412 -0.0361895123725658 1 1
0.414015260646613 0.397852881691472 1 1
0.656435373246537 0.633353545558683 0 0
0.281413456885887 0.274494037823143 1 1
0.380103224139927 0.357389356356722 1 1
0.0850140513033095 0.0874261830453507 1 1
0.228473252557329 0.220579054868537 1 1
0.117467779247274 0.1147860028611 1 1
-0.00743051770380201 -0.00500319399721001 1 1
-0.186009543114892 -0.190629675771797 1 1
0.0197537798612875 0.0165852582590906 1 1
-0.126346712927566 -0.129126438266176 1 1
0.333752501947111 0.309145511426706 1 1
-0.203443497106721 -0.187532602467462 1 1
0.181058249391452 0.16757828362721 1 1
0.0748067163773588 0.0762172865614053 1 1
0.354274416156534 0.33663018377935 1 1
0.51693389153206 0.489837362289124 1 1
0.0687397908781747 0.0675417099387725 1 1
0.339331140684936 0.322514985851835 1 1
0.29786756754135 0.280984256012325 1 1
0.744386622900258 0.712014732687482 0 0
0.0516662069823724 0.0478623260410161 1 1
0.00549486689030955 0.00977424274772126 1 1
0.36330920715367 0.348508825353723 1 1
0.4847205238497 0.461721391432521 1 1
0.794838273089922 0.755540069752822 1 1
0.575058863937538 0.551087072664722 0 0
-0.00504108400603022 -0.00573767763783074 1 1
0.466814537014764 0.443043339400333 1 1
0.170280237584973 0.163044728744094 1 1
0.600732399376688 0.560782777224047 1 1
0.290268278866748 0.27436375161797 1 1
0.531697638290434 0.513700057585451 1 1
0.29474500651965 0.277630573363525 1 1
0.537651440861859 0.510954341732568 1 1
0.357642726567947 0.33729033331729 1 1
0.460803338143189 0.438349187355722 1 1
-0.0702130577410054 -0.0612099904161021 1 1
-0.204602489984484 -0.19112173704159 0 0
0.394650013083876 0.373800900573892 1 1
0.224613559214135 0.229257911616817 1 1
0.15862278399998 0.137205651134839 1 1
0.124369090514697 0.119042395282621 1 1
0.501025803230371 0.474121862873866 1 1
0.429258321333414 0.408228065526307 1 1
0.165730027132334 0.154440305366231 1 1
0.533518070358361 0.507338189531253 1 1
-0.315819355017397 -0.29713618408347 0 0
0.13773638039386 0.131120940810484 1 1
0.193776886664588 0.185464872899711 1 1
0.373186556650419 0.360197191285029 1 1
0.15743695970823 0.152922385713181 1 1
0.245450275243677 0.229976635700297 1 1
-0.0473272320551884 -0.0566935072920432 1 1
-0.0732141078978229 -0.0665781014254218 1 1
-0.0233661988609933 -0.022928624193433 1 1
-0.0245935030868881 -0.0210470239194003 1 1
0.357420920534678 0.351386294772589 1 1
0.111775110330514 0.102759249183592 1 1
0.704864314658387 0.653095192909459 1 1
0.0575690085800862 0.0620393224282682 1 1
0.399895462628268 0.386001715700069 1 1
0.338719727098274 0.330214565342353 1 1
-0.0153512717870932 -0.0238533161195871 1 1
0.0613251186175462 0.0553482739711226 1 1
0.221692115587443 0.20669957327625 1 1
0.229189915267998 0.221336273038888 1 1
0.112391821994853 0.114571591512602 1 1
0.162334887079536 0.153806923026486 1 1
0.41299741880798 0.389461566676879 1 1
-0.308628933112118 -0.29986508791809 0 0
0.174793256451655 0.163522888088589 1 1
-0.190154486477184 -0.181634581821614 0 0
0.581206589700724 0.548677618741713 1 1
0.540092477986033 0.523537866123045 1 1
0.0543537081965893 0.0454696561837535 1 1
-0.178876259159033 -0.181799983962364 1 0
0.637817366931702 0.607139976296045 0 0
-0.25179832575996 -0.239642205856829 0 0
0.307708773208515 0.2868512519733 1 1
0.0668863609002916 0.0618438023218259 1 1
0.0494688034887014 0.0499599629835735 1 1
0.16320519016091 0.167629193434816 1 1
-0.0684626199433515 -0.0629576837628689 1 1
0.0253296247980937 0.0247188178308617 1 1
-0.245579187817722 -0.24022957713505 0 0
0.41486449894319 0.390485760324954 1 1
0.337266678702053 0.31363663136775 1 1
0.315427887358266 0.292455839592785 1 1
0.0568918844752004 0.0478035183476744 1 1
0.0498323813002047 0.0437426370175629 1 1
0.17667066012521 0.165146555620547 1 1
0.251884716966241 0.236473353467306 1 1
-0.0396654442553238 -0.0486405813897083 1 1
-0.0947181609731795 -0.0798072141708594 1 1
-0.104752581776899 -0.103375951614117 1 1
0.0585081213614027 0.0536926034210802 1 1
-0.04042095235162 -0.0420352373104435 1 1
0.173190394865435 0.16688622881484 1 1
0.0361329564343821 0.0375253669360776 1 1
0.179987212488689 0.173863687112561 1 1
0.199447985162066 0.187743414452166 1 1
0.0461207975309218 0.0436579632880229 1 1
0.298737860529011 0.285631380900178 1 1
0.244504995214362 0.238438248705526 1 1
0.618851138629956 0.58533848803629 1 1
0.257899964653143 0.239073256972441 1 1
0.511723761803126 0.482882221601193 1 1
0.42150553343092 0.398495330520316 1 1
0.365487248510581 0.346308307084683 1 1
0.440021750882811 0.422506377296808 1 1
0.207634161761443 0.198195724863521 1 1
0.136844746433337 0.128572216369011 1 1
0.189136701803118 0.179621225242672 1 1
0.306626000525997 0.288932045399011 1 1
0.245957270942976 0.236848267855384 1 1
0.237566568484009 0.222390623233138 1 1
0.500909199189805 0.481958573746506 1 1
0.514608866124143 0.490816230980658 1 1
0.133968600627113 0.135767250011205 1 1
-0.00395474599661902 -0.00134979704988812 1 1
0.328679974808962 0.316463916906171 1 1
0.414963996275584 0.394927665527338 1 1
0.12350550273484 0.116459417979583 1 1
0.225486591365841 0.216279771246591 1 1
0.61047948566435 0.580546624731352 1 1
0.0244097560964728 0.0209131978403948 1 1
0.353639070858463 0.329369480907207 1 1
0.201094683487646 0.182862221757722 1 1
-0.123813872714184 -0.123675814218194 1 1
0.332271362997575 0.312091623623039 1 1
-0.0844532811795607 -0.0811496669771758 1 1
0.182544666449532 0.163941508161234 1 1
0.539334813695642 0.514700587313681 1 1
-0.246992049490685 -0.236898745360801 0 0
0.167519657184179 0.155094537041535 1 1
0.0858100779146894 0.0797368133309704 1 1
0.233097768055487 0.220862225336154 1 1
0.232499195344524 0.222673141585379 1 1
0.340915677982185 0.319330066721128 1 1
0.449510623476961 0.42970215916309 1 1
0.351759468819441 0.337430269877999 1 1
-0.101387868068655 -0.0955352461281 1 1
0.263402927943787 0.249048942105671 1 1
-0.104063822686721 -0.0968068118530296 1 1
-0.0369759441504001 -0.0381724551091285 1 1
0.354897152993794 0.336991500956826 1 1
0.735652553361773 0.697202320485776 0 0
0.300647295435706 0.292052571063519 1 1
0.389148552693978 0.376844860501372 1 1
-0.141430911822051 -0.135691513309046 1 1
0.604637485797303 0.576680173718571 0 0
0.135084837741363 0.127677184320094 1 1
0.126914890770295 0.124299352634303 1 1
-0.0412943582335746 -0.0353538715531097 1 1
0.654977342917303 0.622230482738086 1 1
-0.0973143538689833 -0.0915294692237106 1 1
0.531710085708896 0.505684495326026 1 1
0.141401432519937 0.128135237854254 1 1
0.370833341472829 0.355532370394797 1 1
0.0698739529167801 0.06292604589789 1 1
0.195858953330581 0.180008562366226 1 1
0.126688350408941 0.120527717974085 1 1
0.350794672608112 0.338797505600618 1 1
0.116299064291076 0.111084549398518 1 1
0.320085269941073 0.32079028985097 1 1
-0.0484041924722679 -0.0553547165311069 1 1
0.507234831373477 0.479751961435662 1 1
0.204508664004659 0.197747331073757 1 1
-0.241558362497008 -0.227194428163365 1 0
0.0156818940250061 0.0129423001667397 1 1
0.249759525175432 0.244532177172248 1 1
0.429036926327507 0.407219147761348 1 1
-0.0900840668028964 -0.0849475533181498 1 1
0.415084064738765 0.399569067880486 1 1
0.0413506049633602 0.0355198658393671 1 1
0.280894454059097 0.270390137088021 1 1
-0.0916199738181787 -0.0910623077488232 1 1
0.154946400598036 0.147388956639646 1 1
0.447859866487727 0.428169582299521 1 1
0.117075281693666 0.11720541026512 1 1
0.14486429211975 0.130584934704087 1 1
0.289162406115294 0.272292964963495 1 1
0.0819745370440877 0.0864939420325505 1 1
0.0735246349280954 0.0730434297852698 1 1
0.434703032919558 0.405481657215968 1 1
0.170499613233711 0.160110498948398 1 1
0.402130966667387 0.380553487300579 1 1
0.091267620009042 0.0885107954613574 1 1
0.315909754590253 0.302553510991329 1 1
0.276082114383259 0.262341362257686 1 1
0.0614746642361413 0.0562031386775431 1 1
0.01889805351098 0.0206594277519002 1 1
-0.128828959418134 -0.117607167779476 1 1
0.0836426240985679 0.0756796540709471 1 1
0.183786350093103 0.17398940549551 1 1
0.56057941841315 0.537079134155744 1 1
-0.00608760021051485 -0.0140686266957203 1 1
0.780169630612299 0.740616518594345 0 0
-0.0273699564558747 -0.0201667378163269 1 1
0.144403968628759 0.145837048167073 1 1
0.348409073311358 0.332989099971691 1 1
0.321372209323209 0.311955631328295 1 1
0.178627841169018 0.173006759235092 1 1
0.405236999988035 0.389056878167907 1 1
0.238266343666235 0.229671512511136 1 1
-0.0513007221348849 -0.0505352417967137 1 1
0.593278236017219 0.568728101186022 1 1
0.595057222858602 0.569215244542541 0 0
0.0122049257475497 0.00513585704191791 1 1
0.418851483489668 0.400310934660406 1 1
0.0328008290741068 0.0272377746796011 1 1
0.117037878955592 0.117126591346961 1 1
0.208600516271162 0.204637860206584 1 1
-0.00328903500456558 -0.0105739988590924 1 1
0.409243068392785 0.383382219208211 1 1
0.500370627156978 0.467433065756972 1 1
-0.271033307898929 -0.257373121630154 1 1
0.375087481237919 0.361562174843604 1 1
0.25333142979773 0.236591164293099 1 1
0.248396987711132 0.234953514999731 1 1
0.380301763540309 0.364784224049619 1 1
0.107725202780043 0.0923246928669661 1 1
0.0172974942257907 0.0213059398698345 1 1
0.622425094150966 0.587601434471822 1 1
0.314934672592174 0.315712920996548 1 1
0.372856235743206 0.359376389467065 1 1
-0.239410540607881 -0.218646664048746 0 0
-0.317164151794719 -0.300767817881984 0 0
0.206694807064231 0.195408852837209 1 1
-0.0388570431744418 -0.0320240421421082 1 1
-0.063331233870486 -0.0656135034778766 1 1
0.264613493259213 0.248068757681465 1 1
0.430950324160369 0.407379748986986 1 1
-0.0182262135542102 -0.0138255561726878 1 1
0.386000284511621 0.367932414042917 1 1
0.502026893793874 0.481063776519377 1 1
-0.0744846512035211 -0.0637443161007092 1 1
0.210428048701291 0.2007694235857 1 1
0.202980947461962 0.19407583196394 1 1
-0.128808375917178 -0.13576397744461 1 1
0.352164036767141 0.341128312403074 1 1
0.100393704233887 0.0988750840362501 1 1
0.293535932883741 0.277999630666374 1 1
0.229860333634501 0.221986901008307 1 1
0.154161792131614 0.144920379933054 1 1
0.0274841020385199 0.0311480058990143 1 1
0.189502240816716 0.180193682764283 1 1
0.591277827770062 0.564565577558015 1 1
0.128116972066618 0.113810467752817 1 1
0.473075375430481 0.45430537446808 1 1
0.134013340480597 0.12224365984575 1 1
0.29981764286313 0.287266219433689 1 1
0.120466641337317 0.102914661088347 1 1
0.2437177647269 0.236438961397656 1 1
-0.295781368469847 -0.280288458858738 0 0
-0.328501069455171 -0.313538671668536 0 0
-0.0411445246302677 -0.0332529472468389 1 1
0.322192170882181 0.310448867936819 1 1
0.488231877376918 0.469281949167151 1 1
0.329293058527749 0.315325593948737 1 1
0.341598045049605 0.318905738884121 1 1
0.490792168876967 0.459110636419029 1 1
0.18329497039122 0.166356122245473 1 1
0.310102528409931 0.293219665121167 1 1
0.147860720195843 0.140180008986229 1 1
-0.067352133969061 -0.0698594047425004 1 1
0.266362331320033 0.258393967782441 1 1
-0.0155224856381131 -0.0158541897082311 1 1
0.123810787320173 0.118866788923076 1 1
0.192418451436767 0.186972500439235 1 1
0.324375482545559 0.310405956193494 1 1
0.254649248971594 0.239709143785813 1 1
4.13223517592015e-05 0.0045387158684035 1 1
0.519947051495598 0.483503295324903 1 1
0.321435372078443 0.303021862887634 1 1
-0.0422704356409482 -0.0398280203401657 1 1
0.134658474897071 0.123900521557983 1 1
0.117801382516253 0.114233695328824 1 1
0.193811202914123 0.202020200670871 1 1
0.130472438596208 0.11847503585593 1 1
0.246640169206774 0.230637251944129 1 1
0.414137447101223 0.394725463099631 1 1
0.173237588903813 0.15925609728757 1 1
0.0477156811460168 0.0447278007230123 1 1
0.292662987275938 0.270225597008691 1 1
0.145983581115748 0.144320777992761 1 1
0.173716530144406 0.168999176243346 1 1
0.589549459703452 0.560479828180889 1 1
0.336884515301461 0.321612288049571 1 1
0.943682720116647 0.88504856454676 0 0
0.443671631852525 0.42654388491375 1 1
0.233607104708661 0.214102498778986 1 1
0.131195578276041 0.132019453827226 1 1
0.529428404513353 0.508450401672382 1 1
0.100134415191363 0.0926913981913332 1 1
0.402857149057276 0.392549425908345 1 1
0.419671048658351 0.409161369885566 1 1
0.24114743220878 0.229778618096242 1 1
-0.000691190581636858 -0.004800298633113 1 1
0.00471090384605342 0.00675229028055822 1 1
0.0266296551721796 0.0266436598963983 1 1
0.302311230426003 0.290968404202294 1 1
0.200071038280637 0.195511839255667 1 1
0.753577898727872 0.716713018428554 1 1
0.263484278933546 0.250378442754107 1 1
0.352430612570426 0.340774587204057 1 1
0.0371699069186264 0.0361258510743913 1 1
0.363557357527766 0.341469301285833 1 1
0.0166782360581525 0.01463178053686 1 1
0.525359251949721 0.498781870963655 1 1
0.651794944308365 0.612974578377355 1 1
0.145816557016214 0.142426418202725 1 1
0.0805791879828193 0.0860354370441691 1 1
0.141637406311184 0.129923565147018 1 1
0.127861548516226 0.133011329994123 1 1
-0.236081457183195 -0.222555752992888 0 0
0.225397968383126 0.215797031898043 1 1
0.530873175982018 0.498623893498387 1 1
0.453379277944505 0.425223223164067 1 1
0.013584573830798 0.0104581284883325 1 1
0.515503281697169 0.497278685468173 1 1
0.195887945862744 0.185372648150113 1 1
0.0980941509036444 0.0963984940462506 1 1
0.505469634537061 0.479925294074028 1 1
0.284930890080522 0.269861629742664 1 1
0.0599102358259292 0.0591336449519426 1 1
-0.0752399209057041 -0.07168019404775 1 1
0.180069748002499 0.168395797338552 1 1
-0.237438644986343 -0.227443695459764 0 0
0.278645263693127 0.268550125877151 1 1
0.433066289579172 0.400723140176487 1 1
-0.0206323273049662 -0.016828353264779 1 1
0.0967248633720059 0.0883817951085196 1 1
-0.12762301480626 -0.121377867356865 1 1
-0.172123721793814 -0.158824622934494 1 1
0.134271100127648 0.12787987921394 1 1
0.104742919762862 0.0981220683430863 1 1
-0.228075717433059 -0.209747533009813 1 1
0.209768459485367 0.197494503330564 1 1
0.203129595739028 0.193583175751706 1 1
0.575944595152154 0.535670571299265 1 1
0.264633686444357 0.247175789807146 1 1
0.0402477143222843 0.0332671549245288 1 1
0.326575633650974 0.34050840478055 1 1
0.507649960666035 0.484229871148988 1 1
0.409429605444247 0.386618134757019 1 1
-0.107980889012245 -0.102832913673035 1 1
0.403396902737933 0.378021816685218 1 1
-0.138337835567495 -0.131395670217173 1 1
0.51797891681934 0.490665516120937 1 1
0.571414816340527 0.540185866783481 0 0
0.0919454310039681 0.0865371132035548 1 1
0.249728207664124 0.23411405718447 1 1
0.074210313247172 0.0717546018405824 1 1
-0.0737898702010462 -0.0771013261810492 1 1
0.0548254542278947 0.0473621020331141 1 1
0.721086571972067 0.682987766647924 0 0
0.24165086173365 0.230845603641251 1 1
0.299148225630142 0.285453309017034 1 1
0.288534722535909 0.27231909515408 1 1
-0.327308153114331 -0.30423493179852 0 0
0.0983112874941295 0.0923122464706984 1 1
0.513963273349583 0.491627784527485 1 1
0.202761191059648 0.196634175142944 1 1
0.354379623076156 0.337539353286684 1 1
0.494344972968223 0.476003131189627 1 1
0.19899633688299 0.19103584422278 1 1
0.470533004127013 0.447974840642543 1 1
0.538685352879622 0.511709974337647 1 1
0.677049099952479 0.646984438456599 1 1
0.591995971557439 0.55555770347614 1 1
-0.362672816905775 -0.344379276253392 0 0
0.100758176789176 0.0994468837113341 1 1
-0.0477109958718 -0.0477325597678641 1 1
0.582374255072228 0.559352110822105 1 1
0.21754805412765 0.198394693321926 1 1
0.211031838583428 0.209177858273916 1 1
0.195618957940388 0.187022109472601 1 1
0.127658655003946 0.12269176014786 1 1
0.0708992227777338 0.0716637075290748 1 1
-0.0145718295692089 -0.0039054320595875 1 1
0.0452808449660317 0.0426208992270552 1 1
0.413388670879464 0.407795725578977 1 1
0.278541561536349 0.258411902905483 1 1
0.137179327237731 0.131774702185395 1 1
0.0121875883182352 0.0183901647901105 1 1
0.181600777875532 0.170391029327761 1 1
0.224821186530812 0.213010269730345 1 1
-0.0457932669854203 -0.0438059771452381 1 1
0.132585288983187 0.125426995029426 1 1
1.01917943744363 0.960036782867782 0 0
0.205330597573039 0.191467529082512 1 1
0.130456055229847 0.124032107080936 1 1
-0.140166942913964 -0.134661289706942 0 0
0.119555341020189 0.114104900982272 1 1
-0.0322719723991475 -0.0367676999525404 1 1
0.591595443730658 0.559168272093605 0 0
0.234492530131741 0.22800447279812 1 1
0.0479909918985805 0.0505841710004883 1 1
0.273633083483044 0.269516470081097 1 1
0.542189642113076 0.507557879479596 1 1
0.645909567877621 0.600620935080997 1 1
0.242882542145365 0.235530888722915 1 1
-0.144696558422967 -0.142192348276782 1 1
-0.0869838661832212 -0.085994445794793 1 1
0.228690844236937 0.218931455815886 1 1
0.00842652370653424 0.0138826224501078 1 1
0.228713621817821 0.211212566012668 1 1
0.354007112788511 0.340653486658366 1 1
-0.452055899851299 -0.426988578424106 0 0
0.207837930135195 0.213543925257365 1 1
0.298802748214593 0.292710724575031 1 1
-0.145693175440752 -0.132175419499894 1 1
0.160962677831368 0.143444800400209 1 1
0.30339941567838 0.288279732074242 1 1
0.0230166895970146 0.0226232156509721 1 1
0.300984442955453 0.290724519210091 1 1
0.058294092969467 0.0580991464562915 1 1
0.232546561046686 0.219041604897053 1 1
0.201930558964835 0.192609051807532 1 1
0.234511700784775 0.209540429336154 1 1
0.316723959803495 0.297791457279979 1 1
0.0223853167016342 0.0172475206405909 1 1
0.173124386263353 0.168947408549786 1 1
-0.0261341707708553 -0.0254626241174851 1 1
-0.00843915504797857 -0.00501048811212471 1 1
0.098091117786061 0.0816801902372307 1 1
-0.109601553199092 -0.0970620752709838 1 1
0.0704009761865272 0.0745685898086298 1 1
0.526833021722629 0.506475809288785 1 1
-0.12089456793547 -0.120212641025467 1 1
-0.198572847561956 -0.190095995046563 0 0
0.0335472485738135 0.0160796674913543 1 1
-0.48202652840446 -0.455030822279032 0 0
0.385403902348781 0.363231190284346 1 1
0.0724044588682643 0.0636648776961946 1 1
0.519708271074807 0.489836272061598 1 1
0.470737350413287 0.444112098471752 1 1
-0.304518046345995 -0.293725365538661 0 0
0.153405572764884 0.153568947349022 1 1
-0.028921282473817 -0.0360631312256285 1 1
0.330431698617934 0.316094090301189 1 1
0.343638616765178 0.328636121979969 1 1
0.120996360294554 0.114132641913385 1 1
0.346876731902928 0.335422806404811 1 1
-0.232314183470394 -0.230195207537803 1 1
0.0709159000355992 0.0671026214649254 1 1
0.466047817801641 0.444622565810161 1 1
0.169341654879628 0.161321390058438 1 1
-0.107012593833845 -0.0971502090921423 1 1
0.0568866357443514 0.0496673693154916 1 1
0.360397585914948 0.341474337292011 1 1
0.597270284319492 0.575257697641323 1 1
0.258911153108837 0.247382048262901 1 1
0.178377559492573 0.169703418216463 1 1
-0.356405654835693 -0.340607166048308 0 0
0.261367280985708 0.244315944133005 1 1
-0.0122227332042597 -0.00947906256208777 1 1
0.0950209895538198 0.0919688062741891 1 1
0.198015025430542 0.19156491648417 1 1
0.0611659113782426 0.047068222311567 1 1
0.0817791564918535 0.0730200396661976 1 1
0.198573284431388 0.186980574631021 1 1
0.177337292623929 0.168249501742753 1 1
0.0748980808543083 0.0726190199137656 1 1
0.0158997864864479 0.0172781737995515 1 1
0.477160267159716 0.457526305974238 1 1
0.514620876403292 0.484950358508345 1 1
-0.401491773994639 -0.380924154406117 0 0
0.205247464501709 0.199465541861259 1 1
0.47064897931714 0.451751610418373 1 1
0.361959062362938 0.355341449995772 1 1
0.394899626192249 0.376413028761909 1 1
-0.188726904243007 -0.187491127960823 1 0
0.322864696083593 0.304191325447053 1 1
0.15054954927579 0.144447603063364 1 1
0.0909714094088228 0.0917104959236768 1 1
0.152165806860674 0.152929696302376 1 1
0.045852035654563 0.0483431185210723 1 1
0.143545442239171 0.121478893027868 1 1
0.0489184585756504 0.0496759019921489 1 1
0.3476480246382 0.332547835132273 1 1
0.526713210701187 0.507580610140564 1 1
-0.0647141414291872 -0.0608321333961642 1 1
-0.302467983649309 -0.292159667352332 1 1
0.373758099067821 0.341979956559966 1 1
0.27003784462931 0.257949245497096 1 1
0.144382533099271 0.132197102953613 1 1
-0.0937595229982622 -0.0922914862121496 1 1
0.278246627247533 0.26531695040546 1 1
-0.144132591562386 -0.137861318184292 1 1
0.278359967144502 0.263963626991334 1 1
0.337816332354528 0.322520583327163 1 1
0.316058241346406 0.294314333734495 1 1
0.0375220193204581 0.033265059337786 1 1
-0.00600254715147419 0.000358893458450082 1 1
-0.11842730259712 -0.115794955123819 1 1
-0.229615539014759 -0.215325827631917 1 1
0.29880852570186 0.284780129332818 1 1
0.253655244649395 0.237319008855922 1 1
0.124557066544078 0.128404656384675 1 1
-0.127964229528792 -0.122981227910318 1 1
0.227656838813051 0.21932575792825 1 1
0.0919614523419591 0.0902379612196549 1 1
0.327500122278237 0.316947782444589 1 1
0.237792122758916 0.227053789750421 1 1
0.137582810731714 0.132114321091836 1 1
-0.0439603521684627 -0.0429307448483221 1 1
0.333444730715683 0.312798711427299 1 1
0.227231014926984 0.223869023394471 1 1
0.308073007383742 0.30226686557832 1 1
0.188114931713417 0.179084331064011 1 1
0.338026233772436 0.319179591307485 1 1
0.0295580527521294 0.0273758461658583 1 1
0.393981996607788 0.369977196493738 1 1
0.533132083269932 0.505113120511816 1 1
0.301063867169978 0.286311918834387 1 1
0.0772960810978873 0.0789273886287138 1 1
0.234619724165733 0.226341763334536 1 1
0.225493174208994 0.206943749903283 1 1
0.0913123595212001 0.0839012610399267 1 1
0.411480907738085 0.384458385337573 1 1
-0.262534011902473 -0.260784888224815 1 1
0.367627108605307 0.361233769478232 1 1
0.398989808276537 0.373275756551772 1 1
-0.00496633323912927 -0.00485640509612409 1 1
0.0265295625481724 0.0214971030840021 1 1
0.231133530603121 0.221675405375924 1 1
0.674654770658621 0.64958634714492 1 1
0.058367457166503 0.0614897320201425 1 1
0.453226749490417 0.433140362983059 1 1
0.125883842983765 0.114984944873577 1 1
0.0560204149383299 0.0460694311139236 1 1
0.315757527389522 0.30626951347326 1 1
-0.0273699372679246 -0.0238328910772422 1 1
0.277155547637275 0.253044209845863 1 1
0.185785798775115 0.178730417978022 1 1
-0.159751368936732 -0.153086911078377 1 1
0.0990588756181372 0.0925728898583038 1 1
-0.0618309913576971 -0.0483278620722999 1 1
-0.227299304837968 -0.215936591801799 1 1
0.234205990842759 0.227584717436933 1 1
0.264961668778404 0.25061476565267 1 1
-0.325820224207953 -0.314240915570738 0 0
0.169970135071667 0.160088248751529 1 1
0.707121434236048 0.672258790548585 0 0
0.61408440305158 0.584381025121987 1 1
0.171739795341575 0.163713464624502 1 1
0.280908408028888 0.256857095774594 1 1
0.215796552301805 0.207823995929156 1 1
0.138065008428562 0.130349237394804 1 1
0.386678774131679 0.358106403697438 1 1
-0.0780727498550623 -0.0729999236078602 1 1
0.0272373542148634 0.0214599986068104 1 1
0.207382184241182 0.194867493824874 1 1
0.237446128769482 0.224738216350533 1 1
-0.00540500551539344 -0.00474837628304467 1 1
-0.0958711108933336 -0.0985414209288452 1 1
0.691136992480246 0.664497003068283 0 0
0.211521688277895 0.205345369668505 1 1
0.327075077251574 0.313019175789099 1 1
0.0331796766003371 0.0303661934397562 1 1
0.168789112560701 0.162623033208236 1 1
0.0348162354816312 0.0299813814113166 1 1
0.468421171091468 0.443395723356554 1 1
0.0273608050011698 0.029309352630756 1 1
0.229703248104123 0.224681722173151 1 1
0.254192069372211 0.244758593407044 1 1
0.284673899638665 0.273867573057318 1 1
0.371005543693718 0.353869475618666 1 1
-0.147963933610997 -0.132876444675626 1 1
-0.0277470423748513 -0.0249372570356644 1 1
0.536376914467566 0.496052691762567 1 1
0.111093162913389 0.1112047965476 1 1
0.538581937234449 0.514347487715176 1 1
0.541327736433613 0.515976208257173 1 1
0.0750845793268119 0.0643224220727838 1 1
0.461306598994247 0.447713658326311 1 1
0.252532704318517 0.244775088597619 1 1
0.309757906689084 0.296962055058107 1 1
0.403258944936578 0.406350867499865 1 1
0.347115033102375 0.327638069599194 1 1
0.213941562339493 0.205697181080309 1 1
0.0128123208323593 0.0142330846047982 1 1
-0.0945436709024991 -0.0858907350048476 1 1
-0.109391704024752 -0.101638206663526 1 1
0.183562067774462 0.175261269374337 1 1
-0.099775706684556 -0.099526763703023 1 1
0.543044556051548 0.514459723041465 0 1
0.231283678828837 0.218761591152667 1 1
0.549780267645355 0.52217430806514 1 1
0.645516072053325 0.612896851725735 0 0
0.496722932509921 0.475619572985543 1 1
0.538883639705792 0.514201256112709 1 1
0.0675181253575554 0.0536539646091767 1 1
0.121924248808453 0.121256932397236 1 1
0.471547406153213 0.451212453786394 1 1
0.268142961441122 0.259890811369072 1 1
0.307519831182584 0.289806409725231 1 1
0.0907955614672763 0.0865658239510724 1 1
0.181916893543897 0.180147369022729 1 1
0.0263914584626567 0.0243764934808143 1 1
0.0961990343400686 0.096446833287843 1 1
-0.204911995560491 -0.194720194596494 1 1
-0.155118132398025 -0.148917019318159 0 0
0.0292918506671194 0.0357725933044091 1 1
-0.0712861115640204 -0.0633415587624944 1 1
0.104194946484133 0.108081679846326 1 1
0.289236046861159 0.27455832230485 1 1
0.258264459982587 0.249396951736381 1 1
0.199753490147842 0.194269281862821 1 1
-0.0650216729095984 -0.0584090647019984 1 1
0.688240725157096 0.662339563716487 0 0
0.0216171180303398 0.0250680433058448 1 1
0.180474612488394 0.174595453577701 1 1
0.130066553747752 0.127491277619182 1 1
0.00375179060117392 -0.00632011897381683 1 1
0.237671564635284 0.223363119503322 1 1
-0.0243130712583702 -0.0100642361210994 1 1
0.153680558636299 0.146549236611667 1 1
-0.0276164397519661 -0.0264644999865256 1 1
0.0206653240688061 0.0204033163052034 1 1
0.372277508556001 0.355141617681796 1 1
0.426827824388316 0.40788426344027 1 1
0.492255125711152 0.459439994541493 1 1
0.221756796082697 0.209314621431725 1 1
0.0398417972366609 0.0341834606357093 1 1
0.207193536244078 0.200551941072255 1 1
0.106739706075257 0.108396134220664 1 1
0.0966571279915708 0.0864259743792798 1 1
0.838028491965466 0.799075245255537 0 0
0.475538046622799 0.461199327491304 1 1
0.401029001682274 0.379501552964065 1 1
0.231454697814389 0.219641486970737 1 1
0.654163570224517 0.612955634239139 0 0
0.510487944312356 0.485647352707448 1 1
0.608019736223641 0.57718696980604 1 1
0.621275369753543 0.599942131169775 1 1
0.726318932726349 0.691261280906833 1 1
0.353104685565293 0.346846035330458 1 1
0.342955470920124 0.32878973857977 1 1
0.321100874907662 0.307850710542409 1 1
0.1956053241835 0.185209759961391 1 1
0.29105577141815 0.280485679590621 1 1
0.539275063971856 0.507552009755083 1 1
-0.0651271434802272 -0.0667089973338877 1 1
0.168411526780433 0.161766940792515 1 1
0.110084543455212 0.109911993491664 1 1
-0.100016330675631 -0.0961614355899564 1 1
0.242560581669663 0.233622802048502 1 1
0.00945394758829155 0.00807822991754713 1 1
0.0397394540964209 0.0366144419888965 1 1
0.687385486929731 0.65622289933631 1 1
0.295775288639993 0.276258179738702 1 1
-0.0553365211335535 -0.0542189559715058 1 1
-0.0216046520665148 -0.0204803210185507 1 1
0.118185521829387 0.110320869266118 1 1
0.450901469276014 0.428888226650815 1 1
0.390121175431242 0.373173478755371 1 1
0.324813834412089 0.306760828649831 1 1
0.211129676074422 0.197632449900711 1 1
0.0589615667938927 0.0531636751011772 1 1
0.333340978963882 0.317947760542984 1 1
-0.335969928614983 -0.321187219942464 0 0
0.153240552660213 0.143106991697603 1 1
0.221055896805985 0.220916819150147 1 1
-0.0910010415335761 -0.0847308947402334 1 1
0.316372981481907 0.301884415560739 1 1
0.484961899687658 0.463162072782486 1 1
0.200922606488618 0.189477008260708 1 1
0.0511697838912415 0.0449736265050833 1 1
0.38941381462195 0.372631331452213 1 1
0.305319371939612 0.292180131778574 1 1
0.367475067091599 0.354105944471495 1 1
0.0597863340621639 0.0658158429347261 1 1
0.390061950890982 0.367984597473437 1 1
0.385265262269819 0.372958620672108 1 1
-0.0912510810038218 -0.0840181209006901 1 1
0.104454384190623 0.109238644583836 1 1
0.408456029689798 0.385250748726384 1 1
0.129248845961788 0.126006839399782 1 1
-0.268634408132939 -0.243742335526876 0 0
-0.190978136351492 -0.190544708678529 1 1
0.262634474626461 0.242472785748909 1 1
0.124764363041183 0.11249272896049 1 1
0.0513406351599355 0.0467139172094904 1 1
0.21330631642461 0.206163073816593 1 1
0.325344195431534 0.305881916275388 1 1
0.443618394858168 0.420817036974831 1 1
0.386127180315223 0.36476456522726 1 1
0.387312368629503 0.365864231719542 1 1
0.360067991503164 0.346334335077582 1 1
0.132634705281358 0.126681369250185 1 1
0.3196402478925 0.318385448251994 1 1
0.125181259882662 0.116673623235542 1 1
0.0854619314955042 0.0789641990380513 1 1
-0.192434917252638 -0.181392379726232 0 0
0.280049620591747 0.267145629324299 1 1
0.462494386880522 0.441108699969153 1 1
0.0903206912542747 0.0921918635665966 1 1
-0.0100453463369811 -0.0105158704124916 1 1
0.471322678772337 0.440883126005926 1 1
0.321443513731308 0.315298294785782 1 1
0.114378300450585 0.110723829591568 1 1
-0.0623565869630012 -0.0651152139715133 1 1
0.459907453099504 0.438704081003817 1 1
0.173463430231918 0.169173621718702 1 1
0.275975625253897 0.26596728518536 1 1
0.0436277249910074 0.0389162085262459 1 1
0.0220106635394733 0.0235461215734379 1 1
0.207889826929773 0.19335644075565 1 1
0.264145414778668 0.25131871153522 1 1
0.591803995240021 0.564424561175503 1 1
0.315895861362416 0.303137372275317 1 1
0.59031981742162 0.558335322804426 1 1
0.0652481818730359 0.0574362239959863 1 1
0.508169237011238 0.482504300485368 1 1
0.000970560625006042 0.00360430562203289 1 1
0.311493425368473 0.294400668327958 1 1
-0.213899368498606 -0.197501572448771 1 1
0.21223764024129 0.200501209190784 1 1
-0.085157431116651 -0.0825177943758488 1 1
0.408488913167904 0.393374628560861 1 1
-0.143257155147687 -0.136850429317886 0 0
0.280329329682502 0.257429775880034 1 1
0.14754426224143 0.13874262818039 1 1
0.082955090353594 0.0756273665373891 1 1
0.416539146234929 0.392529080460527 1 1
0.0724843541071288 0.0672499256864365 1 1
0.625276696141929 0.591219617661343 1 1
0.304601216280543 0.291670159000537 1 1
0.0572036444741748 0.0551947462223944 1 1
0.137778813917584 0.120078792964704 1 1
0.429342063329267 0.409591031460883 1 1
-0.0318596986263905 -0.037144071671989 1 1
0.0160904783219367 0.0103861505940084 1 1
0.250896507484369 0.225870089770686 1 1
0.2498398846832 0.245493943034499 1 1
0.571831366577883 0.545288573085685 0 0
-0.0667720680026216 -0.0710978318924435 1 1
-0.0448210742143573 -0.037032292426015 1 1
0.197107000080131 0.18216010945476 1 1
0.371258762693189 0.350530738331164 1 1
-0.119783549044179 -0.113030434127537 1 1
-0.0677663652775232 -0.0736181352592817 1 1
-0.222742857660897 -0.223223528165719 1 1
0.550696041615586 0.531219448051239 1 1
0.182831965311346 0.178465755323085 1 1
-0.0822389792228524 -0.0717936814510778 1 1
0.25578399341585 0.247495022693644 1 1
0.423375518687566 0.394730305659208 1 1
0.0653728705508216 0.0386226053633539 1 1
-0.00385472184848741 -0.00341120599497492 1 1
-0.0466305117829621 -0.0325340829795097 1 1
0.230347843331903 0.219932290818032 1 1
-0.0259428746208448 -0.021735704592491 1 1
0.227974263002635 0.21109185585634 1 1
0.203154118585043 0.202423042901226 1 1
0.0628710372715866 0.0573638006461868 1 1
0.161287338932516 0.147605072010515 1 1
0.51247786291159 0.487333141290241 1 1
-0.0168748610614744 -0.0175053814957687 1 1
0.164805210427323 0.152637635831492 1 1
-0.221585779273127 -0.217391136091301 1 1
-0.0018657091257624 -0.000663779155146989 1 1
0.352144130082963 0.328899462555018 1 1
-0.0939918953574354 -0.0867491993548691 1 1
0.0357991373180465 0.0280597605554358 1 1
0.304944665675405 0.292038275184879 1 1
0.378597908046167 0.362496631629327 1 1
0.161906221257109 0.157045034117447 1 1
0.507972007397986 0.501272633273296 1 1
-0.199314015048138 -0.185042925887417 1 1
0.422849192200157 0.407752889707223 1 1
0.0445898068758673 0.0416916445249494 1 1
0.149093142017615 0.141808916170606 1 1
0.253678996592651 0.238871617646118 1 1
0.0882825831897905 0.0854858827446191 1 1
0.183740822944568 0.184135753891434 1 1
0.0866338605746964 0.0790626150495352 1 1
0.218714854460362 0.207375427098609 1 1
0.0385134770466073 0.0361436151144976 1 1
0.386103727384156 0.378007908622019 1 1
0.378336112877018 0.36882248814947 1 1
0.799563779912132 0.760827586257953 0 0
0.502765945314734 0.474216424309442 1 1
0.487393347566244 0.463844265375572 1 1
-0.397033664805396 -0.377161776881092 0 0
-0.157062042302873 -0.150127111260454 0 0
0.282859695295598 0.270632151609722 1 1
-0.000919188599591267 -0.000934812250313805 1 1
0.265523605779008 0.250315766627579 1 1
0.201369396266007 0.193292687404589 1 1
0.340653853981099 0.323368804431065 1 1
-0.130313376694646 -0.123124488214433 1 1
0.564346902527154 0.534560960468579 1 1
0.170095241509228 0.159907357086693 1 1
0.45739001347074 0.43644449256331 1 1
0.365633066974644 0.350459961190701 1 1
-0.148517298185656 -0.147227353938647 1 1
0.366834724549521 0.351222122645434 1 1
-0.055884790230431 -0.0500843309435758 1 1
-0.0397157232901329 -0.0480872931055698 1 1
-0.141750288492458 -0.137059152883715 1 1
-0.223892463147929 -0.209629557723314 1 1
0.294345662229833 0.312959516335382 1 1
0.201254470805271 0.191129262631533 1 1
0.0798966210835546 0.0757547514315044 1 1
-0.491569205673097 -0.469937698867763 0 0
0.309080837330133 0.296167851430883 1 1
0.382510447388912 0.371504038397411 1 1
0.0960648856316336 0.0986651089058057 1 1
0.151402539678637 0.134717608541985 1 1
0.0643509123117329 0.0685364499795342 1 1
0.155926483907219 0.150435570888686 1 1
0.168871066857026 0.156742560912728 1 1
0.207077648874293 0.194156680231975 1 1
-0.0778674304950658 -0.074595250065399 1 1
-0.0195010404390941 -0.0243916024176521 1 1
0.382921312918312 0.367047360510187 1 1
0.501428980288258 0.47811307581455 1 1
0.709540221120955 0.671960775731881 0 0
0.152324089625529 0.155108102873647 1 1
0.30462536732343 0.29232447248321 1 1
0.549136428386865 0.529647257508658 1 1
0.333946066493374 0.315854041679318 1 1
-0.299385707183367 -0.282054910128648 1 1
0.00712027765509918 0.00524192908635837 1 1
0.284837085461908 0.271245365339561 1 1
0.0110062347169327 0.00942937042816711 1 1
-0.132721046821709 -0.121111814279611 1 1
0.683876395059101 0.647581710623853 1 1
0.392315523606192 0.383679508302472 1 1
0.0428111450946354 0.0352770192576513 1 1
0.0937137096378483 0.0943850231367122 1 1
0.14274039163848 0.121980190223393 1 1
0.385525696504928 0.367108465000365 1 1
0.0206021805653423 0.0242308602718761 1 1
0.222831590590699 0.212345070807793 1 1
0.318755676697402 0.303140288095052 1 1
-0.0171614726121203 -0.0122777712922293 1 1
0.273763519817011 0.264622791423422 1 1
0.377228427612548 0.361269164638907 1 1
-0.152960817274069 -0.148983686396378 1 0
0.183455232711667 0.178040620197049 1 1
-0.0156144992003234 -0.0168362417487117 1 1
0.0194902405246167 0.0196522050356176 1 1
0.136039943253777 0.123522372216543 1 1
0.287842349939239 0.280199825106189 1 1
0.325737685155543 0.308734011453705 1 1
0.434929220245989 0.412293385667352 1 1
0.351813000424771 0.331743210534535 1 1
0.0988093504542944 0.0874920116112775 1 1
0.155554918300721 0.137058656057242 1 1
-0.0338765435782037 -0.0305410697371384 1 1
0.438611840326938 0.415130327057096 1 1
0.0580753169506933 0.0560734030949893 1 1
-0.0363324911681021 -0.0304005426482812 1 1
0.480392707606887 0.455975151439103 1 1
0.302308567192209 0.286526735235129 1 1
-0.0207533460351927 -0.0259907022586607 1 1
-0.0848964328215413 -0.0862773044718961 1 1
0.285291074694325 0.279442641735044 1 1
0.458301553551863 0.42360715918468 1 1
0.383907512298169 0.374492268694929 1 1
0.278935207479981 0.270214374318105 1 1
0.370567169812309 0.3501174377237 1 1
0.591288751480132 0.557894432395947 0 0
0.228244931733036 0.217872403462343 1 1
0.261340979667833 0.244335213355633 1 1
0.33163868249592 0.306702856973891 1 1
-0.121115551022466 -0.115627841000144 0 1
0.0981610409761421 0.0991762729783302 1 1
0.288250588877252 0.274979999783012 1 1
0.0554059739652307 0.0574117037713444 1 1
0.0995800387965611 0.0945678207726341 1 1
0.25309159768928 0.238919425981885 1 1
-0.0437799803924638 -0.0465377003379951 1 1
0.0359283252025911 0.0322653873061057 1 1
0.640078554045523 0.618571469802529 1 1
0.395045878403326 0.375586519278732 1 1
-0.0622924749249735 -0.0554370402516607 1 1
0.00601921920970317 0.000844617648601248 1 1
0.117610862214903 0.110449357783851 1 1
0.233800663522305 0.229105571148546 1 1
0.317894667504359 0.304158323024752 1 1
0.284511706242851 0.270261739046416 1 1
0.667455194942429 0.641396641060104 1 1
-0.0815426928655958 -0.0781152821962815 1 1
-0.00765336677642158 -0.000682664675990888 1 1
0.0434755162319977 0.0436553831505377 1 1
0.248232748139182 0.236605993706537 1 1
0.247927548340938 0.245659554942888 1 1
0.654598437257153 0.61211320605956 0 0
-0.565989883090417 -0.532094941132276 0 0
0.348525629424582 0.331252642954389 1 1
0.581168726981833 0.572545641038132 1 1
-0.145193986066498 -0.136051456586333 1 1
0.143884849768044 0.136396425607709 1 1
0.195218722584352 0.186067396229803 1 1
0.238032068940238 0.237432520626354 1 1
0.220677066860204 0.212670313965126 1 1
-0.194680253752066 -0.185799433183456 0 0
0.103269452769974 0.102489388773701 1 1
0.405267033297075 0.390893304476108 1 1
0.380126520417176 0.35867964259699 1 1
0.450893475246704 0.43287709512626 1 1
0.0584665878778991 0.0519259803141733 1 1
0.414750146510229 0.394031606776893 1 1
0.0733837015157951 0.0710795077394906 1 1
-0.291658315089877 -0.267812220578762 1 0
0.101950134643526 0.0944129500448346 1 1
-0.0475218164716406 -0.0381905854114622 1 1
-0.26962536929875 -0.255488163422296 0 0
0.0858145633828758 0.0790259788189602 1 1
0.583423576008202 0.561297446495022 1 1
0.187428924303517 0.178005562602211 1 1
0.169858233195073 0.160773892551017 1 1
0.0377740367422366 0.0338737190087452 1 1
0.295355426112783 0.278055685612462 1 1
0.133823834917495 0.125923172949577 1 1
0.382028234303603 0.372075672171423 1 1
0.521580269603554 0.501175859411355 1 1
0.406462340842108 0.382337584800347 1 1
0.29756812100269 0.2851480206908 1 1
0.268816460481686 0.259433348186189 1 1
0.428845867555725 0.410742772475696 1 1
0.11208105878901 0.105734127866679 1 1
0.257556849395675 0.247910533256602 1 1
0.297530476944286 0.280317183676078 1 1
-0.0774890793400491 -0.0718043055202847 1 1
-0.0686545411452536 -0.0700277394581347 1 1
0.422394330393523 0.406529891578743 1 1
-0.0276364533574417 -0.0359135961288232 1 1
-0.125959119569753 -0.120480805158037 1 1
0.106899826728999 0.104450927827555 1 1
0.540844451211552 0.517630347723086 1 1
-0.118593232041049 -0.104965406830573 1 1
0.62214934784965 0.59445551612034 1 1
-0.00825988121496566 -0.00568451545999226 1 1
0.277639388115763 0.258311533423679 1 1
0.224995922363801 0.21210724365654 1 1
0.295067751542554 0.280806710815357 1 1
0.223472428418785 0.215381992498087 1 1
0.266636736684123 0.254099125274637 1 1
1.04508614226963 0.985219738301128 0 0
0.496086464896324 0.467945544809963 1 1
0.443162627972646 0.421346075039712 1 1
0.432067497782568 0.410427416149614 1 1
-0.292017931393353 -0.278401431065083 0 0
0.285251207647858 0.271743259901944 1 1
0.17060743339182 0.161595677390487 1 1
0.283435937852839 0.270084288397331 1 1
0.238145285175177 0.218270320097891 1 1
0.35450601301244 0.340137676091902 1 1
0.395210982701212 0.377507038002969 1 1
-0.180865107573045 -0.173988317526425 1 1
0.305768226303267 0.290148298528671 1 1
0.154579481348187 0.154742071539601 1 1
0.055494444987218 0.0583944259521772 1 1
0.255808575404215 0.24309557887859 1 1
0.462743233067429 0.437393227960355 1 1
-0.00915201858245685 -0.00540532405538711 1 1
0.000308729125669458 0.0017401905029361 1 1
-0.13193151802611 -0.120614822709131 1 1
0.0707130331899176 0.0734460278909348 1 1
0.188805703414026 0.178458694283444 1 1
0.465647353371933 0.442930436188051 1 1
-0.13237400422659 -0.128745238196915 1 1
0.195152526293348 0.189160202968096 1 1
-0.010541776475623 -0.00521762273839276 1 1
0.435102387523585 0.414411252267464 1 1
-0.0886632023762928 -0.081948426352159 1 1
0.217487153478532 0.206069207688776 1 1
0.414691503241188 0.383680280155084 1 1
0.643829293957387 0.615573148559565 0 0
0.5849270267892 0.558884370734477 0 0
0.419415822120889 0.400080590645862 1 1
0.209229411094647 0.203158401837049 1 1
0.0791051664777473 0.0732313630508257 1 1
-0.322231004246812 -0.297446313815095 0 0
0.161793294807059 0.150895147397651 1 1
0.16896425231668 0.159587583687507 1 1
0.507423754683516 0.481673928743186 1 1
-0.0378000900502849 -0.0348030173654204 1 1
0.166291078263794 0.152304409553836 1 1
0.314328566932078 0.307358965652042 1 1
-0.0344829171909958 -0.0283785516887565 1 1
-0.0800929295425748 -0.0772389654802376 1 1
0.217235368046643 0.21046636290686 1 1
0.434595318508529 0.405099737280784 1 1
-0.259458539285265 -0.255458188354209 1 1
0.0482969351127257 0.0507292836521411 1 1
0.0699619857421066 0.0653552506363443 1 1
-0.308598869061882 -0.306414853653612 0 0
0.253116947556423 0.241773538553617 1 1
0.319740391184107 0.306132866418645 1 1
0.549764713155926 0.511624960354222 1 1
0.169441513710938 0.163772251299303 1 1
-0.178999329120807 -0.17265457273272 1 1
0.223137140793244 0.218272775700453 1 1
0.200887340323779 0.188643173029798 1 1
0.268640337872187 0.253078695554779 1 1
0.51119889864451 0.48335727911572 1 1
0.0753782149865393 0.0707424978209401 1 1
0.191543476074917 0.186388705631429 1 1
-0.121578446521484 -0.107896060811745 1 1
0.0795294939350232 0.0773234626056397 1 1
-0.214733913073102 -0.198561363137702 0 0
0.196172084232008 0.178016647898712 1 1
0.564346515557904 0.536534361516227 1 1
0.132339434122843 0.123843035184519 1 1
0.0682600835494158 0.0640078413111229 1 1
0.251558925116876 0.231044910722638 1 1
0.356422176047077 0.34632789548216 1 1
0.0364554576460199 0.0329861700296437 1 1
0.290378474355112 0.271388274048533 1 1
0.159184608059242 0.150184049563655 1 1
0.146663060110879 0.143942500029699 1 1
-0.16958318736194 -0.151286774582915 1 1
0.0442185329604941 0.0414554062903179 1 1
0.249196524976436 0.236731828031419 1 1
0.628108210456301 0.605705335729958 1 1
0.0629686673201168 0.0597075867988209 1 1
0.366103705889396 0.343643522173839 1 1
-0.0489261931015615 -0.0378775491145831 1 1
0.200395241076772 0.192583323588992 1 1
0.567716588692701 0.538980818698264 1 1
0.133735394911282 0.12755343101764 1 1
0.375176458707483 0.364442066019639 1 1
-0.00645196120093364 -0.00541232839755365 1 1
0.588789935557395 0.567729249332268 1 1
0.595930792275097 0.561112063847766 1 1
0.459997015996548 0.432080252414757 1 1
0.0348265745016679 0.0308730954069784 1 1
0.387121811154085 0.377247484233636 1 1
0.248615043063949 0.240821332783483 1 1
0.338744768170611 0.322951189306953 1 1
0.535298547529559 0.514312270363098 1 1
0.0667848066393147 0.0667928115178121 1 1
0.139709168134083 0.132645357405277 1 1
-0.333335562942254 -0.310866775533279 1 1
0.570640630376484 0.543091118420016 0 0
0.326062366510254 0.311848820391309 1 1
0.021547450012089 0.0183536258808193 1 1
0.124170263146116 0.109814412257733 1 1
0.164165961079629 0.154881333549652 1 1
0.0316843784366338 0.0244238390766025 1 1
0.243987475167925 0.228026659961725 1 1
0.0469093469058383 0.0374273769711293 1 1
0.0107598608458831 0.00297063380963146 1 1
0.498937022457472 0.471937696210722 1 1
-0.140511267363941 -0.135044607962876 1 1
0.344375160534599 0.328585922583883 1 1
0.114529017480163 0.112925333312066 1 1
0.332837727739138 0.318246359233846 1 1
0.117147882979293 0.113300283268435 1 1
0.0372294871267398 0.0359856297456403 1 1
-0.109911157290347 -0.103820442353151 1 1
0.368361161406493 0.342855385179466 1 1
0.28968336093651 0.284473166756515 1 1
0.190178036342707 0.142552900480914 1 1
0.0783508612812229 0.0701741261300258 1 1
0.291042156221081 0.272033618531433 1 1
0.214958782684073 0.192073586381493 1 1
-0.183788806628708 -0.172511786094526 1 1
0.155075706156831 0.154316983736441 1 1
-0.0823342748115455 -0.0801906058128365 1 1
0.00359802770914979 0.00137057991619672 1 1
0.378587695222778 0.368099102410711 1 1
0.195075152622976 0.179011334480801 1 1
0.203996075035932 0.193113976344193 1 1
0.369989531617246 0.356778605044975 1 1
0.11049082709024 0.108482204031452 1 1
0.200845654619808 0.188431508049834 1 1
-0.0185686417499372 -0.0204742677014808 1 1
0.428850089906751 0.413921488600186 1 1
0.228716925576116 0.213795910531905 1 1
0.290344410190079 0.2781270574495 1 1
0.0571310369428384 0.0558726873421132 1 1
0.511128666572266 0.484158318592395 1 1
-0.193759634000273 -0.187400477086774 0 0
-0.061614965671417 -0.0609783182691323 1 1
-0.298773857986587 -0.281632524979253 1 1
0.0899875075327966 0.0827980633740037 1 1
0.507601479028085 0.48361206070991 1 1
0.265973272608196 0.252910252143569 1 1
0.175586307827129 0.167085295439524 1 1
0.560399824146166 0.523296292020015 1 1
0.234116920704227 0.233446928751384 1 1
-0.10816954736158 -0.102347685679457 1 1
0.00746616753880364 -0.00478453721866012 1 1
-0.150579700189313 -0.136426326546741 1 1
-0.185637121761713 -0.175457518127741 1 1
0.239199857827283 0.235126357090584 1 1
0.683859376871276 0.651155727500872 1 1
0.175262718914262 0.162542489227104 1 1
-0.199364756804366 -0.201739066715464 1 1
0.0880882037996129 0.0978471130550155 1 1
0.199458214189335 0.19273535237089 1 1
0.0207123515646685 0.0187998790198828 1 1
-0.0835973479447316 -0.083739957314417 1 1
-0.194383917294112 -0.176513578939306 1 1
0.364443563874951 0.338842208471136 1 1
-0.123933927687334 -0.132374388478924 1 1
0.148764202981514 0.139992217793221 1 1
0.202723485340028 0.195364804430995 1 1
0.0752740506409869 0.0742035167853891 1 1
0.412863941546299 0.395743114854502 1 1
0.338391346964144 0.315774012752798 1 1
0.0789449491189975 0.0737024850840624 1 1
0.153049359475901 0.141497944170138 1 1
0.12499430427523 0.117876538798967 1 1
0.0808019139087564 0.0794676315676668 1 1
0.209197520901353 0.200335146217873 1 1
0.219498007075679 0.201724078652992 1 1
0.100421024396918 0.0929049594105752 1 1
0.238841536953796 0.226257059609472 1 1
0.0160086544873256 0.0116562473057181 1 1
0.246566571712521 0.232799031668136 1 1
0.185533980427925 0.18007634626041 1 1
0.380843988430413 0.362999999854981 1 1
-0.0424747203567428 -0.0411014820109926 1 1
-0.00784134789728214 -0.0088559754813908 1 1
0.0970997983489242 0.105550242851803 1 1
0.0170606489887149 0.0200979847472154 1 1
0.145049650587101 0.143225451034218 1 1
0.348504821276642 0.334637236923176 1 1
0.252230264579205 0.239113994793567 1 1
-0.158878884622132 -0.153144958248942 1 1
0.196105232230761 0.196622554475329 1 1
0.672090066545737 0.645005436823689 1 1
0.370317710039431 0.353359138260538 1 1
0.0984825409955749 0.094792392093499 1 1
-0.0668275578008683 -0.0653944033696264 1 1
0.392715365947054 0.373019315401482 1 1
0.113969701472365 0.101022118018833 1 1
0.108889299383637 0.107328130920432 1 1
-0.0371254404585422 -0.041457631090717 1 1
0.0302121101669076 0.0252160356546037 1 1
0.395967827504072 0.376638410067213 1 1
0.298709957949898 0.28656927116732 1 1
0.228798840005182 0.214169147070648 1 1
0.148709381275486 0.143851913244317 1 1
0.26682261977913 0.252593670666735 1 1
0.223734807097495 0.215056759279033 1 1
-0.0127262644929572 0.000450687476229512 1 1
0.436426551539031 0.418700743051641 1 1
0.274419167995559 0.258850437946383 1 1
0.475278696584672 0.435011444679176 1 1
0.0221557141081083 0.0176974012196617 1 1
0.604962205603088 0.577037517297627 0 0
0.15635300285835 0.151753742113942 1 1
0.333183606447414 0.324414857614523 1 1
-0.0394436879440988 -0.0374762689450147 1 1
0.369674737108761 0.344471549346468 1 1
0.216150215353215 0.212018915344563 1 1
0.108904684661015 0.105721384592277 1 1
0.30967093794089 0.289825395212771 1 1
0.0910460105900257 0.0886693820723602 1 1
0.308966582911657 0.285703337861445 1 1
0.220881286026138 0.20792998726098 1 1
0.185017909286178 0.177149602217549 1 1
0.546164283148058 0.521783403151041 1 1
0.246879287996968 0.237888418781908 1 1
0.295616872315049 0.283627765762912 1 1
0.259961366197915 0.246569583306628 1 1
0.141728994275652 0.137896394365444 1 1
0.134967148888962 0.13480822588498 1 1
0.25394519524198 0.246197464212471 1 1
0.0615597092894176 0.0649172308995706 1 1
0.387311724568784 0.356687569313845 1 1
0.275007721442396 0.260658821124415 1 1
0.662199109740177 0.627770355112272 0 0
0.222518715849107 0.200346390368675 1 1
0.103506481275654 0.0950723061957188 1 1
-0.078500429529202 -0.0798685901160557 1 1
0.0926958390433902 0.0876770951677513 1 1
0.142449067932676 0.134527970831842 1 1
-0.038716924284133 -0.0352984809492733 1 1
0.0684742570622734 0.0558799598625258 1 1
-0.176774792497616 -0.161926587994341 1 1
0.328624645216379 0.30807105541625 1 1
0.336711866548168 0.325938495460285 1 1
0.36464233972728 0.337409712028692 1 1
0.511702078500743 0.481694222554061 1 1
0.120819474584311 0.118747783678523 1 1
0.53737911796413 0.516062215634979 1 1
0.123205023754628 0.112004527836988 1 1
0.373170670774578 0.357822311778896 1 1
-0.132901365952939 -0.125716447373714 1 1
0.420243688044408 0.40230573986922 1 1
-0.0535975327864033 -0.0505542822790605 1 1
0.241446244733996 0.232221115481856 1 1
-0.0217179919789033 -0.0248630902820376 1 1
0.233824956386454 0.217910535785938 1 1
0.301547321783395 0.280925723736087 1 1
0.155656249148149 0.149732595549406 1 1
-0.513634065221369 -0.489656210213633 0 0
0.258841754841518 0.248750084468376 1 1
0.456614684691973 0.423076591299516 1 1
0.341765301938119 0.327018883092084 1 1
0.667594001151728 0.626187200420129 1 1
0.338474322254293 0.315690498652712 1 1
0.315374524495389 0.300801207223124 1 1
0.095381566849471 0.0888861721957972 1 1
0.00458115978370341 0.00823637515575068 1 1
0.438374399285888 0.420986100836404 1 1
0.208074712256555 0.20146888848451 1 1
0.262069893822996 0.245417883017981 1 1
0.515464606470542 0.495496142705254 1 1
0.201009649723704 0.198408446448584 1 1
0.692542198575868 0.654879676875535 0 0
0.10298934094066 0.0959977097149758 1 1
0.422082793847993 0.392549843032626 1 1
0.829120322472574 0.789322979566269 0 0
0.140236934368023 0.130866320527159 1 1
0.613250946318345 0.586356481141902 1 1
0.316087440483396 0.2997114548292 1 1
0.00236224021792935 0.00867929828294916 1 1
-0.329447043720411 -0.313699871148909 0 0
0.496108634404616 0.467080756598755 1 1
0.141042985984549 0.129526451020504 1 1
0.644531481316107 0.611799738585996 0 0
-0.110850677731028 -0.109389211400125 1 1
0.143639140488019 0.134337208609447 1 1
0.133151721024579 0.127952737818779 1 1
0.344580813644772 0.328437377675607 1 1
0.202940960536593 0.183710328134528 1 1
0.739792384895905 0.695075923136592 0 0
0.0918009630283215 0.0934705246986468 1 1
0.595002976500207 0.567850258224168 1 1
0.285977717498939 0.270131495278531 1 1
0.368798258698004 0.347207704932195 1 1
-0.134858627667175 -0.128212052208919 1 0
0.0804235194759714 0.0779866624886476 1 1
0.492080213596378 0.462171124160114 1 1
0.146680034403624 0.129506190485054 1 1
0.375900991814362 0.356971702058602 1 1
-0.248828906829108 -0.232871622986285 1 1
0.191763930405928 0.179039823210414 1 1
0.611074766426103 0.576139252920894 1 1
0.248316076380902 0.251207581510697 1 1
0.125414539008001 0.114964760540592 1 1
0.229326102364329 0.207856393330024 1 1
0.537757824459455 0.514223135465183 1 1
-0.0277383591643901 -0.0270788174235584 1 1
0.170677961600213 0.157604666932769 1 1
0.374858034721637 0.356792430559409 1 1
-0.144118369415264 -0.135643765015991 1 1
0.0314901015222249 0.0306790938860181 1 1
0.118029719404179 0.116295647129401 1 1
0.311865356222548 0.296417076702777 1 1
0.112837498023663 0.111847914899626 1 1
0.058345653529672 0.0493698060616282 1 1
0.140621670675355 0.133933190552442 1 1
-0.00580320823109504 -0.0067215695934466 1 1
0.202578309492811 0.197890615388749 1 1
0.32650286520967 0.308265230479916 1 1
0.0874896581174415 0.0799473402945313 1 1
0.35050904195431 0.330795809508102 1 1
0.382546599655052 0.359440561491281 1 1
-0.218038622349713 -0.212990623009334 1 1
0.467684220569489 0.443578956031992 1 1
0.374169620597025 0.348725169043629 1 1
0.140717153122395 0.136988236338365 1 1
-0.0223888479814094 -0.0195040346165269 1 1
0.247373183764226 0.235462809082349 1 1
0.139726126348242 0.13444773010594 1 1
0.147030523490034 0.141187843462168 1 1
0.0906534083336727 0.0828701586409055 1 1
-0.20463836026629 -0.199525965992668 1 1
0.0664938613763269 0.069421956390942 1 1
0.191251458444881 0.178340034939115 1 1
0.183339389922306 0.175066214496307 1 1
0.257619836055394 0.246814084486209 1 1
0.473672258421111 0.454279923931233 1 1
0.43935161717108 0.417554261195866 1 1
0.114086218778616 0.112983113713558 1 1
0.632417552410313 0.603257310117711 1 1
0.595528048497012 0.569953839649875 0 0
0.12277963237969 0.119503022501838 1 1
0.150701747750784 0.146027570602392 1 1
0.371559951154461 0.354644813646066 1 1
0.218041985879105 0.19855744332204 1 1
0.380540113370862 0.355915821332076 1 1
0.0869764592481376 0.0755837835597747 1 1
-0.0105790370708861 -0.00603044757957628 1 1
-0.11460603985573 -0.114064588175614 1 1
-0.0848545306252201 -0.0767541027037346 1 1
0.237393008755869 0.226455114700541 1 1
0.324992289720087 0.313623197521182 1 1
0.37293923335256 0.358736837943445 1 1
0.234846299314705 0.224912655700719 1 1
0.479074526596426 0.440070990157359 1 1
0.186228880694224 0.172151606140191 1 1
0.110884822807751 0.107260337269161 1 1
0.275743829536528 0.267363158543133 1 1
0.245063305181438 0.22939475013482 1 1
-0.0211474162750389 -0.0196244229358422 1 1
0.131492261819907 0.121319723753457 1 1
0.173245502720065 0.170734520137415 1 1
0.0309080053054482 0.0272608432658094 1 1
0.12077900602177 0.119187300430698 1 1
-0.103417837540184 -0.102520144106692 1 1
0.376178699238164 0.359498472668578 1 1
0.247840239846416 0.230152498303102 1 1
-0.0395904819021862 -0.0293098677563528 1 1
0.651949237146294 0.623895569343788 0 0
0.369368910695177 0.357549115663236 1 1
0.180542897448637 0.185542708999401 1 1
0.220741907562703 0.207901899141099 1 1
0.163265838721953 0.153658342551205 1 1
0.0274513030473793 0.0287744012659129 1 1
0.49437310494951 0.468933845800461 1 1
0.17773179117735 0.168043258601093 1 1
0.0498065787667817 0.0503749745467469 1 1
0.498853179772438 0.485787439879624 1 1
0.163553797347875 0.154356663780813 1 1
0.275182471111893 0.256733774735049 1 1
0.0741052463577174 0.0773666363750035 1 1
0.194301991533497 0.180791953144422 1 1
0.0566841273006651 0.0587768336471356 1 1
0.151988786185023 0.145469239524758 1 1
0.187066096220101 0.173142206180675 1 1
0.305280368308605 0.288510926869565 1 1
0.142115538859006 0.135312671013726 1 1
0.374461284868533 0.353385303880681 1 1
0.239479904830239 0.236791880385604 1 1
0.0299407812897488 0.0302205726073469 1 1
0.232408278090052 0.226160861595201 1 1
0.169574105801999 0.154506629571973 1 1
0.123109360669261 0.124421860393074 1 1
0.574814384317919 0.547663800908714 1 1
0.400750400951677 0.402017254579486 1 1
0.443472784925346 0.425122161320017 1 1
0.235559181795674 0.223405651889369 1 1
0.0888261514505407 0.0879774098358463 1 1
0.0693073709595572 0.0620986230998919 1 1
0.273796595515056 0.248798257491729 1 1
0.166888040677111 0.15603866481642 1 1
0.352268867416861 0.340705983983635 1 1
0.175392419223969 0.168458908987665 1 1
-0.066881841750034 -0.0758865056777633 1 1
0.19219949540511 0.187281388143116 1 1
0.0248819374280089 0.0268375691645952 1 1
0.411744146342896 0.393056300225369 1 1
0.464765163744203 0.447400692631471 1 1
0.306527449662171 0.284439395371456 1 1
0.163330018318134 0.146424552768569 1 1
-0.164982955803598 -0.153414377487623 0 0
0.0749193013515011 0.0682129182833242 1 1
0.815027067117686 0.764796765583008 0 0
-0.0960353816365046 -0.0950413859305517 1 1
0.123775618172649 0.119133010417866 1 1
0.0953775556866679 0.0967119172777336 1 1
0.339756042601883 0.317763222652767 1 1
-0.00753065421126994 -0.00722395096074684 1 1
0.222452338241152 0.212844376633385 1 1
0.416270938978986 0.396498410853835 1 1
0.326807813357019 0.310472259874167 1 1
0.323830538273207 0.308263755448124 1 1
0.222084653245228 0.219046710056231 1 1
0.460541957507913 0.439224410984439 1 1
0.208562666457144 0.199184377744811 1 1
0.512408963958737 0.478376546332889 1 1
-0.071207651058753 -0.0724986929704849 1 1
0.584215742035942 0.555942944701707 1 1
-0.0797197605711578 -0.0709468674065248 1 1
0.194016996103069 0.185508784057482 1 1
0.427291882403184 0.404095802428369 1 1
-0.0805205127693192 -0.0728102985884463 1 1
0.324702188813759 0.309088170358141 1 1
0.22825159717561 0.214259427598706 1 1
0.188010300829762 0.177144003176609 1 1
0.163847045590733 0.147157284885451 1 1
-0.108174711972007 -0.0991397934582345 1 1
-0.280046580519111 -0.270456689578968 0 0
0.559743022126126 0.532925538044106 1 1
0.335830959309551 0.320553637701977 1 1
0.38126039475651 0.357283425814122 1 1
0.111730579558097 0.103841285469484 1 1
0.187755918928244 0.175528258172547 1 1
0.414459654914973 0.400465270244186 1 1
0.0210678605618093 0.0244028391649551 1 1
-0.0373803558256997 -0.040814281322518 1 1
-0.0999138415810725 -0.0977567770345363 1 1
-0.0187360619193395 0.0108736330894484 1 1
0.17463890146758 0.167849828959539 1 1
-0.0332698020592077 -0.0344728869052502 1 1
0.223369727394527 0.214387659022152 1 1
-0.240570338210255 -0.235416340153889 1 1
0.335955493018723 0.325861340852755 1 1
0.318034376848314 0.304555664116438 1 1
0.833865651911146 0.784751989498354 0 0
0.0542875965553204 0.0562609532087489 1 1
-0.0965435020170125 -0.0971249506230876 1 1
0.503376931825672 0.479888838597355 1 1
0.176452484595875 0.175074128302302 1 1
0.256710951449813 0.241019515424448 1 1
0.228134804926462 0.218042849861897 1 1
-0.194256951699911 -0.181293680553678 0 0
0.0938313650653041 0.0809574705113452 1 1
0.404273876327013 0.367699385476179 1 1
0.308133767902746 0.29441300648763 1 1
0.37666221539642 0.364271337931092 1 1
-0.115774355885176 -0.105238486281379 1 1
-0.0903986773032421 -0.0844850194900979 1 1
0.22074564323422 0.210692143302947 1 1
0.59831740020974 0.57034181940557 1 1
0.338611369726991 0.3241619313478 1 1
0.185784637495839 0.179338773604082 1 1
-0.0214592013620495 -0.0152527835313046 1 1
0.378550837600973 0.361634478817895 1 1
0.200144873667181 0.201221275203214 1 1
-0.196652564181515 -0.190104907170659 1 1
0.195449414767127 0.188116698843401 1 1
-0.105425593195325 -0.108177052647298 1 1
0.0898995921854506 0.0809338651966332 1 1
-0.0322290300101596 -0.0343333469214076 1 1
0.0626163714535087 0.0583971475595547 1 1
-0.00200698455364044 0.00466280855233218 1 1
0.496764815120657 0.471773280758591 1 1
-0.074260895787466 -0.0741497477333713 1 1
0.239905790190465 0.221857541321075 1 1
-0.134788277153669 -0.134954284661997 1 1
0.372779400918288 0.355298800263285 1 1
0.124951476665137 0.116180652557011 1 1
0.564914259627881 0.547458557380927 1 1
0.0794537524719865 0.0724996370468672 1 1
0.48356030978182 0.464374180661081 1 1
0.37265039380731 0.355172927258534 1 1
-0.0904094229971551 -0.0816359962133273 1 1
0.237953134333274 0.231693051448711 1 1
0.0235520503733436 0.0211107984193642 1 1
0.399698309128388 0.38423334193729 1 1
0.447100306663974 0.427842697367831 1 1
0.0610794964068474 0.0599981471960154 1 1
0.306117797317272 0.293446627055268 1 1
0.397477938562955 0.373538665938644 1 1
-0.154256802170911 -0.147623271339564 1 1
0.535874765408169 0.503891448158505 1 1
0.197313054959902 0.180913593757157 1 1
0.0239270431757687 0.0255178672884347 1 1
0.592065881877138 0.563854523152291 1 1
0.385534929311108 0.368856977775117 1 1
0.308248962779775 0.31413377236423 1 1
0.00649780018486884 -0.00048791559527693 1 1
0.371051780107434 0.348204451258285 1 1
0.351407617895403 0.330866634755274 1 1
0.263169044402578 0.244169645004642 1 1
0.332870224875847 0.31513114348231 1 1
0.282112683209909 0.247925817385444 1 1
0.0224408930598464 0.0216087553882447 1 1
0.0873688837952209 0.0835645553994949 1 1
0.266321413240657 0.256873521295548 1 1
0.529989493643065 0.500723766381837 1 1
-0.165234326546416 -0.161211993835403 1 1
0.325655468965401 0.303934180906684 1 1
0.295945796433222 0.285739284740472 1 1
0.00298314093484652 0.00195236215006206 1 1
0.543255536171341 0.516059978844379 1 1
0.107512113923984 0.100149200204759 1 1
0.304518321175674 0.296373417510884 1 1
-0.389010941536292 -0.369176035674972 0 0
0.113143879061343 0.107666712137351 1 1
-0.159980931569054 -0.156072080069078 1 1
0.185945651001626 0.163522810570274 1 1
0.408592051670287 0.382997502512732 1 1
0.652914868845099 0.626485734822557 0 0
0.542971041551466 0.516088299064363 1 1
-0.100202096129748 -0.0979180428935386 1 1
0.194692185829689 0.190018901594309 1 1
0.461353709265813 0.429946184870412 1 1
-0.15896740966471 -0.14811721642834 1 1
0.269966213228253 0.261058423838252 1 1
0.265904345130062 0.256368006289387 1 1
-0.141306778135364 -0.135970774564689 1 1
0.486634277034172 0.462819684320553 1 1
0.250848510767905 0.240524188527129 1 1
0.282891046571539 0.263874440767721 1 1
-0.023406917811014 -0.0175475261852749 1 1
0.444354959610246 0.435622877656291 1 1
0.137825411874122 0.124309521320909 1 1
0.419684247121552 0.396213446462965 1 1
0.358633680350815 0.334742898557212 1 1
-0.265575884027612 -0.261453183222919 1 1
0.350445600042064 0.327488996906834 1 1
-0.158657321601131 -0.151062819278891 0 0
0.751405278091008 0.707484413342558 1 1
0.44601209874597 0.432563281937342 1 1
0.183916507457127 0.177286594950439 1 1
0.63668123419159 0.598796423646392 1 1
0.495741141551523 0.470542850010108 1 1
0.267014431263782 0.252653856292031 1 1
0.189994468962487 0.173632588352811 1 1
-0.179890969021436 -0.167802483403284 0 0
0.445556055846381 0.426868232067451 1 1
-0.135030280862735 -0.121461518105769 1 1
0.21534657798627 0.207725460359931 1 1
0.365836346080254 0.345266936406177 1 1
-0.0355287139672594 -0.0304326262442073 1 1
0.00730437879817882 0.00401692697998144 1 1
0.227504730727519 0.221772049114471 1 1
0.645770375937827 0.612987934719157 1 1
0.00267968979907157 0.00702718579051512 1 1
-0.0952553861156336 -0.102040902851349 1 1
0.624706086755116 0.587408895825724 1 1
-0.265969595419012 -0.252794635001977 1 1
0.158249410421979 0.149809946581899 1 1
0.29380549150147 0.290728785249376 1 1
0.379967170549887 0.363551065291814 1 1
0.215357973530601 0.212008449066183 1 1
0.178897241585976 0.166103371412794 1 1
-0.0369956167028603 -0.0298268034005305 1 1
0.47049482318236 0.445164778401415 1 1
0.515228874700623 0.487083033551204 1 1
0.044171166445948 0.0433664462845364 1 1
0.276297980187242 0.2682517296925 1 1
-0.415657126504024 -0.378965618769735 0 0
0.0872861479238641 0.0802155875283665 1 1
0.345544467672839 0.329516694443003 1 1
0.319555498179084 0.298407042265951 1 1
0.187377179528816 0.177543571818693 1 1
0.156610813322716 0.142170603752362 1 1
0.0713298827500525 0.0734904681419949 1 1
0.419341663814133 0.403960003126119 1 1
0.050140552018986 0.0460680559102059 1 1
0.136386766678647 0.127219887550748 1 1
0.36631098335446 0.349424857436597 1 1
0.437514968232363 0.41277624331556 1 1
0.168811544174565 0.157350939182114 1 1
0.212662568884802 0.204444183166511 1 1
0.1463326543257 0.145546752723418 1 1
0.397139652816608 0.381452806415155 1 1
-0.0549906878997636 -0.053609222093774 1 1
0.122057975250179 0.113121288547044 1 1
0.23035586399774 0.221433240307189 1 1
0.479821107836315 0.476733990281574 1 1
0.908565494967896 0.868964908588645 0 0
0.329082233601581 0.307570826577429 1 1
0.273179963579934 0.26594319578789 1 1
0.315418817185057 0.298763516431169 1 1
0.275261301428716 0.267543505227247 1 1
0.458817692716301 0.438413243354838 1 1
0.346074023267288 0.326229717799239 1 1
0.289818388196035 0.272433265550199 1 1
0.475031668549188 0.449664826429046 1 1
0.409080361473853 0.387913144479358 1 1
0.364592296702555 0.350333211723793 1 1
0.413625100604524 0.396525039621482 1 1
0.0445733367186124 0.0475260563366545 1 1
0.460324491309768 0.440130464889407 1 1
-0.0363617974012623 -0.0278513292053645 1 1
0.0127826676419739 0.000551633322518841 1 1
0.0454525251337542 0.049682406709514 1 1
0.14504461646304 0.138988285402433 1 1
0.404473698691264 0.387907706389446 1 1
0.397048047991884 0.389157967087103 1 1
0.337858787344995 0.314443770480398 1 1
-0.25889403709931 -0.242799012278497 1 1
0.26237514066838 0.251689921420462 1 1
0.629451040771344 0.597779881593806 0 0
0.101746420995322 0.0926615008985671 1 1
0.0260633112923834 0.025458743727631 1 1
0.275273465148492 0.254325362955879 1 1
0.14574398457479 0.13564976325823 1 1
0.301723150777156 0.297403197901547 1 1
-0.0460318030121972 -0.0466931020906976 1 1
0.119442481988981 0.117242893479559 1 1
-0.0543477451820502 -0.0530534742533701 1 1
0.261710069603305 0.246601594079752 1 1
0.11868786865517 0.115123249251573 1 1
0.251356309088957 0.246584483781799 1 1
-0.178915779891644 -0.174928690551938 1 1
0.457518931320424 0.438026670855175 1 1
0.150387749343505 0.141347586325447 1 1
0.458625023828939 0.433882283421887 1 1
-0.186593007724249 -0.173353052062361 1 1
0.269333755515487 0.241207588013482 1 1
0.0924984537474958 0.102182122619652 1 1
0.295280824087198 0.287594639539672 1 1
0.227430770078436 0.202283860603742 1 1
0.315504479667075 0.297306903186702 1 1
-0.00539937997811307 -0.0079851651098431 1 1
-0.234684576251482 -0.22257372380846 1 1
-0.0143672457628902 -0.0175657866160727 1 1
0.379839532590998 0.360618445748192 1 1
0.016270497092544 0.0336824211235189 1 1
0.0212242230171781 0.0260239018995463 1 1
0.62859705187586 0.597768460613909 1 1
0.154511962783262 0.147052201272105 1 1
0.572272888200154 0.552654678357716 1 1
0.786895166075816 0.742144788019876 0 0
-0.0806903172822581 -0.0761195709061817 1 1
0.347760670781752 0.329586665171759 1 1
0.36691397030997 0.35044750080643 1 1
0.495141098282644 0.471237423377122 1 1
0.231243756355876 0.225782198630756 1 1
0.732916287488065 0.701863827817832 0 0
0.509761075311602 0.481219997424256 1 1
0.150800309302117 0.144712469224704 1 1
-0.262421130002519 -0.248212474823875 0 0
0.224299544889209 0.213524301844775 1 1
0.155009338216899 0.146550119945265 1 1
0.0174089377570825 0.011118340949943 1 1
0.184988949306065 0.177212388872649 1 1
0.288426708329302 0.283461930190742 1 1
0.283409486940961 0.270200487272365 1 1
0.10219583940135 0.0954973369066138 1 1
0.0790548284322423 0.0822390093847701 1 1
0.122143133804949 0.1161633954309 1 1
0.556855771758487 0.523718094867857 1 1
0.41890468872352 0.397869254148264 1 1
0.258012190305004 0.236623721433191 1 1
0.40617653871961 0.388690517259912 1 1
0.421598944348938 0.399381729182333 1 1
0.111436404910107 0.109854414602839 1 1
0.63808358749316 0.610698337052594 0 0
-0.0242799739361072 -0.0193945895122979 1 1
0.0603367244595734 0.0648272214942378 1 1
-0.00708662396994544 -0.00891864616709551 1 1
0.46712479977811 0.450334982562316 1 1
0.153600808613776 0.145053433878661 1 1
0.279246976298618 0.263592785380242 1 1
-0.20692246309013 -0.193666136750671 0 0
0.284967171176197 0.271377045976813 1 1
0.304229367746568 0.285846890042089 1 1
0.027633083825525 0.0295889572569729 1 1
0.260790540508961 0.248576928375605 1 1
0.0723328999815395 0.0670066229235933 1 1
0.40614535403309 0.389874095116214 1 1
0.332766381391872 0.316623907584165 1 1
0.0573819880908291 0.0562874806390548 1 1
0.296729432242445 0.284524753805085 1 1
-0.0294089677596838 -0.0314454073954336 1 1
-0.114015848958364 -0.113067999709461 1 1
-0.0452650865328936 -0.0493336695919916 1 1
0.0431038785428061 0.0514446595473838 1 1
-0.159758279793214 -0.14218551157035 1 1
-0.217897576705664 -0.199492925512822 1 1
0.187628011927973 0.176551799870584 1 1
0.364747606016152 0.348073382370426 1 1
0.198847853183873 0.190841893044669 1 1
0.149988363379019 0.145304602783539 1 1
0.17839479840427 0.170552012413206 1 1
0.348455661137425 0.325556889731115 1 1
0.140365042463291 0.127623365363839 1 1
-0.0125647756871365 -0.00840779348455485 1 1
0.41185721215607 0.39542080286957 1 1
0.225382068994817 0.206722514817846 1 1
0.582812116189067 0.552377842845087 1 1
0.125059450266693 0.129352223352242 1 1
0.399548056078597 0.382000221249968 1 1
0.282390578583984 0.265671524167872 1 1
0.234053720469558 0.216066545937924 1 1
-0.0828105303302958 -0.0828840437758118 1 1
-0.0854025177394315 -0.0863830487603345 1 1
0.126048617025287 0.115491412579593 1 1
-0.135063361009648 -0.127321365496576 1 1
0.232831257945255 0.220007828630306 1 1
0.412335751787426 0.389083269246108 1 1
0.232302836218479 0.229664001596411 1 1
0.237107475087408 0.226872899752487 1 1
0.306406559224868 0.289817338032245 1 1
0.34814028832271 0.32952034887485 1 1
-0.00973144366289027 -0.0107561922558513 1 1
0.130017892952191 0.117726749523109 1 1
0.0751875107703711 0.0738348219649056 1 1
-0.241232604102128 -0.226538834034687 0 0
-0.296683420778347 -0.279213947231086 1 1
0.419306245022947 0.404984020702781 1 1
0.444441952355993 0.424819591398263 1 1
0.110584593853565 0.105891785374656 1 1
-0.119463993445453 -0.117359182855236 1 1
0.389016578058585 0.369562648749817 1 1
0.264676671996971 0.248795521199104 1 1
0.844310717983763 0.802956274020124 0 0
0.584015621993484 0.555358172615776 0 0
0.031852809743109 0.0225338121168031 1 1
-0.12316709415228 -0.113352763892851 1 1
-0.337096762030924 -0.316732407179669 0 0
0.503693906799114 0.48381642880898 1 1
0.157922873648152 0.150509376035493 1 1
0.194747475528556 0.185536768804783 1 1
0.10998717821183 0.110380849295138 1 1
0.179426021799161 0.176579814009953 1 1
0.28999609623262 0.2785187076594 1 1
0.0417768288590975 0.048435844614541 1 1
0.135615730888415 0.124001804872339 1 1
0.649620298952648 0.625004823395985 0 0
0.070367837083938 0.0658095303536136 1 1
0.647072472798536 0.621672967813743 1 1
-0.0572379309788619 -0.0552020478476809 1 1
0.472336396707341 0.450796490557859 1 1
0.107661927477311 0.103254277642875 1 1
0.39389072185762 0.371344660734454 1 1
0.0255521592764915 0.0223007951221263 1 1
-0.136397036749494 -0.131501566323201 1 1
0.14254893467035 0.131593799366756 1 1
0.290699707657703 0.273848485880008 1 1
0.262172696704935 0.23926581652556 1 1
0.169262005100884 0.155505680750531 1 1
0.155051504574745 0.144956858899462 1 1
-0.164248449417461 -0.159982372088951 1 1
0.254613864526437 0.243645659424687 1 1
0.453165149331638 0.42196979436643 1 1
0.642931099299968 0.602021055852961 1 1
0.232070570204418 0.222334963952119 1 1
0.273752952131816 0.258581556696103 1 1
-0.0302348654746436 -0.0319900731876322 1 1
-0.222911632109827 -0.224981288391631 1 1
0.470919757985974 0.443887437962035 1 1
-0.146860820327808 -0.140155733488578 0 0
0.484918259379563 0.460193719158119 1 1
0.544972381715654 0.522302518184202 1 1
-0.229446163621181 -0.218470567237976 0 0
-0.0376586356176766 -0.0331972442000867 1 1
0.0530940954742014 0.03857690556767 1 1
-0.318616474289589 -0.306875161607325 0 0
0.281403103318822 0.265454175855555 1 1
0.142069779794556 0.137998297240634 1 1
-0.108819518459302 -0.103375241546225 1 1
0.0693815191771667 0.0676521821088907 1 1
-0.146565649350244 -0.136648853196393 1 1
0.0251009513262153 0.0321263690783992 1 1
-0.00529650811492778 -0.0105906337419099 1 1
0.0398536406558836 0.0403409384722844 1 1
0.445626011680625 0.427645443116717 1 1
0.134561022605459 0.1354121605878 1 1
0.316577987211807 0.308291582272686 1 1
0.0284305452082952 0.0287392416880577 1 1
0.153257012190861 0.139558436971159 1 1
-0.0930704133796005 -0.0887980513849748 1 1
0.173445822944934 0.172229576803917 1 1
0.42351073149823 0.40384337720765 1 1
0.597107399875594 0.568908946590108 0 0
0.0915161188851425 0.0903930562282585 1 1
-0.0669674892191004 -0.0668033572187214 1 1
-0.0431625104773656 -0.0442866357267197 1 1
-0.040308685570661 -0.040006885534548 1 1
0.324536915239314 0.319374967433905 1 1
0.454294875616033 0.435117874265083 1 1
0.801423724723654 0.756460146645394 0 0
0.433554919702629 0.407364604149401 1 1
0.288554423173228 0.27274314953888 1 1
0.391236102825913 0.364538842893706 1 1
-0.120249537804817 -0.117417428606088 1 1
0.245424690475234 0.226886233029067 1 1
0.12225807080694 0.119293883893523 1 1
0.122165151621509 0.12553393492438 1 1
0.407289536408942 0.37793420108065 1 1
0.453129833973684 0.433529632416307 1 1
0.278690849904737 0.263864375469001 1 1
-0.0819168809586848 -0.0828634525866798 1 1
-0.0363250944228629 -0.0394378349133023 1 1
-0.127313342360318 -0.110867704044727 1 1
0.345233198352333 0.329207759562405 1 1
0.0339885589379671 0.0319709611143277 1 1
0.590997332423898 0.558516952027136 1 1
0.254227272327007 0.244773102311704 1 1
0.495622907112584 0.468135688875389 1 1
0.0628026770594931 0.0571592234128955 1 1
0.32271829638576 0.307511020171087 1 1
0.383651776756019 0.372313953051285 1 1
-0.290276883898226 -0.271320826096877 0 0
-0.120143645009685 -0.11700427323924 1 1
0.37513374217384 0.352578808740595 1 1
0.197372646830798 0.197205934942564 1 1
-0.262033255449112 -0.245292969273648 0 0
-0.461074379210279 -0.437584308600913 0 0
0.00926862945450072 0.0127996840026963 1 1
0.655854384049913 0.62630861345271 1 1
-0.176311184474561 -0.166024380839412 0 0
-0.0683185092388439 -0.0651629111363552 1 1
0.0353761794452432 0.0418298081955972 1 1
0.350104754326338 0.335561716768895 1 1
-0.231500682160461 -0.22807409888935 1 1
0.136377221620364 0.133024395330709 1 1
0.604846848406859 0.563836593744634 1 1
0.256941051326739 0.249596981887744 1 1
-0.322162335997483 -0.31878723898329 0 0
-0.263352767490403 -0.255319376751507 1 1
0.327216494871642 0.307786793841393 1 1
-0.00742779639342856 0.000384710117369231 1 1
0.330904411544087 0.324526704438911 1 1
0.152086044565998 0.145533275641538 1 1
0.240768501689029 0.221383333407172 1 1
0.247192484893355 0.234424207114677 1 1
0.148956156821771 0.131805475397893 1 1
0.103299403533522 0.0986504746624866 1 1
0.0790636668013847 0.07537756218613 1 1
-0.0558059647077335 -0.0527269263089568 1 1
0.190296670994091 0.185271019003442 1 1
0.445148421356852 0.424478591002062 1 1
-0.0104080102124134 -0.00833156271514142 1 1
0.157391159508852 0.152463272044203 1 1
0.262897703560675 0.252404971670742 1 1
0.194465463137269 0.185850489971398 1 1
0.215270121683826 0.211020486691818 1 1
0.219628151930516 0.215623148066252 1 1
0.284979161916805 0.269579756083243 1 1
-0.156272366658238 -0.143661484724372 1 1
0.0583439272687124 0.0595173227092126 1 1
0.0423627343268872 0.0410530695314649 1 1
0.0113617169699027 0.0095890308631234 1 1
0.429293934073536 0.406751446715219 1 1
0.624107411250782 0.591247789262229 0 0
0.436456757677722 0.420666904599655 1 1
0.160141329554054 0.149664720608213 1 1
-0.133543059270541 -0.120327613626752 1 1
-0.208852782305784 -0.200099672745411 0 0
0.27623232291975 0.257114030738846 1 1
0.241642361260248 0.232192132259001 1 1
0.523068423389021 0.501133019283511 1 1
0.129044007702315 0.130876419755994 1 1
0.139918419680937 0.127236051947221 1 1
0.36004957325906 0.343330886646694 1 1
0.734006251967299 0.695350096198642 0 0
-0.143445052699475 -0.121051391931478 1 1
0.104230470635297 0.097204474588861 1 1
0.13691075282105 0.120764072515409 1 1
0.278793668414873 0.258707858511914 1 1
0.31332382982231 0.292556360680304 1 1
0.150756468924659 0.136363151769656 1 1
-0.0366530402680623 -0.0287382447208124 1 1
0.0330715105044762 0.0288459801249719 1 1
0.170173369143963 0.165870833380851 1 1
0.255821695410733 0.239664750027568 1 1
0.0836915597091482 0.0736999054466133 1 1
0.259955882515457 0.243581701092729 1 1
0.312290119887916 0.305394569591402 1 1
0.505553543596286 0.48234089778342 1 1
0.158515855508234 0.144697044894511 1 1
0.284385212948517 0.277754167521767 1 1
0.486902612429305 0.4606196906916 1 1
-0.0554360531536821 -0.0564965444377397 1 1
0.305327033715262 0.293709792371878 1 1
0.263096596397123 0.251258914771309 1 1
0.371904872768183 0.355099358632878 1 1
-0.0304173917589739 -0.0239348496951134 1 1
0.0274221014090944 0.0235474954230749 1 1
0.238688914156461 0.227825183273366 1 1
0.28054358578131 0.277819335584708 1 1
0.228261998970735 0.220342931113689 1 1
0.195417371594641 0.185069624378878 1 1
0.447710581032546 0.429217921040852 1 1
0.210298415489911 0.201743262854289 1 1
0.463906535495665 0.440595176445524 1 1
0.38764872958143 0.369876409636942 1 1
0.219946379573726 0.217733494578693 1 1
-0.296897106231462 -0.279628746397445 0 0
0.175908564893427 0.165258539831997 1 1
0.365158734789766 0.352485130772982 1 1
-0.00442282203921056 0.00105053247893454 1 1
-0.140898368956227 -0.133699692743348 1 0
-0.140323157052995 -0.13163027441392 1 1
0.268346796085804 0.261930066093597 1 1
-0.211684201719783 -0.204871450426616 1 1
0.46061779193523 0.44043957840346 1 1
0.0172489712473504 0.0163985369317366 1 1
0.156044424335433 0.1436211465938 1 1
0.523019790320934 0.496268781842022 1 1
0.0482731009843333 0.0401881037500603 1 1
-0.0804482682980776 -0.0801106785225884 1 1
0.146625709438758 0.147153152071329 1 1
-0.0795862833297331 -0.0757938384509941 1 1
0.0473549520548691 0.046765977307547 1 1
0.232517705071907 0.220981337127623 1 1
0.355131697751764 0.338416446942529 1 1
0.0800730278887606 0.0797017548135616 1 1
0.346327896556441 0.325565475212555 1 1
0.41955659540516 0.396611843412231 1 1
0.170254696405765 0.16261759115391 1 1
0.175845387438283 0.166433094534559 1 1
0.425963588804613 0.409315046131422 1 1
0.293377025976353 0.287065524720296 1 1
0.116320538808378 0.11650344970008 1 1
-0.127050144675809 -0.125557422572491 1 1
0.188988998849218 0.179186388544507 1 1
0.193896208115175 0.183894999322557 1 1
0.0302717345039072 0.0261160390088205 1 1
0.254129298037553 0.240742942739383 1 1
0.179181964089601 0.169647620259083 1 1
-0.0717454888013374 -0.0644428398517578 1 1
0.38687335945182 0.37035346824057 1 1
0.192227282356277 0.186000572729731 1 1
0.156572930275424 0.150792478575862 1 1
0.184381878909597 0.170535735707135 1 1
0.203788221036807 0.191730823539772 1 1
0.490938266698778 0.469704093748727 1 1
0.410603260599239 0.385279209569093 1 1
0.27821774084971 0.260121067145562 1 1
0.189585949371742 0.179376155906787 1 1
-0.120561635325223 -0.125617004316471 1 1
0.0015155446773992 0.00256053772443909 1 1
0.413780034551876 0.384551080286347 1 1
0.345995533451119 0.340792983309026 1 1
0.0243117235445489 0.0170424851170165 1 1
0.259234635050101 0.239025575871487 1 1
-0.00696619668175185 0.000868095434958287 1 1
-0.0622465629378211 -0.0583885037101446 1 1
0.119449853081319 0.112203422448637 1 1
0.197024357399042 0.1899278733587 1 1
0.220559778539224 0.208986151527409 1 1
0.374301253971359 0.361289664775447 1 1
0.38330665994095 0.363904997962279 1 1
-0.00460101005508404 0.000171437974335942 1 1
0.0337293967509496 0.0332031701195585 1 1
0.244252174710701 0.233768967165966 1 1
0.175253612353938 0.166452542718545 1 1
0.46934693183316 0.446934563302087 1 1
0.1097465792393 0.107883087197824 1 1
0.383596476140466 0.364747550627053 1 1
0.481348584486702 0.45610586819963 1 1
-0.50356182699585 -0.476941444698039 0 0
0.246686023143654 0.239561049348323 1 1
0.495346877482965 0.469971025821475 1 1
0.52990348345088 0.495630293591641 1 1
0.65278343004849 0.62459596177323 0 0
-0.171177828762052 -0.162518077533786 1 1
0.304899543078314 0.289448017948229 1 1
0.220734056321722 0.214258139841821 1 1
0.308881720880698 0.287717357223777 1 1
0.256947414012495 0.249679271520116 1 1
0.152332403637317 0.140770631019798 1 1
0.735061793930161 0.689878303409523 1 1
0.26030421971928 0.251919183015322 1 1
0.332772348766002 0.310684356298286 1 1
0.400305392045807 0.377114640674677 1 1
-0.0930285229188696 -0.0837869260797504 1 1
0.140094616350342 0.1232822751945 1 1
0.661598213417885 0.626832937073922 0 0
0.324447289491114 0.306497883341322 1 1
0.41660373713126 0.393083888084401 1 1
0.563438320049539 0.5370531295497 0 0
0.116443456772115 0.118037029843715 1 1
0.0900939556935751 0.0859927936656904 1 1
0.27013929816451 0.257527949573647 1 1
0.323255551217457 0.301545795489852 1 1
0.0608936757447507 0.060334319533088 1 1
0.442985263764396 0.419624170706355 1 1
0.341965130673834 0.314378419209284 1 1
0.519793789272238 0.49753542942318 1 1
0.650051586733024 0.616244398541083 0 0
0.456599063102287 0.439589776150391 1 1
-0.0108215149441401 -0.0124955879110431 1 1
0.0326623444796188 0.0300318777057808 1 1
-0.181169233700321 -0.165030120317904 1 1
0.172050372503611 0.156441195230546 1 1
-0.146615512413932 -0.140932146112463 1 1
0.247549799994563 0.238774252475729 1 1
0.265351348968986 0.25249385029998 1 1
-0.0737529493250142 -0.0693585999827018 1 1
0.0507930527743058 0.0497729822620962 1 1
0.0837780767137484 0.0765602459477553 1 1
0.532889476865016 0.508431962114173 0 1
0.331537947376641 0.320136144927045 1 1
0.263405286231669 0.25534790022995 1 1
0.424340151029449 0.402128915032429 1 1
0.541052327140883 0.509269681835092 1 1
0.0712133112709942 0.0593543356663135 1 1
0.850340083262326 0.808651351578408 0 0
0.228623773278023 0.21554698659822 1 1
0.42012312357996 0.402891337689204 1 1
0.286166531122018 0.27293559046218 1 1
0.176603232507755 0.171231159266756 1 1
-0.172011698068666 -0.164104303728256 0 0
0.320943295757324 0.309688035642047 1 1
0.112242224840653 0.105781234394196 1 1
0.323358823043538 0.30908600446225 1 1
-0.102371134794284 -0.103162839321526 1 1
0.133982090814396 0.125816901823312 1 1
0.435431882222062 0.416936102944261 1 1
0.150793845746881 0.140701564541429 1 1
0.172641298653214 0.168410010959153 1 1
0.380032244323791 0.357787413539017 1 1
0.265175446717305 0.248598515230233 1 1
-0.30223960852755 -0.291750842931687 1 0
0.170680317555557 0.156033834826638 1 1
0.24330172729931 0.233166285882153 1 1
0.44062280290208 0.414180386803243 1 1
0.198700161581942 0.189510492727439 1 1
-0.248863904310335 -0.236085787660475 0 0
0.360317843879945 0.343508703674533 1 1
-0.0229652033758822 -0.0265847034618003 1 1
0.00935858451699673 0.0127739214992223 1 1
0.318531630849736 0.30430920731768 1 1
0.525488449202042 0.500629064416705 1 1
-0.0274927479455432 -0.0313145137082042 1 1
0.243441589194112 0.230337191184945 1 1
0.579219272208969 0.557115693766338 0 0
-0.0653113964593239 -0.0697960326957488 1 1
0.519251531009938 0.498754239692978 1 1
0.206822827282561 0.209075548680487 1 1
0.380571988294938 0.362394196010094 1 1
0.0565700701599748 0.0532756918347383 1 1
0.141148392505229 0.136439786987754 1 1
0.0542182064732868 0.0510504927112164 1 1
0.162632472219172 0.154445048794491 1 1
0.137756400222455 0.146362488510776 1 1
0.13248900791434 0.12592039415714 1 1
0.10042323439769 0.0966326842062393 1 1
0.470998166168637 0.446688397125083 1 1
0.135057069871353 0.130166541993539 1 1
-0.152405957495126 -0.142524018580277 1 1
0.0613048154164646 0.0575707048165531 1 1
0.28147727911735 0.262605912135545 1 1
0.197004702402869 0.19397927765089 1 1
0.264872445166689 0.254563946474113 1 1
0.471122940444617 0.450085360330324 1 1
0.30368963188375 0.289704471123116 1 1
0.0111898206392683 0.00807883464012436 1 1
0.0832478711702768 0.0829025955514887 1 1
0.351099615733585 0.331944128223317 1 1
-0.00243247525104401 0.0044777195497659 1 1
0.0431504135385154 0.0366267608805996 1 1
0.586990289082686 0.562643717826238 1 1
0.0655395498571989 0.0551416211367848 1 1
0.0887426209655345 0.0861933562220991 1 1
-0.0537763862152592 -0.0469733805522773 1 1
0.27074481854651 0.251473321279654 1 1
0.274135875991359 0.263569349628193 1 1
-0.0686273879969573 -0.0611697969608249 1 1
0.405326091232811 0.393923565929523 1 1
0.292273888394477 0.271635957629715 1 1
0.406512633479893 0.386579406020166 1 1
0.48308243738963 0.449829150003987 1 1
0.223019742759933 0.221370239391356 1 1
-0.0435640822746767 -0.0452744333109832 1 1
0.244973408714515 0.234068493649135 1 1
0.493992234656178 0.467575771049721 1 1
0.553145513503078 0.523336006334139 1 1
0.0720729316204359 0.0708690671730775 1 1
0.100563604726071 0.0933786153351858 1 1
0.443750091210057 0.414291605279871 1 1
-0.141049842124289 -0.142023936497241 1 1
0.0607679293822993 0.058624236522607 1 1
-0.0119205735788583 0.00179586799164111 1 1
0.307270043702743 0.290554466540029 1 1
0.2200704168848 0.207243204562874 1 1
0.0459869458726993 0.045988545030305 1 1
0.666926784238051 0.637983894029637 0 0
0.125423173065149 0.124944041173743 1 1
0.231858837990169 0.216256766172434 1 1
0.518687345562762 0.49176420616176 1 1
0.0559912074774651 0.0565432921469135 1 1
0.0380757255306983 0.0494407178546619 1 1
0.0632189398113529 0.0603605926219917 1 1
0.417832579443313 0.403413172631515 1 1
-0.0415881556638948 -0.0386675948504661 1 1
0.298254021044151 0.277117771073886 1 1
0.116313006291072 0.115458250386206 1 1
-0.0199273597319538 -0.0178274550415827 1 1
0.236290153361731 0.221701552702443 1 1
-0.0520062948833026 -0.0436061421378822 1 1
0.48363971250563 0.459319424927704 1 1
0.246344794632122 0.233449354364173 1 1
-0.074395775576319 -0.0794635060606983 1 1
0.332327123357481 0.316163766922787 1 1
-0.190073879389798 -0.181847485207302 0 0
0.0536703860767851 0.0472123270865281 1 1
0.133668434490786 0.128723489156364 1 1
0.26357159958133 0.249903501807372 1 1
-0.00836699648161485 -0.0195967563198219 1 1
-0.21948181078659 -0.2136896628781 1 1
0.181734715838038 0.180387563328808 1 1
-0.193221996783025 -0.183707585748934 1 1
0.384091036831122 0.365407356377138 1 1
0.552162284152307 0.518039657730581 1 1
0.552922455289371 0.522244369857094 1 1
-0.142594983422561 -0.14197120727107 1 1
0.696935977495692 0.663800909087375 0 0
-0.0390524989966081 -0.0447369499726016 1 1
-0.0339788758595052 -0.0388586096468036 1 1
0.105878921044103 0.102369393144779 1 1
0.534353925874871 0.511211813548554 1 1
0.897283075779614 0.851010228735164 0 0
0.589426716302634 0.56629757020251 1 1
0.195144349850417 0.187131078131893 1 1
0.132174180355435 0.125935113180933 1 1
0.0662871193767023 0.0607456589584078 1 1
0.0721162671390752 0.0703115107011159 1 1
0.492048445493067 0.471268175266189 1 1
0.0172646774080156 0.0178194052033097 1 1
0.0912364786446184 0.0846616954635851 1 1
0.636456377810044 0.607455409305453 0 0
0.223110410062984 0.201431223131657 1 1
0.432870950781289 0.412214553161795 1 1
0.0209380782006264 0.0144505606684215 1 1
0.184646888196717 0.183101613883231 1 1
0.312614213343777 0.295994926014816 1 1
-0.162276030102794 -0.158211527920044 0 0
0.123291473388092 0.0945947362263488 1 1
0.0647186236491648 0.0632812726390095 1 1
0.310976489694432 0.298322982971917 1 1
-0.241750067979261 -0.232495686406892 0 0
0.0705688747992501 0.0671921028377767 1 1
0.181512861061477 0.169600556764852 1 1
0.452512842443582 0.433878720694776 1 1
0.279331067095726 0.264234320884552 1 1
-0.0624295842923076 -0.0543443082921434 1 1
0.153465085151834 0.146298643297332 1 1
-0.154908161984533 -0.13318465256595 1 1
0.114895971158615 0.110372335698296 1 1
0.131719251287159 0.116567873446449 1 1
0.286106395520089 0.275033607653836 1 1
0.233667839913757 0.227347354881251 1 1
0.163587212138229 0.160570401908216 1 1
0.332246388138928 0.312589919567123 1 1
0.234076411719991 0.228233084628487 1 1
0.571492752868387 0.551493698074967 1 1
0.256934861117109 0.245829127882121 1 1
0.238679537817168 0.226698705048111 1 1
0.35528025871104 0.32209282551448 1 1
-0.116537933159134 -0.114455669162739 1 1
-0.271605632068674 -0.259065483415328 0 0
0.441839492666708 0.426039435850081 1 1
0.285068955985353 0.279332344340525 1 1
-0.369913246778079 -0.356585035942627 0 0
0.523033155356249 0.498637146011092 1 1
-0.375114393233011 -0.353448684448454 0 0
0.0313300147268122 0.0308351079045256 1 1
0.00504807579154148 0.00829500651877782 1 1
0.323353279040256 0.309609613459889 1 1
0.00166119967270079 0.00273518068681866 1 1
0.0647109285869114 0.0553231312684909 1 1
0.123106720196698 0.110953146801273 1 1
0.387688469857789 0.369354336844732 1 1
-0.15252358187979 -0.143215860003726 1 1
0.362157241161936 0.34413208047478 1 1
0.337913011524691 0.325636563288066 1 1
0.461537533833053 0.459510109290565 1 1
-0.0630428605333671 -0.0685582043290136 1 1
-0.414812608562153 -0.394945889566268 0 0
0.184375454336343 0.166796470487556 1 1
0.493336876835283 0.466476411307016 1 1
0.0970400339154371 0.086480930596912 1 1
0.46362736272561 0.44190084543946 1 1
0.29877487662777 0.278802549118849 1 1
-0.203598403968549 -0.198253705557431 1 1
0.0740287563468883 0.0821441375585275 1 1
-0.209695608095586 -0.199797605482573 0 0
0.157988421735072 0.154104700687614 1 1
0.316368998223296 0.296613221769108 1 1
0.107494731106642 0.0959498464464309 1 1
0.485061393686625 0.459228645059913 1 1
0.166655909061308 0.149936954236185 1 1
0.587404526446153 0.561485935134788 1 1
0.3859865607389 0.371951121141995 1 1
0.0427985866639004 0.0385941226391231 1 1
0.375262147553742 0.355852531394829 1 1
0.116427882353172 0.103613702727433 1 1
0.199212396894606 0.185215074256627 1 1
0.0378167355847353 0.0385159875806996 1 1
0.258376586294253 0.240454990302096 1 1
-0.0380733751622523 -0.0462634965878935 1 1
0.0309374925838383 0.0217395597846788 1 1
0.338773299920582 0.318236454392538 1 1
0.239234695702104 0.220535551359142 1 1
-0.168588464654071 -0.158660811277252 1 1
-0.0105073452599992 -0.0120193427717379 1 1
0.0763909639048714 0.0753447437164352 1 1
0.515669454543575 0.485839780653075 1 1
0.0383607192726304 0.0380996448223626 1 1
0.515653414965534 0.492548497470945 1 1
0.0212178908838738 0.0267870953099605 1 1
0.0114980727179137 0.00381989892738895 1 1
0.132323383912697 0.130586274104594 1 1
-0.0879357986736496 -0.079294292295529 1 1
0.433973973829168 0.41609005917531 1 1
0.139555962702498 0.134529162738064 1 1
0.295159344642632 0.28577463963815 1 1
-0.000961415506894547 -0.00906116008387794 1 1
-0.247557586990519 -0.240171676325927 1 1
0.32870647935007 0.3128102613058 1 1
0.412536191094316 0.406964546851428 1 1
0.626887110869606 0.597602230867015 0 0
0.209516187847776 0.200096499608458 1 1
0.468917132828841 0.446904434754267 1 1
0.12258707286109 0.117784465478612 1 1
0.235271131346887 0.225772974588018 1 1
-0.150206839391139 -0.143811392751473 0 0
0.0831058592904002 0.078661877301914 1 1
0.179041141997142 0.171022896992626 1 1
0.196165033889322 0.177873438361077 1 1
0.285955604041948 0.26242587665432 1 1
-0.0562612988980347 -0.0618123702729252 1 1
0.0179395009877112 0.016621387325076 1 1
0.277765088710101 0.26000289043341 1 1
0.644865091243974 0.612828443876527 0 0
-0.00999098246829708 0.00367483728685511 1 1
0.225209545082637 0.217773813306693 1 1
0.226864806601791 0.215121999130145 1 1
0.386317054290113 0.364858332485472 1 1
-0.334991820408434 -0.323037148089352 0 0
0.334411936002806 0.32127943661331 1 1
0.219630304598277 0.220670960938221 1 1
0.202024642512799 0.185297345693049 1 1
0.368090337798215 0.35519444943885 1 1
0.240020894370009 0.223047674787082 1 1
0.00816353512803983 -0.001056015808807 1 1
0.120562768006833 0.113926160075154 1 1
0.45537219126722 0.427345014129151 1 1
0.439765340618665 0.405679979833032 1 1
0.290497116392994 0.276091077641889 1 1
-0.0905950224684188 -0.0795091466529874 1 1
0.402269392316408 0.383822994156421 1 1
0.0781766440883355 0.0779690673990953 1 1
0.0670665468557933 0.0646466167462618 1 1
0.311119357395783 0.288382265443024 1 1
0.355304470420007 0.343408123977604 1 1
-0.00984996745473202 -0.0074817382614534 1 1
0.646560898784402 0.61682856757487 0 0
0.204684203637817 0.195014950305555 1 1
0.142315491913818 0.132804492732423 1 1
0.470265886689285 0.446414409199658 1 1
0.32039897279995 0.306064214830155 1 1
0.274054158313454 0.268817253482629 1 1
0.0332406990937908 0.026654910514041 1 1
0.574702238114722 0.551883311549407 1 1
0.118781435228667 0.104152205777693 1 1
0.471224254089969 0.447308372672258 1 1
0.0700910805901146 0.0625809956643867 1 1
0.487653202618713 0.469335476440148 1 1
0.106439089919922 0.100933719905058 1 1
0.446213950200632 0.427673640918937 1 1
-0.00639425287141115 -0.00521755560456988 1 1
0.187465560559572 0.180459272916871 1 1
0.673271108920488 0.649384526853648 1 1
0.238158032579055 0.210269259079882 1 1
0.00192474704990979 0.00253003023581013 1 1
0.70823271825374 0.67497650398568 0 0
0.478568368422514 0.455069315306484 1 1
0.368667076770363 0.346940936315222 1 1
0.111048615640294 0.105832387793007 1 1
0.255641906291583 0.242093430593348 1 1
0.712964811518973 0.668761259836501 1 1
0.000758541288893275 -0.00261441867584418 1 1
0.770551530248264 0.730318260793487 1 1
0.026298161003744 0.0352807397738373 1 1
0.305946038497051 0.296080605104762 1 1
0.0863370852104287 0.0800997028722348 1 1
-0.165903963164126 -0.14707860285317 1 1
0.140883009619052 0.129193860351261 1 1
0.172199536586201 0.158812830104765 1 1
0.532879403802952 0.506491250314149 0 1
-0.0228714223970711 -0.0204447731287513 1 1
0.435673624736103 0.411147594471106 1 1
0.197922816994756 0.181342622552276 1 1
0.132483949269198 0.123477948180058 1 1
0.46383945283529 0.449840267521394 1 1
0.299053394299962 0.28887576617183 1 1
0.0972709201820969 0.0915405095690314 1 1
0.43312727347744 0.414592265444666 1 1
0.500693179193886 0.46898563225022 1 1
0.297915710512134 0.283627281099914 1 1
0.421435280320116 0.397536882960533 1 1
-0.00777216415305269 -0.00404358694139196 1 1
0.193570855127877 0.183887124246299 1 1
0.255322908405447 0.2452410643365 1 1
-0.187813733859095 -0.18000306207517 0 0
0.16158323692465 0.157665900384935 1 1
0.648160236511248 0.620147851568989 0 0
-0.0986343567926042 -0.0949341727295584 1 1
0.496772191395374 0.463502377009703 1 1
0.559729339670945 0.536056843189648 1 1
0.478691121018484 0.450459216258698 1 1
0.323812654140742 0.302494691545682 1 1
0.376735281397068 0.360779584185254 1 1
0.514031486540897 0.488456690847768 1 1
0.146396271359547 0.136086641167423 1 1
-0.350529607948838 -0.331385851093486 0 0
-0.125525107407694 -0.121278603644869 1 1
0.453197022608915 0.443456670619051 1 1
0.00413073481507352 0.00474163860389651 1 1
0.330398691829559 0.319957079339216 1 1
0.10558011378935 0.0986485812168595 1 1
0.405080214933365 0.388318222644539 1 1
0.135579190035493 0.129413911969719 1 1
0.148849867409472 0.14405605797758 1 1
0.281188190571332 0.273932379825913 1 1
0.173497749978243 0.165210255241048 1 1
0.469030356767414 0.443847715000366 1 1
0.274597666009515 0.264518673052679 1 1
0.361419339365189 0.351974680789204 1 1
0.00546729989354297 0.00503637772259861 1 1
-0.0619691615288874 -0.0629889936774027 1 1
0.150695859802843 0.144030090973308 1 1
-0.0997440348568153 -0.0937547353387277 1 1
0.410629746945641 0.389794267918475 1 1
0.202739671587786 0.174429842929435 1 1
-0.142714188575481 -0.142639901933419 1 1
0.332091823094688 0.314613379043107 1 1
0.4400005894495 0.421678233842829 1 1
0.287301550742434 0.284324805273769 1 1
0.173977184647279 0.157446337453573 1 1
0.619677486203694 0.584167590525283 1 1
0.384603901692792 0.361025296240007 1 1
-0.00329654375869316 -0.00300312856598916 1 1
0.559845757986045 0.534623651589694 1 1
0.589252848583756 0.554308259416339 1 1
0.14064692331215 0.131441340242719 1 1
0.136831010697707 0.123890896454371 1 1
0.329758772039462 0.315226087251243 1 1
0.41551007412817 0.399317831516986 1 1
0.292225979325466 0.27823497961911 1 1
0.0781789993721033 0.0813546946245045 1 1
0.214363707104661 0.205778547416251 1 1
-0.132773585671773 -0.126266209274815 1 1
0.171575888620221 0.1597903636508 1 1
0.189864700955308 0.182253948017618 1 1
-0.00103086914438731 0.000923551703344869 1 1
-0.0556189376786357 -0.0540356561623035 1 1
0.320440582168749 0.292247800939931 1 1
0.430634146543642 0.403587229233211 1 1
0.0144664520906088 0.0113362263313747 1 1
0.117665258038661 0.11458482172961 1 1
0.0585141808840113 0.0637705471974509 1 1
0.274914810572192 0.255872744627051 1 1
0.152764221525393 0.140753159276639 1 1
0.295933182726732 0.281198554584421 1 1
0.346779175259245 0.327086951562854 1 1
0.316377975046745 0.302104489065112 1 1
0.128057230329085 0.116763564540093 1 1
0.0444043261307598 0.0409541925657875 1 1
0.567852567223056 0.54181249102199 0 0
0.192478128940658 0.18013110239403 1 1
0.110073273747474 0.110667639970783 1 1
-0.108988375803625 -0.107434664751368 1 1
0.0290919848034972 0.0334463835371706 1 1
-0.0494875587459664 -0.0445606019619338 1 1
0.302704742093824 0.291347128769687 1 1
0.170604546228801 0.177001288327821 1 1
0.76173282917657 0.718822348214358 1 1
0.213698944279961 0.198164060737622 1 1
0.317046614490807 0.305460098530057 1 1
0.193994661417385 0.180179110310548 1 1
-0.0815277579484729 -0.0782522777593722 1 1
0.320603364980385 0.304168597317135 1 1
0.191814377320707 0.194028864977086 1 1
0.100520956069644 0.0876237853442677 1 1
0.187612320237191 0.180419398620424 1 1
0.264377084250298 0.252448999245884 1 1
0.388115582415092 0.372770801641593 1 1
0.464090018160307 0.439978397497655 1 1
-0.12874696532492 -0.125197477938459 1 1
0.233134626763916 0.220965652383916 1 1
0.0545795791302559 0.0516878365005322 1 1
0.344678794836314 0.326196776070375 1 1
0.00809502358167863 0.00724352529354119 1 1
-1.56604838252444e-05 -0.00455173633222972 1 1
0.270584279837525 0.247316977885448 1 1
0.358993582861934 0.337870822296465 1 1
0.107670115800216 0.0941332633587178 1 1
0.591323470214856 0.564247264215795 0 0
0.236151984196796 0.225502845847331 1 1
0.22405974328454 0.210098045889337 1 1
0.0947662104545901 0.0922929762433323 1 1
-0.0709338548163654 -0.0626561068598482 1 1
0.334774991222954 0.321511877341993 1 1
0.229779333280765 0.219820471808016 1 1
-0.193293454733917 -0.166805849304123 1 1
0.115701684969581 0.112954327032392 1 1
-0.106627124404639 -0.106922443382374 1 1
0.38656200277861 0.37084757087415 1 1
-0.0412577836916416 -0.0385020201601085 1 1
-0.233454443512737 -0.22157057069957 1 1
0.49931189588104 0.480248111945175 1 1
0.0478454511472284 0.0599790941732392 1 1
0.235147253212535 0.222703330519132 1 1
0.156969142835802 0.149927055643103 1 1
0.285495917247775 0.270815745740772 1 1
0.486100650098076 0.465209567928778 1 1
0.343957904716062 0.326207022783886 1 1
0.434518918687904 0.416102767980223 1 1
-0.0228522186886895 -0.0241424232125725 1 1
-0.082209828900433 -0.0795076231607242 1 1
0.128908560105052 0.122063364031115 1 1
0.556535034146672 0.528433933151747 0 1
0.719249819889958 0.682951574370646 0 0
0.541612755225459 0.515954562915657 0 1
-0.0239286703274337 -0.0227734318632054 1 1
0.285601862164684 0.279983159365256 1 1
-0.15210147672895 -0.142041544655734 1 1
0.240232492363209 0.228618195187114 1 1
0.200112120552915 0.192837121399588 1 1
0.0526694326967032 0.0456567968586437 1 1
0.282951217778173 0.264002860267981 1 1
0.0586762153890463 0.0579562429688495 1 1
-0.0390615201138466 -0.0377550535977665 1 1
0.0903507842166206 0.0869190001785902 1 1
-0.0996598951563705 -0.0925808030576381 1 1
0.217254894780408 0.207589874065985 1 1
0.0366853374181081 0.035539627057529 1 1
-0.0582051916217793 -0.0438957659067033 1 1
0.334079506929795 0.321251361048226 1 1
-0.00527625580549897 -0.00511249268403586 1 1
0.247027565215769 0.236086028280942 1 1
0.316977362803027 0.306459722738095 1 1
0.277747754438226 0.265978375751528 1 1
0.022954638323122 0.0153634961423186 1 1
-0.0402706878824914 -0.0412649877684271 1 1
0.0567073086862819 0.0504130171265167 1 1
0.0421520073572171 0.0411420752457624 1 1
0.527523093390964 0.503036660854863 1 1
-0.187852563888415 -0.179856366089689 1 1
0.241676010419693 0.226819233466609 1 1
0.0661569516463006 0.0678013379362111 1 1
0.257699587665228 0.250216250104116 1 1
-0.244635164162893 -0.238080128721186 1 0
0.302523126258868 0.28478805805543 1 1
0.404519701328356 0.38945030424406 1 1
0.387099796456622 0.36676919780509 1 1
0.152475135396074 0.143833336684173 1 1
0.590672064953313 0.560927177377395 1 1
-0.0240447075699441 -0.0198057992070463 1 1
0.286532161125793 0.271408103710554 1 1
0.679627191668021 0.644971108368549 1 1
-0.155176400185478 -0.146737859437414 1 1
0.385772681028383 0.366909184484869 1 1
0.456467065169711 0.433910920364569 1 1
0.0736910890717729 0.0723243375233439 1 1
-0.0101200309867114 -0.0159009126265788 1 1
-0.220454732488795 -0.198093634912169 1 1
0.511799785489446 0.491451392912487 1 1
0.288000799656997 0.268260138401721 1 1
0.141767442420283 0.130186249759789 1 1
0.135371196719543 0.128042149075452 1 1
0.228936589219359 0.225959696491774 1 1
0.268348267926078 0.252108397277328 1 1
-0.21000363769446 -0.190210141376899 1 1
0.0660181703592474 0.0713730209592436 1 1
0.0612245011930658 0.0538820191833438 1 1
0.49562101508689 0.468911700269759 1 1
0.393984023142514 0.372341640840535 1 1
0.366378629316648 0.334741805512913 1 1
0.55870186984046 0.530503162372256 1 1
-0.294790793673795 -0.28148060804749 0 0
0.404513576454098 0.384213024316805 1 1
0.439636716785161 0.421378579880064 1 1
-0.155313389671313 -0.145811036892875 1 1
0.418495179282374 0.405198525819629 1 1
-0.0405570139653886 -0.038703174214089 1 1
-0.19980271951636 -0.190269333050502 1 0
0.225074991408642 0.206630111964632 1 1
0.47735174418936 0.462089768824197 1 1
0.39419556201305 0.374493463890978 1 1
-0.0782693422492037 -0.0761596230846222 1 1
0.176953852584303 0.165405879875193 1 1
0.34174249539825 0.341311636973264 1 1
0.0137577715041681 0.0215779235456705 1 1
0.226689410900827 0.219286668970895 1 1
0.0459181250759243 0.0435801188366491 1 1
0.0869717824909707 0.0847387281968133 1 1
0.37974025035801 0.363733752483997 1 1
0.173634034769951 0.168436799532377 1 1
0.241078767852373 0.230333507096802 1 1
-0.208588127053852 -0.193701544104701 1 1
0.118386003344572 0.108997026078799 1 1
0.302516402101122 0.28560469989466 1 1
0.536489775045841 0.502373506538755 1 1
0.291701961947121 0.286707575166284 1 1
0.0028991248008195 0.00087547139455163 1 1
0.345849614874574 0.337767181415307 1 1
0.0673965761703404 0.072837662010378 1 1
0.210290355091364 0.196636469635758 1 1
-0.270134510282336 -0.266192383122531 1 1
0.374674067462249 0.358959433053759 1 1
0.120748958299655 0.111222960719805 1 1
0.22032445380692 0.211136624508716 1 1
0.515268704175994 0.492973896233956 1 1
0.187789932266807 0.176411959859511 1 1
0.211484988697641 0.200472535589642 1 1
0.360270535820464 0.342458433000419 1 1
0.212522158280127 0.202982705044016 1 1
0.0197042317727817 0.0177197567868288 1 1
0.437766139892466 0.423252712942677 1 1
0.567435523808436 0.530639104848311 1 1
0.651765644701943 0.614251099688128 1 1
0.45324214218517 0.432868790508979 1 1
0.0708062380623119 0.071043928401454 1 1
0.600386337569081 0.572956361565762 1 1
-0.0716199030100125 -0.0732848969222036 1 1
0.283368650732483 0.262844782324797 1 1
0.138420898605465 0.13843664397356 1 1
0.123047673943452 0.118358511908197 1 1
0.631979688758321 0.599156891992763 1 1
0.655481570552584 0.639612591382306 1 1
0.139448522225676 0.129014268772437 1 1
0.378848440405291 0.361571260744556 1 1
0.298322807739894 0.281604284898337 1 1
0.0924769489911492 0.0940106858623899 1 1
0.0831280485573672 0.0857360684824258 1 1
0.413089764080818 0.379759461325029 1 1
0.180605629452804 0.172696550571681 1 1
0.00741540281837998 0.00503008795286024 1 1
0.521310827786795 0.494000979216419 1 1
0.140419627432005 0.130083355576612 1 1
-0.0640623092109037 -0.0545296739250186 1 1
0.31519274723792 0.30346779687748 1 1
0.303300169552973 0.287625453616843 1 1
0.308767476471404 0.305952729774699 1 1
0.0567348580514845 0.0490481880378495 1 1
0.349051309316856 0.332426787765137 1 1
-0.021901441885038 -0.0178836381888219 1 1
-0.108612663231484 -0.108911276876364 1 1
-0.135379402057801 -0.135705775909351 1 1
0.315279707359122 0.295102699878587 1 1
-0.136689445017047 -0.11858934371722 1 1
0.29256907574076 0.279156534918346 1 1
0.0882755758156846 0.0778761861213161 1 1
0.0229369153272686 0.0244880784634485 1 1
-0.119599632198161 -0.116666653508272 1 1
0.335607195293765 0.320330234392745 1 1
0.0739362621397463 0.0723518944839036 1 1
-0.0610875210114756 -0.0511343256902099 1 1
0.258881654755665 0.250558154742474 1 1
0.120297672014369 0.123982478022026 1 1
0.30612229122319 0.292244513954234 1 1
-0.374102409208722 -0.373236699921508 1 1
0.267677310642332 0.264098213723897 1 1
0.456344992304325 0.440979190171947 1 1
-0.101113726638232 -0.0964206210882445 1 1
0.440429550896327 0.4162724891481 1 1
0.220885863406458 0.211579276826952 1 1
0.224923790187364 0.217306438929765 1 1
0.324617779989568 0.309428366731303 1 1
-0.201660677163971 -0.188760430295518 1 1
0.543227859341616 0.515074669300073 1 1
0.2234476396656 0.210831066511606 1 1
0.369635715297224 0.349310729576788 1 1
0.400770097490946 0.387257920208024 1 1
0.300560107592946 0.299354878128813 1 1
0.353087104511846 0.333618894472683 1 1
-0.247637265805622 -0.230369642362575 0 0
0.0605200053867918 0.0557072562743303 1 1
-0.0961830370542894 -0.087215941715156 1 1
0.391895838438531 0.363152152980079 1 1
0.25503180936736 0.246018481590841 1 1
0.355784886202253 0.342160300933693 1 1
0.0971804078922796 0.092177302894889 1 1
0.108687219653332 0.0997012906818205 1 1
0.114077353719035 0.108555598856182 1 1
0.231077001224209 0.219803749373325 1 1
0.335175536804835 0.32210869508223 1 1
0.0978319413092013 0.0882785074103616 1 1
0.165944112173067 0.145250215496623 1 1
-0.216739369157354 -0.211129022058934 1 1
0.326992834705849 0.309255584017204 1 1
0.414118737678213 0.394648465553729 1 1
0.103355807163151 0.100033912338473 1 1
-0.0594331061331627 -0.0617437801121776 1 1
-0.0400197173899844 -0.0305954463629017 1 1
-0.118911628336156 -0.114420588645606 1 1
0.224783806726219 0.209430944091649 1 1
-0.216731281215837 -0.21293840998604 0 0
0.51888834343163 0.486081917751555 1 1
0.219655509949015 0.212451623600213 1 1
0.304738034762113 0.293995254453389 1 1
0.313852622816666 0.29622608980852 1 1
-0.0217159846923702 -0.0219957955703023 1 1
-0.0196530706142017 -0.0259548964819972 1 1
0.709906866502735 0.670136589838987 0 0
0.0321258746806387 0.0288705354705581 1 1
0.340736883402067 0.325788826549564 1 1
0.417150915805619 0.403423447244052 1 1
0.132070099184886 0.129221698804249 1 1
0.281035514115507 0.262790909672213 1 1
0.339905842390439 0.321638633181348 1 1
0.548693286710823 0.523304337554449 1 1
0.437789257213251 0.418990555223557 1 1
0.1713588707873 0.16372754592377 1 1
0.148493160003093 0.133039480219948 1 1
-0.125360643264343 -0.117419213392247 1 1
0.205162306694596 0.194242017686331 1 1
0.724358015240738 0.686753645148309 0 0
0.251883049988471 0.246066804286841 1 1
0.212838313563772 0.205416143461577 1 1
0.0997254628861472 0.0950943776360673 1 1
0.481642245316537 0.456469087721619 1 1
0.183451372869765 0.164771749138801 1 1
0.193716675110829 0.183060700533014 1 1
0.371203935812706 0.354949467077654 1 1
-0.0422589203666471 -0.0411208735112414 1 1
-0.0162072643972488 -0.0256176477348202 1 1
0.740688984144594 0.702977120528485 1 1
0.217112403861517 0.205709052278193 1 1
-0.0907150153671614 -0.0912226736356924 1 1
0.348647082747463 0.336049941415392 1 1
0.635735574667089 0.608055528052425 0 0
0.187525371734582 0.178262596492294 1 1
0.622339362108779 0.589763946761933 0 0
0.150686824737049 0.134276722301072 1 1
0.113663929064802 0.108273816837411 1 1
0.388232505855105 0.365622825223843 1 1
0.395429108850888 0.37563342961648 1 1
0.305116994475765 0.294799869557421 1 1
0.113937316019996 0.115304464022574 1 1
0.287407811095234 0.279866445733229 1 1
0.431375374885849 0.418268106018476 1 1
0.121967480037539 0.117431870349188 1 1
0.0116755205297755 0.014680078959634 1 1
0.199594520623021 0.207603079297358 1 1
0.152817407493033 0.147078179605222 1 1
0.206907023417652 0.206381320128388 1 1
0.18361228520236 0.174641191935625 1 1
0.311089143067861 0.291953921934271 1 1
-0.0514777396201174 -0.0494667289411524 1 1
0.0584411475855031 0.0602501202869582 1 1
0.584848396893352 0.560813967955417 1 1
0.0335795596938416 0.0329334333878077 1 1
0.0514284733262598 0.0444157338920316 1 1
0.27764754660157 0.265286690298497 1 1
0.191918254879002 0.179918497578402 1 1
0.327995586641651 0.321589858126878 1 1
0.239640685016912 0.230584097320237 1 1
0.571588507546351 0.538497886828043 0 1
0.00162204929108717 0.0108121981083035 1 1
0.471464905361338 0.442311273659506 1 1
-0.128225061364102 -0.123518525099981 1 1
0.316414416555729 0.301248876106708 1 1
-0.0133217092598417 -0.0112778845307743 1 1
0.374951024462305 0.359074291556944 1 1
0.392371600263141 0.37095501104635 1 1
-0.105088441816237 -0.0963442999083336 1 1
0.254203914414701 0.238242863753836 1 1
0.109555102359531 0.104141862701426 1 1
0.329838873397081 0.321238253425336 1 1
0.138142756568505 0.132764845189401 1 1
0.550024752045823 0.525464784591406 1 1
0.137839837194515 0.132166862099926 1 1
0.0946753500788571 0.0808185564145865 1 1
0.0419993998984863 0.0447522015686598 1 1
0.235419289544913 0.216783727894898 1 1
0.4290100385663 0.407976606577127 1 1
0.014354886557779 0.0163061189489466 1 1
-0.010594280862065 -0.0106768106285571 1 1
0.22653769573558 0.215832317939545 1 1
0.503152209506335 0.477541751232777 1 1
0.501599364467179 0.483114599130415 1 1
0.459614046732281 0.440990129456017 1 1
0.119812887844339 0.112398208746588 1 1
0.203128439220959 0.196291379436137 1 1
0.360163725479498 0.340626671601317 1 1
0.0445045661846512 0.0474891376924072 1 1
0.096629213501746 0.0851764488188474 1 1
0.182345484764684 0.169066436909958 1 1
0.161522902141697 0.145280449206237 1 1
0.375810703226207 0.361080389965649 1 1
0.476709851310787 0.456904607792002 1 1
0.237054119092826 0.225931395773879 1 1
0.37705366219214 0.359133591656867 1 1
0.197303315129979 0.188242221875888 1 1
0.272578134769424 0.247226638540046 1 1
0.559652099172078 0.530956971381925 0 0
0.179437077861843 0.177170379396149 1 1
0.0488561374682143 0.0535137786248503 1 1
-0.0615295795989487 -0.0571401728560383 1 1
-0.0315398502424765 -0.0270244250755527 1 1
0.297992495145624 0.276778456462352 1 1
0.11254791878094 0.107811828704135 1 1
0.240942910853857 0.226483116945591 1 1
-0.252089236780587 -0.23652276827264 0 0
-0.115077879104135 -0.0970379958557278 1 1
0.0451686692488279 0.0444350466241696 1 1
-0.0941843491510869 -0.0929873435571715 1 1
0.162959221554085 0.153149967356596 1 1
0.0803866094807444 0.0790847545151009 1 1
0.0727472568420938 0.0586412591759157 1 1
0.137220317824581 0.116810275624045 1 1
0.311301031933875 0.290718957353675 1 1
-0.0334820729005368 -0.0239104672708543 1 1
-0.217706176600461 -0.201399203769165 1 1
0.14572563782848 0.137501453602681 1 1
0.431459741218135 0.413818643995476 1 1
0.42783527619856 0.406540507717842 1 1
0.221785530269532 0.206817185278373 1 1
0.567845557218406 0.550371608564972 1 1
0.454858010972048 0.425496055329137 1 1
0.0760853477581624 0.0715751854676467 1 1
0.341695518536255 0.324467988876285 1 1
0.21495050384971 0.199327714635636 1 1
0.403502614561269 0.380765579184802 1 1
-0.256227730488427 -0.240464620644385 0 0
0.384896860491262 0.365730200849912 1 1
0.119025520518791 0.121910927863134 1 1
0.094295216578659 0.0954819019621533 1 1
0.114613390714548 0.110094675228602 1 1
0.159939383462865 0.15230412449256 1 1
0.337302513736896 0.325679497553694 1 1
0.116904053098485 0.107283561555758 1 1
0.527156580543055 0.494403407308429 1 1
0.126912761876181 0.138163373617069 1 1
0.196702329228989 0.182925948569207 1 1
0.384053134127087 0.364489898500343 1 1
0.164252835892206 0.160338894761892 1 1
0.554715681419342 0.524723717968688 1 1
-0.192512259374413 -0.177613807867223 1 1
0.319105197564686 0.310331954990927 1 1
0.246872812133282 0.233595745701677 1 1
0.335060117965969 0.331453189533686 1 1
-0.0570861282660425 -0.0551963435880474 1 1
-0.416565469945623 -0.394911994750975 0 0
0.0152005632341288 0.0162358028564696 1 1
0.08531844481685 0.0848920144410411 1 1
0.366435753083434 0.350351685435441 1 1
0.268906947776611 0.250388278833672 1 1
0.0603347758792417 0.063965755557648 1 1
0.00429880989561866 0.00621887178245053 1 1
0.140141021052626 0.123751958580416 1 1
0.344358841056909 0.321319710437086 1 1
0.243965486852182 0.241621596660394 1 1
0.161097960358629 0.154683566503182 1 1
-0.0855684318918862 -0.0767951135496603 1 1
0.719966880810537 0.680878995967633 1 1
0.541466981709723 0.513733502488147 1 1
0.242610306776497 0.227394199894975 1 1
0.00688644616146342 0.010890083180141 1 1
-0.0399035660224773 -0.0632044002492931 1 1
0.19087057780269 0.188587194713687 1 1
0.257660511114017 0.248608925256685 1 1
0.0821224831414114 0.0752586472875672 1 1
0.116293436621552 0.111251220822662 1 1
0.18856379889598 0.177824980592302 1 1
-0.071753373383283 -0.0684576658721663 1 1
-0.104777598446204 -0.102924519122414 1 1
0.142247544471011 0.134999326528508 1 1
0.118582972340579 0.110987913859326 1 1
0.131555290175146 0.123332773445811 1 1
0.39564608845848 0.375818223360024 1 1
0.169753463332524 0.167516809986969 1 1
0.338728139025223 0.318284475408419 1 1
0.216146481410452 0.205227869330868 1 1
0.0305919320412178 0.0297189427421779 1 1
0.0980408380867387 0.0932844409669506 1 1
0.0856577931073645 0.0764118195816725 1 1
-0.339085734850123 -0.330474949510345 0 0
0.553594657909438 0.511972428864685 1 1
0.125804923481174 0.120985709544537 1 1
0.082977883908722 0.0732694824185884 1 1
0.193892301179617 0.188492335625341 1 1
0.0190656456470775 0.0203292320591295 1 1
0.17524458618438 0.156455046028563 1 1
0.360949280290382 0.346248947204922 1 1
0.474659515335061 0.452243760561099 1 1
0.287933385651193 0.275032909192208 1 1
0.217944242548032 0.214015784073531 1 1
0.417212934214036 0.385165714604525 1 1
0.416660829026771 0.393786969372808 1 1
0.200804201587307 0.199248497418238 1 1
0.138203978655377 0.134794078089714 1 1
-0.509306296365667 -0.483693378623449 0 0
0.0606385050284859 0.0577134395353257 1 1
0.150885038876326 0.14581116400242 1 1
0.403222897644664 0.388588437366968 1 1
0.626047828296533 0.590060376018712 1 1
0.339548372890207 0.319265288154667 1 1
0.198661274790063 0.201715499052111 1 1
0.548102712787612 0.51579127838785 1 1
0.163260522810986 0.155575884323421 1 1
0.0672974748626818 0.0712448028782178 1 1
0.171258249054235 0.16317686797112 1 1
0.397321805628384 0.363295686452232 1 1
0.0600556348690842 0.0652147171485441 1 1
0.133324161709431 0.134364505832311 1 1
0.20274752970576 0.205570577737138 1 1
-0.1048694925697 -0.0917942718094938 1 1
0.289203561605639 0.283897719119653 1 1
0.0649969314850471 0.0637281538200418 1 1
0.250290759370745 0.236087867072981 1 1
0.18158427500256 0.165416533520983 1 1
0.3209036490376 0.326214206251266 1 1
0.128415567731448 0.115508647502593 1 1
0.445027183110519 0.421979097345689 1 1
0.212211838050027 0.199793823832021 1 1
0.00932986024284006 0.00948219595355464 1 1
0.222481159883283 0.214788787049508 1 1
0.002642055112019 0.00285044379754412 1 1
0.407724715651666 0.392500755810007 1 1
0.2785629684072 0.268130670802027 1 1
0.0652617440748909 0.0695656729957621 1 1
0.198048759120284 0.187945796610686 1 1
-0.10842651035167 -0.101296404160498 1 1
-0.0251976983255372 -0.0233148601772529 1 1
0.12907142695713 0.110138767743116 1 1
0.478406132569263 0.456676044204338 1 1
-0.0697435770208409 -0.0648353250702132 1 1
0.0165621549011775 0.0127193860183525 1 1
0.338740802624894 0.325607953321454 1 1
-0.111027403305076 -0.103631910710465 1 1
0.228441042145664 0.228034049292758 1 1
-0.00861473216089328 -0.00225353256311114 1 1
0.416470685456051 0.39533411248882 1 1
0.157215106199752 0.155974049908701 1 1
0.523374215307459 0.49553129773422 1 1
0.462529432718582 0.428149660749317 1 1
0.116168967743052 0.116391146369924 1 1
0.407228467078798 0.388663586385152 1 1
0.121785580558962 0.123328198188813 1 1
0.248144812695964 0.233629174325738 1 1
0.412137530168504 0.396514986830002 1 1
-0.273442826195946 -0.254837986818184 1 1
0.156257967823521 0.15408315933684 1 1
0.267445226454919 0.256714844243132 1 1
-0.147860340442897 -0.147124376588328 1 1
-0.00386443603043589 -0.00594640018533058 1 1
0.446775811713524 0.424813019531324 1 1
0.345204535811445 0.333265574447491 1 1
0.15290264549134 0.145519334269532 1 1
0.161996270881469 0.163119190640957 1 1
-0.152709703198204 -0.141991462538606 1 1
0.0215731567982197 0.0194734388884728 1 1
0.797564707441834 0.759644833213241 0 0
0.0594164749843954 0.0553114041935531 1 1
0.369516786152156 0.353318666124522 1 1
0.363091765635941 0.344741373117883 1 1
0.543485717965495 0.518939746860372 1 1
0.459798333492395 0.424542834533749 1 1
0.238054941179264 0.22652349807236 1 1
0.351097190606466 0.335799267237131 1 1
0.484800932977131 0.465502249686701 1 1
0.258094432607643 0.247039482369178 1 1
0.43687551109109 0.417192391456988 1 1
0.473953452056278 0.458762270709725 1 1
0.12218694247582 0.116044497164788 1 1
0.230298008502905 0.216603062598618 1 1
-0.277221796732475 -0.265049968235686 0 0
0.40133614623916 0.38584839095913 1 1
0.101402748847524 0.0983981050331536 1 1
0.12573740051303 0.109981946524496 1 1
0.0352751445048953 0.0404834734802331 1 1
-0.105148007987663 -0.101652806806757 1 1
0.439613557226638 0.419237941028085 1 1
-0.0501040156423604 -0.0446109159692761 1 1
0.1600940680956 0.143656419861234 1 1
0.255660042736244 0.238017126498926 1 1
0.500286688268416 0.481364165169098 1 1
0.463398449316364 0.439197344238345 1 1
0.181156516122303 0.172124475032789 1 1
0.0321236363341713 0.0282849916105522 1 1
-0.00710853612472194 -0.0105410562008232 1 1
-0.207267881283707 -0.194556135050735 0 0
0.583674763105314 0.551102307731376 1 1
0.0096648870482678 0.0127092029514893 1 1
-0.109534034093482 -0.113302809444984 1 1
0.484914902329749 0.459601813892425 1 1
0.498397563151578 0.477055676945368 1 1
0.611418681699694 0.582060661591182 1 1
0.62835332604748 0.588079427522527 1 1
0.316684859248105 0.312372190265489 1 1
0.185998486708314 0.176336780400521 1 1
0.575005498139551 0.551239815403905 0 0
-0.0308414194018973 -0.0217952412714681 1 1
0.652615038054911 0.624567536526581 1 1
0.452829556665885 0.436936425752123 1 1
0.283202641687757 0.268916480308814 1 1
0.204569444664712 0.198358521404652 1 1
0.0446374789969654 0.0444085425262162 1 1
0.588021245305335 0.564813157971262 1 1
0.260697419231059 0.248454786515138 1 1
0.558334924955755 0.533711015735635 1 1
0.0757367784461052 0.0578417609193963 1 1
0.172206402033306 0.16802991905717 1 1
0.372133557229383 0.358884139068364 1 1
0.225847481699492 0.217006217023024 1 1
0.159597372505173 0.149399582941833 1 1
0.370337646491813 0.345646808177165 1 1
0.0797598164913906 0.0745717221139839 1 1
0.188022202362203 0.176778193673468 1 1
0.0959268425395878 0.0946388361782361 1 1
0.534584288473525 0.507880302389176 1 1
0.13305402974577 0.136224132948363 1 1
0.197930028097788 0.19725522420517 1 1
0.661145933944325 0.630575635081035 0 0
0.0958073253706489 0.0934571861063918 1 1
0.297308308328983 0.285397138081855 1 1
-0.0935527418302781 -0.0815005106225907 1 1
0.327029399535777 0.312524705618613 1 1
0.364127776868407 0.349743770784761 1 1
-0.21703338415003 -0.211940843082631 1 0
-0.195278654893854 -0.18104489558391 1 0
0.331533510717676 0.317937578037458 1 1
0.101972355995184 0.103749542404264 1 1
0.0932164217558838 0.0859236271102419 1 1
0.297474299248253 0.291515776900559 1 1
0.160713505505271 0.151704050708026 1 1
0.0963811335133305 0.0873595512251974 1 1
0.261553436324852 0.239998577345107 1 1
-0.177008750296391 -0.166146652232062 1 1
0.145663615432452 0.141470889758684 1 1
0.246468022727391 0.235080368214212 1 1
0.0250408266262783 0.033084671793434 1 1
-0.0753633514480911 -0.0794604808273856 1 1
0.450593492817377 0.431103790925205 1 1
0.15314006759637 0.144956829411268 1 1
-0.0765128979572975 -0.073881432008927 1 1
0.268101605807465 0.257657000256667 1 1
0.091051631224314 0.082359875443071 1 1
0.0362616541792748 0.0293736960747775 1 1
-0.0167756620872628 -0.0200353891120449 1 1
0.253527310950798 0.249774715440819 1 1
0.254721816852524 0.24465194492473 1 1
-0.0483225124041975 -0.0377047486179106 1 1
0.187171763776186 0.187032879619631 1 1
0.0365051030071556 0.0378576653417411 1 1
0.51112902734229 0.483174779715093 1 1
0.799943225710664 0.759393431904181 0 0
0.18038188432902 0.170005614241698 1 1
0.152431220379121 0.138252773550725 1 1
0.0544083619710184 0.0511663100606832 1 1
0.0474317227457664 0.0458998352119932 1 1
0.170497328137429 0.161715567767426 1 1
0.0937533945855431 0.0921807228863609 1 1
0.336350301975447 0.317406958173719 1 1
-0.0467324533610068 -0.0468331191995323 1 1
0.120336071026974 0.110325654315933 1 1
0.193108487089979 0.181570051819221 1 1
0.694581121902987 0.661396984206618 1 1
0.377905347305075 0.364945999005723 1 1
0.189281674037185 0.178970948211169 1 1
0.26947544432135 0.249705907395568 1 1
-0.168837982243626 -0.160619567311049 1 1
-0.127245580470952 -0.119158021767032 1 1
-0.0733382824922226 -0.0711676535779544 1 1
0.360426701679776 0.34763485667672 1 1
0.36757127359171 0.356725231079813 1 1
0.635444939037746 0.599472042581549 1 1
0.442293756015781 0.419026589999434 1 1
0.130985561030909 0.12477593254166 1 1
0.410853062878663 0.399801510838387 1 1
0.488516609276916 0.46513434705864 1 1
-0.285065931848054 -0.273297441783785 0 0
0.239461122018522 0.229879001435089 1 1
0.336623761110005 0.317995690273746 1 1
-0.0793050851942546 -0.0762118572237128 1 1
0.00777563303538831 0.00268568151486548 1 1
0.100232049231153 0.109290567034455 1 1
0.0216256275440269 0.0287361916436794 1 1
0.225669185024067 0.212488915463324 1 1
0.259250481075005 0.242806276879842 1 1
0.157354687676749 0.145789151140243 1 1
0.164330110847015 0.162044880982678 1 1
0.0333994508650184 0.0324882214260268 1 1
-0.0194010049679827 -0.0129253816696641 1 1
0.482013847799554 0.453126357841387 1 1
0.240281074811042 0.232584503036034 1 1
0.00898911954365086 0.00408470997558881 1 1
0.200947280371663 0.193335906121066 1 1
0.337059786957071 0.327190734086718 1 1
0.300684267513363 0.290435916504902 1 1
0.138921549982195 0.129153208507214 1 1
0.0767259902255605 0.0784646582940366 1 1
0.438747533701672 0.420892254793197 1 1
0.549580333711868 0.521294136818129 1 1
-0.0166704518671337 -0.0206038091723734 1 1
-0.0560092416440649 -0.0513639609133747 1 1
0.292012686444146 0.283172739249068 1 1
0.00460280698418306 -0.0227775280146092 1 1
0.269757333956548 0.269371630990102 1 1
0.458225499284654 0.438537762677314 1 1
0.0496152194663183 0.0485983086097055 1 1
0.400665285926152 0.379036565993859 1 1
0.146910510082627 0.135897460310783 1 1
0.522768612072558 0.491845789759414 1 1
0.339706311517709 0.329550009079706 1 1
0.0541430808918901 0.0558055583762567 1 1
0.178654664354739 0.167647677357787 1 1
-0.0629560865997668 -0.062226179929158 1 1
0.289772514653441 0.276045174905501 1 1
0.243801205622091 0.221105614655291 1 1
0.139490811208966 0.123694259700182 1 1
0.0265692887088178 0.0252155290758645 1 1
0.357229320659641 0.343356841324525 1 1
0.460285195203409 0.426007294663311 1 1
-0.0504085521685011 -0.0448995709452172 1 1
0.327266098585333 0.30679506708462 1 1
-0.0653155240435547 -0.0617890432234909 1 1
-0.173642068641317 -0.167070459814671 1 1
0.567638760564298 0.542876754084554 0 0
0.0764434393265393 0.0704678706815877 1 1
0.225841056496314 0.216076269173758 1 1
0.248197057847838 0.23857932038182 1 1
0.26584671512491 0.254849093473466 1 1
0.18246757592776 0.174421973916286 1 1
-0.164557714986949 -0.1138762994753 1 1
0.159971369457825 0.153905531061868 1 1
0.199849278139657 0.19296441539365 1 1
0.049932991007383 0.0474453518084451 1 1
0.209129107394414 0.198913284085039 1 1
0.2737840800677 0.257076690620851 1 1
0.142367556329183 0.139232213547167 1 1
-0.0795456744053466 -0.076645616448932 1 1
0.179232090299985 0.171195898326742 1 1
0.253689625219008 0.244722729316643 1 1
0.143146806301616 0.139538032164807 1 1
0.215684316573883 0.205106844884751 1 1
0.291000189630185 0.282654269639265 1 1
-0.0195100983264844 0.00506536352368079 1 1
-0.0205655164795659 -0.0237987458139337 1 1
0.154241558235912 0.143457570179276 1 1
0.394727634770959 0.405169810268314 1 1
0.102452384375518 0.0975156027783667 1 1
0.169082508013262 0.158560079116809 1 1
0.365553722492662 0.354611270869918 1 1
0.241782258144126 0.231429511420491 1 1
0.0607155088855768 0.0619447785275319 1 1
0.493590007784345 0.463074272595016 1 1
0.0750795464385222 0.0860729881495641 1 1
0.326743156635619 0.31767131266881 1 1
0.408667606579715 0.388853354842951 1 1
0.334323983042553 0.314384568877343 1 1
0.409798625693951 0.376265682429224 1 1
0.235034181674319 0.210067792518054 1 1
0.148866653665751 0.149625244841363 1 1
-0.178276259938222 -0.161739027072093 1 1
0.401845425452132 0.384530650941947 1 1
0.501008645194061 0.479442038633195 1 1
-0.0298942026090123 -0.026742605145069 1 1
0.532478722835086 0.509256493641646 1 1
0.563228736274975 0.529957352040827 1 1
-0.0167041765599311 -0.0197214949917706 1 1
-0.0964212541556734 -0.0913606865399484 1 1
-0.0876888519267908 -0.0779975834473107 1 1
0.018317814184812 0.019892714038659 1 1
0.0699321083175871 0.0680607845704513 1 1
-0.139873959322167 -0.127597017125031 1 1
0.00627446706024838 0.00235454931134629 1 1
0.164410622803914 0.161037850009236 1 1
-0.0160790496605241 -0.0196179862985793 1 1
0.167854893281328 0.159055599197586 1 1
-0.294018835059724 -0.286943372534649 0 0
-0.0500120414282308 -0.044284048354276 1 1
0.433362924465598 0.406195411448958 1 1
0.326259324189967 0.310856186811168 1 1
0.414297218389316 0.39426631389504 1 1
0.215295838153838 0.200827986755795 1 1
0.376715851690659 0.358620477459352 1 1
0.0718231085352408 0.063734844297635 1 1
0.583629264791863 0.549205923089068 1 1
-0.13077711185381 -0.131646254683842 1 0
0.222546897783756 0.216068706596327 1 1
0.204370459867199 0.195262064025948 1 1
0.277752901569364 0.264523570940331 1 1
-0.00443637917724939 -0.00216651135258394 1 1
0.546344836317287 0.509339011064428 1 1
0.308067310958244 0.300960660220078 1 1
0.210017895116915 0.193548974144992 1 1
0.0614744230147905 0.0553189681556535 1 1
-0.183039892061945 -0.169021594690256 1 1
0.208851051789738 0.190128297497297 1 1
0.47278812668131 0.453677124899594 1 1
0.0811942146048365 0.0783123719881453 1 1
0.162400663578387 0.157762943081984 1 1
0.304060168466401 0.290363068237252 1 1
0.303989828949713 0.290882533311068 1 1
0.293737094506242 0.275217460228883 1 1
-0.0791170957015823 -0.0715744437701514 1 1
0.411445565611792 0.38930182078298 1 1
-0.148659743819083 -0.142211951331486 1 1
0.211931529710618 0.204589731586843 1 1
0.0364280700788125 0.038926337002689 1 1
-0.0355410348030114 -0.0338468411913679 1 1
0.046370973453935 0.0406132571482396 1 1
0.316704983016712 0.298765221759042 1 1
0.780327246064067 0.739355099676457 1 1
0.171110939309338 0.175567806782269 1 1
0.221699184998628 0.213655865199718 1 1
0.27112765178709 0.256738021606841 1 1
0.547158868041347 0.520624954466313 1 1
0.330844061851195 0.308492012387467 1 1
0.00916154989803211 0.0103596334557261 1 1
-0.235871173197411 -0.232387079644761 1 1
0.391909131779118 0.370030137102942 1 1
-0.189399401993411 -0.183594610235342 1 1
0.295426982347704 0.278307508663824 1 1
0.0624181796055956 0.0622226678531185 1 1
0.133913010490026 0.126625403955192 1 1
0.503362564851397 0.477388721250871 1 1
0.030452986466648 0.0270432233546575 1 1
0.216058167497986 0.209432409200222 1 1
0.0877695572720834 0.0827997941021967 1 1
-0.0190510232062938 -0.0169858520842632 1 1
-0.07580094890387 -0.0746897226557487 1 1
-0.266176853790663 -0.251828977439375 1 0
0.247257461792529 0.232452415805887 1 1
0.18716471324637 0.182664542887564 1 1
-0.0286973836422021 -0.0278610561442192 1 1
0.353282336110984 0.332477988798636 1 1
0.461917349338206 0.438714860785203 1 1
0.145876340065244 0.137712153663638 1 1
0.115078863311791 0.103657063699378 1 1
0.0961513738989507 0.0846491438291439 1 1
0.462232874125143 0.445815439845915 1 1
0.447926034105291 0.423344278859133 1 1
0.404772761107332 0.38566847386602 1 1
0.487102227499345 0.473847869917398 1 1
0.153739787955138 0.137627747898939 1 1
0.300832873882583 0.289284218073495 1 1
0.588169492698477 0.555767646272413 0 1
0.279213187505728 0.253078488881404 1 1
0.300891530813387 0.290700123008688 1 1
0.199275139731962 0.190388177004612 1 1
0.128070740757132 0.117859825191153 1 1
0.011430919797803 0.0119768279419617 1 1
-0.0803457181149937 -0.0802349338796701 1 1
-0.346196403608133 -0.329510422953612 0 0
0.233412673260358 0.224223042064913 1 1
0.03638866016888 0.0369737258854687 1 1
0.266956443703082 0.25059711815594 1 1
0.0410017311688177 0.0389715316352029 1 1
-0.116397463674922 -0.10564016002529 1 1
0.149127541169946 0.143146842299121 1 1
0.289209227677794 0.272303934676674 1 1
0.163175888369563 0.15373870148522 1 1
0.215813233098498 0.204968417494779 1 1
0.349320246112746 0.334300443858328 1 1
0.273108851054202 0.276262070058267 1 1
-0.166386028017259 -0.164868289286833 1 1
0.300339465652435 0.287323526450742 1 1
-0.0541412945400922 -0.0477180410086503 1 1
0.0946611781588948 0.0932279960405412 1 1
0.173392708205794 0.164904823449232 1 1
-0.234305870937785 -0.223332901137207 0 0
0.106739020415875 0.103068161267637 1 1
0.310558031311314 0.302091912401679 1 1
-0.174814072277435 -0.168498233586092 0 0
0.0553861915159054 0.0525731860798403 1 1
-0.144376651035168 -0.140496650062537 1 1
0.533516518932998 0.512131113410622 1 1
0.148427569100091 0.135897034620127 1 1
0.397377271531471 0.377998313976076 1 1
0.242706053860082 0.223321215194126 1 1
-0.0956395039290044 -0.0907913777682654 1 1
0.323456821619398 0.307734855657879 1 1
0.196739905022519 0.183106291468926 1 1
-0.0624231165187354 -0.0622117827016969 1 1
0.160979368458617 0.155534421264928 1 1
0.222984676489369 0.210890718115155 1 1
0.242655778228147 0.233756172529058 1 1
0.0861845812219645 0.0850428739923029 1 1
0.299241275399748 0.296096012342212 1 1
0.0403357316542382 0.0398783588219415 1 1
0.161259116662685 0.156843266515803 1 1
0.308717019561516 0.295114228689159 1 1
-0.200570879285578 -0.195523724162524 1 1
0.114256638783698 0.101810844113165 1 1
0.333804286496224 0.314233703097396 1 1
0.417402383496427 0.390893864190894 1 1
0.292910428926211 0.28416781941831 1 1
0.246441327817067 0.227062368204089 1 1
-0.0456941197494418 -0.0207684792218664 1 1
0.101620929597784 0.0991269465834946 1 1
-0.221639972827018 -0.202485101395272 1 1
0.320764762953945 0.309379709143437 1 1
0.117787434508227 0.117201567323044 1 1
-0.0763032243219271 -0.0716987642258753 1 1
-0.0213630658509978 -0.0159133654415248 1 1
0.477701203609605 0.466275626903895 1 1
0.664723527028611 0.62285031328449 1 1
0.136539589841065 0.133693248036256 1 1
0.155431595270906 0.145245605369783 1 1
0.301404122049699 0.28748328144975 1 1
0.437705243469491 0.419797769161755 1 1
0.234878254007001 0.222454832523321 1 1
0.400169005413347 0.381315668186551 1 1
0.122810989331906 0.121215427511402 1 1
0.18059785082454 0.164732320043934 1 1
0.0361943209399308 0.0370317128152475 1 1
0.708276998475146 0.662213451875039 0 0
0.386645752545069 0.36572782379647 1 1
0.142748915108117 0.135668858793531 1 1
0.460853537309376 0.436724517040705 1 1
0.184021109486991 0.17556318287007 1 1
0.709404844660171 0.66327779576088 0 1
-0.0427777253972105 -0.040809188680762 1 1
0.0836794895730353 0.0816557422431544 1 1
0.131262830311812 0.129241583678069 1 1
0.045115926583186 0.0407566917551166 1 1
-0.158947105335191 -0.147656735392107 1 1
0.243668198982223 0.233361552019773 1 1
0.422161898686392 0.397508279822566 1 1
0.283768728997373 0.26796401437998 1 1
-0.0701500606953119 -0.0670340530906601 1 1
0.5327824296871 0.512084096737388 1 1
-0.115411699461283 -0.110611164999477 1 1
-0.0270165091330917 -0.0245655867563458 1 1
-0.0615615770430686 -0.0588160945453302 1 1
0.139493578095925 0.137693608109258 1 1
0.171235498151362 0.163391363865579 1 1
0.152630979531709 0.148834301777318 1 1
0.352805884025077 0.334666228693619 1 1
0.473889259523471 0.454372265423693 1 1
0.490943211124916 0.465686728710741 1 1
0.26123276532992 0.252835828437617 1 1
-0.150284778007937 -0.135906559594768 1 1
-0.152588977784765 -0.146561901166551 1 1
0.205815076534516 0.19837665294564 1 1
0.129527611451301 0.117421092348682 1 1
0.0328857685658139 0.0318258570445799 1 1
0.20320610461369 0.186739749083898 1 1
-0.135356421411198 -0.1173763791762 1 1
-0.130790839473198 -0.12284490058064 0 0
0.461582191406585 0.435075010961667 1 1
-0.0835319620744729 -0.0764463317651185 1 1
0.614068411487315 0.580043713019033 1 1
-0.335753425640682 -0.316707145502487 0 0
-0.148981991475566 -0.143068295546682 1 1
0.262428060034572 0.254715942554647 1 1
0.249500084918728 0.238870532057323 1 1
0.0253193054533427 0.0301046319639686 1 1
0.196986103665402 0.190285952603454 1 1
0.435807691484405 0.414827318587407 1 1
0.112818045901827 0.109038852486704 1 1
0.316631248437714 0.305557986059707 1 1
0.236327502747949 0.226339848099316 1 1
0.584846992359343 0.560355823710911 1 1
0.184797955772935 0.18494503718935 1 1
0.0182787068985149 0.0101995733377926 1 1
0.108080856354695 0.0968280734498862 1 1
0.185521159103243 0.172625332416385 1 1
0.22337935398234 0.213357991010167 1 1
0.0141254031258577 0.0235495660617288 1 1
-0.0838953250425097 -0.0845387854374328 1 1
0.220414835161597 0.20986730049897 1 1
0.0489913892540828 0.0485637507368362 1 1
0.520880235673811 0.497079348198798 1 1
-0.0839973461272134 -0.0853689034838233 1 1
0.301311116297552 0.286755064516285 1 1
0.212882277378562 0.201702911557408 1 1
0.53053874996156 0.515293660378083 1 1
0.0867420720185332 0.0885882887860134 1 1
0.118597749250011 0.112034571246564 1 1
0.225873405422988 0.219221281556176 1 1
-0.0895542295178674 -0.082489767128809 1 1
0.237988682682868 0.227836942756368 1 1
0.574449485817197 0.550381508481392 1 1
0.648429030411704 0.625787015779704 1 1
0.120404103788945 0.10761226980411 1 1
0.263891196414765 0.255943573395034 1 1
0.458347973328824 0.439348800635592 1 1
0.554298327513961 0.531487058668265 1 1
-0.0602268002636556 -0.0580947349734904 1 1
0.243688642286325 0.228342931073318 1 1
0.0958825707778975 0.0878395922175831 1 1
0.0798404246139958 0.0753679749118009 1 1
0.481872438500041 0.464436137077721 1 1
0.228333909041447 0.218699707637323 1 1
0.479021430352371 0.459027492318031 1 1
0.733589225935543 0.6967785270796 1 1
0.276569978797473 0.260748339377672 1 1
0.382214371238817 0.364070549668906 1 1
0.0487487141165231 0.0458841481858716 1 1
0.573698179178205 0.53885894643733 1 1
0.325168847964044 0.314072879284295 1 1
0.489034305856918 0.464079788544615 1 1
-0.256246637645301 -0.248161817564789 0 0
0.337430651017449 0.321538945349261 1 1
0.354745236468894 0.335663891449206 1 1
-0.228080569792552 -0.219965662410733 0 0
0.0336801746774244 0.0405564645890657 1 1
-0.0714714756662024 -0.0578645032901227 1 1
0.193993897931956 0.190922761498942 1 1
0.18486810762518 0.179138205034773 1 1
0.000878623858298965 -0.00096478935049703 1 1
0.123583598668623 0.120460786102042 1 1
-0.0466946257071476 -0.0425489984989571 1 1
0.0847762167697719 0.0808799224135972 1 1
0.368876588323276 0.341247147504677 1 1
0.266926477045173 0.254140036357668 1 1
0.449314964556146 0.430753030368243 1 1
0.475874327138712 0.451220809364532 1 1
0.117968083818469 0.113251757644634 1 1
0.200247656121988 0.194350477641378 1 1
0.501063544631893 0.487402046155638 1 1
0.17697367205657 0.175119087556856 1 1
0.312507890237576 0.298714696929543 1 1
0.330051734891394 0.317445090099523 1 1
0.543671614290999 0.516058340347214 1 1
-0.04311578593649 -0.0428954731305541 1 1
0.18518890021948 0.176865489842991 1 1
0.126659634319003 0.117737927797977 1 1
0.241528556392111 0.226692898263763 1 1
-0.0208978593638105 -0.0202573396812328 1 1
0.595432034226475 0.565657384517312 1 1
0.0334734958832422 0.0399350017235481 1 1
0.272143642453371 0.25892832709998 1 1
0.306732196200937 0.291010712011561 1 1
0.343560760432989 0.325247112316806 1 1
0.406522048388324 0.385288699498256 1 1
0.154994362992436 0.147373089341034 1 1
0.0764270480946632 0.075323027991087 1 1
-0.0578289198128854 -0.0535791780365247 1 1
0.329468938326741 0.315609328576095 1 1
0.00622258393862234 0.00750812725667116 1 1
0.188604018266508 0.183897817816458 1 1
0.180845472615987 0.171354775147333 1 1
0.00117782458050205 0.000264154352398845 1 1
0.244882472932527 0.235102898861873 1 1
0.56761574775493 0.53900964805566 0 0
0.136452611230442 0.127671615162272 1 1
0.571359840576572 0.550798900498694 0 0
-0.0261794193553466 -0.0230317042099056 1 1
0.219806044434065 0.211147371498923 1 1
-0.179993444122554 -0.170372277440816 1 1
-0.00530996298222459 -0.00978359048761637 1 1
0.143303841034354 0.139059637087947 1 1
0.633871494805221 0.611012705739801 0 0
0.385557579788321 0.390687377507405 1 1
0.404561152567011 0.386920057448048 1 1
0.487671203460807 0.467577225409863 1 1
0.0939249806810629 0.0992206202163692 1 1
0.0230365831982575 0.0251491071028193 1 1
-0.118994527179457 -0.115907196604077 1 1
0.00204026712259353 0.00614908346366488 1 1
0.243828652111243 0.229642258308297 1 1
0.0198199893589504 0.0274673919850222 1 1
0.0508887704070885 0.0435686248222437 1 1
0.548164784650885 0.510805938105247 1 1
0.634870107078239 0.604524631686923 0 0
0.160970534603348 0.147407266307008 1 1
0.154087116339832 0.142210653784257 1 1
0.0663884402311347 0.0640436747917914 1 1
0.596681819442451 0.57321394550483 0 0
0.179298738511476 0.165079962459863 1 1
0.0331198237780869 0.0316804898258446 1 1
0.187983476117697 0.179821263869221 1 1
0.706191158922591 0.66069830050002 0 0
0.110734034493058 0.109094374206155 1 1
0.190245366015474 0.178191789430179 1 1
0.0711886624745087 0.0661866871571115 1 1
0.215893359824282 0.205451713396092 1 1
0.421598600156472 0.403464959211695 1 1
0.526477587034565 0.489422035818765 1 1
0.416212238217624 0.38078545395868 1 1
-0.00568472234413489 -0.00834778573770201 1 1
0.384197468426112 0.366337849974121 1 1
0.546418855006364 0.519820415041092 1 1
0.0340804113658052 0.034481373219873 1 1
0.133977007120565 0.124321121295973 1 1
0.116398526741414 0.11465555791879 1 1
0.290715663594255 0.284075239222886 1 1
0.172434378356108 0.166009745603402 1 1
-0.13260880553652 -0.123907926374446 1 1
0.393697916265814 0.378172929014542 1 1
-0.00580786928909618 0.00465395464064933 1 1
-0.130641386252067 -0.128716279662259 1 1
0.304879868002883 0.287236321238754 1 1
-0.150683917152369 -0.144005578973065 1 1
0.666756293318447 0.631428420920316 1 1
0.234550510913906 0.219668106864984 1 1
0.301122037472336 0.287418499582683 1 1
0.452701341554843 0.444604244650749 1 1
-0.125625787122608 -0.12433077403496 1 1
0.112029098536443 0.108923477603282 1 1
0.409696709893335 0.387826247213183 1 1
0.365174680448106 0.344070618653423 1 1
-0.0114052292228355 -0.0102328720305309 1 1
0.416859591491774 0.398311435534907 1 1
0.345989514206692 0.320250961513187 1 1
0.48280374224954 0.457477927270942 1 1
0.102624874498812 0.0937261660539788 1 1
-0.0272075441083576 -0.0338827519191001 1 1
0.109340459241054 0.0991980017029944 1 1
-0.41251843120362 -0.403751877984021 0 0
-0.153117855513062 -0.141869042599836 1 1
0.408490234912541 0.396797335618415 1 1
0.034657326808505 0.0393025756807586 1 1
0.15259989248034 0.149381675833287 1 1
0.3252494723237 0.313433236891287 1 1
0.0248159280466424 0.0236877656551974 1 1
0.482674497647188 0.465335223455975 1 1
0.157329509051958 0.137021375874402 1 1
0.239446691675972 0.216594143743637 1 1
0.543530438219807 0.516629309947792 1 1
-0.00924927153613272 -0.00799231582536487 1 1
0.376903116718728 0.34662629917365 1 1
0.502529493935756 0.480573577404234 1 1
-0.105614152385417 -0.0987796624568388 1 1
0.417728994407544 0.401070663573377 1 1
0.802344446295279 0.763366438564653 1 1
0.0824451799021813 0.0826836328218378 1 1
0.332716747854972 0.317600217065177 1 1
0.0472176828311065 0.0480077990770521 1 1
0.123888264984327 0.116179184412777 1 1
-0.232844368403382 -0.227108910662539 1 1
-0.228136896969985 -0.218277982302114 1 1
-0.0976777259628147 -0.0886730071736283 1 1
0.425649792030222 0.406168764959502 1 1
-0.0457186197211348 -0.040982472641566 1 1
0.323662002202996 0.313725552527751 1 1
0.506159158268022 0.470347311054719 1 1
0.35414522406555 0.339962905790277 1 1
0.102946630630986 0.0917942023124228 1 1
0.14842232692709 0.146166414379959 1 1
0.246650470410099 0.227391853865974 1 1
-0.12576593194484 -0.119522741101803 1 1
0.0470586299399553 0.0466311353601907 1 1
0.566310468215558 0.53672540090312 1 1
0.530928659452504 0.5021670436278 1 1
0.00229307615629006 0.000598211560932353 1 1
0.134053754657721 0.126315478740937 1 1
0.181722887934604 0.173411378440418 1 1
-0.118332002285042 -0.117442538699698 1 1
0.190542769417239 0.181581891339705 1 1
0.549348514491488 0.526735896339317 1 1
0.227149592723115 0.208940046409411 1 1
0.182353410501294 0.186800238881693 1 1
0.365907893563097 0.348787716302953 1 1
0.524895845383244 0.497831381119432 1 1
0.387250518722341 0.36770660837021 1 1
0.375425890373005 0.360016108605629 1 1
0.101505587405203 0.0930272152611522 1 1
0.325671638122012 0.311515360741117 1 1
0.43723917362007 0.420897228002672 1 1
-0.157270338333996 -0.1520675737011 1 1
0.352738589039152 0.338538427587405 1 1
0.305924936482111 0.294253143199807 1 1
0.153202140882176 0.142590926403859 1 1
0.350667600878436 0.340628650314267 1 1
-0.00462044359980962 -0.0099558560269027 1 1
-0.00314994103228096 0.00132129261341387 1 1
-0.233200367681791 -0.220659831394472 0 0
-0.00975003016522064 -0.0133825219996378 1 1
0.426198754568503 0.40188342564984 1 1
-0.295650303801574 -0.272763372957384 0 0
0.2377538324459 0.223978715131459 1 1
-0.260179998650068 -0.253926657022786 1 1
0.330794159252253 0.326209238147537 1 1
0.363550698460641 0.347611405503077 1 1
0.733979096578462 0.735908124966026 1 1
-0.155132864542486 -0.151484612981338 1 0
0.228194062542537 0.218417365568215 1 1
0.431358942280364 0.404510997480423 1 1
0.194945025065404 0.181422762882875 1 1
0.187805118206826 0.172665075219945 1 1
0.13881182057655 0.128177539350527 1 1
0.0124219712485538 0.00648502995600472 1 1
0.282551388169483 0.266314234674659 1 1
0.333819823757183 0.313829512263318 1 1
0.598077326292824 0.565165774501235 0 0
0.292526824054846 0.274528423775072 1 1
0.438740999012572 0.412785692459097 1 1
0.434813480628647 0.417238753696638 1 1
0.182552786376861 0.174136627925855 1 1
0.138722637366903 0.138968251820651 1 1
-0.0354086760390413 -0.0268773611727936 1 1
0.1451151039054 0.140271106751576 1 1
-0.0461332801542444 -0.0383114153116923 1 1
0.124098671702804 0.114312178846166 1 1
0.366239568643731 0.349556488017962 1 1
0.114983967346662 0.109092480057096 1 1
0.152343523992171 0.15020377675108 1 1
-0.0161330899573029 -0.00743033612967965 1 1
0.39534780209619 0.379050481744262 1 1
-0.00197089098444104 -0.00200325021119838 1 1
0.0801047527447728 0.0767355255513658 1 1
0.169590641256124 0.157844666013828 1 1
0.252129602736639 0.232700542417807 1 1
0.695389954006457 0.662097865565936 0 1
0.393540300792614 0.369863896699576 1 1
0.502105536517282 0.477605753215207 1 1
0.115586713132322 0.106856484319968 1 1
-0.0994389636064792 -0.0940472192631441 1 1
0.282400038889319 0.265058975453912 1 1
0.174011294840948 0.162547231147815 1 1
-0.0595547997092119 -0.0559666987406226 1 1
0.30124161299286 0.285115436148247 1 1
0.502328017900019 0.480584362922803 1 1
0.151032261006136 0.141263075915148 1 1
0.0930169633844007 0.0943207615975287 1 1
0.0312019562996019 0.0310890924329037 1 1
0.598300850984523 0.574570403774693 0 0
0.202573776731501 0.192483530582068 1 1
0.330919621596775 0.311615813983129 1 1
-0.309305624944442 -0.284643357698185 0 0
0.0147316632358921 0.0140076385172394 1 1
0.098269792441042 0.0960921794194214 1 1
0.297362485715499 0.278422553299788 1 1
0.181441714106556 0.165069742521921 1 1
0.785608121777301 0.748947638836139 0 0
0.360501351175004 0.340529252044306 1 1
0.108457667593967 0.0957594952888738 1 1
0.43413857403978 0.417106930556427 1 1
0.0412105934046268 0.0434569370656636 1 1
-0.0899624787946977 -0.0818402357304826 1 1
-0.103375565737391 -0.103338295478373 1 1
0.418834679915633 0.399165225225125 1 1
-0.189933736480477 -0.183497570135721 0 0
0.285169464789914 0.272131955567674 1 1
0.033689639567223 0.0346691999235583 1 1
0.317623315337714 0.310268481521012 1 1
0.461828921049501 0.432134695497701 1 1
0.217120219360106 0.210170844727392 1 1
-0.236886200588915 -0.231811502873271 0 0
-0.108652471324253 -0.0998807548519339 1 1
0.141194811915489 0.143344902703277 1 1
0.315800569540227 0.300525222288052 1 1
-0.0623050638602008 -0.0637812202446304 1 1
0.0995497597210329 0.0990327585548674 1 1
0.452615615175022 0.429549635142033 1 1
0.100123525079416 0.0896375097884745 1 1
0.0131476359770237 0.00958390293603884 1 1
0.356752700237172 0.33757717079418 1 1
-0.120907833474617 -0.129469782309822 1 1
0.300529411939969 0.291900893636499 1 1
0.118767352608733 0.108008268833506 1 1
0.159661317671214 0.156144775594035 1 1
-0.125526673700942 -0.107226820470634 1 1
0.23838223980256 0.21705212407124 1 1
0.376114235681057 0.358740455501549 1 1
-0.141525615605759 -0.135296847660183 1 1
0.3017731049138 0.294362479714129 1 1
0.584926133117384 0.550226652905829 1 1
0.646109978448677 0.61131813100648 0 0
0.442416017307317 0.408894492282301 1 1
0.485177943921587 0.457783097903582 1 1
0.456114839302849 0.432709164191824 1 1
0.195243327762777 0.186001563492157 1 1
0.508586727876465 0.491200652194676 1 1
0.338924611478895 0.323497855758217 1 1
0.0575761666434868 0.0599974065331709 1 1
-0.33726235323956 -0.318209973587377 0 0
0.0791492080183642 0.080358985169622 1 1
0.56481694299483 0.536303945540298 0 0
-0.0948060145890453 -0.095286021350096 1 1
0.420561911496805 0.398285630327665 1 1
0.206521305393396 0.205449636530391 1 1
0.68243764160611 0.640980346416388 0 0
0.321121936833649 0.314193966324872 1 1
0.200725493357747 0.186121993164719 1 1
0.256995966174921 0.245267083957598 1 1
0.246729221074571 0.23833901518806 1 1
-0.279478027016108 -0.283249928829632 1 1
0.110153932550095 0.0963734267125284 1 1
-0.0739232120315114 -0.0716299068534215 1 1
0.0112902460402733 0.0142360841200344 1 1
0.560675226161912 0.537029448393836 0 0
0.186489078347368 0.179850857657844 1 1
0.267049403629777 0.257696636496937 1 1
0.134917532215679 0.130233924348318 1 1
0.174401603407616 0.165180695122338 1 1
-0.0462049073932953 -0.0377650616665821 1 1
0.0385214615491374 0.041521423861748 1 1
0.106643554007136 0.101299588062965 1 1
0.174977337761347 0.174548543036207 1 1
0.345141341491727 0.333362641596901 1 1
0.215016109832994 0.201033012062825 1 1
0.535347599820214 0.511955620565906 1 1
-0.148346237588309 -0.148335822741405 1 1
0.493937248684843 0.472127193550399 1 1
0.0922618081076016 0.0909378725493021 1 1
0.266884217495882 0.248767979421044 1 1
0.314863060155596 0.311335565637961 1 1
0.173223288696542 0.166095395077604 1 1
-0.233922143625135 -0.233172559151276 1 1
0.116252623454656 0.109179536711493 1 1
0.375563012508487 0.357366309460002 1 1
0.160238521821503 0.156242513613818 1 1
0.0272565285771598 0.0249160171208204 1 1
0.299053280599531 0.275082397708793 1 1
0.0341004463215303 0.0286771624126164 1 1
-0.0796786857188487 -0.0648791544683966 1 1
0.561427981359254 0.5403620706075 1 1
0.244022303302615 0.223334392953275 1 1
0.0439161761101597 0.0396179707226216 1 1
0.10757487107563 0.103647373785005 1 1
0.522676238102617 0.492401842697585 1 1
0.359251027847344 0.33125486616756 1 1
0.442522128393701 0.425703156819498 1 1
0.301220722941599 0.285560453275408 1 1
0.359373306366417 0.345886209209653 1 1
0.179194851664189 0.176672982482807 1 1
0.126891061430744 0.125755786622376 1 1
0.116167601451064 0.105712563303103 1 1
0.560983237246719 0.538284099498392 1 1
0.282467403402523 0.275469232905659 1 1
0.411642570303149 0.394101504988346 1 1
0.145572266400196 0.139704617929327 1 1
0.278219248097202 0.256013415744 1 1
0.365747696231158 0.348822872577317 1 1
0.215610058616331 0.210858069916021 1 1
0.104568610704049 0.0957515118944802 1 1
0.316683592333818 0.298534796553175 1 1
0.166129158788963 0.162918963552596 1 1
0.116424734939255 0.105798561540856 1 1
0.0973113865051982 0.088814663001751 1 1
0.120922564567381 0.116969305374615 1 1
0.503700516423103 0.47151589153188 1 1
0.532182169519286 0.51259322778392 1 1
0.0614176716442721 0.0566372196418266 1 1
0.181973632789811 0.17555242098426 1 1
0.361754375386871 0.340839997406827 1 1
0.213842313087735 0.208115648850159 1 1
0.267213785526671 0.258430746670168 1 1
0.135644458277243 0.130405497192372 1 1
-0.160152866462708 -0.139687217721709 1 1
0.066767483108517 0.0620608617083596 1 1
0.164260876636219 0.146671184956745 1 1
0.457333995044586 0.433165603936001 1 1
0.283156733973387 0.263859377002809 1 1
0.407808962342441 0.392336412150931 1 1
0.41489495004268 0.393488148419244 1 1
0.523907725782808 0.50214846426829 0 1
0.371855912013345 0.352342023506103 1 1
0.354660313146403 0.336366458590167 1 1
0.159757605610707 0.147319893698799 1 1
-0.116932975098499 -0.112152428346754 1 1
-0.0297689953827321 -0.0383678265262796 1 1
0.288843446568833 0.277117794902772 1 1
0.439065725523077 0.420019977149922 1 1
0.141080165432242 0.1403826285371 1 1
0.290440919202836 0.275151117065538 1 1
-0.0360605917382396 -0.0352161873788233 1 1
0.209846895040164 0.192028774622391 1 1
0.291087392733342 0.280144987949371 1 1
0.256904262179813 0.251914162215031 1 1
0.445347443141712 0.427991437855115 1 1
-0.0841513863528796 -0.0793284915237022 1 1
0.327331212933345 0.316620992604784 1 1
-0.115690808518858 -0.10801564912706 1 1
0.0861141875427451 0.0867586094240596 1 1
0.348587550903124 0.324901087791908 1 1
0.44900724179294 0.431716665477543 1 1
0.0995306874676755 0.0981448134794711 1 1
0.289697568351833 0.273416374988285 1 1
0.510774414504525 0.486825300614548 1 1
0.261800504359207 0.255370576996261 1 1
0.37809643506604 0.356680867802599 1 1
0.121449863812202 0.113072778693242 1 1
-0.00997035014328206 -0.0123565717413932 1 1
0.537885758074279 0.509382822199026 1 1
-0.0898583917808247 -0.0839939535414479 1 1
0.271445729718666 0.253027946328516 1 1
0.224949264474601 0.206740290746722 1 1
0.0884994278487756 0.0763385144939393 1 1
0.0123432198330057 0.00168984006033542 1 1
0.289282909011277 0.276556525966294 1 1
0.472989618002577 0.464357498630808 1 1
-0.22883097061136 -0.217693352067521 1 1
0.0166117418041666 0.0139301471483323 1 1
-0.0158680509469471 -0.0165870155963545 1 1
0.130780289961539 0.135800031174414 1 1
0.847819386337785 0.794427277547919 0 0
0.412696083267828 0.392356923574239 1 1
0.0363536212967495 0.0351611154100027 1 1
0.29454291920071 0.274932172095245 1 1
0.0908714484852193 0.0842725791242659 1 1
0.237458529868048 0.226348203818506 1 1
-0.0954702994372466 -0.0842434175777508 1 1
0.0949710336252195 0.0884002926276171 1 1
0.331128332537355 0.317372289659881 1 1
-0.141101533217983 -0.107452123778998 1 1
-0.107556895562564 -0.0894109285969805 1 1
0.196256015395271 0.194243102670696 1 1
0.321641230522613 0.301648733551886 1 1
-0.0973970956883287 -0.097703335622146 1 1
0.211692369863087 0.203548949644186 1 1
0.0388621700464442 0.0367692487878539 1 1
0.0580131885258467 0.0536318626484803 1 1
0.307997168297634 0.290040439130467 1 1
0.280656365709717 0.261255808811117 1 1
0.098289313735101 0.0969373099329784 1 1
0.417141690666507 0.404070745882648 1 1
0.56003769948593 0.526869388184345 1 1
0.21475761957131 0.208619595855232 1 1
0.511603002855911 0.495307870568771 1 1
-0.0511411711404364 -0.0496627855853245 1 1
0.117117979771138 0.11162986119256 1 1
-0.0296121826936765 -0.0442446670655621 1 1
0.332951928502752 0.314087887659181 1 1
0.433192566108798 0.420408117909792 1 1
0.257825014191703 0.239793218399461 1 1
-0.0310847498320957 -0.0354385408223352 1 1
0.0393745204599667 0.0345773294665494 1 1
0.168638355246866 0.15889324969934 1 1
0.226379164754129 0.219726172204319 1 1
-0.434662280467023 -0.409874010614445 0 0
0.338684036717523 0.315880053368892 1 1
-0.0705428963127271 -0.068204933842565 1 1
0.291681042940627 0.272236288442056 1 1
0.238791677945957 0.227034632826549 1 1
0.323224625270759 0.305988375021184 1 1
0.0357264144931453 0.037637230257103 1 1
0.53818452786926 0.509368852971331 1 1
0.275319104452297 0.265982043843574 1 1
0.230226919630364 0.221004070117906 1 1
0.141232570930099 0.138676495607248 1 1
0.214337239081505 0.203684280471194 1 1
-0.033650226595405 -0.0355117862744689 1 1
0.512082944344783 0.489411386048649 1 1
-0.0434526373674936 -0.0439118883439124 1 1
-0.114267077744746 -0.105832015463966 1 1
0.449330265424774 0.432534230800452 1 1
0.0666925504041423 0.0612350252216522 1 1
0.0710454856508699 0.0573917593181441 1 1
0.0315980736236818 0.0245454121486031 1 1
0.450518068222361 0.428770960854246 1 1
0.575477238678198 0.552686426110654 1 1
0.270664765828602 0.25592879023199 1 1
-0.317435698491352 -0.304031164406305 0 0
0.064464850032556 0.0570116272499158 1 1
0.207621741436297 0.197758397691614 1 1
0.174157407928524 0.161635012473324 1 1
0.316865965604978 0.303490404536505 1 1
0.45341605514155 0.432522609584866 1 1
0.248356973067009 0.239036745432201 1 1
-0.209046502226192 -0.198273781598786 1 1
0.134237815095051 0.12642733362501 1 1
0.0242802379169225 0.0232768120932358 1 1
0.537848254030785 0.517553194954781 1 1
0.297912084292969 0.281582221380839 1 1
0.429433149866107 0.406874397917897 1 1
0.256270410296705 0.243713855760617 1 1
0.378817239062832 0.362934605113721 1 1
0.193659971735769 0.182127528318656 1 1
-0.231131593465111 -0.214430179874795 0 0
0.114760475604375 0.113753742751712 1 1
0.0724878162469973 0.061638788868592 1 1
-0.0831344088994555 -0.0767565391717168 1 1
0.124532153225591 0.120076703427781 1 1
-0.0603962517970402 -0.0619218982952565 1 1
0.0826930746646608 0.0851681020894602 1 1
-0.0130151229863754 -0.0128948448513185 1 1
-0.268510330826115 -0.257386047290463 1 1
0.158642224395951 0.1498974260527 1 1
0.300119317257404 0.28208691923921 1 1
0.237892461145956 0.217485160920265 1 1
0.00896888612155695 0.0057335032399334 1 1
0.333342234493145 0.318420051093267 1 1
0.194045737774694 0.181672051654061 1 1
0.0698749566195312 0.0712344117067382 1 1
0.193123583808241 0.189047029603219 1 1
0.0370897309524051 0.0348551292578185 1 1
0.275875108063277 0.266585551687169 1 1
0.0936815447841646 0.0802129600177014 1 1
0.616320543604036 0.587891028312241 0 0
0.422352718073835 0.39564087852588 1 1
-0.072701814306175 -0.0747678854903194 1 1
0.284433505649744 0.263039985904016 1 1
0.360241945358313 0.335324615771419 1 1
0.248853495128335 0.244870355082031 1 1
0.0721001560754894 0.0789328624442468 1 1
0.350203870648107 0.33330372675967 1 1
0.23167922905625 0.22106648081808 1 1
0.0547465948087217 0.0509386153808167 1 1
0.158666339805423 0.153555855295331 1 1
0.0305839068636321 0.0211575426419953 1 1
0.29617526616313 0.279740155179723 1 1
0.0733408454051407 0.0734174988331033 1 1
0.0443345077806339 0.046201664101931 1 1
0.278097726352949 0.266190436139263 1 1
0.399926029898488 0.380406673322021 1 1
-0.0919579616671629 -0.0926364244241473 1 1
0.481679973584509 0.463865809764952 1 1
-0.304359455323898 -0.300507137941297 1 1
-0.0886328264200345 -0.0892856933905454 1 1
0.395917137521037 0.37028896266961 1 1
0.245955146376867 0.238175990983556 1 1
0.320875952728925 0.309736803531042 1 1
0.0218362904308919 0.021110133993008 1 1
0.267598206304359 0.265622261904988 1 1
0.37564143567053 0.360425432212256 1 1
0.52088125509492 0.499653444251504 1 1
0.409600193793156 0.390857393093082 1 1
0.180707490925795 0.182004863539913 1 1
-0.110428350699496 -0.106133491888833 1 1
0.2949800925493 0.286763572960433 1 1
0.347232123321125 0.335163003222175 1 1
0.380327150254653 0.357524167303822 1 1
0.36740877225327 0.352876717333737 1 1
0.790549145865437 0.742048015232399 1 1
-0.322337653789496 -0.30015440912908 1 1
0.0547231280230712 0.0533351714564062 1 1
0.24520240389025 0.235318504391667 1 1
0.190711127394241 0.185821300909203 1 1
0.0112305508492539 0.00965168725518366 1 1
0.207265430697368 0.199088647557495 1 1
-0.184453099481948 -0.173511595509249 1 1
0.510470174454512 0.491735082592913 1 1
0.641440951304187 0.611554199614204 1 1
0.474177824669562 0.450213991944666 1 1
0.415393680416297 0.402159425445344 1 1
-0.0348248515277323 -0.0273963207136349 1 1
0.548556963904094 0.510079997097885 1 1
0.492999314614697 0.466884695368965 1 1
0.635983540391275 0.602860663544459 1 1
0.261457423917393 0.248170410818666 1 1
-0.060512597856849 -0.0629253167722114 1 1
0.212999900644402 0.209100410400809 1 1
0.00876475785925914 -0.00029265707100945 1 1
-0.117827044024837 -0.112376262590744 0 0
0.0847016395400663 0.0811449961833599 1 1
0.00919674205087008 0.00151369824089799 1 1
0.445692484379608 0.433157749958557 1 1
0.407906503811259 0.386869083674173 1 1
0.443155618011838 0.423504937544424 1 1
-0.0598951252104025 -0.0617011473921262 1 1
0.145943768119741 0.134608989405869 1 1
0.292587187807119 0.270814496310526 1 1
0.238584667672297 0.227687722671169 1 1
0.0936217458603041 0.0849725630297067 1 1
0.206445189991296 0.193755809883334 1 1
0.0497649013952009 0.0493055958667628 1 1
0.122261098002521 0.124600539428617 1 1
0.215437796215655 0.204344475958591 1 1
0.215743082570972 0.206438008032775 1 1
-0.0459000972167912 -0.04715897290662 1 1
0.273229698710287 0.262606459765944 1 1
-0.0651819816193118 -0.0607355160775286 1 1
0.154288915448972 0.140168439248263 1 1
0.115048779784986 0.112856008697761 1 1
-0.247411644364469 -0.243120056438116 1 1
0.11319311174607 0.101007231390107 1 1
0.235503913339357 0.219918680056582 1 1
0.053083681161804 0.053715069917571 1 1
0.447924065901488 0.424154396348984 1 1
0.0382138739872131 0.0402341719301433 1 1
0.331744644499503 0.319477031165005 1 1
-0.265907959301032 -0.250553161854884 0 0
0.108449725866372 0.099857915298886 1 1
0.298803207406505 0.292675441303567 1 1
-0.142711770709377 -0.134398625318415 0 0
0.502237816897612 0.473969291763736 1 1
0.126646239576298 0.107894896016836 1 1
-0.066838589621397 -0.0705027920974911 1 1
0.301031736649838 0.290182169869208 1 1
0.213239169015154 0.205132730511819 1 1
0.081538734044741 0.0752771996850117 1 1
0.129606879209689 0.109781481239456 1 1
0.402346563426048 0.38571448620089 1 1
0.178358967046863 0.169207325283959 1 1
0.0269582214927302 0.0196501238520912 1 1
0.0191212957209147 0.010576254307882 1 1
0.340560983212421 0.33047947765432 1 1
0.33832173305334 0.316324933367299 1 1
0.14073391798009 0.137648636382924 1 1
-0.0309060693229364 -0.0363641851578005 1 1
0.358566721136942 0.344252524426927 1 1
0.145204389367226 0.138433230993948 1 1
0.645867398539359 0.613933993723481 0 0
0.245158268168457 0.233853642580238 1 1
-0.27445909810932 -0.266718026527127 1 1
0.223225662148466 0.212497556153486 1 1
0.298109258008388 0.27438565831084 1 1
0.298994495875571 0.289044643588129 1 1
0.636347676091362 0.596322199734648 1 1
0.446921056801835 0.425372885102171 1 1
-0.176110261470099 -0.165127571428997 1 1
0.296729769162924 0.286407261464548 1 1
0.3027463771262 0.293079896465479 1 1
0.127948109359013 0.118581232256339 1 1
-0.0715536314423554 -0.0667324876429212 1 1
0.193975523098771 0.186949966684382 1 1
0.343995467496422 0.317025569144884 1 1
0.463796492505556 0.438124585637638 1 1
0.332358615805037 0.319979056685658 1 1
0.0439397924753947 0.05155912454053 1 1
0.0120797272625796 0.0131399798470741 1 1
0.0420293634213117 0.045085571519222 1 1
0.361020713639845 0.342348758083147 1 1
0.0607343746992063 0.0618118859698264 1 1
0.24136096643879 0.228753839490474 1 1
0.0285069229383076 0.0294748055867 1 1
0.0760391020965032 0.0723231697335527 1 1
0.342231721692053 0.320446915439433 1 1
0.232078678934068 0.232228909858721 1 1
0.380169794480083 0.367482069841943 1 1
0.536531661965457 0.501196705845159 1 1
0.313900553087985 0.315446896026935 1 1
0.342441040111808 0.319769493889344 1 1
0.464767536807074 0.450034388973167 1 1
0.0520264152338668 0.0499168152662297 1 1
-0.137713389180891 -0.122494394349106 1 1
0.138791977494433 0.133513178450084 1 1
0.115345075136018 0.111402249891062 1 1
0.120375117345214 0.113098078646595 1 1
0.180334604917872 0.174466170869689 1 1
0.181666702945679 0.180000692055394 1 1
0.585101375630994 0.553236516097136 1 1
0.0214202636921908 0.0180145682934455 1 1
0.47806297693554 0.458102551279546 1 1
0.472220601998807 0.450566122036228 1 1
0.0857234033938788 0.0924034911789969 1 1
0.221446698672979 0.222335684628864 1 1
0.0651064290502118 0.0594211623162282 1 1
0.0565536128161186 0.0522940782377295 1 1
0.157175427932244 0.150269144017497 1 1
-0.189412229643253 -0.186347010330982 1 1
0.3548358281438 0.340815882817996 1 1
0.0406081889590417 0.0334578072099717 1 1
0.0374020840025658 0.0378222603272036 1 1
0.510929222125767 0.488812425849523 1 1
0.514571229997236 0.490133287742682 1 1
-0.318718519920426 -0.298708007741534 0 0
0.313790674037769 0.311595195735114 1 1
-0.21758270527153 -0.204928174250826 0 0
0.212209733739902 0.209207620174222 1 1
-0.189182655671742 -0.176438389843474 1 1
0.360106950970228 0.348869152119407 1 1
-0.0783339296286302 -0.0796813217398781 1 1
0.188758864174642 0.172463016213752 1 1
0.512113001267804 0.487911216126124 1 1
0.431112229750411 0.411215115495534 1 1
0.238361633879472 0.228539298140867 1 1
0.34243566282106 0.324816852248605 1 1
0.36000844188297 0.341604534970913 1 1
0.287602514639698 0.267575214132413 1 1
0.108154450192308 0.114339074479361 1 1
0.202172037716879 0.186643345760277 1 1
0.157630809588941 0.145692956087168 1 1
-0.0779349287212582 -0.0715984834410629 1 1
0.0855637455388689 0.0854955978752819 1 1
-0.108040283799669 -0.0955197054520616 1 1
0.290978864189696 0.274835392636717 1 1
0.419042011509021 0.395888425087307 1 1
0.495744629374901 0.478064622381905 1 1
-0.398433553254785 -0.383141856428848 0 0
-0.243385320653394 -0.232508295614718 0 0
0.149761175012498 0.143543721028048 1 1
0.241049873179498 0.229536979088181 1 1
0.274797608237553 0.269061531010956 1 1
-0.10481235693917 -0.0978355883528152 1 1
0.241291761198421 0.23263109260375 1 1
-0.280812747523801 -0.271694603304556 0 0
0.228117888860163 0.219253148794596 1 1
0.179570542189421 0.181669860254347 1 1
0.252053916918951 0.240404096616881 1 1
0.442673556220488 0.422357479328257 1 1
0.37584948299083 0.355149021819546 1 1
0.0960370964334213 0.0802167331352364 1 1
0.348295229881671 0.334545331155988 1 1
0.208178975206269 0.206543991304715 1 1
0.265811126553219 0.256418156827909 1 1
0.457479262766121 0.434281554476686 1 1
0.150869597888947 0.134869910491751 1 1
0.255878700938948 0.248484386917932 1 1
0.207821147529886 0.195692976993904 1 1
0.126417182016785 0.12518224127572 1 1
0.422531436851384 0.4016609728924 1 1
0.352865543911105 0.329866196340906 1 1
-0.0884525243263671 -0.0867035170654813 1 1
0.196022940409935 0.184103402288647 1 1
0.145072848985163 0.13542439872767 1 1
-0.0839612504750425 -0.073881892181393 1 1
0.600944640786775 0.580576251205614 1 1
0.564840100874987 0.526623948763301 1 1
0.355546431379155 0.336812851167328 1 1
0.032644871776651 0.0383463990172015 1 1
0.314310173250656 0.296765599375929 1 1
0.0756033519733365 0.0699726124330225 1 1
0.183652791491941 0.179557161020796 1 1
0.0143809781213068 0.00919359600097055 1 1
0.159115039746982 0.146500831125482 1 1
0.241915966177982 0.229842665788624 1 1
0.152689820853304 0.137343083541992 1 1
0.199081176296365 0.201806162846579 1 1
0.209527322743869 0.198871066409363 1 1
-0.104202543667621 -0.0975756346432042 1 1
0.221414248567195 0.212737592995894 1 1
0.462744272620198 0.428053330969986 1 1
0.424260233817685 0.40182707480502 1 1
0.474070543363298 0.454294240385563 1 1
0.336174731295025 0.308215012495769 1 1
0.39676963534961 0.37804269940233 1 1
0.0856529942055603 0.0742894626286075 1 1
0.483598245865948 0.460842592961316 1 1
0.454107402578653 0.424176734298325 1 1
0.133571476704317 0.118738395325321 1 1
0.0953937200637409 0.0941674666851524 1 1
0.484230412320932 0.452790969783559 1 1
0.310251001585578 0.288514931520073 1 1
-0.166206598740621 -0.155013559115596 1 1
0.101375149690052 0.0987627127642388 1 1
0.281820014232257 0.273532041005572 1 1
0.0743942365911993 0.0692149785145525 1 1
-0.116010809734449 -0.101888475685594 1 1
-0.207797539881897 -0.19836471273621 0 0
0.354797979099951 0.335030313435358 1 1
-0.0432348609950728 -0.030293789241001 1 1
0.166527919986463 0.160306095026607 1 1
0.381899831621075 0.35231176825546 1 1
-0.265096186397001 -0.254174938501009 1 1
-0.0734652780954121 -0.0775270407800426 1 1
0.255481820908782 0.240342746952766 1 1
0.391126212683236 0.375202294938638 1 1
0.0954686186102718 0.0947270160827447 1 1
0.403445772567837 0.384727011740007 1 1
-0.189898130972795 -0.179415362295402 1 1
0.0348979585689463 0.0410444152687707 1 1
0.436634073605642 0.41714084027989 1 1
-0.174091323328155 -0.167640384220656 0 0
-0.269391863307344 -0.254726170697124 0 0
0.442699768105077 0.422748886442535 1 1
0.336108747616591 0.320189480606936 1 1
0.673187592508379 0.636917320510555 1 1
0.098661614646355 0.0941342708456316 1 1
0.254129558567354 0.242879936842777 1 1
0.745994601417557 0.70716118032592 0 0
0.311174400929376 0.285207293204208 1 1
0.296195789267373 0.293118466369492 1 1
-0.0968552976958917 -0.0913237428280314 1 1
0.457227195952682 0.439034671908938 1 1
0.345754367337403 0.334731840705653 1 1
0.322275255024561 0.308787144101341 1 1
-0.0735250153926663 -0.0653012245250935 1 1
0.33512106124542 0.315079071640081 1 1
0.565393326339259 0.539057213998418 1 1
0.240480871151376 0.225833499212666 1 1
0.174777627431521 0.165566189829625 1 1
-0.170314459604876 -0.160372889567837 1 1
0.447937274421271 0.420667469685158 1 1
-0.128884521226105 -0.122883614806766 1 1
-0.0108523715378321 -0.00902168267859064 1 1
0.366214399669572 0.345756172820944 1 1
0.342451721951285 0.330611194629123 1 1
-0.0580995398169315 -0.0552692136466839 1 1
0.705151264938216 0.673030902449857 0 0
0.379512988658735 0.374868661806275 1 1
0.492391940939206 0.470401746064659 1 1
-0.0666307431112322 -0.0586247331177567 1 1
0.595437067748757 0.563805415611719 1 1
0.210749260930315 0.201785355741082 1 1
0.34061332233065 0.325301709416312 1 1
0.522085784650389 0.505221052119724 1 1
0.343865628829182 0.330933777361441 1 1
0.587131064310943 0.563943828913147 1 1
0.480463343449021 0.452071353344689 1 1
0.298480342912474 0.286216287528606 1 1
0.341962025528643 0.325320771514445 1 1
-0.222415702053955 -0.201891347252802 1 1
0.25850293208189 0.249048287690247 1 1
0.208880810362728 0.197949963174124 1 1
-0.0700885727560719 -0.067366913877632 1 1
0.0944412368693128 0.0974810351251987 1 1
0.0294750979493683 0.0262878814338307 1 1
0.312463142350595 0.30095870119356 1 1
0.0148621153871383 0.00634842303864342 1 1
0.275579708644316 0.257551111923508 1 1
0.0743822743547859 0.0735238373588104 1 1
-0.05282769536676 -0.0501893408347161 1 1
0.420881363901176 0.398701233630343 1 1
0.365368621418131 0.354280216551002 1 1
-0.20692205437238 -0.198775930497519 1 1
0.579103834479919 0.547726251252499 1 1
0.384228879957597 0.376200134776257 1 1
0.126727279389012 0.121384792050855 1 1
0.0431422415275659 0.0392518198375423 1 1
0.509521540882331 0.477627632007927 1 1
-0.0908756080679734 -0.0765480772963506 1 1
0.176319955034948 0.167732780320403 1 1
0.310765055595354 0.287861592263129 1 1
-0.0363757463658631 -0.0323429572697334 1 1
0.276594250203912 0.261197691998131 1 1
0.187388803368873 0.17815844006589 1 1
-0.187606267962632 -0.182178102348643 0 0
-0.299722788762352 -0.287485200856896 0 0
0.428075035891653 0.399272337397035 1 1
0.251429822004487 0.239443050167811 1 1
-0.064506917723311 -0.0602541258453416 1 1
0.119498632763169 0.117724998313562 1 1
0.0884541794179697 0.0855532451319183 1 1
0.276656985021249 0.262588541642972 1 1
0.0174130017052011 0.015005581026729 1 1
0.385853346522604 0.371120089090735 1 1
-0.201162540376021 -0.186017073754762 1 1
0.127297904543189 0.127519351204305 1 1
0.0559683843956993 0.0572028221944243 1 1
0.343287032617216 0.327621684798299 1 1
0.348155049328935 0.334652002673416 1 1
0.776367834008011 0.733843615320698 0 0
0.386085507270556 0.367549855948086 1 1
0.197211351435678 0.194126782734352 1 1
0.269373237354529 0.252594257233852 1 1
0.273682503625462 0.266230788825636 1 1
0.0303256419202451 0.031878188487351 1 1
0.327624686922421 0.320753125403217 1 1
0.640856259255961 0.619565113835352 1 1
0.594643556064332 0.569239649224729 1 1
0.252759249920079 0.234163541925634 1 1
-0.0688287885715235 -0.066750283972346 1 1
0.408485278190647 0.394430603503778 1 1
0.067002550967661 0.0683783423224836 1 1
0.36494246737246 0.346732353553015 1 1
0.0155973003748474 0.0181718711009856 1 1
0.319083999495926 0.300154683489841 1 1
0.86745846378607 0.831270730626823 0 0
0.0694129245064637 0.0660519538936436 1 1
0.220714089068695 0.213453947292864 1 1
0.34557608313623 0.328771538094535 1 1
0.393956539040235 0.375431683046995 1 1
0.0665753354396598 0.0610897739395277 1 1
0.299678749803795 0.282118852842115 1 1
0.196841448085467 0.19020030801794 1 1
0.349116659793044 0.337777347684332 1 1
0.486465156340575 0.466803721562075 1 1
-0.0331235131878386 -0.0357294807874362 1 1
-0.314402011349174 -0.296993639798329 0 0
0.227240884909922 0.216670785187364 1 1
0.0544821210087718 0.0495762223168546 1 1
0.336937029827414 0.324467704920887 1 1
0.514334113985016 0.487736124745024 1 1
0.0712514228308484 0.0618346989416558 1 1
0.555734980773814 0.526885884010838 1 1
0.0243343282595692 0.0255877242572382 1 1
0.561340144753722 0.536111663953935 0 0
0.450835925964018 0.426879507262821 1 1
0.499121691772844 0.47174581700417 1 1
-0.0981166565789888 -0.0938188336947379 1 1
0.128676712717501 0.124019219204284 1 1
0.369245092635618 0.341384989426391 1 1
0.252360283797655 0.23940488865642 1 1
0.0811101841926818 0.0760645678109778 1 1
0.144851603152377 0.13975640789663 1 1
0.490685373660344 0.46399776715287 1 1
0.3931391405669 0.380440679896617 1 1
0.296954479957152 0.282946541598173 1 1
-0.268552972664042 -0.253075821266745 1 1
0.227369514492706 0.227390132825935 1 1
-0.114090781196324 -0.106420541796944 1 1
0.396531155535708 0.378309951143659 1 1
0.386901121904018 0.362309411792074 1 1
0.272128435363916 0.259047261330995 1 1
0.453547798925743 0.427062287152711 1 1
0.0462300570923038 0.0383506574195582 1 1
0.10444661352582 0.0979883479000943 1 1
0.28905178629695 0.277856559927646 1 1
0.285120664251579 0.27208991666778 1 1
0.0533494373066195 0.0483490620500435 1 1
0.327746420318582 0.300894738658962 1 1
0.348175271796158 0.335291845808862 1 1
-0.161468319283974 -0.158736029792532 1 1
0.199273937782486 0.197686042681751 1 1
0.0307654758876507 0.0318477194540796 1 1
-0.104113262228063 -0.0969850119302732 1 1
0.309824945348758 0.287477646406008 1 1
0.0314891758901252 0.0290270472574501 1 1
0.183197142821054 0.173624198504707 1 1
-0.220743568022782 -0.204481195321726 1 1
-0.0899825274861139 -0.0779815582950166 1 1
0.646011286130899 0.615908161379819 1 1
-0.136987777546502 -0.125479553134128 1 1
0.49142493612245 0.472701650198211 1 1
4.90244917207561e-05 -0.00951409308627165 1 1
0.144188605665955 0.140434134778677 1 1
-0.107864752728725 -0.09602557943012 1 1
-0.184685475914793 -0.174045258798963 0 0
0.275366725485261 0.26517438794042 1 1
-0.310584615938758 -0.300990762077342 1 0
-0.153124626928683 -0.151646018643315 1 1
0.453784214402867 0.429743837918377 1 1
0.0147010837789105 0.00377957356505991 1 1
0.0980396728198168 0.0916878499612251 1 1
0.101502582104025 0.0958521656701436 1 1
-0.251032394274326 -0.239563089026265 1 1
0.255799846941613 0.237233500518577 1 1
-0.146720477723015 -0.14232676855986 1 1
0.332181444376159 0.319465239400745 1 1
0.327978320860543 0.311540721733807 1 1
0.0138260398255044 0.0102433171824863 1 1
0.00619918772203015 -0.00397214228839238 1 1
-0.255117149429032 -0.241788098447121 1 1
0.133785596435104 0.122672100679785 1 1
0.3729185660208 0.350497433516002 1 1
0.381238923928942 0.354691412591659 1 1
0.0703400110118616 0.0653043973604034 1 1
0.200943729710274 0.197686525308715 1 1
0.00784406364705397 0.00827407198189677 1 1
0.43406509888503 0.409405071138979 1 1
0.00425654416203194 0.00819503408608235 1 1
-0.136287033930047 -0.129466879301007 1 1
0.135656758348974 0.124800902792252 1 1
0.376172208046492 0.362767764371994 1 1
0.0366315208337483 0.0349543948990923 1 1
-0.00929020855011914 -0.00684406011383788 1 1
0.165977414891071 0.155454738323286 1 1
-0.191350722478531 -0.183126092687811 1 1
0.140331245390745 0.127680852022701 1 1
0.290862479931923 0.277429563913278 1 1
-0.072052925329787 -0.0707134000543119 1 1
0.0215126971871739 0.0216847908946492 1 1
0.153172897811282 0.143676808400263 1 1
0.325467420842718 0.304952483312404 1 1
0.402979101374028 0.388093015692949 1 1
0.476563921239728 0.44880782175882 1 1
0.496683885996901 0.475403857028057 1 1
0.139917634998525 0.131067660910963 1 1
0.0275620046849765 0.0248084819702539 1 1
0.300957378557427 0.28719053238301 1 1
0.420117682796291 0.401303885592746 1 1
0.565615336757244 0.539793340196708 1 1
0.210705402198099 0.199665893340616 1 1
0.322463152620523 0.305958961122294 1 1
-0.264667597837899 -0.250585897273188 1 1
0.171998735834542 0.167553739298841 1 1
0.404103697950965 0.381997194841746 1 1
0.186492422365209 0.176082457183477 1 1
0.470729036455572 0.454430616726724 1 1
0.0964383566655295 0.0874512735879346 1 1
0.25980121919039 0.25669093620992 1 1
0.255723658823839 0.236947550004461 1 1
-0.245734218178844 -0.231332975063342 0 0
0.0780652235168004 0.0781558430381891 1 1
0.496354426418406 0.47539056575057 1 1
0.141890441087876 0.134691511795172 1 1
-0.256838448457856 -0.236291957776132 1 1
0.487933292937559 0.466883069609137 1 1
0.106062481305135 0.104461615314398 1 1
0.232436901592738 0.220813995914644 1 1
0.257820953557812 0.248261423031002 1 1
0.133464453229346 0.127207572455805 1 1
0.681814961911414 0.627925505709952 1 1
0.350979092302735 0.332376254715234 1 1
0.0497907832189686 0.0444773808912275 1 1
0.224049335684539 0.211557567721169 1 1
0.157040398210201 0.151772567549649 1 1
0.629815609835408 0.597737685619373 0 1
0.475572375282779 0.451483297385215 1 1
0.339578106300136 0.323026583443648 1 1
-0.0211194686862613 -0.0257831061114813 1 1
0.208127031436355 0.19954008452963 1 1
0.16946335524395 0.160296041850296 1 1
0.30484101281746 0.29149256189388 1 1
0.134920854784846 0.153329317648805 1 1
0.240893091182115 0.22357148856401 1 1
0.310664001246868 0.289600503402408 1 1
0.0207727162786349 0.022522146783387 1 1
0.496962251191084 0.472175196873726 1 1
-0.0811670392740877 -0.0785850529788431 1 1
0.168587095031207 0.165304106142768 1 1
0.262720915354037 0.253412033883949 1 1
0.271774637406811 0.265318711141407 1 1
0.16989603493786 0.160489437948757 1 1
0.482013628647444 0.452383081084885 1 1
0.155698000086124 0.149375270023531 1 1
0.428973897123241 0.405758310106194 1 1
0.554686754371595 0.531438187392891 1 1
0.110403212547403 0.104837919175906 1 1
0.266189056609337 0.250237383010602 1 1
0.248569070873467 0.237212087932007 1 1
0.394043256847995 0.372556134446667 1 1
0.034999081390464 0.0334417480256903 1 1
-0.0163250791584394 -0.0119361778636236 1 1
0.222206204653927 0.210972895833848 1 1
0.208075811534434 0.205014289863129 1 1
0.143310543818334 0.134631002109565 1 1
0.497362603752077 0.474271636522638 1 1
0.292937838299882 0.287288529895571 1 1
0.0416759561939745 0.0321903795261727 1 1
0.159186297501579 0.156169124636605 1 1
0.550214102240704 0.518866155866182 1 1
0.177801711145904 0.179138179198002 1 1
0.252791221914645 0.241744696528659 1 1
0.290610748726467 0.260845307746092 1 1
0.239560080511678 0.226182583479749 1 1
0.103715038485309 0.0936592397525144 1 1
0.375353059330858 0.356762323050427 1 1
0.372661212084271 0.37556093945665 1 1
0.322030601864208 0.309693426718683 1 1
-0.0561366692202562 -0.0552690148764232 1 1
0.238088669371071 0.229202121243591 1 1
0.0768408192054067 0.073300104572495 1 1
0.513088952955066 0.490492069336673 1 1
0.0459900574417577 0.0490485672615125 1 1
-0.154499454861235 -0.146070465178082 1 1
0.0158936105686456 0.0156834575067427 1 1
0.206990720198319 0.198295166823863 1 1
0.842196886081119 0.798303825715001 0 0
0.230375072266443 0.215914399068479 1 1
-0.508872963120604 -0.497597326493827 0 0
-0.23886349951088 -0.226953999190525 1 1
0.563463766922245 0.536002396255546 1 1
0.381732535640229 0.362984791558183 1 1
0.510640977998984 0.490352226503364 1 1
0.0980531640887167 0.090500549106538 1 1
0.214702282336639 0.201371178627127 1 1
0.23414806457013 0.225170029115202 1 1
0.186319083280063 0.169296122980372 1 1
0.147105575917329 0.141908692820984 1 1
0.444572442552662 0.427792320342727 1 1
0.206376683295676 0.195097570008403 1 1
0.103575980474644 0.102855430248684 1 1
0.205278858642484 0.191819945676432 1 1
0.18526869555922 0.175504491371729 1 1
0.0216881457452787 0.0258812232678797 1 1
0.509168567771838 0.481206283651022 1 1
0.0140667295864935 0.00846910686250292 1 1
0.309132651936509 0.294959897575699 1 1
0.145703461194088 0.139935652666732 1 1
-0.109907959253559 -0.104610268847148 1 1
0.134759605841967 0.132981386949761 1 1
0.286983266941227 0.272336130007896 1 1
-0.126540564411698 -0.116631863722037 1 1
-0.221558363868932 -0.216457204457286 1 1
0.094442890562265 0.098474039585664 1 1
0.489439956581827 0.464866255036575 1 1
0.279683478216591 0.26377053752744 1 1
0.351649273711685 0.33157826183367 1 1
0.210472625240745 0.202061878566581 1 1
0.760666792418493 0.70946901740021 1 1
0.461290036102651 0.448730438506129 1 1
0.0524216817347987 0.0575274504652252 1 1
0.109268410389244 0.104668505464635 1 1
0.135512317421117 0.132832739408859 1 1
-0.0496995479080555 -0.0456211127668598 1 1
-0.0465283621778471 -0.044595855229162 1 1
-0.0938929177572621 -0.105022591967874 1 1
0.121195801672084 0.116064528781728 1 1
0.0289716128027251 0.0259268934501795 1 1
0.604596337180884 0.577315098444063 0 0
0.167998722618909 0.148503811497039 1 1
-0.0479248433260609 -0.0487779830406218 1 1
0.297529563869464 0.285356040272758 1 1
0.125006210372773 0.128525497125964 1 1
-0.160851619560307 -0.153086594590139 0 0
0.253442843541006 0.238554252509771 1 1
-0.0988496607574058 -0.0999429862271894 1 1
-0.133299257066446 -0.126726623325074 0 0
0.188316974442143 0.175424495551848 1 1
0.234151744724619 0.218612349135649 1 1
0.0938634796830869 0.0895252843389375 1 1
0.0787364979926213 0.087053869903761 1 1
0.325272743827157 0.307362313359425 1 1
0.211864455906206 0.202269499611633 1 1
-0.22253939166762 -0.210212502600672 0 0
-0.157861927883468 -0.151162240691463 0 0
0.142279809430705 0.138920155672551 1 1
0.0765040788949556 0.0732747200665112 1 1
0.351496060644147 0.33663324632574 1 1
0.187326264292278 0.18047298080116 1 1
-0.00797694800457628 -0.0085895797921789 1 1
0.215900027035355 0.209448326963239 1 1
0.003577435190006 0.00796725171649411 1 1
0.161626566014084 0.155665525698435 1 1
-0.158025623613238 -0.153156998324651 0 0
0.0798359266954575 0.0672697849261105 1 1
0.0946930206306636 0.093591275936262 1 1
0.254907483042602 0.242154726433489 1 1
-0.246942466900663 -0.235909375290288 1 0
0.372033255655838 0.349444491281515 1 1
0.155162459076092 0.15019374595932 1 1
-0.117437417024228 -0.112129928658615 1 1
0.0878469019388037 0.0845702430216906 1 1
0.255116769374369 0.246082122842995 1 1
0.248174643558742 0.234538939125946 1 1
0.535817331670095 0.507414190153364 1 1
-0.191307049530125 -0.180388861496316 1 1
0.44101644695898 0.414535378941251 1 1
-0.0315203876736727 -0.0315386854155679 1 1
0.234956462003805 0.222211037561033 1 1
0.270776411158914 0.263331853838241 1 1
0.800313445251063 0.762887901377272 1 1
0.22605738608506 0.224209130725801 1 1
-0.0473588703533256 -0.0397545728403495 1 1
-0.366961281433599 -0.345896934217341 1 1
0.248104057201703 0.234786989178925 1 1
-0.132702030010128 -0.12872998910372 1 1
-0.201169346408179 -0.183772470574266 1 1
0.144651777172131 0.142143250935723 1 1
0.178221275960502 0.170700611233668 1 1
0.120211035401989 0.113979076117155 1 1
0.0831418003391257 0.0752982247647488 1 1
-0.115673581155247 -0.103959661612844 1 1
0.123567030827316 0.119496939161319 1 1
0.0509867141063389 0.0460391544344951 1 1
0.546340747850004 0.521957815750277 1 1
-0.0718778470853124 -0.0683576896614054 1 1
0.0150108729747327 0.0188625819287557 1 1
0.110575427738436 0.106471682242989 1 1
0.0867528826289989 0.0800703941326474 1 1
0.249412704645908 0.236398707050985 1 1
-0.0518080143220825 -0.0525621742819618 1 1
0.0541843248724101 0.0536544655435589 1 1
0.516079914426367 0.488683459778149 1 1
0.302198053755202 0.285012260378098 1 1
0.508446897513407 0.481153712404614 1 1
0.245420662087716 0.236967181891206 1 1
-0.0733516682376824 -0.0568257104020307 1 1
0.616124852433533 0.584666464005098 1 1
-0.135996001479586 -0.131651969293573 0 0
-0.318411578139935 -0.309189315137856 0 0
0.13611409124237 0.131381021145384 1 1
0.043200398215404 0.0510738616271603 1 1
0.629790295996034 0.592829262324158 1 1
0.0287188365979938 0.0193394858892754 1 1
-0.0332692600403184 -0.0334783652617084 1 1
0.123548096374821 0.129425582775758 1 1
-0.390496551897881 -0.369504837829474 0 0
0.381665087855359 0.358481437961978 1 1
-0.193517056974899 -0.184282614668045 1 1
0.123426033833734 0.115481719044541 1 1
-0.0183359496130978 -0.0259488634562206 1 1
0.0790119151672501 0.0743827222531191 1 1
0.0738896441289258 0.0768667029224336 1 1
0.749353737185313 0.712709854627359 0 0
0.00192147182034039 -0.00659714043992422 1 1
0.338985845193623 0.326877781898181 1 1
0.117195930775739 0.109741122954273 1 1
0.108626400643561 0.109709479219858 1 1
0.144136099183246 0.13690753286068 1 1
0.570968264193551 0.552163648527134 1 1
0.203903938251762 0.201958225619404 1 1
0.126347796192882 0.118255657398842 1 1
0.061360415833008 0.0555272367569912 1 1
0.365587120351193 0.345305686134784 1 1
0.289549381485569 0.28096872840319 1 1
-0.114583573135392 -0.101976689224105 1 1
0.369727836143938 0.35302707240846 1 1
0.210566544258633 0.195638104793505 1 1
0.113625893340385 0.109614659960056 1 1
-0.0152106532196367 -0.0152584110430958 1 1
0.372300123146073 0.35602449909904 1 1
0.0305737416619379 0.0294223056306496 1 1
-0.0686769441254989 -0.0666778844557408 1 1
0.293245186681589 0.281631653316058 1 1
0.204652104044811 0.195236559979512 1 1
-0.0520212097809856 -0.0492749006126701 1 1
0.246471026809634 0.223198455194301 1 1
0.138229578389216 0.125430920705051 1 1
0.203589049626847 0.195267839872899 1 1
-0.313094157930067 -0.306663311926282 0 0
0.4890005289526 0.457913546372951 1 1
0.000720689940847945 0.00887527122855556 1 1
0.130952221872548 0.128405812904505 1 1
0.00355867683699601 -0.00594990724325998 1 1
0.393700357887866 0.38116718658458 1 1
0.393419684382277 0.368503871202804 1 1
0.416419109764235 0.398324947114215 1 1
0.225167212429872 0.219210395152584 1 1
0.304902127316861 0.281823479514457 1 1
0.139212873064893 0.126633715847739 1 1
-0.00803033893084996 -0.00691430972668539 1 1
-0.0459660458246677 -0.0477221711548401 1 1
0.103717794065535 0.102695756738316 1 1
0.239911559888317 0.225138445229875 1 1
0.64060490599694 0.609187459020824 1 1
0.16375987561742 0.155343107220347 1 1
0.063422304868056 0.0629293713187341 1 1
0.211198594665042 0.189446803413904 1 1
0.00825925997218371 0.00650674343592401 1 1
-0.0990917553055255 -0.0960268992325453 1 1
0.245403665382813 0.231879566744906 1 1
0.114324331182893 0.104561717494369 1 1
0.0453022886054931 0.0470305848965121 1 1
0.0430422049765619 0.0358634028855384 1 1
-0.0487703382322498 -0.0468300850709635 1 1
0.176035937942979 0.175903457832643 1 1
0.129334868206612 0.129353322244167 1 1
0.537879747101256 0.513886407713878 1 1
0.061843848268624 0.0628971178458072 1 1
0.111123850626153 0.10699661002195 1 1
0.214141920725396 0.211325823791728 1 1
0.811470405775403 0.800588605248937 0 0
0.644295458978826 0.614899578169884 0 0
0.544696072777686 0.516907622226748 0 1
0.2088712697448 0.181895086568449 1 1
0.324870806269417 0.308429792085428 1 1
0.290612531723131 0.274122828429656 1 1
0.259942752986897 0.244783072200864 1 1
0.478742781111993 0.464669611089123 1 1
0.608614965808592 0.576751704221344 1 1
0.532302878056012 0.500525385866619 1 1
0.0256015349037036 0.0181644188873142 1 1
-0.293355264294271 -0.272536677502497 0 0
0.574915058446141 0.55260157351418 1 1
0.432533742660067 0.411180043865999 1 1
0.314355549600872 0.307637874256053 1 1
0.103494515862004 0.100564510609247 1 1
0.598757021922468 0.571941373056529 1 1
0.459053796143054 0.436300511268004 1 1
0.253446648958079 0.242394639858703 1 1
0.227989388824963 0.212637294008752 1 1
0.243714787538331 0.234215842669783 1 1
0.110785376767547 0.103665416912308 1 1
0.29394036604132 0.281597084922616 1 1
-0.227063742248596 -0.221691529207481 1 1
0.458261273219382 0.436838800937614 1 1
0.17882302338976 0.165633983159159 1 1
0.0786486830038069 0.0707466903631702 1 1
-0.114455041619853 -0.102098771301766 1 1
0.00875707824896188 0.0134662745080033 1 1
0.312351433030896 0.294634698225925 1 1
0.335795158694796 0.320460565561024 1 1
0.31438761711284 0.300412464361168 1 1
0.293295449841848 0.279110169295016 1 1
0.562543229435562 0.536078503688055 1 1
0.294481840201031 0.279856298330272 1 1
0.478674609299113 0.451559457204443 1 1
0.45377251682313 0.434394895675174 1 1
0.358295192256339 0.34297911442022 1 1
-0.180841217538586 -0.169668213042218 1 1
0.298841462905517 0.290944928760456 1 1
0.506204317767391 0.487633126918745 1 1
0.377841396602796 0.363262046473895 1 1
-0.27153140265707 -0.262425061836068 0 0
0.515892922524684 0.492612636672784 1 1
0.21939622103929 0.204236292339409 1 1
0.297832362748811 0.277541455489651 1 1
0.569636819931756 0.542619941970656 0 1
-0.102836525691882 -0.100447305012541 1 1
0.231872723317822 0.226528777907409 1 1
0.18497675153341 0.176501284086353 1 1
0.500552300453343 0.47428775798816 1 1
0.352577803236331 0.336836861033098 1 1
0.206151206193021 0.19683938251589 1 1
0.0967944483866898 0.109265668541611 1 1
0.173396693430474 0.162917898787567 1 1
0.453312295173381 0.426739934241301 1 1
0.349815312918067 0.32940601781343 1 1
0.219930880394931 0.232977588432029 1 1
0.262848949173948 0.254023546024417 1 1
0.213005160729312 0.198507073051924 1 1
0.195273980402789 0.18641524002356 1 1
0.251095922911061 0.240298893004486 1 1
0.29202160072161 0.275699365563877 1 1
0.0426305400098448 0.045971589095073 1 1
-0.0457477901105443 -0.0449636080906476 1 1
0.344506193107101 0.335650231107313 1 1
0.0367559896582814 0.0393762554762554 1 1
0.0972997494105608 0.0940372488094558 1 1
0.507695364428261 0.484066952315914 1 1
0.120869333902648 0.110144614663224 1 1
0.229583252932613 0.214649850385404 1 1
0.275183245640539 0.253475357983914 1 1
0.483706905527418 0.455332564864213 1 1
0.415186371414504 0.388827155684569 1 1
0.268048916248343 0.25099022365653 1 1
0.248638399439816 0.244264729601406 1 1
0.323321600188099 0.31699085652009 1 1
0.0531493751260425 0.0512806353236922 1 1
0.258795415156546 0.238096675358232 1 1
0.0567684355665335 0.0548505905199003 1 1
0.214545038610998 0.201983260542814 1 1
0.115527118865503 0.114511115132263 1 1
0.395859459101362 0.381828718136136 1 1
0.176083350654868 0.165050859823756 1 1
-0.0241466183083136 -0.0192783821558793 1 1
0.123556752309664 0.115933635675549 1 1
0.291158621924229 0.278093648210779 1 1
0.384336265177694 0.364653370651095 1 1
0.16369135301854 0.155919799299948 1 1
0.156083715864423 0.145622745726946 1 1
0.319611732766907 0.30597468147442 1 1
-0.168584057648146 -0.157823905130659 0 0
-0.24213262163883 -0.222435649253474 0 0
0.238583800166498 0.22486784062244 1 1
0.199555639682187 0.189636988820734 1 1
0.457352736828182 0.430417715635495 1 1
0.184239671091721 0.182655077215012 1 1
0.495631602141483 0.46753953906778 1 1
0.3220220867 0.308485965585256 1 1
0.508222077763985 0.479705885246512 1 1
0.293171613170264 0.281568383480518 1 1
0.405990627395755 0.385099394818114 1 1
-0.013165724807566 -0.0136746544848469 1 1
0.355651513358206 0.334195112896716 1 1
0.140888171797925 0.133574957592912 1 1
0.47397697022804 0.455638109447383 1 1
-0.194474297958174 -0.18673027887828 0 0
0.0730108166468089 0.0723796301759983 1 1
-0.144936669206668 -0.141313287436872 1 1
0.145264939418931 0.144077914975886 1 1
-0.0496268373336123 -0.0464648789528591 1 1
0.062048001857446 0.0572405395080826 1 1
-0.00264183248875699 -0.0024924396046746 1 1
0.350480353078801 0.330401785715214 1 1
-0.448354072048349 -0.423619625496461 0 0
-0.183796883661624 -0.155415585352221 1 1
0.00767923921301868 0.00494340082864829 1 1
0.0672532576679293 0.0608742474978091 1 1
-0.0523359604243973 -0.0462368177170133 1 1
-0.0544435237243354 -0.0612234270697935 1 1
0.371561157770406 0.356298270153162 1 1
0.540657722823386 0.514807587349089 1 1
0.275205385000626 0.267000595631194 1 1
0.223348657162991 0.215122870396702 1 1
0.0999119879663809 0.0899424070598168 1 1
0.2732779473841 0.262793533759064 1 1
-0.022595834088497 -0.0248226067359889 1 1
-0.0285514359858418 -0.0310902482999227 1 1
0.256793382179898 0.248058459129342 1 1
0.210937575209448 0.196493125874935 1 1
0.346806963619839 0.335448853109042 1 1
0.400557252050638 0.3818232820575 1 1
-0.115155308825849 -0.110519897503465 0 1
-0.125329656558149 -0.125722913600506 1 1
0.450785620221743 0.425193301547939 1 1
0.115423182274656 0.11136920990369 1 1
0.242100583757354 0.23658054448124 1 1
0.202777708292636 0.198775124611551 1 1
0.178937526946912 0.16976516485903 1 1
-0.107539137155843 -0.100490403226279 1 1
0.582989559799073 0.547164706797554 1 1
0.0660514299111255 0.0571958517877781 1 1
0.0862770792787343 0.0857872438211889 1 1
-0.363718508350445 -0.334130308546139 0 0
0.0555737649855047 0.0555628445860499 1 1
0.181234328663312 0.185161991441771 1 1
0.0352567359335515 0.0353139621813005 1 1
0.0303961269620516 0.0220048196752096 1 1
0.283465283781047 0.270353887450503 1 1
0.0340845534645634 0.029417363172396 1 1
0.0602598872473327 0.0564751445895679 1 1
-0.0279496101137994 -0.0297460870600356 1 1
0.304105673558997 0.286941263562375 1 1
0.146935740144041 0.140410875972221 1 1
0.301177415825155 0.287194884697556 1 1
0.142552002339732 0.135643428617433 1 1
0.189311446847667 0.179737522996484 1 1
-0.170354540865705 -0.162131133088095 0 0
-0.204305008438766 -0.192607549771397 1 1
-0.0207410191690408 -0.019729384080938 1 1
0.387814368376092 0.366268132052709 1 1
0.497847231606957 0.47669011565502 1 1
0.000903370915169524 0.000796246294134079 1 1
0.319034782151275 0.306717295315097 1 1
0.106587258547852 0.0965626680534823 1 1
0.341789400466937 0.321786876285567 1 1
0.417307740944464 0.390273782480957 1 1
0.533566858746666 0.512821329159063 1 1
0.393466801979558 0.378688036315562 1 1
-0.00188043069158725 -0.00814046722107688 1 1
0.272513929682626 0.259348300436053 1 1
0.111903293903705 0.0967442815232429 1 1
0.244286329505863 0.231686670687526 1 1
0.596976687924612 0.584447079112186 1 1
0.132536325034559 0.141694484912496 1 1
-0.195741238698852 -0.193353703073367 1 1
0.2144888220451 0.209940616560489 1 1
0.102284024356575 0.0975734179909241 1 1
0.213582803617164 0.209431154294584 1 1
0.396951412515436 0.380130914635078 1 1
-0.494446801185515 -0.472164637351124 0 0
0.437172698232488 0.418168329107099 1 1
0.357405464848399 0.341260982645268 1 1
0.454968029849091 0.437615700068787 1 1
0.207795567414089 0.190478645403211 1 1
0.610594283485266 0.574216081133152 1 1
0.0931586982888311 0.0932545478622551 1 1
0.325414990421432 0.308000518512195 1 1
0.634383485637224 0.607452684726114 0 0
-0.355024695228651 -0.332238493017842 1 1
0.638891837374908 0.611362735662948 0 0
-0.0226045462720398 -0.0185309637621157 1 1
-0.174222152074297 -0.194491248485595 1 1
0.223126695829749 0.211597259986129 1 1
0.450086990088207 0.409980096785986 1 1
0.170434314407484 0.159049717697114 1 1
0.318277466007356 0.293590057389728 1 1
0.042468844622575 0.0410755198776396 1 1
0.213281352350751 0.201437881349828 1 1
0.398831212989956 0.385560427871208 1 1
-0.0304863337284035 -0.0318360098940001 1 1
0.244704277131733 0.230295295622321 1 1
-0.153370662955196 -0.147592381642245 1 1
0.216166997225087 0.205996591097535 1 1
0.202656783327607 0.193544335552974 1 1
0.119692175060668 0.105307351671576 1 1
0.21241689486966 0.196801070495977 1 1
0.193939945696685 0.185544645016582 1 1
0.227533824443948 0.213339316850966 1 1
-0.20995378342193 -0.201979528431331 1 1
0.261750644982738 0.245179831242134 1 1
0.108589229401176 0.0954261124916589 1 1
0.305604833946535 0.289763249263355 1 1
-0.0683916986033457 -0.0723260813307293 1 1
0.714117860333005 0.666177838331094 1 1
0.224235686061727 0.211583968280621 1 1
0.115700876039914 0.112178822234183 1 1
0.221264383362992 0.212872808699473 1 1
-0.00661857161496807 -0.0132333026522484 1 1
0.280340187302148 0.263305826378693 1 1
0.373581541707773 0.355274048156145 1 1
0.142034566438562 0.143260926615954 1 1
0.296863838400679 0.28748461160367 1 1
0.0349075351394798 0.0360322208665857 1 1
0.386047575551392 0.363243810576253 1 1
0.219464519576445 0.210255449769485 1 1
0.211850042661501 0.204655342672591 1 1
0.244352650689112 0.230852444342402 1 1
0.29183145792561 0.272775906632093 1 1
-0.16886802409967 -0.15364082631444 1 1
0.185024955949456 0.173611396048697 1 1
0.361519749688486 0.33341068603552 1 1
0.0265736514905989 0.0241912003247951 1 1
0.372729059734486 0.358330917976495 1 1
0.0804348578076717 0.0764274961195709 1 1
0.325537666002479 0.311848458455398 1 1
0.61831847796229 0.585414222958039 0 0
0.170859919581607 0.164285746610702 1 1
0.138316427015385 0.138613323835094 1 1
0.332987282897051 0.313262365110305 1 1
0.209133974787161 0.197032428089282 1 1
-0.0315392063921272 -0.0272911537373916 1 1
0.0415948408191601 0.0337494759821351 1 1
0.378596732696737 0.367829304429781 1 1
0.441102071944106 0.408912839446407 1 1
0.037314416261562 0.0499196452371004 1 1
0.0922287841504741 0.091372842774872 1 1
0.117716796432127 0.110627031490202 1 1
0.204089131373473 0.190648115364053 1 1
0.236805173948181 0.227864586631138 1 1
0.21836329639425 0.214138934802991 1 1
0.526271543851055 0.49776683859945 1 1
0.19782824637366 0.186771678915488 1 1
0.197507019717116 0.181085688488054 1 1
-0.285270973265675 -0.270313376677807 1 0
0.26564404391743 0.251857601148526 1 1
-0.0894160245588478 -0.0987669265604643 1 1
-0.0060839463085765 -0.00811263818662243 1 1
0.244394043799649 0.226875727762327 1 1
0.040886024765218 0.0365000857419139 1 1
0.639746770272604 0.610139299332767 0 0
0.0120541140454839 -0.00971811982664234 1 1
-0.110287041504092 -0.105225406319895 1 1
0.0968188885897866 0.0908340093583281 1 1
0.338149716496485 0.308540858928698 1 1
0.116313655317563 0.101427340966711 1 1
0.477652988468417 0.469885299614418 1 1
0.190010427408644 0.173550410729388 1 1
-0.128104627496516 -0.120420528928504 1 1
0.628104383531486 0.590908675259761 1 1
0.167105509346719 0.152669075709437 1 1
0.184342930476925 0.169100642274933 1 1
0.373684682877227 0.358860421733391 1 1
0.472713514251942 0.463490301322634 1 1
0.325108187639893 0.306279486393281 1 1
0.45947159654741 0.439660948475199 1 1
-0.0420043128325417 -0.0408709954104937 1 1
0.172507511501991 0.173543442173531 1 1
0.358076452856584 0.33869689038535 1 1
0.00723098068378284 0.00772807315320157 1 1
0.0171679234783124 0.0164782667987134 1 1
0.310578326163761 0.292480980295978 1 1
0.480179574988007 0.455648713988586 1 1
-0.360721506978013 -0.344007362400527 0 0
-0.0260276090261195 -0.0219864321932584 1 1
0.571180459571578 0.546045890287222 1 1
-0.072229087381754 -0.0654817546181655 1 1
-0.00483294438547335 -0.00113914851108108 1 1
0.0651465864346581 0.067737535367832 1 1
0.108298798967182 0.105352410317872 1 1
-0.113927363649877 -0.102010115015525 1 1
0.143104977575814 0.129566107383822 1 1
0.0384801113452526 0.0402300219200282 1 1
0.2833076148748 0.256454355757232 1 1
0.284884136627294 0.270965700652123 1 1
0.283327749845226 0.272542240967011 1 1
-0.0422978615021327 -0.0414945289703104 1 1
-0.0324218309379793 -0.0334709980722809 1 1
0.43255260912863 0.416139088800622 1 1
0.577203854721079 0.552857990366925 0 0
0.252566763787948 0.23923709161525 1 1
0.0706421205321478 0.0648642592817638 1 1
0.22942028341553 0.219383407842621 1 1
0.44391864951212 0.415184322353623 1 1
-0.104360062685369 -0.0992527414288143 1 1
0.308693068155209 0.292402681174234 1 1
0.127541015359054 0.12861700341135 1 1
-0.154566914695674 -0.138271829465308 1 1
0.169088745823404 0.15780429401906 1 1
0.0972006425202825 0.089688589650713 1 1
0.487791687565523 0.466395835409937 1 1
0.360747775241749 0.341693185147271 1 1
0.0206630217670231 0.0230245705519464 1 1
0.339227159450059 0.333015614334713 1 1
-0.0808289604084631 -0.0703090863429915 1 1
0.391570173805285 0.369786719027019 1 1
0.341148055767859 0.331861996541463 1 1
0.252703601093449 0.242044724341597 1 1
0.1833535376971 0.172258021621036 1 1
0.274507964451636 0.258218065169374 1 1
0.188855150095283 0.173286341721513 1 1
0.519204906841311 0.493195372796735 1 1
-0.240101733342966 -0.231599748573393 0 0
0.459131602399442 0.434335506621964 1 1
0.406038784558518 0.390156721182437 1 1
0.401824289616505 0.374862391190547 1 1
0.14699578071632 0.140714175506913 1 1
0.224575669951688 0.213824581900962 1 1
-0.0384144960466155 -0.0369119945810279 1 1
0.221545790753593 0.211312377891978 1 1
0.115752643951133 0.116121102643649 1 1
-0.273019611623892 -0.256256128461977 0 0
0.197038901443641 0.18103493822543 1 1
0.17534586006222 0.163524985897093 1 1
0.194553694936778 0.175372519944062 1 1
-0.10912992933554 -0.101806409289437 1 1
0.360206846221947 0.337187489841117 1 1
0.217490144027883 0.20854876801507 1 1
-0.185501115728184 -0.175149216451059 1 1
0.221746743441222 0.221127906803877 1 1
-0.0173390788043077 -0.015112926247699 1 1
0.289027082048841 0.275727126459809 1 1
-0.0407539403424069 -0.0366526543526419 1 1
0.185460881172796 0.173261038764554 1 1
0.392566290935993 0.379693826240196 1 1
0.251911371365132 0.243508354515835 1 1
0.288454262584286 0.27851296173272 1 1
0.239651999371939 0.233095955601333 1 1
-0.0543315191439728 -0.0609226759857342 1 1
-0.0861009435903357 -0.0778371467472716 1 1
-0.00907431872803964 -0.00651441139561133 1 1
-0.148069183409709 -0.146258545976806 1 1
0.265712431244681 0.255909425417038 1 1
0.605482561041925 0.583460801726667 1 1
0.216737864969127 0.208540134622669 1 1
0.460958288845325 0.449382992954145 1 1
-0.35811839342206 -0.340878491425133 0 0
-0.114953365836186 -0.118920834634262 1 1
0.233524582408492 0.219352914770053 1 1
0.571403514762127 0.53685509135939 0 1
0.510360865573112 0.485573487427352 1 1
0.838242326248276 0.798269075916635 0 0
0.165965211985522 0.159166760761743 1 1
0.385460168530062 0.366699949080276 1 1
0.388665988158088 0.372245159811975 1 1
-0.245721460497933 -0.232930509825119 1 1
0.309233080206365 0.288214721709142 1 1
-0.130426693992626 -0.124932331395719 1 1
0.292797363954056 0.285088278949561 1 1
-0.612196260845374 -0.585002516446934 0 0
0.0792944703446491 0.0689098348476966 1 1
0.470625313540556 0.445604743647265 1 1
0.420140573578899 0.406685636267736 1 1
0.0859057223662395 0.088087637959015 1 1
0.146145186536188 0.139741000329539 1 1
0.106838300923848 0.0936468174929205 1 1
-0.0481056085818025 -0.0435999043672596 1 1
0.266654087331392 0.265154898216642 1 1
0.335016622997248 0.318619528503084 1 1
-0.228368170382614 -0.211887201550558 1 1
-0.107269507600786 -0.0972372920980083 1 1
0.268532497150686 0.246987596108861 1 1
0.244294931169636 0.224342659333665 1 1
0.0839451548446038 0.0774298174839751 1 1
0.67507683786579 0.64287215083666 0 0
-0.0435272997950595 -0.0306755933347276 1 1
0.101199722058798 0.0935996662489224 1 1
0.0369348402541108 0.0434393635075315 1 1
0.199439222762018 0.194406334156667 1 1
0.236764485295069 0.222843127813896 1 1
0.370100396785048 0.351820594664663 1 1
0.239232742447033 0.221891913249755 1 1
0.418054341534054 0.393049637697987 1 1
0.157887276638897 0.156972383457254 1 1
0.235302030734113 0.229076642074182 1 1
-0.155246599007069 -0.149409258084264 0 0
0.0162540123681822 0.0238081327204058 1 1
-0.0131409169292161 -0.0143820294570807 1 1
0.465291468936415 0.449083210119004 1 1
0.123210520772686 0.113900726662006 1 1
0.240637816826852 0.238073493812453 1 1
-0.00733471800902009 -0.0034224864784646 1 1
0.00943319951009232 0.0170563009615922 1 1
0.179344912530413 0.16390821848774 1 1
-0.0797972242022064 -0.0752937565098668 1 1
0.0363073049125276 0.0301240427321745 1 1
0.194554650586163 0.192891335217207 1 1
0.759986131239013 0.718885128267184 1 1
0.20248179677066 0.192720635320641 1 1
0.169307669397311 0.171116724868077 1 1
0.487054276422479 0.467107807864796 1 1
0.443957749149322 0.423901654307463 1 1
0.25086005331314 0.242049265284287 1 1
0.238242754207534 0.217832560557823 1 1
0.359327606520459 0.336730411603556 1 1
0.480497548508865 0.463169729732479 1 1
0.228513536199873 0.218122981627268 1 1
0.147688761902787 0.143915269631627 1 1
0.225610776213277 0.215882762569427 1 1
0.175849975255129 0.161329644458799 1 1
0.328911485137039 0.320476461912908 1 1
-0.241442206148488 -0.232902395626277 0 0
0.525539715321014 0.499386208189592 1 1
0.328069100126873 0.310563311951871 1 1
0.922476509441196 0.883390406266737 0 0
0.253455796276406 0.240140586717922 1 1
0.126157388602413 0.116114879846805 1 1
0.0631867246593606 0.0543260634941841 1 1
-0.166351663864893 -0.156495357036983 1 1
0.147317051416722 0.146270262576269 1 1
-0.0561476506235316 -0.0645441169118054 1 1
0.24649134870777 0.235387685254613 1 1
0.0233049151076682 0.0245921481889037 1 1
0.150271365978236 0.136970674712108 1 1
0.290539847205269 0.264859368748548 1 1
0.274368811605242 0.264539953765209 1 1
0.166468041315593 0.157343057932707 1 1
0.440448230670493 0.418369112977225 1 1
0.85362292444353 0.816370191769556 0 0
0.0551798584922498 0.0565834100817525 1 1
0.810178626023319 0.768329058438098 0 0
-0.18278357607329 -0.182509359321635 1 1
0.181029569973056 0.174041944665136 1 1
0.376549558497542 0.361275173045387 1 1
0.168843610021737 0.161886517290962 1 1
0.33674494684944 0.322462413102399 1 1
0.0157850469265072 0.0132900939034531 1 1
0.416353714455163 0.401346920055552 1 1
-0.00359559040288665 0.000681844562667584 1 1
-0.0276916461244158 -0.0200027930758009 1 1
0.231668553775049 0.217947742671367 1 1
0.178940648081924 0.155413367196062 1 1
0.156243969227298 0.1453161730013 1 1
0.134500375204319 0.12532489096419 1 1
0.156436195387489 0.150723322634813 1 1
-0.226271475469145 -0.211851287058352 0 0
0.0813609450735674 0.0731883732828863 1 1
0.594535051890406 0.560303890517942 1 1
0.153465014873256 0.146895573102666 1 1
-0.0823782334598102 -0.0827538946469924 1 1
0.382594839842229 0.362952324548559 1 1
0.163401316747221 0.155764489849219 1 1
0.28495588063216 0.268558242392372 1 1
0.571546580496004 0.539608503090564 1 1
0.269133253877437 0.257133189969697 1 1
0.140080239552399 0.142787542957342 1 1
-0.212052956088566 -0.196200356905068 0 0
0.493255210943818 0.467515701655459 1 1
0.0973345342373675 0.0743418646754063 1 1
0.0192066850547056 0.00508439806111054 1 1
-0.0910424590154946 -0.0958367654581796 1 1
0.220544109733427 0.208818668701822 1 1
0.471799165682639 0.451482695634651 1 1
0.0156028124539384 0.015698044035753 1 1
0.210537245885452 0.202191447739386 1 1
0.26193563827108 0.245750494086005 1 1
-0.0416121158610973 -0.0363098632563616 1 1
0.2962710771358 0.277227489735319 1 1
0.325145656368331 0.30836545519918 1 1
0.324413600271412 0.3110081777929 1 1
0.160958913563199 0.147623985950711 1 1
0.437951614448168 0.413606510732523 1 1
0.0376161577351587 0.0345828427965152 1 1
-0.0207701544553665 -0.0303210722408188 1 1
0.319784633986212 0.310954349991978 1 1
0.372317801952935 0.36104889229612 1 1
-0.0482608183048846 -0.0493786149518722 1 1
0.325100577265881 0.312308234086486 1 1
-0.68101914562299 -0.64667607729498 0 0
0.228349442543448 0.209649745570341 1 1
0.697969888799525 0.661887903100837 0 0
0.640979205528541 0.611936757178665 0 0
0.063779696113845 0.0655364001627813 1 1
0.2949973415856 0.289322201807467 1 1
0.117712678606135 0.107679798529722 1 1
0.638814641903684 0.611467397967589 0 0
-0.0611291887679172 -0.0629571703742214 1 1
0.160636356137226 0.148601777913407 1 1
0.100539783398764 0.0832622909878652 1 1
-0.162161482486615 -0.153037344564 0 0
-0.0527884481183852 -0.0520787723879597 1 1
0.642871964920275 0.610447654829374 1 1
0.0882385850397888 0.0949381683726237 1 1
0.260230201389915 0.245009856020879 1 1
0.0289858327568389 0.0288371399087403 1 1
0.274615392078355 0.260470464883843 1 1
0.230039577304003 0.211434627323544 1 1
-0.109680176520807 -0.105201738334524 1 1
0.294342743337399 0.283133298172574 1 1
0.244054280819435 0.237239966093655 1 1
-0.20259841011184 -0.20200123830927 1 1
0.0728251651004927 0.0741621821098647 1 1
0.552309664973096 0.527486886431955 1 1
0.443357316472531 0.42767172260088 1 1
0.31335219038306 0.295775236236168 1 1
-0.0164601312224672 -0.0171891551043183 1 1
0.297909033439062 0.283997233971652 1 1
0.657401196325534 0.621144444484942 0 0
-0.345995300662942 -0.33174020649485 0 0
-0.263587094540014 -0.244533751767227 0 0
-0.192637084153834 -0.179757466263127 1 1
0.0772935372749306 0.0724687841175688 1 1
0.0376868301024852 0.0337674636393021 1 1
0.201749511533461 0.192126833568239 1 1
0.257788339942995 0.246748874319465 1 1
0.287005557749623 0.262828924312845 1 1
-0.0233957905011022 -0.0216167118480982 1 1
-0.329740537542807 -0.322776680875288 1 1
0.237933856052247 0.226266971469574 1 1
-0.125810974956613 -0.113479388124783 1 1
-0.00536777634655701 0.00689325236976009 1 1
0.216108997700033 0.206774790974481 1 1
0.231804211512306 0.220154472929252 1 1
0.303380046986787 0.291062987502743 1 1
0.533176748575102 0.507474789578167 1 1
0.0826558294034922 0.0815449245847067 1 1
-0.114330289037248 -0.106222246813744 1 1
0.135592007475629 0.119286317553456 1 1
0.0315458917128181 0.021803116791149 1 1
0.192420227377477 0.178387931288189 1 1
0.360376972480309 0.344567264396828 1 1
0.185853883928366 0.169875127622054 1 1
-0.0245555017116573 -0.0272836137041913 1 1
0.23803584073658 0.22643845086964 1 1
-0.29173254062613 -0.288894812822028 1 1
0.174012624921288 0.157399617795235 1 1
0.139293773857147 0.134829904062006 1 1
0.174084112801214 0.156364833082004 1 1
-0.0607049391106142 -0.0560501041819135 1 1
0.296403028739078 0.282514176880372 1 1
0.0802091488058482 0.0768403790330409 1 1
0.30363418367766 0.293291479391029 1 1
0.212260228082091 0.200676949941379 1 1
0.775586885976833 0.743410087646782 1 1
0.0567401180263001 0.0602937214951974 1 1
0.00932142491699698 0.0143799800623081 1 1
0.1952490045054 0.18066722672138 1 1
0.39884437820812 0.371312380698285 1 1
0.27470678457466 0.255515732776234 1 1
0.0552164807458842 0.0557721994165946 1 1
0.229767783637318 0.20946368358559 1 1
0.251223653507037 0.246625133086569 1 1
0.0664376685875876 0.0626185357989943 1 1
0.39394091017454 0.364612704822691 1 1
0.24621561479527 0.227136691400576 1 1
0.382182863927374 0.370907893282668 1 1
0.452415651335918 0.42395574840622 1 1
0.158064594077184 0.147933001467368 1 1
0.718860078764 0.686498057593593 0 0
0.0305670287318539 0.0309911832022992 1 1
0.556172613242748 0.527881562413678 1 1
0.172565686045017 0.161519582219109 1 1
0.0166191320577682 0.00687155004517834 1 1
0.181520356130341 0.179221330061611 1 1
0.224864257566267 0.216947006786793 1 1
0.37997986819466 0.369223601750049 1 1
0.449021006325347 0.420452084527447 1 1
0.32814614619044 0.309005656088046 1 1
0.744520704392829 0.711498598098586 0 0
0.118850449139964 0.113903772875219 1 1
-0.267296177021655 -0.255324462705694 1 1
-0.103364137021742 -0.0988615025950181 1 1
0.194257456083025 0.184576097131907 1 1
0.242320117556152 0.226286075680133 1 1
0.0189397324839848 0.0168884381053121 1 1
0.30569755781902 0.294839518863932 1 1
0.111492774335192 0.111069570348323 1 1
0.151694449727733 0.145443412197231 1 1
0.770060238604441 0.721766076929187 0 0
0.18898072391786 0.178545138537077 1 1
0.0608385078839002 0.0596606324224159 1 1
-0.0741271463679032 -0.0740917193068876 1 1
0.177358240781024 0.162245961501841 1 1
0.313928263363642 0.303729296912198 1 1
-0.121266667114796 -0.11063473720026 1 1
-0.0585973845321707 -0.0488485183164061 1 1
0.105351118112657 0.0944457234104088 1 1
0.0972036496599521 0.0820059871483598 1 1
0.621764874011514 0.592203734155517 0 0
-0.0080438643787963 -0.0115581857064839 1 1
-0.101419473402666 -0.108933206372649 1 1
0.718557921602797 0.668361645275711 1 1
0.246471862543166 0.239638165349328 1 1
0.173371964325468 0.16417070678161 1 1
0.372985393613088 0.35130905155221 1 1
0.173781682103279 0.169256402905602 1 1
0.18048856363765 0.174602457938434 1 1
-0.0526741964048594 -0.049411135158213 1 1
0.291163430687129 0.277842775207082 1 1
0.0234712444599141 0.0234089888810551 1 1
0.116011574016364 0.108873225823879 1 1
0.0528417541497328 0.0522936703363268 1 1
0.0744493013018315 0.0779858341276023 1 1
-0.321334060537058 -0.301937934425895 0 0
0.640684839900874 0.605414154896675 1 1
0.502851847752069 0.478658776934746 1 1
0.117596095177421 0.0989557914769577 1 1
0.260375405777567 0.243432448909035 1 1
0.224440530188745 0.211873748821449 1 1
-0.010228247070625 -0.003901739806107 1 1
0.41121632673041 0.38356948317482 1 1
0.0208130512254841 0.0189416369307795 1 1
-0.0573748670295312 -0.0562401086871228 1 1
0.309613041966512 0.293488700356433 1 1
0.155627149355471 0.143181435456075 1 1
0.362004974767145 0.353526873836824 1 1
-0.425364359800125 -0.408738221565945 0 0
0.37076163877735 0.351925330559099 1 1
0.0240028923261518 0.019561672182951 1 1
0.499578391454326 0.483006119231664 1 1
0.420366706939007 0.405014135603113 1 1
0.318602660508113 0.302511473476663 1 1
0.54734541639824 0.528332290575698 1 1
-0.112264236671453 -0.102358911441936 1 1
-0.15791512262075 -0.147439566766831 1 0
0.470635801650075 0.449065786317727 1 1
-0.17889983305243 -0.167972996148297 1 1
0.392046380958966 0.36742158578434 1 1
0.254321840085028 0.249873950045701 1 1
0.12592309780269 0.120232108284118 1 1
0.617703189836339 0.568686024010759 0 0
-0.168999476242946 -0.163712183352822 1 1
0.306244063974151 0.298396066778208 1 1
0.151941268802898 0.147541665014297 1 1
-0.0780400319865592 -0.0720770254117085 1 1
0.58115755615433 0.552272325350354 0 0
0.47976352311789 0.463837576497323 1 1
0.16786994703359 0.159818907384264 1 1
0.133098687459882 0.127211725313674 1 1
0.369761393788914 0.352159112905252 1 1
-0.0452000698401561 -0.0372829626507289 1 1
0.541707528677025 0.513025623324515 1 1
0.622498541588494 0.593909689944008 1 1
0.282085409324105 0.266085979657344 1 1
0.0535649687899613 0.0432233793736305 1 1
0.0180096524557306 0.0170702324672518 1 1
0.102749520972758 0.100531181694665 1 1
0.162028261714344 0.150131786444178 1 1
0.116359470510686 0.110296938889445 1 1
0.145677049407536 0.145496176939239 1 1
0.288631217652168 0.276231618357993 1 1
0.276600390017079 0.265564579399907 1 1
0.264045059148918 0.255529971647454 1 1
0.419076792154448 0.40129116050077 1 1
0.0296506196290183 0.0347862874887993 1 1
-0.0833420809828128 -0.0758769639056925 1 1
0.179382672083278 0.174191195305228 1 1
0.308012659586228 0.300667671617379 1 1
-0.13822404028352 -0.130652703311577 1 1
-0.0122127160034075 -0.0133877075455498 1 1
0.529652378184382 0.514549924921653 1 1
-0.0605999196954202 -0.0572251722206913 1 1
0.358762384707886 0.341849925979005 1 1
0.378329606557674 0.36133717413127 1 1
0.418113817609374 0.38423001612979 1 1
0.481071826608589 0.460420073586877 1 1
0.605083662488549 0.570847020895635 0 0
-0.162004171531401 -0.15726924264045 1 1
0.20464471001167 0.193179009050144 1 1
0.411283511902085 0.378846695596402 1 1
0.58115198803784 0.554782498972374 1 1
-0.162408738961116 -0.158337296522529 0 0
0.374387390881466 0.361709561957997 1 1
0.404522400176193 0.385309933744096 1 1
-0.306329546984807 -0.297207406868369 1 0
-0.0949826957352542 -0.0968651736425939 1 1
0.457177078687052 0.438182821839716 1 1
0.497907085749749 0.477056929887521 1 1
0.315317385315596 0.299395179795728 1 1
0.00770679897117434 0.00934729877687007 1 1
0.456626715566764 0.437003153984792 1 1
-0.0682063239797351 -0.0603730123468398 1 1
0.618170679448436 0.589153653999939 1 1
0.293477167682965 0.271586436292237 1 1
-0.40402097923861 -0.38639028751805 0 0
0.379790143728552 0.362202772787667 1 1
0.00244914988293515 0.00513561857267542 1 1
0.399762424653342 0.378078906369091 1 1
-0.00614440358393721 -0.00703783346542923 1 1
0.371488516755926 0.360259740033168 1 1
0.0807843583720659 0.0778643604516013 1 1
0.290059584426281 0.28191734893551 1 1
0.259386125246972 0.249672620286502 1 1
0.130165159103845 0.120276411876749 1 1
0.202883913318029 0.200985360118606 1 1
0.257814120205941 0.250618195322115 1 1
0.297718738158549 0.28347248421709 1 1
0.15972466742038 0.150123894870314 1 1
-0.0409356970994432 -0.0384128708824908 1 1
0.465194448512406 0.447501665856478 1 1
0.332160643322879 0.324646206123344 1 1
0.323261558560963 0.299182801266022 1 1
0.143780535836784 0.137747224555127 1 1
0.0975723962893252 0.0980600373247937 1 1
0.432268057465449 0.414602509777244 1 1
0.56773253307474 0.537272322874424 1 1
-0.213784505387672 -0.208239880303038 0 0
0.138987110761919 0.144326312413943 1 1
0.121187290864097 0.117080560590747 1 1
0.337929289724718 0.315123580152591 1 1
0.376997090517646 0.353640859306949 1 1
0.136875453760537 0.133545609235915 1 1
-0.022093919471222 -0.0269196900653264 1 1
0.19280211583697 0.177511289881676 1 1
0.283299241447385 0.258935127294636 1 1
0.233923382984208 0.221355836529658 1 1
0.245854831534529 0.229882307198252 1 1
0.131511059124821 0.120292611682397 1 1
0.305687785507783 0.292739485246973 1 1
0.321353478907664 0.305911619284008 1 1
-0.0648570025295635 -0.0576181790638147 1 1
0.335358759752502 0.318583642285648 1 1
0.592324826829638 0.568353669125564 1 1
-0.0631714598755496 -0.0546458402070987 1 1
0.203255762640552 0.193486184738591 1 1
0.208579416163228 0.194883158458113 1 1
0.226790674824719 0.213292002980216 1 1
0.322581476504071 0.306711784623226 1 1
0.0325487945958429 0.0295360302551608 1 1
0.597737994127141 0.570356644322528 1 1
0.489749172799885 0.470513879529463 1 1
-0.0942630278197922 -0.0846623254399219 1 1
-0.116185064334051 -0.115455402335189 1 1
-0.0924703102517051 -0.0917077635654978 1 1
-0.159435270618465 -0.151096862222328 0 0
0.240686389377696 0.234461045651988 1 1
0.265386293694604 0.252453340118937 1 1
0.393942772502454 0.367748521316111 1 1
0.547742267754105 0.515453799834564 1 1
0.420485678439758 0.399952367305275 1 1
0.171213183167986 0.166621479529812 1 1
0.571033094909679 0.536545718567982 1 1
0.247628639344284 0.240944963811253 1 1
0.11621665487229 0.111853898096908 1 1
-0.00825112392536879 -0.00626995340576834 1 1
0.34627924220044 0.329310056084745 1 1
0.146524870409547 0.1384963948769 1 1
0.127245912072178 0.127564474404142 1 1
0.459481480330854 0.443384143947255 1 1
-0.0158701838856457 -0.0189688748536978 1 1
0.10131183926006 0.096578215714544 1 1
0.545522776724144 0.517121228720354 1 1
-0.0680950616912991 -0.0698411791878836 1 1
0.358810064747051 0.34127346314515 1 1
-0.328508455150797 -0.319203519065368 1 1
0.323278701611588 0.31048775484869 1 1
0.039937621064257 0.0376283835870935 1 1
0.285151984731963 0.276413134091475 1 1
0.245824155428468 0.230793012362428 1 1
0.104166511595336 0.0974150690042277 1 1
0.353980033975583 0.328446694246411 1 1
0.448905134596162 0.423186704064784 1 1
0.369856357224854 0.355249250206343 1 1
0.162952895329575 0.154451108677082 1 1
0.115163132510937 0.122178425111155 1 1
0.339630511275243 0.323406908410617 1 1
0.112259727478305 0.106057773045994 1 1
0.124847148248142 0.124980716907688 1 1
0.527208812298746 0.499564900937608 1 1
0.179372352413181 0.171915900475441 1 1
0.4044595299594 0.386010748695214 1 1
0.631471273993064 0.60993244051668 1 1
0.366398310624218 0.348991248969976 1 1
0.458948827306084 0.437184581204201 1 1
-0.207027830709201 -0.197776575216126 0 0
0.225925427807404 0.216775173841194 1 1
-0.0268683851408557 -0.0273761340227892 1 1
-0.166423679585534 -0.156563944800421 0 0
-0.0118021959320253 -0.0156489287577931 1 1
-0.0794745054645492 -0.0742787222524535 1 1
0.136482035734393 0.13445812398248 1 1
0.012427564127126 0.00863438398473372 1 1
0.173653111478271 0.169421152206253 1 1
0.166716547722773 0.159476730227439 1 1
-0.0145269981594383 -0.0178337138352312 1 1
0.354218121769385 0.336368673023582 1 1
0.26404998486475 0.255551958110112 1 1
0.512867811756691 0.49571799673931 1 1
0.302146280113435 0.296387053817767 1 1
-0.316022114283052 -0.299567424649452 0 0
0.345605595951127 0.332333493755763 1 1
0.0630683498655026 0.0589013206734385 1 1
0.452582712226291 0.434600794150292 1 1
0.248490794835825 0.242932805920666 1 1
0.110631527551269 0.107189645056956 1 1
0.366213357086262 0.348356582715191 1 1
0.480366204239359 0.467957053432024 1 1
0.251953642864143 0.238255528740271 1 1
-0.0749737259080698 -0.0710325419403837 1 1
0.457876897374124 0.434870240558752 1 1
-0.209485820384991 -0.201311515702086 1 1
0.234532269226572 0.229564511526631 1 1
0.685475364566339 0.66710878413035 1 1
-0.115650254999407 -0.116346774228718 1 1
0.171336660810606 0.166536038247935 1 1
0.216063331016271 0.212760262149208 1 1
0.222041668629133 0.208126494247716 1 1
-0.083655375928048 -0.0807468471766505 1 1
0.362030934028648 0.348671927639959 1 1
0.214659574849004 0.200079822345571 1 1
0.580140586860658 0.554088721949079 1 1
0.0474697730010064 0.0340373388727462 1 1
0.331540424842298 0.310478243736472 1 1
-0.536025289630054 -0.509360407976845 0 0
0.0806797633380429 0.0798680903245091 1 1
0.342330360409665 0.328236714113933 1 1
0.34283044029019 0.331015497976675 1 1
0.465341444042337 0.431732634593312 1 1
0.185688861770604 0.18288160035215 1 1
-0.0104831331056408 -0.0134209855460109 1 1
0.259351707911844 0.245077364798783 1 1
0.136767242510285 0.130557308832257 1 1
0.507727055928596 0.478576775589418 1 1
0.441006514719038 0.411827613807601 1 1
-0.0327064370360797 -0.0325104274841407 1 1
0.061528312385716 0.0596552885407076 1 1
0.243064657588507 0.244019969062757 1 1
0.0124154184885035 0.0199401579271157 1 1
0.410629413088145 0.390710424236393 1 1
0.600308205977595 0.575444818748278 1 1
0.194045891837593 0.185675454598893 1 1
0.379248063554835 0.362417274352664 1 1
0.0462612088167046 0.0422302543305123 1 1
0.730835306761655 0.700993347359425 0 0
0.159918252002418 0.139645747448612 1 1
0.170377335330723 0.163762943907722 1 1
0.122818170476896 0.117417623948977 1 1
-0.0289227352773772 -0.0263883733047982 1 1
0.191240038524483 0.180813269242496 1 1
0.513822012263697 0.484503981524399 1 1
0.390882447845002 0.365019852560268 1 1
0.321215692456019 0.302513670119524 1 1
0.378203476851335 0.366813956517992 1 1
0.2830295628007 0.267235017430747 1 1
0.205176593395443 0.199077742195812 1 1
0.658336802491253 0.629202730845517 1 1
0.0274450859962834 0.0339166072815672 1 1
0.154381831876362 0.143240614012337 1 1
0.13229514244439 0.127471758171009 1 1
0.476342006666609 0.450250309045847 1 1
0.218682024668792 0.207708136834674 1 1
0.0445841444680542 0.0370298667977411 1 1
0.190323103295784 0.180836549236936 1 1
0.508695315211677 0.487640843727589 1 1
0.284487755660681 0.269463546953006 1 1
0.034811824404609 0.0296109148489999 1 1
0.014264908289889 0.0112620903509833 1 1
-0.0966775927454718 -0.0947336843410972 1 1
0.141922305018154 0.137982102496747 1 1
0.255715290741689 0.227023736818375 1 1
0.233213899175735 0.219253381702293 1 1
0.266414763854069 0.249557913306037 1 1
0.0571380596740551 0.0490120694990915 1 1
-0.650574357038188 -0.633070767452832 0 0
0.13733749806541 0.126226864867847 1 1
0.17669012809675 0.172301267651098 1 1
0.0582786126325943 0.0528589089557543 1 1
0.186184433630908 0.177596597684367 1 1
0.101246408052914 0.0925720022440949 1 1
0.209134361377149 0.197406780178218 1 1
0.44940487047321 0.412320493574623 1 1
0.0118750801819984 0.0124951007922446 1 1
0.809261133996996 0.773736168911591 0 0
0.182454752504018 0.174526157404536 1 1
0.261912358751658 0.24313303107163 1 1
0.0531361744973934 0.0477709380840171 1 1
0.228354494504648 0.221485843726441 1 1
0.430925603830836 0.406168871375548 1 1
0.166188454552679 0.164638106169303 1 1
0.0284076563466705 0.0325239780126053 1 1
0.389021075072902 0.373089814418376 1 1
-0.278791806173668 -0.268078640335936 0 0
0.36390167259139 0.344370302842418 1 1
0.493170283632899 0.4721701119265 1 1
0.41094217621932 0.389353173504458 1 1
-0.159261950412234 -0.148508524836184 1 1
-0.0462527311822929 -0.0616632350379249 1 1
0.036006679217457 0.0227013337370479 1 1
-0.165369320358366 -0.163389586511639 1 1
0.263476465421655 0.253800138894898 1 1
-0.0741473170859936 -0.0662408420308534 1 1
0.0371668268983082 0.0255014383587605 1 1
0.355317346268612 0.330811495225345 1 1
0.0968669683941721 0.0937965785382278 1 1
0.0798646367152215 0.0754050940361865 1 1
0.0847158571202062 0.0787048871322306 1 1
0.370437969515534 0.360573827702064 1 1
0.443275956121407 0.429101094584612 1 1
-0.186166789034316 -0.181046764471998 1 1
0.591909659987586 0.567202929625052 1 1
0.216620442822485 0.212476471824123 1 1
0.380119952999222 0.369770972865409 1 1
0.373538851743475 0.35841078676953 1 1
0.168767474098811 0.158470255780937 1 1
0.356512117305495 0.335858279460287 1 1
0.351982595573929 0.32481096904758 1 1
0.466131831323567 0.447741719098138 1 1
0.16880871008861 0.161002486244351 1 1
-0.0164541637227238 -0.0193737149856413 1 1
0.156037359272504 0.151439984181963 1 1
0.301225665237177 0.289772071619777 1 1
0.332644403529101 0.321134012306189 1 1
-0.22773291994315 -0.214176373335678 1 1
0.0955183756941799 0.0942758232582669 1 1
0.368697282998636 0.34623955986892 1 1
0.231814095146621 0.218929833311138 1 1
0.0332528956382798 0.0399677714846219 1 1
0.664595284431151 0.639138250411202 1 1
0.0614740696060915 0.0655182746659238 1 1
0.108601478276293 0.103800559203008 1 1
0.160210060578264 0.152205535531475 1 1
-0.0628149138152913 -0.0584233981348751 1 1
0.45835815973049 0.435876286430059 1 1
0.274613716314339 0.258679569641921 1 1
0.577253349692275 0.538324807036441 1 1
0.450207514534512 0.422768992183768 1 1
0.414413597294435 0.399537620049168 1 1
0.508547626630302 0.477127839481574 1 1
0.293780652836238 0.276556264900964 1 1
0.173502157702691 0.163624436909251 1 1
-0.253933482580278 -0.24231320478888 0 0
-0.0315263153969042 -0.0228696891145392 1 1
0.0465668918673841 0.0496493579944118 1 1
0.29112550946887 0.277261414932871 1 1
-0.265401364396042 -0.24992984364573 0 0
0.585941654819152 0.549049839530123 1 1
-0.357903951600195 -0.336019399929414 0 0
-0.329291831953383 -0.309896096201917 1 1
0.0152509803406528 0.0202908019678595 1 1
0.187886055919418 0.18439423015363 1 1
-0.129292788934904 -0.12335734154725 1 1
0.304966855985759 0.292698912657657 1 1
0.452487923381899 0.430785705089071 1 1
0.536686648896838 0.510392146500263 1 1
0.032551464038314 0.0382672720336146 1 1
0.20838271259429 0.190914590567474 1 1
0.193193295562877 0.182293627869044 1 1
0.194730806198467 0.18543250770101 1 1
-0.0717796358540604 -0.0686939348487869 1 1
0.0709790023122455 0.0636814310322499 1 1
-0.0629078773762755 -0.0595115371175697 1 1
-0.357336849860206 -0.344017550818261 0 0
0.0823731693870506 0.0878129678906591 1 1
0.230285167072854 0.216621045936066 1 1
0.316304004020929 0.298294126449158 1 1
-0.037889742437093 -0.0432058545219227 1 1
0.379718053751569 0.362919384785193 1 1
0.373219721938335 0.353119115090181 1 1
0.43873389653748 0.424250225751032 1 1
0.334934940463077 0.316657810393806 1 1
0.0103130868393524 0.0149605346654768 1 1
0.201129073635394 0.183592913898026 1 1
0.491373216899842 0.471037432359803 1 1
0.262187209412684 0.249949597351077 1 1
0.260389223838033 0.252887950902745 1 1
0.179983964474077 0.170928758248381 1 1
0.384940425451839 0.36706452220279 1 1
-0.0797129082494004 -0.0781939197812434 1 1
0.0698413666896677 0.0590025271691536 1 1
0.316415115102652 0.301820150251896 1 1
-0.0954322748561909 -0.0880423135571425 1 1
0.290039447823558 0.27710619914908 1 1
0.106731533702033 0.103744806637137 1 1
0.0299961038098246 0.0253964357519315 1 1
0.192760598366159 0.178903279937739 1 1
0.0653449125165317 0.0649557864360903 1 1
0.597119494150097 0.556539374505791 1 1
0.135815312927437 0.125203228224167 1 1
0.151688529258249 0.131258889891788 1 1
-0.0910016406243343 -0.0855965922863019 1 1
0.272929652625845 0.261709010306268 1 1
-0.133045153910519 -0.119889560289101 1 1
-0.0135673820055611 -0.0134080643531676 1 1
0.566495334078142 0.529665112252891 1 1
-0.0660988865229617 -0.0639318559676942 1 1
0.340586218183281 0.329196938546296 1 1
0.383929099965708 0.362925131086164 1 1
0.320730157794949 0.294963564827284 1 1
0.177488582695478 0.167804222130018 1 1
-0.169378145705999 -0.16769336531997 1 1
-0.00243929477569549 -0.00292733632919081 1 1
-0.143592976459589 -0.127416073396495 1 1
0.0148684635862474 0.0128194581033953 1 1
0.244532938695616 0.230472497068525 1 1
0.634538573684096 0.605358109258661 1 1
0.187371990995956 0.175180893916311 1 1
0.00646536337647419 0.000191755566917709 1 1
0.140905696005992 0.137309771908943 1 1
0.198297981301909 0.179651472175329 1 1
-0.0273201745289076 -0.0211259805354006 1 1
0.216073781575512 0.198449225057856 1 1
-0.0246494772432366 -0.0228036805399924 1 1
0.143085875552492 0.137530874521684 1 1
0.0814294040340418 0.0828089476722508 1 1
0.397102355204273 0.371445540662451 1 1
0.347079615255848 0.329277113383941 1 1
0.198231745370634 0.18961486889981 1 1
-0.138456626102682 -0.129628877257479 1 1
0.285327619280251 0.274670313313289 1 1
0.187398880224172 0.174643900182938 1 1
0.0218110164719453 0.0221709157986823 1 1
-0.248048435600076 -0.234410701474936 1 0
-0.177327845361649 -0.169077695692023 1 1
-0.0927639071254313 -0.0901922933285063 1 1
-0.0109511745133024 -0.0179782819312673 1 1
-0.203968043084273 -0.196505350257243 1 1
0.363332867786718 0.344376878997181 1 1
0.532935980260135 0.506292406968806 1 1
0.346813557715741 0.329790962546841 1 1
0.092572892408761 0.0824708178044875 1 1
0.619293851640539 0.593399128361516 1 1
-0.178693087989076 -0.172588489416334 1 1
0.550644788147985 0.530619211363914 1 1
0.348744536553081 0.336187264019439 1 1
0.186132835547725 0.180919622347318 1 1
-0.0439070172037864 -0.0426821234379094 1 1
0.418737773309663 0.400250373078963 1 1
0.306691259090644 0.297836455294943 1 1
0.153225133693044 0.148018455353042 1 1
0.166308401779904 0.158327210006069 1 1
-0.283993151514846 -0.267332029892784 1 1
0.393624644700453 0.37446517326916 1 1
-0.0354726736174462 -0.02220797510035 1 1
0.296296666130076 0.279903266318259 1 1
0.147554666174215 0.143822111094738 1 1
0.364320144630643 0.353296986352371 1 1
-0.025972228113662 -0.0249736452394755 1 1
0.0486570068838681 0.0531442292911589 1 1
0.488730768649734 0.465655081325909 1 1
-0.148278209143981 -0.139082128251332 0 1
0.17752399942524 0.170555799460597 1 1
0.0708232198214372 0.0653985998127729 1 1
-0.149324378472163 -0.148639547540446 1 1
0.179422511685343 0.172136630321836 1 1
-0.00793175596641457 0.00172282948118831 1 1
0.534034022909798 0.506938913243639 1 1
0.276074057726454 0.261562307138903 1 1
0.286414109142721 0.265653532001607 1 1
0.325646875199533 0.317632707313444 1 1
0.455273825563313 0.432813204178754 1 1
0.09967410970753 0.0975517603764109 1 1
0.124558697930977 0.114937157477707 1 1
-0.27052510087263 -0.260825104029142 0 0
0.149374087667237 0.14537727517997 1 1
0.359487501708922 0.341907269033067 1 1
0.44921647853385 0.431273724859724 1 1
0.447758058502183 0.423540819656599 1 1
0.294140236479131 0.286394566265496 1 1
0.0035129152025887 0.00450116322883708 1 1
0.2221931421568 0.214776979562639 1 1
-0.134165014578842 -0.131603747010163 1 1
0.321043066197005 0.305954085089224 1 1
0.615072869619338 0.585094735348887 0 0
-0.0076209706610862 -0.00726235224996319 1 1
0.241741307577084 0.230080212357636 1 1
0.154076204377985 0.150558364648579 1 1
0.0985040900448342 0.092948930241451 1 1
0.542787242273689 0.521464420468649 1 1
-0.390134036404577 -0.38449746577678 0 0
-0.148204607763413 -0.139324834894442 1 1
0.174750228019234 0.165668485347415 1 1
0.260301074744366 0.241209891552857 1 1
0.34488563739786 0.331229116613953 1 1
-0.194034171617344 -0.179444976721292 1 1
-0.14581668695371 -0.1425868780473 1 1
0.566303839999318 0.540936460242909 0 0
0.443762193535678 0.423965730581927 1 1
-0.0586557536970173 -0.0536885456028799 1 1
0.228886436286358 0.222508832862415 1 1
0.515439475646665 0.491808682743474 1 1
0.198914619262306 0.194891635936906 1 1
0.244440428728071 0.221434307596142 1 1
0.435521728837511 0.413864651625511 1 1
0.0881571650208511 0.0913874360926382 1 1
-0.425334588719507 -0.402950510261618 0 0
0.679712484032687 0.650282025909418 0 0
0.0261823626221394 0.025533356991637 1 1
0.311641998530093 0.292706097454572 1 1
0.278211080582018 0.263026959021636 1 1
0.125537639139431 0.123191250900114 1 1
0.153059824254508 0.141220751326049 1 1
0.044287807861446 0.0374951306949836 1 1
-0.088753003654316 -0.0796703706545113 1 1
0.255593797237255 0.245099766302548 1 1
-0.160771640351569 -0.159656578925229 1 1
0.396928719448847 0.377674942888955 1 1
-0.0704254586663797 -0.0575307965907186 1 1
0.632127159651887 0.600154389873508 0 1
0.186955334607851 0.175115591971992 1 1
0.217611815227274 0.216668323025872 1 1
0.0783163152142226 0.0800068327970921 1 1
-0.340409990045511 -0.333381271528447 0 0
0.261549022811211 0.248533172791474 1 1
0.00970522651243523 0.00765270745994432 1 1
0.313878521444464 0.29992129324127 1 1
0.0977548759508031 0.092249715628928 1 1
0.52581602968686 0.501109175853582 1 1
0.545010077024317 0.5257457867747 1 1
-0.148355083428869 -0.138450014520694 1 1
0.060841908193007 0.0589610947435077 1 1
0.122723330294314 0.122201375243084 1 1
0.607828293003197 0.578860478208332 1 1
0.0886931685369349 0.0761394512162793 1 1
0.187600807794387 0.180483683620578 1 1
0.170534503244946 0.162727408978893 1 1
0.511113629347488 0.48249313671768 1 1
0.0638568271772492 0.052666207277912 1 1
0.0574667669489378 0.0501106029227783 1 1
0.398762002160965 0.386049871804944 1 1
0.350329005596774 0.326272087391641 1 1
0.803913982063057 0.766294406666174 0 0
0.169694905891589 0.158669342339158 1 1
-0.359817404573331 -0.342499422729779 0 0
0.231587348851172 0.224303472575886 1 1
0.305576587729737 0.290138060134685 1 1
0.0143860354740392 0.0132701245227785 1 1
-0.04172614285237 -0.0341814192198721 1 1
0.128842525704909 0.129136975983534 1 1
0.377707716115294 0.361157098983001 1 1
0.343205250245247 0.32494736430373 1 1
0.15569489498624 0.149995161682406 1 1
-0.00306450581250614 -0.00441357390504107 1 1
0.285620693193011 0.27238973811875 1 1
0.280077863093237 0.266742162079543 1 1
0.191646922032071 0.183137106662692 1 1
0.0519702785498381 0.052493017294683 1 1
0.266123750130519 0.256600618963373 1 1
0.114197622973723 0.115451751814357 1 1
0.0165489325336646 0.0176005815359623 1 1
0.115120740533007 0.106009878998553 1 1
0.00276089406732124 0.000861279164762203 1 1
0.533393244333989 0.504781699062644 1 1
0.590496454824583 0.561899808617307 1 1
0.214937146757382 0.194866387507206 1 1
0.119240718162607 0.120308998724649 1 1
0.162713102677074 0.15812277438175 1 1
0.642349873494643 0.59324869073843 1 1
0.308745625526361 0.298512273857093 1 1
-0.114185055775591 -0.105895046948368 1 1
0.261028940024226 0.251242437587685 1 1
0.369367412341678 0.348276166037268 1 1
-0.0111694392183768 -0.00271901071399447 1 1
0.162593202415615 0.158507714848688 1 1
0.148899919106264 0.142124387640754 1 1
0.491286552669466 0.471697909668511 1 1
0.763860253993049 0.728381248706823 1 1
0.522010047098537 0.496293670396708 1 1
-0.257220833357159 -0.251439457392703 0 0
0.197443444411424 0.196697101780084 1 1
-0.262479559692456 -0.254823771168644 0 0
0.239867122353652 0.232021661030277 1 1
0.530376021510306 0.507595500339979 0 1
0.194137852829175 0.178757805509826 1 1
0.569234751353687 0.539020984147563 1 1
0.229286198606155 0.21728184655092 1 1
0.180099961986506 0.176097522856581 1 1
0.400191906029308 0.381514151808999 1 1
0.290284981766022 0.284926298935618 1 1
0.108334854630634 0.0991920566681395 1 1
0.111833475651909 0.100151925219956 1 1
0.20760620197043 0.20011710379263 1 1
0.476812418146188 0.44229357738773 1 1
0.0590852633424992 0.0578040877791176 1 1
0.146054441055432 0.125321146818794 1 1
0.0667443811814779 0.0620249069766287 1 1
0.0757052700139645 0.0803093562094733 1 1
0.437204350983721 0.4187921375611 1 1
-0.0510638554659919 -0.0558409662878179 1 1
0.506482340858061 0.481389444944935 1 1
0.350585630195243 0.338607788985089 1 1
0.512206297134885 0.487536355507876 1 1
0.528021138594969 0.502029116357173 1 1
0.0814455119858746 0.0750667305034412 1 1
0.280085018979145 0.26515808779992 1 1
0.309771226761592 0.293476775390394 1 1
0.354671279576454 0.337768219633895 1 1
0.473934391265785 0.447940312239389 1 1
0.391447055136582 0.374761458039667 1 1
0.232548431570379 0.219751147193766 1 1
0.405996472024867 0.387523091783488 1 1
0.0172493113883065 0.0152119317191154 1 1
0.0493664256744437 0.0435631611376031 1 1
0.138218612242879 0.136161001712005 1 1
0.0872987633840271 0.088729045571095 1 1
0.0568495418077214 0.0553427120610979 1 1
0.155074210681206 0.14447373919508 1 1
0.437003894800137 0.410640421149206 1 1
0.202745098390677 0.197793155322173 1 1
-0.0605328646856503 -0.0536399362363994 1 1
0.382090517154981 0.370240583691038 1 1
-0.0150075713994394 -0.015953876839855 1 1
0.415241970634865 0.399507530313675 1 1
0.641184492172713 0.59815538638992 1 1
0.00119280714558957 -0.00157857874203767 1 1
0.139894781108932 0.135569492485141 1 1
0.535619436924216 0.51281993136651 1 1
0.20948247528447 0.205324797082266 1 1
0.354492476723849 0.3358105651638 1 1
0.0943794644739977 0.100926610612304 1 1
0.362835700524654 0.343204254614647 1 1
0.138308913077622 0.131536325723024 1 1
0.359398566538744 0.342440950381982 1 1
0.27989287277959 0.27201506253056 1 1
0.362177338581932 0.348789371166458 1 1
-0.13485138024075 -0.126730534120214 1 1
-0.236248869359092 -0.234304183719783 1 1
0.330208374677205 0.316661028962761 1 1
0.428708583913856 0.411107127812364 1 1
-0.00432812627803993 -0.00380337473777577 1 1
0.00947781138182381 0.0100872128186774 1 1
0.275601996708231 0.265973952283231 1 1
0.0362696853388272 0.0417626054631984 1 1
0.165672388841738 0.160764176950096 1 1
-0.29167934164275 -0.278271774092943 0 0
0.65980381796727 0.625639844293411 0 0
0.136843767191957 0.132692657092182 1 1
0.053928420033681 0.0541773369561315 1 1
0.226876504157361 0.213578709210894 1 1
0.398952016284449 0.382605198592718 1 1
0.33990071685742 0.328986918848873 1 1
0.376126258925782 0.358964606446382 1 1
0.396525004550994 0.379395018318257 1 1
0.0186625082920135 0.0195056478763027 1 1
0.836902151625991 0.795880854617958 0 0
0.00742745717082757 -0.00162904165316263 1 1
0.130866958959692 0.124572136041446 1 1
0.301831543501864 0.282506888468941 1 1
0.188243597845278 0.176328789341423 1 1
0.157273957202897 0.150530394685417 1 1
-0.106771791334378 -0.102246284095741 1 1
0.165383173677975 0.161326880801224 1 1
0.277199603570721 0.260082205053882 1 1
0.241867670693424 0.23049839692251 1 1
-0.0630703842917967 -0.0607537158409506 1 1
-0.0959470087298472 -0.0902719596506918 1 1
0.0507523422682503 0.0504320992337483 1 1
0.649295916279909 0.613122227359258 1 1
0.245938519151127 0.23647497339132 1 1
0.392870043715906 0.370945219793393 1 1
0.349880723098308 0.333596429904937 1 1
0.463653510980392 0.437331841289446 1 1
0.537237432175363 0.514142614517248 1 1
-0.0740970868078476 -0.0766295211524634 1 1
0.125189478086636 0.120922164607483 1 1
0.217910258116497 0.207640059575986 1 1
-0.481182065742808 -0.466317806222358 0 0
0.0394745357199439 0.0379080246654928 1 1
0.394586426652104 0.36485080982661 1 1
0.426103485507295 0.406497216978822 1 1
0.00353079773874468 0.000867335730203506 1 1
0.44487529601786 0.420186567480941 1 1
0.431603081249437 0.413092309140509 1 1
0.346374827701721 0.337110477547424 1 1
0.106480324484055 0.103672258970409 1 1
0.34390221859447 0.330019084855044 1 1
0.113118943669095 0.0997492732849535 1 1
0.131884234939611 0.123784720610317 1 1
0.636685492408896 0.617420833432992 1 1
0.0413693406488903 0.0298949265694538 1 1
0.374345154858825 0.344788524070743 1 1
-0.0838593270134266 -0.0836409407980619 1 1
0.329948629022348 0.316688371997496 1 1
0.3942194060054 0.367136498351053 1 1
0.295288889581801 0.283930190746657 1 1
0.170592868580185 0.150163223082838 1 1
0.0168327916637265 0.0232558168825376 1 1
0.45992510366275 0.4422691587163 1 1
0.0770978299919119 0.0753709237053283 1 1
0.293673779661933 0.276829360903497 1 1
-0.0604298841984588 -0.0539815645666074 1 1
0.157776432008173 0.15164065482241 1 1
-0.113481016873566 -0.109965923510013 1 1
0.368703135168847 0.350066022365581 1 1
0.00670282309265569 -0.00182302496382956 1 1
0.151444765942106 0.146405472773013 1 1
0.402891149681295 0.382048678643441 1 1
0.394145858968022 0.380041604645627 1 1
0.0642076910600567 0.0631496072370511 1 1
-0.271314415458278 -0.262982725230354 0 0
-0.115843765206326 -0.105689287071811 1 1
0.287732161614528 0.274649217605899 1 1
-0.396281370024276 -0.381551647566325 0 0
0.365555970513501 0.350695925074893 1 1
0.279191678315061 0.270120555947627 1 1
0.478184443777954 0.45341768691869 1 1
0.426605652773589 0.409921326252127 1 1
0.291539254734355 0.284002783748283 1 1
0.109654317484615 0.102798499943909 1 1
0.119555575918446 0.120866845196209 1 1
0.130580016590177 0.122219721121623 1 1
0.284845313157629 0.267803360135298 1 1
0.331196220722382 0.322140925824842 1 1
0.521782662676686 0.503395538341799 1 1
-0.00176604296357428 -0.00472082693170438 1 1
0.167933602250642 0.157942215622198 1 1
0.40656075947302 0.386489634493057 1 1
0.0433960015792805 0.0447149079502394 1 1
0.259691604493251 0.243177756964485 1 1
0.333381930207767 0.305408781537452 1 1
0.564946769812488 0.544287930499625 1 1
0.380856551894626 0.370417998025277 1 1
0.285020842438243 0.267624551834776 1 1
0.471857681157222 0.452801998070146 1 1
0.260663072198952 0.244466645949456 1 1
0.321208351410026 0.308601519617139 1 1
0.242467972411028 0.221136620486826 1 1
0.203254893792955 0.186274567644484 1 1
-0.00853998925960597 -0.0071560383141952 1 1
0.0901065852987255 0.0845369632966958 1 1
0.313837523731994 0.295169500858284 1 1
0.233508717414586 0.233615366687152 1 1
0.386525134123249 0.362127135074147 1 1
0.187864992915501 0.183763946827307 1 1
-0.271558592794684 -0.262011049231163 0 0
-0.0243982146653493 -0.0269271354235802 1 1
0.197600772972859 0.188713207038288 1 1
0.269224569892383 0.25415799580218 1 1
0.21375519384937 0.200523757179111 1 1
0.14383361864755 0.135064733753265 1 1
-0.315118186912782 -0.294547913334898 0 0
0.151950078004677 0.151472778771089 1 1
0.0303176023992982 0.0260172797641775 1 1
-0.00259970816572606 -0.0070069203921837 1 1
0.39118640443072 0.371433339398276 1 1
0.360962063223655 0.345337439724311 1 1
0.605224292955903 0.56757949902532 1 1
0.289175823012201 0.270555939733265 1 1
0.188771322281365 0.164558636607674 1 1
0.182435044086453 0.17596625352564 1 1
0.313391188782287 0.303633046789109 1 1
0.370020393050729 0.346404351460686 1 1
0.142137351429218 0.144686430797119 1 1
0.34230615412529 0.316155884650387 1 1
0.433007569265962 0.407902795682901 1 1
0.49139178276059 0.463704101552644 1 1
0.361736518827649 0.347066975142567 1 1
-0.0323233209552333 -0.021614596730043 1 1
0.230482478449282 0.227772804053374 1 1
0.327112793713276 0.306883623881115 1 1
0.204642486603792 0.196867813160727 1 1
0.223708057010546 0.212047520128104 1 1
-0.0711243828239299 -0.062041161855342 1 1
-0.203160816549446 -0.190302453028289 0 0
0.0727353513089389 0.0725212659450495 1 1
0.176805783916832 0.169165328383725 1 1
0.177377679808108 0.168130928574493 1 1
0.0846951178944608 0.0858843215897942 1 1
-0.0635643186518615 -0.0680587001248584 1 1
-0.121049815317974 -0.113729574383909 1 1
-0.0179493804690268 -0.0185627415264637 1 1
0.54195957535468 0.516721554386455 1 1
0.395613902473761 0.382131602219674 1 1
0.115724128177321 0.112702369110381 1 1
-0.0148472467413332 -0.0131560980261534 1 1
0.180934669240975 0.179301962506941 1 1
0.168545072973828 0.16994256039186 1 1
0.217394377073489 0.209133161810005 1 1
0.272578781103689 0.25820367860427 1 1
-0.0842056292759807 -0.077900048004419 1 1
0.27653721504003 0.262409160470674 1 1
0.104818995937159 0.101856520128493 1 1
0.207942774145345 0.198340458964356 1 1
0.396182747515009 0.37628767312981 1 1
0.478458854712418 0.452655327705177 1 1
0.0941952430907548 0.0807482549003079 1 1
-0.196847744045176 -0.186628062088733 1 1
0.438857256203168 0.420747565447565 1 1
-0.334366043686252 -0.307820649006523 0 0
0.467926620930539 0.444499138523418 1 1
-0.14200077848135 -0.137505334520697 1 1
0.402049421404977 0.388277046886733 1 1
0.113030670237029 0.111451090982164 1 1
0.0282550395863734 0.0192161024248798 1 1
0.43456837809744 0.409333636748399 1 1
-0.322377752823491 -0.306340934509413 0 0
0.170214078531761 0.159714291119777 1 1
0.488617189341107 0.47290028683782 1 1
0.0522007770852522 0.0506129900388184 1 1
0.237618976787865 0.227798642547452 1 1
0.165149719682993 0.157970753619154 1 1
-0.324133007755473 -0.309044208375468 0 0
0.483717388025199 0.456025935193326 1 1
0.563830091105618 0.535527302817772 0 1
0.0088503148721489 0.00584582180037891 1 1
-0.216693929756824 -0.20471379824822 1 1
0.495365845620986 0.471929097310196 1 1
0.358841580646946 0.342615221022914 1 1
0.510323757298005 0.477503418466476 1 1
-0.287184568667792 -0.273095382469463 0 0
0.127761402750632 0.126515865943777 1 1
0.363305683906366 0.348565913456737 1 1
0.354243767665829 0.340393264135414 1 1
0.376514098441615 0.370905545885129 1 1
-0.029079676709641 -0.0243199269569724 1 1
0.00881859876934534 0.00933064711981141 1 1
0.330976629908605 0.318712830072428 1 1
-0.0141951464273478 -0.0108133183735092 1 1
0.5244172669269 0.497575877145384 1 1
0.338530764470517 0.324067123317193 1 1
0.227031455685368 0.219974440493781 1 1
0.508784755365807 0.485728973941293 1 1
0.598606095094719 0.568225292459304 1 1
0.0410996460458534 0.0329731166534201 1 1
0.166467271896575 0.157667101428804 1 1
-0.0908798042817494 -0.0774841071656069 1 1
0.326453806719247 0.30472229584537 1 1
-0.159130404636494 -0.14808821390483 0 0
0.159385683314057 0.152964949710453 1 1
0.137455031043482 0.137470061936625 1 1
0.17998703951313 0.164776014338094 1 1
0.196221755306354 0.186011075745739 1 1
0.119701016469749 0.111009756893962 1 1
0.277307875555274 0.264893084313275 1 1
0.33587369799935 0.315236322427424 1 1
-0.0728595504334066 -0.0690092864102974 1 1
0.221814393671175 0.211541188232242 1 1
0.0178507957239289 0.0205940168811876 1 1
0.502594627293405 0.485858877639344 1 1
-0.0700569714755543 -0.0750064984912397 1 1
-0.118894610046596 -0.112417365153081 1 1
-0.0657758535972362 -0.0572986421612805 1 1
0.384956203200572 0.371949485931862 1 1
0.207241261420626 0.195841683230236 1 1
0.195121388572436 0.188825765756101 1 1
0.230943696996304 0.215848821714722 1 1
0.160196454932559 0.151877942700105 1 1
0.475999775343689 0.455686349973931 1 1
-0.220978595030967 -0.204824685130148 1 1
0.353450183207526 0.333342120961124 1 1
0.400040952095673 0.380681046874833 1 1
0.653423219082754 0.627123613264368 0 0
0.419498395024479 0.406157371999958 1 1
-0.15508713628264 -0.151988023352954 1 1
-0.411002644370448 -0.394847034685786 0 0
0.22424555842783 0.21417510416677 1 1
0.559238207627316 0.545127266791871 1 1
-0.0327020936374748 -0.0376977253087474 1 1
0.454082172796733 0.429663909202154 1 1
0.183508559649358 0.178610068882624 1 1
0.487819844447186 0.457103780860992 1 1
0.0446115871723418 0.0394520092293833 1 1
-0.218748439386153 -0.208575929552273 0 0
0.212741842706966 0.211141724285252 1 1
-0.273117974396727 -0.25033038442454 1 1
0.442946641395599 0.411105213233153 1 1
0.239445515487864 0.228209094486273 1 1
0.0995707050810693 0.0925796323666422 1 1
0.525758767214669 0.499429645999433 1 1
0.197625132387881 0.178081523561739 1 1
0.280896569025518 0.266286444433959 1 1
0.0563819881040024 0.0524235102519373 1 1
0.333604345557183 0.315508449901792 1 1
0.422815165420304 0.404668021514363 1 1
0.389473071175499 0.378387133679471 1 1
0.305719627358616 0.284996350512282 1 1
-0.20619215050377 -0.197677828841735 1 1
0.105762152744509 0.104092617457467 1 1
0.352762819236766 0.334194829133816 1 1
0.509180083776491 0.48667185542406 1 1
0.389007914049148 0.370651998876913 1 1
0.10951436610568 0.0995375035817267 1 1
-0.125871249568552 -0.120329331967096 0 0
0.183711608513747 0.168362659489121 1 1
0.120841657290664 0.119885481599192 1 1
0.258731205810133 0.248395700329104 1 1
0.0485133049803209 0.0433859590748343 1 1
0.576449699580454 0.542466514910593 1 1
0.52690683366887 0.502999845480439 1 1
-0.0540177670260024 -0.0610897019106458 1 1
0.267446103342415 0.257698393859027 1 1
0.130714754492771 0.125156677246444 1 1
-0.0222844858928584 -0.0280273483444049 1 1
0.255644987563335 0.246997938626315 1 1
0.315937562979808 0.297547437959954 1 1
0.444607210124345 0.41912325391277 1 1
0.400310840102584 0.375709204374979 1 1
0.458292646523749 0.442074517202062 1 1
-0.0486890601161156 -0.0473675975642501 1 1
-0.260885219016778 -0.244701320181273 0 0
0.143212562344582 0.136808031451474 1 1
-0.181923134977792 -0.16865867771977 1 1
0.206735025133011 0.198071811754772 1 1
0.360080516094552 0.34671783604646 1 1
0.244101466468815 0.235014174582336 1 1
0.763849090214666 0.726731254873452 0 0
0.372725322427881 0.354883241443805 1 1
0.566784045911915 0.536936304108103 1 1
0.0434810128584812 0.0431218432008158 1 1
0.484882166607272 0.462990898743475 1 1
0.0365215520128721 0.0352823438447809 1 1
-0.424353673802451 -0.401563978726867 0 0
0.299994138041971 0.276198928164212 1 1
0.311062561533744 0.291913165930219 1 1
-0.0639192156667892 -0.0577833252055668 1 1
0.067054165192257 0.0596571927538995 1 1
0.521297808519792 0.501351687685889 1 1
0.162720291068035 0.155606673991052 1 1
0.0953447538016617 0.0909491008514549 1 1
0.319513826803241 0.309109095699585 1 1
0.566370954341614 0.536434229470956 1 1
0.368053816634444 0.342640449702959 1 1
0.124126046271229 0.122671433226485 1 1
0.239270019189927 0.230399432348595 1 1
0.0892475707166707 0.0836533186594816 1 1
0.305292510593831 0.282233174175867 1 1
0.0116263210266668 -0.000332163140962252 1 1
0.317609882536662 0.312597010179645 1 1
0.113637926143323 0.107970672935898 1 1
0.0261328195831 0.0224580328576107 1 1
-0.195199293683993 -0.189047848619595 1 1
0.442954821436071 0.414295779991905 1 1
0.283300909770455 0.260317789188528 1 1
0.377383406479938 0.372114442660352 1 1
0.122330775398626 0.11467166128659 1 1
0.103339005649509 0.0965547925297329 1 1
0.488236042754576 0.456545739584709 1 1
-0.239535170861122 -0.225379328671224 1 1
0.423083024043035 0.406665741843396 1 1
0.368231843900293 0.341358157334413 1 1
0.230471714715909 0.224266193679457 1 1
0.347403725048684 0.33296202974453 1 1
-0.208055491288459 -0.190655329844049 1 1
0.591480109701955 0.564541895606182 0 0
0.203475371183174 0.196589015460346 1 1
0.649577491744055 0.617031341103369 0 0
0.170572623937361 0.166228323825115 1 1
0.163092900836796 0.159927774828537 1 1
0.342081138796103 0.325046522850449 1 1
0.0388596992298118 0.0375027283331385 1 1
-0.199980612519631 -0.190676275129558 0 0
0.160204680532564 0.147581871852775 1 1
0.250297788267419 0.23729816224114 1 1
0.149785221587533 0.142107096207591 1 1
0.257320050769143 0.24912659898976 1 1
0.132436810750189 0.119766251046117 1 1
0.0751076647931739 0.0636647113805383 1 1
0.485580995426651 0.453364021432464 1 1
0.285629032211213 0.269829682651907 1 1
0.105250198521692 0.0999567967291763 1 1
-0.31453065550113 -0.306041560276932 1 1
0.0215067649123287 0.0202030129826153 1 1
0.322527014071705 0.307488543003989 1 1
-0.10383484403081 -0.0967002814249197 1 1
0.320979352144601 0.300262436427924 1 1
0.555035523873102 0.53616294329367 1 1
0.457153471044158 0.432538187209693 1 1
0.68014311601879 0.645504495602549 1 1
0.519275624484466 0.500537408571024 1 1
-0.0635861803554225 -0.0612869086121433 1 1
-0.118450464539809 -0.110580901934905 1 1
0.336561980119926 0.321685764017414 1 1
0.488131754559848 0.468504592526231 1 1
0.327654353716228 0.322475921497711 1 1
0.0877381000838817 0.0833970562476277 1 1
0.301542962506144 0.287210013405018 1 1
0.114165262713327 0.10515140239263 1 1
0.0800381368715302 0.0772979903722677 1 1
0.281263722504032 0.27751721174856 1 1
0.187659871861524 0.169649060655208 1 1
0.380110873920312 0.355397115175268 1 1
0.427084946223056 0.407009573779119 1 1
0.803933327962358 0.776644101820667 0 0
-0.245227534943852 -0.235411473888887 1 1
0.120027222940508 0.105750542830348 1 1
-0.134503545624753 -0.127625741462527 1 1
0.0241773354870177 0.0296311002950145 1 1
0.0482687428170332 0.0436820749370872 1 1
-0.277734786613826 -0.267704090245759 0 0
0.155069605123625 0.146291327461464 1 1
0.0822185983534381 0.0843614379481902 1 1
0.0984229172021496 0.0959861839960428 1 1
0.127284412796423 0.120669165754997 1 1
0.427577495076673 0.40798757791797 1 1
0.0230756899035001 0.0268973895928998 1 1
0.367611775359358 0.348438360931307 1 1
0.173728789640612 0.158039316867187 1 1
0.38316936720049 0.360564703399985 1 1
0.260813041974584 0.251987681192077 1 1
0.310453404238261 0.294076523319647 1 1
0.386183983461127 0.367019804824589 1 1
0.269773093320741 0.260455811604021 1 1
0.008843104138272 0.00195367665244378 1 1
0.499467841971888 0.471421989007956 1 1
0.206383762883537 0.191172327494061 1 1
0.0365140283640271 0.0386650069030948 1 1
0.072451978132737 0.075949748797759 1 1
-0.0686252143704615 -0.0633670453689009 1 1
-0.175036015067406 -0.167261366647447 0 0
0.287668844814133 0.274227893713098 1 1
0.240665756677909 0.23665808142145 1 1
0.160825915039332 0.152139140507696 1 1
-0.334029003392444 -0.314488868906025 0 0
-0.136335127930666 -0.12785554179872 1 1
0.187645268344865 0.17983802766074 1 1
0.16760947219902 0.156087609748939 1 1
0.00982602369962712 0.000759982029062217 1 1
0.481379295471951 0.453661143353088 1 1
0.215447408210297 0.199849466896198 1 1
0.122568786776109 0.108229846710602 1 1
0.258636287720866 0.24360628349958 1 1
0.437638055375661 0.410405185433536 1 1
0.362324010217914 0.342886593121468 1 1
0.249188239876172 0.23742597861696 1 1
0.322218675492852 0.310387914873208 1 1
0.465804654127398 0.434496110917904 1 1
-0.0258896894486784 -0.0261397951203107 1 1
0.475597125167906 0.451599769195553 1 1
0.0294398632142516 0.0314940631756409 1 1
0.29940985907286 0.278220017787938 1 1
-0.00794488165038396 -0.0158312054726767 1 1
0.33254433844437 0.315362981358157 1 1
-0.34029360867914 -0.327489971061949 0 0
0.77527700322647 0.741753198632617 0 0
0.137272964089702 0.138457540085056 1 1
0.0696080925652383 0.0565481449488302 1 1
0.292278999172001 0.279405445224642 1 1
0.207640691645747 0.195089920387363 1 1
-0.0997373645605643 -0.0989832998026836 1 1
0.468184557334108 0.440649722661322 1 1
0.618030917892135 0.590554951750049 1 1
0.101903278940542 0.0945469869419105 1 1
0.369855058448623 0.359025064137326 1 1
0.0540651623789991 0.0485856213021854 1 1
0.176095575065799 0.160202108233766 1 1
-0.178184943516923 -0.166968091743452 0 0
0.669270268769442 0.633691875782798 0 0
0.377162567726359 0.350697799510002 1 1
0.184503602385896 0.178780750612804 1 1
0.26743805506593 0.237736230314412 1 1
0.204153684703779 0.193647074506701 1 1
-0.028687603394449 -0.0272947742923059 1 1
-0.068982443743721 -0.0639743961093538 1 1
0.182668429774874 0.164640054213229 1 1
0.324659999914027 0.305229461393643 1 1
-0.0349005843033078 -0.0349018090530696 1 1
-0.150356411472875 -0.142386645686725 1 1
0.228429501233979 0.214536073026864 1 1
0.0194362838307548 0.0193604334047758 1 1
0.6521130925208 0.61679713003225 0 0
-0.0480685400721384 -0.0479291954679268 1 1
0.210514239738509 0.194812532580424 1 1
-0.0266055362407996 -0.0285035925341236 1 1
0.351665099270309 0.331345196161496 1 1
0.665328053284042 0.633638300612906 1 1
-0.0903363322334471 -0.0910552343204049 1 1
0.226951322719248 0.226595385427392 1 1
0.350695252310886 0.335425823334119 1 1
0.0517088117391644 0.047756215469931 1 1
-0.0566035186767293 -0.0581500802075908 1 1
0.447538332666216 0.427236391940933 1 1
0.398585097548236 0.379360820291387 1 1
0.0819927910984627 0.0721550645192464 1 1
0.408340924309396 0.381001331884677 1 1
-0.115403215252556 -0.104456837249358 1 1
0.0232367807411312 0.0190409532894269 1 1
0.117950361739643 0.109325005775734 1 1
-0.0622385731872358 -0.0543612951734172 1 1
0.298945411381009 0.27899370927017 1 1
0.110320392229529 0.106904795167428 1 1
-0.0114098963553227 -0.00838050154438472 1 1
0.00753682426738864 0.0120466439952144 1 1
0.216030641529402 0.205712010177262 1 1
0.551915000394386 0.528047134613103 0 1
0.437766078652979 0.407145653672284 1 1
0.202050998723594 0.192053795145635 1 1
0.254973032742349 0.244249857467022 1 1
-0.124024093177327 -0.117349430575057 1 1
-0.179926345614545 -0.17524672793397 1 0
0.573955283274548 0.537541026962451 1 1
-0.0196486418955757 -0.0162504011184627 1 1
0.348102640424699 0.336734092611085 1 1
0.222335325534723 0.199674199541892 1 1
-0.0523415771877755 -0.0528200619336305 1 1
0.230484544424803 0.220017547274882 1 1
0.456862983207533 0.440557553512343 1 1
-0.0795528927736079 -0.0768840658363775 1 1
0.109287398760711 0.107218324310045 1 1
-0.104540049160475 -0.0995628920920508 1 1
0.378254086263745 0.359480255121599 1 1
0.571436397275039 0.536073906378017 1 1
0.0102805573063028 0.0105191802481112 1 1
0.714146243122623 0.685775620789592 1 1
0.27395019822526 0.260811241132532 1 1
0.0666657015572096 0.0643562705581647 1 1
0.0226914127558384 0.0325865810787233 1 1
0.361407724164322 0.348540720385311 1 1
0.126718275575221 0.120703241962992 1 1
0.0564274878841324 0.0548204041197177 1 1
-0.063544916093672 -0.0634436247125329 1 1
0.298095729099798 0.285642331993547 1 1
-0.00473490070169233 0.00107613709667102 1 1
-0.0559238354095183 -0.0533068001085865 1 1
0.0415230973708327 0.0381531807933815 1 1
0.331522551215242 0.314804431887127 1 1
0.178849820760557 0.167872902878265 1 1
0.214851967916095 0.205807930833717 1 1
0.228457898348957 0.219991603641264 1 1
0.610012725204375 0.570403796194437 1 1
0.25393498787098 0.238001534822118 1 1
0.27693843900889 0.262588148166369 1 1
0.111513076844085 0.100811046300582 1 1
0.385274110746159 0.370189250242175 1 1
-0.144334625636575 -0.133771491811076 1 1
-0.104224277992416 -0.104245024514119 1 1
0.284563595276097 0.274300547891944 1 1
0.615305234398345 0.585709216005941 0 0
0.0417162286738052 0.0419409769585789 1 1
0.520695417340672 0.503938537349968 1 1
0.341616281146185 0.330925206170953 1 1
0.00737274937810498 0.00624792104983565 1 1
0.318265696014599 0.308985413806034 1 1
0.165820053074793 0.159986964633322 1 1
0.00139372486071535 0.000181451847623762 1 1
-0.601577567628553 -0.573216763947385 0 0
-0.135165345376583 -0.128134156907669 0 1
-0.0766208081102076 -0.0711934110474463 1 1
0.508713904680009 0.472562780741651 1 1
0.152312939141762 0.14625723975571 1 1
0.316353771925178 0.303012663247865 1 1
0.173159006825131 0.164757589292316 1 1
0.110988862800563 0.109005640577655 1 1
0.187073481134865 0.180380337955312 1 1
0.216005896175525 0.209921600102038 1 1
0.736283375689995 0.712644870435784 1 1
0.413991011040776 0.381797777815785 1 1
-0.0418328253287317 -0.0331642271933855 1 1
0.505037700890742 0.468309252365655 1 1
-0.216936216138031 -0.200007920800422 1 1
0.875856998866389 0.832773656724186 0 0
0.153330726799463 0.149238803469377 1 1
0.260083432152257 0.245227100434692 1 1
0.468531874243194 0.446702951435738 1 1
0.168346502313377 0.161207952418592 1 1
0.4001972340024 0.378971803791284 1 1
0.28845691098916 0.274711813145733 1 1
0.185928804731661 0.176096033533805 1 1
0.290636759013495 0.276831734923049 1 1
0.282492436241288 0.270974106032867 1 1
0.264354732358167 0.256589562922859 1 1
-0.0497013723532344 -0.0508166969070855 1 1
0.160532067872448 0.137937910685259 1 1
0.416958384018408 0.391214357276872 1 1
0.13573172520243 0.126144548037735 1 1
0.33590324369276 0.315772181969761 1 1
0.304266311153911 0.288368035546635 1 1
0.383316836604309 0.36393058142427 1 1
-0.201797273111803 -0.205534785217555 1 1
0.186574607520298 0.178783704487821 1 1
0.435563953998769 0.412294482966556 1 1
0.251356663076229 0.237179236012795 1 1
0.473714726412117 0.453663955634228 1 1
0.249743892074361 0.239317698578703 1 1
0.0825578080304149 0.088301810552688 1 1
-0.152541051970838 -0.143753253336605 1 1
0.242829525706815 0.234844740046718 1 1
-0.141355860192246 -0.143341736694543 1 1
0.258473884193229 0.247687034922349 1 1
-0.240736870519675 -0.223843466055718 1 1
-0.00204838553135744 -0.000329767578767071 1 1
0.178987946367958 0.171672890947542 1 1
0.109584262889568 0.108516831741406 1 1
-0.0700943572635658 -0.0650921342692 1 1
0.421176553907484 0.400761719858069 1 1
0.205309472730898 0.192704298067021 1 1
0.121521345246116 0.118948449001778 1 1
0.23431693430921 0.220135260857658 1 1
0.0589670898745393 0.0557796533771646 1 1
0.539390430687316 0.504536054500007 1 1
0.484579791901373 0.462373264875909 1 1
0.262773825845987 0.245824651786136 1 1
0.181326989327618 0.171430191670141 1 1
0.00897765427319203 -0.0012022617440454 1 1
0.237596295918613 0.221976825184962 1 1
0.156034908233381 0.16605304099068 1 1
0.12221252187628 0.114324613463448 1 1
0.605181704186831 0.576246211609875 1 1
0.524346428666637 0.493321644981514 1 1
0.478197651076602 0.448222370811159 1 1
0.124155257523939 0.115065314685195 1 1
0.203379336641427 0.193792266425204 1 1
0.284195634043444 0.272145216966506 1 1
0.510860969018001 0.479926770515031 1 1
0.345091620152777 0.329105765093915 1 1
0.212458404885539 0.19801915787726 1 1
-0.0179035698227751 -0.0177655526164543 1 1
0.247823288213424 0.228726725702758 1 1
-0.141794729809423 -0.141987527846425 1 1
0.176067075856703 0.170677687771646 1 1
-0.0951805215727528 -0.0913799246968606 1 1
0.264250537214525 0.249254672522535 1 1
-0.118004008724895 -0.128429399168282 1 1
0.48692718408705 0.460131777693252 1 1
0.244474120404197 0.238541422003392 1 1
0.245196747756209 0.231021525911604 1 1
0.220435799970256 0.214891025546518 1 1
0.235432477198186 0.226520027929667 1 1
0.360061966375254 0.341545725783399 1 1
0.121853365729577 0.0869935936701367 1 1
0.761873800907998 0.722200813501762 0 0
0.10658200668677 0.104214103498624 1 1
0.114632423293253 0.0989838639583681 1 1
0.373268761855231 0.352030219997825 1 1
0.00664297375046236 0.00129053940032506 1 1
0.235741349679509 0.230518029667523 1 1
-0.199781061083538 -0.197195125153847 1 1
-0.195489583969099 -0.194435212412881 0 0
-0.0303261020507333 -0.0289829402780074 1 1
0.285041846886721 0.270861362119779 1 1
0.613629629563602 0.586387581952613 1 1
-0.166539360810575 -0.157981380664554 1 1
-0.159177206345064 -0.149233874408128 1 1
0.037255159273875 0.0347234655930659 1 1
0.227280876482366 0.206266693041472 1 1
-0.0397560935795204 -0.0396594385585985 1 1
0.14758777652542 0.137280247058262 1 1
0.154139798378702 0.145205053220989 1 1
0.0564026697696749 0.0502719230692067 1 1
0.442720008287561 0.430022756736758 1 1
0.268705799658255 0.252841616337041 1 1
0.844285006416391 0.806966347060514 1 1
-0.234145341746394 -0.227039838096427 0 0
0.0657586911407975 0.0634476013427143 1 1
0.0606911329200265 0.0617911479578481 1 1
0.235488302680434 0.224878118070776 1 1
0.441175195930273 0.415514469092348 1 1
-0.168086362784945 -0.157823802745822 1 1
0.384711026832372 0.369045515094498 1 1
0.367062516469689 0.34129853892822 1 1
0.4995972345852 0.473995619161387 1 1
-0.467951447880983 -0.440304661308185 0 0
0.37477123811305 0.349564011364304 1 1
-0.0119210165442946 -0.0102752698408384 1 1
-0.181147322475286 -0.171831824141787 0 0
-0.102197744798109 -0.0971359503721005 1 1
0.335315983814305 0.308345635733328 1 1
-0.100866724813896 -0.106473091147321 1 1
0.339039374294945 0.330697894316162 1 1
0.00788516864037784 0.0115408372695068 1 1
0.233488473751865 0.213860264693071 1 1
0.123005296922602 0.120246914466527 1 1
-0.0845586087839616 -0.0805991969635468 1 1
-0.277535038164294 -0.256047919462388 0 0
1.07706234402867 1.02158703811489 0 0
0.153523904445731 0.143143090073222 1 1
0.537849155344151 0.509278988959144 0 1
-0.158747337767593 -0.159754647412359 1 1
0.16952681484052 0.163013838105977 1 1
0.0827114649185108 0.0845717432600338 1 1
0.203411390347178 0.195106850822063 1 1
0.0971820247982312 0.0807667873560617 1 1
0.560220832326646 0.525107640930542 1 1
0.113147914254576 0.104476797426769 1 1
0.206922778424247 0.198080921503054 1 1
-0.104873037556725 -0.111143019349451 1 1
-0.100311433621551 -0.0889315630183743 1 1
0.438975316769525 0.419006133240981 1 1
0.142299429068786 0.141740165279249 1 1
0.0148816251567686 0.0186825921087626 1 1
0.615853793862828 0.594724997628879 1 1
-0.0757325814786445 -0.0649483588702002 1 1
0.563058286414805 0.532921270761793 1 1
0.237057654146114 0.228734073498166 1 1
0.381172943490524 0.357824422007818 1 1
0.432123633896637 0.414180067370713 1 1
0.432436862383166 0.403583833889859 1 1
0.621848012174728 0.590661413487092 1 1
0.184043659751056 0.174897640601453 1 1
0.0381977072904412 0.0305670751447224 1 1
-0.0419196469726199 -0.0470533125569095 1 1
0.170073724853163 0.154413250773307 1 1
0.236516700743525 0.226906857402654 1 1
0.446621087671987 0.421537967100685 1 1
0.261585508213825 0.243624675050688 1 1
0.0453225129762983 0.045769748403541 1 1
-0.0152768000676834 -0.00915579325007103 1 1
0.0890899553071273 0.0801094876591217 1 1
0.481032201220682 0.465338352591359 1 1
0.232687700579097 0.219753812805541 1 1
0.928457590867844 0.880738077945365 0 0
0.22522313146182 0.216246675254492 1 1
0.172398650578717 0.160906996479846 1 1
0.148826029673523 0.145430578595894 1 1
0.535893374330671 0.509793370389006 1 1
0.352436117446361 0.331279951916098 1 1
0.105790373598044 0.0998738374710414 1 1
0.0825413453732997 0.076685421391957 1 1
-0.461850191064955 -0.440565922979507 0 0
0.369283529206935 0.358619773876717 1 1
0.257532999029323 0.242836690069252 1 1
0.22947345934588 0.218385263516235 1 1
0.235534733533929 0.221051944264692 1 1
0.296380327221337 0.284068502339902 1 1
-0.128154196118785 -0.126018837585467 1 1
0.172292244956856 0.165787328788255 1 1
-0.424389306617484 -0.402919124533838 0 0
0.00635206196709338 0.00364283145639935 1 1
0.408984955593519 0.391472245977114 1 1
0.0471616963831631 0.0453021412755117 1 1
-0.146826932976536 -0.143955547944579 1 1
0.17456549084911 0.171433520468931 1 1
0.376016818986224 0.366187157611673 1 1
0.562005477424978 0.535074954349542 1 1
0.22975860974799 0.222266062382328 1 1
0.17742612751222 0.167070956026867 1 1
-0.0813383801901493 -0.0889106098237485 1 1
0.122201764326689 0.117163027687013 1 1
0.135632429807166 0.125403121630478 1 1
-0.251997280722848 -0.243350833105806 1 1
0.711977402875502 0.673506773385663 0 0
0.0652928715348052 0.0672702397277094 1 1
0.344521001523463 0.330229973857959 1 1
0.370474747264335 0.358406774202748 1 1
0.486060981823517 0.459764565294367 1 1
0.0714188079159288 0.0639941011715486 1 1
0.0875888640356182 0.0821598156428194 1 1
0.0549423523388477 0.0486907905805668 1 1
0.358211832610207 0.347866249775313 1 1
0.113944919695871 0.106453873995433 1 1
0.237530005389295 0.233286239988898 1 1
0.271749299607872 0.267932539995432 1 1
0.128509991964222 0.13004117713681 1 1
-0.193146183623169 -0.176025056505843 1 1
0.2566046933164 0.24884755019429 1 1
0.546789322030601 0.516442403551348 0 1
0.0759338964510155 0.0714180244873502 1 1
-0.0137472174941697 -0.0167092650967623 1 1
0.153119617884563 0.138908331253411 1 1
0.20961123745223 0.199344172680264 1 1
-0.138641538663725 -0.126444414174407 1 1
0.772543596735344 0.740795538078761 1 1
-0.162045245955022 -0.155942292592273 1 1
0.312516525181263 0.296148947813166 1 1
0.137776859008579 0.133047983410983 1 1
0.275823764356822 0.281645967817015 1 1
0.510468314160474 0.495153470445115 1 1
0.17623279233714 0.165605386510817 1 1
0.227843152213081 0.210127371234169 1 1
0.0983684607202736 0.0933108263676989 1 1
0.0216420786059079 0.0161908844080586 1 1
0.473053466742663 0.442822550288108 1 1
0.795564411637802 0.756556377116366 0 0
0.369484585689946 0.348517932058208 1 1
0.12216134901337 0.115142421517024 1 1
-0.106759088777947 -0.102308822493786 1 1
0.361300621281136 0.349235473594234 1 1
0.286928548589987 0.266558973129568 1 1
0.237626720240779 0.222885155020259 1 1
-0.096987236489215 -0.0836397107769576 1 1
-0.104855758678646 -0.0968952002147584 1 1
0.00596001293227565 0.00871821713800536 1 1
0.211928145159611 0.201113693788773 1 1
0.195817894938798 0.184167023124023 1 1
0.418414697237725 0.39778481100694 1 1
-0.0559288609078508 -0.0442073909150334 1 1
0.443878704087473 0.414758694142416 1 1
0.132526194737178 0.119881036382521 1 1
0.101898375205971 0.0970031273558024 1 1
-0.0660295957930731 -0.0630984291688352 1 1
0.0330218949825602 0.0324890101887281 1 1
0.614458651196259 0.598440643032529 1 1
0.0628621471103752 0.054134344287833 1 1
-0.0502656856924925 -0.0534808467509856 1 1
-0.078254330196023 -0.0753351124970543 1 1
0.0606687809364599 0.0520310648956725 1 1
0.175688092518908 0.165981791501346 1 1
0.185891892127189 0.181877526821627 1 1
-0.048326532048252 -0.0429548381597566 1 1
0.154074472651037 0.147642065994597 1 1
-0.129247160287701 -0.117845010627248 1 1
0.238603096761938 0.228632907606448 1 1
0.550985119815264 0.52621799664963 0 1
0.140475702997032 0.130603101568001 1 1
-0.0643890978500255 -0.068693041146059 1 1
-0.490146489142856 -0.465510397210038 0 0
-0.0875712900690794 -0.07836673835017 1 1
0.40089275860959 0.383455271216006 1 1
0.531893960428717 0.506394613611181 1 1
0.0142313304399087 0.0137239119887575 1 1
0.403466243534496 0.389076966595887 1 1
0.019433419057188 0.0143954612008974 1 1
0.139691534986181 0.134640106507555 1 1
0.371500992019833 0.346699917973686 1 1
0.0561088095125923 0.0562300759755679 1 1
0.305707203285703 0.296318401124345 1 1
0.0931536076689011 0.0869624069014314 1 1
-0.0235890833978468 -0.0178738793829716 1 1
0.405460260978171 0.385779425823151 1 1
-0.400293709105694 -0.37975767325983 0 0
0.428923695756601 0.405091448308305 1 1
0.427228005082397 0.40865093224352 1 1
-0.0366116387427266 -0.0344032011826891 1 1
0.47147491759972 0.445134766852543 1 1
0.195385222673408 0.178178147773624 1 1
0.646781278207486 0.612396440868937 0 0
0.120575564633048 0.113443414164525 1 1
0.0583063122584609 0.0559423392664009 1 1
0.129486308721606 0.12278205935413 1 1
0.222043259885173 0.207964609078424 1 1
0.214976931011488 0.197872363038419 1 1
0.271161988763406 0.261965699338763 1 1
0.300000339771918 0.286925776449915 1 1
0.0983837450602113 0.0960325524334681 1 1
0.250583429601901 0.239122606385253 1 1
0.305892812693088 0.291642497321508 1 1
-0.0792060349647708 -0.0784006197237918 1 1
0.287617724180537 0.272057521409015 1 1
0.265870019866818 0.248746549085344 1 1
0.250082137568781 0.236066107770793 1 1
0.127180290704635 0.120329809132222 1 1
0.291701575480652 0.273119261792906 1 1
0.418672902097838 0.403460568886908 1 1
0.272543626672453 0.24835717704084 1 1
-0.0436825525453843 -0.0381158902631821 1 1
0.0464471561935787 0.0450541088084458 1 1
0.326204106214599 0.308581396346731 1 1
0.581819257524026 0.556691692698613 1 1
0.207082001329577 0.202745691746814 1 1
0.580378760857087 0.551659548494211 1 1
0.0829477054117372 0.0782084862573336 1 1
0.708943459599625 0.673206061995994 0 0
0.702108323759356 0.659921142916047 0 0
0.279256165242069 0.266704330983114 1 1
0.458657655460096 0.432337419184015 1 1
0.344669724812992 0.338253010817084 1 1
-0.195534402047758 -0.181237634758577 1 1
0.491779067443882 0.462709563709528 1 1
-0.0993353182841848 -0.0902029347774854 1 1
0.334511036019073 0.30921110068673 1 1
0.264239045035998 0.251795624794864 1 1
0.30975905567512 0.286740432207512 1 1
0.398340727193729 0.355023420406074 1 1
0.244534858768183 0.23682670839591 1 1
0.421531774369204 0.390457653660722 1 1
0.0628743930539951 0.0597952242075556 1 1
0.3087517441786 0.292366920620196 1 1
0.155009601854548 0.152545634987372 1 1
0.442191361652787 0.418769571722461 1 1
-0.058272920545442 -0.064266867561786 1 1
0.319459132843292 0.304616778813135 1 1
0.236875648199022 0.233184508563453 1 1
-0.230007746062488 -0.214780105402482 0 0
0.0993929505585154 0.0979212169193598 1 1
0.379105145594534 0.356324345337621 1 1
-0.264029148957817 -0.24461925199173 1 1
-0.135189841713542 -0.124018543149948 1 1
0.362706077535386 0.344263408282902 1 1
0.283364020722858 0.27209601590316 1 1
0.477720136244543 0.449823646372945 1 1
0.315499628895036 0.310162344415429 1 1
0.0327866260464739 0.0434261171083246 1 1
0.318022980567732 0.305652633844558 1 1
0.341432988287551 0.32050506295313 1 1
0.135433750916372 0.128989792553193 1 1
0.0743147037618222 0.0646888116217169 1 1
-0.15038759503078 -0.142509439408414 1 1
0.0138656696835051 0.0152321387709416 1 1
0.673103757894519 0.633479124807281 0 0
0.39132025753173 0.370501366102379 1 1
0.166516767415842 0.151920319648873 1 1
0.308736301177345 0.29667394174465 1 1
-0.19252589364491 -0.182927286248299 0 0
0.0589297203231526 0.061546815185595 1 1
0.154095219408748 0.150992671529979 1 1
-0.0881938152561545 -0.079278630469411 1 1
0.440482607205786 0.42628390630749 1 1
0.0319532263303928 0.0299791035531783 1 1
-0.0966127443401028 -0.0802458811034833 1 1
0.290314158551704 0.280772003134468 1 1
-0.0881932250255469 -0.0848540117365337 1 1
0.147329619598608 0.138821463545748 1 1
0.658631969078313 0.632045949505192 0 0
0.539739065397479 0.523170866788019 1 1
0.404288997741942 0.38728199636176 1 1
0.113092142290033 0.114591164782851 1 1
0.108215686123168 0.0985767142591807 1 1
0.20501488171863 0.201213389557352 1 1
0.00701601912708145 0.0111227132216894 1 1
0.325489893106757 0.309257472930716 1 1
-0.236018506014092 -0.222735018274954 0 0
0.00436282182906404 0.0069307684547046 1 1
0.351971279238313 0.328145459323446 1 1
0.210107846447035 0.197184187314285 1 1
0.179266585006265 0.171471318494589 1 1
0.159732399872434 0.15134252121727 1 1
-0.147087428205715 -0.140885180640296 1 1
0.0247187904575493 0.0254400183708539 1 1
0.713095482840408 0.69744829683218 1 1
0.0827532593268909 0.0794603773583505 1 1
0.139946474613976 0.132097564452267 1 1
0.305580664104729 0.28938155997263 1 1
0.05941431987292 0.0541958424873743 1 1
0.142950653566981 0.137787957395484 1 1
0.437703304932851 0.413154232400775 1 1
-0.0914313466362189 -0.0901345201409993 1 1
0.0897424608949599 0.0998830976882374 1 1
0.296204548347608 0.277177731235987 1 1
0.261233648961685 0.245740647112264 1 1
0.0712581952231792 0.0651079188098491 1 1
0.220565362357875 0.208682434946169 1 1
0.428389686596666 0.401492539165614 1 1
0.275376803375844 0.263931747453732 1 1
0.074448605004805 0.0717237297140476 1 1
0.126847511438995 0.126258171541012 1 1
0.342864117354399 0.323010126770034 1 1
0.178719791314261 0.170692953021342 1 1
0.373787472900946 0.357722311836111 1 1
0.775531171760047 0.730831948804729 0 0
0.0246415371708992 0.0259163912198244 1 1
0.0696927701289183 0.0669110328437575 1 1
0.221491602085089 0.210520757282033 1 1
0.664978306641006 0.635325478005411 0 0
0.180819217286999 0.170448006994421 1 1
0.39869386733122 0.377040567365639 1 1
-0.0375457696597452 -0.0362610998591832 1 1
0.103118940269213 0.0855812677377203 1 1
-0.1359613459138 -0.118763236893801 1 1
0.338438680637289 0.320295328968914 1 1
0.000975027402844969 -0.000792148025251321 1 1
0.541321083218769 0.506839042866462 1 1
0.179267813138606 0.171743214142149 1 1
0.108786852793447 0.103646494778079 1 1
0.13488944814581 0.127812562729552 1 1
0.152449829338129 0.136039456057154 1 1
0.305211992829363 0.28958333388694 1 1
0.443820800297543 0.425674427783937 1 1
0.273177141552993 0.263357266873134 1 1
-0.0176745493370559 -0.0209478385498197 1 1
0.242815878708284 0.237653650806063 1 1
0.529154676743111 0.50235572671826 1 1
0.0635061045993789 0.0629740737349295 1 1
0.281090871498577 0.254751096797794 1 1
0.285231655206643 0.272143776689146 1 1
0.648638151337836 0.617563413668248 0 0
0.249278625961295 0.236881672783859 1 1
0.0314332644878996 0.0244131608823784 1 1
0.296470956021403 0.289109720185561 1 1
0.526531006063126 0.497566787008372 1 1
0.510675514003972 0.477838243884475 1 1
-0.0446546927872565 -0.0403889265470882 1 1
0.422787597264033 0.403779796648102 1 1
0.247348128697911 0.236292890830929 1 1
0.410256479186796 0.387166998782787 1 1
0.341221360468711 0.321111111598737 1 1
-0.159415339211776 -0.155620668899694 0 0
0.250100184966238 0.245778307922077 1 1
-0.348483684300859 -0.334087219718351 0 0
0.517463343572455 0.484340634350444 1 1
0.194522387541919 0.188060431358528 1 1
0.185021764720871 0.184739920578957 1 1
0.560899716357177 0.534788875086788 1 1
-0.136516665162566 -0.129740003346242 1 1
-0.0927935070804715 -0.0892436927667168 1 1
0.197250415959627 0.195500999195438 1 1
0.137931966448809 0.128802493808867 1 1
0.0573460915579365 0.0561862271387784 1 1
-0.130237584356504 -0.130622025474734 1 1
0.114163047105127 0.111631322234902 1 1
0.499990171936175 0.475871681121329 1 1
0.210814116894911 0.202982808361134 1 1
0.342789530804788 0.328210329938978 1 1
0.696374527589464 0.667533730714954 0 0
-0.132066970582477 -0.123320144753716 1 1
0.372517563006523 0.357466681095703 1 1
0.333597854808632 0.318637724437609 1 1
0.121739692093184 0.111728080101998 1 1
0.434840336769221 0.418560161758718 1 1
0.0452665556038235 0.0467990164714565 1 1
0.524529057514366 0.499128596161097 1 1
0.461345606699085 0.434755694223735 1 1
0.304080322139905 0.294618805361103 1 1
0.0828706956916403 0.0736476315224814 1 1
-0.0821529322773722 -0.0752105267659509 1 1
0.0798924941183792 0.0777810546662849 1 1
0.0757696606706483 0.0731394023623935 1 1
0.017118843275111 0.0122414046678457 1 1
0.0591182359336919 0.054825312395998 1 1
-0.238728097658784 -0.229026350739389 0 0
-0.180275862582969 -0.172259498787075 1 0
0.0534698819492297 0.0588948860056913 1 1
0.323039255150197 0.30897708890115 1 1
-0.174616238129343 -0.160447970855679 1 1
0.469339047868715 0.44489573460298 1 1
0.565422217586162 0.540114808395343 1 1
0.668509642973002 0.63639532498444 0 0
0.227792250543255 0.22088289797675 1 1
0.0969717464652831 0.0843917074715639 1 1
0.391632627575736 0.374675595164163 1 1
0.36226079999134 0.337756634877096 1 1
0.0511890768831815 0.0435069643717728 1 1
0.251323528594543 0.237845793076719 1 1
0.270623896283194 0.256167998291586 1 1
-0.014458921934698 -0.0122870420459393 1 1
0.28827940637526 0.272414872365967 1 1
0.20945521987482 0.202968372338603 1 1
0.187428888079053 0.180695173096972 1 1
0.220316892043966 0.209816621310345 1 1
0.500065036265554 0.48566997321181 1 1
0.158750655782742 0.154790678211416 1 1
0.314372279896188 0.296650904965088 1 1
0.0426032082425007 0.0305015954896412 1 1
0.480992689015204 0.460274671813297 1 1
-0.00205665538220402 -0.00219148224867533 1 1
0.348648498540706 0.330629095156471 1 1
-0.369575614976144 -0.344528505217114 1 1
-0.0405446483574597 -0.0393720308608544 1 1
-0.118640569862901 -0.113761405739375 1 1
-0.214042040313093 -0.202225845434312 1 0
-0.0918611495009355 -0.086943269505627 1 1
0.303522555495687 0.291640912144623 1 1
-0.277592754339501 -0.252264689568185 0 0
-0.123745228276431 -0.117594190847586 1 1
0.375055918026116 0.35738200144902 1 1
0.165420938848339 0.160026757459809 1 1
0.527596943070796 0.518716586365719 1 1
0.468809256040265 0.4394136678267 1 1
0.055892857855591 0.0536568362784905 1 1
0.0323857892838582 0.0280382022359684 1 1
0.079095065038755 0.0820967926052493 1 1
0.143167484486877 0.135640636154269 1 1
0.515813592196968 0.48787227401225 1 1
0.363211269217892 0.348811946626464 1 1
-0.163494440599321 -0.160752955629828 1 1
0.435779394805637 0.415645100641927 1 1
0.78139955995978 0.744651799386552 1 1
0.186336351300196 0.180164112999511 1 1
0.168636909367693 0.160712266143518 1 1
0.130754931912602 0.123346808788418 1 1
-0.235977649952529 -0.22094736747492 0 0
0.36176977416123 0.351212015145824 1 1
0.328634017108219 0.305601994926744 1 1
0.269353537845857 0.255554332920895 1 1
0.0227544818232182 0.0235066202145981 1 1
0.367041615434086 0.348768775124471 1 1
0.245780567027945 0.226464275363353 1 1
0.375955162096243 0.362914254646065 1 1
0.285782133126955 0.269586554551122 1 1
0.376675033103498 0.351417371911983 1 1
0.467340648456256 0.438052757441613 1 1
0.0593676859038206 0.0467818876961795 1 1
0.221787905718305 0.214357478481201 1 1
-0.112412861827483 -0.102650365659912 1 1
0.49841961068 0.473469685980089 1 1
-0.0414228135933577 -0.0385995284878212 1 1
0.454232408745514 0.438406451912421 1 1
-0.0522954390747361 -0.0524103922296501 1 1
0.278072067647825 0.268943011372641 1 1
0.413965300705782 0.388893558551756 1 1
-0.246092326700548 -0.236835376873015 0 0
0.167193622629939 0.167960820657267 1 1
0.296049879038135 0.27972854665539 1 1
0.209919091124091 0.193525832394492 1 1
0.509319654161751 0.483709773637522 1 1
0.422195972439316 0.408011007859727 1 1
-0.0813405098411524 -0.0841102309696009 1 1
0.314635340574058 0.310927505806546 1 1
0.222213257318318 0.214402998802369 1 1
0.372393382795369 0.347484034410646 1 1
-0.130605335571589 -0.12534982753742 1 1
0.457446939229772 0.432400157492792 1 1
-0.075345482059556 -0.0681478032086679 1 1
0.146242782493031 0.139227155743861 1 1
-0.121195980420727 -0.122156551279911 1 1
0.371332641056662 0.356389159738329 1 1
-0.0617780619299503 -0.06446361301188 1 1
0.0744878220582302 0.0734144156092714 1 1
0.328194512737516 0.30025766762918 1 1
-0.239488500935077 -0.229467785632644 1 1
0.291304904902676 0.279747692283508 1 1
0.310210970287812 0.302352652678709 1 1
0.151967253444294 0.14372384948665 1 1
0.275889466974964 0.267143918262456 1 1
0.479789762223234 0.457054241466299 1 1
0.351329109248718 0.336919899866901 1 1
0.189127423219834 0.173971768340867 1 1
-0.00398040477663901 -0.00204416444974334 1 1
0.0190557771760645 0.0202776789962614 1 1
-0.0818232794388614 -0.0708480598921374 1 1
0.138992922785853 0.13008106267244 1 1
0.138058641108903 0.133706533958052 1 1
-0.0213231278095758 -0.0270265947061624 1 1
-0.139405757149687 -0.130345815287914 1 1
0.566086316015468 0.544167049028304 1 1
0.44148491039398 0.421687718826987 1 1
0.300026214005214 0.286927072289075 1 1
-0.0680050338121064 -0.0637915157624578 1 1
0.291099470213267 0.277398066028922 1 1
0.243182505392874 0.227671190835909 1 1
0.915116575103723 0.85455994185763 1 1
0.106198264227372 0.100601892273163 1 1
0.136437807252197 0.129289879857421 1 1
0.299235981981982 0.28296740104038 1 1
-0.0160927254492271 -0.0154308533117864 1 1
0.143085474415871 0.134412440892828 1 1
-0.046728000637716 -0.0491971204902735 1 1
0.664878367373309 0.632828333389585 0 0
0.260257815385256 0.254844907296291 1 1
0.536927901909365 0.503849710193383 1 1
0.367371775509551 0.34581689038896 1 1
0.120770472735795 0.119988407456947 1 1
0.223471034465152 0.2148265667624 1 1
0.47325565171387 0.443245407933628 1 1
0.280903619310407 0.267150133000857 1 1
0.374919107211206 0.3573721739154 1 1
0.467235727343565 0.43755259561601 1 1
0.501620895537913 0.484732693368899 1 1
-0.328245001831604 -0.309978796173404 0 0
0.14523153096957 0.141277598145519 1 1
0.0150683661869446 0.0174647888740372 1 1
0.409412961912601 0.390329830254811 1 1
0.458150426466672 0.43587963604788 1 1
-0.00604127874651204 -0.00139004503773908 1 1
0.229171820499467 0.229947307312172 1 1
-0.106239065809335 -0.0976840462416723 1 1
-0.0963587683632562 -0.0931943696083653 1 1
0.198166320847406 0.187077162890935 1 1
0.0752891001860649 0.0671210234783051 1 1
0.540815144402048 0.515989828923306 1 1
0.260358100109567 0.246201633463602 1 1
-0.310152930562937 -0.294961641379438 0 0
-0.0539522864572016 -0.0483471594624442 1 1
0.111435648542063 0.108224695171299 1 1
0.503552162651903 0.480598709865454 1 1
0.0950182891491742 0.0933603937138313 1 1
0.526789513154159 0.503129561314868 1 1
0.303056030065974 0.283264209638583 1 1
0.230787404762734 0.226498305318259 1 1
-0.0629191962370805 -0.0621039419463941 1 1
-0.388167554876904 -0.364334627895489 0 0
0.30362531052215 0.290855509765767 1 1
-0.181577778400054 -0.171275571591372 1 1
0.250038398101007 0.239050773709679 1 1
0.391957943496677 0.374154957792402 1 1
0.07140411591307 0.0658559417964671 1 1
0.323464745430033 0.297826039939405 1 1
0.191160587285105 0.18610182298835 1 1
-0.0177614765638672 -0.0221390399151586 1 1
0.685643319175197 0.657545764141012 1 1
-0.0188062496751594 -0.0184427559127838 1 1
0.0694148548591604 0.0697967339237291 1 1
0.0243623773367848 0.0265809391574438 1 1
-0.145250391024531 -0.135743510186475 1 1
0.17663905540813 0.167225400098889 1 1
0.311550637182076 0.301551637844279 1 1
-0.251689725065889 -0.241170540519796 0 0
0.0101235746403795 0.00573365642299842 1 1
-0.0489085755512562 -0.0429607716365905 1 1
0.396071611587796 0.38132416294493 1 1
0.0494837849515203 0.0462453516362072 1 1
0.0778397799038737 0.075396715789893 1 1
0.342092313146368 0.325938770456212 1 1
0.0484550456591611 0.0510002679930547 1 1
0.445073930000763 0.426100189041206 1 1
0.0522580940335732 0.0525138271896251 1 1
0.72309655947359 0.685351698624654 0 0
0.307030981689317 0.296804106118938 1 1
-0.110008132806719 -0.103792649237338 1 1
0.343367491810819 0.322229629130464 1 1
0.32474886870261 0.309019818467124 1 1
0.123563342812745 0.118684745625369 1 1
0.593727994662979 0.566497285635151 1 1
-0.050649401463983 -0.0477564735114591 1 1
-0.0888843112640164 -0.0845407088936727 1 1
-0.0713398127460417 -0.0651483342805743 1 1
0.516186524414596 0.490351666327159 1 1
-0.0914263953189387 -0.0815547296196758 1 1
0.0677827954672767 0.0655237005413763 1 1
-0.0160055535954275 -0.0140692144951972 1 1
0.118984033692898 0.122533549623366 1 1
0.22273713980447 0.205880160275051 1 1
0.155550997830606 0.158986312744372 1 1
0.0389700554142972 0.0446311286300106 1 1
-0.23396403853385 -0.221395286054721 0 0
0.25312788376129 0.236835262618966 1 1
0.436875080054656 0.423154992425575 1 1
0.418844220452992 0.388677921784426 1 1
-0.186343371962643 -0.174309297115318 1 1
0.0880845765542545 0.0973334591845498 1 1
-0.0334180556619686 -0.0331942745864639 1 1
0.568063478959665 0.538701238415304 1 1
0.0768315799182065 0.0765852169445174 1 1
-0.0302986478824423 -0.0327576884952122 1 1
0.0327184314685857 0.0331196838209308 1 1
-0.0377395043184729 -0.0379133387630832 1 1
0.365582346636704 0.351455902492746 1 1
0.213054307100526 0.199890904883973 1 1
0.201603387458956 0.197500310248408 1 1
0.0838577001946897 0.0787423216320613 1 1
-0.301601155275641 -0.283786019234622 0 0
0.816952567021932 0.782606904112202 0 0
0.03354299440727 0.0326893797674084 1 1
0.0728659555628734 0.0645051186806188 1 1
-0.133542055612052 -0.12902048042092 1 0
0.380235532940716 0.361991763303459 1 1
0.105278376520073 0.102970103519536 1 1
0.0402108854284232 0.0455914156583787 1 1
-0.0728630132497856 -0.0710909616066728 1 1
0.232610553744559 0.221935412154764 1 1
0.178227609649318 0.172472595316944 1 1
0.298061892641207 0.292171244527251 1 1
0.3615994939784 0.342561068645001 1 1
0.340146952334393 0.327304344357487 1 1
0.0641880026916553 0.0568249982140134 1 1
0.48041243710875 0.453284676268983 1 1
0.28950389626678 0.283994480199952 1 1
0.149916937117446 0.147421174672146 1 1
0.155374575313379 0.149827848467979 1 1
0.238810627722117 0.237667132521312 1 1
-0.0734736183749928 -0.0807794562290781 1 1
0.499592284438652 0.480403867761695 1 1
-0.0702784688118139 -0.0346948261680711 1 1
0.0784062750302614 0.0706318698987397 1 1
-0.122594107590184 -0.106887571200275 1 1
0.0516618743458517 0.0805000870979645 1 1
0.031303329998924 0.0294918345075952 1 1
0.40485212917578 0.391072380268867 1 1
0.300019858230081 0.283316538321234 1 1
0.397430276582989 0.366461121178591 1 1
0.257391499562813 0.247410566438262 1 1
0.277619755360399 0.257942561231997 1 1
0.220011035803729 0.214797284564437 1 1
0.574365056742197 0.546472246171043 1 1
0.354386119512465 0.338728610102773 1 1
0.207527253454109 0.197109757981456 1 1
0.318577108243928 0.294981963853162 1 1
0.171106212224346 0.166271706806307 1 1
0.357010198165073 0.340491580881012 1 1
0.525112428624888 0.495366917089495 1 1
0.218141938254018 0.203030607330057 1 1
0.427254632872437 0.401561273378706 1 1
0.144412538365291 0.142786398743885 1 1
0.433605480197876 0.414076207427535 1 1
0.305887501214542 0.289211984531114 1 1
0.18907872209928 0.179815943538051 1 1
-0.297640671588217 -0.281324249363358 0 0
0.410871295190915 0.396726141405445 1 1
0.239371825129114 0.221477042391479 1 1
0.245589448178106 0.236446422448082 1 1
0.229962652461096 0.220852101451538 1 1
0.0609183118822875 0.0527517805422929 1 1
0.0875145978844402 0.0809354093013714 1 1
0.535642525768107 0.510957030235388 1 1
0.349700400228061 0.334319722332434 1 1
0.10455758854539 0.0958048347484307 1 1
0.718683591689051 0.686493903459183 0 0
0.357356851045227 0.342797877203777 1 1
0.306863113965996 0.294657282627375 1 1
0.274824301365714 0.255428530036721 1 1
0.172802610672385 0.168001691805399 1 1
0.0226877878931298 0.0443453161369268 1 1
0.250192207468651 0.243681950294317 1 1
0.248515688177852 0.235706042417115 1 1
0.407363295342269 0.384202982543977 1 1
0.538872487248264 0.511373633371194 1 1
0.309568649746825 0.299275027756463 1 1
0.303268355441038 0.294518397124408 1 1
0.551191876261189 0.536410195221359 1 1
-0.162461775377083 -0.150625591422917 1 1
0.326407986081332 0.31285714350128 1 1
-0.0582770091165382 -0.0603771399610123 1 1
-0.0209781372123471 -0.0294776081095008 1 1
0.177409118875135 0.169919966080963 1 1
0.382208716185281 0.356836720556145 1 1
0.242120310000346 0.222988264816028 1 1
0.0990916239776271 0.0956963968633546 1 1
0.134077266272856 0.125909623891231 1 1
0.149973484495711 0.145678407216991 1 1
-0.0364883220501055 -0.038090267022781 1 1
0.490414493770468 0.461305599476234 1 1
0.126917848750143 0.120853123466308 1 1
0.477727516097434 0.451463932213513 1 1
0.013552243265086 0.0109144128568017 1 1
0.197386949790026 0.186804676944178 1 1
-0.0773660940870956 -0.0722595356299265 1 1
0.255959915895775 0.249439173265824 1 1
0.276368104996307 0.265399563035862 1 1
0.0960609363349985 0.0930155074427243 1 1
0.401594641677061 0.369624206322799 1 1
0.351186485469683 0.329955955227178 1 1
0.114090717976864 0.118972904362305 1 1
0.611990964865473 0.586027884165244 1 1
-0.138494866273178 -0.123657326279223 1 1
0.157891895855597 0.15275628515783 1 1
0.347464673060991 0.337166053045166 1 1
0.274421023199955 0.251832320859973 1 1
0.249557705718703 0.230598841257515 1 1
0.199514718991436 0.188375807397619 1 1
0.107489990723494 0.102533438765872 1 1
-0.193844880195128 -0.192877999789321 1 1
0.216082628637382 0.195358989746245 1 1
0.117236985996886 0.114315998081084 1 1
0.188702886493217 0.180759900152389 1 1
0.799777769451325 0.761511729443311 0 0
0.298348961886637 0.285070394443 1 1
0.526969735721008 0.488677330591523 1 1
0.246690515287008 0.234971853045836 1 1
0.317851889475607 0.298549090339643 1 1
0.0832705559093284 0.0816622043092902 1 1
-0.0944570032178039 -0.092156336298646 1 1
-0.0172848498676067 -0.022327296695941 1 1
0.413704139041958 0.397994752821248 1 1
0.0864644752775005 0.078922569069214 1 1
0.647811098602718 0.624535325920393 1 1
-0.0721620876940044 -0.0703475970707845 1 1
0.829935472627879 0.787348341640392 0 0
0.339681608773146 0.324437727897462 1 1
0.221683186644212 0.213681965844551 1 1
0.287889656732307 0.27137819848836 1 1
0.42550990262119 0.415177329173923 1 1
0.430676141015213 0.420447972510447 1 1
0.0881194847959352 0.0835910780444885 1 1
0.0969444249041779 0.087159254763071 1 1
0.364247793481082 0.362120147937064 1 1
0.311818677734728 0.291980019864127 1 1
0.0354654596138511 0.0322520112038677 1 1
0.217000885147951 0.205739701597618 1 1
0.0327536661047526 0.0317996029967896 1 1
0.214662444206298 0.203472978158086 1 1
-0.0905464261730698 -0.0876112997986475 1 1
0.145509739754653 0.139693628892386 1 1
0.0655689583517479 0.0525979876537147 1 1
0.0862347198476823 0.0824428050099138 1 1
0.00988863097794099 -0.00101580402153569 1 1
0.0826014825092661 0.073999890250773 1 1
0.18845670285257 0.180784894107252 1 1
0.34087686915391 0.323893136758039 1 1
-0.282495864247663 -0.265686071323602 0 0
-0.358503206130831 -0.342534631582466 0 0
0.122569962602162 0.117847384470189 1 1
0.166984843898596 0.147791477224368 1 1
0.365838459165914 0.352758014414071 1 1
0.126938010153836 0.118369870647352 1 1
0.168475614745833 0.166747594227796 1 1
0.126034328152613 0.120490402493748 1 1
0.811025462064617 0.773853690327704 0 0
0.122318081179984 0.117377490205957 1 1
-0.267308956749042 -0.25745061479864 0 0
0.682469481892373 0.639984776442322 1 1
0.152451352083348 0.143299752505728 1 1
-0.199924200861091 -0.195904142349103 1 1
0.335445507544146 0.324758530039253 1 1
0.0143607745423168 0.0141989647693625 1 1
0.307395182141655 0.288112851679723 1 1
0.137860480730962 0.130024922314392 1 1
0.00805128043456189 0.00679846761032075 1 1
0.417865245427764 0.401298452921376 1 1
0.577796845010259 0.555123538028317 1 1
0.111748835608432 0.112439258142822 1 1
0.304945913981545 0.286648551783688 1 1
0.0628598376988548 0.0577073919450269 1 1
-0.103543009909741 -0.101287732693936 1 1
0.6657432537173 0.63090813052764 1 1
0.397672971849638 0.372459755889519 1 1
0.12760023216622 0.124941395417379 1 1
-0.206291979515682 -0.192290418440451 0 0
0.278362809085234 0.258867142455935 1 1
0.468138517504449 0.448097371324391 1 1
-0.0116051103038401 -0.023386102957452 1 1
0.315880274525645 0.29620245806152 1 1
0.352039632130976 0.318978412770491 1 1
0.284205599835007 0.271370784323136 1 1
0.277266698725799 0.2673226338552 1 1
0.320077478327796 0.305669724813367 1 1
-0.0233953316722876 -0.0230377384049211 1 1
-0.268921543243349 -0.254496224309643 1 1
-0.0133608523130959 -0.0261756364419162 1 1
-0.0613879192838826 -0.0549504296581307 1 1
0.545838553391977 0.51534780906886 1 1
-0.289590177825437 -0.277840055409638 0 0
-0.150200221565329 -0.137948942208014 0 0
0.387512564976933 0.365220205986203 1 1
0.255497327009197 0.245023357540502 1 1
0.362521226423365 0.342475725496386 1 1
0.450874535714077 0.437657233013548 1 1
0.146094093863085 0.14704067977993 1 1
0.151184907700015 0.142769215169406 1 1
0.186801490689364 0.169023370891629 1 1
0.38401710612192 0.374195888806254 1 1
0.810395607908874 0.769957051875648 0 0
0.311846852312032 0.293592913898636 1 1
0.223242077097897 0.209432443873518 1 1
-0.0215565615427639 -0.0229439410605731 1 1
0.605626575954413 0.573655470172356 1 1
0.487612589196547 0.465769024604063 1 1
0.361877734858012 0.348997765257179 1 1
0.282246432969355 0.269626879357617 1 1
0.0229839788027028 0.0156474924723206 1 1
0.116920427447234 0.110652015236518 1 1
-0.0392862303125264 -0.0412697529803209 1 1
0.227768261577849 0.214420335716248 1 1
0.0997676764723904 0.098766073779977 1 1
0.301969803946692 0.284426187631539 1 1
-0.15988286505161 -0.14668033920395 1 1
0.284711184641897 0.275502472958482 1 1
-0.209320969522311 -0.197699860598245 1 1
0.361659836727054 0.341019078248315 1 1
0.742388426041886 0.710611181812842 0 0
0.197140823459516 0.189062013482912 1 1
-0.23118306904013 -0.22079150923549 1 1
0.654231410579153 0.633096054908339 1 1
0.382010894553594 0.366349012664436 1 1
0.309776337959607 0.296226402821064 1 1
0.568675033305495 0.532291476366863 1 1
0.0122730492740724 0.0109913751800139 1 1
0.322605564071371 0.313208473653157 1 1
0.209709340070923 0.191884024426626 1 1
-0.0530135301376468 -0.0539412266190358 1 1
0.0390075187373712 0.0373871886755984 1 1
0.253597982096538 0.232887621867493 1 1
0.162209315030904 0.151108815880034 1 1
0.105082433063489 0.103208303319147 1 1
0.368425592523418 0.356590987024355 1 1
0.0981619137071123 0.0861310119109197 1 1
0.306517817403014 0.298067393522389 1 1
0.0546722717667875 0.0553211484556067 1 1
0.344525618184209 0.333363375908495 1 1
0.0777089716526218 0.067097318615264 1 1
-0.0311999098253235 -0.0195262040250658 1 1
0.358627822489784 0.345292407302208 1 1
0.284950795490165 0.276000194943241 1 1
0.0700872296545301 0.0657390904239928 1 1
0.409103928806978 0.375542016605755 1 1
-0.0689503237289985 -0.0677202761866195 1 1
-0.0302320208369742 -0.0202263302944717 1 1
0.128299500021485 0.134798858788703 1 1
0.705148365924177 0.660228161808233 1 1
0.447632898303657 0.424539677466873 1 1
-0.290198837115649 -0.269036283244483 1 1
0.441179272311613 0.424946382764102 1 1
-0.171614209031956 -0.158037339111339 1 1
0.213681012247907 0.203598444186607 1 1
0.0308683150225169 0.0374309164234461 1 1
0.448154026387065 0.424154478307924 1 1
-0.0139514245807138 -0.00912710389863964 1 1
0.0213110513197676 0.0120290665924106 1 1
0.398287221154844 0.373249851971072 1 1
0.105946948670457 0.097488221895933 1 1
0.0974344691530077 0.0927542640965391 1 1
0.0878308868126535 0.0821309225212453 1 1
0.318298354995734 0.30799445201963 1 1
0.182701778117324 0.159647397620752 1 1
0.0485049392445251 0.0438100465207176 1 1
0.117070373111201 0.112849375163342 1 1
0.0601382543857833 0.0515727175523905 1 1
0.252272750417478 0.239683040789964 1 1
0.133929864774902 0.121286066379364 1 1
0.505251805874238 0.468897888517906 1 1
0.582683050649918 0.548690237438986 1 1
-0.147535269089142 -0.137305596420504 0 0
0.259129423468912 0.247183093863886 1 1
-0.179547170604572 -0.17327138225027 1 1
0.0680854097994643 0.0719713663684966 1 1
0.531540572396099 0.513050110711589 1 1
0.307999680764603 0.29318360493045 1 1
-0.173164468393247 -0.165752930806704 1 1
0.170504853691722 0.160524752362886 1 1
-0.117186260696579 -0.114859582547621 1 1
0.0452350222431942 0.045556454962848 1 1
0.61127205833713 0.583392887197213 0 0
-0.248256833231385 -0.239483967547376 0 0
0.214658781048527 0.200845814278435 1 1
-0.0876715955599682 -0.0854687023745114 1 1
0.0238930259072367 0.0202898802216756 1 1
0.441988052902378 0.420693471973587 1 1
0.279488321143822 0.2581241281837 1 1
0.193072983266502 0.184854126269203 1 1
0.237103539676282 0.225367711246701 1 1
0.125792626756751 0.118744365099008 1 1
0.362451861288187 0.341876579170212 1 1
0.331431410145435 0.312647877651441 1 1
0.286459461081921 0.276689709513756 1 1
0.0359208806398948 0.039670821909176 1 1
0.232953324006581 0.216979299314302 1 1
0.542763720354643 0.514425194172838 1 1
-0.313818057762744 -0.300729332604075 0 0
0.306871001683418 0.292025921354488 1 1
0.590490519155034 0.561337219155128 1 1
0.332469548274 0.314029326018182 1 1
0.350363179548839 0.335643138932021 1 1
-0.0823478499269471 -0.0802960055738894 1 1
0.435920971078979 0.414557863022868 1 1
0.0995277177979296 0.0958036399990066 1 1
-0.0553692989856481 -0.046567838849136 1 1
[truncated: 7,243 more chars]
