# Supplementary material for: Bias caused by sampling error in meta-analysis with small sample sizes
Source: PLoS One. 2018 Sep 13;13(9):e0204056. doi: 10.1371/journal.pone.0204056 (PMC6136825; doi:10.1371/journal.pone.0204056)
Supplement: S4 File — (ZIP) [file pone.0204056.s004.zip › results N = 10 theta = 0.2 tau = 0.5 sz = 100-500.txt]

"cohen.dl.theta" "hedges.dl.theta" "cohen.dl.cp" "hedges.dl.cp"
0.0743532559923024 0.0741562984605902 1 1
-0.0861830377707902 -0.0860593647605145 1 1
0.167980140312169 0.167571857429912 1 1
0.189812434754792 0.188979267674376 1 1
0.222216943867803 0.221632411536353 1 1
0.260292294029208 0.259622975060454 1 1
0.0541982197248901 0.0539309098455049 1 1
0.140116161012893 0.13885182874663 1 1
-0.0367010210811025 -0.0365833607964002 1 1
0.376730635771984 0.375374428358672 1 1
0.214843885882795 0.214208349556348 1 1
0.210391491526806 0.210301744886698 1 1
0.360010419217664 0.359190846855631 1 1
0.162021661348006 0.161796413385736 1 1
0.431856077786884 0.430834421211728 1 1
0.0805070491314399 0.0801215548220152 1 1
0.360775577647413 0.359522594707404 1 1
0.0871516124455012 0.0870119415294054 1 1
0.145824519868037 0.145389178429673 1 1
0.182772729686903 0.182003964513098 1 1
0.321414799938779 0.320946726111452 1 1
0.278158092244207 0.27645243540768 1 1
0.331371948460774 0.329860085464815 1 1
0.0276607849340633 0.0272403110043388 1 1
0.0856907527387698 0.0852668889040795 1 1
0.445234622025393 0.44409544625645 1 1
0.591280265695145 0.589478825985498 0 0
0.162584594072089 0.162494308522486 1 1
0.229779079427773 0.228919407344321 1 1
0.0466835628673321 0.0469703861558132 1 1
0.131116048398213 0.130802268781768 1 1
-0.0265739159820658 -0.0262222590317556 0 0
0.119255711843477 0.119091893235028 1 1
0.0795900252364399 0.0796461345342345 1 1
0.493169779681915 0.492032213791789 0 0
0.145253200154933 0.144866745334463 1 1
0.124554485270429 0.124139059916907 1 1
0.236846732967066 0.236465379046272 1 1
0.424021199034595 0.422369854684258 1 1
0.133430363646421 0.13318494642589 1 1
0.33494474184093 0.334028342728346 1 1
-0.0934156371576571 -0.0932933549329383 0 0
0.26933296669681 0.26815570515014 1 1
0.0538294282399257 0.0537545564759321 1 1
-0.0156711984294736 -0.0156292583610228 1 1
0.188457916833774 0.187937836262014 1 1
0.506414058186694 0.504827268523708 1 1
0.0449812358438053 0.0447794009963363 1 1
0.0907316578552155 0.090176952692877 1 1
0.437077049084468 0.434960233785365 1 1
0.406976244837482 0.405904833256638 1 1
0.198054321816615 0.197597866485736 1 1
0.0969095811043278 0.0966418263674095 1 1
0.481270584533503 0.479848823099579 1 1
0.22988446403316 0.229083912269333 1 1
0.541782654122249 0.540141032284763 0 0
0.0776056092351811 0.0770365815225243 1 1
0.292741618165906 0.291452713024476 1 1
0.197290684129694 0.196775407763473 1 1
0.0896169818961116 0.0893625537392056 1 1
0.0622218906447799 0.0620911721582253 1 1
0.0161237156080244 0.0161013371177116 1 1
0.0927731219502232 0.0924537725570943 1 1
0.320256492936233 0.318362463924141 1 1
-0.0463472627979329 -0.0462075708533143 0 0
0.314271560073379 0.313629067155462 1 1
0.350209847606888 0.349113640663838 1 1
0.0424613049652549 0.0419912661174716 1 1
0.317610744194798 0.316865558746784 1 1
-0.00895654203959236 -0.00889149765804215 1 1
0.371048675511842 0.369703796394494 1 1
0.124084252638947 0.123828291257347 1 1
0.197525656708504 0.197077854477217 1 1
-0.033895046398254 -0.0337559639891476 0 0
-0.0598170680419865 -0.059695889288449 0 0
0.060473618715198 0.060372308432092 1 1
0.293057778969573 0.292591194423007 1 1
0.411338468457498 0.410338072240409 1 1
0.250172600524624 0.249308376569977 1 1
0.138621902910916 0.138163276992921 1 1
0.220691063458869 0.219739147851227 1 1
-0.00243075860750902 -0.00220661482575202 1 1
0.331118093049716 0.329785483784919 1 1
0.186344239983777 0.185298394557048 1 1
0.408191861050275 0.406784226002661 0 0
0.129132781053332 0.12879567853778 1 1
0.217113447778937 0.216751479167738 1 1
0.243443212805172 0.242807850277804 1 1
0.328820312515834 0.32746773275996 1 1
0.254978076732519 0.254430593461658 1 1
0.230160014487409 0.229563632574035 1 1
0.250592279795841 0.250150855821942 1 1
0.188550220393757 0.188111140528384 1 1
0.366892294323706 0.365863051092201 1 1
-0.0436538218682748 -0.0436628617228469 1 1
0.112730027435785 0.111977534980147 1 1
0.0638045426130577 0.0635163410191199 1 1
0.233201026630134 0.232976699084363 1 1
0.180842819073969 0.180311793952717 1 1
-0.0283093630171167 -0.0285289621520579 1 1
0.452113931186369 0.450793524248893 1 1
0.269869536446985 0.269186766410995 1 1
0.333976987917283 0.332652503986392 1 1
0.11506088730605 0.114584612367553 1 1
0.30234855866409 0.301890287495086 1 1
0.387269227264451 0.386545222527789 1 1
0.0318962371797742 0.0319451500654077 1 1
0.0435246780066534 0.0435728106172342 1 1
-0.245672456700237 -0.244453525386806 0 0
0.00513676714249621 0.00501834267509972 1 1
0.423767261528163 0.422185367030897 0 0
0.308274925138655 0.307457701294996 1 1
-0.0150358256199473 -0.0152720795645858 0 0
0.381766352433966 0.380632544691761 1 1
0.538735569164059 0.537393326612992 0 0
0.316235974427564 0.315096086030462 1 1
0.360854212945456 0.35952251129404 1 1
0.279108767879234 0.278397095930336 1 1
0.25789625966167 0.25716424871023 1 1
0.0255115083698366 0.0251405980803601 1 1
0.0873941677150359 0.087172081480858 1 1
0.0412282168298568 0.0409238258660642 1 1
0.369311719534091 0.367780515418607 1 1
0.2542705342277 0.253719654145773 1 1
-0.124190724330616 -0.123414354696817 0 0
0.270492453638271 0.269627392189795 1 1
0.336048596547274 0.334946189882996 1 1
-0.106310638662756 -0.106486102590343 1 1
0.127058174264715 0.126628881452512 1 1
0.184296202226101 0.183686839906712 1 1
0.126959966768123 0.126760016994426 1 1
0.512176832790166 0.511292005354824 0 0
0.43263875673184 0.431243607792838 1 1
-0.0237686798981008 -0.0240722431187723 1 1
0.00942379304082867 0.00916356589337172 1 1
-0.0969986062711388 -0.0966282090771927 0 0
0.0625968462156082 0.0623966624026264 1 1
0.205260963546629 0.20480926416775 1 1
0.290501417199301 0.289572219875243 1 1
0.172228518201777 0.171625380287111 1 1
0.400510339592473 0.399311332188422 1 1
0.507900923740402 0.506698660163411 0 0
0.376630147224203 0.37575704858543 1 1
0.472081449065344 0.470876611889887 1 1
0.386309225862113 0.385739033430097 1 1
-0.00851642862923183 -0.00831151655315124 1 1
0.283909584276652 0.283266886007312 1 1
0.321845174221763 0.320564863066432 1 1
0.195153507238694 0.194684074931983 1 1
0.140598508630677 0.140003950029091 1 1
0.334866694057717 0.334581616598429 1 1
0.294614029298228 0.293693527561541 1 1
0.253906952030102 0.253094411534951 1 1
0.169414332927086 0.169339272156244 1 1
0.0355393350329225 0.0350769379007484 1 1
0.167626509375448 0.168224881960457 1 1
0.0731135591834366 0.0728177567442286 1 1
0.225616864136442 0.224638523577375 1 1
0.34943873121903 0.348573527942635 1 1
0.299891927170367 0.298088158114696 1 1
0.136134822081267 0.136360199752997 1 1
0.108530629703952 0.108709865189635 1 1
0.23939427742534 0.238729468135715 1 1
0.132086184846146 0.131695092293705 1 1
0.086147248775321 0.0860610962199795 1 1
0.230051133360785 0.228827024517623 1 1
0.680179086055892 0.678634955529618 0 0
0.2819064625944 0.281099200316732 1 1
0.211358879388402 0.21100949656741 1 1
0.220018581783717 0.218894361143087 1 1
0.164153227818594 0.163567963730237 1 1
0.157433245368179 0.156821549861903 1 1
0.155820678847614 0.155240160134429 1 1
0.400933354599492 0.400144329568798 1 1
0.225403291683927 0.224831385718562 1 1
0.220363650965395 0.219542007047443 1 1
0.0539894614721866 0.0535978976878497 1 1
0.142469713703046 0.142254530353443 1 1
0.0184615556190974 0.0185122888254204 0 0
-0.110050768964101 -0.109808404233352 0 0
0.068289391717127 0.0680789912927293 1 1
0.0548783731118815 0.0550553126760266 1 1
0.403666504199991 0.402439159112488 1 1
0.165836130885299 0.16566585436403 1 1
0.16487188170161 0.164586750489991 1 1
0.325478554037323 0.324394271973344 1 1
0.337195083004196 0.336289665738319 1 1
0.226229496256071 0.225327905614293 1 1
0.403247118384196 0.402155766429166 1 1
0.29016137288965 0.289629017409054 1 1
0.0411732491144467 0.0410007255117059 1 1
0.228833641887159 0.228275788245693 1 1
0.206424530823905 0.206095755257539 1 1
0.422975557923265 0.422144481858043 1 1
0.367857640037376 0.366971080015724 1 1
0.335015519771795 0.333905117468441 1 1
0.144193412567874 0.143783412906499 1 1
0.0973750301000498 0.0971898490394528 1 1
0.138646832892672 0.138058712382071 1 1
0.254981068674475 0.254577172247807 1 1
0.0551129367050128 0.0549812421674976 1 1
-0.0769214249924567 -0.0770013349597626 1 1
0.300814723857459 0.30018842276583 1 1
0.302443711276708 0.300922868976965 1 1
0.176268563767271 0.175898914498772 1 1
0.268421262885875 0.267842061489531 1 1
0.184318185178385 0.183899477030752 1 1
0.21644725403792 0.216006115852215 1 1
0.0795791445416217 0.0796275427793409 1 1
-0.0113176354654951 -0.0110574152835485 1 1
0.423618855238555 0.422486332316206 1 1
0.492016418671923 0.490857923656738 1 1
-0.070140487387094 -0.0697296357378492 1 1
0.0996643689885062 0.0994683150592935 1 1
0.317084979224788 0.316111600786004 1 1
0.42893861398869 0.427698048850493 1 1
0.356317323281276 0.355418781557412 1 1
0.320748794921686 0.319913067032023 1 1
0.0227728240546038 0.0227782726863188 1 1
0.406676944385451 0.406046952129527 1 1
0.081441121849902 0.0811901667361925 1 1
0.0924552061210403 0.0920431460872933 1 1
0.129702579528274 0.128951938851972 1 1
0.00650920670234652 0.0063992868684703 1 1
0.229399431635821 0.228675619078784 1 1
0.29812039467761 0.297468371797627 1 1
0.145810161764109 0.145498557950609 1 1
0.138865475621754 0.138685100842184 1 1
0.331959600755988 0.3313202882279 1 1
0.307423839605021 0.306465410779455 1 1
0.390475601615376 0.38982750504592 1 1
0.353333947780704 0.352454284869417 1 1
0.0770107205835612 0.0770284058964154 1 1
0.157683607236135 0.157085626438371 1 1
0.23626801762453 0.235874234347055 1 1
0.307053365402499 0.306486051188904 1 1
0.290569586208246 0.290038668058787 1 1
0.110065585049057 0.109257514879584 1 1
0.431820041240282 0.43081668778132 1 1
0.183613559914759 0.183677344275881 1 1
0.307748472827704 0.306857673328489 1 1
0.2034804973045 0.202426392527025 1 1
0.336607569722338 0.335498758635768 1 1
-0.0654657594058143 -0.0651810272415278 0 0
0.353749047474869 0.352835350285241 1 1
0.251030058572418 0.250006078207385 1 1
0.185208256474619 0.184827614322842 1 1
0.246527441113398 0.246055406218079 1 1
0.476397259476209 0.474256804975723 1 1
0.157617941389126 0.157190956389072 1 1
0.215302198036921 0.214555108065389 1 1
0.103516224681839 0.102938997165359 1 1
0.109830548991164 0.109648059938482 1 1
0.425698846502717 0.424644853834255 1 1
0.433052940655948 0.431529660218649 1 1
0.508401266427383 0.506257811099418 1 1
0.400649826737097 0.399081789548581 1 1
0.173340899597271 0.172059764286944 1 1
0.325138889705945 0.324038701574137 1 1
0.123798075801134 0.123574330052949 1 1
0.278457039239954 0.277899185889542 1 1
0.262482035950733 0.261940491643917 1 1
0.0360141798436931 0.0356970618776845 1 1
0.405087282767179 0.40391234451437 1 1
0.226945415831758 0.226595434510294 1 1
0.239461593878532 0.238982829436914 1 1
0.244353985285274 0.24352514414157 1 1
0.261982412642266 0.261156890767356 1 1
0.0774678263036103 0.0773023120145734 1 1
0.1350672260183 0.134660238038223 1 1
0.17000824912817 0.169353318857586 1 1
0.553785516344406 0.551891769545206 0 0
0.0899953001214372 0.0900223768452941 1 1
0.166917721879596 0.166545032126366 1 1
0.331786746959905 0.33080762761194 1 1
0.232713295171507 0.231558492403568 1 1
0.238476493960064 0.237718924851626 1 1
0.180861345256445 0.180301714514511 1 1
0.58320524006644 0.581703642119279 0 0
0.0621366248029942 0.0620301948114373 1 1
-0.0317239467107771 -0.0317207487782932 1 1
0.295796011643385 0.294234537336418 1 1
0.263669412635385 0.263151183296638 1 1
0.510451239908874 0.508706525465898 0 0
0.080306152227784 0.0798892931870886 0 0
0.416288101899356 0.41519932983861 1 1
0.177095110839013 0.176596793013859 1 1
0.224175679142612 0.223569840850981 1 1
0.136141796241032 0.135591800992522 1 1
0.356131724216658 0.35513067432367 1 1
0.204047228109399 0.203428522490712 1 1
0.204607014071584 0.204015689120408 1 1
-0.00254229502652182 -0.00269994310681791 1 1
0.353004617967498 0.352053763899882 1 1
0.0351053028171539 0.0353626611788953 1 1
-0.228349967786589 -0.226848207619086 0 0
0.321240732996371 0.320525156040407 1 1
0.0569227661148597 0.05701522455429 1 1
0.294690702328563 0.293525621336776 1 1
0.201726149782199 0.201354204254613 1 1
0.337199809620417 0.336050968448681 1 1
0.0829630406535294 0.0827042002606915 1 1
0.529216975452885 0.527424793957732 0 0
0.119182258340203 0.118622971704695 1 1
0.153653452123169 0.153270188926181 1 1
0.325096893045159 0.3244481777972 1 1
0.0879338138481446 0.0873936316487929 1 1
0.290317374123307 0.289563803756506 1 1
0.0754246082586353 0.0751424368896172 1 1
0.46224689892187 0.460581312853215 1 1
0.558653294778431 0.55683847200087 0 0
0.242773891163854 0.241914717111912 1 1
0.481128413305575 0.480222122647529 1 1
0.423514046164855 0.42166096295884 1 1
0.0650085685970871 0.0647390519778493 1 1
0.254599382449329 0.25410587207722 1 1
0.265633339892302 0.264932784430595 1 1
0.299083740772968 0.29767345451783 1 1
-0.169815447119011 -0.169384794245528 0 0
0.0771531298137984 0.0767863453146613 1 1
0.0253561505440235 0.0256647484559227 1 1
0.0943448513023613 0.0945038492866738 1 1
0.415614030797244 0.41462953642577 1 1
0.763641943003678 0.760933738888271 0 0
0.232633830068651 0.232430148867189 1 1
0.43376840750741 0.4327970922966 1 1
0.254070616262479 0.253326555841827 1 1
0.291690086881089 0.290924374765729 1 1
0.506044639231321 0.504054872480123 1 1
0.121707198500837 0.121282825711368 1 1
0.250352722280516 0.249666163577361 1 1
0.277851843297356 0.277024102715371 1 1
0.476012214931853 0.474573560606482 1 1
0.286692568421299 0.285824108834968 1 1
0.211123735407873 0.210235225365801 1 1
0.505139591114809 0.503695183940992 0 0
0.180100526226026 0.179705151121437 1 1
0.0902405257135255 0.090009861910454 1 1
0.360722874575757 0.359759262834561 0 0
0.419797568592909 0.418395157180729 1 1
0.127406159229879 0.126964588893576 1 1
0.188836573279551 0.188263533932639 1 1
-0.124324530927008 -0.123753328569166 0 0
0.338747449315867 0.338140581842189 1 1
0.233059661952581 0.232487458720354 1 1
0.333797192697636 0.332980636482881 1 1
0.0402781127938727 0.0401970238884929 1 1
-0.14434972468995 -0.143688890405871 0 0
0.24594355002465 0.245580715610762 1 1
0.368463456338182 0.367589016631634 1 1
0.253520464115448 0.252953767275044 1 1
0.073556372065515 0.073505049489827 1 1
0.0984325350097005 0.0979335029652285 1 1
-0.146213342085839 -0.145794936817007 0 0
-0.138265178306864 -0.137924335909889 1 1
0.296520782386091 0.295628036190306 1 1
0.248198607419361 0.247129539822389 1 1
0.102218819129092 0.101665826436855 1 1
0.283328210545544 0.282840373575176 1 1
0.0101404679881892 0.0100968148399096 1 1
0.124024582825948 0.12387322703665 1 1
0.561262237887436 0.559494154249611 0 1
0.103031765567329 0.102928611805171 1 1
-0.0334266169771597 -0.0333063263210864 1 1
0.187983763629493 0.187273111565084 1 1
0.0317946185218789 0.0316674677796124 1 1
-0.0372911693202536 -0.0377828962385301 1 1
0.164837863098925 0.164385292817578 1 1
0.350711610365761 0.349990875178023 1 1
0.0574793736360925 0.0573497617757244 1 1
-0.0528306284092849 -0.0529957501597265 1 1
0.203386140742493 0.202670520823002 1 1
0.0798028992905245 0.0800227897918725 1 1
0.328104905733938 0.326937124588626 1 1
-0.00012451579181405 6.2692129205677e-05 1 1
0.260630054631152 0.260136899107848 1 1
0.290870820796064 0.289552439496937 1 1
0.0656625865238041 0.065825763869034 1 1
0.206725500665132 0.206109231757039 1 1
0.0644067580475447 0.0646705795977715 1 1
0.153845749262459 0.153452681937364 1 1
0.203812230892166 0.203402160542301 1 1
0.197776211909078 0.19741187751573 1 1
0.0541438772074025 0.0542181676131663 1 1
0.269416184395473 0.268512250401242 1 1
0.26155850883561 0.260693873268681 1 1
0.315573552444764 0.314294721421258 1 1
0.329961116784312 0.328535055038183 1 1
0.00792594103483788 0.00782274403889006 1 1
0.245743533564157 0.245212131608798 1 1
0.214411994092305 0.213901688717218 1 1
0.252466891269254 0.251501480866911 1 1
0.249766578086905 0.249553566771852 1 1
0.27174780199853 0.270875934124395 1 1
0.312304033203196 0.311324230458425 1 1
0.0734543797140599 0.0731166542770029 1 1
0.124076322752997 0.123603539756429 1 1
0.152320540246049 0.151799149344484 1 1
0.190671550728393 0.19030684452482 1 1
0.14335863756105 0.142504044130588 1 1
0.25143264403584 0.250775547053838 1 1
0.219998326022599 0.219181707662448 1 1
0.20479202037998 0.204248494037125 1 1
0.234884282827821 0.23421972897946 1 1
0.212230996058038 0.21160222836387 1 1
0.356407653927779 0.355297858060198 1 1
0.0971086884748736 0.096687274655483 1 1
0.269493395871697 0.268630265278432 1 1
0.109551295151005 0.109208421314971 1 1
0.299711435462732 0.298995632245942 1 1
0.240492936902639 0.24031077377063 1 1
0.0857249509383591 0.0859296900999896 1 1
0.238088247143893 0.237330767053954 1 1
-0.0929230649954338 -0.0921798346462078 1 1
0.304286213198137 0.303180707345293 1 1
0.279264499247614 0.27874531449679 1 1
0.307605530822575 0.306969096461696 1 1
0.238686176561464 0.237360483598395 1 1
0.0933133593003424 0.0931235873182131 1 1
0.283600129816468 0.282750534332036 1 1
0.250986973811454 0.249791967386741 1 1
0.339530640580184 0.338358840355041 1 1
0.10779650185995 0.107807851416026 1 1
0.183528684688211 0.182950156558719 1 1
0.0973130918780285 0.0966409220644149 1 1
0.0612398773472942 0.0607254985393052 1 1
0.203269969113298 0.202669848967372 1 1
0.111346887697 0.111061945075281 1 1
0.0927176602049726 0.0926018790180706 1 1
0.217587280638055 0.217217525872184 1 1
0.0874136347982701 0.0871598506865507 1 1
-0.206417245429829 -0.205915358962554 0 0
0.1857418467416 0.185170740631139 1 1
0.251760852190884 0.250882181431069 1 1
0.338888007033696 0.337810095230415 1 1
0.608352137208515 0.606190778492495 0 0
0.0731272091801699 0.0728992433805007 1 1
0.224510239362033 0.223784375028858 1 1
0.297436395058531 0.296300029454538 1 1
0.0649869829840209 0.0648690293535904 1 1
0.321521695982166 0.320617398409507 1 1
0.149027561920777 0.148907209768076 1 1
0.208218610707359 0.207298391801872 1 1
0.472652677928331 0.471346838282774 1 1
0.299185070269646 0.298254790093484 1 1
0.437038130484179 0.435088149237095 1 1
0.459543196333172 0.458288230659306 1 1
0.170785819833698 0.170172800598011 1 1
0.2582628630168 0.257312274915396 1 1
0.0274187127526508 0.0273967854957435 1 1
0.262225053429632 0.261485197491672 1 1
0.169210108246913 0.168814471605981 1 1
0.411968728875869 0.410793789080154 1 1
0.136634195568785 0.136291433028465 1 1
0.0681990388611178 0.0679856725640969 1 1
0.0178897671376337 0.018019269051417 1 1
0.0449690622752985 0.0448778076747229 1 1
0.455253590573964 0.454031212509035 1 1
0.373605760660917 0.372158581607908 1 1
0.473253225865422 0.472337685858421 1 1
0.177752529605488 0.177256441072674 1 1
0.325138662303777 0.323842519262754 1 1
0.23909760293802 0.238439825992945 1 1
0.173024367833952 0.172992537376401 1 1
0.0865730642355529 0.0857281473246892 1 1
0.179268088304569 0.179125950213949 1 1
0.175334316365406 0.174819806008321 1 1
0.0951110657232703 0.0945129641007552 1 1
0.102381896455149 0.102207550141989 1 1
0.272105401011434 0.271341527949892 1 1
0.13946463779078 0.139085049690375 1 1
0.650053554185638 0.647243719594792 0 0
0.372929004910851 0.372213298763606 1 1
0.196624899215746 0.196418149150945 1 1
-0.111049622527233 -0.111122880845196 0 0
0.164532135410846 0.164282062268979 1 1
-0.0713128628421743 -0.0714295490211087 0 0
0.157344240789776 0.157076369034698 1 1
0.24700000111785 0.246506731059065 1 1
0.391091916249982 0.389824386853279 1 1
0.10556874656981 0.105399159171674 1 1
0.334864802304668 0.333750485795171 1 1
-0.109332855901151 -0.109156646540759 1 1
-0.0425351204384912 -0.0426085062754315 1 1
-0.0519737994128164 -0.0516707412014405 1 1
0.25918754566849 0.258697833610089 1 1
0.230278189278387 0.229858129405555 1 1
0.0603998526870226 0.0602607411853446 1 1
0.274350967986945 0.273673344264916 1 1
0.155554874658421 0.155249918893471 1 1
0.187134896375066 0.186866693401616 1 1
0.535515649630822 0.533909226584257 0 0
0.0805497847862342 0.0802448930712944 1 1
-0.0187546747949106 -0.0185295296130931 1 1
0.235503310027312 0.234767895745065 1 1
0.323412580205364 0.322709335911737 1 1
0.137788128733 0.137300975073659 1 1
0.283418273127286 0.282860410210066 1 1
0.0933082324029522 0.0930684471247876 1 1
0.435272829430014 0.433807342895626 1 1
-0.0580307765485478 -0.0574636661733282 1 1
0.0464546728455493 0.0457566843118091 1 1
-0.0116424189392735 -0.011670390061077 1 1
0.15614511955038 0.155536233214105 1 1
0.113056444628722 0.112446086232736 1 1
0.160883915396094 0.160526553341772 1 1
0.264759800834156 0.263846070804084 1 1
0.249976991345851 0.249190717826664 1 1
0.243284276691425 0.242925713791665 1 1
0.129856043477236 0.129646044679374 1 1
0.350801852550966 0.348806031379562 1 1
-0.0234646729299048 -0.0236118472145563 1 1
0.187391932793929 0.187064749298738 1 1
0.111962580386856 0.11206096514524 1 1
0.206020135272937 0.205355992777507 1 1
0.363491650778219 0.362548110968936 1 1
0.336093221583492 0.335630671393801 1 1
0.0620892973307576 0.0618659963008728 1 1
0.0552457636319089 0.0551039726367357 1 1
0.525632650673858 0.524206167936207 0 0
0.235860936260974 0.235277883245383 1 1
0.312147776805334 0.311461331082533 1 1
0.0826537070210081 0.0820581201159808 1 1
0.205530340421493 0.204703025490627 1 1
0.00598939266037732 0.0054919772907354 1 1
0.231526621399028 0.230499510761151 1 1
0.158491444312835 0.15788596541172 1 1
0.229816091430732 0.229375685047867 1 1
0.236508764155566 0.235818186427078 1 1
0.239053728242828 0.238506314561823 1 1
0.139078167222007 0.138086000599213 1 1
0.160802113098417 0.160131006289183 1 1
0.13964359546933 0.139151105700981 1 1
0.185261661157603 0.184738836825877 1 1
0.27837317323108 0.277058055079973 1 1
-0.139632944170434 -0.138832667512318 1 1
0.506160644605843 0.505158025124988 1 1
0.107500208350344 0.107217107737494 1 1
0.0983568768063886 0.0973721073512033 1 1
-0.137320607931696 -0.13697799669164 1 1
0.130048276065148 0.129763698084817 1 1
0.338850973099188 0.338005794131016 1 1
0.345860878012606 0.344830327741839 1 1
0.0634057185653255 0.0634084618035067 1 1
0.214403539021225 0.213263997284043 1 1
0.292469180364111 0.291483305972558 1 1
-0.0287947160902387 -0.0286267052395168 1 1
0.223294407946081 0.222496627528665 1 1
0.216222926114141 0.215390542244437 1 1
-0.0829502853988123 -0.0827051459397379 0 0
0.199705112503686 0.199377923030226 1 1
0.374829600385485 0.373894839068371 1 1
0.149930673999886 0.149167563149852 1 1
0.547335523725187 0.54587032174909 0 0
0.0306054021881432 0.0307256687557976 1 1
-0.0688751846449659 -0.0685957386934054 1 1
0.258345734577043 0.257867682570873 1 1
-0.123898495789371 -0.123695504312477 0 0
0.428506695187672 0.426692873477166 1 1
0.101877826924944 0.101785106046896 1 1
0.460394786875072 0.45905856561661 0 0
0.264997180076414 0.264415148701641 1 1
0.208542095158161 0.207993293704642 1 1
0.177226592614598 0.176588082969736 1 1
0.334982989067855 0.33443845067897 1 1
0.401803258498774 0.400017613525862 1 1
0.24546857224184 0.244700913471807 1 1
0.407438662626638 0.406169927601823 1 1
0.0824375339243141 0.0823097825980756 1 1
-0.0248250194488503 -0.0248546583709779 1 1
0.311119957066566 0.310338976282283 1 1
-0.00217372150817811 -0.00205017119275402 1 1
0.0279250584607643 0.027958173363521 1 1
0.0208024496414042 0.0206132146988879 1 1
0.271131872378098 0.270195696601902 1 1
0.228539430406271 0.227870375411542 1 1
0.32390283706962 0.322852600506404 1 1
0.0125854143946477 0.0123106088393658 1 1
-0.0164262442288937 -0.0160834107890334 0 0
0.448719272374615 0.447108632487635 0 0
0.205423054549436 0.204474647378994 1 1
-0.145690087771151 -0.145431745143458 1 1
0.276862914882346 0.275505362959367 1 1
0.351688030873159 0.35097313279638 1 1
0.073850714624489 0.0738493652652677 1 1
0.333112330227774 0.33201539381861 1 1
0.159145186946763 0.158550562611961 1 1
0.0695841616415383 0.0692819951678717 1 1
0.413814879423411 0.412712524494678 1 1
0.136366069418491 0.136363253612038 1 1
-0.0319862107771294 -0.0322221046824543 1 1
0.282351221722076 0.281422471859711 1 1
0.0212927351292855 0.0212324154973885 1 1
0.48541853534747 0.484173763451248 0 0
-0.108479524563631 -0.108173884546755 1 1
-0.0576744605385843 -0.057514977862352 0 0
0.0322767596446539 0.0319414806182847 1 1
0.219710022902373 0.219751887204396 1 1
0.19876702954626 0.197949529987782 1 1
0.165397212829252 0.164885335800759 1 1
0.32864128733784 0.328070895437681 1 1
-0.117062447801753 -0.116477570978977 0 0
0.361801105587468 0.360523322462493 1 1
0.32182118615006 0.320800163216244 1 1
0.237848717480221 0.236963766503305 1 1
0.365330029036861 0.3639843962605 1 1
0.0237973839386163 0.024123697233742 1 1
0.0673662856755893 0.0672074415135145 1 1
0.353353197940207 0.352186765649224 1 1
0.270582853403809 0.270088045742223 1 1
0.483339497167592 0.481765428858082 0 0
0.163427553902908 0.162722424485779 1 1
0.296384143547969 0.295879854782222 1 1
0.313020964532034 0.312075824031396 1 1
0.186300645850983 0.185788611553707 1 1
0.234158238466466 0.233063272478182 1 1
0.0862862710696026 0.085976940813907 1 1
0.223563572155147 0.22352545583547 1 1
0.23097299576319 0.229948820157013 1 1
0.175772962636701 0.175578923530063 1 1
0.356641444075398 0.355422325930813 1 1
0.26534358131472 0.264718486706096 1 1
0.404700169084211 0.403568312644171 1 1
0.200848089081112 0.200388422181935 1 1
0.196673609313907 0.196313712028543 1 1
0.0546248697410557 0.0546858420913432 1 1
0.184712520198751 0.184002007733577 1 1
0.255095569160158 0.254421569044163 1 1
0.468084352985542 0.467093047915413 0 0
0.137981141242207 0.137785752297867 1 1
0.251752463408757 0.251000394137049 1 1
0.394718211674844 0.393577642166779 1 1
0.475766208080169 0.474089365140867 1 1
0.202320153306639 0.201880022447281 1 1
0.445044213040828 0.44353003120788 1 1
0.203127823560438 0.202321638317847 1 1
0.160555354015699 0.16016362306148 1 1
0.150669097094661 0.150316416938703 1 1
0.27445956344469 0.273697783807158 1 1
0.0387323459163249 0.038473433571742 1 1
0.135522292017778 0.134709112440962 1 1
0.187074979549252 0.186300345051035 1 1
0.595373526577612 0.5940483112633 0 0
0.213805656495653 0.213266764000898 1 1
0.167585502379695 0.166917030190427 1 1
0.163684200143148 0.163517433120511 1 1
-0.0232035687181525 -0.0231523614854959 1 1
0.272420868473637 0.271565344932025 1 1
0.0723310290125296 0.0721004818900842 1 1
-0.169954337068411 -0.169133773655846 1 1
0.301443936182858 0.300691752915346 1 1
0.407017167256434 0.405997781426177 1 1
0.323941865304312 0.322920611154763 1 1
0.264354807000371 0.263725382345154 1 1
0.198509928457111 0.197749351916404 1 1
0.185926506280155 0.185260975755131 1 1
0.0867630152482316 0.0863735600781964 1 1
0.0529762057687884 0.0531244892868808 1 1
0.0740158055108728 0.0739486631234756 1 1
0.254975135748049 0.254705058003361 1 1
0.337097911060952 0.336189176940543 1 1
-0.181565973380769 -0.180933812008003 0 0
0.0582603731052882 0.0577054620325842 1 1
0.271241867526289 0.270127359913116 1 1
0.153595658090631 0.152964056054006 1 1
0.0703887854318964 0.0696668459461434 1 1
0.147471174742516 0.146792519312165 1 1
0.336674910273021 0.335669999518995 1 1
0.263587751450006 0.263104085884131 1 1
0.265690875176058 0.26473984248166 1 1
0.28757829998234 0.28653898381537 1 1
0.115155298313103 0.114775000046741 1 1
-0.246764805371742 -0.2459921556727 0 0
0.351542457810484 0.350556123668065 1 1
-0.101983988299895 -0.101718262770424 0 0
0.423956368674179 0.422603014251848 1 1
-0.055446181982942 -0.0553595016152127 1 1
0.143772689204222 0.14376078903785 1 1
0.165220727328767 0.164104423804012 1 1
0.234055007790498 0.233215719190657 1 1
-0.0113918718949059 -0.0109095820068773 1 1
0.236420738221653 0.235086112800073 1 1
0.142187611892266 0.14155479471483 1 1
0.156551144140194 0.155914738686649 1 1
0.0768423160108524 0.0766381251060511 1 1
0.402015680969723 0.400573141611677 1 1
0.116313620312909 0.115768859044549 1 1
-0.0105692380174949 -0.0105146340630953 1 1
0.118012457107271 0.1174602516908 1 1
0.0781688518152408 0.078326981378275 1 1
0.0164716230442792 0.0164903796469458 0 0
0.312360250343235 0.311597280982974 1 1
0.354074883321486 0.353136908772819 1 1
0.146696805253351 0.146282761624918 1 1
0.455461440120276 0.454243548997928 1 1
0.137174543013127 0.136889864152017 1 1
0.0419937108871086 0.0418726050905309 1 1
0.173170410958709 0.172869429838937 1 1
0.321515709205553 0.320674739211016 1 1
-0.118720952866944 -0.118323578936413 0 0
0.203884113060917 0.202893581880988 1 1
0.292001514874236 0.29123531598418 1 1
0.265665234806709 0.265110278190322 1 1
0.193642342100145 0.192853993469699 1 1
0.155035480693141 0.154718382298185 1 1
0.372142662106832 0.371144196116628 1 1
0.233952757662718 0.233583445285334 1 1
0.234043598304027 0.233497533797074 1 1
0.183209596722729 0.182658660472103 1 1
0.152253602142559 0.151785699894818 1 1
0.222261396882197 0.221845949406335 1 1
0.38177207428889 0.38061192331986 1 1
-0.129560978513087 -0.129242376893881 0 0
0.251839449684718 0.250858536000918 1 1
0.357294938287518 0.355992858177592 1 1
-0.0802190194781434 -0.0798355044684816 1 1
0.208065194028358 0.207125186011148 1 1
0.373328712292244 0.372632179989869 1 1
0.27804508638095 0.276977204246341 1 1
0.433593073908809 0.431692874647148 1 1
0.238949867212211 0.23854678000736 1 1
0.0361888939269648 0.035775654568424 1 1
0.0869850216661579 0.0862516554667334 1 1
0.00323270181034997 0.00367458202267167 1 1
0.0982016503398987 0.0981417605326959 1 1
0.269181061914817 0.26891365733764 1 1
0.216945750869309 0.216533683482621 1 1
0.135283448868468 0.135021026241203 1 1
0.355612467537676 0.354694650533764 1 1
-0.0488917220443951 -0.0489855744712879 1 1
0.354508545565696 0.353013866178806 1 1
0.186237055856863 0.185390379658909 1 1
0.0526585361116766 0.052376147527189 1 1
-0.00572108778886202 -0.00598146144918936 1 1
0.477031643162416 0.475620648970405 0 0
0.204476328851848 0.203868202158506 1 1
0.238837064218052 0.237990002064784 1 1
0.216205852956867 0.21561504441873 1 1
0.0857138939441535 0.0852801157211191 1 1
0.140811334555312 0.140396457057212 1 1
0.0412693094517765 0.0411439583425615 1 1
0.0772047274209562 0.0770786426077449 1 1
0.0374131377788009 0.0371775305153463 1 1
0.0453791339432697 0.0457660169831829 1 1
0.287481176832387 0.286396481969738 1 1
0.321677655869599 0.320938286212939 1 1
0.237855182104619 0.237027043469817 1 1
0.685287623502646 0.682622441243849 0 0
0.0784062061593727 0.0781558551395103 1 1
0.246255869846835 0.24561323118502 1 1
0.42398715944094 0.422996788663427 1 1
0.191479071398664 0.191072251742288 1 1
0.382015333737894 0.380903771480195 1 1
0.320386333041161 0.319728597867248 1 1
0.315866535954249 0.315441246112447 1 1
0.181479114182381 0.181175372209764 1 1
0.418125128331613 0.416729783374537 1 1
-0.112829887132036 -0.112434769182847 0 0
5.42194606588751e-05 -0.000362002246170511 1 1
-0.031126484455536 -0.0312339995310179 1 1
0.153760772739675 0.153531335168863 1 1
0.247625814398113 0.24699703809434 1 1
0.0820770741409661 0.0817249355872597 1 1
0.185758959974415 0.185504334977501 1 1
0.452992483545097 0.451380513661378 1 1
0.0517938371506993 0.0515794327004646 1 1
0.0361810203916292 0.0358869057866345 1 1
0.259146141380944 0.258423545887451 1 1
0.0031637630894725 0.00326365005157729 1 1
-0.0653143448331599 -0.0654571184334438 1 1
0.0566638368865758 0.0562560888574484 1 1
0.219412991882176 0.218364535291165 1 1
0.417006437876886 0.415691685061285 0 0
0.426950986448032 0.425404419055301 0 0
-0.0120948292335004 -0.0122847380129267 0 0
-0.0997426648325464 -0.099688291699186 1 1
0.567517604338647 0.565216468754273 0 0
0.259693782422487 0.258787937604186 1 1
0.183949118871363 0.183880421100642 1 1
0.321770228444777 0.320601247861605 1 1
0.127906620096722 0.127600107955768 1 1
0.124655853065043 0.124498924180117 1 1
0.36971484809789 0.368776609900768 1 1
0.252187688801644 0.251284032862859 1 1
0.135988001426825 0.135866125861259 1 1
0.185729061712303 0.184824444243427 1 1
0.338914272416161 0.337802318444332 1 1
-0.0263604237799795 -0.0262720109941716 1 1
0.184978249253885 0.184771479660798 1 1
0.229514694937518 0.229138538816854 1 1
0.242136619270988 0.241330241280159 1 1
0.42009840348531 0.419111412678474 1 1
0.125839734277995 0.125609990179499 1 1
0.488051058657884 0.487177216202256 0 0
0.345565409375814 0.345020704494656 1 1
0.219129426374927 0.21848025275893 1 1
0.214250905957332 0.213420898109048 1 1
0.117620540416857 0.116857923275205 1 1
-0.175122478185125 -0.174627064045743 0 0
0.122603107637284 0.122109558728336 1 1
0.0672952207274018 0.0670125162759762 1 1
0.314903021500556 0.314390966323239 1 1
0.0108379862206642 0.0106674632029238 1 1
0.267094017668716 0.266482593029796 1 1
0.0831542195005582 0.0830994298302551 1 1
0.412226530607525 0.41111179739271 1 1
0.00935434898618964 0.00908551267281137 1 1
0.309636861891884 0.308688352446262 1 1
0.497398298547417 0.496097625325974 0 0
0.16532614789723 0.16492229138618 1 1
-0.0505334456050098 -0.0504359653836601 1 1
0.267274430157292 0.26691428470738 1 1
0.355679643545552 0.354887071875922 1 1
0.227102337966187 0.226418827622596 1 1
0.181363162524865 0.180685219345823 1 1
0.0191873320547137 0.0191176169820057 1 1
0.0938991979524199 0.0933323828403296 1 1
-0.00146648597129001 -0.00159063350968561 1 1
0.250516956666988 0.249458006309243 1 1
0.305061847469542 0.304036339368756 1 1
0.0991073264815227 0.0983119331975792 1 1
-0.144271853497519 -0.143511794193886 0 0
0.475801338202403 0.47434326259215 1 1
0.0313974194515336 0.0314253743147884 1 1
0.327367428271802 0.326609025028459 1 1
0.306130376069969 0.305189757959774 1 1
-0.0958851883935252 -0.0955515019611422 1 1
0.246309577471438 0.245080561394231 1 1
0.308061507078068 0.306977240825417 1 1
0.457333647854684 0.456232488307865 1 1
0.404162590144694 0.402874445247748 1 1
0.30117383013963 0.300341992203664 1 1
0.151857687104447 0.151187818826306 1 1
-0.276371112532226 -0.275952673947565 0 0
0.187332464177903 0.186801810406108 1 1
0.421129173638892 0.420053128012919 0 0
0.639841898838743 0.638097429859299 0 0
0.147493657477263 0.147323345487256 1 1
0.133954429966954 0.133602745762088 1 1
-0.0405377581894326 -0.0398468210587893 1 1
-0.0232393850034318 -0.0230259972972443 1 1
-0.0907941051389233 -0.0906239191170977 1 1
0.346192346641682 0.345712911340214 1 1
-0.0286184386267713 -0.029100334142217 1 1
-0.0699396161225109 -0.0701153976072326 1 1
-0.0455315175786501 -0.0451814734790943 1 1
0.328123285269863 0.326448740050949 1 1
0.512083226216468 0.51033403693671 1 1
0.344811793174567 0.343804714423661 1 1
-0.0157350096660215 -0.015138333328199 1 1
0.473095965343548 0.472033656198166 1 1
-0.0212033656458129 -0.0210603429420123 1 1
0.404298827248292 0.402922459323793 1 1
0.217485517495538 0.217102383339327 1 1
0.326613245494504 0.325717747545276 1 1
0.239488469119386 0.238497092329802 1 1
0.163245385890691 0.162878620329356 1 1
0.0644404969626052 0.0640036215091702 1 1
0.0399326864478321 0.0401595151064668 1 1
0.389630193075627 0.388604410210768 1 1
0.0379219063074185 0.0375683883027352 1 1
0.490917763070134 0.489861829975042 0 0
-0.0943219525995317 -0.0943753300343589 0 0
0.088043073945668 0.0877132097455331 1 1
0.133105795016685 0.132512145831312 1 1
-0.0383615229687652 -0.0378445548473387 1 1
0.0321176230852246 0.0318680026157542 1 1
-0.0144746383481323 -0.0146653669195539 1 1
0.309104778203544 0.308427697707067 1 1
0.190075585376165 0.190010412674955 1 1
-0.039416476635317 -0.039325682179416 0 0
0.288976606252867 0.28860905350291 1 1
0.189280199892134 0.188930877848974 1 1
-0.0757790155551394 -0.0758499912312124 1 1
0.258277226998537 0.257497900573176 1 1
0.349176058697521 0.348341233736343 1 1
0.345580230493355 0.344590203269613 1 1
0.488321708054966 0.487074436015798 1 1
0.0726773856373067 0.0726517572485217 1 1
0.274223010024467 0.273924378690825 1 1
0.175663447477084 0.174964682790476 1 1
0.0246147725235501 0.0242024013325236 1 1
0.281911234859058 0.280146002632642 1 1
0.241897353209018 0.241055561754426 1 1
-0.0129881413202338 -0.0128123104095926 1 1
-0.0966785919161422 -0.0964746178542123 1 1
-0.18030908845468 -0.179637143658778 0 0
0.267184706696568 0.266510139575631 1 1
0.124489220165545 0.123728411387902 1 1
0.0664943643979408 0.0664802906864515 1 1
0.502494133806247 0.499972497607521 1 1
0.246740123984624 0.245843396607655 1 1
0.31014045305232 0.309303539581925 1 1
-0.0149258977765175 -0.0147288999436187 0 0
0.187740474305474 0.187296421996111 1 1
0.340930131151306 0.340214170983833 1 1
0.107918144704352 0.107595352895331 1 1
0.304168076738946 0.303393259449806 1 1
0.373651858717312 0.372825905027224 1 1
0.338874394480888 0.33773328936539 1 1
0.209105278354169 0.208491653612667 1 1
0.0964088321710201 0.0961612931369846 1 1
0.195519960152645 0.195069668145015 1 1
0.12377379766424 0.123629903636607 1 1
0.361000436127314 0.360098380531074 1 1
0.259193576422052 0.258436260882928 1 1
0.0663844860415731 0.065969527971093 1 1
0.126063004694134 0.12566553896788 1 1
0.390187893809272 0.389258261808478 1 1
0.118277163246813 0.117777646236573 1 1
-0.0719219142214371 -0.0718424313727619 0 0
0.155972115826468 0.155421629399242 1 1
0.442349881416945 0.441308005398629 1 1
0.0624489850624235 0.0622506097719394 1 1
0.0571660133048384 0.0567518936728088 1 1
0.234061233017917 0.233339614017891 1 1
0.332237890656547 0.331222320541318 1 1
-0.0939305280226331 -0.0938452276852805 1 1
0.333276024584792 0.332073478200374 1 1
0.426364649649507 0.425286625397611 1 1
0.03728136873311 0.0374758912426078 1 1
0.133263581840375 0.132765376673483 1 1
-0.0498663893335884 -0.0497144955613335 1 1
0.150142311683151 0.149245354810648 1 1
-0.0492881560951543 -0.048990895747705 0 0
0.254764451968137 0.253592269396076 1 1
0.334413085233198 0.333380855367077 1 1
0.206256058322807 0.205560268457171 1 1
0.334131014279985 0.333736428177861 1 1
0.134115026269265 0.133811287403561 1 1
0.0460975926163059 0.0455919564739342 1 1
0.00723867274171778 0.00707991560386114 1 1
0.416837469926767 0.415128719505486 1 1
-0.0604520272522309 -0.0608283449934086 1 1
0.0897269195551673 0.0898277748316681 1 1
0.106149213976984 0.10546642368867 1 1
0.296359584256176 0.295370281353437 1 1
0.374928253983196 0.373801146211057 1 1
0.313766357907845 0.312493726755084 1 1
-0.200758687449192 -0.20035831159196 0 0
0.242369279051664 0.241569518474651 1 1
0.0950032611775006 0.0949557209818512 1 1
0.405860568280102 0.404607076383176 1 1
0.234563615533723 0.234160261925582 1 1
0.399006336166637 0.39769611472434 1 1
0.463854654526386 0.462393130950971 1 1
0.129061889594239 0.128474401788959 1 1
-0.0451433059890194 -0.0449545965007014 1 1
0.130521609240879 0.130341055780718 1 1
0.305993159774451 0.305074823243893 1 1
0.0416249047954951 0.0414319622088089 1 1
0.232948159294433 0.232679622049689 1 1
0.49055833689403 0.488918565327641 0 0
0.388579365599431 0.387839159948211 1 1
0.177057438836241 0.17671448901241 1 1
0.353209161890432 0.352480234514507 1 1
0.65688317483751 0.65473356139087 0 0
0.123539084615518 0.122804605722184 1 1
0.36554946668877 0.364304628924247 1 1
0.253119635441079 0.25231256245007 1 1
0.329520241387745 0.328671654667426 1 1
0.105515636640087 0.10512945002458 1 1
0.185747219737228 0.185102123962183 1 1
0.00430786304989959 0.00442765742189485 1 1
0.307297253855984 0.306630100121717 1 1
0.466971028136403 0.465864021212207 1 1
0.197676141758428 0.197144852680338 1 1
-0.00298584153812605 -0.0029551971797745 1 1
0.213436291972674 0.21322274853383 1 1
0.181785361137432 0.181508345427123 1 1
0.190525530115857 0.189805717984057 1 1
0.324413993701547 0.323361059435244 1 1
0.0596746055128225 0.0595565085944276 1 1
0.360434800179637 0.359578155459861 1 1
-0.00767311429143125 -0.00782404773744472 1 1
0.0749656790745343 0.0749788795067123 1 1
0.163090128853361 0.162618646428699 1 1
0.0828709002015446 0.0827090207209765 1 1
0.472469372452128 0.470951048479391 1 1
0.255114991454191 0.254253978159756 1 1
0.281369706430973 0.280712407161561 1 1
0.531215223661025 0.529972167828976 0 0
0.320089112914172 0.319119048903952 1 1
0.288405096748001 0.287782628130832 1 1
-0.0324215420950213 -0.032085078743154 1 1
0.241969413948053 0.241041383482927 1 1
0.190185134290204 0.18966158080582 1 1
0.00942230152510147 0.00946325644280333 1 1
0.439929302413396 0.438643809871433 0 0
0.0608536829464606 0.0603441275585692 1 1
0.150795715146248 0.150466847155026 1 1
0.151800861031665 0.151569269791062 1 1
0.18050137994946 0.180345200390334 1 1
0.18338511967448 0.182734538796299 1 1
0.0254532464567548 0.0254504826554468 1 1
0.265885977639943 0.264817322405264 1 1
0.229732139257282 0.229249568131421 1 1
0.0260826024350595 0.0257955404906493 1 1
0.335833030301915 0.33541090542141 1 1
0.388875136689477 0.38733181500652 1 1
0.135223852742788 0.134845907391402 1 1
0.313976893245011 0.313104000051645 1 1
0.264166751613339 0.263734847726781 1 1
0.0924910360511033 0.0917131220381711 1 1
0.419711322127047 0.418308050916701 1 1
0.551077259353193 0.549032067288006 1 1
-0.0417694441321855 -0.0419649415734771 1 1
0.550713338239892 0.548928814966134 0 0
0.029801053104123 0.0298266034053105 1 1
0.351704757771014 0.350776429907969 1 1
0.205288049277092 0.204658156055209 1 1
0.541116002675831 0.539786277042326 0 0
-0.194664497321946 -0.19400339401345 0 0
0.116185494725967 0.116042296198278 1 1
0.141789314705275 0.14150196716787 1 1
0.37818789486741 0.377218945328326 1 1
0.314409133388627 0.313530228842429 1 1
0.507355091869446 0.506244988886672 1 1
-0.0600725617546263 -0.0600613623770979 0 0
0.0803299085158851 0.0804482957809195 1 1
0.298519356357501 0.297898184911917 1 1
0.168410344139962 0.167737482188786 1 1
0.0679264560116641 0.0679765058756844 1 1
0.169310060392191 0.168953715863029 1 1
-0.0476915185611877 -0.0477377655959734 0 0
0.364018240215308 0.362962323251579 1 1
0.0397972672597963 0.0397824238219609 1 1
0.187168191499714 0.186955826926127 1 1
-0.109137431224727 -0.1090089887271 1 1
0.160023346021524 0.159386259992818 1 1
0.00322527829734241 0.00330159668974631 1 1
0.471895436333932 0.470744008250459 1 1
0.125059981706228 0.124586900607497 1 1
0.286434861599755 0.285766900204148 1 1
0.365313916507655 0.36458291397835 1 1
0.386520620542714 0.385736717027609 1 1
0.160649178504491 0.160293266358454 1 1
0.0494885149574622 0.0495425125433295 1 1
0.0656521102947918 0.0653970903738838 1 1
0.356925661717619 0.356063440591473 1 1
0.349470331500641 0.348413283912918 1 1
0.161948668136313 0.161287847198773 1 1
0.402958005309156 0.401629192928585 1 1
0.196615520646612 0.195573487729557 1 1
0.15939637957308 0.158825566010038 1 1
0.391611544197626 0.390206509111064 1 1
0.0885981264507879 0.0878728292584595 1 1
0.078011008453517 0.077612124117454 1 1
0.0900502156769459 0.0894285680644247 1 1
0.47936472183944 0.477672084640674 1 1
0.307964733437924 0.307266508664403 1 1
0.532383436843481 0.531491709794461 0 0
-0.00542554759634944 -0.00549086426525894 1 1
0.0895824464675557 0.0892977937686878 1 1
0.325246815942644 0.324212590727204 1 1
0.41935463805236 0.417793666313714 1 1
0.473596764125216 0.472215864626572 1 1
-0.000549917578770855 -0.000414404056540869 1 1
0.294523323536292 0.293935788092936 1 1
0.277246039683499 0.276520521748403 1 1
0.245134202988849 0.24457214184201 1 1
0.267230978325885 0.266779238799919 1 1
0.0620928953405372 0.062148931332979 1 1
-0.0216910361403134 -0.0217868873796661 0 0
0.0447053752052493 0.0438856341698691 1 1
0.330491871109421 0.32937748672427 1 1
0.223973526872985 0.22326363794729 1 1
0.00468872337069002 0.0048952070831609 1 1
0.213396219751976 0.212934255674942 1 1
0.270879488581296 0.269792901582203 1 1
0.303629924718773 0.302684863621774 1 1
0.222609844044447 0.221971425219117 1 1
0.378970220564198 0.377816727756929 1 1
-0.15116980204074 -0.150864650790834 0 0
0.448159836354578 0.446448688220162 1 1
0.00380479781690445 0.00369001380014791 1 1
0.19766182685024 0.196982113873258 1 1
0.0180648304805657 0.0179620773200061 1 1
0.148236218159844 0.148341536557503 1 1
0.308302697385896 0.307795561319558 1 1
0.373844333011852 0.372984415778943 1 1
0.277489425307113 0.276266284911012 1 1
0.186672798607287 0.186216559928551 1 1
0.246489258674536 0.245726134416248 1 1
0.414629352769151 0.413289933074371 1 1
0.155058462670932 0.154670553475948 1 1
0.241799786287704 0.241141313033142 1 1
0.213927625911721 0.213244917273772 1 1
0.0938788119679919 0.093629132016603 1 1
0.102471538287596 0.102325443150041 1 1
0.271795481601185 0.271024319833964 1 1
0.188967717656754 0.188488488835376 1 1
0.226768618283731 0.22622962787207 1 1
0.258403422114947 0.257421204353456 1 1
0.0891696713435155 0.0893069456140842 1 1
0.331657868917428 0.330743816316547 1 1
0.253544671942188 0.252960959906439 1 1
0.0415235071595956 0.0415017768662221 1 1
0.254075737177111 0.253401868009247 1 1
0.230026371309953 0.229251598510173 1 1
0.222007824064321 0.221345529358235 1 1
-0.0107910549096112 -0.0107125570299863 1 1
0.393355548723247 0.392606861715417 1 1
0.195225322630648 0.194733211742155 1 1
0.0167949534972001 0.0163427071925419 1 1
0.212836109168154 0.21212052922294 1 1
0.0406326436265223 0.0403157791693347 1 1
0.291898214368127 0.290538945240401 1 1
0.393099013402264 0.392208038431511 1 1
0.228067628559134 0.227640981419647 1 1
0.334756200950238 0.333053110059164 1 1
0.113960879176152 0.113844636581829 1 1
-0.193517118280946 -0.19276890009612 0 0
0.402793531980366 0.401514980610549 1 1
0.212439509690657 0.211890803187556 1 1
0.231659120936692 0.230985060967038 1 1
0.105545484230577 0.1050098832656 1 1
0.0251038344746126 0.025493820296294 1 1
0.188517366273008 0.187943292803387 1 1
0.0548322892555552 0.0549845278189394 1 1
0.315535714709173 0.314330340875417 1 1
0.04036550580147 0.0399901856372357 1 1
0.360664730446533 0.359755463020149 1 1
0.157758095413613 0.157641655355906 1 1
0.0499645428130017 0.0501939850709548 1 1
0.539010513674142 0.536887740241611 1 1
-0.105583653398786 -0.105349262982364 1 1
0.164135154501522 0.163952867231427 1 1
0.197693819940151 0.197085561743149 1 1
0.352317303514349 0.351428930503445 1 1
0.16114043823975 0.160603606017725 1 1
0.163649798336335 0.163330456314905 1 1
0.328799042653696 0.327941695903011 1 1
-0.106314115262103 -0.10603700944812 1 1
0.145215340866701 0.144973558783463 1 1
0.0743068366760561 0.0740894085230708 1 1
0.140008822011013 0.139275843298689 1 1
0.102870412823019 0.102691154986057 1 1
0.438474788763187 0.436982974656299 0 0
0.112414723078676 0.112099541356732 1 1
0.294442195282643 0.293646775728928 1 1
0.376157108249207 0.374976806263444 1 1
0.219598897410081 0.219045785586247 1 1
0.273450974826921 0.272795845242961 1 1
0.232915427945848 0.232318005521648 1 1
0.182874493728853 0.182023929767031 1 1
0.317240624809352 0.31569358375702 1 1
0.469505762597202 0.468042351509018 1 1
0.151799931824691 0.151428587760368 1 1
0.221724715717439 0.220883107667046 1 1
0.45067000402781 0.449316077072103 1 1
-0.0545299794941091 -0.0542522957994462 0 0
0.409111542658075 0.407814962140549 1 1
0.268248777612411 0.267678359182283 1 1
0.150535376375063 0.149988629918355 1 1
-0.0289729114481814 -0.0288177554397259 1 1
0.0927170293948973 0.0924678741638041 1 1
0.00620836028220205 0.00576557785121556 1 1
0.47337163896806 0.471815566850096 1 1
0.0937936074030361 0.0935104103017424 1 1
0.191584091299442 0.190743549607396 1 1
0.202260963403105 0.201612434398196 1 1
0.0458196296314069 0.0456162038434925 1 1
0.0700128144486966 0.0700297228960758 1 1
0.27483075553518 0.273788183027281 1 1
0.147895582412564 0.147656818336692 1 1
0.244956127479636 0.244350694961048 1 1
-0.117057216852073 -0.116841235122715 0 0
0.155056382511469 0.15429903630771 1 1
0.365420030247335 0.364356660665913 1 1
0.262824392655338 0.262304693765332 1 1
0.190706935655349 0.190074587127649 1 1
0.129300779633633 0.128389647078318 1 1
0.58075125375051 0.578568678294501 0 0
0.0985566345353613 0.0982096942274503 1 1
0.0637201301572961 0.0627430895913821 1 1
-0.0315223910209292 -0.0313465987517468 1 1
0.0991576188559271 0.0989560153909346 1 1
0.140088067969497 0.138993001203814 1 1
0.144139953628068 0.144146937705442 1 1
0.191525759019587 0.191034179889477 1 1
0.350546801333534 0.349402421243862 1 1
0.0351045893686486 0.0348227464909888 1 1
0.229518328379042 0.228823475726201 1 1
0.327766390558682 0.327218942350425 1 1
0.267072907015179 0.26648969047011 1 1
-0.0451455917431938 -0.0448966161188859 1 1
0.454687612466414 0.45378967568492 1 1
0.199221454056525 0.197939742086023 1 1
-0.00417223384824879 -0.00440406028090001 1 1
0.202372381498574 0.201905258673806 1 1
0.0650692670865224 0.0648128620035991 1 1
0.336409298145403 0.335616251298915 1 1
0.510723725376307 0.509393491126836 1 1
0.147625705471142 0.147369250042616 1 1
0.37567102064255 0.374319263434825 1 1
0.161678680999386 0.160810342729976 1 1
0.222807057828741 0.222254470722803 1 1
0.260261873614012 0.259536719245335 1 1
0.16398474069948 0.163336675740252 1 1
0.140487537723342 0.140272015223737 1 1
-0.274467603461303 -0.274171204240966 0 0
0.345383744906629 0.344276731526529 1 1
0.306125324908221 0.305298769467541 1 1
0.041845746559697 0.0418996461902822 1 1
0.0287679015611626 0.0286811583827641 1 1
0.205287138114346 0.204822580590058 1 1
0.0692201046839188 0.0691054447320695 1 1
0.0183667149081379 0.0184194533994121 1 1
0.305904232830184 0.304808119329949 1 1
0.0639041263009621 0.0637417841626765 1 1
0.10047547264937 0.0998540883183666 1 1
0.380239331944624 0.379530541961697 1 1
-0.0456385386417234 -0.0455603796113073 1 1
0.268459317125473 0.267139387403151 1 1
0.098483800334154 0.0984707695957733 1 1
-0.00305433589103394 -0.00281413770798222 1 1
0.137606457134704 0.137498571735599 1 1
0.283935251252345 0.283085747798393 1 1
0.105126163508011 0.104830785294039 1 1
0.607383415028321 0.605352747947117 0 0
0.227378833341501 0.226631809444548 1 1
0.125590456107792 0.12497731783417 1 1
0.348268165081091 0.347396924464318 1 1
0.227479172589249 0.227043816957973 1 1
0.0790511442845216 0.0791755965527184 1 1
0.172428242389845 0.172182787466564 1 1
0.487635344946195 0.486081111904151 0 0
0.102487974939971 0.102070291241654 1 1
0.251822236891169 0.250806680998851 1 1
0.424587937474978 0.422996123876541 1 1
0.44751544918378 0.446742505528606 1 1
-0.0671383244756254 -0.0669642887308165 0 0
0.0791589494138909 0.0792362786802528 1 1
0.000736798488944 0.000358377583447912 1 1
0.317397554141639 0.316654742840445 1 1
0.0422747801209155 0.0422426591235639 1 1
0.145589419053415 0.145366983628368 1 1
0.31113803095589 0.310126508303828 1 1
0.218376415146915 0.217527078697862 1 1
0.144542160857393 0.143875765237136 1 1
0.335123678497816 0.334372615712669 1 1
0.269700402732745 0.268759273133265 1 1
0.269467928002056 0.268988662888789 1 1
0.0059025629530344 0.0061727920880577 1 1
0.0453365242330734 0.044958634878548 1 1
0.151984147427175 0.151148201044496 1 1
0.36517706436558 0.364500423613744 1 1
-0.0762852884805302 -0.0760802978871478 1 1
0.0445759022689536 0.0443464464149028 1 1
0.327426066029054 0.326195399594398 1 1
0.0398686227042108 0.0396276996096016 1 1
0.296581432540331 0.295618314920115 1 1
0.224996955416248 0.22429306564774 1 1
0.403043463553705 0.40147059035029 1 1
0.334655775744073 0.333223033746922 1 1
0.352586433003964 0.351238334013194 1 1
0.195762415909985 0.194632481418199 1 1
0.247553380151385 0.246664091110652 1 1
-0.128367935891169 -0.127873588677071 1 1
-0.0176656819120484 -0.0173801159008114 1 1
0.338473009217757 0.337545959872097 1 1
0.336312985367008 0.335565670916543 1 1
0.0359399492437845 0.0364064211908089 1 1
0.293751908845779 0.29322534646297 1 1
0.0567269193373966 0.0568148882628774 1 1
0.321495145852832 0.320376217553742 1 1
0.464792150728029 0.463708087484798 1 1
0.241648175604341 0.240947194622791 1 1
0.234061160561749 0.233438706322281 1 1
0.384161607708358 0.38325755430652 1 1
0.132866330857648 0.132678262203391 1 1
0.102476939620793 0.102120276685615 1 1
0.386680379564756 0.385551595480538 1 1
0.112498121408691 0.112098886152955 1 1
0.228589150868092 0.227583781420662 1 1
0.0928762254836517 0.0926918374431906 1 1
0.328677663918226 0.327604068902817 1 1
0.149209093538871 0.148566030613696 1 1
-0.188459903420313 -0.187790281347935 1 1
0.121784473094571 0.121721009277192 1 1
-0.157428993645221 -0.157251829879709 0 0
0.535938114201753 0.534665764556554 0 0
0.242785223824161 0.241615340210062 1 1
0.191518665287215 0.190966433276964 1 1
0.366914917115981 0.366190364386155 1 1
0.400949847218768 0.399817325019583 1 1
0.102620750039987 0.102434914627601 1 1
0.0217542801033757 0.0216405099243847 1 1
0.268544822669509 0.268135171905951 1 1
-0.163637892323762 -0.162973432203049 0 0
0.13793425027366 0.137514751629035 1 1
0.284972122769115 0.28407287386497 1 1
0.181938899688004 0.181380908060737 1 1
0.161220944362174 0.160998529432493 1 1
0.0623825232483804 0.0622810331658155 1 1
0.188256495893896 0.187651061240356 1 1
0.0906317233845703 0.0905661501251322 1 1
0.312928660628205 0.312120359497438 1 1
0.248143895579867 0.247348214095633 1 1
0.0980755377457873 0.0978428540478909 1 1
0.420506498746541 0.419473402862639 1 1
0.273975779814283 0.272912564832848 1 1
0.093203256896134 0.0931207062956656 1 1
0.107548973218589 0.107009602339059 1 1
0.423725116588179 0.422567139612718 1 1
0.300493916427296 0.299895268761927 1 1
0.228893620444167 0.228118309500345 1 1
0.255722398910518 0.254540458688162 1 1
0.124337366397617 0.12426333822001 1 1
0.138976144642882 0.13858169323969 1 1
0.388356597951387 0.387315785054187 1 1
0.386794392887079 0.38591289178263 1 1
0.355090700931389 0.354056402221147 1 1
0.437891115916147 0.43644321410368 1 1
0.362912277675819 0.361609804282118 1 1
0.484327946258011 0.48235986442809 0 0
0.0747710952432734 0.0744042460239766 1 1
0.447889578400237 0.446706206396927 1 1
0.115272841554999 0.115053342810231 1 1
0.0532027439564924 0.0532793273544577 1 1
0.424678495768251 0.423318552036325 1 1
-0.066783282663476 -0.0664585865737723 1 1
0.271106461012637 0.269833902535809 1 1
0.308665098192586 0.307859209790011 1 1
0.272973582761893 0.272076073210965 1 1
0.0910719660297517 0.0907915010462223 1 1
0.443193601543199 0.441877680433716 1 1
0.187979978929047 0.187388271239832 1 1
0.00601337474609729 0.00586372801056428 1 1
-0.0341297221489021 -0.0338157500661885 1 1
0.125165909301806 0.124742105709823 1 1
0.243237142119781 0.242611002745294 1 1
0.292963146156406 0.292152810288955 1 1
-0.366285807064677 -0.365285129232103 0 0
0.0117981289148441 0.0116054813101302 1 1
0.128766971489919 0.128058687606516 1 1
-0.0130879620000655 -0.0132766457402343 1 1
0.180260560223545 0.179433238266452 1 1
0.113207924561776 0.112902102586751 1 1
0.0350073294493305 0.0350451211196816 1 1
0.173346617450961 0.172716041078638 1 1
0.588174908614438 0.586954814816863 0 0
-0.183165428667906 -0.183013421228069 0 0
0.0346981450840751 0.034492295177083 1 1
0.359380013446752 0.357537892771094 1 1
0.477907407328284 0.476408192751206 0 0
0.358545947708112 0.357796016907373 1 1
0.175725607501701 0.174766696435161 1 1
0.14620002015615 0.145582921567449 1 1
0.240610034498831 0.240125738541101 1 1
0.249386758025715 0.249079287771345 1 1
0.363901621916043 0.36290919618285 1 1
-0.0835821014675768 -0.0833205869956083 1 1
0.468740053159903 0.467670636786954 0 0
0.100034975801311 0.0999525499624308 1 1
0.291140137117116 0.290025827291125 1 1
-0.13792187334984 -0.137402708226753 1 1
0.0670468153868873 0.0668467197246986 1 1
0.205083053052069 0.204527249782674 1 1
0.102951849841842 0.102596453637537 1 1
0.320955844439107 0.319717959372434 1 1
0.0146534019046862 0.0144268286877878 1 1
0.315854921595955 0.314858394834085 1 1
0.321301959524483 0.32032422684521 1 1
0.127276958074783 0.126929074614407 1 1
0.158522587066965 0.158187139216146 1 1
0.0667006389481076 0.0664749804159548 1 1
0.259047495437214 0.258177489892809 1 1
0.0114067234826211 0.0112404762993125 1 1
0.475030366549916 0.473365879643379 1 1
0.648291985353991 0.64649515364265 0 0
0.0179608930038089 0.0177282082429507 1 1
0.0508219362133938 0.0507083322256219 1 1
0.351193171112008 0.350015177684159 1 1
0.0946232296669778 0.0943166361188848 1 1
0.280097691486173 0.279284703492334 1 1
0.134812449559301 0.134455823431034 1 1
0.249866688758226 0.249076286895778 1 1
0.181054323293214 0.180224832512935 1 1
0.276205055248837 0.275641541131801 1 1
0.213105095094739 0.212439199092397 1 1
0.589268648140824 0.588255891118877 0 0
0.430310445840121 0.429055528399885 0 0
-0.0194580146585565 -0.0190339984246716 1 1
0.460680259200078 0.458627215145116 1 1
0.332362792303294 0.331485735010277 1 1
0.109907591902676 0.109090730570395 1 1
0.0787107149555655 0.0785579775352727 1 1
0.327301178565567 0.326308559837299 1 1
0.452646589803965 0.451823224883478 1 1
0.448819019545586 0.447168794763936 1 1
0.13380503752927 0.133469362655447 1 1
0.234298039526749 0.233809411944071 1 1
0.128964855008796 0.128544060986887 1 1
0.154246088021952 0.153675861514737 1 1
0.0290558403763145 0.0291011150785132 1 1
0.0820565796954253 0.0816654550151239 1 1
-0.0658428857211985 -0.0654771922368173 1 1
0.247726533672434 0.24695061739652 1 1
0.348902895659754 0.347723534081735 1 1
0.299343609247083 0.298329656521874 1 1
0.294101720007216 0.293091612311085 1 1
0.134221587411946 0.134016477989553 1 1
0.139076552733556 0.138802201495032 1 1
0.103844361683074 0.103563459758318 1 1
0.37137902919101 0.369487163127631 1 1
0.109129452786954 0.109061127050889 1 1
0.297911034504095 0.297179798576277 1 1
0.430068900734597 0.428608386368457 1 1
0.0468641644791763 0.0465568794372507 1 1
0.0894297999845697 0.0888676431180673 1 1
0.318032399339754 0.3173213256853 1 1
0.400810567800748 0.399673799455279 1 1
0.0732350650311471 0.0725446427751444 1 1
0.452773536060176 0.451413196408713 1 1
0.206138308944312 0.20610404794129 1 1
0.319543589715246 0.318595799507759 1 1
0.249297193730463 0.248365130307182 1 1
0.255149157602905 0.254290760522456 1 1
0.393653329647621 0.392495698705145 1 1
0.331418415722082 0.331033206103769 1 1
0.226579372321297 0.225622315777813 1 1
0.137119968267742 0.136987382075797 1 1
-0.0977404629328377 -0.097106898025767 0 0
0.302595213077151 0.30174248795388 1 1
0.034702389607068 0.0353609278238066 1 1
-0.0952589785761915 -0.0946306209451482 0 0
0.164972227815741 0.164343437663441 1 1
0.253666507187116 0.253032620882085 1 1
0.165047183074116 0.164852573756207 1 1
0.142904296124606 0.142581750621609 1 1
0.0929519345033571 0.0922478986123021 1 1
0.115953000575823 0.115077002683927 1 1
0.248843307639382 0.248061718549986 1 1
-0.128956410400153 -0.128882336045076 1 1
0.0882099867101854 0.0882961125294877 1 1
0.167654783812831 0.166721026424212 1 1
0.400221109223312 0.39889924689166 1 1
0.367703586845396 0.366817995239089 1 1
0.122847159683948 0.12247385050702 1 1
0.135809038472174 0.135772962842955 1 1
0.200195504392916 0.199754959453173 1 1
0.0141993603494605 0.0138284211071152 1 1
0.106547173873892 0.105934138868623 1 1
0.0593041258158769 0.0588104058710797 1 1
0.166173417544355 0.165301631793943 1 1
0.439953029297774 0.43882381752589 1 1
0.325758429183427 0.324536811018539 1 1
0.297751923503875 0.296746801296868 1 1
0.140772938756204 0.140260519566957 1 1
0.387347701148033 0.386245143349567 1 1
0.017185354162598 0.0171193632795876 1 1
0.598003728597872 0.596651806319991 0 0
-0.0594478134770766 -0.0594002385490436 1 1
0.0853593442794215 0.0850422129619781 1 1
0.458916304108951 0.457715179828209 1 1
0.500418272628331 0.498981161804098 0 0
0.266583977690034 0.26578256305036 1 1
0.0586954582220191 0.0588140451384445 1 1
0.181329862767711 0.180850798373547 1 1
0.180488556982293 0.179863150520867 1 1
0.372351544274025 0.371217376037335 1 1
0.165249852248613 0.164267941335687 1 1
-0.136232296322389 -0.135519817784678 0 0
0.299763743124797 0.298774004206209 1 1
0.24924052774407 0.248605676378847 1 1
0.194297586369137 0.19400724001023 1 1
0.346377534757471 0.345302127615051 1 1
0.436802555639211 0.435631692012514 1 1
0.15178700631709 0.151281772939712 1 1
0.256871639636776 0.255952090308963 1 1
0.140574686399669 0.14068183167824 1 1
0.271332385923883 0.270464103336117 1 1
0.105587954243394 0.105408107429088 1 1
-0.223683445502968 -0.222691794518504 0 0
0.139632350332519 0.139372241578875 1 1
0.341697114585166 0.340692544107218 1 1
0.150250535455966 0.149910503232522 1 1
0.314536027125561 0.313462790882844 1 1
0.27169442167583 0.270857301301951 1 1
0.380616706472402 0.379601855212948 1 1
0.26231515109188 0.261485983941277 1 1
0.327271375623677 0.326123570614068 1 1
0.405503080336084 0.404198559792495 1 1
0.24913393786906 0.248572259401159 1 1
-0.00748778084880727 -0.00765885306417567 1 1
0.355770787486858 0.354617548483261 1 1
0.0651747959440688 0.0649726252901705 1 1
0.394113771254757 0.393206508485901 1 1
0.244948302600827 0.244455820196943 1 1
0.204769577152669 0.204442535734131 1 1
0.00119253383728642 0.00133016393893345 1 1
0.202403083731478 0.201711574832179 1 1
0.53254596081516 0.531271335516748 1 1
0.190346063654496 0.19010901623201 1 1
0.071137005047757 0.0704839230370967 1 1
0.119301331766743 0.118814866687311 1 1
0.207170239741525 0.206520087369877 1 1
0.226893392713456 0.226342620701172 1 1
0.365104710594747 0.363976684392991 1 1
0.32793756979582 0.327255958501897 1 1
0.190047740513557 0.18921110347314 1 1
0.395248475289167 0.394383077090803 1 1
0.225644934938279 0.224856210085571 1 1
0.337164605560791 0.336094613805529 1 1
0.0929092009186812 0.0929850469030245 1 1
0.122106676248855 0.121744511625169 1 1
0.17479166209733 0.174524683541578 1 1
0.329985646036706 0.329118967177139 1 1
0.0215878865284854 0.0216435949653074 1 1
0.176159875506135 0.175619208962205 1 1
0.192423395031554 0.19189199784382 1 1
0.170343539201222 0.170013783786948 1 1
0.339398804013819 0.338353669988747 1 1
0.167944888621512 0.167323674754197 1 1
0.319908946695334 0.318712022390716 1 1
0.110871882327626 0.110571335224395 1 1
0.171026759756828 0.170807498841279 1 1
0.0914799759839751 0.0909675834799511 1 1
0.13693643179503 0.136188295904848 1 1
0.297227213746988 0.295949928503668 1 1
0.351088950847206 0.350204667508441 1 1
0.42385706167765 0.422663622903879 0 0
0.225307119773966 0.225077883322484 1 1
-0.160985313220455 -0.160421356325935 1 1
0.469359934721747 0.467915564450252 1 1
0.342215553346626 0.34124211609103 1 1
0.190257540482308 0.189496381990399 1 1
0.111383301338116 0.111274680553861 1 1
0.324076522153111 0.32307042736824 1 1
0.137479357843433 0.136950447509248 1 1
0.176406851348003 0.175659603515836 1 1
0.27128534379805 0.270178118357554 1 1
0.321607933583496 0.320861345302775 1 1
0.182064992739087 0.180600502609084 1 1
0.132621514419196 0.132656197580562 1 1
0.370969197050417 0.369979726624106 1 1
0.203170733923422 0.202472681782441 1 1
0.0639180626883195 0.0638346331441139 1 1
-0.0394647733897119 -0.039527706189653 1 1
-0.327900253957193 -0.327436304211093 0 0
0.0503202428560912 0.0500552242899353 1 1
0.373566809654892 0.37261333157141 1 1
0.120989091455092 0.121174997732924 1 1
0.0573883009374425 0.0569143582330831 1 1
0.0376439686329385 0.0371365282353925 1 1
0.199882282439345 0.19890145379226 1 1
0.119858971910907 0.119377241310104 1 1
0.282133189190753 0.281419049998692 1 1
0.74386869622812 0.742249488861035 0 0
0.418516856142724 0.417746491159133 1 1
0.117750296283624 0.117173385323199 1 1
0.132273266066637 0.131686540208569 1 1
0.354607801726215 0.353501525361723 1 1
0.257309823637683 0.256452096489938 1 1
0.274941722860446 0.274197128023671 1 1
0.179659588622882 0.179006023611085 1 1
0.320523464741366 0.319770262288371 1 1
0.186669207365431 0.186488178736219 1 1
0.218504847498337 0.217920135163983 1 1
0.297134619520066 0.296691116648139 1 1
0.218348188967336 0.217799374227456 1 1
0.222894314542774 0.2223997361733 1 1
0.0736710514339885 0.0733696064404467 1 1
0.238343286525221 0.237936952859935 1 1
-0.028827294599794 -0.0286897100862869 1 1
0.139396202535016 0.139031732888933 1 1
0.173750385718517 0.173045901828364 1 1
0.0721185015443931 0.0717673375637168 1 1
0.197910255302657 0.197366168986581 1 1
0.191356523025991 0.190966161856964 1 1
0.256051417063638 0.255376008737324 1 1
0.0972495784085117 0.0967669951092714 1 1
0.359821980196952 0.35862519187026 1 1
0.407389094021868 0.406099296569465 1 1
0.0422063311798443 0.0421720201248645 1 1
0.0899031901203115 0.0897172405971397 1 1
0.110351319306582 0.110019499241368 1 1
0.0754926677328961 0.0751254681541912 1 1
0.200362583713535 0.199847064558931 1 1
0.541835600832447 0.540023981546972 0 0
-0.0139905113003472 -0.0137619402014065 1 1
0.0526036561407073 0.0527926447607798 1 1
0.15306763934583 0.152055968255807 1 1
0.27619908565471 0.275396407981389 1 1
0.241128313816739 0.240176554824611 1 1
0.1664307007627 0.166056959058373 1 1
0.36798840032868 0.366868573691306 1 1
0.198772318627925 0.198756538367914 1 1
0.164317587632315 0.163998816220406 1 1
0.240048601931531 0.239302393749422 1 1
0.298458646983484 0.297862089998004 1 1
0.187333044285417 0.186696445032741 1 1
-0.0396490114715856 -0.0395792058365334 1 1
-0.0402127095294003 -0.0406975014683603 1 1
0.297403538500008 0.296468458418775 1 1
0.0716590140455126 0.0717296624070113 1 1
0.0145993036467288 0.0145750713096329 1 1
0.150421513721156 0.149948241880529 1 1
0.285953027249515 0.284733309453714 1 1
0.0904070577348787 0.0900474499021265 1 1
0.445398078635866 0.444458635030659 0 0
0.570601402303442 0.568589030894549 0 0
0.11800193986569 0.117455231504842 1 1
-0.0191138887709481 -0.0187546673262646 0 0
-0.032361270978818 -0.0322735357080486 1 1
0.555416513314029 0.553755203097748 0 0
0.291771375521365 0.291039792752947 1 1
0.167811670195031 0.167335609329718 1 1
0.418465297375279 0.417239643763276 1 1
0.163383581880144 0.162946954982445 1 1
0.0882736211799898 0.0881040662145188 1 1
0.343069182546935 0.342228322464597 1 1
0.237846302694614 0.237195609439112 1 1
0.303636889257129 0.302642815262661 1 1
0.285243229084715 0.284752617875641 1 1
-0.143715704383105 -0.143177490295654 1 1
0.157013676094335 0.156809032357311 1 1
-0.0966827038126795 -0.0960903783236024 0 0
0.271647047352383 0.270985155558542 1 1
0.208509124424645 0.207918481868449 1 1
0.134228381191184 0.133632823153327 1 1
0.522083977676873 0.519561798396428 1 1
0.225333500107799 0.224736337775081 1 1
0.283803305455927 0.283035114482019 1 1
0.0239693959241559 0.023069698904246 1 1
0.388677445288496 0.387335829260564 1 1
-0.088618544056415 -0.088039884439626 1 1
0.176442337466381 0.175882051965463 1 1
0.0110059556446086 0.0110328526659779 1 1
0.409137196774995 0.40771073172858 1 1
0.184434936128846 0.18304055228897 1 1
0.25874396243145 0.257599258631864 1 1
0.600675853882102 0.598524013620892 0 0
-0.039449081896255 -0.0391757004077172 1 1
0.424005575311354 0.422871383813848 1 1
-0.0568676566439637 -0.0571048647971916 1 1
0.262735187347341 0.261843396477475 1 1
-0.0960107735209026 -0.0955144372730482 0 0
0.235083845943823 0.234987859871704 1 1
0.19056664185896 0.189958567453798 1 1
0.236559038691616 0.236049028243708 1 1
0.383614110940568 0.382670598654042 1 1
0.298891537300854 0.298022327280211 1 1
0.224780867605141 0.223468890772661 1 1
0.483976230770449 0.482106653484027 1 1
0.193268434356838 0.193155879543838 1 1
0.319673674950987 0.318341975751551 1 1
0.35283269433375 0.351891741870048 1 1
0.279473714405402 0.27896119051674 1 1
0.0574582479466318 0.0573632890916817 1 1
0.310041014531918 0.309064143638994 1 1
0.382494881330444 0.381644000730057 1 1
0.113598282415502 0.113377901299031 1 1
0.136125788968406 0.136069313469154 1 1
0.222063369360533 0.221415122053989 1 1
0.413220800676611 0.41182362104303 1 1
-0.16937704761278 -0.169316860091396 0 0
0.0464171568049746 0.0460457094205883 1 1
-0.0917039009324485 -0.0910893987954366 1 1
0.08923044881419 0.0894791198635969 1 1
0.238441280497547 0.237846668727153 1 1
0.347580663289409 0.34597362181003 1 1
0.27991722705387 0.279166910709389 1 1
0.0679819808497129 0.0677196504994102 1 1
0.212653479920685 0.212169857794393 1 1
0.406755043915662 0.405962980604443 1 1
0.240954010649884 0.240168629197845 1 1
0.274768578655772 0.273655754209668 1 1
0.147064460472371 0.146620810180248 1 1
0.181104232940184 0.180644782813977 1 1
0.0642264358088773 0.0639743408080761 1 1
0.363948428655713 0.36302070273882 1 1
0.334531901413533 0.333596069552198 1 1
0.401061553502305 0.400015967709754 1 1
0.0211145756097449 0.0211804520844654 1 1
0.416405265788497 0.415453351105332 0 0
0.466622565961383 0.465314257036395 1 1
0.352268022478851 0.350907534073938 1 1
0.303867532690716 0.303036231893178 1 1
0.163758920831513 0.163238854359888 1 1
0.317480442018142 0.31658357584564 1 1
0.243514427976673 0.243012573470043 1 1
0.398343695415334 0.396989440847312 1 1
0.190280255011978 0.18961214784317 1 1
0.514109119196221 0.512144289773614 0 0
0.239241629192005 0.238331155961843 1 1
-0.000870098872575109 -0.00108534447791566 1 1
-0.0239080349958526 -0.0234872122266514 1 1
0.334805712545767 0.333969465881092 1 1
0.379858140499732 0.379086518131002 1 1
0.206747587729668 0.20636857235899 1 1
0.0457092599633079 0.0460181414476777 1 1
0.394612484323954 0.39368209466528 1 1
0.0992016685217347 0.0989483161326505 1 1
0.310078404186313 0.309242030433272 1 1
0.279693702371187 0.278440322654776 1 1
0.130363089167741 0.13009217678436 1 1
0.0537228599866303 0.0527471263572627 1 1
0.407367830689147 0.40638268473378 1 1
0.267369166471578 0.266371798136786 1 1
0.121270769905753 0.121272290493515 1 1
0.117259318538091 0.117013073279436 1 1
-0.0732815204857252 -0.0730008176378491 1 1
0.0528468478719356 0.0526488155387993 1 1
0.454312170862434 0.453279022002276 1 1
-0.186375652002199 -0.18575188987395 0 0
0.122177999183653 0.121365378723791 1 1
0.181548267374622 0.181192797409101 1 1
-0.0494970236725806 -0.0494726940669711 1 1
0.325946103182104 0.324570173812185 1 1
0.143506129097605 0.143594254102348 1 1
0.130607959363466 0.130334014364872 1 1
-0.0950732272465394 -0.0950385766457279 0 0
0.409551416521407 0.408397279462347 1 1
0.109502151188438 0.109297467514465 1 1
-0.018566431777626 -0.0182361402755958 1 1
0.290884685121158 0.289905822125481 1 1
0.136268157462894 0.136218342246656 1 1
0.260759747241109 0.25960437661768 1 1
0.173101752589448 0.172705281047575 1 1
0.491409623053662 0.489702736086141 0 0
0.144464373062644 0.143964831275392 1 1
0.290888676973655 0.289800287815083 1 1
0.415724719392435 0.41408683356718 1 1
0.297906608718572 0.296872709120501 1 1
-0.0205755638914224 -0.02044156494762 1 1
0.528209638791743 0.526382305814449 0 0
0.243710925941939 0.243098121666423 1 1
0.34621202568835 0.345563906787825 1 1
0.205499499929405 0.204137837014488 1 1
0.363227460292811 0.362294335531137 1 1
0.255796740495113 0.255383806864893 1 1
0.257162538613939 0.25659952799138 1 1
0.138962153729688 0.138612936636472 1 1
0.119505679082894 0.119014577519602 1 1
0.332366341058232 0.331489356991622 1 1
0.425930716161099 0.424599496195139 1 1
0.369133643980018 0.367847522085739 1 1
0.518138494128595 0.516817565547434 0 0
-0.217056623077553 -0.216582383078776 0 0
-0.0176374629300946 -0.0173668781170568 1 1
0.226640779551519 0.225268636439691 1 1
-0.0470634909211547 -0.0469635550179282 1 1
0.319683454163734 0.318429003595756 1 1
0.370242208994589 0.369130979958715 1 1
0.20328927009856 0.202558275240033 1 1
-0.000162236200165491 0.00027647780743574 1 1
0.107989943663648 0.107460829827404 1 1
0.307849500405125 0.307216071493162 1 1
0.326632232571354 0.325534799268124 1 1
0.216065196324402 0.215523466052495 1 1
0.69811596152118 0.696682686916184 0 0
0.0710507599412979 0.070779298237561 1 1
0.322824644113988 0.321378821916155 1 1
0.169332751784196 0.16874955444737 1 1
0.130893705315274 0.130210534597427 1 1
0.358349213911439 0.357409466473351 1 1
0.446070307085758 0.444615645535095 1 1
0.535544124422388 0.533879781117622 0 0
0.0789452677488329 0.0783078299900143 1 1
0.239336052792887 0.238808010502595 1 1
0.0317406122015974 0.0319542001648737 1 1
0.324619162996225 0.323903288577666 1 1
0.178971906774159 0.177797264799006 1 1
-0.0490046206492462 -0.048916476707574 1 1
0.225244352936187 0.225141113244134 1 1
0.330050469447562 0.328943652270473 1 1
0.12016112253714 0.119485597759463 1 1
0.159605554546645 0.158712675749557 1 1
0.269022781033086 0.268423220761898 1 1
0.369737918289606 0.36881268652781 1 1
0.0649492038798341 0.0644608071393246 1 1
0.0486580500843893 0.0485285854994667 1 1
0.252578312384615 0.252090634657204 1 1
0.0552077444344254 0.0548533249369329 1 1
0.210401390065813 0.210027801874535 1 1
0.00975141982569995 0.00993879225198417 1 1
0.155771966812288 0.155294208358478 1 1
0.456776396358026 0.455214450443663 1 1
0.203204421848531 0.202823415991816 1 1
0.187967433525468 0.187444268053609 1 1
0.143869719773675 0.143636570337447 1 1
0.142701556500289 0.141944712644254 1 1
0.286328018852516 0.28553563984819 1 1
0.188089349212116 0.187715916104277 1 1
0.347889019448839 0.347329918826789 1 1
-0.0385438305838602 -0.0380835295102119 1 1
-0.123006271731182 -0.122215025301982 0 0
0.226713312199956 0.226167933950966 1 1
0.474844683282487 0.474088646258943 0 0
0.233907628839484 0.233563314283656 1 1
0.0379285290198749 0.0379379039373238 1 1
-0.109623570039517 -0.10939347519489 1 1
0.284884866842236 0.284399654590899 1 1
0.232189627059068 0.230866396591487 1 1
0.369565051926018 0.368642936949204 1 1
0.235946360812776 0.235475241761533 1 1
0.564216475265784 0.562258149737812 0 0
0.300794334307068 0.299909242531548 1 1
0.22125707328416 0.220754161719621 1 1
0.253615268140514 0.252681134681064 1 1
0.474074841590904 0.472702337809266 1 1
-0.0857327167802179 -0.0854303955435946 1 1
0.127203870625503 0.127127913844215 1 1
-0.106872354162238 -0.106740948844687 0 0
-0.0972112965443343 -0.0965993710717347 0 0
0.0656019634950255 0.0655773595321414 1 1
-0.0668722246680841 -0.0667930234695126 1 1
0.0100029592479479 0.0095611432021339 1 1
0.381426358633291 0.38051011717995 1 1
0.0893702097314214 0.0891691287815223 1 1
0.344813461728736 0.343615266229418 1 1
0.229111641297789 0.228460710404798 1 1
0.124536814759361 0.124735121132698 1 1
0.0315063628397287 0.0309927140083159 1 1
0.298695456846699 0.297187117204447 1 1
-0.0656243093103284 -0.0652868383816553 0 0
0.0536201523610315 0.0532359950979128 1 1
0.350094020844885 0.349198542934069 1 1
0.0314339144095382 0.0312957324583181 1 1
0.280319724504949 0.279837482187072 1 1
0.247848880641651 0.247161090999966 1 1
0.373987361783298 0.372009762567476 1 1
0.0032623425997047 0.00388067963752645 1 1
0.0426491353159423 0.0425190258649944 1 1
0.322773934320355 0.321396753181082 1 1
0.315668882410861 0.314956597288453 1 1
0.169394615604683 0.168470346380917 1 1
0.275727801383448 0.274606977791163 1 1
-0.102126323831908 -0.101580409676676 0 0
0.0836163725930684 0.0832285549042094 1 1
0.268863189697638 0.268270647144928 1 1
0.304160208899327 0.303733161894162 1 1
0.0658731949551533 0.0656649732523611 1 1
0.187126235769821 0.186490714771397 1 1
0.0525142524320632 0.052429447619875 1 1
0.163402813606453 0.162642404040938 1 1
0.324955934377909 0.323795126401991 1 1
0.0625006702569087 0.0624584187850296 1 1
0.0628170562714996 0.0635377623558323 1 1
0.146214565705515 0.145664019790703 1 1
0.416158046982926 0.415211863898997 1 1
0.266628946158651 0.265867048220685 1 1
0.0622810162727402 0.0621757217317529 1 1
0.524063936810242 0.522726290395711 0 0
0.295111636320632 0.294110254007862 1 1
0.208316148883399 0.207830362901318 1 1
0.353376360129888 0.352691042453697 1 1
0.122435268944014 0.122156998628492 1 1
0.138717821729934 0.138537839096222 1 1
0.252192875420184 0.251469419228976 1 1
0.451071326160541 0.449218638999597 1 1
0.302519140738072 0.301792941096909 1 1
0.168026518813742 0.167627150848079 1 1
0.327310372502309 0.325940325502425 1 1
0.290097083510202 0.28913960404551 1 1
0.281153504662427 0.280526006506838 1 1
-0.00481425370827304 -0.00520071401231432 1 1
0.436127103492651 0.435051077387115 1 1
0.245653879597676 0.244946491550852 1 1
-0.0581131678846716 -0.0581961719132224 1 1
-0.0421794459533252 -0.0423554232074585 1 1
0.15260535283281 0.152225628317906 1 1
-0.0273308369733449 -0.027767181781287 1 1
0.195603464250829 0.194862565118156 1 1
-0.0153093785003467 -0.0147727963168623 1 1
0.26393088927521 0.263154499773504 1 1
0.297968348867142 0.297172699045104 1 1
0.0939128851830182 0.0934556734559463 1 1
0.324484736884837 0.323621105069722 1 1
0.089800766556211 0.0894606913453974 1 1
0.270512199341811 0.269346640793642 1 1
0.348541578133974 0.347349538920112 1 1
0.0811869661655468 0.0810679474260479 1 1
0.264658764775941 0.264245904709551 1 1
0.0772668534988599 0.0770130329096013 1 1
0.257540507091502 0.256186953050158 1 1
-0.123451548206944 -0.12374689455822 1 1
0.172886266810973 0.172374781318334 1 1
0.369662059802201 0.368343855266758 1 1
0.39464816389858 0.393351388687305 1 1
-0.0881721530088653 -0.0879118137608142 1 1
-0.0605291452908777 -0.0601565324662772 1 1
-0.0405555461542153 -0.0403096328843226 1 1
-0.268801558920498 -0.267629876318592 0 0
0.340639241486101 0.33979662921983 1 1
0.0103240673396981 0.0102367272235497 1 1
0.42665977091987 0.425177295512884 1 1
0.00044194583416636 0.0010904961710947 1 1
-0.169668943024554 -0.168743579027196 0 0
0.100586191471982 0.100708139596523 1 1
0.150591905186796 0.150434530322447 1 1
0.379478327116168 0.378060348039639 1 1
0.350860315420219 0.34981793493864 1 1
0.224147424161583 0.223117180843715 1 1
-0.0925428795134469 -0.0922882281871456 1 1
-0.00720214230585211 -0.00660349243046485 1 1
0.135581315259089 0.135416845748124 1 1
0.193682619304186 0.193477860123749 1 1
0.304217371405714 0.303707283579632 1 1
-0.0297236622248842 -0.0296473994429217 1 1
-0.0163638370901423 -0.0159029747973767 1 1
0.22774928760871 0.226986647820401 1 1
0.200822484835873 0.200267826226321 1 1
0.027043212580165 0.0263969996382927 1 1
0.32798214159949 0.327000825060921 1 1
0.311313953679829 0.310742047750309 1 1
-0.0584246495692389 -0.0584015233530717 1 1
0.194497515321688 0.19396565908257 1 1
0.193455197557255 0.192806644956147 1 1
0.304411485269772 0.303368038957149 1 1
0.231964077211901 0.231402381010653 1 1
0.25226087595127 0.251221930305058 1 1
0.431230482810166 0.430341843890788 1 1
-0.081208916570586 -0.0810690136206555 0 0
0.175529678568005 0.175392228828631 1 1
-0.0464963136575918 -0.0464058677626589 1 1
0.361837866217554 0.360460360632526 1 1
0.0319468935299501 0.0317874572187394 1 1
0.458936747895117 0.457813959014311 1 1
0.114396260235321 0.114390056815372 1 1
0.11707526136956 0.117036100322654 1 1
0.456605459113736 0.454962751288726 1 1
0.195922451287773 0.195702156427925 1 1
0.449723971846929 0.448139287890875 0 0
0.118191674639827 0.117622454580833 1 1
-0.0475116407350791 -0.0477977053401301 1 1
0.21018761209846 0.209854436234422 1 1
0.100426706433421 0.100211614045463 1 1
0.277389423004327 0.276163679437567 1 1
0.326697184157488 0.325884880671727 1 1
0.00298208827918712 0.00314413157851801 0 0
0.350860872535776 0.349518197145123 1 1
-0.0199543580855953 -0.0198491915493186 1 1
0.42213952225988 0.420359260575083 1 1
-0.00638437119956382 -0.00643231663295538 1 1
0.0723223905522403 0.0721349961507541 1 1
0.0490096555090137 0.0488187763834272 1 1
0.147890394066178 0.147552023946412 1 1
0.0158047385490343 0.0158481626696046 1 1
0.216321704410395 0.21576516367393 1 1
0.0877267954911204 0.0874081749320746 1 1
0.0780333238087887 0.0785048801755968 1 1
0.089441077752686 0.0895220269048708 1 1
0.0599176561052905 0.0597193334527282 1 1
0.0901085837010659 0.0901690281546213 1 1
0.0817302277942688 0.0812558692382784 1 1
0.0475438245204028 0.0467987725592607 1 1
0.387037927252551 0.385926359624468 1 1
0.362864411539274 0.362044526381745 1 1
0.0580834985735239 0.0577510529035561 1 1
0.548764075230646 0.546646251595146 1 1
-0.125742562749738 -0.125497818427231 1 1
0.474684441878594 0.473407679525385 0 0
0.09433491322304 0.0946362036646616 1 1
0.219325531068565 0.21867306216462 1 1
0.125484252080686 0.124862485724039 1 1
0.0383232860079956 0.0381220944725903 1 1
0.190254405522378 0.189838008624678 1 1
0.135871049470164 0.135241855201963 1 1
0.0605973819357559 0.0598517481805138 1 1
0.12218866846927 0.121069973496533 1 1
-0.13695402391741 -0.136685148930517 1 1
0.1212926999911 0.120937260785047 1 1
0.178288179609601 0.178148055526502 1 1
0.130507442884015 0.130563249496889 1 1
0.444620551413498 0.443614760961275 1 1
-0.0230857496771421 -0.0230272976876465 1 1
0.118802300340907 0.118718321626574 1 1
0.426539723445662 0.425665668407097 1 1
0.130941842779063 0.130760284524131 1 1
0.26039711262476 0.260036183968848 1 1
0.0560366384116577 0.0559657081276105 1 1
0.0212375147711308 0.0208922841160818 1 1
0.285366326290271 0.285057427121141 1 1
0.228719506343146 0.227663865799337 1 1
0.219210134337238 0.218527111893887 1 1
0.0114676018346889 0.0114291374717626 0 0
0.163186291615968 0.163186613551066 1 1
-0.160923912216344 -0.160298525410504 1 1
0.162583427038895 0.162432250122069 1 1
0.0536586480127687 0.0538196041545874 1 1
0.449992317495699 0.448741918984448 1 1
-0.106896382295902 -0.106452899094991 1 1
0.12013641404604 0.120208708543734 1 1
0.0487864739927107 0.0486569460062815 1 1
0.163182107630994 0.162851160862462 1 1
0.365373454657583 0.364243411149894 1 1
0.140024202809048 0.139455197890228 1 1
-0.0592827169177082 -0.0591112660356412 0 0
0.297040726471109 0.295815152532699 1 1
0.278770181661321 0.277617601689 1 1
0.25283143742319 0.251976525632875 1 1
0.055186457470116 0.0550697998250799 1 1
0.0478348157535209 0.0472725576594294 1 1
0.425936748632663 0.424457920270187 1 1
0.155051101825937 0.15465573427242 1 1
0.320717280604987 0.319392156464681 1 1
0.283626502920664 0.283185237802952 1 1
0.25436545603723 0.253731738225709 1 1
-0.019111683561499 -0.0192461836422616 1 1
0.176109607815992 0.175922252171619 1 1
0.217367937038064 0.216942627945802 1 1
-0.155656097779975 -0.155335979810565 0 0
0.157361281438991 0.157202478627456 1 1
0.427355350036538 0.426050920402005 1 1
0.287868918402837 0.287201551028564 1 1
0.187762295902442 0.187074176675566 1 1
0.310310256210862 0.309206126328172 1 1
0.0797117192018858 0.0797060116288775 1 1
0.454437557624697 0.453106936923813 0 0
0.140425969246027 0.140527649230932 1 1
-0.0141955892551547 -0.0143647737787763 1 1
-0.0476644675563629 -0.0472330614677893 1 1
0.566023578842764 0.564579600998016 0 0
0.243056565679746 0.242563006937988 1 1
0.173265368718489 0.173216812888329 1 1
0.460512823588678 0.459045221136533 1 1
0.129026466409338 0.128508322768182 1 1
0.0545249957678983 0.0543152668947218 1 1
0.710754153068713 0.708606713127449 0 0
0.0213992697242143 0.0211284876314511 1 1
0.233359122770536 0.23218941170252 1 1
0.468762654971153 0.467357298876589 0 0
0.0629826584989493 0.0627631840883962 1 1
0.169316992348899 0.168457803481959 1 1
0.200500432367021 0.199726206792937 1 1
0.319955144850745 0.319090022848589 1 1
0.457277492108455 0.455491267870792 0 0
0.183886235070191 0.182972539697963 1 1
0.514149893341951 0.512922876764144 0 0
0.353187289345328 0.352298813098461 1 1
0.0740666481698731 0.0738376548712704 1 1
0.257423752994666 0.256665949078356 1 1
0.495072631765786 0.493801199354057 0 0
0.35297123969253 0.352127423219828 1 1
0.431021131421119 0.430005161175098 0 0
0.0151456132380836 0.0149411554965986 1 1
0.365233772514946 0.364223153368278 1 1
0.30990196598712 0.309215904487375 1 1
0.0161881048767739 0.0161504448141542 1 1
0.312415146910875 0.311514317526155 1 1
0.207111833613531 0.206772293759266 1 1
0.133157537468804 0.13277249625898 1 1
0.349970076152336 0.348456461342885 1 1
0.152840168642374 0.152809122256368 1 1
0.361105442638398 0.360329966147025 1 1
-0.0582185125195298 -0.0580794369985287 1 1
-0.0199769239847531 -0.0199731879690198 1 1
0.236851455052561 0.235860064440532 1 1
0.283738611633158 0.282492173063359 1 1
0.342223460201567 0.341235582364629 1 1
-0.123603956247394 -0.123576156898356 0 0
0.0227471191989104 0.022549870333626 1 1
0.346126036457103 0.34467516977905 1 1
-0.126060158869225 -0.125644059277011 0 0
0.580964588500413 0.578934165631799 0 0
0.216842347128422 0.216176496472866 1 1
0.115102424016764 0.114876520952437 1 1
0.411166488097724 0.41001371495836 0 0
0.185922491451298 0.184998026499618 1 1
0.0981869103432595 0.0979776393197438 1 1
0.560444832920824 0.558582824363882 1 1
0.231865784466113 0.231103869862883 1 1
0.244794331653679 0.244408723191789 1 1
0.25809591592555 0.257556540360787 1 1
-0.0672368889178182 -0.0669345720390489 1 1
0.205904933765139 0.205571993620937 1 1
0.287033351586206 0.286230526475049 1 1
0.107223150751924 0.106316006597742 1 1
0.242311118916527 0.241146781495932 1 1
0.219401403628252 0.218866971782986 1 1
-0.0333838001352021 -0.0329187927660062 1 1
0.486848116261494 0.485626551346358 0 0
0.109957847891998 0.109319313610983 1 1
0.307758232785428 0.306965570915729 1 1
0.282011773373137 0.28114881288381 1 1
0.292996024812936 0.292252301017649 1 1
-0.188934989072488 -0.188330966610988 0 0
0.181359102556641 0.180900042851392 1 1
0.017951297338539 0.0180178075221993 1 1
0.226370681443822 0.225587699034996 1 1
0.455795830615072 0.454761829039241 1 1
-0.0654196752926392 -0.06507665107179 0 0
0.0372055846481801 0.0368986533818441 1 1
0.257920525009734 0.257347504910744 1 1
0.232540214539786 0.232156342294037 1 1
-0.0603981029319544 -0.0604228920364561 1 1
0.308018395974686 0.306856936786345 1 1
0.123649072734247 0.123275693359894 1 1
0.261775067767271 0.260568926727094 1 1
0.142413581312317 0.142015934466455 1 1
0.27678232714914 0.275911110846587 1 1
0.334599640567783 0.333398546381019 1 1
-0.110827735970655 -0.110454274937928 0 0
0.303404249958928 0.30259677558363 1 1
0.0796280470610223 0.0796426661383596 1 1
0.381909580550194 0.381087557669459 1 1
0.154010301662226 0.153507216753156 1 1
0.165915180245287 0.165604159265423 1 1
0.141184240437994 0.140455201748168 1 1
0.0157343281913885 0.0156698119496122 1 1
0.275349645954649 0.27443113170468 1 1
0.233991789038793 0.233398468346865 1 1
0.349595769092181 0.348664028630197 1 1
0.0659547885373971 0.0659862228958766 1 1
0.465942309516291 0.464211752806457 1 1
0.249628386385576 0.248987572480403 1 1
0.207299417461192 0.206308206657204 1 1
0.175190485580842 0.174436808221806 1 1
0.058400957126246 0.0584609024992335 1 1
-0.0637761578730439 -0.0638121605704119 1 1
0.577242057933111 0.575930214660379 0 0
0.223708092066472 0.22295058485887 1 1
0.293648552502191 0.293035738605216 1 1
0.181127854290929 0.180899261710721 1 1
0.245880155574429 0.245333082427905 1 1
0.051181705830529 0.0510647618415516 1 1
0.265054932111062 0.264341779001968 1 1
-0.309680390818054 -0.308862848174916 0 0
0.403952513556648 0.403054155988483 1 1
0.205127162145473 0.204217080639203 1 1
-0.0287950604503925 -0.0288163147401074 0 0
0.261202218658186 0.260663591978028 1 1
0.35405103686622 0.353381061856663 1 1
0.246946543813499 0.24613389942278 1 1
0.0791436384315065 0.0789405606684986 1 1
-0.00189056523704158 -0.00196834880976399 1 1
0.123395084686336 0.122853409031638 1 1
0.345887852598816 0.3447334451021 1 1
0.0565274939589989 0.0560563927194362 1 1
0.439249701366669 0.437715837976034 1 1
0.173271084794617 0.172650001963601 1 1
0.303001680095337 0.30242370677632 1 1
0.18978319459069 0.189231417092982 1 1
0.459496472770981 0.458593520649722 1 1
0.3967002995525 0.395562178183664 0 0
-0.0409401170973467 -0.0407970943100316 1 1
0.265204827633638 0.264438384952345 1 1
0.223122353124868 0.222404403261932 1 1
0.246841882046558 0.246526928432125 1 1
0.309874453253191 0.309001000649369 1 1
0.118931507850683 0.118980475805601 1 1
0.244865511758564 0.244379415484279 1 1
0.370206654888459 0.369331278366337 1 1
0.306811911593763 0.306006768003508 1 1
0.429167428178175 0.428351699105346 1 1
0.0270309545414717 0.0265099299102352 1 1
0.103628852114449 0.102892905279241 1 1
0.199823365018579 0.199060069892965 1 1
0.25718382857102 0.2563603431156 1 1
0.195661645614743 0.194701986455588 1 1
0.241067842782204 0.2404226397567 1 1
-0.0752671347476828 -0.0751798964298112 1 1
0.462070063748887 0.46045437639198 1 1
0.270170707484193 0.269762192503652 1 1
0.36290783480427 0.361342618120075 1 1
0.575571616304241 0.573877014755464 0 0
0.101374882999704 0.100974635187418 1 1
0.554857020078034 0.553500933058406 0 0
0.244976658591445 0.244137452211498 1 1
0.510636994740858 0.50916986313243 0 0
0.548553055143531 0.547464623569862 1 1
0.381152483935162 0.380051959861411 1 1
0.204603306836412 0.20392904379219 1 1
0.287813610411937 0.28682319042261 1 1
0.294574368689827 0.293790282288944 1 1
0.542876927403052 0.541916581355674 1 1
0.403511920398295 0.402487332376629 1 1
0.175540992232293 0.175332931902255 1 1
-0.137225554382296 -0.135996762456008 1 1
-0.200401194821867 -0.200055421479425 0 0
0.221138978147447 0.22033722065088 1 1
0.372942217331877 0.371659948684031 1 1
0.30568549834881 0.304334084372125 1 1
0.19307285533887 0.192348555849374 1 1
0.0278936330484064 0.0278617110782151 1 1
0.284163519223804 0.283337359038004 1 1
0.207071094283291 0.206359832998461 1 1
0.16228611950569 0.161929221406621 1 1
0.406915574973634 0.405465135243799 1 1
0.0669087832165697 0.0668924034854252 1 1
0.00718612364408013 0.00699013936758768 1 1
0.237418248267355 0.236865561488416 1 1
-0.0007080084629979 -0.000474968070566639 0 0
0.253008347680505 0.252295229424967 1 1
0.10218171917357 0.101903859678131 1 1
0.0180209067824869 0.0178205098626495 1 1
0.0851670726325192 0.0848313386427482 1 1
0.198152791509066 0.1976702424042 1 1
-0.0653731710711368 -0.0656047979943726 1 1
0.185969569367428 0.184936450002818 1 1
0.344520125941463 0.343339037758956 1 1
0.219539868039158 0.219145761668222 1 1
0.0493985639985411 0.04901491415917 1 1
0.260353448666081 0.259900089344191 1 1
0.172461384112479 0.17249275373387 1 1
0.252541354255284 0.252116815576975 1 1
0.0590882231267606 0.0589717099225552 1 1
0.247529718635007 0.246628319607341 1 1
0.171708335566215 0.17102230971259 1 1
0.29202837269035 0.291298079781473 1 1
0.235697936708289 0.234841268964041 1 1
0.254774017491595 0.253909070731047 1 1
0.0331759593168133 0.0333344136163709 1 1
0.217342581073712 0.216343100224034 1 1
0.357476738204526 0.356695172016579 1 1
0.20214917326803 0.201781072168084 1 1
0.212904838468119 0.212208166013818 1 1
0.409056898765034 0.407941835381458 1 1
0.129706767244743 0.12918142622324 1 1
-0.0631950981307791 -0.0629471100547693 1 1
0.411877068554992 0.410705654896407 1 1
-0.017474370293657 -0.0172343102063911 1 1
0.168303572025688 0.167702879325168 1 1
0.273309017983795 0.272243558424833 1 1
0.0268209642293151 0.0266302843185821 1 1
0.316314050523217 0.315546413635356 1 1
0.281297050867995 0.28061664362493 1 1
0.433682463754767 0.432731805418342 1 1
0.109203797943611 0.109114665047622 1 1
0.181013343636256 0.180465850953477 1 1
0.114364404559059 0.113861080488169 1 1
0.459990929343051 0.458999758298873 1 1
0.211509107053042 0.211269755218675 1 1
0.299073505562666 0.298461569697025 1 1
0.216683849363096 0.216936196541725 1 1
0.22602465983245 0.225087955231099 1 1
0.153856419071496 0.15344276771045 1 1
0.32235931351936 0.321300746502259 1 1
0.00421819028434669 0.00408834827727332 1 1
0.269151032034646 0.268423228080578 1 1
0.0574684539004174 0.0573324970425355 1 1
0.252004445106338 0.25141185775928 1 1
0.402982869961559 0.401916180335889 1 1
0.181949261022169 0.181560275399164 1 1
-0.0897659336314104 -0.0892937930335234 0 0
0.162780109768802 0.16235499201199 1 1
0.336436724711014 0.335428378690498 1 1
0.219326613059712 0.218778316681478 1 1
0.0754543230803426 0.0754997782850034 1 1
0.173360848468164 0.172929099787659 1 1
0.0392726549524758 0.0393813002570817 1 1
0.200551471171836 0.199816657048929 1 1
0.115882062050707 0.11538843508996 1 1
0.325011399858748 0.32361584206325 1 1
0.112601087989093 0.112314276523787 1 1
0.16624524723716 0.165601809510966 1 1
0.312504934275517 0.31171357827545 1 1
0.213363134512899 0.212905200720698 1 1
0.382589640199694 0.381458269075664 1 1
0.437389841342053 0.436394229222198 1 1
0.16974970365977 0.169753457187821 1 1
0.282842109617546 0.28180017432276 1 1
-0.039957741044654 -0.0398819728640691 1 1
0.176891343297274 0.176560397247097 1 1
0.415435696180034 0.414287394485872 1 1
0.213540118968726 0.21326773342391 1 1
0.122699079343395 0.122469172244327 1 1
0.1402501349964 0.139972153739084 1 1
0.255401238270322 0.254684819573506 1 1
0.397103078941813 0.396227521319632 1 1
-0.0654776926891243 -0.0647416250025167 1 1
0.186078807691336 0.185374588079586 1 1
0.0969163255044694 0.0965087980115913 1 1
0.279535271428397 0.278337504697734 1 1
0.295322780634814 0.294884374795256 1 1
0.300282565858309 0.299006362459603 1 1
0.35176472409461 0.351156845009795 1 1
0.229476790246729 0.228874917326713 1 1
0.245565140372394 0.244682192098995 1 1
0.216287915878398 0.215329645628094 1 1
0.469703359471121 0.467914010258557 0 0
0.0942973207912073 0.0940493920759926 1 1
0.248053379812939 0.247744383710536 1 1
0.237176300438533 0.236223801417072 1 1
0.116068894763316 0.115798564527844 1 1
0.306053580989479 0.305225356261719 1 1
0.187227099521403 0.186822868865363 1 1
0.0380947132612338 0.0381255403223323 1 1
0.171287359710095 0.170938245846771 1 1
0.290365104379044 0.289496526618209 1 1
0.309418284437938 0.308580880404846 1 1
0.266427942264139 0.265983389092204 1 1
0.0902269762466696 0.0898864598888359 1 1
0.200493665497702 0.199932296847077 1 1
0.18857296743403 0.188132496109111 1 1
0.135033296448705 0.134865297796921 1 1
0.0594758104145794 0.059108995712338 1 1
-0.0809423275458842 -0.0811255226522084 1 1
0.185351557581314 0.185061989462009 1 1
0.0546654292357642 0.0547835193852141 1 1
0.453370610065008 0.451918423662531 1 1
0.201564218531581 0.200825200453206 1 1
0.14172401951842 0.141487263947592 1 1
0.211614833179699 0.210830631937227 1 1
0.208749423680176 0.208152581449045 1 1
0.205575445240445 0.204485444552981 1 1
0.325004437731901 0.324497622437574 1 1
0.119950056632973 0.119591638690628 1 1
0.416983663679759 0.415288048818989 0 0
0.464776728800739 0.463094736807712 1 1
0.42954057566307 0.428409341164413 1 1
0.0922068577040059 0.0921795750390175 1 1
0.330555811798333 0.329665512342123 1 1
0.391222098310322 0.390148332268078 1 1
0.203385540197614 0.202698809108062 1 1
0.317728808349282 0.317086326483369 1 1
0.144120135574605 0.1433869958268 1 1
0.2911727645584 0.290596532453326 1 1
0.282780878846356 0.282160696968936 1 1
0.0325960598225448 0.03196435320513 1 1
0.286201283768204 0.285357603335193 1 1
0.0251564445283533 0.0250562612090057 1 1
-0.00231128776993751 -0.00196588214260712 1 1
0.134107382565869 0.133407106599398 1 1
0.0977518061290419 0.0975921570351199 1 1
0.22524600863096 0.224705550332602 1 1
0.4443735007621 0.443211878098208 1 1
0.131569510673545 0.130795913741286 1 1
0.268486584361614 0.267801427171484 1 1
-0.0616642968327918 -0.0613226053604669 1 1
0.179744955560136 0.179838354778952 1 1
0.225899762153871 0.225121357651612 1 1
0.0964295520318838 0.096298515698381 1 1
0.377828931388014 0.376769640612709 1 1
0.0378512393309259 0.0372547228494465 1 1
0.1757672126944 0.175797423767175 1 1
0.4032726033877 0.402057587890592 1 1
0.0509439528498996 0.0505248420020228 1 1
-0.0508193338183615 -0.0504888113378564 1 1
0.280492823277576 0.280239416489893 1 1
0.154609337180566 0.153871045233503 1 1
0.335776183438339 0.334601568566484 1 1
0.089945247579281 0.0901610505750667 1 1
0.262817938498533 0.262332868880386 1 1
0.176736157872493 0.176454944572873 1 1
0.382516635645251 0.38159124682492 1 1
-0.0411468661359312 -0.0414149670888701 1 1
0.217017544393487 0.216441417897258 1 1
-0.0858608813219154 -0.0849587976136788 1 1
0.486165935464021 0.484835496150663 0 0
0.240900951667761 0.240324946751602 1 1
-0.131615878758662 -0.131146553106653 0 0
0.403161308813516 0.401969644744357 0 0
0.233047583822343 0.232377177599186 1 1
0.0460979166145095 0.0462918193278347 1 1
-0.00911181004107458 -0.0090970757524274 1 1
-0.013573453435645 -0.0137389495580648 1 1
0.226976729668565 0.226521822104007 1 1
0.141927278563972 0.141722392542868 1 1
0.196336574419642 0.195956069371199 1 1
0.301630703625893 0.300948141025519 1 1
0.143777450860153 0.14353657356307 1 1
0.228392026121161 0.227818545378072 1 1
0.0602001563533012 0.0599376312142216 1 1
0.0896927093821875 0.0895192367154781 1 1
0.428529870918813 0.427280375558467 1 1
0.274219895934793 0.273462476864333 1 1
0.438782371428003 0.437510960170389 1 1
0.18438015530041 0.184072932363926 1 1
0.193347060360052 0.192973395687357 1 1
0.338687091957522 0.337464197780238 1 1
0.239563555258689 0.238630508389305 1 1
0.176256036302645 0.175541953460834 1 1
0.376797434422256 0.376112626554075 1 1
0.233750943173405 0.232627155615571 1 1
0.173707465149123 0.173233615330985 1 1
-0.00784663893120078 -0.00783383625337538 1 1
0.19298486503034 0.192292513824387 1 1
0.124162178221146 0.123885886534999 1 1
0.100159788896035 0.0996477711745771 1 1
0.0252445789343898 0.024610760619373 1 1
0.32240598305535 0.321916144633697 1 1
0.385800444396068 0.38485847633182 1 1
0.167066115111772 0.166796817745686 1 1
0.169359601348547 0.168718514606027 1 1
-0.0299525736696529 -0.0300949420813355 0 0
0.541960711659194 0.540715225271049 0 0
0.140103380102358 0.139084562453423 1 1
0.337522830279127 0.336603340470021 1 1
0.130027320298205 0.129463978956445 1 1
0.151354746328068 0.151258203158954 1 1
0.0745509415842539 0.0743974967041355 1 1
0.336878917463421 0.336123886327871 1 1
0.0263056079780888 0.0262554789404531 1 1
0.239087851317191 0.23768569255962 1 1
0.0608287539680025 0.0608181297882593 1 1
0.28422686522916 0.283162588870993 1 1
0.298600996864396 0.297642983533222 1 1
0.0266644245500607 0.0263795491930661 1 1
0.180982322562894 0.180436751639131 1 1
0.125123185664321 0.124633615561628 1 1
0.152779764638813 0.152374228332735 1 1
0.384140021886454 0.383376878279029 1 1
-0.0131312922051935 -0.0133734000160296 0 0
0.306239808054718 0.305690716576269 1 1
0.164887938843809 0.164264063189189 1 1
-0.123192243485995 -0.122579099455813 1 1
0.297624850594573 0.296585489464876 1 1
0.283387256056804 0.282704742623258 1 1
0.110105610907878 0.110132061992075 1 1
-0.128675023521915 -0.128255359388949 0 0
0.348162220639718 0.34734606879595 1 1
0.383854612187487 0.38291168810626 1 1
0.274200442496402 0.273555425367943 1 1
0.160710438490212 0.15972670871043 1 1
0.250969678722937 0.250286156515161 1 1
0.174789456654434 0.174821267573472 1 1
0.373577138365727 0.372471858636414 1 1
0.219061855202491 0.218515989649302 1 1
0.322098322875319 0.3211168471358 1 1
0.333189823730777 0.332417578829154 1 1
0.128270694099362 0.127879754240712 1 1
0.260327175007799 0.259745028497273 1 1
0.259797386108452 0.259237277933744 1 1
0.307445117383209 0.306606570412612 1 1
0.285465919770792 0.284715138881237 1 1
-0.062757931147243 -0.0626641665300754 0 0
0.267318130616151 0.266460082054125 1 1
0.0266448837183135 0.026378658854657 1 1
0.330408808754657 0.329719307055977 1 1
0.212382445909829 0.211580775132227 1 1
0.223686725287559 0.222568359733434 1 1
-0.104645165694262 -0.104699364689865 0 0
0.0858563525429953 0.0852957753640748 1 1
-0.0397816051820243 -0.0393686089416141 1 1
0.253050541324783 0.252165386987891 1 1
0.055821280791085 0.0556178346157265 1 1
0.375147054663873 0.373825708151316 1 1
-0.0794795540264022 -0.0792226205229569 0 0
0.175757149456289 0.175437721825203 1 1
0.195260802972066 0.194689526614079 1 1
0.148141095850819 0.147572115372414 1 1
0.167963335925056 0.167210703794426 1 1
0.208187120252371 0.207834916044425 1 1
0.180470206366579 0.179523935991809 1 1
0.311158772347036 0.310592616461049 1 1
0.230730627163774 0.230368712864867 1 1
0.321758897536101 0.320942027260798 1 1
0.3351382659453 0.33395821658037 1 1
0.191794312800856 0.191378225542491 1 1
0.399935402421977 0.399017861848541 1 1
0.0206242556805291 0.020639016260205 1 1
0.150781252137123 0.150536983524258 1 1
0.413609504543034 0.412248887814017 1 1
0.355135121596857 0.354266145453696 1 1
0.644720219838747 0.642767510631425 0 0
0.399587236841949 0.398513033143281 1 1
0.160966593019861 0.160358366125068 1 1
0.307461758511403 0.306576519511828 1 1
0.159456564753345 0.15904187031533 1 1
0.219770506133284 0.219044140108896 1 1
0.0563197319236241 0.0564766574234128 1 1
0.108657288651672 0.108367768187863 1 1
-0.277893120902306 -0.277002560447107 0 0
0.248074399413033 0.247047610058696 1 1
0.363541617502366 0.36261838629388 1 1
-0.0137030238716359 -0.0139009917299928 1 1
0.188053470348177 0.187836527699415 1 1
0.229354849087322 0.22873392118295 1 1
-0.0156949000097733 -0.015502677562476 1 1
0.418802544823743 0.416943753443176 1 1
0.311947998568288 0.310665274003497 1 1
0.155586255017044 0.155115684281875 1 1
0.0650362960879553 0.0651663677487867 1 1
0.212889303640702 0.212086374039907 1 1
0.397626711384534 0.39633534323067 1 1
0.089680104995741 0.0895484361087205 1 1
0.525041988952039 0.523430292094318 0 0
0.140943653370887 0.140771486188864 1 1
0.472855026738079 0.471782892196144 0 0
0.151629744950238 0.151548244439154 1 1
0.612672194688206 0.610926928443846 0 0
-0.112896020071009 -0.112967298905977 1 1
0.465177487317037 0.463782225126286 1 1
0.0217305472967299 0.0214982536204035 1 1
0.205195599431104 0.204663846151035 1 1
0.0556313393179501 0.0549733070073615 1 1
0.410818767637484 0.409731501711063 1 1
0.331526637858232 0.330132924305643 1 1
0.31971354497956 0.318808717200808 1 1
-0.00206205916628274 -0.0023539813921214 1 1
0.201552381526463 0.200840043660483 1 1
0.188920974497721 0.188196824093789 1 1
0.311346858976241 0.310195873508108 1 1
0.0123775990205899 0.0123932361310419 1 1
0.364404646419587 0.362769385450029 1 1
0.284892083954965 0.283853663373316 1 1
0.23880385800538 0.23804852110027 1 1
0.047622528797594 0.0477055028316702 1 1
0.184332496982255 0.183390946000968 1 1
0.220317796098311 0.219792967991379 1 1
0.483111039107579 0.482145629252913 1 1
0.220226189039372 0.219575067282607 1 1
0.127671451351861 0.127169843623731 1 1
-0.0208938356619 -0.0210709059737893 1 1
0.127721552358685 0.127447482668137 1 1
0.456412124711064 0.455188803427604 1 1
0.289290793645478 0.288310284624224 1 1
0.358021185067895 0.357278878109422 1 1
-0.122480889177452 -0.122030836455247 0 0
0.135991599907116 0.135124891629176 1 1
0.350437521231332 0.349450342688755 1 1
0.266714639997904 0.266202332364351 1 1
0.338702168114062 0.337920014954912 1 1
-0.0804323153806694 -0.0803484857957125 0 0
0.236792553629036 0.235543046521018 1 1
0.131807483545739 0.131562183004336 1 1
0.206023530100761 0.20569106027024 1 1
0.233104789528148 0.232250028347227 1 1
0.433862813141469 0.432510354067702 1 1
0.166973262971331 0.166550549785621 1 1
-0.0652688393077087 -0.065461771032319 1 1
0.390685489546717 0.389175881323234 1 1
0.136810533915803 0.136760298062425 1 1
0.421406939136819 0.42041368978458 0 0
0.00423609164824513 0.00417119558380328 1 1
0.150094272514164 0.14904472948865 1 1
0.0628219234481483 0.0625702140768533 1 1
0.241176021530697 0.240017560289162 1 1
0.359032694560528 0.358070475047904 1 1
0.294098584157127 0.293519036581245 1 1
0.191026369935916 0.190783883191278 1 1
-0.0458419954698166 -0.0459016749357296 1 1
0.366883518530444 0.36606821292172 1 1
0.137896084406058 0.137370505396044 1 1
0.346524047444544 0.345671566360206 1 1
0.16862833350694 0.168262278755968 1 1
0.197718807440645 0.196592147201037 1 1
0.151852189420296 0.151405381857005 1 1
0.465443381161997 0.464264462027819 1 1
0.2437588191261 0.24329625638797 1 1
0.132300650312145 0.131947247405906 1 1
0.199649050007959 0.19901764251431 1 1
0.226136515802051 0.225569528224876 1 1
0.146600692622765 0.146153429450249 1 1
0.298414786985191 0.297491875760143 1 1
-0.0636105596435384 -0.0637099500356986 0 0
0.229602756090498 0.229132018037447 1 1
0.165736792151808 0.165271547073056 1 1
0.335512450593862 0.33457329734513 1 1
0.0494760166435033 0.0494477754324184 1 1
0.236331252653248 0.235445134887574 1 1
0.140126295209892 0.139899562848294 1 1
0.081224874147083 0.0807999076941848 1 1
0.261544285050828 0.260409742909801 1 1
0.45232637441623 0.450502665825883 1 1
0.106077137323708 0.105669611832734 1 1
0.0807376409087717 0.0803569719885495 1 1
0.215665035807401 0.215150240852207 1 1
0.145302141337044 0.144895555804641 1 1
0.137913562994697 0.137588137103968 1 1
0.317845541257201 0.316782752837628 1 1
0.237937180776033 0.237608248485499 1 1
0.492646954343108 0.490633515249983 0 0
0.310478366714945 0.309385774733857 1 1
0.19220042815527 0.19124272399991 1 1
0.369035566744295 0.367548822910906 1 1
0.374151288860944 0.37267169825313 1 1
0.153197693183683 0.153039055996189 1 1
0.143496880119907 0.143134555685193 1 1
0.349747419071758 0.348461333278176 1 1
0.307400931824254 0.306597594381006 1 1
-0.0476439386266472 -0.0474257430551707 0 0
0.356274435337402 0.354943052288066 1 1
0.360179222503647 0.359083579739378 1 1
-0.146162961772119 -0.145755088516349 0 0
-0.0137441903833651 -0.01402753696992 1 1
0.32649461684612 0.324833761034629 1 1
0.156582026300255 0.156259957978137 1 1
-0.0250749039102679 -0.0251109833270159 1 1
0.240154724937758 0.239649904961713 1 1
0.293300984809466 0.29252433437938 1 1
0.51312158689883 0.511994511732544 1 1
0.385130221697867 0.383627635277622 1 1
0.141794494518741 0.141371021328916 1 1
0.180818465875368 0.180654138382206 1 1
0.100109213587844 0.0995184304527779 1 1
-0.0598033065075747 -0.0595352441621375 1 1
0.12849722338518 0.128303890572756 1 1
0.221618730533121 0.220563680582671 1 1
0.186195499389351 0.185954083097231 1 1
0.284083777192488 0.283298857525537 1 1
0.146369709705138 0.145969641344709 1 1
0.163814466525226 0.163823253445226 1 1
0.267157102437108 0.266341458718774 1 1
0.300447437629072 0.299096147123113 1 1
0.360349404843239 0.35954946535764 1 1
0.500410866336051 0.49852101357284 0 0
0.161638413255148 0.161878245870577 1 1
0.201170672393178 0.200511649407003 1 1
0.00411933055653217 0.0039808203608165 1 1
0.311324887798343 0.309725385649706 1 1
0.29113101853125 0.290349991822667 1 1
0.219579495491919 0.218699796450264 1 1
0.169858988187375 0.169682611108115 1 1
0.127887823099228 0.127384636084253 1 1
0.401403002297805 0.400458242964512 1 1
0.322612312220418 0.321335440159735 1 1
0.0874934350109437 0.0874122959994509 1 1
0.141890442225461 0.141799865275391 1 1
0.321864660803096 0.320713211298332 1 1
0.233660641682956 0.232786035968546 1 1
0.104233870235859 0.103776070201812 1 1
0.123216403056705 0.122854583626629 1 1
0.287838334384979 0.287209158097513 1 1
0.163481044631553 0.163201479367352 1 1
0.182018502113261 0.181256767753913 1 1
0.0288620826783657 0.0288760666796129 1 1
0.0433124339508747 0.0432804551817095 1 1
0.14371217807886 0.143580051040245 1 1
0.320933315649251 0.319928121593441 1 1
0.369204969750568 0.368476702555748 1 1
0.24821209602252 0.247738807689269 1 1
0.385708894800948 0.38381635143735 1 1
0.210904613663961 0.210380657195812 1 1
0.224151881641679 0.223405560851887 1 1
0.303403752827865 0.302717597225516 1 1
0.52837941792253 0.527109692709682 1 1
0.383833544867366 0.382962593483871 1 1
0.286484969824813 0.285328972646714 1 1
0.572530923495462 0.571252845340489 1 1
0.185756052991113 0.185527942362674 1 1
-0.0786913455210252 -0.0781913708530181 0 0
-0.158368026805909 -0.158121028897384 1 1
0.256360145157275 0.255685556761066 1 1
0.183147092775398 0.182769087857173 1 1
0.0768157584492538 0.0766125922106332 1 1
0.155141765106465 0.154873643543269 1 1
0.0892332203116212 0.0885294023643399 1 1
-0.0296121826999469 -0.0299395726587571 1 1
0.14771648252901 0.147133663163448 1 1
0.181193921719385 0.180712320907073 1 1
0.0343228078416279 0.034061870861726 1 1
0.00828409915171328 0.00808242071129585 1 1
0.287115277015555 0.286205588295153 1 1
0.39447906788039 0.393168142578554 1 1
0.165493298738256 0.164957909739095 1 1
0.0589965759055545 0.0587249053073612 1 1
0.428982787451186 0.427915332379709 0 0
0.379380419799119 0.378244238851216 1 1
0.419594291020417 0.418730822129378 1 1
-0.098445113516962 -0.098396146551061 0 0
0.319322891002815 0.318658875979449 1 1
0.0634284301470725 0.0632744977556061 1 1
-0.0119039111962885 -0.0119694586426696 1 1
0.0591027681795683 0.0585595244881499 1 1
0.150225795149341 0.14976499761694 1 1
0.186659148591091 0.186399297088962 1 1
0.155327119733803 0.155003165594597 1 1
0.142400885729236 0.141804496453132 1 1
0.164675151761649 0.163912920699065 1 1
-0.00273209523928907 -0.00264306337011194 1 1
0.229064466767494 0.228284897975347 1 1
0.404618931936162 0.403423259768024 1 1
-0.0122280971848554 -0.0121009716191162 1 1
0.305634738482384 0.304706178779301 1 1
0.16922829820835 0.168950219572677 1 1
0.267059038978018 0.266311842209592 1 1
0.146908096419659 0.146571501815142 1 1
0.127855239220506 0.127080579186168 1 1
0.387666094634621 0.386303312024828 1 1
0.0604394237645517 0.0604643131415692 1 1
0.0705283343726628 0.0701728557676591 1 1
0.266031301853602 0.265140336731909 1 1
0.609743386079298 0.608452215085743 0 0
0.240787617800788 0.239939548073879 1 1
0.387680516787342 0.386161191866638 1 1
0.184610565914509 0.184078971071679 1 1
0.207099542985952 0.206601774140125 1 1
0.0520026829502783 0.0519144734479928 1 1
0.130139101098966 0.129822777482546 1 1
-0.0425076124252407 -0.0420067477807159 1 1
0.350524118010786 0.349010297391193 1 1
0.0773149493320776 0.0769349338880432 1 1
0.312993936430634 0.31217156663506 1 1
0.112756675392004 0.112688972908137 1 1
0.25370646243053 0.253060094082059 1 1
0.135485023490082 0.135268403409917 1 1
0.204062801697725 0.203583657809952 1 1
0.339601873463514 0.338666119341231 1 1
0.192486634598818 0.191832075657165 1 1
0.125133506332336 0.124979837462089 1 1
0.210386084222232 0.209478415747448 1 1
0.452549136633275 0.451483827085293 0 0
0.232713375305668 0.231869671864041 1 1
0.0599181647573829 0.0599528978037917 1 1
0.525597095701289 0.524270949380891 1 1
0.374595478808351 0.37388922444986 1 1
0.315196438926328 0.314268667794662 1 1
0.436205194958525 0.434983999466149 1 1
0.127157577056324 0.12666258249451 1 1
0.252079854469718 0.251620705547237 1 1
0.0879078022805177 0.087945669884448 1 1
0.603680858138512 0.601623320267949 0 0
0.0741588100376759 0.0736712287541761 1 1
0.209898405981341 0.209236251078506 1 1
0.182913385905847 0.182259348572806 1 1
0.13030279983605 0.129650965026001 1 1
0.271121662204842 0.2702949917174 1 1
0.373265070395124 0.37218928376397 1 1
0.255562858150469 0.254685476305068 1 1
-0.0691219040544319 -0.0691920211855508 0 0
0.309898921550402 0.308609884627876 1 1
0.250188311122679 0.24959756218709 1 1
0.111931397950588 0.110937082475885 1 1
0.210414046697591 0.210025549748223 1 1
0.482367252568296 0.481093679209385 1 1
0.413526364103389 0.412109665916262 1 1
0.29817055540298 0.296932721932433 1 1
0.272536555029788 0.271880333175665 1 1
0.0283282783092864 0.0284688233172077 1 1
-0.0256432190647483 -0.0252416018963343 1 1
0.282296539949262 0.28161217069396 1 1
0.359799196660344 0.358820819063947 1 1
0.229387779093499 0.228992087999739 1 1
0.169979356944619 0.168927731441486 1 1
0.0830221733025761 0.0827028203680406 1 1
0.06422230454008 0.0638849085103381 1 1
0.088504341599534 0.0881396801065201 1 1
0.313797922479212 0.312736337370787 1 1
0.352092702244421 0.35086965851413 1 1
0.0417830139086353 0.0416942185509928 1 1
0.30315920602997 0.301635083996621 1 1
0.422332423263294 0.421269895058515 1 1
0.409011109257074 0.407965493986799 1 1
0.133595009715984 0.133282025848002 1 1
-0.072869442196842 -0.0732505152128751 1 1
0.0645797671908559 0.0645361475995761 1 1
0.332057216518574 0.331142204035832 1 1
0.417558842776824 0.41657937530373 1 1
0.124956171686572 0.124752263898958 1 1
-0.182605497150805 -0.181811523765312 0 0
0.300370472493564 0.299596492554287 1 1
-0.0151254446257225 -0.0153142021699931 1 1
0.477594044120372 0.476121595039022 1 1
-0.174832454685945 -0.174142171958753 0 0
0.271844990610025 0.270863063530324 1 1
0.325701341941083 0.324919193891558 1 1
0.0104515334924509 0.0100238120158956 0 0
0.101555155562011 0.101089093074618 1 1
0.31400257610607 0.313323979123245 1 1
-0.151189062488433 -0.150676362307858 0 0
0.364767261220348 0.363837812632202 1 1
0.184913940048098 0.184434970243774 1 1
0.165121365962332 0.164550754302449 1 1
0.320744360116867 0.319740588523732 1 1
0.0399542102395097 0.039800783371359 1 1
0.0778666936095049 0.0772587127728568 1 1
-0.262339129367983 -0.261900111941165 0 0
0.217374951537718 0.217005730702814 1 1
0.407773464511473 0.406108794083367 1 1
0.417232539760874 0.415876854154152 1 1
0.212250953426825 0.211188332825993 1 1
0.203887150403353 0.203519855052655 1 1
0.00242721702308907 0.00249252301148194 1 1
0.214949713338447 0.214324190328978 1 1
0.126188618678931 0.125130480128478 1 1
0.130886975674394 0.13024804472367 1 1
-0.0726054586250771 -0.0725229010947069 1 1
-0.074246903033776 -0.0741220502117423 1 1
0.184246258299824 0.183760966700954 1 1
0.308266654481208 0.307318241191561 1 1
0.220658187257005 0.219399423357451 1 1
0.322143851738215 0.321315170910634 1 1
0.00609898454672485 0.00616214127358247 1 1
0.0869473840939185 0.0869035668039251 1 1
0.142971326389353 0.142730095648656 1 1
0.335022825153042 0.334294746520117 1 1
0.334829995199236 0.334021377189165 1 1
0.354452608519385 0.352709023386287 1 1
0.353208920426687 0.35236088152692 1 1
0.436165883971792 0.434999786340994 1 1
0.203302278792894 0.202997944348545 1 1
0.373505429689376 0.372818951750773 1 1
0.208467574532493 0.207659471118187 1 1
0.16376685793839 0.162885588698644 1 1
0.215672748023533 0.214691140422949 1 1
0.445869087519985 0.444639981253619 1 1
0.145020451299499 0.144581412778096 1 1
0.122951017280533 0.122206747192056 1 1
0.34333538524242 0.342005995200817 1 1
0.401248665397891 0.400295789855421 1 1
0.309899854662069 0.309230470626842 1 1
-0.118030672731164 -0.117350180065312 1 1
0.308951983188899 0.307981293742799 1 1
0.355538691894986 0.354275698035327 1 1
0.225818777962454 0.224482215542711 1 1
0.156127693503756 0.15595632428693 1 1
0.458500160994285 0.456981555303234 1 1
0.120011580416095 0.119763398190817 1 1
0.185651606053692 0.184779810394048 1 1
0.304964030994035 0.303159657781043 1 1
0.00271191444565951 0.00260099157961308 1 1
0.165659350087452 0.164971422936079 1 1
-0.0430620464542963 -0.0430273609686783 1 1
0.16413982044804 0.163091806311461 1 1
0.316021754241778 0.315341489374269 1 1
-0.0983958525211786 -0.0986405862999726 1 1
0.144123960021073 0.143451067584966 1 1
0.154371705878971 0.153945934743866 1 1
0.179438911902543 0.179059328723728 1 1
0.293557122793671 0.292804741855307 1 1
0.460089141012196 0.458975225783881 0 0
0.388778601855494 0.387909630806607 1 1
0.395076414823348 0.394013113611445 1 1
0.0484943012044894 0.0485141342792651 1 1
0.113678801399741 0.113271843032497 1 1
0.0716896262241147 0.0714510635049433 1 1
0.224426611710217 0.223488385394205 1 1
0.0729281388113046 0.072718937847819 1 1
0.598500725658827 0.596678991709833 0 0
0.146284328824794 0.14634756464341 1 1
0.424838790986043 0.423506623617295 0 1
0.179935393531387 0.178969595714107 1 1
0.475489774542553 0.474213822999407 0 0
0.205999973916203 0.205339050756932 1 1
0.191407768101858 0.190958475060362 1 1
-0.0308674978721033 -0.030712339584203 1 1
0.291428474238299 0.29065252020227 1 1
0.0232267362251933 0.023327381848649 1 1
0.388031356627774 0.387024060727704 1 1
0.0506371438210433 0.0502889341731788 1 1
0.405765166826196 0.404510318378996 1 1
-0.0444091490323767 -0.0437937703733924 1 1
0.13046922364669 0.130040882060568 1 1
0.178789067957326 0.178422900445964 1 1
0.286958677569998 0.286662738502611 1 1
0.177763225987276 0.17736193832304 1 1
0.127950461684551 0.12739217570588 1 1
0.32834947861106 0.326109605142777 1 1
0.271642333943077 0.270714640947677 1 1
0.229455183367024 0.228909336438198 1 1
-0.0141936255630551 -0.014025567672946 1 1
0.0527494358720927 0.052556892477255 1 1
0.240806985380282 0.240460247555745 1 1
0.322707364858997 0.321713020241617 1 1
0.42319654505247 0.4220050191812 1 1
0.371199596545801 0.370488092270493 1 1
-0.0256240411164356 -0.0256501101955028 1 1
0.136943571395533 0.136680790060728 1 1
0.221589877668733 0.220694405911231 1 1
0.263838895126617 0.263367804277366 1 1
0.265611031895856 0.264996077809117 1 1
0.0972144595437691 0.0969497133894463 1 1
0.169842854600041 0.168889711229322 1 1
0.152330268899541 0.151626533304852 1 1
0.323296815601678 0.322612221872036 1 1
0.220089512639459 0.219356324655672 1 1
0.466102308369447 0.465014090875087 0 0
0.195258218915836 0.194888585443257 1 1
0.336140903383925 0.334612399725588 1 1
-0.00134168208464383 -0.00149463138240596 1 1
0.317586398053481 0.316473121382713 1 1
-0.0496418000886296 -0.0497428237262537 1 1
0.164649737577791 0.164151147584266 1 1
0.0847342854880211 0.0849625087803501 1 1
0.0867367126543782 0.0866621134830246 1 1
-0.0343489613123064 -0.0344062207888089 1 1
0.159217092559812 0.158979899758368 1 1
0.542809333626421 0.541518073474931 0 0
0.1093474105401 0.108292736117876 1 1
0.470448199546116 0.469311975360592 1 1
-0.0157360466238151 -0.0152552534857665 1 1
0.322641865827134 0.321828786854733 1 1
0.183174161009839 0.183012363077926 1 1
0.345141763353115 0.344283357924221 1 1
0.312016851124731 0.311145643994989 1 1
0.376879790859887 0.37586409018617 1 1
0.0101981692859425 0.0103633671773735 1 1
0.133568890017753 0.133401832090342 1 1
0.624302438463199 0.622644193021204 0 0
0.186872232634654 0.186591337291344 1 1
0.228026598076955 0.226932706985492 1 1
0.531316253380496 0.52935881441152 1 1
0.0368424337337371 0.0367343675445443 1 1
-0.0116346682722824 -0.0116728853881752 1 1
0.0799005070835044 0.079960762141709 1 1
0.149929341750809 0.149105747744273 1 1
0.103777588487587 0.103754624486396 1 1
0.19464341810555 0.194182901816696 1 1
0.179709749008168 0.17993358186738 1 1
0.550634291331241 0.549315908144899 0 0
0.238484138319279 0.237996909828754 1 1
0.363892309403563 0.362733211922349 1 1
0.219854253678974 0.219442998865432 1 1
0.211215341617812 0.210404558971308 1 1
0.105196214333676 0.104742631575577 1 1
0.263520058367461 0.262717756538464 1 1
0.192110911367971 0.191338251640392 1 1
0.238247467930999 0.237611400136379 1 1
0.0542510384699049 0.0544204170259921 1 1
-0.060391079411224 -0.0597872700712328 0 0
0.401233747503049 0.400117287917374 1 1
0.162755456449213 0.162434106144142 1 1
-0.0348688197116276 -0.0349022549391785 1 1
0.404402299921788 0.402979280902153 1 1
0.391274777954921 0.390033563688238 1 1
0.330165367305611 0.329481144831414 1 1
0.290431655943749 0.289699591316804 1 1
0.437309071989916 0.436263767382221 1 1
0.186496550472055 0.18599452945485 1 1
0.155569315589623 0.155151526086957 1 1
0.197283375234511 0.196502193237431 1 1
-0.162303286317022 -0.162237717854954 0 0
0.189558326624073 0.189583656602299 1 1
0.102727574230216 0.102398301355767 1 1
0.109564137898293 0.109149181454117 1 1
0.288908406402738 0.288223661092896 1 1
0.168609703411981 0.168411455809266 1 1
0.317844767369312 0.317089007146773 1 1
0.0877315291951862 0.087019009314784 1 1
0.400742622477554 0.399952266320737 1 1
0.0957423772733907 0.0951448181430575 1 1
0.383691631753496 0.38283583229462 1 1
0.0358644054203564 0.0358030557879455 1 1
0.135459121721558 0.135417159579684 1 1
0.0925067770490417 0.0919903595769487 1 1
0.061045820385554 0.0607282298654253 1 1
-0.0768281115356431 -0.0766837443102685 0 0
0.187056375971351 0.186359749319458 1 1
0.0707971335013277 0.0702668356916916 1 1
0.42051040021841 0.419364892565765 0 0
0.0271074549550967 0.0267304860688353 0 0
0.164057854288868 0.16355826194275 1 1
0.468889556585849 0.466997460740429 1 1
0.289893177560986 0.289060841910953 1 1
0.160202654146998 0.159752548374193 1 1
0.256484530512999 0.255619575664484 1 1
0.176138129335472 0.175576715282994 1 1
0.0318582926547364 0.0324776602018897 1 1
0.303216477334172 0.302501041317687 1 1
0.0159466953986307 0.015651536197364 1 1
0.0969998773908826 0.096825016343151 1 1
0.205513438400508 0.204580351177801 1 1
0.360633783803885 0.359734010082362 1 1
0.272014570399394 0.271142886606707 1 1
0.0649418140116281 0.0644581644804752 1 1
0.337312866832355 0.335995442288602 1 1
0.247427895361182 0.246688687255124 1 1
0.0657801377709856 0.0655620150597011 1 1
0.177144287362712 0.176600983751038 1 1
0.205066069517744 0.204778901671745 1 1
0.499815117562769 0.498463148837973 1 1
0.0582684215146444 0.0581334836149053 1 1
0.427538869553649 0.425911795796968 1 1
0.232367481655577 0.231827782914887 1 1
-0.0271394217683741 -0.0271302694627146 1 1
0.0698908362175756 0.0695930041412784 1 1
0.281191320425661 0.280226258414566 1 1
0.116014298040847 0.115682131803253 1 1
0.151707116926685 0.151042342850244 1 1
0.286142281352701 0.285386667130373 1 1
0.273235820535797 0.272622329307545 1 1
0.258230415122718 0.257188834658818 1 1
0.231796537983829 0.231276048849002 1 1
0.321600758802956 0.320697794728544 1 1
0.17100655995378 0.170597908745423 1 1
0.0992373047075414 0.0989603253908023 1 1
0.0730026594152669 0.0730032300161815 1 1
0.134866658707141 0.134557511629617 1 1
0.542444697554889 0.541342611093496 0 0
0.154118370906163 0.153833991746848 1 1
0.216508494529145 0.21565501206005 1 1
0.166442923553107 0.165999991542359 1 1
0.15157562186398 0.151203447561763 1 1
0.164376006861044 0.163845408476196 1 1
0.148527870371709 0.148253523518451 1 1
0.511372864694714 0.510263432072329 1 1
0.274644940435981 0.273947394127491 1 1
0.303564317168944 0.302731155811568 1 1
0.208086977926306 0.207438196446727 1 1
0.380518847351839 0.378349276886272 1 1
-0.00249682653621154 -0.00238888450497724 1 1
0.447746745508606 0.446641981526077 1 1
0.191518200688929 0.190877557867046 1 1
0.105673811375446 0.105288272873306 1 1
0.220897683708595 0.220674209548196 1 1
0.197624843422472 0.196944073250859 1 1
0.253250526744865 0.251882677846638 1 1
-0.246282067659275 -0.245453445817062 0 0
0.0924292869893037 0.0921365385154234 1 1
0.402864856008219 0.401448070948856 1 1
0.284754802155179 0.283992247345028 1 1
0.0281065896017324 0.0279690657258262 1 1
0.63484166913124 0.632890016039341 0 0
0.280416486145889 0.279790324351591 1 1
0.116824701019736 0.116712817384554 1 1
0.23985336157305 0.23915466128185 1 1
0.413033911170306 0.411999007832104 1 1
0.0465020280701771 0.046389466437226 1 1
0.122489837410578 0.12191679083938 1 1
0.206203432585624 0.205906040151768 1 1
-0.0253603156694951 -0.0250501381218042 1 1
0.0698866697946876 0.0694365513970086 1 1
0.347402836664991 0.345466012439043 1 1
0.129303947122174 0.128853126589922 1 1
0.131904694549262 0.131516793933745 1 1
0.109526123998307 0.109389922146106 1 1
0.0586795706766767 0.0588666499619575 1 1
0.166719904290775 0.165641093508254 1 1
0.147730240805611 0.147292282925088 1 1
-0.127534111588211 -0.126777277891659 0 0
0.318488050160117 0.317293339675994 1 1
0.236290084986333 0.235772280027965 1 1
0.43126536391493 0.42959539723609 1 1
0.25484760843063 0.254192151299568 1 1
-0.0395359448408279 -0.0393181947428413 0 0
0.277992861586194 0.27730671219326 1 1
0.486826299858793 0.485192163171542 0 0
0.235478584417883 0.235172880116619 1 1
-0.0398965707711584 -0.03975177290886 1 1
0.388231757462608 0.386445058835426 1 1
-0.00823910039968921 -0.00805701895756559 1 1
0.315484565191418 0.314925430583371 1 1
0.342149137549777 0.34126911124998 1 1
0.0610038204093344 0.0610839509616114 1 1
0.179011384086032 0.178351352408509 1 1
0.350069344259361 0.349482973485143 1 1
0.291037940027817 0.289960840591178 1 1
-0.0480253609144234 -0.0477299970294178 1 1
0.594830561869717 0.593079665993034 0 0
0.297729884653816 0.296617896327384 1 1
0.322694544764102 0.32219725020349 1 1
0.104925832531421 0.104354922884905 1 1
-0.0247104677239319 -0.0246481805494932 1 1
0.164227854432057 0.163731583518936 1 1
0.258516963543722 0.257678436887078 1 1
0.411113220719825 0.410236819535681 1 1
0.135541598131874 0.135562004052149 1 1
0.0981302865843788 0.0981948623153154 1 1
0.0744129208176558 0.0738853376462517 1 1
0.360115965090346 0.359445347270621 1 1
0.34312194872993 0.342141242321519 1 1
0.204406285665377 0.204129277852935 1 1
0.419091355861789 0.417352348264994 1 1
-0.189090839337089 -0.188920798210549 0 0
0.18697613093508 0.186224048367343 1 1
0.0387941017069844 0.0384769081422352 1 1
0.471360524020893 0.470453751757549 1 1
0.310493302824556 0.30946473757132 1 1
0.291114274472489 0.290386959525026 1 1
-0.0244095605517611 -0.0244878486873354 1 1
0.131429746176818 0.13121523809881 1 1
0.252298260058905 0.251178072123171 1 1
0.168663860573361 0.16825705932232 1 1
0.15237409988092 0.151740882388628 1 1
0.37325594849391 0.372453457097708 1 1
0.169625358994959 0.169107842180789 1 1
-0.00217624617427119 -0.00226599918940416 1 1
0.0043117478011899 0.00436539354444429 1 1
0.0233761969871934 0.0230537103973721 1 1
0.220017022031184 0.219222465233913 1 1
0.0876974966886587 0.0874210048427611 1 1
0.102799007805332 0.102398408981905 1 1
0.335956612132184 0.335352830253059 1 1
0.321183347368401 0.319745316057057 1 1
0.0564103461732803 0.0563570363067831 1 1
0.00256822039670113 0.00226885089822787 1 1
0.361743495758555 0.361238627362143 1 1
0.109206253483288 0.108902360123233 1 1
0.285390644838118 0.284434600826423 1 1
0.143738017423069 0.143526159913601 1 1
0.362981265295979 0.361939549165557 1 1
0.259856541907244 0.258917106471798 1 1
0.0604798618701673 0.0601701506073198 1 1
0.537907343033339 0.535780826672953 1 1
0.361571187071128 0.360644856706021 1 1
-0.0141204227089957 -0.0145204126061391 1 1
0.0395448140196465 0.0393949270634127 1 1
0.124905990013423 0.124110350343031 1 1
0.133858874376498 0.133471976605397 1 1
-0.0425879596560951 -0.0425482688337233 1 1
0.176916118546856 0.176275665226898 1 1
-0.211184119326579 -0.210444871096837 0 0
0.231308698563261 0.230723458352864 1 1
0.11905568452879 0.118570209406311 1 1
0.0573345251384525 0.0572387468113374 1 1
0.147039427421831 0.146617534808631 1 1
0.339240844584783 0.338252821087174 1 1
0.130060415806635 0.129595090499312 1 1
0.375946141937243 0.374488458195808 1 1
-0.296310591636472 -0.294770035865988 0 0
0.458259298984053 0.456835659318841 1 1
0.236585951022347 0.235933057783315 1 1
0.195906123533024 0.195029657805054 1 1
0.254708452871273 0.253976958921893 1 1
0.142352183541732 0.14179059543248 1 1
0.258321225155235 0.257711927109926 1 1
0.190428879350404 0.189879944278259 1 1
0.173020815826501 0.172473283023873 1 1
0.291185256319428 0.29028240562362 1 1
0.0401933566835464 0.0403547872362382 0 0
0.224048766971033 0.223577291831663 1 1
0.454393279645665 0.452639495281898 1 1
-0.00359867768474106 -0.00364649697108181 1 1
-0.0812036309609923 -0.0812870272880332 0 0
-0.0301845164173192 -0.0298161608618578 1 1
0.00721344142411659 0.00686789355931324 1 1
0.408602579996558 0.407248650141437 1 1
0.053952460883926 0.0536816756631239 1 1
0.395889580030732 0.394566425429508 1 1
0.389047442831354 0.387085738561287 1 1
-0.0746697439199366 -0.0744718955310147 1 1
0.16181810537804 0.161464738754478 1 1
0.0360393275994908 0.0355727257659696 1 1
0.365147804281093 0.363929682798824 1 1
0.300195120871051 0.299649150977418 1 1
0.26157667158034 0.260164118813722 1 1
0.350278989166866 0.349001914625363 1 1
-0.179820211916084 -0.179486921374683 0 0
0.0445162447089599 0.044439242086978 1 1
0.376870348086506 0.375663607833756 1 1
0.235984695837401 0.235233192259429 1 1
-0.0169624651749123 -0.0168309823966409 1 1
-0.00629055378387046 -0.00612138154523163 1 1
0.353209438448386 0.352468813301943 1 1
0.394776386363727 0.393976773853904 1 1
0.160843822997268 0.160275415531275 1 1
0.269729375886399 0.269105444882436 1 1
-0.0875380340264477 -0.0879158812484334 1 1
0.150010812135491 0.149245010709315 1 1
0.0607999890581645 0.0605161320714035 1 1
-0.0605255871083848 -0.0604362616749346 1 1
0.302825071216795 0.302502962935346 1 1
0.187769820104624 0.186966085471882 1 1
0.230902275878933 0.230385311364203 1 1
0.0615434347461515 0.0606673552356462 1 1
0.400696804975674 0.399108392591556 1 1
0.222646635025815 0.221768022166682 1 1
0.289942384791424 0.288849336230959 1 1
0.293221655001789 0.292812547285742 1 1
0.410212137511525 0.408891699939581 1 1
-0.14631559551167 -0.145826934622965 0 0
0.185126427775078 0.184460336107132 1 1
0.373751311901301 0.373100966779066 1 1
0.380445635802592 0.379351657846238 1 1
0.558853997408514 0.557519015835293 0 0
0.0645700171917579 0.0641085510324302 1 1
0.294492092254596 0.29333936838753 1 1
0.0924253298097837 0.0923568357626576 1 1
0.219938590129266 0.219323567917144 1 1
0.00494445969895556 0.00461258305203381 1 1
0.0668464587690496 0.0668249427842554 1 1
0.134790731558796 0.134478895389781 1 1
0.15773463931538 0.157410401584977 1 1
0.634125284205304 0.632266097863404 0 0
0.385624710872537 0.38466981041056 0 0
0.220954209423641 0.220250135822703 1 1
0.0188216620942484 0.0183342472585492 1 1
0.277698586705888 0.27627043988676 1 1
0.299543073802526 0.297946128587252 1 1
0.119300869400473 0.118963694736663 1 1
0.0943878876398677 0.0940993892276084 1 1
0.183109404442592 0.182917673436259 1 1
0.122730435918856 0.122026817975428 1 1
0.656130922227676 0.652969534809308 0 0
0.160942773550305 0.160500463546643 1 1
0.126673109566533 0.126614128442874 1 1
0.205225741318253 0.204689418203015 1 1
0.185088912571987 0.185221892100563 1 1
-0.0299423832972877 -0.0299662361658095 1 1
0.26189645171209 0.261288539149308 1 1
0.260599339149644 0.259792531662955 1 1
0.142844612948863 0.141636731165471 1 1
0.146585397445752 0.146082267457304 1 1
0.0721876405294854 0.0718750987044558 1 1
0.296460649589757 0.295969237634828 1 1
0.245809526013895 0.245051707666329 1 1
0.366550178858138 0.365017447884127 1 1
0.218296433389328 0.217926630770306 1 1
0.0413824435721106 0.041310057436502 1 1
0.156157245931794 0.15493383285647 1 1
0.331292917017021 0.330254207203763 1 1
0.262409887716393 0.262135970453379 1 1
0.344844900651861 0.344225417075073 1 1
0.279747381517212 0.279026788058044 1 1
0.330138010087305 0.32957838117535 1 1
0.200830249902629 0.199883968405015 1 1
0.207543627195738 0.206914734149338 1 1
0.3676778392142 0.366942296808019 1 1
0.30342229485454 0.302446045562361 1 1
0.277661781006978 0.276924331275927 1 1
0.155384914299536 0.155075070946669 1 1
0.0592890897717741 0.0588982889906156 1 1
0.15070301167901 0.149657792745792 1 1
0.284371899738403 0.283207188189463 1 1
0.153042911180834 0.152155910330179 1 1
0.22051836544172 0.220544313224145 1 1
0.380135235781045 0.379013111040691 1 1
-0.0691257231452159 -0.0689178500610001 1 1
-0.0189923683333504 -0.0193094276082034 1 1
0.2898666322653 0.288923063519084 1 1
0.255022999631081 0.254697482663477 1 1
0.204411411285804 0.203984567470711 1 1
0.419990638100053 0.418737247395288 1 1
0.276546832504938 0.27575978061785 1 1
0.145591275593278 0.144864671763471 1 1
0.272714108394249 0.271974688423176 1 1
0.155584033596552 0.1552262877084 1 1
0.372545733182929 0.370929334429697 1 1
0.266882072887793 0.266120810752762 1 1
0.0321537079343395 0.0320192421995656 1 1
0.135649540229536 0.134891108570059 1 1
0.224256658987583 0.223569509914446 1 1
0.15851775982814 0.158154063813568 1 1
0.118210763151237 0.117855016085598 1 1
0.126190762688338 0.12572505542265 1 1
0.0249386048183558 0.024512187396761 1 1
0.342429807575255 0.341387265381538 1 1
0.297489341529341 0.296567513872263 1 1
0.346566923863217 0.345069023152943 1 1
0.400285117187059 0.398274888659575 1 1
0.0401186161785509 0.0395191927738849 1 1
0.0580638729806359 0.057814947863678 1 1
0.0290289691158828 0.0289252924037587 1 1
0.29151960490964 0.29028531641753 1 1
0.13022623409784 0.129897205542484 1 1
-0.213877733061496 -0.213223312793589 0 0
0.401021780465263 0.399751276526524 1 1
0.052516424625241 0.0522553639395209 1 1
0.123053019962368 0.123040741620003 1 1
0.0311574139675872 0.0309164358363221 1 1
0.277026350586666 0.276370959032045 1 1
0.111380582369649 0.110917364219984 1 1
0.320239945579902 0.319450619340267 1 1
0.129835925472762 0.129163979306697 1 1
0.00477691409966813 0.0051287401542064 1 1
-0.0642345972540089 -0.0639472471975114 1 1
0.440198264532874 0.438509000966366 1 1
0.242432078982027 0.24147196074027 1 1
0.176560071511583 0.175618629843665 1 1
0.343689468136459 0.342799601190206 1 1
0.214232051091314 0.213259576124822 1 1
0.256306483687588 0.25545412187002 1 1
0.00477631969977694 0.00461302896395181 1 1
0.0903681618551201 0.0905289501797028 1 1
0.203356909653564 0.202243872108787 1 1
0.0475045639898909 0.0475606001154925 1 1
0.412187002244843 0.411139431698418 1 1
0.190966267915318 0.190616499168534 1 1
0.0869237085093777 0.0863454677157468 1 1
0.311142286211397 0.31009358426773 1 1
0.259758944753154 0.259220035641261 1 1
0.376517472181333 0.375404674592666 1 1
0.221014059888735 0.22031566933161 1 1
0.281102510967213 0.280076974122614 1 1
0.265388170966995 0.264450514741659 1 1
-0.0988019429083712 -0.0985510619738605 0 0
0.0850420768326483 0.0850630913514404 1 1
0.0175605707576753 0.0176160019150907 1 1
0.0978078737122432 0.0971589211961685 1 1
0.111094112440833 0.110357727123164 1 1
0.459381159401757 0.458152097018097 0 0
0.203316140362938 0.202622883511627 1 1
0.40716498454724 0.406094357337208 1 1
0.464028770455325 0.462673204818542 0 0
0.283203706008006 0.282804128484884 1 1
0.323788178412088 0.32273276997305 1 1
0.224251809025085 0.223241126397354 1 1
0.0984952790339181 0.0983178386534549 1 1
0.403922962646886 0.402781233927267 1 1
0.451387508891943 0.449734037325285 1 1
0.158093271032638 0.157656826403404 1 1
0.132089906867112 0.13181818927703 1 1
0.0773238081100672 0.0772174237161063 1 1
0.152462831838605 0.151713922434621 1 1
0.249315219086813 0.248378347874041 1 1
0.0857061767974427 0.0852169732587532 1 1
0.187314610714713 0.186803099062794 1 1
0.0821881679816428 0.081427264059788 1 1
0.21140989020045 0.211361086452724 1 1
0.0106282230078351 0.0109445528313854 1 1
0.248881439135121 0.248112013823603 1 1
0.173351355000108 0.172975060024344 1 1
0.128781558075966 0.12825247813998 1 1
0.146032423630033 0.145285211166575 1 1
0.446721537595125 0.445647233740989 1 1
0.152182386484878 0.151578258096337 1 1
0.0549647100854176 0.0548712719619976 1 1
0.263229563776647 0.262382824999314 1 1
0.055659697273278 0.0552588418367953 1 1
0.473028046297419 0.47181430668091 1 1
0.111132763278502 0.111337161377424 1 1
0.168764037258919 0.16815812843805 1 1
0.0632339079808391 0.06298953767133 1 1
0.174372521398294 0.173863660424962 1 1
0.464858197699553 0.463695220648808 0 0
0.286807777471371 0.286317751132822 1 1
0.395215669695085 0.393337599278401 1 1
0.00833213417307199 0.00842343152667963 1 1
-0.0344868876962552 -0.0343704019312989 1 1
0.20978656922038 0.208954891541923 1 1
0.0353013451968643 0.0354018493035676 1 1
0.336606475327665 0.3351111207747 1 1
0.653844815851951 0.65214184893334 0 0
0.317269284586536 0.316612857482236 1 1
0.44308365547077 0.44173241881928 1 1
0.174122522953898 0.173366844393299 1 1
0.231316224500763 0.230359371254856 1 1
0.418267511691314 0.417340978936996 1 1
0.267150401487241 0.266488599584757 1 1
0.36691280369458 0.366443602269973 1 1
0.380463353483886 0.379088934518538 1 1
0.460125852611338 0.458713002494191 1 1
0.435049321441321 0.433972255989329 1 1
0.427077428973689 0.42556089774444 1 1
0.0430713998936341 0.0428860144228539 1 1
0.0830094364818021 0.0822593603237049 1 1
0.284568762183682 0.283175456862222 1 1
0.215714856543132 0.215309384250101 1 1
0.306032608378719 0.305271728482113 1 1
0.201361954485833 0.200612195724697 1 1
-0.0344313657939029 -0.0340132387608611 1 1
0.189993673083262 0.189640651073637 1 1
0.155101377414769 0.154662541190897 1 1
0.165044854706975 0.164530858834213 1 1
0.463110250038627 0.46216905775504 1 1
0.274294106583416 0.273765274011318 1 1
0.071638825070074 0.0713709336004787 1 1
0.000484038601160041 0.000708160056862535 1 1
0.359758125008627 0.358196680024348 1 1
0.510455312878954 0.508841342690983 1 1
0.304522476019266 0.303737183172797 1 1
0.355796301727411 0.354819930046516 1 1
0.282480039991743 0.281537414572961 1 1
0.190447682972428 0.190022488782641 1 1
0.214402997918812 0.213975648004129 1 1
-0.214966360676682 -0.214439836031524 0 0
0.221027459486171 0.220143198588965 1 1
0.0146925320083099 0.0151842043797955 1 1
0.0271588536933672 0.0269798567360677 1 1
0.561895017238929 0.560519286340635 0 0
0.338744712600528 0.338093569255534 1 1
0.189976514714071 0.189294240215454 1 1
0.150629081066109 0.149934362995925 1 1
0.43343213853891 0.431554028978663 1 1
0.275318396661283 0.274166632102074 1 1
0.48146155010247 0.480371232275268 0 0
0.29144264090306 0.290521517970773 1 1
0.278111025101743 0.277349251135137 1 1
0.203994303519974 0.203489336915821 1 1
-0.0566221034773736 -0.0565207119230359 0 0
0.0827253636958361 0.0826302672231492 1 1
0.350095823639672 0.349242217837704 1 1
0.305169408753254 0.304218214190578 1 1
-0.170519087746911 -0.169635930440167 0 0
0.431740257715891 0.429978569418456 1 1
0.240752311260936 0.239739078274387 1 1
0.172248183947497 0.17157292468142 1 1
0.167721029673634 0.167109586457556 1 1
0.0203289215918497 0.0206454893584515 1 1
-0.0405541792190185 -0.0398109376720641 0 0
0.536958008318803 0.535093592994208 0 0
0.155137252894041 0.154862693412641 1 1
0.412223800742482 0.410993895791377 0 0
0.219749399505636 0.218760513022613 1 1
0.241005344594661 0.240279291327821 1 1
0.34140368562161 0.340326018041486 1 1
0.404225268640869 0.4033395258164 1 1
0.0682544270027774 0.0679856228837095 1 1
0.0112297591970217 0.0111910032946328 1 1
0.256755604087678 0.256201916003926 1 1
0.347982794798396 0.347439104303405 1 1
0.0901602350800471 0.0898708744928796 1 1
0.00600726112356618 0.00612819207019324 1 1
0.258318605657854 0.257938116035909 1 1
0.350781034928135 0.350502773323409 1 1
0.18905159116325 0.188651847035846 1 1
0.164932368377273 0.163871704211326 1 1
0.273818314047131 0.273343412058495 1 1
0.077507145134169 0.0772934037909761 1 1
0.0783213043495203 0.078314913799433 1 1
0.168037134665784 0.167581977077368 1 1
-0.0363719952619241 -0.0361324643276902 1 1
0.272544623355444 0.271700745388776 1 1
0.414375907542335 0.412703438391768 1 1
0.238934827234721 0.238464497629881 1 1
0.20082997395742 0.200239879495427 1 1
0.182112724301153 0.181386477949737 1 1
0.0288522853369927 0.028565154578265 1 1
0.311372184139797 0.310653609821142 1 1
0.0279408360837202 0.0282811427782121 1 1
0.441315201830245 0.440183831865999 1 1
0.172354154879336 0.171367457031308 1 1
0.193682179798698 0.193202989910109 1 1
0.162106479492528 0.161565911789286 1 1
0.28411273014822 0.283715862238764 1 1
0.207723319291073 0.206703730838943 1 1
0.0421747454897241 0.0422056826619993 1 1
0.0561887619892578 0.05609636026038 1 1
0.451469602672307 0.449686731530517 1 1
0.290455486180043 0.290109552073823 1 1
0.102101585296294 0.102135552950676 1 1
0.410310777452414 0.409083501722436 1 1
0.179509599816386 0.178911281592646 1 1
0.154571041124369 0.154376148596042 1 1
0.184813652754826 0.183783382982102 1 1
0.429734719601459 0.428748193079529 1 1
-0.0466313989208328 -0.0468440975380295 1 1
0.154352028644885 0.153768334224134 1 1
0.254560117957774 0.253611805138965 1 1
0.182832120426639 0.182697729351655 1 1
0.458424266783986 0.457233967368184 0 0
0.0835415129094925 0.0831096845519495 1 1
-0.113891154767245 -0.113031977980465 0 0
0.0712295638400294 0.0705297351277086 1 1
0.486835854748288 0.485283143333389 1 1
-0.241883091464281 -0.241566491052991 0 0
0.0273272570339071 0.0268465644550597 1 1
-0.0691918713074447 -0.0692434404564551 1 1
0.273232235768662 0.272486490941543 1 1
0.329745055648031 0.329236212053978 1 1
0.143317214470383 0.14317868860684 1 1
0.199301060250211 0.198582079504759 1 1
0.290513750212091 0.289235212253794 1 1
0.276624437519497 0.276049816978403 1 1
0.0335130320308369 0.0332667380519721 1 1
-0.0395028521665615 -0.0388943148408496 1 1
0.105654324211905 0.104813526072552 1 1
0.195806349484117 0.195487293129149 1 1
0.188306263129062 0.187746893066978 1 1
0.147637250081829 0.147521508911072 1 1
0.105559730871348 0.10522219647818 1 1
0.034138414420072 0.0333013986083111 1 1
0.273406911381164 0.272861124125468 1 1
0.253518649336468 0.252572098316058 1 1
0.34463023380763 0.343043575919855 1 1
0.08988031690913 0.0894867960185557 1 1
0.0838783027981734 0.0836514087610598 1 1
0.222903565949079 0.22228494129871 1 1
0.245992038268285 0.245344218897028 1 1
0.176014103681354 0.175490683782572 1 1
0.0533153874948919 0.0531830202194141 1 1
0.314661613250571 0.313657788416619 1 1
0.591144595711804 0.589890750344584 0 0
0.450224455981512 0.448719075893043 1 1
0.0680315631987645 0.067789243884379 1 1
0.239199842291432 0.238804855095536 1 1
0.245429297100001 0.244862756584519 1 1
0.184401605405166 0.183822545199557 1 1
0.162519032281666 0.161869534118116 1 1
0.0833133374054658 0.0828379330964871 1 1
0.115994140143078 0.115728333712805 1 1
0.0670709652527865 0.0670468413541536 1 1
0.152728997641502 0.152227082167257 1 1
0.183119496719426 0.182813098619836 1 1
0.421540607341906 0.419879039883971 0 0
0.264522192174754 0.264045032132184 1 1
0.336452709756709 0.335771943637989 1 1
0.270090943020307 0.269129772877798 1 1
0.268598677768232 0.267989119669996 1 1
-0.270388840731522 -0.269578230011636 0 0
0.147062510093254 0.146483998532006 1 1
0.214409329725236 0.214149719328673 1 1
0.00380379214486772 0.003631962631067 1 1
0.296448894545045 0.295641819724951 1 1
0.288233282483844 0.287165438665311 1 1
0.424901980799977 0.423025847737606 1 1
0.101933929508918 0.101475114330208 1 1
0.393037039614825 0.391065892615325 1 1
0.10196874863684 0.101468368455332 1 1
0.360764053286306 0.36013547924122 1 1
0.351546851231112 0.350491809966692 1 1
0.0526469571175204 0.0523152003528704 1 1
0.312081762116002 0.311072288323985 1 1
0.0622510159713025 0.0618928147109693 1 1
0.267817393211995 0.266818057230792 1 1
0.0508582418835364 0.0504105694895331 1 1
-0.0840751914612275 -0.0837209223982397 0 0
0.175337042873581 0.175035755596312 1 1
0.0761566018563392 0.0759939632498222 1 1
0.203703803847436 0.202605706774843 1 1
-0.152774468558079 -0.152314635381202 0 0
0.207320075025115 0.206545482540527 1 1
0.28975681954523 0.289187857017325 1 1
0.364676232457694 0.364052397325025 1 1
0.12966495895759 0.129049600869579 1 1
0.272404063410257 0.272018656339486 1 1
0.0120007312710601 0.0117322864496324 1 1
0.184979520362966 0.184029954162767 1 1
0.234092631529471 0.233425101197709 1 1
0.244971586164813 0.244186867769796 1 1
-0.049942006094036 -0.0503629511561463 1 1
0.338102565121241 0.337274250723234 1 1
-0.00886875922545499 -0.00894639418638742 1 1
0.421995054313169 0.420898924620907 1 1
0.153045964837742 0.152620942521994 1 1
0.232966286376583 0.232490948835472 1 1
0.470565889377732 0.469353907826864 1 1
0.121260081927619 0.121173314004118 1 1
-0.0787355428452645 -0.078028281071014 1 1
0.242470434703857 0.241664093608833 1 1
0.303411510490202 0.302485707670729 1 1
0.215099731820656 0.214386334288157 1 1
0.0797276701346073 0.0792453744146509 1 1
0.366271826240326 0.365077637095256 1 1
0.277172205141149 0.276028551826999 1 1
0.151827231650179 0.151247385270373 1 1
-0.00117384270299649 -0.00118821009793875 1 1
0.120520472232716 0.119958412589066 1 1
0.031671614821103 0.0315712418513684 1 1
0.203978378310424 0.203542032597851 1 1
0.176468404764979 0.175821092009145 1 1
0.418882882284608 0.417756640454312 0 0
-0.0206017766881009 -0.0204918885132191 1 1
0.0473279599112754 0.0473595700653724 1 1
0.213736370355023 0.213287523233481 1 1
-0.022811851611553 -0.0230379687515321 1 1
0.410560120183883 0.409498250284646 1 1
-0.00172574322353044 -0.00164116812384707 1 1
0.0873634860001441 0.087360539829095 1 1
0.34679892719819 0.345682696550489 1 1
0.307938680380049 0.307364613941624 1 1
0.299428022832764 0.298918068482345 1 1
0.311876610157854 0.310885543147835 1 1
0.44619188400934 0.44348265295153 1 1
-0.161054485589664 -0.160610137880896 0 0
0.235918548576653 0.235051256930747 1 1
0.0770926173686628 0.07696615625713 1 1
0.401161357748572 0.400011673289805 1 1
0.392361647493536 0.390989028161385 1 1
0.287106836676886 0.286519869005156 1 1
0.270666831860691 0.269996650697083 1 1
0.123051909233478 0.12272784927333 1 1
0.141277309636635 0.140700576467652 1 1
0.108848269562189 0.108434268154503 1 1
0.275257154432741 0.274311362143658 1 1
0.287105546709268 0.286074629406923 1 1
0.52797994034772 0.526018476671634 1 1
0.385416557561101 0.384046560782849 1 1
0.143690142474098 0.143421391352776 1 1
0.446231701509848 0.444275049203168 1 1
0.343825675340302 0.34298228822613 1 1
0.284430117692714 0.283443984169699 1 1
0.208505567606854 0.207750103015276 1 1
0.254433791832488 0.253567580090746 1 1
0.243457038469975 0.243087632234113 1 1
0.397155032330616 0.395594443144162 1 1
0.328223248403396 0.32739932825912 1 1
0.0464499852989599 0.0464306591652301 1 1
0.292087446631374 0.291102633879142 1 1
0.207456985055632 0.206248244783452 1 1
-0.0865422402511169 -0.0863571736101783 0 0
0.45739311665328 0.455770540972227 1 1
0.441996089877886 0.440653804204654 1 1
0.357329401191037 0.356037735881543 1 1
-0.112279215455087 -0.111755017007302 0 0
0.00721204414606924 0.00739918005368682 1 1
0.113913053744553 0.113983429198602 1 1
0.442103549720236 0.440799159436628 1 1
-0.0411922231588024 -0.0412101609395681 1 1
0.48087066849927 0.479665856285424 1 1
-0.0113011065013551 -0.0111715096838766 0 0
0.0533338961416246 0.053017782026306 1 1
-0.0702888788490807 -0.0698193436988886 1 1
0.0894933787539709 0.0892241446475748 1 1
0.183224899046765 0.182728156390333 1 1
0.499681908927694 0.497719639955451 1 1
-0.0276960837542785 -0.0281635828093045 1 1
0.168003020484289 0.167642712098931 1 1
0.342219554451807 0.340962518299709 1 1
-0.0844936318357513 -0.0838590074240472 0 0
0.226112319677304 0.225984998833646 1 1
0.114373123829549 0.114083354180668 1 1
0.160643496937817 0.160498902374966 1 1
0.0689063100449551 0.0689659435672478 1 1
-0.014319951529312 -0.0144508683302328 0 0
0.20412104530598 0.203994452161466 1 1
0.549420966471238 0.54810533867803 0 0
0.235180119235902 0.234591478251839 1 1
0.226187583110894 0.225705270256171 1 1
0.106403126312726 0.105868006426528 1 1
0.296183844711835 0.295485146882979 1 1
0.40624439929257 0.40499833466906 1 1
0.0533487669062692 0.0530290924572663 1 1
0.168512512250092 0.167903094820913 1 1
-0.00205472489374263 -0.00162621867297496 1 1
0.046414390312217 0.0464494414003195 1 1
-0.00728947940177033 -0.00761193930800563 0 0
0.498037583542241 0.496803445467856 0 0
0.227778920714913 0.227035162074189 1 1
0.297105543229379 0.296430667107705 1 1
0.0455344476564866 0.0452737864618248 1 1
0.129605500628458 0.129249455921357 1 1
0.235035637609619 0.234176573536964 1 1
0.667853094709926 0.666129685789018 0 0
0.421821578443838 0.421080059208977 1 1
0.360217312250714 0.358928442875455 1 1
0.0997252778811262 0.0996566531968608 1 1
0.216642420083013 0.21622774893242 1 1
0.379354612958161 0.37854878259547 1 1
0.144514476924892 0.143970188987133 1 1
0.23388670772873 0.233573359958725 1 1
0.162899917091665 0.161880614793069 1 1
-0.0648968200866918 -0.0647920024098326 1 1
0.0684442898460344 0.0684230970929359 1 1
0.223575482725927 0.223353236381854 1 1
0.136715086626268 0.135854542498058 1 1
-0.162025944346148 -0.161695044905242 1 1
0.242783102778821 0.242308944213413 1 1
0.436147395332376 0.435101469344644 1 1
-0.0230788673906512 -0.022925265005931 1 1
0.565363286671664 0.563646586603831 0 0
0.0587647274967672 0.0587736086949699 1 1
0.18420182160009 0.183740077702695 1 1
0.273713451662594 0.272543741117014 1 1
0.282588609777016 0.281437965992493 1 1
0.152993888160719 0.152583885934334 1 1
0.0448455701808373 0.0446084128442811 1 1
0.506837759142456 0.504821433132228 0 0
0.681158984903875 0.67867577575231 0 0
0.241049574940034 0.240487795184919 1 1
0.294506721047855 0.293751570864796 1 1
-0.0735468507933285 -0.0735298034483531 1 1
0.2954797571092 0.294737714881817 1 1
0.279384186242145 0.278629284770475 1 1
0.185931995322782 0.185388715491348 1 1
0.128069751669492 0.12787722976131 1 1
0.395167352539933 0.39388422513619 1 1
0.317568055701993 0.316793583257583 1 1
0.104784489734547 0.103877641155707 1 1
0.0861605026949324 0.0860430802938589 1 1
0.101185503010081 0.100852078379606 1 1
-0.0222982534994378 -0.0223508096392362 1 1
0.247021912666666 0.246368662864804 1 1
0.52773315238913 0.526258662883308 0 0
0.026534160993621 0.0269830937687319 1 1
0.068769796740908 0.0684859896623917 1 1
0.071789551536706 0.0716254768617152 1 1
0.0572757594630932 0.0574895744705038 1 1
0.243951306590066 0.243398055828861 1 1
0.281274706301821 0.280445410747742 1 1
0.00121812648392899 0.00105797153309044 1 1
0.0995765885498591 0.099554173705107 1 1
0.394097292410109 0.393243283753643 0 0
0.288112574466567 0.287344698316567 1 1
-0.108122372766858 -0.107723001768951 1 1
0.110350977351876 0.1100583459453 1 1
0.399488554855511 0.398140821204621 1 1
0.31900151088007 0.318260035999362 1 1
0.262069578939582 0.261318483263988 1 1
0.479411011634884 0.477884302572595 1 1
0.279571469278528 0.278940401572373 1 1
0.0399441756021979 0.0393490850208439 1 1
0.0896834569914659 0.0898644772923122 1 1
0.0662851030661944 0.0666224239174165 1 1
0.266999883201756 0.265947215301703 1 1
0.396369425364066 0.394870007516759 1 1
0.078546110973466 0.0781219346527655 1 1
0.150071251458984 0.14953879466147 1 1
0.0561776253149918 0.0564785636815459 1 1
-0.157045082300068 -0.156631924080582 0 0
0.109839550099696 0.109634880869473 1 1
0.358812466956613 0.358269276719968 1 1
0.408369421033542 0.406616366739607 1 1
0.0579872635511755 0.0574181063415725 1 1
0.310510419416479 0.309492030382267 1 1
0.176193363591706 0.175533815721794 1 1
-0.152291980424824 -0.152142455066313 0 0
0.12318357997513 0.122851535421663 1 1
0.208824644691062 0.208023945735919 1 1
0.171734118051816 0.171166126101606 1 1
0.0814656248613484 0.0812927946681154 1 1
-0.0933417573321358 -0.0934590132765589 0 0
0.142612442347943 0.142405039346045 1 1
0.210023005796849 0.209810551818188 1 1
0.150494088682698 0.150048695560593 1 1
0.453519120353683 0.45215384309719 0 0
-0.136625988671646 -0.136688678214736 1 1
0.499850812652074 0.49827630151406 0 0
0.118988459613058 0.118880155223697 1 1
0.359598858318796 0.358197289775398 1 1
0.145839444869532 0.145220803447149 1 1
0.188692562438244 0.187864849118901 1 1
0.665745771715085 0.66383184901409 0 0
-0.00721102785453578 -0.00735749699668148 1 1
-0.0877101568252244 -0.0871511194371484 1 1
0.328707398273582 0.327596198846489 1 1
0.450315975705228 0.449240090236868 0 0
0.00693832742387524 0.00636897974953339 1 1
0.319362823190599 0.318213675031614 1 1
0.284843521878581 0.284203799797629 1 1
-0.0514377144144539 -0.0511497265400358 1 1
-0.0378217525555357 -0.0374809889330562 1 1
0.192054668088208 0.191469781432569 1 1
0.194878475760117 0.194360374451792 1 1
0.244926854032769 0.244832819602788 1 1
0.126418775891584 0.12582605019064 1 1
0.234766142867324 0.23422716581211 1 1
0.104118480605601 0.103412441346299 1 1
0.254469027905777 0.253780573193162 1 1
0.263317701396801 0.262312275334154 1 1
0.166922933214856 0.1664775540192 1 1
0.42105304093825 0.420204454524272 1 1
0.0907457356421258 0.0905271564835463 1 1
0.276869653251034 0.276201002544571 1 1
0.242566060442777 0.241844463475923 1 1
0.251574984244634 0.250660029568603 1 1
0.157203698673155 0.156726681245922 1 1
0.202324880548997 0.201993640702003 1 1
0.270645320868532 0.270297942115722 1 1
0.213913393330652 0.213049557453145 1 1
0.48812871949124 0.486881360851662 0 0
0.2070742483943 0.206885913460077 1 1
0.110265142478081 0.109712464085134 1 1
0.0543032076759494 0.0542356487734388 1 1
0.424861631393432 0.423533368437576 1 1
0.212080650751547 0.212065767598877 1 1
0.0838136780844029 0.0832902525023682 1 1
0.206661985284407 0.205669241583087 1 1
0.319630548562187 0.318351050037354 1 1
0.262756708966532 0.261511218109161 1 1
0.344415689161116 0.342972423057646 1 1
0.167184381599126 0.166336774020311 1 1
0.214339000374778 0.213372527731296 1 1
0.428452609209448 0.426856074040697 1 1
0.209260281815467 0.208554048627884 1 1
0.229862290719946 0.229562203288919 1 1
0.158207202583959 0.157803595939224 1 1
0.40424354885492 0.403221275369513 0 0
0.181078621337278 0.180556393360628 1 1
0.105921773192102 0.10561359523053 1 1
0.247622153623135 0.246628681705252 1 1
0.444353003229351 0.443192789502656 1 1
0.0935772429721398 0.0937969880893095 1 1
0.0942821121282179 0.0941408264743285 1 1
0.0734269918617607 0.0732394444649145 1 1
0.407264879283747 0.405921744924798 1 1
0.265193488963241 0.26399108669496 1 1
0.0483816473191671 0.0481665436849237 1 1
0.100456730643028 0.100303744100611 1 1
0.309383409489254 0.30819260263526 1 1
0.143296730156604 0.143096548092753 1 1
0.28710585307297 0.286694046677392 1 1
0.201739080144449 0.200713389902554 1 1
0.352182936856679 0.350991822862874 1 1
0.282553181592541 0.282080493234338 1 1
0.294485039016929 0.293930680718921 1 1
0.312024405798753 0.311132777495361 1 1
0.0392861918594812 0.0389783063189933 1 1
0.315466555091688 0.314737558472806 1 1
0.205864177900378 0.205465215372439 1 1
0.299808538668689 0.298861758280478 1 1
-0.189307677504253 -0.188115617507165 0 0
0.409020674237087 0.407634813848277 1 1
-0.0127338864435142 -0.0129246753493692 1 1
0.0729044809733928 0.0727113273197786 1 1
0.0561164052376236 0.0559591791161009 1 1
0.208889644348792 0.207888732721235 1 1
0.202753138972908 0.2022467239363 1 1
0.257309445292691 0.256829011640491 1 1
0.372732228121606 0.371310381002454 1 1
0.165244011731497 0.16426735353886 1 1
0.285612234628596 0.285206048636013 1 1
0.156652830879813 0.15642114050939 1 1
-0.168764721875009 -0.168717895535554 0 0
-0.134265870576717 -0.133771480466517 0 0
0.0518628296880201 0.0517380813973217 1 1
0.15714333423305 0.157062215945026 1 1
0.635934178474329 0.634469490667018 1 1
0.178417166227313 0.178125236505764 1 1
0.221843440156724 0.220787198427975 1 1
0.0766447517306635 0.076988126882046 1 1
0.246088124500885 0.245391223162082 1 1
0.202600960885958 0.202176454968323 1 1
-0.0929869436021618 -0.0928266352993213 1 1
0.0504887827569649 0.050373644102081 1 1
0.134513032372413 0.133909670867093 1 1
-0.0492929704566225 -0.0498117552684058 1 1
0.246593872501492 0.245896577718203 1 1
0.208387729790228 0.207951167342291 1 1
0.151691300718545 0.150673852893158 1 1
0.402700405725262 0.401576483011153 1 1
0.338476722237852 0.33710274105409 1 1
0.255142282046357 0.254215100836611 1 1
0.360105511393505 0.358951714952932 1 1
0.0103268633653239 0.00982162785554869 1 1
-0.0343225629742429 -0.0342304231909622 1 1
0.351603354923359 0.350741758405834 1 1
0.15488787495836 0.154136094017315 1 1
0.221039890821115 0.22055295370574 1 1
0.0969406674110746 0.0963103621347689 1 1
0.0606336462934058 0.0605457719965346 1 1
0.179968930206814 0.178951395606203 1 1
0.569082785532331 0.567606475731004 0 0
-0.0297052872750491 -0.0295391864664137 1 1
0.213529925523891 0.213183972360275 1 1
0.145109375803359 0.144749140337652 1 1
0.078944053877337 0.0788500784999785 1 1
-0.00624288298260336 -0.00593348857767839 1 1
0.130030965252924 0.129449346720081 1 1
0.249189848716975 0.248587534801109 1 1
0.336055020198562 0.335218856290293 1 1
0.014816203396325 0.0147745997025165 1 1
-0.0251120265610636 -0.0246162312839028 1 1
0.341558171714608 0.340541727789733 1 1
0.398390793797179 0.396330362024172 1 1
0.162273588549722 0.161441213489729 1 1
0.0864058358963997 0.0862053752420653 1 1
0.352449484111352 0.351423706589347 1 1
0.221575438513967 0.220214691504391 1 1
0.384577043715802 0.383453716655286 1 1
0.2022642486924 0.201138882657685 1 1
0.446609583967426 0.445334760523114 0 0
0.504172030935954 0.502792422547972 1 1
0.284000079820768 0.283491857571691 1 1
0.181370815887825 0.181119872368422 1 1
0.224334496382494 0.223929374683253 1 1
0.24327472474958 0.242558397697194 1 1
0.229546117896641 0.22899407646677 1 1
0.410028068408351 0.409384399717307 1 1
0.4149308864212 0.413580916714092 1 1
0.125920077418389 0.125513800352954 1 1
0.254432053631078 0.254075397459644 1 1
0.122685308309637 0.122195217189186 1 1
0.441588053731987 0.440204264802542 0 0
0.0765287650242511 0.076522150225354 1 1
0.217648161669432 0.216916444305752 1 1
0.113415839242567 0.113209535389286 1 1
0.313578076038327 0.312136795787084 1 1
0.14389631926074 0.143641205237898 1 1
-0.0166530284405517 -0.0167875854008324 1 1
0.325843034947082 0.324996625768742 1 1
0.223019465314883 0.222747841180835 1 1
0.393683254254569 0.392422816301421 1 1
0.307983244943448 0.306821491866532 1 1
0.119948172890758 0.119824215599042 1 1
0.336635823304419 0.335911043280732 1 1
0.310550806745554 0.309407344152113 1 1
0.330217599416377 0.32924956799227 1 1
0.191159018528882 0.190447232545363 1 1
0.316965886453276 0.315539868156134 1 1
0.186067759988143 0.186106728919935 1 1
0.426152909509719 0.42539179189411 1 1
0.0638374316373609 0.0636975169947289 1 1
0.723653279476915 0.720356595735039 0 0
0.360933684742738 0.359982132636762 1 1
0.456671121018406 0.455411569225153 1 1
-0.0239778829934631 -0.0244978576446243 1 1
0.384158784003713 0.382741895352878 1 1
0.0458104956429327 0.0454701112927608 1 1
0.0493964066913996 0.0494137735702918 1 1
0.131434271116781 0.130995927157786 1 1
-0.00452047184852057 -0.00446496665739007 1 1
-0.0530835647811244 -0.0533187370183369 0 0
0.216300152246762 0.216114360568112 1 1
0.0751389450805774 0.0749038912864352 1 1
0.220680783390774 0.220260613398536 1 1
0.379706302919334 0.378293472143651 1 1
0.222957782882022 0.221747982349663 1 1
0.246901525881587 0.246392734097844 1 1
0.0725850458972933 0.0722107584389036 1 1
0.435968243359706 0.434509458353356 1 1
0.442809530356949 0.441399103495149 0 0
-0.0314547320503032 -0.0313469386392342 1 1
0.0310683163337487 0.0311750173803002 1 1
0.0898216562259334 0.0898899710462372 1 1
0.32123245437297 0.319908016286781 1 1
0.106370862447451 0.106037240429795 1 1
0.226474999963433 0.225648256766196 1 1
0.169159806309011 0.16828613347388 1 1
0.311628958011965 0.310785184543161 1 1
-0.37986475176414 -0.37882627062623 0 0
0.0978935338878121 0.0978209713205701 1 1
0.499318261478787 0.497295313019261 1 1
0.37088627664548 0.369730332008228 1 1
0.239283077101344 0.238662618515576 1 1
0.174997961741 0.174874035805572 1 1
0.257995873554732 0.257153235459853 1 1
-0.0262330122583457 -0.0261242661371426 1 1
0.0734874599208109 0.0730630571022605 1 1
0.411143036285371 0.409912909592194 1 1
0.188069965755309 0.187592417150704 1 1
0.308220185522543 0.307160714244714 1 1
0.579503602004286 0.577717248740151 0 0
0.26430936791838 0.264126481899139 1 1
0.386256637155858 0.385191730875985 1 1
0.146022680654019 0.1457523539843 1 1
0.316217359961528 0.315063362309428 1 1
0.523213343559232 0.521774455366495 1 1
0.263881213337461 0.26319300753438 1 1
0.581734009932912 0.580441497361647 0 0
0.343430052331778 0.342375731074897 1 1
0.154513251878676 0.154317513147466 1 1
-0.118176599731262 -0.118129176664122 0 0
0.206825829214038 0.206351971050413 1 1
0.0912157558758798 0.091360374576671 1 1
0.532554693797701 0.530868049536501 0 0
-0.194039020123931 -0.193807639529199 0 0
0.334145875619858 0.333047495809044 1 1
0.260469419234366 0.259856954774607 1 1
0.294554071552856 0.293734199671854 1 1
0.327124602594548 0.326221151667561 1 1
0.264999633412089 0.264266426553491 1 1
0.249729915700514 0.249018963064159 1 1
0.312478121922308 0.311461635248559 1 1
0.273011914138335 0.272065871068177 1 1
0.281593534564517 0.280660206873467 1 1
-0.0435541795797534 -0.0435301004930801 1 1
0.116865165624932 0.11655817451604 1 1
0.492828176771431 0.491337189174117 1 1
0.252910081424193 0.251710915945671 1 1
0.17319441327152 0.172518880490216 1 1
0.0170864059702334 0.0171550597885166 1 1
0.173420079918925 0.17290251621174 1 1
0.590286479266963 0.588427348516637 0 0
0.199036338876838 0.198612558365037 1 1
0.181320730679845 0.180248901852973 1 1
0.443921322192538 0.44223861045006 1 1
0.350734101389811 0.350037774929034 1 1
0.272872895363587 0.271718453515302 1 1
0.112376263253948 0.111426596891412 1 1
-0.00248999955420606 -0.00236016410834625 1 1
0.197896325646697 0.197392033793717 1 1
0.141621337500504 0.141412039218989 1 1
0.371052553499368 0.370045044165091 1 1
0.13773956265463 0.137549437898697 1 1
0.145609825872825 0.145369571544501 1 1
-0.050389764623164 -0.0502439851423429 1 1
0.29736830010951 0.296199792430545 1 1
0.160252894805153 0.159645716161696 1 1
0.226171019533778 0.22545223716534 1 1
0.123364417188717 0.123403767966947 1 1
0.0464863909222564 0.0463416807964584 1 1
0.366366243768653 0.365044978842312 1 1
0.422419270987423 0.42112701162228 1 1
-0.0543351973711791 -0.0538228978964547 1 1
0.357260503538211 0.355572159941016 1 1
0.452129978464912 0.450733254059309 1 1
0.20979635655753 0.209285640318954 1 1
-0.0240836530974749 -0.0238464983689572 1 1
0.133334942091836 0.132452228894339 1 1
0.144609046190255 0.144556458249519 1 1
0.0994419062051272 0.0993627475180183 1 1
0.129654394942626 0.129098816847808 1 1
0.12577806440891 0.12476937026959 1 1
0.478995544138428 0.47803623960627 1 1
0.386507101713168 0.385455001354175 1 1
0.245295627465363 0.244814030472203 1 1
0.14498759897896 0.144700152366871 1 1
0.254419178268056 0.253929239002751 1 1
0.336328335938245 0.335135353100301 1 1
-0.0628791174013626 -0.0626726926962877 1 1
0.40640218402719 0.405550395229705 1 1
0.542889349604882 0.541410544168959 0 0
0.27452487762002 0.273664402835825 1 1
0.21446709423616 0.214174203369878 1 1
0.497043095590964 0.495926147163619 1 1
0.230574929207343 0.229783993458705 1 1
0.409579764365673 0.408122651840703 1 1
0.199524978094151 0.198689470010185 1 1
0.26474297292259 0.264434871800137 1 1
0.0101713940540634 0.0098639305006058 1 1
0.0474988016041001 0.0477152156741882 1 1
0.0731696230077518 0.0729651691137265 1 1
0.100773061764372 0.10056759841731 1 1
0.473210764657248 0.471979351006105 0 0
0.307466373104258 0.30640541411387 1 1
0.328376278828426 0.326816369809354 1 1
0.0217493800854975 0.0216186860310533 1 1
0.244802881814511 0.243801757048109 1 1
0.257244482157738 0.256749699457222 1 1
0.235484170110927 0.234529633147697 1 1
0.168853001358773 0.167864959926481 1 1
-0.00228468587292663 -0.00256760246204017 1 1
0.135312282986076 0.135167823557596 1 1
0.185066202228557 0.184576404462493 1 1
0.158950772799922 0.158590582889472 1 1
0.10500147594698 0.104160859581329 1 1
0.329159046061502 0.327852691666736 1 1
0.138650217855005 0.13836648711881 1 1
-0.21494634298529 -0.213642211872573 0 0
0.427721854772616 0.426850974015524 1 1
0.451372617287515 0.450171043321791 1 1
0.229202304407647 0.228750954080379 1 1
0.313703310715431 0.312983951234953 1 1
0.361352966219397 0.360094926594503 1 1
0.0253997640423749 0.0254914844428142 1 1
0.34009254397253 0.338972422449083 1 1
0.384488641351312 0.383629965871182 1 1
0.302870519820897 0.302332789691904 1 1
0.292215448688461 0.291496345257862 1 1
0.20362746442431 0.202797812626107 1 1
0.38702107070056 0.385505166901778 1 1
0.299730537512797 0.298819383667618 1 1
0.311755749647842 0.310559766981451 1 1
0.0865927380176623 0.0866266716159209 1 1
0.244968081823622 0.244115967466858 1 1
0.335905165963321 0.33455900090589 1 1
0.256402498522413 0.255374443208006 1 1
0.145138161663131 0.144688600231694 1 1
0.303414428576586 0.302112541025039 1 1
0.0346303392327512 0.0350530781838179 1 1
0.101268057772609 0.100862869725213 1 1
-0.0134542030543575 -0.0133683132327362 1 1
0.116863188783459 0.116699446705085 1 1
0.155800971205167 0.155569124426087 1 1
0.290707238286928 0.290014520365445 1 1
0.422769990769551 0.42153428293569 0 0
0.271556562671669 0.270508286984486 1 1
0.407433552421344 0.405383505351456 1 1
0.420389838481452 0.418805691813632 0 0
0.0409221381978695 0.0405101714351063 1 1
0.045922130527435 0.04558019796583 1 1
0.248019619819755 0.247166048094417 1 1
0.300876899920495 0.300304012155891 1 1
0.0966728047453262 0.0962144548480592 1 1
0.244872199795482 0.243500596122376 1 1
0.316180510312164 0.315302366200941 1 1
0.0785221341875848 0.0783400299608805 1 1
0.15045396958438 0.150156476408905 1 1
0.263177977628853 0.262730676826757 1 1
0.151924951601808 0.151292483106146 1 1
-0.00570461167167782 -0.00594743717711805 1 1
-0.0275454929255 -0.0277598212841246 1 1
0.178188479337305 0.177759460827738 1 1
0.599036214022029 0.596840190376349 0 0
0.0777901301755063 0.0775625138720258 1 1
0.149859764882258 0.149124451606158 1 1
0.123961944193792 0.123950593139901 1 1
0.278922817051371 0.277780161632881 1 1
0.0159515899107896 0.0159255167453428 1 1
0.203811897982821 0.203399165142466 1 1
0.359222030708252 0.358128578028464 1 1
0.392653420201735 0.391880102776806 1 1
0.193336778705918 0.19295175677805 1 1
0.315888129732305 0.315202968365796 1 1
0.339581281231313 0.338812913857176 1 1
0.265106314029499 0.264729611234779 1 1
0.279605138824866 0.278245713670113 1 1
0.0803453076855516 0.0800680650778716 1 1
0.584094522217154 0.582854109338417 0 0
0.147738890446395 0.147215111584328 1 1
0.455286537389091 0.454182273248254 1 1
0.250664141925227 0.250221431475663 1 1
-0.0249544742627178 -0.0248996012806749 1 1
0.187682764891914 0.187006204353514 1 1
0.147649454047211 0.146540198436038 1 1
0.275615272767893 0.274743077832132 1 1
0.160591972918151 0.160372213152648 1 1
0.159169851478355 0.158751543541224 1 1
0.0488034592931638 0.0483359011399111 1 1
0.332721818238569 0.331837901504407 1 1
0.378273912707549 0.377470666276621 1 1
0.249405205773995 0.24845587865299 1 1
0.196981525175689 0.196184073638961 1 1
0.200820366423725 0.200406821290634 1 1
0.358293188465624 0.35773515712475 1 1
0.0136034346199225 0.0133063912031579 1 1
0.104166574936357 0.103480740560076 1 1
0.0617737218232471 0.0616251971686487 1 1
-0.115502599679495 -0.115270778758696 0 0
0.19699101292619 0.19640004016266 1 1
0.186890622201233 0.186337212041018 1 1
0.10225277744813 0.102025841915585 1 1
-0.118787820969495 -0.118224390258161 0 0
0.240965248615304 0.24078907972116 1 1
0.108672474256639 0.10850263651462 1 1
0.510523050262653 0.50872348018069 0 0
0.249125169995623 0.248296328671917 1 1
-0.0922706540811109 -0.0924264531422528 1 1
0.464173480970475 0.462739654915308 0 0
0.396317914463801 0.395356980546855 0 0
0.326823989929013 0.325166104130877 1 1
0.0302723484312214 0.0300450982509541 1 1
-0.205992159080756 -0.205292508327036 0 0
0.0932629276411361 0.0926178574014754 1 1
0.13017643117283 0.129134699392794 1 1
0.0635262493870715 0.0633302779558538 1 1
0.304831372103748 0.304329837992025 1 1
0.0974661699701044 0.0973330614008659 1 1
0.140216967201596 0.1394741651007 1 1
0.309805230796199 0.309169758931988 1 1
0.485580183769989 0.484181605682749 1 1
0.426392465718759 0.424981849475765 1 1
0.396701189985186 0.395524445169635 1 1
0.124238232801313 0.123656378023003 1 1
0.388718958385255 0.388084630335954 1 1
0.396606129873745 0.395489709896006 1 1
-0.151401253331848 -0.150904470243764 0 0
0.137644895039738 0.137255718733721 1 1
0.0684157800294846 0.067450187763704 1 1
0.126091349716049 0.126033798644986 1 1
-0.0096658896584227 -0.00948747013164693 1 1
0.0137120282724086 0.0135131141316451 1 1
-0.219759401751303 -0.218882907962036 0 0
0.27029111794939 0.269795025304581 1 1
0.197772965617091 0.19692721539919 1 1
0.307708762090295 0.306153379167085 1 1
0.0931681041450466 0.0924842252141373 1 1
0.244123066094927 0.243402617992984 1 1
0.0835003621960206 0.0829026976184142 1 1
0.504553623018248 0.50268933076273 1 1
0.16313807277771 0.16259013137472 1 1
0.225290767952563 0.225016411805233 1 1
0.275188687932681 0.274435450890082 1 1
0.0609976483757284 0.0608710398586812 1 1
0.299920188213511 0.298764168779002 1 1
0.0759760445950697 0.0760906440074326 1 1
0.0433057574286147 0.0431206175964272 1 1
0.662715617104938 0.660911639585084 0 0
0.190131606045377 0.189909141094142 1 1
0.244448844145842 0.243446605856854 1 1
0.433644148876181 0.431997838779039 1 1
0.0509118001011018 0.0509718939168603 1 1
0.277235623073937 0.276335154135473 1 1
0.222382660913105 0.221870235822706 1 1
0.351890098239433 0.35091947450015 1 1
0.324819190745004 0.323623181946098 1 1
0.744083824582365 0.742194912872917 0 0
0.379047833423062 0.378174541381325 1 1
0.151085685527179 0.150371093228497 1 1
0.284915571220294 0.283986476131169 1 1
0.0800268488588913 0.0799418079899014 1 1
0.22050258949814 0.219897294983643 1 1
0.347108816682971 0.345955392300384 1 1
0.294028198522002 0.293271642204834 1 1
0.127451183564308 0.127141762926577 1 1
-0.0171955855841581 -0.0171156331244835 1 1
0.110263904315422 0.109899684179302 1 1
0.34921289234349 0.348558941884073 1 1
-0.0539320219918479 -0.053882639469367 1 1
0.0693203107834567 0.0691012822281914 1 1
0.255985630244662 0.255788740429827 1 1
0.086938359360469 0.0866207090260147 1 1
0.151773345149565 0.150751531490462 1 1
0.225790063965574 0.225056548602742 1 1
-0.0397752521335112 -0.039321204779841 1 1
-0.243904246210531 -0.243148859315206 0 0
0.19761233470877 0.196786963757969 1 1
0.0673875220819913 0.0669787639820031 1 1
0.242258696472991 0.240861763276643 1 1
0.122880345782469 0.122037349933562 1 1
0.23302740343838 0.232454673861451 1 1
0.415015161870589 0.413975581958079 0 0
-0.00574037473821 -0.00565236102269016 1 1
0.166479132477926 0.165931213798749 1 1
0.121517627430659 0.121006930013775 1 1
0.116810945130283 0.116466713862928 1 1
0.134928531300933 0.134609976318406 1 1
0.314724688706491 0.313914921427465 1 1
0.137317049888911 0.136451079322938 1 1
0.307461651679926 0.306597449301576 1 1
0.404001728156148 0.402966562373259 1 1
0.168430757994676 0.168065110799246 1 1
0.0989525169955218 0.098987581705939 1 1
0.0868062869038134 0.0869298131600503 1 1
0.0151181424455824 0.0148419957350914 1 1
0.276129992382058 0.275185919589169 1 1
0.410499544712499 0.408752926527921 1 1
-0.165235197305285 -0.164790704655346 1 1
0.323411016660434 0.322304378616202 1 1
0.0249029571562742 0.0249719413119 1 1
0.390780144935893 0.389468997033025 1 1
0.266640275182832 0.266075285900559 1 1
0.173556211959778 0.173467787941881 1 1
0.371605306798621 0.370412901404936 1 1
0.4867033594655 0.485446764059844 0 0
0.275744210322255 0.275065938083731 1 1
0.19420519842328 0.193486768328162 1 1
-0.141658901766557 -0.141150178061642 0 0
0.416427484012509 0.415630475308206 1 1
-0.0128125176583112 -0.0125980600258102 1 1
-0.00708682874087559 -0.00698758255697612 0 0
0.256151788424571 0.25516502356792 1 1
-0.0655170195423458 -0.0654027365692602 1 1
0.33509557887225 0.334155160699178 1 1
0.292926608636052 0.292496602074625 1 1
0.42644304002249 0.425327182299364 1 1
0.0954662083584325 0.0951087574382843 1 1
-0.0253146602179615 -0.025485459470246 1 1
0.257287755870658 0.255764891645307 1 1
-0.0346190501286937 -0.0344642733024367 1 1
0.0900059354930529 0.0895575778270355 1 1
0.159956028372571 0.159692510157905 1 1
0.362121742452381 0.361173716230735 1 1
0.0970499976666357 0.0973332716606613 1 1
0.208537296098051 0.208018159707219 1 1
0.0788114218404534 0.0788728815414772 1 1
0.352016695521887 0.350721754874871 1 1
0.209445763997183 0.208397608947956 1 1
0.0401157110343022 0.0397546213956173 1 1
0.191294345230419 0.19067789940028 1 1
0.293430530092725 0.292671428134835 1 1
0.126672844669634 0.126366249117839 1 1
0.180462832110174 0.179965312610801 1 1
0.162152694957194 0.161983719816105 1 1
0.119076784614957 0.118383746120007 1 1
0.139588518140606 0.13923548594433 1 1
0.126658611900305 0.126345669110197 1 1
0.424976574838524 0.423226629558257 1 1
0.368752914587216 0.367523893176907 1 1
0.0844532372322879 0.0845752458969706 1 1
0.152774276190128 0.152183228470746 1 1
0.397312451711903 0.395937469191711 1 1
0.405866209963531 0.404387408999998 1 1
0.216414769652056 0.2156717430973 1 1
0.229037226215319 0.22875383095761 1 1
0.325475616024029 0.3247420710945 1 1
0.0499970840750787 0.0498710829483103 1 1
0.0656346367477527 0.0655810614073798 1 1
0.128398693142276 0.128082381751204 1 1
0.236243542440526 0.235405774902093 1 1
0.487639955410049 0.486505036313533 1 1
0.352117605758564 0.351201153457267 1 1
0.297006625503769 0.296222065881138 1 1
0.371216794063813 0.369981392806518 1 1
0.244314852791275 0.243892555586646 1 1
0.256631480304519 0.25600650401037 1 1
0.275565628671838 0.274899294519275 1 1
0.263734920205315 0.262823550764323 1 1
0.426297500685578 0.425263586608291 1 1
0.235969915006448 0.23508308072847 1 1
0.539833515003192 0.538241656958231 1 1
0.383372131574182 0.382548294211915 1 1
0.122491060134488 0.12257040175185 1 1
0.418342912904227 0.417299434212463 1 1
0.359409022304627 0.35880318216233 1 1
0.259440348816046 0.257959560328717 1 1
0.263517266778491 0.263206261328642 1 1
0.335374276856066 0.334896491089508 1 1
0.511150330131093 0.509449074823561 1 1
0.291420965056724 0.290826186223904 1 1
0.152605821190181 0.151794975149704 1 1
-0.317028598085671 -0.316029040441259 0 0
0.0511676329494827 0.0511874737735815 1 1
0.41331846886507 0.4121787608283 1 1
0.117523841149574 0.116802581394717 1 1
0.0655550750646813 0.0652117937711868 1 1
0.248609392154005 0.247896334445236 1 1
0.320680741690335 0.319504018690188 1 1
-0.0262448290131735 -0.0257500388534393 1 1
0.0240390187578354 0.0239995845553695 1 1
0.095645414765971 0.0956436034029237 1 1
0.300914011011468 0.30019854410741 1 1
0.288475897342416 0.287298665638234 1 1
0.13400530544911 0.133819060458234 1 1
0.309250194333442 0.308363989182324 1 1
-0.019445416267195 -0.0195509849830715 1 1
0.31389524812046 0.31304827589864 1 1
0.398162882829098 0.396886051092809 1 1
0.358397092262172 0.3575816769113 1 1
-0.233357452733022 -0.232723563984221 1 1
0.508859158412183 0.506258615828827 1 1
0.0728057738166775 0.0729076315693377 1 1
0.40510536363144 0.404474038151092 1 1
0.224634423124995 0.224226947239883 1 1
0.331004069555409 0.329931103640284 1 1
0.0280658831753412 0.0281593655845677 1 1
-0.00271779044366059 -0.00364819201557384 1 1
-0.00631999932231839 -0.00639607690567982 1 1
0.335178228121354 0.334146670967307 1 1
0.23211111186037 0.231656246652977 1 1
0.243341989999247 0.242626980409446 1 1
0.631659644136709 0.63003278036889 0 0
0.245367995400493 0.24485501651863 1 1
0.341129520179753 0.33997293940933 1 1
0.354387496863886 0.353545518428292 1 1
0.158280924432241 0.157932947947907 1 1
0.37500801159788 0.3735735872617 1 1
0.213839544552338 0.213463932546831 1 1
0.261218460426148 0.260372055192366 1 1
0.303412340243174 0.30243063438714 1 1
0.271677480803519 0.270616541376802 1 1
0.456413702998235 0.455028672789713 1 1
0.135351089207425 0.13472786606949 1 1
-0.235394002025283 -0.234791109857464 0 0
0.317300593967651 0.316335101994811 1 1
0.264228105342062 0.263201203603369 1 1
-0.0932926534131385 -0.0932134973722328 1 1
0.00415114781052452 0.00427605354935689 1 1
0.282598809472341 0.281680157673916 1 1
0.0357742090012959 0.0360326690520663 1 1
0.107181217643396 0.106572620335698 1 1
-0.0133342209581313 -0.0131597514559174 1 1
0.0318192131532545 0.0315595344906082 1 1
0.338413092869435 0.337353260047634 1 1
0.443455292409494 0.441951886862548 0 0
0.13518941794017 0.134677175055697 1 1
0.430506046143211 0.429330487039781 0 0
0.176170174885592 0.175770297869695 1 1
0.131968905427779 0.131744606550174 1 1
0.503715787928773 0.502678869873558 1 1
0.278905496912069 0.278023835921816 1 1
0.221920173632515 0.221390352881676 1 1
0.277790157142777 0.27695860172927 1 1
-0.0827597484906539 -0.08258447368285 0 0
0.0966502882722425 0.0963557648112562 1 1
0.249949227583665 0.249303027691845 1 1
0.133683036147432 0.133347398809166 1 1
0.43992588467152 0.4388110279984 0 0
0.349974607945719 0.348864126618046 1 1
0.338673242669994 0.337914350244227 1 1
0.266027920738891 0.265471596250657 1 1
0.105968383860119 0.105638323191694 1 1
0.302551832085133 0.301557276222363 1 1
0.148591374889267 0.148227272898433 1 1
0.13365948989826 0.133396590306104 1 1
0.287533193354792 0.286551174139275 1 1
0.000284407892658801 8.28836653992034e-05 1 1
-0.151375268752203 -0.150854418645201 0 0
0.109803417730202 0.109283536417455 1 1
0.0435167354323517 0.0432424310941757 1 1
-0.112688337933071 -0.112178709710616 1 1
0.0519983969073067 0.0522186810389231 1 1
0.109959153919485 0.109129949802422 1 1
0.148313032969293 0.147917250750619 1 1
0.0540010963734526 0.053993874880242 1 1
-0.0593981864905173 -0.058802266205697 1 1
0.185033873581329 0.184657142560168 1 1
0.410794135530046 0.409044794530223 1 1
0.130494933578339 0.129973625911157 1 1
-0.0252664857157838 -0.0250879023601685 1 1
0.279385795722288 0.278818518605782 1 1
0.335234305294833 0.334545650750857 1 1
0.468210854300218 0.466943304037391 1 1
0.00112774127701141 0.00121523404563266 1 1
0.269319940975361 0.268426823108079 1 1
0.311444337325189 0.310713494982207 1 1
0.202779731761559 0.202061455103214 1 1
-0.179349430031194 -0.178789272599123 0 0
0.0549487384826549 0.0545704388075278 1 1
0.0682832705829048 0.0680183121149639 1 1
0.238211307251882 0.237560305771191 1 1
0.169829980052853 0.16916950190204 1 1
0.217268417792699 0.216827043008818 1 1
0.453984206201106 0.45290731280201 1 1
0.260001952908621 0.259611983153336 1 1
0.199792205445201 0.198889010135899 1 1
0.140006449578891 0.139669192376934 1 1
0.0805587812858794 0.0800532488962798 1 1
-0.126793522930555 -0.126922300152947 1 1
-0.010034400220605 -0.00977019209728865 1 1
0.0985782684282836 0.0982893609778159 1 1
0.0527102632525878 0.0524507326134537 1 1
0.215697769374346 0.215160438743032 1 1
0.377816698198249 0.377078872809919 1 1
0.158751185869909 0.1581975061965 1 1
0.0564583571845726 0.0561891061267132 1 1
0.208329518602494 0.207983787778925 1 1
0.339239608076752 0.33761660010265 1 1
0.708081233857741 0.705417798419235 0 0
0.22054683771351 0.219671797730751 1 1
-0.0253766242648009 -0.025565825641384 1 1
0.18724010752225 0.186444691220709 1 1
0.116582159434933 0.116294271501376 1 1
0.317100480163017 0.31635722639647 1 1
0.300116337006224 0.299173042268707 1 1
0.33737074554028 0.336356195755361 1 1
0.161397287620147 0.161194034662504 1 1
0.049849102583659 0.0499965043327399 1 1
0.101150577812971 0.100669554183907 1 1
0.196329512702717 0.195834631692036 1 1
0.248923471591039 0.248293119628288 1 1
0.40607888293939 0.404983920394777 1 1
0.138275633390673 0.137700567420084 1 1
0.345972615297453 0.344745958304756 1 1
0.00146451740536997 0.0011631573409808 0 0
0.451365884622332 0.450271569420251 1 1
0.187629272998904 0.187494720389034 1 1
0.397483509237344 0.396410382872152 1 1
0.0953397581245382 0.0952807533568901 1 1
0.211798830219352 0.210792509215646 1 1
0.185648322291327 0.185192561192337 1 1
0.168829874047501 0.168171308741843 1 1
0.0896322767581769 0.0886682214368885 1 1
0.118659089226388 0.118385123303654 1 1
0.120263344702727 0.119728591393811 1 1
-0.053417124328874 -0.0532788567004458 1 1
0.372341916923885 0.371508771493898 1 1
0.207690307680838 0.206914018126583 1 1
0.42168026475217 0.42007107093126 1 1
0.350234748593756 0.349342254690397 1 1
0.264102619919162 0.263459892208501 1 1
-0.133027577542271 -0.132765369657854 0 0
0.0484209205058016 0.0479114896114636 1 1
0.398661791457347 0.397559759319989 1 1
0.288378275771116 0.287367121565414 1 1
0.467697411442415 0.466764540123349 0 0
0.360639640142196 0.359896363278819 1 1
0.0142458739242467 0.0142701421418147 1 1
-0.038938080716351 -0.0389324900899508 1 1
-0.0828041845709345 -0.0830317182178014 1 1
-0.0262197816623496 -0.0258349791762835 1 1
0.36011511914975 0.358875891577007 1 1
0.0272584799816029 0.0272988576532517 1 1
0.197311559390362 0.197039244489184 1 1
0.169009393793408 0.168403594466605 1 1
0.232808309221932 0.232155609271447 1 1
0.095875743049239 0.0955360911486484 1 1
-0.0738076330715194 -0.0735391206825902 1 1
0.122190456692966 0.122210655354799 1 1
0.169269685285522 0.168714121788184 1 1
0.10535485727545 0.105541225671119 1 1
0.20195029656485 0.201450577203955 1 1
0.289840875885345 0.289095801593339 1 1
0.399812686868048 0.398200973032171 1 1
0.0775354609876354 0.0776369627409129 1 1
0.236320817232238 0.235647483664819 1 1
0.505063848070826 0.503616863992191 0 0
0.495515514736765 0.493775877422326 1 1
0.336085711536214 0.33543925496661 1 1
0.120667532748649 0.120324625427217 1 1
0.0890128538605864 0.0889980040856989 1 1
-0.0303713785467496 -0.0303612659715984 1 1
0.172586058254719 0.17269034942472 1 1
0.393426740285168 0.392577722446001 0 0
0.536291373731613 0.534879556266512 1 1
0.289144232765841 0.288065301456333 1 1
0.220795348045323 0.220211970432172 1 1
0.563912468076848 0.562078049157361 0 0
-0.0789332921718982 -0.0787664832477177 1 1
0.0139909460288056 0.0138115732817582 1 1
0.130302976353335 0.130341213003799 1 1
0.155611474484661 0.155278571532374 1 1
0.020417250076935 0.0205370299898418 1 1
0.44136287719097 0.440380598943945 1 1
0.394572985397428 0.393382152171742 1 1
0.257020419002502 0.256388725586469 1 1
-0.0177432617251617 -0.0177733915511833 1 1
0.19125580586869 0.190775589500847 1 1
0.361794589119178 0.360963342551184 1 1
-0.0356889579780684 -0.0354676960229698 1 1
0.354336274046228 0.35324470281744 1 1
0.291970423618138 0.290600345191878 1 1
0.293204452236274 0.292668671376542 1 1
-0.0331433297234319 -0.0329076820211281 1 1
0.187178615185404 0.186705398178876 1 1
0.121942858916497 0.121873509684496 1 1
-0.130016207265858 -0.129685447779793 0 0
-0.13127307297763 -0.131185898605553 0 0
0.245516413493492 0.244736390597291 1 1
0.199318901360861 0.198838783615481 1 1
0.0231432655074416 0.0231782555766424 1 1
-0.282813888627485 -0.281710052772888 0 0
0.322538363652878 0.321747912795862 1 1
0.539652839336819 0.538447946298283 1 1
-0.250787770716517 -0.249824455552123 0 0
0.280577418931638 0.279555368202821 1 1
0.0499993624610013 0.0500311393799878 1 1
0.228541046207824 0.228103078504438 1 1
-0.142301919418468 -0.141708313232752 1 1
0.424532048006207 0.423438491475954 1 1
0.327254229144007 0.325322696796962 1 1
0.102913590879804 0.102979808744969 1 1
-0.0466129183383215 -0.046061981812846 1 1
0.00255704338907399 0.00203597030143683 1 1
0.307789252542357 0.307051171635841 1 1
-0.196591974602351 -0.196129710641476 0 0
0.301300932983942 0.300297697439219 1 1
0.191346548694289 0.190951313046562 1 1
0.133709097624786 0.133120841390628 1 1
0.346439811701695 0.345177411045108 1 1
0.104543123420236 0.103735299913098 1 1
0.0535146232808128 0.0534174078145418 1 1
0.189254507261592 0.18866603847983 1 1
0.159983402257411 0.159191261217128 1 1
0.227269890614926 0.227181762257684 1 1
0.38573553669837 0.384729933183019 1 1
-0.135719963519538 -0.135519520887769 0 0
0.1373894650275 0.136860781537601 1 1
0.1300806574831 0.129856066176823 1 1
0.0648901745884082 0.0650557267955682 1 1
0.303653958117116 0.303286811307852 1 1
0.100209411655924 0.0999422416106557 1 1
0.339594760926788 0.338270289402499 1 1
-0.0226714811569819 -0.0225781756049671 1 1
0.29658132358367 0.295565365041769 1 1
0.237985439607153 0.237449102146477 1 1
-0.0602070300404385 -0.06015238097801 1 1
0.0697915432998745 0.0698257970584337 1 1
0.474022865632581 0.471790393077222 1 1
0.516630862906504 0.515441715956288 0 0
0.109630346265931 0.108927465433963 1 1
0.0453058393847616 0.0451426676311819 1 1
-0.166643101657116 -0.16609133218629 0 0
0.236747874358682 0.235430650760972 1 1
0.195109700390708 0.19454246167379 1 1
0.370490543250407 0.36976547695034 1 1
0.133203318848042 0.133047449811869 1 1
0.0366897890134329 0.0365431246412528 1 1
0.311426632183019 0.310490987899188 1 1
0.467827237728743 0.466110454780407 0 0
0.236984681011385 0.23628384230406 1 1
0.21583044440277 0.215283561074658 1 1
0.0477606087631981 0.0473799510760627 1 1
0.0179374807528094 0.0179127103779084 1 1
0.0928604745022133 0.0925192221339329 1 1
-0.00678567716462777 -0.00687239307056958 1 1
-0.154090484699041 -0.153544655455796 0 0
0.0615199906815504 0.0609864275576231 1 1
0.245749913185293 0.245374454315548 1 1
0.262764168586337 0.262055070870983 1 1
-0.00747302854400189 -0.00773670905805731 1 1
0.37276872011494 0.371776505546308 1 1
0.546784733661364 0.545161774766209 0 0
0.23892387796968 0.238413794324479 1 1
0.0878088366189585 0.0871529327044309 1 1
0.116099830931753 0.115634659225526 1 1
0.180187445850765 0.179525194040799 1 1
0.0814662011295503 0.0811433429234895 1 1
0.0812291178315357 0.0810251767663472 1 1
0.245663711142602 0.244936566339735 1 1
0.365291839845944 0.364503865795829 1 1
0.169112500430578 0.169075924001274 1 1
-0.0772605095914962 -0.0771487889529203 1 1
-0.00296288530022507 -0.00273862632578166 1 1
0.29163914547632 0.291007862103968 1 1
0.43677754838631 0.435395570134454 1 1
0.158256471466419 0.157631491943818 1 1
0.534807484900437 0.533156660746398 0 0
0.167006951062582 0.166366397906221 1 1
0.470586618069842 0.469297360839162 0 0
0.181149915309228 0.18089957966993 1 1
0.401257534398956 0.400234699591505 1 1
-0.116110130879668 -0.115739052663848 0 0
0.139772154081914 0.13946347447926 1 1
0.347666270339477 0.34668351745777 1 1
-0.122252553092115 -0.121729452057499 1 1
-0.0179284711818881 -0.0181532744247001 1 1
0.229445326251541 0.228661821677631 1 1
0.355008390075128 0.353976728807534 1 1
-0.00590914508230103 -0.00570784707278321 1 1
0.504211562018609 0.502381514258044 1 1
0.0785533899893844 0.0782441869381762 1 1
0.346511730994257 0.345337257059654 1 1
0.309260156705716 0.308524610300468 1 1
-0.096390511741196 -0.0960212102245486 0 0
0.0114624735118454 0.0118947976745644 1 1
0.312230108005414 0.31131216185473 1 1
0.0516290563166207 0.0515886581930501 1 1
0.0467180786085907 0.0465907178449115 1 1
0.238775873790263 0.238204417866018 1 1
0.283424474623953 0.282651697111973 1 1
0.23820042219843 0.237378130634443 1 1
0.340204194885045 0.339414711374708 1 1
0.206095463444724 0.205218405757186 1 1
0.073097544128096 0.0731471880548334 1 1
0.121091299674652 0.120659677867732 1 1
0.496084613196546 0.494349421594885 0 0
0.20011262643445 0.199399421099522 1 1
0.24484126582181 0.244538658357154 1 1
-0.112042790448211 -0.111992956857385 1 1
0.178649236974486 0.178045335955854 1 1
0.164822811885353 0.164032264741689 1 1
-0.0687249000996683 -0.0685740607162098 0 0
0.236567398560058 0.236094438188048 1 1
0.122053433606757 0.121888627989163 1 1
-0.0496446606614276 -0.0494438620843709 1 1
0.284368243491029 0.283528427743109 1 1
0.0657012003513285 0.0656999059940194 1 1
0.184027281632646 0.183519687049465 1 1
0.0930762049774144 0.0928137144894672 1 1
-0.0154115450400777 -0.0155167812701045 0 0
0.547579417875734 0.546029775129058 0 0
0.308812027182048 0.307989506679922 1 1
-0.0453589691472867 -0.045514478198136 1 1
0.269586310554319 0.26891143909099 1 1
-0.0869275221379237 -0.0865733916680063 0 0
0.190530522711077 0.190012596754183 1 1
0.308272081820778 0.307133479669097 1 1
0.0955684949179984 0.0954645275461417 1 1
-0.0581755706113009 -0.0583016310361225 1 1
0.195022334262945 0.194448147368348 1 1
0.231019976676305 0.230817171997462 1 1
0.269984675564769 0.269277009250521 1 1
0.170807799507648 0.169766175445411 1 1
0.22726625004913 0.226878716950271 1 1
0.0661637741191804 0.0659387998109295 1 1
0.403232551111922 0.402252265136065 1 1
0.240596832909156 0.239679892676866 1 1
-0.0118748081707815 -0.0118826450811391 0 0
0.112177654925477 0.111810078304712 1 1
0.323121465878779 0.322598004873249 1 1
0.198930923083772 0.198346279015979 1 1
0.448735486964597 0.447637216399301 1 1
0.145480093270633 0.14512895457177 1 1
0.339196083075374 0.338459185454715 1 1
0.315293335869782 0.314142227951253 1 1
-0.0149924787228372 -0.015117990612522 1 1
0.545009718996337 0.543542340611087 1 1
0.557885307621634 0.556404801053013 0 0
0.297222357914279 0.296022706621596 1 1
0.417447978551571 0.416576095841205 1 1
0.0859233435660538 0.0853665517418668 1 1
0.0500693753206562 0.0503056212829364 1 1
0.0670139149821762 0.06692176953583 1 1
0.349089594679847 0.347945737957681 1 1
0.337136407668494 0.335929276129667 1 1
-0.0323665676431055 -0.0323830976785198 1 1
0.399743020018704 0.39837247517137 1 1
0.168096323761003 0.167768734838555 1 1
0.368610107317032 0.367021347830605 1 1
0.221363820181908 0.220947688460727 1 1
0.124285185652253 0.124117037991811 1 1
0.137915662598911 0.136616371558609 1 1
0.402094557928603 0.400876227981562 1 1
0.121146684307684 0.120958192534603 1 1
0.359183480110141 0.358178585711706 1 1
0.262443766044975 0.261378213765267 1 1
0.287040578455704 0.286343857772283 1 1
0.293152473292498 0.291928779060821 1 1
0.287739280480678 0.286849010511647 1 1
0.277977943947042 0.277258323820219 1 1
0.152675761737953 0.152515341309476 1 1
0.297802866066431 0.296721661933295 1 1
0.337587408066196 0.336075685404844 1 1
0.198336459864026 0.197883614058576 1 1
0.343319107765498 0.342279258702134 1 1
0.472156643708224 0.470839584067583 0 0
0.0205229704305537 0.0205123843548812 0 0
-0.129637810601469 -0.129400009102228 1 1
-0.0265974280880843 -0.0263294123524711 1 1
0.037745967756188 0.0377709295784317 1 1
0.290941833157344 0.28973258914637 1 1
0.16335109598095 0.162976620842994 1 1
0.122432581336066 0.122048036619442 1 1
0.134922934150414 0.134180405156855 1 1
0.302968058450447 0.301963473390154 1 1
0.225904406989945 0.224951089320041 1 1
0.205212186556423 0.204742287278702 1 1
0.38552842800404 0.384494482499241 1 1
0.221119074925588 0.220631905064094 1 1
0.291796205147762 0.290960289897224 1 1
0.562475000194093 0.560515410866295 0 0
0.125592390549165 0.124788298518348 1 1
0.104920880357973 0.104764475573431 1 1
0.180570570004811 0.180075026938315 1 1
0.202901210384088 0.20241889484981 1 1
0.451521322038861 0.450093201550422 0 0
0.15758291643981 0.157071799207666 1 1
-0.114313767159829 -0.114312989930128 0 0
0.269173278116189 0.26864110609601 1 1
0.105948423662617 0.105330938611257 1 1
0.197956819531674 0.197394606302354 1 1
0.0159520944491608 0.0164416527089851 1 1
0.158084816337549 0.157343494788819 1 1
0.216136480024211 0.215677907749877 1 1
0.171953135198146 0.171502982612373 1 1
0.145695544644966 0.145144381939693 1 1
0.17815039877165 0.177705019481508 1 1
0.268679781838112 0.267935081532071 1 1
-0.128226775181474 -0.128101656504571 1 1
0.29827681405334 0.297426754808445 1 1
0.24211782138965 0.241358923432621 1 1
0.294339352440213 0.293706211550945 1 1
0.300603344963315 0.299803819206534 1 1
-0.129025893586931 -0.128886237058454 0 0
0.170526784131062 0.170068231585606 1 1
0.13757401631924 0.137066252498811 1 1
0.289460617388176 0.289073898951111 1 1
0.185548618353542 0.185194423971391 1 1
0.34151098084361 0.340348968270129 1 1
0.0494471089421979 0.0491848581841625 1 1
0.114966683102679 0.115102630789928 1 1
0.338270537521826 0.337677048094509 1 1
-0.0675547326044808 -0.0673563578670826 0 0
0.316601524599661 0.315488644772015 1 1
0.0915103905981847 0.0915033133837289 1 1
0.258714405006926 0.257856423663483 1 1
0.188749551813489 0.188307455716828 1 1
0.287822317124916 0.287416592986645 1 1
-0.111853916245393 -0.111211398533434 0 0
0.10241030381267 0.101939659900183 1 1
0.219455434296422 0.218541890534716 1 1
0.132159314529466 0.131603412720183 1 1
0.242935491701696 0.242535152294028 1 1
0.368788699382069 0.367630309585283 1 1
0.136859256769573 0.136807181475528 1 1
-0.00604014134695707 -0.00597981255620779 1 1
0.104499743397985 0.103980644430559 1 1
0.320618269948651 0.319419079665783 1 1
0.0674478947432994 0.0675919742365074 1 1
0.236109932507054 0.235614788239 1 1
0.533420280205068 0.531940030310495 1 1
0.153103373193722 0.152674090401419 1 1
-0.0226322740775 -0.0225080248737963 1 1
0.0482689734550724 0.0484061575254269 1 1
0.250906073488028 0.250304378803651 1 1
0.193667238367294 0.193282710192367 1 1
0.164503758285159 0.163722275065711 1 1
0.497554646999245 0.495442367858686 0 0
0.0890903772297188 0.088590670838668 1 1
0.266490225516532 0.265681603028357 1 1
0.0809626170535455 0.0805513086344619 1 1
0.275945307793544 0.275231581842374 1 1
0.285314933061474 0.284362641969714 1 1
0.0123650933187545 0.0120809141463193 1 1
0.247493416171597 0.247035986363428 1 1
0.195136432638669 0.194219578530008 1 1
0.136309769895015 0.135875815927958 1 1
0.253278564777537 0.251947341284632 1 1
0.291999331429771 0.291097508488844 1 1
-0.172367480959987 -0.171864709669636 0 0
0.137702248674903 0.137618909815168 1 1
0.505619421485021 0.504314497179113 0 0
0.390308437310185 0.389223051818854 1 1
0.145511924773147 0.145191291738041 1 1
0.156380157849937 0.155832782790045 1 1
0.341568638211878 0.340188678714922 1 1
0.0505618387804622 0.0508661496881325 1 1
0.213741378517086 0.213178239752497 1 1
0.177778986527914 0.17758555890472 1 1
0.120995620777689 0.120828992257109 1 1
0.275740740547902 0.274736697728288 1 1
-0.127475394647277 -0.127025878498309 0 0
0.267706591027867 0.267073503312599 1 1
0.24737701489292 0.24640206707551 1 1
0.310089629040949 0.308884332220272 1 1
0.438857309011093 0.43760452369083 1 1
-0.00956820065310265 -0.00963336629198904 1 1
0.232034637259218 0.231341444608051 1 1
0.263783152134416 0.263114739776177 1 1
0.515931513767036 0.514607823223677 1 1
0.0263295804065422 0.0264123534899719 1 1
0.191956030596986 0.191473679771131 1 1
0.0956622231974611 0.0954273343685824 1 1
0.142317471808768 0.142013453122911 1 1
0.215072245201703 0.214365237523429 1 1
-0.0788023309922493 -0.0789440181954378 1 1
0.243990654485149 0.243469481338764 1 1
0.276267210512104 0.275323774932641 1 1
0.0190942483992916 0.0191832887033122 1 1
0.460913754645796 0.458955326535046 1 1
-0.0238360365017966 -0.0240779150295183 1 1
-0.00235809322639753 -0.00242842092749403 1 1
0.0878352723966614 0.0876152779761457 1 1
0.175971157722038 0.175344863310937 1 1
-0.00695985601102945 -0.00731337050656773 1 1
0.0526432606578478 0.0521131027606906 1 1
0.163942158101456 0.163735218108427 1 1
0.0344203580429921 0.0342567944050377 1 1
0.358193079368927 0.357378165416347 1 1
0.395917068797316 0.395173410473884 1 1
0.393555648794823 0.392289161656193 1 1
0.105731357608798 0.104928978117955 1 1
0.453616810983746 0.452534099388005 1 1
0.023314824272694 0.0229334931785954 1 1
-0.00497205815169552 -0.00517769349795795 1 1
0.00443688245346871 0.0045755068184445 1 1
0.46041685340079 0.459312611090409 1 1
0.526810464044925 0.525282665064172 0 0
0.402879934959701 0.401643219501582 1 1
0.207895404076608 0.207344842006785 1 1
0.272673948340155 0.272126690084491 1 1
0.196858759332007 0.196229840737571 1 1
0.094694124061002 0.0945640286960668 1 1
0.460967036747545 0.459585037052373 0 0
0.0907162639756275 0.090883523448974 1 1
0.0724283957913886 0.0721730271974538 1 1
0.4839619521915 0.482416106802163 0 0
0.0884583532083981 0.0873659499998848 1 1
0.177609803632306 0.177141711084922 1 1
0.264174563170647 0.263180414215755 1 1
0.344962153184131 0.343904787397541 1 1
0.284147403888873 0.283319976452165 1 1
0.102979739145229 0.102689642365837 1 1
0.244257551939875 0.244177668670293 1 1
0.223408854757404 0.222681589787016 1 1
0.18480069449833 0.184435867348503 1 1
0.224259384037576 0.223462906892984 1 1
0.29508985277767 0.294298016372782 1 1
0.488131318045633 0.486529259573906 1 1
0.356381491615692 0.355357206290552 1 1
0.168178201495415 0.167768349363372 1 1
-0.10444542602129 -0.104151165875473 0 0
0.306393866166322 0.305474279228322 1 1
0.103479504392219 0.102995165903237 1 1
0.158345963561909 0.157901245489585 1 1
0.526900591091913 0.525591073128146 0 0
0.229129917411652 0.228868583165957 1 1
0.351571885745786 0.350732210384019 1 1
0.0504828137540455 0.0506395668502854 1 1
0.390545855690168 0.389238952416086 0 0
0.121792016131843 0.121599527445167 1 1
0.212476385329479 0.211913801827477 1 1
0.25007028380733 0.249731717478113 1 1
0.118187039633906 0.118584323647298 1 1
0.406575733492399 0.404646434772197 1 1
-0.0537409681964252 -0.0536986099819709 1 1
0.0347362787518427 0.0346444085696005 1 1
0.306920790509704 0.305827798253341 1 1
0.116806367917694 0.116566565555043 1 1
0.00897225672251556 0.00851665250764779 0 0
0.040010107236811 0.0399269499080471 1 1
0.0527205168682592 0.0526149315146852 1 1
-0.0849925798399914 -0.084932948890468 1 1
0.0378470214305667 0.037601813010153 1 1
0.441772114939906 0.44063646173331 0 0
0.19750669718532 0.197105528376348 1 1
0.121893029681993 0.121127725471527 1 1
0.213662535589476 0.212372005362835 1 1
0.260910747236753 0.26041307301453 1 1
-0.0339095723873529 -0.0335300284102502 1 1
0.096220680464164 0.0957738461650383 1 1
0.0940264549189963 0.0938357619881768 1 1
0.416845436902231 0.41437703126402 1 1
-0.0516719816666808 -0.0514000540663701 1 1
-0.165088395437619 -0.164772943809094 0 0
0.218105179975468 0.217391763248767 1 1
0.250236141982922 0.24953426627736 1 1
0.0956981110416643 0.0950641257057787 1 1
0.225394724488365 0.224830223239998 1 1
0.012077516950993 0.0118873048401975 1 1
0.0402439898289295 0.0401387719081269 1 1
0.0522293479836096 0.052171578681967 1 1
0.0387410435981213 0.0386964592641782 1 1
0.143011928555022 0.142722488059634 1 1
0.266689485282984 0.265652822422526 1 1
0.169308236530864 0.168648339125064 1 1
0.138445653213577 0.138209459482288 1 1
-0.114373889856937 -0.113757128030681 0 0
0.312674588235027 0.311919752037971 1 1
0.496945020361056 0.495366223648714 1 1
-0.0830554291509387 -0.0834348200785511 1 1
0.312329648178032 0.311200859401194 1 1
0.17650269919537 0.175866794713064 1 1
0.0926996164549978 0.0922885581068178 1 1
0.101833922469068 0.101423972606893 1 1
0.33503725646028 0.333933355425945 1 1
0.0188095855236037 0.0188638668376081 1 1
0.260991086466931 0.259937617568567 1 1
0.497464262035994 0.496154651775631 1 1
0.038003428229912 0.0378905438552099 1 1
-0.0751681547330398 -0.0749248054393479 0 0
0.0550085198367968 0.0544803645178965 1 1
0.0605112226072814 0.0605865488276363 1 1
0.670260922304758 0.668294798046754 0 0
0.22592576766671 0.225345757240652 1 1
0.276867464639684 0.27608232891033 1 1
0.0409157670132271 0.0408029259284859 1 1
0.12108608003129 0.120825156470169 1 1
0.247611719987693 0.247157091274154 1 1
0.0227071137097571 0.022517103798051 1 1
0.173643135904772 0.17320559228193 1 1
0.0600663997122491 0.0599624351095 1 1
-0.00301360583887965 -0.00238657738668897 1 1
0.230163657305272 0.229302354273469 1 1
-0.0336011932181665 -0.0340690388744608 1 1
0.527151771825322 0.525820099448806 0 0
0.188053592319221 0.188059641414206 1 1
0.452007229257986 0.450737274724233 1 1
0.219784369989511 0.219396131603047 1 1
0.355319025243281 0.354391364019019 1 1
0.0135210763610005 0.0135486197002067 1 1
0.189464344598708 0.188830917046998 1 1
0.146244822520457 0.146017909383814 1 1
0.104258061493973 0.104032742839829 1 1
-0.00515123496441535 -0.00525692661034113 1 1
0.286598938225285 0.285952019104512 1 1
0.165926350173828 0.165597719175591 1 1
0.194433821092479 0.193613488982109 1 1
0.22435511183528 0.223073575418135 1 1
0.152625126038793 0.151853640662183 1 1
0.420540159613021 0.419002483826956 1 1
-0.0262464796809062 -0.0257869140344077 1 1
0.0150328130398766 0.0148239190153144 1 1
0.128058874181699 0.127530707965655 1 1
-0.088139017459455 -0.0878335932112734 1 1
0.197506564378285 0.196680881949797 1 1
0.184585541827565 0.184220375605882 1 1
0.309623396895886 0.30850525602843 1 1
0.205380957541581 0.204771521614404 1 1
0.139507512831261 0.139701072196359 1 1
0.238657759304739 0.237738221467634 1 1
0.0918474195413136 0.0908803009534778 1 1
0.120420045423371 0.119694227785282 1 1
0.326377765726593 0.325522731147586 1 1
0.350319429755357 0.349218465207547 1 1
0.347074297538025 0.346350660339493 1 1
-0.160695746795093 -0.160066962150076 0 0
0.35256915931497 0.351793234611582 1 1
0.075213988377959 0.0746948208015635 1 1
0.0106717991077747 0.0107625580055922 0 0
0.1642549190036 0.163506070759371 1 1
0.310030398301714 0.309173387475918 1 1
0.168620487299192 0.168110959383358 1 1
0.321202941315863 0.320254572879399 1 1
0.00665252771932719 0.00670979053546254 1 1
0.0542399050431531 0.0540565875403793 1 1
0.260727739728973 0.259669447323482 1 1
0.244848577741489 0.244352518599227 1 1
0.0781242758762564 0.0778774940293677 1 1
0.186943804466566 0.186156397843848 1 1
0.325663311285571 0.324156727595709 1 1
0.438492435710699 0.436604434789777 1 1
0.400796884045013 0.399740391115208 1 1
0.00828134486987721 0.00818235134439069 1 1
0.203807626275462 0.202994045508652 1 1
-0.116961873789875 -0.116827480914397 0 0
0.288167432233282 0.287173790434087 1 1
0.200975516924721 0.200594256529124 1 1
0.252518077486471 0.251906547986187 1 1
0.453862131585385 0.453098101380701 1 1
0.358864700669026 0.357092638379224 1 1
0.242874402435792 0.24216530402012 1 1
0.401839334955405 0.400818604881642 1 1
0.522097864940583 0.520534569686212 1 1
0.262619600696079 0.261796238601711 1 1
0.205850734302962 0.205258112609743 1 1
0.561926616418235 0.560194613626316 0 0
0.472429631137443 0.470783779352952 1 1
0.0981960995694292 0.0979551350361106 1 1
0.483970784718264 0.482588676413896 1 1
0.366186432735488 0.36547018797677 1 1
0.273495094875327 0.272706383864404 1 1
-0.173164569737011 -0.172424212348328 1 1
-0.0712598211512361 -0.0707420794251673 1 1
0.260627122327292 0.259892959802689 1 1
0.324445523021737 0.323769692089215 1 1
0.331138004152118 0.329566633736552 1 1
0.183109877633384 0.182704586310783 1 1
0.487660615569794 0.48584569078424 0 0
0.10595535073824 0.105587367537821 1 1
0.237849234597412 0.236937069414195 1 1
0.413634537325499 0.413018563776042 1 1
0.196387777315295 0.196316025553191 1 1
0.0747897528216957 0.0748996605486778 1 1
-0.0018460068829631 -0.00151768005780695 1 1
0.320534083358947 0.319573507819405 1 1
0.359411726348814 0.357969286151482 1 1
0.290115527740035 0.289068822729786 1 1
0.094435250811444 0.0937593047944393 1 1
0.210771674928323 0.210372874306727 1 1
0.268409147441521 0.267714298771289 1 1
-0.023223507954118 -0.0232832112286727 1 1
0.0847531857822828 0.084476670736739 1 1
0.423894701957285 0.422729978438144 1 1
0.189605566580821 0.188562654059564 1 1
0.0813717137279638 0.0808299575624946 1 1
0.470357250863408 0.468952151768103 0 0
0.501705086608176 0.499800330855038 1 1
0.164466092875311 0.163502042104767 1 1
0.228757374807384 0.228319781003574 1 1
0.062714502348145 0.0626262488638013 1 1
0.106674326411858 0.10591012645911 1 1
-0.100132401429767 -0.0999920235715185 1 1
-0.0106390229777556 -0.0109249681457904 1 1
0.280633208608372 0.280003934974034 1 1
0.212579891906922 0.212001117746424 1 1
0.376975455772956 0.376084726879793 1 1
0.0065634784909596 0.00654403410260058 1 1
0.325328766378009 0.324490844561668 1 1
0.226730606043333 0.226223166717731 1 1
0.208333296598438 0.208163161842565 1 1
0.212091243374352 0.21153527278751 1 1
0.209995096265232 0.20949255258708 1 1
0.392280592106691 0.391248238539268 1 1
0.0632824472845626 0.0633943655965883 1 1
0.313341160579131 0.313066854004361 1 1
0.0583637969147925 0.0582086358832482 1 1
0.0580100676715029 0.0579163249730509 1 1
0.124088834654327 0.123236746073749 1 1
-0.0234906981720314 -0.0231752368226217 1 1
0.186209435954009 0.185533200564923 1 1
0.0666171606918304 0.0661202935479984 1 1
0.0242265403817671 0.0239131715945005 1 1
0.430915082796479 0.429083511570513 1 1
0.27698398347778 0.276592234456749 1 1
0.168762032571952 0.168737751230721 1 1
0.281843499038948 0.280664516746395 1 1
0.579929664813377 0.578069686732164 0 0
0.379598298393749 0.378460121187222 1 1
0.0199162018420907 0.0196840241567921 1 1
0.216873207044619 0.216186723716991 1 1
0.342575052386301 0.341753474365804 1 1
0.205941079832691 0.205205407101321 1 1
0.101066355582939 0.100455891011359 1 1
0.348667270729442 0.347721730334899 1 1
0.389507583787738 0.38830791714997 1 1
0.350516268471575 0.349619536073074 1 1
0.067975288167492 0.0677837795711064 1 1
0.0364662680191577 0.0366044375097274 1 1
0.0791782247079621 0.0791236835472445 1 1
0.253704388798516 0.253099948806592 1 1
0.321171137791694 0.320313985085357 1 1
-0.0317522993708027 -0.0315662863997077 1 1
0.217314805939152 0.216784295231465 1 1
0.368457504866714 0.367012377822883 1 1
0.366327442902651 0.365028053446327 1 1
0.217072236873081 0.216263905551172 1 1
0.354377104012507 0.353517970718726 1 1
0.230414818805628 0.230105453377612 1 1
0.41024248567863 0.409042572377581 1 1
0.153438506519355 0.152946814549418 1 1
0.106187625780804 0.105390162837389 1 1
0.08455939229186 0.0840706735150021 1 1
0.265463579161019 0.264982489577256 1 1
0.0725105360936376 0.072195001414008 1 1
0.279824023051164 0.279178601987639 1 1
0.204068496502118 0.203771978717374 1 1
0.315599118274746 0.314652424429951 1 1
0.218895713630788 0.218337572634348 1 1
0.0288039880855809 0.0288334044225187 1 1
0.11160627055549 0.111612433781883 1 1
0.0549643643874121 0.0545525375769162 1 1
-0.0852510256671707 -0.0845790290657874 1 1
0.300745158880797 0.30026801397942 1 1
0.625013658215887 0.623277782543294 0 0
0.181136542100387 0.180303593607085 1 1
0.303297088705518 0.302888143250351 1 1
-0.0606400793003998 -0.060438729514003 1 1
0.118574701696789 0.118412772925682 1 1
0.344950319086763 0.343814134009408 1 1
0.0957323719081099 0.0955802728388035 1 1
-0.0311441545229927 -0.0308597271444742 1 1
0.331190002647673 0.330179249851664 1 1
0.0934138243346483 0.0933523867483231 1 1
0.435959022010539 0.435039230564197 1 1
0.394151352781089 0.392925788943337 1 1
0.299416939461234 0.298483748103419 1 1
0.125573836907546 0.125313654001398 1 1
0.0333440981008404 0.0331278943183759 1 1
0.296092381386836 0.295077089655847 1 1
-0.0983462122101236 -0.0978792165598248 1 1
0.212867369382976 0.212157139309021 1 1
0.136647754610509 0.135729209576092 1 1
0.411737749315384 0.410608818161131 1 1
0.0384565794384723 0.0377850726778215 1 1
0.276121874235425 0.275578236443832 1 1
0.391964787952178 0.390714183242886 1 1
0.23144260128557 0.230668600567536 1 1
0.101685418170102 0.101514355463979 1 1
0.0582223560728204 0.057841726384466 1 1
0.364102880343636 0.362587058915059 1 1
0.193456212465199 0.192787353523157 1 1
0.0822756372370589 0.0818350161770085 1 1
0.31137175574252 0.310583369966603 1 1
0.0341638720691947 0.033762020923899 1 1
0.428880030037569 0.42746582996938 1 1
0.0982564766971718 0.0983577060739235 1 1
0.0182826013405084 0.0182861245108254 1 1
0.269902154561011 0.268787045497138 1 1
0.127289452249913 0.12642462342505 1 1
0.22417452583702 0.22378461636452 1 1
0.087163317006005 0.0866577642226725 1 1
0.289301264764846 0.288709196299929 1 1
0.311249438180971 0.310388152111933 1 1
0.318816234182165 0.31772710160938 1 1
0.202278825242985 0.202153366018104 1 1
0.139219112527392 0.138811930190208 1 1
-0.0980569332140534 -0.0979835638805753 0 0
0.0376941417398038 0.0376509605059955 1 1
0.29919995186478 0.297836898309236 1 1
0.337174481233569 0.336291514378855 1 1
0.475826747280574 0.474838016015022 0 0
0.0799313438416236 0.0796069530594153 1 1
0.0892037375595128 0.0892737350022003 1 1
0.0535192020654315 0.0533835010558849 1 1
0.312981804587637 0.312159886518223 1 1
0.268664899541251 0.267892160151203 1 1
-0.133743594715528 -0.133447830991512 0 0
0.266830529640559 0.265865254988999 1 1
0.121862088094035 0.121534884079952 1 1
0.229426216500827 0.228785641798675 1 1
0.0141905544785189 0.0139967453138584 1 1
0.15481871829367 0.154252995730915 1 1
0.124800509489629 0.124578477571846 1 1
0.330590201015416 0.329393553064429 1 1
0.120448187965578 0.120438869784081 1 1
0.430806073964451 0.429786386379122 1 1
0.0434540345834264 0.0433829771068227 1 1
0.114940058566277 0.114585715191428 1 1
0.0758064078372042 0.0757018269136446 1 1
0.116903749917269 0.116791770585655 1 1
-0.063360440987015 -0.0634165273780586 1 1
0.0891649253345326 0.0887909583299882 1 1
0.124747265586821 0.124057227879686 1 1
0.124879461276724 0.124534877744876 1 1
0.202077050134103 0.20150313800711 1 1
0.0172897757623652 0.0172601185850834 1 1
0.289932925712093 0.288794921715531 1 1
0.394112739795499 0.392766082881575 1 1
0.151859280972105 0.151616363260223 1 1
0.162558155027906 0.161941957114649 1 1
0.264417724659476 0.263225251025407 1 1
0.269927755988607 0.26939188038233 1 1
0.279214459802896 0.278396303745475 1 1
0.169951216379894 0.169008467562785 1 1
0.49539021528935 0.493596615925044 1 1
0.0020916333323335 0.00241848890656 1 1
0.221082516895837 0.22042429947945 1 1
0.340889002663445 0.340236502656111 1 1
-0.00373775809719831 -0.00395317513479346 1 1
0.276501703797938 0.275614238675431 1 1
0.375063374435976 0.373958863972381 0 0
0.0613337833712641 0.0609728298229565 1 1
0.12438527042705 0.123914098824103 1 1
0.123575683913579 0.123226569117486 1 1
0.515705828977676 0.514495784404633 1 1
0.307814129016845 0.307018850027697 1 1
0.378641089171631 0.377383994534977 1 1
0.106921067586641 0.106847105746459 1 1
0.457689064975249 0.456357235453974 0 0
0.493677439364485 0.491548210528943 1 1
-0.0288507135142442 -0.0286478550645622 1 1
0.197252559048911 0.196949563276028 1 1
0.397399680240277 0.396112272048164 1 1
0.35642927983142 0.355438632841212 1 1
0.254123750697826 0.253355114828769 1 1
0.479397877148218 0.477762027110439 1 1
0.257542934834455 0.257219837864705 1 1
-0.00816887981557398 -0.00787392375809697 1 1
0.104177185032979 0.103988605012087 1 1
0.53152359518115 0.529751989651916 1 1
0.0799680379104904 0.0797973812649018 1 1
0.0381444072995528 0.0382967516322397 1 1
-0.061672778178579 -0.0613631076841337 1 1
0.0498217447842309 0.0499271311926043 1 1
0.20964297195305 0.208940835997347 1 1
0.202520209566414 0.201916722501091 1 1
0.546019022646512 0.544676921427454 0 0
0.23381708671416 0.232702745424881 1 1
0.0579837024756103 0.0577882794281604 1 1
0.195059556801003 0.194412850492153 1 1
0.154781145281981 0.154487545358519 1 1
0.103470496849521 0.103324281298888 1 1
0.0637030832128992 0.0634081488384139 1 1
0.0847438540122146 0.0844716711961422 1 1
0.290912808670623 0.290393797519459 1 1
0.268534152240857 0.268063998260217 1 1
0.288699873641435 0.287761729388227 1 1
0.109645793195295 0.109245103722057 1 1
-0.0194025446310472 -0.0192160153383759 1 1
0.214028803318622 0.213171120721386 1 1
0.311270563079387 0.309893377885774 1 1
0.211075012082807 0.210612950815376 1 1
0.00788786408971396 0.00780912984235471 1 1
0.383593208817399 0.382840865750167 1 1
-0.118311819935147 -0.117213995984173 1 1
0.0623917919516364 0.0620872231076123 1 1
-0.0633810696511372 -0.0629607665472201 0 0
0.282009221037723 0.281172825188459 1 1
0.141807896924713 0.141513250193501 1 1
0.271321223180598 0.270142542073847 1 1
0.307002657731218 0.305912487328071 1 1
0.100761006190043 0.100047663627364 1 1
0.0700891183814776 0.069864352596488 1 1
0.0106392836847737 0.0110167056632647 1 1
0.274978330674985 0.2744010065469 1 1
0.227205018483666 0.226570798550171 1 1
0.14096255770864 0.140828288415006 1 1
0.347341861392004 0.346026199372248 1 1
0.33481807202914 0.333317535256061 1 1
0.415748523759592 0.414373053830646 1 1
0.347977266545522 0.346954120178306 1 1
0.346649162364876 0.345845084636789 1 1
0.2272610612873 0.226204258773332 1 1
0.275203656441861 0.274101627148892 1 1
0.0967533498979699 0.0968346151043455 1 1
0.140469357124603 0.14018674174359 1 1
0.451491061611307 0.449719607403864 1 1
0.298671573465468 0.297576631506415 1 1
0.342722995922626 0.34186946814724 1 1
0.467930273246462 0.466295446412721 1 1
0.338315195323554 0.337193808148007 1 1
0.173397408188817 0.173104972647621 1 1
0.129009095753158 0.129005443643399 1 1
0.243249704686006 0.241957359561908 1 1
0.033679998530029 0.0337350338957799 1 1
0.337876231639494 0.336806347025776 1 1
0.339932229240394 0.338767910985067 1 1
0.235607423268597 0.234828702923178 1 1
-0.0383158065513214 -0.0382817488686204 1 1
0.332262401218685 0.331575803497255 1 1
0.340028540510789 0.338487356430351 1 1
0.125095212322959 0.124704878737287 1 1
0.141306548291482 0.140877701348537 1 1
0.288832354312838 0.287986670663343 1 1
0.209356199939865 0.20861204805257 1 1
-0.0307582083989391 -0.0307215778589848 1 1
0.167294577346325 0.166384670266044 1 1
0.027683123589815 0.0274832065268081 1 1
0.128428133490643 0.128233563951041 1 1
0.234450377558288 0.234290760408741 1 1
0.0621169324999433 0.0619340478548503 1 1
0.0534053646065502 0.0533764686458068 1 1
0.0598926245625422 0.0593275093883211 1 1
0.217409421839067 0.216623720407419 1 1
0.0923811217155266 0.0919236914242957 1 1
0.134015446661997 0.134015548656736 1 1
0.425377540971534 0.423843335987208 1 1
0.226719253571216 0.226495638096651 1 1
-0.0541244319542028 -0.0539969932932617 1 1
-0.0900414597347674 -0.089714057374042 1 1
0.280447230557465 0.279253664548902 1 1
0.259418483290772 0.259124190899365 1 1
0.135385286931287 0.135080922028874 1 1
0.261713024405061 0.260426705065403 1 1
0.13549168317146 0.135256961217906 1 1
0.215445784349025 0.214885886599694 1 1
0.302471140648368 0.301382681122947 1 1
0.185449134472793 0.184674804100726 1 1
0.226149381243769 0.225679643964322 1 1
0.19693867206467 0.196476100276091 1 1
0.455369227800065 0.454198601352998 1 1
0.405447631028858 0.404716513992293 1 1
0.278847524272557 0.277938205732836 1 1
0.181252214733639 0.181006973707311 1 1
-0.19024689796463 -0.18990928034456 0 0
0.13048723372855 0.130219301548522 1 1
-0.0099729519757581 -0.00917934150942991 1 1
0.315944254512669 0.314973946580171 1 1
0.36615159292373 0.365246526124904 1 1
0.401605036140817 0.400229435824479 1 1
0.283182501021611 0.282380003550973 1 1
0.121423151314811 0.121124316812676 1 1
0.142379027838626 0.142081555429922 1 1
0.227413672116721 0.226846279668056 1 1
0.240938432492002 0.240342493901627 1 1
0.239355224471054 0.238746292554087 1 1
0.0755739791218163 0.075164574572166 1 1
0.106024180227513 0.10567998215674 1 1
0.256549994112653 0.256298261223099 1 1
0.353795766866272 0.353094869319504 1 1
0.149040620429581 0.148780306824183 1 1
0.171979968716664 0.171304389614423 1 1
0.153560713840884 0.15327400785462 1 1
0.226367897617523 0.225399433697071 1 1
0.25064853164798 0.249541187907496 1 1
0.174711123334008 0.174023315499329 1 1
0.161440867777812 0.160596770355173 1 1
0.283591842328151 0.28279109186898 1 1
0.261393317298314 0.260878038538802 1 1
0.469463967775541 0.468161791190772 1 1
-0.00828594565345156 -0.00833381167051163 1 1
-0.149673908561502 -0.149334964436819 0 0
0.441195405144622 0.439772479833942 1 1
0.143436722757575 0.142921837587894 1 1
0.293634296797414 0.292329835859719 1 1
0.147486969219295 0.147322732528532 1 1
0.0584358948297084 0.0583839695018628 1 1
0.22455575931666 0.224177317630918 1 1
0.322898129473451 0.322313649674989 1 1
0.618960554012865 0.61754268132357 0 0
0.0974933598341763 0.0974657755698346 1 1
0.276543902112177 0.275859976661502 1 1
0.0384287507035023 0.0381050792587645 1 1
0.154059737228546 0.153641646244972 1 1
0.132121604677009 0.131832899466582 1 1
0.386825999985986 0.385722840906459 1 1
0.47333747243538 0.471781786617682 1 1
0.237752878360232 0.237117429723439 1 1
0.120828716337225 0.120407095024758 1 1
0.56857236146006 0.56676489510497 0 0
0.420147873603721 0.418934374338999 1 1
0.256585332622181 0.256349699002005 1 1
0.46274385954081 0.461280027755991 1 1
0.16577632665944 0.165011840085337 1 1
0.276392004736035 0.275735744847912 1 1
0.34998902901032 0.348802286517038 1 1
0.340894720049833 0.338807354892286 1 1
-0.0817643085513271 -0.0817370620568647 1 1
0.220660971426817 0.219919903751734 1 1
0.355414467247839 0.354274264537984 1 1
0.248346100940463 0.247712798806174 1 1
0.518812273181681 0.517427311509256 0 0
0.192168295959771 0.191249784903758 1 1
-0.0358042847056469 -0.0353386243790593 1 1
0.280242611011819 0.279226288096925 1 1
0.317239140919656 0.316312843771327 1 1
0.305956396154978 0.305174119013427 1 1
0.026292425420088 0.0260572221765291 1 1
0.183376108659131 0.18351754922895 1 1
0.373316819874423 0.372872816987714 1 1
0.125611707393368 0.124938659571026 1 1
0.0847482351515436 0.0846333125324969 1 1
0.278424975522052 0.278197226749366 1 1
0.298023517859285 0.296970532451838 1 1
0.0100074072439993 0.0103923886623187 1 1
0.0831026026033693 0.0828211042492052 1 1
0.382480746075682 0.380775272977173 0 0
0.00100080571972377 0.000595835677282353 1 1
0.205275998190432 0.204376963357346 1 1
0.413178982247688 0.41102298264765 1 1
0.163516686780724 0.163338020106888 1 1
0.111490757347715 0.111144183115102 1 1
0.206434721246477 0.205517733633469 1 1
0.0956878331745892 0.0952586242626121 1 1
0.362093966497549 0.360910919725473 1 1
0.121955015898171 0.121445573035996 1 1
0.401502961921391 0.40008661072163 1 1
-0.00212372604714078 -0.00210941635721622 0 0
0.223149144340564 0.222113324870829 1 1
-0.00313771050751052 -0.00322052341258752 1 1
0.262412473984585 0.260776681126329 1 1
0.299385150241506 0.29885705992758 1 1
0.231413876396833 0.230915419308643 1 1
0.3092519452346 0.308182727910372 1 1
-0.0248507283947956 -0.0248314875790226 1 1
0.0577029667774775 0.0575365825470872 1 1
0.0944935876407373 0.0943133576343933 1 1
0.265200246609998 0.264774829874839 1 1
0.270448925896694 0.269915242851533 1 1
0.419762927649774 0.418552474948123 1 1
-0.0863481336563319 -0.085780959562858 1 1
0.279200644882876 0.278016049855187 1 1
-0.0139602593204001 -0.0138400125017319 1 1
0.205514253358413 0.204065073968312 1 1
0.341922670545742 0.340365967259449 1 1
-0.0145886581320099 -0.0146564693136561 0 0
0.202548654217761 0.202191489237522 1 1
0.32938337822322 0.328429766360976 0 0
0.428849936825428 0.427106990100218 1 1
0.591592538425838 0.589485688329038 0 0
0.300007380425636 0.299063111083414 1 1
0.274414426354421 0.273358333329857 1 1
0.27387833573824 0.273427776197904 1 1
0.162708607022129 0.162024990053682 1 1
0.0522735824867466 0.0524825700019002 1 1
0.25223079976975 0.251244473064696 1 1
0.274754049162955 0.273763202584048 1 1
0.245987230436982 0.244950485201084 1 1
0.0786032156038093 0.0783522521074442 1 1
0.436728043118262 0.435702354426985 1 1
0.254565673474778 0.25409644476061 1 1
0.279529984477481 0.278971939126558 1 1
0.144506129814312 0.144059414347566 1 1
0.0911799238629419 0.0904975584520083 1 1
0.385848235911882 0.384747221362144 1 1
-0.0317931749244649 -0.0318800867452804 1 1
-0.00903733032581583 -0.00908693694616379 1 1
0.274715458107096 0.274121444552847 1 1
-0.0913248219960348 -0.090926988539099 0 0
0.122587360226717 0.122112862978315 1 1
0.262424081722932 0.261945100504027 1 1
0.0268635382463057 0.0264041402234075 1 1
0.112468210617787 0.112299497854089 1 1
0.116872196221677 0.117016130866967 1 1
0.0502039367648564 0.0500811881332735 1 1
0.324776589560104 0.323837955308638 1 1
0.0489603344602754 0.048774930342416 1 1
0.19919489751531 0.198812800229334 1 1
0.0950491054560989 0.0945943931761024 1 1
0.245687573864079 0.244684727007764 1 1
0.158198198876496 0.157971079652575 1 1
0.291504945801036 0.290613472869372 1 1
0.0663441728466871 0.0660803485992893 1 1
0.201021077707778 0.200595457555615 1 1
0.298513289381385 0.297404518138361 1 1
0.392315004024563 0.390674588896025 1 1
0.0741568501701702 0.0738564955550734 1 1
0.467935927327217 0.466605965467173 1 1
0.292296372553304 0.290098780763902 1 1
0.0942783606160951 0.093762696771849 1 1
0.35053449974439 0.349367328027709 1 1
0.0331274985192511 0.032857744514797 1 1
0.34782420763017 0.346985046164475 1 1
-0.144469864542702 -0.144016561353269 1 1
0.298747295417261 0.297917637739398 1 1
0.238995022772877 0.238344531375923 1 1
0.242045686391964 0.241167671738616 1 1
0.171250113283997 0.170431667343503 1 1
0.176477753072129 0.17628130956794 1 1
0.241097129362515 0.240539114821519 1 1
0.128509839741126 0.128356215681484 1 1
0.625278236334864 0.623419682756038 0 0
0.291685365648951 0.29098846240732 1 1
-0.214375591193683 -0.213719095192607 0 0
0.0998223417622148 0.0995999745810212 1 1
0.283953259834066 0.283167172448838 1 1
0.191338872428563 0.190831791385317 1 1
-0.122321769623508 -0.121634319544341 1 1
0.0684547680080932 0.0681677069991471 1 1
0.253110078593779 0.252340098845248 1 1
0.440017931327637 0.438807132615527 1 1
0.149470269530806 0.148803222229376 1 1
-0.054457128590998 -0.0543496459598303 0 0
0.0728329677859517 0.0729425040859992 1 1
0.0550558734993988 0.0553180993491413 1 1
0.280359785719072 0.279639151344501 1 1
0.176952757173758 0.176144205096033 1 1
0.0975191872817756 0.0969703653024321 1 1
0.102962877795234 0.10268300567967 1 1
0.0947468704738615 0.0942545999489061 1 1
0.207111655872516 0.205702540177248 1 1
0.149408866748109 0.149455895312646 1 1
0.0893421769591806 0.0888131150086656 1 1
-0.00397463797289268 -0.00428838702364009 1 1
0.355095379520691 0.353736280690089 1 1
0.36574920695165 0.364709591971934 1 1
0.267079283770535 0.266089589230428 1 1
0.2074490226656 0.207063652548347 1 1
0.0595340551466901 0.0594416866488208 1 1
0.168849861925678 0.168289236322515 1 1
0.360254494829588 0.359456588997589 1 1
0.224440693777206 0.223829114978218 1 1
0.153984519340224 0.153244827777135 1 1
0.0637804400049296 0.0634998895309235 1 1
0.174180662482418 0.17377487533674 1 1
0.136135711178176 0.135904288861853 1 1
0.217339896643554 0.216302383596328 1 1
0.0795405755318103 0.0794833598106502 1 1
0.138003213954404 0.13768440823156 1 1
0.288171016979825 0.287209196529904 1 1
0.0992806637434809 0.0988049052277111 1 1
0.222491878926314 0.222012817700601 1 1
0.323616477191949 0.322642406927373 1 1
0.176933968099746 0.176629529725795 1 1
0.214833364993613 0.214391441045418 1 1
0.13548919621481 0.135142476672935 1 1
-0.0931745511506633 -0.093081394182306 0 0
0.30864143738474 0.307463902291843 1 1
0.303423440623484 0.302655874833554 1 1
0.306379702302879 0.305294334719221 1 1
0.147910570085088 0.147651146806147 1 1
0.0640244880785337 0.0637927471184422 1 1
0.132318877618614 0.131525767035569 1 1
0.300901881305452 0.300236923206905 1 1
0.425649819669648 0.424183094403897 1 1
0.459369804235847 0.458296298740934 0 0
0.237062093021051 0.236475456171756 1 1
0.524868816678298 0.522683784648619 0 0
0.396060144517206 0.394835778654515 0 0
0.133257109799413 0.133487521711204 1 1
0.191329670563984 0.190847279489271 1 1
-0.16782627435313 -0.167434481506073 0 0
0.168196626730069 0.167765248631863 1 1
0.38202982651909 0.381083892747841 1 1
0.170575028598792 0.170414578145322 1 1
0.319062611193771 0.318088179985357 1 1
0.104110739422994 0.103343278060487 1 1
0.155751839981732 0.154929723772243 1 1
0.439744494005833 0.438433404687294 1 1
0.231146961623131 0.230589365266043 1 1
0.206590901709823 0.205843084452819 1 1
0.128641246199501 0.128568621966443 1 1
0.445078417176961 0.443138965971125 1 1
0.0261364199281322 0.0262849174063925 1 1
0.218410518427276 0.218152627578557 1 1
0.305981997918911 0.304971124511773 1 1
0.0979964113410235 0.0975986926835044 1 1
0.00112920529549049 0.00150953801798315 1 1
0.229272264502123 0.228851293334777 1 1
0.10547826951419 0.105068650943986 1 1
0.412232796777887 0.410954253989919 1 1
0.210868433680738 0.210311549363888 1 1
0.206650312135044 0.205819324205743 1 1
0.418406662665524 0.417004759942156 0 0
0.305976416413515 0.304836821002423 1 1
-0.139705901366015 -0.139734429769406 0 0
0.277996714413722 0.276988090106803 1 1
0.0812620371018483 0.0804757175080404 1 1
0.425219901871343 0.42416062950549 1 1
0.338563065549589 0.33703488341667 1 1
0.299756206371336 0.29890450182762 1 1
0.554289713052353 0.552833352693885 0 0
-0.198963943978297 -0.198510242121547 0 0
-0.0435060855189344 -0.0431811929392454 1 1
0.00557469069684162 0.00550475003326914 1 1
0.135104317784767 0.1348928311617 1 1
-0.0413134870640062 -0.0413518852103935 1 1
0.219429073825894 0.218644218048582 1 1
0.251656149982394 0.251097610051578 1 1
-0.0167628697700417 -0.0171097942787069 1 1
0.227654555184497 0.227199914116743 1 1
0.195797406262759 0.195400646147903 1 1
0.206842829139843 0.206252413121976 1 1
0.192201905771168 0.192045171481047 1 1
0.403610152570869 0.401709344719591 1 1
0.108243465634016 0.107676600328597 1 1
-0.0063609490027127 -0.00625902552535767 1 1
0.294356537339767 0.293676344768336 1 1
0.0424021119684926 0.0426165481343596 1 1
0.326788836668973 0.325748880427824 1 1
0.274102840349488 0.273771189692141 1 1
0.173550762925757 0.173156451063864 1 1
0.140621647263984 0.140316080048663 1 1
0.210260065763009 0.209866962129104 1 1
0.13882833180834 0.13831696553891 1 1
0.0406997131116956 0.0404098946935634 1 1
0.467908582702524 0.466300132137322 1 1
0.497933375265069 0.496121300706436 0 0
0.341113587103189 0.340010729345239 1 1
0.1715113109952 0.171601142138668 1 1
0.163805383687881 0.163426141817354 1 1
0.379321508498563 0.377856781993408 1 1
0.495743669182894 0.493792325727678 1 1
0.113242272362168 0.112617091987739 1 1
0.411839068402553 0.410537683418367 1 1
0.270532787785227 0.269962468853676 1 1
0.389747675916839 0.388543679357679 1 1
0.132749305648434 0.131920957176793 1 1
0.129578062163383 0.129388151081899 1 1
0.232971918395277 0.232815076514225 1 1
0.406096342574506 0.405757832730753 1 1
0.0975685527790699 0.0975020189554321 1 1
0.0801183644183111 0.0801715580423186 1 1
0.398113323794772 0.396920924448815 1 1
0.111003569621527 0.110332021768135 1 1
0.215490598665798 0.214910998082879 1 1
-0.027872992846149 -0.0279128066418331 1 1
0.277287710681911 0.276682141987799 1 1
0.150347912821218 0.149963304429889 1 1
0.309512039207603 0.308056118337182 1 1
0.0586274607532493 0.058466323167027 1 1
0.141568564011436 0.140949575349743 1 1
0.215196440451018 0.214162987142813 1 1
0.212359898443539 0.211486583923826 1 1
0.242621685896762 0.24150615077341 1 1
0.243842162879878 0.24295623067738 1 1
0.331002088854485 0.330474913602726 1 1
0.273507465381899 0.271946376519763 1 1
0.0882282183605638 0.0880270169125822 1 1
0.0217605458503433 0.0216961501666943 1 1
0.374420028642247 0.37339641598547 1 1
-0.0533866702228397 -0.05332521167591 1 1
0.460615476079377 0.459375539991721 1 1
0.0381372506559186 0.038317914776527 1 1
0.233852191192529 0.233063202857668 1 1
0.348722133645901 0.34781776582083 1 1
0.262668995977219 0.262150814226474 1 1
0.403173021214569 0.401311099211394 1 1
0.275177652144097 0.273847434804238 1 1
0.205698361339317 0.205377910104663 1 1
0.157418838370583 0.156909822626172 1 1
0.375794717399674 0.37514442626497 1 1
0.134468972726807 0.134022455546693 1 1
0.43884217953859 0.437570807774258 1 1
0.373663783922804 0.372891187269624 1 1
0.477768779219167 0.476241009103886 1 1
0.0857899969846537 0.0855810905016743 1 1
0.154538632938346 0.154231766746358 1 1
0.141157271440555 0.140868199040269 1 1
0.0310923483866476 0.0315671899514711 1 1
0.523760135289276 0.521583030053311 0 0
0.00599919286975995 0.00568700353658641 1 1
0.209699363077011 0.209413063597395 1 1
0.11516272293058 0.115368358306407 1 1
0.327725431949949 0.32706768310975 1 1
0.194460802168151 0.193799628697925 1 1
0.244939302038691 0.244373200437981 1 1
0.0547256925082684 0.0545306988764011 1 1
0.114716440661241 0.114135475048295 1 1
0.385333742050761 0.383534552414179 1 1
0.391763084954929 0.390441637976075 1 1
0.199136110886865 0.198399156768806 1 1
0.0848643792967273 0.0845015774835555 1 1
0.447261666692486 0.446257035828607 1 1
0.165523506422432 0.165237977614774 1 1
0.387405989060585 0.386142633883936 1 1
0.148844922866427 0.148387395517798 1 1
0.250863770261092 0.24996363093147 1 1
0.410562104001234 0.408724113646458 1 1
-0.0347726393599922 -0.0345771613871257 1 1
-0.0498983336140399 -0.0496085826915157 1 1
0.336814962369102 0.336206184194182 1 1
0.15060341383106 0.150266590537864 1 1
0.573242437862486 0.571665145618943 1 1
0.40666159506148 0.405798949732881 1 1
0.114030109138049 0.113782504721513 1 1
0.229649047664292 0.228763605506857 1 1
0.31348733315109 0.312349462266102 1 1
0.208994422441126 0.207732085532736 1 1
0.216997119022278 0.216424090435322 1 1
0.251285173395188 0.250063078168629 1 1
0.245875689190597 0.245219573052144 1 1
0.124706438503225 0.124238254831515 1 1
0.504599909354989 0.50342159356318 1 1
0.284685458761374 0.283627534244579 1 1
-0.127174654212688 -0.12690691276696 0 0
0.126646232491143 0.126862102578243 1 1
0.275572896876533 0.274561546824749 1 1
0.172424901482305 0.17185062638988 1 1
0.160181389110479 0.159909041168555 1 1
0.222643175070966 0.222032780741645 1 1
0.0141173693625948 0.0145363591414942 1 1
-0.0215838308355234 -0.0210896540073033 1 1
0.275416573166673 0.27497410239674 1 1
-0.208414720278519 -0.207634912386553 0 0
0.408524986651801 0.407309492259082 1 1
0.454365775640563 0.453364104878197 1 1
0.0492302370155673 0.0492543923063265 1 1
0.152627484838629 0.152127595387119 1 1
0.159482222218015 0.158950517715759 1 1
0.037658905602827 0.0377329146387904 1 1
0.0413018340148416 0.0414674052656371 1 1
0.152704939659897 0.1527139745789 1 1
0.296997610777562 0.296173312797862 1 1
0.130340385372915 0.129816986216709 1 1
0.125880364966579 0.12537626243106 1 1
0.0278354854687184 0.0278049930313921 1 1
0.575051930078466 0.573435342009024 1 1
0.157267417303292 0.156796444816248 1 1
0.261019372908824 0.260176783604696 1 1
0.250490841849484 0.249344855692496 1 1
-0.0841647798622007 -0.0838948205401983 1 1
-0.0257539284126071 -0.0252433462396743 1 1
-0.150302432499237 -0.150186544183744 0 0
0.23843376208396 0.238093739180931 1 1
0.22707228580624 0.226506683839572 1 1
0.592007387833564 0.590096635635127 0 0
0.30364730960863 0.303033152141071 1 1
0.309432541635011 0.308739320550801 1 1
0.400610932382811 0.399755616776107 1 1
0.300140133274307 0.299292391429296 1 1
-0.104591912478531 -0.10436262888 1 1
0.404534465065598 0.403415089934993 1 1
0.408375963794022 0.406989702682815 1 1
0.00305395050648005 0.00318196595219009 1 1
0.0686648717999713 0.0682539712468004 1 1
0.0685736578912543 0.0686475970987802 1 1
0.202657749490681 0.201944696996935 1 1
0.395684741415939 0.393989534945992 1 1
0.459157136761602 0.457919689787062 0 0
0.337183581866541 0.336367019892459 1 1
0.169098163941359 0.168949208185809 1 1
0.176018449559944 0.175128773982939 1 1
0.0545322676882261 0.0547010544127908 1 1
0.156873020583989 0.156409502732035 1 1
0.196712937340222 0.196410423743125 1 1
0.16644945917491 0.165883619914434 1 1
0.0592608565873846 0.0591936170576623 1 1
0.261884640351 0.261714758008222 1 1
0.166476752546426 0.165911229227371 1 1
0.24132919195365 0.24013483936019 1 1
-0.0889097537759802 -0.088557703516869 1 1
0.326517685458074 0.326109478157784 1 1
0.30749513453347 0.306711150592761 1 1
0.106573376072028 0.106124112235857 1 1
0.275064913465454 0.274315442631837 1 1
0.0361279254286227 0.0365256547173195 1 1
0.198642478140025 0.198179797807891 1 1
0.195481481818641 0.195452164508633 1 1
0.223609334766824 0.223178146334862 1 1
0.140644805278197 0.140257433372591 1 1
0.0538277452209276 0.0535421885646643 1 1
0.260486474733557 0.259602217129028 1 1
0.157015026187274 0.156585130072223 1 1
0.12734124568856 0.127064066026821 1 1
0.193872126176308 0.193582712275665 1 1
0.174462235893486 0.174009640224017 1 1
0.183140181575244 0.182270421913674 1 1
0.282354337969811 0.281236720891726 1 1
0.282359850082636 0.28093056838331 1 1
0.168459775648009 0.16765851390956 1 1
0.204841402295445 0.204362629406608 1 1
0.276917648467942 0.276170210252763 1 1
0.276166191778748 0.27544953981437 1 1
-0.0731181890648203 -0.0729809704187147 1 1
0.09322726810616 0.0930220981637805 1 1
0.274568536500438 0.273602684240449 1 1
0.0754056996831338 0.0749728896329446 1 1
0.385155617009547 0.384263559418609 1 1
0.00494260527559277 0.00512196007164887 1 1
0.253494332188246 0.252956773142829 1 1
0.176838014069491 0.176440982209734 1 1
0.166883510660453 0.166441308815146 1 1
0.238479710490156 0.237954935114448 1 1
-0.0229980982582152 -0.0230063375042778 1 1
0.169464724946341 0.169138451141972 1 1
0.158911591029873 0.158633116707247 1 1
0.174098405233849 0.173770875970756 1 1
0.189181920734588 0.188402514449801 1 1
0.290586747565555 0.289651438382339 1 1
0.169513887408933 0.16894682944195 1 1
0.210545373840774 0.210175960116037 1 1
0.151858442904194 0.151459542659007 1 1
0.266372457467498 0.265558119430401 1 1
0.112751535349219 0.112483844452317 1 1
0.0725021389783846 0.0723111939983326 1 1
0.0957013245554694 0.0957244626165582 1 1
0.00263142299653389 0.0023741853137487 1 1
0.045672559135316 0.0451542742267963 1 1
0.120853590895444 0.12008558607107 1 1
0.386466274201783 0.385371791930326 1 1
0.155311599077281 0.155016575396398 1 1
0.406858745385631 0.405288121446799 0 0
0.320892649644376 0.320745242826815 1 1
0.188848592093217 0.187847217067578 1 1
0.16619828956181 0.166115143473454 1 1
0.226836013311153 0.226022811907771 1 1
0.0746889278020237 0.0752995252659574 1 1
0.227627669654911 0.226915347505255 1 1
0.133702310391115 0.133231997516605 1 1
0.263265398890907 0.262517271297691 1 1
0.274763375515688 0.273804750817108 1 1
0.0196479770150229 0.0194013019839866 1 1
0.201114240650709 0.200731801291018 1 1
0.0338605645173487 0.0340219439154904 1 1
0.176233244073163 0.175974396523412 1 1
0.463570819506525 0.46242325138641 1 1
0.199064325307484 0.19843003616276 1 1
0.451303576709737 0.449935430866102 1 1
0.46267543467372 0.461451759621053 1 1
0.0846576605672407 0.0842236853300384 1 1
-0.102555596789994 -0.101851172280438 0 0
0.0557487684088721 0.0555979220598401 1 1
0.303014641177694 0.302405745850216 1 1
0.13283478361202 0.13269773989506 1 1
0.11291336450257 0.112723314415998 1 1
0.0703490207546563 0.0700634424336548 1 1
0.470619247013811 0.468662767046601 0 0
-0.0115094820036723 -0.011416916721619 1 1
-0.0162024659220468 -0.0159783944078341 1 1
0.2007091580801 0.200240768819917 1 1
-0.0331535724311304 -0.0331782489321567 1 1
0.0651200072688678 0.0646095096741243 1 1
0.059208453465642 0.0587958505067183 1 1
0.478913325089798 0.477703214025274 1 1
0.0504130446473405 0.0505403641089736 1 1
0.0626932347994703 0.0627905833736299 1 1
0.26069535016222 0.25981415035873 1 1
0.471755867167513 0.469928179988691 1 1
-0.0512303697041859 -0.0512372868527879 1 1
0.285637997690827 0.285253645543787 1 1
0.308915444406871 0.307807854418122 1 1
0.234141398210144 0.233368251536187 1 1
-0.0876037551139436 -0.0873104948162742 1 1
0.433966773129501 0.432371720138651 1 1
0.48411836983387 0.482553836899359 1 1
0.268469370946338 0.267944855102853 1 1
-0.0915005688202018 -0.0912145750087877 1 1
-0.0570701049636941 -0.0562868240479835 1 1
0.166320258393311 0.165442213938418 1 1
0.390399194057924 0.389536864592131 1 1
0.472850763310347 0.471707236575194 0 0
0.434597746385609 0.433355397253453 1 1
0.336256572542233 0.335679662562718 1 1
0.165540195305988 0.165009914553911 1 1
0.203621876665213 0.203183995911907 1 1
0.144886675499251 0.144723860279054 1 1
0.429720714083511 0.427957523767827 1 1
0.178048477643721 0.177241571473059 1 1
0.243223379495728 0.242642250974569 1 1
0.251398427246348 0.250526777229151 1 1
0.0909432905086237 0.090655327428234 1 1
0.325335144106945 0.324656880586115 1 1
0.50284844384371 0.500529715166026 1 1
0.469536595386645 0.468390094048479 0 0
0.257204857606865 0.25649221302148 1 1
0.290284656970738 0.289024305169095 1 1
0.0478637962832901 0.0477838472721149 1 1
0.36556266455338 0.364592270363332 1 1
0.278976332179299 0.278167478666071 1 1
0.161897870348992 0.161346404534089 1 1
-0.114634582931366 -0.114487633160881 1 1
0.346431876692812 0.345564086652429 1 1
0.145675501661511 0.145192645353057 1 1
0.412341599144614 0.41121814244243 0 0
0.166382645955047 0.166269117351499 1 1
0.148914391285915 0.14852971956377 1 1
0.305003978072849 0.303584848147587 1 1
0.121503266705274 0.121329778355909 1 1
0.399782732732935 0.398602020828085 1 1
0.133990888327789 0.133387257062453 1 1
0.0961202601588426 0.0959260438709149 1 1
-0.0303725982709925 -0.0303833833391367 1 1
0.0819542529485346 0.0817315927774614 1 1
0.333266781586904 0.332550962125801 1 1
0.0720713168894865 0.0717612085565377 1 1
-0.0441741942845373 -0.0439126476781629 1 1
0.582066058465059 0.580123872587464 0 0
0.253011657106778 0.252348298627521 1 1
0.0793007784421085 0.0791511736864359 1 1
0.165093409903967 0.163972815795116 1 1
0.107978845854445 0.107508354969625 1 1
0.284671322914127 0.283877015780248 1 1
0.184497237079251 0.184114342740585 1 1
0.271028764178801 0.270104493256057 1 1
0.294247239268421 0.29374923647388 1 1
0.345510077724303 0.343348022668001 1 1
0.370144657232135 0.368840406174978 1 1
0.448537572007492 0.44736552782196 0 0
0.36123528555362 0.359534716480592 1 1
0.411577138056445 0.410158951882543 1 1
0.121610051940739 0.121339264530294 1 1
0.253312123305646 0.252785572440877 1 1
-8.97909432970162e-05 -0.00027458954225805 1 1
0.201781506834691 0.201431873178367 1 1
-0.0381433487040859 -0.0379265335045792 0 0
0.293509383856072 0.292763200621909 1 1
0.0531482267621071 0.0532569555525425 1 1
0.162465413874026 0.161841323158168 1 1
0.0846793785552711 0.0847214760464033 1 1
0.118597130830492 0.118402635793711 1 1
0.131637499931039 0.131185088722483 1 1
0.178296592252505 0.177501291488925 1 1
0.13124670614421 0.130533735504006 1 1
0.241990113712117 0.241549423931146 1 1
0.319858339963783 0.318543959698629 1 1
0.599135642772017 0.596999900970101 0 0
-0.0383035732108417 -0.0387397412416826 1 1
0.425783304105073 0.424526107140989 1 1
0.0131613234196774 0.0133968808155331 1 1
0.165208064197606 0.164622006470935 1 1
0.22525382308546 0.22454005011511 1 1
-0.193809408402941 -0.19333649534494 0 0
0.046965581790064 0.0465763293096065 1 1
0.275829342567926 0.275113102896022 1 1
0.0176867990210221 0.0174078016974161 1 1
0.0829727260559091 0.0823927006571935 1 1
0.146598898742102 0.146091803933957 1 1
0.131469595613615 0.131227395964187 1 1
0.0347529451011867 0.0346568594060368 1 1
0.170830772896314 0.170249434972087 1 1
0.119869461162183 0.11913718013147 1 1
-0.0327659984538839 -0.0327178076786168 1 1
0.279802406630746 0.279076276747183 1 1
0.244710425697206 0.243925331319938 1 1
0.0768043080835783 0.0762879294015689 1 1
0.0847396242790515 0.0841511222526853 1 1
0.191134187230399 0.190425337404049 1 1
0.0574690362745419 0.0573429632378063 1 1
0.0585001300443751 0.0581345004028277 1 1
0.140608597742749 0.140285311819915 1 1
0.173566577097741 0.173201514297643 1 1
0.15843960345004 0.15805322749559 1 1
0.141231824686546 0.140539516216389 1 1
0.340886245692497 0.33979569325666 1 1
0.224918307195192 0.223797409470101 1 1
0.187563900678446 0.186972307082199 1 1
0.206968733500139 0.206259655474552 1 1
0.185533350094361 0.185155854835134 1 1
0.165463343194813 0.164896160981993 1 1
0.150999434609513 0.150148502196742 1 1
-0.0618906139958278 -0.061967826587843 1 1
0.0968411914034581 0.096280914722083 1 1
0.240931841614293 0.240650471033775 1 1
0.111631936740882 0.111454307819004 1 1
0.104760676544979 0.104407831367235 1 1
0.285935971879461 0.28529642241403 1 1
0.229251606254892 0.228687661528869 1 1
0.398135745942216 0.397074044878882 1 1
0.0505218058096781 0.050379458300173 1 1
0.329420713318819 0.328235524922598 1 1
0.0832384010282254 0.0830823670657881 1 1
0.399255193032883 0.398346369458206 1 1
0.16274306141892 0.1624475892224 1 1
0.179941536360633 0.179575946130189 1 1
0.0498925015512044 0.0499825382177989 1 1
0.288164104143902 0.287277357269155 1 1
0.198384724917038 0.197626616191698 1 1
0.569412017146951 0.567446902101073 1 1
0.385802376488614 0.384528026433718 1 1
0.315417579817689 0.314007742663601 1 1
0.291922605390126 0.291132813872267 1 1
0.0972853399014603 0.0971384192042223 1 1
0.492947665219163 0.490996154279463 0 0
0.0532653202814897 0.0533245732677128 1 1
0.0187340126753567 0.018648625318926 1 1
-0.0338983009250714 -0.0334514624495469 1 1
0.0790530535820782 0.078959071993081 1 1
0.0672585286385407 0.0674215535735777 1 1
0.629627417117959 0.627835198319247 0 0
0.376758561852705 0.375633796651894 1 1
0.444379733851271 0.442652587135448 1 1
0.137415672228273 0.137193621184666 1 1
0.17029971800629 0.170026246245225 1 1
0.0225653419831981 0.0220763918623096 1 1
0.189856312053334 0.189626325660694 1 1
0.0983945189803112 0.0981759305160472 1 1
0.318209250493689 0.317357633493066 0 0
0.324489941513681 0.323536052133357 1 1
0.341474940534512 0.340774260820163 1 1
0.270284249363124 0.269499585250917 1 1
0.344551134096537 0.343610085326786 1 1
0.174039297467065 0.173484682665557 1 1
-0.0495456074837148 -0.0491672971150606 1 1
0.0697298783868043 0.0693646002162016 1 1
0.0654242689344773 0.0652725906523039 1 1
0.0943430966416011 0.0937529527859726 1 1
0.135506970229246 0.134862968471015 1 1
-0.0430068388009648 -0.0431910694447698 1 1
0.227645809329664 0.226926958710218 1 1
-0.0606881178519527 -0.0606286807793591 0 0
-0.175114362037024 -0.174769624715521 0 0
0.233764086587118 0.232971721505959 1 1
-0.0882489643823184 -0.0877553437051935 0 0
0.255231828181731 0.254763734941234 1 1
-0.0342862174155086 -0.0341322431470578 1 1
0.123716359505011 0.123387632643216 1 1
0.303729143936112 0.302364368363377 1 1
0.0851099789065694 0.0851156371824179 1 1
0.0433146738859189 0.0436902781982948 1 1
0.228460312692067 0.227458801148137 1 1
0.329010388099211 0.328232183169434 1 1
0.337485099165844 0.336814739748404 1 1
0.208092760137446 0.207551676273592 1 1
0.236810323167476 0.23610440462441 1 1
0.40236840077215 0.401435057743624 1 1
0.0705548187889385 0.0703321694344757 1 1
0.338548389468507 0.337016492577401 1 1
0.204900640916705 0.204110726903013 1 1
0.116376944189191 0.116179685229351 1 1
0.12313124427118 0.122957070083425 1 1
0.178012325774037 0.177811164213488 1 1
-0.0528293082411467 -0.0527784755899465 1 1
0.236558859327967 0.236017940537376 1 1
-0.0365239101955137 -0.0361839872539187 1 1
0.403006287026891 0.401865648836837 1 1
0.156165423755432 0.15539583458919 1 1
0.169559929494174 0.169282566761596 1 1
0.142992239690578 0.142574287701463 1 1
0.306510305407413 0.305240793335186 1 1
0.131473672226892 0.131073635559566 1 1
-0.0287090038380034 -0.0286399286465634 1 1
0.0838590980556501 0.0837567400908158 1 1
0.0325373434645742 0.0324230838488155 1 1
0.273035262303949 0.272352204631012 1 1
0.423796376037211 0.422872283861208 1 1
0.355949190787862 0.354879852216584 1 1
0.135534918134045 0.134625383924037 1 1
0.0904068784065714 0.0902179783674405 1 1
0.591349362592699 0.590251730107989 0 0
0.21945199310069 0.219077289314731 1 1
0.190034679858221 0.18936380628345 1 1
0.257128141703476 0.256538081302258 1 1
0.0571121529997385 0.0571879839624658 1 1
0.0700428217364501 0.0700744686895874 1 1
0.607055045378718 0.605838184602212 0 0
0.254230587891298 0.252820558379962 1 1
0.303298421242075 0.302792061737869 1 1
0.435169747530693 0.433369417577404 1 1
0.177722176786038 0.177030917917086 1 1
0.34884525387569 0.348025971091568 1 1
0.0877435238534115 0.0874304559520058 1 1
0.320570842086781 0.319242416481498 1 1
0.316492259213296 0.315665142175252 1 1
0.416684451583208 0.414957147898469 1 1
-0.163313866129827 -0.163025361603286 0 0
0.284206280260988 0.283609566698834 1 1
0.314253843514477 0.312867344242892 1 1
-0.131449126758228 -0.130903220708061 0 0
0.0551293522075513 0.0552398913053572 1 1
-0.116894635570942 -0.11626758479418 1 1
0.0845987705529913 0.0841711592555452 1 1
0.417446300583837 0.416431490570688 1 1
0.0838765430933255 0.083734866422933 1 1
0.0923979346533442 0.0923629660335084 1 1
0.068555804930435 0.0684292964903851 1 1
0.105484000472942 0.10495605395625 1 1
0.20067214131602 0.199952133199911 1 1
0.271247055948724 0.270141819376602 1 1
0.254404469864933 0.254042802632665 1 1
0.162296542081958 0.161581511358564 1 1
0.0187788259768759 0.0185310823976842 1 1
0.132624955942084 0.132692931802948 1 1
0.527672372944748 0.526334375548352 1 1
0.0558990090132117 0.0557994307848212 1 1
0.305032623384254 0.304278172405533 1 1
0.346967205766679 0.34576029710075 1 1
0.17748961359766 0.176920794904792 1 1
0.0292575717700261 0.0290387233517222 1 1
0.11939933303106 0.119134235370121 1 1
0.190441840009597 0.189411272957177 1 1
0.209941236652213 0.209171945098948 1 1
-0.0871222444119686 -0.0873985150839467 1 1
0.413951305579541 0.412846001028053 1 1
0.291500745098581 0.290478551120718 1 1
0.135059394409617 0.134954918924287 1 1
0.283350501352476 0.282410422165485 1 1
0.229577160524285 0.228727432219884 1 1
0.228126923991739 0.227316555099437 1 1
0.214292814642562 0.213832104163755 1 1
0.092671684584955 0.0923594318810952 1 1
0.130212786934142 0.129773330793232 1 1
0.303679352775648 0.30327061679838 1 1
0.181642078952494 0.181027250234561 1 1
0.21393628479741 0.213366132443507 1 1
0.0993369815787423 0.0991159623084203 1 1
0.0773160558950172 0.0768880599331293 1 1
0.171385785339769 0.170517510172301 1 1
0.27089054776902 0.27024222874591 1 1
0.149519455184907 0.149068577825874 1 1
0.458172189612538 0.456942931929296 1 1
0.0870352997686186 0.0869795086778731 1 1
0.208693624417766 0.207966163958442 1 1
-0.0248186388484833 -0.0249815443220925 1 1
0.0712650498578403 0.0711113618903948 1 1
0.0239550489808863 0.0238277705807037 1 1
0.447068383737093 0.44664441409178 1 1
0.262382487796574 0.261041042645936 1 1
0.379978522173194 0.379118503962846 1 1
0.274173211215984 0.273451683089016 1 1
0.202502195972553 0.202141681490662 1 1
0.14723957752179 0.147081102402192 1 1
-0.304767833261766 -0.303679935753766 0 0
-0.0264557681466068 -0.0264493887217713 1 1
0.221380570214926 0.221047768940786 1 1
0.19176278493417 0.191290846829333 1 1
0.281989168095536 0.280968936394281 1 1
0.351969270536986 0.350313991032031 1 1
0.0357548514593487 0.0357321257619548 1 1
0.248385580146807 0.247759872822389 1 1
0.0927011456282784 0.0923223377632559 1 1
0.172467029280091 0.171934038929018 1 1
0.485679715857053 0.484282027749994 1 1
0.287849584345594 0.286692769108822 1 1
0.0813242910235808 0.080989084521128 1 1
0.089373919634743 0.0891839369577454 1 1
0.281028246363436 0.280258218723953 1 1
0.276373339374266 0.275609352276426 1 1
0.354598124089852 0.353849207093934 1 1
0.329855140068661 0.32880769965201 1 1
-0.00618116526304093 -0.00620696477096564 1 1
0.15424306348727 0.15370257308101 1 1
0.157512457000955 0.157240500060881 1 1
0.268905959988379 0.267242492646444 1 1
0.0165565861339476 0.0166365551592299 1 1
0.0943808289036769 0.0940201578892757 1 1
0.352828542329303 0.352133602729753 1 1
0.210891428008096 0.210311390717788 1 1
0.239825447831882 0.238793615019196 1 1
0.186284343654463 0.186081766566063 1 1
0.429793413667896 0.429121977114027 1 1
0.171379982249838 0.171080674540314 1 1
0.109140684102726 0.108564401485356 1 1
0.276846573955733 0.276232700202213 1 1
0.00323726984355644 0.00318777991317185 1 1
-0.0986529684953513 -0.0983860395587831 1 1
0.370031406880165 0.369121705038643 1 1
0.276077316566932 0.275192377816462 1 1
0.541910374881043 0.539975531960997 1 1
0.100551511694973 0.099739172030301 1 1
0.344112528174035 0.343353919832932 1 1
0.323243347388262 0.322160086810067 1 1
0.127458582797293 0.126902505878525 1 1
0.15666751372773 0.156072959313983 1 1
0.311045591039567 0.309705279263293 1 1
0.352827873857487 0.351194510813106 1 1
0.0121123970545483 0.012224261488954 1 1
0.138240668517196 0.137686538936995 1 1
0.358438375437235 0.357077476491024 1 1
0.15397202890482 0.153712387229836 1 1
0.321916113971644 0.320570128616825 1 1
0.253318168324846 0.252479364817841 1 1
-0.0568841996392495 -0.0568903420123972 0 0
-0.169832702784846 -0.169816011427494 0 0
0.168109710084589 0.167739019462191 1 1
0.321066668344372 0.320381795934836 1 1
0.29786373014242 0.297700227872003 1 1
0.148869388463062 0.148798310597342 1 1
0.410881104888673 0.409480444895797 1 1
0.141432229983136 0.14030318095464 1 1
0.372654238065668 0.371585134942768 1 1
0.160337187288735 0.1591421784982 1 1
0.206664209917073 0.205683035126777 1 1
0.323444146639819 0.322590322174722 1 1
0.0986959176057499 0.098490111277199 1 1
0.24010890791124 0.239102315214995 1 1
0.238894801891454 0.238459568619673 1 1
-0.0585913972204393 -0.0585455630635894 1 1
0.450151121498045 0.449201238999172 1 1
0.264811382066653 0.263965309581901 1 1
0.0673522094143413 0.067525716330138 1 1
0.188964184341056 0.188747896837646 1 1
0.134690976565167 0.134501002163001 1 1
0.0619029304355617 0.0618455090875297 1 1
-0.107656811935891 -0.10735599402307 0 0
0.0238605284818844 0.023609485858174 1 1
0.0100818268034018 0.0101807726160407 1 1
0.292650756004512 0.292101541498237 1 1
0.0582930706107131 0.0578819869510966 1 1
0.282587038196049 0.281882336873896 1 1
0.319772590711957 0.318169982227101 1 1
0.220115455434427 0.219416327890725 1 1
0.367909633117846 0.366300267072449 1 1
0.366119161270057 0.365161189223072 1 1
0.354327516127225 0.353088447182316 1 1
-0.0466347453483749 -0.0467014342665521 1 1
0.0111354752424942 0.0111587054953561 1 1
0.427946905927378 0.426455962813511 1 1
0.517555268915829 0.515958849119353 1 1
0.245778658550721 0.245212145597613 1 1
0.225017411309444 0.224399191295908 1 1
0.426990798838473 0.425265005981684 1 1
-0.0687610719971826 -0.0690072922972918 1 1
0.272628708496383 0.271595670179432 1 1
0.45905530168655 0.457923151128588 0 1
0.267085530053181 0.266090967362745 1 1
0.00304757310082687 0.00294491008755121 1 1
0.329324446498967 0.328747197378807 1 1
0.515377492392094 0.514145643752055 0 0
0.576454380923299 0.575005217311337 1 1
0.417434949994632 0.416460736800741 1 1
0.288154922083245 0.286928961968763 1 1
0.360532748660704 0.359709823913624 1 1
0.299338284440458 0.298588156670422 1 1
0.310164603999952 0.308818261726582 1 1
0.249283218143521 0.248480314705904 1 1
0.265099330326224 0.264633660120452 1 1
0.0809698655068963 0.0802973921083366 1 1
0.176364971127157 0.175765552705442 1 1
0.2068458152903 0.205902488073312 1 1
0.251611666194601 0.251248031077932 1 1
0.262707726088129 0.2616477835352 1 1
-0.0162519093663305 -0.0164602575513257 1 1
0.498246547722862 0.496474036521303 0 0
0.094740771854133 0.09454397839038 1 1
0.219246007324019 0.21882266761925 1 1
-0.136263128820956 -0.13590788459377 0 0
0.335931499156165 0.334810016177312 1 1
0.262766038384404 0.261838802669278 1 1
0.454579804701735 0.452519673923094 0 0
0.190637010682568 0.190034077393363 1 1
0.3373627229909 0.336362112819828 1 1
0.206877362657868 0.206082768400047 1 1
0.29209812552722 0.291121938523768 1 1
0.263510426066856 0.262760776160916 1 1
0.227397560409388 0.22624327231594 1 1
-0.0111614054978027 -0.0110987672813158 1 1
0.331447691407393 0.330290821813135 1 1
0.416206543098958 0.414469181994007 0 0
0.559541763631439 0.557425881549568 0 0
0.33519107580546 0.334061291148883 1 1
0.201524812096641 0.200871902468086 1 1
0.334596799255393 0.333918799455537 1 1
0.336563891763415 0.335515656443763 1 1
0.255127957299809 0.254593898554448 1 1
0.164042621811043 0.16367748072727 1 1
-0.0379285512286094 -0.0377343598512263 1 1
0.23995994605823 0.239497832894383 1 1
0.065718833247652 0.0653569862449846 1 1
0.257797872707853 0.256977395056652 1 1
0.171920873642944 0.171466552623371 1 1
0.237777454038289 0.236993292552803 1 1
-0.0462216110568136 -0.0462753300589636 1 1
0.399973813462035 0.398978859839651 0 0
0.133700297230983 0.133322827827136 1 1
0.202891569533539 0.202028023795356 1 1
0.16902246916982 0.168398173312935 1 1
0.120946590002552 0.12051260300352 1 1
0.432261352997501 0.430932736607327 1 1
0.262407300467039 0.26172836168597 1 1
0.250015624401577 0.249217944715984 1 1
0.200333822262933 0.199907926868749 1 1
0.0985699895615588 0.0986514244315526 1 1
0.240724236286763 0.239949289713702 1 1
0.265278621903425 0.263941496217488 1 1
-0.00780063862775739 -0.00779080683679687 1 1
0.323022165595979 0.32205138938364 1 1
0.373956360744871 0.373267457048243 1 1
0.198334480686667 0.197404549479471 1 1
0.0992050990609858 0.0996956908580412 1 1
0.0376518224458429 0.0374699083295049 1 1
0.501466990957827 0.500318903745603 1 1
0.320759195773303 0.319931483786288 1 1
0.266321888133415 0.2655753378355 1 1
-0.0350751743015665 -0.0346737805959773 1 1
0.110620513249895 0.109684510666021 1 1
0.205268826647764 0.204649271198669 1 1
0.141938038996706 0.141262035094246 1 1
0.034137319755074 0.0338262693734871 1 1
0.465461422932308 0.464402533220626 1 1
0.348924107879743 0.347977984849253 1 1
0.357835526119086 0.356890910621811 1 1
0.199472700672026 0.198892251870652 1 1
0.462057588873405 0.460141121379028 1 1
-0.151440166597729 -0.15085678394355 0 0
0.0479587047441535 0.0476887798895094 1 1
0.0500113015964579 0.0498739357012073 1 1
0.0224214155300192 0.0220253971186873 1 1
0.320676480271917 0.319853999325715 1 1
0.30297533256872 0.30225388259387 1 1
0.166458300835192 0.166548277991534 1 1
0.398250656801712 0.39670687083207 0 1
0.295343378065243 0.294634218803524 1 1
-0.0397647344183447 -0.0399088855216349 1 1
0.0698458182472978 0.0700277896770893 1 1
0.276564961867794 0.276384980303124 1 1
0.283843487212048 0.283051293501521 1 1
0.0891437104983586 0.0887468803942911 1 1
0.0618755511606803 0.0619894382744415 1 1
0.346746639345068 0.34585167771602 1 1
0.249343926241371 0.248238135784177 1 1
0.295684654770251 0.294782025924545 1 1
0.286119141029865 0.285191600352001 1 1
0.00502911148239579 0.00511248802507424 1 1
0.367817790171288 0.366884812044775 1 1
0.0523633366441626 0.0519085859589866 1 1
0.286118717280301 0.285295339391498 1 1
0.206750674299492 0.206504260926883 1 1
0.424377321269002 0.422554928233734 1 1
0.267296273101175 0.266282645426097 1 1
0.0672667535244006 0.0675911896163831 1 1
-0.0207417239175781 -0.020197670005682 1 1
0.464957859060569 0.463515022062796 0 0
0.42103748703116 0.420022653281963 1 1
0.286323176207362 0.285375934441996 1 1
0.161980351749419 0.161427786279069 1 1
0.272344552142397 0.271722784694016 1 1
0.211505621239585 0.210878121711826 1 1
0.21614684079683 0.215659805780787 1 1
0.183001604784029 0.182575251230808 1 1
0.311267305799473 0.310406099697098 1 1
-0.0933450168903955 -0.093301973382919 0 0
0.224565679375345 0.224161782307798 1 1
0.497393892579118 0.495785860834955 0 0
-0.00989028877318936 -0.0098211579672237 1 1
0.229808682813457 0.229621282235331 1 1
0.294259751355404 0.293840265968293 1 1
0.627351359155049 0.625256480131244 0 0
0.0294885006741192 0.0296715143929481 1 1
0.387508379894467 0.385810440477522 1 1
0.133049796576827 0.132858037222583 1 1
0.441647111703208 0.440155561872325 1 1
-0.301254367658435 -0.300418733707607 0 0
0.170808495091435 0.170050581815497 1 1
0.0392957977875905 0.0392026966602761 1 1
0.0442986021748617 0.0440004390736393 1 1
0.321594077613273 0.320340473913211 1 1
0.103112745685774 0.103074559170856 1 1
0.184727451740354 0.184542848198448 1 1
0.108604717245329 0.10834597482678 1 1
0.121786636136329 0.121965470256772 1 1
0.0515702932208241 0.0515011987342664 1 1
0.121333434575563 0.120880527086867 1 1
0.329783410048355 0.328778320479489 1 1
0.161707033895383 0.161567196394696 1 1
0.423015850402937 0.422133388735936 1 1
0.24383788169765 0.243416277070406 1 1
0.320937160525568 0.320201440391043 1 1
-0.117086920141367 -0.116934470277613 0 0
0.599455133172073 0.598184955912081 0 0
0.219678857410704 0.219272741999271 1 1
0.35866228991083 0.357491270179885 1 1
0.432256011841534 0.431132260267018 1 1
0.13288339820541 0.132424289097378 1 1
0.0382264788511381 0.0385937133043498 1 1
0.0593850440176765 0.0592091177404947 1 1
0.0670607779978157 0.0667075133612113 1 1
-0.0587512766403187 -0.0578524612019566 1 1
0.202337828707284 0.201809511498345 1 1
0.41923903923661 0.417804758827003 1 1
0.0906489253279829 0.0899278245367399 1 1
0.0792658915875724 0.0787544900331938 1 1
0.30371675813104 0.302918496435305 1 1
0.38154608368372 0.380235556769039 1 1
0.177622870442407 0.177269390491565 1 1
0.0308573352666811 0.030590592635147 1 1
0.376449758210042 0.375469151342001 1 1
0.311044692644669 0.309635648584915 1 1
0.255911894648378 0.255510114521851 1 1
0.252010951772103 0.251444140269519 1 1
0.274464660336617 0.273977125883099 1 1
0.179122505765219 0.178361826809647 1 1
0.1522257618035 0.151472565616816 1 1
0.0479300699890724 0.0474087587627222 1 1
0.574435234010928 0.57302456905049 1 1
0.510495157327844 0.508519829717288 0 0
0.333671105055556 0.332533287991232 1 1
0.0917150264715087 0.0915470047688771 1 1
0.317723599586442 0.315936960301223 1 1
0.273685983462544 0.273028676512165 1 1
0.0839210526393434 0.0838498330635506 1 1
-0.0990714101164741 -0.0989993407999791 1 1
0.144824949475588 0.14446062699246 1 1
0.254149267417481 0.253197116310604 1 1
0.137299448848522 0.136829879046597 1 1
-0.132708025987551 -0.132608068254624 0 0
-0.000726008984698757 -0.00119672604826263 1 1
0.31715394440852 0.316145760843435 1 1
0.456690354837541 0.455811098864729 1 1
0.0447767109958586 0.0450439272086369 1 1
0.321647707608047 0.320901003292076 1 1
-0.0371379898893471 -0.0369321545468449 1 1
0.148650506513492 0.148511461908375 1 1
0.138912440915424 0.1388048186703 1 1
0.248045155776144 0.247650601974943 1 1
-0.141665129682993 -0.141303179992407 0 0
0.127559056346002 0.127319105549343 1 1
0.202159151204025 0.201310411486923 1 1
0.170713845670672 0.170164219660151 1 1
0.253933202084487 0.253263053302406 1 1
0.185749270323146 0.185658304657475 1 1
0.278067998087952 0.277466804290141 1 1
0.426482087412234 0.425790829742073 1 1
0.179624298840412 0.179524758841765 1 1
0.230154331703285 0.229434572086284 1 1
0.217975667829698 0.217128045086782 1 1
0.182875664211764 0.182246774481469 1 1
0.189603843495448 0.18857418100063 1 1
0.12029588125412 0.119703410469173 1 1
0.339492457592043 0.338695448068502 1 1
0.12240916328873 0.122273885685589 1 1
0.209451382701576 0.208912425037841 1 1
0.111090371675832 0.110815279515412 1 1
-0.0440824881679488 -0.0443227047524487 1 1
0.35569390058593 0.354810311821762 1 1
0.399488712088527 0.398591464645799 1 1
0.134114711591381 0.133990922471047 1 1
0.118942491093811 0.118791891521724 1 1
-0.0571370490940142 -0.0567950538620443 0 0
-0.0412866290655572 -0.0415492200646133 1 1
0.300458237726072 0.29960863131123 1 1
0.251999786780393 0.250784323042139 1 1
0.167482968713471 0.167234530063668 1 1
0.303382550161325 0.302614977025136 1 1
0.387594932199761 0.386506575829006 1 1
0.606989907428987 0.605387720792356 0 0
0.398239499844117 0.397225997394884 1 1
0.341100212242228 0.340276006105373 1 1
0.0679960227654576 0.067741604218887 1 1
0.0736237470647932 0.0733482035640312 1 1
0.443504047969205 0.442317028219521 0 0
0.0879491191906384 0.087781528188917 1 1
0.37280964417917 0.371597110867359 1 1
0.174530789857641 0.173511752801531 1 1
0.0730701098164962 0.072713024741069 1 1
0.192872227199049 0.191873164303428 1 1
0.105405982811506 0.105213271536972 1 1
0.420630309441707 0.418825785556789 1 1
0.0939348842536111 0.0934688805660038 1 1
0.158760347536515 0.158075329011275 1 1
-0.0206115613413136 -0.020391279260902 1 1
0.0854648528329301 0.0856747750173475 1 1
0.383386256650765 0.382150635379409 1 1
0.351157340014578 0.350108186921944 1 1
0.18049475246282 0.180131549962146 1 1
0.429027844131125 0.427544348211646 1 1
0.419133478717532 0.418008983114675 1 1
0.0800839962368586 0.0802979560226262 1 1
0.0412727920256783 0.0413566235169166 1 1
0.125686403727646 0.125048483617541 1 1
0.266049053751688 0.265097965812607 1 1
0.0483429133570201 0.0482300707247906 1 1
0.0311984165077338 0.0312821234863236 1 1
0.386721093154443 0.385708046505767 1 1
0.179304987449709 0.178534318956209 1 1
0.0581263855515921 0.0579278993656092 1 1
0.196195875309038 0.195612699413385 1 1
0.324945947929758 0.32368060051266 1 1
0.221227784492546 0.220424573498778 1 1
0.261929203579934 0.260853295874453 1 1
0.214212008938013 0.213791494683359 1 1
0.109756487479655 0.109382132498879 1 1
0.529738554774859 0.527670572820782 1 1
0.4592225118743 0.457824456102573 0 0
0.217423447906594 0.216709444528842 1 1
0.555464162950389 0.55364763086283 0 0
0.0849947294164151 0.0846646800514539 1 1
-0.0717350636754319 -0.0713828482064831 1 1
0.22150078705492 0.22054803374329 1 1
0.428525068407901 0.427048830929456 1 1
0.42147043062269 0.420288310841496 1 1
0.169354443077532 0.168515518468455 1 1
0.109066468420334 0.108828142111095 1 1
0.128231405648516 0.127733240693825 1 1
0.0654634251367756 0.0654687771966291 1 1
-0.0100516483491934 -0.0097166568234358 1 1
-0.0856131913872551 -0.0852377439808054 0 0
0.202268253329399 0.20130697846171 1 1
-0.0655618707210028 -0.0655100408246833 1 1
0.2836673598747 0.282381683665854 1 1
0.434071959974926 0.432879930335624 1 1
0.327714752058313 0.327116350615451 1 1
-0.0665361795777553 -0.0665959482202268 0 0
0.44555526408496 0.444164634922954 1 1
0.240715384866586 0.240311754308103 1 1
0.200072204332263 0.199426752759893 1 1
0.100730967961134 0.100692096529783 1 1
0.1729145264196 0.172704073683196 1 1
0.116254755131762 0.115931407374065 1 1
0.323547088141124 0.322936280250574 1 1
0.272528899679667 0.271248097062328 1 1
0.393417907066809 0.392475900172552 1 1
0.244019729239157 0.243329806286221 1 1
0.0766535594772204 0.0764399053069837 1 1
0.236822625803597 0.235494042960392 1 1
0.188764444957519 0.187763895085069 1 1
0.058495119243102 0.0583443302774221 1 1
0.449179872609934 0.448026483689315 1 1
0.225028370904388 0.224070644789324 1 1
-0.244389558285617 -0.243961090268199 0 0
0.0817489208421915 0.0816237985613107 1 1
0.357748339579238 0.35638913306438 1 1
0.0297988178166162 0.0294389992306121 1 1
0.30741411039405 0.306382649127909 1 1
0.265715971639227 0.264970582985702 1 1
0.222647427567235 0.222270148360834 1 1
0.0520797290622091 0.0515267790171066 1 1
0.0951200301732023 0.0948325136501518 1 1
0.2364288846729 0.236064790721655 1 1
0.303047277884464 0.302494966268027 1 1
0.222952842749864 0.222292197280797 1 1
0.142236232079315 0.141870813191992 1 1
0.13313117343311 0.132748490328769 1 1
0.350885217233087 0.350031217012203 1 1
0.0774644140714846 0.0773076111509417 1 1
-0.0345636770469587 -0.0343732795303944 0 0
0.228753661801195 0.227443369468316 1 1
0.170393528901164 0.169598212517232 1 1
0.0511164715174692 0.0510219322581875 1 1
0.177386818887115 0.177071530341187 1 1
0.0446840188172674 0.044355943098062 1 1
0.2179901668202 0.217138387462006 1 1
-0.12493097219951 -0.124769016575882 1 1
-0.202522580523207 -0.202067843462926 1 1
0.236260091410812 0.235646329775667 1 1
-0.0507367817035698 -0.0507632112026732 0 0
0.256546061916466 0.255355853251695 1 1
0.0282329341037499 0.0278391884602573 1 1
0.330877409039719 0.329755099388075 1 1
0.274196097214951 0.273164584447684 1 1
0.00233841096952389 0.00258356481115649 1 1
0.225424918120021 0.224920389961147 1 1
0.0472452272067946 0.047187941453699 1 1
0.277632169349653 0.277075633458855 1 1
0.342091900084262 0.341242479651891 1 1
0.220132878192071 0.219917339287854 1 1
0.0801099385481117 0.0795630611675264 1 1
0.0311509931174757 0.030777033484966 1 1
0.220276674321548 0.219528429201547 1 1
0.279359014190518 0.278298410126716 1 1
0.106305374739464 0.105946302820011 1 1
0.21950831342019 0.219283533928812 1 1
0.06920632559351 0.069042635529073 1 1
0.275353830995794 0.274397998940898 1 1
-0.0459042331405088 -0.0456192110563779 1 1
0.00381424845439168 0.00393856535848174 1 1
0.0758576111173976 0.0754360340477131 1 1
0.185092188398868 0.184794184993314 1 1
0.197643573190849 0.197284875788217 1 1
0.131626961390947 0.13140021738833 1 1
0.0844914336190604 0.0843392146524353 1 1
0.461320577648872 0.460399920862862 1 1
0.155385131940088 0.155051251417609 1 1
0.235184770245076 0.234726747290317 1 1
-0.102472313020697 -0.102201916270093 1 1
0.0422421517547385 0.0424510969306999 1 1
0.14209399207084 0.141563991576402 1 1
0.32728822350562 0.326576648774749 1 1
0.0344505443599588 0.0346667257841359 1 1
0.151295732970397 0.15057444819409 1 1
0.0309005396975697 0.0312709233359043 1 1
0.140758250196769 0.14040799986511 1 1
0.463355097082612 0.461778388337602 1 1
0.371764570634049 0.370736314452463 1 1
0.0638269477578137 0.0635528192127749 1 1
-0.0447278542700824 -0.0444264728671773 1 1
0.395605108742504 0.394595117350197 1 1
0.239870879793948 0.239362091527308 1 1
0.259330503580759 0.258432819127482 1 1
0.22760261830971 0.227065320132914 1 1
0.45209939112236 0.450471238041007 1 1
0.151936162984049 0.151595882246395 1 1
0.147682746772676 0.147214047883836 1 1
0.292128265245824 0.290846300611353 1 1
0.336913291703237 0.335677705152601 1 1
0.0859551849463684 0.0860097276717739 1 1
0.169553868818558 0.169152333351492 1 1
-0.0388400014073721 -0.0386067093211313 1 1
0.448996604471731 0.447983081040902 1 1
0.304923342874492 0.304568943331747 1 1
0.441395941314585 0.440408360114623 1 1
0.535300241828454 0.533685398192936 0 0
0.13270337865359 0.132538663623401 1 1
0.358839825197657 0.357302219959206 1 1
0.269026153278671 0.268331409468723 1 1
0.431463591826277 0.430185785250296 1 1
0.0681426853766934 0.0679682872081787 1 1
0.260739477708732 0.25991503690922 1 1
0.147819669517726 0.147412185484739 1 1
0.132791485313238 0.132074994933975 1 1
-0.188375509034439 -0.188038238288333 0 0
0.116351058615997 0.115914740896101 1 1
0.0254746031617628 0.0249016932210395 1 1
0.488784480544357 0.487495680028881 1 1
0.132137311737331 0.132005174712032 1 1
0.389341994226645 0.388618145015754 1 1
0.176326246610336 0.175774893511009 1 1
0.30228539690442 0.301330660459746 1 1
0.180362420642144 0.179525926645231 1 1
0.336144665247977 0.335296467643101 1 1
0.160093730483173 0.159280951353629 1 1
0.346397130621282 0.344640418702211 1 1
-0.0992886390033638 -0.098843376259466 0 0
0.0942791946775926 0.0936166028328792 1 1
0.114007380638038 0.113575262634835 1 1
0.237760965694821 0.237149837955141 1 1
0.191845428025195 0.19158713465457 1 1
0.23527798415912 0.234135221136711 1 1
0.00979233861121894 0.00962653853758841 1 1
0.239972203797591 0.239086866449996 1 1
0.101617687724913 0.101337761435887 1 1
0.158323426368807 0.157477823838995 1 1
0.0990047615180271 0.0984869115356252 1 1
0.293490522905714 0.292837276254011 1 1
0.143555150126473 0.142938445017119 1 1
0.396966907514883 0.395780359708214 1 1
0.165290634684695 0.165040788553075 1 1
0.266511118431251 0.265921616910896 1 1
0.073033494354669 0.0723126093733324 1 1
0.29274774774056 0.291854629704414 1 1
-0.0514814248313806 -0.0509051324406586 1 1
0.285810410804709 0.285035051689273 1 1
0.414121584632051 0.412566304799664 0 0
0.130324698409829 0.129095961105334 1 1
0.188440056757273 0.187235818607247 1 1
0.0207131689037995 0.0209628711649494 1 1
0.340352524686981 0.339352456317501 1 1
0.110966665288603 0.11043461665064 1 1
0.132296137505475 0.131474335322823 1 1
0.17835375068157 0.177846255328442 1 1
0.222664894858775 0.22161980917458 1 1
0.087766094836436 0.0873855912208225 1 1
0.0195230193353363 0.0194346206169159 1 1
0.357973654569018 0.357198693147325 1 1
0.235943859772321 0.234477494267434 1 1
0.188810866004018 0.188516581852804 1 1
0.0708189756976494 0.0710336402615213 1 1
0.332446390666535 0.331293647550196 1 1
0.298579511237255 0.297435480920456 1 1
0.71147451522881 0.709597947954142 0 0
0.441102861472047 0.440163561445119 0 0
-0.0267697304692426 -0.0264168806905129 1 1
0.0737637265751347 0.0736798218983651 1 1
0.0551866847460522 0.0551144389737265 1 1
0.211362685323942 0.210998359325348 1 1
0.169214356253448 0.168855210987515 1 1
0.189032928253802 0.188392526355512 1 1
-0.0560580295647928 -0.0560993533404741 1 1
0.301388174372769 0.300762781919335 1 1
0.424387925603676 0.423272813427219 1 1
0.219942046428211 0.219469358164786 1 1
-0.0841186380098272 -0.0839945939985569 1 1
0.339499024682458 0.33888764106365 1 1
0.0263220917578432 0.0260776700266061 1 1
0.211912662211281 0.211249495975704 1 1
0.303424281555255 0.302259688976652 1 1
0.173956354437773 0.17376905653289 1 1
0.152592438811 0.152542262292361 1 1
0.0627545483539556 0.0628336546660195 1 1
0.278540803468864 0.277932531264366 1 1
-0.08057301797797 -0.0805168644223528 0 0
0.0979526942984034 0.0979474906933052 1 1
0.278857288600657 0.27793458327882 1 1
0.19475492120881 0.194289784257472 1 1
0.332319707153649 0.331185244728925 1 1
0.305184098756037 0.304446946461998 1 1
0.397747633387525 0.396881215517944 1 1
0.501105361998384 0.499179893719403 1 1
0.103557989001441 0.103084072131051 1 1
0.320558948631601 0.319826440214353 1 1
0.418421787123524 0.417267753366012 1 1
0.341739637173284 0.340669258928603 1 1
-0.227113392818114 -0.226040772309588 0 0
0.302810813158765 0.302025888757065 1 1
0.256383767373587 0.255288920012079 1 1
0.160049951689341 0.159908165718552 1 1
0.0720594352339647 0.0716281792125254 1 1
0.300664519337475 0.299589527186691 1 1
0.267147163999683 0.266509366718731 1 1
0.196374154356788 0.195784124134023 1 1
0.277691260884053 0.277112403425398 1 1
0.505395648580963 0.504105223677388 0 0
0.0364002857221931 0.0367132593554418 1 1
0.189235531852715 0.189128614333104 1 1
0.0252359340456507 0.0248947626216663 1 1
0.172601018122145 0.171780657821133 1 1
0.12754576619391 0.127092075477718 1 1
0.121248929987366 0.120419369785997 1 1
0.443239618956678 0.442145431440748 1 1
0.0947078977006378 0.0945102105859601 1 1
0.20719501676025 0.20689531608593 1 1
0.428571908069284 0.427719406988502 1 1
0.3554377641907 0.354445277617437 0 0
-0.177119917354196 -0.176594741364025 0 0
0.362960585845238 0.362246227339697 1 1
0.0352509439786557 0.035209785889077 1 1
0.24362245373934 0.242789985523118 1 1
-0.0803446785456528 -0.0800189892512896 1 1
0.123287836506211 0.123419285974007 1 1
0.0335807905473709 0.0329432303880709 1 1
0.195132105126004 0.194151950908326 1 1
0.268562935431726 0.26759587403738 1 1
0.437162707840594 0.43567692344167 0 0
0.203149996034764 0.202516205451016 1 1
0.173313515607892 0.17262210965403 1 1
0.390838946732832 0.389856526912103 0 0
0.278172656230204 0.277052017340222 1 1
-0.0127207926191092 -0.012578690401666 1 1
0.23912625884163 0.238222224645144 1 1
0.0930263625610879 0.0926384270756415 1 1
0.216718708926637 0.215456650637878 1 1
0.0922447821016992 0.0918968012543852 1 1
0.0426407515371882 0.0423229626005606 1 1
0.241094715900588 0.240488006612887 1 1
0.239691381614648 0.239104758858271 1 1
0.248201146236461 0.247745438119985 1 1
-0.1406975355527 -0.140237249531867 0 0
-0.109820595979035 -0.109578603783942 0 0
0.072997424702152 0.072814507667666 1 1
0.293855711813566 0.292314696901942 1 1
0.39857514121206 0.397604421293404 1 1
0.089487645363421 0.0892879453877592 1 1
0.141946629418626 0.141467743357364 1 1
-0.0415614006502568 -0.0416684938294377 1 1
0.160404435074982 0.1600855872404 1 1
0.247020423461719 0.246673652048368 1 1
0.220923653993863 0.220663654281906 1 1
0.252224246793686 0.251667284825832 1 1
0.311451251219609 0.310469010260411 1 1
0.0560647136559436 0.0556407128610935 1 1
0.33970014251991 0.338873368248834 1 1
0.329492641583421 0.327790014599286 1 1
0.260470863670495 0.259832397580674 1 1
0.55711636372393 0.555259317491646 0 0
-0.0944588815145657 -0.0941829106777488 0 0
0.407625117094836 0.406657394841727 1 1
0.312708427983773 0.312411375268996 1 1
0.28486487324327 0.283754817883009 1 1
0.433693454457468 0.432100523144876 1 1
0.445738743746842 0.443512156359034 1 1
0.0640671778244752 0.0638373886790472 1 1
0.13438230271325 0.134024165214798 1 1
0.502565852856765 0.500985999548365 0 0
0.128017068412685 0.127321698111723 1 1
0.267200030558594 0.266709382227095 1 1
0.144963819828942 0.144312234620894 1 1
0.434949754221908 0.433325453131258 1 1
0.0864715232335205 0.0865138486961134 1 1
0.103594455848646 0.103212110812886 1 1
-0.0328732518583889 -0.0327255472975137 1 1
0.236958657148522 0.236689906150956 1 1
-0.0204534532812704 -0.0201595856476819 1 1
0.232213215175608 0.231296377538833 1 1
0.101463539349042 0.101174951757918 1 1
0.0747949555532003 0.0745816616583995 1 1
0.265675217572483 0.26488969231508 1 1
0.0997957304484523 0.0994296573824195 1 1
0.0823881908209596 0.0816812098081817 1 1
0.282516564512273 0.282084378977008 1 1
0.254974903758064 0.254127428055534 1 1
0.212193909953977 0.211863447850479 1 1
0.357487785061913 0.356760297467123 1 1
0.140394853986215 0.139830418667211 1 1
0.322841704877305 0.321842420620584 1 1
0.237083301558676 0.235996476558781 1 1
0.108781545604708 0.108458814423766 1 1
0.070129291582058 0.0698319691487757 1 1
0.163643640669737 0.163053339530397 1 1
0.269677904114487 0.268373372419479 1 1
0.19025399323825 0.189610659452338 1 1
0.320719033697992 0.319503856706506 1 1
0.0585080458038827 0.0582870617892265 1 1
0.161010108259105 0.160334044864509 1 1
0.0950231091936967 0.0944555841859427 1 1
0.1903943580409 0.189680002080982 1 1
0.126814890305728 0.126248607977413 1 1
0.118120445541926 0.117850706645608 1 1
0.175014240171711 0.174550710413242 1 1
0.253066220856567 0.251818593546382 1 1
0.139334561899104 0.139106373714158 1 1
0.399860990144777 0.398310285288053 1 1
-0.161369687840002 -0.16085298286275 1 1
0.0818875154851085 0.0816218389172847 1 1
0.304763853673 0.303799250157946 1 1
0.347756888810414 0.346857315048237 1 1
0.020148861575027 0.020332362864108 1 1
0.433902691288791 0.43278215632507 1 1
-0.102727383858145 -0.102431797668674 0 0
-0.0364014160903381 -0.0357499135002459 1 1
0.328697358552074 0.327871339791078 1 1
0.0279154100641157 0.0276585987779261 1 1
0.0503544197943839 0.0501830218229262 1 1
0.122698882753203 0.121881084741685 1 1
0.217818021037831 0.217328391891046 1 1
0.297702326087873 0.296723733220757 1 1
0.095082601467878 0.0946393271965176 1 1
0.380283986917822 0.37929836517002 0 0
0.442798474626006 0.441581197842279 0 0
0.231419869746973 0.230476032885754 1 1
0.104509225674621 0.104367783233227 1 1
0.124327795202802 0.124095741831787 1 1
0.406618392213262 0.405871245702645 1 1
0.122291490689408 0.122128617011622 1 1
0.195882041098698 0.195347029493676 1 1
-0.0158115110162289 -0.0158217548274308 1 1
0.138766262044245 0.138398725073678 1 1
0.546272798453476 0.544597941281369 0 0
0.202827589884099 0.201912280026016 1 1
0.126102863181214 0.125823513565983 1 1
-0.0008720309167025 -0.000862124169753987 1 1
0.464647982758727 0.463109247873048 1 1
-0.120907246788778 -0.120731127128663 1 1
0.0729809254508096 0.0730207524105674 1 1
0.150179172059915 0.149227405740014 1 1
-0.0290780062082308 -0.0289130757347779 1 1
-0.0235830666319016 -0.0237382854531366 1 1
0.456660684116934 0.455283389414884 1 1
0.282931881204812 0.282412874578912 1 1
0.477926515385396 0.476973229089558 0 0
0.0533907134081006 0.0534358673017838 1 1
0.414539020302071 0.4134283380269 1 1
0.185339932477502 0.184836440647383 1 1
0.198733408768341 0.198298578980957 1 1
0.46694166020918 0.465479001422634 1 1
0.27512905073815 0.274782410551451 1 1
0.0456336526262459 0.0454348072713194 1 1
0.290110420576611 0.28931364127549 1 1
0.323651949453457 0.323001937759604 1 1
0.333039425350521 0.332166654964373 1 1
0.102135867810675 0.102018749700338 1 1
0.123118207472485 0.1229932147966 1 1
0.276762352495971 0.275705686966748 1 1
0.0597612595319321 0.0593065501534204 1 1
0.278197089273599 0.277150574935782 1 1
-0.0231887720414634 -0.0232318162677955 1 1
0.121056325788954 0.121151732667049 1 1
0.105079353122883 0.10464774829757 1 1
0.357877260553776 0.35659298687358 1 1
0.239516830370208 0.23901544632619 1 1
0.0506203618202588 0.0504435219789659 1 1
0.32679702088726 0.325941222069607 1 1
0.330547013432263 0.329577507588702 1 1
0.012056227589028 0.0119047988555359 1 1
0.413726812109469 0.412100030326982 1 1
0.338636815696966 0.337434137053186 1 1
0.0594799762083095 0.0591754856338828 1 1
0.133564460205719 0.133079413917382 1 1
0.0445416193467903 0.0444016732356432 1 1
0.160560121796652 0.160180433618602 1 1
0.217436193136544 0.216966023854314 1 1
0.396154539645904 0.394728775421385 1 1
0.00717202258418441 0.00752176271126174 1 1
0.274169468815193 0.27336802505245 1 1
0.193657341382669 0.192963346923885 1 1
0.0240983212127379 0.0240229314467916 1 1
-0.214708571677655 -0.214266771187734 0 0
0.307498527093312 0.306286896650028 1 1
0.120304922998066 0.120121229329838 1 1
-0.088194371549119 -0.0880377038140641 0 0
0.107066384251326 0.106614149238772 1 1
0.163990226717359 0.16344811871423 1 1
0.278178391441975 0.27734826507229 1 1
-0.185221661905306 -0.184562662329192 0 0
-0.00241940151547003 -0.00252575617142001 1 1
0.129702145350989 0.128995647266547 1 1
0.218938751128379 0.218590416708698 1 1
0.156363103873929 0.156162224736577 1 1
0.245612872573671 0.245048530970478 1 1
0.0357367080919271 0.036168987256029 1 1
0.50465190913364 0.503213248595745 1 1
0.383582073247436 0.382515482142517 1 1
0.0864988887245371 0.0863642212163973 1 1
0.206843867882099 0.206242986572923 1 1
0.336448520555887 0.335466440384323 1 1
0.0610426941954021 0.0607960850921747 1 1
0.277625431225415 0.276886281389442 1 1
0.294593628678217 0.293790253807842 1 1
0.470926790178856 0.469940927727446 0 0
0.408544806515466 0.406447106793176 1 1
0.284906971094322 0.284064709040101 1 1
0.314544322429036 0.313782540751016 1 1
0.390570067176665 0.389578277100702 1 1
0.189785273280433 0.189571784671369 1 1
-0.00503303312755794 -0.00530214900569616 1 1
0.075405805392273 0.0753140479460988 1 1
0.491597108088673 0.490287113030454 0 0
0.26185330794082 0.261026437769614 1 1
0.151330408052794 0.150990293169385 1 1
0.317367026909741 0.315960140289879 1 1
0.339414627868376 0.338571558202428 1 1
0.280576592767239 0.280015777789851 1 1
0.0130321326249949 0.0128651219600311 1 1
0.0298975062938641 0.0299954142221491 1 1
0.416084541043719 0.415294894942249 1 1
0.319771029887453 0.318934715224136 1 1
0.149058051723271 0.148621869091131 1 1
0.155064343480514 0.154427512549457 1 1
0.220065113908692 0.219313263978338 1 1
0.190718882894357 0.19025689022919 1 1
0.154722879964178 0.1542110430599 1 1
0.152818507496073 0.152306409299841 1 1
0.143117301559623 0.142531777553453 1 1
0.490977136339596 0.489420612653734 1 1
-0.0741680814868948 -0.0738529640384004 1 1
0.175479642622185 0.175243012320774 1 1
0.229666428931579 0.22884445130612 1 1
0.228256744147895 0.227591060492231 1 1
0.0428144429986895 0.0426865662964566 1 1
0.30313924971452 0.302363421720718 1 1
0.42886901881245 0.427126987875066 1 1
0.124866796454699 0.124582676169875 1 1
0.25738793764493 0.256800160017294 1 1
0.0965441948935009 0.0964980535296409 1 1
0.483331212082308 0.482732487775393 1 1
0.364445828109677 0.363793724994431 1 1
0.217928195978935 0.217474780093687 1 1
0.0243628404718735 0.0244158326867178 1 1
0.21834259470941 0.217736485726827 1 1
0.0692287947769214 0.0691459363415991 1 1
-0.214044840559722 -0.213420575921641 0 0
0.241252601309277 0.240021737549341 1 1
0.182676594772821 0.182084548599898 1 1
0.508266937548093 0.506412609629003 1 1
0.104438254496029 0.103977864899711 1 1
0.0811953826817277 0.0809489709426247 1 1
0.305440301600748 0.304811065166465 1 1
0.36955852662863 0.368561296933658 1 1
0.0965117504723477 0.0961756026788155 1 1
0.1918397394272 0.191083602338276 1 1
0.135375681243619 0.13535725504314 1 1
-0.142086222588262 -0.14181589891302 0 0
-0.055187643599144 -0.0544510288911347 0 0
0.203018120629701 0.20231527314045 1 1
0.132061893401374 0.132004816044052 1 1
0.185275145174393 0.184250657317933 1 1
-0.0165269888928273 -0.016636317293926 0 0
0.255088361660108 0.254368186381122 1 1
0.0990372342388702 0.0986928874590553 1 1
0.156739584072793 0.156545067778136 1 1
0.445968385474293 0.444927413613255 1 1
-0.0235376462339297 -0.0237204670933646 1 1
0.383049264624213 0.382032854945826 0 0
0.126874783904677 0.12637091104941 1 1
0.185745015299831 0.185402899722464 1 1
-0.0306265049981242 -0.0306033138562945 1 1
-0.0267631406571019 -0.0263413298339154 0 0
0.488739836647277 0.487376897833604 0 0
0.0748504137482592 0.07424014118523 1 1
0.0400249493847242 0.0399569576199812 1 1
0.232927211518005 0.23191532905239 1 1
0.216313766729461 0.215264988498148 1 1
0.0776176529964202 0.0773599129203946 1 1
0.268992363054653 0.26810429049277 1 1
-0.363897881278216 -0.362695425646343 0 0
0.103520708626033 0.103100062526094 1 1
-0.1271534186213 -0.126582991711676 1 1
0.266388525382127 0.265277556366483 1 1
0.198361886978987 0.198160141542752 1 1
0.0353662873068833 0.0350424212580917 1 1
-0.100541965264445 -0.100525305578184 1 1
0.111925364817241 0.110989499306703 1 1
0.359836794022891 0.358404320108923 1 1
0.216481462944631 0.215949427804313 1 1
0.146646443390092 0.145945226115156 1 1
-0.00979622341564651 -0.00977085044167767 1 1
0.248560960564483 0.248110474882653 1 1
0.344082300428931 0.342825951042634 1 1
0.19571260211239 0.195142805715522 1 1
0.163393340739346 0.163065076356283 1 1
-0.0628522313181455 -0.062701624855408 0 0
0.252013657803935 0.250897388958305 1 1
0.117937162851284 0.117816013001829 1 1
0.230580063424869 0.229842398974334 1 1
0.216438938077656 0.215883650130678 1 1
0.328905941070813 0.327878819209434 1 1
0.160205523863538 0.159918218306909 1 1
0.290486491010956 0.289067317928145 1 1
0.520939676684581 0.519855463537492 1 1
0.101812602808355 0.101183408154512 1 1
-0.0297573137844886 -0.0296529641972928 1 1
0.198872342815923 0.197906456541492 1 1
0.0740963548569648 0.0735336372209481 1 1
0.170247406248253 0.169582704877095 1 1
0.397204562768449 0.396141338059729 1 1
0.322390319716092 0.321597922116834 1 1
0.0612783314704958 0.0612133980932742 1 1
-0.0447392323250461 -0.0447607391674687 1 1
0.465487650876518 0.46459722858301 1 1
0.432223013157267 0.431135570748487 0 0
0.561343777070278 0.559237850006389 0 0
0.117339413595299 0.116841775079387 1 1
0.369198984177298 0.368339908044592 1 1
-0.00688659736253702 -0.00714702091124042 1 1
0.291922763643689 0.290858540465698 1 1
0.403549099144818 0.402237419954109 1 1
0.297198090277787 0.296334781973441 1 1
0.360730010337587 0.359417099770728 1 1
0.38394124512097 0.382746558822206 1 1
0.244746849292301 0.244248044446176 1 1
0.378855289616867 0.377852007860205 1 1
0.0303189625751452 0.0304660606679113 1 1
-0.00324633618899248 -0.0029556916314176 1 1
0.494374423961371 0.493153505157651 0 0
0.114096812226926 0.113730703382774 1 1
0.0228024568001156 0.0228540077408143 1 1
0.372157054969895 0.371362428226568 1 1
0.0802143104121504 0.0797361816320577 1 1
0.396807821082811 0.395229195894394 1 1
0.217498759053769 0.217345751886027 1 1
0.319024782040161 0.318177276934717 1 1
0.454217162482701 0.451890654825669 1 1
0.494075184267458 0.492340302981013 0 0
0.160746759941246 0.160305699115214 1 1
0.0812245113972487 0.0814197362520209 1 1
-0.0286603134451738 -0.0285816053563296 1 1
0.523667238139319 0.522517324442607 0 0
0.417231531293174 0.41603479884025 0 0
0.435376858464052 0.434442186310761 1 1
0.0470713208724597 0.0467425138433653 1 1
0.163510179563195 0.163135717884001 1 1
0.196817456707317 0.196343404620274 1 1
0.379404169604334 0.378020040576933 1 1
0.102966875903094 0.102767585800455 1 1
0.178246083005314 0.177702544633192 1 1
0.262731534430139 0.262085118817926 1 1
0.170924749153151 0.170456789210969 1 1
0.19901628577106 0.198580051363282 1 1
-0.0197735656865571 -0.0200384503717813 1 1
0.455897660728994 0.454341347683209 0 0
0.177598376571454 0.176925065399679 1 1
0.279490495034479 0.278844346867422 1 1
0.325160703157043 0.324538854538349 1 1
0.573499046873018 0.571850661413306 0 0
0.411742849810075 0.410964321876321 1 1
0.404037409356469 0.402967720773841 1 1
0.425628311094964 0.424465448963527 0 0
0.0999956375475004 0.0997950219059526 1 1
0.167447931569208 0.166620832362153 1 1
0.132904248212894 0.132676617275636 1 1
0.209265260117894 0.207826990148292 1 1
0.211301626363338 0.210625914340773 1 1
0.116298233624216 0.11622623099462 1 1
0.364207224694464 0.363224197556301 1 1
0.332476187944631 0.331862575384358 1 1
0.0575476247242216 0.0574527151010309 1 1
0.283594531984008 0.282676158129895 1 1
0.284815955598103 0.28402037874751 1 1
0.0948688792728357 0.0947468253295644 1 1
0.172499768083343 0.172181293705829 1 1
0.4232242228314 0.421632182731296 1 1
0.215057670267166 0.214862607543667 1 1
0.162143197897826 0.161350770901506 1 1
0.227048582814002 0.226178189848968 1 1
0.341898381000216 0.341152382889403 1 1
0.179164608371231 0.178502579233596 1 1
0.247960846084178 0.247431547769847 1 1
0.40567683674039 0.404309761500377 1 1
0.170439395208455 0.170264584409245 1 1
0.198818250480951 0.1980558709233 1 1
0.119311541601491 0.118924376277667 1 1
0.0602531151651729 0.0600772290252135 1 1
0.31780093061809 0.317104082450746 1 1
0.0941329615132405 0.0938894489892245 1 1
0.152336844603535 0.151810308615563 1 1
-0.00611457013137394 -0.00629732550197105 1 1
0.242347469202226 0.241735591920792 1 1
0.485295427386513 0.483817317738523 0 0
0.373572308839525 0.372112497617919 1 1
-0.145605401066418 -0.145821913751523 0 0
0.0575503894522426 0.0576716898328814 1 1
0.371035051066339 0.369652787454787 1 1
0.252760176968222 0.251995638162149 1 1
0.374473024962356 0.373638685123259 1 1
0.289746372860087 0.288956293253585 1 1
0.284278591898809 0.283310428926707 1 1
0.325898057321329 0.325038827869687 1 1
0.341838496301913 0.34047318373142 1 1
0.391844835678356 0.390507852591093 1 1
0.0742900637607903 0.0741272282703812 1 1
0.238992698711619 0.238051814800186 1 1
0.179055539863521 0.178727268064627 1 1
0.273058626836965 0.272252124276398 1 1
0.252427512704076 0.251642747459806 1 1
-0.00476421151411035 -0.00469965819688428 1 1
0.305218153975248 0.304072957239303 1 1
0.330333599113357 0.328713041772168 1 1
0.336602340839281 0.335543818296956 1 1
0.0423451469193108 0.0426348172293863 1 1
0.00658432182355347 0.00659335664398866 1 1
0.0799680362264805 0.0795860422687799 1 1
0.268787391261058 0.268015937198395 1 1
-0.0425153147217826 -0.0423439768719715 1 1
0.107979521179132 0.107726859972502 1 1
0.159459518629854 0.159127133518411 1 1
0.413327544993672 0.412118787518002 1 1
0.421885934045694 0.420797094683332 1 1
0.166868148593109 0.166159563180716 1 1
0.299667839942828 0.298971432845941 1 1
0.251493524438059 0.250583439976438 1 1
0.539944177561849 0.538416128730067 0 0
0.207968339601933 0.20790809203808 1 1
0.102679930483227 0.102371366223122 1 1
0.228840639131807 0.227833237648125 1 1
0.064702998116082 0.0645532745622389 1 1
-0.0673443232756206 -0.0672935228123277 0 0
0.187365108563818 0.186260191538905 1 1
0.0433384062343673 0.0434148415114121 1 1
0.210001423295145 0.209437562217907 1 1
0.332189374976412 0.330957591522624 1 1
0.0893243830187442 0.0887849904941931 1 1
0.136456180216114 0.135993414063912 1 1
0.257106086761104 0.256146894424857 1 1
0.287740624406293 0.286579019280539 1 1
0.044569162248015 0.0445324064626097 1 1
0.272905699683405 0.272058629385381 1 1
0.0491701811455423 0.0489163439531426 1 1
-0.0578666456801721 -0.0577679783255553 1 1
0.0945283655524347 0.0942785076978474 1 1
0.146865301814018 0.146347016965746 1 1
0.0686111404209321 0.0682023043831067 1 1
0.174691417537653 0.174384440517939 1 1
0.434467823605978 0.43298836715513 1 1
0.129170775113469 0.128686519206584 1 1
-0.0889187645132707 -0.0885952371823955 1 1
-0.010147017255684 -0.0102823719636639 0 0
0.0687415614755472 0.068679435849637 1 1
-0.0157390419360988 -0.0156488233587653 0 0
0.253898516994797 0.253342550341614 1 1
0.15606309447684 0.155588016843908 1 1
-0.062801811610885 -0.0626971282122768 1 1
0.148294105611818 0.147552208150852 1 1
0.29470115852116 0.293807769695525 1 1
0.03944420808303 0.0393865834102104 0 0
-0.0833851012433731 -0.0834824260621076 1 1
0.153121551406989 0.151608861788581 1 1
-0.00148372520440858 -0.00153409588644252 1 1
0.273757722062151 0.27301240479592 1 1
-0.0391754468610722 -0.0392914030586463 1 1
0.394311713456779 0.393077552202993 1 1
0.386061173956889 0.385301799905771 1 1
-0.0324245334004837 -0.0322550064857 1 1
0.0446459454112282 0.0444785657100769 1 1
0.0907183148439332 0.090351061378396 1 1
0.297278689909967 0.296248468669587 1 1
0.355518753559351 0.354490362243847 1 1
-0.0358582297415489 -0.0356716701549857 1 1
0.519539684275708 0.516983920902788 1 1
-0.00496253805129546 -0.00510035220412727 0 0
0.156008411173775 0.15560371273476 1 1
0.243613753164058 0.243209168686233 1 1
0.51166074352225 0.5103989240548 1 1
0.182536007870506 0.182392579990568 1 1
0.0392415430808005 0.0388700820306549 1 1
0.14464772860656 0.143700900785196 1 1
0.257711058907222 0.257105039363306 1 1
0.3179308901833 0.316941604432976 1 1
0.00980698243482368 0.00987008734995617 1 1
0.0821798318814911 0.0818389499471036 1 1
-0.106901499950268 -0.106353989925373 1 1
-0.000669668052675119 -0.00112125672980611 1 1
0.0652659153290786 0.0650991273287052 1 1
0.169733288749338 0.169631598920971 1 1
0.0910642525102216 0.0907531039651088 1 1
0.320142541039257 0.319175272217237 1 1
0.309180511984497 0.308000260660551 1 1
0.110794389006822 0.110641490186657 1 1
0.127139426925037 0.126787359641349 1 1
0.248038357894848 0.247166598073018 1 1
0.468435247269458 0.467018273824426 1 1
0.245211903952692 0.244133648296448 1 1
-0.00557453051762092 -0.00499411167566074 1 1
-0.0222209136761348 -0.0222700233542803 1 1
0.0809384024721884 0.0816004455709574 1 1
0.225235537965308 0.224389843868092 1 1
0.222920478590433 0.222006836140973 1 1
0.275198975654758 0.274461381125395 1 1
-0.041819677304584 -0.0420272957421373 1 1
0.368026422424892 0.367080859367037 1 1
0.133681792166555 0.132969252543613 1 1
0.145914539762203 0.144915493217567 1 1
0.323828201302954 0.322790239568388 1 1
0.382289685799995 0.380890807491139 1 1
0.147017802835446 0.14665758625205 1 1
-0.00220376856279751 -0.0023967016193385 1 1
0.161398942855289 0.160992692187743 1 1
0.212094857691238 0.211562630340948 1 1
0.0372249697400113 0.0372236088429354 1 1
0.157719661099741 0.156654880670085 1 1
-0.168114570129733 -0.167584587057689 0 0
0.276856716720282 0.276062500515342 1 1
0.316738727681931 0.31558215384537 1 1
0.279147919330423 0.278291496922266 1 1
0.186943956197449 0.18622002278386 1 1
0.495726975653798 0.49459556727924 0 0
0.316075236921283 0.314937394819768 1 1
0.156474764712389 0.156442883794535 1 1
0.087518334046821 0.0873060834748161 1 1
0.316642111945132 0.315949411433964 1 1
0.280853328557135 0.27973165061151 1 1
0.456622308900233 0.455707842688407 1 1
0.266432582635997 0.265511031454806 1 1
0.0606413237785269 0.060196694366313 1 1
-0.0678533683033954 -0.067680186291574 1 1
0.235822439275592 0.235215506350488 1 1
0.175111671504638 0.174764613360871 1 1
0.0951153749639284 0.0952281800939756 1 1
0.451924916209714 0.450450332636208 1 1
0.0850068142344475 0.0846077411138236 1 1
0.130789763841686 0.13057476040287 1 1
-0.0127962327737689 -0.012542732303879 1 1
0.332225807594894 0.331413130620265 1 1
-0.0137303191451993 -0.0134544215024167 1 1
0.150168650797556 0.149680432168997 1 1
0.215872081779304 0.215026549627505 1 1
0.0603087733506625 0.0603460016400151 1 1
0.138278560589574 0.138201445902014 1 1
0.299437085139471 0.297886092221498 1 1
0.125851436287124 0.125418570839749 1 1
0.373741810902903 0.37263222246839 1 1
-0.137695851224524 -0.137341373082103 0 0
0.438464228436211 0.436896964165456 1 1
0.167121250465319 0.166551236390562 1 1
0.260157744736728 0.25958176809798 1 1
0.0335985749454317 0.0327902734348561 1 1
0.225693885978454 0.225185102910574 1 1
0.357233408450048 0.355777213239693 1 1
0.259173505296576 0.259044190535033 1 1
0.327435775074453 0.32657674752913 1 1
0.146031709279844 0.145440174751811 1 1
0.22291539236472 0.222128138898928 1 1
0.0946198184166629 0.094444044434827 1 1
-0.0196321711505297 -0.020106514724844 1 1
0.166956770465241 0.166376648502762 1 1
0.245388277606309 0.24472960960004 1 1
0.39495443102699 0.393937487527685 1 1
0.078167445780599 0.077988642475645 1 1
0.123375116742204 0.1233684937783 1 1
0.0606328900193102 0.0603826039452438 1 1
0.17488455158382 0.173905309982431 1 1
0.098561975169357 0.0982873711618088 1 1
0.229434785591313 0.228924404531925 1 1
0.149670397230616 0.149100452351673 1 1
0.175779725997048 0.17448558324292 1 1
0.124606989174724 0.123688620055397 1 1
0.00594982317799622 0.00588588701692791 0 0
0.304909009485218 0.304160492920828 1 1
0.0446475461470977 0.0447305452402238 1 1
0.385750524663488 0.384890688719873 1 1
0.0128939299874265 0.0132918142666575 1 1
0.121993087573943 0.121876447055845 1 1
0.00867278377407286 0.00878104333505335 1 1
0.553393300029059 0.552005218671386 0 0
0.37517068801911 0.374291401967181 0 0
0.298532065209796 0.297783339653815 1 1
0.23521707902855 0.233663594874899 1 1
0.279367686806921 0.278369644756285 1 1
0.114612336426833 0.113990125612871 1 1
0.263103794161475 0.26236201600426 1 1
0.502199258489066 0.50123369517559 1 1
0.531724956217821 0.530245517506832 1 1
0.395892398912343 0.394484107661178 1 1
0.117526104253881 0.116952551942191 1 1
-0.0568197285096171 -0.0566063484359824 0 0
0.395370776133313 0.39418471894937 1 1
0.472937010060238 0.471646634757944 1 1
0.264418649152295 0.26380107215535 1 1
0.257411221226451 0.256757004331466 1 1
0.427000609947827 0.42586513230111 1 1
0.26523464400464 0.264465940518331 1 1
0.0319281621915788 0.0318744047911285 1 1
0.315234140554332 0.31437260675367 1 1
0.193517097006881 0.192865441645579 1 1
0.134315960165206 0.133781689842338 1 1
0.111632876846969 0.111385036858471 1 1
0.144902346940925 0.14427927704125 1 1
0.216406653022715 0.215542424332679 1 1
0.191558722078185 0.191149735141405 1 1
-0.0797969690954588 -0.0794748054940539 0 0
-0.0640897369684412 -0.0640656982992729 0 0
0.237673417488292 0.237066600446899 1 1
0.238316684342703 0.237472336910405 1 1
0.130090066589032 0.12965600632373 1 1
0.220498400290267 0.220099240412543 1 1
0.226094964698972 0.225459306471027 1 1
0.299150366422782 0.298269060242972 1 1
0.258620347939254 0.2576448691083 1 1
0.338680820411957 0.33781027621045 1 1
0.139642512553902 0.138957636237176 1 1
0.145439715706578 0.145106837217973 1 1
-0.157633461571841 -0.157664547063655 1 1
0.464463528946956 0.463255167827186 0 0
0.34716746395366 0.346418916419565 1 1
0.00953912291514259 0.00935803013859302 1 1
0.0167745267748024 0.0160392097391369 1 1
0.441926355206815 0.440736831781943 1 1
0.221583189565807 0.221066234243294 1 1
0.25814043951151 0.257048793448779 1 1
0.688139122032253 0.686059586001341 0 0
0.0759009597138686 0.0756387992857848 1 1
0.284151178516861 0.283251222702215 1 1
0.0611027269843671 0.0607535990840997 1 1
0.377927348244895 0.376900545487676 1 1
0.190261214203482 0.189818793187738 1 1
0.226698115183639 0.225786584633506 1 1
0.291475619685601 0.290716829921828 1 1
0.132278450438328 0.131835792289562 1 1
0.316193688954161 0.315070697343553 1 1
0.210799903277725 0.209845543164787 1 1
0.254664433417417 0.253904553654509 1 1
0.247225850943246 0.246635873618902 1 1
0.153781302909707 0.15286085339157 1 1
0.236006730248831 0.235146429825238 1 1
0.2618194347377 0.260827530254698 1 1
0.198952071468563 0.19798101202704 1 1
0.122590596114967 0.122363961881356 1 1
0.245572253626313 0.244461198914085 1 1
0.137229569545671 0.136895181927909 1 1
0.00377621647380265 0.00369502191220053 1 1
0.273068197686538 0.272480994724288 1 1
0.290163373145555 0.28948846165105 1 1
0.38530268107246 0.384374320422042 1 1
0.234005946475065 0.233247087743168 1 1
0.355612167980453 0.354309729506334 1 1
0.263453353620494 0.262192548643433 1 1
0.247285924202031 0.245993373732925 1 1
0.299415048078321 0.298447513566301 1 1
0.135597623941714 0.135442449417328 1 1
0.407767522185791 0.406805472071498 1 1
0.085693250139431 0.0856948770816597 1 1
0.465568806870005 0.464213985457373 1 1
0.216355572857248 0.215525163853121 1 1
0.188479141546614 0.187955321807321 1 1
0.378503409799047 0.377554669834687 1 1
0.31927476594688 0.318343021046519 1 1
0.134650755124836 0.134132019250944 1 1
0.179003844188712 0.178937736665185 1 1
0.15855790230059 0.15798194393682 1 1
0.249357877234019 0.248772915347054 1 1
-0.0919733330396765 -0.0918104396184529 0 0
0.351115737480212 0.350034459983342 1 1
0.0986351503181398 0.0981733820240196 1 1
0.428183617506173 0.426628243217836 1 1
0.00497828803639889 0.00494110545221049 1 1
0.106439964761115 0.106528869517408 1 1
0.190514079000817 0.190251856048979 1 1
0.282324511478623 0.281599495262991 1 1
0.454974728185778 0.453184315305138 1 1
0.29239444535003 0.291653859587539 1 1
0.329101233744305 0.327962469776633 1 1
0.526322295525693 0.525307759364451 0 0
0.205420909720316 0.204579566287694 1 1
0.278720438938384 0.277736631862136 1 1
0.0642693535343028 0.0643464376623268 1 1
0.212997553269085 0.212375864789568 1 1
0.0770358972930451 0.0765853491131267 1 1
0.184238435573508 0.183838910794944 1 1
0.378392219504024 0.377895925872957 1 1
-0.190960363403217 -0.190656664890534 0 0
0.0737152075029257 0.0733879834048024 1 1
0.0367987943136686 0.0366158729512748 1 1
0.223093970261527 0.222785894186822 1 1
0.150480091351458 0.149962783683582 1 1
0.0967426245600587 0.0962699232145599 1 1
0.0566290541561664 0.0563432172936981 1 1
0.182474118399067 0.182385074336724 1 1
0.0312970079476362 0.0314812320172795 1 1
-0.0159665108158653 -0.0162762417319577 1 1
0.173874485862779 0.173450361440332 1 1
-0.0122644353457137 -0.0124217915379545 1 1
-0.252112484238985 -0.25151824529865 0 0
0.275883760494072 0.275123102208526 1 1
0.263043294531991 0.261756194750151 1 1
0.200638022147569 0.200513476511013 1 1
0.172751686509061 0.172379687309174 1 1
0.136325059254802 0.135930322242241 1 1
0.231924933437761 0.231340270618171 1 1
0.596631515465626 0.595050259752621 1 1
0.261309469074575 0.259901185651252 1 1
0.040040308835324 0.0399226941071423 1 1
0.260416254402627 0.25991705336914 1 1
0.0882819127049171 0.0880553067566935 1 1
0.231542722152882 0.230660985243925 1 1
0.337504695838453 0.336416744983859 1 1
-0.127470980171999 -0.127129134711134 0 0
0.103684423323716 0.102979467273773 1 1
0.27471886903363 0.273829302501822 1 1
0.25124618141588 0.250515953489444 1 1
0.280393048313387 0.279536511953473 1 1
0.286409975994736 0.285696960947598 1 1
0.0122621771338282 0.0123230083607562 1 1
-0.127709533397403 -0.127211148080544 0 0
0.307831406755332 0.306805201128391 1 1
0.170012372462071 0.169297630998867 1 1
0.145421006152328 0.145432086782542 1 1
0.0207281416126411 0.0212386387518547 1 1
0.334823803566759 0.334152304392518 1 1
0.0684975379426342 0.0682547468654741 1 1
0.0260801681579619 0.0262097818137863 0 0
-0.0146699067282882 -0.0149049638367671 1 1
0.350952185591943 0.349916573780438 1 1
0.0528638542769193 0.0528868062652478 1 1
-0.0108537365369304 -0.0108326317623102 1 1
0.00741020187657078 0.008028296665115 1 1
0.167459602567051 0.166897787490935 1 1
0.122799966613799 0.122651542532699 1 1
0.366049668718923 0.364982971544486 1 1
0.284816600561104 0.283956517819413 1 1
0.21361422746945 0.213020603731993 1 1
-0.159039822139521 -0.158809924872595 1 1
0.0289267020303491 0.0286632634800575 1 1
-0.0481562613355211 -0.0471809127327884 1 1
0.195380307811548 0.19468646784939 1 1
0.200537019584416 0.200161205394729 1 1
0.153350241545698 0.152727441770593 1 1
0.205143603470233 0.204501221116638 1 1
0.104691321811009 0.10424918167751 1 1
0.31262620703587 0.311707701710154 1 1
0.475288180458953 0.473921342852392 1 1
0.31797840723378 0.3174080566335 1 1
0.183149619254521 0.182816966410153 1 1
-0.0547265511453415 -0.0549255191299519 1 1
0.183186337376717 0.182675341737934 1 1
0.254717662747868 0.254058200410872 1 1
0.148376020465937 0.14814753189815 1 1
0.310079369125678 0.308681264878886 1 1
0.409161312892133 0.407872173972643 1 1
0.115655164213339 0.115037139388159 1 1
-0.121245159277555 -0.120885167989053 0 0
0.189325583191586 0.189025603690629 1 1
0.289072586106093 0.28832175385503 1 1
0.268951707545772 0.268558377143262 1 1
-0.0457041694961186 -0.0457761076500712 1 1
0.336533671894407 0.335404320109641 1 1
0.328231501060856 0.327450158608505 1 1
0.319948743613774 0.318892776509336 1 1
0.0957958652420212 0.0955167811915777 1 1
0.318534850054515 0.317294235494353 1 1
0.250505786261436 0.249615335703281 1 1
0.289431314777788 0.288502275088571 1 1
0.226129018870021 0.225743183555672 1 1
-0.0324041209271946 -0.0319998082048956 1 1
0.50287861350724 0.501913594231794 0 0
0.0836306588342055 0.0834002786829302 1 1
0.0252413931076082 0.0250721461405009 1 1
0.212953661607006 0.212408349183322 1 1
0.298736478510476 0.297493772802222 1 1
0.388202178906531 0.386913145104638 1 1
0.300884242214594 0.300457679495905 1 1
0.240843149594892 0.240376561083052 1 1
0.299358877111594 0.298523339869777 1 1
0.153034957745898 0.153064427751726 1 1
-0.0481872588993549 -0.0479772185900038 1 1
0.207014968521645 0.205868438954867 1 1
-0.117759095483711 -0.117325350193278 0 0
0.178032314838209 0.177527735608009 1 1
0.0406807507107521 0.0406977528379343 1 1
0.11799822708242 0.117293714339828 1 1
0.218287356485055 0.217829834364303 1 1
0.0692074935728556 0.0691141030855163 1 1
0.0116337752048663 0.0115176274931345 1 1
0.0974313989829145 0.0965448992665 1 1
0.101860959781576 0.101542340048362 1 1
0.0384100597739336 0.0378896477182997 1 1
0.0396908048489796 0.0394215468848014 1 1
0.137707864642711 0.136771664522965 1 1
0.660446485436623 0.657471482000797 1 1
0.220574797995352 0.219601865391165 1 1
0.313504007643474 0.312678292914545 1 1
0.194165148027107 0.193240500560242 1 1
0.141532371705883 0.140803762560248 1 1
0.186608027226127 0.186279555289294 1 1
0.293228536329869 0.292670566804559 1 1
0.307116957339215 0.306367180356705 1 1
0.450068515007686 0.448849954393044 1 1
0.199207172973562 0.198506335975955 1 1
0.507979982048846 0.506552458266228 0 0
0.23572176179557 0.234849030192467 1 1
0.131347574081228 0.13108390130027 1 1
0.200127235355722 0.199422796420645 1 1
0.285575561388614 0.285045737598469 1 1
-0.0756882888428605 -0.07509541677484 1 1
0.10789211682734 0.107611642034013 1 1
0.223896101284509 0.222888042278239 1 1
0.0251776737479189 0.0251313033833927 1 1
0.317501259335563 0.31685841760107 1 1
-0.0141983550090885 -0.0141768920028854 1 1
0.268067177661535 0.267580108874847 1 1
0.512381982703365 0.510633918654815 0 0
0.332313384824615 0.331478032217098 1 1
0.252576908007948 0.251550540305458 1 1
0.368979661467918 0.367655871576606 1 1
0.174455985778727 0.173997699944556 1 1
0.309890517061786 0.309150478820542 1 1
0.183564186487738 0.183421089733582 1 1
0.20763759537673 0.20746665475405 1 1
0.322344048017298 0.32098214817493 1 1
0.112237759208092 0.112074383839718 1 1
0.0829349530088987 0.0828157305854402 1 1
0.10898723657642 0.10866733268715 1 1
0.116996902687259 0.11668654423161 1 1
0.136201096428729 0.13543012803973 1 1
0.415764727466288 0.414471456951211 1 1
0.288671075528191 0.287837678436602 1 1
0.262956596900014 0.262050892703194 1 1
0.308136939986252 0.307318541198535 1 1
-0.0176816744322768 -0.0177615176553643 1 1
0.382343973172273 0.380882684891939 1 1
0.091383645670298 0.0901994698735486 1 1
0.311633110227431 0.310348172600758 1 1
0.202202138067872 0.201438531121962 1 1
0.197416505773222 0.196854910074934 1 1
0.485838910274036 0.484502888327867 0 0
0.17023518602938 0.1697879645894 1 1
0.132410601679177 0.132109025558581 1 1
0.155729337438526 0.154689851846056 1 1
0.358597093709333 0.356870517159665 1 1
0.1678530759376 0.166566851317694 1 1
0.452594203777332 0.450838588271353 1 1
0.121919475742904 0.121506296504497 1 1
0.101022564192054 0.100376503633336 1 1
0.175214020381111 0.174745224507399 1 1
0.228834432763681 0.227730953999651 1 1
0.270799797579116 0.269758882159275 1 1
0.348902214610811 0.347958291322789 0 0
0.254613902555439 0.254069671589358 1 1
0.321434317545458 0.320291711176334 1 1
-0.118485313109572 -0.117871354147516 1 1
0.293762840442881 0.292784434592868 1 1
0.339192829410743 0.338330446549512 1 1
0.45704814862377 0.455565485393246 1 1
-0.112827930786792 -0.112698099224341 0 0
-0.19451897545749 -0.193379076468328 0 0
0.131809825262432 0.131371210266216 1 1
0.400855924216272 0.399635461727081 0 0
-0.272093987024036 -0.271410391685124 0 0
0.270749278490369 0.270060801198483 1 1
0.444509716647136 0.443380020396295 1 1
0.143333062668205 0.143202346952066 1 1
-0.0112336416563579 -0.0112211303474743 1 1
0.253008561800602 0.252656149190716 1 1
0.272695033569019 0.271918058562143 1 1
0.0854929090869304 0.0856067560403211 1 1
0.0634234017217151 0.0634418929981394 1 1
0.087992583286387 0.0876639724604211 1 1
0.190504278352772 0.189425832909967 1 1
0.064815769046768 0.064860883717232 1 1
0.106754488151903 0.105938191465373 1 1
-0.10471113114867 -0.104436271432335 0 0
-0.0981627274224903 -0.0980375408270069 1 1
0.375584964285769 0.374610489711914 0 0
0.330621856441646 0.329950698873692 1 1
0.19430971895182 0.193976225795008 1 1
0.0591713016287536 0.0590330709577451 1 1
0.223776113572447 0.223408681943531 1 1
0.345892585585312 0.344533021093749 1 1
-0.041861426818978 -0.0413856605267835 1 1
0.21922721530949 0.218588060686989 1 1
0.426443328611716 0.424859413196684 1 1
-0.145751756839856 -0.145026722017524 1 1
0.31554304191352 0.314493256816187 1 1
0.592447691300906 0.591056449928076 0 0
0.392070775370499 0.390992324904915 1 1
0.491595592605198 0.49032852849879 1 1
0.170693827858626 0.17030300527856 1 1
0.282788864215173 0.282227114271659 1 1
0.014562687599819 0.0146267890750739 1 1
0.361610194919322 0.360645666063261 1 1
0.395876533405275 0.394898016968433 1 1
0.0223635351271742 0.0225349466977278 1 1
0.227717814402682 0.226654085455231 1 1
0.105684288425708 0.105327900231085 1 1
0.329941679410891 0.328941488106664 1 1
0.326813393031802 0.325852353739167 1 1
0.0893562063720258 0.0888424104735643 1 1
0.46369641857319 0.462115334557926 0 0
0.416452586560175 0.415454233356115 1 1
0.205531903681295 0.20491048360207 1 1
0.15516341968952 0.154688107075512 1 1
0.128766640453951 0.128570405908661 1 1
0.146969646925966 0.146558468291718 1 1
0.0641157907584373 0.0640765867174171 1 1
-0.365745351448093 -0.364308043405257 0 0
0.0271280118373821 0.0271672690159842 1 1
0.232642138536959 0.231364673402069 1 1
0.27638356988246 0.275763810011069 1 1
-0.146667114290124 -0.146516873187143 1 1
0.175709005818643 0.175024891614356 1 1
0.182120116510462 0.181495857771907 1 1
0.223539109595355 0.222786963416215 1 1
-0.113787267125046 -0.113270372554189 1 1
0.377373521034454 0.37558906444777 1 1
0.131906446759706 0.131508937419166 1 1
0.304302690945442 0.303304615204108 1 1
-0.0610450151325488 -0.0610671422871485 0 0
-0.0429566282420913 -0.0430723495191567 1 1
0.199911078571881 0.199592657048277 1 1
0.289002403007648 0.288376362746682 1 1
0.200419713820113 0.200126781790655 1 1
0.23046914416202 0.230198067554952 1 1
0.0918995875962665 0.0915361151007654 1 1
-0.0413602580381954 -0.0410314688101498 1 1
0.0699323210924069 0.0698307144082698 1 1
0.135795594632771 0.13536945929757 1 1
0.135526455792758 0.134823600114422 1 1
0.279841084825612 0.278855052323576 1 1
0.212908952148176 0.212350172479702 1 1
0.27784314585583 0.277739385091007 1 1
-0.00280678972940807 -0.00295045907401344 1 1
0.32762753198118 0.325731663877188 1 1
0.217384059290178 0.216464013379505 1 1
0.25324620080987 0.25226468035184 1 1
0.272617185177524 0.271828119123471 1 1
0.469839762452448 0.468195179083834 1 1
0.254833094188424 0.254406177629219 1 1
0.282760759833366 0.281904930098119 1 1
0.117842653216146 0.117068769459309 1 1
0.0395404092725806 0.0394420618695439 1 1
0.517356253841351 0.515787791569157 0 0
0.238935203600325 0.238007342764484 1 1
0.325257864639012 0.324351317410276 1 1
-0.21924068882833 -0.218174177451216 0 0
0.243171244813932 0.241970585564921 1 1
0.533687282825278 0.532374883565545 1 1
0.147322868299858 0.147138959927913 1 1
0.202652092739664 0.202217266660331 1 1
0.183537033018616 0.182988996338468 1 1
0.0601495567730088 0.0597393035242133 1 1
0.253939519836302 0.253701474603149 1 1
0.182703691504228 0.182525902013615 1 1
0.143136220534656 0.14274797363516 1 1
-0.0878860254019341 -0.0878066718841042 0 0
-0.116395112979207 -0.115997859227756 1 1
0.313487940168486 0.312269619221928 1 1
0.264935789619531 0.264278416573701 1 1
-0.0541729775647508 -0.0540180049195252 1 1
0.41882361923088 0.417612828846548 1 1
0.238326068698564 0.237768765190244 1 1
0.0489077809986854 0.0485512228274176 1 1
0.0291651659232977 0.0292819806837172 1 1
0.0515119286390624 0.0515375191321895 1 1
0.045642293663837 0.0457955164618476 1 1
0.271538855596603 0.271147750214375 1 1
0.45207169440233 0.450662845148221 1 1
0.400338819801379 0.399018264898793 1 1
0.301447340655083 0.300409385840057 1 1
0.222362261313455 0.221899310362116 1 1
0.117306167244046 0.117174419222404 1 1
0.156999390079617 0.15683515863775 1 1
0.101876973530768 0.100947358595929 1 1
0.377806342830428 0.377007125262953 1 1
0.100848594815998 0.100315741261256 1 1
0.20303759908923 0.202449309809853 1 1
0.275369829748974 0.274775107188455 1 1
0.125364047078339 0.124873693633715 1 1
0.206057564918912 0.205396870071867 1 1
-0.0772046198553655 -0.0768821077759055 1 1
0.336670335332957 0.335537036792387 1 1
0.213621289707273 0.212831955923523 1 1
0.43759618834682 0.436466701876508 1 1
0.322236852981553 0.321252958312617 1 1
0.402193299650706 0.401000931893776 1 1
0.369225155009225 0.368199886433193 1 1
0.326146716382626 0.325392054307948 1 1
-0.0299601310300268 -0.0298047061373329 0 0
0.110402727801708 0.109900435282681 1 1
0.195622817641377 0.195164468592227 1 1
0.432231394770406 0.430786011093077 1 1
0.0928124988124057 0.0926183317546602 1 1
0.151634751968437 0.151204339676271 1 1
0.367378050416294 0.366483382314026 1 1
0.205836794241009 0.204802987977726 1 1
0.00509604331471341 0.00544661573532782 1 1
0.0269488822718536 0.0268709490766562 1 1
0.762953659610974 0.760814739761901 0 0
0.252287438086484 0.251646014280789 1 1
0.422844342028517 0.42187575540123 1 1
0.324400223376099 0.323482984755328 1 1
0.260672768831666 0.259681275228585 1 1
0.195747528422555 0.195335542696795 1 1
0.105450193349058 0.104814098386308 1 1
0.344661550707575 0.343463766864038 1 1
-0.178060503739985 -0.177794367019524 0 0
0.262312759731911 0.261494257891143 1 1
0.416586928813833 0.415564261577747 1 1
0.219325762024422 0.218274925129373 1 1
0.29052458624939 0.289336804967549 1 1
0.146067461639619 0.145735988034205 1 1
0.211663020533692 0.210879077135657 1 1
0.286473006555284 0.285892397397921 1 1
0.456895251003591 0.455529498020859 1 1
0.303303929297412 0.302421970801208 1 1
0.341749935012693 0.340896778117709 1 1
-0.0393295924734786 -0.0397814034508756 1 1
0.163531871329736 0.163268647225994 1 1
0.317221439570756 0.316588687460283 1 1
0.195469142870849 0.195004259576075 1 1
0.022450309171362 0.0227296854256676 0 0
0.0244124347261509 0.024272256504506 1 1
0.295365617486738 0.294670048205071 1 1
0.185621255147043 0.184841058079383 1 1
0.0227557534164894 0.0229266690117638 1 1
0.319494062099692 0.318747815195903 1 1
0.218059018752865 0.217476164545205 1 1
-0.00828874540370587 -0.00820207877684185 1 1
0.0984902739890441 0.0981240738959302 1 1
0.171353981305092 0.171011309832402 1 1
-0.078386502139759 -0.0781474793272586 1 1
0.341166166064928 0.340181411202288 1 1
0.451592964379316 0.450125712305579 1 1
-0.0468638544332497 -0.0465128699945159 0 0
0.179760922672416 0.179013414442798 1 1
0.296837210187037 0.296306152495946 1 1
0.10432279849971 0.103904937339019 1 1
0.239644156793049 0.238546635693985 1 1
0.319889206237036 0.318820186773397 1 1
0.396870316323394 0.395523277616542 0 0
0.0526156209682068 0.0529574919230156 1 1
0.0299833407279145 0.0299482098101066 1 1
0.446020401888914 0.445108340347513 1 1
0.0514470694157012 0.0514620010850534 1 1
0.101803324702503 0.101266447955706 1 1
0.0884102294085205 0.0883163244204963 1 1
0.251823110378481 0.250982292904192 1 1
0.460602182494097 0.458705707594262 0 0
0.0113161928536134 0.0116439966723236 1 1
0.26986476991157 0.269328663979607 1 1
0.353444638466654 0.352905801694088 1 1
-0.170182477314873 -0.169547557066156 0 0
0.26735685871889 0.266445112524083 1 1
0.13001719887928 0.129567214312192 1 1
0.415651957498665 0.414854721308124 1 1
0.247673742509552 0.24682474686938 1 1
0.38875828127855 0.387610559135253 1 1
-0.0775353101918756 -0.0770383773994907 1 1
-0.0572674053759722 -0.0571028855842497 1 1
0.431021851608231 0.429770076132287 1 1
0.506434860339883 0.504761248862927 1 1
-0.114021002078242 -0.113699803781869 0 0
0.377573324639032 0.376726135699531 0 0
0.120003439835445 0.119436725016289 1 1
0.300350479382672 0.299176097978986 1 1
0.332146545507634 0.331499461156811 1 1
0.279256775774547 0.27848824966131 1 1
-0.0097303902428725 -0.00955392659711538 1 1
0.139046128551038 0.139233111458828 1 1
0.149442738425123 0.149048303981808 1 1
0.556595198357836 0.555069996961133 0 0
0.00743609178825663 0.00754163032312293 1 1
0.080092801598788 0.0799405999871277 1 1
0.223117181912669 0.222248975434845 1 1
-0.042058462378275 -0.0414181245235287 1 1
0.334641441315495 0.334073447146037 1 1
0.320176589201773 0.318930552693729 1 1
0.00669129332111806 0.00709283004552726 1 1
0.160682555094671 0.159984911853252 1 1
0.0474575142765101 0.0475277493300614 1 1
0.321218738226924 0.320598862161195 1 1
0.402882327077002 0.401452759961652 1 1
0.111547326900535 0.111087594187827 1 1
0.274503064546577 0.273436518387323 1 1
0.0790578216767526 0.0788883902861369 1 1
0.0319039045063289 0.0320569818258844 1 1
0.3307871679328 0.329563597361271 1 1
0.395508118647094 0.394488280119071 1 1
0.163225763642125 0.16308407800795 1 1
0.408590434540239 0.407656097782031 1 1
0.167679851258738 0.16685385657369 1 1
0.0268190825476559 0.0267549513360411 1 1
0.463167565534029 0.461644763443839 1 1
-0.122757624032185 -0.122515838672781 0 0
-0.0835318147304153 -0.0831614265189248 1 1
0.0211867950102902 0.0213880142103318 1 1
-0.0584879723969787 -0.0584489822408723 1 1
0.169780584834424 0.169136739806209 1 1
0.436962674518538 0.435568715044745 1 1
0.268979299574499 0.267893016127785 1 1
0.17873958564491 0.178152494591732 1 1
-0.100740446321192 -0.100306565606958 1 1
-0.155837224011394 -0.155678233021549 0 0
0.378044387667919 0.376556462435737 1 1
0.0619790028909154 0.0619119175034655 1 1
0.0580981146519761 0.0584778640922883 1 1
0.272933135670534 0.271901255253581 1 1
0.435847776784792 0.434352986268334 1 1
0.325725535849931 0.324726140090068 1 1
0.371919700983047 0.370839725706736 1 1
0.274148500436854 0.273142283044171 1 1
0.0581144657349818 0.0578349057534212 1 1
0.0621274637653218 0.0617869770539408 1 1
0.248771590456634 0.24788481487602 1 1
0.201412686444571 0.20065861462692 1 1
0.211529453921111 0.210798105961649 1 1
0.304471814048115 0.302759280929878 1 1
0.0730673377391265 0.0730629415838469 1 1
0.389723823590821 0.388246341121126 1 1
0.101559049126598 0.100778978303708 1 1
0.0430046809447741 0.0422273675101679 1 1
0.261262767372669 0.260834897037303 1 1
0.145921432767002 0.145136051617067 1 1
0.244731641254466 0.243030925668837 1 1
0.465700610699009 0.464160361949536 0 0
0.0991487905961332 0.0988220300641043 1 1
0.378182096144888 0.37681520850667 1 1
0.289271551881398 0.288278591530458 1 1
0.466779033078926 0.465958017318739 1 1
0.241156848613178 0.240932709117304 1 1
-0.0181516611984384 -0.0181675957309853 1 1
-0.0486172316460166 -0.0482971381981138 1 1
0.315419791229426 0.314407143874751 1 1
0.208302492561316 0.207895463134466 1 1
0.0901677427352816 0.0900456909334381 1 1
0.16274319982245 0.161653301279122 1 1
-0.040964517523123 -0.0407894522114328 1 1
0.124891339544315 0.124887618263783 1 1
0.335093955483151 0.333866138439545 1 1
0.301311286028855 0.299982246528826 1 1
0.243984619754001 0.243421789259282 1 1
0.366827935971599 0.365856752459609 1 1
0.134474784126078 0.13404046791088 1 1
0.612647001622913 0.610743454178625 0 0
-0.136054928709911 -0.135654411289474 0 0
0.250526072176061 0.250026073314983 1 1
0.140369091851027 0.139695586169262 1 1
-0.0213533207011067 -0.021606110034376 1 1
0.158488387842409 0.158234987956552 1 1
0.319961293251072 0.31913304156288 1 1
0.14242274735416 0.142209129024719 1 1
0.190365201580609 0.190085172104591 1 1
-0.0118123723984431 -0.0117917756422425 1 1
0.681293848437976 0.679382952240432 0 0
0.277316584258074 0.276908004748987 1 1
0.157670063519806 0.157287938109514 1 1
0.283557816387671 0.282704311467429 1 1
0.168443107269805 0.168048862130571 1 1
0.246656344099877 0.245915918428057 1 1
0.262981009576834 0.261812714581951 1 1
0.305278607982246 0.304441353905043 1 1
0.116377763057528 0.116181091782979 1 1
0.310149256676357 0.309200138224484 1 1
0.544991594800427 0.543340615746195 0 0
0.111223813666295 0.11079761149775 1 1
0.0195792616311653 0.0195042775435629 1 1
0.0739992591117675 0.0731493620037254 1 1
0.103459298528328 0.103528638500332 1 1
0.0779266343928119 0.0775778453426884 1 1
-0.0128697698838156 -0.0130232613041686 1 1
0.0741382465149766 0.073989261815631 1 1
0.253363902726534 0.252435376760961 1 1
0.192245752359084 0.191268265920844 1 1
0.48211604271792 0.480274320817261 1 1
0.075857141446022 0.0756250283134129 1 1
0.0258435825091761 0.0258841308727585 1 1
0.443731923872177 0.442198535377565 1 1
0.137211389045961 0.136835942408931 1 1
0.221971234332103 0.221502102607791 1 1
0.111718448624681 0.111655173004496 1 1
0.0420749002926448 0.0419233486386408 1 1
0.119016600026026 0.118982311179716 1 1
0.134285834325075 0.133847205199248 1 1
0.10014170063547 0.0997923430376955 1 1
0.0848888535990411 0.0847043432100968 1 1
0.285151107770081 0.28458900317306 1 1
0.153176728028838 0.152611354019146 1 1
0.340248148935022 0.339299964335277 1 1
0.206128882203307 0.205926406579636 1 1
0.42246477097666 0.421059037467147 1 1
0.185073535187937 0.184417672465931 1 1
0.346537700844471 0.344661973297184 1 1
0.395122580538036 0.393759652866679 1 1
0.0503166054773478 0.050178530062205 1 1
0.182631997104772 0.182311197209804 1 1
0.511333987868922 0.509657983479339 0 0
0.213980069018792 0.213426776859166 1 1
-0.0397466845019388 -0.0395913307970844 0 0
0.282415467466455 0.281476302801353 1 1
0.250655609360493 0.249607717948961 1 1
0.491224039779785 0.489827547364029 0 0
-0.190191062595117 -0.189526445274276 0 0
0.114373106603234 0.114163291839044 1 1
0.206350051687707 0.205413377637631 1 1
0.12542561215803 0.12517511184029 1 1
0.504909093314513 0.503585473379955 0 1
0.454090078202935 0.452722896690276 1 1
0.242296799904054 0.241887595645141 1 1
-0.00582526042767692 -0.00576809232573421 1 1
-0.115094004758323 -0.114773919274211 0 0
0.296347654453608 0.295747833544022 1 1
0.230226301409723 0.229820563526892 1 1
0.267406672943338 0.266757835828777 1 1
0.404058877854679 0.403175648874397 1 1
0.283258442410782 0.282384050962935 1 1
0.435418525078496 0.433931418181245 1 1
0.0154628688104603 0.0151276910811215 1 1
0.330731233813393 0.329738513613473 1 1
0.0360974949111216 0.035921885862098 1 1
-0.13705364365307 -0.136484155234675 0 0
0.51495467763481 0.513646621852344 0 0
0.230611499658209 0.230140721757987 1 1
0.0662338402319924 0.0659112978367853 1 1
0.301204379267531 0.300438515860776 1 1
0.114274563083095 0.114196235791526 1 1
0.0446027550417178 0.0447344163496129 1 1
0.357645968799263 0.356571609668357 1 1
0.404170308836624 0.402945732082814 1 1
0.323072120503393 0.322114956402422 1 1
0.242758500454181 0.242110628557743 1 1
0.145840953810463 0.145637362963832 1 1
0.430037544385718 0.429045962940927 1 1
0.054330073155588 0.05388999265808 1 1
0.239139082727958 0.238553158179756 1 1
-0.0348813263643052 -0.0347414296453096 1 1
0.0301169800002907 0.0302064852441979 1 1
0.367459792536904 0.366672361556801 1 1
0.373420533257307 0.372316535667009 1 1
0.322147041918402 0.321417288572132 1 1
0.167548985943467 0.167101588850789 1 1
0.115487626546361 0.115354772031626 1 1
0.329068968301227 0.327983036898035 1 1
0.144452633651455 0.144640149004424 1 1
0.196977776400595 0.196629406556651 1 1
0.077889868073273 0.0775232238730001 1 1
0.276042866546794 0.275461145974174 1 1
0.0914616237259717 0.0912974365913164 1 1
0.449150917288114 0.447451837303968 1 1
0.278362452449338 0.2775787249463 1 1
0.234236283039016 0.233333296143382 1 1
0.187891826407802 0.187525706266508 1 1
0.384495221759541 0.383007917643553 0 0
0.0421511642948292 0.0419270308907165 1 1
0.221398132798383 0.220659291203634 1 1
0.38475480567599 0.383307792422671 1 1
0.392511651922305 0.391165929791712 1 1
0.090798633410794 0.0902451945167981 1 1
0.23739373958598 0.236205842565586 1 1
0.482757162501359 0.48156518746652 1 1
-0.0121775021717602 -0.0124244403327244 1 1
-0.00895463786849028 -0.00934896153938589 1 1
0.474991299983569 0.47362205376466 0 0
0.483203161576813 0.481887198989979 0 0
0.327849722032292 0.326873750513058 1 1
-0.0557804447546598 -0.0554380328178663 1 1
0.333508081211101 0.332668634622488 1 1
-0.055551225034342 -0.0553346920648041 1 1
0.489374307295265 0.488193173136558 1 1
0.183857172766123 0.183277866926412 1 1
-0.168716072117355 -0.168518647333348 0 0
0.371536495040468 0.370372331631028 1 1
0.0527661826901302 0.0524647778924724 1 1
0.255183371193922 0.254559651430398 1 1
0.0984882087847618 0.0981323551589065 1 1
0.289567941991657 0.288269555856471 1 1
0.201192886419115 0.200322653129111 1 1
0.220499396028419 0.22018199218462 1 1
0.488145643686442 0.486325558153766 1 1
0.070632037309372 0.0707038782912306 1 1
0.109909980283145 0.109539915657313 1 1
0.266928659349586 0.266300992975604 1 1
0.179395359649898 0.178718351694242 1 1
0.425941200149834 0.424496838182502 1 1
0.120477928731278 0.120161135958035 1 1
0.286997795406286 0.286415319116902 1 1
0.288584135061065 0.28810110499526 1 1
0.317394845366314 0.316269486943423 1 1
0.133735842440147 0.133293179347292 1 1
0.274671896697469 0.274044434045037 1 1
0.255804070399728 0.255328186327035 1 1
0.412782235300903 0.411720758502034 1 1
0.122938180718097 0.122758978422056 1 1
0.379257644399989 0.378209251300042 1 1
0.171567885520943 0.170995623449354 1 1
0.312038543640214 0.310901086956263 1 1
0.208032975519095 0.207655149552714 1 1
0.386694005562084 0.38562133856815 1 1
0.243232903732744 0.242410654397784 1 1
0.0807188312284668 0.0804317746219599 1 1
0.275902814353487 0.274367018081181 1 1
0.253887361340119 0.252862816087518 1 1
0.210499188710635 0.210011161573135 1 1
0.129582253373444 0.129002003084295 1 1
0.223593930670894 0.223249441041122 1 1
0.289880863749354 0.289293479004885 1 1
0.0874051504224877 0.0873546484287274 1 1
0.514627655538069 0.512050070711776 1 1
0.34922108497886 0.347996289737352 1 1
-0.143461832818556 -0.142936298475145 0 0
0.197375986216029 0.196664056281313 1 1
0.188392302880908 0.187551796270178 1 1
0.326798453939639 0.326021785419925 1 1
0.30512620147998 0.304050748985855 1 1
0.0961050878118465 0.095749724761112 1 1
0.393711683317263 0.39301767729827 1 1
0.397382417101233 0.395935424087085 1 1
-0.191224672916467 -0.190416280239709 1 0
0.0437858500874898 0.0434882103382051 1 1
0.0187493429798241 0.0186226688243467 1 1
-0.109958419956069 -0.109534325706699 0 0
0.200046746938163 0.199163039504498 1 1
0.304984790799079 0.3038725570405 1 1
0.618111929281702 0.616289904396329 0 0
0.358332793918361 0.356623039656517 1 1
0.320375015620473 0.319503330897088 1 1
0.18740098690677 0.187251584710699 1 1
0.384671857143244 0.38314649474367 1 1
0.178883967020953 0.1785461542789 1 1
0.1041246150824 0.103963899992426 1 1
0.171008927035712 0.17066594785587 1 1
0.180766104871155 0.180187583576433 1 1
0.236040081307858 0.235347157601735 1 1
-0.12153888551898 -0.120973637035185 1 1
0.246122071565383 0.245121281839547 1 1
0.12048224508257 0.119990115813257 1 1
0.0156218193921806 0.0155265405946398 1 1
0.362100244572114 0.361133280022481 1 1
0.0769065490444145 0.077114150170576 1 1
0.183559800773668 0.183557076969571 1 1
-0.128766548727981 -0.128507289603613 0 0
0.234170258361701 0.234001112582925 1 1
-0.0575729799940424 -0.0570247006279564 0 0
0.35282234219127 0.352220348220935 1 1
0.300555241274947 0.299160342225328 1 1
0.273584613107289 0.272524731476667 1 1
0.156773536659007 0.156195928983177 1 1
0.131161160286143 0.130852073378673 1 1
0.23732189740741 0.236909056462018 1 1
0.157903669032259 0.157575678642055 1 1
-0.0121078941801466 -0.0117602240798603 1 1
0.371382774480308 0.370373136690364 1 1
0.144646803242805 0.144256859844651 1 1
0.195159308539063 0.193964478691756 1 1
0.262335756599269 0.261561793702356 1 1
0.300585700885822 0.299812577574942 1 1
0.363854352214427 0.362694826993952 1 1
0.486073298764556 0.484835599742629 1 1
0.203236572189773 0.202556154548023 1 1
0.296098829474052 0.295036639473632 1 1
0.139354293902688 0.138958449559454 1 1
0.340987906453058 0.340177001455008 1 1
0.0306613697388612 0.0305684729230024 1 1
0.0651356925607287 0.0649095306434387 1 1
0.173699403164395 0.17300309569142 1 1
0.0334552540802383 0.0334187449204742 1 1
0.362243819590093 0.361523364637231 1 1
0.269021787478973 0.268358208383471 1 1
0.0866805752179581 0.0861179864419391 1 1
0.19369169716561 0.192992564140684 1 1
0.0926970814051193 0.092149976999608 1 1
0.336333251787509 0.335644590383249 1 1
0.447028189215512 0.445510777304899 1 1
0.268497035393891 0.267582816113242 1 1
0.410270119359228 0.408884737099017 1 1
0.287525794307222 0.286799943928967 1 1
0.2267114550835 0.226043853749773 1 1
0.298298389545825 0.296995157645296 1 1
0.393660541502875 0.392942278939731 1 1
0.335204178899747 0.33445880079144 1 1
-0.217957844002727 -0.216952770726455 0 0
0.246978108524443 0.245716825359685 1 1
0.331036524213637 0.330458144830118 1 1
0.227309222636617 0.226730237451619 1 1
-0.0360351294645217 -0.0357688107550127 1 1
0.251916176753913 0.250966851584995 1 1
0.160241072458449 0.159761877401545 1 1
0.0623762718535645 0.0627344314805323 1 1
0.356874972254883 0.355967871411398 1 1
-0.0295613255648178 -0.0296116393202036 1 1
0.0236346497950644 0.0235260835108751 1 1
0.0925394357602396 0.0924911661171191 1 1
0.140731086981072 0.140126188592402 1 1
0.0934464157998423 0.0932444955992328 1 1
0.187611125001371 0.187294760762342 1 1
0.0207589066759562 0.0207503304370357 1 1
0.495292715163949 0.493949543953639 1 1
0.290385315693205 0.289394424459338 1 1
0.336971847875698 0.336153164460048 1 1
-0.286002686578924 -0.285620980568677 0 0
0.260908812206651 0.260244633636737 1 1
0.419492692888665 0.417917973880317 1 1
0.0559942840740741 0.05586809569993 1 1
0.291043161635867 0.289850405714006 1 1
0.158852579023033 0.158446781180275 1 1
0.0293246979180459 0.0293451104159022 1 1
0.091301147872748 0.0912934497386896 1 1
0.177275717569454 0.17672248863266 1 1
0.468300265940186 0.466906346788056 1 1
0.274282308468 0.273372978213172 1 1
0.32914667277756 0.328259359051692 1 1
0.0537094537374313 0.053636160476731 1 1
0.219365608097281 0.218817376699826 1 1
0.0618924382752392 0.0622475054860494 1 1
0.224062613938101 0.223536131374015 1 1
0.428185399579826 0.427051210410082 1 1
0.270917628757282 0.269867614354912 1 1
0.475211035196515 0.474015725585868 1 1
-0.159606726883897 -0.159090118717143 0 0
0.521094340847263 0.519770628493106 0 0
0.170060989928736 0.169586423620763 1 1
-0.0881884674106488 -0.0881097533074887 0 0
0.228814650454729 0.228317097432332 1 1
0.226773593673625 0.225745545125047 1 1
0.184482788202634 0.183527591011566 1 1
0.133244321237905 0.132694843185013 1 1
0.219296858662766 0.218441662584376 1 1
0.11179946319942 0.111250352493184 1 1
0.354760626734445 0.353548139729313 1 1
0.224343379173585 0.223513544714207 1 1
0.195347126186937 0.195009997654534 1 1
0.459892737319747 0.459104290290444 1 1
0.0977533338041453 0.0976151630982444 1 1
0.291478929591851 0.290590098219351 1 1
0.367888359638133 0.366742419621878 1 1
0.381694039739886 0.380620914375553 1 1
0.185432797309177 0.184885535619092 1 1
0.257959743224658 0.256848928924475 1 1
-0.221790784802993 -0.221307995080358 0 0
0.450013025581883 0.449080453184817 0 0
0.0347950046862245 0.0346736949353597 1 1
-0.0218789034476416 -0.0218726088760938 1 1
0.205522495246505 0.204651802340026 1 1
0.0673855642933236 0.0665939291766561 1 1
0.155779396516504 0.15532522704574 1 1
0.187012416841259 0.186913792677459 1 1
0.327373595279611 0.326192652302575 1 1
0.173802253455018 0.173469071310682 1 1
0.14020190467134 0.139385460881851 1 1
-0.344763685878762 -0.343955098015362 0 0
0.240670592993984 0.23999186350768 1 1
0.217280205568542 0.216808273176596 1 1
0.0646268911558555 0.0641174804697583 1 1
-0.0521775611532491 -0.0519576542034372 1 1
0.116994771390885 0.116742550781287 1 1
0.245715430109688 0.245082844239356 1 1
0.545691514165276 0.544313371715703 0 0
0.033240782255079 0.0332094772766544 1 1
0.95847063190478 0.955906974238784 0 0
0.102645490597188 0.102376163179817 1 1
0.470739471190004 0.469534445548324 0 0
0.127104620288039 0.12659207737584 1 1
0.299955184743716 0.299479513220815 1 1
0.21471890959898 0.214287812062286 1 1
0.204164831741063 0.203176179291396 1 1
0.0369181975961201 0.0365364128475546 1 1
0.303043351004924 0.301704316795275 1 1
-0.028175481301625 -0.0282454932868495 1 1
0.253431141870018 0.252483314529941 1 1
0.344562749937625 0.343896826602213 1 1
0.328801561525021 0.328223217982976 1 1
0.0795067482997865 0.0793567389265568 1 1
0.188255315527404 0.187207362400195 1 1
-0.00173307092091006 -0.00194967289358665 1 1
-0.164331976737742 -0.163971598009517 0 0
0.299244058694635 0.298575463090971 1 1
-0.44627134679957 -0.444530619182125 0 0
0.186215666418515 0.185913640135059 1 1
0.170602169342102 0.170214053812271 1 1
0.149862342259204 0.149677764689421 1 1
0.215386104711571 0.214139011399428 1 1
0.0320102556254458 0.0323087317667226 1 1
0.373627943339067 0.372754829442119 1 1
0.261101961899629 0.260946968446341 1 1
-0.17995045642201 -0.179575574418808 0 0
0.513979074100965 0.512316174099888 1 1
0.157181800181404 0.15663913389278 1 1
0.142982860697859 0.143004877508081 1 1
0.386311874324155 0.385167189567346 1 1
0.147148873969286 0.146194066515001 1 1
-0.0187162234977673 -0.0187308406749574 1 1
0.557839339832985 0.556535983403882 0 0
0.181946344498612 0.181920922446487 1 1
0.294659430494054 0.293435283004844 1 1
0.0829096838679733 0.0823125685961001 1 1
0.0118704510965315 0.0118836431984742 1 1
0.542648754243805 0.541231859066324 1 1
0.306487916667194 0.305227560682846 1 1
0.1503117201931 0.149509021350614 1 1
0.377004125319035 0.376146204238441 1 1
0.139120277772922 0.138593749582587 1 1
0.351631331373426 0.350010470395724 1 1
-0.0733875350034301 -0.0731095975898647 1 1
0.482476910092567 0.481228830320458 0 0
-0.0878422862640496 -0.0872603416970214 0 0
0.0912558472038984 0.0910103436770349 1 1
0.0640309292003657 0.0636790503835967 1 1
0.204645257850727 0.20440931600168 1 1
0.381856342091327 0.381045028685405 1 1
0.189678960202498 0.189117090938287 1 1
0.496736616172395 0.494994935663821 1 1
0.419807458208973 0.418801955415113 1 1
0.294527954316224 0.293868713241461 1 1
0.304946641376194 0.303855457531884 1 1
0.260213438895353 0.259290328320573 1 1
0.221133023395998 0.220721480413462 1 1
-0.0495734515400433 -0.049246375742016 1 1
0.131693469106319 0.131379280075652 1 1
0.321683577603097 0.321353980063605 1 1
0.317054875957034 0.316288520903067 1 1
-0.02726170831223 -0.0270465535350491 1 1
0.426741215619902 0.425482978437871 1 1
-0.094015913782964 -0.0935021628997706 0 0
-0.0118301715235532 -0.0117680691777473 1 1
0.0409252630167318 0.0408586955815476 1 1
0.262274300007166 0.261733832662881 1 1
0.0555676473973508 0.0554654432906243 1 1
0.134436108016234 0.13387229742712 1 1
0.335985895909573 0.335043523310242 1 1
0.549853569483303 0.547769996675232 0 0
0.21268718221322 0.212254838905138 1 1
0.25550958753455 0.254221402046533 1 1
0.276024385742036 0.275047433687389 1 1
0.360411235884608 0.359354598875781 1 1
0.228850638812711 0.228279838441394 1 1
0.163168700334822 0.162789426315282 1 1
-0.131507109872224 -0.130967989590772 1 1
-0.218741028898936 -0.217975038088631 0 0
0.284060599444046 0.283413970530795 1 1
0.291441509336897 0.290431355621081 1 1
0.185289789144479 0.184793206093266 1 1
0.107580724298385 0.106577909915131 1 1
0.265947917541676 0.265492381951564 1 1
0.299533994639691 0.298508251909433 1 1
0.21840791690921 0.218390647479851 1 1
0.140089959486351 0.139567073116059 1 1
-0.043845098593444 -0.0431554202544898 1 1
0.331575344264292 0.330007985675941 1 1
0.584003236551105 0.582516754370201 0 0
0.116609009328504 0.116133802065263 1 1
0.293414045467842 0.292864594883587 1 1
0.0905878225155235 0.0901662505161959 1 1
0.398897362993732 0.397743426048413 1 1
0.0902809577403038 0.0898830479535225 1 1
0.269813126729505 0.269248731941857 1 1
0.257490785982375 0.256947204586489 1 1
-0.0503701962155512 -0.0495497541088465 1 1
0.127748285030801 0.127437885200688 1 1
0.216541938459699 0.2163503226164 1 1
0.140296700417558 0.139860653329642 1 1
0.0991240915615026 0.0986849822268395 1 1
0.0429935739774751 0.0430731787961341 1 1
0.578518608184709 0.576660578919595 0 0
0.0748775469417677 0.0747399335445992 1 1
0.321112843166773 0.319765672063028 1 1
0.186448173974477 0.185618615782268 1 1
0.253142809981459 0.252262125674582 1 1
0.0919588060059881 0.0920520368489016 1 1
0.0925912778406085 0.0925750784603705 1 1
0.325185900806254 0.324029767559363 1 1
0.0968432575810555 0.0966517116655994 1 1
0.249681979767079 0.249258771146392 1 1
0.4460674104335 0.444696724378468 1 1
0.418533673194327 0.417268695653768 1 1
0.187463074420708 0.187153317283512 1 1
0.289574794914081 0.288578681537707 1 1
0.0666736022689148 0.0667249423562859 1 1
-0.173506348197152 -0.172810976785326 0 0
0.145632260662546 0.145118073139223 1 1
0.256289266120549 0.254671614357984 1 1
0.465540180964164 0.464236400802551 1 1
0.182210085599233 0.181664555575077 1 1
0.323241767068844 0.32193147328513 1 1
0.347783127658289 0.346977611418624 1 1
0.00352204596067093 0.00337756040813273 1 1
0.0708022531605963 0.0706819348483841 1 1
0.179561040694658 0.178547921902447 1 1
0.216294756019708 0.215364249999375 1 1
0.146864164051256 0.146585459487371 1 1
-0.0428283134394862 -0.0420402893611855 1 1
0.152814547364804 0.151854142697527 1 1
0.312125747054628 0.311586262194118 1 1
0.132788590206912 0.132454929810519 1 1
-0.0618294370127504 -0.0620107640477385 0 0
0.338379958684903 0.337238529602529 1 1
0.0919687586045491 0.0916600638338021 1 1
0.132612002287625 0.13285638008565 1 1
0.00428564236048086 0.00426124295747445 1 1
0.086277452039311 0.0859095429657636 1 1
-0.143316479159418 -0.142987157210928 1 1
0.248782146885955 0.247887780255792 1 1
-0.110170542443927 -0.10996545321011 1 1
0.299365373501783 0.29810591779053 1 1
0.370195096166879 0.368766799903191 1 1
0.339011881468496 0.338000663436361 1 1
0.0254537899232077 0.0252795468810091 1 1
0.3280716534627 0.326927504877242 1 1
-0.0822630893724716 -0.0821592995649422 0 0
0.342285303199292 0.341313016535742 1 1
0.238954145907681 0.238062588735479 1 1
-0.0683683818875046 -0.0685457061785609 1 1
0.119556725924511 0.118872854320828 1 1
0.243160201717983 0.242447029042463 1 1
0.340188896816759 0.339382969428618 1 1
0.174653058150589 0.174296992989522 1 1
0.03809877490732 0.0376696064673886 1 1
0.0256228902697271 0.0255814340267384 1 1
0.331645442873258 0.331018922078166 1 1
0.254201781950539 0.252814496057987 1 1
0.283459570162891 0.282712698351161 1 1
-0.034543342452016 -0.0345095067111498 1 1
0.394640736658171 0.393917956577653 1 1
-0.0382285413042119 -0.0381440148834052 1 1
-0.0964392648254771 -0.095939462057248 1 0
0.597419823477675 0.595678660715873 1 1
0.119320060050752 0.118907983490451 1 1
0.3902484795533 0.388477664867552 1 1
-0.000309838218077693 -0.000106693599570962 1 1
0.0179675926030931 0.017795820536239 1 1
0.0894235605071305 0.0891657861084573 1 1
0.129536397374868 0.129777779427175 1 1
0.343086960379865 0.342168048831971 1 1
0.279787769758321 0.279183492818804 1 1
0.253315012779286 0.252658893594948 1 1
0.34326522830121 0.342930756899441 1 1
0.373287072138139 0.372255038685348 1 1
0.0462155895591539 0.0458009556111638 0 0
0.553609408403474 0.551578681781608 0 0
-0.0998505266818706 -0.0995993637524022 0 0
0.145363928616264 0.145109151747074 1 1
0.194870714798645 0.194207523682099 1 1
0.43587191540731 0.434907181204949 1 1
0.225914772505447 0.225270558649235 1 1
0.381509253021396 0.380193996814144 1 1
0.0950918684754303 0.0949814944190957 1 1
0.123684463380355 0.123493071445465 1 1
-0.296137167459663 -0.294769241431905 0 0
0.108412240800003 0.1081572904953 1 1
0.359500339372881 0.358592833761786 1 1
0.110082487937204 0.109916519818803 1 1
0.322552311878443 0.321559560447071 1 1
0.27143551304904 0.270620082585446 1 1
0.0292779709328213 0.0291924003340094 1 1
0.49393297415929 0.492760707734087 1 1
0.132820342163555 0.132347580579081 1 1
0.193083692230346 0.192402349013523 1 1
0.256486336413759 0.255971897708146 1 1
0.26399450572813 0.263060935605685 1 1
0.354128205127786 0.353225586054461 1 1
0.0957073649953742 0.0957057635974355 1 1
-0.0387698665984148 -0.0386855986165158 1 1
0.376554104556033 0.375753438769728 1 1
0.206513468762792 0.206040902416233 1 1
-0.0198808081987653 -0.0199306987345545 0 0
0.161589002813642 0.16117558456796 1 1
0.39672073668347 0.395436145178156 1 1
0.481859994836732 0.480621657296737 1 1
0.272743244338406 0.271658854132821 1 1
0.537596570128374 0.535923242586507 0 0
0.133606174536719 0.132341093911724 1 1
-0.113776589156687 -0.113382869770388 0 0
0.441498172632342 0.440462611838638 1 1
0.299563065220097 0.298937548197801 1 1
0.199617076622029 0.199043377669905 1 1
0.186125244401391 0.185719661867291 1 1
0.334444698936367 0.332929219020658 1 1
-0.0541453336435418 -0.0542483616593532 1 1
0.218026169674608 0.217116994257323 1 1
0.199092652607382 0.198483064088728 1 1
0.337024810260985 0.335792178005801 1 1
0.151535664486707 0.151058392640177 1 1
0.302237753880326 0.301724453600479 1 1
0.12883138549201 0.128572997751655 1 1
0.52734458682521 0.525735453940296 1 1
0.242813952288472 0.24167572077821 1 1
0.337126500223064 0.336288812413701 1 1
0.112734513695486 0.112363436119232 1 1
-0.109274637603086 -0.109159933902554 0 0
0.206642267106167 0.206244579835891 1 1
0.14888024263886 0.148021892358548 1 1
0.502379053684854 0.501188292545049 1 1
0.168801739935742 0.168442416756851 1 1
0.407759179108425 0.40698509252998 1 1
0.252860102800644 0.252157651482955 1 1
-0.0389378340383185 -0.0385540829215714 1 1
0.20009120466208 0.198989858893924 1 1
0.128640130289385 0.128091484718679 1 1
0.385903407192148 0.384978332443104 1 1
-0.0738419245413733 -0.0738004651545281 1 1
0.0252929993484675 0.0252958022884298 1 1
0.155415734257317 0.154774956238618 1 1
0.381914356328744 0.380897848068686 1 1
0.0418244487016348 0.041903604961575 1 1
0.0842686655183705 0.0838033146110157 1 1
0.337312395603176 0.336621860462042 1 1
0.193945814701577 0.192637014565399 1 1
0.399225494564839 0.398245726772267 1 1
0.377902734376586 0.376545258093752 1 1
-0.0340549320622492 -0.0341659745454546 1 1
0.317728760032733 0.316977201497082 1 1
0.166168296189103 0.165572906051823 1 1
0.00809495768468758 0.00800841971134322 1 1
0.133968601273947 0.133035284920226 1 1
0.287429065202625 0.286727130458535 1 1
0.315625273341328 0.314685533339757 1 1
0.269483000385627 0.268683981753428 1 1
0.238108418510821 0.237544949345396 1 1
0.213152452074772 0.212666207468093 1 1
0.546056689885345 0.544482304238964 0 0
0.284992896532083 0.284129315981684 1 1
0.0963633812482463 0.0959870965858731 1 1
-0.0278894987941549 -0.027858828772446 1 1
0.274739069321461 0.273764606114498 1 1
0.261366701705957 0.260672744235325 1 1
0.0653169477428651 0.0650073680872505 1 1
0.144560660403674 0.144363630909918 1 1
0.286236234155404 0.285131644062186 1 1
0.328920951791634 0.327934835999195 1 1
0.283510882539405 0.283057604073815 1 1
0.336563439127543 0.335383047482692 1 1
0.186025927020791 0.185744287156836 1 1
0.217256636427532 0.217104937870943 1 1
0.460960011369074 0.458893807636866 0 0
-0.0509365662839067 -0.0509209529420227 1 1
0.00110313880504015 0.00104482083100048 1 1
0.39590849624608 0.394853821608806 1 1
0.320168491224088 0.31939309846981 1 1
0.0733185278163544 0.0735564661873893 1 1
0.0348399915902052 0.0346250156792903 1 1
0.0723647598850539 0.0723418984269733 1 1
0.336008277719701 0.335151177896276 1 1
0.373052769713359 0.372276367996439 1 1
0.304789364795151 0.304076033132256 1 1
-0.0398206391221181 -0.0399161342943245 0 0
0.038815888592038 0.0389970750203847 1 1
0.0948686749104566 0.094600846565826 1 1
0.196119593675152 0.195840422558594 1 1
0.349462984742892 0.348593719151123 1 1
0.319597171140567 0.318217740948406 1 1
0.520600802462654 0.519130821882938 1 1
0.332622443582172 0.33163285610159 1 1
0.0530610788178882 0.0531777485508744 1 1
0.329718953117026 0.328844068349266 1 1
0.141048267590268 0.14059235546131 1 1
0.12206220669391 0.121501926735665 1 1
0.0332812872342542 0.0331869328656395 1 1
0.335456044681446 0.334303408321075 1 1
0.48617197891204 0.484052942507935 0 0
0.236842258967137 0.235896674339205 1 1
0.370970054206702 0.369620029401994 1 1
0.133595438766014 0.133456832919226 1 1
0.177409044842225 0.177051083472868 1 1
0.270247768959296 0.270057373945546 1 1
0.196456884886224 0.195934216590789 1 1
0.322731533970272 0.321750936326043 1 1
0.158633065824786 0.158355614837823 1 1
0.686086220195004 0.684217457375884 0 0
0.556919190128608 0.555525875421978 0 0
-0.0325601973742379 -0.032490213748849 1 1
0.403607639113028 0.402481974567386 1 1
0.351960701730617 0.351112601320455 1 1
0.294618052033127 0.294050848596554 1 1
0.0783840333424842 0.0783729181224926 1 1
0.0365809961778893 0.0366367175390312 1 1
0.247141560275828 0.246402962588868 1 1
0.23567242929479 0.235217359454168 1 1
0.0946980878950485 0.0946021958467322 1 1
0.139640191869598 0.139316948011596 1 1
0.242465401838594 0.241922761911809 1 1
0.115278468045969 0.115026739984757 1 1
0.178393143183833 0.178185502736978 1 1
0.22946673981713 0.22866066141854 1 1
0.151077347122572 0.150631973893673 1 1
0.48020865681187 0.479371580901071 1 1
-0.0922910796977342 -0.0921392292620156 1 1
0.492420543741352 0.491283979637398 1 1
0.117799931003967 0.117677725348099 1 1
0.277272464781335 0.276397481161146 1 1
0.521593434159757 0.519797747110954 0 0
0.25872049450362 0.25761779882226 1 1
0.324003452448508 0.323035419611138 1 1
0.425287259500657 0.424263388605447 0 0
0.304938365707654 0.304238428047627 1 1
0.292326046929705 0.291242371539711 1 1
0.267432237132045 0.266470332355385 1 1
0.267737769798264 0.266969496607177 1 1
0.182276112086104 0.181841864961414 1 1
0.280876708291266 0.279983753659043 1 1
0.210631325513137 0.210031514074138 1 1
0.104157758856211 0.104361209879654 1 1
0.125125759212911 0.124758000596596 1 1
0.0453609469314596 0.0452424079341399 1 1
0.197476302158331 0.196992150662124 1 1
0.25741969185473 0.256781354032661 1 1
0.324063458890073 0.323005951442332 1 1
0.242539152481151 0.241599011952098 1 1
0.251064403337604 0.250256658191564 1 1
0.0547722981156633 0.0548581971707249 1 1
0.276731125556928 0.276265334185678 1 1
-0.127816150402821 -0.127719176414887 1 1
0.643489174931886 0.641619910168592 0 0
0.121658384756601 0.121294779318745 1 1
0.236901691583459 0.235948312617551 1 1
0.428106946455775 0.42690334489358 1 1
0.423902751015244 0.422976590158554 0 0
0.162116709461442 0.161895293103978 1 1
0.302947242574151 0.302498252736793 1 1
0.395647391119568 0.394860062601913 1 1
0.165825962864371 0.165556387381602 1 1
0.369829314782872 0.368858194132104 1 1
0.217704612583708 0.217225399655756 1 1
0.0292458714627079 0.0293279620490566 1 1
0.0565367414809011 0.0561761518856308 1 1
0.507861955879858 0.506507079457417 0 0
0.0772236936316639 0.0771373299904107 1 1
-0.0382225792988746 -0.03788146815563 0 0
0.198873887478755 0.198530402746178 1 1
0.115582140377349 0.115003429142846 1 1
0.181307059699314 0.180637566116049 1 1
0.241901213202674 0.240651455274985 1 1
-0.0117667574377447 -0.0116011821359667 1 1
0.333094008309589 0.331895230884449 1 1
0.568669179844553 0.566798253529479 0 0
0.0148691899054407 0.0151199631286994 1 1
0.105943902931335 0.106264781777116 1 1
0.307932149117176 0.307028897441189 1 1
0.235970057368408 0.235106200351984 1 1
0.378700401064974 0.377748277725012 1 1
0.00715213657894109 0.00695109408194327 1 1
0.0536121038420635 0.0539292871292659 1 1
0.0461787817570147 0.0458832962926012 1 1
-0.101073375528521 -0.100505563920322 1 1
0.270694113331747 0.269367141492401 1 1
0.244131462767652 0.242999728003797 1 1
0.250140869855403 0.249130443140445 1 1
0.108118828291995 0.108024507687164 1 1
0.27843082641934 0.277563022413707 1 1
0.176311916887917 0.175917977826806 1 1
0.172755324881026 0.172520189919 1 1
0.275822881032188 0.27540152220236 1 1
0.339502563394969 0.338710890029456 1 1
0.190295052598664 0.189317628929453 1 1
-0.014366598929863 -0.0140218849375018 1 1
0.321989577908219 0.321531192919792 1 1
0.16888763676171 0.167689031081777 1 1
0.412874218785282 0.411256574084212 1 1
-0.080601964397113 -0.0803771827196124 0 0
0.351916794426959 0.351379047101615 1 1
0.316586876160943 0.315391108826694 1 1
0.326784933207637 0.325708041754934 1 1
0.358897357216134 0.357241679083385 1 1
0.0938241120998342 0.0938030192316049 1 1
0.320495535020267 0.319846186851055 1 1
0.158362864535238 0.158130873072007 1 1
0.195999965953296 0.195207332639109 1 1
0.0753432018146523 0.07484528402731 1 1
0.0756701575569532 0.0758899959625143 1 1
0.0537057175791497 0.0532388326977569 1 1
0.386744058915945 0.385738696135061 1 1
0.188355814768203 0.187497339711044 1 1
0.230600717018806 0.229947497372672 1 1
0.215432184698915 0.214801267976618 1 1
0.244127744519918 0.243501527232717 1 1
0.23302771544597 0.232556049155292 1 1
0.132675150139803 0.13198079199143 1 1
0.0831700388270321 0.0830406949436523 1 1
0.272690362708696 0.272250925324066 1 1
-0.348665962234746 -0.347945710261637 0 0
0.465388463118792 0.464494638406713 1 1
0.292811630446078 0.292366986908802 1 1
0.318308176109057 0.317478067036808 1 1
0.363586530283561 0.362766354649995 1 1
0.36677358759806 0.365878828931459 1 1
0.015362514664451 0.0154617253091446 1 1
0.439926967831377 0.438625879238147 1 1
0.0235570545352135 0.0233714108868732 1 1
0.292562030224219 0.291747390143957 1 1
0.322060043945893 0.321340861216759 1 1
0.388098834720724 0.387775977435517 1 1
0.0449540906679159 0.04474839468305 1 1
0.242835382267857 0.242124384988285 1 1
0.323779323381965 0.322617546352952 1 1
0.238042846708406 0.23742023800159 1 1
0.360881438330755 0.359526957999485 1 1
0.378816892568176 0.377519331186734 0 0
0.119142915207353 0.119061975639737 1 1
0.459852242396799 0.458739192862473 1 1
0.0682729549392648 0.068136105165778 1 1
0.155789745535466 0.155588696199242 1 1
0.171397263544494 0.171043287359197 1 1
0.308617942182871 0.30780867926392 1 1
0.229212880345419 0.228457190674771 1 1
0.129741542002194 0.129255904541359 1 1
0.109451071220905 0.108932903713546 1 1
0.215040898475592 0.214354712839769 1 1
0.368410565227568 0.367505674773375 1 1
0.232303483272784 0.231425947073081 1 1
0.255641713917242 0.254356036588741 1 1
0.269035609537902 0.268755016307813 1 1
-0.0755053916421386 -0.075149774912129 0 0
0.12684687682628 0.126813795845479 1 1
0.3336057457479 0.332688940612318 1 1
0.227702603942524 0.227135893257508 1 1
0.153167627750746 0.152472415177587 1 1
0.386332382625535 0.385021573762655 1 1
0.311486203524618 0.310606629260282 1 1
0.261488885394426 0.261142082399726 1 1
0.253773441427365 0.252792621116858 1 1
0.0087405492545213 0.00881530762380824 1 1
0.355924214767577 0.354748103335638 1 1
0.489107658198074 0.487485052908641 1 1
0.584466349167492 0.58218882551508 0 0
0.23866464494494 0.237884748292683 1 1
0.441477899130391 0.439707005733738 1 1
0.194938859489849 0.194357089043979 1 1
0.289600693801633 0.28907306319492 1 1
0.347929396526423 0.346999573761086 1 1
-0.0606883577453413 -0.0600491908672442 1 1
0.240488017220582 0.239616288183675 1 1
0.26240365858283 0.261776225151199 1 1
0.395005270137234 0.393754446261998 1 1
0.285440230874912 0.284658148480934 1 1
0.204430151976225 0.203734751538152 1 1
0.14239407310299 0.141943673404384 1 1
0.320944311978944 0.319786802598719 1 1
0.143788952100986 0.143775886410187 1 1
0.339124675310169 0.3383583239257 1 1
0.111704931617768 0.111605396656731 1 1
-0.0309816955594948 -0.0309149229044522 1 1
0.113540417659409 0.11319488518028 1 1
0.353553198405819 0.352505658900677 1 1
0.218391608027793 0.218051372210031 1 1
-0.170916678790553 -0.169583836552041 1 1
-0.00385032680463096 -0.00405153388066354 1 1
0.141352014308793 0.141028938886985 1 1
0.04725161531521 0.046935558543346 1 1
0.215036942736244 0.214445473316555 1 1
0.291324250010697 0.290816926205623 1 1
0.0730729554859915 0.0728597394883654 1 1
-0.114191593018245 -0.114016486906681 0 0
0.200998854462091 0.201017924431399 1 1
0.116028889719749 0.115005947763259 1 1
0.261454444553641 0.260899399800074 1 1
0.479538963045122 0.478251217282288 0 0
0.16415148424122 0.163931579026186 1 1
0.300950142632012 0.29983529716072 1 1
0.105755048130934 0.105510939849198 1 1
0.23188147485807 0.231513057879922 1 1
0.322507245359634 0.321822546044345 1 1
0.52612815176318 0.524566192463304 0 0
0.194030956815973 0.193036051222815 1 1
0.0731566009568093 0.0733182812541288 1 1
0.161668133831461 0.16132040174231 1 1
-0.253719717315956 -0.252848894276506 0 0
0.188529249362644 0.18789490163605 1 1
0.0544809269673077 0.0542133270201126 1 1
0.182925664499359 0.182789473496118 1 1
0.294460996013016 0.293613222969725 1 1
0.0829894940391718 0.0826010646122702 1 1
0.402966323691001 0.401181078496807 1 1
0.0899074307397053 0.0893915281196448 1 1
0.082771922779424 0.0825430550296264 1 1
0.13921651174142 0.138524922758135 1 1
0.216224005421155 0.21508838570536 1 1
0.468775549880292 0.467503090049518 1 1
0.0585427547377993 0.0583853892048324 1 1
-0.0847341126271874 -0.0846331403643681 0 0
0.315731608292542 0.314672194941309 1 1
0.363900175391436 0.362902592191584 1 1
0.160496255128308 0.159664497351767 1 1
-0.0183400070036407 -0.0181027398475118 1 1
0.261568381846319 0.260561680966279 1 1
0.385610216790129 0.384364191105279 1 1
0.486814096388467 0.485142062423259 1 1
-0.0349670576212606 -0.034921335845527 1 1
0.0371112546020635 0.0369556635892029 1 1
0.400306088166892 0.399054712134683 1 1
0.341668288038139 0.340677789393533 1 1
0.147099229711171 0.147206531417581 1 1
-0.0685343415942172 -0.0679900829116667 0 0
0.0380194442610145 0.0378929474211886 1 1
0.250971707516226 0.250408619566308 1 1
0.245620035536188 0.244838267649829 1 1
0.255344846488903 0.254457178497719 1 1
0.451396538819321 0.450277039443063 1 1
0.357141977360421 0.356037571801852 1 1
0.341112267074785 0.340395495163676 1 1
0.293065773334925 0.292363386638468 1 1
-0.210653430967907 -0.209906384183106 0 0
0.130956123026547 0.130689958396145 1 1
-0.0679209053083811 -0.0674954200798063 1 1
0.435852747312711 0.434312360104882 1 1
0.21148802200682 0.211260683403532 1 1
0.0380737689413004 0.0383215037258611 1 1
0.319985916834293 0.319037217725223 1 1
0.160447502199708 0.160016065963927 1 1
0.0984011521820489 0.0982668028467271 1 1
-0.00771361355047107 -0.0073323874904301 1 1
0.360151585170745 0.359370772592068 1 1
0.299290430822882 0.298304916161042 1 1
0.0995494591356357 0.0989694138514973 1 1
0.0954050979021368 0.0947785813642244 1 1
-0.0365102321280376 -0.0360894262146796 0 0
0.419752704179775 0.41879694558502 1 1
0.0503370947091114 0.049930597509558 1 1
-0.00266289395751228 -0.00268397570928679 1 1
-0.0258496907633668 -0.0255985438934729 1 1
0.226764359413179 0.226424419471789 1 1
0.0654337386837095 0.0653402731375524 1 1
0.459496743216836 0.458088301304071 1 1
0.298034049000478 0.296839794360318 1 1
0.307913098335236 0.306555624740214 1 1
0.295389763916553 0.294687127999908 1 1
0.261691501649308 0.260975665080154 1 1
0.443790815174387 0.441829470060371 1 1
0.104274791004142 0.104184887189316 1 1
0.354868622415785 0.354093727993099 1 1
0.14711306631083 0.146770158056418 1 1
-0.0904495842339111 -0.0902066174632385 1 1
0.0551801864320052 0.0548921096196801 1 1
0.0820823331859768 0.0820768212874046 1 1
0.317030412292366 0.316113019091313 1 1
0.137122269764608 0.135901217950351 1 1
0.258414616805353 0.257854460320861 1 1
-0.00696135332319088 -0.00692135765438538 1 1
0.257055395475186 0.255811610251798 1 1
0.220456964899947 0.219686226098617 1 1
0.140102078471909 0.139777571843326 1 1
0.116657530497684 0.11628746358502 1 1
0.125516931479029 0.124999985728157 1 1
0.136769498942324 0.135895511689947 1 1
0.241633793102356 0.240885299996839 1 1
0.217845487859652 0.2173124218542 1 1
0.313246969134876 0.312428147329953 1 1
0.170227761675088 0.169283806735206 1 1
0.253352010268992 0.25272325177356 1 1
0.155646642512961 0.155217038868474 1 1
0.150605680895409 0.149947228798067 1 1
0.239531151057222 0.239281088802893 1 1
0.34885431027282 0.348312218115942 1 1
0.0470491786397861 0.0467774133039157 1 1
-0.048585299737384 -0.0483969183237545 0 0
0.280311033471159 0.279868324107314 1 1
0.495232026887475 0.493445714175542 1 1
0.516978062804707 0.515827581235373 0 0
0.351526575423966 0.350118270731187 1 1
0.0608740057572627 0.0604309887440915 1 1
-0.0932331862042813 -0.0929892962708499 0 0
0.246161085693843 0.24558475815374 1 1
0.231047836365987 0.230330975851884 1 1
0.375112197813559 0.374319732412915 1 1
0.00887948357184002 0.00863386041874718 1 1
0.275446798432876 0.274317529122305 1 1
0.16254949366456 0.162126041018834 1 1
0.32820440937886 0.326917762396073 1 1
0.249033619933551 0.248041008694742 1 1
0.263255854826757 0.262711650395733 1 1
0.236465523424512 0.23576915980923 1 1
0.169191691255163 0.169069427824595 1 1
0.204987210356436 0.204586685682086 1 1
0.473466169124131 0.47182055888779 1 1
0.402417096520856 0.401255252939173 1 1
0.265143937730242 0.264416087710138 1 1
0.244358545156787 0.243146369352837 1 1
-0.0370173571208909 -0.0370918686772265 1 1
0.218184524057397 0.217520585079174 1 1
0.24665460356271 0.245439503496284 1 1
0.154449390937375 0.15423280499374 1 1
0.36554589809274 0.364514021403169 1 1
0.373541768317207 0.372764173037035 1 1
0.526879659201989 0.525336389155286 0 0
0.409732655420378 0.408714505006349 1 1
0.476654960419774 0.475141936860132 1 1
0.0300624857434659 0.0297590571256798 1 1
0.478199663747003 0.476913510262302 0 0
0.231916313943563 0.231575971289453 1 1
0.00353262981012065 0.00349234753357418 1 1
0.267442289689022 0.266527292435265 1 1
0.546691774674268 0.545027466286668 0 0
0.224099662962797 0.22337377885944 1 1
0.186387559899765 0.185968232320928 1 1
0.326099234294076 0.325418072188968 1 1
-0.0297436400805883 -0.029609842578976 1 1
0.279544915573403 0.278547130503534 1 1
0.478192615662603 0.477307782420983 1 1
0.593672169344787 0.591673546802693 0 0
0.23153287009212 0.230713665401656 1 1
0.244297419783151 0.244043201384034 1 1
0.155861351279703 0.155464424068721 1 1
0.268252686628587 0.267602879079088 1 1
0.146360746266798 0.145544313177648 1 1
0.220401509837838 0.219165512406795 1 1
-0.101538197746484 -0.100942271751224 1 1
0.150270158015148 0.149452736761221 1 1
0.367343793252266 0.366421505557469 1 1
-0.192419788203642 -0.191489989996229 0 0
0.426435019155296 0.42472887654929 0 0
0.297101438208382 0.295737990757022 1 1
0.25596555949039 0.254913614217553 1 1
0.142392329643755 0.141994327129937 1 1
0.214025883592086 0.213719847693834 1 1
0.211298076639207 0.210538619328642 1 1
0.0870973226317277 0.0864029297063238 1 1
0.568456790035257 0.566305667082392 0 0
0.216571959356946 0.215746194858324 1 1
0.154797285806168 0.154535256857516 1 1
0.37386140578364 0.373165198055591 1 1
0.0865494087961498 0.0865988286272891 1 1
0.42885833372509 0.427524424351772 1 1
0.256367996220859 0.255532849229934 1 1
0.590269585259489 0.588398592756891 0 0
0.268099648667939 0.266922610726237 1 1
0.122117346164833 0.121766868761117 1 1
0.378195656695815 0.377082118357663 1 1
0.147582356795336 0.146925181354691 1 1
-0.162542853995543 -0.162184627539697 0 0
0.137636618956184 0.13732786064447 1 1
0.375864917250121 0.375207048905585 1 1
0.0365805618014477 0.0366656306447816 1 1
0.0338532226504283 0.0337211660933161 0 0
0.325886073660697 0.324846411206214 1 1
0.0924523979763943 0.0921868402825024 1 1
0.365683241224457 0.364267307501225 1 1
0.0936832210685249 0.0930876589054144 1 1
0.0157939656827367 0.0157166750911249 1 1
0.167046325327663 0.166806610005337 1 1
0.326237884996007 0.325528416994904 1 1
0.181315740422764 0.180848880637468 1 1
0.0802150085182125 0.0800272522173351 1 1
0.0341210481346113 0.0340535374226006 1 1
0.360376262161372 0.359635215873742 1 1
0.207528747947379 0.206784011649202 1 1
0.458880616669893 0.458173044047758 1 1
0.531319158343638 0.530307638849368 0 0
0.347260735307433 0.346375159771055 1 1
-0.0768508904101653 -0.0767194540645356 1 1
0.279128422612813 0.278409534157595 1 1
0.379268977331277 0.378096239567131 1 1
0.29427042970295 0.29382436405262 1 1
0.0556388774436136 0.0554817865642781 1 1
0.347500842041415 0.346195335005555 1 1
0.0242029172238227 0.0239355248792591 0 0
-0.028085901980221 -0.028092276276688 0 0
0.400871090414559 0.400245641120255 1 1
0.28202275666956 0.280272514046535 1 1
0.190319731577278 0.18950349609491 1 1
0.170966753378961 0.170940222097635 1 1
0.828573488587909 0.826904115389097 0 0
0.0605327610812211 0.0600866758920795 1 1
0.287686853833218 0.286489170688411 1 1
0.0969321904546352 0.0967584502485811 1 1
0.0952197929053185 0.0952827170247383 1 1
0.0330794474938848 0.0328179248086611 1 1
-0.233183182965051 -0.232598588980998 0 0
0.303984317081128 0.302693819686359 1 1
0.273062484832757 0.27241084547795 1 1
0.375580356231916 0.374435994222616 1 1
0.104979326629096 0.104775403968219 1 1
0.165894458445642 0.165561886194025 1 1
0.0860595001585589 0.0863063867881529 1 1
0.195706272224261 0.194922942882933 1 1
0.125723089574438 0.125336492630071 1 1
0.194657246871359 0.194031638166567 1 1
0.107275395715964 0.106717776294607 1 1
0.249050774046374 0.248082091412719 1 1
0.372174133586127 0.371413002730836 1 1
0.108778469652802 0.108626772832813 1 1
0.210631346487983 0.209914866065387 1 1
0.406136803040898 0.40440672039705 1 1
0.0134447094467058 0.0134395274629483 1 1
0.15977909350861 0.159418212057093 1 1
0.19621988078535 0.195023177403101 1 1
0.23933467376118 0.238518510949276 1 1
-0.137381093315547 -0.136188549875037 0 0
0.138248281874587 0.138068895632804 1 1
0.12480733604374 0.124738408518313 1 1
0.070363212001508 0.0701396334339583 1 1
-0.0318376229146068 -0.0319076931268933 1 1
-0.00554786071689803 -0.00546110694896577 1 1
0.0486694982180505 0.048316247014489 1 1
0.0226389948190407 0.0227654451875704 1 1
-0.0284575941791288 -0.0284025714143678 1 1
0.603865521224762 0.601657762428795 0 0
0.206056751530725 0.205515560855121 1 1
0.196974173912338 0.196012436715951 1 1
0.30222783295307 0.301107120995433 1 1
0.417384168440388 0.41612952441254 1 1
0.302262433573317 0.301431227379066 1 1
0.355251757044903 0.354002768511521 1 1
0.13766617006552 0.137682194414999 1 1
0.314045757268812 0.312698846631981 1 1
-0.00851597274099529 -0.00800501711818166 1 1
0.332271815975719 0.331025621756069 1 1
-0.157021973558698 -0.155915511386779 1 1
0.160506766419959 0.160126268203992 1 1
0.0914122891244398 0.0909753974481164 1 1
0.356620817175855 0.355525994883887 1 1
-0.010322221903459 -0.0102624581716671 1 1
0.400235586796594 0.399261589570241 1 1
0.0845439230378054 0.0843496024433882 1 1
0.186626279504236 0.185813409560488 1 1
0.417968075903919 0.416952866059609 1 1
0.0283132981237674 0.0281962318482703 1 1
-0.0239580448344188 -0.0239351293139508 0 0
0.394144942197032 0.392164339138293 1 1
0.396113384315393 0.395202722416573 1 1
0.191537164484942 0.190891150280837 1 1
0.454676300191095 0.45292371805742 1 1
0.117926050734873 0.118029660877567 1 1
0.230400189185938 0.229870630613331 1 1
0.0658031049982696 0.0656871858070764 1 1
0.340886469455663 0.339865047392182 1 1
0.270782661870611 0.269582755979964 1 1
0.292710506694227 0.291599566506169 1 1
0.187236158048967 0.186242827517936 1 1
0.288326867164091 0.28737719821498 1 1
-0.0307235570024441 -0.0304110931010632 1 1
0.0633084608062178 0.0631836866699999 1 1
0.0614779281442203 0.0609009982969265 1 1
0.238144306705282 0.237367673240931 1 1
-0.0100449977173338 -0.0101725695775889 0 0
0.0243390856049276 0.0244561513911612 1 1
0.0231126515663188 0.0231500143252879 1 1
0.0623450324676203 0.0620298767350791 1 1
0.401077486809841 0.399880110879861 1 1
-0.0803391283431777 -0.0802555413352908 1 1
0.197335589729974 0.19600633448616 1 1
0.123523288429452 0.122909783076591 1 1
0.340575961784662 0.339679701458835 1 1
0.295429074390902 0.294543850705241 1 1
-0.175951168558488 -0.1754735732474 0 0
0.228036457891168 0.227519530530674 1 1
0.236087909611839 0.235476314382916 1 1
0.275456494911741 0.274181607979593 1 1
-0.0797993443487938 -0.0796642919462545 1 1
0.326117982159708 0.325081170467549 1 1
0.183012816837875 0.182245588146417 1 1
0.015508780229103 0.0150621592998582 1 1
0.430174977055951 0.428235124631583 1 1
0.0970909984130945 0.0967688832520119 1 1
0.182965310028009 0.182477888009771 1 1
0.0136915704577497 0.0136696924550719 1 1
-0.0679663826583792 -0.067075572083563 1 1
0.211042671765295 0.210857921544204 1 1
0.263026531908547 0.262593807265275 1 1
0.0232954442491817 0.0232350808198712 1 1
0.268906870434746 0.267862460366923 1 1
0.276109612218894 0.275230375916983 1 1
0.349272145467721 0.347793941035549 1 1
0.329414374769221 0.328346036901548 1 1
-0.175403968579039 -0.174988396939603 0 0
0.0921313284463308 0.0912975647097078 1 1
0.012097750511859 0.0122250860338878 1 1
-0.0308633078054713 -0.0306742178016954 1 1
0.250719166995674 0.249578376505763 1 1
-0.0609344127560636 -0.0607552908355445 0 0
0.202010761984278 0.201371804754202 1 1
0.243089895867423 0.242163199086979 1 1
-0.042755452073444 -0.0427245158947197 1 1
0.511628060647193 0.509904254026786 0 0
0.228068021649904 0.227513797204418 1 1
0.0350328146174291 0.0350062413368061 1 1
0.130787258482159 0.130374428200086 1 1
-0.113175995153768 -0.112920342599846 0 0
0.44002810009046 0.438539551992154 1 1
0.314394856987558 0.313398066600804 1 1
0.266639437307024 0.266165153542774 1 1
0.532102432519513 0.531059211175862 1 1
0.287466609663613 0.286587152669497 1 1
0.330337677119057 0.32966800764316 1 1
0.0820248010515063 0.0814032154776467 1 1
0.394202233351796 0.393142121547938 1 1
0.102828682002351 0.102652331570289 1 1
-0.165762370642605 -0.165098550739325 0 0
0.179998209080774 0.17946909215966 1 1
0.277798425529302 0.277006974026652 1 1
0.0135494456797707 0.013764834403739 1 1
0.000940846835686127 0.000778552690121242 0 0
0.162750023583187 0.162534212971911 1 1
0.387929734488315 0.386289240264867 1 1
0.245352736549551 0.244237793745265 1 1
0.263202285921113 0.262526987830981 1 1
0.22313524760034 0.222756489976779 1 1
0.171829615894217 0.170973177436967 1 1
0.308184190242429 0.307432688525271 1 1
0.364387607373815 0.363448973249265 1 1
0.0728769069282783 0.0725498653588856 1 1
0.304484936561334 0.303489142866789 1 1
0.0836264756728006 0.0835363200285766 1 1
-0.144148129550455 -0.144002203832058 1 1
0.228267255497318 0.227703006867545 1 1
0.587443743166122 0.586125076024732 0 0
0.116438132078348 0.115929345539165 1 1
0.21507241546702 0.214904449702644 1 1
0.0308394177203642 0.0307878885330875 1 1
0.0208783039175694 0.02106454262853 1 1
0.464325882529523 0.463203657509311 0 0
-0.124024999370665 -0.123244689811961 0 0
0.078465003000188 0.0784041272939068 1 1
-0.124425035671738 -0.124049325841097 0 0
-0.138021316410844 -0.137915196883378 0 0
0.035887177871382 0.0358229349505531 1 1
0.339840390747872 0.338885040193993 1 1
0.173390158400173 0.1727396238956 1 1
0.192683969872489 0.191515560494416 1 1
0.347294520130361 0.346137681742553 1 1
0.370333052623245 0.369234879443078 1 1
0.3535288542346 0.352656184160045 1 1
0.218312703273482 0.217941867410291 1 1
0.308307052550517 0.307621595622428 1 1
0.286125447172823 0.284737909310007 1 1
0.138962571625336 0.138715927417351 1 1
0.471554940695242 0.470115338143396 1 1
-0.0638800662341193 -0.0634000604500468 1 1
0.597871714660872 0.595925370581496 1 1
0.503959352543311 0.502170675614291 1 1
0.179420164769724 0.178885563210999 1 1
0.147687014061732 0.147392772322888 1 1
0.233840397852439 0.233151961711548 1 1
0.387085263454393 0.385310709781549 1 1
0.254294881593501 0.253631414184894 1 1
0.118936944994787 0.118355213767697 1 1
0.109222033797676 0.108526507599941 1 1
0.177887157313608 0.177206658529598 1 1
0.173418060192918 0.173453826014361 1 1
0.166786767725967 0.166471267323497 1 1
0.297956797085932 0.296676455911112 1 1
-0.105720301222233 -0.105184881901933 0 0
0.0648340877823314 0.0641865386911248 1 1
0.280346024825245 0.279240168362047 1 1
0.110824534366511 0.110524006557807 1 1
0.323131120834596 0.322322479173505 1 1
0.217850738122287 0.217012712307938 1 1
0.324121180114386 0.323364373633044 1 1
0.409380487920904 0.40826852123426 1 1
0.288119171687405 0.287562396219728 1 1
0.401451540819532 0.400221418449727 1 1
0.328497663256156 0.327624550387561 1 1
0.238610782147866 0.237819200657653 1 1
0.0445057978734251 0.044793103317081 1 1
0.208940705941062 0.208530393352406 1 1
0.0741069937859104 0.0738057081271389 1 1
0.149977310314761 0.149719241615556 1 1
-0.0900618659090534 -0.0897488940291702 1 1
-0.0589708440762559 -0.0588033556114532 1 1
0.0907214819776863 0.0907406421260982 1 1
0.304980079252198 0.304083082359879 1 1
-0.0919264289860392 -0.0921270530925477 0 0
0.380815459559609 0.379896956953681 1 1
0.310979491156507 0.310033138377894 1 1
0.265212575869668 0.264270394500963 1 1
0.26877943781796 0.268002158382908 1 1
0.178809795754604 0.1783000501267 1 1
0.364965287174964 0.363816747432394 1 1
0.240008988558889 0.23941814013881 1 1
0.592763938545739 0.590872977565608 0 0
0.144963609020757 0.144473255741822 1 1
0.0739146633083487 0.0734369371734676 1 1
0.29635678574133 0.295225948275282 1 1
0.042758837389063 0.04269747481788 1 1
0.138568850000835 0.137932179685775 1 1
0.625650632231075 0.623693348986108 1 1
0.241775020820724 0.241308426233786 1 1
0.467585832613605 0.465908446750995 1 1
0.280516261569597 0.280213086689559 1 1
0.222015119109174 0.22142118653724 1 1
0.123852378101019 0.123983253190209 1 1
0.16734530993395 0.167020091142711 1 1
0.246505531719042 0.245857176608628 1 1
0.315111009018323 0.314208893935998 1 1
0.209363489267546 0.208804332164195 1 1
0.096047780472393 0.0956850876335661 1 1
0.018042360790733 0.0178007798400382 1 1
0.155094426815987 0.154646660544671 1 1
-0.0416116726075285 -0.0413309128604412 0 0
0.191621928735863 0.190963748357536 1 1
0.298441990491815 0.297167278025262 1 1
0.278413128837182 0.277512140776117 1 1
0.0214430268581226 0.021357412971049 1 1
0.123394131731645 0.122862732973992 1 1
0.41168589163709 0.410644435338129 1 1
0.260508488702496 0.259813112936403 1 1
0.208608521786285 0.207858097964964 1 1
0.209042485115989 0.208580274327626 1 1
0.371058408341342 0.369455040708169 1 1
0.0822704929105339 0.0822987575214429 1 1
0.0866467305746642 0.0863813118224839 1 1
0.0992925435336007 0.099017569087415 1 1
0.217686834380084 0.216452342305031 1 1
0.383728107103407 0.38311386095848 1 1
-0.251542736205073 -0.250843938019956 0 0
0.0908230855549388 0.0907951448888472 1 1
0.0505634627632774 0.0503184980638721 1 1
0.293868994395186 0.292850318671987 1 1
0.404930087016204 0.403476321591194 1 1
0.206130356578738 0.205647560610826 1 1
-0.142731503515163 -0.141969648174037 0 0
0.0846740164702332 0.0848079160959541 1 1
0.191248275028142 0.190793832023629 1 1
0.0735913805410242 0.0728625573772585 1 1
-0.0185029606101875 -0.0183130347300015 1 1
0.121754279379291 0.121408674458899 1 1
0.0816758484899469 0.0814535065300158 1 1
0.403126933033916 0.402171391511489 1 1
0.315567607331886 0.314777853964341 1 1
0.388573710556828 0.387346620665634 1 1
-0.0622553706392819 -0.0620081548196469 0 0
-0.014744354130894 -0.0145912419417858 1 1
0.298131127732605 0.297765777291304 1 1
0.275392381774334 0.274596002774251 1 1
0.242662890315482 0.241680109036893 1 1
0.121779029486631 0.121660303733061 1 1
0.384513583436504 0.383151184692319 1 1
0.183917888561486 0.183466514387876 1 1
0.373299983957519 0.372347576403395 1 1
-0.0233992888590711 -0.0234093185210135 1 1
0.23201838188271 0.231090763414315 1 1
0.183381383815217 0.182934279868973 1 1
0.013165751619942 0.0135691811585631 1 1
0.113354498744388 0.112866187657032 1 1
0.237593414370011 0.237125111221385 1 1
0.113467719140642 0.112751596349894 1 1
0.215637558000376 0.215165612299275 1 1
0.160686127415095 0.160262023754824 1 1
0.216038247748878 0.215245261618596 1 1
0.14566264745158 0.14521529953655 1 1
0.0427841782281627 0.0425101298740584 1 1
-0.115669107230132 -0.115260878616375 0 0
0.788986675183154 0.786696127186557 0 0
0.187683938248435 0.187135104547147 1 1
0.430967387033095 0.429741070797572 1 1
0.261809488188819 0.260907708659577 1 1
0.265601219523935 0.264820330683495 1 1
-0.144613282750662 -0.144079311646689 1 1
0.303638084793436 0.303122813295183 1 1
0.314620552323153 0.313377275188977 1 1
0.46676891197123 0.465194475697853 1 1
0.154991376998858 0.154354835475042 1 1
0.237660876395251 0.237114217044401 1 1
0.0955035883527594 0.0953178881485482 1 1
0.101061733386245 0.100791120063988 1 1
0.258443748671781 0.257629037560416 1 1
0.32140653766151 0.320975420105738 1 1
-0.0652598872341102 -0.0650293979260489 1 1
0.347068381008391 0.345377291446316 1 1
0.138696164495941 0.137730027394131 1 1
0.453968298967177 0.453086378849191 1 1
0.236478446259137 0.235789398891591 1 1
0.383796768653547 0.382425576586918 1 1
0.321596178972729 0.32110768707007 1 1
0.216196773592501 0.215056583113486 1 1
0.686125788271122 0.684653539598799 0 0
0.160080077529188 0.159446759742608 1 1
0.0627770911528353 0.0624895898559335 0 0
0.264559895122065 0.263199452017019 1 1
0.291805899393297 0.290942656779287 1 1
0.13566474793615 0.134844560140397 1 1
0.136691936033233 0.136193883497176 1 1
0.235801903876911 0.235072156749293 1 1
-0.0716439717881495 -0.0715269333611861 1 1
0.109140657547206 0.108939303986551 1 1
0.423742518750529 0.422288621878448 0 0
0.232388904581743 0.232213777703219 1 1
0.252499045498497 0.251977025556127 1 1
0.413878390957992 0.412547203051068 1 1
0.137543872966968 0.137304969632637 1 1
0.0941285843343999 0.0934938715496445 1 1
0.10819168663105 0.107959948314508 1 1
0.442509771251448 0.441458342013989 1 1
0.2947923637156 0.29384075084429 1 1
0.250146776234 0.249554976978988 1 1
-0.0592482065645126 -0.0589157674021113 0 0
-0.03296775775566 -0.0331039976159781 0 0
0.308456126438736 0.30759421723511 1 1
0.241646972151121 0.240854034814198 1 1
0.134206825708563 0.133859941713978 1 1
0.165368480744252 0.164887801138839 1 1
0.149312779708394 0.149282605662301 1 1
0.0204862641237429 0.0199723321041312 1 1
0.139781866852219 0.139094494345498 1 1
-0.0595867222532685 -0.0592621719327988 1 1
0.113945289202427 0.113780376332841 1 1
0.343901942208532 0.342646700763748 1 1
0.0512075733107905 0.0513655769715993 1 1
0.0320175854147325 0.0316944448964504 1 1
0.188545402221836 0.188050698084372 1 1
0.395657850048098 0.395278438099226 1 1
0.343252761573486 0.342138430667803 1 1
0.180668758533835 0.179539267072803 1 1
0.23478510091267 0.234432734454522 1 1
-0.0441081160303317 -0.0439985286925269 1 1
0.119849622805321 0.119628857136583 1 1
0.096143372167497 0.0955133198437775 1 1
-0.16246339797073 -0.162402123148726 1 1
0.447733641521047 0.446443876701294 0 0
0.301737044624518 0.301031375187 1 1
0.161809051356868 0.161365713577585 1 1
0.12987868992034 0.129803801385248 1 1
0.303098993155989 0.302289903281085 1 1
0.373060944316174 0.371831936243545 1 1
0.235422608777602 0.235024529761367 1 1
0.284341614529111 0.283840798506209 1 1
0.213497084138075 0.213035023703232 1 1
0.302611090943867 0.301471419518771 1 1
0.285613102271666 0.284824237203577 1 1
0.230474058910473 0.229765034284588 1 1
0.11298608186991 0.112722210220498 1 1
-0.066662520468352 -0.0662750474708274 0 0
0.373634351408087 0.372664650238291 1 1
0.253453068169532 0.252440505008132 1 1
-0.0150479021930598 -0.0147418862804994 1 1
0.201688434149778 0.200898735972789 1 1
0.190165275898808 0.189342482931893 1 1
0.112719580103316 0.112414532551073 1 1
0.235722865475475 0.234882147149106 1 1
0.518729118749034 0.517118542360547 1 1
-0.0268313036302177 -0.0269776004426639 1 1
0.247979785464211 0.247636974938976 1 1
0.2582064126932 0.257382930132217 1 1
0.221027259490435 0.220335349374811 1 1
0.291781286136063 0.291166236083329 1 1
0.263607381092578 0.263086906920573 1 1
0.107462657541181 0.106889511463275 1 1
0.293798459329159 0.293266439701547 1 1
0.161162523500855 0.160676220142666 1 1
0.511933684077207 0.509823325364011 0 0
0.499076344572049 0.497458014989351 1 1
0.127646305652457 0.127261774120498 1 1
0.232570675286707 0.231644614111713 1 1
-0.135942738425472 -0.135737909022089 0 0
0.246451758732898 0.246069490354577 1 1
0.262281561239203 0.260892645812418 1 1
0.382623193252126 0.381852216619335 1 1
-0.302157596557074 -0.300989743253964 0 0
0.113580712148103 0.113257567642818 1 1
0.173826272701693 0.173633841889945 1 1
0.258421702026259 0.257552799402836 1 1
0.150999924639895 0.150554005997778 1 1
0.176322337032141 0.175747257369669 1 1
0.26535042161476 0.264496147035982 1 1
0.23855412625862 0.237642114568804 1 1
0.0947933487954006 0.0947438209501381 1 1
0.178239380561143 0.177938605900249 1 1
0.216262955806287 0.215307331964586 1 1
0.151153837493255 0.1507369948718 1 1
0.645322366301693 0.643243695188988 0 0
0.134505912422439 0.133693108145554 1 1
0.152040737386851 0.151384149694502 1 1
0.250527571326196 0.249859725752201 1 1
0.294978011695208 0.294009977560643 1 1
0.334132158587931 0.333311832351781 1 1
0.252010156347885 0.251223152957516 1 1
-0.109847314480655 -0.109565923282995 1 1
0.395027215831077 0.394092034792765 1 1
-0.215339467777286 -0.214695823957878 0 0
0.0679496057159897 0.0676189730005071 1 1
0.412448579721942 0.411404035394527 1 1
0.177434881646319 0.176926416013204 1 1
0.243655611908571 0.242829062872769 1 1
-0.0184057002689253 -0.0184978225412756 1 1
0.074860213044306 0.075269578197295 1 1
0.169210555265063 0.16904652453446 1 1
0.187661648515471 0.18694752148781 1 1
0.207354250325465 0.206962379905419 1 1
0.41955309505806 0.418764137671841 1 1
0.0906763679907277 0.0902303968069787 1 1
0.156018158090256 0.155652780821062 1 1
0.474422602625066 0.472275961567461 0 0
0.00968911198668899 0.00983985561522646 1 1
0.352183571678679 0.351664596496145 1 1
0.150554369808135 0.15025005244697 1 1
-0.00348182663249857 -0.00310825197802241 1 1
0.313103191331514 0.311534090150392 1 1
-0.243586319566563 -0.242614062379039 0 0
0.258130588778449 0.257376872546111 1 1
0.47986458809578 0.478660422456471 1 1
0.096856784435035 0.0965981891342407 1 1
0.219398348929333 0.218874716898313 1 1
0.325622582918176 0.324863629640409 1 1
0.430156463663777 0.428860191239557 1 1
0.114917547602797 0.114587884551469 1 1
0.1199554086719 0.119861194404085 1 1
0.117489403875451 0.117081691590976 1 1
0.375294048843624 0.374050440932638 1 1
0.39320698659926 0.391048843125621 1 1
0.176722170683134 0.17625258704966 1 1
0.114120402037765 0.113594353804279 1 1
0.101779907807005 0.101467252333246 1 1
0.31172766914304 0.310648765956193 1 1
0.282779756681101 0.281768980149188 1 1
-0.0627877634235845 -0.0627363309233052 1 1
0.411161864755619 0.409996930376836 1 1
0.384391733124186 0.38302959825722 1 1
0.1528364271158 0.152268885327964 1 1
0.117857589833001 0.117067291518719 1 1
0.194530723996573 0.193650002223557 1 1
0.380829130830259 0.38015660111911 1 1
0.287838561632527 0.286656074698379 1 1
0.153509619219332 0.152844178248743 1 1
0.137024164273147 0.136604520652571 1 1
0.221937933588744 0.221137126574236 1 1
0.360767972010657 0.359672328768833 1 1
0.0658814730365652 0.0656263078188184 1 1
0.513421380164941 0.511807272084212 0 0
0.0244864992990548 0.02462997045127 1 1
0.296653291656478 0.29578750877498 1 1
0.118480362436601 0.118178523513755 1 1
0.465765001662479 0.464778603167131 0 0
0.146912084762465 0.146268556840246 1 1
0.302473244409852 0.301997503683418 1 1
-0.0556944516359201 -0.0554847911710982 1 1
0.333708534004951 0.332590378285218 1 1
0.207477921762053 0.207463591161743 1 1
0.350643496249537 0.349242444407783 1 1
0.149394911094976 0.149385362732977 1 1
0.426882347812004 0.425446917066495 1 1
0.214622574401638 0.214291423979306 1 1
-0.0693912439572386 -0.0688447667152076 1 1
0.332917995426549 0.33153825209071 1 1
0.140391465278439 0.139970170034189 1 1
0.296416281741836 0.295273752154989 1 1
0.0762863019067649 0.0763914236074686 1 1
0.181198001085231 0.180694410548389 1 1
0.0569397936853868 0.0565958777401921 1 1
0.266681350006029 0.26547420041567 1 1
0.20290681415987 0.202484704591599 1 1
0.218968293657651 0.218476490976559 1 1
-0.00666652845862002 -0.00612667852639768 1 1
0.399680878422174 0.398724451580087 1 1
-0.0810594194596319 -0.0808744889240468 1 1
-0.00495543749164804 -0.0050561273436823 1 1
0.335470565538512 0.334709442378101 1 1
0.166955124742564 0.166789240048011 1 1
0.203947567094851 0.203309689595172 1 1
0.277092338771589 0.276717170482617 1 1
0.208321499496139 0.207548430188917 1 1
0.430464678214705 0.429025154562106 0 0
0.363842391297704 0.362772001165299 1 1
0.25272049620606 0.252222866310054 1 1
0.231399821221407 0.230379959936559 1 1
-0.0023049773266543 -0.00220705752469385 1 1
-0.0747486935732575 -0.0744086283994415 1 1
0.458276157161194 0.456859813230206 0 0
0.296655391033983 0.296139034598697 1 1
0.0426709848871872 0.0424384837933006 1 1
0.304241057560996 0.303523744022834 1 1
0.071308101257068 0.0710819645422829 1 1
0.0596723167991812 0.0591744998704557 1 1
0.0932768723338419 0.0931292665741964 1 1
0.0813383050469869 0.0807147725857758 1 1
0.341607928064005 0.340631009359565 1 1
0.092513589398804 0.0922745314725495 1 1
0.107644875606467 0.107102049249327 1 1
0.426507633549241 0.42514899561475 1 1
-0.0886844005602294 -0.0882395664750469 0 0
-0.114784722016776 -0.114647127982018 0 0
0.291729136058482 0.290802615768338 1 1
0.383480379284494 0.38248906389484 1 1
0.330750224467615 0.330134089234547 1 1
0.0488134867032999 0.0487090676714721 1 1
0.0122067933981383 0.012000115980974 1 1
0.221479402653817 0.221058282371737 1 1
0.0997723062360863 0.10005976260927 1 1
0.205894784681757 0.20512783562096 1 1
0.0319295784535417 0.0319644712489254 1 1
0.293288120318592 0.292665630924875 1 1
0.193080275815748 0.19242994256981 1 1
0.319181987147317 0.318351251056885 1 1
0.236103217295685 0.23564569573976 1 1
0.179846742141546 0.179138234374708 1 1
-0.00333454920701489 -0.00319718226503243 1 1
0.0612885654596709 0.0614485750948367 1 1
0.283856495438058 0.282872267873598 1 1
0.263656395075175 0.262746039375235 1 1
0.410985147299357 0.408967402212895 1 1
0.234971650730658 0.234252540220248 1 1
0.064905978168863 0.0648263127462537 1 1
0.384560500200011 0.383317214912212 1 1
0.511331661082706 0.509979517328397 1 1
0.00726510022104188 0.00726302159829541 1 1
-0.0530035670050195 -0.0529449349478728 1 1
0.226213628247987 0.225296810224911 1 1
0.316708444164578 0.31550935529055 1 1
0.236509813913443 0.235314019149181 1 1
0.124146766903224 0.123786572926911 1 1
0.34687467537305 0.34568912602656 1 1
0.224668192760575 0.223931609381482 1 1
0.516081202698926 0.513920994467317 0 0
0.420038988251631 0.418967462140618 0 0
0.155854873553987 0.155442053403363 1 1
0.0987390791934301 0.0982903990639934 1 1
0.0947542927680802 0.0946065759337727 1 1
0.468149920315555 0.46636814437315 1 1
0.211117535668731 0.210649137258689 1 1
0.220439978629162 0.21997817327936 1 1
0.133947556833537 0.13325824249131 1 1
0.389239047848269 0.388011752793705 1 1
0.0130279687595348 0.0128273817344224 1 1
0.206216058612732 0.205733205033918 1 1
0.206613370401305 0.206183315928087 1 1
0.0984590139010209 0.0978001050030092 1 1
0.35215954765907 0.351439608014932 1 1
0.316555911111888 0.315680947329589 1 1
0.132037824714647 0.131560189719711 1 1
0.488357155039406 0.486646765603405 1 1
0.395314530508405 0.393952710660238 1 1
0.0343110376717236 0.0342159997442565 1 1
0.0967241033662693 0.0967566765124144 1 1
0.133446298336174 0.132415973055386 1 1
0.0310249797189268 0.0309771221438234 1 1
0.498598248645185 0.497390774508583 0 0
0.188547716276336 0.187727655746934 1 1
-0.060977894098114 -0.0606993465077892 1 1
0.127497242374852 0.12737607914698 1 1
0.316199633885881 0.315321598886279 1 1
0.0316682961781406 0.0317459360291128 1 1
0.0834346800504805 0.0827857503435273 1 1
0.118466618834451 0.118096150363776 1 1
0.474929424469626 0.472843320152284 0 0
0.145156365983286 0.144747481268546 1 1
0.266840263459761 0.266135956210408 1 1
0.248141121248004 0.247573862600078 1 1
0.367151772838087 0.365745017526956 1 1
0.172725830299295 0.171982075453025 1 1
0.289197657926047 0.288433266362697 1 1
0.454038676551118 0.452690328403375 0 0
0.200607307829554 0.200261042218888 1 1
0.520980082971711 0.5194483632521 1 1
0.52914233235968 0.527203303702542 0 0
0.191349118086887 0.190353075917141 1 1
0.372219202227186 0.371351645814539 1 1
-0.0393205878252476 -0.0394124250229041 1 1
0.263863755214088 0.262895695598813 1 1
0.220650532016721 0.22051237787693 1 1
0.150953356878684 0.150713993936847 1 1
0.358128102160389 0.356963951786725 1 1
-0.139539208723231 -0.139368853116349 0 0
0.139423092745875 0.139111800499358 1 1
-0.0136331004509232 -0.0136871262292444 1 1
0.202294233307784 0.201766880789691 1 1
0.070526640388924 0.0706325784017297 1 1
0.0912375378531877 0.0906024878768972 1 1
0.333330531546813 0.332460124859897 1 1
0.492941463813313 0.491446598268572 1 1
0.295000117980133 0.294061053073228 1 1
0.44404805168552 0.442396899320768 1 1
0.553708976314468 0.552785915422181 0 0
0.267879619860306 0.267148059002638 1 1
0.0158183318133611 0.0156492333670026 1 1
0.2597819951499 0.259206810245911 1 1
0.0192301547456141 0.0188902122480912 1 1
0.0820325076920337 0.0820083236749284 1 1
0.333070999185572 0.332407824047646 1 1
0.447583088566608 0.446193824966636 1 1
0.414174204193219 0.412829717303238 1 1
0.11413822886076 0.113823754859568 1 1
0.241929087196813 0.240713868599731 1 1
0.0951882612078303 0.0949703494025691 1 1
0.429785671811776 0.428068708660845 1 1
0.0680341397082946 0.0677987573207664 1 1
0.303386129313343 0.302348853458537 1 1
-0.048954673745633 -0.0487490544666159 1 1
0.230084449063976 0.229412636662769 1 1
0.115611286659585 0.115264129118857 1 1
0.183421300363485 0.182855949230921 1 1
0.464810855742414 0.463832564141012 1 1
-0.105460645736438 -0.104705076737085 1 1
0.259504325507711 0.258841876576619 1 1
0.52875024436764 0.527078264067569 0 1
0.346745273941297 0.345684759344276 1 1
0.277151430339121 0.276414150721178 1 1
0.0843800323236084 0.0840324090711131 1 1
0.273520215308959 0.272935517586725 1 1
0.110496242223556 0.11055362641224 1 1
-0.0716364132693854 -0.0712571166902218 1 1
0.32869953398998 0.327085769018836 1 1
0.190033227313964 0.189464889480522 1 1
0.304543144192182 0.303703329009568 1 1
0.182595996479454 0.182025363018202 1 1
0.278005854198608 0.276939918621618 1 1
0.0969335832247957 0.0967396227836225 1 1
0.148888006808936 0.148654333125077 1 1
0.261971903308706 0.261038981934773 1 1
0.266985088671006 0.266508722629086 1 1
0.343505149328827 0.342672942561682 1 1
0.143642104409849 0.143136939071255 1 1
0.250165311932919 0.249366183950293 1 1
0.313920177740514 0.312848788658436 1 1
0.536002302285159 0.534741210963648 0 0
-0.0114372469481848 -0.0111069328669349 1 1
0.0326254021234997 0.032589393912274 1 1
0.258860295066354 0.258209256473184 1 1
0.0100340180122146 0.00974614313594741 0 0
0.111032697334887 0.110803295567614 1 1
0.300611028327174 0.300044593367106 1 1
0.0449745980568413 0.0445293940731415 1 1
0.0348668115386051 0.0348195798236829 1 1
0.278371293624003 0.277733607523518 1 1
0.373772279775702 0.372729077584549 1 1
0.332492461818452 0.331286703169808 1 1
0.387253968901646 0.386209819907765 1 1
-0.103933037205303 -0.103609512599209 0 0
0.0237807736030222 0.0235765865796884 1 1
0.0586080891722708 0.0585901133015467 1 1
0.0249891725679774 0.0248689961866943 1 1
0.274970054900044 0.274390198052287 1 1
0.306533545563663 0.305885528570702 1 1
-0.113091584849424 -0.112764135686171 1 1
0.371209184919566 0.370250069365438 1 1
0.43419826657172 0.433120171309373 1 1
0.14839379938682 0.148168950695782 1 1
0.163936469652238 0.16364139527054 1 1
0.291599607490208 0.290670113215056 1 1
-0.0717937743283085 -0.0715734151825532 1 1
0.123442843454977 0.123305065216049 1 1
0.191412418270771 0.190689525582889 1 1
0.208209593688489 0.207624878004105 1 1
0.258689671644463 0.257760426200905 1 1
0.424189112783221 0.422941833750238 1 1
0.451028051670838 0.44941428670467 1 1
0.324490034851246 0.324071782959146 1 1
0.0699464786018672 0.0697501583188749 1 1
0.446344832745757 0.444533710561004 1 1
0.286003762863002 0.284920084939334 1 1
0.0941932494833797 0.0937670780996778 1 1
0.109093434405922 0.108507034047857 1 1
0.0673162750333411 0.0671135487277228 1 1
0.612363845761569 0.610719054746002 0 0
0.0100720739840168 0.0100558491348904 1 1
0.170819317050892 0.170507199780954 1 1
0.0868012424176548 0.0866663570840147 1 1
0.260037765177642 0.259208037684458 1 1
0.430319161466221 0.428962330105034 1 1
0.0435623459526739 0.0433743554788763 1 1
0.163879205918338 0.163573472396113 1 1
0.307957655549706 0.30640404093292 1 1
0.27042667837137 0.269542941726389 1 1
0.409488148860116 0.408361284757303 1 1
0.355446692676987 0.354320327307863 1 1
-0.0484515012415994 -0.0488376771303012 1 1
0.105775657255948 0.105542170371535 1 1
0.263058537236093 0.26211486959401 1 1
0.249443989725494 0.248468490743326 1 1
0.15248122458355 0.152008902301182 1 1
0.398729038111739 0.397568122773582 1 1
0.0213850344454173 0.0214462297509805 1 1
0.0798451986409946 0.0797413594261896 1 1
-0.0239412963015454 -0.0236877250854278 0 0
0.39521166351096 0.394212331647703 1 1
0.0300637493482951 0.0297186267817551 1 1
0.106427243289195 0.10609176271616 1 1
0.157064518544257 0.156540303981161 1 1
-0.0439528877828198 -0.0439487403658915 1 1
0.377503853384746 0.37662245231896 1 1
0.401027329552024 0.399549054662535 1 1
0.339497316009812 0.338738830926965 1 1
0.14927425866794 0.149017598579453 1 1
0.108160564543887 0.108428995632967 1 1
0.398206259255188 0.39735165303257 0 0
0.251121961428159 0.250155623338954 1 1
0.106936894833449 0.106837367274803 1 1
0.0137641787656221 0.0137595771943979 1 1
0.0873974175449611 0.0874538107541486 1 1
0.143919665119438 0.143413430765028 1 1
0.0188344261262896 0.0188718097067256 1 1
-0.177480558116436 -0.177099946790381 0 0
0.0644574648658838 0.0644964225544256 1 1
0.265994188167955 0.26533743997789 1 1
0.206634658926407 0.206246298015541 1 1
0.296127176987133 0.295527080126525 1 1
0.134208641545479 0.133729403910751 1 1
0.262757516148712 0.262201184859058 1 1
0.170963018878146 0.170208413352257 1 1
0.342703421283075 0.340932911944009 1 1
0.0965155325939864 0.0963719486410883 1 1
0.228017981684665 0.227417925259808 1 1
0.471430705796711 0.469753701549778 0 0
0.167262006267864 0.16675731465457 1 1
0.388233143346753 0.387205809369968 1 1
0.0556345364919086 0.0550216395206931 1 1
0.576659021543784 0.575011773107032 0 0
0.227820829330549 0.226988676728606 1 1
0.360835673310592 0.359867382170736 1 1
0.399569852482092 0.398184975655259 1 1
0.0973874661194185 0.0969378434901079 1 1
0.352368864912975 0.351769033888081 1 1
0.102322472827223 0.101698367322358 1 1
0.177631967349827 0.176919188101012 1 1
0.265858656217951 0.264988484894135 1 1
0.176573640432887 0.175999958084298 1 1
0.224532861186174 0.223927301690715 1 1
-0.0587322017299529 -0.0583776795001405 1 1
0.477548930906593 0.475820854262182 1 1
0.0587736663371545 0.0583483055849953 1 1
0.33635657524667 0.335396539325071 1 1
0.300889754615053 0.299912218931677 1 1
-0.00265739184334638 -0.0026676575387022 1 1
0.227724834031835 0.227390101493279 1 1
0.13445186087408 0.134176222306759 1 1
-0.170194353051328 -0.169947361502659 0 0
0.130360109319876 0.129914333311547 1 1
0.0590673939790699 0.0588250225278983 1 1
0.329767147409447 0.329031282770535 1 1
0.11049316963843 0.110328058812343 1 1
-0.123907542491938 -0.123719681360348 1 1
0.040581504160762 0.0407002233147088 1 1
0.0326283659796519 0.0326486610030582 1 1
0.300512175763054 0.299883608670042 1 1
0.278132173528587 0.276967655617138 1 1
0.503190267351786 0.501736695920754 1 1
0.0808075514108878 0.0801641994565543 1 1
0.245733515963357 0.245164135663689 1 1
-0.0865465185926741 -0.0864592686674212 0 0
-0.247039590493485 -0.246218296822014 1 1
0.165031145257499 0.16475701236475 1 1
-0.0401795792409628 -0.0397120242235838 1 1
0.239861498867482 0.23939661307685 1 1
0.341839284327072 0.34109323770087 1 1
0.403960055672262 0.403211372653542 1 1
0.31265830852542 0.311777659245788 1 1
0.245910520925795 0.245053311442226 1 1
0.00303755978361676 0.00275502139201494 1 1
0.380220946239021 0.379228654065331 1 1
0.0783673825091826 0.0781967702291681 1 1
0.149707904316063 0.149445502427424 1 1
0.0699608407601057 0.0697516878531973 1 1
-0.00540284973166983 -0.00530468921959365 1 1
0.440258455739247 0.439167846359633 0 0
0.226573026819262 0.226186486179823 1 1
-0.176079057122578 -0.175864762394047 0 0
0.212937590495888 0.212742511879676 1 1
-0.172490302404802 -0.171925209335459 1 1
0.326883146682457 0.326226292551252 1 1
-0.0394692740755327 -0.0394764711550637 0 0
0.0731573250579546 0.0727153180058668 1 1
0.202796492590076 0.202605332943965 1 1
0.0473084950099733 0.0472039824931755 1 1
0.302890674988411 0.30196427038411 1 1
0.0365800021765007 0.0362907834788042 1 1
0.34908765244231 0.348161470068802 1 1
0.282676454515123 0.282180442163142 1 1
0.00148280334869492 0.0019478852199902 1 1
0.13890842134939 0.138654372806521 1 1
0.211178186163364 0.210688397251718 1 1
0.203695431335035 0.203028603532709 1 1
0.161887041720515 0.16121648595246 1 1
-0.091077722345509 -0.090750900885182 1 1
0.038962354680249 0.0385570445279573 1 1
0.150274998547667 0.150033319931745 1 1
0.307769026047013 0.306698888402733 1 1
-0.0156452353851758 -0.0154754105803196 1 1
-0.0052671193481594 -0.00533207473313627 1 1
0.04750777811604 0.0471916813305497 1 1
0.216280576371528 0.215760852912289 1 1
0.229780488859975 0.229106419771149 1 1
0.127398173913844 0.126951742533913 1 1
0.222279054461266 0.221832086858158 1 1
0.0119858234804132 0.0117541799370051 1 1
0.125913341375186 0.125520255525616 1 1
0.527813180448866 0.526771818363797 1 1
0.2034318148465 0.202951942530624 1 1
-0.0826532712453076 -0.0822933579303828 0 0
0.238362958218509 0.238122208572443 1 1
0.0751584842468562 0.0747751774377977 1 1
0.337862097096116 0.336617183967726 1 1
0.119962647206251 0.119550792499941 1 1
0.047796407025294 0.0475870492271038 1 1
0.122206875637053 0.121598255291386 1 1
0.137939560867961 0.137057409231144 1 1
0.157534013056132 0.156914072231962 1 1
0.350370797882658 0.349651392845034 1 1
0.318784430103614 0.317990521159608 1 1
0.216761374555259 0.216191369438104 1 1
0.0409285596645085 0.0409136795847317 1 1
0.517974542501992 0.516805978955148 0 0
0.027780358941489 0.0278154602172551 1 1
0.146781832364119 0.146270868366077 1 1
-0.116187235297744 -0.115699542411278 1 1
0.283711897389873 0.282703107929071 1 1
0.100032049458252 0.0999150637338244 1 1
0.191200662073868 0.190628867414511 1 1
0.15782436990825 0.157554656240473 1 1
0.26728310666575 0.266687803470883 1 1
0.0969004062987129 0.0967587309234731 1 1
0.240286279643118 0.239777733160077 1 1
0.43184418678362 0.430821023736374 1 1
0.606017542297497 0.604361800455341 0 0
0.229506385663528 0.228552506664758 1 1
0.481904916803565 0.480321014107857 1 1
0.208338868447916 0.207930188537677 1 1
0.332232232360877 0.331267737055419 1 1
0.312329174247016 0.311651251409359 1 1
0.180868080116182 0.180802242216962 1 1
0.019779230323218 0.0196151003495908 1 1
0.327712326749544 0.327260950366692 1 1
-0.026829915312322 -0.0271342849121237 1 1
0.308272427550282 0.306795692045115 1 1
0.0111729444912944 0.0108192169624713 1 1
0.356633365432157 0.354905163403588 1 1
0.15539185743689 0.15449103721347 1 1
0.525655482050646 0.523442090386894 1 1
0.245121481942476 0.243851840360943 1 1
0.161013658873252 0.160480025082722 1 1
0.0819481280939191 0.0816243572651237 1 1
0.192915069240719 0.192373889066911 1 1
0.232762216785738 0.231988316475791 1 1
0.267124840722718 0.266464441734428 1 1
0.237731840736925 0.23697653818718 1 1
0.312652016491991 0.311818868527694 1 1
0.362952518624248 0.361762218942983 1 1
0.101347945717878 0.101073089378496 1 1
0.147557177656857 0.146849289955685 1 1
0.272833609178368 0.272264032601008 1 1
0.335790197410749 0.33469886726415 1 1
0.268277911027544 0.267223151798713 1 1
0.289749060378806 0.288892796872698 1 1
0.22696430004989 0.226207136208097 1 1
0.366522722850171 0.36532349522313 1 1
0.123383637278802 0.123054452351865 1 1
0.0742126048428968 0.0738872800867981 1 1
0.101026864460105 0.101146417377704 1 1
0.486842819339806 0.485010655256058 1 1
0.209937417917797 0.209385685348987 1 1
0.532643795155048 0.531116295045459 0 0
0.0420046874614331 0.0420383795078495 1 1
0.171698493619213 0.171339728677702 1 1
0.387199301568491 0.386213185644328 1 1
0.160156192239869 0.159770311548743 1 1
-0.0214660301759822 -0.0213352495785213 1 1
0.590602057651395 0.588932604150646 0 0
0.193046181014181 0.192725160982124 1 1
0.208085306256133 0.207025465799369 1 1
0.481629169770081 0.479774295022203 0 0
0.279907404875251 0.278377048302617 1 1
0.312908967218297 0.311700684754406 1 1
0.17006530932124 0.169744341941481 1 1
0.291437059325368 0.290503938992348 1 1
0.223983812832167 0.222919121041686 1 1
0.559667673232142 0.558076079633776 1 1
0.251762737040153 0.251222284364134 1 1
0.128840501866631 0.128856259378146 1 1
0.415325210590856 0.414360796403365 1 1
-0.154080226368106 -0.153487795382978 0 0
0.281807775734472 0.280891527642874 1 1
0.222224238554823 0.221363399680659 1 1
0.290141021685857 0.288872055899439 1 1
0.291800655538199 0.290330637718635 1 1
0.410982580055136 0.409655422130167 1 1
0.0509062876785226 0.0506438090931372 1 1
0.124942866815799 0.1247644844784 1 1
0.209576192138607 0.208696190078849 1 1
0.110254860579343 0.109848946375037 1 1
-0.0470809884016483 -0.0473243652891103 1 1
0.326185593162575 0.325020478541131 1 1
0.122326559275043 0.121725729489491 1 1
0.329449444413428 0.328571737071183 1 1
-0.157230094449887 -0.156775662743174 0 0
0.251272447003268 0.250672062199593 1 1
0.234811795627545 0.234036102944625 1 1
0.227558798618069 0.226936823872992 1 1
0.202467955288478 0.201709481075797 1 1
0.0288791033013482 0.0290284385102558 1 1
0.418329458912755 0.416942853673466 1 1
0.57135123584789 0.569143530591772 0 0
0.227028624139863 0.225985248310703 1 1
0.470902978256687 0.46980507135914 1 1
-0.0400500511562278 -0.0401464318063133 1 1
0.425614874653379 0.424145204158696 1 1
0.35981429701639 0.359173425955391 1 1
0.0373815405031138 0.0372484654858354 1 1
0.126290014897971 0.125806520250828 1 1
0.453947782060079 0.452878753119388 1 1
0.204636167272593 0.203717921587161 1 1
-0.211077926157185 -0.210828257306773 0 0
0.308740072198471 0.307753171294063 1 1
0.216045839881298 0.215114800458342 1 1
0.324104970078049 0.323610625243252 1 1
0.702371996560556 0.700214572224246 0 0
0.286239125736792 0.285535931306751 1 1
0.352215062089863 0.35095675080953 1 1
0.103801537238079 0.103831467744762 1 1
0.0946338686247232 0.0942656595544838 1 1
0.0210349476679323 0.0207308435295993 1 1
0.049573174701794 0.0494337962408115 1 1
-0.00682174833653998 -0.00631448594726871 1 1
0.395948427106328 0.394956919358474 1 1
0.121749061237668 0.121401066531956 1 1
0.444138061905006 0.44339840840147 1 1
0.245117097853445 0.244549335748574 1 1
0.608365414407011 0.606154925456872 0 0
0.169928287843989 0.16969151770195 1 1
0.115542224545533 0.115321597465291 1 1
0.178293773607345 0.17771741876482 1 1
0.488773490105198 0.487876611347555 0 0
0.36354213643087 0.362935060060863 1 1
0.218252438563637 0.217751118953721 1 1
0.097907295947248 0.097396917710686 1 1
0.269922785800667 0.269106506935796 1 1
0.537743258808159 0.536132592176196 0 0
0.0721300050514652 0.0717042858296112 1 1
0.0754726874898277 0.0750211079028462 1 1
-0.0773258489206688 -0.0771482632648764 1 0
0.128147090417668 0.127842749809664 1 1
-0.0531139573224548 -0.0532950591877225 1 1
0.270563525942447 0.269985703176756 1 1
-0.0406989393914266 -0.0406520587242363 1 1
0.0661863390959339 0.0661397941200475 1 1
0.00625810061683539 0.00620086708465448 1 1
0.203026492140511 0.202319485709437 1 1
0.276346255912948 0.275902434867348 1 1
0.0870237640208418 0.0867895590972723 1 1
0.148024624065152 0.148045303559146 1 1
0.115358756127684 0.114970358393127 1 1
0.0508146421765302 0.0508696231153167 1 1
0.216740349465329 0.215892434366838 1 1
0.157746226701518 0.157188316087258 1 1
0.295031504122685 0.294413778292302 1 1
0.303699863560536 0.302542930627833 1 1
0.0982456153225663 0.0980422284002875 1 1
0.530645159395816 0.529042469031354 0 0
0.00468683313677662 0.0044995545552332 1 1
0.0944364360793731 0.0939943752073066 1 1
0.477627937778704 0.476150500226373 1 1
0.306823465892521 0.30607266546138 1 1
-0.0564326913092702 -0.0566247645483611 1 1
0.191416522604865 0.190878197173707 1 1
0.00658619598864261 0.00667988703971029 1 1
0.285558551524279 0.284448123196662 1 1
0.220654529556729 0.219856149948859 1 1
0.0651242436261972 0.0651550480463131 1 1
0.248697418227931 0.248063787909438 1 1
0.263810439612686 0.262984812295914 1 1
0.0709454146595853 0.0711556848651946 1 1
0.305880884590802 0.304437188023718 1 1
0.205448063734988 0.204800325096258 1 1
0.161849045018027 0.16104404652807 1 1
0.0270839183340155 0.0268815265592327 1 1
0.28553493571017 0.284413616863015 1 1
0.128326840655196 0.127843307004989 1 1
0.117766697906 0.117113964420175 1 1
0.296613700901449 0.29565409463401 1 1
0.233036038582753 0.232657336335941 1 1
0.149755229620613 0.148719399028805 1 1
0.296949342215343 0.296128978234603 1 1
0.202395814591685 0.201568130153337 1 1
0.247939704060094 0.246964562706288 1 1
0.130607057162608 0.130143333599559 1 1
-0.0905589767629221 -0.0900678323168598 1 1
0.0569537350196088 0.0564348457540132 1 1
0.0156549805766339 0.015645988616835 1 1
0.397493521858576 0.39634166242806 1 1
0.121562262188439 0.121252963092898 1 1
0.479963722671373 0.47807897249955 0 0
0.0409084950370799 0.0407165716413233 1 1
0.0370495048398647 0.0366925872393856 1 1
0.347405654094634 0.346500687224262 1 1
0.20834170106483 0.207657661183295 1 1
0.402940105237137 0.401759315170247 1 1
0.403227186433056 0.40171778699047 1 1
0.210350589616777 0.209594282223762 1 1
0.208506151144012 0.207898907320284 1 1
0.239598492077424 0.238639693169627 1 1
0.159948151845599 0.159661335748065 1 1
0.476617154527661 0.475393702137472 1 1
0.213463877909603 0.213194623037355 1 1
0.261722658191901 0.260818566326514 1 1
0.139831979493811 0.138811765914276 1 1
0.553883806126341 0.552257284772038 0 0
0.217836579344595 0.216742888869878 1 1
-0.0308861282456781 -0.0303297340152753 1 1
0.289327584590659 0.288743202613099 1 1
-0.0814052178344059 -0.0812657871511501 1 1
0.38664188644018 0.385481457452978 1 1
0.12213340323645 0.121447990396806 1 1
0.263590027291923 0.263015225003797 1 1
0.231080375031404 0.230783133786251 1 1
0.176936868556961 0.176324659071996 1 1
-0.0404474921972256 -0.0404655006928177 1 1
0.381086034145202 0.379935105469031 1 1
0.12831730118849 0.127283005400558 1 1
0.463620390373689 0.462212320745965 0 0
0.296397770181886 0.29568757249554 1 1
0.160520546787621 0.160290243896163 1 1
-0.0172474493421776 -0.0168886932322187 1 1
0.443993475732179 0.443006019732772 1 1
0.360595153102449 0.359702681580187 1 1
0.207499091148417 0.206672631902136 1 1
0.559857244707529 0.55759979916035 0 0
0.108384724305746 0.10824878070818 1 1
0.244977902938139 0.244372177168258 1 1
0.267742920677375 0.266723752929893 1 1
0.157803606038867 0.157371672852633 1 1
0.148076315200689 0.147588076405839 1 1
0.0336009548067274 0.0332071861352836 1 1
0.235483855934183 0.235060887777902 1 1
0.236861645086003 0.235706223697581 1 1
0.350740387287225 0.349978296317786 1 1
0.0710625681972292 0.0707055425986476 1 1
0.375162299878402 0.374167357482284 1 1
0.126631084304758 0.126389284718361 1 1
0.118987247505996 0.118581725581825 1 1
0.0698892983829089 0.0694914147331291 1 1
0.262122120560478 0.261820638581449 1 1
0.31456498601076 0.313491051064787 1 1
0.290859301328817 0.289979864480151 1 1
0.227521140833961 0.227011029380305 1 1
0.366210068380789 0.364598013221523 1 1
-0.224169605204405 -0.223743772162217 0 0
0.26797420826315 0.267333805362952 1 1
0.0781806671935531 0.0782816828083183 1 1
0.6075157731591 0.605293776850677 0 0
0.29310702456144 0.292442981677024 1 1
-0.0622256541899581 -0.0620575814606534 0 0
0.191365684401964 0.190739892516921 1 1
-0.182763829772435 -0.182297032401401 0 0
0.0498546594687973 0.0498778524131805 1 1
0.142999788280105 0.142893020355041 1 1
0.281779155983029 0.280903926562081 1 1
0.198440623586071 0.19824150651415 1 1
0.317617018412259 0.316520628582568 1 1
0.416908683336551 0.415676753252771 1 1
0.0864056371482175 0.0859550438372132 1 1
0.0643087689941514 0.0642951231595327 1 1
0.161658924673678 0.161145277185084 1 1
0.0701747441310061 0.0699757900977333 1 1
0.0422085163745396 0.0424233172221097 1 1
0.201716261702425 0.200868876886335 1 1
0.18867028113959 0.188259006959068 1 1
0.108057736202168 0.107751593649858 1 1
0.384665274660687 0.383404735502763 1 1
0.229759129437743 0.228363384117026 1 1
0.370955362881566 0.369673965480103 1 1
0.228230833503418 0.227560759464298 1 1
0.0455333018765839 0.0454166368365167 1 1
0.137832197173824 0.137498496478914 1 1
0.051227583128365 0.051235232447595 1 1
0.0680741817729435 0.0679342438783818 1 1
0.397354615533218 0.39650447522823 1 1
0.229918950955243 0.229285653307997 1 1
0.206872121932426 0.205870485862035 1 1
0.224660517243001 0.223919727776083 1 1
-0.0946451600986103 -0.0944267700638139 0 0
0.159425675677033 0.15888434156029 1 1
0.453597050700631 0.452389602830215 1 1
-0.0391340692128969 -0.0392549999023654 1 1
0.102122272483488 0.101891578246131 1 1
0.107413143169424 0.10693923546624 1 1
-0.0460036044972562 -0.0458709793781491 1 1
0.368419455696715 0.367537113802439 1 1
0.232453193977783 0.231509535969458 1 1
0.164771030088003 0.164207935958319 1 1
0.219039776506397 0.218686407257564 1 1
0.134156763498894 0.133579175943358 1 1
0.350641045989276 0.349518901205505 1 1
0.136232128364366 0.135747921512282 1 1
0.286204247223663 0.285578490521443 1 1
0.102756856817861 0.102408759265903 1 1
0.0187465616015051 0.0186546290382318 1 1
0.360046791942639 0.358879373515186 1 1
0.165074066454679 0.164676192609409 1 1
0.0428692147676706 0.0429720892826118 1 1
0.469857654713801 0.468327023281045 0 0
0.24623801291641 0.24555475331822 1 1
0.32208778800345 0.32127456591813 1 1
0.14819498080557 0.147730054388627 1 1
0.222204030956122 0.221559308958635 1 1
0.141837901698469 0.141617382820501 1 1
0.0726640018257944 0.0726963282560665 1 1
0.271284748566983 0.270606007434716 1 1
0.20248535270892 0.202185130355628 1 1
0.256557124343391 0.255912443628754 1 1
0.0249097239225167 0.0249123273935979 1 1
0.314997496616724 0.314370366695684 1 1
0.28803550433712 0.287162508626949 1 1
-0.0672405919154507 -0.0671234174954976 1 1
0.111415116490612 0.111009776043881 1 1
0.138792906431307 0.138066456013537 1 1
0.0621857760539255 0.0620360924080437 1 1
-0.0221054840233737 -0.0218013851574798 1 1
0.267549886464002 0.266818289856454 1 1
0.280191717266025 0.27945333819704 1 1
0.297240252857402 0.296325299363346 1 1
0.166186957801202 0.165399750694615 1 1
0.192894572461563 0.19251243350793 1 1
0.247730551872272 0.246875651383443 1 1
-0.00701604790040812 -0.00687525485473191 1 1
0.173170747791474 0.172394763992331 1 1
0.21698822105016 0.216561428187033 1 1
0.334037919275243 0.333057914943351 1 1
0.168496259805133 0.168020006288274 1 1
0.0151235468856662 0.0151944742672865 1 1
0.312032332533516 0.311088025662619 1 1
0.281507078274083 0.280564258387414 1 1
0.0796390291608622 0.0790235094086871 1 1
0.354781659140098 0.35327299898283 1 1
0.623911207658093 0.622064182068657 0 0
0.324559648496666 0.324108147886831 1 1
-0.036708745230928 -0.0359126252345172 0 0
0.242752000355917 0.24206993842277 1 1
0.0713373511096744 0.0712180297042568 1 1
0.375366582010494 0.374365563477253 1 1
0.196013798685091 0.195348096664267 1 1
0.136722354010542 0.136356505491222 1 1
0.260603858050708 0.260035374732551 1 1
-0.0617520779906244 -0.0622098485452203 1 1
0.134997207995353 0.134556897878688 1 1
0.514653812198709 0.512718488810242 0 0
0.226282744246671 0.225749576465382 1 1
0.126805156739809 0.126095937014791 1 1
0.226585821272807 0.225747546891903 1 1
0.0377283786847859 0.0371221334682811 1 1
0.288859266108226 0.287885791745376 1 1
0.735309910515031 0.73370507289776 0 0
0.303083080758501 0.30249622716174 1 1
-0.00536809252855354 -0.00526822778085749 1 1
0.193747286855174 0.19275188963684 1 1
[truncated: 5,265 more chars]
