# Supplementary material for: Bias caused by sampling error in meta-analysis with small sample sizes
Source: PLoS One. 2018 Sep 13;13(9):e0204056. doi: 10.1371/journal.pone.0204056 (PMC6136825; doi:10.1371/journal.pone.0204056)
Supplement: S4 File — (ZIP) [file pone.0204056.s004.zip › results N = 10 theta = 0.2 tau = 0.5 sz = 20-30.txt]

"cohen.dl.theta" "hedges.dl.theta" "cohen.dl.cp" "hedges.dl.cp"
0.221788257162097 0.214337516965108 1 1
-0.148555185421351 -0.14434594640706 1 1
-0.0746734074207855 -0.0730693289894106 1 1
0.487117451420364 0.471247613815627 1 1
0.146893389330346 0.142730473054363 1 1
0.313889499307565 0.303077020303332 1 1
0.017408307482164 0.0183048617321284 1 1
0.0436046430330151 0.0409185007694926 1 1
-0.0444195513740599 -0.0413789976741472 1 1
0.400897691657289 0.389889168361488 1 1
0.135089450949713 0.13144271935692 1 1
0.457802781565029 0.446400958830694 1 1
0.294144424978181 0.286574236887633 1 1
-0.0155470788257322 -0.0138153343998422 1 1
0.470837708762698 0.458188223784857 1 1
-0.0054015192388041 -0.00484354779343735 1 1
0.36547265204168 0.353776396067631 1 1
0.137238799909388 0.132921795961664 1 1
0.088063665052251 0.0843160291608005 1 1
0.302229292124621 0.292604481598689 1 1
0.254238618345629 0.247515161076733 1 1
0.210617619738617 0.199585786953553 1 1
0.377201630562784 0.364929449202074 1 1
0.0339903004300421 0.0313220125233364 1 1
-0.115326496791434 -0.112439261452874 1 1
0.431443274354029 0.419377487648871 1 1
0.515209214723855 0.500600387747336 1 1
0.142099843976361 0.13908855371465 1 1
0.385204690598143 0.374119482675143 1 1
0.171706911998909 0.168634210961085 1 1
0.316949544275289 0.309265331223549 1 1
-0.0420500022238377 -0.0414671481139741 1 1
0.219442460846231 0.213223189862741 1 1
0.267559910814152 0.260659380241582 1 1
0.715946093884228 0.694346600512591 0 0
0.236226833998811 0.229624378784195 1 1
0.0745650393003948 0.0722482058115275 1 1
0.214789867889074 0.207571512969074 1 1
0.407177687987071 0.392923911515183 1 1
0.288453423882899 0.280946557328415 1 1
0.237697671919744 0.231234747350159 1 1
-0.344736660257677 -0.33557667185934 0 0
0.105371030064487 0.0997331921244892 1 1
0.138397945882931 0.135040167707029 1 1
-0.20384257322637 -0.198147626519988 0 0
0.281872078476736 0.273555159478375 1 1
0.55388913644189 0.537436286112775 0 0
-0.0997227671809236 -0.097678116866331 0 0
0.184575089905403 0.177429990393498 1 1
0.364859709679556 0.34998343909314 1 1
0.271768500509042 0.263439226757476 1 1
0.353549603953627 0.341887757578292 1 1
-0.0153633462656206 -0.0165242793096051 1 1
0.303479528401208 0.296267252058826 1 1
0.0581254916480877 0.0557958571229865 1 1
0.555121093394049 0.539067804598084 0 0
0.210898545364449 0.203935482562208 1 1
0.501898784301908 0.484259511879384 1 1
0.216843927220897 0.209228753538098 1 1
0.124895004895222 0.121556650845427 1 1
-0.0061365059602064 -0.00554638141985738 1 1
0.192502459488986 0.186420115691717 1 1
-0.202748876066036 -0.196989854378386 0 0
0.297306359054657 0.283798605196992 1 1
-0.204339683309445 -0.197818929098643 0 0
0.147055045466288 0.144928879771051 1 1
0.611150105478407 0.590261113401393 1 1
0.0474948500827569 0.045415098580505 1 1
0.443838331814935 0.429825519402975 1 1
-0.192089439314375 -0.18552902736356 1 1
0.347594297884101 0.337654001969269 1 1
0.213838529905692 0.207459975400004 1 1
0.339365201598425 0.330732774080481 1 1
-0.0661749584121463 -0.0621761142415514 1 1
0.0103561216574822 0.0111285133526662 1 1
-0.178320750367642 -0.174803475814813 1 0
0.302390073875041 0.294471798510227 1 1
0.45515055145878 0.439775208957972 1 1
0.259467712737517 0.253517662932506 1 1
-0.055679788770525 -0.0555351832625226 1 1
0.435191668898263 0.423166721726688 1 1
0.0418049011986107 0.0443454338372004 1 1
0.334162633957389 0.322527770141219 1 1
-0.0558441283342611 -0.0578313912129665 1 1
0.403736992487605 0.390360116329828 1 1
0.0688798762130878 0.064997920592367 1 1
0.203302338974332 0.198652242014115 1 1
0.456320684260763 0.441818161308284 1 1
0.148011884755394 0.142221577312923 1 1
0.235889489428926 0.230547012942101 1 1
0.0831625869625264 0.0803402640688086 1 1
0.0825380079994626 0.0802066949722471 1 1
0.299668148193668 0.292333746876173 1 1
0.254225756334471 0.246015007583357 1 1
-0.153716111187809 -0.150421692628274 1 1
-0.014108212975213 -0.0129661118194825 1 1
-0.130742684870255 -0.12626991040822 1 1
0.338817843051302 0.332128935624722 1 1
-0.0494704852604561 -0.0478032819272721 1 1
0.0372893364231459 0.0360984405810363 1 1
0.399991571911676 0.38795976330683 1 1
0.569946668721305 0.554036497936644 0 0
0.268292642326897 0.258128759940325 1 1
0.0762958208244419 0.0734081933592394 1 1
0.273447761175574 0.267632376864345 1 1
0.238996459906433 0.233312609432764 1 1
-0.0329097039840276 -0.0312008901669736 1 1
0.0383440589732231 0.0382674909523215 1 1
-0.0563631337624564 -0.0520568850952444 1 1
-0.107524635270815 -0.105527712950408 1 1
0.454188705559892 0.441177959038191 1 1
0.28408985248965 0.27518030646908 1 1
-0.029787013476105 -0.0305245748534824 1 1
0.450856061706047 0.4385950336612 1 1
0.553919770990737 0.53851556719516 0 0
0.371996836338694 0.359421367279311 1 1
0.396070651700046 0.385715317633902 1 1
0.366789719562866 0.357010276385161 1 1
0.31932177335798 0.308922825658023 1 1
-0.110675770353838 -0.109649993252348 1 1
0.260403637414948 0.251038369259584 1 1
-0.0314538772460195 -0.0305645813600007 1 1
0.345521398358055 0.334614968956773 1 1
-0.0355208318406877 -0.0347897211490719 1 1
-0.0966478011819218 -0.093160044025596 0 0
0.375180042491112 0.361293740285408 1 1
0.374805912036854 0.36261107189909 1 1
-0.193393739012195 -0.190019041582196 0 0
0.268028938849382 0.258382354751264 1 1
0.415000982755974 0.402560819681633 1 1
0.147757974034138 0.143659659230659 1 1
0.611112489104001 0.594926638415718 0 0
0.592475503435538 0.574465400107817 1 1
-0.10606352191567 -0.103061343194652 1 1
-0.0588663859605002 -0.0582620673900335 0 0
0.0569609336374772 0.0558932552696295 1 1
0.0658866268798525 0.063698526244245 1 1
0.385846115168909 0.374243311658375 1 1
0.0741255558470475 0.0694089184840394 1 1
0.33854076240361 0.327139842624303 1 1
0.306126764831419 0.295816237837705 1 1
0.50577897351672 0.490359493989778 1 1
0.348457722584147 0.34006269266846 1 1
0.575683692250006 0.559495867365725 0 0
0.214318856989013 0.210968216399105 1 1
0.157284373296021 0.153285750281515 1 1
0.206100942306326 0.201244662086042 1 1
0.326364483103141 0.316408243445875 1 1
0.120364345022614 0.118047490198848 1 1
0.0472068627033925 0.0454693422579469 1 1
0.223432504226478 0.221029105838187 1 1
0.181017052419714 0.174955525081256 1 1
0.324343975672432 0.316693556065465 1 1
0.236490616203911 0.230285734703566 1 1
-0.111907961707477 -0.1098749152594 0 0
0.391133287202154 0.383387487839025 1 1
-0.0546537084269805 -0.0546035651114149 1 1
0.11024859316048 0.106022408939173 1 1
0.279608019674392 0.273323133351869 1 1
0.202218246487995 0.193688643692816 1 1
-0.0865111672328324 -0.0807970041420492 1 1
0.107167043331378 0.104275747982077 1 1
0.27548058697858 0.266645992876864 1 1
0.0116247342973759 0.0101807077831675 1 1
0.253240525883679 0.244721006215498 1 1
-0.0767358095932926 -0.0747937827870026 0 0
0.677793058563434 0.658950221139074 0 0
0.417454979840245 0.406694111098241 1 1
0.271843744926699 0.262684398298114 1 1
0.154636499244924 0.150083890005901 1 1
0.22209281959984 0.215219921917004 1 1
-0.0359261110928155 -0.0372070882854017 1 1
0.102024092918087 0.0987605673862534 1 1
0.486266432679226 0.473362009522875 1 1
0.622662028540341 0.606406847852998 0 0
0.310534794813154 0.3007129548459 1 1
0.0140576487928241 0.0134302080338384 1 1
0.219777948746894 0.212683866253121 1 1
0.0150569388565272 0.0152670549611832 1 1
-0.386372190213083 -0.375358123024354 0 0
0.00526385781884072 0.00465357308953059 1 1
0.0263315729068478 0.0275009583299363 1 1
0.334259656882162 0.324299864502105 1 1
0.0744370432418111 0.0731419994303597 1 1
0.252635343689675 0.245588256958102 1 1
0.445496795891806 0.432155095679915 1 1
0.3002744888029 0.292478638258433 1 1
0.323205137485501 0.315725516643056 1 1
0.629245551198218 0.611208894610602 0 0
0.319123154586696 0.308993830768315 1 1
-0.0149247030826272 -0.0154127619543956 1 1
0.219197464000265 0.211500701591669 1 1
0.229326114806138 0.221936649635655 1 1
0.454025897519544 0.443019911549001 1 1
0.214158379227604 0.20751097730612 1 1
0.372305576934983 0.36035889229154 1 1
-0.168356334293176 -0.160815739162218 1 1
0.137853167349023 0.131319038649689 1 1
0.188974550566102 0.182205218927465 1 1
0.45284838157134 0.441946092846461 1 1
0.00602218087307432 0.0052704161920295 1 1
-0.157616677878486 -0.154634552185006 0 0
0.44727662647274 0.434795489471447 1 1
0.374552133377774 0.362661408375426 1 1
0.322956866054051 0.313685590470935 1 1
0.498457520435663 0.484229275586892 1 1
0.108669338647917 0.106028370785223 1 1
0.35551557461561 0.344650543841934 1 1
-0.0622144385507837 -0.0593924680342901 1 1
0.0268135550873917 0.0256248019653846 1 1
0.488473345743383 0.475575586656061 1 1
0.38479567899703 0.372542856669668 1 1
0.115193814234479 0.112403687836053 1 1
-0.0219471727806019 -0.0197381423103812 1 1
0.434748382002992 0.423189035814633 1 1
0.327360217111638 0.31872615034783 1 1
0.543406684240648 0.526181015592249 0 0
0.208662043325589 0.201856248484044 1 1
0.151673537904934 0.147126837395977 1 1
0.346531018463826 0.339824542622234 1 1
0.180684270652995 0.176934847298198 1 1
-0.00660469309500086 -0.0092346246476078 1 1
0.0832210007251175 0.0794081268258237 1 1
0.0415174584954797 0.0381989365868705 1 1
0.0505768569042213 0.0483563621161598 1 1
0.374527947746003 0.364073050325467 1 1
0.326507232037877 0.317688081873768 1 1
0.25548551847512 0.250370288904783 1 1
0.434364686290928 0.423664067731985 1 1
0.334526570783332 0.323720923221075 1 1
0.382480755964564 0.372277475156525 1 1
0.501271681894937 0.486882645568019 1 1
-0.101472270318835 -0.0988227226804675 1 1
0.257270932600935 0.248159448021372 1 1
0.149492222485437 0.147078318432513 1 1
0.77608381749846 0.754704576428979 0 0
0.265282159722513 0.259303283238961 1 1
0.209720776562173 0.201647566695841 1 1
0.683551724016372 0.665602820033034 0 0
0.0259116839100896 0.0269176991548571 1 1
0.365036302473159 0.354406069441679 1 1
0.414621053738288 0.399973975035651 1 1
0.259958259820286 0.253229539736447 1 1
-0.383081352467748 -0.371559495355926 0 0
0.563973267290953 0.547084162180322 0 0
0.183226278739671 0.178289742725148 1 1
0.279492934919188 0.273940841404518 1 1
0.189245373826496 0.184112947591891 1 1
0.571538641223702 0.554878254525278 1 1
0.147260470692611 0.144566177430389 1 1
0.308261448813792 0.2996390959969 1 1
-0.180176958684838 -0.175681148416786 0 0
0.114898792327822 0.111373954158755 1 1
0.352373800116022 0.341960220350269 1 1
0.389074564407527 0.37650558231498 1 1
0.319648646684185 0.313230879265749 1 1
0.3595726911182 0.349819237252521 1 1
0.146296666775358 0.141912623346026 1 1
0.269402485374556 0.259964213304453 1 1
-0.170553346565341 -0.166040638998904 1 1
0.251558816797326 0.242495019265158 1 1
0.481244199385751 0.468060527179581 1 1
-0.0878655352867622 -0.0870217917929183 1 1
0.628996639383337 0.610084849535566 0 1
0.339063059151117 0.329138197150268 1 1
0.116177132501385 0.11338320294444 1 1
0.396937935505943 0.386717363489888 1 1
0.0384621521868713 0.0379348325526323 1 1
0.00426575706132507 0.00452828428804256 1 1
0.412280572464018 0.399274785355266 1 1
0.232857387447176 0.225412466570339 1 1
0.462191408131788 0.447234976202774 0 1
0.169701386359815 0.166201270248904 1 1
0.0787290989280668 0.075324618833533 1 1
0.165087503602789 0.159645041508674 1 1
0.294262685783471 0.283144529984721 1 1
0.308876492378258 0.300037123419892 1 1
0.150356507101695 0.144467512643816 1 1
0.54094037017358 0.526012453691096 0 0
0.21534696977881 0.210185533175443 1 1
-0.0830096424148048 -0.0807316118184296 1 1
0.258397193813309 0.24827167796608 1 1
0.210090529706652 0.205316091825191 1 1
0.556338020791371 0.53855788834563 0 0
-0.142253596404911 -0.138853760298456 1 1
0.510051889035492 0.495947716262056 0 0
0.245902178264555 0.239807850099431 1 1
0.139727876133833 0.134034354723914 1 1
0.28024072481962 0.272444578825942 1 1
0.225313776209291 0.220907906162721 1 1
0.225994759477304 0.217726644151843 1 1
0.19766200356962 0.191345610389837 1 1
-0.0748272074371687 -0.0713611667226152 0 0
0.341935863560898 0.333403251427001 1 1
-0.117393702677989 -0.112806904954354 1 1
0.126552806224553 0.124091354738055 1 1
0.415412196823276 0.401730917697535 1 1
0.246621245371518 0.237984603062715 1 1
0.336208238382706 0.324680189800787 1 1
0.00970233612628125 0.0108533179798667 1 1
0.0566252794556567 0.0549993550432032 1 1
0.0789628262337526 0.0730412587105776 1 1
0.591771491874329 0.573466627717188 1 1
0.00337330239463427 0.00307095324006784 1 1
0.163926311855978 0.160668334859445 1 1
0.231189668476642 0.224889869658789 1 1
-0.106431074858439 -0.105080585165548 1 1
0.0426916020492461 0.0411412242874971 1 1
0.0223447931447933 0.0222482028011524 1 1
0.540353020535678 0.522582274013698 0 1
0.653117328318099 0.633523776058668 0 0
0.373610011396699 0.361342661499888 1 1
0.280839342462834 0.274705801245607 1 1
0.462286759902391 0.445967337116188 1 1
0.144575466552806 0.140416387311592 1 1
0.514625547295793 0.50077338536411 1 1
0.352651014959636 0.342007951820204 1 1
0.31107948580161 0.29980159634519 1 1
-0.251438291438709 -0.243709280683578 0 0
0.00324154593819117 0.000548632529356384 1 1
0.0598919817463385 0.059394346340456 1 1
0.0921699320822251 0.0906435338598165 1 1
0.429153771845077 0.417237090248642 1 1
0.680818794790574 0.659601774037755 0 0
0.0667295783989468 0.0643679779142381 1 1
0.30934304530917 0.30284667210119 1 1
0.093785908940395 0.0928629962244412 1 1
0.168026346271873 0.163084065037888 1 1
0.339215646685584 0.325452310540517 1 1
0.308604800642091 0.298055609593941 1 1
0.143371865274362 0.140000858707946 1 1
0.190418677577168 0.184473263397903 1 1
0.366688279254804 0.357277406966453 1 1
0.448718596345103 0.434260436539015 1 1
0.136863690312685 0.132004308143218 1 1
0.43930544849787 0.425751896377947 1 1
-0.0857139347625477 -0.0828876272210704 1 1
0.21485401586873 0.208475615862972 1 1
0.316206280247498 0.307206021688368 1 1
0.306237116031852 0.297549332819981 1 1
0.307676013944583 0.298719731382978 1 1
0.123659280178337 0.119951238237031 1 1
-0.18794652962929 -0.181583667539388 1 1
0.282177870000883 0.27569286130715 1 1
0.0975686192935923 0.0949914154061659 1 1
0.532832025331362 0.517362631921539 1 1
0.205782782692571 0.199424236688066 1 1
0.0626931083706453 0.0594063968546178 1 1
0.41944875962941 0.406939143684795 1 1
0.307558713688246 0.300010465550604 1 1
0.356593591147328 0.347547798825341 1 1
0.049940052203226 0.0481238308222088 1 1
0.169599577236842 0.162356279588273 1 1
-0.0757097457685816 -0.0731115624367235 1 1
-0.0328825428208016 -0.0327607235585857 1 1
0.35843388380306 0.347082957083647 1 1
0.393438165765502 0.379501973764887 1 1
-0.0370620822436389 -0.0366955429368032 1 1
0.282478016025744 0.27626787574639 1 1
0.0312881549768066 0.0310787185446295 1 1
0.156436414391173 0.152750993107746 1 1
0.547300882376886 0.531300238708666 0 1
0.0368911173915454 0.0365766238086664 1 1
0.195970926642673 0.18856622939125 1 1
0.0231506937091258 0.0226331636686672 1 1
-0.104767384359996 -0.100907761440485 1 1
-0.0226958470114488 -0.0252641148988596 1 1
0.26456904980659 0.256965101963301 1 1
0.256350947163707 0.247990748471965 1 1
0.0480299409115967 0.0470000940389971 1 1
-0.2095397379586 -0.204358846701353 1 1
0.149351311831954 0.143851564506365 1 1
0.059247370397966 0.0569228047696953 1 1
0.133007678216712 0.12828488685448 1 1
0.160396497682276 0.1571211095107 1 1
0.381163542908296 0.370869477603409 1 1
0.219601477178186 0.210640311855233 1 1
0.222476809595856 0.218807141969003 1 1
0.241027889899177 0.233649539787313 1 1
0.0355725359994783 0.0379181414661499 1 1
0.351830885828359 0.341020820707453 1 1
0.0716346747808011 0.0693799455725126 1 1
0.0601383689864688 0.0569690779778234 1 1
0.0507627803570483 0.0517443095911233 1 1
0.333457764244983 0.321981550376573 1 1
0.455673033082426 0.442163629384372 1 1
0.270226233641673 0.261635163202131 1 1
0.144038889755928 0.137702274985317 1 1
-0.200618579516153 -0.195424238173821 0 0
0.183035729957422 0.179640566739544 1 1
0.177847471350978 0.173495681961468 1 1
0.318006186610543 0.307071497767448 1 1
0.295576827836033 0.288454860097801 1 1
0.434490338199872 0.421467619143446 1 1
0.338167878736356 0.326540466677537 1 1
0.256111249474559 0.248372979293506 1 1
0.0123245664314304 0.0119050780625578 1 1
0.0663787445987706 0.0640701267440876 1 1
0.141267949171476 0.13787884384533 1 1
0.295341274080977 0.283749715518601 1 1
0.0877900613954291 0.0855877876279733 1 1
0.216814857356385 0.211267097769438 1 1
0.354636570103058 0.34233758157363 1 1
0.109884131592152 0.105877188824183 1 1
0.195112919287271 0.189157801898667 1 1
0.240843372103096 0.236826552077304 1 1
0.0573758920615547 0.0531059656372636 1 1
0.185230616308402 0.177558881083854 1 1
0.178471036356187 0.173609531052873 1 1
0.303958960551272 0.295032701856155 1 1
0.294549085023046 0.286540433748084 1 1
0.146156064749966 0.141980026097795 1 1
0.223293198165092 0.217459548561862 1 1
-0.0746186787761101 -0.0730399013752049 1 1
0.320602240545525 0.311441932887609 1 1
0.343439327778452 0.336842651964244 1 1
0.214220181455259 0.209233114513465 1 1
0.234586565975099 0.22652302804657 1 1
-0.055173037037889 -0.0520534795209707 1 1
0.306897310983342 0.298087523543121 1 1
0.296267209966256 0.285419372470791 1 1
0.55798388089792 0.540596472504034 0 0
-0.13068382339506 -0.125967905549524 1 1
0.288906983737106 0.280590439731374 1 1
-0.0606636595142936 -0.059303269488826 1 1
-0.0190306746206878 -0.019474991673236 1 1
-0.011160378177753 -0.0119400440841603 1 1
-0.111936875524368 -0.107138844832864 1 1
0.271967005992177 0.264747436148083 1 1
0.262649421385413 0.255583421077558 1 1
0.199049033603545 0.192922814917749 1 1
-0.135060405969389 -0.131178083719871 0 0
0.232799346370374 0.223399656426055 1 1
0.247730314794075 0.241035222787428 1 1
0.185685766765184 0.179805815218336 1 1
0.522681484657925 0.505921585640784 1 1
-0.102606116028296 -0.0985617634907448 0 0
0.0147204529165565 0.0143659567787035 1 1
0.324872898629353 0.314747751334085 1 1
-0.141567038421691 -0.137285118283288 1 1
0.238685604899568 0.233302328279814 1 1
0.19922902892758 0.193940070937726 1 1
-0.0437585753360671 -0.0446543448263883 1 1
0.371495425579015 0.358318629488594 1 1
0.102612999593985 0.0994802731545959 1 1
0.28755329038347 0.275159601929207 1 1
0.35580488669468 0.345452483299808 1 1
0.212080967377242 0.205399984370845 1 1
0.180719920031738 0.175183558356733 1 1
0.115196864733383 0.112523788804408 1 1
0.218639545869449 0.212221024757662 1 1
0.0407978241286468 0.0380085413782018 1 1
0.522538259587469 0.508242419531004 1 1
0.182928597935271 0.177994524073917 1 1
0.0188951121658951 0.018076060835765 1 1
0.278684341461087 0.270469467975283 1 1
0.248872917453602 0.241050244222577 1 1
0.431204780284868 0.421051745713108 1 1
0.518050881997576 0.505798281456803 1 1
0.252077909227717 0.244068499373237 1 1
0.214298865665463 0.205597203565514 1 1
0.42071038542368 0.407469916409152 1 1
0.257414879091709 0.249856779110885 1 1
0.328856788880132 0.319554324582147 1 1
-0.0342099788721877 -0.0329983904415109 1 1
0.12866988307497 0.125742294338717 1 1
0.0949104324648626 0.0911757435636761 1 1
0.100304980635108 0.0954281562198719 1 1
0.186484096880938 0.179405982644448 1 1
0.118713049491798 0.113882358238551 1 1
0.14324890855296 0.139619516064535 1 1
0.596004882268299 0.574700134273737 1 1
0.480686891847434 0.46867055055301 1 1
0.19487602906076 0.191025026746446 1 1
0.0893175327208865 0.0849461794372062 1 1
-0.0403477316336276 -0.037670237243024 1 1
0.149520723149382 0.145606549549542 1 1
0.311407699074515 0.30273119615602 1 1
0.49193305815215 0.478523079978892 1 1
0.369669849437337 0.356581838310791 1 1
0.137958002734259 0.133883274669275 1 1
0.328134766677094 0.317079394923308 1 1
0.00897961869635323 0.00681966011194113 1 1
-0.0818203702983615 -0.080286413153996 0 0
0.14376242541292 0.13675667259434 1 1
0.122209005937144 0.11961905329847 1 1
0.254464018059776 0.249148332114782 1 1
0.0284892687026819 0.0294443153355086 1 1
-0.0188654274716623 -0.0146376369315277 1 1
0.273844200645034 0.266444840468026 1 1
0.103419249494407 0.101368578304969 1 1
0.339510735484897 0.330133101368425 1 1
0.201591702655881 0.194202703713481 1 1
-0.065026610619367 -0.061091667201641 0 0
0.20707335896085 0.198061238455458 1 1
0.13953988208392 0.134824521221799 1 1
0.00859618773746045 0.00739449009349415 1 1
0.249914683949828 0.243730886407805 1 1
0.198868972038571 0.190865881745248 1 1
0.264965331886654 0.257854701068961 1 1
-0.210126682989257 -0.20256276458294 0 0
0.109318999442789 0.104392305973812 1 1
0.303147055705519 0.294080572964335 1 1
0.127536967828381 0.121890217702267 1 1
0.0379009252873574 0.036142602451724 1 1
0.372652858684772 0.361837280283334 1 1
0.230885850124284 0.223708880731352 1 1
0.294716650135314 0.288440513813614 1 1
0.327928877194154 0.319129492585479 1 1
0.30986059298081 0.301989695185589 1 1
0.376798456565263 0.362446614753977 1 1
-0.0722191730021821 -0.0683966962771785 1 1
0.256173847523542 0.249145408380965 1 1
0.140001998772837 0.137879251156209 1 1
0.359055002144844 0.347801237206591 1 1
0.064955263838929 0.063125484758611 1 1
0.223634314879217 0.218503890265881 1 1
0.138471227076437 0.133699261240124 1 1
-0.132514103657438 -0.126885520770275 1 1
0.61443570797848 0.5970642439612 0 0
0.177669420257448 0.171440408916588 1 1
0.354524624924162 0.344820639495778 1 1
0.541206656603505 0.523024682366308 1 1
0.101159904414404 0.0970261999383389 1 1
0.02378092790098 0.0204804536626997 1 1
0.135538777464046 0.129289086590122 1 1
0.0783701690785368 0.072897715094152 1 1
0.345348718069934 0.335323554290109 1 1
0.0518917826114356 0.0502864196850331 1 1
0.186459019854128 0.179942612328267 1 1
0.182085464367386 0.174548599326413 1 1
0.215467345891505 0.208297776367257 1 1
0.212385853503426 0.205999160709449 1 1
0.246667759377025 0.237775882536164 1 1
0.294910484161579 0.283062409104104 1 1
-0.168972951690665 -0.163284970952987 1 1
0.74641844864628 0.725517427176722 1 1
-0.0521261845390817 -0.0486900524766044 1 1
0.237339775198066 0.227270752273863 1 1
-0.239375724578748 -0.236456245041482 1 1
0.318950106122711 0.310214420016505 1 1
0.392612260192359 0.381226454318516 1 1
0.186471233088413 0.180134456567231 1 1
0.186822573444106 0.181619740162967 1 1
0.165892661507371 0.159843508907141 1 1
0.34646119067608 0.336789525937706 1 1
0.00371135207151745 0.00380130198968734 1 1
0.272174588153366 0.264019075188787 1 1
0.312754455949624 0.302556135079489 1 1
-0.123376062881427 -0.118147897672338 1 1
-0.00265989549143885 -0.0030874282229976 1 1
0.454276346165674 0.440688105668699 1 1
0.207424256114315 0.199512066641024 1 1
0.483712792677432 0.470416970841517 1 1
-0.0914979640775956 -0.0867747670306862 1 1
-0.133785754123602 -0.128653982632553 1 1
0.164192341104155 0.159751399564465 1 1
-0.132250061860692 -0.128014457739177 0 0
0.401073137949705 0.387945354544355 1 1
0.00540093871861845 0.00481082655160751 1 1
0.246591919147754 0.240300329059882 1 1
0.607950172391082 0.589711546206899 0 0
0.181392896775679 0.174433477043445 1 1
-0.0136216261093385 -0.0103376657709631 1 1
0.292238404114091 0.284519314375141 1 1
0.32392406490291 0.310627351026242 1 1
0.357492232029707 0.346877241540642 1 1
0.229188469278381 0.220695385764461 1 1
0.112895451134291 0.109078813368975 1 1
0.063591092916766 0.0619961087758323 1 1
0.222544352989876 0.217523156749542 1 1
0.0899802951045057 0.0876998336439584 1 1
-0.162624661336371 -0.158183085616157 0 0
-0.062836345259443 -0.0609540102089899 1 1
0.488105907832372 0.473538287455645 1 1
0.211626976675166 0.204452379889491 1 1
0.0848896091167522 0.0822052048158166 1 1
-0.0243299476568201 -0.0255952352648321 1 1
0.125764210244878 0.122470570331619 1 1
0.326699655081055 0.318547068195672 1 1
0.0863446925528439 0.0816480415463995 1 1
-0.238989263885137 -0.23238916664986 0 0
0.0506838113348052 0.0468690642538261 1 1
0.464058661291751 0.452033650714583 1 1
0.0636313817108182 0.0638068776352185 1 1
0.334752244792304 0.328878455662773 1 1
0.34949866888519 0.33977114184686 1 1
0.180575320645958 0.17389614900039 1 1
0.699342110630949 0.679566228755135 0 0
0.118147068930121 0.117984450329066 1 1
-0.0136968447521458 -0.014707281806173 1 1
0.31413278034319 0.305355928878479 1 1
-0.127856580441934 -0.125505842882149 1 1
0.45833355408408 0.446161928466882 1 1
-0.00977237289937021 -0.00833282221988358 1 1
-0.128714399787471 -0.124902134051411 1 1
0.0768760943317459 0.0709449622620071 1 1
0.333398574632235 0.324387528208654 1 1
0.0140286054137477 0.011848434762811 1 1
0.416294977528005 0.403304792986442 1 1
0.0424524584185703 0.0426651898125849 1 1
-0.0107516466652547 -0.0103743854226161 1 1
0.377290286885112 0.365480887409684 1 1
0.301231957115982 0.292103817635749 1 1
0.226174487801289 0.218632513249895 1 1
0.269788375509988 0.261001476181195 1 1
0.00724933437850844 0.00990509748229021 1 1
-0.0638901633345062 -0.0608887354805181 1 1
0.189420754433001 0.182672251861584 1 1
0.326401694639462 0.315635134015569 1 1
0.283097047343237 0.27688853528965 1 1
-0.0440276433780393 -0.0438953807126051 1 1
0.196422609162613 0.192096038616108 1 1
0.488646093744695 0.474944166252406 1 1
0.190330015424592 0.186185256387456 1 1
0.483617203767594 0.466311076653581 1 1
-0.0117466584287342 -0.00985194839164671 1 1
0.327796489616158 0.320276673230195 1 1
0.381950123885488 0.369698517002524 1 1
0.31622533290624 0.304010201629167 1 1
0.28480045374112 0.275398946108326 1 1
0.372688125042696 0.362805442393113 1 1
0.38917222797739 0.378723482038846 1 1
0.533630957889044 0.517228898204912 0 0
0.203228222549052 0.196887071857029 1 1
0.300389646456338 0.292364634798672 1 1
0.14551357730071 0.141242196439218 1 1
0.417209935474578 0.406965168939647 1 1
0.502336290391863 0.487039087888613 1 1
0.0973328744514753 0.0947746344509011 1 1
0.32407776661106 0.314467703061265 1 1
0.476197818200502 0.462745239600611 1 1
0.47562633703012 0.460973097604796 1 1
0.248226659499273 0.242897970122589 1 1
0.568926617948996 0.549170882792841 0 0
0.211309031655112 0.203989271857131 1 1
0.241206010076445 0.234295954369402 1 1
0.00763964633188132 0.00898302269945372 1 1
0.210204732946584 0.204516233842252 1 1
0.286018049570541 0.277035335284047 1 1
0.0692685923732966 0.065637036711973 1 1
0.293445036594293 0.285499178206943 1 1
0.633467299885687 0.615558737653748 0 0
0.20042415292903 0.193915491285794 1 1
0.239393423465407 0.232005423362416 1 1
0.241066999583032 0.235119046249253 1 1
-0.182239099566382 -0.176810840992544 1 1
0.480782669588768 0.463865472913712 1 1
0.137669539538424 0.134898592951722 1 1
-0.0362280712498585 -0.0347985366914717 1 1
0.467469868258274 0.454771393014457 1 1
0.15333134678708 0.150209182941408 1 1
0.328156245666648 0.317505626874406 1 1
0.37028170896094 0.360360438701475 1 1
0.15983621697379 0.155359311803136 1 1
0.263947945852468 0.253263591711728 1 1
-0.00237457828785069 -0.000506307923354113 1 1
-0.0287720215735475 -0.0275614054130909 1 1
0.0505974855238856 0.0495791833071561 1 1
0.171034046692548 0.168225500518529 1 1
0.575253324401204 0.55843532931813 1 1
-0.108587058581102 -0.103572102584758 1 1
0.142064164071329 0.137035434330694 1 1
0.227121842789116 0.222954442086581 1 1
-0.0710488326449187 -0.0695036290539134 1 1
0.383023328384051 0.369323283001588 1 1
0.291321253526002 0.282192060944031 1 1
0.360688757528607 0.347395393698975 1 1
0.324528437632422 0.315475256736151 1 1
0.521549200601254 0.506649665465728 1 1
0.175813063896004 0.169198597713679 1 1
-0.0289525176635883 -0.0275218560241675 1 1
-0.238108365986257 -0.231298296488074 1 1
0.261814136065326 0.2561543741148 1 1
-0.132643582548459 -0.128351143360945 1 1
0.274670224256871 0.265291810605408 1 1
0.0703075913554062 0.0689842178113873 1 1
0.177233487812716 0.172667234747712 1 1
0.359196724852137 0.345664133708697 1 1
0.329517157846784 0.318762370022507 1 1
0.165210358644528 0.162905148518198 1 1
0.216367410542898 0.207573564572759 1 1
-0.14963020822683 -0.146611617535454 1 1
0.0346303126646067 0.0335158876954081 1 1
0.22376953226334 0.217831471088231 1 1
0.442723106789468 0.428382790903394 1 1
0.131425979976875 0.127565180282115 1 1
0.0147662310333423 0.0147203475883799 1 1
0.105718191144126 0.1025430966949 1 1
0.0613133312597987 0.0612472956904335 1 1
0.0381533475435214 0.0375450130599736 1 1
0.243439614085742 0.235966076352853 1 1
0.406031515069969 0.393437409882553 1 1
0.132877114989155 0.129192634321319 1 1
0.534918928544138 0.518422945982017 1 1
0.399663970852108 0.38816634215195 1 1
-0.00965629531577365 -0.0104237509394049 1 1
0.10641170952005 0.104228119225996 1 1
0.327163810603149 0.317719357666619 1 1
-0.199351786816741 -0.194636641569163 1 1
0.1459522280827 0.139385543092516 1 1
0.169786848658338 0.164931395514651 1 1
0.29015718067012 0.279543223217508 1 1
0.00494114976719451 0.00350631024093825 1 1
0.167513938499765 0.163077625372704 1 1
0.42255781656 0.410788018913082 1 1
0.257227911183966 0.250086578486246 1 1
0.0802024039818453 0.0777777234029669 1 1
0.17104797890062 0.167744996794986 1 1
-0.0976819015969457 -0.0955940930555434 1 1
0.380709193163455 0.370052842089848 1 1
-0.00327929399383645 -0.00337214867648108 1 1
-0.0129722916248619 -0.0126590582430758 1 1
-0.11572467561634 -0.112989612971363 1 1
0.252547122606988 0.242085454544645 1 1
-0.316760261170762 -0.306153573423068 0 0
-0.0585884764949618 -0.0593235817526414 1 1
0.517577898976952 0.501548080086641 1 1
0.257261516135507 0.249613799106373 1 1
0.251204884641986 0.242209693552928 1 1
0.227322892915436 0.22129240451973 1 1
-0.0835482826622473 -0.0818966532487443 1 1
0.226198526886661 0.216148687761038 1 1
0.41613529263039 0.406265486330438 1 1
0.0899288329261255 0.0863262297456789 1 1
0.335520017947975 0.327990366902606 1 1
0.33819944657039 0.3270251765525 1 1
0.357254023521581 0.346585081184754 1 1
0.314550576378984 0.305954747165784 1 1
-0.00643411600482775 -0.00516859533870662 1 1
0.616268557116241 0.597239621705862 0 1
0.280420216216286 0.270842507545339 1 1
0.0615914221181925 0.0594043467052361 1 1
0.135300299486747 0.129828597677497 1 1
0.354490180898514 0.346265650843297 1 1
0.36972343483692 0.357204547951698 1 1
0.239822721562407 0.232496991084519 1 1
0.161020644111055 0.155878362541668 1 1
0.00640866475013012 0.00472201194307485 1 1
0.106732148277257 0.103330835962068 1 1
-0.0123161015141912 -0.0119558789365149 1 1
-0.00273287317876253 -0.00240195443796654 1 1
0.199634481190213 0.191375267504618 1 1
-0.0804413879520519 -0.0768528489692121 1 1
0.144469192841589 0.139859849521738 1 1
0.206344510388668 0.199898767546706 1 1
0.146617381777561 0.140583107672892 1 1
0.500528198670314 0.487529188089424 1 1
0.10378462770556 0.0991047746401483 1 1
0.126359185973987 0.123110736010646 1 1
0.341177846959724 0.331731829494581 1 1
0.121252464013944 0.117901969925787 1 1
0.429048971115525 0.415783465223485 1 1
0.33425450918229 0.324925275004505 1 1
0.269012018428891 0.263100552724853 1 1
0.420244941685761 0.407673830747764 1 1
0.271958417634577 0.261063356663072 1 1
-0.103735768865072 -0.0994307338807117 1 1
0.0236946472664898 0.0209585459830319 1 1
0.0413030960748883 0.0396095835173948 1 1
0.135449465945277 0.131987714021528 1 1
0.302053092987128 0.291596817905197 1 1
0.0874337763539615 0.0845967395083681 1 1
0.288569638832577 0.2791671871245 1 1
0.51335298258375 0.496578096365707 1 1
0.0701632660621624 0.0676194790730821 1 1
-0.0724478714432484 -0.071399805366944 1 1
0.11852237823414 0.113561772262678 1 1
0.128149266228942 0.122221401161258 1 1
-0.129821130428284 -0.127393550795446 1 1
0.115727151912432 0.109798960624043 1 1
0.240459289784168 0.230539943222964 1 1
0.234823636468186 0.228095420199245 1 1
0.521793471715869 0.505558634735435 0 0
0.229875671598883 0.220334591351108 1 1
-0.0232293064544269 -0.021705767285111 1 1
0.48085693099605 0.465156384303611 1 1
0.393298644841607 0.380028124742239 1 1
0.409541309863859 0.3986066735345 1 1
0.297063354590923 0.287470576561306 1 1
-0.0495563422424298 -0.0478435337227272 1 1
0.267312182278427 0.260471946651402 1 1
0.448137721980753 0.434079735918184 1 1
0.211061094612544 0.205052378543633 1 1
0.282576616496516 0.277018412192675 1 1
0.0413538402920693 0.0386050681234041 1 1
0.3196936369866 0.309963294007677 1 1
0.186842702322557 0.180316782423773 1 1
0.160221214741446 0.157378885640708 1 1
0.410979805759681 0.401093335374421 1 1
0.161109170191352 0.157320518497442 1 1
0.211685200306541 0.20551870884911 1 1
0.177972943952238 0.175902966528435 1 1
0.685682247219933 0.667024632509331 0 0
0.0215332462074504 0.0221712057656883 1 1
0.188639775865355 0.182396439071491 1 1
0.302186602297587 0.293049524664397 1 1
0.156702827590686 0.152105012946236 1 1
-0.258759002040392 -0.250010190199288 0 0
0.34547365156235 0.334819494407819 1 1
0.112446542499137 0.107720791616625 1 1
0.19951030031249 0.19595511083357 1 1
0.331539457744465 0.322776871340681 1 1
0.378245118227479 0.367012393150984 1 1
0.00648069272403211 0.00751554091249658 1 1
0.413232553037986 0.400028192161167 1 1
-0.168513307398948 -0.166660400087403 1 1
0.366398243922493 0.355855261243848 1 1
0.408898847975805 0.3966164344497 1 1
0.420271222736143 0.407997236817379 1 1
-0.264411775638329 -0.256813880426322 0 0
0.294428717984019 0.28802658397472 1 1
0.591863228058952 0.57431632504762 0 0
0.203547247740844 0.197093008746583 1 1
0.221822554720518 0.215101557024863 1 1
0.00141269136503691 0.0021279991057928 1 1
0.240203703452935 0.232625513598696 1 1
0.0270780516404088 0.0257311577750121 1 1
0.215451125702129 0.209430234391158 1 1
-0.0204503797590415 -0.0204134332147926 1 1
0.0453404836928848 0.0424380235831429 1 1
0.0952790222701632 0.09231006099729 1 1
0.514573223773143 0.498476774183517 1 1
0.022150888280973 0.0192246877529637 1 1
0.145906835753648 0.141777345395607 1 1
0.212352357682793 0.206131168651205 1 1
-0.250857066714789 -0.243389050373499 0 0
0.134440113520258 0.131960942723858 1 1
0.49235913982921 0.475149227577929 1 1
0.45029847079181 0.438166068986682 1 1
0.47310496313089 0.459310940645958 1 1
0.224257453180241 0.216590695294444 1 1
0.133303247691836 0.128808668679977 1 1
-0.548681139160885 -0.534775493377646 0 0
0.319133066553633 0.31079798543774 1 1
0.34321492767961 0.333711555679519 1 1
0.846189503470013 0.82087358355056 0 0
0.276250416786356 0.269756315826075 1 1
0.463334528869215 0.449903356391548 1 1
-0.228532919810535 -0.219411374950389 1 1
0.184479350571388 0.178176183307255 1 1
-0.350065536228978 -0.339504629375742 0 0
0.240768896364378 0.236905072668978 1 1
-0.0791254057901187 -0.0778808447928421 1 1
-0.0975414010973834 -0.0956239883767893 0 0
-0.075726327595743 -0.0739141330762632 0 0
0.433899745838862 0.421153661113382 1 1
0.765343372892943 0.740852026572431 0 0
0.337120511308553 0.32753298858043 1 1
-0.0460264809548525 -0.0409716209642318 1 1
0.349450686477448 0.338304377360869 1 1
0.137188048819726 0.132547529131563 1 1
0.349523157909376 0.338596636973041 1 1
0.126067651956373 0.122025906537936 1 1
0.186690908594471 0.179915975611931 1 1
0.395828619702488 0.381420225505296 1 1
0.173753366245429 0.169760134116942 1 1
0.148540727764335 0.14312293925782 1 1
0.0784384943803412 0.0753114230884624 1 1
0.236882550245479 0.229708340272829 1 1
-0.0561289974908547 -0.0560405896436347 1 1
0.323034223056025 0.313606054346647 1 1
0.156705594966604 0.151652210062343 1 1
-0.0529212244239181 -0.0517736677616458 1 1
0.145228547276375 0.140401074408678 1 1
-0.213326003250145 -0.205237206230911 1 1
0.0781623710249499 0.0767830893700136 1 1
-0.162257344004881 -0.158064440773097 1 1
0.579097416097426 0.561829390799776 0 0
0.376156864214065 0.364678524872069 1 1
-0.121764807457318 -0.118320406727346 0 0
0.188496715494602 0.183809640164112 1 1
0.185931767282986 0.181098121141588 1 1
-0.022243403182434 -0.0238115892162799 1 1
0.525143633742155 0.510964132591665 1 1
0.152179873705185 0.147544274295101 1 1
0.379493122672112 0.368654173773824 1 1
0.504282813774221 0.489872905557249 1 1
0.0966654376319331 0.0951360326413539 1 1
-0.081687415562905 -0.0783526979418819 1 1
0.0852389215391441 0.0817665345716759 1 1
-0.0227195402798863 -0.0224550513319906 1 1
0.246909595848509 0.235953880132776 1 1
0.365380601971394 0.354870083279417 1 1
0.00782941224135048 0.00859515437402818 1 1
-0.0729890153168914 -0.0720696587559547 1 1
0.0932009535862347 0.0900335792621672 1 1
0.373078763799485 0.362582936751585 1 1
0.126561314797454 0.122243058302699 1 1
0.110662096188657 0.107846140738169 1 1
0.220210331489622 0.214952238601632 1 1
0.267148341381643 0.258090240004976 1 1
0.279329330674044 0.271891101650746 1 1
0.0521325109861707 0.0512107043108871 1 1
0.10528922394582 0.103229108407264 1 1
0.469996499861095 0.45641253546031 1 1
0.00748678675688148 0.00774001777979289 1 1
0.339425572134115 0.328412431182054 1 1
0.182934794809652 0.177738224227785 1 1
0.215294549676721 0.208044702890467 1 1
0.138514482964289 0.135521020118934 1 1
0.0521751424459326 0.0504323325472201 1 1
0.172265601417179 0.167079525862389 1 1
0.191526444926948 0.186240697096342 1 1
0.62067563550032 0.60412412436753 0 0
0.249392912904212 0.242663882177417 1 1
-0.0773158188541613 -0.0733852119793691 1 1
0.211079620684598 0.204796249336189 1 1
0.291826495517384 0.284407409963204 1 1
-0.0540255641193189 -0.0523177562427303 1 1
-0.121564764649321 -0.120523236512087 0 0
0.278493022470479 0.267578038458474 1 1
0.614015819095633 0.595568634653351 0 0
-0.0309518919865913 -0.031202577174237 1 1
0.282491522062308 0.271779108721976 1 1
0.145147082993581 0.138818322995062 1 1
0.49634275065232 0.481022898736804 0 0
-0.147718484855763 -0.144248259928835 1 1
0.384533023083586 0.37261175988191 1 1
0.717223161883563 0.696526293610931 0 0
-0.0922422866412331 -0.0892210949027125 1 1
0.204228316118731 0.198592653209725 1 1
-0.0242126376934247 -0.0230199010517998 1 1
0.0172009748743659 0.0148249710434043 1 1
0.081689467014445 0.0787301950261729 1 1
-0.0510528728993944 -0.049237833392299 1 1
0.262949589615245 0.257137242201932 1 1
0.22876637870591 0.221571484897289 1 1
0.446043714866979 0.43239174470442 1 1
0.213447450375317 0.208635150306706 1 1
0.165086614997912 0.15872791282103 1 1
-0.00123120733980662 -0.00102033195866708 1 1
0.330743450468719 0.319329636710652 1 1
-0.139736371979874 -0.137488034880288 1 1
0.276191888349445 0.270073019044625 1 1
0.135843238328856 0.131293915328158 1 1
0.221711949174734 0.214922539448846 1 1
0.156158714283654 0.151873337118174 1 1
0.374795217582214 0.363046829476118 1 1
-0.268017249387459 -0.260701937684827 0 0
0.280743865457847 0.270547789477126 1 1
0.0505866184671575 0.0488637294948173 1 1
0.496298910141642 0.479183804591655 1 1
0.258803893249728 0.252942286591345 1 1
0.454409835232519 0.438347662295296 1 1
0.439498624017232 0.426677010522175 1 1
0.0470769411757663 0.0460066108994741 1 1
0.115224511366474 0.111862624857144 1 1
0.321599829961101 0.311964710749867 1 1
0.0595482249964406 0.0589065197911443 1 1
0.0931916428113036 0.0912978524903339 1 1
0.397575964489488 0.387559851096031 1 1
0.516929396876227 0.502138422707371 0 0
0.441744944835526 0.42992052103257 1 1
0.332856889162284 0.320687296165616 1 1
0.442983882408623 0.430306941257708 1 1
0.806916612473493 0.786258101848433 0 0
0.113059038519406 0.109014804525815 1 1
0.415220151553752 0.402174864720904 1 1
0.310930527918529 0.301661527611595 1 1
0.371836622344866 0.361996925848283 1 1
0.0433207592288707 0.0434080288924582 1 1
0.117822114060614 0.112755822330672 1 1
0.0386746897352086 0.0375265474388354 1 1
0.439158225931031 0.427974026557157 1 1
0.509757147304442 0.494875955511927 1 1
0.0918056172593694 0.0893344814634963 1 1
0.0926156813706407 0.0890292971066936 1 1
0.105931722321665 0.104180253750324 1 1
-0.0285942994987173 -0.0268633839032073 1 1
0.0290036098138796 0.0277146047727499 1 1
0.214947736429905 0.209554819381591 1 1
0.0489800794120166 0.0482386467457743 1 1
0.331249812182893 0.32300319905775 1 1
-0.0390316118759952 -0.0396195078629589 1 1
0.0931095973184167 0.0921049515976071 1 1
0.0489053567807868 0.0450136328777147 1 1
0.154712268487572 0.150548781712417 1 1
0.6402983410541 0.621983415048181 0 0
0.182268968237002 0.176539531153705 1 1
0.321084966358685 0.310328790987519 1 1
0.262618054939719 0.256585819236115 1 1
0.401288237932057 0.391009438520063 1 1
0.375532230757118 0.365247492947986 1 1
-0.126874937607968 -0.123139173134869 1 1
0.21314810903073 0.205523350567695 1 1
0.360346850485772 0.350000682243959 1 1
-0.127499898906597 -0.121183508457726 1 1
0.239109542808071 0.233175706893869 1 1
0.0399815725459045 0.0366092393527745 1 1
0.20552254138266 0.199689508586431 1 1
0.270187382803839 0.26184327662996 1 1
0.210915722945194 0.204747207874009 1 1
-0.0163305341568022 -0.0175227967456079 1 1
0.25668430565087 0.250636524455508 1 1
0.164749540088654 0.159452734402244 1 1
0.198820909388304 0.193795178311977 1 1
-0.0131775783027286 -0.0134457373642908 1 1
0.325290769239484 0.317469309442844 1 1
0.204557560286989 0.199663189835148 1 1
0.0832782007186977 0.080607887561039 1 1
0.339635002884362 0.329837157384014 1 1
0.117032215665266 0.114959649124607 1 1
0.133397577530677 0.127614872576639 1 1
0.31621616645272 0.306525499588914 1 1
0.577372979672424 0.557461520448702 1 1
-0.290998794080736 -0.282606349069232 0 0
0.51499805064792 0.501568551839502 1 1
-0.160357725494616 -0.153800571365506 0 0
0.406729069471906 0.394424396710408 1 1
0.30559094009363 0.296127037013716 1 1
0.316157749012774 0.305567956838957 1 1
0.0525035444940377 0.0510365179164253 1 1
0.165485812435844 0.16263382916212 1 1
0.35590040551448 0.3448189470586 1 1
0.419579007023939 0.407743708544881 1 1
0.159120027068208 0.152737976953844 1 1
0.495238640334882 0.481335569036483 1 1
-0.0818613480285103 -0.0806356903031493 1 1
0.265989792711692 0.258106821640082 1 1
0.482889206787599 0.470044400214065 1 1
0.0458160506961254 0.0442552517632446 1 1
0.404081944872304 0.392915818701769 1 1
0.215383473681902 0.209056150715659 1 1
-0.260959535072318 -0.253448372404777 0 0
0.303557454317347 0.293696656360851 1 1
0.0290268655561093 0.0291081704004273 1 1
-0.0825810820470304 -0.076753498535823 1 1
-0.125518549259456 -0.122411716129669 1 1
-0.0242929508788052 -0.023926800182178 1 1
-0.152508808829552 -0.14736453329536 1 1
0.235974000038574 0.227651784607114 1 1
-0.00800889790336051 -0.00918359302802689 1 1
0.2851950304246 0.278503770166699 1 1
0.310885213381829 0.300408276002129 1 1
0.503120594475171 0.48886078284338 1 1
0.176591468428485 0.170702272883244 1 1
-0.0536924381573018 -0.0528392007270631 1 1
0.313640976661969 0.302569460559444 1 1
0.149001480417977 0.145718899947127 1 1
0.501588075447825 0.486390162716646 1 1
0.497357424311111 0.486043311303571 1 1
0.194164531918301 0.188626172839488 1 1
0.0756743103489655 0.0741560356798285 1 1
0.168243822230642 0.163146605878116 1 1
0.68518189652395 0.663654520655625 0 0
0.0460699509654704 0.0420864477095483 1 1
0.28340875115612 0.274060522896697 1 1
0.106223646018938 0.100505675944518 1 1
0.615022599113712 0.595417657247003 0 0
0.340907579342319 0.331967350123447 1 1
0.422829668998008 0.411634077349059 1 1
-0.206244027376545 -0.202164272774992 0 0
0.0851136157357731 0.0835160811806703 1 1
0.306250497392034 0.297184857620806 1 1
0.358962229491668 0.3471735005511 1 1
0.24083774267252 0.233449039477285 1 1
0.0351714081023795 0.0333887377677907 1 1
0.622418234368664 0.60867298507505 1 1
0.45905040241445 0.444222426492836 1 1
0.377317357530582 0.366552348686861 1 1
0.0778463897883643 0.0773359557799121 1 1
0.0380872875372368 0.0392571302205781 1 1
-0.142297086620328 -0.139338373287155 1 1
0.274089443882747 0.261750051891145 1 1
0.364103175667557 0.352102355936774 1 1
0.436055028855643 0.42339867844775 1 1
0.156910217617531 0.153199434842021 1 1
0.234149644033025 0.227372834181634 1 1
0.405112039361183 0.392200925177473 1 1
0.411697867718431 0.397945985545023 1 1
0.187233014305575 0.182940902946342 1 1
0.441365936977741 0.428715333049591 1 1
0.159166385243864 0.155161944596327 1 1
0.394089402334724 0.380382931247714 1 1
0.103091691187245 0.0984393173955447 1 1
0.0350737460821555 0.0357899813018724 1 1
0.171675146949735 0.165127464811359 1 1
0.197617368581521 0.192371716323033 1 1
0.549474147315202 0.532562638742192 0 0
0.585069431143141 0.569066703030415 1 1
0.149907560214205 0.144337759049821 1 1
0.270956273501189 0.264232297475717 1 1
0.313574311970409 0.302336757536522 1 1
0.240138602833794 0.233226150570284 1 1
0.0324119559027809 0.0318937541494676 1 1
0.124413718786998 0.120660665111885 1 1
0.206280078659778 0.202112015651137 1 1
0.21204337945392 0.206684490195066 1 1
0.0314279788719778 0.0324729310959414 1 1
0.323843730350817 0.314800380999054 1 1
0.389450280483206 0.37775567822215 1 1
0.20952221384529 0.205031734541063 1 1
0.190092107998017 0.184132467754678 1 1
0.143522600690302 0.141238466525803 1 1
0.237794295151427 0.230659414310016 1 1
0.38932088533981 0.377160100289186 1 1
0.142020504908009 0.138932674748766 1 1
0.206805329156879 0.202295548862034 1 1
0.329696159950302 0.31736103924526 1 1
0.227929082959806 0.219237558707697 1 1
-0.165621575168608 -0.158989602245314 1 1
0.361899015379399 0.353815255661832 1 1
0.0920341865974095 0.0892592977595164 1 1
0.0126085756171912 0.0118171937569317 1 1
0.150263969412966 0.145201940831802 1 1
-0.0154850483138631 -0.0153327674671273 1 1
0.447949810671819 0.431604519382696 1 1
0.291819241924403 0.286039563517961 1 1
0.0861094843972544 0.084518550764139 1 1
0.337431534827756 0.327030850653892 1 1
-0.0424523293941171 -0.0406954679594718 1 1
-0.333630192759667 -0.323325478891127 0 0
0.372225392160803 0.360162412331053 1 1
0.0578113809800247 0.0554093762418097 1 1
0.289625049944622 0.281378211579097 1 1
0.0531094242959979 0.0508513903494059 1 1
0.033846075890382 0.032733205229562 1 1
0.303691740290778 0.295926806168446 1 1
-0.125293754768486 -0.120762127539173 1 1
0.321906492890359 0.317060091324825 1 1
-0.00909296775122533 -0.00931929935204106 1 1
0.257520783876938 0.250840081267439 1 1
0.243341923815011 0.23747569952616 1 1
0.156718986175235 0.155181908216122 1 1
0.379472545366608 0.368978355028923 1 1
0.00116642995943926 0.00121054760046736 1 1
0.485817285477818 0.47513571026365 1 1
0.0472992191492459 0.0434334775189501 1 1
0.473102671615264 0.460800930746514 1 1
0.439351706652228 0.425783449035901 1 1
-0.0269210748610058 -0.0269588089360421 1 1
0.295941167975432 0.287636829955444 1 1
0.191636084117939 0.184319111519293 1 1
0.0645408282274459 0.0627485449916154 1 1
0.127383778141373 0.121728692542773 1 1
0.142945910301821 0.137144212578963 1 1
0.324619109739655 0.314425669831487 1 1
0.379424247200742 0.368683969386728 1 1
0.174774482790772 0.169058637629361 1 1
0.36536203818928 0.353051933086012 1 1
0.407237766551616 0.394283234607276 1 1
-0.0163514087619328 -0.0145130976638134 1 1
0.477320339815336 0.465957948223204 1 1
0.324613029867911 0.316630869719992 1 1
0.207335050341126 0.200410580740402 1 1
0.247063727312942 0.23835089732888 1 1
0.672550646551672 0.650178429718404 0 0
0.238982586430894 0.232839356575523 1 1
0.269436443312956 0.261728346883126 1 1
0.304298577212952 0.294384006124296 1 1
0.0649056650207706 0.0641431501260807 1 1
0.479043185243235 0.463112675165708 1 1
0.274122688166778 0.266154450510505 1 1
0.301735879490074 0.291597234920684 1 1
-0.342519448150422 -0.332416563066477 0 0
0.325356702320349 0.314475986093584 1 1
0.171222796734857 0.164812058363948 1 1
0.311468845408932 0.302294813107936 1 1
-0.0644760267828515 -0.0627373411438108 1 1
-0.0028625713081494 -0.00515555725836314 1 1
0.331924618312247 0.320895200964539 1 1
0.0801654554400097 0.0795101335224465 1 1
-0.0916724952083888 -0.0878987569969028 0 0
0.298473218386516 0.288655409559163 1 1
0.279898167606659 0.273174686247082 1 1
0.311592643558216 0.302060321556111 1 1
-0.184960060290534 -0.179168213314782 0 0
0.125351725428318 0.121087206517421 1 1
0.205895706199963 0.20016992798584 1 1
0.153363193156967 0.15119217872499 1 1
0.258227611008409 0.2482033434235 1 1
-0.0875274044402523 -0.0864801135921881 1 1
0.21625736640883 0.209442604244914 1 1
0.177965965125782 0.174689201058669 1 1
-0.0679917404060474 -0.0695631973326898 1 1
-0.293752106311768 -0.284223284781376 0 0
-0.00628853357047802 -0.0080558755102274 1 1
0.194502719984671 0.185023733259805 1 1
-0.0374268064756554 -0.0364540332962957 1 1
0.464864057039919 0.449743717178047 1 1
0.497795479146641 0.481770532320216 1 1
0.0849356474912287 0.0823917203270589 1 1
0.512907004544475 0.496011041632905 1 1
0.390825673695074 0.382389844124465 1 1
0.13318894547207 0.129881221439611 1 1
0.0134024694027753 0.0119438175812186 1 1
0.436453395154495 0.424106993314015 1 1
0.235057613425117 0.227114373449363 1 1
-0.180225878663966 -0.176433231381506 1 1
0.243042441212331 0.237044901744695 1 1
0.157487565352001 0.151570510501833 1 1
0.221956267485752 0.216978485427507 1 1
0.514973165705638 0.500019626209483 1 1
0.350891932738288 0.341730453078607 1 1
0.318459714751541 0.312353880925977 1 1
0.25235189018118 0.24346195781489 1 1
0.187197879928867 0.180134142538363 1 1
0.0817845330943077 0.0785345828850704 1 1
0.205577994640928 0.197348537562201 1 1
-0.132388723233393 -0.126108700206491 1 1
-0.204719437474051 -0.201047846078198 0 0
0.378134459696278 0.365115890018472 1 1
0.17719436750942 0.171637004664414 1 1
-0.140926026141326 -0.1357274604412 1 1
-0.12861641254056 -0.124590956964889 0 0
0.00359950055390387 0.00194719419952122 1 1
-0.000828450440752346 -0.00130286251222288 1 1
-0.133154413826429 -0.127751288001965 0 0
0.230268473915496 0.223319952592843 1 1
0.0325227053911772 0.0306445191275779 1 1
0.320519166496591 0.311105537443138 1 1
0.257809885682261 0.253458590522002 1 1
0.149244880192088 0.143396731692232 1 1
0.238640716946552 0.231472128758377 1 1
0.064168196311602 0.0628630184916864 1 1
0.150945789599349 0.146586623927569 1 1
0.071069206518573 0.070190140112572 1 1
0.289237310950575 0.280489758977413 1 1
-0.0283453793116477 -0.0269177163020427 1 1
0.73647927076378 0.712162879369744 0 0
0.149134405006646 0.144389241504265 1 1
-0.0357838772199223 -0.0316608473968163 1 1
0.322952057211351 0.31497598985683 1 1
0.347630320658033 0.338678542155036 1 1
0.294477217189292 0.28454029256095 1 1
0.057788184064001 0.0578047032983681 1 1
0.365153785189127 0.355915096542348 1 1
0.0372143005825253 0.0344322383520214 1 1
0.447663683758923 0.432024497463707 1 1
0.308845083133055 0.300118559822173 1 1
0.657018936985932 0.640453142006657 0 0
-0.121175033766509 -0.117281152559044 0 0
0.00704429645591198 0.00816617736105213 1 1
0.148092477569214 0.143983928366334 1 1
0.357608431531913 0.347747283403972 1 1
0.118971418894337 0.114333854960367 1 1
0.146463167817269 0.144148614190673 1 1
0.30471649290864 0.294362662231105 1 1
0.305647694620146 0.295402905492982 1 1
0.305893613199894 0.295263812318908 1 1
0.297469954825237 0.288635225751139 1 1
0.291798892890266 0.283736135078954 1 1
0.169159921982887 0.1651729113028 1 1
0.067882897065737 0.0665031802901413 1 1
-0.148880835208447 -0.145086969683627 1 1
0.23083521032134 0.222567412890552 1 1
0.502208690234703 0.489155641633497 1 1
-0.125101156032706 -0.121857032839322 1 1
-0.0772366136461759 -0.0759665601283182 1 1
0.278140567383272 0.268889605486597 1 1
-0.0439933816287557 -0.042215438306617 1 1
0.408314680901579 0.397235395491147 1 1
-0.0886576031466662 -0.086571051922523 1 1
0.363613843804377 0.350638560151331 1 1
0.344792318683244 0.332176739035818 1 1
0.223434927289468 0.215238849312686 1 1
0.315730861499611 0.305422781822422 1 1
0.255244164823931 0.247132429273337 1 1
-0.277255446061318 -0.268568378080947 1 1
-0.26182981330979 -0.254428201612947 1 0
0.233053044150895 0.224908896321236 1 1
0.480965703809116 0.46913260758216 1 1
0.119750574007799 0.120017585067884 1 1
0.333280904841864 0.323695454417946 1 1
0.249497640874833 0.243436599122845 1 1
0.262693193224882 0.256753746387615 1 1
0.672415551090833 0.65617860302769 1 1
0.427294559946952 0.415696149857864 1 1
0.0348314968440355 0.0325278277952393 1 1
0.413199972314273 0.401789082289138 1 1
0.00962223659069766 0.0109281834226945 1 1
0.0243956713695897 0.0231108658995076 1 1
0.2787726118943 0.2708167990969 1 1
0.167185368129828 0.162750966496141 1 1
0.247266303981189 0.237254950532251 1 1
-0.0336956687719834 -0.0333930751017385 1 1
0.263689252841339 0.255228054380299 1 1
-0.00270712760936315 -0.0045098824844703 1 1
-0.33986561445154 -0.329097026370225 0 0
0.187884840239393 0.181236038163192 1 1
-0.350045563474172 -0.340469495244502 0 0
0.462571266322976 0.450546005569052 1 1
0.11467341193563 0.110489730325058 1 1
0.115502269771693 0.111042351000551 1 1
0.476197868538576 0.46252245756389 1 1
0.431382603554645 0.417868328146332 1 1
0.151879762083526 0.146925323548347 1 1
-0.0147124577645192 -0.0147670270865981 1 1
0.295260825981783 0.287763407360349 1 1
-0.364809617621955 -0.351132039644011 0 0
0.347803592681664 0.336806812661323 1 1
0.214471870617014 0.207176026720041 1 1
0.084251589216758 0.0826311940336678 1 1
0.509830639071515 0.495749115090067 0 1
-0.178867981374339 -0.174755709549386 0 0
0.2884993508137 0.280940743977941 1 1
0.0973319071733174 0.0951931586887508 1 1
0.229866665819835 0.220830133981563 1 1
0.284432559285262 0.274644595168821 1 1
0.0789735077689618 0.0760751317165684 1 1
0.373275254180779 0.361520239891812 1 1
0.35586750558527 0.345971801482036 1 1
0.0991817500500409 0.0990441682210645 1 1
0.0356909050966624 0.034326864024173 1 1
0.821398416534294 0.797987610549352 0 0
0.413908552196997 0.402182563247834 1 1
0.194346186211996 0.187273238841205 1 1
0.417173226155818 0.400660049561906 1 1
0.276121251620482 0.269738309422024 1 1
-0.104448431985178 -0.100146197588154 1 1
0.506118685122784 0.494811990400888 1 1
0.30970462616934 0.302794802123123 1 1
0.54448848213128 0.529174101971588 0 0
0.393954034802754 0.38179986500655 1 1
0.202845561564292 0.194177897147144 1 1
0.59353178042181 0.574160344872969 0 0
-0.0519896179702954 -0.0530188047909846 1 1
0.316891269400035 0.308746342545357 1 1
0.0583923453555117 0.0552445772119593 1 1
0.00966423267507386 0.0106168806074385 1 1
0.706178703645542 0.683880550816214 0 0
-0.252312456838289 -0.244527471979959 1 1
0.118007745289377 0.11382801105292 1 1
0.492894179119737 0.479972022045775 1 1
0.362487390808174 0.350863263494441 1 1
0.141603989225233 0.136724471541127 1 1
0.467313892508024 0.453258912427673 1 1
0.149224121835642 0.144844490241548 1 1
0.0316503069352445 0.030331706314693 1 1
0.00560193087412944 0.00631431163613751 1 1
0.182326677529255 0.175534065085071 1 1
0.157555387633986 0.152971390954485 1 1
0.417937959373963 0.40629666226716 1 1
-0.21306059405151 -0.206423485901959 0 0
-0.00388156383127222 -0.00608393757245004 1 1
0.198240306058441 0.18867990781391 1 1
0.198300945106009 0.192132043929172 1 1
0.328949107808353 0.317903364431287 1 1
0.176294369340003 0.171001178739205 1 1
0.0730368252534983 0.0705644420839689 1 1
0.104218719779363 0.102336904290668 1 1
0.456131998620799 0.444045192047259 1 1
-0.220520992557554 -0.214829042153001 1 1
0.122596490601318 0.116471312577983 1 1
0.43194601114262 0.41703415570702 1 1
0.29283777564232 0.283779937213297 1 1
0.210738158450734 0.206531465127749 1 1
-0.0384470595903118 -0.0388239674986867 1 1
0.198516644029377 0.191660340456709 1 1
0.352678222288383 0.344821170284866 1 1
0.270833382374324 0.265465187219769 1 1
0.474980276969054 0.460439257522138 0 0
0.144437321253747 0.13846208962134 1 1
0.386816370287911 0.375998358852519 1 1
0.271042969182581 0.26428463825363 1 1
0.303766211849579 0.293874610719468 1 1
-0.0120474383106436 -0.0113874822174647 1 1
0.188335339020572 0.183114482946568 1 1
0.322714272289923 0.313020406310416 1 1
0.104316264432879 0.101123316050737 1 1
0.214063401804407 0.206840571664152 1 1
0.0770779930744268 0.0767894743364283 1 1
0.250775748297526 0.242518957876954 1 1
0.302192095733768 0.29354567720318 1 1
0.242267222467455 0.234672518566868 1 1
0.0448695737882454 0.0454920224131682 1 1
0.169731355333256 0.165275859602488 1 1
0.363608970693115 0.350789639224124 1 1
-0.192990386539127 -0.18763409602246 0 0
0.411816801747499 0.403543246453197 1 1
0.504378569447137 0.489426852425686 0 0
-0.130770098700326 -0.12615181245423 0 0
0.00528564176639607 0.00524996372247226 1 1
0.239375912439569 0.23009352649783 1 1
0.119671913253716 0.114620814876516 1 1
0.31398356158593 0.305855251283885 1 1
0.137949861925275 0.1369063596166 1 1
0.133953576285854 0.1298138655749 1 1
0.142804998895708 0.135778038598876 1 1
0.357579705722393 0.348120947659179 1 1
0.031916811679399 0.0314397335330833 1 1
0.595562295601029 0.580211949694566 1 1
0.448350400281405 0.436301811889633 1 1
-0.0976126521681829 -0.0918597151855233 1 1
0.447850765284687 0.432299836901035 1 1
0.438083480909188 0.426862397238908 1 1
0.401023883091672 0.38564956519243 1 1
0.155204910720496 0.151151044790734 1 1
0.394414579067807 0.381844392272869 1 1
0.432229906635047 0.421448674586937 1 1
0.428648580309121 0.415906663531983 1 1
0.237526779474903 0.230730018092687 1 1
0.362064929638942 0.354512547911705 1 1
-0.0394740001203674 -0.036233458899247 1 1
0.152790717710939 0.150013733056744 1 1
-0.0264454196790572 -0.0252513871598507 1 1
0.104402052425139 0.100697225429857 1 1
-0.236405055501834 -0.230735371961011 1 0
0.157312797624396 0.15294950765979 1 1
0.414571781002188 0.402229761381014 1 1
0.529228224811845 0.512392136347086 0 0
0.274841435530552 0.263800987318418 1 1
0.157488158023195 0.154602213610526 1 1
0.093800546015496 0.0928823939270377 1 1
0.159891431367154 0.154557912612605 1 1
0.326268730986039 0.313572077987209 1 1
0.0214510418933939 0.021834039196354 1 1
0.173005869310731 0.167641030494744 1 1
0.258056401339068 0.251443368263517 1 1
0.282738919897107 0.273458970238297 1 1
0.0748792275716837 0.0726252425951738 1 1
0.137684434456646 0.132869418166033 1 1
0.628512908313014 0.610560830304565 0 0
0.137796810499007 0.131859226543233 1 1
0.652246887178713 0.629157859179918 1 1
0.0776117074211154 0.0769666929438705 1 1
0.357111244935699 0.34720873341548 1 1
0.231825755736897 0.223668026102209 1 1
0.0731509315161403 0.07042126676392 1 1
0.83746364275076 0.810940684917642 0 0
0.418464983717143 0.40822084566803 1 1
0.310265594573069 0.300398249820137 1 1
0.227033261327579 0.222040301071041 1 1
0.0875004596251277 0.0861552019817471 1 1
0.430060731490096 0.41867037875691 1 1
0.0439831212069488 0.045361294530531 1 1
-0.151362474246731 -0.144456507498197 0 0
0.112273042081369 0.10904401210515 1 1
0.400186920651706 0.387351160526783 1 1
0.167451254978314 0.164639074226092 1 1
0.336300027466569 0.32766020992884 1 1
0.167851437663802 0.16223072189631 1 1
0.140336382564475 0.134151107369744 1 1
0.224612776359852 0.219409946961493 1 1
-0.276025229604153 -0.267868890906017 0 0
-0.022190710166632 -0.0196684362949865 1 1
0.419790226522669 0.405942698529296 1 1
0.653393864119869 0.631961955919281 0 0
0.142289204166196 0.137536660188625 1 1
0.000361495255550785 -5.02847418307646e-05 1 1
0.197772317376691 0.193001764371229 1 1
0.203494964983406 0.193723207946456 1 1
0.18397437850153 0.179334232711479 1 1
0.235513647750788 0.227822634960334 1 1
0.0923510659263437 0.0862021018873145 1 1
0.0387027381174204 0.03570077084926 1 1
0.272595173606393 0.264053706049047 1 1
0.159415012501437 0.154968235814145 1 1
0.131145707203772 0.126333540216682 1 1
-0.0728705178525731 -0.0702596661292137 1 1
0.340630883330253 0.331425825954248 1 1
0.0504361795025991 0.0473346039096953 1 1
0.713199811370317 0.691917790638416 0 0
-0.206196866247753 -0.201303168426007 1 1
0.256981118290973 0.249143917622858 1 1
0.495001220507405 0.480934258275935 1 1
0.506170343548869 0.49029528601455 1 1
0.348724610264693 0.337213929536339 1 1
-0.0334747200384719 -0.0318243774522702 1 1
0.266622175395433 0.261305163189523 1 1
0.18963917903003 0.181971406959418 1 1
0.509864485296144 0.495050476602602 1 1
-0.10206742927565 -0.100824564939602 0 0
-0.305145947706207 -0.296411303983772 0 0
0.16988809111732 0.166070096904609 1 1
0.150889169610917 0.147645088772087 1 1
-0.000127396339883776 0.00085293629254142 1 1
0.337379866564337 0.327819248606248 1 1
0.217870243484636 0.21233505767649 1 1
-0.00874162793078901 -0.00716105601586819 1 1
0.4717637319391 0.458554180804341 1 1
0.321935829397292 0.314197260216197 1 1
0.199266665477119 0.193260143360745 1 1
0.0281769016722599 0.0274642782160189 1 1
-0.0895722381676653 -0.0860391755862141 1 1
0.0743580768980623 0.0714570649366921 1 1
0.283409417955961 0.274248508766333 1 1
0.235627872797915 0.230598784703734 1 1
0.464784669890807 0.450090623131081 1 1
0.12449357737423 0.122579758801166 1 1
0.424419623539593 0.411908263908146 1 1
0.404808205742373 0.38963121783055 1 1
0.346465502749282 0.33644990603563 1 1
0.245866104069128 0.237764123226811 1 1
0.319517759833359 0.309241119920131 1 1
0.0196612015089165 0.0186903934944323 1 1
0.428721284091476 0.415531125129827 1 1
0.0461849331699929 0.0474079228996306 1 1
0.542921514910256 0.526184034300782 1 1
0.318074284958641 0.308143120653181 1 1
0.119996566712667 0.117508631106632 1 1
0.100814751565354 0.0976750904490297 1 1
0.358868456835406 0.347921367045784 1 1
0.752429151400999 0.731095964593248 0 0
0.211600198786574 0.206871385723687 1 1
0.114404343624321 0.109983152496993 1 1
0.16017827915147 0.156234508614138 1 1
0.150499573796203 0.146969818258198 1 1
0.0757730520685161 0.0731106901986646 1 1
0.00711597316512456 0.00830545247048656 1 1
0.289479166385534 0.281468823315368 1 1
0.113756286720452 0.109458742103488 1 1
0.239050467490789 0.233499211843366 1 1
0.390642430451965 0.377704224695135 1 1
0.2202171053443 0.212058631359714 1 1
0.325889235619711 0.316873907826487 1 1
-0.153182062078241 -0.146570634247729 1 1
-0.00407879136362556 -0.00253705437898446 1 1
0.265088543747727 0.258149979924113 1 1
0.00526494862261092 0.00592818888789843 1 1
0.140881306664019 0.136089993955175 1 1
0.0789533117559092 0.0773555326876036 1 1
0.403854336964046 0.392565265272036 1 1
0.114627033230969 0.111028351053748 1 1
0.196052264456244 0.189307848874366 1 1
0.136139949512452 0.131297405554403 1 1
-0.0135023316097098 -0.0139699531998455 1 1
0.122744244550202 0.12153752193036 1 1
0.187322307290332 0.180575026008448 1 1
0.121262085165673 0.116034923404586 1 1
0.215317367433769 0.207997753210465 1 1
0.400269429817532 0.389150715747112 1 1
0.331745101386256 0.320098380825764 1 1
0.263576436349076 0.257008995204685 1 1
-0.102976820465935 -0.100718910034996 1 1
0.385000577462558 0.373448715688162 1 1
0.320802255316345 0.312671123419687 1 1
-0.0367766064428842 -0.0363617658151213 1 1
-0.0666788363539304 -0.0640766332526222 1 1
0.275328103896641 0.267078111382807 1 1
0.233746864999622 0.227650479703295 1 1
0.098018882008822 0.0928461202947591 1 1
0.241847441869005 0.234830613549682 1 1
0.41490701103081 0.40225119542045 1 1
0.0246966052746525 0.0215079301931795 1 1
-0.0570471224178749 -0.0558240961547711 0 0
0.318755727264424 0.308980559846604 1 1
0.271964576258381 0.262932744623277 1 1
0.177389013407618 0.173420158048046 1 1
0.202337287068791 0.194142783561915 1 1
-0.120639428692511 -0.118544022285491 1 1
0.108041430195597 0.103591629114642 1 1
0.433334687938122 0.421227919288205 1 1
0.175439630830857 0.172225149984513 1 1
0.42705198723825 0.415484632824254 1 1
0.176429607937634 0.168149573686065 1 1
0.143188573434117 0.139071848442071 1 1
0.254614404216393 0.246280814650817 1 1
0.512433975149264 0.498948850830878 1 1
0.63634140201917 0.618288727749272 0 0
0.358819730795973 0.350449880469231 1 1
0.23355911939152 0.225195855495289 1 1
0.0218219337763092 0.0229214483084921 1 1
0.110781028199673 0.108989910163788 1 1
0.00659639050340378 0.00501326481135532 1 1
0.204746054863207 0.200442535401059 1 1
-0.00491142235781648 -0.00417767350928661 1 1
0.396061302022872 0.385426895283935 1 1
0.160215951267947 0.154846266924207 1 1
0.215926066968118 0.2092473177456 1 1
0.281902541869644 0.27343119879965 1 1
0.323641471727626 0.312983142407063 1 1
0.153559608781575 0.150175879313599 1 1
0.228187845404288 0.222691533053157 1 1
0.214767145369253 0.210842404558885 1 1
-0.161936932458887 -0.157628082060861 0 0
0.0666993487789238 0.0641606428021942 1 1
0.0556207387843589 0.0523432279924549 1 1
0.0781671093790521 0.0743296876283418 1 1
0.378795397013937 0.368128029596747 1 1
0.183976307907937 0.178839641056035 1 1
0.290664824900494 0.283639655623128 1 1
0.36843401861106 0.356223606587172 1 1
0.546586317439901 0.529087326937933 1 1
0.189809578692455 0.185399631726099 1 1
0.241321814915099 0.234325129233599 1 1
-0.0335376055090853 -0.0330514604425768 1 1
0.00789813032641386 0.0079231632277967 1 1
0.115596229506519 0.110145211901966 1 1
0.101755648310112 0.0990426220979736 1 1
0.750957630103482 0.728012797053278 0 0
-0.0357297502585464 -0.03297187326413 1 1
0.322023505010842 0.314194725475369 1 1
0.134176404158391 0.128565780048166 1 1
0.316448103456707 0.305916820698149 1 1
0.178181919998522 0.172106944440112 1 1
0.0883780629853637 0.086841649793072 1 1
0.108573066506238 0.107400385156318 1 1
0.176109701399517 0.172514732101626 1 1
0.272558713048507 0.265097247942073 1 1
0.344686895221895 0.333317062940657 1 1
0.494313299199209 0.47961671378385 1 1
0.235776358976677 0.229582229508384 1 1
0.125006257577788 0.120736627832483 1 1
-0.0558076705274793 -0.0532806864801349 1 1
0.186405025306149 0.181106289853822 1 1
0.176347136312309 0.173508419454681 1 1
0.143306098734744 0.138688592547211 1 1
0.0165022647641788 0.0154850820976377 1 1
0.232819011300834 0.224676641856565 1 1
0.00251928570762114 0.00242523636967414 1 1
0.560778970734181 0.546772004369742 0 0
0.494361934000903 0.476524827991972 1 1
0.0153469701480398 0.0128229337453064 1 1
0.132830983881452 0.128673907304739 1 1
0.0977545416068653 0.0965145356479388 1 1
0.596206980517716 0.57821568355716 0 0
0.457477234093556 0.444353445919335 1 1
0.177934738857928 0.170818215862451 1 1
0.617768396470785 0.597312432097515 0 0
0.336333893907921 0.326896973969381 1 1
0.016420372022369 0.0173803000422234 1 1
0.57241214922918 0.557707373001707 1 1
0.476150753422243 0.461745003059519 1 1
0.270281110830003 0.261470692775188 1 1
0.420026710980889 0.408613966470186 1 1
0.0948828260199795 0.0897146765316923 1 1
0.0870578955116574 0.0865626495822958 1 1
-0.199951439912819 -0.193510635714674 0 0
0.292573124839011 0.283017632594078 1 1
0.126654737730921 0.122869332764146 1 1
0.147995755341312 0.142309416179856 1 1
0.536560421097768 0.51707845316123 1 1
0.25260117206462 0.244786992626316 1 1
0.650734824794548 0.629708066341404 0 0
-0.242718183805184 -0.238846850861273 1 1
0.622434194108092 0.603962352893372 0 0
0.0900329417993238 0.0888787275916484 1 1
0.133169922468294 0.131223860884305 1 1
0.0415976161521192 0.0421661372047154 1 1
0.149579753420632 0.144509945032963 1 1
0.0791537283704198 0.0754980229392075 1 1
0.239610402265114 0.234299960085954 1 1
0.46000830697345 0.444307111619198 1 1
-0.187068054829773 -0.179519488939478 1 1
0.369977843534903 0.359630504598116 1 1
0.0155775205263989 0.0108049619342413 1 1
0.112198614705511 0.107594009653461 1 1
0.100453253619616 0.097075900890825 1 1
-0.00600434064684088 -0.00549764237182349 1 1
0.392649324168624 0.380413176979694 1 1
0.260659923291812 0.255158883305951 1 1
0.240991955908324 0.234424031103992 1 1
0.270829627140024 0.26262345358235 1 1
-0.0226634993665758 -0.0232286380460057 1 1
0.691289350059094 0.668482428088229 0 0
0.157445134148064 0.153357162191296 1 1
0.472822476595395 0.456464400489484 1 1
0.448627223714884 0.43506846806488 1 1
0.121925995360341 0.119852594142885 1 1
0.00825404279327015 0.00898671156525516 1 1
0.0915144669947081 0.0882390071823972 1 1
0.591166315344265 0.575486016031938 1 1
0.0942187603237475 0.0922400466353582 1 1
0.239326586698635 0.23357078955075 1 1
0.0804855872884742 0.0768917093210167 1 1
0.279219140230358 0.271331875671011 1 1
0.112215715222967 0.10724782813147 1 1
0.10235348364608 0.0963864076630096 1 1
-0.107236516752608 -0.1025513333006 0 0
0.270752646495216 0.262605722318674 1 1
0.271357823762346 0.264748980889188 1 1
0.306920538908143 0.295588622594839 1 1
0.448669609108502 0.433204729506545 1 1
0.10312337940841 0.0986268104242374 1 1
0.283762767592892 0.275582620435542 1 1
0.422196815309221 0.411525690108999 1 1
0.371335473113051 0.360964398813126 1 1
0.540328831593676 0.523835554048107 1 1
-0.109554774902742 -0.106835201729861 1 1
0.0955160055619851 0.0940587928275237 1 1
0.108316595447648 0.10486565098376 1 1
0.331677032645157 0.321621981501488 1 1
0.443415670872225 0.431486406995585 1 1
0.422095595455956 0.411244430010654 1 1
-0.0463310044049385 -0.0448550572244682 1 1
0.473252331754154 0.460719537192342 1 1
0.419245930514008 0.40569886799178 1 1
0.43210445654211 0.416488397563924 1 1
0.311019740848244 0.303790464405116 1 1
0.185382029393179 0.180324232702374 1 1
0.448421428987133 0.437556829777739 1 1
0.0612129913595879 0.0607970769956967 1 1
0.295725286310781 0.287750114948715 1 1
0.340377262833585 0.331267108082743 1 1
0.332320830840066 0.321498927617161 1 1
0.231385056376847 0.225728895975743 1 1
-0.187243623827467 -0.181768639554455 1 1
0.0291551464527555 0.0270258946611511 1 1
0.370730657637506 0.360611260630467 1 1
0.310343056337435 0.301544488454502 1 1
0.39670989791411 0.385975414723132 1 1
-0.100523984577696 -0.0956475309913328 1 1
0.259615150690804 0.253087760628791 1 1
-0.0460601846684199 -0.0436867943758366 1 1
0.375674005798064 0.364889507385544 1 1
0.0649289209193156 0.0616154224896753 1 1
0.309251025621949 0.300840845026752 1 1
-0.0288564389788451 -0.0305120000010487 1 1
0.53689197905838 0.520807303590378 1 1
0.172284733286995 0.166302202047284 1 1
0.300413733278075 0.293453136139926 1 1
0.0776521886061829 0.0757714980530942 1 1
0.00767758878807753 0.00939506345279541 1 1
0.102450749908108 0.0969814606248924 1 1
0.422588930105348 0.410515116301534 1 1
0.00355392288929927 0.0043241543542639 1 1
0.109691537750653 0.106232422822888 1 1
0.361103000211884 0.350502083233091 1 1
-0.0528966251749658 -0.049813789592749 1 1
0.203226016282604 0.193098946148809 1 1
0.246126589105788 0.241124917766498 1 1
0.123142413724018 0.119921477258445 1 1
-0.269662661726688 -0.262435524698902 0 0
0.560582710708829 0.543717653556293 1 1
-0.0273797050511957 -0.0257021249912634 1 1
-0.144811836901663 -0.14081244488497 0 0
0.342318745647148 0.333156373195498 1 1
0.00831095707190052 0.00968829602129936 1 1
-0.0372863778587357 -0.0372118586372073 1 1
0.150839107258438 0.148285460282575 1 1
0.441106724997739 0.427642559840226 1 1
0.0643165527507639 0.0628893273385092 1 1
0.154904330069502 0.150585039556434 1 1
0.267740845732765 0.258678779798323 1 1
0.435184913353696 0.419855979514516 1 1
-0.0661960558777275 -0.0629986572157703 1 1
0.509589015987272 0.490891404108433 1 1
0.280714412290762 0.271903479426833 1 1
0.382648976579579 0.372679004660578 1 1
0.309789056616427 0.296538396612884 1 1
0.270517682465507 0.26292150428986 1 1
0.291172725547407 0.284108216307768 1 1
0.310740592938437 0.301295427193131 1 1
0.0333417322371039 0.0312666194102762 1 1
0.481550475571818 0.467654612139141 1 1
0.404295943646269 0.393705587927253 1 1
0.43278742898277 0.420031504061918 1 1
0.207470697262468 0.200105759944308 1 1
0.656088699093669 0.637971724654985 0 0
-0.215240736546246 -0.20554001117767 0 0
0.0720347314221401 0.0695153611061142 1 1
0.157827611498656 0.151290191212245 1 1
-0.0500877261519485 -0.0497522795430188 1 1
0.122183168656767 0.116071084736838 1 1
0.316727023683561 0.306924077010161 1 1
0.0968523772104727 0.0928867364562502 1 1
0.446410581399129 0.435412489849832 1 1
0.246425922669051 0.236627152641709 1 1
0.403669921895861 0.391701579806034 1 1
0.346745039999949 0.337259410219382 1 1
0.404171118204787 0.391171429477823 1 1
0.809435030626998 0.787386461682973 0 0
0.270015754419596 0.262208247420835 1 1
0.304436364632586 0.294098354620064 1 1
0.24316874493263 0.236716532209943 1 1
0.18250236232078 0.177427426695288 1 1
0.275788891128446 0.26842190656705 1 1
0.312435214968117 0.300370350835594 1 1
0.313920127478783 0.301938262794433 1 1
0.24872713195362 0.239134800363303 1 1
0.228819285712604 0.223726680802547 1 1
-0.11065105172903 -0.10521213014846 1 1
0.342496428375103 0.333834294661606 1 1
-0.0475757282413227 -0.0490505244073342 1 1
-0.19884316787739 -0.193571049923612 1 1
-0.0518595617741481 -0.0497022438546602 1 1
0.518908651063071 0.504094281574954 1 1
0.197926434106204 0.192228805650531 1 1
0.177642103354489 0.168752605397573 1 1
0.106235778861331 0.10427590433253 1 1
0.49927735918559 0.485580603077378 1 1
0.000202146075356138 -3.56462788059647e-05 1 1
-0.0222243096489446 -0.0223180169154435 1 1
0.292271296157587 0.284728670650203 1 1
0.129559602776995 0.125535651189618 1 1
0.299016944691616 0.290006575125946 1 1
0.167839228112395 0.164473535073953 1 1
0.0707869156062843 0.0690761297435544 1 1
0.663397679514996 0.642671728215408 1 1
0.0867181688766761 0.0861563680005669 1 1
0.326811790200745 0.31715570400778 1 1
0.190931461392315 0.184131515751089 1 1
0.155802447429428 0.149935808506146 1 1
0.230570385354761 0.223832726477725 1 1
0.279074960971867 0.27197497409023 1 1
0.314901518719331 0.30540446626862 1 1
-0.0241663693068567 -0.0223277997433952 1 1
-0.159571697053813 -0.151930448121916 1 1
0.358515319999819 0.347420340512055 1 1
0.403277686251674 0.394067517803128 1 1
0.423507746738504 0.41222224100504 1 1
0.128757765773255 0.124202751641792 1 1
-0.030911876219528 -0.0298176254662955 1 1
0.518737926566532 0.505724540027242 1 1
0.243509532263125 0.233112660974295 1 1
0.277725966452665 0.268793399599333 1 1
0.177807561192481 0.173751258504913 1 1
0.619105017051311 0.598960485688689 0 0
0.394128099548106 0.381803950074255 1 1
0.283249911047919 0.272955945603098 1 1
0.271493709657625 0.262584691708758 1 1
0.389204976630212 0.377047409773953 1 1
-0.00200757340643203 -0.00136361403861073 1 1
0.146947906281376 0.143328399020043 1 1
-0.101439237768126 -0.100981377501462 1 1
0.134421386471757 0.131066270811256 1 1
-0.0778838266274224 -0.0739196230385412 1 1
0.150712210843919 0.146270922200261 1 1
0.159588291885 0.15547205318779 1 1
0.307441752251681 0.297845986783113 1 1
0.244072701696194 0.236778393058606 1 1
0.288039979056535 0.277525212247485 1 1
0.205521412125531 0.199672542041115 1 1
0.0993602177243492 0.0961364595555582 1 1
-0.201085394214962 -0.19517052292079 0 0
0.241213216904649 0.230227717409242 1 1
0.0768027298555378 0.0742713368490226 1 1
-0.14400345559935 -0.140003998921942 1 1
0.298175065736894 0.291037404015487 1 1
0.150500281066743 0.145968821597574 1 1
0.150301501016607 0.148126778452482 1 1
0.317364175168285 0.309182990852786 1 1
0.598890549067579 0.575865197835323 1 1
0.323441213024225 0.316107754525041 1 1
0.0896787897245202 0.0870029583582508 1 1
0.134851751572749 0.128168514310815 1 1
0.566948413023793 0.553103290321604 1 1
0.206439174954623 0.20039076119096 1 1
0.27672720860679 0.265805417555226 1 1
0.279344504219821 0.266647612913583 1 1
0.152297401270354 0.145865383680592 1 1
0.247420195261638 0.24076616418243 1 1
0.0751681346004544 0.0735887976595565 1 1
0.248631443642502 0.240292500972386 1 1
0.0785498265560835 0.0786591914176095 1 1
0.195676403875593 0.188768690617345 1 1
0.0713760407211525 0.067357259818569 1 1
0.0207970554508736 0.0202681200313947 1 1
0.127276555624449 0.121044850881441 1 1
-0.0284722904198653 -0.024492830630534 1 1
0.19995992741817 0.193534690199068 1 1
0.515260401487101 0.50173353167998 0 0
0.109943111121806 0.106705259044432 1 1
0.243784265926233 0.237078538553077 1 1
0.318807678002741 0.309946065514664 1 1
0.307040142685247 0.29714008875717 1 1
0.323720209546817 0.315074858249503 1 1
0.486654950085814 0.473420057951212 1 1
0.0925107333022536 0.0895593784377868 1 1
0.158879992582414 0.154891102418265 1 1
0.393820505895973 0.383843740955406 1 1
0.421055289963394 0.408595635449137 1 1
0.227265099487669 0.220861006070165 1 1
0.148563775836469 0.144910690428505 1 1
0.0703274304788767 0.0658565682988367 1 1
0.248872015375915 0.240789130119626 1 1
0.263252152708678 0.257483191376575 1 1
-0.0643410857059247 -0.0647136905869938 1 1
0.429000254990291 0.415766267436058 1 1
0.0755408092938898 0.0743722899857661 1 1
0.0717285788097137 0.0685364329215491 1 1
-0.137726606533965 -0.133535518224768 0 0
0.198994278197839 0.192398231366761 1 1
-0.249916691422341 -0.244037248485903 0 0
0.401418145870212 0.390241626439424 1 1
-0.169951759124162 -0.164417979637636 1 1
0.0994832292508623 0.0992599341544189 1 1
0.368464415130583 0.356466951745757 1 1
0.210316161073071 0.202057455275949 1 1
0.534802868584471 0.519421064911542 1 1
0.161484096344923 0.155617484612415 1 1
0.0703007998981932 0.0669258716278032 1 1
0.289542387024362 0.280014884579163 1 1
0.142066548651579 0.138695790569119 1 1
0.295749087710202 0.288940598345014 1 1
0.246732570745929 0.238378884008615 1 1
0.293945831505132 0.286516007789522 1 1
-0.345215181359456 -0.336696779121402 0 0
-0.0717495789729823 -0.0708100838281965 1 1
0.359188304442546 0.350346480908487 1 1
0.527067045838161 0.509531108864697 1 1
0.0708593638704646 0.0688515019916947 1 1
-0.145513153624724 -0.138329570462003 1 1
0.148523714115885 0.142700825948875 1 1
-0.267824249029103 -0.260242339549152 0 0
0.332663187644914 0.323826363801019 1 1
0.0355664268716243 0.0358474920762706 1 1
0.186588179360865 0.180112671119516 1 1
0.208807950247684 0.203435275027163 1 1
-0.0852083069182022 -0.0824501985393023 0 0
-0.0711070849086429 -0.0683115773686005 1 1
0.0560992330125289 0.056255222177164 1 1
0.20125999262697 0.194681191122134 1 1
0.375132671512551 0.364021965191619 1 1
0.226599691789275 0.2196235757755 1 1
-0.13949402080857 -0.136686687497465 1 1
-0.0764594804181616 -0.0741899380543925 1 1
0.150943491033489 0.148624049714468 1 1
-0.055629610177645 -0.0545185569587487 1 1
0.0850988230359394 0.082639208826573 1 1
0.119685799372606 0.115881262131306 1 1
-0.0742273007062496 -0.0688564659367389 1 1
0.27355696701065 0.265818224147875 1 1
0.183071516602846 0.178045323202021 1 1
-0.134102581533713 -0.13189734787858 1 1
0.174505248218581 0.169113318420093 1 1
0.252807558713974 0.247645417840687 1 1
-0.0174678428629353 -0.019648955665763 1 1
-0.150285784365072 -0.146504733614057 0 0
0.0299976974763332 0.0284981024418298 1 1
0.455228407125724 0.440181812864106 1 1
0.192260719169239 0.185881373931046 1 1
0.245107602587585 0.237601947386491 1 1
0.360248480231578 0.352022721052863 1 1
0.0444986251316132 0.0418627701335216 1 1
0.0615679650850098 0.0621000019627772 1 1
0.00675997222909527 0.00781118280259305 1 1
0.429050806868216 0.41572589964521 1 1
0.126002526006964 0.122685765932183 1 1
0.405613217457 0.394255363884692 1 1
0.432730552427785 0.420771163081018 1 1
0.26045861893447 0.254510580507574 1 1
0.19277129369715 0.185981798170923 1 1
0.177463618382027 0.174466677261311 1 1
0.300936712502427 0.291211521982897 1 1
0.220022291890605 0.211842695040803 1 1
-0.0282087414331904 -0.0292630915973282 1 1
0.18311113484057 0.177765907276139 1 1
-0.108696402435431 -0.104383649526581 1 1
0.35756446039455 0.349144681807525 1 1
0.235842200205216 0.228163347245519 1 1
0.13138624319779 0.128122151421827 1 1
0.49295676332757 0.476014802031676 1 1
0.0847419520632616 0.0822737744368106 1 1
0.362601070513947 0.351795170772628 1 1
-0.0453023442180611 -0.0447528223505099 1 1
0.110118200004203 0.106544625131068 1 1
0.225292459272868 0.219089328521279 1 1
-0.00958565203975853 -0.00772683816751496 1 1
-0.126795313086467 -0.122125256346659 1 1
0.199653441397111 0.195064628409717 1 1
0.210840821564892 0.202971317502638 1 1
0.276670891990058 0.272360757396714 1 1
-0.0694530763315895 -0.0655239274525884 1 1
0.00817759179321694 0.0072162144020489 1 1
0.216516915695453 0.211920919699879 1 1
-0.0409119044677348 -0.0422948086427455 1 1
-0.0719896200464783 -0.0697779416222918 1 1
0.38981205860726 0.37923133715233 1 1
0.30384800894107 0.296845153971741 1 1
0.0268465290336206 0.0256245928955903 1 1
0.497641740206191 0.483101917416118 1 1
-0.132760898945618 -0.128624686961622 1 0
0.532487688693993 0.516628634530463 0 0
-0.0549169099976 -0.051821961965334 1 1
0.35956956181931 0.348669475909734 1 1
0.291894159254132 0.281758837451435 1 1
0.0987012048621396 0.0958990107264076 1 1
0.109006865105747 0.105846364428493 1 1
0.330786648850536 0.316972355120462 1 1
0.0851354283704227 0.0819341773836841 1 1
0.165181889794013 0.15871974264795 1 1
-0.017563694510984 -0.0195015094004958 1 1
0.307368392273831 0.296418330054579 1 1
0.303497318710436 0.294367128540443 1 1
0.214137056161952 0.209300719586273 1 1
0.351963743167535 0.342741549094905 1 1
0.0614269105807113 0.0599696772441849 1 1
0.2015842316577 0.19690824588574 1 1
0.368953166175984 0.360688922566645 1 1
0.258386124208632 0.25196760416899 1 1
0.290764233114475 0.28290417533626 1 1
0.0759704309852952 0.0735442127202395 1 1
-0.0111417728139883 -0.0136754469011465 1 1
0.311213022511881 0.303305865954343 1 1
0.287677267883483 0.275682566565354 1 1
0.246864972060493 0.239961673378442 1 1
-0.155393437061319 -0.151132474737695 0 0
0.180692377959101 0.176561161217457 1 1
-0.123902985105524 -0.120632936497834 1 1
0.335400746306469 0.327023342073371 1 1
-0.0827805163745881 -0.0804080891111603 1 1
0.438710017139376 0.426059384666336 1 1
-0.276125359103683 -0.267463308994776 1 1
-0.00380199699812872 -0.00344544939654728 1 1
-0.105662166912226 -0.101275748468365 1 1
0.36746894851122 0.358250556289078 1 1
0.226821359773682 0.219665216939206 1 1
0.333099652587369 0.322374075221216 1 1
-0.0269851151893835 -0.0278410086910591 1 1
0.110672596346177 0.107635914751425 1 1
0.254182451596145 0.245689341791472 1 1
0.0726394753876408 0.0698785407412576 1 1
0.0653741289386182 0.0641107621970328 1 1
9.62707583834349e-05 -0.000655935333005592 1 1
0.0229746361742491 0.0235868559339415 1 1
0.459583639061287 0.447298374397493 1 1
0.438450691027022 0.423832913116988 1 1
0.393960680607275 0.383569663045995 1 1
0.463018752787175 0.448300076032914 1 1
-0.325150786682287 -0.315265198683816 0 0
0.100677259622235 0.0989487584398421 1 1
0.188865818648883 0.185400293660994 1 1
-0.190942354052612 -0.184720158273331 0 0
0.367881916458424 0.358923844288089 1 1
0.255713893175921 0.247445609613429 1 1
0.104947082757767 0.102747798095068 1 1
-0.0206141199073157 -0.0208183373180766 1 1
0.127572538680146 0.121776247412006 1 1
-0.0613917061112738 -0.0594364951064445 1 1
0.464342731950464 0.451295874047233 0 1
0.164253638879516 0.160885480657303 1 1
0.164645172534155 0.158464361600994 1 1
0.0810246446639659 0.0793357458056262 1 1
0.535993358959481 0.520718328765801 0 0
0.0819336052909046 0.0799241928013496 1 1
0.0604459385478806 0.0597355277034237 1 1
0.332085164943643 0.320122056130567 1 1
0.0072492843358495 0.00643055990030427 1 1
0.297360987964772 0.286389144893447 1 1
0.612498783591136 0.595846451620048 1 1
0.0997101546167588 0.0969651966758345 1 1
0.333680287147779 0.324195669749623 1 1
0.415047286289487 0.402233424712327 1 1
-0.244321585052719 -0.236823415210302 0 0
0.098498236959357 0.0941729530287718 1 1
0.125138009645438 0.120379227986844 1 1
0.334500308534219 0.324577355908484 1 1
0.501856912516903 0.484101358545317 1 1
0.0363392455813134 0.033100391933485 1 1
0.525017605962592 0.509846788301854 1 1
0.486567175342853 0.472077075908248 1 1
-0.24548852312572 -0.23862009266028 0 0
0.337735652320193 0.326199949915787 1 1
0.529674858435493 0.513561234780766 1 1
0.352272241128512 0.341310099712542 1 1
0.403043725479618 0.39231095768778 1 1
-0.154001783934151 -0.150862739437116 1 1
0.443219790598023 0.427844836610605 1 1
0.142598160694791 0.139405569406479 1 1
0.0218500665235752 0.0205947947550043 1 1
0.422983445440525 0.409112576197907 1 1
0.366160440652657 0.35706685111095 1 1
0.0385872222415811 0.037022857202193 1 1
0.338123520280418 0.325789179113711 1 1
-0.0610098176192384 -0.0551154108781083 1 1
0.451964741442762 0.440311653890675 1 1
0.00407711497139318 0.00284771992767206 1 1
-0.0372322249024992 -0.0363036468887616 1 1
0.224298622667948 0.217944205068946 1 1
0.359494814304512 0.348404969931993 1 1
0.162842766543696 0.157510918386233 1 1
-0.149881499998255 -0.145953570371691 0 0
0.162264954935804 0.156888073796974 1 1
0.152682352797202 0.146683793320026 1 1
-0.115854628012282 -0.112825747975373 1 1
0.64413083735606 0.625277170268614 0 0
0.227254348831897 0.219538324541591 1 1
0.0290604380503958 0.0275424709645224 1 1
0.283709599871118 0.275371370694777 1 1
-0.0795733820588942 -0.0780690007504498 0 0
0.145981718395457 0.142651123216031 1 1
0.586549574977244 0.565527254449446 0 0
0.20247528347858 0.19536061963377 1 1
0.210424567145848 0.206065478521838 1 1
0.159457343399207 0.156011392689765 1 1
-0.0248385880412843 -0.0237939864265705 1 1
0.455671897753699 0.442231444373797 1 1
0.105893627687106 0.101949421905968 1 1
0.105563180014477 0.101262259516566 1 1
0.361791742536845 0.348798895423088 1 1
0.291550782320334 0.284449324047626 1 1
-0.0287250589939864 -0.028420934383539 1 1
0.513451584053347 0.500734762238179 1 1
0.26996795155904 0.261917351062825 1 1
0.43735335433702 0.425521166199888 1 1
0.433454962941978 0.420478451857915 1 1
0.385537440853511 0.375824837491988 1 1
-0.295988242810399 -0.286611783164286 0 0
0.275537090229471 0.268709141351013 1 1
0.0802199413628116 0.0786264696032435 1 1
0.133984943025622 0.130740819236146 1 1
0.586883772539811 0.570169838092966 1 1
-0.122463279949858 -0.119038385896177 0 0
0.102853922092896 0.0986070970204972 1 1
0.164969770138169 0.159114696775339 1 1
0.172930467150402 0.169355513456985 1 1
-0.0833573552736753 -0.0814939801597778 1 1
0.377000416753847 0.366365026713963 1 1
0.116319783821221 0.112256423235618 1 1
0.335137114746481 0.323815607230816 1 1
0.300624283619073 0.290294160236291 1 1
0.269658051801169 0.26140890171105 1 1
0.425162794576888 0.410619343372198 1 1
-0.137255666423783 -0.134529654289595 0 0
0.371329072197394 0.360902747727931 1 1
0.223394363806779 0.217619971982956 1 1
0.355479372671168 0.345578598683264 1 1
0.069564812622212 0.069011458706994 1 1
0.302711115503199 0.296537762599976 1 1
0.232100054335312 0.224656592859854 1 1
0.00709050402570392 0.00726285256380896 1 1
0.0584016399070523 0.0545704840669125 1 1
0.138611668824168 0.134384844728953 1 1
0.299939896560527 0.287987902370689 1 1
0.037804537943774 0.0382451958131998 1 1
0.61584424223172 0.597743106761574 1 1
0.467407520482138 0.453850289720265 1 1
0.324718142259297 0.313751446602467 1 1
-0.0103772498228772 -0.011000153140755 1 1
0.0669912259878882 0.0655809964936686 1 1
0.0309319019308746 0.0260037139315466 1 1
0.500306710315518 0.487059712137555 1 1
0.0114131191337078 0.0107460567379538 1 1
0.350964262335225 0.341275336166098 1 1
0.416963436257147 0.405150169841889 1 1
0.407082339336965 0.396481294677241 1 1
0.297709108511447 0.29060838320919 1 1
0.231751810246859 0.225704134773283 1 1
-0.281785377671455 -0.274908109152797 0 0
0.267988802282539 0.261572264271624 1 1
0.258964920472762 0.250998776673742 1 1
0.132868395203259 0.128597777975031 1 1
0.291010107329066 0.283261254298629 1 1
0.40038907821961 0.389207190065922 1 1
0.056501521788321 0.0545000960381754 1 1
0.198307816737494 0.193211037794239 1 1
-0.0576412444481661 -0.0561607097322303 1 1
0.0149855892504586 0.0124877824967151 1 1
0.316445522577845 0.307158578447997 1 1
0.0348299961647341 0.0331875076155345 1 1
0.305106653884937 0.293616530732985 1 1
0.307415947249381 0.296803592048202 1 1
0.395660553693669 0.383905541683528 1 1
0.272624872183081 0.26642727182371 1 1
0.48988629246828 0.476113258516325 1 1
0.328020091921207 0.31734348391084 1 1
-0.18783439928342 -0.183803088410791 0 0
0.374927885107265 0.364892728156778 1 1
0.0816429160643168 0.0785940764740091 1 1
0.322337180969472 0.314081452493508 1 1
0.256932617878736 0.248407348082746 1 1
0.0766564395982224 0.0767793238596188 1 1
0.227904722972621 0.221523719601928 1 1
0.405314564400232 0.393534771300244 1 1
0.381866030449616 0.369842677859176 1 1
0.271402083967282 0.263606594436794 1 1
0.00353996931525108 0.00369997592352912 1 1
0.362699143364578 0.351069817604197 1 1
0.22652477443007 0.218621067745956 1 1
0.222443972440846 0.213048788356334 1 1
-0.011070937606316 -0.0138593639128811 1 1
0.313085874959016 0.303451892647341 1 1
0.0562081402748656 0.0539579072234968 1 1
0.192903736166559 0.185471610142081 1 1
0.208174998862557 0.203398380733413 1 1
0.368360317678428 0.3565113358869 1 1
0.432938334900101 0.418291407797412 1 1
0.0496601781849328 0.0492118005690363 1 1
0.439293164432427 0.428617926463219 1 1
0.162286212596035 0.155888291668194 1 1
0.300563908302299 0.292896786617772 1 1
0.50079070853393 0.487732398819183 1 1
0.258585249341564 0.250458047659168 1 1
0.0631798145755595 0.0602264880714309 1 1
0.153506708612509 0.149019159199088 1 1
0.396455203012173 0.383678918263233 1 1
0.380261557964878 0.369728709629411 1 1
0.327752992354799 0.3205630381536 1 1
0.244347070127017 0.238225347452756 1 1
0.198328614992747 0.19442077369432 1 1
-0.0807140200315342 -0.0785441960403708 0 0
0.170600797437708 0.16622843946146 1 1
0.199708147515852 0.192872512858041 1 1
0.403005340252286 0.390552380423269 1 1
0.226197349705539 0.217151491648997 1 1
-0.00611252137846167 -0.00749527995858792 1 1
0.475368922587097 0.461233742123223 0 0
0.436443243972822 0.424032745653153 1 1
-0.0440264836959647 -0.041052812535043 1 1
0.346586796915169 0.333682086831445 1 1
0.30553499078233 0.294723803634925 1 1
0.0230320142549149 0.0210928296602161 1 1
0.221078430855517 0.215375745650541 1 1
0.0526916622948593 0.0514391651264645 1 1
0.0342371174443559 0.033773043554419 1 1
0.147182733306242 0.144264933238489 1 1
-0.00254101414277013 -0.00421646543983866 1 1
0.0133666496378522 0.0128521735158173 1 1
0.299939579155832 0.291516190471023 1 1
-0.108969643370584 -0.10586783918213 1 1
0.11184012327338 0.105749098582876 1 1
0.154791109888352 0.149671016907053 1 1
0.119950499801354 0.117950812845794 1 1
0.0299275557909827 0.0292568149939185 1 1
0.299800047199374 0.291595911520112 1 1
0.0279049048704496 0.0296151310064341 1 1
0.305814982876404 0.297660399410827 1 1
-0.222938506890584 -0.215906903666309 0 0
0.241380431330817 0.234956219932926 1 1
0.0359516509887511 0.0358382488788891 1 1
0.305265733171618 0.296224340955028 1 1
0.184763878150203 0.178153129924984 1 1
0.153697868907166 0.151247781584696 1 1
0.186573165282033 0.184002410734299 1 1
0.272657013860671 0.261458104749047 1 1
0.523218638384568 0.507972397017445 0 0
0.491084535432029 0.477932466361283 1 1
0.190226924273596 0.183416729754617 1 1
0.392760163504288 0.379777965896992 1 1
0.218780042907924 0.211331545781728 1 1
0.0625224712630587 0.0613627369940973 1 1
0.252403594007173 0.244127498462756 1 1
0.223862439814136 0.217429603896911 1 1
-0.117750093186339 -0.112141981544482 1 1
0.509329831486726 0.491680376613559 1 1
0.125639431741468 0.121553465695312 1 1
0.321843632269015 0.312806903449457 1 1
0.465699535864919 0.452480152422835 1 1
0.542525693461002 0.527157037904487 1 1
0.16828638691976 0.16322466396859 1 1
-0.0485826644021104 -0.0471440239062438 1 1
0.328879496940372 0.318272744327004 1 1
0.481934274082774 0.46862268410686 1 1
0.272938745911248 0.266281054619391 1 1
0.54633433435457 0.529780820230655 1 1
0.200664306226921 0.197611362258833 1 1
0.310192975064125 0.300603460349843 1 1
0.336657799621729 0.326305740988794 1 1
0.440713718556664 0.426489087755098 1 1
0.243470585199746 0.237476248068718 1 1
0.204778953879981 0.199670294853157 1 1
-0.00417655361948004 -0.00498913100968557 1 1
0.345355429457871 0.335371718276725 1 1
0.376091162956852 0.364928349849275 1 1
0.0766837945600218 0.076363358637228 1 1
-0.202563950034799 -0.193741539285338 0 0
0.196689095843689 0.189109775167739 1 1
0.2371721873919 0.229962307125562 1 1
-0.014881275393521 -0.0125591797727348 1 1
0.452368807017011 0.440048550661503 1 1
0.26285645409581 0.253974694719553 1 1
0.107101722077579 0.104917564756199 1 1
0.44702696322638 0.434558063687437 1 1
0.227946625403068 0.220580332814813 1 1
0.274275655161532 0.26604669955463 1 1
0.21758762318917 0.210194124696401 1 1
0.211102030015799 0.204616267897217 1 1
0.475645270779389 0.462459463286483 0 0
0.120367439701114 0.120049271915783 1 1
0.692781557906587 0.670382207325924 0 0
0.280019294254244 0.273075003864725 1 1
0.344021683572662 0.33525687680001 1 1
0.342797189621563 0.331723784244962 1 1
0.117345533635023 0.112859056447255 1 1
0.0604476655791491 0.0589504535020271 1 1
0.361486504742817 0.351089093376876 1 1
0.343416758510151 0.331978734210733 1 1
0.166057084711101 0.161935542322728 1 1
0.211552142938117 0.204716821474927 1 1
0.398914503724532 0.387448236945511 1 1
0.292020764444167 0.285634913162887 1 1
0.0130261178552857 0.0120903126023527 1 1
0.288369947471241 0.28151988085088 1 1
-0.0224105305446329 -0.023387746893037 1 1
0.117467981478674 0.11399446759598 1 1
0.469395282222321 0.455832431445018 1 1
0.339377331585619 0.327463665389276 1 1
0.267444937404516 0.259710117133806 1 1
0.270060237321028 0.262070808791641 1 1
0.139683401143618 0.134893427754231 1 1
0.300823503545285 0.28857140323361 1 1
0.41468070170223 0.401563939931563 1 1
0.140728167550008 0.137424676756832 1 1
0.0389925939436872 0.0401561794612958 1 1
0.300331424328972 0.290639844792536 1 1
-0.219188916802708 -0.214408800347319 1 1
0.436501480114666 0.423042842077397 1 1
0.274830323594172 0.267008663339976 1 1
-0.138952048504833 -0.134211651697452 0 0
0.106532404207112 0.102200078010778 1 1
0.134240574772887 0.128892377925123 1 1
0.269977280678729 0.261229102052932 1 1
0.246267513460121 0.240916688095922 1 1
0.0733732402021546 0.0711982566128571 1 1
0.464035319779891 0.451263977759728 0 1
0.162197713567356 0.157498921222013 1 1
0.132809261521117 0.130415624299728 1 1
0.118746950356207 0.115030960988665 1 1
-0.012790897470204 -0.0139830109833402 1 1
0.0457511646551833 0.046140102064403 1 1
0.281518680196004 0.273947333380332 1 1
0.468455067776892 0.454213858630701 1 1
0.333943371368141 0.32306427947771 1 1
0.176897428338102 0.173847398527487 1 1
0.0931042124373209 0.0891795269209144 1 1
0.14911955037706 0.14519665661914 1 1
0.443961510707224 0.427226058506505 1 1
0.259276962527916 0.253995589814833 1 1
-0.121758066133508 -0.118672333251252 1 1
0.349236231362059 0.338472816560843 1 1
0.416362603718671 0.403229020374631 1 1
0.436886391184684 0.424416828043198 1 1
0.199035683023106 0.194487853678157 1 1
0.423084440937097 0.410081362000024 1 1
0.260360112818424 0.253546632407835 1 1
0.256687533991206 0.25010815650423 1 1
0.409510092727508 0.398574221249137 1 1
0.0901285294332177 0.0860554559127062 1 1
0.326951517378647 0.319472427257097 1 1
0.172767181650569 0.167622636664732 1 1
0.14431717224458 0.134659001505592 1 1
0.21834307205981 0.211626906907938 1 1
-0.280565104035665 -0.269883492513464 0 0
0.237287049573983 0.230929356571758 1 1
-0.175231926497395 -0.171558759622258 0 0
0.00386847401598594 0.00367302608470368 1 1
0.273580113189132 0.266078982604581 1 1
0.258978024756512 0.253426415260092 1 1
0.177236921689758 0.171911166638923 1 1
0.155446461048544 0.152237706476884 1 1
-0.022879312487146 -0.0225357981015542 1 1
0.451074028607965 0.440961772809913 1 1
0.123300686043457 0.117768936640141 1 1
0.24520784615819 0.238944763111649 1 1
0.344093425804555 0.331966389419307 1 1
-0.00514458311905832 -0.00624477981446318 1 1
0.173763144897898 0.172416561670354 1 1
0.317548720894547 0.307346731790305 1 1
0.039646065753939 0.0354575013231211 1 1
0.0719337680218829 0.0696750610402997 1 1
0.0834237969252472 0.07975950493367 1 1
0.153788922784866 0.147271915825109 1 1
0.352972676863751 0.341795875481762 1 1
0.255743392358127 0.249889324824953 1 1
0.420928498106378 0.40954118221787 1 1
0.0773795705092182 0.0753860881987082 1 1
0.429196959575289 0.418319103714191 1 1
-0.0508676696369452 -0.04974603103284 1 1
0.220750926188986 0.212212159851075 1 1
-0.182123368912678 -0.175337705623641 1 1
0.412622503813576 0.401159107351723 1 1
0.357417436825777 0.34594650088631 1 1
0.0788151531506767 0.0755111059609782 1 1
0.154350680648065 0.150710080684337 1 1
0.252646060776695 0.244130067836833 1 1
-0.132073910477778 -0.126717980164001 1 1
-0.0652040367633732 -0.0637282720121004 1 1
0.0299457787063351 0.0274021835965542 1 1
0.289568248322346 0.282399783360792 1 1
0.0990765418032724 0.0970079322847596 1 1
0.298776649965541 0.290317080857046 1 1
0.0850736512715978 0.081690446651946 1 1
-0.0541599175141989 -0.0508141464635321 1 1
0.264583920829379 0.257446841779688 1 1
-0.108789889754061 -0.106941983227718 1 1
0.0300384651932653 0.0300283894910543 1 1
0.434115038640829 0.420241671455954 1 1
0.511241762873595 0.495943557109825 1 1
0.539434363989697 0.523781357438786 1 1
0.19655968762465 0.190380108010631 1 1
0.4898281911639 0.478285942941976 1 1
0.406998450730811 0.394756875574166 1 1
0.0862482310715384 0.0823270705328667 1 1
0.238012035394109 0.230804712479151 1 1
0.564477452019058 0.550502626650966 1 1
0.253851111925114 0.244033109280333 1 1
0.21204891866847 0.205950917052809 1 1
0.0569928673928253 0.0555036190796623 1 1
0.188907705527296 0.183045829358327 1 1
0.35369110461328 0.344756174330045 1 1
0.219729858414552 0.216587860181012 1 1
0.261256197612457 0.249610073501493 1 1
0.360079862532034 0.351685478181308 1 1
0.457813965330914 0.443631822962796 1 1
0.184470456211129 0.179350104531735 1 1
0.242065379569594 0.233508387778899 1 1
0.120788705484174 0.114671906345716 1 1
0.346442853248351 0.336372527461946 1 1
0.240620843187921 0.23323334455384 1 1
0.38425771606038 0.373447711780689 1 1
0.306511661691982 0.29463372553722 1 1
0.262826848248844 0.25805865803857 1 1
0.135447710895655 0.132155886220717 1 1
0.415851053091113 0.404480199487896 1 1
0.0157316436063061 0.0155307054641196 1 1
0.272362206034643 0.264646998155512 1 1
-0.230731218796885 -0.2224645252494 0 0
0.163089821908076 0.15705591926894 1 1
0.15451387934348 0.151062584098616 1 1
0.0954695373928055 0.0931918892503215 1 1
0.0986264686075614 0.0973489774593388 1 1
0.269330535121788 0.260165758431862 1 1
0.263078523941007 0.251487472308521 1 1
0.478406267146047 0.465118680460243 1 1
-0.146827808241291 -0.142011169862245 0 0
0.358615923212805 0.348262669554374 1 1
0.253092152822807 0.244007327227881 1 1
-0.0513029527269642 -0.0508142058932933 1 1
0.296509863934214 0.287931135841024 1 1
0.235604250127767 0.229072988547267 1 1
0.182272526358767 0.178903622490275 1 1
0.0582987284006016 0.0571751793613102 1 1
0.282029801687123 0.27369580078484 1 1
0.205603049636102 0.198328195253257 1 1
0.401578756946156 0.390493215850966 1 1
0.19097416223567 0.181639813982673 1 1
0.438500121734254 0.424692368808988 1 1
0.115088954392763 0.113346788848971 1 1
0.481016411411691 0.466729862677981 1 1
0.439980375767473 0.427666598928869 1 1
0.267738779879386 0.258997330103113 1 1
0.359320089240545 0.350077892705888 1 1
0.0743346135636803 0.07168771856092 1 1
0.367494751609986 0.357668820256397 1 1
0.369664226183804 0.357758901469839 1 1
0.603842077856611 0.58398739975303 0 0
0.359790805816794 0.348833007384835 1 1
-0.232330259746083 -0.225495329334453 0 0
0.386624725303748 0.373569159089256 1 1
-0.0742358410324535 -0.073014745042962 1 1
0.192059253246336 0.186618224248192 1 1
0.00297412569998559 0.00294920677862405 1 1
0.0394184806283049 0.0370394716019099 1 1
-0.347544926932794 -0.339503369476291 0 0
0.158163857225249 0.151911684326621 1 1
-0.118093260273695 -0.112555705626393 1 1
0.275698726688226 0.266365319901478 1 1
0.11208433887523 0.10628744358136 1 1
0.436581556131839 0.421390174638152 1 1
0.0294421237492354 0.0284931936248696 1 1
0.272249862643784 0.265599188884973 1 1
0.248012092224219 0.239534766599492 1 1
0.0316172499259365 0.0307509453523142 1 1
0.197905564671542 0.191332528797527 1 1
0.138176557367 0.136953524628294 1 1
0.0264759041729137 0.0248746967825495 1 1
0.357970292025434 0.348927836811867 1 1
0.0320819908653843 0.0308022953231654 1 1
0.395390338280191 0.384070014885551 1 1
0.366470291961049 0.354249610929654 1 1
0.0891241151371673 0.0882283183729663 1 1
0.164074518366124 0.160987437908536 1 1
0.223212854541821 0.217644455448812 1 1
0.182989646958918 0.17879457074471 1 1
0.400943905142478 0.390276620750529 1 1
0.230813933737634 0.22416960834233 1 1
0.568530883566371 0.550262097266201 0 0
0.538331275301826 0.522967103363083 1 1
0.253248151065159 0.244692679614603 1 1
0.31318099000526 0.304514011595499 1 1
0.213651669824918 0.206582581997248 1 1
0.291693832158859 0.282639433515581 1 1
0.338294765745589 0.330591433022856 1 1
0.119478401223852 0.114501253458025 1 1
-0.318473176364437 -0.309303518297702 0 0
0.288630282943884 0.281459937469578 1 1
0.205462118510924 0.199728953253769 1 1
-0.138725661493261 -0.13565398810554 1 1
0.270704727099976 0.264335765993755 1 1
-0.0422932135969164 -0.0397221612671255 1 1
-0.0313467741849773 -0.0306334938502918 1 1
0.193518060906434 0.187075012425761 1 1
0.207936600067351 0.2016992996946 1 1
0.0623499751763336 0.0609074720831311 1 1
0.13799956453159 0.134777373774965 1 1
0.20993824721213 0.202868414661327 1 1
0.64958571530741 0.630474099729814 0 0
0.132347988706296 0.129871361694602 1 1
0.34490126195077 0.334674336740234 1 1
0.141995136142199 0.139534306406948 1 1
0.391121186979541 0.38072416047757 1 1
0.0775142495873739 0.0763779420279081 1 1
0.74773464614483 0.727950166248695 0 0
-0.345374138552335 -0.336099722601177 0 0
0.442864583049799 0.430864739314715 1 1
0.0344349651506809 0.0333772077333032 1 1
0.481389859603431 0.468051752971985 1 1
-0.112899931534562 -0.111084701857883 1 1
0.475137765404902 0.461695885638263 1 1
0.405182118546854 0.392866156517473 1 1
0.233565546965173 0.227628851177012 1 1
-0.0656409919717732 -0.0649892171094434 1 1
-0.0310351511640543 -0.0311262753475912 1 1
0.196772390368019 0.188236536646589 1 1
0.475615494024023 0.459477592244493 1 1
0.15258440948958 0.147123870759366 1 1
0.360070799819609 0.349496128491573 1 1
0.254532476945523 0.246748913563843 1 1
0.223676736248825 0.217331879292776 1 1
-0.137939826200823 -0.132147435213726 0 0
0.144477291166842 0.141466437306392 1 1
0.161730926128007 0.157560030450225 1 1
0.287233950844244 0.28010781888706 1 1
0.274208478683071 0.266382032185906 1 1
0.182952861852157 0.178767080282396 1 1
0.0200097324160684 0.0178568750542859 1 1
0.129397564982699 0.126482512591351 1 1
0.425875204370164 0.412405328995953 1 1
0.498469475037473 0.483174973220541 1 1
0.380835003420112 0.370925534193777 1 1
0.0165287302755312 0.0172781869691556 1 1
0.0986793166438715 0.095424512388872 1 1
0.340614610056144 0.335892212842006 1 1
0.338566149163948 0.329313514481561 1 1
0.330579332329754 0.322248576464553 1 1
-0.0566270601261465 -0.0549440182180976 0 0
0.431326270641965 0.415436983692281 1 1
0.163508514304139 0.159253458829931 1 1
0.263565920598585 0.255826217234354 1 1
0.180527038921055 0.174997862571535 1 1
0.577654980567204 0.561190114636466 0 0
0.213608465272529 0.207944132043216 1 1
-0.293424141425103 -0.285380613421182 1 0
0.387413059874574 0.37242326323639 1 1
0.276149742451259 0.270809993590647 1 1
0.419318833325199 0.407554465626595 1 1
0.108243164511747 0.104154482599516 1 1
-0.0917034330862673 -0.0882661170398662 1 1
0.0432423637284233 0.0391869761000722 1 1
0.347453368255804 0.336542101087887 1 1
0.39322092477855 0.385395070043096 1 1
0.519458213699309 0.506254283058949 1 1
0.0564979805653548 0.0558934341374513 1 1
-0.012821225053408 -0.0139863152319558 1 1
0.371637691514823 0.361599002321297 1 1
0.230882703617991 0.22256680575632 1 1
0.26363645119966 0.255604165234139 1 1
-0.0684594984450237 -0.0673608833172259 1 1
0.569879839085035 0.550623138604737 1 1
0.0974107730347426 0.0940058645832028 1 1
0.523344198340066 0.51013439938295 1 1
0.295659840026503 0.288357286342574 1 1
0.231877876011462 0.224133752230072 1 1
0.400530656796834 0.389687180245849 1 1
0.0119573212282237 0.0120808550037425 1 1
-0.0293496630078147 -0.0258961096963393 1 1
0.0912267922192409 0.088705019093314 1 1
0.0161413466245396 0.0161354319748332 1 1
0.275595672875116 0.268747681503524 1 1
0.164514077782891 0.156128690814964 1 1
0.45188100237321 0.439371772852335 1 1
-0.0713258697817052 -0.0685580595360765 1 1
0.312621039576752 0.303356238618289 1 1
0.308084728182112 0.29930466787124 1 1
0.140213556953454 0.133089226993337 1 1
0.0834367659003356 0.0795742415925883 1 1
0.442270495397773 0.426036277175552 1 1
0.160857349313294 0.154925433658265 1 1
-0.0968861636665442 -0.0963104980350381 1 1
0.110915334141183 0.107771314384974 1 1
0.211862660440392 0.205873900186901 1 1
0.086900115422672 0.0832771501094793 1 1
0.0887517621660789 0.0881112172999724 1 1
0.181402582805684 0.177325594891066 1 1
0.681214983870297 0.662061675180489 0 0
0.288646195916857 0.279270320650609 1 1
0.388915070034388 0.373965541613379 1 1
0.211890823498678 0.202031009950313 1 1
0.500151310099999 0.483550327467227 1 1
0.141259115718197 0.137894923990492 1 1
0.357376141485835 0.34777471122683 1 1
0.178143468127767 0.17079806862153 1 1
0.152817457659363 0.148970194586673 1 1
-0.0791757005604902 -0.0768030800631829 1 1
0.136034754576239 0.132054165472716 1 1
0.515249315303908 0.500280168910957 1 1
-0.239532153080369 -0.232850078429117 0 0
-0.0513187922721615 -0.0482588275228304 1 1
0.555473809396236 0.53751816077342 1 1
0.270184959844828 0.263344203784633 1 1
-0.0190440709259702 -0.017885280367254 1 1
0.288514300425695 0.278948195026612 1 1
0.344888568075524 0.333935029552297 1 1
0.606218579474426 0.588773337505251 1 1
0.478319067372926 0.461653801685919 1 1
-0.153463771659982 -0.149624614989452 1 1
0.165101227395601 0.16217304656651 1 1
-0.190424587209649 -0.188258780000489 1 1
0.0273383422716881 0.0279165247433544 1 1
0.359685173531338 0.350519415376423 1 1
0.292503605466331 0.282089491519487 1 1
0.142835675821385 0.137954114353079 1 1
0.134963122139521 0.130235325516494 1 1
0.0887168794505 0.0873909603875769 1 1
0.175280468712528 0.171960521782512 1 1
0.305549178170361 0.296396532400002 1 1
0.369408969023118 0.358232120108743 1 1
0.480710522265394 0.467581482954891 1 1
0.40176484419966 0.391400270056766 1 1
0.119882914093822 0.120002388435403 1 1
0.243124460185065 0.235701377690164 1 1
0.063950199931217 0.0609317981339623 1 1
0.493798974479065 0.480636398122069 1 1
0.14736219413763 0.143228314297061 1 1
0.303891792759464 0.292711682823343 1 1
0.154387198372139 0.151097771726479 1 1
0.195908421649524 0.189335966005744 1 1
0.236328576977054 0.229056153156853 1 1
0.331873472107906 0.318267727566086 1 1
0.0587946766089705 0.058257153187001 1 1
0.207907243453737 0.201301298499498 1 1
0.0504668237375833 0.0478095545369123 1 1
0.0724513339092074 0.0668329283016169 1 1
0.101671888250257 0.0964722832180384 1 1
0.216542240546554 0.209349547430599 1 1
0.124663992315474 0.122291964110947 1 1
0.118603173401406 0.116206421237103 1 1
0.15473529612078 0.150547191807485 1 1
0.0369040528482104 0.0369734866953746 1 1
0.127756755044179 0.122979137093812 1 1
-0.040790255608219 -0.0375979443878054 1 1
0.505554812239724 0.490840976912297 0 0
0.45255870939868 0.441055782514086 0 1
0.14229683365182 0.138061752822865 1 1
0.35584497118414 0.347393625048243 1 1
0.337260880631922 0.326109581243571 1 1
0.26274825847593 0.255291652658929 1 1
0.146164494562702 0.143358922944095 1 1
0.770740256750848 0.74911249451678 0 1
0.47252142682737 0.458252284164077 1 1
0.224795564748782 0.221233412604264 1 1
0.585752889936539 0.570300163894853 1 1
0.0900559320168363 0.0894654223990811 1 1
-0.108980252274864 -0.103527163638328 1 1
-0.0513677878791928 -0.0511262473892854 1 1
0.346682502043543 0.333297179502677 1 1
0.23786467505852 0.234861636252727 1 1
0.208965507825429 0.204456682570931 1 1
0.00585704799575391 0.0053676535532159 1 1
0.255370309133306 0.245575456108173 1 1
-0.153943909020547 -0.151306843875112 1 1
0.325551790783575 0.316981523636841 1 1
0.183831898003366 0.178933926307548 1 1
0.0522026947680945 0.0489655970783573 1 1
-0.0305474534238003 -0.0297083575731505 1 1
0.47783022529522 0.461948395004495 1 1
0.385454176789893 0.374807774582908 1 1
-0.040572413250489 -0.0398284915655318 1 1
0.0984576546027317 0.0926929508972751 1 1
0.579559939198619 0.561788700272318 1 1
0.0969083043573903 0.0928980765132867 1 1
0.219848828432811 0.214451177593595 1 1
0.163083377672377 0.156895634089911 1 1
0.324405125463009 0.31304173457336 1 1
-0.070204899043313 -0.0684880266096808 1 1
-0.0198198269817743 -0.0190571235309226 1 1
-0.0990591525121816 -0.0963212438189439 1 1
0.0693847029669211 0.0685871395833607 1 1
0.139806870561514 0.137641735395919 1 1
-0.0526406337780932 -0.05166939157735 1 1
0.443942073178292 0.429422405924626 1 1
0.00783647353326156 0.0080409335426685 1 1
-0.0674310008052619 -0.0652663943570645 1 1
0.269052134433401 0.260948462175403 1 1
0.396850296297313 0.385488949155573 1 1
-0.192787741878899 -0.188038357016477 0 0
0.428177232613369 0.414781501423026 1 1
0.426127557873916 0.413819939334662 1 1
0.294909446969049 0.286007474349645 1 1
0.237923073263513 0.231578910344064 1 1
0.0674320118807829 0.0648703620299132 1 1
0.433281996527812 0.41890235596697 1 1
0.012363310225028 0.012610546911829 1 1
0.150474756888265 0.145809927566116 1 1
0.234150126031606 0.229791342789455 1 1
0.87401127398136 0.848467768810406 0 0
0.389228199478941 0.378072072720998 1 1
0.45006478735587 0.437115353000914 1 1
0.144791059975281 0.140409072998204 1 1
0.101380546935958 0.099995602240267 1 1
0.212914241534196 0.206757288327627 1 1
0.114982606915033 0.112833247039734 1 1
-0.138991443598566 -0.134679495441657 1 1
0.454868143099625 0.442306315298176 1 1
0.212710566991179 0.204330138902055 1 1
0.258696809884092 0.250553889428087 1 1
0.127561200113773 0.126456984461412 1 1
0.239994396380535 0.233402874796148 1 1
-0.0351025950435442 -0.0321558862862245 1 1
0.536029460908226 0.521051194415774 1 1
0.211541037711706 0.204947646102425 1 1
0.296585292356997 0.287961309204013 1 1
0.29788426924266 0.291503041346844 1 1
0.42386376756983 0.411940597779677 1 1
0.517052991841947 0.502189069191713 1 1
0.265895032658275 0.258150391975945 1 1
0.187399403013428 0.183261333350348 1 1
0.520337874962728 0.506018629582336 1 1
0.342709318253097 0.333271865664673 1 1
0.175041243016712 0.171658706366611 1 1
0.429430098055178 0.419634237230042 1 1
-0.0179406065078677 -0.0187644019581372 1 1
0.182829661496393 0.178159501970592 1 1
0.0696133304242413 0.0680195779596774 1 1
0.641285205099252 0.619747278492344 0 0
0.320687026545632 0.309690860432846 1 1
0.264190186557235 0.255748444699376 1 1
0.132291665054399 0.127407843915347 1 1
0.10874466737812 0.104458262713844 1 1
0.296866427710477 0.286930726814492 1 1
0.275001980273532 0.264707307728026 1 1
0.102840418695714 0.100438661329669 1 1
0.107583705685988 0.105380730813134 1 1
0.229554440921955 0.221366751239388 1 1
0.231727134177165 0.224142693150661 1 1
0.132569051874679 0.128146468649422 1 1
0.178627670516641 0.17349506373443 1 1
0.682838441818285 0.664653895490149 0 0
0.462058350364098 0.447735116645007 1 1
0.346230700252413 0.336713571153583 1 1
0.151374730729629 0.148577392823 1 1
0.176435336869099 0.172872419072121 1 1
0.0533227561634257 0.0513128549494612 1 1
0.465486292225806 0.450483290847137 1 1
0.384065771487021 0.374001743355148 1 1
0.266068237541158 0.259584616971891 1 1
0.310033911582654 0.300439275783459 1 1
0.208706462562983 0.202432467052758 1 1
0.204166251726365 0.196795764728626 1 1
0.135694040495902 0.13261827630353 1 1
0.489936499785859 0.475105947253026 1 1
0.369619527084305 0.359469871850774 1 1
0.0260501287906414 0.0250755169483139 1 1
0.364396965981179 0.351198645007331 1 1
0.446355270751034 0.433748149912849 1 1
0.607167742453531 0.590586088105193 0 0
0.167443462116094 0.163055495569943 1 1
-0.144198693330608 -0.143310057562768 1 1
0.146073679677477 0.142020118317099 1 1
0.16353311656911 0.158572961739652 1 1
0.43645575056421 0.422835510349917 1 1
0.112865155584246 0.109514266426214 1 1
-0.141690496777102 -0.136891470320854 1 1
0.121197827179301 0.118362557648386 1 1
-0.0259010554748457 -0.0271265030856668 1 1
0.505359782605175 0.488039170437869 1 1
-0.15140117118479 -0.145161799878167 0 0
0.21940897273003 0.212773604372073 1 1
0.293303123180469 0.285168619669583 1 1
0.0496165734922668 0.0444858363772368 1 1
-0.0213873387084252 -0.0211653334096964 1 1
0.258470820306926 0.25154303833118 1 1
-0.0513358743249681 -0.0483481780410299 1 1
0.583700240884343 0.567643421517851 0 0
-0.175555885365156 -0.169867586805314 1 1
0.396568722038924 0.385834109250716 1 1
0.351014307901614 0.340609224310075 1 1
0.175844480328896 0.171406050285872 1 1
0.273096706489961 0.263057058555529 1 1
-0.196519521852766 -0.192662175260785 1 1
0.139074282342987 0.136362848113687 1 1
0.317985224831608 0.308441899057355 1 1
0.245883518843554 0.238040358514814 1 1
0.321850665806416 0.311385615070099 1 1
0.308627957625255 0.300931434725808 1 1
-0.0817165581400205 -0.082091224616025 1 1
0.249606361756187 0.240532537953738 1 1
0.168916371296824 0.161901833574655 1 1
-0.00552470794585974 -0.00545041174347212 1 1
-0.258376198144077 -0.250946540307929 0 0
-0.0769178257973943 -0.0739438868724826 1 1
0.182527608896274 0.178788684286241 1 1
0.457161020922641 0.443001072257329 1 1
0.0904653803994825 0.0967225291416587 1 1
0.462136284502819 0.447501852426338 0 1
-0.0237965849082951 -0.0214271406183643 1 1
0.0180198124029975 0.0175387361448029 1 1
0.10558066164892 0.103630673105906 1 1
0.342455071752155 0.332532170812624 1 1
0.269603853173715 0.262732238592536 1 1
0.380708758325089 0.36729594305714 1 1
0.205072442620642 0.199313706705895 1 1
0.420469973186397 0.408304219721892 1 1
0.0778118427279177 0.0770087195711471 1 1
0.356227054075215 0.3485900119702 1 1
0.201720111738988 0.194493184389358 1 1
0.192608823263559 0.185976129018687 1 1
0.196031651122323 0.188241879620515 1 1
0.460386944400686 0.446397933306372 1 1
0.113809471864121 0.110731533171958 1 1
-0.14996773783621 -0.146922119840246 0 0
0.167049798532885 0.162384844168528 1 1
0.40406208653053 0.391506464748404 1 1
0.419400395098296 0.407005431173184 1 1
-0.117713907771205 -0.114229757024189 1 1
0.23860614358305 0.232371900918794 1 1
0.307256805513549 0.297733381849419 1 1
0.269814930318833 0.261672850494697 1 1
0.0830020057457123 0.0806288916332401 1 1
0.655058558658602 0.635663057207242 0 0
0.260158990040011 0.252643341430477 1 1
0.272917260837985 0.265608314927235 1 1
0.364995879460396 0.351637172844952 1 1
0.0404888597813413 0.036282654895266 1 1
0.284920944299389 0.274947083718766 1 1
0.0729534249966539 0.0695329315264447 1 1
0.138620570466275 0.133861176499973 1 1
-0.00175433578013904 0.000747628059183717 1 1
-0.0205830641563848 -0.0234311208145507 1 1
0.693725871919897 0.671572046624374 0 0
0.208889704284162 0.20307658983202 1 1
0.179533980411112 0.1720854213142 1 1
0.28841884648876 0.279674327714804 1 1
0.467268779450061 0.455304501312445 1 1
0.382691704434316 0.371811642851162 1 1
0.437357272465008 0.425277901382277 1 1
0.398941848868384 0.388032285440351 1 1
0.00415736238245362 0.00441808716663647 1 1
0.0519620800128324 0.0496433085722381 1 1
0.281087743247958 0.271234318146529 1 1
0.246470815992353 0.238833639803316 1 1
0.644137768833447 0.629429079741873 1 1
0.162880086731624 0.157051529392947 1 1
0.277661911141038 0.269533600489451 1 1
-0.17098215648667 -0.165114152793459 1 1
0.242307730691697 0.235030030032719 1 1
0.174849384781208 0.169494337723491 1 1
-0.143479986282755 -0.140885163582535 1 0
-0.0202835227840547 -0.0181484241848861 1 1
0.261948680875505 0.254165933294291 1 1
0.350663445374539 0.338821018535517 1 1
-0.016371023076372 -0.0156107984966021 1 1
-0.117145380426851 -0.115136271257804 0 0
0.193942636918982 0.188018322715941 1 1
-0.0611850249989487 -0.0579615484671027 1 1
0.0574371041552572 0.0551204407429343 1 1
0.387785666775136 0.377028119643039 1 1
0.173312038774686 0.169195291078327 1 1
0.19963484637764 0.19569058632925 1 1
0.142139635399698 0.138041028061786 1 1
0.419562995049665 0.402215326783172 1 1
0.446562107046284 0.433459831498434 1 1
0.411606632834484 0.401446745625702 1 1
-0.0796940782721045 -0.0775518298317897 1 1
-0.00325093697923312 -0.00367903688653991 1 1
0.200884791277597 0.196238333045063 1 1
0.379311056180987 0.368405090478911 1 1
0.374638735689587 0.363388276207959 1 1
0.255653230628777 0.248483680109165 1 1
0.0396388099413665 0.038215162393016 1 1
0.225776442806546 0.219368622675635 1 1
0.297085861481157 0.28706740788378 1 1
0.433623958627321 0.422128842850164 1 1
0.366529805898396 0.357601276944532 1 1
0.189606579284551 0.18545894510267 1 1
0.244433462162435 0.235688259081873 1 1
0.0974142997320256 0.0927242679995033 1 1
0.253533462209618 0.246323969121016 1 1
0.0629713720562916 0.0608240926976095 1 1
0.503034021816995 0.487978239970758 0 0
0.34124749240207 0.333433157924658 1 1
0.403935269019033 0.391980187389813 1 1
-0.0096269614851863 -0.0094950206978193 1 1
0.40250273237252 0.390857677381609 1 1
-0.0170757547001324 -0.0177974053190195 1 1
0.176578907257428 0.171243191096943 1 1
-0.152979974849734 -0.147064848988381 1 1
0.114116763408245 0.111445960719304 1 1
-0.0213527004969362 -0.0203494532123154 1 1
0.159601496017414 0.15616955706891 1 1
0.374975909046654 0.365594867165142 1 1
0.131021403950643 0.12337854830907 1 1
0.323559157215557 0.314336499461881 1 1
-0.125894228798549 -0.12100355168137 1 1
0.314584929326869 0.306538880311542 1 1
0.387839875914517 0.378154275124399 1 1
0.230835046610187 0.225098224522425 1 1
0.162328850895694 0.155849627701328 1 1
0.573509270600243 0.553539998941277 1 1
0.128437105122542 0.124980138486679 1 1
0.12035466163417 0.11598718330387 1 1
0.702817219151303 0.68088915138789 0 0
0.388830666423574 0.376712903172915 1 1
0.33060593523461 0.317548334300675 1 1
0.346669492116542 0.338060763111255 1 1
0.268580974919608 0.259813234437719 1 1
0.0994128943698861 0.0970387261329244 1 1
0.0688845142781741 0.0678236108019737 1 1
0.0374064122846829 0.0409253204842713 1 1
0.125538353408087 0.121002512676836 1 1
0.246074171827714 0.238561873394625 1 1
0.0394917624710539 0.0418840254716334 1 1
0.581827080686928 0.565477043298342 0 0
0.37664225088272 0.368646194092222 1 1
0.497754918455163 0.481546661547117 1 1
0.263651371731099 0.255688408055029 1 1
0.107114606323671 0.102967402843101 1 1
0.341133840317075 0.331679550566862 1 1
0.275854609839723 0.26641793454238 1 1
0.187456655646816 0.181792435669807 1 1
0.475529472692842 0.461630954213312 1 1
-0.0142958917771014 -0.012778085063606 1 1
-0.151413860318451 -0.146693241680186 0 0
0.59336088549954 0.576286030730454 0 0
0.195722486581542 0.19022062852791 1 1
-0.302945032890088 -0.294369299434695 0 0
0.318295373382616 0.308912277147736 1 1
0.398627029120146 0.38546101130592 1 1
0.28788653718044 0.281593247892006 1 1
0.27887552639973 0.270991555401429 1 1
0.570243865583334 0.555072117391684 0 0
0.277869221073039 0.269063461014444 1 1
0.0639737703870505 0.0613056842335926 1 1
0.0199797943519055 0.0170167150590624 1 1
0.145945016629246 0.138467088569211 1 1
0.243772513044286 0.237549443624424 1 1
0.0651173268353072 0.0631259744350479 1 1
0.120232857853725 0.117873598467512 1 1
0.264850258381502 0.256674939551288 1 1
0.177711001235694 0.172529751318172 1 1
0.223210427295792 0.218374370331544 1 1
-0.0663474857667619 -0.0632373804681312 1 1
0.434151137375094 0.422458270977611 1 1
0.152074579070121 0.144459243626906 1 1
0.394164208089767 0.382296287480823 1 1
0.152868542780806 0.147518579679069 1 1
0.0791756406316506 0.0786011914608446 1 1
0.224833937844149 0.215605160945316 1 1
0.207964215243229 0.200883851013375 1 1
-0.150799234403958 -0.145321251616865 1 1
-0.0987897307184781 -0.097559957974285 1 1
-0.0802990192280615 -0.0779857705213817 1 1
0.197825025450723 0.190284323078736 1 1
-0.197859022683882 -0.193103263799839 0 0
0.0598276139947728 0.0580079454200966 1 1
0.509397013295369 0.492624032485119 1 1
0.239077617568597 0.230793546256343 1 1
0.0132085990975096 0.0128161937349506 1 1
0.284532429881877 0.27486811355296 1 1
0.104306053384309 0.102531376642746 1 1
0.06888727073326 0.0689624575385503 1 1
0.2415512520057 0.23577554231127 1 1
0.00628004494361638 0.00441058853839338 1 1
0.122977825270781 0.120736713053937 1 1
0.149776850875041 0.148307646710321 1 1
0.56575994801023 0.547666068217796 1 1
0.191700277146151 0.18667835026837 1 1
0.0700758599678144 0.067268754343223 1 1
0.268684098091317 0.259538426235055 1 1
0.186126017514006 0.179974514080231 1 1
0.180326260196826 0.174664933366052 1 1
0.0846825994886734 0.0820321008434307 1 1
0.239465130637621 0.233339011620777 1 1
0.551255677155864 0.534892642878444 1 1
0.00774059224060532 0.00863368157378783 1 1
0.478647116513022 0.463467753757089 1 1
0.367706478761042 0.357057357927333 1 1
-0.0642415059449696 -0.0624005913767423 1 1
-0.15822858198453 -0.152416221277937 1 0
0.469318867544919 0.456962130452358 1 1
0.231891317536496 0.224903154079567 1 1
-0.194924613065288 -0.187143539143231 0 0
0.198824071424998 0.191196698173997 1 1
0.413209349465379 0.40334281952078 1 1
0.284484516029729 0.274409016535247 1 1
0.23354769874548 0.227644428733055 1 1
0.225730225860222 0.218470440124465 1 1
0.242627499316184 0.235202757227893 1 1
0.250072688717233 0.243745370860291 1 1
-0.0467157737687566 -0.0464332512272794 1 1
0.192207975106833 0.1883472529251 1 1
0.396824793974909 0.386166284929289 1 1
0.255131149934402 0.247425478525188 1 1
0.354400772301035 0.34119992841688 1 1
0.210432628709418 0.202672084883387 1 1
0.244913391144394 0.23942459716264 1 1
0.389535455329936 0.37805275388212 1 1
0.124263488690813 0.119337274710485 1 1
0.567016831126406 0.552471458365733 1 1
0.467917240715209 0.455767948392745 1 1
0.466192042625814 0.45460012097386 1 1
0.0310802457571721 0.0310255074919387 1 1
0.329973284502959 0.318254472707318 1 1
-0.0641345819072742 -0.0611193986101933 1 1
0.309313274940314 0.301498529931628 1 1
0.495226283222299 0.47919164888268 1 1
-0.00173164250151775 -0.000439823471769856 1 1
0.171940004935677 0.169047208823444 1 1
0.0589897345899305 0.056813407250171 1 1
0.0741209456176864 0.0705244959589325 1 1
-0.271153939194663 -0.266894670732745 1 1
0.26696036040625 0.258322537643816 1 1
0.413951971686222 0.400402240416742 1 1
0.192548195401402 0.185987883721616 1 1
-0.0677772144347588 -0.0655554144183896 1 1
0.72337802851463 0.699801417659088 0 0
0.206734933037766 0.199988247219061 1 1
0.331550680251646 0.323721892031005 1 1
-0.0700076399664133 -0.0678908013643412 1 1
0.490471435956553 0.476047234324666 1 1
-0.112631913046765 -0.108502773187 1 1
-0.0523758027225296 -0.0528215256784885 1 1
0.105619104003915 0.102212642128166 1 1
-0.137856858149305 -0.133637212625412 0 0
-0.145469392451502 -0.140588891994418 1 1
0.0631962603926614 0.0579086449862444 1 1
0.291979311886073 0.282246798397025 1 1
-0.0698389807058205 -0.0628523211036009 1 1
0.316196873584139 0.30782827548645 1 1
0.198774615370829 0.195782478852189 1 1
0.0178938989534528 0.0164215682842027 1 1
0.409489387657718 0.396399746435199 1 1
-0.0867803091082748 -0.0832925104916712 1 1
0.296023315816422 0.286368796326784 1 1
0.0458669897610495 0.0455365493990802 1 1
0.530609546670551 0.511790140110888 1 1
0.414618769847609 0.40375263174179 1 1
-0.0136202240802347 -0.0133727937387132 1 1
0.239060620031746 0.231069310248655 1 1
0.466003341053644 0.450354638055012 1 1
0.013865620201344 0.0158322089092812 1 1
0.071815919600347 0.0688895278886128 1 1
0.33022714450369 0.318267870567492 1 1
-0.00251265157051395 -0.000675829450154534 1 1
0.455186355277626 0.44422251304962 1 1
0.229161100858429 0.222386107112877 1 1
0.166136681284019 0.16172298825444 1 1
0.0828207309166366 0.0812963601365007 1 1
0.472080814468495 0.459738236284791 1 1
0.0673428974696421 0.066220318073394 1 1
-0.00388807958408689 -0.00256136660023829 1 1
0.649806084252997 0.631054566481883 0 0
0.163985620486333 0.158974912440866 1 1
0.409007436113192 0.396940239771052 1 1
0.0854365591256167 0.0813047493316933 1 1
-0.316614535494478 -0.30745854072413 0 0
0.0151094552631413 0.0141797198450823 1 1
0.227428971875762 0.21941472078362 1 1
0.353124538797981 0.343911368862039 1 1
0.13032424524323 0.126671945036301 1 1
0.12366175110642 0.121124447452292 1 1
0.0143698861528597 0.0134316428510674 1 1
0.296518070148337 0.288960149994207 1 1
0.326405692979738 0.318364676092662 1 1
0.275643540915874 0.267049185560737 1 1
0.165352552165484 0.157803648975613 1 1
-0.197663852181664 -0.193210942290491 1 1
0.119801038507287 0.114991464010897 1 1
0.243720332563127 0.235255579003772 1 1
0.389745588812964 0.379354226838005 1 1
0.260862230975528 0.249669381204027 1 1
0.363081852326142 0.351645829473583 1 1
0.130544202832881 0.126317883403942 1 1
0.0978771812186491 0.0962737546712843 1 1
0.204828063703678 0.197152999529747 1 1
0.120311161523683 0.117674158507936 1 1
0.0313088263159237 0.0292631890991816 1 1
0.529728713267277 0.515606056167667 1 1
0.215446081895971 0.210225916916444 1 1
0.0846668354589367 0.0822756204481687 1 1
0.107604751570643 0.104395588862942 1 1
0.00623910698897952 0.00492234709682499 1 1
0.192714795681165 0.185765409778333 1 1
-0.284103859616976 -0.274661255831737 0 0
0.276877436679109 0.269020597195388 1 1
0.495800664040011 0.481613733982244 1 1
0.415336141449443 0.400042505817319 1 1
0.0859370876330152 0.0841163833713348 1 1
-0.0973559658970308 -0.0942993362374853 1 1
0.43554387597195 0.425028934929266 1 1
0.18403860707472 0.179061600855943 1 1
0.199836193010616 0.190879889498894 1 1
-0.164124466577743 -0.15664062793103 1 1
0.411465182776438 0.400852953234635 1 1
0.0410094114789243 0.0392452941933934 1 1
0.0148606338152561 0.0121646490459092 1 1
0.518019806614254 0.503495297791821 1 1
0.310595621065724 0.302355505753475 1 1
0.0259823944872741 0.0244254469340959 1 1
0.111086276642225 0.108335508352971 1 1
0.271528823748486 0.261549818008485 1 1
0.202199298260461 0.196286325861311 1 1
-0.0241959327123244 -0.0261670998995486 1 1
0.341512239284126 0.331103525908292 1 1
-0.247193283286373 -0.242155034123582 1 1
0.0769977076782239 0.0750456488191078 1 1
0.184303304648451 0.178085156870135 1 1
0.0917140115139579 0.0905031275508413 1 1
0.0589859769899166 0.0574385599757057 1 1
0.133621225730673 0.128054936901444 1 1
-0.0729468079022827 -0.0725119297112375 1 1
0.0740418488683378 0.0719504368222341 1 1
-0.0205601449799468 -0.0171705073260515 1 1
0.446602158318263 0.430726993310885 1 1
0.251413415606424 0.245101138207442 1 1
0.0242168070621325 0.022913719452772 1 1
0.29926846945273 0.290420428765808 1 1
-0.00201970034999047 -0.00347657307806027 1 1
0.0928989407858439 0.0909320765778213 1 1
0.0585177563845203 0.0550984057953739 1 1
0.128671915050999 0.124340417790787 1 1
0.587501728375518 0.567716466571517 1 1
-0.317072262243082 -0.307361094925465 0 0
0.303534952784112 0.29736356382463 1 1
0.709134951148894 0.688193332790042 0 0
0.125703022267139 0.122129597351679 1 1
-0.110758921904325 -0.109291196180659 0 0
-0.0404808046004466 -0.0376825071522026 1 1
-0.108466377671825 -0.105269936093441 1 1
0.560342638608129 0.543358126527628 0 0
0.1010533817021 0.0979296592695537 1 1
0.354795949025916 0.344125115927006 1 1
0.615533203586712 0.594875108444429 1 1
0.104249065210477 0.101490586873892 1 1
0.201646081165502 0.196790572007073 1 1
0.155130303336206 0.148997882292604 1 1
0.245161632351788 0.237435385949305 1 1
0.487799463332703 0.474866164416975 1 1
0.226025656913386 0.217597323048681 1 1
0.233636060942789 0.226733362965114 1 1
-0.156237904068582 -0.151351544393765 0 0
-0.0759482890313675 -0.0737305527186193 1 1
0.23451150705702 0.225612173323348 1 1
0.126688191617518 0.122628154434549 1 1
-0.0389627324863342 -0.0386709251892244 1 1
0.23042369634106 0.223539372703927 1 1
0.396106887940041 0.382664394450528 1 1
0.536153813146027 0.522126978627811 1 1
0.00643125810144234 0.00559524044700301 1 1
0.155322594035067 0.151101510443191 1 1
-0.374106876687494 -0.363969542786843 0 0
0.130303671991936 0.124015358656742 1 1
0.151527637910338 0.146087884554179 1 1
0.09331576482097 0.0918022235822576 1 1
0.278135808805322 0.272088013310307 1 1
0.0919606202096466 0.0885441262415366 1 1
0.246499025372331 0.238423470297539 1 1
-0.0121808026634908 -0.0119301792872641 1 1
0.319147186922092 0.307529573876415 1 1
0.053744029538283 0.0523648927861694 1 1
0.130203177872793 0.125344727826735 1 1
0.629441676210767 0.611112226954959 0 0
0.176012923522926 0.168586994351112 1 1
-0.169791816033669 -0.163617958763019 0 0
0.061139748167283 0.0586003864304399 1 1
0.340220402135577 0.33146732862629 1 1
0.661540037290956 0.644417505302803 1 1
0.325250750746267 0.316172951012301 1 1
0.112784770893877 0.110058243392932 1 1
0.0961460443624241 0.0938635807177886 1 1
0.11564911494306 0.11241358295695 1 1
0.323370844913803 0.315076230651756 1 1
0.0859059234106059 0.0846375047101487 1 1
0.0485525476472491 0.0472666775508625 1 1
0.239246005848137 0.234340325512605 1 1
0.216852425400123 0.208388324487129 1 1
0.570533642149428 0.552516845958455 1 1
0.12171742869367 0.116941038305425 1 1
0.182547310142283 0.1783673922589 1 1
0.0822297826927795 0.0785454201579264 1 1
0.315660020871907 0.303710766158478 1 1
0.260600786124721 0.254328204568603 1 1
0.386028977822785 0.375557325568761 1 1
0.223198084763586 0.217895594202088 1 1
0.211948829427793 0.205966497586526 1 1
0.160669446347268 0.154058452959598 1 1
0.503131620842738 0.483601257812246 1 1
0.450768154860297 0.43708344838954 1 1
0.13375513871654 0.129077729778381 1 1
0.173235196424219 0.168397004678731 1 1
0.275497615248719 0.270366440038866 1 1
-0.116321754211044 -0.113216592140194 1 1
0.291391790412909 0.282338714410237 1 1
0.0348074780683595 0.0341306979033979 1 1
-0.0166817806974715 -0.0183472714988789 1 1
0.28430494763387 0.276027243513046 1 1
0.0044700740599123 0.00327263413863327 1 1
0.241068500634566 0.236044997858725 1 1
0.0480015343382592 0.0485384607180209 1 1
0.436260525688183 0.421826751205072 1 1
0.157312519548618 0.153277203817816 1 1
0.0465910376789228 0.0456274834338833 1 1
0.152937621819403 0.144821922338589 1 1
0.432392520281308 0.41721322771203 1 1
0.428136909855739 0.417226845369657 1 1
0.159355647917314 0.156139063360824 1 1
0.32608465328249 0.315451940099382 1 1
0.210981288181428 0.20447605616263 1 1
0.112936473561297 0.110187550426774 1 1
0.203787047936236 0.198372968121128 1 1
0.686654256455935 0.665762944645003 0 0
0.300537112419312 0.291909824154651 1 1
0.0339168252499752 0.0336493322506592 1 1
0.0297441107016612 0.0303079022839413 1 1
0.0780688396708704 0.0748531879828693 1 1
0.191393487608183 0.185020864798362 1 1
0.193258955155437 0.186741452311511 1 1
0.0127702576667464 0.010761514661909 1 1
0.187214042876146 0.183366794544823 1 1
0.700374481289748 0.678872489609551 0 0
-0.145406929644968 -0.140460510118181 1 1
-0.0522445247344583 -0.053540876079495 1 1
0.330330337066412 0.319862773172205 1 1
0.352050340651978 0.342114538324405 1 1
0.200407486926198 0.194215134042036 1 1
0.0629407150130103 0.0620241185723376 1 1
0.403234906635524 0.38857224905763 1 1
0.331254454237549 0.320558087941698 1 1
0.23277677590718 0.223520582919214 1 1
0.0886320578792704 0.0857667988756642 1 1
0.463709029724955 0.448712272483188 1 1
0.401490761129764 0.389384678528057 1 1
-0.00397391968636501 -0.00311570298138462 1 1
0.100898453914654 0.0960910784905537 1 1
0.147941310258338 0.143661790911733 1 1
0.0576228782275992 0.0560057877338489 1 1
0.185384689957846 0.179556929311439 1 1
0.0287074685830457 0.0270790955649824 1 1
0.0415682934073277 0.0386913701564987 1 1
0.276267595337727 0.269008864429864 1 1
0.224536405400796 0.218596433448941 1 1
0.180034279509107 0.171810821310106 1 1
0.491384979623726 0.477798867698915 1 1
0.146023151584879 0.139162699138588 1 1
0.0753972374967794 0.0750443913981789 1 1
0.00277245509293084 0.00355111167390067 1 1
0.616981986836444 0.5966191470082 0 0
0.111120650135646 0.110283053133851 1 1
-0.114384740545381 -0.110700977934885 1 0
0.233534634971296 0.225153267980266 1 1
0.188263089618245 0.182745313575246 1 1
0.189371129232932 0.18689384690762 1 1
0.364335189316486 0.352367998590847 1 1
0.181426503642279 0.178914669442772 1 1
0.0711720197031129 0.0669854664159006 1 1
0.635549359098212 0.618018856404351 0 0
0.151747345414982 0.144116547549171 1 1
0.111416081371735 0.108562130559718 1 1
-0.197095593119669 -0.19183525754755 0 0
0.366440846498326 0.353674806472991 1 1
0.165441368839201 0.160215084940587 1 1
0.225944038293888 0.217748243400861 1 1
0.236880306493785 0.230740954004941 1 1
0.208725461704522 0.204465000035202 1 1
0.200999233801772 0.19508844100259 1 1
-0.0115032321477214 -0.0127884411020319 1 1
0.100731822431219 0.100813741569465 1 1
0.129152253003309 0.124199836116072 1 1
0.0790528802374718 0.0777718650929131 1 1
0.264879019481594 0.258764238485649 1 1
-0.0646345333686159 -0.0625369812045735 1 1
0.0967766140003474 0.0901509465919792 1 1
0.274446208417933 0.266110330954836 1 1
0.334615011338276 0.324311882512024 1 1
0.266035688757508 0.258236620492085 1 1
0.650203752846862 0.631846454308966 1 1
0.247221687703219 0.24215886137272 1 1
0.56382562124006 0.54700972739668 1 1
-0.308962631189155 -0.300148476925695 0 0
0.323303476569686 0.313645630008333 1 1
0.00795107348676216 0.00876267377733708 1 1
0.0866428805747237 0.0824242227929085 1 1
0.247082953347305 0.239338905188828 1 1
0.31295359359389 0.303423306416737 1 1
0.386082488397037 0.373412478961659 1 1
0.37887814902797 0.368988582978407 1 1
0.671774627236369 0.651934336660727 0 0
0.235204772587696 0.229222952168927 1 1
0.409397517006854 0.395903265257575 1 1
-0.0286126065160672 -0.0351502176280594 1 1
-0.049881335880403 -0.0488437578170127 1 1
0.397640247383721 0.385133735220015 1 1
0.245368326553119 0.236720815240696 1 1
-0.160274833762304 -0.156079746754009 0 0
-0.0430312581998187 -0.04126039212289 1 1
0.329637383863868 0.316499179674777 1 1
0.356389769134428 0.345391053059827 1 1
0.167968514775044 0.161556581390343 1 1
-0.0736936941951727 -0.0718494523586119 1 1
0.299468824904606 0.289189554230889 1 1
-0.0989645053701094 -0.0972450750623145 0 0
0.267688179067543 0.261606326049264 1 1
-0.0817192425496805 -0.0789375411965278 1 1
0.248554152017606 0.241821845787113 1 1
0.043095255310537 0.042706786917642 1 1
0.304860355233295 0.293379630881923 1 1
0.119762376347874 0.11539351980355 1 1
0.422105596412051 0.41070808008584 1 1
0.205877859859557 0.202294474517576 1 1
0.0397412641146678 0.0383844363840873 1 1
0.242763043349398 0.234736695614701 1 1
0.56533120885941 0.547800205648122 1 1
0.233682273325444 0.22630894457793 1 1
0.0105471975763915 0.0124134532651707 1 1
-0.0476476102421081 -0.0476351256265928 1 1
0.089067041295654 0.0859719500799674 1 1
0.0610932481497437 0.0586590804693086 1 1
0.693819584992056 0.674003167423607 0 0
0.372928410351303 0.364988070995707 1 1
0.353798159930407 0.343489912067359 1 1
0.0289524916174481 0.0286119592949202 1 1
-0.144998088719002 -0.140241310815974 1 1
0.314094791141809 0.302352766813403 1 1
0.0618563584063345 0.0611950615281292 1 1
0.105515104102339 0.101206886120854 1 1
0.869399537821301 0.846380367006524 0 0
0.358728224414814 0.34790709870997 1 1
0.469999936932596 0.455829666365328 1 1
0.30495032361568 0.293674085531484 1 1
0.313160228559214 0.303302131893954 1 1
0.481141359944115 0.468542591480365 1 1
-0.00119882622558177 -0.00193828195876282 1 1
0.173327949211481 0.169347945879641 1 1
0.206443923202561 0.200760770913389 1 1
0.118854027690718 0.116299398422204 1 1
0.342253862045497 0.331722601553316 1 1
0.324542582700322 0.312460765444055 1 1
0.021315097564531 0.0210933711558478 1 1
0.101384140888582 0.0940679076760444 1 1
0.431720788303526 0.415745596901135 1 1
0.273740947314305 0.265697871478624 1 1
0.2361145433002 0.232424791428518 1 1
0.224194268450021 0.219320546419366 1 1
-0.0840951460571124 -0.0814611969162289 0 0
0.0265022254822227 0.0262750029565919 1 1
0.030763463383022 0.0285062531399737 1 1
0.320411063056073 0.311634061748044 1 1
0.351908990237883 0.346122663757563 1 1
0.30191703566738 0.293696605557195 1 1
0.105052018766309 0.100621061688823 1 1
0.415727547255654 0.401864752270873 1 1
0.429556558868106 0.416248538686948 1 1
0.443618787134975 0.429721393516953 1 1
0.221006614034025 0.215372016880464 1 1
0.1119985308824 0.111324740375555 1 1
0.255385846045199 0.249409136955382 1 1
0.202001316688849 0.197235699731623 1 1
0.25781264608174 0.252225093727063 1 1
-0.0279329133742888 -0.029383885919162 1 1
0.0345276743712944 0.0335421801478538 1 1
-0.00822458097740115 -0.0071779765014404 1 1
0.118351909151769 0.11224675432196 1 1
0.588180640319335 0.571685521786629 1 1
0.524374714666872 0.510617641630503 0 0
0.287168733661577 0.277912031337219 1 1
0.0858173986483717 0.0850574366521466 1 1
0.569433464919003 0.552433622112757 1 1
0.324231387032055 0.314124149304517 1 1
0.563929955026456 0.548394812291256 1 1
0.260035598691445 0.249280737598341 1 1
0.131524849648009 0.127452385856461 1 1
0.313580561698129 0.304549031462162 1 1
0.0570167052735412 0.0543390559440906 1 1
-0.186035635328203 -0.178006509238456 0 0
0.503469531008844 0.488801466731464 1 1
0.508527801034798 0.49192722830375 1 1
-0.110789843284529 -0.104362737539775 1 1
0.280482281116655 0.271881330016337 1 1
0.191696992439509 0.187947022208237 1 1
0.247167242834288 0.239588625971958 1 1
-0.0751146331054242 -0.074204343822171 1 1
-0.023507906646195 -0.0219682420989021 1 1
0.109509707004986 0.106198689520334 1 1
0.468267994327359 0.454405972230436 1 1
0.317848670281682 0.310261507791071 1 1
0.373819745917178 0.364045365426931 1 1
0.155230204949835 0.152404169781275 1 1
0.0618507173273197 0.0591111497223435 1 1
0.50161782759786 0.485471609596586 1 1
0.647356536030025 0.631531193961054 1 1
-0.136581119823629 -0.130998495057576 0 0
0.0765991202216864 0.0744044376301195 1 1
0.325524519001451 0.316808218435446 1 1
0.275310045140263 0.269406781327896 1 1
0.157247678856768 0.151204815223609 1 1
-0.00945697821509253 -0.00903316791066987 1 1
0.391140663996409 0.381675232098412 1 1
0.388682870701087 0.37899267299141 1 1
0.194418334981719 0.189553095284706 1 1
0.15930998816798 0.152671128598081 1 1
0.299901228364325 0.291761482066312 1 1
0.20555141930588 0.199506692789367 1 1
0.0913430307829986 0.0877357743428066 1 1
0.0850135727193309 0.0842620380248038 1 1
-0.0620838399199328 -0.0600325893347004 1 1
0.318750168001605 0.309199484695683 1 1
0.376841119471935 0.364439877082297 1 1
0.225161685207104 0.218638823358681 1 1
0.150374021753701 0.146532770897302 1 1
0.242188600012208 0.233064354154214 1 1
0.028582632401568 0.0272314175822165 1 1
0.434286993454087 0.420164773842694 1 1
0.0986913187126429 0.0950400839562958 1 1
0.498416128592781 0.483760571615234 1 1
0.127369109301343 0.123148308932977 1 1
0.242644511952913 0.236113004248037 1 1
0.181369489990216 0.174667340328941 1 1
0.335972011686643 0.327338155618187 1 1
0.282321612918556 0.271778627740421 1 1
0.0433221887388362 0.0425066359705355 1 1
0.152929886311482 0.148482369301793 1 1
0.736164496162577 0.714996052695722 0 1
0.308886457678299 0.300858797712642 1 1
0.0015701142201881 0.00291677784803676 1 1
0.417318169027295 0.405899030571639 1 1
-0.00140940555193571 -0.00214226758669137 1 1
-0.0675091887291957 -0.065412440748116 1 1
0.200302265625165 0.191160737314529 1 1
0.456176030383315 0.443697592881583 1 1
-0.0992195952489092 -0.100620583627673 1 1
0.00799875586470954 0.0077494594311304 1 1
0.034119013838269 0.0339052196822815 1 1
0.109157104468261 0.107118704908179 1 1
0.720609374601369 0.69787691824791 0 0
0.0918253058079059 0.0878741411002459 1 1
-0.110040740059818 -0.102238633541086 1 1
0.162003835853078 0.156378004902258 1 1
0.35400594085099 0.34381287628633 1 1
-0.378880633977505 -0.367861032946618 0 0
0.101628727544475 0.09552257188112 1 1
0.0793596198186268 0.0762757993533019 1 1
0.348360524320176 0.337649787506055 1 1
0.364524694238133 0.356206983566814 1 1
0.107473460996939 0.105524664514831 1 1
-0.0233448496016331 -0.022140664459256 1 1
0.242466405467585 0.231023902748344 1 1
0.284796963779341 0.276472874268862 1 1
0.00590011876267588 0.00454255021978675 1 1
0.3640734874097 0.356256138323983 1 1
-0.0976371395445892 -0.0943234593784679 1 1
0.166653226330513 0.16280312634994 1 1
-0.0549640081540831 -0.0524550329685727 0 0
0.0505315704411172 0.0505749024248759 1 1
0.0569247309118323 0.0543298869415817 1 1
0.122638477730597 0.116201490333901 1 1
0.324167984760664 0.315790011865436 1 1
0.278766044537865 0.270085585358887 1 1
0.207602232780925 0.200881335474873 1 1
0.130846543352612 0.127332376370034 1 1
0.201337357177703 0.193248712880899 1 1
0.126366311799491 0.123231720788728 1 1
0.399256640260335 0.384479602165049 1 1
0.144627108461621 0.1415670190877 1 1
0.118614686585879 0.114752814255537 1 1
0.36774115656913 0.355439073930831 1 1
0.453676449330086 0.44270931252615 1 1
0.187307597148905 0.180355326908732 1 1
0.0966766381553724 0.092747616076315 1 1
0.251648095705852 0.244655496733858 1 1
0.38820868262951 0.376576271535936 1 1
0.0559044637838859 0.05400817621144 1 1
0.0764487338306694 0.0754468517355146 1 1
0.0034647674467677 0.002037983080713 1 1
0.195539513275588 0.191160524528889 1 1
0.0190487960092824 0.0172273654983282 1 1
0.290462056396332 0.282412705336656 1 1
0.129163987057938 0.124439669129068 1 1
0.354111967290617 0.34236247559241 1 1
0.471181592361534 0.458881575709972 1 1
0.135800414310912 0.132777102184013 1 1
0.253278803629236 0.244437410478734 1 1
0.150458689543414 0.146350283399576 1 1
-0.381077150868592 -0.369518492944266 0 0
0.145040616681523 0.14040653275576 1 1
0.128763021678678 0.126335603471378 1 1
-0.0299754352100859 -0.0303576719574418 1 1
0.459911997916836 0.445934023883133 0 1
0.2807745379005 0.272362110578676 1 1
0.0932619810043002 0.0923441369776784 1 1
-0.00586415247350618 -0.00654106199130224 1 1
0.36800050821918 0.356614453822513 1 1
0.0813084602480032 0.077413776740013 1 1
0.332970810936152 0.324286743512028 1 1
0.295109444831856 0.287469636164697 1 1
0.348241765507555 0.335864779838484 1 1
0.378708404229143 0.367369160778762 1 1
0.054235619107563 0.050989965209697 1 1
0.333004010233168 0.320350753866154 1 1
-0.0493039091814322 -0.0495447401657196 1 1
-0.00987253864233937 -0.0104801513348183 1 1
0.00590961582907615 0.00629002823021892 1 1
0.259231473139201 0.251717572028026 1 1
0.231743809386219 0.223142405622952 1 1
-0.0617446242836857 -0.0598153483550167 0 0
0.187147736962766 0.181448476196758 1 1
0.165597405460862 0.161978428221523 1 1
0.245363878269259 0.238825215533977 1 1
0.345793449794089 0.33260035317207 1 1
0.386515996150623 0.375392528800091 1 1
-0.0259713924518444 -0.0261397862912401 1 1
0.155581385019558 0.146579399300226 1 1
0.315024585619338 0.306789078756556 1 1
0.272682935820902 0.262232221954463 1 1
0.0873050076799731 0.0822689500778502 1 1
0.492897997132141 0.478355742271851 1 1
0.297192688882494 0.289093597566203 1 1
0.604177312383997 0.586750060753225 1 1
0.274436059889242 0.266498305501798 1 1
0.525578840885737 0.510865954103032 1 1
0.6110982006603 0.594651842081886 0 0
0.0951945213097154 0.0927558921150392 1 1
-0.017391382628043 -0.0186514174511083 1 1
0.502439952522721 0.487028269388085 1 1
0.359361453044322 0.349411121489862 1 1
0.29602469806759 0.288512293245457 1 1
0.125716414196003 0.117910906754646 1 1
0.478563275451058 0.463681527922257 1 1
0.260067175265065 0.249929374056984 1 1
0.194342968098624 0.188604752626602 1 1
0.288237284580136 0.279634830619821 1 1
-0.00549968529780729 -0.00556767654183354 1 1
0.156680516966419 0.154184973159304 1 1
0.135242716347408 0.131700476474391 1 1
0.159706302034258 0.151344259368081 1 1
0.275752249391089 0.268831962913507 1 1
0.103452010437443 0.100586539795569 1 1
0.0142065080067969 0.014165562785848 1 1
0.0127493320301177 0.0137994787748919 1 1
0.0536347081121232 0.051214666633938 1 1
0.490073477286298 0.476343843620577 1 1
-0.0737481014299296 -0.0706395429976608 1 1
0.119626274018199 0.117971322375559 1 1
0.312313564438297 0.300463177928754 1 1
0.299622661365775 0.293543167561008 1 1
0.287947033660488 0.278324930184309 1 1
0.285848801619254 0.276049752953212 1 1
0.142272182843896 0.134799148584944 1 1
-0.112518279884017 -0.108489888405936 1 1
0.0182076801062357 0.0163513981539094 1 1
0.167018667450332 0.163010839516467 1 1
0.483728360070699 0.468837079771149 1 1
0.210693986662837 0.20290929635843 1 1
0.251429126639232 0.244565142724509 1 1
0.356958793415611 0.344706410101793 1 1
-0.0302709157116049 -0.0297335672138194 1 1
0.367208980192319 0.356236828053343 1 1
0.119164555620532 0.11611509104626 1 1
0.117377526097807 0.113863009091843 1 1
0.378472096246689 0.366434970834512 1 1
0.273937921880614 0.268385412204972 1 1
0.246213266077264 0.237051275976407 1 1
-0.0471868745089688 -0.0456492974618892 1 1
0.366050337498494 0.353672282606449 1 1
0.141292863529449 0.135392511030543 1 1
0.191612464704829 0.18494169410723 1 1
-0.028685912864772 -0.0276750390495966 1 1
-0.0672521631691111 -0.068496831751175 1 1
0.255571170514133 0.248941710892877 1 1
0.426369696247153 0.412897703686494 1 1
0.425480425963014 0.411796187056378 1 1
0.14053054196267 0.137161349464697 1 1
0.438467136368164 0.425613442910294 1 1
0.299350598047043 0.291083998699514 1 1
-0.1192505249215 -0.116055921455524 1 0
0.453276762392236 0.439083383223602 1 1
0.386071246375386 0.375680857010877 1 1
0.573771589607514 0.554347203791927 1 1
-0.0725039873191003 -0.071990907233107 1 1
-0.00874685149685065 -0.00849096968776054 1 1
0.031138526115777 0.0332453901344765 1 1
0.52115124041471 0.505484912276806 1 1
-0.176214052243825 -0.171744897915513 0 0
0.578932699952566 0.560979304578189 1 1
0.0276423539824416 0.0275503245972061 1 1
0.200374012960223 0.193926139684452 1 1
-0.13238185860591 -0.126104605021165 1 1
0.0600194921051912 0.0577052441978406 1 1
0.334176637526034 0.325936720800025 1 1
0.481548772992397 0.467984048126441 1 1
-0.145375628008041 -0.144322212339623 1 0
-0.00675521109762284 -0.00584781637889987 1 1
0.298395970629827 0.288916629412321 1 1
0.0283655251998099 0.0291749851273433 1 1
0.224174396274425 0.217657278414911 1 1
0.0435385788795666 0.0424673480262094 1 1
0.456108229935536 0.442875910881957 1 1
0.0549889968871876 0.0552219204240695 1 1
0.064995429310059 0.0632926996777424 1 1
0.376794216338904 0.366892153405405 1 1
0.660497036486729 0.641774136345615 0 0
0.135916665185113 0.131026746656427 1 1
0.188279452722267 0.182922217694653 1 1
0.0866860445436079 0.0836844644344071 1 1
0.591477263557404 0.573443411010494 1 1
0.259875997385717 0.251061594342706 1 1
0.118375591281023 0.115482744831511 1 1
0.303290282150839 0.292952400620742 1 1
0.106061657785929 0.102527705897779 1 1
0.224270064732355 0.21727159974832 1 1
-0.125294355889168 -0.123679775665584 0 0
0.53169599149973 0.51678268481803 1 1
0.0462807598500238 0.0437627050256797 1 1
0.421060088498266 0.409993831480849 1 1
0.130790705352763 0.125724803292174 1 1
0.328054048298416 0.319284877604357 1 1
0.439129459014133 0.425779657459535 1 1
0.58121921162169 0.5662469032455 1 1
0.622865392070557 0.606611805710734 0 0
0.105801651742936 0.102810407470514 1 1
0.272027542922465 0.263117395192405 1 1
0.171421550013281 0.165188191074941 1 1
0.340035745556463 0.330472931373411 1 1
0.120999233028244 0.117143073637 1 1
0.310860501217007 0.302465350356578 1 1
0.112485310414924 0.106009517757526 1 1
0.0557231001391866 0.0531347853296121 1 1
0.187647486415121 0.183539287694981 1 1
0.303423718429792 0.296328760055997 1 1
0.230936221675836 0.221012066076785 1 1
-0.16285403836697 -0.156421147540819 1 1
0.200968853000695 0.193545881006336 1 1
0.495188718508577 0.479879378484598 1 1
-0.032533070951548 -0.032448579016229 1 1
0.693634623621112 0.67304107591626 0 0
0.0329815271531929 0.0323038018976171 1 1
0.0970771753047966 0.0943202995389582 1 1
0.161440809075393 0.156425435658854 1 1
0.324837970445718 0.314583331078805 1 1
0.377434087299963 0.366998101314566 1 1
0.0176050837191374 0.0175516492918851 1 1
0.369685880017627 0.356998861518026 1 1
0.941279550739962 0.914150396217049 0 0
0.166952137601514 0.161626281806576 1 1
0.452988526244438 0.438039201201489 1 1
0.123828470806875 0.120371670229458 1 1
0.343267710115278 0.332554141317815 1 1
0.443078847547996 0.431238423205319 1 1
0.231457558332422 0.224142371251796 1 1
0.309476897318001 0.301439469794363 1 1
0.399022448857709 0.386601235141708 1 1
0.366778837184112 0.355378698870145 1 1
0.192555505147186 0.183914833581616 1 1
-0.0181745167854797 -0.0181525128021164 1 1
0.0965719639372885 0.0923141432511482 1 1
-0.0105743253856606 -0.0107592290244689 1 1
0.22075140163262 0.214068948425379 1 1
0.490997140070529 0.477705981318404 1 1
-0.0189426881257321 -0.0170989332570791 1 1
0.183113971574923 0.179209105080158 1 1
-0.219029854424282 -0.212206866810762 0 0
0.0244228760583553 0.0251934567251171 1 1
0.308777529203945 0.297543587725432 1 1
0.447077177087553 0.43494960127461 1 1
0.0327511719444865 0.0307246871192168 1 1
0.201622578942521 0.195881258234999 1 1
-0.00874477034128732 -0.00769887601666297 1 1
0.22394652905837 0.218271455423763 1 1
-0.362828489177058 -0.352351259284136 0 0
0.167159484824327 0.162941050952274 1 1
0.23278095987288 0.227626699569284 1 1
0.128985733119481 0.12610688324966 1 1
0.411008034600493 0.400624021189987 1 1
0.38241836750476 0.37172313685669 1 1
0.31778364545761 0.308945407537693 1 1
-0.0688775951406644 -0.0678713125979969 1 1
-0.15633508507872 -0.14979062734681 1 1
-0.10312660100041 -0.100107154563453 1 1
-0.225317012501371 -0.21691135432839 1 1
0.372058266987327 0.360537260948695 1 1
0.10872044153832 0.106010928986077 1 1
0.106778073516254 0.103790659637436 1 1
0.22315335910427 0.216781359983904 1 1
-0.085832851968269 -0.0842342951142082 1 1
0.0288248096299032 0.0280218885729693 1 1
0.262372665777699 0.256286970686576 1 1
0.296547852828138 0.286241639754049 1 1
0.069073862469849 0.0643566614923377 1 1
0.427261560934972 0.412890374633171 1 1
0.175757084943065 0.170483904014336 1 1
0.0406478694386409 0.0390015088053574 1 1
0.120393934847126 0.11529422708905 1 1
0.283854347930897 0.274743984148559 1 1
0.139118181212685 0.134321350747865 1 1
0.112298020602423 0.110439049374388 1 1
-0.141328302673179 -0.138505634590331 1 1
0.1047046201869 0.10164141483492 1 1
0.252526304080599 0.245954732427874 1 1
0.0640251587562211 0.0610490079437539 1 1
0.451900264330923 0.440222535506121 1 1
-0.149576454042329 -0.145523386102832 1 1
0.344313927263399 0.333564794943334 1 1
0.142268652461868 0.135515829964609 1 1
0.300763712062 0.290494921459728 1 1
0.0514233088366428 0.0501952480719177 1 1
0.0404925430912313 0.0366704854817222 1 1
0.58544233150696 0.569757128027946 1 1
0.105465677213219 0.100492326468334 1 1
0.0354011826522591 0.0353648047415127 1 1
0.354131004424169 0.344590602910274 1 1
0.251095666289597 0.244875470530077 1 1
0.0463877800241294 0.0427663592515345 1 1
0.393982215791321 0.380992885165496 1 1
0.202475397439487 0.195839275961923 1 1
0.109117620416222 0.10844405964827 1 1
0.114107707374695 0.111392201169437 1 1
0.108460915357334 0.105368185013305 1 1
0.137903934389553 0.134232060619469 1 1
0.426562610489866 0.415377751055289 1 1
0.394505709235999 0.382337321016237 1 1
0.335173015318474 0.325631000307179 1 1
0.121983455710813 0.117328668689394 1 1
0.0512456265552287 0.0502673265420879 1 1
0.112835276521338 0.108849812054447 1 1
0.129516262849388 0.125790519740705 1 1
0.558307028933968 0.544534360626631 1 1
0.293698709828215 0.285015427325357 1 1
0.295268488469709 0.287918080207061 1 1
0.0760453733811657 0.072668277177371 1 1
0.0937563818385336 0.0914677955760266 1 1
0.305733494205692 0.296585497359099 1 1
0.158322783673632 0.156838883009463 1 1
0.103006990234694 0.102263862776397 1 1
0.188180699254971 0.181759394239244 1 1
0.320141280999034 0.31080943890555 1 1
0.170840026199647 0.167272414375967 1 1
0.0689429303433713 0.0666029676772018 1 1
-0.03026607072908 -0.0282829706099265 1 1
0.195730770123064 0.188281379070786 1 1
0.247193166399377 0.242087794437666 1 1
-0.148643171393644 -0.14524081755667 1 1
0.0557358901800325 0.0512660068924802 1 1
0.400339024078495 0.38733426343791 1 1
0.391334477485246 0.37931882721226 1 1
0.18854960802373 0.182672977420043 1 1
-0.0103765459057656 -0.0137545790971181 1 1
0.373547577382128 0.359456034606802 1 1
0.256330219575704 0.247033969029307 1 1
0.0616309374760438 0.0588509838982154 1 1
-0.0057090868375575 -0.00397707987375065 1 1
-0.0155858304734306 -0.01549595808081 1 1
0.482459249855971 0.469005160384933 1 1
0.304605780319413 0.294576880345573 1 1
-0.127278242355735 -0.123748781854343 0 0
0.316811493469595 0.305907015923719 1 1
0.342145177157007 0.331986275687134 1 1
-0.131179612962236 -0.124466169536201 1 1
0.199506200571822 0.194629010647527 1 1
0.11508827949211 0.111937764604381 1 1
0.283463953797696 0.274199438293147 1 1
0.130748665738164 0.127187543770253 1 1
0.128083196641334 0.123537785349024 1 1
0.11615981370998 0.113202693532605 1 1
0.293165618121644 0.281610737163548 1 1
-0.0849237003249777 -0.079144135823486 1 1
0.41405117788711 0.403989811105519 1 1
0.0893940869627239 0.0837803802107221 1 1
0.525503833171845 0.509306791967372 0 0
0.232140397694705 0.225337336705964 1 1
0.119401470308336 0.116921339824054 1 1
0.33386374365875 0.323174151437111 1 1
-0.0331677070073488 -0.0315587143180187 1 1
0.266320178899386 0.259577319472556 1 1
0.315526130697872 0.30655624296318 1 1
0.403776059836712 0.391463520415186 1 1
-0.178661378555549 -0.169374327117238 0 0
0.349826506683902 0.338775892370855 1 1
-0.0169532009418449 -0.0176663537843589 1 1
0.137497192656753 0.132316741261939 1 1
0.0268329849368438 0.0257225161375953 1 1
0.14661808909427 0.140828674386348 1 1
0.256992048338653 0.249409438248755 1 1
0.139520827957634 0.135630948313369 1 1
0.168688514842325 0.162233648431465 1 1
0.264924157325478 0.255839980695693 1 1
-0.00372216624272076 -0.00112444947765289 1 1
0.147040139998692 0.142702130601578 1 1
-0.298818047910214 -0.291968213479193 0 0
-0.241880254184854 -0.234071838688702 0 0
-0.0742234489071158 -0.0716974894016146 1 1
0.287342380147878 0.281001033121873 1 1
0.618403258139725 0.602155494153607 1 1
0.312354718638628 0.303803288502904 1 1
0.0419714331020123 0.0376729568591303 1 1
0.00479658616365039 0.00798955214205767 1 1
0.0183547819426614 0.0167584702674579 1 1
0.246484174737142 0.238570473837783 1 1
-0.0952994646328125 -0.0926346101385413 1 1
0.151693499275012 0.146257045813363 1 1
0.240315135366818 0.230294958999518 1 1
0.136549685451731 0.130637390951394 1 1
0.195370620098025 0.187628799042834 1 1
0.20214111413638 0.198455229105801 1 1
-0.0297847724613498 -0.0292157493260051 1 1
0.319334124453813 0.307447933811665 1 1
0.306901478593579 0.296259038745665 1 1
0.223826145702899 0.215129955329234 1 1
0.373479806054393 0.362764906871542 1 1
-0.292370296124074 -0.285536113892249 0 0
0.332750618838439 0.324100760026222 1 1
0.621178119743547 0.6057182864452 0 0
0.206863936989913 0.199642585598311 1 1
0.23181161604401 0.22396522074792 1 1
0.156734330497616 0.149703473909005 1 1
0.247039482781994 0.238483283765447 1 1
0.0218902890073793 0.0200690058416167 1 1
0.619832395837808 0.600617797244285 0 0
0.0496018591244002 0.0477866750570211 1 1
0.214531350373043 0.20845751436246 1 1
0.27724356206731 0.26941810177773 1 1
0.277179060975975 0.271272133459947 1 1
-0.0359014271033573 -0.0336568864314011 1 1
0.0811556538170649 0.0786607477748705 1 1
0.297535965800307 0.291444671627122 1 1
0.11159428224341 0.107289330005221 1 1
0.0237553503383873 0.0220800191445395 1 1
-0.279245462774717 -0.268832173363077 0 0
0.245581916189895 0.237794035959611 1 1
0.230296349302322 0.223968195355881 1 1
0.319014957872355 0.307369390304074 1 1
0.286511710901331 0.278134646825375 1 1
0.35396084574478 0.343258152055108 1 1
0.339422377972773 0.324984835730968 1 1
0.192905348677171 0.184686295312293 1 1
-0.0977245543920182 -0.0959319039814007 1 1
0.3304416677626 0.319332961526877 1 1
0.518363363593118 0.504380862965824 1 1
0.221060264514677 0.215709190956919 1 1
-0.103166189926252 -0.100272303414937 1 1
0.362286062099251 0.351025884328476 1 1
0.337006580527207 0.325901074072395 1 1
0.390906267079497 0.379141571517307 1 1
0.489499011942648 0.477556315714068 1 1
0.342098601815917 0.330652388785858 1 1
-0.0297387131707468 -0.0296786908761373 1 1
-0.0119934293013626 -0.0119940687383608 1 1
0.167053478937834 0.162473613704956 1 1
0.353844597745872 0.343671056607026 1 1
0.0264087665834847 0.0247522636183469 1 1
-0.0432016672853668 -0.0434626710298731 1 1
-0.106093675488918 -0.102102018939676 1 1
0.308115429266387 0.297892672364887 1 1
0.266635616619383 0.260580350821948 1 1
0.00253835922580503 0.00192459065696799 1 1
0.0642759305569121 0.063652076261896 1 1
0.155581008439499 0.151484776600674 1 1
0.379585745147321 0.370353059544858 1 1
0.325826487357298 0.315315802547498 1 1
0.173772946043644 0.16998655353517 1 1
0.189963249360321 0.184580815063611 1 1
0.282765944062694 0.271324207990859 1 1
0.248586557075031 0.242001751411362 1 1
0.212226125681889 0.207385143359527 1 1
0.320632821130714 0.308604883825986 1 1
0.297885610530167 0.291128623693209 1 1
0.285831311998514 0.278842520950402 1 1
-0.0392587463388146 -0.038183590451943 1 1
0.73355875095212 0.710181350112019 0 0
0.449231554004654 0.435675915693447 1 1
0.62238996831999 0.603154334311029 1 1
-0.00178057495227932 -0.00364048936308653 1 1
0.323692941431005 0.314910185838907 1 1
0.146126347684392 0.140244749654091 1 1
0.0240471413882277 0.0248312417697265 1 1
0.0306546363875848 0.029100220915761 1 1
-0.0416619586119222 -0.0398287589813429 1 1
0.0700639258902747 0.0674655999309436 1 1
0.326384147136086 0.318153616199438 1 1
0.0744396839394902 0.0725907189020002 1 1
0.243720555674601 0.236437035109941 1 1
0.441905610542414 0.428536918047929 1 1
0.636510593547795 0.615746324061842 0 0
0.263311144692791 0.256224420753318 1 1
0.216926585515544 0.20961730139901 1 1
0.252597871217475 0.244423631601457 1 1
0.541221012256927 0.525653358027591 1 1
-0.00902452144097209 -0.00892524564116527 1 1
-0.0300165792838109 -0.0242425194997971 1 1
0.174152944289224 0.168289185770288 1 1
0.321138256938573 0.311675860641908 1 1
-0.195544430347827 -0.189653308482135 0 0
0.0434694767702636 0.0409441592960398 1 1
0.0934055352329456 0.0902920065933809 1 1
0.320879457825967 0.310970209344239 1 1
-0.361744575014341 -0.351904524857257 0 0
0.0354880772573553 0.035799564061767 1 1
0.422631128483965 0.409421625756691 1 1
0.221924509171928 0.215155007880993 1 1
-0.104400896441681 -0.100935682491554 1 1
0.414005937740543 0.400690230049996 1 1
0.472409085747821 0.458245413840064 1 1
-0.0547415536517508 -0.0514155254406247 1 1
-0.0893409768025538 -0.0879120964209116 1 1
0.542562026566058 0.525242038120221 1 1
0.191074277366268 0.184642515547709 1 1
0.299913116914296 0.288506113653456 1 1
0.453621968016824 0.440496841443669 1 1
0.250407397066605 0.245919932985389 1 1
0.506123418014116 0.491004850817891 1 1
0.480560465082104 0.465490420866166 1 1
0.242390577799337 0.233723069927338 1 1
0.507659880541305 0.492942511923896 1 1
0.0423480484000854 0.0408928423704051 1 1
0.678842117243042 0.660870203584754 0 0
0.149319931520293 0.14592471679847 1 1
0.155492732053041 0.153134968428264 1 1
0.0692403188604655 0.0676384731429809 1 1
0.247271228542083 0.23978600724846 1 1
0.289661467139558 0.279532617594213 1 1
0.430257802182393 0.419130996020339 1 1
-0.0405655506899011 -0.039923628609743 1 1
0.204019691495397 0.19875965746058 1 1
0.272622637512284 0.264710896709111 1 1
0.262781859041116 0.253501221646438 1 1
0.415528500046554 0.403873515119488 1 1
0.154016478072999 0.148782057571944 1 1
0.296318698985519 0.290015087384663 1 1
0.365069209540048 0.355696022513491 1 1
0.215805095912778 0.209547377557575 1 1
0.488624302238208 0.470534608901965 1 1
0.143980073525859 0.140141417152002 1 1
0.0852865197509137 0.0853614368651989 1 1
0.420133128546544 0.409176130492931 1 1
0.117175016487758 0.112678627364783 1 1
0.275312056169981 0.264843609330251 1 1
-0.176176217838752 -0.172177588595102 1 1
0.302349133437932 0.294214484488617 1 1
0.588578933021345 0.570995414041014 1 1
0.265725482852084 0.260034908703963 1 1
0.223790589169432 0.215408861654709 1 1
0.32046458252409 0.307897734381431 1 1
0.286613075494583 0.277719432213985 1 1
0.283631731625455 0.274352495825569 1 1
0.195171231200518 0.188374053915661 1 1
-0.239207228325228 -0.231428614737383 0 0
0.191477754886187 0.186085526454468 1 1
0.0596650325037477 0.0588680045517837 1 1
0.444571519081538 0.433735679496028 1 1
0.147451423831536 0.142744136409344 1 1
0.103540392849339 0.101910882010994 1 1
-0.0786782471677983 -0.0740930048337129 1 1
0.257887560515848 0.248892730109797 1 1
0.0666844147776021 0.0630403936784972 1 1
0.0842613006018879 0.0811872643471052 1 1
0.32089553591649 0.313710561811773 1 1
0.174800899524959 0.169124624071771 1 1
0.365550555384946 0.354483491633682 1 1
0.335264501843218 0.324571941160475 1 1
0.105095529489317 0.103324348815729 1 1
0.213250161949592 0.203933117327069 1 1
0.559325050573807 0.542199721266309 1 1
-0.15713190429849 -0.150727619020589 0 0
0.0730084399394501 0.0708139345965195 1 1
0.120474823411811 0.113039418328227 1 1
0.150180391053655 0.146415345442834 1 1
0.43220745348415 0.420900196746826 1 1
0.0557036967163763 0.0527932547247887 1 1
0.139207829234759 0.13233031372366 1 1
0.40692162616995 0.396646303863831 1 1
0.218999956067984 0.212349864318113 1 1
0.164089859424705 0.159365776574598 1 1
0.298643621481842 0.291104967755438 1 1
0.206956635926383 0.202703194221974 1 1
0.238589761449761 0.231252910682093 1 1
0.158951407189138 0.152990048533823 1 1
0.343174969038403 0.333297459805944 1 1
0.529019772935991 0.514187225962942 0 1
0.205199704230313 0.19978819789091 1 1
0.0647971104370861 0.0639832928023779 1 1
0.468603017629906 0.455041336845852 1 1
0.205327632122685 0.199855360196227 1 1
0.519029777621734 0.505277897885919 1 1
0.223440872588258 0.214417768923385 1 1
0.385978940128808 0.375220376256721 1 1
0.0928243657655506 0.089915200826024 1 1
-0.107372802972271 -0.104547663732514 0 0
-0.201076139349318 -0.19447821005236 1 0
0.194836530651998 0.190153242159802 1 1
0.364865777051592 0.354901887806384 1 1
0.0833458422218193 0.0809024098853124 1 1
0.384822190834622 0.371118960221422 1 1
-0.096836257057894 -0.0938575966887088 1 1
0.266322361479048 0.26036021091564 1 1
0.186551542799042 0.181879840950853 1 1
0.385454000556861 0.372006092783582 1 1
0.0976205121672885 0.0940430530077336 1 1
-0.0687721614889898 -0.0669237747821652 1 1
0.0940589758860923 0.0930130084347954 1 1
0.285524873541644 0.277069178016687 1 1
0.097389448503327 0.0950635686871432 1 1
0.0758495392780335 0.071771378343253 1 1
0.933598175914672 0.903160056544239 0 0
0.00554158298319581 0.00609307747784268 1 1
-0.056020082273234 -0.0550342610967331 1 1
0.4135552045946 0.402417459930308 1 1
0.606850805479749 0.589426376908758 1 1
0.303442627567367 0.294859002621115 1 1
0.305759171931232 0.298107086497001 1 1
0.224478886959217 0.218158982629742 1 1
0.0972845949197066 0.0938679277648044 1 1
0.416193712591277 0.403817715082173 1 1
0.383981266931244 0.37196912524777 1 1
-0.015415814152466 -0.0129439685839509 1 1
-0.0677623822952398 -0.0611565264173832 1 1
-0.0310263449942281 -0.030943073386371 1 1
0.345432127081846 0.33570269987548 1 1
0.181997265906892 0.176774149726866 1 1
0.214607066825984 0.207978458968951 1 1
0.256595563052084 0.25042174821955 1 1
0.144868589242707 0.141773033297738 1 1
0.420714905159943 0.406904999907481 1 1
0.106222166734029 0.103030362204784 1 1
0.224732145361527 0.217804319315113 1 1
0.244662288751464 0.235589188164731 1 1
-0.0343556678312011 -0.0311900143109469 1 1
0.175808809423916 0.170575033521244 1 1
-0.105692925733124 -0.103108156103979 1 1
0.156270611852412 0.150131504228751 1 1
0.435556516237814 0.423519913435431 1 1
0.237185704202519 0.229484131619098 1 1
0.272204275381197 0.263356435866053 1 1
0.1081043380702 0.106051944772383 1 1
0.267455015765152 0.257870186144862 1 1
0.792730083146636 0.767439422057749 0 0
0.158794072747914 0.159131565162364 1 1
0.228221931203975 0.219123711630498 1 1
0.277052358471096 0.267531244859898 1 1
0.158325411269009 0.153662073151117 1 1
0.12345423195108 0.120051339662438 1 1
0.163000515380799 0.156714525764301 1 1
0.305198449146521 0.296894121158203 1 1
0.446111311146324 0.434009622890835 1 1
0.0732412190572882 0.0721314333343922 1 1
0.133171154301053 0.129697801258722 1 1
0.15736400540532 0.152573676379323 1 1
0.309773333502848 0.298243224988782 1 1
0.31527965363022 0.305295087951764 1 1
0.340015618990498 0.330849690642344 1 1
0.68299197161916 0.660441225354386 0 0
0.219849521350442 0.214202617901077 1 1
0.158639786218513 0.15244172839289 1 1
0.155469509187952 0.151919951394305 1 1
0.156308933214718 0.151171339101756 1 1
0.111108871422299 0.107735438030498 1 1
0.277806043290558 0.269932381768262 1 1
0.272212496062876 0.265250930981672 1 1
0.433941844551948 0.422036791831037 1 1
0.271986129606412 0.263523955534548 1 1
0.0988252440892572 0.0985746234882228 1 1
0.292283893633423 0.287071718789005 1 1
0.235493852140428 0.229626519208342 1 1
0.0330950490758651 0.0316492221914892 1 1
-0.0133692596203173 -0.0144338723982119 1 1
0.621804026784472 0.604801117016249 0 0
0.0933968148273619 0.0913672923331084 1 1
0.360844746526446 0.351972113760546 1 1
0.186988878893914 0.181293032443908 1 1
-0.131107362363608 -0.126492843420806 0 0
0.16000283162113 0.153405473777537 1 1
0.154759588086335 0.146998807237935 1 1
0.177570834794939 0.172492248103991 1 1
0.0287754720019049 0.0290055235703676 1 1
0.129558042650163 0.125817753407997 1 1
-0.0321114787815564 -0.031254051989998 1 1
0.516703581958092 0.501693769961059 0 1
0.284720729540353 0.276584332055335 1 1
0.347378038061323 0.336986558150668 1 1
0.34976953119811 0.340855087052644 1 1
0.204356692787207 0.200221596028447 1 1
0.336475548295222 0.329594626906437 1 1
-0.30159501716421 -0.292516213671023 0 0
0.0102307994024824 0.00914907534969208 1 1
0.0817344284652626 0.0793816475158233 1 1
-0.145569693942875 -0.140472529764165 1 1
0.397714476787226 0.386589871930128 1 1
0.163147129327015 0.159657095404556 1 1
0.174336492489537 0.169400654860949 1 1
-0.304525379359755 -0.299551821917149 1 1
0.450376050587596 0.441692143663446 1 1
0.134500091337399 0.131595352838778 1 1
0.517965447616322 0.498414727946192 1 1
0.384907305945656 0.375855780691481 1 1
-0.0300809154898095 -0.0332096188245968 1 1
0.168274806297074 0.163645764779493 1 1
0.449438062566688 0.437166199041015 1 1
0.31944242297242 0.30919323119871 1 1
0.131104838938992 0.127598665175963 1 1
-0.0126586287085924 -0.0118420280899287 1 1
0.303916802877968 0.291873999228177 1 1
0.389514678462457 0.375659676812925 1 1
0.179880226811913 0.176988660728414 1 1
0.222444758109753 0.217717740320988 1 1
0.142000362215709 0.140479577346661 1 1
0.0238606946834387 0.0209711525304799 1 1
0.345723519720145 0.336951607867729 1 1
0.420739707826616 0.408358286758816 1 1
0.410141853915258 0.396935107261844 1 1
0.363398394532552 0.353541943575033 1 1
0.234471273604441 0.225769061015283 1 1
0.474206795464632 0.461337386685366 1 1
0.298185320393626 0.291220188639589 1 1
-0.153670228135253 -0.148858758704934 1 1
0.191774272412296 0.185223510244432 1 1
0.245735794656168 0.236936671667015 1 1
0.135987730013612 0.132957964669277 1 1
-0.0786982522402163 -0.0764391104389876 1 1
-0.0200424608231186 -0.0187607791913287 1 1
-0.0961609978628054 -0.0892650258773078 1 1
0.145246779128327 0.142654967587501 1 1
0.198400040504673 0.192937843183964 1 1
0.0947258278733382 0.0886316194638169 1 1
0.00769807507642507 0.00506459876428297 1 1
0.148881039498099 0.14503660788174 1 1
-0.0266992578523257 -0.0283952832887633 1 1
0.572805778278247 0.554990023297205 0 0
0.0527744688231028 0.0504742172977213 1 1
0.149658253460758 0.146964317309612 1 1
0.161714988956131 0.155896510749741 1 1
0.177258613602249 0.171189644418548 1 1
0.142717023113572 0.138494014447591 1 1
0.247261982439703 0.240409761128623 1 1
0.116526812297168 0.112248302710629 1 1
0.616755281204595 0.599301966034939 0 0
0.133063688426903 0.130179576536826 1 1
0.0619339011376367 0.058699382424806 1 1
0.176229606685661 0.168793456185961 1 1
-0.0906267219188056 -0.0873677737157953 1 1
0.4533777749655 0.439098570364267 1 1
0.184684499154027 0.17937652401939 1 1
0.368457334013824 0.358628207050979 1 1
0.416388614761699 0.402349683105856 1 1
0.708663548816691 0.687111522811082 0 0
0.597128416433889 0.580905215826404 1 1
0.00391337657064769 0.00370273873924179 1 1
0.186451239945367 0.180431764719255 1 1
0.206452638713462 0.199174149555305 1 1
0.0523609903618998 0.0521118945930259 1 1
0.204422206194828 0.196748914382545 1 1
0.299587544973922 0.291071642129337 1 1
0.173864207065208 0.16879757457994 1 1
0.00480382674561929 0.00334969103083865 1 1
-0.0684520874227299 -0.0654909763101934 1 1
0.469815908528121 0.456946196449735 1 1
0.14978375837528 0.144974490834742 1 1
0.0268891425849276 0.0234973152023063 1 1
0.308828974834952 0.302635644780089 1 1
-0.122307990100799 -0.119069993850358 1 1
0.158601305701317 0.151303140604846 1 1
0.0740957325154359 0.0724353007414326 1 1
-0.0432390910115893 -0.0408404120591689 1 1
-0.0101647689697419 -0.0119870899797404 1 1
0.167407047600099 0.160902722980992 1 1
0.134124672060617 0.128960119593323 1 1
0.357244589074733 0.344866771877745 1 1
0.0771746169773269 0.0722964542558011 1 1
0.40161182611972 0.388337257283687 1 1
0.318616214547648 0.310269402115689 1 1
-0.114753441990923 -0.110086322338558 1 1
0.139269365631482 0.135136671503858 1 1
0.0301465912812474 0.0278056979724404 1 1
0.170293047700192 0.16768119204982 1 1
0.362559476902323 0.352360547158537 1 1
0.261144964942297 0.254291699286465 1 1
0.22513741258536 0.216113011967391 1 1
0.374186433579709 0.364013487538248 1 1
0.327525102280365 0.319569911491681 1 1
0.0924474734028625 0.0907111501986451 1 1
0.17964498001749 0.174263626458973 1 1
0.193925299364221 0.191064601332237 1 1
-0.0342934295553834 -0.0336766236208571 1 1
0.288593775372231 0.278700227727712 1 1
0.380506334682552 0.368235140896712 1 1
-0.162962409820173 -0.160178561797365 1 1
0.542163556358712 0.525327016984619 1 1
0.0193197088177293 0.0199585989655785 1 1
0.467211680387507 0.450883196852406 1 1
0.164367496163747 0.159712201933856 1 1
0.149551742065252 0.145843518562431 1 1
0.342400823722397 0.332919196273023 1 1
0.336340110916845 0.326480240850398 1 1
0.427247745506331 0.41594487246914 1 1
0.215599266311913 0.208629933099899 1 1
-0.0280467082160111 -0.0256429625722421 1 1
0.452859765674373 0.440648562650167 1 1
0.0239788606172322 0.0207626126220417 1 1
-0.0125950457620978 -0.0126944642094619 1 1
0.367419829716876 0.357281154431221 1 1
-0.0580683541790037 -0.0556674428771343 1 1
0.510941323887221 0.494541785091417 1 1
0.116582725666274 0.114201564688071 1 1
0.271261185582278 0.26337406153494 1 1
0.00457688528335665 0.00450711365241291 1 1
0.134877683736606 0.128809608358704 1 1
0.311360403244829 0.297765764779048 1 1
-0.133711667427535 -0.130484401430508 1 1
0.10299203665816 0.0999985651030315 1 1
0.192705693999282 0.188616122878919 1 1
0.317353932220958 0.308246956203779 1 1
0.0144147606847362 0.0158133442576736 1 1
0.128648797264153 0.124207865517056 1 1
-0.0138716613687069 -0.0120406324416238 1 1
0.438106127026296 0.42362277147049 1 1
0.075931966584267 0.073378096993155 1 1
-0.128990788860661 -0.126908216661518 1 1
0.340032323457773 0.33002515749837 1 1
0.347431300000586 0.336726107161258 1 1
0.027072844259125 0.0267055415387299 1 1
0.205252039523351 0.198918993503074 1 1
0.398825595310343 0.388611943786768 1 1
0.10093966620989 0.0959303356501136 1 1
-0.0328463464546332 -0.0334744594091308 1 1
0.204288437568939 0.197361998348748 1 1
0.488769332320912 0.474955701679487 1 1
0.277556191563923 0.269944196797109 1 1
0.127428843714184 0.12479950952929 1 1
0.292859839523453 0.283301042648904 1 1
0.392637425459655 0.380632240935038 1 1
0.509847570449764 0.491812168718981 1 1
0.180507619483955 0.174871700932021 1 1
0.24136630805162 0.238118917376716 1 1
0.0600212055929997 0.0591694933301572 1 1
0.0176268128795617 0.0184340154460111 1 1
0.236355378069177 0.229801035035376 1 1
0.145647430749775 0.139999740841004 1 1
0.419787104849004 0.40629029430703 1 1
0.558392457467588 0.543621117162126 1 1
0.704980602842744 0.684632127907694 0 0
0.169911900985576 0.165118982054926 1 1
0.477137816643818 0.463209693335335 1 1
0.37084518482539 0.35754245340978 1 1
0.347158352462313 0.337363949911721 1 1
0.172336010041538 0.166733317956241 1 1
0.201148251614785 0.196144024549838 1 1
0.563415384985778 0.547771005243951 1 1
0.29042084958369 0.28118190297698 1 1
0.448383703851707 0.431649273868413 1 1
0.319517412944065 0.310846197411321 1 1
0.100578909057998 0.099475230054762 1 1
0.552283982284189 0.537053288704064 0 0
0.389857555378848 0.380000891008365 1 1
0.0866372436286665 0.0822740336116504 1 1
0.184381013932252 0.180332697339749 1 1
0.408587221277483 0.398163808155383 1 1
0.501898706418931 0.487158659045503 1 1
0.164804084951713 0.162576713224624 1 1
0.232887043105901 0.222480098938443 1 1
-0.138117666662156 -0.131845120075018 0 0
0.211005746431781 0.205073430489271 1 1
0.491131150041455 0.477508863807422 0 0
-0.0142416447906223 -0.0133709130399042 1 1
0.162564803107184 0.154513092980346 1 1
0.503699875838249 0.488902534340619 1 1
0.199367947865331 0.193273625984023 1 1
-0.0965015305384539 -0.0912868679810912 1 1
0.0613677607095477 0.0599826766322081 1 1
0.170123671971964 0.163556359868008 1 1
0.285943247828718 0.279011920468393 1 1
0.117111866102819 0.113952361100401 1 1
-0.0247932218061028 -0.0229206726989651 1 1
0.0865027758885243 0.0841862906613524 1 1
0.0545727797763581 0.0505542419547485 1 1
0.246414431828293 0.24015882080956 1 1
0.397480495816974 0.385459443945937 1 1
0.428814266338423 0.416575941137968 1 1
-0.329817859415572 -0.3201358593925 0 0
0.403294926934738 0.388184931951482 1 1
0.0756915987180013 0.0756032109395504 1 1
0.187582989049206 0.183962536883174 1 1
0.322429392527716 0.312793936315795 1 1
0.372769724306881 0.36247077236541 1 1
0.160933488197139 0.156405639081929 1 1
0.013560500640078 0.0132999311696962 1 1
-0.249418799710346 -0.243573777400489 1 1
0.417818817166784 0.406585600665341 1 1
0.0375484117222989 0.0366926309054863 1 1
0.202453603444254 0.19656886446817 1 1
0.93999933217237 0.914311564416537 0 0
0.38508323896248 0.373857284344222 1 1
0.294203595811321 0.284458258641501 1 1
0.234302553287125 0.226440968616646 1 1
0.313475021797675 0.306174987509181 1 1
0.53748005186847 0.520190087296189 0 0
0.291461027464169 0.285513115452857 1 1
0.328247757730255 0.319113996830797 1 1
0.0579496008636265 0.056012765583223 1 1
0.193885194245252 0.187178903599265 1 1
0.182659407393908 0.17761951538403 1 1
-0.0666938081825936 -0.064644098626509 1 1
0.107721982891538 0.103717175418163 1 1
0.301006681768929 0.291347479814988 1 1
-0.0463521304585233 -0.0438807491264651 1 1
0.0466856620416818 0.0461752320396598 1 1
0.193031754918544 0.186434751288221 1 1
0.196020396759329 0.19374168525448 1 1
0.106159786160679 0.103377811965449 1 1
0.259961774016793 0.251035004067342 1 1
-0.00557987035978129 -0.00519565752342002 1 1
0.0314030557931072 0.0296348274494957 1 1
0.362764325105373 0.35141641568228 1 1
0.345963043394631 0.334655536385174 1 1
0.244977561655458 0.2383940365466 1 1
0.332141861982742 0.322096862439411 1 1
0.376923392769307 0.367042754747928 1 1
0.262189882609383 0.253637672983044 1 1
0.623986861624667 0.607264730121922 0 0
0.228298272281202 0.220399238224255 1 1
0.153662092055265 0.151690746758909 1 1
0.385885868084152 0.374807234517656 1 1
0.00694553786791557 0.0056758635654679 1 1
0.0257947297619178 0.0237691074690325 1 1
0.374026680854857 0.364665545745704 1 1
0.155938090169298 0.151893257050062 1 1
0.363950241110684 0.353728574387302 1 1
0.436130074036524 0.421877517067204 1 1
0.365871538463287 0.35495940516805 1 1
0.25218761974585 0.245533167553521 1 1
0.176984619000015 0.173230967965737 1 1
0.205716391435246 0.199753796697969 1 1
0.393844593178933 0.381207861837106 1 1
0.102026249340827 0.0986421650779042 1 1
0.239532838942665 0.232470277973467 1 1
-0.0991403944774457 -0.0954941260611624 1 1
-0.0560591305157159 -0.0556690724239999 1 1
0.0789928859865896 0.0739575877934247 1 1
-0.0647442979251457 -0.0629841197723931 1 1
-0.014826719731777 -0.0140055271111371 1 1
0.0315807418782895 0.0297784825635273 1 1
0.0291358414479368 0.0266588969698461 1 1
0.30630568401287 0.298108537060095 1 1
0.284818107367508 0.27738326757021 1 1
0.0700616894072146 0.0682765087188821 1 1
0.242964163821053 0.235925103886097 1 1
0.279341577836607 0.270390967004151 1 1
0.173269447311612 0.169617406925229 1 1
0.044042811808208 0.0444207997551066 1 1
0.434926649348042 0.422878085056701 1 1
0.563997459915423 0.546496513646865 1 1
0.254668767919907 0.24539583247874 1 1
-0.0796985514275589 -0.0771670746315514 1 1
0.120912182918065 0.118185276815956 1 1
0.400732377438146 0.388400920589067 1 1
0.393341931788773 0.381242334577438 1 1
-0.127952696090161 -0.122876373026391 1 1
0.0180787631454461 0.0155314088684909 1 1
-0.0384009960755574 -0.0390378099004702 1 1
0.247678667619679 0.240555727930187 1 1
0.0318423671290438 0.0307116173451936 1 1
0.264170654185433 0.258346481624652 1 1
0.614199584489734 0.59698786495765 1 1
0.0320963938093388 0.0338585256650424 1 1
0.357252272276692 0.34703250880047 1 1
0.088413553268578 0.0862045733378553 1 1
0.0793549564519649 0.0776839110905684 1 1
-0.0736176816149608 -0.0743797654738379 1 1
-0.252514875339163 -0.242939470861308 0 0
0.0882869661664826 0.0857501534416965 1 1
0.0166174421514015 0.0163855860340103 1 1
0.0633835159796045 0.0603009148242702 1 1
0.497243404262786 0.481566248965795 1 1
0.0437376155404551 0.0410822180853858 1 1
0.0900879431310521 0.0847378839883555 1 1
0.269994011385519 0.263335066419918 1 1
0.221589925736702 0.213691298143177 1 1
0.532842004338973 0.518947428092328 1 1
0.187286484117516 0.179316981454029 1 1
-0.100674235753059 -0.101325470855288 1 1
0.225040215282806 0.219879809988134 1 1
0.00280862858428929 8.79280541554936e-05 1 1
0.360341675349291 0.350963215089587 1 1
0.375965960358788 0.365192247096228 1 1
0.282243109427422 0.272720633672586 1 1
-0.161986939212046 -0.154674596628663 1 1
0.100249069305618 0.100053333548297 1 1
0.0715431110939815 0.0677481840295346 1 1
0.0837761069109898 0.0830188501695093 1 1
0.0770954197942711 0.0745600423555939 1 1
0.223732544715844 0.216660310252696 1 1
-0.0438828740207498 -0.0435887970332563 1 1
0.393500013027284 0.383513024001571 1 1
-0.282972912969498 -0.275945970513308 0 0
0.452802820266237 0.438715525312418 1 1
0.0378597039489368 0.0379305038448367 1 1
0.385999410376951 0.374754318649725 1 1
0.150340504681211 0.145922508292857 1 1
0.105767082834226 0.100260519489199 1 1
0.268569982813985 0.262007167334496 1 1
0.208689464431621 0.201892605602931 1 1
0.304390829876381 0.291729155762081 1 1
-0.00427510920329865 -0.00164283228075271 1 1
0.076351249429853 0.0727583559258614 1 1
-0.0377859432297768 -0.0339057503776797 1 1
0.177138160006741 0.171968716663884 1 1
0.446471584685246 0.431466931340552 1 1
0.56818221964555 0.550251572016922 0 0
0.266489646533354 0.259053060361434 1 1
0.38637880482678 0.374703748312234 1 1
-0.249709152298318 -0.242602678042221 0 0
0.0337882186913337 0.0306712053093685 1 1
0.603533238665998 0.584354559767063 0 0
0.270815630760588 0.261568713377283 1 1
0.182810986789029 0.177625269542311 1 1
0.336537278239759 0.328274681245554 1 1
-0.142831737167937 -0.139560743073651 0 0
-0.00668065778090912 -0.00586564774812057 1 1
0.11775250205737 0.110709685880653 1 1
-0.108329367519423 -0.104199765604451 1 1
0.317138617359235 0.305601922722851 1 1
0.195767922256061 0.190638278140813 1 1
0.270276580026453 0.261779063894383 1 1
0.267000828422798 0.259028118576326 1 1
-0.0702594382529313 -0.0677728232668519 1 1
0.219401958784167 0.21325600139486 1 1
0.141704174287606 0.13709518504739 1 1
0.453866061248008 0.44428115136398 1 1
0.105066710508549 0.102930443745833 1 1
0.00271614858009333 0.00206106508169151 1 1
0.135436968588856 0.131420183964097 1 1
0.263908856949253 0.256839519922925 1 1
0.549976465735245 0.530134624687355 1 1
0.186807554264183 0.183378002766305 1 1
-0.00134689111983207 -0.00147452261179231 1 1
0.16471092002214 0.159278627112768 1 1
0.517880224817622 0.502438799132811 0 0
0.317050559791 0.308339366921466 1 1
0.0922020995076946 0.0899428857969148 1 1
-0.0419253552203465 -0.039100063315774 1 1
0.0401239385334636 0.0344137160237004 1 1
-0.00782560370843685 -0.00489689899227136 1 1
0.254125501254597 0.248494813086531 1 1
0.311586327375175 0.302237387240839 1 1
0.171615409716175 0.166821117501944 1 1
0.2447909688288 0.235929332304666 1 1
0.636467210694206 0.617481348136422 0 0
0.0738293111882265 0.0726004281428685 1 1
0.0200034982085411 0.0177489290515383 1 1
-0.158781317348277 -0.153418991732188 0 0
-0.0993099009655488 -0.0950728757971813 1 1
-0.0522799806067156 -0.0493261341057239 1 1
0.588428689704802 0.57198244512465 0 0
0.457506298202371 0.442024398730365 1 1
0.269473750172461 0.260676730612759 1 1
0.0798262200721533 0.0791498804854468 1 1
0.513751259370382 0.497752899724854 1 1
0.362380173196385 0.352537821827565 1 1
-0.192929099551014 -0.187915500111625 0 0
0.436689749642326 0.424369936429855 1 1
0.204718317874487 0.195789457537916 1 1
0.274649692602629 0.266005082786834 1 1
-0.118171865151304 -0.115516012993061 0 0
0.119972266383379 0.118036471347273 1 1
0.328441189928535 0.318479523694948 1 1
-0.107532212717151 -0.105354583822898 1 1
-0.329872454409747 -0.321948352658414 0 0
0.295992676609596 0.289212436796384 1 1
0.167960815653529 0.162322828919565 1 1
-0.0388853597764978 -0.0370942566380015 1 1
-0.462606637866236 -0.44923637918126 0 0
0.0455775020792849 0.0466975818762589 1 1
0.529143815254869 0.515691058486459 1 1
-0.209989665453387 -0.2011016702602 0 0
0.247822700197769 0.239538484344098 1 1
-0.106425305552289 -0.102726426822247 1 1
0.18427947659224 0.181108998934644 1 1
-0.0028212044214946 -0.00353834916406986 1 1
0.470456830392234 0.457687697133124 1 1
0.450001676453041 0.433854214956292 1 1
0.0326154288282457 0.0317938085451354 1 1
-0.00256031834202948 -0.00145933044965024 1 1
-0.068896594649508 -0.0673416923059448 1 1
0.368845885715459 0.358066025877437 1 1
-0.332174094671913 -0.321915566517647 0 0
0.447515449992479 0.432899887092548 1 1
0.288545987988062 0.280222127360387 1 1
0.310304363967563 0.300593923669593 1 1
0.33723095145705 0.325538998592637 1 1
-0.146690249910695 -0.144272487390434 1 1
0.143762192134514 0.140021362276071 1 1
0.0422081179424486 0.0426901935557555 1 1
0.167542501211559 0.159416234564617 1 1
0.363532529899929 0.353448022833821 1 1
0.474955777815052 0.461325272263659 1 1
-0.104760718652105 -0.10277945466577 1 1
-0.0759235827046613 -0.0739772166721257 1 1
0.11189224135576 0.107892333966673 1 1
0.245562053812216 0.238759749978174 1 1
0.539502518378022 0.524400398726889 0 0
0.201975530747588 0.195644661273275 1 1
0.444285275956947 0.430266307412122 1 1
-0.273592769353058 -0.265023204538561 0 0
0.20713749006286 0.201928033083179 1 1
0.171826386085345 0.166948341752666 1 1
0.0364685424507263 0.0341052071087751 1 1
0.145503759120292 0.142464970049285 1 1
0.598460901930122 0.578452334866908 1 1
0.278965887112876 0.271611615944137 1 1
0.174435292607171 0.166791726138792 1 1
0.164852892908578 0.160000741771399 1 1
-0.116716474573984 -0.113500768064847 0 0
0.276002758139739 0.265878295554488 1 1
0.527041242009677 0.51094775968708 0 0
0.439006107266237 0.428066867769984 1 1
0.0397396624805114 0.0401352548303277 1 1
0.189914564032348 0.183386349213423 1 1
0.285348359824396 0.276389029718424 1 1
0.123832016482127 0.118930443224184 1 1
0.277751782153179 0.269060260765572 1 1
-0.0336051032917936 -0.0316505327133318 1 1
0.0399114091061877 0.0378798339598134 1 1
0.245470231195899 0.237626920967207 1 1
0.0758408761899738 0.0740161649590152 1 1
-0.129726632129417 -0.126851360697632 1 1
-0.340485339588844 -0.331666614922062 0 0
0.0026250168786667 0.00255703363271513 1 1
0.301035975847307 0.294430612500893 1 1
0.209538894002428 0.203218393922071 1 1
0.107578484710369 0.103212196789738 1 1
0.501365243763261 0.486849819072437 1 1
0.576191900286822 0.561009275289685 1 1
0.320813993530619 0.313100960082625 1 1
0.325137788775172 0.315260106295151 1 1
0.0496247604928722 0.0478405355739005 1 1
0.189503043710937 0.182528864739264 1 1
0.164963680748739 0.160605408482018 1 1
0.261749724331799 0.252523570501777 1 1
0.360342627803874 0.34867966889498 1 1
0.454478932908622 0.442583007130796 1 1
0.165584966418536 0.16407948746257 1 1
0.0793561951200213 0.0772926902518341 1 1
-0.0842857982994161 -0.0825948098184872 1 1
0.275314283497359 0.26949718043789 1 1
0.397341774419326 0.384523176830671 1 1
0.283296482433654 0.272804601532732 1 1
0.436137533148486 0.422857123063992 1 1
0.18648324625925 0.180956146701788 1 1
0.508016336595769 0.490896028355078 1 1
0.338664503358739 0.327093826799762 1 1
0.452290077934328 0.437965572542804 1 1
-0.223322050988456 -0.217572828460187 0 0
-0.054386578191646 -0.0510991980096479 1 1
0.441739312561524 0.429816105145711 1 1
-0.10441777999493 -0.102285007543326 1 1
0.13172395646183 0.125778565978341 1 1
0.221050886537942 0.213145168150611 1 1
0.418266812967775 0.406967781295546 1 1
-0.176801843870362 -0.171954920916166 1 1
0.805058263062037 0.781635564333809 0 0
0.071634008896483 0.0691454796910955 1 1
0.597523742428564 0.578478582868455 1 1
0.219351412682981 0.212180149936373 1 1
-0.267005190155086 -0.259586772041243 0 0
-0.103367651363213 -0.10078019038288 1 1
0.533001186424329 0.518837962225588 1 1
0.121789381885273 0.118879632620891 1 1
0.131984080290783 0.128913198411241 1 1
0.0668759913599569 0.0640228981587378 1 1
-0.0307194693201371 -0.0297126831867629 1 1
-0.0055193716719434 -0.00488671669370271 1 1
0.375050554840299 0.364920029794342 1 1
0.372988689295738 0.358600872256834 1 1
0.244316062216334 0.238543029487664 1 1
0.00852071495938572 0.010057266247363 1 1
0.675145073191909 0.653092422479536 0 0
0.271727684807918 0.261941856128865 1 1
0.308143791486289 0.299997499249773 1 1
-0.0826862110547727 -0.0790585459948041 1 1
-0.00455530102737196 -0.00587504823151835 1 1
0.368637005564082 0.35546754853082 1 1
0.171420348925941 0.165560195319943 1 1
0.379125363792865 0.368853312001746 1 1
0.281877122743671 0.274216905963421 1 1
0.00512400629326319 0.00302907784990832 1 1
0.171534851012079 0.16726538821884 1 1
0.262650680862154 0.257139130908289 1 1
0.375465198785836 0.364570922837024 1 1
0.199026906605457 0.192842281706414 1 1
0.177707189553195 0.172204351950669 1 1
0.31224024190708 0.300195852885596 1 1
0.19481960032481 0.190657116617118 1 1
-0.0665556148642166 -0.0642840975160607 1 1
0.254562917395103 0.246742099518035 1 1
-0.207765664578911 -0.202929179503558 0 0
0.062074438641918 0.0629194098171391 1 1
0.449313697029768 0.437648116383109 1 1
0.0846568318431986 0.0820835157761954 1 1
0.0223839435466742 0.0209712181959883 1 1
0.378035162676965 0.366308439829938 1 1
0.211599481190249 0.20707791788995 1 1
0.236603942957025 0.229707869503768 1 1
0.166098502240133 0.163773590661067 1 1
0.580516042248211 0.564468986226136 1 1
-0.0142958431037405 -0.0138907742848997 1 1
0.565323385979477 0.54838496087175 1 1
0.289493899600504 0.28090878002459 1 1
-0.223485339684238 -0.217022988231753 0 0
0.158607472164342 0.154596930628856 1 1
0.486805919975922 0.47365614611762 1 1
0.133466430135445 0.12924213152615 1 1
0.308400052071514 0.299963007848862 1 1
0.198628733789656 0.194234492029748 1 1
0.189462056932368 0.184259388567591 1 1
0.438812041455439 0.424522143768916 1 1
0.369424165019807 0.356546152271059 1 1
0.514447884669151 0.499100692053392 1 1
0.301980341972881 0.292858968066638 1 1
0.182575719172083 0.177369659694876 1 1
0.428472192178 0.416471347221651 1 1
0.139485757129756 0.135337024083016 1 1
0.184185294180708 0.178395322738206 1 1
-0.0475699377889884 -0.0455149653767997 1 1
0.350506086728914 0.340096413190065 1 1
0.398054805993232 0.385677768224329 1 1
0.104569322060723 0.100436176705917 1 1
0.229571663811875 0.224231378900497 1 1
-0.0651558295842176 -0.0612470494022544 1 1
0.504064733104879 0.484747148104908 1 1
0.114148738410488 0.113815956160506 1 1
0.155732603738751 0.151250584040154 1 1
0.00686193198228979 0.005378857154891 1 1
0.543573667556051 0.527637985272452 0 0
0.126693010207051 0.122123312825984 1 1
0.493659972735545 0.480091206662782 1 1
0.283793124849991 0.274496283110847 1 1
0.4571710817446 0.443477964062636 1 1
0.0241244339076612 0.0224221664919542 1 1
0.176397171416123 0.170019709959136 1 1
0.232171880321027 0.227821555544249 1 1
0.197209965724366 0.191572596191786 1 1
0.102810405331568 0.102235364673159 1 1
0.259733307924892 0.252120140453835 1 1
0.113149752256894 0.110477007291008 1 1
0.534329579622262 0.51845841576068 0 0
0.586427886798365 0.568944797211549 1 1
0.0433871096858826 0.042735457249416 1 1
-0.00523623537237307 -0.00485812009937828 1 1
0.220518174741752 0.215854895325512 1 1
0.00360673560709949 0.00235467812568254 1 1
0.00544870695186868 0.00284920510918692 1 1
0.0169676003856629 0.0153735755638417 1 1
0.14187949239591 0.138851213221969 1 1
-0.0285387665237216 -0.0283107743825372 1 1
0.474031021865644 0.459688308394934 1 1
0.241470473189831 0.233207981498112 1 1
0.197855074144259 0.19146320000946 1 1
0.661271582292875 0.64018309756935 0 0
0.282606774871848 0.274836596884024 1 1
0.237599075507821 0.230330759068208 1 1
0.552942869141417 0.534324513365144 1 1
-0.0265309935689019 -0.0282662523774054 1 1
0.084811790133301 0.0822313137490566 1 1
0.0465426287760066 0.048688104157514 1 1
0.175710635302662 0.170178059667221 1 1
0.273058566055243 0.263505019478696 1 1
0.540978930073153 0.524987134799558 1 1
-0.0979705210365395 -0.0968800248282641 1 1
0.510682045465882 0.495500609522003 1 1
0.0314986798703493 0.0307208998069964 1 1
0.171970882963382 0.167807947521699 1 1
0.156430983913827 0.154207399115674 1 1
0.402157888761957 0.391845877215884 1 1
0.254288358383311 0.247881695542446 1 1
0.00665086841932444 0.00628036134976306 1 1
0.152983418155237 0.14691997745078 1 1
0.299469171716235 0.288217868566518 1 1
0.245608751368701 0.238808509112699 1 1
-0.348347244880559 -0.338502430136077 0 0
0.31534250825854 0.305295822444677 1 1
0.236230967156005 0.230153775140892 1 1
0.158964554447669 0.151554937222902 1 1
0.184430259134441 0.180612696943907 1 1
-0.167720310345587 -0.162545848465113 1 0
0.0717619153418723 0.0697175707266128 1 1
0.192811473741869 0.187251196394655 1 1
0.415633224081253 0.405429099622794 1 1
-0.000242778122248377 0.00163491564679565 1 1
0.436590239584531 0.423532307192781 1 1
0.0730221041974714 0.0712397989408813 1 1
0.309489322404767 0.300997549162256 1 1
0.471965359113998 0.459912476760082 1 1
-0.0646089396563576 -0.0630051943709118 1 1
0.190779480378215 0.185838591844159 1 1
-0.0403088565077321 -0.0383151704597172 1 1
0.212896442730385 0.206065215437379 1 1
-0.102080339694384 -0.0994314625584424 1 1
0.3199388232055 0.310050005858791 1 1
0.032411618264684 0.0324327038612513 1 1
0.0486404132809428 0.0471460275135928 1 1
0.00760885901082852 0.00911100935196791 1 1
0.385736004646803 0.373212755637536 1 1
-0.00605718842923824 -0.00587153161686166 1 1
0.495714063568044 0.48013745395465 1 1
0.275395156350779 0.269006970161024 1 1
-0.0307729168011158 -0.0291793305942906 1 1
-0.0859550796823942 -0.0838589716337445 1 1
0.237187568907438 0.229195371250866 1 1
-0.0902118965121824 -0.0838942267710443 1 1
0.148890849266739 0.146192400208267 1 1
0.521712665026416 0.506461288085056 1 1
0.306043218611777 0.297145338132488 1 1
-0.0541272865379757 -0.0509231905873852 1 1
-0.0499604542850959 -0.0481847548896268 1 1
0.0554928520622192 0.0533199288928245 1 1
0.0612331100941246 0.0613464683459863 1 1
0.34438107714779 0.332521400413922 1 1
0.65774317885684 0.635799742205855 0 0
0.135006796498529 0.128559232633921 1 1
0.287830766405677 0.27811540128855 1 1
0.298123066833121 0.290558716273956 1 1
0.287430914432987 0.2796556678015 1 1
0.365317130311529 0.354476659327911 1 1
-0.0835479156909582 -0.0802884027710519 1 1
0.193356545701661 0.188685435074905 1 1
0.0407156822590881 0.0366454409909549 1 1
0.36685568242047 0.356372994972264 1 1
0.1681973421785 0.160057041013345 1 1
0.238513792458945 0.230642124014474 1 1
-0.158745971183622 -0.153952381196487 0 0
0.100198677143499 0.0952221147639296 1 1
0.283640853785148 0.276544666774193 1 1
0.441115836731809 0.426493176483161 1 1
0.0712464315159285 0.0716785216526243 1 1
0.032850937102092 0.0318785824922672 1 1
0.354762384375081 0.343922143985625 1 1
-0.0531655093719467 -0.0516717848598687 1 1
0.0429804773311014 0.0419990103350312 1 1
0.0539855649524493 0.0552970971281764 1 1
0.0358350641504845 0.036373767078706 1 1
0.434162478725722 0.422746260024696 1 1
-0.348940042501167 -0.337814683732637 0 0
0.284635653009975 0.278110668892372 1 1
0.236986980093116 0.228204518346869 1 1
0.265373286187463 0.254735354756899 1 1
0.327967519288811 0.318836096888235 1 1
0.113914461999666 0.109714413615574 1 1
0.0097215210629131 0.00917478645975202 1 1
0.35584832267062 0.347076334271876 1 1
0.603201804437989 0.586149147058197 0 0
-0.0365310134166906 -0.0365985754172169 1 1
0.0965906049829642 0.0930154256477599 1 1
0.315672531608153 0.306536866523412 1 1
0.209298606003326 0.200749521626912 1 1
-0.0313645022223766 -0.0309710164637459 1 1
0.0485845036937455 0.0453215743892464 1 1
0.181937906439033 0.177773950493172 1 1
0.365044607898277 0.354006316955854 1 1
0.0410421245335074 0.0405199216607421 1 1
0.305270849908749 0.294695795264961 1 1
0.290654601832473 0.283169513857795 1 1
0.0246126266120459 0.0219639242971326 1 1
-0.228557147774638 -0.221706201208098 0 0
0.0833978807227577 0.0813994781734182 1 1
0.208511572763159 0.201896841134201 1 1
0.264211188739758 0.255175180811369 1 1
0.0924943924595433 0.0909805955427755 1 1
0.125603194252124 0.122217016081552 1 1
0.0395821178101801 0.0392358776954861 1 1
0.358460841884474 0.348781346244214 1 1
0.388234856446984 0.375637354209566 1 1
0.130475645484416 0.12454296999722 1 1
0.583579992174574 0.56786964087052 0 0
0.0615381618611052 0.0567055104268565 1 1
0.0788158065734158 0.0753666363664049 1 1
0.00429310838436545 0.00601290603292177 1 1
0.485038557237307 0.471124212819365 1 1
0.620470132555653 0.601743245559386 0 1
0.453971433769049 0.441553981230001 1 1
0.313439652168402 0.304393115349928 1 1
-0.140619919005135 -0.136702624707022 0 0
0.109471871489792 0.106318037296041 1 1
-0.153682006918705 -0.149949311096042 0 0
0.357997194217346 0.345786152478132 1 1
0.117387592838923 0.115150883506541 1 1
-0.0341562466595403 -0.0333181675552982 1 1
0.453436307309145 0.439274093322536 1 1
0.239851623434595 0.231009158412647 1 1
0.230302923523995 0.224362067210008 1 1
0.322955512533101 0.310725271178761 1 1
0.305937628424688 0.295626379204836 1 1
0.167457049959249 0.162463615567964 1 1
0.179319091019055 0.174182632352127 1 1
0.333365864029771 0.322242496129616 1 1
-0.0695605344735266 -0.0693377431579958 1 1
0.26639807452724 0.260826714683288 1 1
0.259319644461196 0.25187915457564 1 1
0.210792151101981 0.205728619979272 1 1
0.542365517868969 0.523083861627598 1 1
0.4532921241699 0.440000807094152 1 1
0.22787886097036 0.222160248408102 1 1
-0.0325326112707081 -0.0308340081979626 1 1
-0.00604596437027123 -0.00604344427740434 1 1
0.21837255977889 0.212052862075557 1 1
0.120291872411079 0.115996005496145 1 1
0.297084828263779 0.28936980121637 1 1
0.0694720639169544 0.0682654283527038 1 1
0.336807714049552 0.326338135948602 1 1
-0.00906428993936197 -0.00887791917551396 1 1
0.491521900540403 0.477708377063101 0 0
0.135438149494221 0.132800490395117 1 1
0.489400092525368 0.474409238642325 1 1
0.198314407050675 0.193845556541931 1 1
0.0863852888315038 0.0870625861796103 1 1
0.472360235726858 0.456052106733171 1 1
-0.0898127571538356 -0.0867274259438532 1 1
0.0779832575130928 0.0761981282091723 1 1
0.245368715290712 0.236273123207206 1 1
0.0332900031072127 0.0341371660177769 1 1
0.0861002914736143 0.0830250149155036 1 1
-0.022673675307989 -0.0221835527385548 1 1
0.114723196066565 0.110102325938043 1 1
-0.194332585133263 -0.189136993122327 1 1
0.0173241076157627 0.0176346104702883 1 1
0.53815022690382 0.52161396431055 1 1
0.203155536401947 0.19698402811067 1 1
-0.0270633448365141 -0.0290565115604173 1 1
-0.0870570707195849 -0.0864165747496046 0 0
0.402164364346691 0.390640811543393 1 1
0.159567549156581 0.154769565375443 1 1
0.16564028447867 0.160197601990504 1 1
0.0991988400133013 0.098655885171948 1 1
0.420718028837159 0.4044002155075 1 1
-0.157982391431905 -0.153187500269338 1 1
-0.0944149269525221 -0.0922537869119319 1 1
0.160959122602523 0.153699331832101 1 1
0.442867304698808 0.428551718468199 1 1
0.127403882382247 0.119962981480494 1 1
0.311745955671514 0.302650709696421 1 1
0.0435517886144618 0.0424491809181968 1 1
0.00905919354896385 0.00674708130786325 1 1
0.317253387637831 0.309120555178667 1 1
-0.0803392943202456 -0.0786140886948503 1 1
0.130139678859594 0.128379361106276 1 1
0.0245419598922421 0.0223541192398181 1 1
0.122829475659891 0.117648507882891 1 1
-0.000671540127117412 0.000458725383837105 1 1
-0.0544145927214478 -0.0551137203907738 1 1
0.282710924718109 0.27771170419068 1 1
0.282631739161701 0.27205404159072 1 1
-0.199336467084978 -0.195208470601884 0 0
0.596215834628607 0.577355525764981 0 0
0.148621253903264 0.14453213907524 1 1
0.183782651587871 0.176682682703358 1 1
0.134850203106669 0.129465780914398 1 1
0.299277243390792 0.288777404004071 1 1
0.00753703725478329 0.00673887412408739 1 1
0.304578083397195 0.296076346980168 1 1
0.461275669516887 0.449008614422749 1 1
-0.0755692804256451 -0.0738851369267059 1 1
-0.0583314970479524 -0.0566830038619671 0 0
-0.00616063475288832 -0.00455181663306579 1 1
0.326233926877687 0.317263869186227 1 1
0.763874223384758 0.740784407989109 0 0
-0.0116468127695851 -0.00850346053035717 1 1
0.330288874339882 0.321698553964371 1 1
0.116049694909937 0.11322291982265 1 1
0.0675793581497603 0.0653327950450634 1 1
0.166196853383652 0.162344835275577 1 1
0.0451489005635803 0.044252804807664 1 1
-0.0398254736921571 -0.0377019216186596 1 1
-0.00694444224712223 -0.00770412371127762 1 1
0.0902896968535125 0.0896759447790546 1 1
-0.00196024639725487 -0.00473104657795199 1 1
-0.151225028374255 -0.147413600978395 1 1
0.488752070560271 0.475787788633706 1 1
0.109243764310964 0.109077211086073 1 1
0.286956347235444 0.277782127293435 1 1
0.424490564248064 0.411318105116067 1 1
0.255454589202809 0.248371278782749 1 1
-0.0569324102579195 -0.0549354339273225 1 1
0.269535213671382 0.261136624055635 1 1
0.450797427177529 0.439212737293885 1 1
-0.0801135569596705 -0.0782597661307095 1 1
0.024166646063107 0.022696613172 1 1
0.234406449689013 0.227429283670384 1 1
0.146383445485753 0.142462279936779 1 1
-0.025843981087205 -0.0275065246408037 1 1
0.102319397427654 0.0969161055101697 1 1
0.257375035270128 0.248731094717601 1 1
0.599903338556473 0.580818884651446 1 1
-0.0293433499522599 -0.0280313291361937 1 1
0.286968383356576 0.276487766714651 1 1
0.149989235317653 0.144714194999335 1 1
0.022548095321489 0.0231521601196268 1 1
0.0642093043390507 0.0626507206079016 1 1
0.263737911011971 0.256487344753157 1 1
0.60543155380759 0.586846575518886 1 1
0.0123696377144042 0.011415476930859 1 1
0.199980106888693 0.195952788272984 1 1
0.322017227274525 0.309589646671126 1 1
-0.0688548560127889 -0.0690918123555694 1 1
0.10116168886887 0.0963978216027905 1 1
0.408669398765623 0.400853398884202 1 1
0.525945819851094 0.51067511248759 0 1
0.306244122897003 0.297942640616032 1 1
-0.0113744773285652 -0.0115650442908855 1 1
0.126759850286931 0.125038560474899 1 1
-0.0549905640237172 -0.0533566514619224 1 1
0.0598092496310982 0.0585287029156782 1 1
0.283782970696852 0.273087279336597 1 1
0.00852975765535693 0.00894737350607458 1 1
0.128629595735299 0.12398198479428 1 1
0.413872157618213 0.401309935693876 1 1
-0.0236783315302899 -0.0215312945198627 1 1
0.00423755494616794 0.00448262011344325 1 1
-0.0575022853050856 -0.0541691114183376 0 1
-0.0497712338828605 -0.0482565681541997 0 0
0.252339923566739 0.24615924728639 1 1
0.113755493951683 0.109446938596825 1 1
0.614708863493121 0.590030488491421 1 1
0.385020726695971 0.371062048812719 1 1
0.568151051976278 0.551312144862595 1 1
0.104650877445555 0.101395444814514 1 1
0.10479044375391 0.101913723600119 1 1
-0.0726596239723922 -0.0708341271187858 1 1
0.208256735321891 0.201581417488947 1 1
0.432516249818009 0.419245370377142 1 1
0.258381761961825 0.250029960786288 1 1
0.538425221480033 0.52383523239244 1 1
0.277316477653817 0.26825270342938 1 1
0.25534459490749 0.245270136343988 1 1
0.388595604204577 0.374529301318723 1 1
0.596027156318367 0.575154406520555 1 1
0.18793429526832 0.180901707177914 1 1
0.0694458181410782 0.0661079855867436 1 1
0.220075296880108 0.213803443755433 1 1
0.548878999427167 0.532590190761169 1 1
0.168243795373583 0.163287224910514 1 1
0.222231821194347 0.214632930549343 1 1
0.2070971199303 0.201694506413952 1 1
0.284371251184508 0.277237703071841 1 1
0.204645472493706 0.199595355008616 1 1
-0.28322113335244 -0.273144728187158 1 1
0.399680815554367 0.388433152430739 1 1
0.145117507442406 0.138486619916975 1 1
0.259242773075294 0.248621389443552 1 1
-0.101542946422092 -0.0987428672987222 1 1
0.310967521078528 0.299836681948499 1 1
0.185008318034109 0.180814690095796 1 1
0.224563133068006 0.216230221206305 1 1
0.306026644316189 0.297099830168018 1 1
0.183089987158229 0.177191863937683 1 1
0.0969111923391024 0.094719271035059 1 1
0.133383583010983 0.129580151528334 1 1
0.466342160797552 0.453192128146248 1 1
0.456856433303674 0.440485778184314 1 1
0.0422575288283715 0.0417298759644837 1 1
0.1796535914576 0.172717569362347 1 1
0.115328699624105 0.113347743018994 1 1
0.412231051829152 0.400810030362032 1 1
0.126268972391047 0.120956665187507 1 1
-0.0958760243518869 -0.0935002596392261 1 1
0.443111062493917 0.430492553353033 1 1
0.0904224511398979 0.0856073735651625 1 1
-0.0179002116220334 -0.0173475837315266 1 1
0.457175510272668 0.443346264039082 1 1
0.490344789233469 0.475423062276732 0 0
0.174200338389268 0.166368862514715 1 1
0.13745473489276 0.133844293865697 1 1
0.248123567853487 0.241162766074265 1 1
0.210110944427309 0.201988811888229 1 1
-0.234349713792556 -0.226993158187487 0 0
-0.157130391783726 -0.152087208456751 0 0
0.467009228145598 0.454244717489444 1 1
0.251463051762726 0.244201578845228 1 1
0.192307065556043 0.18783189199521 1 1
0.0514919595008529 0.0509219391679631 1 1
0.228156170478148 0.221862373456038 1 1
0.269260794603156 0.261410623279775 1 1
0.323501364787703 0.31434518993064 1 1
-0.0736272887908554 -0.0804349102623848 1 1
0.250015227767757 0.242744513145764 1 1
0.229902667335149 0.222360325408633 1 1
0.0649711546555566 0.0632812487942591 1 1
0.269815009519276 0.264252206789468 1 1
0.264823948685345 0.259597337574641 1 1
0.182037780392187 0.176680210547312 1 1
-0.0251939459630101 -0.0264814667081464 1 1
-0.145054604660789 -0.140718469492256 1 1
0.148924873311545 0.14326100643955 1 1
-0.0449347149138249 -0.0434368085153408 1 1
0.00280193489534281 0.000875115449113249 1 1
0.346863727621323 0.335677755285869 1 1
0.273221460053141 0.267730486403116 1 1
0.101620552175333 0.0985829222581839 1 1
0.284106105183041 0.272726030513551 1 1
0.583061934024549 0.565130362893985 1 1
0.136571708037775 0.134296074828642 1 1
0.00610246817170316 0.00482123235278548 1 1
0.306608788604187 0.297727733263611 1 1
0.222002678049369 0.216128862816547 1 1
0.253466169881273 0.245343490598107 1 1
-0.00697631285130683 -0.00826684311930783 1 1
0.412909485166981 0.402837615950136 1 1
0.374639287699523 0.362529401679287 1 1
0.340879956004413 0.331423260288699 1 1
0.0203247235637291 0.0209355737035892 1 1
0.179607342529295 0.175780147987102 1 1
-0.196144793314546 -0.19279135368035 0 0
0.278339866266548 0.270193983335164 1 1
0.196785481739037 0.192493460141189 1 1
0.0806635263437931 0.0775069483428428 1 1
0.219979237775091 0.212511479393604 1 1
0.357800308280688 0.348174613834879 1 1
0.385479621481322 0.376040543360866 1 1
0.308029856797037 0.298390317178325 1 1
0.387550939628838 0.375276219934147 1 1
0.131975748915103 0.12865519166409 1 1
0.443856029915378 0.431891211196239 1 1
0.110043789943775 0.105297771110233 1 1
0.136953030849682 0.131658144877569 1 1
0.0141293892962318 0.0117250389782143 1 1
0.15566134060828 0.152240597675697 1 1
0.14166322571236 0.137475463214352 1 1
0.319509406179774 0.308101805080581 1 1
0.261665881638367 0.254986522289205 1 1
0.389594624661329 0.377010855735174 1 1
0.105946631692454 0.103682911328964 1 1
-0.171236178499031 -0.165403322714465 0 0
0.210456102318785 0.204965201390571 1 1
0.0265514230808214 0.024255767008113 1 1
0.0661964809725042 0.0651956845753436 1 1
0.428123418268943 0.417638996810866 1 1
0.70765130970854 0.687698847757908 0 0
0.306304808476163 0.295940842839317 1 1
0.33571224509783 0.328562645834277 1 1
-0.102567088578033 -0.0972778784077545 1 1
0.127616737020044 0.125107859120736 1 1
0.484028553934395 0.467897095368931 1 1
0.520476182966608 0.502982190036557 1 1
0.033857400291204 0.0345190928361001 1 1
0.415690474951486 0.407623379182667 1 1
0.07822986096296 0.0776411004263304 1 1
0.438210654413596 0.427198326276861 1 1
0.0311490908947546 0.0315089430286663 1 1
0.461212020515272 0.447330264851694 1 1
-0.126057999887172 -0.123523275582359 1 1
-0.151378343303786 -0.146391194801754 0 0
0.224162727570314 0.217474818952727 1 1
0.0733850908069019 0.0706745726287832 1 1
0.166555484352934 0.161641916619742 1 1
0.115472314016122 0.110412445048038 1 1
0.209408402843606 0.202623042675944 1 1
-0.0690395868312033 -0.0682943363634644 1 1
0.318308626951513 0.310309195836878 1 1
0.340645794454184 0.329807378226268 1 1
0.0248897190314429 0.024788208512121 1 1
0.105471967104424 0.103164235658438 1 1
0.194179784351088 0.189057622166702 1 1
0.577741936197058 0.559932085484848 1 1
0.236943339564457 0.229101123602774 1 1
0.26845969363116 0.259992910675558 1 1
0.356257527101495 0.345014693204631 1 1
0.0332032634304685 0.031183409995696 1 1
0.278238391612216 0.270447136426528 1 1
0.0893003982488393 0.0893451225343715 1 1
-0.171228883041672 -0.1660260393858 0 0
0.366018128790633 0.352386808029759 1 1
0.0881295137968835 0.085065767125144 1 1
0.314357314511729 0.30602168035718 1 1
0.239745212050499 0.231538784817544 1 1
0.217718975340066 0.212205302149477 1 1
0.12428976727579 0.121401298737357 1 1
0.352812897833238 0.342287965888275 1 1
0.349189937881155 0.340911815433946 1 1
0.105474344776201 0.102609371925835 1 1
-0.111248963017382 -0.109347736194293 1 1
-0.21216040100475 -0.205084054418309 0 0
0.281405147090371 0.270182216163829 1 1
0.142436206517943 0.136994962823009 1 1
0.5209699646279 0.503284685878054 1 1
0.142884095858827 0.139644091738529 1 1
0.176074669296426 0.172597462267922 1 1
0.0421574711564082 0.0410122555059265 1 1
0.291048051079478 0.281787246407583 1 1
0.147090325201579 0.142156001152109 1 1
-0.228531635723137 -0.222715845765161 0 0
-0.0246078131942379 -0.0238499879599786 1 1
-0.00122360508672367 -0.00183067042565599 1 1
0.0372414520364625 0.0364245125798431 1 1
0.149101451046518 0.144050804362878 1 1
0.212429020617178 0.205412255943591 1 1
0.230581616937928 0.223610544824701 1 1
0.175174162854228 0.170947033166455 1 1
-0.199400519012282 -0.189925370204744 0 0
0.0469640010618124 0.0470757229838337 1 1
0.0700548601200186 0.0679375830288397 1 1
0.319957211037236 0.309636399999407 1 1
0.115449026845318 0.114684966884141 1 1
-0.0357346700120286 -0.0338597876237419 1 1
-0.0692423712104339 -0.0682140159545621 1 1
0.247181876578804 0.238340297319137 1 1
-0.282762496090216 -0.274899964937495 1 1
-0.0690179305122876 -0.0684796268122134 1 1
0.409114699522374 0.398555480662475 1 1
-0.12368840972645 -0.117599850866979 1 1
0.195989129438139 0.188979738251404 1 1
0.346135115135393 0.33564670677679 1 1
0.220499718060241 0.215760529700644 1 1
0.221906035220519 0.212826770914859 1 1
0.26700352167607 0.255988924737336 1 1
0.280087831260621 0.272545535505236 1 1
0.142548810857315 0.141030652973714 1 1
0.188767043167889 0.180929422241943 1 1
0.34550060941636 0.333648027626044 1 1
0.00386011671541156 0.00620408605656047 1 1
0.314257363487263 0.306253010719408 1 1
0.170458878466368 0.165978795890393 1 1
-0.0719865329857242 -0.0708547182805927 1 1
0.25803298942257 0.248253490000896 1 1
0.431708831949768 0.418751426527165 1 1
0.0165839326657285 0.0139211084922884 1 1
0.115628799097238 0.110781743629005 1 1
0.253165977320691 0.243887189532689 1 1
0.580294824042125 0.564443001752411 0 0
0.200255021574323 0.195494605690821 1 1
0.410461008844748 0.39707010154025 1 1
0.064555194059261 0.0621170612490879 1 1
0.363487734170182 0.351462143342461 1 1
0.348360561215561 0.336804995748228 1 1
-0.0969604989598499 -0.0924393698677615 1 1
-0.00184349683718044 -0.000569553403147884 1 1
0.225940144503939 0.219171052282742 1 1
0.486238873616763 0.472575139332049 1 1
0.248620110050594 0.239906880608851 1 1
0.351148458747414 0.340455335950437 1 1
0.282365594141972 0.276055827515966 1 1
-0.0509745610606361 -0.0480969140073938 1 1
0.150949951505893 0.145609617926985 1 1
0.481076662596202 0.468320563250435 1 1
-0.19872112657444 -0.191228495468054 0 0
-0.0925857140839856 -0.089056840058173 1 1
0.285267983396341 0.276826938015313 1 1
-0.0512294722329681 -0.0507235823207874 1 1
0.317893333384131 0.307447511812261 1 1
0.200116304743204 0.195748273807858 1 1
0.643705297151064 0.622732405039602 0 0
0.303132958445758 0.29706362840563 1 1
0.0589427804549446 0.0584249712429118 1 1
0.115316544602685 0.112920812844352 1 1
0.418774994441701 0.407377693295066 1 1
0.131816840575332 0.128939014443357 1 1
0.0135007471985143 0.01060906475232 1 1
0.151337344644943 0.145707388481038 1 1
0.00922078947389382 0.0109980074604377 1 1
0.117275006295432 0.11557466137801 1 1
0.288369995043471 0.279647664302848 1 1
0.00613005692632407 0.00733329080806125 1 1
-0.0262109383661948 -0.0258620549586407 1 1
0.320527136129892 0.309582126169164 1 1
0.217012129735516 0.208678259420072 1 1
0.140199731459345 0.136062959339124 1 1
-0.0162902313302724 -0.016244936150918 1 1
0.405466348589808 0.393940858905456 1 1
-0.0927221623439783 -0.0879631645578408 1 1
-0.111312823845602 -0.108753188264972 1 1
0.00976817070424942 0.0111919852807851 1 1
0.176954291289015 0.171881738777272 1 1
0.17610306910031 0.170432296587115 1 1
0.366484059737047 0.355147226774723 1 1
0.595292874558355 0.578456293652541 1 1
-0.101323188440425 -0.0986472592990259 1 1
-0.0974447476193568 -0.0952019131756643 0 0
0.11024037693838 0.109042909982485 1 1
0.254848243280738 0.248200694122227 1 1
0.277834052677973 0.270202461001635 1 1
0.183783389635595 0.179598392328058 1 1
0.28272090724879 0.273961856374954 1 1
0.630095677908717 0.610651652312308 0 0
0.244936488079182 0.235645384416119 1 1
0.345720952782637 0.335722229732333 1 1
0.50357402733066 0.486967586355633 1 1
0.0592783728991982 0.05660279228775 1 1
0.203082313937346 0.194979762953473 1 1
0.0974650497525629 0.0971762381384656 1 1
0.208472161444157 0.203376387726794 1 1
0.0659715929999969 0.063315935935851 1 1
0.451510913473082 0.438782232729229 1 1
0.381215753664547 0.371923760671815 1 1
0.389801811319622 0.378437990578262 1 1
0.554059219647811 0.536911138706577 0 0
0.135043100666218 0.131417556230108 1 1
0.0519470881557388 0.0524166396403395 1 1
0.272343819298644 0.264686936870204 1 1
0.28586253826926 0.276969428085454 1 1
0.386825560031263 0.372345544804511 1 1
0.223530122018003 0.215262479210321 1 1
0.23024925291992 0.222826235788666 1 1
0.104956015803519 0.102270775691334 1 1
0.232319100844118 0.226051936090463 1 1
0.424840272966267 0.40973478534388 1 1
0.0907391834471277 0.0910623671073974 1 1
0.0372906461389002 0.035553014178436 1 1
0.257673670839619 0.249586154532327 1 1
-0.070577060565106 -0.0664512600879094 1 1
-0.187229687198979 -0.181526077373357 0 0
0.0300420652432247 0.0271281196013187 1 1
0.0676404381344026 0.0655263136425057 1 1
-0.0400577890938669 -0.0366917793823846 1 1
0.268447330869301 0.2612197428857 1 1
0.305105039339051 0.296403459183181 1 1
0.00189186708322879 0.00169560680353949 1 1
0.146529909124736 0.14201504105055 1 1
0.13066320746149 0.124630145810786 1 1
-0.154189068160734 -0.149867334609793 1 1
0.0653701276937158 0.0647498296865745 1 1
0.625848628990259 0.606481540899054 1 1
0.478811467968058 0.467044807988911 1 1
0.107745857858332 0.10292829700416 1 1
-0.088200253027421 -0.0873424357261305 1 1
0.252334290549521 0.24379840070916 1 1
0.312681157970347 0.304647383765421 1 1
0.184746116019707 0.178320037401618 1 1
0.0926763893262243 0.0884673668444634 1 1
0.337710682440856 0.32949347683309 1 1
0.173220059609201 0.167831219448317 1 1
0.133576344154864 0.129248377643385 1 1
-0.15111503255463 -0.145495408235895 1 1
0.100903907857658 0.0984070823032911 1 1
0.259977636446893 0.252571058694013 1 1
0.557039905447267 0.540569134750444 1 1
0.187828531561124 0.184557970500791 1 1
0.356596456332478 0.346058182342375 1 1
0.171352372798921 0.16779573230637 1 1
-0.188938116657924 -0.184220503363624 0 0
0.252530624647806 0.246346167606946 1 1
-0.166983542127185 -0.160900578374529 0 0
0.417016798457641 0.40436909943587 1 1
0.522882651929093 0.508062123578621 0 0
0.37778408079655 0.367882578377328 1 1
0.150050069054786 0.144197953199885 1 1
0.104258368900196 0.0997556686365916 1 1
0.431488942990555 0.41861946044395 1 1
0.176600420750704 0.170496286087537 1 1
0.311685394649344 0.303807618794148 1 1
0.185865863995921 0.179660001885956 1 1
0.136143023506623 0.132658141300129 1 1
0.143187133529631 0.139531915788291 1 1
0.25651178193319 0.250461407304584 1 1
0.200740369517504 0.195834583288649 1 1
0.4212207440073 0.408244925035216 1 1
-0.00315068963996626 -0.00468376525669621 1 1
0.15323881913511 0.148915059852986 1 1
0.196911385425253 0.1890831727294 1 1
0.187540595042529 0.17947684554274 1 1
0.181687121999367 0.174841058422266 1 1
0.0834233308213213 0.081623951712669 1 1
0.195987811248599 0.189485551717314 1 1
0.235941523951735 0.22900739926624 1 1
0.689230519387785 0.668101590030184 0 0
0.0567567598813084 0.0566763314035868 1 1
-0.215074783627079 -0.2119156394252 0 0
0.263731584177312 0.254337402037764 1 1
0.208788624981519 0.201476141102675 1 1
0.154719017953513 0.149271757563244 1 1
0.0949409408194661 0.0921217653244219 1 1
-0.00998585798916564 -0.0110626341581707 1 1
0.319079708299312 0.311802621445489 1 1
0.40709349779875 0.397060550009018 1 1
0.604710427152092 0.586451603186022 0 0
0.0311368844958819 0.0301655893316093 1 1
0.127510397731658 0.124188708461683 1 1
0.116726894567801 0.113826593514566 1 1
0.0611337796256807 0.0594315076381414 1 1
0.371817731751466 0.362811688573279 1 1
0.478398233429283 0.46357693036909 1 1
0.579570492822846 0.561618232549985 1 1
0.44141042320776 0.42874642852135 1 1
0.153077342873342 0.149677409099232 1 1
0.416026646125024 0.405097187142206 1 1
0.376938945430146 0.366679560803956 1 1
0.326614659182009 0.316955049235099 1 1
0.456516302584313 0.443161526122393 1 1
0.147617114171246 0.143145035298953 1 1
0.58343849230974 0.566275002167999 1 1
0.333658965823503 0.323757634204098 1 1
0.523593655780499 0.503986040236368 1 1
-0.184000866617099 -0.179454392992787 0 0
0.0932144366720765 0.0914699812902204 1 1
0.309940386593243 0.299302265809058 1 1
0.0755358637718507 0.0738261465090591 1 1
0.43693141980954 0.424590538601139 1 1
-0.0282279537133879 -0.0294954600792242 1 1
-0.0790312414581577 -0.077111990822909 1 1
-0.0458581243760918 -0.0457109415092577 1 1
0.244865292469352 0.237754272150328 1 1
0.340560255435696 0.32875579036544 1 1
0.196815754967133 0.190894089794895 1 1
0.201379043304728 0.196784997071051 1 1
0.503909972868389 0.49061211112634 1 1
0.0528626517456478 0.0514336382980539 1 1
-0.0695391537173889 -0.067402328245874 1 1
0.199454487651721 0.195207805981096 1 1
0.507594675992676 0.492278373443475 1 1
0.257521974418527 0.251535631270967 1 1
0.17136333170701 0.164297579098897 1 1
0.398906308044368 0.384771952311628 1 1
-0.0751396392560415 -0.0760241914805696 1 1
-0.0500542901280754 -0.049675723095728 1 1
0.517687537229743 0.499446020014636 0 0
-0.047257900566049 -0.0458633611953989 1 1
0.150022293378807 0.143872669278212 1 1
0.229919633540853 0.223968008397145 1 1
0.275527647463478 0.268068069078011 1 1
0.348471982949993 0.341673672829192 1 1
0.131247778790172 0.126591661912375 1 1
0.338474979894806 0.32843460323973 1 1
0.161619296234614 0.156169545657124 1 1
0.270029197206739 0.261328018964815 1 1
0.0418076000180606 0.0404332790439933 1 1
0.206295831984744 0.196932626890464 1 1
0.217940700495779 0.211009532873732 1 1
0.295383261743482 0.286188945320304 1 1
0.430349749127815 0.418001886325648 1 1
0.108453350445572 0.105977128051827 1 1
0.305978441286342 0.296480120854236 1 1
-0.117669784999366 -0.114704533792778 1 1
0.153030534162053 0.149498190077168 1 1
0.202289446275175 0.19912459061911 1 1
0.523757446473477 0.50905002292196 1 1
0.107808649604118 0.105294852279627 1 1
0.251831964722385 0.242271009663389 1 1
-0.0486748653296864 -0.0464467745526801 1 1
0.314547713310695 0.302416206325821 1 1
0.300494673063508 0.289079664978525 1 1
-0.000846714433423629 -0.00041887043067395 1 1
0.276308626190137 0.269451597000648 1 1
0.231303076474477 0.224726150520736 1 1
0.540086469167821 0.524255540510435 0 0
0.596321306056794 0.579930037256703 1 1
0.318051038574196 0.307997187123528 1 1
0.365244326207836 0.353849495127068 1 1
0.192928845570161 0.188343665637217 1 1
0.203750881667682 0.198409902666533 1 1
-0.161176212621502 -0.154361292292282 1 1
0.326497581506497 0.316430401044884 1 1
0.231069648658172 0.224253136336122 1 1
-0.0978507917198547 -0.0952737304925813 0 0
-0.0769530354442788 -0.0748613561275271 1 1
0.408753473477711 0.398506077652278 1 1
0.052132865124663 0.0508680249249909 1 1
0.184433853393019 0.180709068908167 1 1
0.083087644188623 0.0804019828086933 1 1
0.0911294015160755 0.0848358039054141 1 1
0.689619551904595 0.669551522036273 0 0
-0.13853439953838 -0.135069511887295 1 1
0.189004708446998 0.182155714621458 1 1
0.0868759176032289 0.0848752173972284 1 1
0.048114325155413 0.0473848520893496 1 1
0.157783259146531 0.151326737948796 1 1
0.254974739299322 0.249214679250048 1 1
0.292741052174033 0.281487252524515 1 1
-0.109079756524865 -0.10540657770469 1 1
-0.070682994110877 -0.0678810615748128 1 1
0.24876714160642 0.241791310602338 1 1
0.264990856894898 0.257655366123781 1 1
0.152344752346077 0.146803221811708 1 1
0.231314590532795 0.224888896155933 1 1
-0.190464176968966 -0.186222781422575 1 1
0.617000775869175 0.596074422975836 0 0
0.221178530493522 0.216458289601892 1 1
0.251278867189549 0.244448544021473 1 1
0.043881309303875 0.0426147241987226 1 1
0.28136637034224 0.273573157468775 1 1
0.341048032646287 0.327639777730398 1 1
0.559212499743968 0.541701865334398 1 1
0.103637194080849 0.102246497058922 1 1
0.698395289076003 0.675149769810654 0 0
0.159629105510011 0.154752112083048 1 1
0.0526800283484205 0.0487720231337792 1 1
0.339736828737047 0.329291122781535 1 1
-0.0130983898878362 -0.0139822700966814 1 1
0.234590020815561 0.228630723345568 1 1
-0.100906255489534 -0.0972003367616912 1 1
0.309546416386903 0.300387176683179 1 1
0.192014611317157 0.185852856624153 1 1
0.239259405481983 0.232389680011306 1 1
0.16745490903909 0.163834566118757 1 1
0.0331849641745955 0.0330052899452881 1 1
0.345570541285229 0.33534822187243 1 1
-0.0155271766739763 -0.0140719801660455 1 1
0.590571484457014 0.571979769028918 1 1
0.409019306885015 0.396200820350375 1 1
-0.293732887868668 -0.284798737250959 0 0
0.210681631816915 0.205628355607651 1 1
0.263726067943832 0.255920700399705 1 1
0.238630732696091 0.234677244516606 1 1
-0.111197215486247 -0.106154268782399 1 1
0.0673293589293226 0.0651153314505521 1 1
0.0696172444764563 0.0678659122754456 1 1
0.206958366946737 0.201980227238815 1 1
0.0258744512787544 0.0237438250646941 1 1
-0.235644496142662 -0.228455777708981 0 0
0.078491349488254 0.0783146036770762 1 1
-0.112831868882743 -0.108511382153506 1 1
0.118240419731244 0.116241679966883 1 1
0.149170250673627 0.146759124715995 1 1
0.138613550255528 0.133798038776105 1 1
0.147278425261578 0.141058715516864 1 1
-0.116974358016118 -0.115966593679244 1 1
0.0349201623715499 0.0329553820294589 1 1
0.168400743290624 0.163952016310446 1 1
0.24750429635417 0.241048773201763 1 1
-0.0236665521774259 -0.0237452236344696 1 1
0.28609550866939 0.276472731430097 1 1
0.347599938341842 0.336057630057872 1 1
0.449273227300914 0.436064628651929 1 1
0.304855853075303 0.296743664694508 1 1
0.114122044192887 0.113151453161873 1 1
0.27158337178669 0.263706151304483 1 1
0.245834157329425 0.240176286145544 1 1
0.259682083579149 0.25180277995666 1 1
0.158784423248186 0.153491899631897 1 1
0.173260730122556 0.165836497437385 1 1
0.0686924237677544 0.067955794310735 1 1
0.143989655897236 0.141595347471955 1 1
0.167303118551518 0.160942952858942 1 1
0.0922798518331222 0.089444418827148 1 1
0.260262477569131 0.251337569748001 1 1
0.526150413598426 0.51469532639124 1 1
-0.123363134718258 -0.122282077830041 1 1
0.158442120140129 0.152881286410372 1 1
0.398569908094985 0.386795287361433 1 1
0.139948422791515 0.136365985356722 1 1
0.0325782016646948 0.0315890233545751 1 1
0.288852811604929 0.281027091064858 1 1
-0.0641943650226612 -0.0641000134428018 1 1
0.20661631932937 0.198387885488582 1 1
0.167880334269897 0.163718620201809 1 1
0.222823211948696 0.214922658459255 1 1
0.124097797479744 0.122179367764436 1 1
0.0463041765810876 0.0439523128395394 1 1
0.285331642750671 0.27361517280355 1 1
0.177254652603375 0.171768829220251 1 1
0.791831415868982 0.765765721962958 0 0
0.400460968019687 0.388755235787182 1 1
0.280250507314289 0.271372865936515 1 1
0.607290416696968 0.589421718300354 0 0
0.522147924782117 0.505681154495699 0 0
0.288275307984189 0.283873097926213 1 1
0.280737386989421 0.272771709959172 1 1
-0.266783919464556 -0.259044970107715 0 0
0.0666396740257758 0.0641092269717083 1 1
0.457870880477485 0.444157858045148 1 1
0.0385453128234887 0.0374770358052299 1 1
0.263503782753986 0.256646820506051 1 1
0.32292649105218 0.315197044033605 1 1
0.22746109092155 0.220404702863609 1 1
0.407369174183145 0.395086617744115 1 1
0.382638134800313 0.371032243627276 1 1
0.373100832006556 0.360968227556043 1 1
0.0958424779281384 0.0964421486308576 1 1
0.186048943361347 0.179208281235905 1 1
0.238667530758259 0.235031201176759 1 1
0.345828488178539 0.33674153816908 1 1
0.494110992797986 0.480035671212563 1 1
0.0685975632208944 0.0676350678041538 1 1
-0.0229131394526426 -0.0219523470189172 1 1
0.431045501110467 0.418578548029008 1 1
0.0951653992504199 0.0914268941404776 1 1
0.417636626290278 0.404643646260907 1 1
0.452035898028705 0.438998111641579 1 1
0.237888384879221 0.230430655125217 1 1
0.292500498604289 0.286090194300154 1 1
0.29129554744514 0.283458469769759 1 1
-0.151654976464901 -0.150080639741259 1 1
0.369450723833451 0.358832742541144 1 1
0.05044187912329 0.0498306039214183 1 1
0.477468780908144 0.46385539277434 1 1
0.233176681040547 0.222929148856458 1 1
0.587648613066721 0.568963146656617 0 0
0.365038419690365 0.354590130712968 1 1
0.0468538996763003 0.0455839224565008 1 1
0.152806617755693 0.145626159918379 1 1
0.277397968243742 0.268298341732116 1 1
0.127292186661074 0.123929087716694 1 1
-0.0973829278456365 -0.0942320532395357 1 1
0.0665228030010151 0.0637012925011703 1 1
0.132644533100549 0.12823201265585 1 1
0.111639197332696 0.106704585989509 1 1
0.129363641065301 0.125648890088184 1 1
0.1262101531938 0.123678531249823 1 1
0.22022972030591 0.21500202345539 1 1
0.418949217979846 0.408968691412492 1 1
0.304751985020915 0.293642814805224 1 1
0.0292911088480823 0.0284070848915043 1 1
-0.134363528569538 -0.130487902192904 1 1
0.652908778253299 0.634432754506307 0 0
0.207482221037383 0.203423761777201 1 1
0.252052163772063 0.244623243358191 1 1
0.454817041288071 0.443553762070467 1 1
-0.112511702950821 -0.107206858911228 1 1
0.116673609175156 0.112523193653123 1 1
0.144243750810842 0.139802146997298 1 1
0.2352067716221 0.229476668889586 1 1
-0.0666479661831785 -0.0634881147600629 1 1
0.645294357665274 0.625888031639741 0 0
0.536830913278674 0.518109617457313 1 1
0.279876263789437 0.273439005632565 1 1
0.434328975768571 0.421875845338516 1 1
0.129538962372602 0.126575259002579 1 1
0.471692039009597 0.455777011160112 1 1
0.555537982764675 0.537626646021206 1 1
0.0126447925387224 0.011358071587933 1 1
0.394618358690946 0.383703494159825 1 1
0.390077576400346 0.3811444972466 1 1
0.502016597473477 0.487404378662956 1 1
0.176918194460179 0.169406268843992 1 1
0.388179705743907 0.377193635688455 1 1
0.21857014038453 0.215086611567493 1 1
0.412972083685063 0.404009696076736 1 1
0.225533206705222 0.221272342051643 1 1
-0.0841648102632278 -0.0803146748906574 0 0
0.538666943473443 0.521226954185345 1 1
-0.0920086673473005 -0.0900203103557438 1 1
0.393952232249784 0.382941437698078 1 1
-0.0437043912017664 -0.0459710860940011 1 1
0.100408817642882 0.0979447901613549 1 1
0.147912834716609 0.14075273301517 1 1
0.186882657286781 0.180182590481995 1 1
0.151155241535045 0.147107259479185 1 1
-0.0684089463131698 -0.0684514886706627 1 1
0.367210108465518 0.353480765485318 1 1
0.189074951276509 0.18253616785727 1 1
0.3126898094681 0.305239526746972 1 1
0.422082864917093 0.406701783689402 1 1
0.381600818177419 0.372584416234395 1 1
0.43036753730924 0.41547083712378 1 1
0.0627722357220208 0.0624955954696908 1 1
0.105056437314841 0.100882813698567 1 1
0.206325488459177 0.20115751960872 1 1
-0.249564070196837 -0.242925889041127 1 1
0.609532461487115 0.593858788662896 1 1
0.123573191525056 0.121483093276119 1 1
0.315351632980376 0.305879128194189 1 1
0.20843012314541 0.202860780540978 1 1
0.260556772857204 0.252538014576032 1 1
0.558005606223721 0.539601951518278 1 1
0.423124605462628 0.410047628925449 1 1
0.118542397103348 0.115466131124405 1 1
0.240681185264747 0.233293228262304 1 1
0.366240929849418 0.356979823176545 1 1
0.041512086008693 0.0398429831853039 1 1
0.266039630562442 0.259248740510472 1 1
0.291655204266018 0.282860417101683 1 1
0.446655939979967 0.434116365393773 1 1
0.000948322222189102 0.000459002536672318 1 1
-0.0560840596294636 -0.0553051674135175 0 0
0.127972779330179 0.124351701874248 1 1
0.0296313682371035 0.0288977078490238 1 1
0.407227563765651 0.395774643104735 1 1
-0.202324630134068 -0.197908831275097 1 1
0.338172744027507 0.330481600784229 1 1
-0.0816455075951338 -0.0775537207138706 1 1
0.322164060009623 0.313611754927299 1 1
0.207757979028179 0.199383739580358 1 1
0.20800884510588 0.202036483719755 1 1
0.0831727477695336 0.0785905022665117 1 1
0.17399092558539 0.169496791722755 1 1
0.346654143718492 0.33843219625235 1 1
0.428765359795231 0.415905878967053 1 1
0.152417655235719 0.146683673658625 1 1
-0.0250735667191297 -0.0251347644525416 1 1
0.471729830037981 0.458573620163508 1 1
0.187326587592109 0.183698152238247 1 1
0.416755235625182 0.406171418801357 1 1
0.400451162154676 0.38770725903929 1 1
0.0429061703303091 0.0401999817153229 1 1
0.435829731471069 0.423481318623849 1 1
-0.0987731138472504 -0.0946412416171098 1 1
-0.0648284431801958 -0.0623077119521558 1 1
0.494184126443021 0.479763411727547 0 0
0.199310278862478 0.194899796576729 1 1
0.507905074556471 0.491747719900413 1 1
0.475487652566112 0.460667236715539 1 1
0.108034688254047 0.104729962683117 1 1
0.132141277160598 0.129580544941801 1 1
0.170459503578365 0.164958237487956 1 1
0.30648147260906 0.296976219611708 1 1
-0.022552329283854 -0.0217143550903643 1 1
0.180909471855458 0.173512575117721 1 1
0.159611768655474 0.153982853516481 1 1
0.368528264780548 0.355941325350925 1 1
0.442602627839731 0.430032521997651 1 1
0.348562663749025 0.337697636890828 1 1
-0.102725445318072 -0.0999435473639838 0 0
0.281740010028042 0.274509428131218 1 1
0.201537456285878 0.199128697603753 1 1
0.0697705278471174 0.0661537140690943 1 1
0.231143996339514 0.226323593031748 1 1
0.21074105816507 0.206908008666922 1 1
-0.0377160870701894 -0.0342509171294233 1 1
-0.019686779686391 -0.0181704043485831 1 1
0.373551108970931 0.363847332360993 1 1
-0.290576509982847 -0.28138128760386 0 0
0.249683796536652 0.242707368391701 1 1
0.531687191419022 0.518290888266343 0 0
0.164103892414664 0.160086148859654 1 1
0.460566744360053 0.447988125875532 1 1
0.360395730918546 0.349914705745483 1 1
-0.0145802904509362 -0.0140769244244111 1 1
0.0907947407396673 0.0897528861836868 1 1
0.390700849326402 0.380356021022613 1 1
0.136335234764121 0.131414119090746 1 1
0.0628911446958232 0.0599870921326559 1 1
0.177372851876877 0.172252223289451 1 1
-0.0886100439901241 -0.0844879826527567 1 1
0.538992217511224 0.522391983089662 1 1
0.242852745058062 0.235035976065692 1 1
0.360742911725803 0.349829983440941 1 1
0.229777196052211 0.221445758962611 1 1
-0.0810749575186931 -0.0788125792840326 1 1
0.0192984940793312 0.0205653353079135 1 1
-0.106882859844295 -0.104607476715956 1 1
0.352193613076304 0.341075355655994 1 1
0.110928753834822 0.108821692473537 1 1
0.587916708822146 0.568127990864135 0 0
0.17706490785038 0.17126558030836 1 1
0.352301091264076 0.342697588001928 1 1
0.565784318263341 0.550108514653665 0 0
0.279419556087067 0.270628328910837 1 1
-0.0520948698135471 -0.0504878245879083 1 1
0.43370184861373 0.421981772351794 1 1
0.435424939426252 0.421352548606839 1 1
-0.0760313877266689 -0.072775615270705 1 1
0.0163047917924184 0.0159660275376933 1 1
0.138889374914043 0.135919359322084 1 1
0.14706587510736 0.143873316341419 1 1
0.249997817814329 0.24274003219947 1 1
0.406753169143596 0.392568760119134 1 1
0.398715064732323 0.386691459689514 1 1
0.166691966672845 0.162158317042284 1 1
0.0589200167864224 0.0545592137960865 1 1
0.118587851146035 0.11762923852249 1 1
0.164958054014119 0.158859714999768 1 1
0.0269518999262574 0.0260629261463441 1 1
0.230158088017166 0.22133139496802 1 1
-0.00512619804069275 -0.00450947726738584 1 1
0.161287195339913 0.157729879129415 1 1
0.223920082484169 0.217087426017301 1 1
0.132366068043594 0.128230789169275 1 1
-0.239855797217136 -0.233662504463728 1 1
0.430011715878135 0.417916820732215 1 1
0.282216386047842 0.275177468354943 1 1
0.0123378819120862 0.0120590551378973 1 1
0.192809358919213 0.187642299541117 1 1
-0.0384654426882851 -0.0350741542086722 1 1
0.155700657822764 0.152636645881137 1 1
0.27279364324572 0.267618268944208 1 1
0.182520581055293 0.178010861398777 1 1
0.260771454925463 0.25537441841668 1 1
0.0542932992432571 0.0512567811403975 1 1
0.188843099275774 0.182802364733848 1 1
0.239043454369342 0.232007352160112 1 1
0.0547290329338171 0.0521535324637313 1 1
0.338537791613755 0.33141165439327 1 1
0.287967794078298 0.279754282071246 1 1
0.37737229550386 0.363878700439278 1 1
0.367295131128919 0.35646730358477 1 1
0.316801936182901 0.303988859357505 1 1
-0.032674374104603 -0.0330629138674331 1 1
0.467587946769128 0.453081589223964 1 1
0.273685583365766 0.265489921219688 1 1
0.578377091088385 0.561315517212988 0 0
-0.363981267225986 -0.353412179315536 0 0
0.0355983850815544 0.0354104490041808 1 1
0.323143785251409 0.312720874970112 1 1
-0.00211191663602382 -0.00144712814924546 1 1
0.17044674670513 0.169309882374106 1 1
0.107762834761108 0.106814164615897 1 1
0.443140125282307 0.429753387353096 1 1
0.496812815475997 0.480954902695137 1 1
0.262009870044645 0.253685531643986 1 1
0.223489316097817 0.218251945792722 1 1
-0.033600430894493 -0.0334447573618785 1 1
0.379137496844901 0.368965691220986 1 1
0.325374852377289 0.315362100900746 1 1
0.204506874181342 0.197631028494819 1 1
-0.0209776278521994 -0.0212787394860451 1 1
0.132040258833473 0.12783331098141 1 1
0.00392270094522182 0.00377916427724756 1 1
0.23985086052188 0.2338101367482 1 1
0.407942715420587 0.396647484163395 1 1
0.405135545027571 0.392599810241929 1 1
-0.0327687063101484 -0.0301103845947238 1 1
-0.0459487249283515 -0.0449115945036081 1 1
-0.0766306260621623 -0.0734167965668769 1 1
-0.210257738263259 -0.206188312170602 1 1
0.0974471474872209 0.0921331996031618 1 1
0.102111576978973 0.0997602551693006 1 1
0.47888058441907 0.466102606385847 0 0
0.296559140286351 0.28951166559791 1 1
0.154161139976519 0.150326219331801 1 1
0.307703277824533 0.301642494286714 1 1
0.129821665891042 0.123283662966746 1 1
-0.0179135315100927 -0.01581675390842 1 1
0.336834422219802 0.323369731570464 1 1
0.119975025379385 0.119857116034253 1 1
0.203190885058603 0.196697526564785 1 1
0.258673143945667 0.248615170498167 1 1
0.266120587516491 0.260003424390533 1 1
0.183497805257951 0.177929535343595 1 1
-0.135303469002786 -0.132835180262796 1 1
0.259785400989933 0.252378274778855 1 1
-0.0579531954027699 -0.0542764361486064 1 1
0.187896238324148 0.18361087095069 1 1
0.461155427488939 0.450435873234391 1 1
0.321933712852659 0.312055479305785 1 1
0.335355897745288 0.327112932909536 1 1
0.680608016576703 0.659576622716471 0 0
0.0264762385597637 0.0251691584972841 1 1
-0.117807794659826 -0.111974098536956 1 1
-0.140944134087881 -0.137233065908631 0 0
0.230689695801945 0.225042961212163 1 1
0.161878760387619 0.158169817022548 1 1
0.0163259735557608 0.0166080924765774 1 1
0.204411740526008 0.198513814615464 1 1
0.496416002787956 0.480765924053451 1 1
-0.169087389888302 -0.163300232578297 1 1
-0.211189090108997 -0.203305417115593 0 0
0.0900360021244974 0.0872402232042561 1 1
-0.0310368727052221 -0.0286099170017851 1 1
0.161853595859512 0.155824198502042 1 1
-0.200451995652992 -0.196552703655402 0 0
0.350344870880953 0.341031382239887 1 1
0.167014596997472 0.162287628148182 1 1
0.0474844655045808 0.0479482103001377 1 1
0.108441509158216 0.104071804088218 1 1
0.221551094082787 0.21311039318082 1 1
0.117550652484506 0.114598994403996 1 1
0.208128684319942 0.202664957947913 1 1
0.269588016915898 0.261120898704005 1 1
0.0802172783980322 0.077118081722013 1 1
-0.131833273942188 -0.127356310878315 1 1
0.44825588913968 0.432099816547367 1 1
0.35692720159556 0.344189890086103 1 1
0.330446264297962 0.32056181878503 1 1
-0.0679605346793376 -0.0672220565188469 1 1
-0.0833997770197535 -0.0795005390581839 1 1
0.138161681438592 0.131537256282317 1 1
0.458433600224126 0.44754732686064 1 1
0.200543279489025 0.19474655915182 1 1
0.539023616057786 0.523261707948291 1 1
0.236783143562906 0.231612904329253 1 1
0.243172690973255 0.234884687484694 1 1
0.130730429842214 0.127237878911133 1 1
0.155405081601649 0.151895381839158 1 1
0.344122566238047 0.332533231374378 1 1
0.0356154103790834 0.0353205879665866 1 1
0.305104908602611 0.297907246435242 1 1
0.209422963371753 0.204089498923885 1 1
0.144193416663785 0.141892623864983 1 1
0.16264519849845 0.159579204113067 1 1
0.534929207547297 0.516862630691616 1 1
0.572021277852652 0.556536056884937 1 1
0.254652128752563 0.246881002378574 1 1
0.297469074408539 0.286822808999731 1 1
0.0845671972707774 0.0795203893596383 1 1
0.5072187956195 0.493723834075742 1 1
0.290221246642019 0.279744085472249 1 1
0.0484490015354566 0.0492089985075729 1 1
-0.288200370710795 -0.281051947384245 0 0
0.44940091180919 0.435810500492455 1 1
0.33997982455608 0.329590696312509 1 1
0.409385662394165 0.396794183376421 1 1
0.275141270019535 0.268392111552406 1 1
0.239187747875864 0.234224792049175 1 1
0.34287943207999 0.329780651216602 1 1
0.198844812064441 0.193493490754767 1 1
0.377905223995086 0.366003884482288 1 1
0.0928765864735705 0.087972231770471 1 1
0.104219899226816 0.101141888061045 1 1
-0.0356451052022607 -0.0346673362684336 1 1
0.150209598999543 0.145794210534517 1 1
0.139530027332286 0.136612633611325 1 1
0.0703247217323237 0.0667306435544803 1 1
-0.057257317982239 -0.0536757985963954 1 1
0.507748028778465 0.492717500726813 1 1
0.161011490167578 0.156008153619757 1 1
0.0680353355993033 0.0660983992791787 1 1
0.462951157356007 0.447232710787619 1 1
0.140686080669145 0.135478170987079 1 1
0.356243563112552 0.343033234586777 1 1
0.039743240016321 0.0386269936449026 1 1
0.348908991380108 0.33967466157125 1 1
0.414992397009395 0.405100877544629 1 1
0.104005986176862 0.0981341964665726 1 1
0.180246098146199 0.174189466266385 1 1
0.932197492468466 0.903552430177566 0 0
0.558489238960364 0.541743741890321 1 1
0.282635424575257 0.274066578279116 1 1
0.0815231848192026 0.0797808591794916 1 1
0.313864980522726 0.304582858236677 1 1
0.100748554839953 0.097290452129814 1 1
0.367512279079428 0.357750825079897 1 1
-0.115914429852922 -0.11269460230844 1 1
0.362443316498403 0.353128961356132 1 1
-0.062589780554399 -0.0601278691586856 1 1
0.266764546431142 0.257457921999974 1 1
-0.0461614996036444 -0.0428756848195657 1 1
0.233440228951101 0.224628395323364 1 1
0.246512396508238 0.239323421427574 1 1
-0.112652005922487 -0.109297113251777 1 1
0.00301926403567893 0.001298202647845 1 1
0.0921631186203726 0.0890335893253233 1 1
0.403881517854732 0.390075693567464 1 1
0.564669163005211 0.546935413936297 0 1
-0.0245470192704678 -0.0235512552393611 1 1
0.536602001909315 0.520572750766424 0 0
-0.0778427725543562 -0.071987494175764 1 1
0.32203629224756 0.312116853344144 1 1
0.213988730530495 0.209058690987582 1 1
-0.134975275184503 -0.133515620949656 1 0
-0.0124569827741696 -0.0121854536134545 1 1
0.059557822797009 0.0581068289106585 1 1
0.131045461453042 0.124991906184277 1 1
0.253919053213919 0.243602339486414 1 1
-0.0104334130871272 -0.0116551307873401 1 1
0.401031728834767 0.390676067754097 1 1
-0.0122166765529897 -0.0100281827588748 1 1
0.247497860507552 0.24140513610995 1 1
-0.0827338236761282 -0.0818712858267624 1 0
0.0564535999649527 0.0567831328465967 1 1
0.275869178584933 0.267239175524262 1 1
0.1983854680883 0.190478383733102 1 1
0.252320199723648 0.244321111312543 1 1
0.0755992787508828 0.071783140604125 1 1
0.168029846144754 0.161898068430612 1 1
0.0150257839778386 0.0153071743130884 1 1
0.217802840700008 0.212288077632544 1 1
0.210086871531933 0.204420568384094 1 1
0.117806996705245 0.113500389199568 1 1
0.136975584151578 0.132585597157433 1 1
0.00515505664525293 0.00465389490398513 1 1
0.157468337411492 0.151199676802732 1 1
0.122117291344482 0.116716930153838 1 1
0.12899869169971 0.12610772991906 1 1
0.0450840233236807 0.0440859902671829 1 1
0.0795011004983494 0.0776491754579732 1 1
0.263040729850327 0.25270094776154 1 1
0.00143529508354982 -0.000277171501275431 1 1
0.0589607228809808 0.0576926879410163 1 1
0.0043229719552205 0.00377107173918992 1 1
0.276379666677244 0.269789324081432 1 1
-0.0658688846502161 -0.0665166208527265 1 1
0.0529720371182723 0.052185335772566 1 1
0.227734655049574 0.221552739063048 1 1
0.162949323479141 0.160238322352563 1 1
0.306018760147122 0.299085974078274 1 1
0.033018223771128 0.0320355051040247 1 1
0.409945810266793 0.397224092760601 1 1
0.242828644702303 0.235404151694868 1 1
0.533903563189767 0.518545073110769 1 1
0.35904008106051 0.349827553910642 1 1
0.321330777718606 0.313284707514859 1 1
0.0420060360076143 0.0420533158176806 1 1
0.535189085213798 0.520266302834795 1 1
0.133955236288491 0.129144504033621 1 1
0.87918311001716 0.85137143084042 0 0
0.247852505977234 0.241228156646094 1 1
0.60465049075467 0.584157211119535 0 0
0.288413014218803 0.279995240764527 1 1
0.328664126682328 0.32022713486193 1 1
0.538207246221431 0.520625361531448 1 1
0.00279662169558584 0.00290615892301964 1 1
-0.0839604389541293 -0.0827999440196274 0 0
-0.103237711652986 -0.0979755747367416 1 1
-0.026857164817358 -0.0261425471083361 1 1
0.0236693608705377 0.0232990668240658 1 1
0.687332676282977 0.667693407361599 0 0
0.27780787570798 0.267751541790372 1 1
0.437456316689923 0.426142582309871 1 1
0.15404034240242 0.148567164982525 1 1
0.281363262463274 0.271942161669763 1 1
0.0588954236932783 0.0574053953247287 1 1
0.207500127729727 0.201927042173998 1 1
0.39314906398804 0.381163940990391 1 1
0.229810686482377 0.223300980011495 1 1
0.297783352015519 0.29050315047907 1 1
0.309855706578092 0.302661449003168 1 1
0.379384558649715 0.368139214292948 1 1
0.333219500992886 0.324902302725977 1 1
0.0692352382892499 0.0651182102960159 1 1
-0.146698993327136 -0.141878031958936 0 0
0.184002686319843 0.177900913488681 1 1
0.0341155654511203 0.032342811569912 1 1
-0.0978642204136234 -0.097111356337639 1 0
0.298731011500471 0.28697909082067 1 1
-0.137491595051288 -0.133963906135748 1 1
-0.246233297093694 -0.235843268796472 0 0
-0.214112090072908 -0.206985479787041 0 0
-0.141673440163773 -0.137202378246562 1 1
0.386876323093279 0.372796574488199 1 1
-0.176276714637041 -0.17220317129423 1 1
0.446517670149047 0.432716417940477 1 1
-0.20006161185322 -0.192721725211737 0 0
0.229957524799506 0.225006678949531 1 1
0.21462495093204 0.206447330268519 1 1
0.126027298908914 0.122245539359295 1 1
-0.0689501617424029 -0.0651749490273958 1 1
0.140189835914803 0.136293144390157 1 1
0.299335753290805 0.293251861810031 1 1
0.432673842528526 0.421477218978737 1 1
0.436900243738824 0.423492448835339 1 1
0.3566570974605 0.345084458206249 1 1
0.0708250287559173 0.0691686080007549 1 1
0.0981317125866587 0.0952740557435002 1 1
0.137805008538977 0.133953391130294 1 1
0.199327402262871 0.19246057689552 1 1
0.0668454804661432 0.0650010160317595 1 1
0.0822740068532284 0.0804630039787478 1 1
0.158930943052193 0.153665221884645 1 1
-0.0243339219675881 -0.0260025937003634 1 1
0.103359913403915 0.10246166481631 1 1
0.100750159013043 0.0986778670556825 1 1
0.300292097117848 0.292896308863937 1 1
-0.221642387761367 -0.216341908236343 1 1
-0.0482031198112193 -0.0449214665157379 1 1
0.306307091689778 0.297020666315339 1 1
0.221407553287331 0.214473709698878 1 1
0.129197234132375 0.125330522592003 1 1
0.207669748830293 0.2009542289844 1 1
0.126594438692921 0.1249316757239 1 1
-0.0346722540278235 -0.0335948450417598 1 1
0.322575362993082 0.314947039514565 1 1
0.210392405589505 0.203931551471362 1 1
0.493837105485842 0.481019109430258 1 1
0.0814519998654025 0.0783569974917884 1 1
0.0798753330527968 0.0791774527245881 1 1
0.546654185284758 0.531940971390782 1 1
0.2555041793563 0.247923264920404 1 1
0.233965359804914 0.224766923438865 1 1
0.12460507300894 0.121378860767391 1 1
0.153150119838453 0.149333425964092 1 1
0.0392904887764886 0.039569928394977 1 1
0.587890477594926 0.572265435923526 1 1
0.299772091858532 0.288725530253185 1 1
0.524801795504626 0.510527282898831 0 0
0.659738332925531 0.639656989569672 0 0
0.207801457268838 0.203017620404208 1 1
0.389574475650307 0.37882118263214 1 1
0.142444099264172 0.138738514542851 1 1
0.108016214335826 0.10399790759361 1 1
0.369270015203102 0.357957772608326 1 1
0.543380083589663 0.526421168900066 0 0
-0.318274775426271 -0.309650174722778 0 0
0.18765879913767 0.18312421256809 1 1
0.14847296409978 0.141536507320081 1 1
0.00668891060575781 0.00752529910661327 1 1
0.024572466302005 0.0271931589659609 1 1
-0.102170482066032 -0.0970386970816771 1 1
-0.0240199260147953 -0.0245040883889889 1 1
0.521623369212432 0.505599623941477 1 1
-0.0656679220880076 -0.0628518339814463 1 1
0.0686920893662133 0.0670020927240515 1 1
0.0522315350016833 0.0507317561987181 1 1
0.142439135647622 0.136300651074049 1 1
0.0990904857071587 0.0953745597146049 1 1
0.347247292461197 0.337530468982579 1 1
0.315072230130747 0.307735371200466 1 1
0.265980936127327 0.259076998567843 1 1
0.185588471272936 0.178022352426215 1 1
0.151472751456524 0.148786258761569 1 1
0.41823418409861 0.408258965879032 1 1
0.198645577661547 0.190264062011855 1 1
0.125099159924659 0.12113605099161 1 1
0.506511170551969 0.49312261712177 1 1
-0.0022630940387607 -0.00219756485859997 1 1
-0.0497248626115258 -0.0488114952774292 1 1
0.0572445248581668 0.0558539746363384 1 1
0.00264315515692861 0.00198839195305228 1 1
0.247227561893991 0.238004958450492 1 1
0.000235876984479449 -0.00199965088364862 1 1
0.294489721038816 0.28681925216619 1 1
0.183923993701961 0.176673054141864 1 1
0.189250016692341 0.185248390298316 1 1
0.408555474594788 0.395030209094276 1 1
0.35190609692591 0.341902736966686 1 1
0.121594369655019 0.118155249673385 1 1
0.0651724276160579 0.0639951196677233 1 1
0.281495445990241 0.271343880849257 1 1
0.0511426012661566 0.0480115927582968 1 1
0.425232917803841 0.414680659165546 1 1
0.013721675855857 0.0130290375041791 1 1
0.099461472575619 0.0973718615444894 1 1
0.0467768881945461 0.0463255439138584 1 1
0.161257493424859 0.155619757635326 1 1
0.0894704244071783 0.088205977393629 1 1
0.40088973025068 0.388712820846382 1 1
0.212602266660043 0.206474342755286 1 1
0.769554792479866 0.746945784126933 0 0
0.111770769998912 0.109812888301397 1 1
0.237049200397874 0.229898350986391 1 1
-0.281487355811632 -0.274190732570777 1 1
0.0715232389781924 0.0686489127253093 1 1
0.241932902131928 0.233976386428327 1 1
0.484099460537839 0.47246455182622 1 1
0.379169669376867 0.366659731381801 1 1
0.343734979759543 0.334747714633025 1 1
0.204614606633561 0.198699404244917 1 1
0.402612246462408 0.393619088864509 1 1
0.312335109482034 0.303976995958728 1 1
0.0216984127837138 0.021860407074742 1 1
-0.0931785099318441 -0.0922013456606278 1 1
-0.0254552212037527 -0.0239321272404348 1 1
0.145073801059389 0.139975020899058 1 1
0.309332595442822 0.301411489311323 1 1
0.249957735321093 0.23928869451421 1 1
0.0521120776422253 0.0509392981693402 1 1
0.127136808012363 0.12244770250772 1 1
0.352347871355662 0.341689750042997 1 1
-0.0967766737711363 -0.0917084276513336 1 1
0.557021400611736 0.539605009060226 1 1
0.0694629559503443 0.0668021846677871 1 1
0.0688777145821536 0.0667414591177168 1 1
-0.0493703138205265 -0.0460036727910779 1 1
0.305857533639189 0.296948644085996 1 1
0.329479478408954 0.321132828515989 1 1
0.259833358049628 0.251548203006343 1 1
0.392439469228481 0.380744660569586 1 1
0.069819504372137 0.0701509108769505 1 1
0.11387819519645 0.109220290393962 1 1
0.30041181370592 0.291591245386543 1 1
0.232180035631621 0.22244877165018 1 1
-0.0979993996933758 -0.093681243060752 1 1
0.118820848368106 0.114559995985983 1 1
0.0870752632954276 0.0857067940302687 1 1
0.282976128368086 0.276767352508483 1 1
0.136192792916541 0.132336576335188 1 1
0.317691151479395 0.307591632040428 1 1
0.251014365595937 0.243375275752743 1 1
0.0587529872146251 0.0570113871791171 1 1
0.229231067215619 0.223428899078072 1 1
0.219154861006775 0.21313906958872 1 1
0.125365403939401 0.119358276875828 1 1
-0.0372866160728407 -0.0375626149861212 1 1
0.415856198355494 0.403549845562536 1 1
0.159471481493391 0.152466745664038 1 1
0.456325584410175 0.443725463274244 1 1
0.17906713755958 0.171630951646248 1 1
0.374223179125637 0.364856355533864 1 1
0.410530328908493 0.398152481800155 1 1
-0.0496941745077601 -0.0501821117813791 1 1
0.132680693086053 0.130666407518019 1 1
0.34747763078282 0.337076646576633 1 1
0.196304453229522 0.186950703430008 1 1
-0.0181806830892331 -0.0169552243571456 1 1
0.195830243010259 0.189894818996998 1 1
0.292586860418533 0.283229678893781 1 1
0.175755788745506 0.172399951617693 1 1
0.554588322131443 0.534691612278104 1 1
0.109200087257477 0.105263481635991 1 1
0.125261761022393 0.121112157795911 1 1
-0.155255130302277 -0.15300487057098 1 1
0.448844848552921 0.43803495536664 1 1
0.178246889289739 0.173738802118275 1 1
0.130760891854337 0.128362282787361 1 1
0.158979961801666 0.154135260979167 1 1
0.286252689489102 0.276695538222212 1 1
-0.0667891910215597 -0.0648837571138595 1 1
0.31572647640281 0.307207599507924 1 1
-0.0987766156742459 -0.0966817057851617 0 0
0.0822884636395564 0.076699572819799 1 1
0.410358279101229 0.397563915936249 1 1
-0.0596591567735215 -0.0569268291151165 1 1
0.3612448076757 0.347630729948165 1 1
0.372821720418762 0.363301021450816 1 1
0.0171321250638879 0.0173252611687858 1 1
0.407435842943736 0.397443187930104 1 1
0.224190340913847 0.215609807718943 1 1
0.340788492262449 0.331056675839879 1 1
0.254422345254845 0.246755858694606 1 1
0.344216579750814 0.336145037377345 1 1
0.318906245964012 0.309998536205781 1 1
-0.0948441095123862 -0.0932531946927308 1 1
-0.023222817490222 -0.0236841272636681 1 1
-0.120146558456034 -0.117203383200095 1 1
0.318827913038803 0.31010744652911 1 1
0.0474361360348825 0.0452070477622468 1 1
0.334233136967969 0.323653167852854 1 1
0.288117717953223 0.278940638127045 1 1
0.323575760660555 0.315764838630984 1 1
0.480199133260583 0.462894140062413 1 1
0.466084168873345 0.451716119688838 1 1
0.247187857213835 0.236454066423963 1 1
0.0300413309537545 0.0288341407876131 1 1
-0.129538010305971 -0.125811117860104 1 1
0.379412399457415 0.366884798391227 1 1
0.489151077615351 0.47376865539496 1 1
0.298498931313938 0.289893423348651 1 1
0.141616450826488 0.138014602446847 1 1
0.542841054103773 0.525538334347144 0 1
0.0276991860436826 0.0245743867232084 1 1
0.301141121878605 0.291936971057653 1 1
0.308988180260841 0.301110264335987 1 1
0.288074322028871 0.27952780662794 1 1
0.006592106005866 0.00513062978107511 1 1
0.318568374366773 0.310515938066822 1 1
0.827947454686358 0.805756640828651 0 0
0.506435762812279 0.491362907603698 1 1
0.398677211386536 0.389160856268985 1 1
0.013800424694376 0.012510459414039 1 1
0.498980769569557 0.483107288419171 1 1
0.296898074966715 0.28946477693551 1 1
0.218960441578974 0.212470925916107 1 1
0.289853281291552 0.282724541288443 1 1
0.159368557918681 0.1566715790491 1 1
-0.0174141946228845 -0.0180468621179308 1 1
0.319481996008875 0.309907738320935 1 1
0.271722669466887 0.263278063736183 1 1
0.0639752944600266 0.0610163091169801 1 1
0.189942314218971 0.183773175922304 1 1
-0.256755549226667 -0.249006625798978 0 0
0.381199452709641 0.369032518054235 1 1
0.0468576997310895 0.0465541790838856 1 1
0.304758856984941 0.296410430595077 1 1
0.0021089942497547 0.000444649679992921 1 1
0.358030818848063 0.345276171376527 1 1
0.354037751961427 0.342433522469377 1 1
0.498973795835037 0.483278243882315 1 1
0.259422183832884 0.250136659900924 1 1
0.252498359200658 0.246320087608089 1 1
0.231964162588345 0.224174177511909 1 1
0.438179020452608 0.423497182809139 1 1
0.182562812404926 0.176379648040553 1 1
0.388910716480226 0.375714883089807 1 1
-0.0101457388677223 -0.00965143701087094 1 1
0.23382747286474 0.225458380366661 1 1
0.331636577211217 0.321887970026329 1 1
0.249257890457598 0.241658035727179 1 1
0.412117435366662 0.399573041223647 1 1
0.270838681862362 0.262810477735092 1 1
0.341143055604934 0.330740343202763 1 1
0.299667678577318 0.291864141965556 1 1
0.223045614377689 0.219147345461674 1 1
-0.0558841720444454 -0.0554413135502001 1 1
-0.0452663285487474 -0.0435056478776033 1 1
0.220597767562947 0.216312266681199 1 1
-0.134843162062017 -0.130296757929559 0 0
0.256279588850971 0.249115066309242 1 1
-0.142549597992153 -0.13824397922934 1 1
0.143775810827023 0.139421750304124 1 1
-0.0568464679294381 -0.0552815541488849 1 1
0.163137205114798 0.160283987669116 1 1
-0.0701914514787661 -0.0671307581057982 1 1
0.181803281283738 0.173867767114176 1 1
0.0521292379111429 0.0505788309058597 1 1
0.238660896297091 0.233261402804005 1 1
0.467904079591691 0.452155938474336 1 1
0.237980538835156 0.230810396608192 1 1
0.0120713593280454 0.0103683110267266 1 1
0.148887927527681 0.142413996594254 1 1
0.0376337603371948 0.0365247740936671 1 1
0.120554227869478 0.115696925861321 1 1
0.12414129493671 0.118437098381237 1 1
-0.182738469508232 -0.17545104121144 1 1
0.445469885725236 0.432380596902291 1 1
0.258556249668133 0.253576196512097 1 1
0.116976650226958 0.111104569348276 1 1
-0.00710515876736065 -0.00453591457115561 1 1
0.415116963932513 0.402254719041854 1 1
0.385966406735906 0.376315606444623 1 1
0.218575029012954 0.21146130020123 1 1
0.36715952567464 0.357668701221492 1 1
-0.177757959271735 -0.171271240852401 0 0
0.213293391718017 0.205020187728893 1 1
0.152273105954254 0.147148125107216 1 1
-0.00344034853525779 -0.00612542415682302 1 1
0.200720856308166 0.193645838033943 1 1
0.344419978342349 0.334514065233968 1 1
0.110160786616343 0.105571281788061 1 1
0.230678587655737 0.223540699726069 1 1
0.180893295680771 0.175377725245291 1 1
0.16278079803176 0.157046636177803 1 1
-0.196866872079552 -0.188846270721212 0 0
0.0554240746076902 0.0531944956369711 1 1
0.0283388956849813 0.0278348414391962 1 1
0.0881178607779508 0.0850309373391872 1 1
0.540176898424907 0.52442144941982 0 0
0.446551662345921 0.435192056181444 1 1
0.195617539645203 0.192248484836276 1 1
0.328840685211106 0.320482163315433 1 1
0.265787095996965 0.262011811657238 1 1
0.0162017052880014 0.0148430471780892 1 1
0.176811325510537 0.174388471729347 1 1
0.11686825131543 0.115605621370281 1 1
0.30429561841431 0.29526939980867 1 1
0.0595782459867109 0.0560225035809319 1 1
0.0253860508014289 0.0256944871415394 1 1
0.213152852401838 0.207183613356741 1 1
0.235728643219399 0.227414301403805 1 1
0.56244797440487 0.546649924051341 0 0
0.303561221902725 0.294039798528336 1 1
-0.0601304953212509 -0.0576250726410036 1 1
0.289544808796838 0.279704461341924 1 1
-0.136280726240123 -0.13257414790835 1 1
0.38312912278471 0.372346072509872 1 1
0.251803531959524 0.246405140145841 1 1
0.267937520774471 0.259900011743239 1 1
0.132104936181093 0.127866566878532 1 1
0.102269875170992 0.0986278664444437 1 1
-0.0255421951514642 -0.0246703728384053 1 1
0.461989671078859 0.450643822371469 1 1
0.618717806738631 0.599021235869878 1 1
0.235206393815289 0.228621013440228 1 1
0.285987829142533 0.275195847589962 1 1
0.346543306937766 0.336503945372019 1 1
0.239063389269428 0.233280068684585 1 1
0.209442122592272 0.204479486229611 1 1
0.152354534670706 0.146324316722605 1 1
0.452689150426597 0.438483619727375 1 1
-0.029695469911969 -0.0290348686910604 1 1
0.220863300101265 0.215263168425632 1 1
0.502369761653213 0.487266510629549 1 1
0.14713384710973 0.14243390935537 1 1
0.0403239513486172 0.0410050546364277 1 1
0.242203743709156 0.23729260183501 1 1
0.558209862112355 0.539786146888418 0 0
0.0520617464517227 0.0505870530371949 1 1
0.500593675415868 0.485381865549445 1 1
0.255535809948966 0.248988582974309 1 1
0.501355115533492 0.487745442072393 1 1
-0.516563027994071 -0.50098395922341 0 0
0.275199569039949 0.265451467280604 1 1
0.279467646117622 0.271574333861831 1 1
-0.0860929485991298 -0.0835719532161827 1 1
0.51285594568899 0.500441667365566 1 1
0.0171864643621201 0.01835040761423 1 1
0.393967851175411 0.381963702225224 1 1
0.105991307529747 0.102132429270634 1 1
0.216370532471314 0.210795093883098 1 1
0.272268740538667 0.264911958022636 1 1
0.123784419863011 0.118095143165631 1 1
0.320323724706514 0.31090956390524 1 1
0.0529813413042685 0.0528168650733172 1 1
0.519933449763298 0.505366445423706 0 0
0.338409005331003 0.330921370846527 1 1
0.363485008097019 0.353794222353751 1 1
-0.356012578923199 -0.34572717181349 0 0
0.633924570793156 0.616483390777198 0 0
0.151904026235196 0.148042495677158 1 1
0.0944149518753632 0.0904856099209527 1 1
0.604989941810561 0.591704326097381 1 1
-0.211635719720909 -0.201905547815549 0 0
0.210952720782852 0.20570550299685 1 1
-0.200333605822287 -0.195469179713158 0 0
0.0273978304091072 0.0268709754378909 1 1
0.0330096019482433 0.0327242554581538 1 1
0.393674428394 0.382952843002229 1 1
0.121457483688875 0.116253995942978 1 1
0.266577705457524 0.257380601881245 1 1
0.244542764198213 0.237201389227928 1 1
0.298012860844186 0.289483028345925 1 1
0.465150182313548 0.45000421562835 1 1
0.10148541564273 0.101229732428902 1 1
-0.114530368579499 -0.110483302383784 1 1
0.318306148491301 0.309030481201542 1 1
0.178903929057439 0.174590455006609 1 1
0.153378455667862 0.150957182053617 1 1
0.299749667357074 0.293052561901937 1 1
0.0430450343025427 0.0420510893075933 1 1
0.107343300697376 0.106215897298334 1 1
0.429392037481236 0.415910546357275 1 1
-0.0497384128256784 -0.0472466836109448 1 1
0.731774593198928 0.708381454365227 1 1
0.35692934490586 0.346052672797285 1 1
0.804175307138396 0.782304627879336 0 0
-0.0590994494479969 -0.0540685837359349 1 1
0.473903497259547 0.456297556987785 1 1
0.392111876255189 0.382020829242576 1 1
-0.0622804314754564 -0.0586192544213014 1 1
0.00907849494321628 0.00779348099724968 1 1
-0.111221425982006 -0.108607399904198 1 1
0.323842516028385 0.315524677997365 1 1
0.111436223849856 0.105779813752762 1 1
-0.294947472265826 -0.288252142475641 0 0
0.124209957207197 0.118575171099962 1 1
0.41365324669322 0.402853879485387 1 1
0.360387566053857 0.351818147996486 1 1
-0.0566515415555924 -0.0542197496954501 1 1
0.2554937059441 0.247750340014796 1 1
-0.284300022697838 -0.276844984803568 0 0
0.210606501111547 0.204531365447142 1 1
0.0698319604503749 0.0677380721498802 1 1
0.240512964620948 0.235547033879678 1 1
-0.0346614341034859 -0.0341534445301111 1 1
-0.00627741798694446 -0.0050327510222186 1 1
-0.069043330999164 -0.0675665898963151 1 1
0.186538753335513 0.180760201663393 1 1
0.180782680716396 0.174722434791207 1 1
0.15473934098475 0.149531242203694 1 1
0.221204905327256 0.213621978428552 1 1
0.590698289205317 0.575300056709202 0 0
0.123356022561104 0.120922045138657 1 1
0.259151394950005 0.251579006242278 1 1
0.354648658613665 0.34092732113659 1 1
0.166012949641981 0.160160202849444 1 1
0.181749583540312 0.172414063301507 1 1
0.215018965920703 0.207144305896065 1 1
0.54586846639232 0.531429139493339 0 0
0.0593633910827926 0.0588145547638347 1 1
0.0809776277569294 0.078897195633775 1 1
0.0218504316562586 0.0214042304675468 1 1
0.110344516235782 0.10724846583781 1 1
0.514805010864323 0.502182452175915 1 1
0.369299992728582 0.359661761007236 1 1
0.303437993305154 0.295431656445127 1 1
0.227131497151297 0.219929652547801 1 1
0.0337218938131136 0.0346662883401537 1 1
0.0264915957516929 0.0240328384746718 1 1
0.281151403860415 0.270436758194904 1 1
0.387365555295433 0.372962088026744 1 1
0.351957782346156 0.343198834181075 1 1
0.37658606068957 0.366615372336869 1 1
0.582303380770492 0.564115539562058 1 1
0.655218886734201 0.635898089624942 0 0
0.377540189617314 0.36721495740719 1 1
0.499699207180244 0.484286699725002 0 0
0.156154203724594 0.151517095002591 1 1
-0.0656075109697916 -0.0626947610487832 1 1
0.341025540035584 0.330467377695901 1 1
0.166785452678848 0.161638180586591 1 1
0.374818399308631 0.361493483867332 1 1
0.211040472431108 0.202483309291436 1 1
-0.0480905973221141 -0.0484776244594523 1 1
0.358683074931037 0.344896486149409 1 1
0.0110127605108107 0.0115091513137984 1 1
0.410624364957814 0.396102312009445 1 1
-0.0105310942767146 -0.0129709691191869 1 1
0.145214749770116 0.139088077837901 1 1
0.163926935266866 0.15961102390548 1 1
0.232766671833303 0.226375606753785 1 1
0.431236189341419 0.416887022643625 1 1
0.391984081831476 0.380401033852017 1 1
0.190500349058697 0.185485764862298 1 1
0.506548369476455 0.489181150347789 1 1
0.326646695947001 0.3168258099328 1 1
0.0115124700629239 0.0125345922830955 1 1
0.0428402199929565 0.0427446724416983 1 1
0.243981198460402 0.236953933661857 1 1
0.159839313854156 0.156234527679214 1 1
0.23826465564875 0.228985160823711 1 1
0.211498846783448 0.205763408009093 1 1
0.282955272012561 0.275318431975992 1 1
0.0449938499520747 0.0422144061209106 1 1
0.11140395970189 0.107238170489415 1 1
0.28182295177226 0.272094068476304 1 1
-0.0328389557376667 -0.0339966798939617 1 1
0.0789121170438126 0.076062902523836 1 1
0.262066435987682 0.25304811173809 1 1
0.276205497111056 0.267495646397786 1 1
0.274407756211305 0.26489342418458 1 1
0.467039916207841 0.454670390400905 1 1
0.535350832257589 0.518066670139305 1 1
0.0426938793760739 0.0408473748853239 1 1
0.531551434261686 0.514763827618716 1 1
0.238635881893441 0.233068142749486 1 1
0.321877166097779 0.315714136041103 1 1
0.180609005897858 0.172951438083061 1 1
0.547930574692171 0.532618572406576 1 1
0.456919384828683 0.442313713016854 1 1
0.594988911118305 0.577426064385315 1 1
0.355841216102454 0.347084434707718 1 1
0.00351288996957921 0.00220922247310341 1 1
-0.109325204253057 -0.106233540391474 1 1
-0.0342816640977114 -0.0324087400868987 1 1
0.0145803412069061 0.0116069689000968 1 1
0.151477371667254 0.144653771428974 1 1
0.0464780934655228 0.0441678511311114 1 1
0.194855834888463 0.187520960714124 1 1
0.373318174421434 0.36209319752573 1 1
0.293992924237947 0.286294488472808 1 1
-0.145683588579558 -0.140888168106266 0 0
0.280652317338404 0.272426369430985 1 1
0.0860341183694962 0.0856119328180764 1 1
0.0438440589431304 0.0416283350461082 1 1
0.0212332175105841 0.0216762876934919 1 1
0.283603673376526 0.2773160982084 1 1
0.10539374984307 0.101724160723389 1 1
0.403473065284754 0.393614282114513 1 1
0.0883307344847165 0.0831111874872875 1 1
0.348181995020201 0.338676585643575 1 1
0.331339792619194 0.319346782866281 1 1
0.303123236295445 0.294677684984513 1 1
0.0999689857219147 0.0958856780362237 1 1
0.288941265697962 0.279195537343978 1 1
0.0155888767466218 0.0160483693928886 1 1
0.266248395523061 0.2593877045488 1 1
0.0712440953028499 0.0684075775840343 1 1
-0.141905159548069 -0.138800338355776 1 1
0.0634169738993273 0.0613247075783252 1 1
0.154692691231663 0.150138430847152 1 1
-0.0284209751780329 -0.0276647762328095 1 1
0.126544091292177 0.122911542126327 1 1
0.393498017754468 0.383378767900466 1 1
0.192136423208675 0.187689467097249 1 1
0.111403841768047 0.108913171419033 1 1
0.00278279877306481 0.0025539517235683 1 1
0.215170459931657 0.209880283428588 1 1
0.0329738735530457 0.035020550753528 1 1
0.325029389544063 0.316530387535388 1 1
0.141005619766384 0.137922377090128 1 1
0.246871986437363 0.238844689000718 1 1
0.297594467466357 0.287367112897961 1 1
-0.0659609379372253 -0.0628638380258639 1 1
-0.357057797917671 -0.346479258993419 0 0
0.202629543887547 0.194275674971128 1 1
0.246967921660375 0.237295036111671 1 1
0.107608779129471 0.104709533538843 1 1
0.523329202870898 0.510101224814673 0 0
-0.124658645567756 -0.122002821131417 1 1
0.108512963018835 0.10673309776521 1 1
-0.227292073554477 -0.220011279815526 0 0
-0.117798177719508 -0.114446432999407 1 1
0.2438370140522 0.237957727205385 1 1
-0.0528887160339236 -0.0524121990050126 1 1
0.29986578568344 0.29149586165925 1 1
0.0776066012698534 0.073127287962876 1 1
0.413921250156978 0.400769678726046 1 1
0.359855113592222 0.345793536261711 1 1
0.176812360491248 0.172426120686177 1 1
0.292001333521737 0.28274649379074 1 1
0.282268451079949 0.273273925759223 1 1
0.286820170872878 0.280110255390775 1 1
0.48081234503181 0.46442255834214 1 1
0.345187039749771 0.335872431876409 1 1
0.0591576020038595 0.0562933724861689 1 1
-0.068062422626312 -0.0671904462308177 1 1
0.198843745901197 0.192809429438516 1 1
0.170625451167408 0.164804973541627 1 1
0.0698355329425074 0.0682743038776967 1 1
0.183296737189675 0.179703775707089 1 1
-0.00751901743620463 -0.00798899244507162 1 1
0.336490947767858 0.326826209214602 1 1
0.00432767361985264 0.00508204912629083 1 1
-0.10890215801075 -0.106610129597489 1 1
0.0483015615268459 0.0463670721126167 1 1
0.266439568119069 0.261201894090518 1 1
0.375328046330663 0.364657075734057 1 1
0.250034675853615 0.243568804526062 1 1
-0.122677221414253 -0.11868135762615 0 0
0.446046965526376 0.433101221509632 1 1
0.192402427780656 0.186443165998617 1 1
0.208876310356607 0.205444524631922 1 1
-0.154078162284901 -0.149705029601653 1 1
-0.06800849078104 -0.0646122289094111 1 1
0.180136921176474 0.173348699445262 1 1
0.150654616133346 0.146971794034194 1 1
0.162626656367094 0.158875035184258 1 1
0.256860692811716 0.24793158014742 1 1
-0.176670541708643 -0.172280596555081 1 1
0.462650145149115 0.448137251312125 1 1
0.243108458628895 0.236097658928222 1 1
0.321413636214512 0.313703931393521 1 1
0.156218068115487 0.149901443786552 1 1
0.0259721244963757 0.0256635748724107 1 1
0.276165383970657 0.270623010874285 1 1
0.410545322075383 0.395957891941606 1 1
0.404135147756564 0.392821538179533 1 1
0.313684932228649 0.304456406649857 1 1
0.492519349039542 0.4752291061404 1 1
-0.125190550617966 -0.121707742586839 1 1
0.263959857484142 0.25747621837839 1 1
0.181711580636997 0.17530168034995 1 1
0.318862178292889 0.309894318017371 1 1
0.0389386449526538 0.0390094571796793 1 1
0.185644849019635 0.181025452199803 1 1
-0.0792728688207055 -0.0762423467163068 1 1
0.376467585718758 0.367039373714691 1 1
0.409674193785103 0.398749433316907 1 1
0.364304598169212 0.355648220750227 1 1
0.50534005780023 0.490621766700153 1 1
0.0218634484490086 0.0219691598414931 1 1
0.429020409091277 0.412784755528154 1 1
0.367575612391878 0.357191306367711 1 1
0.426305448156069 0.415278232829937 1 1
0.0682604310839998 0.0655104353843294 1 1
0.0344174168153596 0.0335887767777136 1 1
0.194672219640893 0.189664519375609 1 1
0.359147568095243 0.346673831754924 1 1
-0.22996451614281 -0.222774036512329 0 0
0.0185736368939482 0.0182661690772006 1 1
0.133700676992705 0.129152297428076 1 1
0.419092364939636 0.408870561963639 1 1
0.295308167226978 0.287910471294339 1 1
0.431961868441992 0.417934228998546 1 1
0.178393374770219 0.174108849467275 1 1
0.31490090458281 0.305860757327334 1 1
0.0937791697700183 0.090013550487741 1 1
0.14585924350965 0.144956051761148 1 1
0.286692288506602 0.277854609382124 1 1
0.247736690247835 0.234548955506855 1 1
0.0279673510786926 0.0270023872648933 1 1
-0.0254844658653955 -0.0262776842035371 1 1
0.283359586748486 0.273686071421029 1 1
0.282914171931584 0.275720750829616 1 1
0.0614861616385039 0.0629672379856349 1 1
0.228383768398259 0.219990363026426 1 1
0.135741612935497 0.13117236715459 1 1
0.268988202853278 0.259474889164371 1 1
-0.0207262221990912 -0.0225519931808536 1 1
0.330187647331165 0.318481336160461 1 1
0.0831880310564313 0.0797370155551119 1 1
0.306204149464167 0.297308414001684 1 1
0.263087378586801 0.253149467698456 1 1
0.466496960607162 0.454365196865976 1 1
0.0380015417517189 0.03831371812459 1 1
0.294147753701178 0.285115085364957 1 1
0.0327006400338696 0.0307610520385884 1 1
0.318761429725613 0.309195675903129 1 1
-0.280342447052311 -0.27045524377569 1 1
0.172218095453306 0.16697180484941 1 1
0.127469192888959 0.122534015691723 1 1
0.311311807689974 0.299314312702103 1 1
0.287140818633206 0.27769689722795 1 1
-0.0330716491298126 -0.0327510261733285 1 1
0.227913095389633 0.221943529772742 1 1
0.219936315024893 0.21360557582974 1 1
0.125046070071196 0.122398800547207 1 1
0.0874042385952974 0.0846761585465827 1 1
0.271066970189467 0.264692780334019 1 1
-0.0693432682703186 -0.0669189243323634 1 1
0.136287641678548 0.130677267226097 1 1
0.391397413232948 0.381839611139827 1 1
0.129973056878817 0.121802774429799 1 1
0.392420123827542 0.380161127743953 1 1
-0.0244502678841221 -0.0222494705006764 1 1
0.445982105998153 0.433271576770252 1 1
0.477815723541548 0.462602278293883 1 1
0.704925509863325 0.684409223612851 0 0
0.580547461367174 0.565077554070449 0 0
-0.155554726401722 -0.148724250409965 1 1
0.0885569409358129 0.0856928197376005 1 1
0.122505386696547 0.119072760114655 1 1
0.075507056843792 0.0734962215331523 1 1
0.0779473111537864 0.0760144977355501 1 1
0.267977211990283 0.262414763249883 1 1
0.0189674920418428 0.0175341121442276 1 1
0.387122933163077 0.377577202280996 1 1
0.621192579839732 0.604788780605136 0 0
0.227996109103303 0.221678481514361 1 1
-0.0578889167638259 -0.0586467274754811 1 1
0.321357531190989 0.313303129458626 1 1
0.265252376497496 0.258187951341118 1 1
0.0687411531383378 0.0669748010686512 1 1
0.208489557865226 0.201853832776403 1 1
0.365778295875708 0.354929960303289 1 1
0.278690202635694 0.273044480697056 1 1
0.10002707426055 0.0963928407352727 1 1
0.0817936194393425 0.0789818304394082 1 1
-0.0442610954025676 -0.0426726031382092 1 1
0.2589146254415 0.252221489015292 1 1
0.150045822977241 0.145550662129212 1 1
0.338820963604302 0.328854131431511 1 1
0.685719965933636 0.663558585331195 0 0
0.225974327164121 0.221073349265269 1 1
0.43344011435057 0.419871377746471 1 1
0.441010424010542 0.426772049324904 1 1
0.228942817158522 0.221301520857383 1 1
0.265309082244112 0.255341982163557 1 1
0.345754452881892 0.336949120544418 1 1
0.351575257378958 0.341328420986053 1 1
0.0696469150935159 0.0676619809761827 1 1
0.258365113692959 0.251260788336998 1 1
0.147569472972031 0.142624349218206 1 1
0.14022079825804 0.138075085394763 1 1
0.0390124673839945 0.035676684529178 1 1
0.336321902689705 0.325139233376633 1 1
0.196326046495302 0.18821754056575 1 1
0.337071189084842 0.329245547643104 1 1
0.0883207379834398 0.0872163288795188 1 1
0.573001018230398 0.556748067618543 0 0
0.00359080764607493 0.00467934960571262 1 1
0.386166464870753 0.374751241061025 1 1
0.117959085370015 0.113465460427297 1 1
0.190126723481012 0.184855436229592 1 1
0.109954188431378 0.105463307579276 1 1
-0.0764845389630824 -0.0737470138653251 1 1
0.568598492775623 0.551504904718685 1 1
0.223622038047858 0.216607340039364 1 1
0.216496710721546 0.211914350791352 1 1
0.404557471946558 0.394181338439202 1 1
0.316754393373701 0.307148109128573 1 1
-0.0640356592887558 -0.0622598786794149 0 0
0.393866203749347 0.381839105747622 1 1
0.0296300270191312 0.0304754913094767 1 1
0.154901388842168 0.151138320648415 1 1
-0.266486956303245 -0.257357519205486 0 0
0.105682481649532 0.104696371802609 1 1
-0.0196633378815055 -0.0208696982870879 1 1
0.0814872743271605 0.0784945657181548 1 1
0.200317925852649 0.193618529488583 1 1
0.21539583498568 0.207491657064623 1 1
0.352320924662948 0.342144200302593 1 1
0.352087631572851 0.341473606012335 1 1
0.51569744379607 0.500438277357211 0 0
0.370191799111404 0.356806081749211 1 1
0.0697606460963027 0.065711136583836 1 1
0.2260557727518 0.217383652961105 1 1
0.23210979974266 0.224172840144664 1 1
0.392315342080426 0.378234350030568 1 1
0.159578894569936 0.155127177763238 1 1
0.131118098363813 0.12686897485153 1 1
0.454674376329077 0.442157055569746 1 1
0.167773047055445 0.16305802447428 1 1
0.317964159504212 0.307636426625086 1 1
-0.232522926360827 -0.226719641477223 0 0
-0.10140995968638 -0.0975223614809529 1 1
0.0773648186549397 0.0773821128188949 1 1
0.485577756969843 0.468675534139069 1 1
0.25539635587543 0.247877217498523 1 1
0.0906983781763608 0.0882126522867344 1 1
0.127197396358316 0.121978310525678 1 1
0.121604679613798 0.117307206341381 1 1
0.136281672429206 0.132683443540773 1 1
0.335475025048403 0.326597657433023 1 1
-0.143778547068454 -0.138816742067179 1 1
0.388171710517609 0.376831550637711 1 1
0.209309660493981 0.20337570958525 1 1
-0.0674366238371817 -0.0657706838104026 1 1
0.374586424695731 0.36298236059322 1 1
0.37955267840523 0.365476229775983 1 1
0.162399231111641 0.159280930201074 1 1
0.478689596921481 0.462890601749211 1 1
-0.0913004949772183 -0.0853437040521684 1 1
0.34903779298484 0.340294545632927 1 1
0.354879776095694 0.345783543122883 1 1
0.108711630597016 0.105843064272585 1 1
0.396278739034166 0.384632426458633 1 1
0.124571915050729 0.120172801173992 1 1
0.259367892913949 0.251514696151988 1 1
0.100881024854753 0.0967664194588273 1 1
0.473843523911695 0.458485162971017 1 1
0.26356438262825 0.256730784963849 1 1
0.255567280768622 0.250231232097622 1 1
0.238211489433724 0.228604582640333 1 1
0.279006511403252 0.268574328843607 1 1
0.0287324592451391 0.0277529110654835 1 1
-0.0732183347549788 -0.0725171500401775 0 0
0.0480917774786466 0.0477342125156115 1 1
0.0952125169331694 0.0945702380258839 1 1
0.108278594402516 0.10431020551166 1 1
0.000795947953513759 0.000654894887201933 1 1
-0.213492028779405 -0.208910560435584 0 0
0.0221784041777785 0.021319251126798 1 1
0.0888193799083304 0.0877915542127265 1 1
0.0193239392931513 0.0172633442502736 1 1
0.151202393057534 0.145776174212674 1 1
0.332664412878622 0.324275655819854 1 1
0.0480114593592124 0.0456658329811872 1 1
0.0328015355606008 0.0328796324022498 1 1
0.391823308746008 0.381631708381272 1 1
-0.0188448389587932 -0.0173223048497284 1 1
0.0415147688346597 0.0408121392988051 1 1
0.243688022868064 0.234084181940605 1 1
0.0359796866958435 0.0345943935269528 1 1
0.287177926595331 0.277825852465447 1 1
0.200859771979281 0.195512516789005 1 1
0.353231225606917 0.340820377134716 1 1
0.17889262525763 0.174795490734134 1 1
0.271908951664092 0.262758640723585 1 1
0.0599970768254713 0.0593754277088567 1 1
-0.00847517249589211 -0.00925459046894805 1 1
-0.00883849678867113 -0.00967509957306717 1 1
0.0756389030500454 0.0740631257040847 1 1
0.156871525249305 0.152266216161391 1 1
0.0293856924390383 0.028807291082017 1 1
0.322849352320509 0.311964066504666 1 1
0.459880054399485 0.447114031161005 1 1
0.234922634324205 0.229003500856968 1 1
0.240751338410267 0.233885473105234 1 1
-0.187560393378281 -0.181491577772684 1 1
-0.167654792693479 -0.163013842374511 1 1
0.623955098612602 0.605432439754391 0 0
0.272382415897861 0.265491448854344 1 1
-0.055290458798484 -0.0524616556793419 1 1
0.47468442008114 0.460871669455247 1 1
-0.204586666753037 -0.197623523513713 1 1
-0.309092253824136 -0.2986922027138 0 0
0.498622585569749 0.484065974773188 1 1
0.110601066966381 0.107588048879152 1 1
0.00459234517008395 0.0046126129575477 1 1
-0.076101162207771 -0.0749084182017473 1 1
0.407484211474603 0.396388762375657 1 1
0.39521794062443 0.383991674628842 1 1
0.202589716288777 0.194528491396658 1 1
0.322222921974856 0.313271212206094 1 1
0.42557321828555 0.411851255356791 1 1
0.0521833680666534 0.0495767347883064 1 1
0.0471079491019557 0.0475891068459362 1 1
0.0182148785062261 0.0201553345562848 1 1
0.308595433345075 0.299850250720963 1 1
0.253638124623107 0.247053070750502 1 1
0.299912139407997 0.292770356906716 1 1
-0.11558910308189 -0.111005088331276 1 1
0.264435518628367 0.255321467726923 1 1
0.462804581962991 0.451321691538687 1 1
0.0941413760113079 0.0901257374644979 1 1
0.230192023355785 0.223013311211909 1 1
-0.0147535256602747 -0.014725987538528 1 1
0.472580498347232 0.459097548048109 1 1
-0.215072602933317 -0.20857208533126 1 1
0.184666799278947 0.179544754574398 1 1
0.402979935725342 0.390608798162569 1 1
-0.246139157487521 -0.236808058946766 0 0
-0.0825437736402028 -0.079805249406614 1 1
0.423686710506613 0.410891356969955 1 1
0.382257894754334 0.373208326586606 1 1
0.518326604399531 0.504503589907356 1 1
0.015963870904775 0.0172488429783697 1 1
0.486808217923773 0.470029607962415 1 1
0.26221684032274 0.254138027693983 1 1
0.381688713399277 0.371702823999336 1 1
0.510851135556341 0.496962944905302 1 1
0.220925267588176 0.214805601740365 1 1
0.143212678403145 0.138680822148508 1 1
0.463458149439889 0.44892541100561 0 1
0.439165422251223 0.427397955354509 1 1
0.570189084440098 0.55327542264547 1 1
0.315107754121755 0.306322496663547 1 1
0.144061432251576 0.142291910897375 1 1
0.372291411119412 0.359850400086588 1 1
-0.0415655462799885 -0.0407307459432974 1 1
0.139716823955028 0.135242080751921 1 1
0.0835243497492009 0.0802151163699742 1 1
0.26797319245578 0.261773737651337 1 1
-0.0514023764462306 -0.048317993029854 1 1
0.428287783784417 0.415978375251059 1 1
0.322459562848969 0.314012798329888 1 1
0.194383526229699 0.188877184047075 1 1
0.285245253836806 0.27579770923868 1 1
0.0384862588572709 0.0404712674073229 1 1
-0.0493410909236547 -0.0493020890106265 1 1
0.46205856171454 0.448352469709452 1 1
0.515104379121053 0.50236658576054 1 1
0.1386075411106 0.133272104913311 1 1
0.224656780159464 0.217580745682606 1 1
-0.0158730572184092 -0.0159333563883467 1 1
0.306173241541722 0.30093646490466 1 1
0.396615751308608 0.384544675161435 1 1
0.103732133931836 0.0999685726674221 1 1
-0.0140141340237514 -0.0134272776618349 1 1
0.370528172397122 0.360071036522507 1 1
0.000151720675098135 -8.14654127532909e-05 1 1
0.0887616835760143 0.0856855325310681 1 1
-0.254772030556609 -0.247463232901292 0 0
0.0161354454549095 0.0155614143907229 1 1
0.191069500520273 0.185587147796692 1 1
0.160007156488559 0.156841184377335 1 1
-0.0648058816763076 -0.0643946718327576 1 1
0.17867275537145 0.173450910934849 1 1
0.420762443003532 0.408383778304272 1 1
0.082310874727972 0.0808332542825062 1 1
-0.227877571713874 -0.221882191259789 1 1
0.0183154876438721 0.0169264373368367 1 1
0.113896993703933 0.112890870890414 1 1
0.245348856524929 0.238720242675584 1 1
0.26498360963526 0.258914802992552 1 1
0.114813593696618 0.111659936564913 1 1
0.783577510471563 0.760365259401239 0 0
0.360141042290189 0.348835713061615 1 1
0.10793239187171 0.102686649578992 1 1
0.213526882772687 0.205850346370399 1 1
0.229270085979793 0.223101299533257 1 1
0.168296190079468 0.16193921312776 1 1
0.237649968414081 0.23229291281689 1 1
0.382747142572951 0.370612694638377 1 1
0.652163501132893 0.634576592695642 0 0
0.493105916454014 0.475353590331102 1 1
0.298000423889923 0.288389991919329 1 1
0.446258965601081 0.432475349629133 1 1
0.243833105222819 0.238117138354491 1 1
0.204234262392701 0.201344790162456 1 1
-0.224559794368347 -0.219223776254239 0 0
0.218505545807492 0.211431543013322 1 1
0.429921829256239 0.41949671103786 1 1
0.201768139235321 0.195785851320996 1 1
0.269335427035629 0.260241283782552 1 1
0.212994321510282 0.207957484797994 1 1
0.237981346736206 0.232089095603027 1 1
0.314247149829366 0.307763564247829 1 1
0.000726515500828376 0.00198312195482556 1 1
0.12162202152561 0.119857611949835 1 1
0.578573964999199 0.563041923193377 1 1
0.366182881751437 0.354517027257857 1 1
0.302393243960794 0.293364601412739 1 1
0.251684017451631 0.242218966462822 1 1
0.16267349302274 0.156294328696548 1 1
0.180695571022106 0.176043244692741 1 1
0.225472956270336 0.218618705356571 1 1
0.138715174785469 0.13286913129761 1 1
0.0138929463080553 0.0134695520510225 1 1
0.836716681881724 0.810541693007532 0 0
-0.0156136400288791 -0.0125411404792577 1 1
0.35560896551969 0.345215630221151 1 1
0.314350117889192 0.306121354436177 1 1
0.0246334819797033 0.0240308779942396 1 1
0.0845056377829346 0.0804962511469873 1 1
0.227344789969719 0.223178306302367 1 1
0.628499951526606 0.608532746002731 0 0
0.164372101700049 0.15963677698565 1 1
0.315578976146812 0.307065574059567 1 1
0.152721481354377 0.147069553580365 1 1
0.602510522493689 0.586238550240789 0 0
0.395832517280941 0.384597568552908 1 1
0.416212174325093 0.406238027561089 1 1
-0.18739191961504 -0.180747223013853 0 0
-0.0220133646370902 -0.0201380372080462 1 1
0.0985905441381832 0.0970971336865308 1 1
-0.0966998689452838 -0.0946998543708522 1 1
0.410049939085758 0.394508228195339 1 1
0.462327288358344 0.450054909608535 0 0
0.448598494824552 0.43366985044168 1 1
0.0734849481776852 0.0716360814871459 1 1
0.100105512355765 0.0988264257363386 1 1
0.183989413354824 0.179251428827229 1 1
0.459100075516534 0.445289659326866 1 1
0.0929684316066805 0.0897706802689774 1 1
0.23138701731348 0.223988747794569 1 1
0.285634928040515 0.278781631253951 1 1
-0.126575482619187 -0.123013778788693 1 1
-0.0851845320944674 -0.0817246316387285 1 1
0.0420984283350789 0.0419214652879043 1 1
0.222248480806885 0.214014826192843 1 1
0.351623806913381 0.338059247483728 1 1
0.0082526368853852 0.00774787721757444 1 1
0.371225220594338 0.356453061863718 1 1
0.000606351686066275 0.00259433214427024 1 1
0.168814775620481 0.16486413335228 1 1
0.477129387355982 0.463289706114144 1 1
-0.0325324414984334 -0.0301371142428812 1 1
0.535880525436768 0.519801091384325 1 1
0.314247861089979 0.30345958589321 1 1
0.0324050790794556 0.031344862183216 1 1
-0.204711397096866 -0.199093115052095 0 0
-0.0177510483856653 -0.0130043829877756 1 1
0.572047094956162 0.554908051114041 0 0
-0.0716338148763177 -0.0719333887754112 1 1
-0.179247248638008 -0.173546957038816 0 0
0.255799481934625 0.246149574061301 1 1
0.315992985053719 0.306462875066775 1 1
0.0877174301256936 0.0838270087151246 1 1
0.252078371601339 0.243323757221091 1 1
-0.224482244983811 -0.217002259684243 1 1
-0.13973172886301 -0.137823205114316 1 0
-0.19453503035924 -0.189591440340163 1 1
0.259080299040997 0.25186789695599 1 1
0.00433758717502426 0.00707730366051051 1 1
0.0338012698715616 0.0309373295884122 1 1
-0.263241070698405 -0.257893045088163 1 1
0.109504701790178 0.104272113900371 1 1
0.432863051026997 0.419795941455937 1 1
0.235696257472946 0.229385959700003 1 1
0.187689364109639 0.182031101795742 1 1
0.163324151690136 0.160192484341178 1 1
0.240607404926511 0.235258312366094 1 1
0.271869608787261 0.263247138216884 1 1
0.172310146089042 0.16449874992716 1 1
0.0874214337574719 0.0847666405504855 1 1
-0.222261925991157 -0.215837605853466 0 0
0.188531531228809 0.180680443620182 1 1
-0.0741807805369249 -0.0700259938020815 1 1
0.410253054303325 0.396848803375939 1 1
0.246825240018208 0.240729467310119 1 1
0.584821019179063 0.567542446492363 0 0
0.14802574013266 0.1450416694581 1 1
0.310980264707583 0.301648726611442 1 1
0.655630120007102 0.640418214923809 1 1
0.0612877851567774 0.0577524076411529 1 1
-0.0733374688673797 -0.0716668492324012 0 0
0.182050993395946 0.173333576659478 1 1
0.0930995522833315 0.0889441802297104 1 1
0.145084734100773 0.140651208066665 1 1
0.637536258767795 0.619145571566815 0 0
0.35372744724228 0.345037991274897 1 1
0.0918650288479698 0.0875620661422853 1 1
-0.126102164730868 -0.121413804437104 1 1
0.500948051810306 0.486740121316334 1 1
0.481853935598243 0.468016319458611 0 0
0.6205732313749 0.599749857560641 0 0
0.187172167834852 0.181072095497715 1 1
0.201901890375991 0.195880893938085 1 1
0.15066290413303 0.143436989520566 1 1
0.28416486524887 0.274958778953363 1 1
0.682733552856579 0.664056561963536 0 0
0.212675033023627 0.205692621552203 1 1
0.202770916702641 0.194543663017813 1 1
0.258196218576797 0.253096871097887 1 1
0.166159970321751 0.161508197335963 1 1
0.452735735379005 0.440458124316926 1 1
-0.152710863214288 -0.148026023811474 0 0
-0.0294030346006882 -0.0268073327078938 1 1
0.306535748594162 0.297825932965985 1 1
0.144781225740928 0.136625246075487 1 1
0.0292259737002576 0.0270492471139845 1 1
0.658190345778407 0.638722313713933 0 0
0.13662789115005 0.132648458417193 1 1
0.351992513794989 0.339007094921832 1 1
0.229281427171807 0.224644764219205 1 1
0.373617237522033 0.364493974355146 1 1
0.290611511340548 0.278435301700543 1 1
0.531465290962084 0.514437780098675 1 1
0.102182005837728 0.0974681571221511 1 1
0.0933943132585913 0.0933629601199606 1 1
0.0674929812735714 0.0620659069078864 1 1
0.58604867215642 0.568888445167453 0 0
0.185465357077405 0.180500775147985 1 1
0.313745313734525 0.305338456545211 1 1
0.104366726991469 0.101139799256675 1 1
0.104862226407455 0.0999954051130115 1 1
0.248640918027016 0.2404251980694 1 1
0.32747699228477 0.319067082243239 1 1
0.047790211791703 0.0470415139001617 1 1
0.0438044702896347 0.0402703916229585 1 1
0.329475598496961 0.319462138495226 1 1
0.229743847171649 0.222075324621733 1 1
0.245923436727568 0.239893481324474 1 1
0.090241191888913 0.0861816671920836 1 1
0.373721016098365 0.363057267708055 1 1
0.237649985249676 0.231042324468327 1 1
0.318394069347777 0.310309499952314 1 1
0.27732406424431 0.270329462838289 1 1
0.397318739582115 0.385787222634582 1 1
0.430014127506229 0.418896839844836 1 1
0.552314414171605 0.534400143189706 1 1
0.496655325450409 0.481318598757459 1 1
0.223161547006471 0.218747605599101 1 1
0.267755162523517 0.259044822085962 1 1
0.151119874102134 0.147074959430992 1 1
0.384129079670271 0.370003240218106 1 1
0.421316455289182 0.409375059069315 1 1
-0.128358071731334 -0.121862195177958 1 1
0.387827365225959 0.378633518523488 1 1
0.348976880919323 0.339535525162761 1 1
-0.138120756958927 -0.13308663284178 1 1
0.467868169462348 0.454951015565884 1 1
0.338154937602728 0.326494214662092 1 1
0.134229351643313 0.131275135386525 1 1
0.362053363428243 0.35204370546484 1 1
0.279266896145256 0.269494162281337 1 1
-0.000752764205773304 -0.000436015019014385 1 1
0.237160908031511 0.227121575764586 1 1
0.523773796512621 0.504078493307682 1 1
0.293786413696652 0.286520290913284 1 1
-0.0362983803885942 -0.0355636130244616 1 1
-0.134831137096492 -0.12828510717737 1 1
0.473211120718043 0.459675368883106 1 1
0.102481333652262 0.0988037532859571 1 1
0.207871548679962 0.202493609689557 1 1
0.147794503023086 0.143344899026756 1 1
0.107221747789717 0.104861865286838 1 1
0.340062329091827 0.330438369795335 1 1
0.0139285530654113 0.0141318252418945 1 1
0.120090549193495 0.115153493208938 1 1
0.0439755358234853 0.0429239441290711 1 1
0.404729815073439 0.392566407856427 1 1
0.553500543956401 0.53529717124539 1 1
0.285162167913239 0.277528970797871 1 1
-0.215028143172057 -0.21161489517757 0 0
-0.0293284721441727 -0.0245269856827882 1 1
0.221232004116097 0.215619627645553 1 1
0.341827663147277 0.331322658606868 1 1
0.234055274658304 0.227006277731518 1 1
0.284331189900576 0.275694849050508 1 1
-0.0445457747782309 -0.044789636704756 1 1
0.25548098478602 0.250928602256769 1 1
0.574533528452718 0.553409499471391 1 1
0.449686793334209 0.435500219397907 1 1
0.098842199773378 0.0953192009960467 1 1
0.265873290216907 0.257129047266906 1 1
0.201238568588598 0.194765022681814 1 1
0.087461609730424 0.0860508396411029 1 1
0.516323138220821 0.500221900959075 0 0
0.0830636392151622 0.0811228340139301 1 1
-0.258484893319392 -0.251211021488586 1 1
0.251504516513046 0.24082993116406 1 1
0.271208174515013 0.263029340206175 1 1
0.0977424019177841 0.0961988602751518 1 1
0.0492081237182646 0.0463106551180711 1 1
-0.0742282312558884 -0.0692684899711889 1 1
0.197161805448153 0.189362315771811 1 1
-0.0796104266788102 -0.0766157320798417 1 1
-0.0818841720313473 -0.0791886268679407 1 1
0.321291656583797 0.311664370596455 1 1
0.38047934978379 0.371520095179428 1 1
0.366817161059044 0.355186431938283 1 1
0.00959718348418858 0.00879379730044888 1 1
0.353440410134763 0.343228649210677 1 1
0.383430721547853 0.371246641841028 1 1
0.390930613839552 0.380122345297881 1 1
0.439117468984039 0.42841107923788 1 1
0.176365704587008 0.17154684838051 1 1
0.393528056702869 0.380531501139718 1 1
0.0310854250076817 0.028823291846632 1 1
-0.142926637221732 -0.140769022189092 0 0
0.248612384947966 0.241532176466916 1 1
0.320408198176486 0.311345185865817 1 1
0.259067512862986 0.249668044817555 1 1
0.29748529636411 0.288198827541617 1 1
-0.0557234706580214 -0.055333188341662 1 1
0.0173950120992047 0.0176447736099584 1 1
0.313384476099936 0.303532774675107 1 1
0.303831896644929 0.292267557600175 1 1
-0.0397505954710066 -0.0377960220304982 1 1
0.171389858737478 0.164233177925128 1 1
0.170404648844644 0.167013402983861 1 1
0.0304978591580385 0.0287380911931418 1 1
-0.158505833930155 -0.153446918803286 1 1
0.310990133227411 0.304737762532144 1 1
-0.118957339644414 -0.116265013852045 1 1
0.30539331221618 0.296534796399616 1 1
0.404997353191151 0.390222683248939 1 1
-0.0836851105950512 -0.081780058740017 1 1
-0.149897938468755 -0.14495701294762 1 1
0.0301715016128745 0.0275656368884301 1 1
-0.119861514693465 -0.115971433408196 0 0
0.0339745614806956 0.033598420832938 1 1
0.305847647725849 0.298121435328456 1 1
0.304433124439004 0.293497777533291 1 1
-0.13856315150391 -0.135225615480186 1 1
0.132163534463559 0.127973373041786 1 1
0.367473174863941 0.356746344130319 1 1
0.124655515188245 0.121297357902972 1 1
-0.0527331502445977 -0.0535110876209334 1 1
-0.19862183434947 -0.194189141748259 1 1
-0.0963601257202808 -0.0937873008268361 0 0
0.349400734854133 0.3401591484466 1 1
-0.0225929677199955 -0.0227162427435572 1 1
0.433454070645548 0.41841239641382 1 1
0.394781200805269 0.383506131932545 1 1
-0.123409285012597 -0.121001732425608 1 1
0.00412142579463515 0.0047207268769491 1 1
0.0265440694211144 0.0267602484249523 1 1
0.230941615417343 0.222343390603661 1 1
0.469305242275398 0.45516155372416 1 1
0.0275257618167276 0.0272803377887735 1 1
0.512433302933203 0.493816964482485 1 1
0.0848022600194738 0.0812098875382017 1 1
0.137379768531187 0.13416436347352 1 1
0.361607603453919 0.352592942541531 1 1
0.337734398126443 0.32976548684116 1 1
-0.0880386314717818 -0.084515917254802 1 1
0.213344384282811 0.207878835218446 1 1
0.098826087571469 0.0941234796530612 1 1
0.0927934022930531 0.0905938985810605 1 1
0.278252568346421 0.269118828651816 1 1
-0.0314605769304502 -0.0295405474045968 1 1
0.215568586885746 0.20724723605074 1 1
0.0130739208228795 0.0123104826508439 1 1
0.111347228502572 0.107939867583135 1 1
-0.137951127616315 -0.136837559486992 1 1
0.0988038961580705 0.0959898686953294 1 1
-0.0442311522986734 -0.0444110184275037 1 1
0.322340554034611 0.313346662453411 1 1
0.432405127680246 0.418592622928701 1 1
0.196103740989435 0.189179934232015 1 1
0.187671308670896 0.182793181595602 1 1
0.349901671001715 0.339616980517502 1 1
0.408767294620155 0.398128285067898 1 1
0.0746187609127818 0.071049833509983 1 1
0.144948599266916 0.143185551281968 1 1
0.146023195056653 0.140131406687421 1 1
-0.0381113250598018 -0.0368946330740932 1 1
0.148330979509353 0.1436334323145 1 1
0.149621399556816 0.147299293711346 1 1
0.290262211072111 0.282195006386298 1 1
0.0676727935034437 0.064267821597303 1 1
0.322607257321517 0.313284258530911 1 1
-0.113856261795137 -0.112301359201027 1 1
0.043456466371647 0.0388702863908888 1 1
0.162877665969643 0.157748038506971 1 1
0.443164043157338 0.429084352913361 1 1
0.175369924088385 0.16998017000334 1 1
-0.170401881805226 -0.164770286645608 1 1
0.308835575557816 0.300176236238724 1 1
0.162455324056478 0.157384778216532 1 1
0.24853604509806 0.240796156916087 1 1
0.237413374206106 0.228176590700321 1 1
-0.297103571403578 -0.28793646786571 0 0
0.0539839995859101 0.0528171190597827 1 1
0.287540047200498 0.280484372987364 1 1
0.366061210163051 0.356846221190296 1 1
-0.0460435796239673 -0.0445451740271527 1 1
0.265989495108562 0.258296984430813 1 1
0.191058646345197 0.18566193195129 1 1
0.267166618334246 0.26004841472462 1 1
-0.0871621969676487 -0.0830488258276755 1 1
0.46281033268234 0.448583048120871 1 1
0.17325253327829 0.166784021448153 1 1
0.463374793561879 0.450822397174218 1 1
0.3532282892067 0.34254853521936 1 1
0.0306341159324583 0.0295989304347724 1 1
-0.294314184636979 -0.284633635291061 0 0
0.212471332361242 0.205041026149315 1 1
0.178511209728072 0.173304081268323 1 1
-0.0340248030383692 -0.0323365312466059 1 1
0.490069834243792 0.47501791153237 1 1
0.0840363320365339 0.0815937035075881 1 1
0.251805176807587 0.246208596430735 1 1
-0.0780792511769196 -0.0749083436683554 1 1
0.327548729592371 0.320018762765104 1 1
0.102827629860178 0.099768357515169 1 1
0.279742389974029 0.271393629984535 1 1
0.106803151617661 0.105315385268546 1 1
-0.0765051388495573 -0.0736961139323058 1 1
0.112474056383876 0.108972490094637 1 1
0.530604929125536 0.514638209879519 1 1
0.312347368882165 0.301120861150857 1 1
0.249954046841835 0.245205082703636 1 1
-0.0554764262399239 -0.0524790252308132 1 1
0.470824107721859 0.454363771207288 1 1
0.235815110518898 0.229068656674762 1 1
0.089602201281576 0.088235604749851 1 1
0.0896797132079937 0.0881959850067003 1 1
0.174996888418232 0.170632596095966 1 1
0.375906698106815 0.365289645478769 1 1
0.399126745803736 0.388435529385737 1 1
0.18435886298522 0.179691411341111 1 1
0.0541812035256803 0.0516533353541578 1 1
0.33828113095883 0.327600272135916 1 1
0.0731484909945831 0.0717452470580025 1 1
-0.00407524668161693 -0.00397135302007881 1 1
0.18033366920782 0.174526979551581 1 1
0.24337720625744 0.235926850625599 1 1
0.478323429467565 0.464463130790304 1 1
0.167482183870173 0.161907582959216 1 1
-0.147753764721033 -0.142428402502155 0 0
-0.0151793142781025 -0.015352314406324 1 1
0.423191775117136 0.410284907932234 1 1
0.360020655618481 0.350087547501977 1 1
-0.0352280871215386 -0.0349679411444272 1 1
0.064847506546366 0.0604825183680879 1 1
0.212830944967748 0.205228650637308 1 1
0.228062490748071 0.219167816681991 1 1
-0.128000475749433 -0.122254469157662 0 0
0.161113538579965 0.156002440743841 1 1
-0.14927850088201 -0.142318263234998 1 1
0.53929821004142 0.523876080987065 1 1
0.143668856835015 0.14026044428245 1 1
0.0737249762479183 0.0725059932897109 1 1
0.125063324374714 0.123630361260413 1 1
0.532121047514484 0.51755782118985 0 1
0.386726817238204 0.375080016752045 1 1
0.393179543684428 0.38290507455801 1 1
0.181965672038877 0.175105280866491 1 1
0.523475833607125 0.508470617999924 0 0
0.18534148335724 0.179572663206762 1 1
0.280384330873687 0.271886226664059 1 1
0.622527369375749 0.607124714825542 1 1
0.456492544789172 0.442302485743483 1 1
0.40203047088857 0.388372915436845 1 1
-0.0343462240841894 -0.0334796180230265 1 1
-0.156821213687838 -0.153567428707322 1 1
0.292844376981163 0.283003626735633 1 1
0.486505669165021 0.473540885901289 1 1
0.369012897190402 0.359720496673873 1 1
-0.0305985032375158 -0.026443098528795 1 1
0.236112993838084 0.230015190929013 1 1
0.384271690665886 0.373141026892691 1 1
-0.0106416554069727 -0.0113805240037018 1 1
0.464025974576215 0.452071472818725 1 1
0.111343972074321 0.108260002495075 1 1
0.0162795455844362 0.0141254892972305 1 1
0.315403329351522 0.306621179525532 1 1
-0.126621851912499 -0.122157898148346 1 1
0.179865984170557 0.171931035840396 1 1
-0.0248552718859107 -0.0224218519175403 1 1
0.0202720619454774 0.0205741216204785 1 1
-0.157694521556471 -0.154103528383651 1 1
0.471281541695939 0.45632192965431 1 1
0.0664323438294405 0.0639746864512146 1 1
0.213094040281567 0.207583086680057 1 1
0.242556853587505 0.236898437227481 1 1
0.267765937682671 0.259535600296959 1 1
0.0924950014096185 0.0881660722429791 1 1
0.257892860039236 0.248447108042271 1 1
0.341659443222665 0.331666830941556 1 1
0.116610270134358 0.114597381161712 1 1
0.3879597571472 0.3775611992318 1 1
-0.305629021522033 -0.296835929109509 0 0
0.369122360865979 0.358373403091694 1 1
0.301822560373314 0.292968266077412 1 1
0.389449120369366 0.376891309767161 1 1
-0.104460903138249 -0.104361933963438 1 1
0.19508125088842 0.190018427114797 1 1
0.198898097357055 0.19295231889731 1 1
0.252936944150236 0.245271090185698 1 1
0.625353193538614 0.607559195423578 0 0
0.00388047703073201 0.00340000490605019 1 1
0.0149475217963141 0.0148098624023007 1 1
0.0216409654192217 0.0223406493957242 1 1
0.393023207497076 0.380924081626341 1 1
0.348994387327707 0.340831649371713 1 1
0.474140287124731 0.461651084403132 1 1
0.0469585982159642 0.0465414200622071 1 1
-0.114299919943576 -0.108719162086208 1 1
0.239121841571434 0.22981754630426 1 1
0.289907914825605 0.280826322546849 1 1
0.380953971854023 0.370275725736283 1 1
0.352439753846911 0.341356956353767 1 1
0.045449876917004 0.0441132730898501 1 1
0.233693932804735 0.226984546623798 1 1
0.223684878489402 0.216020315231903 1 1
0.240431284200575 0.23203426613066 1 1
0.220742394585116 0.214532567604334 1 1
0.328891595015009 0.31993688463415 1 1
0.180829622290755 0.175549009940485 1 1
0.127943453317493 0.12542666520697 1 1
0.297023691455957 0.287071077186972 1 1
0.141429026714308 0.137548717403588 1 1
0.242113782108258 0.235882988971759 1 1
0.241992913473346 0.23418314245137 1 1
0.306133228890627 0.296191513517006 1 1
0.193461463602601 0.186329518069097 1 1
0.218140636647653 0.209348812870508 1 1
0.399674878304312 0.387587033542473 1 1
0.243403149116388 0.236326686066756 1 1
0.472197556067359 0.458972244455953 1 1
0.0823086488987284 0.0836819696513278 1 1
0.313540529375289 0.307107201357942 1 1
0.124547389757628 0.119734560603955 1 1
0.255585167446803 0.248005183996957 1 1
0.359151637655385 0.349197179791381 1 1
0.0565449838313478 0.055402015158009 1 1
0.160493932804536 0.153222442050894 1 1
0.204169101776801 0.201089409212229 1 1
0.0750420267752433 0.0729850517455814 1 1
0.151111802799038 0.148497297640956 1 1
-0.323015993716073 -0.314723046828687 0 0
0.102865924388324 0.0988462162449363 1 1
-0.0497799776892593 -0.0492278478124894 1 1
0.46179017391004 0.449002230869187 1 1
-0.211979582108443 -0.205286660654121 0 0
0.0537333169061526 0.0537079901992636 1 1
0.309187575283046 0.30183124093888 1 1
0.328265873866955 0.320368968721481 1 1
0.349850861725498 0.338937452615553 1 1
0.403034070146846 0.390727910726863 1 1
0.38945162869873 0.375227544061382 1 1
0.441176916646289 0.429613423582646 1 1
0.224469790494171 0.217959276924179 1 1
0.146996051566877 0.144696727236212 1 1
0.301459646508632 0.293337419023712 1 1
0.0158525583200978 0.0150939915535741 1 1
0.293268306378466 0.283656325186244 1 1
0.49686258052762 0.48269327284592 0 0
0.430811017684863 0.420519799120693 1 1
-0.0510415342075889 -0.0513017107762737 1 1
-0.141186935248079 -0.136069761383301 1 1
0.0555810406713307 0.0539644110392608 1 1
0.166028611783224 0.161922931288736 1 1
0.0111524096930426 0.0116359355748545 1 1
0.275644051151636 0.264909044374505 1 1
-0.0261131665388607 -0.02447893745618 1 1
0.29026339404204 0.282151662619436 1 1
-0.211257734563839 -0.20352416283098 0 0
-0.128472986266727 -0.126610707166115 1 1
0.0958501411695569 0.0937150745832216 1 1
0.20370248240758 0.194836178834184 1 1
-0.20047736645153 -0.193602574205862 0 0
0.23420907469615 0.22504017287125 1 1
0.397756148189275 0.385709698192921 1 1
0.440651802193925 0.427898862108095 1 1
0.225894885419551 0.221575692622532 1 1
0.256178208512314 0.249579022737007 1 1
0.358941055396758 0.350409824206373 1 1
0.486541016541974 0.471296585056529 1 1
0.291056950873359 0.280867629842419 1 1
0.10359525452197 0.100521392450875 1 1
0.181176056641389 0.17777514547071 1 1
0.0844860042649438 0.0828847216948293 1 1
0.311578199434334 0.298418849825375 1 1
0.294687184923071 0.283247856308378 1 1
-0.223992224959162 -0.219507154527556 0 0
0.297255872087407 0.286919320022873 1 1
0.515569976356543 0.49913790914771 1 1
0.230546009156089 0.224306031543342 1 1
0.421779502260375 0.408849428890178 1 1
0.35523715145707 0.344265991888421 1 1
0.124677819910036 0.122955846877769 1 1
0.0877635209975121 0.0856382214053877 1 1
0.482014198111056 0.468054581942207 1 1
0.247967417712439 0.238967779771094 1 1
0.0567069430311291 0.0559618328562495 1 1
0.177745495713002 0.174797001577953 1 1
0.0830548237724369 0.0805907236215448 1 1
0.09720602559072 0.0946636367665951 1 1
0.0229184970691769 0.0238404370058212 1 1
-0.20818473866774 -0.196419174561623 1 1
0.671371288101132 0.651922762779719 0 0
0.303068038554382 0.294759153930155 1 1
-0.037299917733786 -0.0363198689659211 1 1
-0.121726335458982 -0.117586786109011 1 1
0.0756757223185665 0.0738268268224647 1 1
0.29120951878103 0.284139399609594 1 1
0.249963569996266 0.24213938691582 1 1
0.148608950856535 0.144592571322904 1 1
0.102209014299274 0.098710169035708 1 1
-0.123895313783781 -0.121391672524665 1 1
-0.0985477109560595 -0.0965278660172362 1 1
-0.145100316414645 -0.138550472264197 1 1
0.360314915885679 0.347890200087071 1 1
0.162969983178944 0.159457757919934 1 1
-0.00351538951654682 -0.00287513165076703 1 1
0.32575286538665 0.31821755042009 1 1
0.0833521021950789 0.0797770816901487 1 1
0.261034673009467 0.251954388298909 1 1
0.430606023530607 0.417128951987207 1 1
0.290066675988858 0.281118972076309 1 1
0.393998206242858 0.383021686868733 1 1
0.277863374945878 0.26599316187406 1 1
0.123577067402593 0.121421198409303 1 1
0.114786712523624 0.112448773412043 1 1
0.145793089899435 0.141954591957289 1 1
0.584944861615312 0.56488861877543 1 1
0.327699070345354 0.318225813971812 1 1
0.0840568555969046 0.0813465162953907 1 1
-0.0216101706983511 -0.0229213692730909 1 1
0.294729691108831 0.287881735078978 1 1
0.350680262746694 0.341693015871458 1 1
0.388698246476548 0.378997951551163 1 1
-0.0770766805744221 -0.0775898764625976 1 1
0.211150443312097 0.203193563226805 1 1
0.452049858489398 0.440053340788135 1 1
0.444677558954517 0.430667409340166 1 1
-0.134291329578318 -0.128493589560355 1 1
0.195575024129243 0.18775487235655 1 1
-0.0740418484225113 -0.0732086571947156 1 1
0.143562431129013 0.136269559800532 1 1
0.240680602331755 0.235293686101619 1 1
-0.0180163177607431 -0.0158177771691432 1 1
0.258395438484698 0.251784053075033 1 1
-0.0443768289588929 -0.042492880386975 1 1
0.221187987516678 0.213969123990682 1 1
0.120056578292688 0.116276845932865 1 1
0.251699509962714 0.241326965805109 1 1
0.304472215269056 0.292534299161273 1 1
0.0569265733708377 0.0564000428752729 1 1
0.158574469073172 0.15497898858065 1 1
0.404707329071348 0.392782803820304 1 1
0.0965992412273856 0.0927677102801325 1 1
-0.0524101996733406 -0.0525980835118967 1 1
0.0551060502330433 0.0528595545382282 1 1
-0.146683305423207 -0.141782415276279 1 1
0.0757135611811499 0.0738083264156986 1 1
0.239447195515919 0.232247787414164 1 1
-0.150545292311432 -0.145458659315417 1 1
0.212889081461785 0.206808722583553 1 1
0.201231366834929 0.195255332216476 1 1
0.138472500213956 0.132408485438235 1 1
-0.0922807406091453 -0.089764446175943 1 1
0.245706466493747 0.23593641700969 1 1
0.0445843710597886 0.0427822988589243 1 1
0.0487677374980113 0.046785804424814 1 1
0.141272195394106 0.134450923966494 1 1
0.560545666327319 0.541504677980179 1 1
0.271794101324526 0.263405020502173 1 1
0.345475543457709 0.334644413663931 1 1
0.359598963655762 0.349156472111444 1 1
0.205241095912306 0.1985542038801 1 1
0.241983907981161 0.235835040053216 1 1
0.550546060622529 0.534811004019265 1 1
0.302359916068685 0.296812661429511 1 1
0.390385014415684 0.379371281703834 1 1
0.336352424134635 0.327318726027069 1 1
0.48636359051817 0.47301349996879 1 1
0.170480781392644 0.164013025149485 1 1
0.208374166256403 0.203492316078895 1 1
0.328283479691551 0.318076335226713 1 1
0.174098390828466 0.169566638153593 1 1
-0.00465563403903402 -0.00344320451459638 1 1
0.290914471685134 0.281138430656571 1 1
0.287744175959682 0.276563927268673 1 1
-0.0349371817454381 -0.0336354558151954 1 1
0.398793757364821 0.389088058002451 1 1
0.123992090229741 0.121858534328821 1 1
0.508365012102662 0.495065147258717 1 1
0.363899408816337 0.353869935083562 1 1
0.329524795242283 0.322277661191209 1 1
0.291207903922199 0.280583258175513 1 1
0.304567492969226 0.294420249076339 1 1
0.107021150838768 0.10574526893275 1 1
0.463412820644563 0.44971301414846 1 1
0.2418563434611 0.235034012513143 1 1
0.0883751352789216 0.0887364076488809 1 1
0.335962055953194 0.327710638465292 1 1
0.0659362625020518 0.0664263003423939 1 1
-0.11512363975835 -0.11124368076693 1 1
-0.102144743228182 -0.0988094888182296 0 0
0.202634736255771 0.19558632193585 1 1
0.217853907986401 0.211950642366774 1 1
0.356941123486589 0.344861258947239 1 1
0.214169919372006 0.206992777305163 1 1
0.290480694336611 0.282387224569219 1 1
0.249792779509848 0.244847781022752 1 1
-0.31488276444146 -0.306066054440872 0 0
0.415215496589914 0.4037309344054 1 1
0.000821618871373261 -0.00275426481542423 1 1
0.184878247760552 0.178474449063123 1 1
0.269059105278929 0.25828843925666 1 1
0.154762211781303 0.150696941729761 1 1
0.740584021270641 0.721179044257645 0 0
0.33003837020869 0.320618572809882 1 1
0.184265211163513 0.178872491668281 1 1
0.253294900027317 0.245105028258539 1 1
0.5269487286247 0.507942202471074 1 1
0.100653898098008 0.0977444675457398 1 1
0.446240118768743 0.43286043875241 1 1
0.227525093272958 0.218363073153623 1 1
0.0538982280000688 0.049985772801368 1 1
0.244913522670231 0.236770803179305 1 1
0.142448812346883 0.137218898212435 1 1
0.106453269006779 0.102260151011178 1 1
0.542869086179022 0.52747960966053 0 0
0.499011953048874 0.483449796364778 1 1
0.34162303852506 0.331853315388459 1 1
-0.187535006713641 -0.179673497289205 1 1
0.187129693472844 0.181358804407027 1 1
0.43515426515539 0.422395241591423 1 1
0.364935842956906 0.354692634832754 1 1
-0.343840224954378 -0.334577569795069 0 0
-0.193678463000272 -0.186932186797544 0 0
0.0912297075953375 0.087086387330957 1 1
0.585207673003389 0.567215387142713 0 0
-0.274276930463695 -0.264941999617346 0 0
0.20738169717318 0.20249891641872 1 1
0.355341181776316 0.341824078993609 1 1
0.126115058162159 0.122504733291116 1 1
0.0555963747520993 0.0544153293307226 1 1
0.230220126754033 0.225059396554189 1 1
0.241142036189769 0.235021368459051 1 1
0.0622750919997837 0.062682890745364 1 1
0.0628528182615962 0.0602112903228245 1 1
0.0462052521511156 0.0468750909604284 1 1
0.374560928951414 0.361800294968122 1 1
0.166515737272473 0.163807720396072 1 1
-0.0876871487115559 -0.0879919028829014 1 1
-0.122844946367782 -0.120664471835075 1 1
-0.282909303737552 -0.274663317724541 0 0
0.357201347315211 0.347248692175824 1 1
0.253560284857888 0.247914028588355 1 1
0.108481215534537 0.104190680117537 1 1
0.0400022782406304 0.0391098153515719 1 1
0.366915077045559 0.35766703032026 1 1
0.45209117031274 0.436552751208434 1 1
-0.0207867486532702 -0.0192100848924511 1 1
0.17754628582913 0.171998367560075 1 1
0.294044712200539 0.285482309312705 1 1
-0.061675239813636 -0.0577502263609094 1 1
0.406195894952864 0.394577306191641 1 1
0.641989270419799 0.623375178384331 0 0
0.581813396660678 0.564304705776559 1 1
0.626493600314144 0.607606106910779 0 0
-0.0488954663913434 -0.0512332998001869 1 1
0.161106241596067 0.158414382187179 1 1
0.0365859111051781 0.0353185156349188 1 1
0.459660258952082 0.446666376194806 1 1
0.519433667969403 0.505469716643111 0 0
-0.183090467687873 -0.176886504565834 1 1
0.318279694565926 0.305896055928983 1 1
0.297937410704238 0.289932951800383 1 1
0.1957545263002 0.191809438370417 1 1
0.214417165793547 0.210660679555444 1 1
0.27506857441085 0.267124313467934 1 1
0.595027212171539 0.577326863759652 0 0
0.364770516963155 0.354888249420487 1 1
0.139198164724364 0.13547688527585 1 1
0.204124134957915 0.198187954785021 1 1
0.0485489469320307 0.0485385216916273 1 1
0.0343806563737588 0.0338798596138342 1 1
0.120583969435115 0.117018292886289 1 1
-0.205391499496653 -0.197531027785264 0 0
0.0926649929335074 0.0890068778176043 1 1
-0.127876925182871 -0.125076155100031 1 1
0.264913381856514 0.256739378109973 1 1
-0.181424639008978 -0.176384976309051 1 1
0.186797539211022 0.181208219150353 1 1
0.413547515772781 0.400900149105117 1 1
0.100139382235693 0.0979827838780249 1 1
-0.134512703559155 -0.129233433380978 1 1
0.307276931720184 0.295717339807979 1 1
0.113587903964926 0.110192240178979 1 1
0.00321766393619626 0.00256753391274844 1 1
-0.182559481655124 -0.179305845141397 0 0
-0.0495399718531956 -0.0474318072166166 0 1
0.206362732158209 0.202192108494701 1 1
0.210349021752402 0.203424317989357 1 1
0.153013060193743 0.150513405197372 1 1
0.332041635485888 0.322994179800978 1 1
0.126845304615316 0.123056039874761 1 1
-0.0553618522030018 -0.0524027395602691 1 1
-0.0386869938008419 -0.0385968416440279 1 1
0.0590537898503071 0.0586717855693339 1 1
0.157167345214078 0.150256345668235 1 1
0.397997348008904 0.387469774156554 1 1
-0.0157365579371066 -0.0141606748015633 1 1
0.3090005977891 0.302899974993348 1 1
0.0690483132624567 0.0662658567642929 1 1
0.137468344043937 0.132008584896605 1 1
0.340783677389979 0.329893970847821 1 1
0.180234100291228 0.173780259156901 1 1
0.440211853453132 0.429939715995842 1 1
0.38399558352438 0.373223284514166 1 1
0.190980415502111 0.186654835220487 1 1
0.549284678846207 0.531741894472416 1 1
0.0767403173495492 0.0724061784015715 1 1
0.0989836263559702 0.0959464761356795 1 1
0.372257477054711 0.36076867059065 1 1
0.0895018038128099 0.0862979853273138 1 1
0.472385947110479 0.460096837317176 1 1
-0.206573677410402 -0.200054601091873 1 1
0.466335626429464 0.449190807300989 1 1
0.566488984422204 0.54969637061775 1 1
-0.0186039582406803 -0.0160439000846044 1 1
0.158430541386712 0.153501133867355 1 1
-0.12783076699033 -0.122648658201719 0 0
0.165336581541572 0.158677354610617 1 1
0.301564091236307 0.293716155451427 1 1
-0.0615147872146659 -0.0596974989218934 1 1
0.133367650270138 0.128537468926053 1 1
-0.197020632666162 -0.190986827097062 0 0
-0.0808413441884874 -0.0764938633585868 1 1
0.17318987179119 0.166179223454857 1 1
0.34946034053252 0.340462871183467 1 1
0.116246146748559 0.110855441537149 1 1
0.642392473203175 0.623771500801999 0 0
0.405476728113373 0.393399666960325 1 1
0.219790008502304 0.21143302709428 1 1
0.185715404641449 0.178585417384346 1 1
-0.044277620895528 -0.0419257788327804 1 1
0.264041155395316 0.257105031206596 1 1
0.403817110381576 0.393522970083895 1 1
0.343258352083556 0.334260050798975 1 1
0.378615223835955 0.367842282210377 1 1
0.296290438655853 0.288266185843994 1 1
0.476083370296132 0.462555032961582 1 1
-0.0291196701571693 -0.0283336627951847 1 1
0.143394783866948 0.140085682896218 1 1
0.0168916472375459 0.0144962995547106 1 1
0.447928986280462 0.435731759475779 1 1
-0.138168669936298 -0.133137761312709 1 1
0.0854826250264993 0.0830893978114469 1 1
-0.204227846343846 -0.197998216828985 0 0
-0.0782846235998583 -0.0750177824260075 0 0
0.259328025515521 0.250825845277821 1 1
-0.015430903271744 -0.0151674125918455 1 1
0.234051669634952 0.22922162040823 1 1
0.119177019799202 0.114521388907882 1 1
0.512952728852682 0.497473206470906 1 1
0.342597816829441 0.33153588549489 1 1
0.37155123781822 0.360710070160883 1 1
0.41487090353162 0.40344371191136 1 1
0.199360601338041 0.193741294413887 1 1
0.0832666016225965 0.08138671028137 1 1
0.120125957166518 0.117267288596606 1 1
0.0793724414180398 0.0764976955060167 1 1
0.168384846756022 0.164873101282431 1 1
-0.128538901392673 -0.124966100712784 1 1
0.143448961231844 0.138855919885019 1 1
0.482913869937397 0.470882389226162 1 1
-0.159673028108823 -0.155380104128394 0 0
-0.093870889539361 -0.0891392221833699 1 1
-0.0101078819026782 -0.00871021958574811 1 1
0.731772492561259 0.71020845073076 0 0
0.31415072117204 0.304866553851647 1 1
0.201515473782408 0.196039788518113 1 1
0.535016370886774 0.51726662022243 0 0
0.434399877193131 0.421605889966034 1 1
0.0607751397276353 0.0604515986524547 1 1
0.0773118630873838 0.0738345368017429 1 1
0.356754684043195 0.347599044325901 1 1
-0.261692541820322 -0.256878271618169 1 1
0.0776613289540166 0.0744731972159386 1 1
0.390360456071555 0.379534980805335 1 1
0.237264629580416 0.228146734050564 1 1
0.18531544045683 0.180604144930565 1 1
0.191899219057937 0.186322169041211 1 1
0.200480361926784 0.191982583694191 1 1
0.158805502485528 0.155445096018768 1 1
0.683033606073652 0.662878557731578 0 0
0.547449488374984 0.53173264164771 1 1
0.309488032975251 0.301054251279003 1 1
-0.0376348834861922 -0.0382866207511755 1 1
0.207557508770029 0.201670831501955 1 1
0.386031527714635 0.375693421079344 1 1
0.42047523751977 0.40749211928928 1 1
0.0834949574705209 0.0816299571289734 1 1
-0.0284752070385196 -0.0288012759103989 1 1
0.334979642771315 0.327892915989295 1 1
0.238872495010389 0.23070133431169 1 1
-0.118371382977405 -0.113213485733316 1 1
0.083662525699104 0.0807137973389842 1 1
0.136551338298195 0.132664987858881 1 1
-0.180254507994178 -0.174111789344324 1 1
0.136168136013872 0.132792806729842 1 1
0.264082709935733 0.25850588481186 1 1
0.268816012435076 0.261252581557226 1 1
0.29161802561875 0.283172165505699 1 1
0.634907442111196 0.615811411350307 0 0
-0.0857975536231474 -0.0834429943121446 1 1
0.185558384264657 0.180977779444671 1 1
0.091302199757292 0.0900441468344694 1 1
-0.0262227529066536 -0.0255107097222078 1 1
0.395375857026791 0.382016098858634 1 1
0.336992198855385 0.326458861343503 1 1
0.201214807795655 0.195288948773708 1 1
0.113707076422684 0.11340800465092 1 1
0.361738082197989 0.350535513258952 1 1
0.177071092768209 0.171968106204218 1 1
-0.000417851136873246 -0.00347156578367266 1 1
0.0363843351458954 0.0353528632498413 1 1
0.0186853009175098 0.0193054098538362 1 1
0.249380353062728 0.243453747685802 1 1
0.413921252801595 0.399803410072274 1 1
0.0531612067496071 0.0546090363586869 1 1
0.220939573570008 0.21529897827626 1 1
0.323578171392456 0.315638471288494 1 1
-0.169132875014724 -0.164466126446436 0 0
0.129425408152696 0.124089020748086 1 1
0.285254631316229 0.276125635118002 1 1
0.482360886215626 0.468894310314134 1 1
0.431254473878431 0.416228847754069 1 1
0.305311238580222 0.297594115899254 1 1
0.0784782685867651 0.0748733211582755 1 1
0.00428135581075076 0.0054030413364206 1 1
0.449645628554451 0.434108083809751 1 1
0.620402719864043 0.603211487230906 1 1
-0.237415978754244 -0.230742980943169 1 1
0.420372498819055 0.40847763165837 1 1
-0.00566672321650209 -0.00732315117762355 1 1
0.128346145407657 0.121733293598786 1 1
0.457078720736451 0.446089691127036 1 1
0.444143046263065 0.431258562816559 1 1
-0.140971051473271 -0.135935636217011 1 1
0.217906365663961 0.213518750798122 1 1
0.0907300778666421 0.0880906581161373 1 1
0.546575092389891 0.530469040678236 0 0
-0.104482071290173 -0.101593317802783 1 1
0.324880209291771 0.314624608257482 1 1
0.13138458642927 0.126145480130182 1 1
0.0222363832079948 0.0229707092386973 1 1
0.556922168451865 0.543214175156043 1 1
0.352547252895264 0.339818510020443 1 1
-0.0854580442198999 -0.079168362051043 1 1
-0.0163111456565474 -0.0175805637902213 1 1
0.169479357453827 0.164584766590751 1 1
0.247265392110602 0.240159157357538 1 1
0.447320298801777 0.433405939079894 1 1
0.011446606202234 0.0119132195143323 1 1
0.146628301169465 0.143807722964004 1 1
0.11246773949003 0.110342767164394 1 1
0.286372666810436 0.279601501051728 1 1
0.252130367596922 0.243795167290917 1 1
0.199850370075641 0.193775409045938 1 1
0.336173156587679 0.327480358491218 1 1
0.248921100067301 0.243076247672511 1 1
-0.0139711297611939 -0.0135762223118811 1 1
0.102832505522064 0.100158095699827 1 1
0.545348344280931 0.527655519177763 1 1
-0.247374599594941 -0.240635592573863 0 0
0.13042519692474 0.125283041290743 1 1
0.0186107649470183 0.0190622099438575 1 1
0.00335324518678552 0.0049500932550427 1 1
0.15515339340766 0.149066004076908 1 1
0.389059643064424 0.377721248469395 1 1
0.183784129326943 0.177360257502415 1 1
0.0551697398134223 0.0525861862094463 1 1
-0.142476973771437 -0.137454737095911 0 0
-0.320439246657713 -0.312735369189502 0 0
0.442809179496209 0.435269113781658 1 1
0.307123620224529 0.299196616717368 1 1
-0.251412377493233 -0.240767499847883 1 1
0.390371230517432 0.377536000169175 1 1
0.241186595395481 0.232768746223671 1 1
0.199883008878803 0.193712600518469 1 1
0.296213819729944 0.287813445523996 1 1
0.537718757150882 0.520675047540187 1 1
-0.0805531477130992 -0.0778091323730431 0 0
0.110726173836812 0.108643082709462 1 1
0.0923043397792561 0.0878797881199061 1 1
0.117261058624559 0.114353530761691 1 1
0.320997177157896 0.310590097760149 1 1
0.254339447123304 0.243534275016498 1 1
0.0693829145709958 0.0678429591355521 1 1
0.207049042604553 0.199131724193685 1 1
0.21953484914851 0.209662168571041 1 1
-0.153824363931485 -0.152357984883881 1 1
0.403880599165407 0.393116171438201 1 1
0.0483919088523002 0.0452449621363024 1 1
0.212944185952177 0.204991188595485 1 1
0.364044789135689 0.353795831888115 1 1
0.133361296769155 0.129744757887938 1 1
0.105686080027343 0.103996169273608 1 1
0.272119076789754 0.262758993625351 1 1
0.641653829733568 0.624855825590095 1 1
0.298656378664458 0.291038976828941 1 1
0.0716198406751043 0.070156704079315 1 1
0.164112217224139 0.160752331781303 1 1
0.446544472467286 0.433632076727505 1 1
0.252897084651924 0.246947223444975 1 1
0.0681344684310313 0.066922827065375 1 1
0.382099371927014 0.370874464688824 1 1
0.0753175350736005 0.0724517447062335 1 1
0.270750377181947 0.263757609934511 1 1
0.343492734860967 0.334329938234558 1 1
0.286787960061839 0.275668419247301 1 1
0.0229824344051798 0.0246904904473269 1 1
0.508442706819041 0.495505137868683 1 1
0.182786630689266 0.17863155765895 1 1
0.587960448623412 0.568037008661361 1 1
-0.159191258650783 -0.152251117625426 1 1
-0.101117514826708 -0.0982186732784498 1 1
0.194001274318046 0.187449536263343 1 1
-0.124285650049425 -0.122627929511586 1 1
0.238429464131439 0.234088201511246 1 1
0.195763790911762 0.189208810923405 1 1
0.171998116712773 0.168996737256552 1 1
0.192072789863892 0.188554626795411 1 1
-0.101141073041382 -0.0966851244735625 0 0
0.69784891075693 0.676348720970957 0 0
0.0559213269576243 0.0568712472647551 1 1
0.330688638394379 0.321396407814539 1 1
0.25700059342235 0.248002432030381 1 1
0.204610505407128 0.19754073049832 1 1
0.213851707400325 0.207567192291937 1 1
0.0143517406363773 0.0126494937697365 1 1
0.313386289658299 0.305249722015079 1 1
0.037178045546062 0.0366759710110628 1 1
0.354702749353224 0.346052402116463 1 1
0.865757938762945 0.840825183651238 0 0
0.10043133287084 0.0986277745409456 1 1
0.0578486652519078 0.0569873894915884 1 1
-0.067473080192631 -0.0677642220871194 1 1
0.20495150128586 0.199985817896644 1 1
0.103041643762696 0.10119740613186 1 1
-0.0453621974213361 -0.0432497341143472 1 1
-0.0667925996213357 -0.0640383546863028 1 1
0.26465969719551 0.254979661890381 1 1
0.317254109002027 0.306307586578541 1 1
0.21577104327913 0.209372694001834 1 1
-0.0700691397729576 -0.0666606005038911 1 1
0.134312573124199 0.129556175059172 1 1
0.506648543028624 0.49031962000524 1 1
0.0622756513089374 0.0617146787918752 1 1
0.0316800015127213 0.0322060920052812 1 1
0.195962571170837 0.192398520025536 1 1
0.0726710725437342 0.0716961513554825 1 1
-0.108750170066018 -0.104689513834856 1 1
0.132568797550022 0.126012288274797 1 1
0.220022011014808 0.212529157095169 1 1
0.0224449968285349 0.0222519109641725 1 1
0.184104938347758 0.179146982923882 1 1
0.210123146111796 0.20470149531763 1 1
0.297604986884146 0.289257067276611 1 1
0.262316090959453 0.256759451475509 1 1
0.290289922311101 0.283120150583738 1 1
0.378430679625349 0.363773357897436 1 1
0.274285424372549 0.264522493826708 1 1
0.0844383513014615 0.0798378613443024 1 1
0.109594395917416 0.106462766082212 1 1
-0.0353342702509579 -0.0338215963309754 1 1
0.616402613387988 0.595410015897259 0 0
0.390587195098617 0.380180305201101 1 1
-0.0652956194271068 -0.0616297413385968 1 1
0.309052657186002 0.300859077849789 1 1
0.312309502697468 0.301776204234139 1 1
0.380485642478458 0.368223610730859 1 1
-0.332844028916725 -0.32115878851827 0 0
0.150542892526535 0.14789839541094 1 1
0.0775621081614704 0.072462922437485 1 1
0.202876902605728 0.195710781912666 1 1
0.419699167788475 0.407926489747908 1 1
0.457788537251495 0.444008108154519 1 1
0.336808790047469 0.328646708350045 1 1
0.203917811566735 0.197145453160364 1 1
0.131469794134372 0.127562993338708 1 1
0.463914864895705 0.451130735276424 1 1
0.380982324465259 0.371464551662219 1 1
0.0831993823895118 0.0801528746363856 1 1
0.371741209681776 0.361687189676887 1 1
0.458211820840063 0.44440249952546 1 1
0.533528811339363 0.513165676401819 1 1
-0.119618816662264 -0.115695514242222 1 1
0.293868798868478 0.285820087429472 1 1
-0.00572005964294208 -0.00540674940289322 1 1
-0.187273853930966 -0.181727328048762 0 0
0.471103355032177 0.456700612219068 1 1
0.219098329545221 0.212553030805708 1 1
0.115729360632247 0.110488599777279 1 1
0.132575628619901 0.128882484245267 1 1
0.273522086869625 0.266757765754282 1 1
-0.0544804186734517 -0.0505222710300011 1 1
0.344244036673626 0.331719842031793 1 1
0.285404935824693 0.279529585929469 1 1
0.460555883986358 0.446289090686613 0 1
0.584033695034837 0.566916038838203 0 0
0.325715587744634 0.316931663091789 1 1
0.420380269052376 0.409408673093071 1 1
0.157474785646892 0.153387416595183 1 1
0.147266000745747 0.144805745131 1 1
-0.187237317228716 -0.181327655462406 1 1
0.111566741758653 0.110320288401463 1 1
0.177180023108925 0.17405194804192 1 1
0.400892034656072 0.389893932428059 1 1
0.391816673979255 0.381614849635819 1 1
0.146176890130505 0.14234508936149 1 1
0.230486285591636 0.224272058875719 1 1
0.294530372959283 0.284686873010831 1 1
0.123955810044305 0.121430777646398 1 1
0.368934977636118 0.358905770188252 1 1
0.159720458732186 0.154823694182894 1 1
0.284914532686658 0.275402883308024 1 1
0.0616373950714064 0.0590061394938094 1 1
0.397122735589246 0.384225739605482 1 1
0.25875799618838 0.25179036673768 1 1
0.352121701210263 0.342605530505153 1 1
0.443504405248451 0.430855953980688 1 1
0.541918122762571 0.523222335221151 0 0
0.112734669437665 0.110647291308725 1 1
0.363050612068709 0.353433547755081 1 1
0.536507670175082 0.518350981248103 1 1
0.495786414725119 0.481037644596433 1 1
0.0324236252812987 0.0309817761636961 1 1
0.113832133108345 0.108993915396477 1 1
0.369609048655039 0.359931992070619 1 1
-0.191934717523552 -0.184863637674253 1 1
0.0689620849132208 0.0642870269173043 1 1
0.379794052564552 0.36802831542493 1 1
0.474247347442935 0.460216026731669 1 1
0.382255895953745 0.370593553441603 1 1
0.301401505184104 0.29410543059999 1 1
0.250329737740144 0.243353560259215 1 1
0.0123461204059979 0.0100741008103685 1 1
0.423952067117179 0.41440753609006 1 1
0.119682953295865 0.115469412779748 1 1
-0.342825976676928 -0.334392714086723 0 0
0.367922556439158 0.356852996032606 1 1
0.126097761625155 0.121739617410503 1 1
0.365476688955089 0.357217405554886 1 1
0.0470490909778976 0.043784303958495 1 1
0.634710263007578 0.615067866480532 1 1
0.0559082723657547 0.0538191918054299 1 1
0.267731432871025 0.260911947260775 1 1
0.434179327454524 0.418318690112108 1 1
-0.063270684605419 -0.0601541690735603 1 1
0.0482374111410287 0.0472394696072784 1 1
0.166608642955895 0.161942105210592 1 1
0.236725109419219 0.227279569762264 1 1
0.587828544749212 0.568224989241518 1 1
0.219686806276447 0.213230981447718 1 1
0.479010635546361 0.466310939481521 0 0
0.412333925610367 0.402268938720494 1 1
0.306966976470884 0.298083109755741 1 1
0.266025726788285 0.256469846193666 1 1
0.205149184385606 0.200688859787514 1 1
0.138050325113677 0.135490849422347 1 1
0.633485913743573 0.615192224771103 1 1
0.123240394791147 0.119321201812271 1 1
0.387273226558783 0.376609582157414 1 1
0.0310009140256666 0.0296461433904782 1 1
0.339495994241083 0.328318042230262 1 1
0.201448715308063 0.197804253237343 1 1
0.402244649853035 0.390271932522949 1 1
0.261909874778397 0.25510803480727 1 1
0.127962033970916 0.123319425189559 1 1
0.158453722524147 0.150410784283799 1 1
0.130279528438236 0.12482609567736 1 1
0.278664321948601 0.270891893062558 1 1
0.113206868778463 0.111251655944426 1 1
0.412369068942686 0.401373656706296 1 1
0.433571245055147 0.422579182669977 1 1
-0.0629332845780737 -0.0583050256869181 1 1
0.642143463521373 0.621216873956367 1 1
0.0945937376629234 0.0913373816286263 1 1
-0.178885675162587 -0.171431418667886 1 1
0.221254922285541 0.213846489268911 1 1
0.187328563815724 0.179356389977967 1 1
0.363292732698493 0.353487362189012 1 1
0.321902130113614 0.311857586513889 1 1
-0.013424602300339 -0.0138625654240597 1 1
0.327608503438321 0.31969300902442 1 1
0.270133429222856 0.261947565100737 1 1
-0.0136371689603952 -0.0112867877170402 1 1
-0.0840585675876934 -0.0820387698296489 0 0
0.166670210212437 0.162114015586847 1 1
-0.265849569013686 -0.258712792951503 0 0
0.0148324050726098 0.0136504017677745 1 1
0.260617295871234 0.251926929778389 1 1
0.795896573870053 0.772836847243777 0 0
0.193441870063884 0.18568230901681 1 1
0.0241186156596084 0.0245429452744411 1 1
0.499665608333427 0.484825860844083 1 1
0.355071931452038 0.343661108249861 1 1
0.167732626908778 0.160908913830711 1 1
0.073870419676411 0.072513061994063 1 1
0.0381046182211874 0.0382200180856715 1 1
0.191151710729688 0.184134453437491 1 1
0.252641264212663 0.245092451043882 1 1
0.00890743816419459 0.0101629342730922 1 1
0.214195356534538 0.20882599322543 1 1
0.0551921541663704 0.0542957449258919 1 1
0.317097406897975 0.305736924205125 1 1
0.555513694270255 0.538253748548245 1 1
-0.155984646251076 -0.151408481974508 0 0
0.106805603130026 0.105151033437503 1 1
-0.0307754956820547 -0.0304277210578456 1 1
0.129343433870786 0.12665136981846 1 1
-0.0304497237566885 -0.0274394464502812 1 1
0.474532353870641 0.460162213545858 1 1
0.266617229368636 0.255819537788207 1 1
0.318333980276923 0.307206344568494 1 1
0.278919800639669 0.269405308579012 1 1
0.101833984194843 0.0983030115752529 1 1
0.406662920438214 0.3957483917577 1 1
0.0606657453087891 0.057583305778714 1 1
-0.11871868803667 -0.114386473459145 0 0
0.294701520946532 0.285678752254595 1 1
0.0795245159507501 0.0750501140132455 1 1
0.167530044048647 0.160860374684546 1 1
0.0971492948848601 0.0940566025354218 1 1
0.0475069995375685 0.0452489378753656 1 1
0.196637791800759 0.191451254753236 1 1
0.662098527598899 0.643106837570564 1 1
0.344189535807762 0.335288770633007 1 1
0.361510375910063 0.349376911930889 1 1
-0.0992244672186197 -0.0964966751761052 0 0
0.258806664274944 0.251969685185449 1 1
-0.0367141402456527 -0.0357321548324974 1 1
0.0979570918248449 0.0966679907607722 1 1
0.0657034913916252 0.0626216268078627 1 1
0.117998302663005 0.114930289294083 1 1
0.347152587537156 0.337201236555829 1 1
0.221935882612244 0.214149640407557 1 1
0.0686589315115522 0.0654776720977171 1 1
0.109012268612698 0.103807631590133 1 1
-0.03901949845445 -0.0386794369654149 1 1
0.128975729923687 0.126874506860095 1 1
0.458868096505984 0.447212156936306 1 1
0.109923960973412 0.10580903895141 1 1
0.179387653226946 0.174505002667383 1 1
0.245160216390983 0.239537209014678 1 1
0.532623175621931 0.516244781686941 1 1
0.182997415580045 0.17594358324111 1 1
0.664947395975915 0.646852752848958 0 0
0.211973817090226 0.206104156340933 1 1
-0.106769577888603 -0.10195632622284 0 0
0.268269624922865 0.259251210109417 1 1
0.361180676101522 0.353454511614021 1 1
0.169710132270237 0.165883155012338 1 1
-0.117397190028301 -0.112532807383955 0 0
0.319991351561391 0.308313214299052 1 1
0.0353452467430329 0.0330092408238166 1 1
0.0434574572151583 0.0440751385006976 1 1
0.286867175599932 0.280849853384133 1 1
-0.205627292770481 -0.199517119661596 0 0
0.291401332065906 0.282678527346245 1 1
0.266214039605535 0.258975292106318 1 1
0.235939940496964 0.226823811583834 1 1
-0.0453035161830125 -0.0422331094462545 1 1
0.262772970481872 0.255273714507213 1 1
0.0937516293563608 0.0907219577610296 1 1
0.350989182764739 0.343560174184137 1 1
0.262507108224767 0.252712791730464 1 1
0.603991470255299 0.587106466501519 1 1
-0.269706256324336 -0.26390407853162 1 1
0.29739683149479 0.289908780357783 1 1
0.422958127066479 0.410571393579959 1 1
0.401889660977406 0.390765420840567 1 1
0.0673442857615537 0.0657452788999761 1 1
0.417956750042403 0.40877027295838 1 1
-0.0627513570795864 -0.0590757941783281 1 1
0.101019998034197 0.0988980685157005 1 1
-8.87933464979521e-05 -0.00025282446790989 1 1
0.581333002995342 0.564898665438835 1 1
0.121225590277564 0.1174690627128 1 1
0.0811830055375775 0.0816061212065325 1 1
-0.11152314564269 -0.109107922847097 0 0
0.0163187192391778 0.016407215746974 1 1
0.154164709255 0.151254481526838 1 1
0.503082191310467 0.488247690436191 1 1
0.350417145623221 0.33917270113587 1 1
0.438579747979583 0.425813503712841 1 1
0.360015054306107 0.348522502920374 1 1
-0.198029032426275 -0.19002827850425 0 0
0.512226766332694 0.497632070582496 1 1
0.0334489533574425 0.0328052028485645 1 1
0.159197328521495 0.154319055992513 1 1
0.210760855769634 0.206694020599366 1 1
0.190673932925588 0.181274137328982 1 1
0.374828334984562 0.361663740007353 1 1
0.0861193806357127 0.0816076641602574 1 1
0.145222407972272 0.140787131690404 1 1
0.403906242921743 0.393702872549594 1 1
0.44875131584643 0.434429998495337 1 1
0.0966588942910612 0.0917127279518818 1 1
0.272596685041479 0.265461394759109 1 1
0.415179574866264 0.404688840730043 1 1
0.071471679513257 0.070664061597109 1 1
0.2819425530005 0.273339834872904 1 1
0.354938038938968 0.346933806153986 1 1
0.273064071840947 0.263339098774163 1 1
0.165775812502311 0.16070453190271 1 1
0.112209772926176 0.109166751069813 1 1
-0.219798635762071 -0.213160356839923 1 1
0.413845589425463 0.402354666915108 1 1
0.369970347862218 0.358343887979645 1 1
-0.0171084737216104 -0.015210537818753 1 1
0.0836262229610524 0.0792068001638711 1 1
0.15814752265994 0.152373389800344 1 1
-0.0280116964456709 -0.0281401409371955 1 1
0.344260822664661 0.336114649557359 1 1
0.356186146184376 0.344717015768917 1 1
0.146605359451603 0.142648696779508 1 1
-0.0619510378612142 -0.0625259434171283 1 1
-0.343954767293057 -0.33452879746876 0 0
0.156341196170389 0.152132787002406 1 1
0.355609403220836 0.346100275659474 1 1
0.133969950991291 0.131942286743022 1 1
-0.0768060866705245 -0.0743933533279467 1 1
0.187568075178541 0.18209062112095 1 1
0.456368563419527 0.441937534880647 1 1
0.629317342165618 0.613792160241295 1 1
0.179222868673805 0.173317258071214 1 1
0.760572725219535 0.740335261750455 0 0
-0.043719215978284 -0.0423450874395491 1 1
0.63351271548962 0.616406472862179 0 0
0.159555069875172 0.154728291661323 1 1
0.311455135675466 0.3037782822218 1 1
0.470629707770401 0.458914867833167 1 1
0.0731911086493927 0.0693239568068735 1 1
0.0462282587869914 0.0441764537168492 1 1
0.33906135750917 0.328479198920196 1 1
-0.0751060894989396 -0.0745107916016811 1 1
0.278325637577398 0.270637768313072 1 1
0.232809204782766 0.22568742609001 1 1
0.562264130252333 0.547505543457415 0 0
0.0927448708625023 0.0907955782100693 1 1
0.119742700811006 0.115153780817973 1 1
0.118289434550602 0.112424822195004 1 1
-0.126324436479333 -0.121666067327602 0 0
0.336698759214875 0.326888331580999 1 1
-0.195112622748224 -0.188428612484322 0 0
0.209192071469336 0.205896611184686 1 1
0.103797131324576 0.102087928616455 1 1
0.220821596496252 0.215823361705703 1 1
0.0640526536192838 0.0607248165443954 1 1
-0.0357986110006912 -0.0325903932219472 1 1
0.207552435187992 0.201788603952444 1 1
0.347957421773694 0.337233025783585 1 1
-0.27054376171899 -0.262701571570651 0 0
0.336177409500359 0.326235760440167 1 1
0.182368878876765 0.17830440525622 1 1
0.152518598880387 0.150187303589097 1 1
0.460670451880551 0.443670079297462 1 1
0.239337878928286 0.231236080334781 1 1
-0.0119772233267502 -0.0114604569353396 1 1
0.548164045274294 0.531074170485186 0 0
0.283995137395511 0.27714611809192 1 1
0.36841309920663 0.357203728812673 1 1
-0.0599315133924756 -0.0568120411756278 0 0
0.0323701994388861 0.0313273555460589 1 1
0.521291181800573 0.504870050375144 1 1
0.138856062394754 0.134559815098277 1 1
0.0793191141681867 0.0756120102656196 1 1
0.366477817695257 0.356499332898082 1 1
0.145006975174838 0.141010396385349 1 1
0.345859602165374 0.334642610936868 1 1
-0.0599208479580175 -0.0570785147030487 1 1
0.54887143834658 0.533702611107396 1 1
-0.222455511850373 -0.215635454501009 0 0
0.161410718498552 0.157083516315622 1 1
-0.0538467704233373 -0.0508966156971395 1 1
0.17685280550881 0.174746480127326 1 1
0.30149798772899 0.293092084117167 1 1
0.161663438888927 0.155639296781936 1 1
0.321268231462219 0.313886249287965 1 1
0.163559386600293 0.157703374752153 1 1
0.0953514910094078 0.0940432470791654 1 1
0.417680572484411 0.404876533906954 1 1
0.63351852523568 0.612364083561835 0 0
0.492320343069272 0.478474591867707 1 1
-0.0869288934564417 -0.0836458110052164 1 1
0.141223640389459 0.135855988268625 1 1
0.376119401757655 0.366995632448121 1 1
0.683113716036539 0.663057368032204 0 0
-0.201139704136964 -0.194170572082471 1 1
0.52204790674976 0.506082692481893 1 1
-0.129150795928026 -0.123672005214105 0 0
-0.1790930320697 -0.172696543113361 1 1
-0.01191167629337 -0.0123936705738031 1 1
0.448385803291169 0.43610234979043 1 1
0.128167938303062 0.125524400654774 1 1
-0.155539265740046 -0.15299989059528 0 0
0.282276411226594 0.273124007261943 1 1
0.67688731513962 0.656277392146367 1 1
0.0587023621646841 0.0562364651390824 1 1
0.27192260894984 0.263793589722962 1 1
0.513133276465288 0.496166856441202 1 1
0.261524168168927 0.253968955908497 1 1
0.333997078622618 0.323261136482889 1 1
0.0223460843628026 0.0218932423977782 1 1
0.207343240710651 0.200585571505016 1 1
-0.158631591130457 -0.155532674024104 1 1
0.376279883667692 0.364992206648902 1 1
0.151872117748125 0.146938437791397 1 1
0.100687120655647 0.0987174255617426 1 1
0.235723337033951 0.227707031811643 1 1
0.100448475356257 0.0990600548216156 1 1
0.495112443344783 0.478660830632945 1 1
0.171814057605194 0.169377503847867 1 1
0.0960163835559344 0.0927078959837352 1 1
0.0915272300834973 0.0909869223165404 1 1
0.338035396433509 0.325902226094172 1 1
0.643617340982717 0.624480384422253 0 0
0.0845846601000857 0.0797746349357551 1 1
0.123376495399086 0.120936163776601 1 1
0.0147986992271189 0.0116632116589152 1 1
0.447121734131932 0.434629419089843 1 1
0.108477542163174 0.105611491968624 1 1
0.347459495628479 0.337417116518006 1 1
0.376565501604052 0.3652292355379 1 1
0.172164069443338 0.168884135977762 1 1
0.0806302056969216 0.078810714500451 1 1
0.19250866222427 0.188997204138488 1 1
0.42821176458956 0.415452396943054 1 1
0.0439017454887353 0.0408539294412775 1 1
-0.0327455685909055 -0.0314643433324012 1 1
0.514383500447317 0.49965263118415 0 0
-0.0229185527941915 -0.0224117087349605 1 1
0.222413771437951 0.212420222769404 1 1
-0.0111173504018243 -0.00965149567184687 1 1
0.206717378476575 0.199264704607459 1 1
-0.098662498575687 -0.0992540688134774 1 1
0.344620100763301 0.335107337982671 1 1
0.272705674440458 0.264155850282081 1 1
-0.0181385916889776 -0.0172161443888743 1 1
0.336512725261405 0.32652624224105 1 1
0.196050364003312 0.191934783784484 1 1
0.603483367799444 0.583837601549505 1 1
-0.0103754779807326 -0.00950723258694313 1 1
0.548047918616383 0.529619863607055 1 1
0.168809416687918 0.165760374652635 1 1
-0.0191865235307333 -0.0186406233554831 1 1
0.158102289884715 0.152825826099514 1 1
0.114702104178826 0.111368123375828 1 1
0.494183297143108 0.480409019147644 1 1
0.304959082037719 0.297142581021348 1 1
0.137155887455151 0.130460072760392 1 1
0.0740060867450938 0.0716956865231791 1 1
0.051474491725898 0.0474647241007186 1 1
0.154625215476737 0.151284924842435 1 1
0.111199258909578 0.107577576499763 1 1
0.412795260330924 0.399071963983015 1 1
0.105099675576117 0.101155513713689 1 1
-0.186155449254038 -0.177138346308316 0 0
0.288681680779528 0.278514218875708 1 1
0.387845991290939 0.377849935718778 1 1
0.138704461655929 0.136705237118268 1 1
-0.00779493573646913 -0.0103076418651768 1 1
0.171339187187078 0.16555830180498 1 1
-0.0165227102031563 -0.0164494931050697 1 1
0.0892509536661591 0.0893674959484864 1 1
-0.25064806955092 -0.24310123279214 0 0
0.0396171392365165 0.0378485227812873 1 1
-0.27704226519341 -0.268686432640416 0 0
0.48042138766609 0.466468548310659 1 1
-0.208684556019523 -0.204939508646036 0 0
0.0623305754431138 0.0571502889264842 1 1
0.28674014486266 0.276211212410746 1 1
0.280080156250725 0.271550479128654 1 1
0.0807613939836724 0.0770331981668147 1 1
0.222122534411166 0.213698093702454 1 1
0.071877414703853 0.0694323132983245 1 1
0.353933320212915 0.343992153934597 1 1
0.0713620164005025 0.0678218093171561 1 1
-0.0875218328677711 -0.0862186852880512 1 1
-0.119000702843287 -0.114701777831298 1 1
0.209974356269386 0.205128791693313 1 1
0.166770452897 0.162858378355692 1 1
0.164810452901884 0.1606132080998 1 1
0.0836825807076637 0.0785401838128419 1 1
0.120602352096156 0.116846443892719 1 1
0.278724211953482 0.271825494080985 1 1
0.310164099864915 0.301964167760998 1 1
0.301005001032535 0.292990255004271 1 1
0.105434142794366 0.102283917243925 1 1
0.340105378032254 0.332262216982999 1 1
-0.11910981857552 -0.118228650949409 1 1
-0.136938462492896 -0.132028052027079 1 1
0.854537278000056 0.828346215624409 0 0
0.192633997916655 0.184696697760691 1 1
0.319202695390216 0.31003757991173 1 1
0.305864782156638 0.297577548478583 1 1
0.0109497956142754 0.0103414952343439 1 1
0.0182074405926587 0.0172467566616074 1 1
-0.18815404291751 -0.1823718464378 0 0
0.233747060376943 0.227115902973549 1 1
0.160332660220949 0.155560254704439 1 1
0.282117601103756 0.274042162858361 1 1
0.433913173605953 0.423799169721431 1 1
0.620972395457571 0.603594557501829 1 1
0.101589732525479 0.0983760465722678 1 1
0.328565821778025 0.319069954890322 1 1
-0.160959229756341 -0.158423039396375 1 1
0.389919314004608 0.380665698854881 1 1
0.386957362653674 0.375491249734285 1 1
0.340219318755218 0.330670122244157 1 1
0.321005871878991 0.313154596596809 1 1
0.0507563105622917 0.0483179822281968 1 1
0.345334508914453 0.335756602959347 1 1
0.277622912016772 0.269148053226944 1 1
-0.121636424870656 -0.117484643503673 1 1
0.257772588972984 0.248202470242139 1 1
0.419817148370179 0.408211862770898 1 1
-0.185880189142541 -0.181115997717842 1 1
0.524781847437912 0.507870167972622 1 1
0.231443114948716 0.224293172385712 1 1
-0.0402688170535172 -0.0380216220025827 1 1
0.445838198295369 0.433727400172706 1 1
0.118297592819045 0.113875251173001 1 1
0.221216185208653 0.213583041431147 1 1
0.338203556714066 0.329668519709774 1 1
0.328678782483146 0.31966806498537 1 1
0.0503706521402846 0.0494750837835377 1 1
0.0421119534466604 0.044328483581242 1 1
-0.0727269394490509 -0.0712421182032367 1 1
0.281206664424771 0.274390637255091 1 1
0.410372388056575 0.399426336248093 1 1
-0.0637468980329113 -0.0629330665751195 0 0
0.19485341767892 0.188832481083003 1 1
0.376904632320044 0.365180616138002 1 1
0.55469133530913 0.53936925523715 1 1
-0.115645220899488 -0.114980964150497 1 1
0.499743859319423 0.486218741479179 1 1
0.25498434176971 0.246734341850904 1 1
-0.145774673497774 -0.140923967925899 0 0
0.333172548226821 0.324267640770682 1 1
0.211878622497524 0.205367517786531 1 1
0.132310543139525 0.12755332329063 1 1
0.126999846348104 0.122858213903211 1 1
0.331647189598159 0.321368216752399 1 1
-0.253828719473973 -0.245896369295218 0 0
0.247558833511557 0.239539106547113 1 1
0.344476294833352 0.332188424603637 1 1
0.312767182253883 0.304347417939044 1 1
0.137802669159491 0.134227865918048 1 1
0.361008232760616 0.351123948139147 1 1
0.169258349271167 0.165201348024829 1 1
0.303734677603244 0.293829439469314 1 1
0.103367126682452 0.0976336479461708 1 1
0.268465979452388 0.260918682751712 1 1
0.0175014058479519 0.0167226433075505 1 1
-0.127955267400882 -0.125603519588714 1 1
0.26548587002375 0.257847881192881 1 1
0.150132007815721 0.143504200047759 1 1
0.469138987194683 0.455129428404131 1 1
0.234593187551557 0.22914142126982 1 1
0.47668049239543 0.463775896986288 1 1
-0.154263058493066 -0.147787364110094 1 1
-0.148813873351037 -0.143815703972156 1 1
0.215896388546864 0.207354031994566 1 1
0.260837592576686 0.253541564662737 1 1
0.411081783807379 0.400542565630382 1 1
-0.0470791167967848 -0.0456623933198437 1 1
-0.199776686892661 -0.194584823439515 1 1
0.138176595075716 0.133491273020862 1 1
0.38240833973397 0.369389965768406 1 1
0.135333761855582 0.132101632660233 1 1
0.00764114693851634 0.0043910077636079 1 1
0.354330444173967 0.345120368658046 1 1
0.27658433216461 0.264401119639015 1 1
0.542688110241615 0.528832074956388 1 1
0.286508353266579 0.275592328845024 1 1
-0.112356009290605 -0.109189482531044 0 0
0.397866188476288 0.387136054551692 1 1
-0.0262170329546543 -0.0272768515751888 1 1
-0.0436427453034226 -0.0440144613211084 1 1
0.219031055203629 0.210672343456295 1 1
0.337793907532467 0.32876959971197 1 1
0.302899644896994 0.291613977590579 1 1
0.535948877303385 0.52014843860157 1 1
0.20571655323751 0.19997069086537 1 1
0.217963284928497 0.211539090297812 1 1
0.322506187307299 0.314221092193473 1 1
0.212418259883763 0.205805498691303 1 1
0.229714011548278 0.224055236098732 1 1
0.110077943984609 0.105250797082138 1 1
0.305531771375675 0.294812721957376 1 1
0.261539840839851 0.251228994147188 1 1
-0.0772081559310909 -0.0744011179416849 0 0
0.183209625102745 0.177889775908539 1 1
-0.0407020536346111 -0.0396500727031436 1 1
0.223972193341108 0.216900189232415 1 1
0.347058442066862 0.334990413521301 1 1
0.140228864081865 0.136272612382061 1 1
0.219666724569799 0.213703079836673 1 1
0.394640544763502 0.385845861716629 1 1
0.448716347629431 0.434018433180038 1 1
0.00339981596760321 0.00377282907248418 1 1
0.0958991004483986 0.0937918160029566 1 1
0.414113214782844 0.402017737195615 1 1
0.557430035153216 0.541049862458224 0 0
-0.180133960811618 -0.172634136311308 1 1
-0.00765484643146133 -0.0102902724156532 1 1
0.0904005413272091 0.0866442156471196 1 1
0.433169926007007 0.420301618651258 1 1
0.34343960022232 0.334985965440503 1 1
0.0851549795497659 0.0816844036817958 1 1
-0.231493095337655 -0.223917637626988 0 0
0.36014197353115 0.350992619554955 1 1
0.130008116759746 0.126261772057631 1 1
0.0660310978725994 0.0647975842888648 1 1
0.322530102292812 0.313070018646376 1 1
0.32663602535483 0.316757509782776 1 1
0.73801982667287 0.716179036530085 1 1
0.475696555121948 0.46069911019347 1 1
0.14311014199408 0.140413209679366 1 1
0.286832741030986 0.278299385681714 1 1
0.0133113555431311 0.012180789621138 1 1
0.0912339012948202 0.0882296126463029 1 1
0.0136773534682303 0.0133628346256688 1 1
0.425800586941388 0.412369312846172 1 1
0.372174871833268 0.36167867422551 1 1
0.550688310718665 0.534480151997616 1 1
0.541690975153345 0.524950672570162 1 1
0.00872548189035849 0.00986127307201683 1 1
0.256198246590818 0.24964080984664 1 1
0.11166573420226 0.109849197411824 1 1
0.212786617563454 0.207095379801966 1 1
0.574001721817493 0.557579405694909 1 1
0.411210026312156 0.398388540873589 1 1
0.693559628240866 0.672915507074862 0 0
0.637590855233509 0.619590686327602 0 0
-0.0315975831096861 -0.0276985688606067 1 1
0.158980394074235 0.155880433942233 1 1
0.211951299647679 0.207115851446638 1 1
0.353036633116948 0.342967629785835 1 1
0.241863147282925 0.235329020708374 1 1
0.129599600749355 0.123999106163185 1 1
0.348184314616497 0.335718073144438 1 1
0.280488667916406 0.272018879731973 1 1
0.247080304303605 0.239393941869633 1 1
0.198395555636002 0.191808218241447 1 1
0.272477825453077 0.265126261480638 1 1
0.0576629468587786 0.0563435319389639 1 1
0.18690505148827 0.183089875154067 1 1
0.0480939015087118 0.045247898513757 1 1
0.279948655100418 0.271330357807486 1 1
0.452770654126012 0.442808479437099 1 1
0.130591435196887 0.125195903939899 1 1
0.540381952262855 0.526592909471737 1 1
0.0453720040101513 0.0450827685229942 1 1
0.423249340357219 0.41063086288635 1 1
0.41234879245335 0.398852223873369 1 1
0.220279500270923 0.210903400231876 1 1
0.125990749230599 0.121575651640534 1 1
0.358269386712472 0.349248619545345 1 1
-0.0390427488120181 -0.0370692454160437 1 1
0.347247319332144 0.335029874654266 1 1
-0.0631137637724489 -0.0601520763153563 1 1
0.277876795748314 0.273614916847637 1 1
0.240525523356624 0.233580719558888 1 1
0.0350579386367577 0.0325329016524641 1 1
0.344828652934879 0.335236376425901 1 1
0.0451173872252057 0.0473112531596786 1 1
0.125745135052422 0.120112606038608 1 1
0.143538105386892 0.140660975148414 1 1
0.112551888362499 0.111207926175005 1 1
0.255067092787902 0.248415478288829 1 1
0.209273185163433 0.203256487309394 1 1
-0.236675071705166 -0.230058892869995 0 0
0.283450125161116 0.273444486213258 1 1
0.0431015604202418 0.0424312348150495 1 1
-0.0173382738681754 -0.0139778171104993 1 1
-0.0950942989398447 -0.0921909851650456 0 0
0.746315743118818 0.722900829389727 0 0
0.280197369802771 0.271444480381535 1 1
0.0574676839734783 0.0543929520430072 1 1
0.46454582615447 0.451297191212837 1 1
0.449177246865949 0.438323003651952 1 1
0.288951557387881 0.281746410737647 1 1
0.38464509082118 0.375547383912314 1 1
0.201118558967012 0.196378301265659 1 1
0.0815441420825899 0.078756823721861 1 1
0.236228719517155 0.231385911642802 1 1
0.140140482217096 0.136010361352986 1 1
0.0631382129289398 0.0625169601949068 1 1
-0.0212252473584932 -0.0214132656303383 1 1
0.515433068440967 0.500242195711917 0 0
-0.0443411210903043 -0.0454963311386833 1 1
-0.0903950175134027 -0.0913491428070706 1 1
0.232823185013442 0.226114936062926 1 1
0.312422041395065 0.305943447358139 1 1
0.241110456603394 0.233425740811732 1 1
0.107010008114956 0.100923906519638 1 1
-0.0784258842870657 -0.075230146030454 1 1
0.239368579833496 0.230765252601472 1 1
0.54004750242441 0.521896936073022 1 1
0.168003030504023 0.163174908664949 1 1
0.0273795285081069 0.0285128117639071 1 1
0.189291322241023 0.183127444443571 1 1
0.104740594145648 0.101852001629466 1 1
0.3483023810113 0.338642107762658 1 1
0.0144166940650679 0.0140192758902356 1 1
0.0346856501643962 0.0344921910611499 1 1
0.00726558458138555 0.00528475342812618 1 1
-0.123140144071811 -0.118350680081592 1 1
0.393904785722 0.379678037220303 1 1
-0.00960671720739761 -0.00833616291038859 1 1
0.422398868491632 0.408502434495838 1 1
0.0843548375086054 0.0810255030194729 1 1
0.160172251251561 0.154044218377945 1 1
0.100216491775141 0.0959730917614416 1 1
0.316812085915268 0.306234695277797 1 1
0.466925034441508 0.45288277525236 1 1
0.14266597475858 0.140210445654289 1 1
0.153879712327575 0.149737460858188 1 1
0.0823810225551498 0.0807367899240562 1 1
0.390584675879918 0.380430590783749 1 1
0.0252369356583788 0.0238905185981548 1 1
0.407528692204297 0.393905546689196 1 1
-0.192369582003879 -0.186967362236461 0 0
0.181432906194699 0.177039552128945 1 1
0.496063381919782 0.481674277167937 1 1
0.264393655083628 0.256297232245681 1 1
0.253752551093597 0.24464792199662 1 1
0.213983415958017 0.208580783950853 1 1
0.456392197686678 0.443251001187823 1 1
0.365743202075852 0.35621655153689 1 1
0.141991589041159 0.138229981005825 1 1
0.0966994335131025 0.0948777031626336 1 1
0.12287027865254 0.120830960142096 1 1
0.0482609355657236 0.0460195586254395 1 1
0.25122290056334 0.243519133360055 1 1
0.202352678596236 0.195348700711817 1 1
0.263704911620577 0.255402746727671 1 1
-0.0538410826951955 -0.0519561009555345 1 1
0.214657399177386 0.207386899652042 1 1
0.155517033860543 0.151537820133644 1 1
0.0944850627609121 0.0907721354407409 1 1
0.210351643647341 0.205281565671944 1 1
0.326704533860253 0.319168094516435 1 1
-0.298146284955017 -0.289689718405179 0 0
0.299086299056721 0.289828241842818 1 1
0.388350468533701 0.37935273866209 1 1
0.474551690809338 0.462688814666331 1 1
0.366409624866371 0.357469634162784 1 1
0.309606184858665 0.30250737282835 1 1
-0.0192548504642764 -0.0177316839748101 1 1
0.578455817746656 0.562916611940563 1 1
-0.00903525939231573 -0.00816378802668113 1 1
0.390816022626666 0.378885393434281 1 1
0.368620945336926 0.356585167319194 1 1
0.477171105543447 0.465882819137501 1 1
-0.00888039701066239 -0.0102537957528244 1 1
0.145792256363813 0.145009171573776 1 1
0.284738189361899 0.27630929125214 1 1
0.148920777683464 0.145754376037131 1 1
0.232341884873461 0.224956484499414 1 1
0.43218680619141 0.418148590925979 1 1
-0.00445963119061858 -0.0039771610674636 1 1
0.253636727960855 0.246011468421375 1 1
-0.235098494340291 -0.227384112292866 0 0
0.250744147023435 0.244505390465698 1 1
0.228014590941513 0.221441648675948 1 1
0.229565992388821 0.223507068335667 1 1
0.364032840213301 0.349855385202632 1 1
0.276558019823684 0.269519110657738 1 1
-0.216204165548829 -0.208250251353116 0 0
0.302922593363818 0.292111396565412 1 1
0.315769662442949 0.306344155789086 1 1
0.249732039884398 0.239710032350639 1 1
-0.0381601930700352 -0.037919456416535 1 1
0.234741634677748 0.229801593354968 1 1
0.0216836481701756 0.0227438705147858 1 1
0.269482444313114 0.261983584102844 1 1
0.170358876512194 0.164701414796473 1 1
-0.116206618196179 -0.113535910466693 0 0
0.157798227772654 0.15237150258755 1 1
0.406357937616058 0.39449913294579 1 1
0.126633326595366 0.123740196047102 1 1
0.227349833913219 0.221293065792376 1 1
0.152272747536372 0.144768585865942 1 1
0.0984109509179429 0.0956762486916347 1 1
0.295715289980775 0.284532805616322 1 1
0.533439958732311 0.517125698670233 0 0
0.600546205834837 0.58244599143954 0 0
0.284349332839249 0.274830455463646 1 1
0.363556134501773 0.35224837240733 1 1
0.300552529136646 0.291302576594861 1 1
0.180556898288712 0.178772905973345 1 1
0.202852150056319 0.197579843577782 1 1
0.000514573206269478 0.00195335147928764 1 1
0.169435550106306 0.164161631827967 1 1
0.39036621810487 0.379328347267997 1 1
0.276103035456886 0.268585251550174 1 1
0.416842010654399 0.404678132791108 1 1
0.330258920759739 0.319472926343116 1 1
0.192813557046341 0.185625961121684 1 1
0.714936905484872 0.691257431431482 0 0
0.0243206625737059 0.0246172197126788 1 1
0.237470582691283 0.231086060567329 1 1
0.0184596319826469 0.0171234910112739 1 1
0.0373306012796599 0.0369472064985723 1 1
0.239644467019211 0.23462543083235 1 1
0.404292583668043 0.391489664768798 1 1
0.156354795519362 0.152379211772053 1 1
0.0591028424312895 0.0581800427833229 1 1
0.0463027634420722 0.0429386620182476 1 1
0.0732423950277323 0.0720833218928602 1 1
0.0897265607924319 0.08623222024 1 1
0.239258342470346 0.23135370030611 1 1
0.0092669857759273 0.0107839774831291 1 1
0.0639579718321356 0.0615873676448466 1 1
-0.0735632874472175 -0.0719840218516886 1 1
0.125904462711756 0.123023216923207 1 1
-0.0810481513749937 -0.0800433913911336 1 1
0.29507394980308 0.285131996524608 1 1
0.788773179817221 0.765092530345646 0 0
0.0675835798553572 0.0652345528819277 1 1
0.280303498215526 0.270730199967422 1 1
-0.04295903918342 -0.0423245040349066 1 1
0.102939415082803 0.101095750111987 1 1
0.234346181883478 0.228172498124719 1 1
0.518691115441203 0.503947460853505 1 1
-0.0126863110550564 -0.0118926879697298 1 1
-0.206477873228035 -0.199171844653985 0 0
0.166732341453539 0.160744844417859 1 1
-0.26279531048505 -0.254237882493906 0 0
0.37702001930635 0.365280780143505 1 1
0.106760699947894 0.101081033168419 1 1
0.317290708274349 0.308904064761652 1 1
0.3272572439836 0.31687246931297 1 1
0.0265611175053478 0.0249424927352289 1 1
0.457243636981122 0.440617982241875 1 1
0.144114532657002 0.138261248823974 1 1
0.125418137872695 0.121800546548423 1 1
0.125635690339619 0.122785813313531 1 1
0.175115461657452 0.165679768612783 1 1
0.270591921281105 0.263601184965096 1 1
-0.0231167581964692 -0.0216116531569109 1 1
-0.163702347970006 -0.159673698152114 0 0
0.264184037802163 0.258449051525499 1 1
0.289913460865285 0.279771643896971 1 1
-0.098547716485759 -0.0932916088974871 1 1
0.0935088606737189 0.0921519298092702 1 1
0.429606859637558 0.414661862647507 1 1
0.321277281797366 0.309127741252803 1 1
0.29368558088313 0.284808882737395 1 1
0.0615096567118686 0.057845272467294 1 1
0.40115998966276 0.389933582039082 1 1
0.32066182340588 0.312364800593855 1 1
0.284789608659653 0.2759365379093 1 1
0.17531529969809 0.172406658031559 1 1
-0.220669287381981 -0.214697940834338 1 1
0.240497819503585 0.234420195433158 1 1
0.270249598305098 0.261368248781647 1 1
0.151001124355746 0.147503957019494 1 1
0.311564570232669 0.296505746168623 1 1
0.732802910106227 0.713262242186651 0 0
0.603712023312014 0.58462797876486 0 0
0.354192432305521 0.343814685310921 1 1
0.00282289881568849 0.0040285650683626 1 1
-0.118269941132185 -0.11441100686585 1 1
0.186811696652698 0.180900098375497 1 1
0.128369491825571 0.122421134239946 1 1
0.476908316272343 0.462034399635486 1 1
0.379929262409807 0.370423981588792 1 1
0.0533361083352005 0.0527659725076656 1 1
0.322838939613054 0.31335065141142 1 1
0.252104449765897 0.245079419318903 1 1
-0.0602611082848311 -0.0572928530955905 1 1
0.137734831843137 0.134804287646746 1 1
0.301564287047627 0.293377411522153 1 1
0.380203476767346 0.368280175189826 1 1
0.0456215407721575 0.0437436901129104 1 1
-0.106733772103581 -0.104202840284876 1 1
0.164208922243428 0.160829301655003 1 1
0.520781610178345 0.50738401075445 0 0
-0.0774787176833174 -0.0785297077241525 1 1
0.187296797309175 0.182321820948538 1 1
-0.045736039489113 -0.0442275008911464 1 1
0.23777965847703 0.231648457898127 1 1
0.0484190863389428 0.047906855587021 1 1
0.396914457353489 0.386533534763868 1 1
0.218546360840413 0.210225624369341 1 1
0.00635070329530318 0.0048212979897099 1 1
0.410154669632029 0.398603074219117 1 1
0.233024847205165 0.227732329047223 1 1
0.401857969641847 0.389516839089821 1 1
0.163468481894316 0.160240346061982 1 1
0.463333741578759 0.449188748209963 1 1
0.205572283714175 0.200595348339055 1 1
-0.108879752780142 -0.105907004843738 1 1
0.183745035650099 0.17892278779344 1 1
0.150511055016483 0.145777087730959 1 1
0.441163538382836 0.42993749432406 1 1
0.291529403520837 0.280832549860693 1 1
0.148624568734954 0.144698544545666 1 1
0.0501025448719339 0.0485508380719145 1 1
0.214489247585849 0.207148889022119 1 1
0.0534277647850816 0.0519837530719306 1 1
0.0809368396976475 0.0784727164778537 1 1
0.0627666229469165 0.06080003342712 1 1
-0.0970690690633046 -0.0948171842343865 1 1
0.0646753530584813 0.0598821772430394 1 1
-0.0878542875307611 -0.0851916498171523 1 1
0.279221057848539 0.270832945801073 1 1
0.218316603786855 0.212730214361567 1 1
0.14014957371555 0.133530402645668 1 1
0.600764416954306 0.583234424829649 0 0
0.183312928094505 0.178250947858227 1 1
0.15704901450097 0.152077359000539 1 1
0.125810820064184 0.123147034701533 1 1
0.037638563013791 0.0370524399818669 1 1
0.156744966922769 0.15019676626587 1 1
0.0672768026128402 0.0652933466051935 1 1
0.115882763069926 0.114122878674439 1 1
0.488070633638866 0.474226377809595 1 1
0.478963097522784 0.465537091957117 1 1
0.289714426895047 0.278947172716838 1 1
-0.127667589762294 -0.12543846580306 0 0
-0.20879934115464 -0.2020678175255 0 0
0.130523517941287 0.126030951393381 1 1
0.0873933322558719 0.0858690079976067 1 1
0.441907559375122 0.431387812290653 1 1
-0.104482955999793 -0.102097972340185 0 0
0.289923666613583 0.279842889799076 1 1
0.00694040823563656 0.00624178258010261 1 1
0.281951628355708 0.27312844285118 1 1
0.240854629053699 0.234891756748929 1 1
0.156232882431477 0.152960836070194 1 1
0.0801613854009524 0.0791453585920371 1 1
0.233714959402702 0.226300037551639 1 1
0.174981021844804 0.172260845339937 1 1
0.698723181642256 0.683232619243839 0 0
0.251991608355819 0.243365520701788 1 1
0.165878067834534 0.160144114110535 1 1
0.323161547558583 0.312458091967761 1 1
-0.173804196572026 -0.170337156305955 0 0
0.155221639191547 0.14801014781142 1 1
0.0477378196522279 0.0469529095443571 1 1
0.138319650178314 0.135697777130237 1 1
0.389627263443841 0.379722256691474 1 1
0.374271534326654 0.364041281752462 1 1
0.728658299337161 0.707371677377713 0 0
0.3172136257326 0.309358880833523 1 1
0.686433471851994 0.664350887032704 0 0
-0.196657156502343 -0.189623742919323 0 0
0.646714752199807 0.629190945328524 0 0
0.0873968923994214 0.0869130134265694 1 1
-0.0720585408973734 -0.0731597573781902 1 1
0.451937461018399 0.438734558733511 1 1
0.497002365906925 0.481906506019485 1 1
0.18292031383856 0.175399358604251 1 1
0.25647361494875 0.247694513285696 1 1
0.0467403484812425 0.0458998267308822 1 1
-0.0509947629274931 -0.049474366072405 1 1
0.0799308954369841 0.0770446849526393 1 1
0.487256791971575 0.4726110494258 1 1
0.580558185671631 0.561443487118603 0 0
0.530629097780006 0.51504698948094 1 1
0.191250732153371 0.18572661114141 1 1
0.199991311221532 0.193828270592846 1 1
0.190747624493157 0.186070896975483 1 1
0.26820122302212 0.257867360196713 1 1
0.062284846283108 0.0601234589181003 1 1
-0.187575038384632 -0.180526684425138 0 0
0.231896500071563 0.225471057799207 1 1
0.292540268473453 0.2839818700799 1 1
-0.054698121637816 -0.0519785221363479 1 1
0.428313590959527 0.412950153579458 1 1
0.258602209568358 0.250519477661623 1 1
0.24295838999407 0.235050239973696 1 1
0.063532768803532 0.0619957279444558 1 1
0.269239013027192 0.26593362380981 1 1
0.323208330093485 0.312815939641907 1 1
0.184027941878789 0.176876188365656 1 1
0.321196586340165 0.311484036542404 1 1
0.261877281070567 0.252069444966408 1 1
0.164749276471945 0.16184578271867 1 1
0.536816824499367 0.522509952547211 0 0
0.0467700564663686 0.0464728432705286 1 1
0.371159133902592 0.361613515401829 1 1
0.255219086375566 0.247181493905918 1 1
0.665903677742468 0.646818815899853 0 0
0.00652857749423507 0.00598072013761002 1 1
-0.0263728418671877 -0.0237117059666361 1 1
0.22907402719587 0.221311790102172 1 1
0.215339427202678 0.207130558761953 1 1
-0.172267874422571 -0.165585409519733 1 1
0.105566362264739 0.101888789118468 1 1
0.386087642255073 0.374998729962366 1 1
0.323908573317422 0.315389381360963 1 1
0.252126773378172 0.244970402851854 1 1
0.375084478172006 0.363168348908827 1 1
0.119114759492049 0.115453784927283 1 1
0.552471603195749 0.536049181315369 1 1
-0.137830267423667 -0.132169926442083 1 1
-4.19037218805929e-07 0.000575255595864136 1 1
-0.112150532514038 -0.106590075835583 1 1
0.395035989295222 0.383567524830275 1 1
0.253258063818377 0.244835237903493 1 1
0.155166195845326 0.150989509186406 1 1
0.0905814224562293 0.0877884735252659 1 1
0.438687575070595 0.427739775016248 1 1
0.228619849668424 0.220024497730644 1 1
0.625853060360053 0.610571377769467 1 1
0.645861125971801 0.628480696285758 0 0
0.256692933688357 0.249190325673243 1 1
-0.0462880512401655 -0.046674565525193 1 1
0.29494778435416 0.288338662340222 1 1
0.288122415586855 0.279020164038793 1 1
0.25325718727483 0.24886612339773 1 1
0.0876132210198937 0.0852665214682953 1 1
0.0690216016346616 0.0678936309932099 1 1
0.0707497579605589 0.0682826681459682 1 1
-0.0177451409323866 -0.0175247820648784 1 1
0.277474041247307 0.272031321831534 1 1
0.131377689613059 0.12485867741058 1 1
0.338596924402222 0.325724373020976 1 1
-0.0531106500017377 -0.0517346981975933 0 0
0.744260529955101 0.725132040323331 0 0
0.0727483603309326 0.0712040500461857 1 1
0.374729514645091 0.361727819145175 1 1
0.194362021202613 0.190193727174594 1 1
0.180288799157776 0.176301118029038 1 1
-0.22960459184148 -0.220902785840672 1 1
-0.226428836201773 -0.219930655644264 0 0
0.146859609081865 0.143492432232197 1 1
0.486798960073757 0.474153062020678 1 1
0.311817747319589 0.301745332764693 1 1
0.115823442844265 0.112542852311141 1 1
0.0192747348809061 0.0203441992988386 1 1
0.114134706593255 0.112675302778353 1 1
0.0568458795976509 0.0517736522611621 1 1
0.104162450838925 0.100827631833518 1 1
0.327328400284182 0.317317531434663 1 1
0.182777221362661 0.175392002790224 1 1
0.132554031407138 0.128225854089112 1 1
0.449223581752785 0.436991169446155 1 1
0.116189652301302 0.11267801048042 1 1
0.0549757640359481 0.0531235837981978 1 1
0.297690874071023 0.285784778109191 1 1
0.0374695803057412 0.0374222234827244 1 1
0.0382997446173453 0.0367421702101527 1 1
-0.196611990071461 -0.185924506385666 1 1
0.0756639430894808 0.0761898784387942 1 1
-0.16706851469459 -0.158720985784795 1 1
0.172893538739677 0.168169290296887 1 1
0.264830531615806 0.255712518037088 1 1
0.0323295681889798 0.0289481424144795 1 1
-0.138325008241521 -0.133310335858333 0 0
-0.00916098638673196 -0.00792153205587651 1 1
-0.0945711727665087 -0.0926090144822439 1 1
0.265264469488688 0.259532199550373 1 1
0.0631022971648876 0.0610561679529659 1 1
0.542548180981903 0.524477087676497 1 1
0.104199045971228 0.101197060779919 1 1
0.308568194165657 0.299167220574336 1 1
0.126698082210688 0.12380210835357 1 1
0.2654727811127 0.256049741808039 1 1
-0.0394394737573125 -0.0388501546962732 1 1
-0.0675012881713943 -0.0668986493300092 1 1
0.271160375627198 0.265750435054479 1 1
0.323873723289309 0.314620593272998 1 1
-0.0415690584462073 -0.0370837483282797 1 1
0.298767729233614 0.290770593261516 1 1
-0.0318129783560313 -0.0289713417086492 1 1
0.199945609892023 0.19316085265566 1 1
0.0251453675810331 0.0243197697210368 1 1
0.302971842324575 0.295127665775815 1 1
0.0704231357459011 0.067489616611686 1 1
0.363127261736025 0.354176555779911 1 1
0.269687094223079 0.262294482284287 1 1
0.13236139943097 0.128027962452193 1 1
0.207293663656832 0.200476423393769 1 1
0.0479529612010819 0.0466881726398577 1 1
-0.0615629668807843 -0.0593912681369938 0 0
0.479367588003075 0.460640139657565 1 1
0.488641181650206 0.475363165181472 1 1
0.233591963806467 0.227657799103258 1 1
0.539889651899723 0.52376631042589 1 1
0.0487671971562829 0.0485647382985776 1 1
0.446344617200289 0.43273865036596 1 1
0.37668280799891 0.366849938834702 1 1
0.123117940444792 0.120478529919757 1 1
0.26723278423125 0.25767253444778 1 1
0.326514697253322 0.315831796873346 1 1
0.274846063213253 0.26569848017574 1 1
0.176792200757823 0.171546293319837 1 1
-0.0108129723335717 -0.0112079053628194 1 1
0.0154836087251934 0.0146661667897673 1 1
-0.186923399014992 -0.182287223499942 0 0
0.245611683034674 0.237207805861306 1 1
0.108988535683453 0.105405827235694 1 1
0.108889401108821 0.106691178209695 1 1
0.236681810547764 0.23019381789353 1 1
0.0648246536881506 0.063819206222607 1 1
0.412034051851427 0.398616753560066 1 1
-0.0713556917939391 -0.0720808116850805 1 1
0.186494220346152 0.178560803926764 1 1
-0.0672073402598173 -0.0671648027014576 0 0
0.371877465814607 0.360882154637836 1 1
0.367651495669163 0.356252688962937 1 1
-0.332890029374588 -0.323631408548819 0 0
0.269102356172282 0.263058323985404 1 1
0.156129846987173 0.149670954933599 1 1
0.129444429461062 0.123885265465676 1 1
-0.134779083942136 -0.131808795555558 1 1
0.301220232437782 0.292397149274703 1 1
0.439935201933376 0.42289292170156 1 1
0.0404547095625705 0.035930312633834 1 1
0.414579301659495 0.40134928761463 1 1
-0.0528808985307983 -0.0502326897143749 1 1
0.221040959975008 0.213552319521575 1 1
-0.232661363230225 -0.22598502492295 0 0
-0.00561696791632516 -0.00288019213519417 1 1
0.249864417527315 0.24332611371358 1 1
0.428396623352906 0.41674151058289 1 1
-0.0344115073149338 -0.0324322760264337 1 1
0.28811902912571 0.280638947544031 1 1
0.267266618069537 0.258696601749395 1 1
0.469128064340762 0.452318531069492 1 1
0.488356816125716 0.47394647478961 1 1
-0.0844351274298174 -0.0820778964777431 1 1
-0.00429594382459376 -0.00697964489839471 1 1
-0.0451718338210182 -0.0411768437186962 1 1
0.138970540120253 0.134249127193131 1 1
0.0340804554029338 0.0360867565537828 1 1
0.014305676220794 0.0138762985076243 1 1
-0.0364524412292409 -0.0351469015873523 1 1
0.337716130121895 0.32964612327631 1 1
0.0638523838341163 0.0596930345390018 1 1
0.544408607646842 0.528163034939798 1 1
0.192089128953264 0.184730884630848 1 1
0.0497821779580117 0.0487714502082011 1 1
0.041842270142023 0.0422734302859268 1 1
-0.148078140743139 -0.143010326473222 0 0
0.540927849275695 0.524657535967658 1 1
0.619339486680617 0.599420646457628 0 0
0.246378399099354 0.242129958004736 1 1
0.491381868536477 0.477416472653384 1 1
0.234978735778229 0.228977534243992 1 1
0.400017188254252 0.389907769605783 1 1
0.294096599054706 0.283074755716975 1 1
0.229780054851636 0.223222394473457 1 1
0.159612609884286 0.15455600975644 1 1
-0.0775395337654872 -0.0741830031715212 1 1
0.0713399184585193 0.0694775051162776 1 1
0.200014207514219 0.193823442149618 1 1
-0.0896725416862851 -0.086686466269838 1 1
0.158410646615218 0.152802566884999 1 1
0.195140600464326 0.191157372498592 1 1
0.206267246970474 0.199143189746593 1 1
-0.00947253923463161 -0.0104643194890226 1 1
0.223197536880612 0.216351706102424 1 1
0.373081634005347 0.362695838122368 1 1
0.00260390623968039 0.000436897972783095 1 1
0.349135994052548 0.339715105754284 1 1
0.570607947564709 0.553678514084943 1 1
0.015462013108367 0.013377758008737 1 1
0.224684604238507 0.217557520354901 1 1
0.203280879026328 0.197288066710342 1 1
-0.109322430550595 -0.106840525008804 1 1
0.131055435281532 0.126104596544738 1 1
0.629297319342346 0.612310104251764 0 0
0.00922337855399302 0.00667939613861222 1 1
0.175223387257964 0.172930053620865 1 1
0.0255654967318109 0.0246492925970966 1 1
0.0999593786840157 0.0978300123489361 1 1
0.390311540473798 0.379925448735568 1 1
-0.0903492401351303 -0.0862569950081876 0 0
-0.189933508246345 -0.184494574192929 1 1
-0.155441714503036 -0.150859115242441 1 1
-0.105315114882922 -0.103940377891167 1 1
0.199286518787975 0.195625436200914 1 1
0.317982907554598 0.306991778895897 1 1
0.115393401866844 0.112590237843614 1 1
0.213346696390878 0.206645871578428 1 1
0.0765064761296258 0.0737670229200224 1 1
0.451598951984536 0.440121636448087 1 1
0.340673838619237 0.332237165792321 1 1
0.350009619393809 0.340432266411074 1 1
0.247952356836822 0.242718339808712 1 1
0.270357034531599 0.261428032612167 1 1
-0.0072098534958782 -0.00699973164683385 1 1
0.467140128883057 0.450834678927437 1 1
-0.0998491372620767 -0.0960545841250367 1 1
0.691855678939177 0.672805193613379 0 0
0.356309144857851 0.344038249373302 1 1
0.168618477296576 0.165061681025681 1 1
0.315707929175927 0.30722046638393 1 1
0.229625501530238 0.222450966644445 1 1
0.139353030505399 0.13234904375443 1 1
0.25039518660796 0.243980443718924 1 1
0.165186625255847 0.158575905441425 1 1
0.0979465119312139 0.0936597366932347 1 1
0.147341257712145 0.144378857537951 1 1
0.299217475346933 0.29103405879276 1 1
0.250629244384953 0.243427466548401 1 1
0.200532503274102 0.193212265182911 1 1
0.0954888138182427 0.0930225981835066 1 1
0.0374293040212814 0.0355813161443284 1 1
0.315518702337693 0.310820877062389 1 1
0.0614119555788415 0.0571679871043612 1 1
0.290799587961014 0.283521858317528 1 1
0.350557222111602 0.339845931404125 1 1
0.298681743258394 0.290022908419655 1 1
0.423785988555837 0.411091739133975 1 1
0.152257446102875 0.148144650948561 1 1
0.265500475140532 0.256567392144016 1 1
0.342069714151277 0.331839076518142 1 1
0.198899731184932 0.192493362619809 1 1
-0.13760184322544 -0.131259644538641 1 1
0.231391644037569 0.224961184374557 1 1
-0.0641507472744882 -0.0628675192354763 1 1
0.406937221086235 0.395413875735529 1 1
-0.0602495926776345 -0.062593541259711 1 1
0.0463809788985182 0.0446152803566186 1 1
0.392588263648313 0.382907537868093 1 1
0.182616088714984 0.175610665478309 1 1
-0.0209323444178102 -0.0206992584160642 1 1
0.491377050364157 0.47733391607565 1 1
0.316165150171351 0.305390199314914 1 1
0.446858739251146 0.432698858145602 1 1
0.384210838507686 0.373177293084316 1 1
0.122729105256929 0.122001470041723 1 1
0.132520908416928 0.127785908947273 1 1
0.0338569740754198 0.0340363511536242 1 1
0.47362978202818 0.460225298746342 1 1
0.00447767898809689 0.00375549843896501 1 1
0.0747835568237031 0.0700757761649062 1 1
0.210388479717286 0.204675265745991 1 1
0.0304160386772724 0.029768947269916 1 1
0.0460300410280924 0.0444791413266349 1 1
0.527728311213154 0.51304883760525 1 1
0.350370733161723 0.340017231415207 1 1
0.371690811935827 0.358708967738126 1 1
0.380888110138352 0.369060407872495 1 1
0.143422654004972 0.138668755102993 1 1
0.13581224371299 0.133248536170929 1 1
0.3985284062064 0.387220062500673 1 1
0.370012927130984 0.359667797110771 1 1
0.429246553563747 0.417242683755765 1 1
0.259749638513294 0.25128118034144 1 1
0.260748639355735 0.253860951986548 1 1
0.201140569866464 0.1951485569144 1 1
-0.00469529893640671 -0.00616214798608883 1 1
0.023497766599466 0.0219178601786323 1 1
0.349532720240018 0.338613574889357 1 1
0.30326588076632 0.293200496319856 1 1
0.353245189456932 0.344332726532943 1 1
-0.00236420454956966 -0.00248461731874913 1 1
0.148098010799209 0.143068610960288 1 1
0.428790574752748 0.417502633786883 1 1
0.465186002358987 0.451430402121716 1 1
0.247677057039958 0.239587360750612 1 1
0.225314451556107 0.219781847621642 1 1
0.00637215931385607 0.00416033027806394 1 1
0.330804948505753 0.322484601563877 1 1
-0.316528773092102 -0.310094384434872 0 0
0.189245823745575 0.181805196803809 1 1
0.0393304977040062 0.0360670854191693 1 1
0.291238841760454 0.282859229843097 1 1
-0.266885768310376 -0.258793087370236 0 0
-0.0520646664989098 -0.0502972222924944 1 1
-0.0520082629716272 -0.0496088050716491 1 1
0.281232282509998 0.274342013624015 1 1
0.420973404845476 0.409048191067756 1 1
0.213855236087614 0.207237618446315 1 1
-0.06560431274129 -0.0610752644937882 1 1
0.141183362778375 0.138328956416585 1 1
0.239238255207225 0.231887607225624 1 1
0.13837495442218 0.132831306191901 1 1
0.0981356150521948 0.0956602363072067 1 1
0.306665207532442 0.293536531859366 1 1
0.118647757383838 0.115040001039492 1 1
0.464553979023873 0.449931926671033 0 1
0.40082636163539 0.388432569236833 1 1
0.540522337649048 0.524691266058408 1 1
-0.0506718891632491 -0.048878812656498 0 1
-0.162815299160319 -0.157580650505164 1 1
0.159690923267595 0.156687176002659 1 1
0.242786071412936 0.23683963095612 1 1
0.285655633094966 0.274468192066231 1 1
-0.0467097437716797 -0.0439236549719069 1 1
0.225424920479215 0.219344848241615 1 1
0.226796577870906 0.220378187266165 1 1
0.450985032803398 0.438843101227202 1 1
0.0136723325211673 0.0134016453027107 1 1
0.185263554541861 0.180702362805001 1 1
0.230267434097165 0.224233871077483 1 1
-0.234343589003166 -0.225935526827557 1 0
0.193996513114565 0.187986810441768 1 1
0.3475607712125 0.33661640337855 1 1
0.215519039741163 0.205598169463472 1 1
0.213290267096527 0.208677430735045 1 1
0.347001947174839 0.337802142817137 1 1
0.330229480765681 0.318219845634162 1 1
0.123555202903638 0.119844356386444 1 1
0.18652685577048 0.180649717451337 1 1
-0.174312199054295 -0.169446745810493 0 0
0.843276087799528 0.818500788629137 0 0
0.202287679770714 0.197161054044102 1 1
0.507855052984932 0.492352105203078 1 1
0.212549044430114 0.206249920681255 1 1
0.24090931422636 0.23377592775905 1 1
0.105185909904428 0.101409845818795 1 1
-0.0343173583397104 -0.0304852427777689 1 1
0.277354648836551 0.267582841827741 1 1
0.757636509201088 0.734527752300563 1 1
0.138304942203759 0.134691881369499 1 1
-0.0706141182479665 -0.0678485469048701 1 1
0.178774219177811 0.173072722564436 1 1
0.112379309152639 0.10924358116716 1 1
0.403364959525678 0.39177682111468 1 1
0.345685048018921 0.336726289138122 1 1
-0.302109155235687 -0.293725000430538 0 0
0.398836526221106 0.382576278797019 1 1
0.091369897278793 0.0858860558761279 1 1
0.627939441852761 0.611143928165561 0 0
0.10160091938345 0.097880764539677 1 1
0.304875486486565 0.295566311188811 1 1
0.424360194661266 0.41358332593162 1 1
0.408599282780731 0.393663960300173 1 1
0.668026192058183 0.649344295720076 0 0
0.235982498653848 0.226615294669339 1 1
-0.0502122376224416 -0.048909625013095 0 0
0.110699422122806 0.105082506290287 1 1
0.59666071852958 0.577885457856635 0 0
-0.0714713676237691 -0.0710455764524543 1 1
0.117342764176762 0.112711626891919 1 1
0.166166094399387 0.161891316883312 1 1
-0.029092532171612 -0.0304381265256059 1 1
0.168886838830735 0.165250465719208 1 1
0.509453668461844 0.493046952419521 1 1
0.165848721789495 0.162509396892448 1 1
0.0953657654185558 0.0912826225846624 1 1
0.42284852745205 0.409781648836611 1 1
0.0285280057670046 0.0290364273074577 1 1
-0.0456606302618556 -0.0464387404351902 1 1
0.236806413595008 0.229091362259072 1 1
0.252560215016374 0.244241842173817 1 1
0.469831236326193 0.455180042780731 1 1
0.320019314649153 0.310960976508691 1 1
-0.243880317680768 -0.235861126120665 0 0
0.0775288170059314 0.0729514452305644 1 1
0.390427562147272 0.377794467762337 1 1
0.268869052543514 0.261446624920702 1 1
0.379966456213998 0.367871538089338 1 1
0.00233487929931039 0.00274848482829153 1 1
0.118557573230694 0.116892298102396 1 1
-0.171385474285188 -0.168001737544744 1 1
0.219362069931845 0.212678196713019 1 1
-0.164718746032029 -0.159115949323603 1 1
0.0411987586435343 0.0407076126690392 1 1
0.225087302494821 0.21767274550395 1 1
0.188091555526578 0.182904920430899 1 1
-0.015610912735246 -0.0178731155666509 1 1
0.159244648743856 0.154755585733653 1 1
0.639306434742567 0.62346722197873 1 1
0.644467439646414 0.624950699549166 1 1
0.100461365652535 0.0988286740972532 1 1
0.150332012870921 0.146198415493045 1 1
-0.0512377078272335 -0.0505942743631956 1 1
0.111468540038818 0.108316545033303 1 1
0.0874534396883814 0.0822042231277507 1 1
-0.0748578152787027 -0.0741805947548861 1 1
0.527227929869248 0.510377377642588 0 0
0.343538822243001 0.332799490771501 1 1
0.172712497003251 0.168372442953593 1 1
0.196155539808579 0.190774905458565 1 1
0.438511576019015 0.422644875329005 1 1
0.377344623337222 0.365978156395409 1 1
0.450177617816222 0.440173659714638 1 1
0.466899158018235 0.454759120151051 1 1
0.373968049377009 0.364254571662423 1 1
0.242341648134015 0.232948348468097 1 1
0.361319247200597 0.351343985857251 1 1
0.0215165472654742 0.0200605812175644 1 1
0.0976459778276792 0.0951839960644776 1 1
-0.0774885039566501 -0.0751783640275064 1 1
0.405332826056582 0.394151408454527 1 1
-0.0358420085267381 -0.0371278218921358 1 1
0.0520736116706867 0.0513614235592878 1 1
0.286255457345251 0.277202966184965 1 1
0.0860681728025978 0.0819352832495788 1 1
0.104575697326064 0.102478436837407 1 1
0.0959251778661207 0.0913747600304781 1 1
0.583664129694827 0.568322138876475 1 1
-0.101877916933602 -0.0992976491947831 1 1
0.244155810648015 0.239920306107168 1 1
0.416393077973946 0.403199507455909 1 1
0.245925529161145 0.238684831122991 1 1
0.194772928877049 0.189795261739662 1 1
0.298092366509431 0.288569829782418 1 1
0.0470567687163615 0.0449809581260605 1 1
0.570842863202559 0.555946071348051 0 0
0.153972602186853 0.149278944541045 1 1
0.420764922084593 0.405249581875617 1 1
0.437847024357847 0.42462719089987 1 1
0.269554800499048 0.260605127954324 1 1
0.188327087051974 0.182486473107571 1 1
-0.255623559629967 -0.24870531501618 0 0
0.435694019108885 0.425585202955347 1 1
0.0567481336814272 0.0528198599915156 1 1
0.443601434786409 0.430709091109327 1 1
-0.278851765823646 -0.267866596499021 0 0
-0.0427791500310562 -0.0398295204057019 1 1
0.154351423541256 0.149876629285671 1 1
0.185756139679669 0.179991778687533 1 1
0.350345598725837 0.338810219175271 1 1
0.290616687501545 0.280570298830588 1 1
0.250693490050011 0.243075981381658 1 1
0.330593841687219 0.320483236923531 1 1
0.167148451881543 0.163085245766583 1 1
0.312372288015276 0.303936880964116 1 1
0.400016921416378 0.387646196498142 1 1
0.284069235851166 0.275737570414696 1 1
0.585256168751693 0.569078743960637 1 1
0.347025297264479 0.336116377143021 1 1
-0.048285283937817 -0.0471222123771997 1 1
0.270940740745257 0.261990047585974 1 1
0.15321818776472 0.146787497865394 1 1
0.545453465973848 0.528987907969664 1 1
0.0774144403650733 0.0746348020188301 1 1
0.053810350165089 0.0508200208599188 1 1
0.129816934975939 0.127442366631612 1 1
-0.3776728489691 -0.363499748232008 0 0
0.133491950288119 0.129223499415747 1 1
0.14062555256608 0.138305548529267 1 1
-0.0176072202734096 -0.0177857407376656 1 1
0.339624729197593 0.330589684451432 1 1
-0.243095541415896 -0.234519355330915 0 0
0.134284454068634 0.131627980151348 1 1
0.282945372416309 0.276860887385969 1 1
0.193219786964474 0.186706558011126 1 1
0.0307827485802932 0.0295992566847773 1 1
0.520831717802112 0.506430669605776 1 1
-0.0524379828215123 -0.048965880024247 1 1
0.349478279125808 0.343744694858674 1 1
0.491338415131544 0.475804911738908 1 1
-0.0745643890407578 -0.0712514504009104 1 1
0.480769671274383 0.466172568824084 1 1
0.0593628260265174 0.0587107266781574 1 1
0.150522490330509 0.146135558111788 1 1
0.2601685436749 0.250394106998025 1 1
-0.322520576665058 -0.311456709079784 0 0
0.298979085451415 0.289652813959681 1 1
0.301501444282614 0.292169599219965 1 1
0.135977718465519 0.132424630621119 1 1
0.271160777807679 0.263411625038655 1 1
0.319308152680456 0.31067966581367 1 1
0.455903628029261 0.440866232188992 1 1
0.163006908055481 0.158774304431515 1 1
-0.0319715782481252 -0.0305733090282199 1 1
-0.0797466914084062 -0.078455692172501 1 1
0.204986896489177 0.199083008541027 1 1
0.386206581486496 0.374705159838798 1 1
0.455591581125539 0.441682928592467 1 1
0.0841788709815602 0.0797138963402977 1 1
0.257207298366006 0.248770638316011 1 1
0.290466221609324 0.281266477682131 1 1
0.40942984020406 0.39951509498291 1 1
-0.269569087072819 -0.262560346450376 0 0
0.487061124361424 0.474132088366575 1 1
0.263877968944776 0.253387701278972 1 1
0.264702216889223 0.25620103655569 1 1
0.136346004272661 0.13282520135531 1 1
0.369204429175897 0.357304135052361 1 1
0.33330986637829 0.323828922212383 1 1
0.34458112857884 0.335133348635387 1 1
0.071275086560373 0.0701879490263247 1 1
0.264745515246095 0.255222524751598 1 1
0.478846061950319 0.462585611710854 1 1
0.447938568529451 0.433371878716378 1 1
0.249265509786581 0.240569060430152 1 1
0.52022119275816 0.507122201966772 1 1
0.202465435064554 0.196946831983247 1 1
0.431069852987215 0.420758485490206 1 1
0.139564057328983 0.133641157142232 1 1
0.4924551037228 0.479886392554439 1 1
0.107673459829752 0.102963408673587 1 1
0.182454811611434 0.179001698461919 1 1
0.0212897112404577 0.0206196786016369 1 1
0.360916770936989 0.348805295462094 1 1
0.18596769686032 0.180674806527652 1 1
0.415314787249473 0.401542382667426 1 1
0.597548442599947 0.580310258151855 1 1
0.389589296624111 0.376363650002158 1 1
0.243048376925348 0.235854849028768 1 1
-0.0252906507515985 -0.0204320630205032 1 1
0.332249729737244 0.319555970438737 1 1
0.0871156943308043 0.0849526546462117 1 1
0.380381017670619 0.367088175848139 1 1
0.0384273008639594 0.0380468932165243 1 1
0.333664168603072 0.322386008224638 1 1
0.000469350727221485 -0.000163480790024456 1 1
-0.00806104618016007 -0.0107810892978908 1 1
0.197375175845589 0.189471235211799 1 1
0.0869792971734207 0.0865188349574037 1 1
-0.100559107443059 -0.0954539997403863 1 1
0.195798048943318 0.189721916612212 1 1
-0.0651495776159687 -0.0631663420400575 1 1
0.0622963592818732 0.0610439299825224 1 1
0.418263378438487 0.40582880307128 1 1
0.277696967263598 0.271425601598355 1 1
-0.0152922511019649 -0.0153744372201783 1 1
0.089928621755781 0.0873168125402016 1 1
0.360641694002102 0.350002481191704 1 1
0.351931407315316 0.341069071031244 1 1
0.410375233978991 0.400185729757138 1 1
0.339338465672365 0.328685991023862 1 1
0.167281666938094 0.160907568285983 1 1
-0.0776753157252733 -0.0752198913438416 1 1
0.0694798004691764 0.0689388740895169 1 1
0.154446096868437 0.149451859490782 1 1
0.513642908969492 0.498271242338358 1 1
0.181680904804272 0.173518067548291 1 1
0.531633648657357 0.516897309158461 1 1
0.12025443479175 0.117075931838476 1 1
0.0957077331515301 0.0919523782490692 1 1
0.0895623938540925 0.0892713582915744 1 1
-0.122415001284007 -0.116062061650564 1 1
0.266486446690551 0.25945892463733 1 1
0.0870063601089259 0.0858736141083067 1 1
-0.0191255898789694 -0.0177580329521873 1 1
0.407064791056417 0.396845211151389 1 1
0.00102020420981414 0.00136136000576749 1 1
-0.00423371309318589 -0.00406397322184879 1 1
0.52279737504776 0.506806280469723 1 1
0.456790950105303 0.44249751916498 1 1
0.53606055935346 0.523240318499407 1 1
0.0888138840516643 0.0874368800420593 1 1
-0.128967083422443 -0.126405771144581 1 1
0.332845764816016 0.323296994200325 1 1
0.231101919329297 0.225909580811934 1 1
0.197354945486121 0.190566701143006 1 1
-0.121239286812363 -0.117130445050304 0 0
0.163756728383333 0.159892303926459 1 1
0.362455832199636 0.352234538455702 1 1
0.159951054618928 0.155370701977178 1 1
0.0270653281865615 0.0263758069738508 1 1
0.0699376752341379 0.0676256275131284 1 1
-0.185205360791514 -0.179931608335391 1 0
-0.0891451766900089 -0.0865575295301739 1 1
0.46599290214045 0.452215128006698 1 1
0.201818417148124 0.196251161371111 1 1
0.573340172217559 0.553337564978294 1 1
-0.114539724205436 -0.112986400555306 1 1
0.128369514615922 0.123954024869972 1 1
0.375207609686704 0.362673010230791 1 1
0.402305408104274 0.391379148008915 1 1
-0.1854838199641 -0.177609232935318 0 0
-0.0175721494605885 -0.0190603655041878 1 1
0.237529978535591 0.228252516823756 1 1
0.351678712279613 0.341228994109503 1 1
0.116477473033881 0.110665569759078 1 1
0.22950382159815 0.223501028429652 1 1
0.151222036016832 0.145272362335455 1 1
0.10068083311859 0.0976895764117617 1 1
0.560398202748019 0.540532300965721 1 1
0.171176511671028 0.16783547358049 1 1
0.191597459531939 0.185812778335213 1 1
0.152938113628584 0.146811947552664 1 1
0.169781648495672 0.165150372946696 1 1
0.506746067988996 0.48859409325001 1 1
0.20938844718799 0.203982436634037 1 1
0.442351710298703 0.430027902945419 1 1
0.150730098960638 0.145234761521087 1 1
0.614506604676506 0.59835916428636 1 1
-0.0260471299794162 -0.0266767883531242 1 1
0.159874675261784 0.155438732010218 1 1
0.269507088377674 0.262490357822821 1 1
0.155578603416615 0.149379665774556 1 1
0.5271845935915 0.513557157955108 1 1
0.201666561485105 0.197367697707455 1 1
-0.019059592113642 -0.0196071112949794 1 1
0.417552097058198 0.403286051664555 1 1
0.47807552738373 0.463176362059997 1 1
-0.0883038989075402 -0.0867089294406738 1 1
0.0430798652468648 0.0425729300778026 1 1
0.303769452429315 0.292962768283373 1 1
-0.0410868704408483 -0.0392809886582638 1 1
0.525663148343479 0.510052493055969 0 0
0.33390840997978 0.320245845812792 1 1
0.0273872818124396 0.0282861042232121 1 1
0.341057756324724 0.331128268324859 1 1
0.292744235549017 0.283817077506694 1 1
0.0874076497289513 0.0848791220118723 1 1
0.0865364804052985 0.0820255183736779 1 1
0.0690084853815357 0.066235793503997 1 1
0.454248706863339 0.439023562173149 1 1
0.358875710299577 0.348762553908327 1 1
0.32612134193866 0.316096668108715 1 1
0.00221284592524537 0.00338028028079515 1 1
0.220817362481701 0.218955206696311 1 1
-0.0235246021881661 -0.0214331099596693 1 1
0.31717547963526 0.307173059565448 1 1
0.0820003786216107 0.0808052599521206 1 1
-0.0578328233109544 -0.0541861915684372 1 1
0.73723418906671 0.715060115938612 0 0
0.407693359094437 0.395821861065143 1 1
0.0174291226976334 0.012876402720701 1 1
0.312644508758903 0.3056921904314 1 1
-0.218160000800734 -0.213335253295945 0 0
0.147964450169542 0.143202721445922 1 1
-0.0860822304698136 -0.0815899167687559 1 1
0.204789882995536 0.199329623112269 1 1
0.566019786268515 0.549772248112421 0 0
-0.0333314407661714 -0.0331676829384415 1 1
0.312659684492683 0.304248327156089 1 1
0.0260361316155189 0.0257660967899934 1 1
0.173555585743116 0.168671216661152 1 1
0.040703229028508 0.041725173842072 1 1
0.175147668402919 0.168593679571576 1 1
0.429955911094762 0.418673263738013 1 1
0.378344819943274 0.369102243041498 1 1
0.287030606786854 0.276852388102725 1 1
0.573827326187509 0.555538358668677 0 1
0.438336424095257 0.425902596144922 1 1
0.292483439717978 0.281575068026283 1 1
0.241270113865598 0.233023678483266 1 1
0.299255888420714 0.293766469051486 1 1
0.292744689148226 0.282918490315207 1 1
0.0846699198732816 0.0840314900429117 1 1
0.158458969599895 0.155644757799884 1 1
0.462381549775683 0.449591066702391 1 1
0.413019791540872 0.400908447176425 1 1
0.181332203864195 0.177692948971875 1 1
0.246121574443861 0.238268321220672 1 1
0.115477838974268 0.112163595007034 1 1
0.667258499298514 0.651407062316009 1 1
0.138985308900433 0.135315293459284 1 1
0.281265187136659 0.271526953791617 1 1
0.0104788465374372 0.0114482915474826 1 1
0.21567878861933 0.207992889546309 1 1
0.301498900005492 0.293951286745959 1 1
0.162660846010332 0.157957427850058 1 1
0.421074111468451 0.410179845933429 1 1
0.0688798344204596 0.0676024110843244 1 1
0.509028817984718 0.493369786875639 1 1
0.830307521532562 0.806410212535793 0 0
0.403058297635849 0.392492997016121 1 1
0.281281221996744 0.27233785074052 1 1
0.166020148285893 0.16054737249978 1 1
0.224028818186121 0.218247006330372 1 1
0.093397027870915 0.0905487650859916 1 1
0.0722445116956757 0.0694147815213796 1 1
0.407404386579438 0.39393414728174 1 1
0.0798979867814296 0.0776192573484185 1 1
0.158163121106618 0.154038929517671 1 1
0.604899989806853 0.58872220118783 1 1
0.302767096910526 0.293764781645346 1 1
0.133718307879366 0.128807518894342 1 1
0.230112075330391 0.223272019847325 1 1
0.32061910498195 0.310880170487256 1 1
0.343426946175978 0.334031474724996 1 1
0.12840264336634 0.12620417005463 1 1
0.152077247471126 0.144748047457843 1 1
0.10977688437335 0.105665259895513 1 1
0.318525932738682 0.308350526588954 1 1
0.565818749887503 0.55003004970128 1 1
0.0790526663661049 0.0789860628451393 1 1
0.144367946393856 0.139886893734315 1 1
0.208150678150131 0.202985821533321 1 1
0.132925676280521 0.128421841900088 1 1
-0.0987727242371298 -0.0983141048541225 1 1
0.220401425469617 0.215436756342423 1 1
-0.0430529312574935 -0.0406091370509578 1 1
-0.165253167463907 -0.160664694872163 1 1
0.206191889374826 0.200634848702277 1 1
0.310212939210186 0.302928345176485 1 1
0.313431572133778 0.305183479023988 1 1
0.473360451915898 0.459061195149888 1 1
-0.178772787493706 -0.171996913693821 0 0
-0.23384663363304 -0.226480025906332 0 0
0.130583913390845 0.126968550366749 1 1
0.0905676401622414 0.0877278734541169 1 1
0.290376389953956 0.283178938571845 1 1
0.316641995573195 0.308642476867191 1 1
-0.0742875068854058 -0.0730720949224967 1 1
0.443266579396322 0.431212522237606 1 1
0.22518866400529 0.22084030115735 1 1
0.108345219461406 0.105209700177596 1 1
0.1719264278721 0.167697879236293 1 1
0.172381903007583 0.169180492884494 1 1
-0.0126070810752493 -0.0120879433773398 1 1
-0.071233844267426 -0.070934276363927 1 1
0.176491704442967 0.170011886426247 1 1
0.201527227183702 0.195560771165113 1 1
0.151221466183125 0.146999066641444 1 1
0.547957863294979 0.528615539070529 1 1
0.246876072572352 0.238047216941171 1 1
0.273319396987899 0.267210571167814 1 1
0.216318622681406 0.209892356705258 1 1
0.410146031382603 0.39653942906901 1 1
0.524224656416672 0.508123113320328 1 1
0.247473854000076 0.241965054073899 1 1
0.0103934347274892 0.00943471945665787 1 1
-0.143642360795197 -0.138893849178748 1 1
0.605131461506826 0.588044548211926 0 0
-0.274017470867675 -0.267153729153739 0 0
0.256120710811426 0.249368892832617 1 1
0.0398616946805485 0.0397293963035838 1 1
0.294735580828781 0.286435398720215 1 1
0.476173630269205 0.46337482216361 1 1
-0.0155140368708104 -0.0171901282148756 1 1
-0.0149218151467152 -0.0126151675591832 1 1
0.417795868764409 0.402697837470486 1 1
0.2238213801946 0.216747226101331 1 1
0.536444554325771 0.518014321052316 1 1
0.3852192886644 0.373955937771308 1 1
0.196855092948039 0.18755637892832 1 1
0.011336176400782 0.0106590415370089 1 1
0.0732015244616222 0.0722993826452459 1 1
0.270890472030039 0.262636213539446 1 1
0.142913385039874 0.139212580266176 1 1
0.0742462813665658 0.0713435762692573 1 1
-0.105231133929308 -0.101869400125237 1 1
0.164238340067842 0.159447390472106 1 1
0.0349884667516726 0.0329294339736271 1 1
0.178218187327929 0.173636447479706 1 1
0.0905004712304382 0.085238910950501 1 1
0.0081144953041561 0.00645756395996463 1 1
0.0883814744696014 0.0850739869370537 1 1
0.0381568411352807 0.0360958180903331 1 1
0.326392246627365 0.316713749908106 1 1
0.367780975925892 0.355181110539161 1 1
0.501117519309425 0.490226688835416 1 1
0.203522330229923 0.197526907360852 1 1
0.0699835775427705 0.070077892556275 1 1
0.414516978005153 0.40336238436658 1 1
0.217501605409645 0.210115533482004 1 1
0.13722394316155 0.133798096402832 1 1
-0.0609914347405159 -0.059630170205505 1 1
0.361105641018417 0.352234578906398 1 1
0.291237764720406 0.281134595811985 1 1
-0.203785647902519 -0.198261004196496 0 0
0.046651849863246 0.0445215075361438 1 1
0.109466808359121 0.106558147030864 1 1
0.207926713150378 0.203071269006832 1 1
0.185587183714266 0.181125601983244 1 1
0.433686367702719 0.421116152207938 1 1
0.315534434491946 0.306255670525685 1 1
0.107962677447852 0.105611272392925 1 1
0.14196787582799 0.138704637861958 1 1
0.593404823478767 0.570863747890822 1 1
0.159434170233953 0.154414778857856 1 1
0.230371737550681 0.225078368086604 1 1
0.582720770566838 0.563982311425626 1 1
0.0230799259557858 0.0217388790814695 1 1
0.407302151887711 0.396090283088368 1 1
-0.240610373835931 -0.232996978301138 0 0
0.391283728785578 0.379286601668521 1 1
0.359340640733197 0.347929222721361 1 1
0.558483117089591 0.542874517032572 0 1
0.596719175309539 0.576982693574112 1 1
0.107168616934632 0.10429882625555 1 1
0.251342785383827 0.245133622427336 1 1
0.0713177277666444 0.0683138273202027 1 1
0.412379980692406 0.398768662452487 1 1
0.175446036025625 0.171373652410897 1 1
0.224223395379892 0.217041810234678 1 1
0.299068949178268 0.288856748695158 1 1
-0.249249917035005 -0.23994373729054 1 1
0.396971120111283 0.382807393406896 1 1
-0.0163263695436003 -0.01478122924468 1 1
0.222369700712652 0.216168375226863 1 1
0.350841044823945 0.34116534208662 1 1
0.205944289795793 0.20015876199087 1 1
0.271603230224692 0.265202183487824 1 1
0.0936719880928677 0.0902642644829613 1 1
-0.198338366332753 -0.194587322563799 1 1
0.308539031892194 0.296715976337723 1 1
-0.0142320597898343 -0.0153629927908053 1 1
0.201357013720559 0.195263038520317 1 1
0.339132543371048 0.329786222519786 1 1
-0.212722898112361 -0.208384250290787 1 1
-0.0471167443564815 -0.0442230354568763 1 1
0.0555707908254835 0.0552833014594529 1 1
0.317638294951389 0.309508711301347 1 1
0.276616360997613 0.268905694446356 1 1
0.541127196063605 0.525762754915525 1 1
0.00875739348847478 0.00557017159063988 1 1
0.103554449445662 0.101811077995051 1 1
-0.131616411124742 -0.12948032551598 0 0
-0.240573025796724 -0.232327689331635 1 1
0.0227948452595857 0.0234713959383928 1 1
-0.03242504566304 -0.0295409615822807 1 1
0.48433656271586 0.4696646454233 0 0
0.309005091743653 0.300961781700012 1 1
0.260139032816798 0.251792233760716 1 1
0.277595402967639 0.267913842263775 1 1
0.348945603071829 0.337642268637331 1 1
-0.11812973082325 -0.117119212412098 1 1
0.557833272372095 0.541404032187557 0 0
0.252076405453981 0.245799431878863 1 1
0.14972764482371 0.146469034316981 1 1
-0.123945304158031 -0.119232369994581 1 1
0.0200485097136664 0.0207036386807836 1 1
0.384289532846344 0.372104365536739 1 1
0.1314730413514 0.129363983400482 1 1
-0.370536936798731 -0.362136099741591 0 0
0.0538008889038036 0.0539557175638427 1 1
-0.0354789720212425 -0.0331281349558799 1 1
0.150648230127257 0.146104948889763 1 1
-0.0460683932128345 -0.0454276758721784 1 1
0.0682718532941326 0.0685606138811723 1 1
0.387513926296059 0.3780496843932 1 1
0.206666939974155 0.201244313178323 1 1
0.33794987587285 0.326951397778138 1 1
-0.309725943893697 -0.300544538204973 0 0
0.341171647748929 0.332077871904931 1 1
0.390162642837124 0.380178975125581 1 1
-0.187610102478734 -0.179880768097265 0 0
0.00571539389136454 0.0065217805831016 1 1
0.12035050148871 0.11782393856492 1 1
0.354564189590388 0.343419541859295 1 1
-0.0921837989182558 -0.0901438990370668 1 1
0.0756174403387627 0.0735995268757003 1 1
0.166992501314823 0.160378382096846 1 1
0.270479811361687 0.264743065968855 1 1
0.442686526169589 0.431495749545742 1 1
0.140693055777374 0.136248666551826 1 1
-0.0495782660772602 -0.0489169760162174 1 1
0.207271410892379 0.199371660302601 1 1
0.0900511097023575 0.0886275947004997 1 1
0.301576954444045 0.292505905282352 1 1
-0.00356931423897894 -0.00176154696713112 1 1
0.279721844053601 0.271540251970132 1 1
-0.117898792621562 -0.114321332878503 1 1
0.255566359962555 0.248773782025487 1 1
0.518395023748798 0.504496480843819 1 1
0.237650929130591 0.229156543053798 1 1
0.0179540639523882 0.0173827721528779 1 1
0.123844999878756 0.121512122642239 1 1
0.133645127950728 0.126673520839926 1 1
0.331615241128962 0.320656590261378 1 1
0.263496209419679 0.25861580986809 1 1
-0.199312201751072 -0.193249302788173 0 0
0.0407547316295391 0.0391462806501991 1 1
0.136455754268444 0.12733930970025 1 1
0.00100686739163677 -0.000652512920574597 1 1
0.305602486842736 0.297034995724008 1 1
0.258357747274289 0.249642284695159 1 1
-0.0612686651508773 -0.0583559134962814 1 1
0.221091647482891 0.214863135873444 1 1
0.40965266689314 0.398900900794837 1 1
0.0276986283966583 0.0274465501714702 1 1
0.0769415779778161 0.0742504538024692 1 1
-0.0628794043276317 -0.0597268319477108 1 1
0.387537441456743 0.376506982629566 1 1
0.348226100407009 0.338200071488926 1 1
0.187271215219027 0.183248776290954 1 1
0.101535014026206 0.101338685849089 1 1
0.170145105157274 0.166529352907737 1 1
-0.0810807583497307 -0.0753863991396012 1 1
0.0669761152081775 0.0670746303403885 1 1
0.464676235478461 0.451523782384288 1 1
0.590435651502622 0.574260695407818 0 0
0.204363360401124 0.198016137520468 1 1
0.688225033719227 0.666805106365113 0 0
0.351001499425149 0.341362160174647 1 1
0.446313835143596 0.432770741993005 1 1
0.281672019985074 0.274659068268699 1 1
0.33965560425931 0.330579984347093 1 1
0.13186369250909 0.127696211256134 1 1
0.172443921846601 0.169575510130708 1 1
0.0714949286698406 0.0672991712298988 1 1
0.100360598480648 0.0964667155052801 1 1
-0.0442022304959068 -0.0448057000631885 1 1
0.189748449867518 0.183150207364513 1 1
0.106188083740256 0.101490843598669 1 1
0.472823495313588 0.459812469234633 1 1
0.188108043960207 0.180011494407291 1 1
0.407525811961394 0.396647188661962 1 1
-0.073124812522858 -0.072154852263555 1 1
0.359601887219359 0.34948388674745 1 1
0.0258390732110319 0.0237317286497271 1 1
0.380316937381723 0.369824988591984 1 1
0.363562233890786 0.352670905513366 1 1
0.109466081153786 0.107245503026634 1 1
0.210470891708079 0.202708092945796 1 1
0.295621124927849 0.286707805036453 1 1
0.0733460573078525 0.0708283161916717 1 1
0.240263389537695 0.233118529660431 1 1
0.489486927793592 0.475965517170117 1 1
0.111154453933979 0.106355973947588 1 1
0.293626242702817 0.286724000541762 1 1
0.343621496302596 0.332093575961257 1 1
0.405492667255046 0.390817068892378 1 1
-0.0111458918177626 -0.00811584888742068 1 1
0.216330322552189 0.209015791228578 1 1
0.0236143646391258 0.0233968540153886 1 1
0.398781892751677 0.386826386119406 1 1
0.0932345109377205 0.0881568446733141 1 1
0.496546400924205 0.482004345851609 1 1
-0.259685575002282 -0.251707477477807 0 0
0.0345875979229645 0.0326261349233377 1 1
0.558172483736268 0.540763381878848 0 0
-0.0331609373654185 -0.0331140126837786 1 1
0.0450732639199616 0.0446269239358836 1 1
0.72231983425715 0.701838529968794 0 0
0.0906089576304305 0.0888506666760381 1 1
0.0261231566086095 0.0234910569231531 1 1
0.410260738840848 0.399749039957137 1 1
0.210450258035012 0.201193018939608 1 1
0.367539911432474 0.353661065103579 1 1
0.162344791939747 0.159550862171625 1 1
0.240802643680965 0.233995758122706 1 1
0.367513511845084 0.357780194102552 1 1
0.839354299494192 0.815104609832178 0 0
0.0913644955942834 0.0878718629266279 1 1
0.128646126992656 0.125564979646202 1 1
0.501258646376287 0.487919371608167 1 1
-0.393772534101475 -0.383713421503128 0 0
0.279230250291432 0.269195787118014 1 1
0.0459052100487118 0.0438292803104757 1 1
0.260849631598063 0.249938487284481 1 1
0.40545501451457 0.391516248496467 1 1
0.549669537152186 0.532854225650161 1 1
-0.0460877550618323 -0.0439922445639906 1 1
0.318032564270099 0.309655417533121 1 1
0.335428933489664 0.324794531052156 1 1
0.426502117744638 0.412713467519517 1 1
0.146006710916873 0.139601134423317 1 1
0.315763445022672 0.305521911979116 1 1
0.0464356662701731 0.0436793600404886 1 1
0.267879682621261 0.259219843806323 1 1
-0.056777138831819 -0.0543232432516017 0 0
0.198952213451845 0.193712260109442 1 1
0.0816572698342092 0.0790695099604584 1 1
-0.0232220585957762 -0.0219550671916806 1 1
0.038998609359813 0.0387907594874335 1 1
0.0426746991558802 0.0430945060587644 1 1
0.270122432496414 0.262293332141175 1 1
0.472791204326743 0.457914882635207 1 1
0.567030457250174 0.550567715645533 1 1
0.230018192632249 0.225755842996352 1 1
-0.133138611574886 -0.127670476898745 0 0
0.548897483334357 0.529882150156012 1 1
0.320377626787982 0.310393800018928 1 1
-0.0447139019425702 -0.0444558664661514 1 1
0.357731257608779 0.345603064938925 1 1
0.373752054689226 0.361806178186084 1 1
0.238733974535997 0.230148153662772 1 1
-0.060375339909425 -0.0608769480329403 1 1
0.371677636763975 0.359735744818032 1 1
0.411287788959587 0.398769681671998 1 1
0.274391024204365 0.267087090326498 1 1
0.592689214046643 0.572985263313562 0 0
0.38929384287819 0.379176816878331 1 1
0.358095362789389 0.347775151439798 1 1
0.141916927220954 0.140186043087316 1 1
0.174701423016677 0.170383879954588 1 1
-0.183225678406925 -0.180632600398946 1 1
-0.0800067427075312 -0.0780273857395659 1 1
-0.0229028155199996 -0.0191363646855305 1 1
0.1229831473091 0.119294615549192 1 1
0.144758399981855 0.141770244864838 1 1
0.497619155639733 0.48453475468847 1 1
0.336095459413306 0.325488121161265 1 1
0.605720433142593 0.587286368915461 0 0
0.189597100474288 0.185121222295004 1 1
0.200501480864818 0.196706206706238 1 1
0.228401829161856 0.221902424003611 1 1
0.680662658863775 0.663715189794361 1 1
0.394173654494925 0.386003447569266 1 1
0.221563528285032 0.215906743014292 1 1
0.209910907747567 0.203718806019189 1 1
0.488155419220572 0.475134649870475 1 1
0.332333869703507 0.323013321389078 1 1
0.0386229864632347 0.0374752813911405 1 1
0.00932186600898498 0.00927643116437523 1 1
0.121917181360147 0.11862866374748 1 1
0.0218657129264763 0.0219780488872493 1 1
-0.277692696272557 -0.272304862124629 1 1
0.186075969061413 0.182886148797092 1 1
-0.215685832709561 -0.208025780180795 0 0
0.0192730823003749 0.0188329529545151 1 1
-0.0601487510926286 -0.0589741458774175 1 1
0.290460201802027 0.281280160228429 1 1
0.38567540176531 0.375582013344597 1 1
0.0496341099437195 0.0492308461912736 1 1
0.150060931012003 0.147829117225515 1 1
-0.0425031508287717 -0.0400736156096607 1 1
0.167911548449291 0.163433242675161 1 1
0.263219362674067 0.255494259913643 1 1
0.198427472681954 0.19407814504963 1 1
0.388128427191032 0.377249323869671 1 1
0.167207987930686 0.165750204267286 1 1
-0.239805022612076 -0.233352588988936 1 1
0.289656319754322 0.281574415353078 1 1
0.103966051358103 0.0993747952738539 1 1
0.133083556120189 0.12716721730816 1 1
0.552801578469509 0.536106007120854 1 1
0.388061892734763 0.377577028040847 1 1
-0.225351002063953 -0.220669888779291 1 1
0.114613058121063 0.110737996260225 1 1
0.28484830463513 0.275806301350237 1 1
0.0191898569857842 0.020429888507252 1 1
0.0177172176440308 0.0160168919757126 1 1
-0.0158181242042221 -0.0145702478771378 1 1
0.00505775136787911 0.00416745280403087 1 1
0.312407906313076 0.303117828282551 1 1
0.1812370367564 0.177296339123757 1 1
0.496895814511479 0.479198271898894 1 1
0.411045539433365 0.398644546992302 1 1
0.113989331246802 0.110163274706668 1 1
0.127984381006277 0.123899998651025 1 1
0.0888808122452242 0.0845939069795912 1 1
0.0563624179022357 0.0549799908863645 1 1
0.0493655155122515 0.0451402620742131 1 1
0.17950605962513 0.172540623970811 1 1
0.190186242314829 0.185674618507408 1 1
0.150419081342576 0.143188230539817 1 1
0.246105736880522 0.237899671696215 1 1
0.0942783653531008 0.0895427023098812 1 1
0.277218450573939 0.27008693307693 1 1
0.0828138772760401 0.0806908646444072 1 1
-0.103596200693858 -0.0994846234990548 1 1
0.121790750255722 0.11740723377818 1 1
0.100125000839666 0.0969326334563386 1 1
0.446173531716826 0.430278264386932 1 1
-0.0262440552396017 -0.0256941834081747 1 1
0.270737506978292 0.262881859177477 1 1
0.145693881698793 0.140938627775246 1 1
0.135551807902403 0.130781044237638 1 1
0.228623793087679 0.220285616912979 1 1
0.331070547804354 0.321889294468413 1 1
0.359956576642798 0.348184437445405 1 1
0.239924409784139 0.234664722104562 1 1
0.438370526039862 0.425634342503165 1 1
-0.115308131037991 -0.111931927255287 1 1
0.369112902714986 0.356178702017906 1 1
0.329799555101771 0.322229787267863 1 1
0.365966231300796 0.356525763736796 1 1
0.302278588083191 0.293541914036674 1 1
0.0924791734100541 0.0896415318383466 1 1
-0.0136531472131604 -0.0151809707057328 1 1
0.585327842842774 0.56808232676091 1 1
0.0500861361147542 0.0477529022154064 1 1
-0.358072767308361 -0.346733681563054 0 0
0.275835434246521 0.267904436544479 1 1
-0.0346194517064214 -0.0324021658618834 1 1
0.330046057619586 0.31983269540473 1 1
0.056109517544963 0.0536399343329824 1 1
0.197987240095237 0.191310705204213 1 1
0.161147268967129 0.156377491633636 1 1
-0.0197781088647587 -0.018989101725195 1 1
0.0397988705034444 0.0379147361504896 1 1
0.240917615856997 0.233735903285131 1 1
0.0595583112511759 0.0559649570034719 1 1
0.526679911175423 0.512520946289624 0 0
0.391555873082001 0.380650074879136 1 1
0.186350061256425 0.179843449939107 1 1
-0.402261641463317 -0.388372718064325 0 0
0.460185459977181 0.44860314585562 1 1
0.342566526907533 0.333557551385184 1 1
0.385024504485513 0.371814532497651 1 1
0.658736978624075 0.640095500760776 0 0
0.179058935105173 0.173423799617805 1 1
0.269990178482081 0.262339980246282 1 1
0.18338293045737 0.178919872327849 1 1
0.177277923738124 0.172133211268908 1 1
-0.097227323984778 -0.0946828034713068 1 1
0.0101165237409887 0.00763741613492292 1 1
0.283851361657293 0.27614276981872 1 1
-0.0151856610916393 -0.0144544117039807 1 1
0.0424060987070631 0.0436351790322777 1 1
0.103752961211555 0.0993771103575778 1 1
0.290284527091124 0.283062017868446 1 1
0.166821739413464 0.162325732753798 1 1
0.120222137678938 0.114263100403699 1 1
-0.0822516514488937 -0.082032417300156 1 1
0.148659403548633 0.146212328555071 1 1
0.431737408788892 0.417066839721391 1 1
0.453772499987035 0.439490848207374 1 1
0.350747676638416 0.34019531417145 1 1
0.165461945177571 0.156564154319709 1 1
-0.321955057160745 -0.313209444222055 0 0
0.126066196197813 0.123782621187355 1 1
0.250761279525446 0.244282025358054 1 1
0.410386997854235 0.395862133658415 1 1
0.194512880956787 0.189658496456141 1 1
-0.189405076321529 -0.181515036525577 0 0
0.197589885111768 0.191666950356617 1 1
0.00178587452314612 0.00120213695061785 1 1
-0.0771674729854835 -0.0738738803172932 1 1
0.111797922322549 0.110808320430093 1 1
0.269826096121972 0.260609494831915 1 1
0.036930398185365 0.0367780556435736 1 1
0.381972104417444 0.368941952537091 1 1
0.495551610025154 0.480271404591669 1 1
-0.0424158346900042 -0.0392885993915412 1 1
0.397686994898059 0.388059590767079 1 1
0.000814596002411891 0.000298965989701524 1 1
-0.092152380964854 -0.0925293764274743 1 1
0.268179876343212 0.259619208595733 1 1
0.223986885076067 0.216870446614133 1 1
0.137319949102601 0.134382400103311 1 1
0.152791898627933 0.148914537749723 1 1
0.404536362466681 0.390761669565776 1 1
0.102495222439084 0.0966769317070134 1 1
0.372517719000989 0.361510579350128 1 1
0.230095623591298 0.222469864144737 1 1
0.12538867870555 0.121737333762799 1 1
0.179607684586866 0.173891515315453 1 1
0.226507570696672 0.221047728892138 1 1
-0.0471376138735637 -0.0451779945621949 1 1
0.28503440712793 0.2782887477529 1 1
0.0839106989207538 0.0821212401182339 1 1
0.198962678973595 0.191381910534739 1 1
0.0496581300406661 0.0489467017806668 1 1
0.0153183690047795 0.0179686085256876 1 1
0.00290040607246207 0.00210514750342435 1 1
0.328820058326871 0.321572413053181 1 1
0.0966854239993792 0.0936692210806443 1 1
0.317768107977998 0.308347957958333 1 1
0.195447843519335 0.18839031356214 1 1
-0.113244981775507 -0.109838987124498 1 1
0.192541534439557 0.187304814905644 1 1
0.167661219189613 0.162758625530472 1 1
-0.0798726660985122 -0.0776959298686951 1 1
0.248739127450858 0.242699757689583 1 1
0.196028587457027 0.18983622952526 1 1
0.220301467905166 0.21504965542559 1 1
0.0880226114473333 0.0862489346121268 1 1
0.296054001923746 0.287525193941559 1 1
0.238717992645774 0.231202477524938 1 1
-0.0450330867604421 -0.0434763459996667 1 1
0.482448902997105 0.467787369889508 0 0
0.263725112002104 0.254645992092358 1 1
0.27148959927298 0.263607319237858 1 1
0.48662166556029 0.472750033703194 1 1
0.378735290741829 0.367560802793727 1 1
0.331832986652681 0.320932811217356 1 1
0.123405124430717 0.119467476226213 1 1
0.144280370828801 0.139588604952891 1 1
-0.151772243805137 -0.147616122878033 1 1
-0.047217098622247 -0.0462303259750462 1 1
0.218580994499239 0.212290901295661 1 1
0.223078693517665 0.217338633379 1 1
0.216020638270229 0.209543097574987 1 1
-0.0173151195454905 -0.0161024706930456 1 1
0.184371683173661 0.179419641867901 1 1
-0.0372887388524589 -0.0352463338335434 1 1
0.140637247567149 0.136498133946509 1 1
0.149892428693807 0.145430586723941 1 1
0.202455237388706 0.195661440656011 1 1
-0.137270552431048 -0.132888538554481 0 0
-0.12779650081287 -0.123457293507603 0 0
0.464262644801832 0.451035683341326 1 1
0.437057832408124 0.423235061894413 1 1
0.470233115786632 0.457106286195164 1 1
0.1105060759746 0.10790157999032 1 1
0.0479749186621661 0.0485678899812031 1 1
0.16936707772823 0.164670888909266 1 1
0.00813753088446541 0.0076473086865601 1 1
[truncated: 6,542 more chars]
