# Supplementary material for: Bias caused by sampling error in meta-analysis with small sample sizes
Source: PLoS One. 2018 Sep 13;13(9):e0204056. doi: 10.1371/journal.pone.0204056 (PMC6136825; doi:10.1371/journal.pone.0204056)
Supplement: S4 File — (ZIP) [file pone.0204056.s004.zip › results N = 10 theta = 0.2 tau = 0.5 sz = 30-50.txt]

"cohen.dl.theta" "hedges.dl.theta" "cohen.dl.cp" "hedges.dl.cp"
0.172772287891227 0.169451469338259 1 1
-0.0886622958393841 -0.0866887077237477 1 1
0.139991539781294 0.138395673557996 1 1
0.0748157896334559 0.0721079330914656 1 1
0.295293930901325 0.289854490656156 1 1
0.350729347559242 0.344219312478396 1 1
0.133495948971618 0.130255453263985 1 1
0.160428799344016 0.15514419078294 1 1
-0.0668916427581702 -0.0656403861701829 1 1
0.498688583176975 0.488682269625967 0 0
0.26004267093425 0.255565875487571 1 1
0.165173230619222 0.162591306465624 1 1
0.35021381028662 0.343324397082665 1 1
0.184297553135216 0.180420432731359 1 1
0.310900649967231 0.305528873714008 1 1
0.0614648573483833 0.0591567686539512 1 1
0.177483935307195 0.173109616730328 1 1
0.136074298848924 0.134017746868771 1 1
0.156103339010447 0.153253612371146 1 1
0.245502437527547 0.240379838555767 1 1
0.372533392314447 0.366332639505269 1 1
0.308601476878439 0.302552173143306 1 1
0.25443004402632 0.249037671335494 1 1
-0.140961328230549 -0.139182046374235 1 1
0.193737818019385 0.190247814300993 1 1
0.55466765960328 0.54490584516373 0 0
0.436070776592897 0.427660722093989 1 1
0.167859441604524 0.164862499253242 1 1
0.222471705812776 0.218237162912952 1 1
0.191616733350605 0.189380565479216 1 1
0.145900347298823 0.142993691516351 1 1
0.0327622519737754 0.0335952335940645 1 1
0.193457959625421 0.191046514333633 1 1
0.0535483231063421 0.0525665986185826 1 1
0.483817214751408 0.475656472157486 1 1
-0.0304102158837666 -0.0301740480127667 1 1
0.177280317815573 0.173719115112337 1 1
0.248582403545501 0.244905052837236 1 1
0.388164720610456 0.379735775014671 1 1
0.165923704731559 0.163931647568121 1 1
0.339564766701179 0.332940897969498 1 1
-0.355392508702075 -0.348975781999394 0 0
0.182463417442537 0.177610169408571 1 1
0.0796593714767331 0.0785448615568106 1 1
-0.0277238180075351 -0.0267355250063387 1 1
0.306951520160201 0.300637982648471 1 1
0.4133225561899 0.404442396074717 1 1
-0.0807802999545229 -0.0797440509348346 1 1
0.0224937618390754 0.0225030734712908 1 1
0.432232060947922 0.422173688836347 1 1
0.36283672997943 0.355930462057951 1 1
0.399562000102482 0.39126476633074 1 1
0.0571551353454069 0.0559186493971658 1 1
0.388900547391318 0.381885601633538 1 1
0.261541720221542 0.256183045784069 1 1
0.586660129629266 0.576163139027142 0 0
0.087313957985472 0.0853996238210692 1 1
0.217581722214179 0.212959593033569 1 1
0.224963785109501 0.220351865406505 1 1
0.186673822399689 0.183127926230905 1 1
0.164440928892414 0.161360265583723 1 1
0.0563201731129421 0.0549775295644875 1 1
-0.0341544585151058 -0.0328235448208116 1 1
0.212514188663179 0.206627161158853 1 1
-0.0836507354972103 -0.0823177932661869 1 1
0.323866583581986 0.317916400523336 1 1
0.699900373006568 0.684225909412246 0 0
0.00858386441896589 0.00722872241345087 1 1
0.454502230624134 0.44638288657512 1 1
0.0352425381363347 0.0353436584124847 1 1
0.330176407606398 0.324050861988108 1 1
0.0652834439103525 0.0638969307340397 1 1
0.430112715881991 0.421663220397051 1 1
0.0481931318512965 0.0473428499950239 1 1
-0.123568580535311 -0.120896172879813 0 0
-0.00480555447164847 -0.00482139076285392 1 1
0.381699284647651 0.374899111498276 1 1
0.381108558278535 0.375641687584922 1 1
0.131328453737295 0.1284601141306 1 1
0.210053644037326 0.205287511014694 1 1
0.1557802860746 0.15309433226371 1 1
0.150263622730801 0.147366798812851 1 1
0.217526881551111 0.212915021474941 1 1
0.193340162627611 0.188170360333362 1 1
0.321269629693794 0.315974280744303 1 1
0.135943146547419 0.133373953471242 1 1
0.39762929580613 0.391055628740723 1 1
0.419104970451009 0.411684018182394 1 1
0.155758487705633 0.151084009136342 1 1
0.210616681017342 0.207906338050347 1 1
0.209982736894279 0.205992850387683 1 1
0.154952029642007 0.153135921246225 1 1
-0.0382733509512866 -0.0376479222915088 1 1
0.266019965274383 0.260890055722288 1 1
-0.20298203787596 -0.200258574791866 0 0
0.0650581500688218 0.0646479920859457 1 1
-0.219434812356568 -0.215954811655034 0 0
0.217433400999714 0.21521361445244 1 1
-0.0635666155613191 -0.0623984182416992 1 1
-0.0264542810447279 -0.0268633154328494 1 1
0.294884782393729 0.288750885676606 1 1
0.34401368483213 0.337823249895055 1 1
0.380712489243715 0.373540347548452 1 1
0.175867987860418 0.172058750310194 1 1
0.344424028506699 0.338961801850891 1 1
0.474334965856915 0.466446579052638 1 1
0.0990475671193791 0.0981091375487678 1 1
0.0750508566833504 0.0745180380748418 1 1
-0.336733381749407 -0.328389516690477 0 0
-0.00991131124713528 -0.0103762684102155 1 1
0.465940537307921 0.456691713611675 1 1
0.543609861346394 0.533928230670344 0 0
0.0556799037777042 0.0546154965244598 1 1
0.418569627225436 0.410836070678142 1 1
0.578339957927021 0.56801169404048 0 0
0.172742327941176 0.169058401657535 1 1
0.359395163529761 0.354392210671964 1 1
0.333074059429805 0.326945893615703 1 1
0.0907949826134785 0.0884753274934341 1 1
-0.0237173265125184 -0.0245022536431572 1 1
0.124520319957019 0.121157475374621 1 1
-0.0961541394255574 -0.0947331701338118 0 0
0.507857335780486 0.497543874264889 0 0
0.254164570251493 0.249470160912586 1 1
-0.0494422803816094 -0.0475185876938065 1 1
0.336917231508406 0.329594437718336 1 1
0.403510394181465 0.395050017802682 1 1
-0.0950420243363563 -0.094877457696608 1 1
0.15612228634609 0.152721342138831 1 1
0.288690604870916 0.282745491857568 1 1
-0.0893129923948157 -0.08745998234031 1 1
0.499508339368497 0.492058984305518 0 0
0.278725086584543 0.27417957057479 1 1
0.104116969651497 0.101891656199151 1 1
-0.0121258413248883 -0.0117701178876654 1 1
-0.0477108973470551 -0.0464392176644536 1 1
0.213123637399838 0.209114449531626 1 1
0.246587410568972 0.24179639269359 1 1
0.200643890521601 0.196700239952438 1 1
0.320029444987078 0.313839248214727 1 1
0.342640043527092 0.336650988636357 1 1
0.507773729590919 0.499359697465958 0 0
0.427858502741851 0.420821944843888 1 1
0.502044452079338 0.492607378331389 1 1
0.44609034521226 0.439127126415756 1 1
0.141841799708742 0.139760047416092 1 1
0.313107035443554 0.306981556533858 1 1
0.384568857247478 0.377362346169196 1 1
0.157337939822019 0.154651022088258 1 1
0.188900258794178 0.184586179577346 1 1
0.403558821486596 0.398089233087542 1 1
0.340603294084467 0.334197094713306 1 1
0.156087042172323 0.153687845037953 1 1
-0.00536699882752995 -0.00467290768836963 1 1
0.277157374049473 0.271571580196692 1 1
0.227297403421756 0.224890743576261 1 1
0.0164715920017364 0.0164221208804979 1 1
0.234273746996249 0.228398975254366 1 1
0.385489414608596 0.379015132173478 1 1
0.36211786855525 0.35394880479843 1 1
0.0984432674587346 0.0985085273625538 1 1
0.229661171132464 0.226045923352805 1 1
0.368316820372846 0.3618350571236 1 1
0.0677255582457157 0.0658839319287464 1 1
0.207007626967671 0.203193809925693 1 1
0.0641450457754521 0.06209007657559 1 1
0.687227436316369 0.675360417319304 0 0
0.287552571592452 0.282459878667778 1 1
0.342504012489636 0.336729605558719 1 1
0.284109397362022 0.277437349374282 1 1
0.0808240808238207 0.0785005249251948 1 1
0.154551700959067 0.151311972807298 1 1
0.134582298172631 0.130815158214764 1 1
0.265426968498242 0.261562111617321 1 1
0.353149487220698 0.347141350638163 1 1
0.105270735864637 0.102304407860642 1 1
0.033674991213577 0.0326701556098789 1 1
0.0999697914437795 0.0988034518704342 1 1
-0.0281889237747425 -0.0268848494393566 1 1
-0.15910485671064 -0.156273589474701 0 0
0.165457465493531 0.162314808939617 1 1
-0.0174534654777648 -0.0156711312836259 1 1
0.455991729168511 0.447948763089437 1 1
0.186289296744658 0.183475393302516 1 1
0.102919340345634 0.101677851379803 1 1
0.131787162539028 0.128840502403584 1 1
0.400414418454871 0.39216501980879 1 1
-0.0442358772584313 -0.0438913822018913 1 1
0.520678074989545 0.511332890975169 0 0
0.176848074017249 0.173522329134913 1 1
0.0229922661776748 0.0224160517155143 1 1
0.181652566981802 0.178787698761156 1 1
0.243437645193044 0.238945414956931 1 1
0.327172494452954 0.322018813074983 1 1
0.507853164218239 0.499185020042676 1 1
0.208191750733748 0.203926098632455 1 1
-0.163105632352266 -0.159794999588702 1 1
0.0139981451810744 0.0153857449943693 1 1
0.03074340777922 0.0296177442296739 1 1
0.45315456165358 0.446170488686087 1 1
0.0110317780558081 0.011327445817923 1 1
-0.124246514171239 -0.122863354339114 1 1
0.269801597995783 0.26545782060184 1 1
0.249447504647468 0.243398289519952 1 1
0.059004790592928 0.0589324098549036 1 1
0.341031866566025 0.335396338997645 1 1
0.191222020568025 0.18714080378135 1 1
0.150426327517901 0.148052156585394 1 1
0.0764820563537529 0.0753298991837055 1 1
0.146194760389031 0.14430291195847 1 1
0.372248130940809 0.365706454977574 1 1
0.513870762740803 0.505680997322941 1 1
0.067400374498057 0.0671946124526051 1 1
0.0142217348601018 0.0138324192800949 1 1
0.299434662809339 0.294581394583078 1 1
0.441937202447222 0.43340374896551 0 0
0.195461171208059 0.192289433380055 1 1
0.314011450572358 0.308110655262668 1 1
-0.0525594925702147 -0.0515159907023879 1 1
0.30279638229389 0.298339317937589 1 1
0.104047609743935 0.102106228549357 1 1
0.240571581476625 0.235539491499567 1 1
0.194456070379433 0.188914252165844 1 1
0.208919247251788 0.204007938419707 1 1
0.420405203648246 0.412766117573462 1 1
0.28165296930901 0.276392598662355 1 1
-0.078332974057003 -0.0768148658447825 1 1
0.0330808201953706 0.0330883445170544 1 1
0.326430178464554 0.321424003116471 1 1
0.38645503805279 0.378865504112701 1 1
0.47608921163729 0.469027033558842 1 1
0.120680614429866 0.118319702875281 1 1
-0.0348368228483209 -0.0340423792819382 1 1
0.185198041855937 0.181534440539122 1 1
0.168697068569296 0.167029785586791 1 1
0.328038087513216 0.323204923457133 1 1
0.421599612159791 0.414868342795063 1 1
0.0336741491733234 0.0329346336934356 1 1
0.429913829298943 0.422784683517631 1 1
0.228164219779069 0.224475751311028 1 1
0.566706781274892 0.556142216966362 1 1
0.25301112750962 0.247446775258835 1 1
0.37327991036483 0.366703206671511 1 1
0.152945197217871 0.150864136857214 1 1
0.376467097410213 0.370175602621326 1 1
0.252802733638058 0.246496007542611 1 1
0.421999878552526 0.413962413548677 1 1
0.0508535872074778 0.0508911599002053 1 1
0.236690309390246 0.23103149576562 1 1
0.391064968715911 0.383076973756996 1 1
0.239397668718524 0.235529245225428 1 1
0.010861612060797 0.0102910856890752 1 1
0.0560440268971283 0.0559390678438457 1 1
0.474057147103912 0.464863880163796 1 1
0.428097812719159 0.419039494133382 1 1
0.487974186676641 0.477552291846423 1 1
0.594224364067855 0.581064934788208 0 0
0.319295903421387 0.313334163270619 1 1
0.255717180183884 0.250470091130726 1 1
0.192576722796797 0.188730245775069 1 1
0.090157900210101 0.0892649109814042 1 1
0.316875032191864 0.311127238078407 1 1
0.216667539144941 0.210501427853718 1 1
0.457156633267077 0.448113087306272 1 1
0.249421416524237 0.245378302162548 1 1
0.219755966348162 0.216406327983709 1 1
0.189875527509928 0.186132441551025 1 1
0.211835165464338 0.208487648048694 1 1
0.25201760384685 0.247295873902651 1 1
0.138450779436907 0.136375256871139 1 1
0.241964184255802 0.236928251284478 1 1
0.566343937124184 0.555189173757695 0 0
0.233994798756334 0.2310981598796 1 1
0.226324937779738 0.2216453022661 1 1
0.243835542258073 0.238930466746344 1 1
0.22501140803058 0.219554471303231 1 1
0.436774775212805 0.42832930948592 1 1
0.129545546279607 0.127139626202516 1 1
0.562094638792607 0.551461720213947 1 1
0.0708192616351596 0.0693588599535895 1 1
0.00263148652403254 0.00221945774246174 1 1
0.290690625288261 0.284372732423879 1 1
0.118778387491129 0.117850141651475 1 1
0.455314083790432 0.446027220234002 1 1
0.0872258348400556 0.0860446728502773 1 1
0.330051636080912 0.323400303171312 1 1
0.220382288958999 0.21642480284119 1 1
0.417795417150115 0.409668763684611 1 1
-0.0152591578324559 -0.0159628924034403 1 1
0.289056314663491 0.284343952553065 1 1
0.347600454473868 0.34085968377933 1 1
0.0264207830630905 0.0258326205170331 1 1
-0.0655137114627594 -0.065718876750047 1 1
0.0533826054956476 0.0533754090208546 1 1
0.229022034219881 0.225904535936753 1 1
-0.274430849614344 -0.267334451958559 0 0
0.230619609699023 0.226220840908934 1 1
0.14041159991257 0.137877971416281 1 1
0.416277137851405 0.406812342542693 1 1
0.165148381574427 0.161869135437911 1 1
0.22290508251647 0.218240939337333 1 1
0.108341487207617 0.106484243690115 1 1
0.377156582634542 0.370051424068668 1 1
0.026489516159732 0.0260561977986404 1 1
0.0566772077054189 0.0567197692058212 1 1
0.437158726875971 0.429969332042225 1 1
0.175068475977436 0.170627324176348 1 1
0.2518045345344 0.247697299578467 1 1
0.0441330344816133 0.0424917386341983 1 1
0.29786103842022 0.291675466723523 1 1
0.286693610866462 0.281739592055916 1 1
0.140620176837858 0.137318166450991 1 1
0.478815444598061 0.471416149255291 1 1
0.53628433414616 0.524200581044118 1 1
0.0197628671855558 0.0191102570425462 1 1
0.366551331876578 0.36034824046611 1 1
0.249335604144844 0.24451775999235 1 1
0.195416543485893 0.190040078624738 1 1
-0.11263419699312 -0.110450229174524 0 0
-0.0873581760140469 -0.0862037703099611 1 1
0.147518921832365 0.145917001485347 1 1
0.225988725587957 0.22314776191962 1 1
0.466936330351796 0.458979929651734 1 1
0.699870294514571 0.686233679528018 0 0
0.393399983493251 0.387169326100696 1 1
0.310375436493232 0.306074677390207 1 1
0.244789514149582 0.240936742334956 1 1
0.283469378629689 0.278841949374129 1 1
0.270111441873163 0.263800993491835 1 1
0.154546449842132 0.151510063794015 1 1
0.253183477286597 0.248836476493933 1 1
0.378997937217321 0.371689726387962 1 1
0.277667149166388 0.272444370930291 1 1
0.396745671902914 0.389514507238709 1 1
0.183169185975848 0.178838521977722 1 1
0.594231422155646 0.583458655422032 0 0
0.205927733406899 0.201519207094172 1 1
-0.161165146655043 -0.157412513744246 0 0
0.332294063018141 0.327096512957884 1 1
0.215693978509817 0.209823023020787 1 1
0.284341877589098 0.278929406559048 1 1
0.32059892638612 0.314491853187936 1 1
-0.174818467930741 -0.170758101255299 1 1
0.423452315103348 0.417220949923759 1 1
0.189790353945326 0.186310642005181 1 1
0.374762928578147 0.368736316936671 1 1
-0.0845176835281657 -0.0835834186459586 1 1
-0.141866726209656 -0.139338511218877 0 0
0.130284201093891 0.128326675890728 1 1
0.409718756761526 0.403406101627301 1 1
0.448789008963915 0.440676306356321 1 1
0.175762383761992 0.173310067778566 1 1
0.00886367155006688 0.00780446778692237 1 1
0.0385323564771265 0.0378266206158214 1 1
-0.133141854210085 -0.130679139497034 1 1
0.226314734350523 0.223013197103628 1 1
0.375354401849492 0.368269876406211 1 1
0.0666425420472181 0.0635208297532504 1 1
0.201310832224076 0.198186378138367 1 1
-0.128909738735656 -0.126281926781127 1 1
0.113944926615578 0.112472068115539 1 1
0.682635284310568 0.669810910750648 0 0
0.260491273846313 0.255808189823232 1 1
0.0630402114577902 0.0619314424931855 1 1
0.459752217928583 0.451578340679231 1 1
0.156781187222771 0.153899637499226 1 1
0.0482372999632579 0.0460957258098262 1 1
0.182506105692607 0.178840115285781 1 1
0.370627201042275 0.364005379109024 1 1
0.295820600078841 0.290482261046882 1 1
-0.0569296710584158 -0.056382826996058 1 1
0.331256902989626 0.323828824658159 1 1
0.0859665323664138 0.0844239392946342 1 1
0.229117828510289 0.22476912085627 1 1
0.0167683833887822 0.016769017410132 1 1
0.133659005708314 0.131200502024217 1 1
0.333051457001788 0.326013404114779 1 1
0.217598505915062 0.214207932857373 1 1
0.110862711104584 0.10812874834888 1 1
0.109130550027521 0.108261875345117 1 1
0.332930247645304 0.326786293307931 1 1
0.21506896204249 0.210831649943839 1 1
0.156146822693921 0.153955697072486 1 1
0.0747566862193905 0.0740686788058662 1 1
0.320813414633336 0.315568484916862 1 1
0.137970486647619 0.134583450118662 1 1
0.103497909065176 0.102061852528067 1 1
0.283808294323765 0.27687400015583 1 1
-0.110882229378601 -0.109056900428343 0 0
0.10052637058732 0.0993787501421505 1 1
0.221715363258529 0.21814407798089 1 1
0.139709284260454 0.135093293262974 1 1
0.323532162714412 0.318415187904687 1 1
0.221475099560111 0.217660840104117 1 1
0.528670666208913 0.517587052841419 1 1
0.0651800147971746 0.064181237479993 1 1
0.163661165424345 0.160429724066677 1 1
0.0866738916544016 0.0842459038700839 1 1
0.171190753967625 0.168439174821216 1 1
0.087709773679444 0.0842731730572838 1 1
0.2777619127966 0.272417505981658 1 1
0.292203167418933 0.285761014349341 1 1
0.163069185254859 0.161041836046611 1 1
0.276314883936829 0.272615942513607 1 1
0.0809533577810769 0.0796119650830627 1 1
0.182937759853266 0.180610854632888 1 1
0.0624747665274148 0.0615137655756047 1 1
0.424382847472688 0.414969718245179 1 1
0.0310847439064445 0.0299340048341286 1 1
0.337812912426767 0.33227703399338 1 1
0.326619152399221 0.322234831635887 1 1
-0.065905091703006 -0.0639441242221669 1 1
0.104537898231768 0.102996390823181 1 1
-0.0588509678227637 -0.0557101404722497 1 1
0.293071876537383 0.287056569718943 1 1
0.228297655823275 0.224940024342074 1 1
0.312919732018104 0.307898846066334 1 1
0.397693454152366 0.389214705585584 1 1
0.0534409031920386 0.0516596415980586 1 1
0.289878068763997 0.283888175429719 1 1
0.184144939282841 0.179136372320614 1 1
0.356232400857454 0.349273707084804 1 1
-0.0371629418893312 -0.0359761741905814 1 1
0.213190466552611 0.209333608546481 1 1
-0.0073063734452426 -0.00736460506170959 1 0
0.133366543670548 0.129832134294666 1 1
0.214271208776814 0.209408524278591 1 1
0.201052452095071 0.197001008698934 1 1
0.153535028696982 0.15014666541301 1 1
0.378203346916012 0.370700074643886 1 1
0.214257843018016 0.209401714449929 1 1
-0.15868341416077 -0.156265954974726 0 0
0.0645549467307122 0.0639627388551298 1 1
0.127588446026209 0.125741022635879 1 1
0.296087659392338 0.290013465766442 1 1
0.590014030202077 0.579142599711675 0 0
-0.0115953271971497 -0.0107420970417228 1 1
0.180979208791781 0.177356233137719 1 1
0.186268453363751 0.183407808658779 1 1
0.158207859316764 0.154613765168414 1 1
0.196313277732833 0.193005378941694 1 1
0.102689096839514 0.10171567674098 1 1
0.403057100580033 0.395029473489073 1 1
0.597118536885823 0.585593592626559 0 0
0.265886227790044 0.260325086978907 1 1
0.223211704276962 0.218397016048616 1 1
0.375026654845613 0.368165393920052 1 1
0.38413842751214 0.376853885960271 1 1
0.248118905275667 0.242593543006667 1 1
0.123092305852727 0.121141278584568 1 1
0.375088703463783 0.367474033262941 1 1
0.255532960389235 0.250478025136482 1 1
0.323291626743529 0.31693797580557 1 1
0.180716361419662 0.177691978867187 1 1
-0.0721266820423651 -0.070897825856807 0 0
0.0354144869458574 0.0354690740209508 1 1
0.138369467394111 0.136185613330669 1 1
0.452015607217239 0.443817000918348 1 1
0.383304528583202 0.377490584454532 1 1
0.449420521229153 0.442463332802786 1 1
0.209165927888362 0.203899092213069 1 1
0.369705865725221 0.361562555219048 1 1
0.330481267140991 0.324597045516182 1 1
0.34448496333829 0.338571611819291 1 1
-0.118153296616851 -0.117148429107992 1 1
0.136275190575384 0.134765273849554 1 1
0.260853332681039 0.255905864996286 1 1
0.0102307804285119 0.00850072842542042 1 1
0.156177080610847 0.153091508049098 1 1
0.300402625988712 0.294011610097565 1 1
0.238625975893836 0.233864963389892 1 1
0.47982763313946 0.468220942970372 1 1
0.49363166969348 0.485182239417939 0 0
0.193633701704497 0.190387777073007 1 1
-0.0179878799315567 -0.0191454790143861 1 1
0.108201288184818 0.106367939620905 1 1
-0.0399865984582417 -0.0394803729147115 1 1
0.0535786636038937 0.0534369159616668 1 1
0.391903700076289 0.385580146471144 1 1
0.379198216246197 0.371800104549706 1 1
0.120632234587168 0.11832525294141 1 1
0.290604649954186 0.284688483484962 1 1
-0.31013399492439 -0.305814069255411 0 0
-0.029458950696572 -0.029236525555708 1 1
0.00527305203593273 0.00593386123313187 1 1
0.231230078057526 0.227976822539453 1 1
0.300037499408477 0.295421374813567 1 1
0.114064422080474 0.112058764059504 1 1
0.294455745923601 0.288688405219016 1 1
0.0993215741473438 0.0981297923652013 1 1
-0.0678888843382998 -0.0667927660733605 1 1
0.539805487798563 0.529140994750844 1 1
0.154246151564913 0.150866028051228 1 1
0.0911400223530598 0.0900671716208404 1 1
0.255646148771691 0.249599292991995 1 1
0.266158442859041 0.261235318694012 1 1
-0.0115257242379121 -0.0112662017069992 1 1
0.254023482745208 0.250253710124992 1 1
0.275468039573954 0.269726424786511 1 1
0.384015248961285 0.377443615529187 1 1
-0.0185070468277371 -0.0165193092089826 1 1
0.0930889500480921 0.088961923788632 1 1
0.130758388106687 0.128911906380178 1 1
0.0564054378383977 0.0555424202887785 1 1
0.0744074205106216 0.0728632605073757 1 1
0.231130769483453 0.226998844184734 1 1
0.317214347387133 0.310420098025375 1 1
0.397574032735691 0.388839621214254 1 1
0.250400409074721 0.246168122814737 1 1
-0.0271317147803939 -0.0265372977751834 1 1
0.336458638218577 0.32908909791348 1 1
0.0554368775477115 0.0537092838735784 1 1
0.0576621629074381 0.0574445094605087 1 1
0.0109085507160845 0.0124505147634819 1 1
0.320242002817643 0.313095665531733 1 1
0.466291763831091 0.458232304958887 1 1
0.537149012668954 0.528811175774005 1 1
0.17835655835515 0.175325556277195 1 1
0.16321796982699 0.160617867400145 1 1
0.573448008816999 0.562102335180865 0 0
-0.0777545312990494 -0.0754570231294737 1 1
0.395208722535923 0.388298657164385 1 1
0.285100656478639 0.278011384553063 1 1
0.099306258056111 0.097094726557092 1 1
-0.0595359108915869 -0.0589289929284764 1 1
-0.0532149662306666 -0.0537265953595046 1 1
0.361666058440352 0.354094621649548 1 1
0.2992252971237 0.293741234484426 1 1
0.288621381852005 0.283216566044847 1 1
0.265523723745921 0.260621160709374 1 1
0.191942934925741 0.187562088460038 1 1
0.09845842114523 0.0960239664358892 1 1
0.23901056549678 0.234242051372002 1 1
0.239352209443811 0.234966699050542 1 1
0.218258790614229 0.21225216573718 1 1
-0.0981551945195832 -0.0959796687472344 1 1
0.531748201457945 0.522625076810417 1 1
0.0818473915150135 0.0820037320189725 1 1
0.0672383615270213 0.0644341480547104 1 1
-0.289783612658475 -0.284838957373238 0 0
0.28670365086174 0.281332738751017 1 1
0.271660675547928 0.267004990940728 1 1
0.397664501242788 0.390176028922786 1 1
0.0727357053771541 0.0720108910132517 1 1
0.19008334330958 0.185848891872022 1 1
0.259013825083381 0.25386996244436 1 1
0.114095895015639 0.112158850894222 1 1
0.295907479559261 0.289593924449921 1 1
0.290037340078614 0.284268746202941 1 1
-0.0502717139252936 -0.0491465936284714 1 1
-0.0619824363335451 -0.0597360534069923 1 1
0.523590580606496 0.514818105749896 1 1
0.247831338598089 0.242081785381639 1 1
0.755154529120427 0.740275664217539 0 0
0.0867513869381856 0.0859879994120426 1 1
0.13002831199719 0.128101969377834 1 1
0.21838430233922 0.215477662108912 1 1
0.0601404581474315 0.0581989403260742 1 1
0.460856724791009 0.449256256105631 1 1
0.0461590302006652 0.0452014591491748 1 1
0.389221249524284 0.382585142608539 1 1
0.32653909174274 0.320391813018653 1 1
0.272094887008065 0.266041220454853 1 1
0.350785002199206 0.344599504065952 1 1
0.35871454928232 0.352507199278438 1 1
0.455854585583035 0.445470164764709 0 0
0.0571817754778533 0.0556027513481387 1 1
0.448225038769927 0.439598708257077 1 1
0.0555664251077939 0.0546230255878294 1 1
0.00658114718881549 0.00703940964476201 1 1
0.29239333779083 0.287130761666774 1 1
0.333431736961574 0.327073650975863 1 1
0.173981399370203 0.171901782591335 1 1
0.18586232682245 0.181291508234497 1 1
0.153690298880882 0.150318140047982 1 1
0.127583970281227 0.125595317473514 1 1
0.258000834993872 0.252571567245624 1 1
-0.127551889412893 -0.124952612553864 0 0
-0.0120485235071695 -0.0121594565447962 1 1
0.2775756875398 0.270311372265239 1 1
0.12444514049222 0.121902779329415 1 1
-0.204339386687994 -0.201190704581606 0 0
0.104364831434693 0.10141137649643 1 1
0.641646741457971 0.63097934951152 0 0
0.0847571908092351 0.0842479827752913 1 1
0.139866108266786 0.13704530167289 1 1
0.0335640109066556 0.0323919771517638 1 1
0.198078348826442 0.192909715765283 1 1
0.345819563186095 0.339291232246782 1 1
0.129115355629686 0.128456244545554 1 1
-0.0952029480728478 -0.0943107968481674 1 1
0.435124075360879 0.426917774722754 1 1
0.0365635425114402 0.0368530298704735 1 1
0.616286376175782 0.604953051180149 0 0
-0.122159249371879 -0.118981063646395 1 1
-0.162846821890464 -0.159503104083725 0 0
0.145821865406136 0.14179418349171 1 1
0.367360286395788 0.361433317677017 1 1
0.329900545552912 0.323202555404164 1 1
0.228044335904124 0.223109018907898 1 1
0.303190813296229 0.298246951575099 1 1
-0.225372189200055 -0.220429785266323 0 0
0.199129021370698 0.194888608811883 1 1
0.331577013564701 0.324620718741961 1 1
0.281684839149856 0.276216814233206 1 1
0.346902203591175 0.340115588993129 1 1
-0.0651976825747196 -0.0621665112484428 1 1
-0.0493984127276713 -0.0483678022049748 1 1
0.292937340719987 0.286349735297617 1 1
0.401185052320303 0.393468934075797 1 1
0.474947640387006 0.465647807560924 1 1
0.120565183447267 0.117160073843078 1 1
0.268462304232949 0.263553870901023 1 1
0.382944020638207 0.376090357334072 1 1
0.323973642562037 0.317816991434054 1 1
0.0791192432773887 0.0775400607691305 1 1
0.0253674923984192 0.0253753502736995 1 1
0.160098782956448 0.158263128487904 1 1
0.130986989031202 0.127894024843574 1 1
0.113957370578331 0.11173399393663 1 1
0.291452013571148 0.2860248617705 1 1
0.22886593564459 0.224252200342209 1 1
0.440384225130536 0.432434935838638 1 1
0.28652911287253 0.281070412614968 1 1
0.410318191357796 0.403905868664367 1 1
-0.0258622832462022 -0.0252006883851038 1 1
0.299080938527955 0.292121957933984 1 1
0.222993594364276 0.219326212440005 1 1
0.545951261425823 0.536865820938295 0 0
0.138405469148168 0.137637949399765 1 1
0.189670674056194 0.186240044643665 1 1
0.395720541987691 0.388515376313272 1 1
0.444334895575128 0.435525424873146 1 1
0.179904160371207 0.17830162007772 1 1
0.456129822563671 0.44575907368713 0 1
0.0673097053730974 0.0665501811560897 1 1
0.136990348732319 0.134615468995534 1 1
0.211838715492643 0.207859133025059 1 1
0.281195913135355 0.27596234693529 1 1
0.0521531904268457 0.0518899271764059 1 1
0.138680034100412 0.134175098003208 1 1
0.128591409943616 0.12581261074202 1 1
0.676764759521498 0.664702877632261 0 0
0.243782986666531 0.238955039676038 1 1
0.0110127499027811 0.00971098281512089 1 1
0.0947925564487258 0.0939238902935665 1 1
-0.209238024903856 -0.205231229953568 1 1
0.104600543233001 0.101448400338489 1 1
0.0656447346303344 0.0641499983765818 1 1
-0.203407077372039 -0.199129484911199 0 0
0.438531794819947 0.431225181367748 1 1
0.417318546024385 0.410455035492228 1 1
0.35240239930823 0.345261134267623 1 1
0.231122937921926 0.227115719145575 1 1
0.0661549996364725 0.064843847659432 1 1
0.0395818290548778 0.0376987576248882 1 1
-0.127809677826973 -0.125102759711986 0 0
-0.0736838822393443 -0.0731357583475569 1 1
0.0232139410779283 0.0240282568833056 1 1
0.257169080416605 0.253564263232919 1 1
0.416396905472409 0.409466704374253 1 1
-0.131529812585094 -0.128405971330438 1 1
0.132397027737905 0.128747012251295 1 1
0.385708273607205 0.377765942495293 1 1
0.143790276120197 0.140978027097214 1 1
-0.0497718702450575 -0.0509479765204336 1 1
-0.0358903948853011 -0.0363087518937691 1 1
0.37229918970702 0.365413465843356 1 1
0.249333388390005 0.245588660919073 1 1
0.350609768128795 0.344562892911774 1 1
0.134716341944776 0.13213466812435 1 1
-0.0101218160973079 -0.0103673078615787 1 1
-0.190563690715459 -0.186820965579502 0 0
0.150054913510922 0.14814974234102 1 1
-0.0251458945499956 -0.0238141959476732 1 1
0.279314720590045 0.275579807087091 1 1
0.050213292666154 0.0493403658287798 1 1
0.11811721437041 0.116767765302899 1 1
0.230776082552018 0.225178699094373 1 1
0.254814526214075 0.24923059470403 1 1
0.0349613171431399 0.0359552285683619 1 1
0.32787263271985 0.319677204706963 1 1
0.101705456917762 0.0992614315015146 1 1
0.305803388517748 0.299483463290811 1 1
0.0366280131717214 0.0348586731582616 1 1
0.411163071247551 0.402911805420031 1 1
0.152307059339506 0.149366114507442 1 1
-0.0966305176296876 -0.0949134785533467 1 1
-0.0160061740862381 -0.0154407480700041 1 1
-0.0869798370566633 -0.0842793442714366 1 1
0.122725668504403 0.120049082172836 1 1
0.280833598762971 0.275702569788484 1 1
0.346142178028699 0.33986859611851 1 1
0.0746825794571797 0.0737815764170572 1 1
0.549143810491436 0.539312578045077 0 0
-0.0705430417071218 -0.0681108462859795 0 0
0.0318847715518576 0.031158843151309 1 1
0.300212731738089 0.295166724741706 1 1
0.474282260431805 0.46607517356719 1 1
-0.1933969705923 -0.18990132454149 0 0
0.194969396560437 0.19141664662269 1 1
0.178051906307642 0.173789272583384 1 1
0.178959986711898 0.176410492429347 1 1
0.186285803474217 0.182490532282655 1 1
0.071651122579782 0.0710514301312839 1 1
0.313096513068954 0.306855043958899 1 1
0.0993117843061471 0.0965859483526046 1 1
0.177939314645229 0.175156624158083 1 1
0.0239397059047245 0.0237784614561979 1 1
0.191870580476547 0.187908494057957 1 1
0.318865791500841 0.314455888907422 1 1
0.325079369417863 0.318684676822169 1 1
-0.232959122828697 -0.22846686357623 0 0
0.144676556638167 0.142567457298578 1 1
0.468285809868142 0.458650193386752 1 1
-0.170588491622963 -0.166448216207832 0 0
0.13932187069324 0.135953314146225 1 1
0.491915336411266 0.483354760660137 1 1
0.336056080324783 0.328821200107583 1 1
0.335986781182895 0.327740468033397 1 1
0.230881441144418 0.226969579846248 1 1
0.0498722828390155 0.0491509251770428 1 1
0.222126588225308 0.216037225310572 1 1
0.292495639425021 0.287668057577837 1 1
0.158566890279665 0.156294925167548 1 1
0.34993832660546 0.3446715525789 1 1
0.379284110921171 0.372415539342323 1 1
0.275363316898792 0.270193545045339 1 1
0.277088836161788 0.272116355054854 1 1
0.136297896501221 0.133772252816554 1 1
0.323333944527309 0.316436773127022 1 1
0.256771277260343 0.250647729256591 1 1
0.135828426221854 0.132892116836327 1 1
-0.0767563324816252 -0.0765660249994099 1 1
0.297885949669912 0.292705491270909 1 1
0.1042104112386 0.102865349137332 1 1
0.409132046725037 0.400948701230005 1 1
0.238153053317957 0.233247000226295 1 1
-0.0942347479587883 -0.0917101179429135 1 0
0.18164841443861 0.178468279512477 1 1
-0.049456396413235 -0.049361790358753 1 1
-0.174244903277628 -0.171072357632521 0 0
0.0818211241086854 0.0805110538659907 1 1
-0.198730763825712 -0.193593315796538 0 0
0.244818200987676 0.240597449905064 1 1
0.281692920261924 0.277056663841231 1 1
0.271202299736308 0.265649952145434 1 1
0.884839204560661 0.866165840331639 0 0
-0.0734420625817931 -0.0719769658949859 1 1
0.208222153648292 0.204407611612875 1 1
0.460872969266082 0.452461438038263 1 1
0.285811923358611 0.282283617632718 1 1
0.364510110866066 0.357205427716932 1 1
0.240402766658678 0.236430492460389 1 1
0.39379217288259 0.388134317453263 1 1
0.36798078494798 0.361418250747927 1 1
0.333061139931584 0.325755264419798 1 1
-0.0153244630956878 -0.0146161560213359 1 1
-0.0603455401984379 -0.060313542965142 1 1
0.0622921738003654 0.05949834685452 1 1
0.250360615575367 0.247309096836389 1 1
0.437035426807316 0.428713980509306 1 1
0.0210369180616916 0.0200913202532218 1 1
0.0857770765976499 0.0839039320833958 1 1
0.502648588449101 0.492274887706162 1 1
-0.123390879336478 -0.119902590077275 0 0
0.0897954853904622 0.086756395003176 1 1
0.405372063784025 0.397452268958636 1 1
-0.174320484953307 -0.170488196851929 0 0
-0.0999878394210023 -0.0987684819927255 1 1
-0.0565118525261862 -0.0559215926723647 1 1
0.403670272526392 0.394405927446225 1 1
0.508419351071448 0.499154023666504 0 1
0.551163935552524 0.539319857804256 0 0
-0.0493275434261128 -0.0479051953640306 1 1
0.067714972337841 0.0659126445875079 1 1
0.485915485112358 0.475715994595667 1 1
0.125789061171095 0.123530263409808 1 1
0.313601544357848 0.308083808872138 1 1
0.419665672114159 0.410655018692418 1 1
-0.0171089989904035 -0.0165360249103543 1 1
0.242332927461392 0.237666401018466 1 1
0.482145796203477 0.472650412502191 1 1
0.351390599976946 0.344350787214366 1 1
0.128436310708226 0.126979691288367 1 1
0.0399168193981118 0.0394959921879604 1 1
0.517549649259114 0.507833726296679 1 1
0.0606353814334955 0.0601616311680122 1 1
0.189435855027582 0.186140204504065 1 1
0.283932701289191 0.280364723310601 1 1
0.139072361063257 0.136706240210327 1 1
0.302402088040783 0.297263248271413 1 1
0.0236552299014737 0.024315363704388 1 1
0.388110505478795 0.382103637351374 1 1
0.389186393053494 0.382836481533906 1 1
0.00171510589541387 0.00217305821678499 1 1
0.027154865865165 0.026414982550122 1 1
0.0857338309360902 0.0828515185978233 1 1
-0.153725622609375 -0.150696398595628 1 1
0.209658611266863 0.204733878819275 1 1
0.254023178466214 0.248653597074068 1 1
0.374673924294403 0.369036597996161 1 1
-0.210532782476634 -0.207174372344869 0 0
0.28194870972869 0.276735010151065 1 1
0.102724489411506 0.102037837646626 1 1
0.462987897042787 0.453715797509721 1 1
-0.0564698005454672 -0.0571984363295295 1 1
0.215078414122346 0.210383833428976 1 1
0.523766987616453 0.513968525708354 0 0
0.146090129245154 0.142855020380249 1 1
-0.0681749244214061 -0.0668577203853428 1 1
0.383265924561987 0.377392411853832 1 1
0.363162174800749 0.357437222720534 1 1
0.32880426135797 0.32312053543041 1 1
0.153333173379903 0.148874488582845 1 1
0.0203456473379783 0.0198703413354865 1 1
0.0644694548825979 0.0622138752389889 1 1
0.255570447846678 0.250778567957924 1 1
0.111373655387334 0.107824495707033 1 1
0.108047967606373 0.104964246067026 1 1
0.0715712875660862 0.0692417561349049 1 1
-0.11395827237054 -0.110805736330656 1 1
0.365005192320242 0.357658788109853 1 1
0.0767404803675734 0.0755540288992678 1 1
0.448255194840311 0.440273252560368 1 1
0.180893918324916 0.177500305134023 1 1
-0.224662550284782 -0.219817647589652 0 0
0.278086946806488 0.271803349798168 1 1
0.298204917848018 0.292078280253054 1 1
0.477454565657324 0.468265040757134 1 1
0.199146859441824 0.195642613376905 1 1
0.19106961675079 0.187474161469146 1 1
-0.0287954967488907 -0.028930518687739 1 1
-0.253726544846399 -0.249549731330733 0 0
0.312322890385331 0.306646587605043 1 1
0.505984529442503 0.49569393397499 0 0
0.616082161292762 0.605187292128258 1 1
0.266334672152074 0.262925016445213 1 1
0.0801874476125516 0.0794508726128919 1 1
-0.0653135354171982 -0.0633821625683401 1 1
0.071361768041113 0.0695253527747432 1 1
-0.0798901907082672 -0.0793728287221652 1 1
0.392328358620105 0.386896880607381 1 1
0.0412468250077419 0.0389561302092031 1 1
-0.0741612773789449 -0.0736551719172886 1 1
-0.118252991249459 -0.115577124455696 0 0
0.188870238991319 0.184427781100093 1 1
0.406263177579945 0.398599591049234 1 1
0.169556685772979 0.165711149501414 1 1
0.0970242175918712 0.0964372421050027 1 1
0.59879682043984 0.587429044382494 1 1
-0.0516650372988232 -0.0497574004932181 1 1
0.455557557756631 0.447130095489454 0 0
0.115920657719726 0.114879260736445 1 1
0.539780982412183 0.529922414214481 1 1
0.37850796946312 0.37093679723987 1 1
0.0234031753608678 0.024609556484292 1 1
0.123471843354129 0.119867700139361 1 1
0.118122175684689 0.116111908643389 1 1
0.460844495466714 0.452742593871208 1 1
-0.142832439551378 -0.140315451463439 1 1
0.408118079985922 0.400762609942247 1 1
0.0625110287463762 0.0607137122444304 1 1
0.058842045620264 0.0583078362840493 1 1
-0.154798555172216 -0.152851227705586 0 0
0.0305862992986518 0.0313741221569842 1 1
0.130684960477352 0.127697009569568 1 1
-0.218321154172172 -0.215351341205186 1 1
0.532306988823543 0.522996719172401 1 1
0.249190088961754 0.245305118485494 1 1
0.0450675239655545 0.0429365562980366 1 1
0.241321370287317 0.237050784315726 1 1
0.236128394162889 0.232355911464219 1 1
-0.0981510827747105 -0.0985774409624465 1 1
0.252302226727309 0.248007597813538 1 1
0.232568962265793 0.229269561957311 1 1
0.281055655766212 0.274787640282379 1 1
0.443165116129526 0.434642822043657 1 1
0.220079606137894 0.216510239201197 1 1
0.232202366946354 0.227806618396576 1 1
0.0572162584961427 0.056583074833565 1 1
0.0843001689917983 0.0819519278736578 1 1
0.212962884429198 0.206611524668545 1 1
0.151019130083713 0.14757449419059 1 1
-0.014951182781806 -0.0139594296121304 1 1
-0.225312196915517 -0.221381216006453 0 0
-0.332151686799926 -0.325375541643192 0 0
0.336620904540372 0.330318269733252 1 1
0.0447891704393021 0.0439192267918336 1 1
0.204112140333638 0.200779984021737 1 1
0.395085392281484 0.386282346413765 1 1
0.162233207396803 0.158542456938742 1 1
0.269920850021387 0.264946075554275 1 1
0.0280653190643222 0.0282044019263933 1 1
0.179110522042634 0.176672203185777 1 1
0.467565873490153 0.459392857946159 1 1
0.237426903155988 0.23312881611578 1 1
0.3490082544055 0.342518325249529 1 1
0.302532923391242 0.296992133924207 1 1
0.27675413250434 0.271670363294103 1 1
0.362918904431033 0.357375786044661 1 1
0.0996670051454787 0.0976774309824926 1 1
0.186220684594585 0.183140323777369 1 1
0.051269403876181 0.051355508456173 1 1
0.552255913893674 0.542178846787136 0 0
0.304658326045552 0.2984243276974 1 1
0.077790810922618 0.0752775648160975 1 1
0.135118374097739 0.132933551826965 1 1
0.336872751029289 0.332272139008932 1 1
0.0394297372615435 0.038851575301592 1 1
0.0347876645883102 0.0341909704855215 1 1
0.0587796890643305 0.0571691200537114 1 1
0.342259332517666 0.336110490077541 1 1
0.288936061391814 0.282948106770122 1 1
0.0827533005360585 0.0809128373820141 1 1
0.345747216860252 0.339091676658708 1 1
0.235393485088367 0.231101121093404 1 1
-0.112556292029119 -0.11095092587345 1 1
0.45299928456208 0.444024980626321 1 1
0.199377529482876 0.196807199291457 1 1
0.0833885329999089 0.0822547927539427 1 1
0.029197260972916 0.0286391046862744 1 1
-0.170464227447197 -0.167198584972212 1 1
0.0998396458919161 0.0975247602411393 1 1
-0.124990660039249 -0.122182676232956 1 1
0.207604585520897 0.202977300232821 1 1
0.259003706758575 0.25451291599756 1 1
0.185644570625127 0.182208610398865 1 1
0.426718731997345 0.420007727685267 1 1
0.383608339731874 0.37616270082939 1 1
-0.0807162465644018 -0.0804106721106291 1 1
-0.189849591803269 -0.186165190576149 0 0
0.241084920884923 0.235834490264358 1 1
-0.234897207088206 -0.231800636603454 0 0
0.155287321825913 0.153564179529087 1 1
0.235282027198526 0.230758935281944 1 1
0.242149021096049 0.237036233906855 1 1
0.168903528834159 0.165931394908872 1 1
0.294012361144613 0.287463271744068 1 1
-0.119112727697875 -0.117304978370227 1 1
0.20970975089209 0.204428078022876 1 1
0.0625323221493296 0.0620900453647173 1 1
0.49902419894369 0.489777160221268 1 1
0.343659245934108 0.337011721477395 1 1
0.344106184846598 0.337542826260696 1 1
0.39246488744533 0.384788925735445 1 1
0.130092638388174 0.127311645995586 1 1
0.0959444359207995 0.0948228531532349 1 1
0.265817408337904 0.260926924596793 1 1
0.21883834550488 0.215483551746331 1 1
0.214125612923054 0.210369202769995 1 1
0.275702358847597 0.271369199452175 1 1
0.448471443594733 0.439849743549239 1 1
0.369447667591355 0.363455262556828 1 1
0.211005419717469 0.206172592407556 1 1
0.330655258083817 0.325379514291968 1 1
0.795934255009332 0.780419390441111 0 0
0.277315510070148 0.270655732038812 1 1
0.419278418165685 0.411410416199791 1 1
0.198248014759454 0.195252677163596 1 1
0.299011727187895 0.293215028281538 1 1
0.257431197953438 0.252462799614023 1 1
0.289216350122618 0.283600798065738 1 1
-0.00779785953410239 -0.00715177722616707 1 1
0.316664962979024 0.310914546663311 1 1
0.501874113907659 0.492976988316071 1 1
0.244087663346569 0.238947745128586 1 1
0.162845013949248 0.159828839094799 1 1
0.311241793821285 0.306844903202398 1 1
0.273063075383724 0.267611294509237 1 1
0.243238151788275 0.238091216790324 1 1
0.445305633117564 0.436760518967106 1 1
-0.0310094016652172 -0.0304280219107728 1 1
0.317272297554808 0.312466198437003 1 1
0.0646242492993139 0.062615675638362 1 1
0.126120893335593 0.124517138655143 1 1
0.330498698599557 0.324804119742443 1 1
0.245563751004923 0.240818066832216 1 1
0.269121596990212 0.26436977565664 1 1
0.255032997668683 0.249869448009475 1 1
0.229474837322125 0.225200090381697 1 1
0.383947099975824 0.377148603080504 1 1
0.333267972194208 0.327510429329043 1 1
0.231104550960684 0.227501102203129 1 1
-0.0273700819699129 -0.0262653950154542 1 1
0.258680747435104 0.25328326163759 1 1
0.115073257024389 0.113465209649159 1 1
-0.00666168292535645 -0.00620151013062795 1 1
0.307867764979438 0.302899960919676 1 1
0.127030861759456 0.12345065595384 1 1
0.2138392380579 0.210352639526983 1 1
0.38217827779887 0.375549273672837 1 1
0.278193837273333 0.273204181854426 1 1
0.318656200305508 0.312964755212601 1 1
-0.105341507505043 -0.10354273726381 0 0
0.0350555129818336 0.0335456545455314 1 1
0.335074186849974 0.32979482650624 1 1
-0.0517030539301297 -0.0509601266892602 1 1
0.400022118262074 0.394379483080343 1 1
0.418373866917222 0.409634778169942 1 1
0.219831009299128 0.215839372156282 1 1
0.302821013653293 0.297063872341399 1 1
0.36610008876577 0.359907700071538 1 1
0.25960615465854 0.252884869414137 1 1
0.382148357808217 0.37452018554395 1 1
0.548481101554625 0.536697388117294 1 1
-0.0444832439370779 -0.0443100694998362 1 1
0.606731098863415 0.596044093795682 0 0
-0.0218630940798837 -0.0200759103470605 1 1
0.333755662503147 0.327303920604131 1 1
0.0472011550405476 0.0465284147925387 1 1
0.520501532452816 0.511549378139109 1 1
-0.0850996945498542 -0.0833231353328368 1 1
0.19298809733823 0.190115277571018 1 1
0.283918222520576 0.278183252261376 1 1
0.361713711481751 0.355476267255073 1 1
0.172314860607786 0.168840322451301 1 1
0.54585936347747 0.536290002636685 1 1
-0.0475598024080544 -0.047348687649667 1 1
0.229355156444678 0.225982594253373 1 1
0.196049903132253 0.192663975868696 1 1
-0.0522690236770458 -0.0522958123943617 1 1
-0.0021989751881024 -0.0015912352754644 1 1
0.497798197428179 0.487878022253325 1 1
-0.0935929256755501 -0.0924963718058026 0 0
0.219690711446298 0.216517957494081 1 1
-0.119077593385118 -0.11679344474215 1 1
0.0876070886213118 0.0858426388291233 1 1
0.0473332466338866 0.0456256895098794 1 1
0.00361616127627416 0.00270365440622897 1 1
0.0425360755696029 0.0415403930636333 1 1
0.406369394182449 0.399613377617604 1 1
0.245103692985843 0.2403823927719 1 1
0.380537072065377 0.373471660960015 1 1
0.324827008928939 0.319794937206872 1 1
0.356766545760389 0.350600669871292 1 1
0.0566435227600862 0.0556466609877016 1 1
0.0256971820939481 0.0256986390991803 1 1
-0.0807594755449178 -0.0787001620324116 1 1
0.341102729107165 0.334601916309172 1 1
0.334398742300138 0.328198794890221 1 1
0.462834549474299 0.453923576991414 1 1
0.161594572158469 0.159572678438493 1 1
0.24860132240061 0.243509735077311 1 1
0.207033272556398 0.202679283684956 1 1
0.552785820647331 0.54199519350461 0 0
0.0567360170283272 0.0554693947759805 1 1
0.123986223236827 0.121050250865103 1 1
0.275393523745402 0.269444113837581 1 1
0.612424227645468 0.600566380090753 1 1
0.250103357326017 0.246003679979219 1 1
0.685780849450801 0.674870405440887 0 0
-0.093336730852357 -0.0916214913673032 1 1
0.307990444629729 0.302967308341739 1 1
0.300077841600989 0.294313564074722 1 1
0.464111253856436 0.454430992550958 1 1
0.409004543273264 0.399603721431123 1 1
0.0498919418122452 0.0469929126832978 1 1
0.304612113324284 0.299129956149351 1 1
0.285296020544997 0.279471482239767 1 1
0.127339268367023 0.126129495855632 1 1
0.305983996987342 0.301045685926077 1 1
-0.144534818554068 -0.140345951880313 0 0
-0.0157576798548873 -0.015572253663357 0 0
0.229174606981597 0.222776857262994 1 1
0.372013418176047 0.364511391423374 1 1
0.319783547400126 0.314097449105802 1 1
0.193677296683279 0.190554518498486 1 1
0.149036447237733 0.146303913839285 1 1
0.521375436635565 0.509950057612456 1 1
0.344426713073972 0.337645543162968 1 1
0.258165526344637 0.253979157370127 1 1
0.268108937882294 0.262757582992933 1 1
-0.284231602783035 -0.279027692734968 0 0
0.282321309075553 0.276627760765257 1 1
0.118553734789782 0.116523356794459 1 1
0.0298568211976154 0.0294219877767175 1 1
-0.0160186723051449 -0.0161012448791381 1 1
0.134910920601333 0.133390481638409 1 1
0.422946460290062 0.415518450369671 1 1
0.276664042291776 0.271546364311271 1 1
0.274874707342801 0.268744031347265 1 1
0.178842706876186 0.174716368366461 1 1
0.225780131395199 0.221148560082038 1 1
0.32722126145637 0.321948643713227 1 1
0.387191044546559 0.38029883682847 1 1
0.277192760499112 0.272516379317769 1 1
0.066115688408568 0.0644751477980357 1 1
0.376304391506138 0.367606766938468 1 1
0.0536814176760102 0.052791321091667 1 1
0.292776425682146 0.287237864716796 1 1
0.303497602243053 0.298140563053032 1 1
0.0679549273563548 0.0669049671839087 1 1
0.127131953201047 0.124130951941391 1 1
0.0900143965806066 0.0895320949946922 1 1
0.355462400413499 0.34893054319152 1 1
0.103865395192813 0.102081548797035 1 1
0.0789600474897917 0.0774843303750962 1 1
0.215154463402093 0.210657212914184 1 1
0.414286263492058 0.406624916917914 1 1
0.33520125382089 0.329345213615372 1 1
0.182341269901315 0.177835070929155 1 1
0.566993900389642 0.557146190814655 0 0
0.238221994957288 0.233896414260528 1 1
0.0327818922170445 0.031246305373437 1 1
0.378988640793683 0.371025810481389 1 1
0.103475814824357 0.100833562341873 1 1
0.280214732447155 0.27310130122714 1 1
0.348544998043999 0.343250484772047 1 1
0.348701735134679 0.343176617499503 1 1
0.250313118658413 0.246198125766259 1 1
0.107636378527136 0.106356513882091 1 1
0.0571382823047849 0.0563939423848747 1 1
0.441292152580079 0.432675272062468 1 1
0.196547753945476 0.192731944632169 1 1
0.165883408289336 0.163007407730681 1 1
0.172960523814629 0.168871354221248 1 1
0.0261440927539006 0.0254694102673995 1 1
0.265642211280161 0.260390753281713 1 1
0.0256730959878852 0.0260084125322448 1 1
0.351142394182276 0.343948267135508 1 1
-0.0618000881397261 -0.0608213787720454 1 1
0.137338352873986 0.134037108399977 1 1
0.297663534295097 0.292449025677542 1 1
0.0829249438186772 0.0825818256326331 1 1
0.419836246307041 0.411504610106975 1 1
-0.0443286838128519 -0.0439422274553607 1 1
0.209133109474955 0.205493409825142 1 1
0.34531073005653 0.337478321675769 1 1
0.300294771794869 0.295957833859837 1 1
0.277427929791365 0.272555350788529 1 1
0.13497248134742 0.133602304938156 1 1
0.317513138487063 0.311435134824109 1 1
0.02883558640766 0.0279775203967641 1 1
0.234836597818965 0.230090284381674 1 1
0.131583751499594 0.129615730068876 1 1
0.0635566365146318 0.0613017970430276 1 1
0.106913648166356 0.106123958373533 1 1
0.232222151015136 0.227120773320656 1 1
0.194501416407763 0.189836724919235 1 1
0.545006889169398 0.534208661037535 0 0
0.502049808902328 0.491077145732123 1 1
0.156828971809855 0.153899505105678 1 1
0.332864344384583 0.327056193336213 1 1
0.293411900278991 0.288203496115302 1 1
0.0511371720084188 0.0493864017849131 1 1
0.240251057140139 0.234453727789398 1 1
0.518033955933236 0.508065937255751 1 1
0.140495756739578 0.138330338760534 1 1
0.280925951598551 0.276126646042574 1 1
0.527484665773208 0.517817599112686 1 1
0.0404932686655075 0.0403678526078413 1 1
0.148643789819381 0.14549066475766 1 1
0.221489601840584 0.217479113659149 1 1
0.353851530858886 0.346335639238101 1 1
-0.0050676590434378 -0.00570268135396947 1 1
0.17850574880267 0.174262847673383 1 1
0.176019953328276 0.170521815026978 1 1
0.408593598370325 0.400273327503803 1 1
-0.134054456870143 -0.131841698592602 1 1
0.268483586750482 0.263666055623415 1 1
0.285932388122054 0.280889173641449 1 1
0.0399377628982128 0.0393532691426554 1 1
0.0736132588460615 0.0726931711466781 1 1
0.270213787821289 0.264108981746412 1 1
0.0613192924838084 0.0614839646788024 1 1
0.396647959959715 0.38957239303254 1 1
-0.200118025895008 -0.196429562967284 0 0
0.332806393610422 0.325551489466638 1 1
0.413065664679121 0.40547363652252 1 1
0.323902306064908 0.318069679142477 1 1
0.144383249259553 0.141386976103898 1 1
0.147455876872211 0.143470313215789 1 1
0.369147997215446 0.361942119948327 1 1
0.0949543079268103 0.0922901613595891 1 1
-0.108020288866665 -0.107305089245268 0 0
-0.0251829585526559 -0.0241556376174788 1 1
-0.0638875928597217 -0.0625700254189149 0 0
-0.152477143678434 -0.150827821473183 1 1
0.170741420928525 0.168461391074554 1 1
0.259078500384168 0.253739552990792 1 1
0.599806946982713 0.586899301184026 1 1
-0.15035241258162 -0.147954625529394 0 0
0.396788243320922 0.387981836607759 1 1
0.21838935933894 0.215373728986141 1 1
0.162406813543938 0.159713323214362 1 1
0.0849938276995357 0.0832402528627074 1 1
0.300835119307891 0.295628812184544 1 1
0.333767333198394 0.32632918511503 1 1
-0.0231019982960537 -0.0245836605643863 1 1
0.306616391146322 0.302094641422022 1 1
-0.0731638201222354 -0.0712740198774781 1 0
0.303598907612769 0.298336046760199 1 1
0.522901792735728 0.51328583951186 1 1
0.330266989654821 0.324554066482237 1 1
0.207436925832638 0.202582997442976 1 1
0.111855576288997 0.108207525809197 1 1
0.110110178177577 0.107748018351637 1 1
0.159845972238552 0.154938391903609 1 1
0.0976468590608167 0.0950707700707748 1 1
0.167034060116852 0.164867201720036 1 1
-0.100977509061019 -0.0998650768980663 0 0
0.438690979279486 0.430658251692532 1 1
0.17720125427172 0.17360531960241 1 1
0.148070786135687 0.145498229646716 1 1
0.225129666684254 0.220311025123333 1 1
0.391577204069607 0.384729436205961 1 1
0.0474730585040618 0.0453116073818605 1 1
0.168989556292752 0.165940572054448 1 1
0.207217147988878 0.202933227371224 1 1
0.0900188190486658 0.0876380072988313 1 1
-0.0748797437920956 -0.0746167526361403 1 1
0.599762043742988 0.59000672995632 0 0
-0.24512419575642 -0.241347440575068 0 0
0.225999962890944 0.22063789837376 1 1
0.074931360584595 0.0747456681504925 1 1
0.150154154242523 0.146412737691015 1 1
0.124771349926535 0.124130193740765 1 1
0.319052711504865 0.31369376881554 1 1
0.087391505856748 0.0859249782370136 1 1
0.563276409397856 0.552254994524887 0 0
0.0911971383541756 0.0913138345065134 1 1
-0.00867222399906054 -0.00881630887166587 1 1
0.369935391630669 0.363361574330341 1 1
0.521786172817898 0.513371503408481 0 0
-0.0130849272462191 -0.0115529706338984 1 1
0.229909190990567 0.225703766773402 1 1
0.310971644270633 0.304898642300103 1 1
-0.0733892493944304 -0.0719889361601474 0 0
0.221691224435798 0.216698645822626 1 1
0.510838651925194 0.501339443120299 1 1
0.273400302508281 0.270339728328958 1 1
-0.110643138284644 -0.10936060541716 0 0
0.225593169109004 0.221234976235245 1 1
-0.0148242715292451 -0.0154661066488611 1 1
0.298018358797172 0.291833296928415 1 1
-0.0152717664290757 -0.0150839989370364 1 1
0.139695051935217 0.138184339668879 1 1
0.239415455784972 0.23537985553511 1 1
0.0262982469345553 0.0261280341841149 1 1
0.143831697563166 0.140585089972118 1 1
0.456705998027498 0.448866461674556 1 1
0.457526975325016 0.448212786385399 1 1
0.29490163642274 0.289676932171165 1 1
-0.193468041171969 -0.188485134560524 0 0
-0.0679238868820126 -0.0668765752673262 1 1
0.0484677910196452 0.0468126199169004 1 1
0.233489821557492 0.23096138164257 1 1
0.042371248485471 0.0408996778322715 1 1
0.135347484404136 0.132718638586193 1 1
0.389645559357519 0.381452305564313 1 1
-0.0739544050985522 -0.0736407603857462 1 1
0.330897445101698 0.32502282496597 1 1
0.309339637068264 0.302430930910408 1 1
0.451383479064021 0.441343274618897 0 0
0.284547682095525 0.277993601445883 1 1
0.313957334461539 0.308318208788093 1 1
0.217731911290725 0.212844440107586 1 1
0.267109960958438 0.261078183668282 1 1
-0.0615373669156005 -0.0608276176350324 1 1
-0.135666256614939 -0.133123812143279 1 1
0.302317444146291 0.295429132175701 1 1
0.355962437433593 0.35049837731136 1 1
0.051016141925172 0.0507840993553337 1 1
0.401710598582596 0.395701343642476 1 1
0.126708706919895 0.124655030365068 1 1
0.498942631868763 0.488701522883305 1 1
0.848813285250716 0.834823440923283 0 0
0.248697084432629 0.244145016612802 1 1
0.130163578953291 0.128511816029827 1 1
0.39903282027936 0.39180934447776 1 1
0.157335700878324 0.155578807456007 1 1
-0.05478789653697 -0.0537279652236426 1 1
0.192340278052307 0.189352820305911 1 1
0.191102511522996 0.187702570168214 1 1
0.171085270766255 0.166510857433472 1 1
0.0472050458800051 0.0468301281709827 1 1
0.36308665415023 0.356518374298231 1 1
-0.0467210614297552 -0.0460460444911944 1 1
-0.121770994086297 -0.118620943853141 1 1
0.0860054153589224 0.0840476780947799 1 1
-0.136435982831799 -0.135476037822363 0 0
0.538218590918192 0.528542778341224 0 0
0.121836555408733 0.118059929385548 1 1
0.0210783970302978 0.0204900994521255 1 1
0.262286936837265 0.257937396323307 1 1
0.511453088262706 0.502229147190554 1 1
0.133260992721068 0.13115290109326 1 1
-0.0401375569876607 -0.0385192442135275 1 1
0.413008462083115 0.406686991804214 1 1
-0.250674769138093 -0.243964135944015 0 0
-0.0199916789695525 -0.0201084903403707 1 1
0.245570913027025 0.241687967620826 1 1
0.32832844737866 0.321561304474597 1 1
0.237455938440684 0.233890119274892 1 1
0.138139131938782 0.136265710066901 1 1
0.30127171072773 0.296234366151417 1 1
-0.00479309807169775 -0.0048071815344023 1 1
0.333890178764485 0.327342236337811 1 1
0.278567819625765 0.273202006577205 1 1
0.0193244765019114 0.0193217775073316 1 1
0.367531754376321 0.361267277715721 1 1
0.128603586639331 0.126341079968231 1 1
-0.11289381594031 -0.10987056360682 1 1
-0.106095420601842 -0.105473099269819 0 0
0.449247117612595 0.441056631997439 1 1
0.258632148167461 0.255169082366531 1 1
0.308565661507179 0.302291396153926 1 1
0.293993071971286 0.286789338419806 1 1
0.182933435602848 0.181333457687287 1 1
-0.038615901801612 -0.0373745699786074 1 1
0.446095474164429 0.438744709137045 1 1
0.253456462375961 0.249295116456706 1 1
0.450658494956452 0.441397599050468 1 1
0.555212108940785 0.544311152388686 1 1
0.398028649955759 0.390047890897189 1 1
0.701838743855804 0.685527253710574 0 0
-0.0185491179501648 -0.0189999328797067 1 1
0.406150182446746 0.398845336650466 1 1
0.107933645652047 0.106311750761109 1 1
0.0161633035355603 0.0166455538902402 1 1
0.43324649304933 0.425383628383022 1 1
-0.0496130265147021 -0.0472675875367137 1 1
0.153139713554353 0.148934729081801 1 1
0.16806253971296 0.165900483429662 1 1
0.22510813901163 0.22166167608463 1 1
0.0573828323897244 0.0564054659405443 1 1
0.371158914357096 0.365273763878634 1 1
0.205084819441059 0.20130297872149 1 1
0.0296437863942696 0.0285634357872347 1 1
0.0417544465771215 0.0408723443089774 1 1
0.0894305146830017 0.0869861738035516 1 1
0.312012827723527 0.306019715477855 1 1
0.314063170811836 0.30756397300682 1 1
-0.182980152234488 -0.180348407867491 1 1
0.0659391390095497 0.0649818141140675 1 1
0.140425680750847 0.13707085581553 1 1
-0.268235714875718 -0.263834655737239 0 0
0.177789221008361 0.173447194242331 1 1
0.12709218007931 0.124869749311713 1 1
0.0575741834952935 0.0567220935568352 1 1
0.283336399544261 0.27744146359242 1 1
0.647236552129501 0.636692644756865 0 0
-0.221226727410423 -0.218299713505903 1 1
0.177425017258915 0.17412664447128 1 1
0.195274634116165 0.19064248970214 1 1
0.5333575722133 0.523689966837928 0 0
0.471940785198912 0.464105634896392 1 1
0.0750705208425735 0.0722388710266608 1 1
0.240287305344918 0.235619482490056 1 1
0.264065111794979 0.260015179150426 1 1
0.25092857428198 0.247463564935208 1 1
0.538490067357396 0.529125706370243 1 1
-0.192714058523622 -0.18854534970457 0 0
0.384922781587214 0.378366718913435 1 1
0.201250810442797 0.197333550248772 1 1
0.491960105606302 0.481665675287108 1 1
0.120122243952987 0.118496819873727 1 1
0.0212465967643802 0.0198624186712118 1 1
0.0816796906253594 0.0801829386595381 1 1
0.144053080634281 0.141929372924149 1 1
0.323493290848554 0.317594436491254 1 1
-0.0430621475643079 -0.0434337373330128 1 1
0.348586094076549 0.341544508749284 1 1
0.122993681208186 0.119825377709077 1 1
0.363909015080282 0.356599468254234 1 1
0.20003772445284 0.197438310390048 1 1
0.206563789719623 0.203213861013375 1 1
0.103863074070501 0.101929256329376 1 1
0.16037259901782 0.157741051934715 1 1
0.423967935361018 0.418178780985266 1 1
0.558498149499818 0.548463775162667 1 1
-0.101065647987355 -0.0990571452525001 0 0
0.0754093675014878 0.0740441377811494 1 1
0.363768056596861 0.356140349171879 1 1
0.192180642529275 0.189022067660414 1 1
0.346495860377375 0.340767963694324 1 1
0.278294494986498 0.273550539678811 1 1
0.158221317843224 0.156330010059418 1 1
0.105504337549215 0.101825641416736 1 1
0.21195621206912 0.2087565283207 1 1
0.222207253270048 0.218564093183833 1 1
0.782008828582382 0.768955625014861 0 0
0.423429954274428 0.41489454124732 1 1
-0.00912529680634012 -0.00879250222571546 1 1
0.626391671486212 0.612831526294611 0 0
0.427537755639752 0.420541148838311 1 1
0.0990208333051018 0.0955953986626432 1 1
0.0284132775746095 0.0284260422815518 1 1
0.512611594316102 0.502453430032531 1 1
0.558107260474792 0.547797495679263 0 0
0.293773860952335 0.287835566715294 1 1
0.142584714889817 0.140715297769674 1 1
0.347105432928014 0.341571222502663 1 1
0.272922015660345 0.267200791864577 1 1
0.286345886320224 0.280985068439954 1 1
0.171745467273717 0.168439286138405 1 1
0.0226399456816827 0.0225060044832527 1 1
-0.1235122013315 -0.12067180355161 1 1
0.25169613795941 0.246575906830634 1 1
0.400636847291277 0.392434566060692 1 1
0.540927309018961 0.530494726765834 1 1
0.214704386651249 0.210823973299023 1 1
0.119960741411555 0.117714002234304 1 1
0.0863226272028135 0.0852663309006568 1 1
0.00501271269638631 0.00427214924345237 1 1
0.48033350725576 0.470910388112008 0 1
0.26338303586319 0.259539287813952 1 1
0.394624898936322 0.387220557360711 1 1
0.375816937585361 0.369360039985298 1 1
-0.0351456779695717 -0.0356808423245031 1 1
0.159403807545728 0.155227668818755 1 1
0.307304902982663 0.302016534080115 1 1
0.488660233593499 0.480074808578436 1 1
0.0314216299320746 0.0301020038731939 1 1
0.515591184860192 0.506619321469009 0 0
0.223392272845359 0.220725129382896 1 1
0.173951339091101 0.171261205696208 1 1
0.0728447272328545 0.0707299695187397 1 1
0.251970841415676 0.246896578914323 1 1
0.447687411444764 0.439235180985884 1 1
0.210944225158369 0.208422543500906 1 1
0.158371243886585 0.154311031074801 1 1
0.224524364838882 0.221348036270324 1 1
-0.146631884288052 -0.142956048018357 0 0
0.165800222219601 0.164446850430047 1 1
0.262055826673853 0.257923687626662 1 1
-0.0323880989826688 -0.0309500210248593 1 1
0.0407456852460845 0.0397741089246286 1 1
0.212829619987273 0.209177484673142 1 1
0.193631279491272 0.19095300926789 1 1
0.23472910090742 0.231250315271351 1 1
0.242193400833576 0.236371365362702 1 1
0.489391738260922 0.477561595415428 1 1
0.0518462929693046 0.0509986039852251 1 1
-0.0779512421414401 -0.0764519344374626 0 0
0.0898462330037193 0.0889253797009427 1 1
0.264279716945309 0.258936448742674 1 1
0.469594146417566 0.460051438200012 1 1
0.24139385986092 0.236869829862341 1 1
0.106393334329644 0.104203943902009 1 1
0.263280611436252 0.259266883481924 1 1
0.432962138414571 0.423537893504554 1 1
0.0890259113781705 0.0860673125782696 1 1
0.00147138350495256 0.00137648326428565 1 1
0.0366807663540832 0.0348011348091236 1 1
0.293681713800461 0.287297127618452 1 1
0.254449415465794 0.250297975202612 1 1
0.129190943383956 0.126369164973997 1 1
0.439869266119739 0.431255524543286 1 1
-0.0445013641679202 -0.0430410196352769 1 1
0.457696480160357 0.448594646743403 1 1
-0.0192701959752911 -0.0198158552599882 1 1
0.534403614006302 0.52506655197972 1 1
-0.126479436214096 -0.124700241886515 0 0
0.0661916167292785 0.0640670074088797 1 1
0.714418596807212 0.70166048221791 0 0
0.470152216902673 0.460929279266782 0 0
0.366166046426814 0.359411303212205 1 1
0.0485631438674307 0.0475642185327472 1 1
0.127526807415822 0.125910708756259 1 1
0.250951057939988 0.246407244502634 1 1
0.389548767647454 0.381656513078464 1 1
0.236485348437378 0.230508327180253 1 1
-0.163740983011835 -0.15978120964479 0 0
0.236823211715024 0.231444306695171 1 1
0.280727907161148 0.275311849207902 1 1
0.148507414349272 0.146306705271761 1 1
0.371922562862053 0.364998274379299 1 1
0.393644348720623 0.385626799405534 1 1
0.0658074697830077 0.0641774666652056 1 1
0.241410285374425 0.235867004819121 1 1
0.0324766498630469 0.0335776117039241 1 1
0.255367716592848 0.251003122101507 1 1
0.217540575469239 0.214095249393948 1 1
-0.196257135037308 -0.191384263836559 0 0
0.325460551152433 0.319173435778579 1 1
0.161695005795635 0.1583626293904 1 1
0.19699831648235 0.193797233987423 1 1
0.367141645114073 0.359361772677731 1 1
0.304125026176208 0.298500034728323 1 1
0.0943712679584953 0.0935468486540073 1 1
0.536150883971561 0.52468685554157 1 1
0.29529527327468 0.290053235735995 1 1
0.330536598583843 0.324787923549699 1 1
0.248434618057368 0.243593232881485 1 1
-0.000790717787654317 -0.00106283445468779 1 1
0.409216204516107 0.400505017071264 1 1
-0.0667275227072589 -0.06475197095418 1 1
0.424023879453582 0.416310834640868 1 1
0.138140738655167 0.135649736126929 1 1
0.199208563146171 0.197311647212858 1 1
0.101168958303691 0.0988792346253335 1 1
0.208897298738506 0.205045057468598 1 1
0.478373133440254 0.469470628463664 1 1
0.329356907664829 0.324302895218154 1 1
0.00878542377720908 0.00791065176917551 1 1
0.261358759348466 0.254983325482544 1 1
0.316772745557942 0.309793892549279 1 1
0.183081753767958 0.178716219379412 1 1
0.385160077409372 0.376700323964954 1 1
0.353960944481738 0.348180231998512 1 1
0.207756261871819 0.203331469933816 1 1
0.474036475469028 0.46623729639819 1 1
0.305696130271003 0.299055892913426 1 1
0.338274741956395 0.330982415852759 1 1
0.343434953666094 0.338017333687881 1 1
0.0260914023288184 0.0253680147824704 1 1
0.251495992110409 0.246139433581908 1 1
0.406535583633605 0.399248889004049 1 1
0.0159426906874089 0.0161536109148379 1 1
0.200133634304962 0.196162935411383 1 1
0.28263574333 0.27723889313614 1 1
0.312266794313842 0.307599297835594 1 1
0.306624572940119 0.299790735952216 1 1
0.330607001072633 0.323633468552166 1 1
0.263326214138645 0.257503888911267 1 1
0.340122783131906 0.332746702431848 1 1
0.259905373533328 0.25616843989553 1 1
0.136806872451336 0.134262470023543 1 1
0.0240864735266118 0.0224303090248449 1 1
0.10633160743073 0.103143966495423 1 1
0.388254035051866 0.380834701175741 1 1
0.37823157410456 0.37092199708502 1 1
0.232258698578122 0.229845021228958 1 1
-0.13065233309242 -0.128108047747864 1 1
0.372666035084649 0.364844487797051 1 1
0.439847094980046 0.43169236096545 1 1
0.0653392541029906 0.0637591169093894 1 1
-0.00790144937335973 -0.00749514433210526 1 1
0.432756543183207 0.424199841132191 1 1
0.00297223651494668 0.00202473037670622 1 1
0.151733017592669 0.148992159102495 1 1
0.242277358977018 0.237561892327931 1 1
0.340870047005558 0.33517842731878 1 1
0.182393567764115 0.177204023376907 1 1
0.0803022794482602 0.0803756446472124 1 1
0.439246283573101 0.431041389487083 1 1
0.0872018422397315 0.085093596846186 1 1
-0.106774870954975 -0.103790642801778 1 1
0.0381635305084821 0.0366414223544103 1 1
-0.347483485055896 -0.34231119361988 0 0
-0.166497909204152 -0.163497171470093 1 1
0.417168222116042 0.409476621692082 1 1
0.162850503700744 0.161524952328473 1 1
0.0466287570330295 0.0452614150167536 1 1
0.0199774102995978 0.0184638639822399 1 1
0.359447305317627 0.351439317395911 1 1
0.0451298335519363 0.0435909034287623 1 1
0.543172263173811 0.533130831183674 0 0
0.76772690146438 0.7542414699881 0 0
0.308777958553917 0.303910731034322 1 1
0.0334793192998955 0.0322662588151496 1 1
0.233239044620773 0.228922108748072 1 1
0.331513689108341 0.324375308631379 1 1
0.226834230249798 0.222001276860891 1 1
0.0672371669877024 0.0657973799520337 1 1
0.20802351064203 0.204281331971745 1 1
0.355038055629349 0.347247926889191 1 1
0.0929074069844251 0.0923197187013267 1 1
0.44065798187534 0.431951717722041 1 1
0.482790559608407 0.475425563003485 1 1
0.278142124991376 0.273342340212247 1 1
0.214159798186449 0.21065134657761 1 1
0.16577670762453 0.164303787675399 1 1
0.258632467758591 0.255427086493168 1 1
0.0407884859067502 0.0402012783352149 1 1
0.00938044340993441 0.00988561306589636 1 1
0.148172721127284 0.144476030055937 1 1
-0.0595179814058536 -0.059019451383867 1 1
0.302481920013806 0.297271267274475 1 1
0.291921786133224 0.287233560589161 1 1
0.383270976644557 0.376228603578723 1 1
0.0356281875840504 0.0344912679779347 1 1
0.515549700518701 0.505367537977568 0 0
0.38324209939047 0.376810889623527 1 1
-0.0344775028746931 -0.0336108516024913 1 1
0.216778604342828 0.213248290332295 1 1
0.111265945686586 0.109907167020432 1 1
-0.107913603818688 -0.105710232367122 0 0
0.272921062048082 0.268228630954712 1 1
0.631164763097842 0.619093099083626 0 0
0.0587783076251306 0.0578987236774919 1 1
0.157716120522702 0.156075509914777 1 1
0.335019344000849 0.327656447843837 1 1
0.346679728838041 0.338880601666807 1 1
0.0524405487919502 0.0510869734513896 1 1
0.144033448553632 0.142022023484574 1 1
0.400065637027248 0.392533032518208 1 1
0.292890800309678 0.287919791223513 1 1
0.08621303978346 0.0859711065350932 1 1
0.28550590152854 0.279906658126369 1 1
0.193803642550724 0.190438420273123 1 1
0.309201711172821 0.302017220397869 1 1
0.176497333495844 0.172757761278354 1 1
0.0525810567519737 0.0504099696924956 1 1
0.341915517814927 0.335474110168427 1 1
0.236631992933835 0.233318930513685 1 1
0.290786740756727 0.284956798777098 1 1
0.174110918798972 0.171195553517399 1 1
0.394091394105048 0.386214617517706 1 1
0.0955721402571318 0.094749223366288 1 1
0.425534344010072 0.418593440403954 0 0
0.542569346425009 0.531118257478885 1 1
0.242651735146135 0.236686914286246 1 1
0.0834985495995744 0.0826303766740898 1 1
-0.0229695543195472 -0.0219503292967396 1 1
0.623134378134632 0.610702584831775 0 0
0.387161511706021 0.379791483343677 1 1
0.115564588967605 0.113767151170875 1 1
0.359484657698127 0.351411913926686 1 1
0.202892270357371 0.19910978491324 1 1
0.0770656155079629 0.0760194723917387 1 1
0.343124792920256 0.337474783272692 1 1
0.0496896843317073 0.0488177427032547 1 1
0.277872934487424 0.273138173012874 1 1
0.442091363736184 0.43445754293711 1 1
-0.178992210287549 -0.174696479801435 1 1
0.101682824728323 0.101125204238023 1 1
-0.040399615470279 -0.0391755220392521 1 1
0.312568701531922 0.306682780869519 1 1
-0.0557777531076631 -0.054007308182352 1 1
0.121641088208723 0.11850199880937 1 1
0.594529540436965 0.582456706403278 0 0
0.0844742843985673 0.0825302478705821 1 1
0.147223806281996 0.14520450573313 1 1
0.00396324740594335 0.0029511825604942 1 1
0.124175148556043 0.121443320375664 1 1
-0.0149925167835425 -0.0141557361291286 1 1
0.165800877237417 0.164230098408708 1 1
0.15035963551208 0.148782693706083 1 1
0.604075346492435 0.590552730871593 0 0
0.0588803910637696 0.0577669518660294 1 1
0.229582716262269 0.22445341200263 1 1
0.673454013135374 0.659771921298992 0 0
0.107241019032656 0.104733406021902 1 1
0.552167278640085 0.541510630901339 0 0
0.0887626290479893 0.0869419982353292 1 1
0.251088091352807 0.245890388840596 1 1
-0.122347435806233 -0.119290030091592 1 1
0.373345194739226 0.367658207346716 1 1
0.373115418764813 0.365750468266304 1 1
0.155043083259532 0.15289501868961 1 1
0.450103901357815 0.441464439726763 1 1
0.169121904464472 0.166366114595044 1 1
0.174736517134507 0.170106478513294 1 1
0.440968063168956 0.431961602002925 1 1
0.422522741813674 0.415812274168905 1 1
0.450911048729732 0.441107602125594 1 1
0.33822543550726 0.333297495975076 1 1
0.376521723104163 0.371287183302532 1 1
-0.136159912921537 -0.133456000900078 0 0
0.378989564622109 0.371622119301413 1 1
0.599964828049436 0.59097918118395 1 1
-0.158870406789454 -0.156452242666613 1 1
0.0210854441945357 0.0227426913852252 1 1
0.160180604393754 0.156355067014851 1 1
0.243806981822843 0.238949349616744 1 1
-0.223809437555121 -0.221354674536647 0 0
0.110156418886483 0.107386331428838 1 1
-0.115800262966725 -0.112332369162497 1 1
0.0733964567132828 0.0736630252919858 1 1
0.366443597718073 0.359285245336398 1 1
0.407399729648794 0.398268572130433 1 1
0.307912424800629 0.300894959474049 1 1
-0.159835693656829 -0.15711226708063 1 1
0.126878203542257 0.125370103718257 1 1
0.373707113340508 0.367630206247464 1 1
0.340452304189144 0.333029059622457 1 1
0.393495172155837 0.386356847433256 1 1
0.183755245979562 0.180186665564252 1 1
0.242860442811952 0.238068768826904 1 1
0.196346185757957 0.192875205692948 1 1
0.465178023090473 0.457298260711624 1 1
0.164270380399406 0.160926431000697 1 1
0.108575140607091 0.107960627064653 1 1
-0.013319204109162 -0.0124919539352419 1 1
0.438684734083047 0.431100446943019 1 1
0.317044988612535 0.312007245802378 1 1
0.252467691780099 0.246787549268939 1 1
0.387686776270605 0.381591508983196 1 1
0.218289387249577 0.214350650910278 1 1
0.243090779426668 0.240151718481052 1 1
0.291397335624897 0.286569900646894 1 1
0.361438123964415 0.353909350443897 1 1
0.0892536185898712 0.0877096743242235 1 1
0.507419859701736 0.497407740302716 1 1
0.35405118749212 0.347352451625115 1 1
-0.118574348826794 -0.117310350830063 1 1
-0.0311306991874754 -0.0296992737184103 1 1
0.324576943858621 0.318814215863051 1 1
0.349192808199268 0.343436813296424 1 1
0.00451455263409213 0.00489458397482283 1 1
0.000283316258513334 0.0012748176666869 1 1
0.373164531843639 0.365811563082054 1 1
0.200978617016017 0.197490514048081 1 1
0.344838974842652 0.339546761903314 1 1
0.354494839468364 0.347331808038261 1 1
0.198238910013035 0.195701395777738 1 1
0.0805125364444038 0.0774707508516117 1 1
0.373099456205219 0.365512460773082 1 1
0.223909526673939 0.219785466038228 1 1
0.192392595067401 0.190279718462526 1 1
0.186557559540157 0.183425979366005 1 1
-0.141689370793342 -0.138734536551352 1 1
0.0105246395031569 0.0107373658277185 1 1
0.499572671444505 0.490782666459542 1 1
-0.0395353405656297 -0.0391048958770626 1 1
0.19334426798808 0.188684475326146 1 1
0.24943044573734 0.245186096608234 1 1
0.118572397451323 0.115929842312876 1 1
0.345316272196202 0.337559785255301 1 1
0.132796135848926 0.130530871642554 1 1
0.129965724195768 0.128206590550388 1 1
-0.0172407760165414 -0.0185261556438736 1 1
0.345352472126653 0.338447983896395 1 1
0.0965037865626894 0.0947949642124931 1 1
-0.0852505627372829 -0.08228292957931 0 0
0.260970082178151 0.256358525354951 1 1
0.171123626625981 0.169189158020175 1 1
0.0409622532891032 0.0394421349316408 1 1
0.232677796486901 0.228653897573241 1 1
0.596897491278012 0.585512480015915 0 0
0.224524003945617 0.219375542846209 1 1
0.26811268297029 0.263766099964268 1 1
0.314064750679731 0.307789130793887 1 1
0.137023216577158 0.134787645302302 1 1
-0.00505797521855445 -0.00422573728959162 1 1
0.628611321932497 0.61590852139306 0 0
0.349708039737495 0.342277095471903 1 1
0.465325508696667 0.457614023348093 1 1
0.110729635040075 0.107724236181271 1 1
0.543801873060153 0.533871355345686 1 1
0.215208986957729 0.212099060297488 1 1
0.271849431043864 0.267391601145967 1 1
-0.140720731141562 -0.13794894848267 0 0
0.167121981270046 0.163077132856327 1 1
0.289887172224138 0.284856404185024 1 1
0.375423285600697 0.367905948467822 1 1
0.508399278206313 0.49859508446237 1 1
0.404791916506041 0.397356669816802 1 1
-0.157102427653447 -0.154979258388986 1 1
-0.007846508077662 -0.00747636216851716 1 1
-0.0680096770620647 -0.0686318999210463 1 1
0.0249595528282699 0.024727257793096 1 1
0.238964288215877 0.232551773243075 1 1
0.324279062748268 0.318591308149233 1 1
0.287959724784644 0.28204611187146 1 1
0.0443006858156152 0.0442756585411887 1 1
-0.0260066363604446 -0.0258491190532524 0 0
0.395368613333576 0.388652703200516 1 1
0.240792553528737 0.234997459332899 1 1
0.21246195650814 0.208394928435511 1 1
0.636367221901242 0.625807301997146 0 0
0.370362879249378 0.363135254801778 1 1
0.366096327470788 0.356705781091549 1 1
0.115909561116148 0.11342241610555 1 1
0.227474742623547 0.222559895314914 1 1
0.260997929946149 0.257169772963839 1 1
0.514730908187826 0.504450661891539 0 0
0.595817839976179 0.58407288364161 0 0
-0.0215948721091155 -0.0222745893849005 1 1
0.159296129279079 0.157156488008137 1 1
0.0736115036165459 0.0735027333168355 1 1
0.232218988714133 0.228204544236238 1 1
0.04508970875077 0.0424277978784423 1 1
0.0875338002506436 0.0851215251151428 1 1
0.104845769387653 0.104099156300594 1 1
0.225629391583296 0.221220103999062 1 1
0.0733100554999403 0.071490921109698 1 1
0.122185452949003 0.118593300186192 1 1
0.318642265909163 0.313230065205751 1 1
0.524783540606756 0.516425330431092 1 1
0.150151861929943 0.145546783085857 1 1
-0.0466821625033923 -0.0460908875682283 1 1
0.135351931080309 0.133330982307191 1 1
0.188522733041364 0.185734039402496 1 1
0.117772766555939 0.115439348114747 1 1
-0.0445281860223048 -0.0431261725737004 1 1
0.119422146723412 0.117249633129087 1 1
0.230113030865446 0.226385236038165 1 1
-0.0340629478846519 -0.0321993553637855 1 1
0.106502393437155 0.104710520797687 1 1
0.160242977083557 0.156644693327144 1 1
-0.00243552281768643 -0.00354647464868265 1 1
0.270150420836392 0.265147880720868 1 1
0.107398106715538 0.106179949970476 1 1
0.347331397355494 0.342265963147779 1 1
0.101955463602943 0.100310566960338 1 1
-0.275815300909951 -0.269611003306639 0 0
0.199357756744932 0.196648969745154 1 1
0.526778424437315 0.517653565683756 0 0
0.385875398891091 0.38032501324046 1 1
0.169156693154093 0.165943045898766 1 1
-0.202400660909418 -0.198437488966688 0 0
0.256219777178754 0.251736330086971 1 1
0.238326999777789 0.232204622087734 1 1
0.350791841820083 0.34397599810437 1 1
0.357872881894559 0.35159624910483 1 1
0.619568756475096 0.607276771613286 0 0
0.307000156333538 0.302690602023482 1 1
0.242897598575457 0.23739716112886 1 1
0.154051021010311 0.150579725540063 1 1
0.38686176800949 0.379472560601812 1 1
-0.0904011201278536 -0.0895032137761291 1 1
0.152423730611717 0.149685750227045 1 1
-0.110995360945245 -0.109318454613582 0 0
-0.0140556555353702 -0.013361527326342 1 1
0.0893206124048968 0.0883367582469026 1 1
-0.239304442526625 -0.236005818353817 0 0
-0.0873896172351394 -0.0862733935478329 1 1
0.297544076473918 0.291610669180234 1 1
0.264649261285795 0.259742996485042 1 1
0.274037234354263 0.267925303444288 1 1
0.222900081027885 0.218791117271939 1 1
0.075590247043514 0.0752981327298702 1 1
-0.0254209371515937 -0.0251029869462955 1 1
0.258368888270563 0.252386863282148 1 1
0.0371892972126386 0.0373023104959837 1 1
0.00866072309870321 0.00832910567731599 1 1
0.515027590630503 0.506392930388837 1 1
-0.189390069695696 -0.185691000458891 0 0
0.216739980516574 0.213379063971018 1 1
0.122600094744257 0.120429282228223 1 1
0.321188702742912 0.313616669221307 1 1
0.0926728731704038 0.0927773599814848 1 1
0.197298930295454 0.193731558518567 1 1
0.304328667449386 0.296411570393352 1 1
0.311262422502418 0.305995193480523 1 1
0.196985372155593 0.194071115180363 1 1
0.406556009381423 0.397584434910582 1 1
0.273028713808679 0.266975789701661 1 1
0.0390205211532891 0.0378536962389964 1 1
0.269109456370081 0.264941596128401 1 1
0.338480421449819 0.332267348881976 1 1
-0.0135039007522843 -0.0128639865216953 1 1
0.238689598800031 0.232424123001406 1 1
-0.0582202234475526 -0.0564573766846729 0 0
0.221976647093625 0.217104956290292 1 1
0.266646024041279 0.261599145247762 1 1
0.160203847573478 0.157424242439001 1 1
-0.0186589802293321 -0.0163903802212978 1 1
0.0671545775845597 0.0653969614197359 1 1
0.282816991229682 0.279680293260886 1 1
0.388140646053727 0.380918633649983 1 1
0.0939023208052718 0.0917684853016841 1 1
0.680438134127494 0.668011216025889 0 0
0.275365353408365 0.269154397527628 1 1
0.0797316997139567 0.0778661327047243 1 1
0.443239303211908 0.435855699336115 1 1
0.0757381574433558 0.074327475785118 1 1
0.192584507134025 0.18912523293998 1 1
0.0729918573090395 0.0711931221744094 1 1
0.411633294651595 0.403617752458207 1 1
0.282002750660411 0.276965539853978 1 1
0.105837771784788 0.104179100526002 1 1
0.351366861158712 0.343302224954409 1 1
0.443807963192879 0.435533744539631 1 1
0.315851402238995 0.310910202319095 1 1
0.0410183564573598 0.0388286759929528 1 1
0.670072433028903 0.658743002664458 0 0
0.327353974463789 0.321953394876393 1 1
-0.0437678083540709 -0.0443383690454615 1 1
-0.217988181688771 -0.215051164247792 0 0
0.118782689545166 0.117474396013962 1 1
-0.0199687580257309 -0.0207252165933998 1 1
0.0998958823739112 0.0970829247506535 1 1
-0.0222090059220223 -0.0212248264480387 1 1
0.193324876647907 0.189768411480233 1 1
0.499601386381527 0.49074844008582 1 1
-0.035180959002821 -0.0352018940829449 1 1
0.427949831250136 0.420615109480716 1 1
0.131034223489953 0.128252628282792 1 1
0.337866336129637 0.331762086682733 1 1
0.410058031493408 0.401851287120764 1 1
0.116251424170096 0.114296155803395 1 1
0.284465490854559 0.280078220967058 1 1
0.104988683980036 0.103181568535765 1 1
0.15771389330844 0.154052009686449 1 1
-0.039216015087737 -0.040279846958389 1 1
0.0311865708195504 0.0299037736155974 1 1
0.0556742594047235 0.0553434004854653 1 1
0.272340276366026 0.266072515866178 1 1
-0.225209009704958 -0.220736582326538 0 0
0.0789061717186188 0.0784645524136825 1 1
-0.085078241001302 -0.0820670274259713 1 1
-0.106944931076423 -0.105736401964634 1 1
0.183985676800359 0.180060694265345 1 1
0.169381807782791 0.166698113869164 1 1
0.515008905488077 0.505123992143704 1 1
0.0580835083753192 0.0577296873194747 1 1
-0.122421720933475 -0.120712591671093 1 1
0.446036860593565 0.4371471347812 1 1
0.182819561535629 0.180528970493155 1 1
0.430172393020392 0.421616845786253 1 1
0.253482459655503 0.249195155419454 1 1
0.415069808486401 0.406698645488774 1 1
-0.0866063018847993 -0.085873536680687 1 1
0.0620975532957369 0.0627872663559985 1 1
0.125099507881421 0.124467932768226 1 1
0.227085848383081 0.223827309637048 1 1
0.297838993822351 0.29404460555558 1 1
0.000841515410775998 0.000813671228781919 1 1
-0.18184865679468 -0.177982955067778 0 0
0.225060288712027 0.222424904385195 1 1
-0.0468116802586049 -0.0460925662304599 0 0
0.173424231228075 0.168941220958322 1 1
0.375264078593843 0.367212225345365 1 1
0.139885130797975 0.138028870662816 1 1
0.0787205375930492 0.0762922934644834 1 1
0.102417060838196 0.100185582424902 1 1
-0.0527187642966756 -0.051312145216699 1 1
0.339213932134607 0.333138004048692 1 1
0.23204391430561 0.227245555457034 1 1
0.224206040771305 0.218639444644012 1 1
0.190836667080928 0.188029129028557 1 1
-0.0980056507112399 -0.0965915468951771 0 0
0.0177285221855928 0.0181849207346198 1 1
-0.305937725496414 -0.299133924904652 0 0
0.309254117354925 0.303715382156255 1 1
0.192638250251572 0.188017211999722 1 1
0.537874322349947 0.528124883837794 1 1
0.166748000551617 0.165041105975637 1 1
0.31208055060649 0.30695213562832 1 1
0.436922476990465 0.427632282868313 1 1
0.0806062271933563 0.0796176359950226 1 1
0.623849907490672 0.610694976307293 0 0
0.185701462946359 0.181572422292977 1 1
-0.135288321568441 -0.133607372604218 1 1
0.1007771688257 0.099424091474112 1 1
0.291614255787303 0.286803905572881 1 1
0.209721872084899 0.205790419780886 1 1
0.268822649655613 0.263513542424893 1 1
-0.0404684759383451 -0.038620042045979 1 1
0.309154011408855 0.303282213031826 1 1
-0.000569743017860737 0.000682390055865252 1 1
0.297296710018518 0.291706313582232 1 1
-0.113552547407836 -0.111340761896096 1 1
0.256369720342932 0.251967258958228 1 1
0.064083589685336 0.062606961452679 1 1
0.131723758372431 0.128960696647177 1 1
0.0362476177828523 0.0368275119643948 1 1
0.13288509315616 0.129198506540716 1 1
0.0854758089655019 0.0840443390397377 1 1
0.0428606638177247 0.0443642008030233 1 1
0.370976585738589 0.364616313331127 1 1
0.0626686844527415 0.0603709327350583 1 1
0.0488921141954946 0.0486293822500348 1 1
0.0318113259911238 0.0307512859731267 1 1
0.066581551610934 0.0640853958824888 1 1
0.277026234287596 0.272013133193419 1 1
0.365468848778643 0.359591100844033 1 1
0.0160244712061001 0.0153560139340151 1 1
0.413365562910967 0.404128246258365 1 1
-0.264027089867067 -0.259144354571436 0 0
0.467935447280075 0.459485319638809 0 0
0.107754261792544 0.106346287811385 1 1
0.222837837436325 0.219343096172763 1 1
0.210038909789084 0.206122837966053 1 1
-0.0508284262817373 -0.0499839043990708 1 1
0.248478567840359 0.244273106929032 1 1
-0.00510962000002782 -0.00628727207696643 1 1
0.105129700555998 0.10152092952333 1 1
0.16508556283871 0.160899045811421 1 1
-0.238118749832519 -0.233500480004995 0 0
0.0794689958442172 0.0775306969458484 1 1
0.430420027891089 0.422203962032291 1 1
0.105113329395896 0.104068863082817 1 1
0.370714961139779 0.36447403632135 1 1
-0.0573911089949332 -0.0566843573401373 1 1
-0.0831087613905842 -0.0810074153098009 1 1
0.317061472732455 0.311743892403873 1 1
0.170342746016913 0.166898263353605 1 1
0.439402827474478 0.431886046604833 1 1
-0.0399301284000108 -0.0394663675591387 1 1
-0.108200154165276 -0.10690128943741 1 1
0.121435694370835 0.121428466550475 1 1
0.347853218508173 0.340088376158824 1 1
0.234923611360576 0.231065257045603 1 1
-0.271256305967495 -0.265865974067123 0 0
0.201901201305069 0.198847587114763 1 1
-0.13328504072859 -0.131575455141032 1 1
0.0734234774340579 0.0718610361649791 1 1
-0.151757169133894 -0.147600374470702 1 1
0.432087827606783 0.424296876701419 1 1
-0.108361634992407 -0.106587072450947 1 1
0.00701800429479671 0.00701381855245333 0 0
0.162560411616286 0.15872169947426 1 1
0.041333799629 0.0404402562554586 1 1
0.319833546777019 0.312966385956421 1 1
0.377755629085682 0.370500215998424 1 1
-0.00845846343056772 -0.00839244666459262 1 1
0.463787856321424 0.454060081966664 1 1
0.214711152183267 0.209374891145167 1 1
0.0754457387716792 0.0741979406444419 1 1
0.0543031166130532 0.0530135855037374 1 1
-0.0828451452535718 -0.0815831075881544 1 1
0.219381750022625 0.214507024060769 1 1
0.0588803928390673 0.0578662332257798 1 1
0.483259285579158 0.474132402526701 1 1
0.093842666702246 0.0925972140389782 1 1
0.353007745706104 0.346762683952226 1 1
-0.22109860882135 -0.217351225845616 0 0
-0.0236035561159688 -0.0225568162567019 1 1
0.189003658394149 0.185615868015322 1 1
-0.0675131037947505 -0.066234380516906 0 0
0.154789331450523 0.152980835898767 1 1
0.426720353528731 0.418153603234342 1 1
0.0559119493030914 0.0551767130492801 1 1
0.348713974406456 0.3417502313662 1 1
0.42575064927655 0.416880592977739 1 1
-0.0328960345833028 -0.0317436358036567 1 1
0.505763957307306 0.496351266667344 0 0
0.0860481373584921 0.086025298510104 1 1
-0.161763529699726 -0.159706258826565 0 0
0.120832655919195 0.11943001488473 1 1
0.435226550597099 0.428031977675344 0 0
0.23213703587255 0.228676618861384 1 1
0.0380308394133646 0.0387048382165757 1 1
0.470110749736817 0.460913400114064 1 1
-0.00777053192023715 -0.00858680721149412 1 1
-0.0525029870587451 -0.0512837724573479 1 1
0.872688530387955 0.856579386767505 0 0
0.0288403464227195 0.0273370351814487 1 1
0.323056192261116 0.315632490397193 1 1
0.400200974551139 0.392102766887897 1 1
0.106065875518387 0.102450118764926 1 1
0.0609297775704172 0.06020956711302 1 1
0.143884005206692 0.141335961430747 1 1
0.195135834067224 0.19131765036192 1 1
0.413248521355508 0.404012146399785 1 1
0.0659203771197671 0.063533234487057 1 1
0.482992741378683 0.475408452225294 1 1
0.344152652223505 0.338872556113221 1 1
0.0973856479437592 0.0957183478696168 1 1
0.230804922002203 0.226999695242803 1 1
0.470837593331206 0.462443307026969 1 1
0.36064844771696 0.353106747830778 1 1
0.428861056900394 0.420167656684033 1 1
0.0661774617399936 0.0646983131413006 1 1
0.244349249407 0.240437167455291 1 1
0.386516230126904 0.380317983687144 1 1
0.130767878586263 0.128135062308166 1 1
0.266899855616357 0.2620040956958 1 1
0.0814242030258169 0.081594667488558 1 1
0.277162530496817 0.271459464660355 1 1
0.585065409276313 0.572460370922936 1 1
0.331916079335466 0.326029979995368 1 1
0.326861488426123 0.320940703431056 1 1
0.0143229926729053 0.012720972958846 1 1
0.0295539317082664 0.0286189617428431 1 1
0.264178037310571 0.258690029622571 1 1
0.41399238157472 0.40480036270402 1 1
0.346107724501742 0.340410214013684 1 1
-0.170873980877698 -0.16825611830587 0 0
-0.121149748849241 -0.119686437244859 0 0
0.364683500252432 0.356446417722625 1 1
-0.028522111508094 -0.0293063311419664 1 1
0.558521332034919 0.546757555744634 0 1
0.112293818970717 0.110046853012187 1 1
0.216811195987017 0.213534319010721 1 1
0.441261101408566 0.432570370035121 1 1
0.228305792256078 0.222416459801575 1 1
0.00806429239292134 0.00801344468930899 1 1
0.589043363485622 0.576348685970078 1 1
0.121097238307984 0.117471931354117 1 1
0.309773335442273 0.304590350767303 1 1
0.194727461267092 0.191810835988224 1 1
0.0321643879314313 0.0322789116362794 1 1
0.191905579772993 0.188892219701029 1 1
0.319844042086895 0.313324193889056 1 1
0.0854237365876863 0.0824731218078942 1 1
0.238532062128308 0.233184664704779 1 1
0.230215062992792 0.225546160552779 1 1
0.00747308075089037 0.00802243487250973 1 1
0.629722987873933 0.619334508131772 0 0
-0.00155284574021342 -0.00232895338378216 1 1
0.512166694288469 0.504688856672465 1 1
0.467315538394935 0.458034372335889 1 1
0.279958337667436 0.275153703954548 1 1
-0.0722695633336576 -0.0696951995135737 1 1
0.0928660054293794 0.0914131788796292 1 1
0.0545170650227174 0.0534631863894669 1 1
0.273320585960578 0.26825280411501 1 1
0.300193425034221 0.295278722393873 1 1
-0.0272399198798769 -0.0264269651951021 1 1
-0.0579247529975568 -0.0568672652158443 1 1
0.00717258775029611 0.00796190876071024 1 1
0.377864308187347 0.371239350394166 1 1
0.0448026260427359 0.0438875682380903 1 1
0.327790720377121 0.321359086641755 1 1
0.268527645179507 0.262911264615059 1 1
0.153899550909757 0.149968387251839 1 1
0.315893590612406 0.309718699246394 1 1
0.117561877648055 0.115569422038135 1 1
0.328516625167538 0.321722988381097 1 1
-0.0685546931390194 -0.0681470424312867 1 1
0.360955677701215 0.353456025732217 1 1
0.123628392522803 0.12169854765311 1 1
0.360337427543601 0.353894861221605 1 1
0.0165026832081755 0.016397634123503 1 1
0.21404528434709 0.210377544892886 1 1
0.106355622165642 0.103363746367048 1 1
-0.00743593966309001 -0.00789443382140402 1 1
0.293375186936666 0.287109862333609 1 1
0.189480599486065 0.185329181097241 1 1
0.372806745876788 0.365564547102092 1 1
-0.104197409543044 -0.101974974924635 1 1
0.464174736912612 0.454785712947614 1 1
0.227613659491272 0.223371842083478 1 1
-0.0209428551330247 -0.0206606434697908 1 1
0.116009519132818 0.113495298572668 1 1
0.201852902962237 0.198691580574515 1 1
-0.161487090413223 -0.159242730646608 1 1
0.626908067078374 0.615859276942108 0 0
0.137921194178823 0.135339640264483 1 1
0.342225281241444 0.335720089760178 1 1
-0.0389999247399721 -0.0382808487783374 1 1
0.205728864000435 0.2020958625375 1 1
0.0847603104386591 0.0832291277735605 1 1
0.373127820330386 0.366614385181696 1 1
-0.139649575450993 -0.137008517865944 1 1
0.244736806219708 0.240511723781112 1 1
0.227038675328134 0.222646263005636 1 1
0.0603801582956145 0.0580916004344291 1 1
0.217436294102695 0.214348229108467 1 1
0.426119594845755 0.419587059171807 1 1
0.271222311503965 0.266425731025869 1 1
0.148447049424382 0.145952985369054 1 1
-0.0413870367193278 -0.0408314130401598 1 1
0.0396930204049853 0.0375903760009141 1 1
0.3217822873468 0.316041697920236 1 1
-0.00779574063949754 -0.0081991140472548 1 1
0.201810398658628 0.197815432750008 1 1
0.180189365477314 0.175855010912085 1 1
0.323599995832365 0.318147743474979 1 1
0.323422639643557 0.317833483098566 1 1
0.556115814556435 0.546170312808883 1 1
0.283230900087922 0.277692167931646 1 1
-0.0551410360039481 -0.0542090123474981 1 1
0.414005361113229 0.40542373460432 1 1
0.23038784948834 0.225744487864259 1 1
0.234344541663651 0.231283120585927 1 1
0.334283807106768 0.327944376242948 1 1
-0.00553437830091101 -0.00479146370190883 1 1
0.131159881275952 0.129094257567811 1 1
0.460323085354938 0.451497814084009 1 1
0.246606924936229 0.242395773829604 1 1
0.485671173502783 0.478233079209368 1 1
-0.0974907533695289 -0.0965336450983143 0 0
0.0316625340029551 0.029887723644095 1 1
0.195742309415473 0.191152040151956 1 1
0.195798801271958 0.191126875676628 1 1
0.261206252865907 0.254562984736911 1 1
0.288644587461642 0.283405721791981 1 1
0.232611743176406 0.227767809224082 1 1
0.330173120798056 0.323153434858396 1 1
0.398399010342788 0.392429314027641 1 1
0.358745382802 0.350463629112169 1 1
0.78567065056901 0.769556557576501 0 0
0.113947767763859 0.111617425119073 1 1
0.627116097667243 0.615976750785555 0 0
0.236358863336923 0.23093573665136 1 1
0.659139276482072 0.647422331903118 0 0
0.393370594940205 0.387515983416677 1 1
0.337552159682264 0.330953426521896 1 1
0.167992586635713 0.163929659775635 1 1
0.181446724976 0.177984904946274 1 1
0.337860731895283 0.330705822172541 1 1
0.648607375999906 0.638090445014972 0 0
0.319156772258443 0.313432091966892 1 1
0.241961139839817 0.237180514506292 1 1
-0.1814188648232 -0.176958827920472 1 1
-0.23320258227054 -0.231262764356517 0 0
0.133882418156224 0.131475252556155 1 1
0.590732915618211 0.579325404357898 0 0
0.453491816484243 0.444614747759307 1 1
0.0251610354817648 0.023385876090776 1 1
0.00942117333767227 0.00951119478682299 1 1
0.45999447971098 0.452285041176467 1 1
0.140253339837143 0.139254799903912 1 1
0.437571199006176 0.429375554432724 1 1
0.290119319238903 0.282843923231515 1 1
0.18378464252222 0.180768267380915 1 1
0.00498997900091633 0.0041469460188564 1 1
0.467521129082424 0.458739967953427 1 1
0.0181391492357517 0.0186932094446541 1 1
0.0163099217284962 0.0155476153867382 1 1
0.00342623355371818 0.0029282188062786 1 1
0.186115485742473 0.18206329097799 1 1
0.213387733907926 0.209100696239122 1 1
0.261293408498833 0.256486194120351 1 1
-0.138018396432809 -0.136295861806432 1 1
0.0617972542563738 0.0593837698690536 1 1
0.377897562957387 0.36951482626901 1 1
0.126679179341077 0.124522936671381 1 1
-0.0237570134329102 -0.0219927664451235 0 0
0.0572552235787182 0.0573747300689599 1 1
0.31717653635285 0.312467253010064 1 1
0.40995504258946 0.402551770548386 1 1
0.0515169152496263 0.0503253881469848 1 1
0.406609401580541 0.398237130094283 1 1
0.398614160441606 0.390051941318887 1 1
0.109244085065348 0.107629935547762 1 1
0.119354332525256 0.116914590581462 1 1
0.224343957817133 0.221278291051168 1 1
-0.0525013258894572 -0.0495244639683578 1 1
0.290854606164326 0.284087792811189 1 1
0.252329995103599 0.248775160309228 1 1
0.246809747325547 0.243267280423542 1 1
0.194601872510308 0.190168726339375 1 1
0.26463536646117 0.259871708963247 1 1
0.126440086879098 0.124222970548998 1 1
-0.106604164550718 -0.105024446239384 1 1
0.345903597797374 0.339382861170108 1 1
-0.0975611673252488 -0.0950765572419533 1 1
0.0176360932352467 0.0181976683580785 1 1
0.445021975178209 0.435481415267323 1 1
-0.0900075856847202 -0.0889309621800642 1 1
0.0617737593824485 0.0609556400675835 1 1
0.270921017869177 0.266009163168674 1 1
0.425946502436531 0.419152154191491 1 1
0.249417326389979 0.245157501019155 1 1
0.0799782964253736 0.0795402066790134 1 1
0.0527725002627682 0.0511123428256237 1 1
0.249866453963483 0.245489035714568 1 1
0.136793622833871 0.135710225253197 1 1
0.358091254454547 0.35159419539243 1 1
0.197613410955085 0.19600906860987 1 1
0.196524492688944 0.191857050910743 1 1
0.320669102703454 0.315155617854469 1 1
0.286930045115532 0.280019058379749 1 1
0.0740362264586177 0.0723505525940699 1 1
0.381169970597818 0.374551455115652 1 1
0.20700937760212 0.203676848465066 1 1
0.220317614849144 0.216178618841447 1 1
0.484073543147875 0.475062321333406 1 1
0.263090912432683 0.258027984392844 1 1
0.0741657366229921 0.0736318043339947 1 1
0.12411282589139 0.123221260324335 1 1
0.323081944088155 0.31806919494819 1 1
0.26694627050722 0.261726907508463 1 1
0.118899705167666 0.11741396277931 1 1
0.128557797775573 0.12523852469524 1 1
0.136300194686594 0.133752270468554 1 1
0.25226027691095 0.247810357099007 1 1
0.0899875336231381 0.0888650051794357 1 1
0.333290872954693 0.326206887699925 1 1
0.148540844733438 0.145926979934161 1 1
0.204366416587434 0.199877800835803 1 1
0.317135662383016 0.310733443031475 1 1
0.343689889874818 0.337928461561218 1 1
0.297459029928872 0.290741066686971 1 1
0.320016456566222 0.314520205474905 1 1
-0.0354111204357916 -0.0329532864436931 1 1
0.2754727720028 0.269651459546478 1 1
-0.0560447274750201 -0.0558117427377693 1 1
0.0677513341934822 0.0665455276215391 1 1
0.281956441813356 0.276077700444156 1 1
0.275541101345069 0.270417389542777 1 1
-0.0318850078936163 -0.0307258147160726 1 1
0.154197902320502 0.15065378371781 1 1
0.0994160218964253 0.0983364077830047 1 1
0.400131764079313 0.393934781828803 1 1
-0.207077179539531 -0.202680596456964 1 1
0.322561273003474 0.315796928817257 1 1
0.201535612061517 0.196823085264724 1 1
0.233543009337261 0.228267833418594 1 1
0.508684577975436 0.499433122260054 0 0
0.330053804754859 0.322289280899301 1 1
0.285017256687489 0.280486212734483 1 1
0.207545480326791 0.203360423890878 1 1
0.294422089723945 0.288837039306766 1 1
0.23115346233244 0.225870762609744 1 1
0.199490805522453 0.195899983567953 1 1
0.0677551467675972 0.0656333529692084 1 1
0.0890389415956687 0.0892709803677085 1 1
0.181136655075187 0.178081929780691 1 1
0.198049486053253 0.194555683795845 1 1
0.30900761529664 0.302476062154847 1 1
0.205712845269193 0.202533753000342 1 1
0.140441448642438 0.138664393566179 1 1
0.30681282081752 0.301281356503046 1 1
0.083073868586977 0.0813380447986267 1 1
0.369374821578769 0.363144867625658 1 1
0.352867657816415 0.347578694615385 1 1
0.122823252938363 0.120542857090762 1 1
0.251099785892485 0.244685118544642 1 1
0.0539388389980351 0.0530557240829241 1 1
0.217763765294554 0.214291131182234 1 1
0.0736882783535568 0.0720197642309279 1 1
0.0316614236829061 0.0303060528537994 1 1
0.196115224575922 0.193139265956367 1 1
-0.0221782886519927 -0.0205418662434116 1 1
0.384409419269599 0.376895147153848 1 1
0.028227530312925 0.0284322153572503 1 1
0.0189378552112929 0.019483634480547 1 1
0.217518496944944 0.212384647742708 1 1
0.307005602445526 0.300702635261724 1 1
0.613162181113359 0.603246323402835 1 1
0.257936688854681 0.253595734689245 1 1
0.0785611119231519 0.0770044617006462 1 1
0.247626506234804 0.242351836615351 1 1
0.428637366715867 0.420695501580961 1 1
0.501772471469681 0.491829068093775 1 1
-0.149068130576055 -0.144936476225013 0 0
0.373735600093891 0.365612375076473 1 1
0.439062070437655 0.43059073496653 0 0
0.294303460956487 0.288311428363932 1 1
0.25969138096545 0.255453593603899 1 1
0.27062454004263 0.26446121380817 1 1
0.102945414665263 0.102011851413692 1 1
0.184207724399379 0.181234529421505 1 1
0.0978861030979289 0.0933913205930373 1 1
0.338923201541339 0.332740263900166 1 1
-0.00310502826852465 -0.00241962621023424 1 1
0.224958081359286 0.221391581325082 1 1
0.193265349965923 0.187794624903155 1 1
0.0573670161232411 0.0567548451497046 1 1
0.246240717027289 0.241756597517636 1 1
0.475980923585331 0.467645352882479 1 1
-0.0872611518845587 -0.0858260607024529 1 1
0.226589940994729 0.224291667367054 1 1
-0.103479892095486 -0.101592842990832 1 1
0.11462802573425 0.114460750603729 1 1
0.280418630900872 0.274169521417528 1 1
0.279742768448497 0.274544056064688 1 1
0.567605687754092 0.556949079143549 1 1
0.0913624522931115 0.0880678826180933 1 1
0.332893196476037 0.328222049622663 1 1
0.429712039949151 0.420567875523249 1 1
0.116673835486322 0.113169375476676 1 1
0.0711988742336636 0.0700103320924995 1 1
0.0794439270506135 0.0798190029689342 1 1
0.186746686259033 0.182967423166965 1 1
0.506084416750964 0.495586059209572 1 1
-0.10222251609081 -0.0997542914572163 1 1
0.292241060166784 0.287315013681526 1 1
0.335388107104617 0.32909589590721 1 1
0.399709536556503 0.392680374281041 1 1
-0.0221420499465976 -0.0231751586432869 1 1
0.273876055748282 0.269070630923686 1 1
-0.209810343118901 -0.204479763112447 1 1
0.355811822864016 0.349353888920392 1 1
0.335718260458575 0.329239449334676 1 1
-0.10155948662508 -0.100573744497157 1 1
0.44771241279537 0.439217906751738 0 0
0.0306804446053155 0.0297287162143804 1 1
0.0750881753572221 0.0745173432611932 1 1
-0.0360800777799244 -0.03600542548149 1 1
-0.00589051728870195 -0.00662374912782428 1 1
0.243030479656095 0.238823801435078 1 1
0.226064755204845 0.22237552416068 1 1
0.153222774783665 0.150599201997993 1 1
0.0528780663740526 0.0516648238846051 1 1
-0.0637468858998325 -0.0623897266906609 1 1
0.224706683167923 0.220149412247725 1 1
0.199060344946444 0.195501179484658 1 1
0.0299602388473224 0.0302719452373501 1 1
0.388358550672584 0.380803629584301 1 1
0.17199771025511 0.168473252882779 1 1
0.531716933984454 0.521897579619552 1 1
0.0397555585336016 0.0404339644668598 1 1
0.149716597281705 0.147107213634314 1 1
0.291159538973656 0.285351772086705 1 1
0.133106327551601 0.129759156069968 1 1
0.214829829353368 0.210450507521437 1 1
0.353324050663232 0.348072380441804 1 1
0.0503331025249659 0.0486025531927973 1 1
0.321843874767456 0.316180555546784 1 1
-0.0372658577713255 -0.0367549935972481 1 1
0.0834709374827294 0.0816133690319787 1 1
0.326264750199152 0.321348051956791 1 1
0.259231176445626 0.253742726359812 1 1
0.163111730060164 0.159241724480681 1 1
0.211270661441977 0.208309723617223 1 1
0.315632798702272 0.310598837894306 1 1
0.143080353532146 0.140556291586409 1 1
0.0981304228148105 0.0956388350618997 1 1
0.00209922246982418 0.00033891623880665 1 1
0.60107499947314 0.590750311098735 0 0
0.204598578820819 0.200356066805441 1 1
0.465201918779199 0.456308555220261 1 1
0.330288847096027 0.323758446447162 1 1
0.223930170549522 0.220545737749122 1 1
0.133537763150571 0.131094564641548 1 1
0.344791125456752 0.338827623400502 1 1
0.0806754669159681 0.0779874174969771 1 1
0.155658166229431 0.152710819860813 1 1
0.0330259254701382 0.0322913356385541 1 1
0.126738683098411 0.124638483608586 1 1
0.237864718690535 0.23408293624108 1 1
0.0942588417185832 0.0928905198936993 1 1
0.107433175770661 0.106012237076953 1 1
0.0936901738351242 0.0919274234650384 1 1
0.169420400329292 0.165724074040387 1 1
0.367129117825347 0.360603172820805 1 1
0.0170097208451034 0.015637838669546 1 1
0.303906285789455 0.298965993335664 1 1
0.108680110158642 0.105254800661832 1 1
-0.124509086119296 -0.122259060744036 1 1
0.535122658046025 0.524774431527753 0 0
0.298920738036971 0.293957243674811 1 1
0.116929730752263 0.115264950288228 1 1
-0.0280210338205795 -0.0265738654239631 1 1
0.393465329656722 0.386096841583873 1 1
0.291383806341595 0.285361388011096 1 1
0.278381035304624 0.272898380572787 1 1
0.016136340700814 0.0154143573778286 1 1
0.179776619239646 0.176449710618115 1 1
0.251295608437299 0.248362158058721 1 1
0.337306148959278 0.330703183140482 1 1
0.270918989798198 0.266573196116897 1 1
0.360199572119993 0.35415492742821 1 1
0.358709683256088 0.352312666140266 1 1
0.0632852382089372 0.0623238280390697 1 1
0.261405853924677 0.256679189304852 1 1
0.324741853709138 0.318435114865687 1 1
0.448118410726975 0.439253551739175 1 1
0.379934851214739 0.373508846029097 1 1
-0.218671150471572 -0.215417462408806 0 0
0.342826946733001 0.335943227330502 1 1
-0.0912655833362597 -0.0901244522328736 1 1
0.303206794378574 0.298572387023967 1 1
0.239675530363016 0.234948013317369 1 1
0.43555862889601 0.426040321528438 1 1
-0.0337586057153534 -0.0331998369508561 1 1
0.158205253744979 0.155594161817636 1 1
-0.27051772424392 -0.264286010808037 0 0
0.28144807928488 0.275185532145762 1 1
0.26551524161797 0.260067613757708 1 1
0.347816653133529 0.339866032560653 1 1
0.156490789170374 0.153456197984709 1 1
0.399285441515691 0.392801873759415 1 1
0.314491457967693 0.30870298272347 1 1
0.11678175678261 0.115486031554311 1 1
0.162458977144411 0.158289818179508 1 1
0.14844054131721 0.146054151493426 1 1
0.254590072951587 0.250466024848313 1 1
0.400381122311473 0.394309616900505 1 1
0.280090330623481 0.276329010408353 1 1
0.0984387014726019 0.0980629208786558 1 1
0.393963275607686 0.385817602236678 1 1
0.232913646545854 0.229992757550665 1 1
0.423513911734197 0.415881381555539 1 1
0.12358990288709 0.120913401178908 1 1
0.100364338929384 0.0989501928529209 1 1
0.311518817010949 0.305248781889064 1 1
0.517439556329727 0.507973943998011 0 0
0.728746220541102 0.714723377807399 0 0
0.47102077193037 0.462988043475407 1 1
0.124396454503619 0.121698841258599 1 1
0.173095317150026 0.171127793628465 1 1
0.167553497457976 0.163789751757341 1 1
0.325434587188429 0.320154423405901 1 1
0.177196684598962 0.174387626154304 1 1
0.139583371128152 0.137434171803873 1 1
-0.340653496827291 -0.333748189282869 0 0
0.192885930915586 0.188526040210383 1 1
0.240456548808176 0.235418477559326 1 1
0.130472030813858 0.127177529329305 1 1
0.204990564347595 0.202393018035845 1 1
0.478966113514018 0.47070770860514 0 0
-0.0200174761577704 -0.0184163918557751 1 1
0.6047531565046 0.592594409931268 0 0
0.352090574253605 0.344571764784525 1 1
0.240768169437995 0.235695128399314 1 1
-0.0972196956017932 -0.0950823329609015 1 1
0.210712928060298 0.207011989391505 1 1
0.273269419860403 0.268711174309549 1 1
-0.141340721649332 -0.137482453995613 1 1
0.492925772695061 0.4834328692757 0 0
0.140309550621095 0.13793803315888 1 1
0.255143001578001 0.250553714138435 1 1
0.271976941317511 0.267737221224125 1 1
0.804761123535198 0.790030728241806 0 0
-0.147919994289302 -0.146024661625001 0 0
0.703425359879985 0.691054721768896 0 0
0.0856100701755034 0.0830975063459963 1 1
0.102745062123084 0.101773621090837 1 1
-0.0271826903524466 -0.0275725634188839 1 1
0.533746514887642 0.523935294400873 0 0
-0.156865382812828 -0.153809491272443 1 1
0.410234203192817 0.402319293318994 1 1
-0.14651934680866 -0.144846976628056 1 1
0.203703241612912 0.199438283220032 1 1
0.0956136943805635 0.0932816180024609 1 1
0.446635031960899 0.437958833879637 1 1
0.113879779248496 0.111782325947437 1 1
0.173248435745852 0.168101175740316 1 1
0.327303262000813 0.320354709085791 1 1
0.218957972721092 0.214518673440994 1 1
0.0643920432813899 0.0645262046312018 1 1
0.142114089698146 0.13903771698011 1 1
0.186631700083416 0.184182024150343 1 1
0.55132088582069 0.54170140291404 1 1
0.175658672602751 0.173430160931204 1 1
0.136251315739814 0.134084767024594 1 1
0.167549869695272 0.164366307635076 1 1
0.046068634015084 0.0454397416650839 1 1
0.490307142220099 0.481581710389494 1 1
0.172207552018481 0.168585531559298 1 1
0.303504331253951 0.298786943934914 1 1
-0.0153506287427595 -0.0148361560817358 1 1
0.354118673164544 0.346114591477939 1 1
0.234079349083136 0.229752941755379 1 1
0.244281702048214 0.240093889424548 1 1
0.312566107742874 0.307073119221505 1 1
0.0213754864775843 0.020394117083209 1 1
0.0977524684444784 0.0949492263424132 1 1
0.00250927985895005 0.00313925589478103 1 1
0.227391395452862 0.224352151581196 1 1
0.345607373210917 0.338688583200162 1 1
0.49523536419805 0.48617572563474 0 0
0.250392841433417 0.246048254908895 1 1
-0.207296648189125 -0.203864888985654 0 0
0.388332377985226 0.380420570564308 1 1
0.056708993442967 0.0558813497782917 1 1
0.329639446769675 0.324268276774227 1 1
0.0576959552440806 0.0556705595041444 1 1
-0.0194961066258046 -0.0197737402916951 1 1
0.0901308370668425 0.0884534173146894 1 1
0.267824364991996 0.262495579751129 1 1
0.272434299548387 0.266975688693286 1 1
0.251177959537688 0.247249916777536 1 1
0.0683152271793891 0.0676253972456938 1 1
-0.12702334446253 -0.125327112058692 0 0
0.414563828887681 0.407031719524825 1 1
0.126868847796187 0.124347801685895 1 1
0.337610836195876 0.331622011694191 1 1
0.225222003675087 0.220967664092256 1 1
-0.0102058510769879 -0.0109760130263259 1 1
0.343710956090079 0.336131368342746 1 1
0.487499000995033 0.479633453076023 1 1
0.2773673828246 0.272527896065882 1 1
0.285044903839345 0.280013316393816 1 1
0.258249613019426 0.25316688622197 1 1
0.234450901755686 0.23052444650286 1 1
0.034320736322803 0.0344335910959925 1 1
0.31206626187364 0.306953916916242 1 1
0.0919055478442254 0.0899940366722932 1 1
0.234475773090503 0.230497286129496 1 1
0.211365366826958 0.206460753100145 1 1
0.337626264226866 0.331067595986887 1 1
-0.0433395591355016 -0.0422213698074438 1 1
0.276317247757688 0.270661637188201 1 1
-0.122079503775782 -0.120419786722386 1 1
0.172020712326811 0.167864989611795 1 1
0.452255248638928 0.442461002929205 1 1
0.530682181557299 0.520056836153031 1 1
0.183323314968115 0.178553252352418 1 1
0.0852369587524144 0.0825704669485888 1 1
0.343009148707728 0.336087387878911 1 1
0.177163947199924 0.174348624062256 1 1
0.127163582724466 0.12552922189252 1 1
0.415622014781387 0.407809206473368 1 1
0.101412859671466 0.10034083035276 1 1
0.344014136170772 0.337566755324525 1 1
0.34926693392627 0.34237855777049 1 1
0.120055817500045 0.116017324951129 1 1
0.12481563203223 0.121566948211715 1 1
0.456536023107804 0.446468208875621 1 1
0.122775136815118 0.121282178533376 1 1
0.21921592526529 0.216260143883965 1 1
0.351263605022926 0.342949826393163 1 1
0.32928938433079 0.323064154793707 1 1
0.0108860570466901 0.00983859097347041 1 1
0.265913509258111 0.261000927548367 1 1
0.403189346562095 0.39453654780974 1 1
-0.0842038390428813 -0.0826422847355222 1 1
0.089710214211236 0.0873128128823207 1 1
0.283123191777242 0.27799879578928 1 1
0.128640147480672 0.126369546803826 1 1
-0.0379758349962089 -0.0383943965615017 1 1
0.285805773280432 0.2804258785111 1 1
0.290422495014674 0.284925115695211 1 1
0.446586101436671 0.439965875189677 1 1
0.612398608516416 0.599714915790065 1 1
0.0486789024301194 0.0476572813862271 1 1
0.232012464759269 0.228276496255617 1 1
0.111227361135268 0.10744007559621 1 1
0.0283352794285265 0.0280906685979045 1 1
0.194224573646382 0.191035999484824 1 1
0.180893147275563 0.176736684888866 1 1
0.245489955776717 0.241570868650467 1 1
0.166170528537699 0.162455586750957 1 1
0.261997432715486 0.257325547658239 1 1
0.0343410943412567 0.0343321679747152 1 1
0.350618193964062 0.344510874504161 1 1
0.297741034899811 0.291192120025419 1 1
0.324989753748224 0.319353697204129 1 1
0.110146345623203 0.107789874858868 1 1
0.00974841625670316 0.0116218066820244 1 1
0.0630379792146583 0.0612927067819763 1 1
0.0606215816933085 0.0581718113887338 1 1
0.326477423190115 0.318031158325327 1 1
0.188756071737968 0.18623189103214 1 1
0.176776541310883 0.172676257020617 1 1
0.145900495807466 0.143538008790837 1 1
0.246365564545116 0.241290056043117 1 1
0.442123551363178 0.434458792879773 1 1
0.212913537869054 0.208517079463704 1 1
0.29925906132128 0.294505844189298 1 1
0.154318714431127 0.152190168496954 1 1
0.413766315390655 0.405983574042646 1 1
0.123519988546402 0.119063165255168 1 1
0.0872597221638449 0.0853303880402115 1 1
0.239732743118526 0.234851658440912 1 1
0.390748981784052 0.383501853451415 1 1
0.155923807155557 0.153614901382104 1 1
0.277171168344458 0.271228087407702 1 1
0.0964379343557707 0.0947387743227188 1 1
0.219793959219919 0.215013137107309 1 1
-0.0870225716837374 -0.0842094234330858 1 1
0.229035569537155 0.224916959688606 1 1
0.568333444007034 0.559206225579034 0 0
0.219528209026228 0.216369725121512 1 1
0.505314219765108 0.495450262405161 1 1
0.125519300833046 0.12343797110678 1 1
0.137843413479877 0.135339863835834 1 1
0.266674323601922 0.261129017394152 1 1
0.688714953355914 0.675511776034088 1 1
0.234382415802106 0.229413879143155 1 1
0.434764612699329 0.427493710721629 1 1
0.486733073761858 0.478595532101519 1 1
0.207039964547156 0.204649340812918 1 1
-0.339561925748577 -0.33186874993331 0 0
-0.194623647420112 -0.192416533870781 1 1
0.366000747435144 0.35929634222494 1 1
0.310208049255554 0.304545670589358 1 1
0.293444760551064 0.28826542923966 1 1
0.0493870180605061 0.04884039446973 1 1
0.229554673912919 0.225058326617729 1 1
0.126722832916183 0.122798398882388 1 1
0.00788034401354784 0.00795943418999449 1 1
0.0630685313530006 0.0617918721407927 1 1
0.167652755772944 0.164861951901985 1 1
-0.132356845165257 -0.129029988567527 0 0
0.231403347042722 0.226650999335128 1 1
0.382171422172401 0.374955159722125 1 1
0.125164962074769 0.122950337798305 1 1
-0.06337728187603 -0.0623770766150571 1 1
0.337880847808504 0.331796717179103 1 1
0.25841406048197 0.253362025509418 1 1
0.403465772929347 0.396711437409391 1 1
-0.195198505237283 -0.191016625553006 0 0
0.454162008735559 0.444656015051532 1 1
0.0498773347421296 0.0492689332275755 1 1
-0.139261842043469 -0.136302421280217 1 1
0.0569708095284728 0.0545502506976711 1 1
0.111821782735261 0.109211085269815 1 1
0.332362579136095 0.327555108850727 1 1
0.0626057988735717 0.0622322175283803 1 1
0.0503235387833621 0.0493818697778867 1 1
0.124866683558015 0.12168520060401 1 1
-0.0974258309881289 -0.0960387826505124 0 0
0.219142451513761 0.212725564122938 1 1
0.501498424571408 0.491225780609938 1 1
0.117165957628616 0.115084761553129 1 1
0.253422786400245 0.248661415759635 1 1
0.113547562294908 0.111614203532571 1 1
0.222105294046348 0.217634391041554 1 1
0.265156885990147 0.260817083246803 1 1
0.244997171771319 0.239118059845827 1 1
0.267702310506476 0.261463447888566 1 1
0.129015081926504 0.126970540178966 1 1
0.312819601274126 0.306374211487707 1 1
0.279165072025828 0.274230803231058 1 1
0.703363450462884 0.691557772631042 0 0
0.0874441357698044 0.0860643170422828 1 1
0.460731031542742 0.450636563777352 1 1
0.177347000002749 0.174296050574707 1 1
0.130112826900935 0.127726568687939 1 1
0.0892932098119711 0.0875948503979277 1 1
0.0498110115546472 0.0495235133362773 1 1
0.018310541235412 0.0179634102761239 1 1
0.345148268300041 0.33768055627143 1 1
-0.0379561024835638 -0.0383012260605623 1 1
0.364516904680505 0.357576454168467 1 1
0.0429247084877807 0.042451035375108 1 1
0.233579357754233 0.229199898753829 1 1
-0.0411481820308306 -0.0404109010027346 1 1
0.296771678675581 0.290972487396622 1 1
0.449451570927666 0.440045354589523 1 1
-0.0346164892297912 -0.0344575646662427 1 1
0.23972146802345 0.235524014983984 1 1
0.124821345796146 0.12266156157623 1 1
0.493491903489351 0.485013599836457 1 1
0.27877665188189 0.273162531495457 1 1
-0.111329996288394 -0.10939830463512 1 1
0.286817924833776 0.281253371896126 1 1
0.426499638783167 0.419856349690161 1 1
0.183194517922306 0.180317192940876 1 1
0.449978574038919 0.441414611318999 1 1
0.175643011893213 0.172457581208399 1 1
0.11503057929512 0.113181239770054 1 1
0.18651800065013 0.183192514776714 1 1
0.444161891966049 0.435138776339159 1 1
0.294521549934987 0.287772255449478 1 1
0.186188286935936 0.182699249444986 1 1
0.183983028685728 0.180430631649547 1 1
0.257255267916869 0.252088309591244 1 1
0.176157848535904 0.172033956881752 1 1
0.562543607370429 0.551839859370371 1 1
0.203065549416236 0.199435091908731 1 1
0.0326037249969294 0.031172205295676 1 1
0.209293154397682 0.203956311179886 1 1
0.226492480054365 0.222697741644348 1 1
-0.0324727104719518 -0.0330072504530131 1 1
0.264170049324543 0.257940709553291 1 1
0.49125830295383 0.482819665552362 1 1
0.402050245381587 0.394077605212338 1 1
0.245471131837648 0.241131255594342 1 1
0.340799814901517 0.334455820701065 1 1
-0.0150968951634879 -0.0144088265004026 1 1
0.123715612474258 0.121853917381433 1 1
0.343094202681628 0.335933063452366 1 1
0.326912852385321 0.321394765375268 1 1
0.255471237950569 0.252052377530302 1 1
0.36565864980227 0.357472618393022 1 1
0.0847295315204946 0.0813838497767501 1 1
0.159168244619305 0.156105221205994 1 1
0.231226891260086 0.225621775997965 1 1
0.48283346935101 0.472921841847414 1 1
0.373810188559484 0.366652185797395 1 1
0.153788704732454 0.151137251133494 1 1
0.323317804665833 0.31550965313073 1 1
0.372476174766107 0.365314422429283 1 1
0.554274172641515 0.54402061643925 0 0
0.330811092795402 0.32497597557313 1 1
0.0194459048524586 0.0171777190248946 1 1
0.0310439481949893 0.0298280517939706 1 1
0.378727228673962 0.372487107260651 1 1
0.486727892159579 0.478029082180318 1 1
0.195569672154775 0.192616229379597 1 1
-0.171982308021782 -0.168196541010694 0 0
0.337120375451676 0.331046097573446 1 1
-0.0160217953534563 -0.0159232187134068 1 1
0.497311209028499 0.487612375809801 1 1
-0.116613743712227 -0.113382855763243 0 0
0.519993292973236 0.509978364605208 1 1
0.34883644096175 0.343570297577417 1 1
0.179672418397247 0.175115672462676 1 1
-0.0202216898113029 -0.0209258142723995 1 1
0.290202328080068 0.285102756297486 1 1
-0.068042187606071 -0.0674974442762215 1 1
0.180311315397932 0.176730983406146 1 1
0.157450094368486 0.154575651496302 1 1
0.127686660630193 0.125049870343545 1 1
0.252951325013963 0.248860738226623 1 1
0.0303246828330087 0.0299370693045294 1 1
0.150428673014461 0.147120173403201 1 1
-0.268065398953934 -0.26392759441337 0 0
0.425743818099004 0.41858122220887 1 1
0.571501915844956 0.561011701906341 1 1
0.276316220129309 0.270624492896446 1 1
0.418903155409057 0.410366953366534 0 0
-0.00438880949118896 -0.00314950073132775 1 1
0.0480966537894119 0.0474832310297563 1 1
0.270687597564054 0.265066111007342 1 1
-0.0170785857805145 -0.0191378690958005 1 1
0.134993647974309 0.133673242987355 1 1
-0.0345239272452217 -0.0342096135893441 1 1
-0.0330774701914628 -0.0331649974838344 1 1
0.0341834346791023 0.0342722463224375 1 1
0.232623555430052 0.227839907058927 1 1
0.0968841086861337 0.093897087423759 1 1
0.443516337189988 0.434796210482705 0 0
-0.0672045753863259 -0.0660204916316875 1 1
0.130648623313228 0.128823564511482 1 1
0.140683796858346 0.137733526164816 1 1
0.338864573305015 0.333001375907237 1 1
0.369277601222102 0.362457291003186 1 1
0.405964607265132 0.396395825530323 1 1
0.265227643026222 0.260818391219262 1 1
0.3846106940924 0.377496206497985 1 1
0.134365005056451 0.131586231824612 1 1
0.288376774153892 0.283617156740555 1 1
0.240692802289107 0.236798869689314 1 1
0.0599224780670201 0.0583247657586432 1 1
0.0128742560227478 0.0115528908720818 1 1
0.445751169045483 0.437277074044145 1 1
0.128890353234171 0.126316847178232 1 1
-0.0251818764775862 -0.0260040765354255 1 1
0.320783255461093 0.313460131458956 1 1
0.432787763168649 0.424324843030352 1 1
0.342489852057223 0.336330830387637 1 1
0.0284408976262939 0.0288123748411393 1 1
0.245420990705339 0.23985381620321 1 1
0.243360310342417 0.237023131378091 1 1
0.0820080332481626 0.0786376218403724 1 1
0.223886882923533 0.221094804308621 1 1
0.425457229301223 0.416653007625398 0 0
0.00586006160802989 0.00603160790180374 1 1
0.242505724568497 0.237356983646732 1 1
0.247231020444344 0.240644470301862 1 1
-0.0899347227909459 -0.0876250983147414 1 1
0.407379508536951 0.398902464804109 1 1
-0.00270488987439877 -0.00322635573561342 1 1
0.392134644249256 0.384103577632089 1 1
0.029198922732389 0.028952108937077 1 1
-0.107604058765893 -0.106404514017796 1 0
0.0965279770371527 0.0937109064624221 1 1
0.0837962198588469 0.0825652244065266 1 1
0.184112048583286 0.181634438508125 1 1
0.162468770583856 0.159596643842577 1 1
0.542352207899968 0.532447246144823 1 1
0.323345771736794 0.317896065623871 1 1
0.441456593714761 0.433554128455062 1 1
0.0360178539218963 0.0355526156931303 1 1
0.0489007108324652 0.0480240529006282 1 1
0.0467298701801093 0.045801164996527 1 1
0.467425069164173 0.456648473461204 1 1
0.182097428878468 0.178220790697681 1 1
0.701898974445362 0.688126659841198 0 0
0.197736374385768 0.194305224151203 1 1
0.428941639284311 0.420451917242792 0 0
0.115145220311629 0.113772173981469 1 1
0.310565357405606 0.304268141540265 1 1
0.310588254683353 0.304413871022141 1 1
0.0682292812480837 0.0674096581063396 1 1
-0.0479775694507025 -0.0463488549296869 1 1
0.312236873103882 0.306415830571332 1 1
0.0558802804125236 0.0549854636461122 1 1
0.288013440369599 0.283508075210443 1 1
0.210245858571648 0.204860248821623 1 1
0.321017151495952 0.315147321957539 1 1
-0.14463301368926 -0.14193474135205 1 1
0.35282740180042 0.345731681838388 1 1
0.34428409335684 0.337554910110952 1 1
0.197577742425822 0.195048620250498 1 1
0.240286918227867 0.236921926156313 1 1
0.0774412126483985 0.0745550758530498 1 1
0.249613318788558 0.242135180673821 1 1
0.347412742635682 0.340659992658395 1 1
0.300180398776616 0.294580459136838 1 1
0.0497793668427477 0.0498179035533481 1 1
0.0698358451060689 0.0677340259588818 1 1
0.0441882146973245 0.0450345860050647 1 1
0.187293545586573 0.183586100140133 1 1
0.278938723040956 0.273768463659796 1 1
0.350591038508733 0.345497165300146 1 1
-0.0671882175696657 -0.0667100741175269 1 0
0.246595441861059 0.242799652590359 1 1
0.474582610851165 0.465222949124583 1 1
0.340820737442449 0.334201255238559 1 1
0.319965617936282 0.31372282579876 1 1
0.0314317380487815 0.030720480191567 1 1
0.159271988745658 0.155618237460996 1 1
0.151178336123075 0.146757346543411 1 1
0.138850053916245 0.136014616445355 1 1
0.299219034683942 0.294102142431969 1 1
0.468171663026208 0.459245531650951 0 0
0.292995525481757 0.289326362676481 1 1
0.103166080222001 0.0993379120833383 1 1
-0.124571204956422 -0.122673765078626 1 1
0.195768800272896 0.193189041625405 1 1
-0.0652955874782154 -0.0642052215939613 0 0
0.191164703811811 0.18710400779985 1 1
0.152909331142372 0.151842447917146 1 1
0.0689382403367442 0.0679248529764581 1 1
-0.11451676167938 -0.112176491436741 0 0
0.138905909100694 0.136677724183079 1 1
0.416738226189398 0.409816696256997 1 1
0.177676135540791 0.172674281330644 1 1
0.522918113102604 0.513516737529392 1 1
0.0823825974946897 0.082104701181639 1 1
0.362059407344102 0.355533444473356 1 1
0.253680357697657 0.250233747334803 1 1
0.0927768991959537 0.0916198975711932 1 1
0.414425409758943 0.405599482981372 1 1
0.564640718816078 0.553746565891226 0 0
0.131606489253516 0.130325846773592 1 1
0.190871117853228 0.18775124352811 1 1
0.706684447040665 0.692916979338193 0 0
0.138793834526725 0.13768148865523 1 1
0.0468494897123912 0.0456523911593151 1 1
0.253659773902203 0.248258366871572 1 1
0.0909896861355004 0.089382982709884 1 1
-0.156687169533609 -0.153853344256377 1 1
0.00833102258881846 0.00815349397043461 1 1
-0.0497011583741684 -0.0482684675689806 1 1
0.115087997587233 0.113302036699327 1 1
0.170707809031043 0.167089836510018 1 1
0.374545006093232 0.369976193476333 1 1
0.621790595954726 0.611086425873241 0 0
0.153078788910414 0.150916296726376 1 1
0.239639201731196 0.235577346778668 1 1
0.261702539904198 0.257390145836429 1 1
0.0305689360133973 0.0295185600010047 1 1
-0.0272032555241651 -0.0263982484739637 1 1
0.198109672763624 0.195294967437521 1 1
0.176265559445773 0.173532439037083 1 1
0.14278702455303 0.139763997728621 1 1
-0.00178832782877585 -0.00135229245795851 1 1
-0.151725026870431 -0.148975196769258 0 0
0.430964143897111 0.422224151302912 1 1
0.120624624179379 0.119267333297628 1 1
-0.200679455347579 -0.197299789043598 0 0
0.326526704778089 0.320206268512493 1 1
0.252616267832298 0.247686133437774 1 1
0.425123490974532 0.417049341295958 1 1
0.502354872212224 0.49309235326087 0 0
0.410440650721347 0.403377544638113 1 1
0.302016709925914 0.296761682861505 1 1
0.181049969445767 0.177879173509538 1 1
0.116515297214012 0.114484385159659 1 1
-0.191241452604109 -0.188711653880783 0 0
0.289367719742228 0.285408956066252 1 1
0.168062659998652 0.163932212210103 1 1
0.0949463074287353 0.0938765579943977 1 1
0.363581164135203 0.356464284844364 1 1
0.230482070308068 0.226915014714927 1 1
0.370028312097556 0.363972348758431 1 1
0.0472043967696408 0.0467731298200705 1 1
0.472006646310002 0.463997652196539 1 1
0.162249456551972 0.158194173794535 1 1
0.317643510755039 0.312513313322819 1 1
-8.51401278602372e-05 0.000192627086234229 1 1
0.193246530207438 0.191024105100441 1 1
0.143817489646166 0.140329841059896 1 1
0.198256400673213 0.193936215546644 1 1
-0.145504706881201 -0.14281447960238 0 0
-0.0121733162850747 -0.0116563039031574 1 1
-0.287909539693652 -0.283319234657404 0 0
0.471019766193597 0.462810796562931 1 1
-0.0675584109100326 -0.066579206825284 1 1
0.199904233242197 0.196032309778594 1 1
0.460938514797924 0.450296888783751 1 1
0.264187887970594 0.258366659892332 1 1
0.169724702854066 0.166131594389524 1 1
0.236832904154817 0.232295858176507 1 1
0.211493859933089 0.207434922104868 1 1
0.0114154549537208 0.0118557206710513 1 1
0.448749556809593 0.441299070568702 1 1
-0.0154389149872633 -0.0167121374479118 1 1
0.0781652917033868 0.076878100289567 1 1
0.0779316361812149 0.0766161672399141 1 1
0.49192955520155 0.483173038628353 1 1
0.393100163218683 0.385985101785178 1 1
0.167198058541906 0.16286013079021 1 1
0.440423370005942 0.43166087710557 1 1
0.120810495335575 0.11836106296277 1 1
0.134075511597821 0.131396554339754 1 1
0.274635707324294 0.269647838436502 1 1
0.125706752512084 0.1230017515467 1 1
0.362856486449154 0.356506375561804 1 1
0.0791254611083327 0.0779041663718803 1 1
0.457392969755192 0.447605525481863 1 1
0.042988717007155 0.0423454841998455 1 1
0.144779894433137 0.142396309321441 1 1
0.213366896179364 0.209099889168971 1 1
0.397860512640398 0.388814882136625 1 1
0.227337034215719 0.223847086827306 1 1
0.011277346853377 0.0107995683648794 1 1
0.44155526436467 0.433440550069945 1 1
0.341383211570815 0.335490628473313 1 1
0.359230786286415 0.351449170930715 1 1
0.231634562182107 0.227759801812881 1 1
0.371774872779427 0.364640462619632 1 1
0.29803997166338 0.292614295605144 1 1
0.12159654638029 0.118904565799998 1 1
0.187376020476322 0.184582698439859 1 1
0.121657312313497 0.118797804665056 1 1
0.497766877777658 0.489086527198987 1 1
0.098880391897968 0.098261431594427 1 1
0.391193678929472 0.382892005535937 1 1
0.0132228593269789 0.013089388229057 1 1
0.105729498986317 0.103641218588411 1 1
0.255463522278389 0.249845624068567 1 1
0.189028351162219 0.185496792185522 1 1
0.790376236273421 0.776871679575176 0 0
0.367448835834468 0.361024589732626 1 1
0.463803673087138 0.455454979548976 1 1
0.214792771577754 0.210765758622884 1 1
0.310003410137947 0.302775429420655 1 1
-0.0682143025652329 -0.0661471412258756 1 1
0.600649390091013 0.589123245030743 0 0
0.31423085833046 0.308025982985658 1 1
0.285853651098697 0.281379194122224 1 1
0.311384472216029 0.307170334886224 1 1
0.266722549611139 0.261099314162535 1 1
0.188514966491486 0.184207886611356 1 1
-0.363372413729239 -0.356384424390896 0 0
0.108674295602352 0.1063717337571 1 1
0.482728149912513 0.471871873638787 0 0
0.277101582297135 0.272156491892817 1 1
0.0439224919807488 0.0432626899806248 1 1
0.571251992073523 0.560316031802826 0 0
0.255519395810302 0.251540679143866 1 1
0.289963322520642 0.285203727458549 1 1
0.177359782667612 0.173744376311353 1 1
0.39923230991709 0.391800392974731 1 1
0.0678004246041939 0.0664039523964879 1 1
-0.00960320961080597 -0.0101192770899475 1 1
0.0783165372158316 0.0780212263112973 1 1
0.240358212356252 0.236908942825704 1 1
0.0437816373157089 0.0414992750617939 1 1
0.347207682385654 0.3390310179536 1 1
0.104362772207243 0.10249458822795 1 1
0.0418237089438198 0.0413734824566763 1 1
-0.0537688292264738 -0.0518932166782378 1 1
0.0921988652208732 0.0912469166743277 1 1
0.337112537478054 0.330200944974742 1 1
0.0727818689011785 0.0715518935897613 1 1
-0.0438128494465816 -0.0422993759087037 1 1
0.340373567329456 0.333651709871345 1 1
0.081381812201469 0.080187106057303 1 1
0.612826592299012 0.599691550577451 0 0
0.242609926788829 0.238212149554821 1 1
0.0198166187505899 0.0191194638185036 1 1
0.4483068775988 0.440205471880742 1 1
0.559201848181158 0.548487009008247 0 0
0.24565776979 0.242849254632043 1 1
0.0718266890472604 0.0707731628750455 1 1
0.450190384159932 0.439297196094493 1 1
0.0481425449343674 0.0471298057407787 1 1
0.406685252376885 0.399699650790705 1 1
0.438594224161702 0.430624736037142 1 1
0.131456256190259 0.129364904124616 1 1
0.0863701816281445 0.0840835381827672 1 1
0.259634457584208 0.255598519799134 1 1
0.242131900298786 0.237325229753094 1 1
0.152980162302028 0.148774534644092 1 1
0.527250283678317 0.517190454623283 1 1
0.369571874490047 0.361844861626512 1 1
0.4127388493945 0.406420641597378 1 1
0.123252882982977 0.119993585309948 1 1
-0.254991974593809 -0.250394676832653 0 0
0.0880415186050184 0.0860166183648908 1 1
0.256663662577923 0.251457142949583 1 1
0.503694750961826 0.495946814080998 1 1
0.103108954898293 0.102198865621957 1 1
0.149861943310224 0.147823426003806 1 1
0.029468263666864 0.0287382571468532 1 1
0.467034264004792 0.459355920343408 1 1
0.419524230834556 0.411223513116979 1 1
0.453605318207348 0.44620783389592 1 1
0.353704669165322 0.345125120484709 1 1
-0.355199923258468 -0.349611821009312 0 0
0.150422928368187 0.146405925675413 1 1
0.14950709324248 0.146273707953384 1 1
0.526210120934531 0.518597693673541 1 1
0.13355660607704 0.130586794489421 1 1
0.335693590239472 0.328854850167529 1 1
-0.0538570746963716 -0.0543455166243345 1 1
0.192027288947427 0.188110208268855 1 1
0.226447013109764 0.221046436362102 1 1
0.229907730754817 0.226256725235389 1 1
0.226900176406569 0.221131180551138 1 1
0.265666800689638 0.261434825871448 1 1
0.198332034737154 0.194625476786844 1 1
0.0357966543354404 0.0345878567847747 1 1
0.0295134385161944 0.0289482336379636 1 1
0.102735921974498 0.100955006707798 1 1
0.2582966158086 0.253494105177736 1 1
0.0386475957038447 0.0383731444181755 1 1
0.0855821833575525 0.0849944003904734 1 1
0.388598418043225 0.382221820755405 1 1
0.249129168375638 0.244124003614615 1 1
0.0633484223289425 0.0620342442553675 1 1
0.0267187620649691 0.0261909295567791 1 1
0.517844321858999 0.509417434981226 1 1
0.295741468574606 0.289864652279195 1 1
0.320029682024817 0.314019385769108 1 1
0.340180457669167 0.335074882890392 1 1
0.530360624249693 0.521354583719125 1 1
0.296547643737469 0.290262967244497 1 1
0.135594335257977 0.131574986484805 1 1
0.651217055541275 0.637754196866859 0 0
0.464258566170431 0.456037680679801 1 1
0.0896738702372297 0.0863068848980897 1 1
-0.0271254689470609 -0.0265710417293288 1 1
0.124507303317339 0.121090416594387 1 1
-0.0931666258463599 -0.0911441910990072 0 0
0.0218896551844595 0.0216227096004483 1 1
0.294363716867819 0.288788769126848 1 1
-0.159925506256228 -0.15745782778704 1 1
0.190152310464485 0.187589053755419 1 1
0.177156883344019 0.173217520644958 1 1
-0.0462150069702644 -0.0437509164039107 1 1
0.25490590229426 0.251728389682348 1 1
0.234949557376904 0.229809766239279 1 1
-0.00658565656920321 -0.0077067448200637 1 1
0.241799407527728 0.237302696720617 1 1
-0.268082357326369 -0.261820024932094 0 0
0.400973698570073 0.39294522223063 1 1
0.318773654509632 0.312838787182088 1 1
0.345262739228427 0.336565746806206 1 1
0.266780625765042 0.261222549043251 1 1
0.10715465640084 0.104506432586941 1 1
0.221844002379215 0.217888967238505 1 1
0.0606589863026012 0.059656933645698 1 1
0.129079843395312 0.125907592860978 1 1
0.315437917390393 0.309107926043621 1 1
-2.32029451251031e-05 -9.50054556817653e-05 0 0
0.341975014250423 0.335710632599187 1 1
0.329757053762642 0.323548498837219 1 1
-0.0830119477991625 -0.0810908786860018 1 1
-0.225667506731446 -0.222179086556345 0 0
0.0703294876886908 0.0684766949145655 1 1
0.047169281740252 0.0447104379311821 1 1
0.482101431720018 0.472340446431786 1 1
0.0668084767801125 0.0660578113628603 1 1
0.423722130419426 0.414712667605957 1 1
0.348637705256454 0.340438716554391 1 1
-0.183409662461458 -0.179887161310162 0 0
0.154528787392197 0.151492596597249 1 1
0.0115922449747725 0.00979552197388364 1 1
0.273156371552903 0.266689161627115 1 1
0.401166650195936 0.394918955245125 1 1
0.263676822019664 0.257462157058412 1 1
0.401730621302897 0.395542524514734 1 1
-0.11686815806524 -0.115330813300606 0 0
0.0131516170794691 0.0128692228159715 1 1
0.357585368407407 0.351306665486829 1 1
0.196544550953247 0.193105924301524 1 1
-0.0295630355853321 -0.0292754369763673 1 1
0.129672353739194 0.126545132749321 1 1
0.338938958902153 0.332844600364962 1 1
0.399880935411909 0.393923254720821 1 1
0.227699850832503 0.224021665348901 1 1
0.449970626479851 0.442392853823236 1 1
-0.00169960535564135 -0.00376737386830088 1 1
0.254485898418527 0.248196941539173 1 1
0.21411707901083 0.209162260761146 1 1
-0.00438202247727106 -0.00494534077325766 1 1
0.265016123754865 0.261272686315196 1 1
-0.150081911078372 -0.147145866831401 1 1
0.305670772586719 0.299809597855566 1 1
0.0626155928504908 0.0604707479124335 1 1
0.443300870910336 0.433801589976844 1 1
0.290959903375649 0.284458164830493 1 1
0.0025233598026274 0.00248351817145116 1 1
0.399429071565087 0.392634836839651 1 1
0.304937876818832 0.298729003046454 1 1
0.0192948699245686 0.0189513597985711 1 1
0.114872388879829 0.113435272877716 1 1
0.434010297178006 0.427438706411173 1 1
0.311720946360393 0.306085220508958 1 1
0.535899004719571 0.526918916320833 0 0
-0.181517125425346 -0.177972800498958 0 0
0.243255650090196 0.237405481023724 1 1
0.330556707566536 0.325290811518124 1 1
0.409355770863736 0.402207556643308 1 1
0.0167648220913509 0.0158023424996326 1 1
0.115957126765823 0.115249516442073 1 1
0.149379765401436 0.146859298345869 1 1
0.25870720295497 0.254968871991602 1 1
0.598638155671267 0.586962408767177 1 1
0.299829060055213 0.294081268248516 1 1
0.194903195429839 0.191289599266163 1 1
-0.0403111049714923 -0.0392983557798516 1 1
0.306742968558304 0.299162935350117 1 1
0.206902642224862 0.200700914646968 1 1
0.174077887480723 0.171042022454648 1 1
0.198541675268614 0.194604624636897 1 1
0.111104259535206 0.109909907638854 1 1
-0.0521813406366325 -0.0529360922004073 1 1
0.485804150684799 0.47481346507527 1 1
0.278896175624596 0.274556729298904 1 1
0.0993950732097772 0.0986132443698184 1 1
0.103339730340787 0.10148238182286 1 1
0.263650279187933 0.260536495411643 1 1
0.0216146865211526 0.0205090456779756 1 1
0.262960452831207 0.258993554968664 1 1
0.364017118146366 0.356867991713448 1 1
0.0553301886426775 0.0523471214341192 1 1
0.104531130440062 0.101448246106901 1 1
-0.140051199469651 -0.136920825666772 1 1
0.1906825059638 0.187674582383161 1 1
0.329308266725717 0.323909354360962 1 1
0.290412735310544 0.283304071002816 1 1
0.351293997043281 0.345607128109408 1 1
0.0840342903148907 0.0818407649501553 1 1
0.135235959103222 0.130568484307611 1 1
0.328592951177308 0.32117156331964 1 1
0.202744322903318 0.200390479983153 1 1
0.326760359539544 0.321592959146638 1 1
0.365674440675124 0.358774458465337 1 1
0.309788880069288 0.305281079833899 1 1
0.316339514081238 0.310587143085138 1 1
0.147109492572355 0.144347502859789 1 1
0.273777518601539 0.268863192752781 1 1
0.127531763903348 0.125154724056298 1 1
0.212976807329326 0.209356713629072 1 1
0.197726962309941 0.194771657529348 1 1
0.1510142882022 0.147137692187568 1 1
0.135909284752996 0.132544000911083 1 1
0.224921641637539 0.218593929531699 1 1
0.122828037894609 0.120153472121597 1 1
0.266483875033056 0.262755636051517 1 1
0.402780767729891 0.39524383610353 1 1
0.0174285809313223 0.0170106737168738 1 1
-0.125351484525031 -0.125037699940003 1 1
0.212796870651851 0.207909273333406 1 1
0.416330337678072 0.409425640830743 1 1
0.142404727753993 0.140254640919037 1 1
0.480011603137379 0.471224347142482 1 1
0.280671633058966 0.274948322677715 1 1
0.116734211758826 0.114268577259438 1 1
0.323349797993893 0.316313014454781 1 1
0.119549825101574 0.118091197394572 1 1
0.44301099323511 0.433626507322683 1 1
0.268768968208367 0.263966063578617 1 1
0.104087872957564 0.102870493037392 1 1
0.0945851300788595 0.0906829908497205 1 1
0.161185668019762 0.158561250272648 1 1
0.0669818696835208 0.0665330588642673 1 1
0.17541013025688 0.1724057104226 1 1
0.129752432062816 0.12652982937589 1 1
0.177347244790786 0.172803890903073 1 1
0.426463369090109 0.41840854186262 1 1
0.358561955083535 0.350808506075257 1 1
0.303556833303286 0.296957834436309 1 1
0.472716183788086 0.461726239287716 1 1
0.15032964518945 0.146585363950056 1 1
0.0629746633324587 0.0617623559294734 1 1
0.132228958953803 0.130715503019874 1 1
0.309339645651958 0.302510756574799 1 1
0.223330697354977 0.220711896399111 1 1
0.0356632419265101 0.0341091607114164 1 1
0.451066304021839 0.441707199990441 1 1
0.247201018215294 0.242404352518338 1 1
0.0941888349217749 0.0932713997935943 1 1
0.144718092962588 0.141279387092922 1 1
0.339483005842025 0.333966580686074 1 1
-0.0681813653649022 -0.0670399490971749 1 1
0.275788850812304 0.270594774034455 1 1
0.0676714812964027 0.0659539330017267 1 1
-0.178535079591265 -0.173965109447764 0 0
0.143131578371945 0.1399303035862 1 1
0.412667470888088 0.404081258605147 1 1
0.206065338081115 0.20074655771915 1 1
0.197546901747149 0.192848193971535 1 1
0.253312086682613 0.248433439483444 1 1
0.018657368437171 0.0175327435718984 1 1
0.2446196394987 0.238491951883587 1 1
0.142278019717772 0.139891849336069 1 1
0.0201220965988503 0.0209140078971964 1 1
0.417725719573044 0.408132868509809 1 1
0.330514435531331 0.324538469395107 1 1
0.441186949922385 0.43308068878254 1 1
0.31020041558557 0.304705274519969 1 1
0.0823553692742599 0.0796059293130349 1 1
0.349303808225849 0.342459392544072 1 1
0.197397798536488 0.194060597349066 1 1
0.470602877434227 0.461894747113187 1 1
0.345797401077215 0.33890212738709 1 1
0.167239665410372 0.162813490342944 1 1
0.335189054419973 0.329281801739507 1 1
-0.0278319208945252 -0.0274541730363401 1 1
0.010095739034143 0.0100389717293864 1 1
0.0291147386848074 0.0284714811721646 1 1
0.0669889328305613 0.0656083470147537 1 1
0.172407446359726 0.16796904103747 1 1
0.152715393585094 0.149488241094043 1 1
0.088679993319804 0.0860478055693059 1 1
0.357323405669784 0.35065476700705 1 1
0.294541284010692 0.289698401755056 1 1
0.127621893659404 0.126210784127045 1 1
0.288093769918909 0.281921121703507 1 1
0.268037521008618 0.262062824589013 1 1
0.0217779954792005 0.0219002696358831 1 1
0.321004292714407 0.314227624016951 1 1
0.350648182015332 0.343482379409835 1 1
0.162699909718906 0.159827125121298 1 1
0.189601014820025 0.186763870980185 1 1
0.268183579432 0.262360761081551 1 1
-0.0938819161402071 -0.0921159144451938 1 1
0.198532022380096 0.194069281057939 1 1
0.011413305376466 0.0123049606599317 1 1
0.41602192129734 0.406881503618081 1 1
0.122651112823374 0.119820356727145 1 1
0.150443418929201 0.148958332267413 1 1
0.183266812945929 0.180476563588775 1 1
0.386945978892876 0.379523607075832 1 1
0.234505517625267 0.230917878988149 1 1
0.180778451982243 0.176950284863121 1 1
0.2650011516031 0.258817454371129 1 1
0.41783560273875 0.410819328338168 1 1
0.0953774189191393 0.0925664869118531 1 1
0.0296757044595471 0.0290579334623881 1 1
0.184458874991739 0.182176542285004 1 1
-0.221945055989508 -0.218582875317715 1 1
0.526455760740962 0.516451481285254 1 1
0.112147584843754 0.110893275951587 1 1
0.199068450557389 0.194501389061641 1 1
0.264403161281883 0.258983710821302 1 1
0.183779883974642 0.179753953045892 1 1
0.404017029768062 0.396086855333512 1 1
0.420971215093348 0.41442550778536 1 1
0.378683054949078 0.370211093000471 1 1
0.102790335172266 0.100593970768061 1 1
0.149835041391668 0.147335084600177 1 1
0.24136238875225 0.236612554624615 1 1
-0.00304576787323282 -0.00167208328414024 1 1
0.318489895033039 0.312070213299589 1 1
0.554084895048384 0.544937540290902 0 0
0.35549819455332 0.35000056220534 1 1
0.45332921916782 0.445367377872491 1 1
0.325691047213384 0.318500323349034 1 1
0.203366474853787 0.198596141146424 1 1
0.407626791656218 0.400745119340172 1 1
0.212664855392683 0.209622446261908 1 1
0.253084922760752 0.249621842438158 1 1
0.444469600016761 0.436910956827348 1 1
0.419946115656295 0.413065901652965 1 1
0.459098653534115 0.451340793971777 0 0
0.32231247025351 0.315940405236271 1 1
-0.0252159544801968 -0.0251581943995264 1 1
-0.0356710446609175 -0.0364138024532082 1 1
0.290372440767533 0.283665397065107 1 1
0.332163078743099 0.3270138569654 1 1
0.226013083319757 0.223095996951426 1 1
0.117928761989117 0.11576878076183 1 1
0.0895324444176317 0.088289843132238 1 1
0.190905074076363 0.188350322962657 1 1
0.102165747204798 0.100364306249545 1 1
0.233458299348859 0.228596950464797 1 1
0.452749266539119 0.446341344426055 1 1
0.365718750023144 0.35898100747598 1 1
0.0895596261017405 0.0872509869563783 1 1
0.11474828189235 0.112563539438539 1 1
0.33840801953104 0.330799499835727 1 1
0.49004602067539 0.480588080700867 1 1
0.0346144211949233 0.0333110352946539 1 1
0.259858348623697 0.255846305608706 1 1
0.489819695518157 0.480001814577524 1 1
0.266864175366876 0.262355247175481 1 1
0.105816954122311 0.104124290729685 1 1
-0.366573226597334 -0.360455726945759 0 0
0.245626721459418 0.239837307055955 1 1
-0.14739725219661 -0.143919364247917 1 1
-0.1195566825724 -0.117231873975036 1 1
0.571579715308254 0.560986114158122 0 0
0.293195522917647 0.289421577651126 1 1
0.141125214379729 0.137218133854366 1 1
0.232047991965094 0.226806825732156 1 1
0.584847411640725 0.572550935047093 0 0
0.125859523711269 0.122435987193418 1 1
0.421101371267259 0.413641968386541 1 1
0.25249523177311 0.248343932018142 1 1
0.245904152228723 0.241621559624128 1 1
0.136915751955344 0.132931468001156 1 1
0.0275425343286458 0.0269241626293699 1 1
0.0867213230186688 0.0847240828712651 1 1
0.516602676067355 0.506799370778363 0 0
0.202306756157809 0.198374170616781 1 1
-0.0498265983228242 -0.0477338111714544 0 0
0.434288929232923 0.425534334205379 1 1
0.202945569549105 0.198269197466104 1 1
0.214143708128728 0.209452906422905 1 1
0.0651271817079204 0.0641582935479909 1 1
0.0290153848387237 0.0294890610098744 1 1
0.218848158356362 0.215371880866909 1 1
0.534037149767654 0.523677439961875 0 0
0.232010383195247 0.227739507872109 1 1
0.483078775498013 0.473374106912868 1 1
0.0616555720852297 0.0607762251950864 1 1
0.136645372997507 0.135854160073371 1 1
0.362690163916966 0.355715457270242 1 1
0.432729473275641 0.424592516275685 1 1
-0.10736574001119 -0.106082404700514 1 1
-0.124793059858571 -0.122489432973634 1 1
0.533366859796627 0.524701165840755 0 0
0.363185624175113 0.357097380609008 1 1
0.0472030111662741 0.0461452461979486 1 1
-0.122063862957042 -0.119150877613253 1 1
0.326842370037731 0.322438895335546 1 1
0.194481469744657 0.191240144786967 1 1
0.245996823355158 0.241608707254128 1 1
0.0961897559375908 0.094315878417853 1 1
0.301151689588238 0.296396616620031 1 1
0.1723600326005 0.168720265827198 1 1
0.125537703049739 0.123706488679627 1 1
0.18295411265121 0.179666199084526 1 1
0.0826698282458788 0.0817620830795195 1 1
0.17614045822919 0.171499610784618 1 1
0.316071504787333 0.310040108394 1 1
0.281402102161581 0.276639369063751 1 1
0.242217548604258 0.237800979939532 1 1
0.109673372479458 0.106578296557598 1 1
0.133199479134881 0.13038405912844 1 1
0.249532643467171 0.245891840856396 1 1
0.252615821556844 0.24860407053672 1 1
0.449114154722581 0.440322801748836 1 1
0.351853273626546 0.344686892116146 1 1
0.206111377004716 0.2027628479351 1 1
0.30751856957336 0.301653825210372 1 1
0.296625925550743 0.291113434526609 1 1
0.202097335542135 0.19825423509719 1 1
0.0599294451077163 0.0603814044845613 1 1
0.135869219267007 0.132569366842253 1 1
0.500165115659087 0.490045013703724 1 1
0.172186920925193 0.170045183641703 1 1
0.125369584020635 0.124201116255398 1 1
0.354159069547996 0.346482737094051 1 1
0.133529931076759 0.13108255687002 1 1
0.218352853538177 0.21530374076312 1 1
0.180682560427329 0.174972678702424 1 1
0.379668822107034 0.373847156895422 1 1
-0.0735160600064615 -0.0738663895331727 1 1
0.131375633888325 0.128867948851356 1 1
0.231249010038184 0.226857269859281 1 1
0.542293343530714 0.532600301184779 1 1
0.456812185977755 0.448241932162391 1 1
-0.090320626971854 -0.088625886164005 1 1
-0.0796880266342852 -0.078053995514356 0 0
0.0554197561271638 0.0535108340660978 1 1
0.407390442157211 0.399686493912986 1 1
0.000801615386858565 0.0012616356457791 1 1
-0.156185779145355 -0.154613363722416 1 1
-0.0716057888166475 -0.0706192199427613 1 1
0.330553288897251 0.323841790271207 1 1
0.468829967390903 0.46103952539916 1 1
0.0424896718764802 0.0425764376130476 1 1
0.223451479683713 0.21951276108262 1 1
0.3381054945282 0.32986637315431 1 1
0.0605303143171545 0.0588792657641708 1 1
0.101379974009943 0.0991564875875108 1 1
0.277343253164178 0.273831519782328 1 1
0.105334718061561 0.103098789428808 1 1
0.197128338335367 0.193485137634487 1 1
-0.0260059477305636 -0.025570545737607 1 1
-0.0154694092595198 -0.0152106432727061 1 1
0.166572865603207 0.163515215855177 1 1
0.185719018796025 0.180492837919308 1 1
0.399210394047241 0.39237083515145 1 1
0.355129441552949 0.347855393031452 1 1
0.453787366813559 0.443351139693521 1 1
-0.0687561773445205 -0.0680964521434259 1 1
0.113428707956455 0.111658128026411 1 1
0.070335591039613 0.0692845959838632 1 1
0.158656943643684 0.156181966802806 1 1
-0.0606736227999999 -0.0591976185501709 1 1
0.227459960635686 0.222945269656563 1 1
0.190833220311232 0.187119104677037 1 1
0.620890954561678 0.61070562474972 0 0
0.357763584682871 0.349641206412642 1 1
0.207350820119969 0.203781170317976 1 1
0.293322561069771 0.288315597570267 1 1
0.134899452909856 0.132935784987389 1 1
0.163043903226915 0.160166735363716 1 1
0.209746919503727 0.206247751411645 1 1
0.192307172887551 0.188498740736986 1 1
0.282181803104357 0.27820087581263 1 1
-0.012249723848247 -0.0111381664687488 1 1
0.166783136398853 0.163646212669028 1 1
0.0637537217437899 0.0631622931937317 1 1
0.388879756012258 0.380321889698956 1 1
0.303627077417938 0.298854959256287 1 1
0.232611004479715 0.229038603978974 1 1
0.278389850396988 0.272482263080401 1 1
0.221743071895927 0.217853308236148 1 1
-0.199856374201136 -0.195818468292802 0 0
0.165301686680107 0.162445951461766 1 1
0.208560946939987 0.205695131628311 1 1
-0.237995298679891 -0.233703116044822 1 0
0.380202872059963 0.373155865051467 1 1
0.350751740773239 0.343149486952806 1 1
0.321114155886214 0.314809084391432 1 1
0.214956355302753 0.209497313266517 1 1
0.00630642702739599 0.00534104096278605 1 1
0.0128936275160432 0.012543071488771 1 1
0.36591024064222 0.360767746378157 1 1
0.217315611306165 0.211743115429895 1 1
0.0725998509736331 0.0702999636208366 1 1
0.256774137232778 0.252335625336868 1 1
0.131591922284379 0.128675677371254 1 1
0.0964332494294309 0.09359524244972 1 1
-0.112440060660933 -0.111020738067188 1 1
-0.112036637513829 -0.10948128692281 1 1
0.34747351172906 0.341352418598936 1 1
0.214222962916716 0.209779502864325 1 1
0.233053524055404 0.228676512371817 1 1
-0.274873698143032 -0.269357064240594 0 0
0.00738228847328817 0.00618296735252461 1 1
0.279709477255298 0.275200014109611 1 1
0.428385205062406 0.42095961006909 1 1
0.353427515490778 0.345676466690584 1 1
0.262166807063744 0.258751997476718 1 1
0.0348078343622718 0.0340309052064453 1 1
0.233577419434863 0.228166279869216 1 1
0.050447494276142 0.0492061208248961 1 1
0.236518193338213 0.231991869266428 1 1
-0.113966063898926 -0.113704474154716 1 1
0.256519902808321 0.251970064670835 1 1
0.0710451947325447 0.069684385944156 1 1
0.453302607143544 0.444809995066132 1 1
0.253839171366269 0.249311965171536 1 1
0.263158054529281 0.258352806771478 1 1
0.363939055758042 0.35774838512475 1 1
0.213448443684325 0.208882095103857 1 1
-0.0352138091226494 -0.0348866849494591 1 1
0.341865062008915 0.334079776415039 1 1
0.368092843735001 0.361946381358635 1 1
0.274723424473336 0.269846323191952 1 1
-0.0505538760350142 -0.051010636985159 1 1
0.532037419755506 0.521322434614191 1 1
0.117753293495259 0.11401974712407 1 1
0.169763565408939 0.165644974684445 1 1
0.178045735166193 0.173612022348606 1 1
0.161423462876057 0.157901154579555 1 1
0.195159821744295 0.191849388761036 1 1
0.198114521532299 0.19458374359901 1 1
0.049419649913014 0.0490347382143998 1 1
0.35436383594613 0.34829035334477 1 1
-0.0421292257464606 -0.041527878890042 1 1
0.0233333484343511 0.0238097249002782 1 1
0.33336367998883 0.327864698920515 1 1
0.020006194378722 0.0194485566969004 1 1
0.405905429433344 0.398334664357178 1 1
-0.109875200737368 -0.105874848693816 1 1
0.0645243812756631 0.0645635668222816 1 1
0.273715221787631 0.26861787448928 1 1
0.205691163010339 0.203396277855177 1 1
0.237523848982977 0.233251804213211 1 1
0.390128404530961 0.381802924087688 1 1
0.205602331589102 0.200107842189606 1 1
-0.266389279721128 -0.261672479595563 0 0
0.27906507526006 0.273093409729291 1 1
0.143966431168943 0.141348001797124 1 1
0.451421779125258 0.44218163040329 1 1
0.351684194028166 0.345278435390832 1 1
0.349140634555112 0.343078973534519 1 1
0.343325306419562 0.336532847796227 1 1
0.206461565443282 0.203088509747654 1 1
0.180475682510197 0.1767333661859 1 1
-0.00647589573196144 -0.00657998960374771 1 1
0.414396056566614 0.405618082878976 1 1
0.360224004282351 0.35207732585186 1 1
0.451885838739056 0.442715679684959 1 1
0.333976459813937 0.327655958830297 1 1
0.25149350807415 0.246745195261063 1 1
0.423154778533641 0.414761019907123 1 1
0.259927886308123 0.255544978614534 1 1
0.309154737541037 0.302185827169355 1 1
0.31470653714961 0.307373542375275 1 1
0.044650063173811 0.0434042369391822 1 1
0.175668178750762 0.173710135218609 1 1
0.230917681432286 0.226480579362816 1 1
0.454263016202045 0.4459483184777 1 1
0.00506395512240017 0.00563932260766208 1 1
0.30209539138181 0.296301980524618 1 1
0.344598023877108 0.337344718695652 1 1
-0.255607105973969 -0.251156565241966 0 0
0.599580673932736 0.588194058944877 1 1
0.433764018196661 0.424617199559087 1 1
0.185671871598405 0.18116420876527 1 1
-0.0930597558475718 -0.0913271829012273 1 1
0.198351386662524 0.1954372380844 1 1
0.348802214810181 0.343138804789199 1 1
0.574113404569834 0.564533175688736 1 1
0.0365481748256446 0.035179559080284 1 1
0.510168229261361 0.500802809337991 1 1
-0.0212630054378427 -0.0202689126237895 0 0
0.0327253217099264 0.0320182065710136 1 1
0.0856655974213354 0.0850337156514333 1 1
0.127944771378359 0.126136460285423 1 1
0.0622090744859253 0.0619642886284517 1 1
0.396986613408463 0.389353952507352 1 1
-0.0150085143310056 -0.0150668262774318 1 1
0.234820189342144 0.230308543481453 1 1
0.371464304009802 0.364282268904877 1 1
-0.241539033031711 -0.236029707105608 0 0
0.166508962662345 0.16448840278877 1 1
0.107624645040608 0.104797415385624 1 1
0.0859451815757647 0.0846185294969588 1 1
-0.021048755873255 -0.0203467179536956 1 1
-0.18384807620754 -0.18095381479344 0 0
0.189959438016476 0.186982293096206 1 1
0.253926227668888 0.249937079903777 1 1
0.201928182901567 0.198073523487019 1 1
0.38227916657213 0.374180486717006 1 1
0.227940379183513 0.223163929288385 1 1
0.358572822088191 0.35083814967877 1 1
0.390142259002103 0.38242097410159 1 1
0.169654775966401 0.166087504247563 1 1
0.0662784139348078 0.0647721884070899 1 1
0.0563798637506035 0.0560281772727166 1 1
0.0904291204970153 0.0892821232274467 1 1
-0.0613055058054894 -0.0603873212377273 0 0
0.502839331262642 0.494426635888994 0 1
0.241592987545959 0.237866861625881 1 1
0.334465651525624 0.329065848245846 1 1
0.0573094825882525 0.0564338739966437 1 1
0.13519806778294 0.133422490262523 1 1
0.144312861186018 0.14072903286956 1 1
0.737764341448887 0.726513246334081 1 1
0.316567121721457 0.310894614365684 1 1
0.162355859089128 0.159152187362894 1 1
0.21387956644458 0.209936347244852 1 1
0.36089637208968 0.354368635966216 1 1
0.462099757420781 0.453872729945444 1 1
-0.0228798799383466 -0.0232537167101957 1 1
0.11629544199123 0.114617874918062 1 1
0.258634795954157 0.251233325667674 1 1
0.0141226506950346 0.0136084386796683 1 1
0.195691539184214 0.191885529999324 1 1
0.165441022821161 0.163489241489338 1 1
0.283166216800924 0.276284819471167 1 1
-0.215731975828858 -0.212741523163015 0 0
0.30611009199915 0.30112053405455 1 1
0.592982224447219 0.582186984143987 0 0
-0.0674665113039349 -0.0657577976736028 1 1
0.495711306674527 0.485791534529477 1 1
0.0880206184638402 0.0870070608187118 1 1
0.135111362189272 0.132013050897572 1 1
0.391562000261178 0.383480681653534 1 1
0.327225943851698 0.320268343591635 1 1
0.290073602284505 0.28484417242478 1 1
-0.0804989747178619 -0.0790370454237884 1 1
0.695756879282112 0.681624979564455 0 0
0.801017345746874 0.785677981441441 0 0
0.210669626877296 0.206914776893659 1 1
0.42974431924204 0.421724350195315 1 1
0.0119005282066409 0.0110688577309035 1 1
0.381250355438999 0.373814495986011 1 1
0.218807825064971 0.215373840712477 1 1
0.159424859566301 0.155452069147499 1 1
0.287361513963823 0.282930853859982 1 1
0.465763436297606 0.457129956846816 1 1
0.434231363290441 0.426180722590112 1 1
0.0771629272379857 0.074213845986168 1 1
0.152858724956581 0.15018365114775 1 1
0.0154152489255784 0.0160911901223882 1 1
0.012830043646677 0.0121704645787363 1 1
0.0336197271327118 0.032542284220964 1 1
0.512558453305902 0.503023280039013 1 1
0.0164508087298256 0.0179705126205637 1 1
0.259491176508678 0.254313012613585 1 1
-0.0844565070139021 -0.081660747799212 1 1
0.190066593419004 0.187321177901147 1 1
0.201092368531822 0.198193972174467 1 1
0.221570088339919 0.218128701566272 1 1
0.0491306189219934 0.0472340679105282 1 1
0.297695784983109 0.293616969571391 1 1
0.436519956503377 0.429613879172847 1 1
0.217679123310927 0.213497107295986 1 1
-0.131083393421624 -0.127773609753297 1 1
0.141943303181681 0.139347293494408 1 1
0.480178858005566 0.470683470494109 1 1
0.263559168050766 0.260477670399228 1 1
0.323483728114687 0.316422294768829 1 1
0.506035234567205 0.497072567963403 1 1
0.300771525340191 0.295323242138797 1 1
-0.0100074170968288 -0.0105870025057588 1 1
0.130470207788681 0.128949642659254 1 1
0.247649610474392 0.243448756442998 1 1
0.391069224827514 0.383375800167377 1 1
0.609479058249812 0.596304620297328 0 0
0.121273351892794 0.118397091229986 1 1
0.265576636262403 0.259945706838619 1 1
0.153096165242632 0.150779167069151 1 1
0.0647790319560019 0.0628362538156043 1 1
0.109488734580259 0.107379147664914 1 1
0.151835041747635 0.149854937748131 1 1
0.470334279436264 0.460709580884901 1 1
-0.144893156800562 -0.143607744414439 1 1
0.437220143000193 0.42769862921131 1 1
0.22471698883762 0.219791048030147 1 1
-0.134464907412256 -0.132536078002626 0 0
0.206135036982865 0.201901001264264 1 1
0.316443045313205 0.309769671919488 1 1
0.15240001640505 0.149061228746701 1 1
0.143924906628356 0.141743110778309 1 1
-0.0320522353194231 -0.0324818996979197 1 1
0.309489015210209 0.303471734404704 1 1
0.108643816744447 0.107336386051405 1 1
0.0101648559798543 0.00946716280605154 1 1
0.499553597595641 0.490305450980632 1 1
-0.186307561575788 -0.18369848255092 1 1
0.386359434226281 0.379176997288697 1 1
-0.0312174791332054 -0.0303252659091812 1 1
0.327636939803745 0.320131532410719 1 1
0.237735178257519 0.233156441532736 1 1
0.247041074552076 0.242104107261628 1 1
0.558866709890824 0.548579370477198 0 0
-0.124209851274573 -0.121962315269948 1 1
-0.0239628012939384 -0.0223183015371401 1 1
0.299035399240162 0.293351848783959 1 1
0.470674820068645 0.463193268037675 1 1
0.0173968363590168 0.0165460329569124 1 1
0.208168346101698 0.204292747595764 1 1
0.205870448304609 0.202774635096732 1 1
0.153906961708074 0.151511947705401 1 1
-0.167096200479414 -0.162448531530984 1 1
0.109504296395547 0.107144575392123 1 1
0.131704444883998 0.12955714613858 1 1
0.240304871803615 0.236758665142426 1 1
0.108177244968172 0.106031508233914 1 1
0.109651683437055 0.109202148529508 1 1
0.172527317727503 0.169918866082983 1 1
0.357037170773252 0.351023496850534 1 1
0.154615018271712 0.151271708711031 1 1
0.166466784384096 0.164503677273959 1 1
0.375353414429031 0.369611817612127 1 1
0.082441629016344 0.08049461198228 1 1
0.340427798077296 0.334343467320268 1 1
0.284222849828401 0.27889683304334 1 1
0.194032684595409 0.190644095025126 1 1
0.16852936667369 0.165426553395931 1 1
0.0890601340417546 0.0890332900286888 1 1
0.243693841578313 0.240406349254408 1 1
0.240241451030386 0.235712533440946 1 1
0.417684489980773 0.410244999615536 1 1
0.120044291862113 0.118732905237118 1 1
0.142712173415556 0.138654024145767 1 1
-0.0813831556044466 -0.0799499661663011 1 1
0.329970889559223 0.323506592825514 1 1
0.193993459665246 0.191155052491316 1 1
0.0450313285082605 0.043549963437939 1 1
0.296957235203364 0.29031737785529 1 1
0.273538243598499 0.268077075312085 1 1
0.313782981686576 0.308205138890887 1 1
0.364288903227199 0.355733324558421 1 1
0.113303704399626 0.109680707102105 1 1
0.266743802355189 0.260742084361478 1 1
0.525741833465911 0.514794780932515 1 1
0.156401449088028 0.153465059159623 1 1
0.224176186945607 0.221219513637314 1 1
0.019045108507394 0.0189587779358436 1 1
0.413797606922723 0.40747783010021 1 1
0.178563744048134 0.175535973853799 1 1
-0.00719990010985262 -0.00729103275604252 1 1
0.315869606957465 0.31032145203522 1 1
0.351993803981996 0.34632629525325 1 1
0.0351011020647945 0.0361923444114172 1 1
0.110426619701769 0.10927945380253 1 1
0.182946354992302 0.179353333786009 1 1
0.462301450290359 0.453463578463247 1 1
0.219539553971968 0.213971085814752 1 1
0.152565328282266 0.149266168713642 1 1
0.0969619380044543 0.0953857598477029 1 1
0.439851963671005 0.430051897947494 1 1
0.110553009656554 0.109496302978851 1 1
0.336683875484979 0.331858371023318 1 1
0.327398144838059 0.319496556155142 1 1
0.210912214868528 0.206934459474361 1 1
0.208034481412362 0.204260444649311 1 1
0.271215570744406 0.266516120040963 1 1
0.455116188448739 0.446743300003248 0 0
-0.31534653352048 -0.307945548816203 0 0
0.480010380906581 0.471259350918288 1 1
0.168365706345469 0.165547387550853 1 1
0.279388647699027 0.273804731245136 1 1
-0.327278579916592 -0.319830956632442 0 0
0.588631813854836 0.576414570722313 0 0
-0.0641792022961638 -0.0634466981368494 1 1
0.074108249485713 0.0723492850886945 1 1
-0.0580547479455788 -0.0569751583513593 1 1
0.292260018814875 0.286747519564998 1 1
0.162162774793073 0.159937828951328 1 1
0.31402151791404 0.307709943945327 1 1
0.171245150680111 0.16777217216758 1 1
0.345452188068606 0.336762104832008 1 1
0.306361810132596 0.30172591880029 1 1
0.0720426841254965 0.0705776979815146 1 1
-0.206342988795961 -0.203815166599845 0 0
-0.317793199229435 -0.311307949656541 0 0
0.0206483745114881 0.0202845729940699 1 1
0.235440140549608 0.231132954543582 1 1
0.801396498342484 0.7872522320724 0 0
0.258066176561296 0.254309264683541 1 1
0.164845551653046 0.16000292329317 1 1
0.192816477125265 0.191237584026755 1 1
0.156561390180971 0.153809565946885 1 1
0.35808742230097 0.351851767797113 1 1
-0.0886082452440641 -0.0868297982106344 1 1
0.0406049026733191 0.0404401822288897 1 1
0.252584263357421 0.247505676070279 1 1
-0.0919205955832525 -0.0905875576581676 1 1
0.0338613633502703 0.032888458002812 1 1
0.348239662042791 0.342560414093971 1 1
0.0283894128642381 0.02681579962695 1 1
0.436554683361298 0.42853682548289 1 1
0.187812751209459 0.183789366831191 1 1
0.131509051104136 0.128133798530923 1 1
0.0867400129041071 0.0846997680312128 1 1
0.146642845310854 0.142381494580304 1 1
-0.0841754139371854 -0.0827081916326554 1 1
0.27234463608307 0.267878202291996 1 1
0.20475947679697 0.200532086512702 1 1
0.277569803456804 0.27145385504189 1 1
0.0191201518011832 0.0172821183161681 1 1
0.144229286521592 0.141760107901462 1 1
0.0500902895262027 0.0478990735516521 1 1
0.510809404343214 0.500834305227106 0 0
0.18392668354103 0.180547650003832 1 1
-0.0952877401477416 -0.092804460696529 1 1
0.0311760314845664 0.0307258542688312 1 1
-0.00269278969697842 -0.000727638270491859 1 1
0.0680847768943637 0.0680933396273805 1 1
0.092201748756458 0.0895075187846177 1 1
0.158783806640222 0.156615925140483 1 1
0.328473018456426 0.322285801666596 1 1
0.0208130468459893 0.0198453340637865 1 1
0.122257785912954 0.120444895630298 1 1
0.467222361614263 0.458637905867826 0 0
0.477100405129049 0.466578924277625 1 1
0.0999043354758974 0.096458793661359 1 1
-0.0200362884382398 -0.0193854187060823 1 1
0.321974516397945 0.315084441887625 1 1
0.277444978452516 0.271219815550919 1 1
0.233173328923582 0.229306301828779 1 1
0.0442883249208236 0.0427662935403172 1 1
0.345697425384008 0.339708886475431 1 1
0.581248048034026 0.572144252742315 1 1
0.313674112965876 0.308348401246499 1 1
0.00135106908418108 0.00289748122904173 1 1
0.273577768504048 0.269819687253531 1 1
0.217136146215324 0.213165254469418 1 1
0.317451665648286 0.311660369047094 1 1
0.260041211045966 0.256863887257605 1 1
0.309878777521853 0.303356222572407 1 1
0.00669643482038675 0.0059003115707996 1 1
0.237268158824855 0.234214244789694 1 1
0.205380085774775 0.200041143353952 1 1
0.554964047825758 0.543871826321629 0 0
0.185611927334268 0.183098551365714 1 1
0.27629889731865 0.27057848444774 1 1
0.249163859202555 0.244929534661314 1 1
0.27818290014853 0.271402032344425 1 1
0.157788293040078 0.155185354257959 1 1
0.0677482030516498 0.0663680558089666 1 1
0.29427210350213 0.288097958746381 1 1
0.294538532722487 0.290490507605096 1 1
0.401293511208314 0.393326103271742 1 1
0.163950918151037 0.161017723260533 1 1
0.0905607877780728 0.0894534334950289 1 1
0.560143033140452 0.549599910125451 0 1
0.477730162097604 0.467213688915535 1 1
0.3543745388202 0.347120996915155 1 1
0.247738673977492 0.243745095153171 1 1
0.234858801281221 0.228105010172228 1 1
0.183575629119964 0.181319473760322 1 1
0.382769330441376 0.376829867061399 1 1
0.172857324864433 0.168823971033086 1 1
0.501909845597472 0.490067461064365 1 1
0.496078678681275 0.486967244770049 1 1
0.484863521703314 0.475186447314769 1 1
0.0808301178707023 0.0777311479049831 1 1
0.348175156281654 0.340041253939087 1 1
0.128084791667618 0.125583350012725 1 1
0.179674158494327 0.177055180347307 1 1
0.293173777008832 0.287507633227287 1 1
0.0093985836175951 0.00884465155395861 1 1
-0.0301157239341066 -0.0309759049058048 1 1
0.0943848744910648 0.0937827122714217 1 1
0.0826005491900711 0.0801782271278985 1 1
0.3109512930349 0.30585362704964 1 1
0.474865570197892 0.465279975871795 0 0
0.195233450153336 0.190309190663206 1 1
0.316790248900008 0.31108414881009 1 1
0.0589137776194199 0.0575456432334161 1 1
0.445548005786434 0.43676954327215 1 1
0.465660893350368 0.457287889567813 1 1
-0.104918391901566 -0.103981354951341 1 1
0.111560848873857 0.111558041485752 1 1
-0.0362813050272952 -0.0353278300283187 1 1
0.218946090635287 0.214715742722012 1 1
0.280546506785445 0.275545831591111 1 1
0.0768135489525172 0.0744951479698736 1 1
0.123573445379948 0.119263999107047 1 1
0.268521672701551 0.264173035319067 1 1
-0.378391782732003 -0.371465938357397 0 0
0.244494339298833 0.240470234721135 1 1
0.416836685810962 0.407817042269071 1 1
0.298775305447709 0.29171422021237 1 1
0.181738762738072 0.179225221762504 1 1
0.0627184493178734 0.0635019139288006 1 1
0.174145997518821 0.171283727366536 1 1
-0.00462773638262871 -0.00443254840427707 1 1
0.145326640929774 0.14215356183509 1 1
0.236680792693098 0.232837757797202 1 1
0.159857576733513 0.158017616139622 1 1
0.0693220558264068 0.068858758566067 1 1
0.483130822916426 0.474857648549756 1 1
0.497699501956227 0.490341156156269 1 1
0.410346236719777 0.402549360517721 1 1
0.0802057752980445 0.0780196971843 1 1
0.127952032614078 0.124800457641175 1 1
0.629468909411761 0.617863427223537 0 0
0.21198996843275 0.208101298685757 1 1
0.733745596491435 0.720922322078533 0 0
0.0981124322119025 0.096394972856969 1 1
0.222181434753667 0.218823685467389 1 1
-0.0788498231538742 -0.0778809209304674 1 1
0.171703351562076 0.167754256811837 1 1
0.0855338140645321 0.0852644636127982 1 1
0.419945465011687 0.41296663964181 0 0
-0.240628443363465 -0.237534307920075 0 0
0.320926216743863 0.315247994728716 1 1
0.378555951933185 0.371291875768065 1 1
0.425521124078891 0.417809916635576 1 1
0.399340426518944 0.392054482448425 1 1
0.0414303260313013 0.0406389580942827 1 1
0.232988508135947 0.229258711834815 1 1
0.312703605072384 0.306260170076909 1 1
0.137205148757066 0.133549664690099 1 1
0.410125314415975 0.401556243476642 1 1
-0.13016442526642 -0.128106451849407 0 0
0.0107168878805918 0.0101867045373183 1 1
0.601464212904031 0.590288527180915 0 0
0.127280247797088 0.123462617862059 1 1
0.18145103681864 0.177134656695418 1 1
-0.0965497546379398 -0.094158183851298 1 1
-0.0420000369327412 -0.0412506833276241 0 0
0.402238977618678 0.39382754037551 1 1
0.377418213347344 0.370852390917149 1 1
0.0565983204972232 0.0544522220310761 1 1
0.380980547774578 0.373510863278959 1 1
0.310195256662405 0.305354357192379 1 1
0.347037229399042 0.339729696263757 1 1
0.230089029522088 0.223708420762214 1 1
0.0250172353479751 0.0250194990453161 1 1
0.0979257657615804 0.0960828956803317 1 1
0.175175364987155 0.171983401473669 1 1
0.251694902106035 0.246821648218738 1 1
0.0956094215423877 0.0943498897088156 1 1
0.0247023191969854 0.024025448462794 1 1
-0.102983476431609 -0.100699393797493 1 1
0.391022564452554 0.383157370661406 1 1
0.0815611767624017 0.0800414684587845 1 1
0.276539399219762 0.271051178825406 1 1
-0.0124968737571374 -0.0120272128747713 1 1
-0.115424775178631 -0.113181747643211 0 0
0.436280717160396 0.426819229704226 1 1
0.384424372112805 0.377128636116324 1 1
-0.131912742746369 -0.128605467348982 1 1
0.328702466122843 0.320591586793852 1 1
0.567430945192897 0.55687523917528 0 0
0.298320032275282 0.292770971485408 1 1
-0.0502752411153773 -0.0494126952280916 0 0
0.200362502062748 0.194522016418653 1 1
0.132327826137398 0.131119357856017 1 1
0.0916303783148466 0.0912295414320436 1 1
0.216077534421503 0.210934507326446 1 1
0.18173014511525 0.177567405063188 1 1
0.387347379664659 0.382269872767583 1 1
0.342544780764731 0.336355980230933 1 1
0.287241315112793 0.281856026644051 1 1
0.119525067020781 0.117252611327414 1 1
0.165716503180254 0.162925114003043 1 1
0.146788917476386 0.144114180988914 1 1
-0.20250454715587 -0.199106732033246 0 0
0.21456869844326 0.211570095210105 1 1
0.598069713250001 0.587283955490212 0 0
0.14446012989882 0.141913530725946 1 1
0.281681309769017 0.278100188181181 1 1
0.326550107464877 0.321017849098528 1 1
0.325207249623668 0.317697155228468 1 1
0.159961184631233 0.155974255488224 1 1
0.373408948320532 0.365241809212868 1 1
0.205564248984971 0.20260198524861 1 1
0.00644800437657689 0.005733599555276 1 1
-0.0614677120223072 -0.0594063742540398 1 1
0.0216121340057141 0.020774948373402 1 1
0.109761892595856 0.108107223081627 1 1
0.52660515552064 0.516883995245872 0 0
0.378600665870549 0.370417838717393 1 1
0.427302946292077 0.417552982572607 1 1
0.176019265849656 0.173241402411836 1 1
0.206982766762252 0.203116341130479 1 1
0.21396024299376 0.21042555004756 1 1
0.311585887093008 0.305258595252225 1 1
0.354611594359755 0.345921533783366 1 1
-0.0119307450043523 -0.0128957848779836 1 1
0.182374553010961 0.179741979080141 1 1
0.253349728425867 0.249510643517701 1 1
0.313930334143846 0.308485154777908 1 1
0.124395541527943 0.121104911503708 1 1
0.185673298042268 0.182107970316028 1 1
0.230514684009035 0.22619109774447 1 1
-0.260709377864997 -0.254499503618929 0 0
0.302954329568637 0.298054954013869 1 1
0.418526796409712 0.410680742381311 1 1
0.1456651177968 0.142526019179439 1 1
0.0713681218305739 0.0703481394165433 1 1
0.405034130554567 0.397133270477431 1 1
-0.0402149681007869 -0.0393894219397641 1 1
0.24865039942939 0.244147230173302 1 1
0.326934848718444 0.320887687740407 1 1
0.340588533914241 0.334834997080927 1 1
0.405701078118106 0.398355122966309 1 1
0.160736087941931 0.156824738748478 1 1
0.602353496011972 0.589872243392592 1 1
0.312976331849708 0.306929049761602 1 1
0.336863397630414 0.329450205599223 1 1
0.198113815032063 0.194458726947222 1 1
0.347823283611056 0.341235702260781 1 1
0.418447801436156 0.409246338719617 1 1
0.256961246998076 0.251510876431565 1 1
0.229547438269105 0.225363749707877 1 1
0.222891500413767 0.217944930748203 1 1
-0.193625722315582 -0.189186009942781 1 1
-0.0873400741996313 -0.086843601641203 1 1
-0.214452145100285 -0.209565453599683 0 0
0.284389500717346 0.279499422343161 1 1
0.116910450664075 0.116174378530303 1 1
0.351358528743789 0.34512571038042 1 1
0.431674663557649 0.424877968923021 1 1
0.153905070375903 0.151465144752145 1 1
0.409826304500495 0.401118223084396 1 1
0.420833421357761 0.412277176185591 1 1
0.00787302866128885 0.00770985594895203 1 1
0.116291534012751 0.112640236067336 1 1
0.190079576303248 0.186399731926931 1 1
0.279747822426268 0.275019045149964 1 1
0.0489879060208624 0.0488895025307236 1 1
0.146418744948776 0.141810251604824 1 1
0.219508691997987 0.216612555163904 1 1
0.0966075378801157 0.0952607145634029 1 1
0.175328234161204 0.172902732878198 1 1
0.0758618607829993 0.0748486554723704 1 1
0.150520810309605 0.14768690714465 1 1
0.0840912434654114 0.081926258670344 1 1
-0.0378352294230822 -0.0383403787264413 1 1
0.374888607618115 0.367111203823459 1 1
0.628230792082201 0.614941065823097 0 0
0.113184159419055 0.110285168604719 1 1
0.1334405366321 0.130852673437927 1 1
0.0416253267153011 0.0430621557504881 1 1
0.369097788663213 0.361753714599031 1 1
0.0102618353869072 0.0111470088354138 1 1
0.368236653450683 0.361730514071205 1 1
0.298683957512708 0.294185333259103 1 1
0.654269939937849 0.643491984688223 0 0
0.0775081293847966 0.0762278868548969 1 1
0.327704043928548 0.322085234490454 1 1
0.278286859604401 0.272766713638775 1 1
0.105470895014424 0.105608609500688 1 1
0.3453118300348 0.336049785124033 1 1
-0.015973440662456 -0.015862703295527 1 1
0.565833824974663 0.556116946101089 1 1
0.166144033013071 0.162997857751226 1 1
0.38544153289572 0.378364281698602 1 1
0.150820135932222 0.1485736759637 1 1
0.0356344723527321 0.0345668254275517 1 1
0.0056399340784331 0.00462525403246383 1 1
0.26966981194402 0.264082895666892 1 1
0.308946655096834 0.302360768009371 1 1
0.273526179586433 0.267359693877242 1 1
0.370018063948282 0.364082261391344 1 1
0.119457537624761 0.116202364343995 1 1
0.5312155809097 0.521699114029228 0 0
0.456085676003227 0.448102896634304 1 1
0.0783462406861102 0.0763513781158349 1 1
0.309498262282238 0.302993194130208 1 1
0.310836456817415 0.30582481883122 1 1
0.420613846589377 0.413896545042997 1 1
-0.0838539884730998 -0.0827476062085643 0 0
0.10776411384254 0.104499293628547 1 1
-0.009485027438851 -0.00914082273743068 1 1
0.0232604810418869 0.0233730468750087 1 1
0.0197996826566372 0.0197380019043729 1 1
0.0345302873769289 0.0327202912036104 1 1
0.0151043050064098 0.014731866808906 1 1
-0.0209837768333525 -0.0191271635617416 1 1
0.358885079959653 0.35358931861014 1 1
0.265471064172153 0.260758816230128 1 1
0.41116222013364 0.402027854967326 1 1
0.28995397150522 0.283390736596121 1 1
-0.333162166905393 -0.328667034004567 0 0
0.605664799301906 0.593315467644172 0 0
0.413437141864913 0.40511629581552 0 0
0.263794662725621 0.257224205663984 1 1
0.0678035812675871 0.0653472542679384 1 1
-0.139417770170477 -0.136370699929067 0 0
-0.0952860140275468 -0.0945551393722096 1 1
0.215388206006757 0.209550426570041 1 1
0.142066752178502 0.138830125876498 1 1
0.260012206361799 0.256384494098767 1 1
-0.013112574117559 -0.0125355941218803 1 1
0.010998618095232 0.00998912084860649 1 1
0.402275687736266 0.394807974239547 1 1
0.44322228502592 0.435343546919499 1 1
0.400635277900332 0.393415173617898 1 1
0.32117239935123 0.315996635138207 1 1
0.0111614494424987 0.0103851669020956 1 1
0.384363481979204 0.378372292122361 1 1
0.280887567396866 0.276999159690608 1 1
-0.184707179119413 -0.18143308030434 0 0
0.0566801904438155 0.0553108120968546 1 1
0.166062934095271 0.161511864085759 1 1
0.18593961602324 0.183155881238604 1 1
0.144712980499105 0.14231486616761 1 1
0.0908607382344977 0.0886667972471508 1 1
-0.274396684568207 -0.268303901391804 0 0
0.0691207901874816 0.0686458004866133 1 1
-0.0107350241722595 -0.0111221230790597 1 1
0.37053042251965 0.360830682035974 1 1
-0.0566770245603679 -0.056920792639168 1 1
0.401670906526084 0.39436580373733 1 1
0.0981110293797355 0.0954749625549275 1 1
0.465795562597131 0.457366107582708 1 1
0.0203510223814363 0.0200036896593746 1 1
0.229150104046637 0.226546699832293 1 1
0.171788448073425 0.168189109522112 1 1
0.00585675186320428 0.00541754085320213 1 1
0.24324784518678 0.238564057857057 1 1
0.011273859771835 0.0107077038084245 1 1
0.0370392881480296 0.036516322660083 1 1
0.580455557598807 0.569311454113505 1 1
0.0828690334735042 0.0825355119803083 1 1
0.299456295360369 0.292960477280762 1 1
0.34001695195662 0.333355886442802 1 1
0.0794674372634114 0.0787408976961955 1 1
0.302278907060185 0.296058881347776 1 1
0.0807954101069161 0.0787846838010397 1 1
0.3505183147029 0.343556050969008 1 1
0.305661009690452 0.30003064680191 1 1
0.799358529195008 0.784979205536552 0 0
0.422223896734012 0.415454260123028 1 1
0.298798908819057 0.292291693627077 1 1
0.427347184362568 0.418986591593026 1 1
-0.0238561416330244 -0.0232060821710332 1 1
0.146245190793175 0.144313640622505 1 1
0.354848260547357 0.348264437354373 1 1
0.308213249032652 0.301761859802436 1 1
0.00245828015929495 0.0025934129126006 1 1
0.0527611500703703 0.0516862623999595 1 1
0.0645737268622099 0.0626928639507057 1 1
0.224827761756382 0.221167126327891 1 1
-0.020698489667197 -0.0207996379812434 1 1
0.275400588025262 0.269675048961059 1 1
0.349992466814493 0.345121477621766 1 1
0.187961005149471 0.184224530913725 1 1
0.123412539720181 0.119969459682485 1 1
0.188229310408376 0.184421069031008 1 1
0.0643084026247313 0.0643593092464428 1 1
-0.236257477942482 -0.229702649567314 0 0
0.134510363026862 0.130466686745914 1 1
0.165964729135133 0.162438141156192 1 1
0.289480884094174 0.282116716418685 1 1
-0.037009565021174 -0.0371491960658877 1 1
0.294835368059787 0.289443984422372 1 1
0.40315939478747 0.395488677259484 1 1
0.0772528044001603 0.0758395986228898 1 1
0.382550825953273 0.375692872893419 1 1
0.192896525651729 0.188537468055619 1 1
0.182669116574822 0.179451368802866 1 1
0.249041401725797 0.24403817940464 1 1
0.472479239682605 0.463088489097763 1 1
0.351499029309611 0.343900846319798 1 1
0.165669521357246 0.163827496052202 1 1
0.457047988528445 0.449432314790585 1 1
0.0431170219509783 0.0430602083331707 1 1
0.21620697809134 0.212618140823518 1 1
0.000243267305717478 0.0012408094667538 1 1
0.0893481260015531 0.0877334819558027 1 1
0.128818413088279 0.127220121038111 1 1
0.538872753150936 0.527513030282297 0 0
-0.435954331298522 -0.42761830281087 0 0
0.180311086181963 0.175741890637878 1 1
0.0472646815254584 0.0478684381568033 1 1
0.351186959179025 0.344195316774079 1 1
0.213982743005506 0.210158263320065 1 1
0.285750122719102 0.280714737031226 1 1
0.18632828330142 0.182452849112861 1 1
0.418681052929726 0.411172395902052 1 1
0.261526315038902 0.256873476494892 1 1
0.144845902636077 0.141812238246729 1 1
-0.164934734152276 -0.161976867917398 0 0
0.501390960291059 0.493458939329981 1 1
-0.0334071706120037 -0.0331350293407598 1 1
0.0200996534053506 0.0202991253771878 1 1
0.435961621564856 0.428169877701641 1 1
-0.108199715720387 -0.106348689869688 1 1
0.298301919716733 0.292395897788574 1 1
0.292281632524879 0.287857958476427 1 1
0.303228633857525 0.297901923188889 1 1
0.128595541357433 0.127196153998271 1 1
0.255699987094253 0.249802417253951 1 1
0.347997668815977 0.339715677966993 1 1
-0.0912459467181073 -0.0891950390083027 1 1
0.287148725293826 0.282111663586583 1 1
0.0704325706856284 0.0690667814024592 1 1
0.277711887922082 0.272582448152104 1 1
0.252248036456432 0.249694939694495 1 1
0.365898458120573 0.358792611276856 1 1
-0.0275819766741178 -0.0265335064567292 1 1
0.342618928371952 0.334434000195576 1 1
0.22348025431629 0.21906745042222 1 1
0.277425408699632 0.271897263399204 1 1
0.213517056920003 0.208603303961642 1 1
0.249502178357048 0.244950447695232 1 1
0.101894061114073 0.100605124566233 1 1
0.141408616736288 0.139234237621206 1 1
0.288364362528959 0.283882920189163 1 1
0.0393789328513186 0.0375068124456254 1 1
0.026676356247811 0.0262947386742956 1 1
0.134503845614271 0.132261077823403 1 1
0.482921010709522 0.473000465671576 1 1
0.346653985150867 0.340429897609849 1 1
0.291538629867414 0.286383215002035 1 1
0.224082155937778 0.219431997294988 1 1
0.425712597345052 0.418392442035508 1 1
0.41959560202974 0.410740688253089 1 1
0.484521365464895 0.475631760907236 1 1
0.0994680456790628 0.0995758919752809 1 1
0.525079086643808 0.515723646955044 0 0
0.0686726708735524 0.0681699299716083 1 1
0.0381473357681277 0.036935471490784 1 1
0.0789806061080854 0.0770620256961482 1 1
0.228067617588577 0.224189763513053 1 1
0.38188272471144 0.375338160549636 1 1
0.483455200371814 0.47417543575878 1 1
0.21982427817038 0.215799774308004 1 1
0.319951814059569 0.313354685244064 1 1
0.182018576956301 0.178281496732448 1 1
0.316428120283511 0.309957579349014 1 1
0.265054851792012 0.260185753635954 1 1
0.251046780317327 0.24574000774101 1 1
0.433950668103456 0.427074374814596 1 1
0.0958604842878436 0.0934231417700898 1 1
0.563359849111352 0.55180129890161 1 1
0.243853783908795 0.239558283031849 1 1
0.16491640654207 0.16268893944702 1 1
0.434352956104556 0.426705642244209 1 1
0.290371791098653 0.285502811222945 1 1
0.197193632303909 0.192000897691118 1 1
0.374734531290019 0.369194813862934 1 1
0.287236802176008 0.282567489997148 1 1
0.561042458892671 0.550318912802502 1 1
0.465771451734117 0.45781901200523 1 1
0.10305580300853 0.0998132844167426 1 1
-0.187710836470234 -0.18471380000167 0 0
0.133815400291108 0.13212526720967 1 1
0.3221136944492 0.317123234572169 1 1
0.0602733769258912 0.0587076726231047 1 1
0.104756570271114 0.102332222785594 1 1
0.299569809036896 0.294662228275899 1 1
0.275997559281715 0.27058822423656 1 1
0.0591808004219287 0.0596473960628124 1 1
0.103197282114515 0.10118669062473 1 1
0.0876190574226073 0.086009218997116 1 1
0.239110025627567 0.235040308977521 1 1
0.137386236424966 0.133519932816572 1 1
0.190225742475157 0.18645943411245 1 1
0.461330019821961 0.452283501655088 1 1
0.0952711392989985 0.0923297423462086 1 1
0.332167870619558 0.326147849270968 1 1
0.537201982970541 0.526799871116943 1 1
0.344951509323143 0.339364763613354 1 1
-0.266005723965474 -0.261060893564092 0 0
0.496045292366842 0.48471299846915 1 1
-0.0240342873973268 -0.0222700613091068 1 1
0.266178908063431 0.262831805033134 1 1
0.305083982028825 0.299433755033158 1 1
0.446232218399733 0.437549704214862 1 1
-0.055860934672829 -0.0548228674005167 1 1
0.205552483950295 0.19935518177141 1 1
-0.0767021150399135 -0.0756786822746342 0 0
0.31558343554138 0.309944550981612 1 1
0.350866479246124 0.344968801937425 1 1
0.103708889887916 0.101583231166819 1 1
0.651487420190701 0.639767123662027 0 1
0.058871559100534 0.0582814511599115 1 1
0.261654321069088 0.256721282774942 1 1
0.492685843941142 0.482028137384278 1 1
0.074887697107366 0.0736821934931603 1 1
0.296367964349634 0.289346949508019 1 1
0.148711824698119 0.146217254873815 1 1
0.243882544548063 0.23911531404928 1 1
0.540615417890363 0.53063886394818 1 1
0.476780417722458 0.468252898982882 1 1
0.454517525239407 0.445303967070534 1 1
-0.0467867582516481 -0.0467178492290312 1 1
-0.0625073269249456 -0.0623330667334826 1 1
0.330289596986211 0.324603826275724 1 1
0.200953098171263 0.196674410487017 1 1
0.0524163593349562 0.0510119161552101 1 1
-0.0277898410967842 -0.0261581867219381 1 1
0.188064452631517 0.18511443126487 1 1
0.0433543700769358 0.042697092364612 1 1
-0.0591675095115322 -0.0593894554015119 1 1
0.174092966681631 0.170859828299997 1 1
-0.118224585118212 -0.116402612706855 1 1
0.327580236052889 0.32094313560542 1 1
0.465330298510487 0.456496850665546 0 0
0.121551804653359 0.118050195306645 1 1
0.409092517244299 0.402278528031946 1 1
0.187290375954565 0.18343578270011 1 1
0.183918654226464 0.181018528475933 1 1
0.678485944784786 0.666775825008373 0 0
0.321121752578876 0.315238868680356 1 1
0.155496507903314 0.152600302752992 1 1
0.297837065115846 0.292569614567572 1 1
0.0785407801594367 0.0771780514895956 1 1
0.0931801943682422 0.0910667470275562 1 1
0.316169426328149 0.309706418703461 1 1
0.101190897687227 0.0987447804088359 1 1
0.475014897827198 0.46646355876767 0 0
0.399196043906778 0.391553051326566 1 1
0.258068250232652 0.253479988815822 1 1
0.259758188497175 0.255180948221945 1 1
0.0644377994080981 0.0640149375924414 1 1
0.436584991308837 0.42771825192751 1 1
0.28687417712402 0.28155907651066 1 1
0.100633159299419 0.0989437763592778 1 1
0.180825867159571 0.177102631890144 1 1
0.0278113358158818 0.0260166208656251 1 1
-0.0150789079925392 -0.0144262557337176 1 1
0.175968371786615 0.171127965670546 1 1
0.15405999671772 0.150605547505233 1 1
-0.0450834952327842 -0.0440299815422097 1 1
-0.0211010152152456 -0.0199522215894362 1 1
0.105807002207929 0.102656554704659 1 1
-0.0406774259354137 -0.0405024143138683 1 1
0.118631140274413 0.116559076218618 1 1
0.104462736098381 0.104382654250919 1 1
0.168293161960657 0.166402556580899 1 1
0.184274524864359 0.180751254325821 1 1
0.197471969019535 0.19321523487745 1 1
-0.110357089001532 -0.107941138314379 1 1
0.358327240507121 0.352956881015456 1 1
0.514070536481485 0.505447112619091 1 1
0.404136647743019 0.395850852785686 1 1
0.10471149608962 0.103194646773886 1 1
0.256438753264719 0.25199469389239 1 1
0.430394067342643 0.422441120377399 1 1
0.166992501529092 0.163294457064676 1 1
0.0196983365459772 0.0187537726532464 1 1
0.129844629034743 0.127558552687965 1 1
0.150502408619616 0.146303188783154 1 1
0.235884189839911 0.231801028023389 1 1
0.212488405142706 0.207692453089408 1 1
0.110964149085987 0.109690091745883 1 1
0.414715695553413 0.407439899085875 1 1
0.235421846662483 0.231685654638022 1 1
0.198399510042716 0.193411897164838 1 1
0.0617460855577968 0.0608748762395752 1 1
0.0150126862261095 0.014329618741924 1 1
-0.272373943657655 -0.268124510820222 0 0
-0.0589743001471311 -0.0574780598876689 1 1
0.0638699970705675 0.0632094367819626 1 1
-0.0804253543036987 -0.0786292461275739 1 1
0.321910321664209 0.316439924840932 1 1
0.479878026082006 0.471533126925369 1 1
0.00450281634448837 0.00403078149126555 1 1
0.112995721271343 0.110331133261761 1 1
0.074646705233307 0.0736279282450753 1 1
0.378074030874579 0.370074566566228 1 1
0.688051895200135 0.673422357344889 1 1
0.224247618445294 0.21882321415064 1 1
-0.120356526432882 -0.118729351715135 1 1
0.146725196112361 0.143752976562397 1 1
0.0851178116930197 0.0840257284043732 1 1
0.379768487737452 0.373000661997282 1 1
0.198359582061647 0.194954979558064 1 1
0.305280345293584 0.299183307732541 1 1
0.0614675178959075 0.0610292386297376 1 1
-0.0988865254440097 -0.09656735746379 1 1
0.247126624998326 0.242463838540788 1 1
0.0902881490171107 0.0890164706383274 1 1
0.124817214961497 0.122831302923933 1 1
0.383066359379041 0.37582279703123 1 1
0.0354602907376552 0.034365331455731 1 1
0.3418395999697 0.335543670901994 1 1
-0.102448223879031 -0.101019716276321 0 0
0.374789294055779 0.368178644977005 1 1
0.109689813522364 0.108526724607729 1 1
0.320984594024741 0.314377776458487 1 1
0.131839876665196 0.129963080406879 1 1
0.185854211874494 0.181218718132489 1 1
0.265328978157183 0.260022740310894 1 1
0.0619413607878056 0.0594842844159941 1 1
0.152388193520425 0.146681295419999 1 1
0.262212029831994 0.256624260931333 1 1
0.193068628852185 0.188864852408722 1 1
-0.209860196971746 -0.205407191377967 1 1
0.492141953378276 0.482455034183268 0 0
0.188447807094828 0.183928193799794 1 1
0.482038243349688 0.472336175765106 1 1
0.282756578725421 0.277596796811465 1 1
0.392602895012029 0.385471360202741 1 1
-0.058318722069071 -0.0580032688438738 1 1
-0.193753332581913 -0.190307047241386 1 1
0.243648120755112 0.239401764138126 1 1
0.175814742693746 0.172394223002429 1 1
0.610407867845739 0.600116489934452 0 0
0.295137623709698 0.291016749267466 1 1
-0.117097273654754 -0.1136961826813 1 1
0.033317241229669 0.032716501783126 1 1
-0.105280768459547 -0.104733987811255 1 1
-0.199065969736394 -0.195002708151853 0 0
0.421536340740785 0.412549108310124 1 1
-0.038270990763593 -0.0370460731854405 1 1
0.203911555930788 0.201062566717161 1 1
0.125509062706124 0.123289211528048 1 1
0.0201822640004359 0.0197325182722295 1 1
0.0222616426658773 0.022736378301547 1 1
0.131472900072834 0.128553422794066 1 1
-0.0549095600407308 -0.0523283386913363 1 1
0.160246462086374 0.156610482849972 1 1
-0.01357764734831 -0.0129571688622037 1 1
0.165569072013132 0.162514243415604 1 1
0.322903775424678 0.316570402407475 1 1
0.311202034162984 0.304554509000212 1 1
0.221502461943328 0.216602327347664 1 1
0.272274829077844 0.266367774836467 1 1
0.520748954363332 0.512380190851904 1 1
0.368718237826076 0.361239598657408 1 1
0.233415270316917 0.229929572120756 1 1
0.0565967827217817 0.0549457997116314 1 1
0.0916249405447533 0.0898652461081787 1 1
-0.0096046069731209 -0.00964178249236354 1 1
0.158593213239294 0.157715081116283 1 1
0.363214258236747 0.357646888158151 1 1
0.568836173663392 0.558003705371423 1 1
0.056131924124214 0.0546799888812226 1 1
0.221293718781364 0.216783045137991 1 1
0.65826495921218 0.645286882405631 1 1
-0.029914938634424 -0.0296965261408681 1 1
0.225602262666477 0.220475049765824 1 1
0.0391795445860553 0.0397753469062117 1 1
0.239578962338142 0.235845563442672 1 1
0.154617049354864 0.15176131680324 1 1
0.409144391912562 0.402455390763401 1 1
0.225800452736622 0.221506793162723 1 1
0.0669710635421687 0.0657139736414798 1 1
0.226593834988279 0.221996513942822 1 1
0.0157534607906321 0.0164057359684506 1 1
0.601514485438701 0.590890591047391 0 0
-0.158829633042373 -0.155994775201098 1 1
0.273920674672746 0.26833881721245 1 1
0.364739247153357 0.355184711552881 1 1
0.233486561878684 0.228998982044635 1 1
-0.127098939735808 -0.124311476834305 1 1
0.189977631410041 0.187371473879532 1 1
0.263145639714988 0.259014216342792 1 1
-0.173393440298735 -0.170652586984956 0 0
-0.110050885059818 -0.109092958594942 1 1
0.181898221298317 0.179999223132162 1 1
-0.103496696089543 -0.101334139034678 1 1
-0.180626838603838 -0.177290654601493 0 0
-0.356038179208157 -0.349164254987499 0 0
0.340098366508983 0.332842959006784 1 1
0.440787418824432 0.433468252674146 1 1
-0.283559245801323 -0.276340879525417 0 0
0.311528559233252 0.304804460595792 1 1
0.0380591217951279 0.0370753151860982 1 1
0.240795467268407 0.237231735681264 1 1
0.0168286441492164 0.0162697859996253 1 1
0.556671098392211 0.546429367590043 0 0
0.409452831979727 0.39977116988083 1 1
0.275422632937009 0.271028597307647 1 1
0.0271927870375096 0.0272679462641744 1 1
-0.0884938213335057 -0.0877360641044466 1 1
0.392498303215547 0.385820565928741 1 1
-0.233641169679083 -0.229015211786333 0 0
0.190733305233706 0.187299745655486 1 1
0.180669417360081 0.177703802427873 1 1
0.117267752516322 0.113919936106296 1 1
0.353430370602686 0.346120086165854 1 1
0.108116187179821 0.104958439775237 1 1
0.102253289619377 0.100132806199426 1 1
0.16463798973516 0.162842076814287 1 1
0.0550306541821036 0.0532697412980097 1 1
0.0587492274677348 0.0585776159340872 1 1
0.526145149547961 0.516580204291713 1 1
0.0677163439623979 0.0655710065320148 1 1
0.348651026986716 0.342637530874543 1 1
0.329192064224621 0.323031922628345 1 1
0.144724765164192 0.142151783529618 1 1
0.266987556552334 0.263277016580495 1 1
-0.0104254341948626 -0.00984891754679488 1 1
0.403871530625978 0.396436443052574 1 1
-0.00369635751333652 -0.00343816954446097 1 1
0.226078885716046 0.221968755423826 1 1
0.382277578085304 0.375103923002254 1 1
-0.0377742917579324 -0.0381246539297394 1 1
0.0695782153019006 0.0685572307381938 1 1
0.69174999660125 0.675533198301132 0 1
0.416114505582942 0.4098773312227 1 1
0.0061369901649343 0.00504361180845415 1 1
-0.0658495265804246 -0.0640866893516539 1 1
-0.155017819635355 -0.152007440849644 1 1
0.176751580137281 0.171618798733813 1 1
0.170503199578717 0.167196954983435 1 1
0.274737007059952 0.271001608617255 1 1
0.0140740334533044 0.0141911347483331 1 1
0.0600683497591418 0.0591388632772192 1 1
0.290074889225126 0.28430470309208 1 1
0.474287567825111 0.465047119332706 1 1
0.219925545532217 0.216170508318033 1 1
0.24961815062662 0.244914794406759 1 1
-0.0638603379236722 -0.0637100540207459 1 1
0.00920206541300101 0.0089655759553914 1 1
0.0214696811659723 0.0210705683482895 1 1
-0.06716609045765 -0.0660901837850729 1 1
-0.260691729845054 -0.255779832656423 0 0
-0.139228149139959 -0.137078253533034 1 1
0.339977802724058 0.33472004705594 1 1
0.087752581891307 0.0863918885686551 1 1
-0.211534511598683 -0.208744831111744 0 0
0.247624286541001 0.242230775301631 1 1
0.587819932684625 0.577402824113463 0 0
0.299902090410285 0.294808754127149 1 1
0.130017833378555 0.126065238347644 1 1
0.192185059601837 0.187891110247921 1 1
0.324425247545884 0.317814447041457 1 1
0.151425131894887 0.149344062348858 1 1
-0.0141225513419635 -0.0142826259783781 1 1
0.368334441691777 0.360970100952978 1 1
0.274711861996775 0.270387988986068 1 1
-0.0490377094059219 -0.046518805732974 1 1
-0.0238092543308715 -0.0242736563417909 1 1
-0.0967143568224172 -0.0943317436287098 1 1
0.17562955749069 0.173219441933108 1 1
0.287125475864977 0.281229206830043 1 1
-0.130444785595287 -0.127881026834484 1 1
0.692166227235462 0.677744933123075 0 0
0.195182425518319 0.19218577089773 1 1
0.541220670937489 0.531562541401047 0 0
0.396702904420466 0.390055026452577 1 1
0.511726139138416 0.50192387194392 1 1
-0.316580133421094 -0.310915867208971 0 0
-0.0254123023228168 -0.0243454181746196 1 1
0.457795704214382 0.449098028408944 1 1
-0.369492133366159 -0.362148860849375 0 0
-0.0466020201760516 -0.0466256495285642 1 1
0.331187111111634 0.324460986175929 1 1
0.249362484789587 0.244079467508523 1 1
-0.0945116874114891 -0.0922304514333216 1 1
0.343297269982115 0.337663179576758 1 1
0.0824680704157761 0.0809355995463529 1 1
0.0574723450729533 0.0561708408471403 1 1
0.115819393357623 0.114010427369956 1 1
0.0299779947723832 0.0292563732225343 1 1
0.0966294035267307 0.0959380194529102 1 1
0.449221939057135 0.44067672120963 1 1
0.0232959693661557 0.0221747959999457 1 1
0.128702217926479 0.127363725460009 1 1
0.144111236954027 0.142309559229027 1 1
0.171165002772806 0.169266197929827 1 1
0.184407224760369 0.18168134681062 1 1
0.266904687695959 0.263213527358831 1 1
0.209120373889256 0.205244552702163 1 1
0.326827102848459 0.321868930335165 1 1
0.0334162507576929 0.0316873240117435 1 1
0.447646813683552 0.439312589086969 1 1
0.322014144047532 0.315927166229987 1 1
0.304767425522432 0.299958815374094 1 1
0.162172278798628 0.157876050690326 1 1
0.163585022519027 0.159620114168973 1 1
0.126714258541962 0.123816819717379 1 1
-0.0635275662496669 -0.0632673511522346 0 0
0.184802447319435 0.181438580145318 1 1
0.109749072778112 0.10821539774385 1 1
0.0415476260754625 0.039800144847845 1 1
0.182364785930335 0.178940793757848 1 1
0.0844163597264412 0.0841699309392171 1 1
0.315760259002183 0.309618018448277 1 1
0.109372768774602 0.107206786116384 1 1
-0.014733972628082 -0.0144687389701295 0 0
0.479721316592123 0.471673581917605 0 0
0.274068122442652 0.269248726064496 1 1
0.162702023685092 0.158863423429781 1 1
0.269780403851589 0.264733003005913 1 1
-0.235618736143999 -0.232264329325536 0 0
0.0948119757360907 0.0929138245117975 1 1
0.277330009084009 0.272391345424121 1 1
-0.0248347893691349 -0.0239375350429402 1 1
-0.114540579939052 -0.11256943883751 0 0
0.240561302937668 0.236759309611378 1 1
0.32525077802441 0.320572413613548 1 1
0.325559479238851 0.320743071265678 1 1
-0.112225048676526 -0.110417601280043 1 1
0.206163733875702 0.203067719254678 1 1
0.230397527841049 0.225901366390034 1 1
0.302234232495098 0.296816154544979 1 1
0.376756165245434 0.370268951334567 1 1
0.0406916558035442 0.0401920316033911 1 1
0.138645386102726 0.13497031000402 1 1
0.532059079691728 0.521774951317338 0 0
0.207157859711648 0.203829990705441 1 1
0.419847583893024 0.412088982924648 1 1
0.0882063346184216 0.0871687649278106 1 1
0.397722806971564 0.391237526553431 1 1
0.455730781044703 0.445858260555158 1 1
-0.121102252088426 -0.118740400377382 0 0
0.701137500781212 0.688227130654757 0 0
0.439749992852454 0.432220472835873 1 1
0.316980800275515 0.309972245746379 1 1
0.55205956045735 0.542146398248077 1 1
-0.166957703035687 -0.164019661562678 1 1
0.234334426546486 0.230430889826183 1 1
0.111899224749881 0.110865706198372 1 1
0.394265653963082 0.386913510525793 1 1
0.242841654593862 0.23764011865225 1 1
0.0385096936421364 0.0366210786516989 1 1
0.412085258679633 0.402865979408057 1 1
0.249559082705917 0.24537282731074 1 1
0.50556388021291 0.495018115193533 1 1
0.137582054081024 0.134957961854263 1 1
0.199944031432163 0.195991328594242 1 1
0.1610505602862 0.156889635208858 1 1
0.351389835223146 0.343676688963703 1 1
0.162740988121149 0.15985355636658 1 1
0.292221728512512 0.286473622274825 1 1
0.387196331854146 0.379051242685124 1 1
0.38044811832377 0.373204512126246 1 1
0.425950855853877 0.417181182879017 1 1
0.199740426667071 0.196074115718111 1 1
0.11339765299896 0.112348498140371 1 1
0.259933970964682 0.256256622343828 1 1
0.407537873203283 0.399465618143603 1 1
0.398588591148867 0.390152778781499 1 1
0.132922512760617 0.130362745223415 1 1
0.350304073076589 0.343848136924505 1 1
0.492341134682715 0.483170913995974 1 1
0.0010356180312012 0.00141286870734549 1 1
-0.00915108738586842 -0.00901651310708902 1 1
0.0298606884524671 0.0302039170092603 1 1
0.0811350547909911 0.0796102146157853 1 1
0.216339551245561 0.211739527208333 1 1
0.142618932948807 0.140348856774458 1 1
0.128229156625043 0.125073728254729 1 1
0.0197972903161149 0.0188187244299793 1 1
0.421818184593071 0.413661976847546 1 1
0.0798346795103779 0.0774989160846233 1 1
0.244763234820308 0.240675020542807 1 1
0.441962897330981 0.433109855657857 1 1
0.287742665641605 0.282835066154258 1 1
0.397998688046701 0.390803048671376 1 1
0.631898491403609 0.619213559721293 1 1
0.251014878541151 0.244679090708039 1 1
0.21319900681485 0.209916185661543 1 1
0.0373763888724232 0.03634463916548 1 1
0.215469225221461 0.21258593611161 1 1
0.360678876650572 0.353963319069531 1 1
-0.0575233669979026 -0.0565169766752845 1 1
-0.0375117690653584 -0.0377138077208666 1 1
0.281855440981008 0.276847720359025 1 1
0.154013557935751 0.151591815837177 1 1
0.324209119864686 0.317394785210544 1 1
0.15636876800971 0.153947517354473 1 1
0.133131623760303 0.129520644506602 1 1
0.422272076644699 0.414266875445472 1 1
0.216057098759977 0.212416187618069 1 1
0.105915869661065 0.103885324948334 1 1
0.0931981900900541 0.0911593697308004 1 1
0.127934505962274 0.125471665326815 1 1
-0.060108700542689 -0.0598076117600475 1 1
0.263193634787436 0.257912994925543 1 1
0.273694956805897 0.268277891257768 1 1
0.273260727084427 0.268124599514423 1 1
0.418230785632165 0.410855006736682 1 1
-0.152625374908105 -0.150546166481982 0 0
0.0831771048810692 0.0817858607382379 1 1
0.00184885322730455 0.00150617155386199 1 1
0.240370597365698 0.237080017845851 1 1
0.200795525570065 0.198477943412212 1 1
0.332773377126816 0.327232533802086 1 1
0.0048767231309178 0.00463820811345771 1 1
0.0640057410066897 0.0642133562683514 1 1
0.497174797330075 0.489439735148858 1 1
0.00109910424992162 5.67307509919089e-05 1 1
0.286520799876981 0.280118450273303 1 1
0.240326550222796 0.236410817903682 1 1
0.155547097662242 0.152864706040042 1 1
0.359481499314806 0.351615301290474 1 1
0.201634654820924 0.197936034627912 1 1
0.0999423352496073 0.098650015030446 1 1
0.067506090562486 0.065325641543363 1 1
0.174129102889702 0.170395246357143 1 1
0.045008548111211 0.0437391131265133 1 1
0.191831841036553 0.18885429339388 1 1
0.382395310396013 0.37531675024974 1 1
0.232686740172065 0.229480753793297 1 1
0.0771552022819116 0.0763209799899201 1 1
0.0129984310932457 0.0117215306150599 1 1
0.283303455947323 0.277831980986088 1 1
0.0509994196709693 0.0506185638405367 1 1
0.326514226315858 0.320341762674061 1 1
0.588172825200049 0.577559169274724 0 0
0.237464297258014 0.233462449955533 1 1
0.0561129297698902 0.0555415790350694 1 1
0.0476677416476 0.0477907465822947 1 1
0.0991183479514701 0.0973951252405101 1 1
0.329372956004053 0.324113105546003 1 1
-0.0207466625620696 -0.0212013732042882 1 1
0.552329646979531 0.540111425833938 0 0
0.00704191386767094 0.00600883028593235 1 1
0.155532360955926 0.153216387330024 1 1
-0.00193691391147535 -0.00262958919149523 1 1
0.404358948582727 0.397034722832061 1 1
0.311247633847934 0.30597638841955 1 1
-0.00590021948229511 -0.00600640622054584 1 1
0.213742625440119 0.209935063161561 1 1
0.0902863135640689 0.0878986589003629 1 1
0.185914273364653 0.182156749477745 1 1
0.168692008257095 0.164774151523378 1 1
0.393917335120919 0.387189419770565 1 1
-0.11607207344357 -0.11407508003331 0 0
0.0455788501213222 0.0451267815484336 1 1
0.236337525016655 0.232057603589679 1 1
0.524831179314018 0.514736458849803 1 1
0.0648809291237392 0.0645749253236194 1 1
0.238239821558473 0.233703508768145 1 1
0.218365664366605 0.212633556232888 1 1
0.010271800720211 0.0112281133464692 1 1
0.176349102141126 0.173392602529105 1 1
0.292514596435965 0.289118500635262 1 1
0.173679333203696 0.171387931698252 1 1
0.187068174607569 0.18390284397933 1 1
-0.297487109520259 -0.291819953790592 0 0
0.13314201340475 0.1313635968716 1 1
0.262655820210088 0.257129143342121 1 1
0.289020054498437 0.281570645913096 1 1
0.525197975528703 0.514906985433934 0 1
-0.0659709916326447 -0.0646663487357873 0 0
0.357478331898922 0.35066341357917 1 1
0.369677065787942 0.363349246817256 1 1
0.420711352925689 0.412100080632849 1 1
0.108748688127852 0.107097109925183 1 1
0.400513586917079 0.393671528735206 1 1
0.0657780723492311 0.0644137900416241 1 1
0.358841336742351 0.35152648422783 1 1
0.230793583264904 0.226186945399619 1 1
-0.150638331706528 -0.148861548188188 0 0
0.301665795167419 0.29652855222937 1 1
0.0582382944395424 0.0572888234406411 1 1
0.0253761431540478 0.0252440555594414 1 1
0.288944635767957 0.282990134325528 1 1
0.0491823368506361 0.0474595219384889 1 1
-0.153435633110679 -0.15081957179768 1 1
-0.00815337345800721 -0.00833893347559095 1 1
0.0764941455201981 0.0751396607218434 1 1
0.0505831232663247 0.048109750885497 1 1
-0.0761140609675411 -0.076238148473762 1 1
0.166939957063289 0.164315573011594 1 1
0.182837542136272 0.178939297976673 1 1
0.239105647138092 0.235777594807542 1 1
0.314891668371354 0.30974412203301 1 1
0.185053553952659 0.180932083485479 1 1
-0.00878189369252691 -0.00964848434341604 1 1
0.453867880239066 0.446365092993523 1 1
0.303993082025689 0.297464576749628 1 1
-0.121322401064628 -0.119627904122038 1 1
-0.0914427985147497 -0.0880767994251135 0 0
0.376824321697632 0.371012876081097 1 1
0.412179206020691 0.404419872861451 1 1
0.434701340362931 0.425502431355442 0 0
0.242556746512132 0.237799641807291 1 1
0.119238606047591 0.116933398419116 1 1
0.187118113683091 0.183369159858624 1 1
0.0958123818732708 0.0949249125387006 1 1
0.332084229225643 0.325037647354142 1 1
0.136237587452798 0.134189858866647 1 1
-0.0791817092518287 -0.0774668814312825 1 1
0.597659243978745 0.586420407824921 0 0
0.0947357921981595 0.0915327558974572 1 1
0.173626909393385 0.170810425104934 1 1
0.169295615373242 0.164545672486966 1 1
0.419866763471286 0.412369579042483 1 1
0.188875227430294 0.184728603186154 1 1
0.319189537440006 0.312902177670889 1 1
0.384149449245891 0.377927963863774 1 1
0.295535183308779 0.289249384244775 1 1
0.356859220279371 0.349541956078335 1 1
0.106414891494312 0.104157379646185 1 1
0.218219696713791 0.214318139669159 1 1
0.448329407736085 0.439420581347221 1 1
0.317708108460215 0.312716863289459 1 1
0.223659454683033 0.219075865320226 1 1
-0.132945927286921 -0.129542545299335 1 1
0.234074566852642 0.229305778223544 1 1
0.0887166760183561 0.0876154741824944 1 1
0.0600308794208703 0.0589382717226356 1 1
0.60969462922468 0.597849520779496 0 0
0.131703460422082 0.130731251922655 1 1
0.0624850888740993 0.0618340845333173 1 1
0.105193423948816 0.103664344724173 1 1
0.222932608741655 0.217768315662711 1 1
0.142117373381214 0.140622803640781 1 1
0.326412878870904 0.320348125612131 1 1
0.24988418288867 0.24621644528709 1 1
0.268351639223794 0.26459810872036 1 1
0.347084689909712 0.339564614526194 1 1
0.0876562128414684 0.0855676130164297 1 1
-0.0968533231489775 -0.0952565016106413 1 1
0.43800926117947 0.428393297634387 1 1
0.223756320512842 0.219616628952855 1 1
-0.0240348103370335 -0.0253369888196039 1 1
-0.0850174160247968 -0.0832722129257501 1 1
-0.119509887105521 -0.116210769604381 1 1
-0.122788956175685 -0.120975023146875 1 0
-0.0816852680156069 -0.0804411599921676 1 1
0.319215439793745 0.313553339084138 1 1
0.315006699954341 0.310076265257727 1 1
0.213793918781398 0.207822918484053 1 1
0.0169193937001649 0.0152068356035954 1 1
0.183696744034588 0.181672381057457 1 1
0.0908228190730615 0.0900524024124908 1 1
0.0988476195919549 0.0961903045807856 1 1
0.232454495501612 0.228988847567649 1 1
0.431442310177505 0.423774149199738 1 1
-0.158408796840573 -0.154068487970202 0 0
-0.195438485211268 -0.19254021963246 1 1
0.353130483537645 0.346347391652623 1 1
0.265838395697669 0.260285617673036 1 1
0.154615081442257 0.150068836763292 1 1
0.262071520616369 0.257524044893546 1 1
-0.138954706301737 -0.137119271753101 0 0
0.0674724342563381 0.0649844005735244 1 1
0.266065777786632 0.261108055082819 1 1
0.146634808012567 0.14460561046312 1 1
0.184260631013218 0.181408321560156 1 1
0.328841900580839 0.320975263723339 1 1
0.101358283995817 0.0989068605115364 1 1
0.162635795250272 0.159102163451486 1 1
0.0163532538704012 0.0165469254659201 1 1
0.387922621127147 0.380830035962114 1 1
0.499809044687692 0.48863852077107 1 1
-0.100276569557226 -0.100124221750646 1 1
0.445413740634701 0.43690570982025 1 1
0.411516337637636 0.403535470012719 1 1
0.140776450804664 0.137796103803135 1 1
0.101237639874456 0.0982977852685707 1 1
0.228196793789796 0.224375484142239 1 1
0.1047914685619 0.103861663926751 1 1
0.219709650396823 0.215330604725183 1 1
0.444743367569362 0.437667805634346 1 1
0.0551631530803684 0.0537082821705321 1 1
0.00723204255605726 0.00684675673053896 1 1
-0.106472149464966 -0.105000637951165 1 1
0.0949585682082586 0.0931595114257812 1 1
0.770169908402744 0.755643788695928 0 0
0.161875379535474 0.159104271075548 1 1
0.514117960124535 0.504446802068157 1 1
-0.00161427024880899 -0.00240307411876636 1 1
0.0806832349305109 0.0791213743639393 1 1
0.299668447069308 0.295091749368712 1 1
-0.0705301713965581 -0.0709826641854569 1 1
0.101991930863805 0.100213776967782 1 1
-0.0320710740032453 -0.0321297246830944 1 1
0.221175826248406 0.217465860123518 1 1
0.177112482358539 0.172685531449276 1 1
-0.0046858581598251 -0.00623202691227414 1 1
0.411692453115665 0.403925841229278 1 1
0.109737543809785 0.109159213948278 1 1
0.400474509857004 0.39317611957531 1 1
0.176454286504623 0.173256506491343 1 1
0.436921487677185 0.429226162596965 1 1
-0.212509998603521 -0.207688203925942 0 0
0.187762772862572 0.185086562221704 1 1
0.260954737561354 0.256961248967225 1 1
-0.0799256834049199 -0.0789977415313088 0 0
-0.00810446504143922 -0.00844061860371871 1 1
0.343957103182328 0.33763430551469 1 1
0.255519668089042 0.251094381316866 1 1
-0.0329762041214191 -0.0335389508447089 1 1
0.121032476802822 0.118274905675859 1 1
0.223689449781513 0.218351860245235 1 1
0.575725021225213 0.5642808089904 0 0
-0.0715691656074019 -0.0696315317366246 1 1
0.036509228190674 0.0354810883544911 1 1
0.283468836803516 0.277012874764551 1 1
-0.0155121511746242 -0.0145289734349717 1 1
0.0784840530531536 0.0774564866787365 1 1
0.257139419107641 0.252694352717991 1 1
0.26659350042637 0.261740892021406 1 1
0.0401912714990454 0.0398500877718762 1 1
0.120297194336065 0.119748644632684 1 1
0.462030230064961 0.451805619260447 1 1
-0.0086806873526151 -0.00984180231850489 1 1
0.254474453926231 0.248628452290839 1 1
0.576840834441227 0.56697897287811 1 1
0.435017580700529 0.427602102379995 1 1
0.333947541919024 0.327643479049625 1 1
-0.101304937048719 -0.099857890950944 0 0
0.360638536230613 0.353398142332334 1 1
0.323905840283797 0.316732863702068 1 1
0.0405788113033814 0.040032318550572 1 1
0.0184450469099237 0.0170490378950046 1 1
0.199287972400411 0.195528161828396 1 1
0.170497679861797 0.166718649878534 1 1
0.270598522014883 0.265233588634689 1 1
0.00248902410886351 0.00260514280775793 1 1
0.019387030909248 0.0187099349059667 1 1
0.275269491396778 0.270522602384279 1 1
0.288318931417453 0.283894349850198 1 1
0.128780137388197 0.126168154019901 1 1
0.14237569591671 0.139710059859312 1 1
0.344258678886387 0.336798063714755 1 1
0.42456506426305 0.414632129351087 1 1
0.325990655455746 0.319793640096858 1 1
-0.163536519974343 -0.160076117030089 0 0
0.174597411685247 0.170771900305548 1 1
-0.0554965113884305 -0.0551893431990385 0 0
0.29681839998034 0.292063260408234 1 1
0.315080595088761 0.309299187342431 1 1
0.242067761339097 0.23688868156184 1 1
0.414644287494553 0.408860021627527 1 1
0.0337115377983763 0.0318940505583856 1 1
0.219569889543208 0.215777482354289 1 1
0.59702054404184 0.586362637316234 1 1
0.526575446684534 0.516342445158953 1 1
0.342249083536294 0.335118477406276 1 1
0.206725672524653 0.202658178050149 1 1
0.393614977393291 0.385799882158419 1 1
0.470062275325183 0.460753230650304 1 1
0.13588572191129 0.133618665756287 1 1
0.458408751084829 0.449487920066382 1 1
0.225261312097083 0.221230553577905 1 1
0.360149196545245 0.352921855752702 1 1
-0.238991657251739 -0.235213915052047 1 1
-0.0739700937276971 -0.0713693709590659 1 1
0.216191603759528 0.212558619111094 1 1
0.387787117650294 0.381204555341375 1 1
0.273821764960553 0.267927262166951 1 1
0.108880948922932 0.106892147588924 1 1
0.20683535260502 0.202175077494393 1 1
0.0620385920071991 0.0601943620094226 1 1
0.197232297645693 0.193691373248833 1 1
0.309431987614058 0.305750899657338 1 1
0.0999195701746613 0.0992634384329137 1 1
-0.0154195656134514 -0.0151403849621432 1 1
0.0824156806541016 0.0804413472793474 1 1
0.38197799987207 0.374742274515398 1 1
0.448652303535848 0.441014067840135 1 1
0.306675809703447 0.300003601798211 1 1
0.216335449932537 0.211294039049967 1 1
0.383313720489222 0.377485447610921 1 1
0.343456922614711 0.337574020869599 1 1
0.115903675675826 0.113358526693485 1 1
-0.000363854123610896 -0.00024822683663514 1 1
0.493173357618391 0.483902776788275 1 1
0.139524451861152 0.136422499511459 1 1
0.149511424895915 0.146209968935918 1 1
0.373934810414802 0.367580851871948 1 1
0.366209533035376 0.358487785006988 1 1
0.013400755505566 0.011828913580095 1 1
0.386075366184342 0.37936451890133 1 1
0.166611764482083 0.162983004640067 1 1
0.035148408057198 0.0331002627552667 1 1
-0.182780233993742 -0.180147971541108 1 1
-0.0194236877212469 -0.0198935430296724 1 1
0.352846867938325 0.346895219768906 1 1
0.157016960391822 0.154176930321755 1 1
0.331626112609659 0.325535094590465 1 1
0.0908489574082646 0.0894535503201077 1 1
0.46959879073968 0.462066045681542 1 1
0.371418743630641 0.366128864442971 1 1
0.310055548884275 0.30409384485386 1 1
0.255201121221122 0.250971036014123 1 1
0.281778812526359 0.276570468191523 1 1
0.303799655066938 0.29794914832421 1 1
0.303032215818863 0.298775397875275 1 1
0.305485936233619 0.300950336978083 1 1
0.10322385369743 0.101232686753658 1 1
0.208204641288939 0.204616533501494 1 1
0.223085933408556 0.217121572049007 1 1
0.0581240216683101 0.0570560036401306 1 1
0.215739808740716 0.211639805293036 1 1
0.0107728581450659 0.00917542851604741 1 1
-0.100445508299471 -0.0998351525587092 1 1
0.300661832689032 0.294625884822937 1 1
0.14374803839032 0.142474941284495 1 1
0.259770990022778 0.256233985132836 1 1
0.190245468731602 0.185602607431403 1 1
0.682043744405152 0.667904900040552 0 0
0.307079711269519 0.302548041980183 1 1
0.213228643397763 0.207670417079341 1 1
0.309042573964238 0.302113833732629 1 1
0.549950361265687 0.540733301976798 0 0
0.317403844360532 0.310712944377138 1 1
0.198922434268339 0.193374062967403 1 1
0.240399553717544 0.236135609668033 1 1
0.414574896278945 0.406479727446818 1 1
0.331877900076387 0.325774105994651 1 1
0.229796684402396 0.225873063750496 1 1
0.199050705122069 0.195723827547697 1 1
0.0469390006433875 0.0461706402144322 1 1
0.383323379837492 0.375528191322146 1 1
0.228025745798409 0.223040122096797 1 1
0.0932209051748974 0.0918270027731254 1 1
0.301765916272078 0.295952125908379 1 1
0.200812190134576 0.198346324791864 1 1
0.355905998887894 0.350250381501839 1 1
0.197754230008666 0.192720759783645 1 1
0.373063734577812 0.365961509496695 1 1
0.301565537099552 0.296560532901354 1 1
0.391120783416101 0.383607969599271 1 1
0.161957744378573 0.157984542158978 1 1
0.210983561862369 0.20631739221443 1 1
0.116067243730159 0.112779802071412 1 1
0.399302184375935 0.393296535562799 1 1
0.137604524554785 0.134465009487809 1 1
0.327321568558084 0.321792649063117 1 1
0.322191674967869 0.316519086957774 1 1
0.43130603878246 0.423330576645745 1 1
0.224243868861647 0.220237890335517 1 1
-0.0576171136209795 -0.0563652911626898 0 0
0.221657991119169 0.21870706684603 1 1
-0.0261746521648779 -0.0251056337512966 1 1
0.155626716184978 0.15315962017673 1 1
0.282662263009355 0.27788338393264 1 1
0.46335531256808 0.455147796490979 1 1
0.0337379593248694 0.0326879427906825 1 1
0.361181033531733 0.356062366815591 1 1
0.00860355565501165 0.00867481666710739 1 1
-0.0333649026724787 -0.032690052711602 1 1
0.360984711266523 0.354176939490445 1 1
0.221620634175516 0.217434450211081 1 1
0.181532676953348 0.178653763893127 1 1
0.306980450506578 0.302136563488535 1 1
0.186652152768083 0.183738925354751 1 1
0.346632223503456 0.340942107069143 1 1
0.193748790450157 0.189459779081012 1 1
0.448007331193337 0.438790928753705 1 1
0.216643839877393 0.211473545194349 1 1
-0.00186187109759994 -0.00174480454438417 0 0
0.326957014760045 0.320445905622995 1 1
-0.152883762247595 -0.148352101917891 0 0
0.247938323302615 0.242963838242434 1 1
0.334031421640519 0.326272617313715 1 1
0.393868720740956 0.386887808171169 1 1
0.0824023202021665 0.0785838058084215 1 1
0.511396217181994 0.502002623060078 1 1
0.303350551788729 0.296514145116419 1 1
0.234517791575921 0.229312487851538 1 1
0.0701987971472415 0.0690017075172711 1 1
0.181292625535064 0.177590619079869 1 1
0.225040873277664 0.221019614412256 1 1
0.267446345602133 0.263104398571322 1 1
0.0779726192769926 0.0764873680157892 1 1
0.335569952558542 0.328719720697592 1 1
-0.085309599144006 -0.0843608669508611 1 1
0.267127791360744 0.261593655456016 1 1
0.102097571820237 0.10161207622337 1 1
-0.0114937324786456 -0.0108192669441545 1 1
0.0914022074225171 0.0885860074608151 1 1
-0.0130449129432024 -0.0133097111524132 1 1
0.0820063813326926 0.0804147944849523 1 1
0.0176270451387623 0.0164156961623859 1 1
0.207382690828057 0.204217516784496 1 1
0.304603130475066 0.298646334947084 1 1
0.377910103509973 0.370096700578202 1 1
0.0888947537128505 0.0884287022132414 1 1
0.214548225106511 0.210647254135859 1 1
-0.214533188108806 -0.211464076446326 0 0
0.166813213962208 0.164461456702962 1 1
0.247838276978416 0.243134950355294 1 1
0.170580597797612 0.168522982700544 1 1
0.516723448106485 0.508002737702307 1 1
-0.0617029385840235 -0.0602355143148029 1 1
0.0865219791362807 0.0858763469319875 1 1
-0.0227840605503414 -0.0227228087840363 1 1
0.443042051929936 0.435192143589197 1 1
0.361490708666891 0.354706814236015 1 1
-0.0521830604163595 -0.0524729582555264 1 1
0.321813849866697 0.315956567563376 1 1
0.210880111178284 0.206955269988488 1 1
0.13839345734915 0.136539997220826 1 1
-0.0269491750352055 -0.0269637706014776 1 1
0.215220554085803 0.21163413078914 1 1
0.0191033710533563 0.0200848768724422 1 1
0.499025616084659 0.489228719260592 1 1
0.199193891757035 0.196761800647283 1 1
0.257957486178261 0.253853411915533 1 1
0.056063225065676 0.055553921714764 1 1
-0.0383375287567038 -0.0383312510483524 1 1
0.147567688332865 0.145580733343543 1 1
0.0627896970153527 0.0615387725432458 1 1
-0.0730295743626295 -0.0727923795171937 1 1
0.0153149509335294 0.0145233200233674 1 1
0.121540195115716 0.11925598921085 1 1
0.292023049793991 0.286890577251751 1 1
0.446726143443457 0.439112591027445 1 1
0.0565291998814794 0.0546757529019196 1 1
0.38732010799585 0.378966792305537 1 1
0.478068482409041 0.468749141566746 0 0
0.334771543100879 0.329016763533567 1 1
0.314979366525232 0.309172061567017 1 1
0.249394837663769 0.244329296243749 1 1
0.386710343453216 0.379965008198813 1 1
0.337534310534513 0.332123835988914 1 1
0.253641386943584 0.247892852145375 1 1
0.587107362841647 0.575280832370533 0 0
-0.0850561001608212 -0.0816468753957771 1 1
0.335515247338415 0.329111803841196 1 1
0.210914264582373 0.20700479708784 1 1
0.0875028156826133 0.0852676987201768 1 1
0.362211134458484 0.355952727963654 1 1
0.386428476852054 0.379855356008223 1 1
0.0333079059721177 0.0327634473452024 1 1
0.0968490853944255 0.0942781254785981 1 1
-0.0237601211140053 -0.0242363125854594 1 1
0.310325328247355 0.304841192062555 1 1
0.309967865666397 0.303581089063947 1 1
0.437495576847105 0.428286183298706 1 1
0.0251543546088126 0.0237168188114345 1 1
0.38469532775594 0.377266986509064 1 1
0.471827045461497 0.461740873702442 1 1
-0.0748111102764221 -0.0733587793371193 1 1
0.00751748719841301 0.00824139154708996 1 1
0.288936756887892 0.282462568381514 1 1
0.335091116492324 0.329191513472756 1 1
0.172342902792196 0.168637296026704 1 1
0.253967465111273 0.249226659612704 1 1
0.338748215994113 0.333314950169684 1 1
0.0160570565635357 0.0160704122744567 1 1
-0.0925060746987813 -0.0907807443192503 1 1
0.410507027287091 0.40339225450885 1 1
0.0142812053900636 0.0148765665683493 1 1
0.00166859484940218 0.00304477075398821 1 1
0.0499916477407647 0.0489114576108458 1 1
-0.16263670192512 -0.159016692337229 0 0
0.135907766642935 0.133250921245745 1 1
0.425374589880762 0.417585915331281 1 1
0.537778141846815 0.528226031001462 1 1
0.0732666014143149 0.0719498432550347 1 1
0.186384167786167 0.182671454601158 1 1
0.173691544696933 0.170274582449922 1 1
0.286425698085042 0.281313035531892 1 1
-0.0716192073067334 -0.0701633381630647 1 1
0.143256770311121 0.140556315531974 1 1
0.0771027544285251 0.0754306935647862 1 1
0.429882906333054 0.422821350661008 1 1
0.328602788717871 0.323285911982337 1 1
0.174090412972674 0.171008839760837 1 1
0.195011126186589 0.1915616325725 1 1
0.117561181061721 0.116302168285318 1 1
0.189099814494632 0.184081480321572 1 1
0.38434763837172 0.376107543278587 1 1
0.12894765431521 0.126960647746934 1 1
0.0339391471421584 0.0334459842292497 1 1
0.249331624687235 0.245850873535082 1 1
-0.155279179509642 -0.15207346695904 0 0
0.26232957846601 0.257273598782123 1 1
-0.0733703157719209 -0.072194911128411 0 0
0.175286791989642 0.171399218870035 1 1
0.342722897715618 0.336714810931115 1 1
0.302692018782809 0.296630980629141 1 1
0.385880572487661 0.37763272690671 1 1
0.108481190348213 0.105433722974351 1 1
0.166167260291922 0.163262183638521 1 1
0.140625323820527 0.138856686409557 1 1
0.17153758692841 0.169161853598511 1 1
0.240300731745819 0.235936899185418 1 1
0.176608087015015 0.173819634387116 1 1
0.42094759756149 0.411932783753754 0 0
0.408355675920112 0.399894787606843 1 1
0.32998735481858 0.323661398787708 1 1
0.51530537748034 0.505354597692984 1 1
0.4048178089553 0.397924632027585 1 1
0.202315427506171 0.198439903647744 1 1
0.231179759191586 0.226582437442272 1 1
0.048201157250415 0.0478083642026818 1 1
0.368002218835596 0.36035946790803 1 1
0.212643409890858 0.208288405439643 1 1
0.308572971636427 0.302423235068527 1 1
0.565951705246145 0.556156596493734 0 0
0.411508999556507 0.402874043267504 1 1
0.286337014849989 0.28062991912564 1 1
0.1208326513892 0.118348204429521 1 1
0.0779078220448581 0.0775575102252017 1 1
0.347592370098806 0.33968909440523 1 1
-0.0292553137782713 -0.0287781639863623 1 1
0.419220311936204 0.410760249329293 1 1
0.335205380463959 0.328611560916987 1 1
0.203929356863421 0.200662648663563 1 1
-0.0732080778575751 -0.0716253148490789 1 1
0.186885854162912 0.183368878175574 1 1
0.228077417200691 0.222090632125869 1 1
0.110226774245291 0.109614621609115 1 1
0.0564272632494353 0.0552483220982866 1 1
0.302163035656188 0.296906921504986 1 1
0.0601234983986915 0.0585845052156379 1 1
-0.133221530925912 -0.132033025011131 1 1
0.0682521656175132 0.0664578753284874 1 1
-0.0255278016055972 -0.0249316132452999 1 1
0.164999598210347 0.16216470067745 1 1
0.32353280945334 0.317822307594888 1 1
0.0625871995441783 0.0609779839808476 1 1
0.160976787698548 0.158778417412355 1 1
-0.0459772308634092 -0.0453099471652726 1 1
0.177446103027795 0.173818171556756 1 1
0.0300537473159195 0.029325995872528 1 1
0.259175517376712 0.256735308582458 1 1
0.387553288614353 0.379608589633868 1 1
0.345487915428416 0.340238059862617 1 1
0.0630587676236043 0.0614970498073057 1 1
-0.200610653769017 -0.197802518623122 1 1
0.345284246490853 0.337221484283037 1 1
0.400043006525188 0.392984679748015 1 1
0.249620715277237 0.246083374818793 1 1
0.222668711478168 0.216538548785401 1 1
0.255173603985845 0.249921669158142 1 1
0.1488029946275 0.146236196678993 1 1
0.216055820755572 0.212230476298924 1 1
0.318646371969882 0.311067965259195 1 1
0.303831491917119 0.30012145584322 1 1
0.219008576944347 0.214438232625192 1 1
0.372243248039585 0.365135936403371 1 1
0.513074825511415 0.504438187418702 1 1
0.37124755013344 0.364499516615249 1 1
0.0532147497706719 0.0528781316779054 1 1
-0.359466273658542 -0.35341527152871 0 0
0.325527481172678 0.320448707380946 1 1
-0.00784917628352294 -0.00664628144796059 1 1
0.319362679002799 0.313386303043685 1 1
0.373453333317654 0.366898176690204 1 1
0.439720826231914 0.431142968479043 1 1
0.210732579875272 0.206117035347116 1 1
0.120531021549112 0.118384251662476 1 1
-0.0238603216658604 -0.0229999742056301 1 1
0.107744380311082 0.106808315752911 1 1
0.26933436170181 0.265239810627501 1 1
0.39197630098917 0.384875284617951 1 1
-0.0617467993480994 -0.0596876882715062 1 1
0.0759849821727809 0.0751867654670421 1 1
0.34844600798909 0.343010425231099 1 1
0.411941985055783 0.405360459556882 1 1
0.292900056377775 0.288503537197411 1 1
0.0509867279976209 0.0507255184294278 1 1
0.321068347261064 0.315977700302291 1 1
0.184135319981216 0.179729336485909 1 1
0.36136769033181 0.353296800376238 1 1
0.0817820901656274 0.0785832950786663 1 1
0.316066744049533 0.309047709656117 1 1
0.205096218691649 0.201406707492616 1 1
0.269557827588731 0.264646250085919 1 1
0.436216464217262 0.428003696540275 1 1
0.0839208740378127 0.081806214079053 1 1
-0.201129313625097 -0.198095720769683 0 0
0.474690610577869 0.464390731127768 1 1
0.212125380094879 0.207120833881267 1 1
0.203154225205594 0.198216176274367 1 1
0.303916557943248 0.299176840532283 1 1
0.0553760439817095 0.0549092224347473 1 1
0.239508417505833 0.23548312618388 1 1
0.168118731447919 0.167049015900221 1 1
0.547821513736335 0.537813684633891 0 0
0.146408851316949 0.14436787096911 1 1
0.156903179937034 0.154550319543427 1 1
0.100426989972178 0.0984178659685607 1 1
0.190548814551963 0.187250542040066 1 1
0.047302988849265 0.0471485211081879 1 1
0.70626604857385 0.693123835435373 0 0
0.692729943943519 0.678590141587678 1 1
0.0461229674181181 0.044423856975022 1 1
0.309263442730853 0.303225100642043 1 1
0.502659394758299 0.49352610558475 0 0
0.0849206737191371 0.0832388049262857 1 1
0.279400661219184 0.275975702555779 1 1
0.557265426757405 0.54710197504393 1 1
0.207192205011688 0.203086762490918 1 1
0.135925416330782 0.133085829497489 1 1
0.476308308910338 0.466293508002794 1 1
0.361635911670106 0.353355461626205 1 1
0.23605411587113 0.230206356034128 1 1
0.0823234754947309 0.0805685994956949 1 1
0.43080487829431 0.422787844367486 1 1
0.21775359634873 0.213894149341269 1 1
0.625333601711459 0.613536751928326 0 0
0.240653121968902 0.235857319191352 1 1
-0.0414709992501424 -0.0399595321823994 1 1
0.56698134061263 0.556440388035551 0 0
0.30416595865212 0.298288579614451 1 1
0.387234819844293 0.380345874874294 1 1
0.165663552000211 0.161162913389467 1 1
0.261330884253447 0.258455754063694 1 1
0.301420902395057 0.297203619497221 1 1
0.325122105283984 0.318147826132429 1 1
0.0334989661936186 0.0331835332753927 1 1
0.289898033135373 0.285668637560116 1 1
0.413295304366414 0.405447775229047 1 1
0.117566159930081 0.116881078211031 1 1
-0.0161512815050238 -0.0163579356511893 1 1
0.330207182149257 0.324703211846711 1 1
-0.0840573928283079 -0.0839164051618119 0 0
0.308253565778039 0.301268743015875 1 1
0.472275793557992 0.460838503049683 1 1
0.1329678392607 0.131152485571789 1 1
0.0546760799517958 0.0536564367744278 1 1
0.330826528429871 0.322430116257148 1 1
0.152142806706206 0.14982163135614 1 1
0.161954766946892 0.159635980739122 1 1
0.0564547511676131 0.0547644179731072 1 1
0.375795022421907 0.368108351085056 1 1
-0.0641832484450652 -0.0626788619350242 1 1
0.0510574174502259 0.0500030147126957 1 1
-0.165406350017225 -0.16220563304013 1 0
0.28323308355869 0.276248225776883 1 1
0.325273504875126 0.320643997575826 1 1
0.123239311979182 0.121344752283274 1 1
0.450352318943562 0.442063177515417 1 1
0.142045118537888 0.139058601203735 1 1
0.0551678402073086 0.0534172551235826 1 1
0.0517608457129597 0.0510743680578567 1 1
0.457810832484309 0.450985510745044 1 1
0.234780104239196 0.231354521522651 1 1
0.413299548460696 0.405865026699135 1 1
0.044854072825221 0.0442635608209249 1 1
0.154333652517658 0.15143270716233 1 1
0.0156012546205983 0.0157067370268045 1 1
0.204824362670517 0.198586784673925 1 1
0.373115958868942 0.364332176410584 1 1
0.223381531158028 0.218991479196183 1 1
0.128172243650503 0.124447196090137 1 1
0.250480102871919 0.246113500664519 1 1
0.239981587787734 0.234013124872568 1 1
0.279392205662707 0.273550538570121 1 1
0.297034311335886 0.290757103529615 1 1
0.076421098557505 0.0738278741408865 1 1
0.234375835460522 0.230821043597147 1 1
0.294715163607214 0.288384716597999 1 1
0.0152704751775452 0.0163522004309076 1 1
0.281190809607674 0.275842686148444 1 1
0.361735240003794 0.354620325841577 1 1
0.21963642568116 0.21672462437897 1 1
0.0434322940316119 0.042858608274296 1 1
0.367009497209349 0.360708841135875 1 1
0.184087816746416 0.180728913339794 1 1
0.451564404540657 0.444901835905052 1 1
0.161843114134387 0.158304066682745 1 1
0.0176123279604866 0.0155082961240974 1 1
0.434879204814462 0.426433071484764 1 1
0.228214143217874 0.223365977120855 1 1
-0.176210664270843 -0.173532883431071 1 1
0.0546068653067879 0.0536337191074272 1 1
-0.212427462458918 -0.20783987912525 0 0
0.303063631075582 0.296021899189198 1 1
0.29138662436502 0.28613364198542 1 1
-0.0873681650920617 -0.0865904226780634 1 1
0.143415058332981 0.141697834049642 1 1
0.0753979414949001 0.0749699130815948 1 1
0.0546775657958242 0.0538651834901816 1 1
0.379338651111206 0.372721248023085 1 1
-0.215762991726602 -0.212193134611823 0 0
0.14783579616824 0.145582147368044 1 1
0.0777990366126296 0.0750265087787071 1 1
0.0553659147928902 0.0535582377756565 1 1
0.0661927711672941 0.0657423236512893 1 1
0.201069586376876 0.197017434968085 1 1
-0.13626567163199 -0.133766641288813 1 1
0.308201327281374 0.303126098969515 1 1
0.354411751748996 0.347286360939141 1 1
0.424380399272407 0.416205794220293 1 1
0.0347871199571346 0.0333239357471861 1 1
0.557738838280661 0.5478186716255 1 1
0.222997757904351 0.216825303026615 1 1
0.0521027276335684 0.0506561036657955 1 1
0.295320050374025 0.289146580490925 1 1
-0.0697877012890573 -0.0698331394687613 1 1
0.351164542325784 0.345634961935809 1 1
-0.227118269087392 -0.222642203666434 0 0
0.182979413223072 0.180410558102912 1 1
0.357802872887113 0.351560374529732 1 1
0.4656525208297 0.456708273927435 1 1
0.392937022117772 0.384446984878483 1 1
0.148577703226449 0.145687873032812 1 1
0.268527298449775 0.263977305460971 1 1
0.215508184318814 0.211645608676205 1 1
0.562384108198325 0.551088094851803 1 1
0.459952705349881 0.452030175554807 1 1
-0.140210915198665 -0.137874370405572 0 0
0.138198682698051 0.136013473878364 1 1
0.196396415530436 0.193169670094681 1 1
0.115981265096807 0.11368955582516 1 1
-0.0748696833132867 -0.0721842968465107 1 1
0.110193806892603 0.108247325226343 1 1
0.295845817499017 0.289918081881004 1 1
0.486039106429928 0.476657702177501 1 1
0.0135890897978827 0.0124578118027761 1 1
-0.0648830962413084 -0.0637541876712686 1 1
0.360431434564178 0.354350063424232 1 1
0.115258577859175 0.114351242461258 1 1
0.334229460092101 0.329185224063467 1 1
0.230932843357101 0.226047709357787 1 1
0.0469331395554809 0.0455110219357837 1 1
0.125908788174169 0.122176077440245 1 1
-0.153819459002237 -0.150841365539826 1 1
0.367011627375288 0.358021933957716 1 1
0.201863979710987 0.198665581472016 1 1
0.101833618310117 0.0996417490851599 1 1
0.0749644838329418 0.0723220172281532 1 1
0.314143982906259 0.306917961977707 1 1
0.277635978351253 0.273220021093972 1 1
0.3624499390012 0.354311136775119 1 1
0.259757742804556 0.254948423836902 1 1
0.0234126200455996 0.0235799907902477 1 1
-0.107434103471964 -0.105989235986343 1 1
0.315441817793222 0.309938269288063 1 1
0.236395861532937 0.23232151719406 1 1
0.0513844323255025 0.0500828829706296 1 1
-0.0203449906873137 -0.0197688162368778 1 1
0.178341648672396 0.175431416332114 1 1
0.0213084787053546 0.0202042060652377 1 1
0.1097224324446 0.106727980095317 1 1
0.0338780451167146 0.0336101848262069 1 1
0.271088928383561 0.266601527249378 1 1
0.289386359006184 0.282422747677306 1 1
-0.0721431405669549 -0.070894451119007 1 1
0.114736445032508 0.112622639746203 1 1
0.269975137870435 0.264043945752545 1 1
0.174264213195063 0.170333835792755 1 1
0.086644285048269 0.0849682082875116 1 1
0.156451563189602 0.153011553489597 1 1
-0.113818158312037 -0.1116094501114 1 1
0.463630678199893 0.453614482181061 1 1
0.27027925040344 0.265135575810667 1 1
0.361863084982098 0.353894170930348 1 1
0.121538424020464 0.120800757646689 1 1
0.127858236682272 0.125094397709885 1 1
0.13971782414304 0.135567015654588 1 1
0.124410559309715 0.12214818767091 1 1
0.296620853522101 0.290278985951508 1 1
0.286764601282535 0.281354157642248 1 1
0.462407344116912 0.453372581509226 1 1
0.270618055534913 0.265873453317955 1 1
0.582224854831348 0.569589660950124 0 0
0.0244288118212303 0.0258368120044041 1 1
0.28311333369765 0.277647938905439 1 1
-0.259551080593197 -0.25498826207034 0 0
0.212657056806121 0.208469049397922 1 1
0.420702080552064 0.41342881997433 1 1
0.0227201812931995 0.0222559290721625 1 1
0.492166612374424 0.482708702922993 0 0
0.130835017326446 0.127509267889053 1 1
-0.0738846154120778 -0.0730470134645008 1 1
0.485779647060916 0.477421533949681 1 1
0.346465989642471 0.340714693060595 1 1
0.247614167804366 0.242703639537469 1 1
0.127417040435404 0.126307096914821 1 1
0.505876389194178 0.494730643216254 1 1
0.203381361812402 0.200880932449106 1 1
0.287800666794849 0.283719953632234 1 1
0.356281745824504 0.350284384805625 1 1
0.159686659563921 0.157345720330637 1 1
-0.00607275916230796 -0.00515237075561829 1 1
0.306325048973081 0.301872281710998 1 1
-0.00649398815379377 -0.00784144782863576 1 1
0.519826184149445 0.510488386277144 1 1
0.173785365970639 0.170839590874752 1 1
0.230592108925955 0.226593674325218 1 1
0.54382163464337 0.533557822344874 0 0
0.215282868179728 0.209799092236293 1 1
-0.196506808094583 -0.193684795269138 0 0
0.392521003997868 0.384016155013147 1 1
0.0509208616212398 0.0496458606019453 1 1
0.367352422513135 0.360673347967356 1 1
0.34839629564478 0.341862807468393 1 1
0.490792765867035 0.48119358586116 0 0
0.634150520878359 0.623853590980499 0 0
-0.265465582874674 -0.260576462167805 1 1
0.0869854253021307 0.0857453393765031 1 1
0.0731361430246156 0.0705207911973526 1 1
0.00499810902919643 0.00559093431361178 1 1
-0.236251289673659 -0.233222612886864 1 1
0.40853907022652 0.40081995591375 1 1
0.255925914357599 0.250166070012592 1 1
0.0338241049025778 0.0319093766088865 1 1
0.214787447281351 0.211802814742733 1 1
0.233075812314532 0.229842616957728 1 1
0.36371541683996 0.357427762097187 1 1
0.0572864595670762 0.0576200839934361 1 1
0.475719107086999 0.464848283754814 1 1
0.247290636901946 0.241524662303043 1 1
0.134813816022253 0.132819738584883 1 1
0.261798431795807 0.258176870772265 1 1
0.17469496480189 0.171868522389318 1 1
0.273147292911993 0.267905094620072 1 1
0.433731256773954 0.426834429497626 1 1
0.277866568967607 0.273009409141736 1 1
0.0838488068738244 0.0820183487579131 1 1
0.232370220873779 0.228153248400443 1 1
0.194576794920965 0.189617905876664 1 1
0.180768449444824 0.176871649953238 1 1
0.470420312154757 0.460967346458137 1 1
0.5524209930039 0.540684563612053 0 0
0.479222063975565 0.468837822894337 1 1
-0.0290347630561904 -0.0275539722521406 1 1
0.0457625922693548 0.045267493002463 1 1
0.277389482838595 0.270341739924325 1 1
0.720122868209479 0.705754484092843 0 0
-0.0718988892561129 -0.0709464654747934 1 1
0.36743641608825 0.360410232641816 1 1
0.19904300484555 0.195287323363373 1 1
0.383327094351426 0.376273821186175 1 1
0.398649156554536 0.3898370549518 1 1
0.159205257842143 0.156886078327228 1 1
0.145435085694283 0.144453043351703 1 1
0.305464105209666 0.301709925909723 1 1
0.110190422214441 0.108457339083601 1 1
0.0212251258886073 0.0205888468255438 1 1
0.161366493300314 0.158298537400711 1 1
0.2105713817192 0.206684842901269 1 1
0.405061703289582 0.397834790803022 1 1
-0.0997349407806336 -0.0987227601293966 0 0
0.153590034787187 0.15144405314938 1 1
0.309567326762064 0.303832052995746 1 1
0.382579402060495 0.374162737863291 1 1
0.0228506545256714 0.0226286389235326 1 1
0.0457809189415365 0.0435695066996012 1 1
0.185734874628056 0.182551314934359 1 1
0.19305208000988 0.188390127741477 1 1
0.0873889975764454 0.0846539481021163 1 1
0.223273106669073 0.218173852363306 1 1
0.24630280953882 0.242892991088266 1 1
0.322246768881004 0.314050197662404 1 1
0.127108705113317 0.12464177037146 1 1
0.00525414788099367 0.00429458336498693 1 1
0.340854322632324 0.334139584912339 1 1
-0.00337553245579746 -0.00336411485189916 1 1
0.487222750647516 0.478787333300607 1 1
-0.118775079032494 -0.115611014264249 1 1
0.167260508135806 0.163892323042224 1 1
0.32810343488995 0.322393752604338 1 1
0.259374514941342 0.254439475232078 1 1
0.288486931584424 0.282579854192055 1 1
0.0779027205786375 0.0748432313359371 1 1
0.0642314867085533 0.0641726001541114 1 1
0.00453313434311206 0.00483463100234297 1 1
0.407515118371671 0.400792885476281 1 1
0.224693178959683 0.220635348056864 1 1
0.318303896024409 0.311985500001047 1 1
0.333059936323062 0.327859661230243 1 1
0.560322807300917 0.550181902216568 1 1
0.0717880165090071 0.0700831415330009 1 1
0.123289088547177 0.121481912311683 1 1
0.138077980108461 0.136522368220277 1 1
-0.108380281564761 -0.105603351804565 0 0
0.611270695654995 0.599610629456824 1 1
-0.0887751980369305 -0.0881260139761336 1 1
0.268207698097974 0.264283327403312 1 1
0.0311535206958366 0.0320490545824985 1 1
0.286847376300794 0.282000587680119 1 1
0.178534319053969 0.17444456629512 1 1
0.322187474189353 0.315707040787874 1 1
0.109253789488772 0.105896813507492 1 1
0.187372995566518 0.183243683335639 1 1
0.471500488766263 0.461414971255558 0 0
0.417009687753205 0.409513217328411 1 1
0.127917918520688 0.125175553822673 1 1
-0.0580503895469642 -0.0578439261775296 1 1
0.559926210806397 0.550577146595982 1 1
0.170304438733884 0.167982422345861 1 1
0.172867533600055 0.16927282804344 1 1
-0.011716047254347 -0.009808027576616 1 1
0.0969018987580559 0.0940896532218597 1 1
0.373013383711696 0.365711182508873 1 1
-0.0115647859487749 -0.0113942412173782 1 1
-0.0562331490811271 -0.0541699993949801 1 1
0.25632091697775 0.252278276378265 1 1
0.00989856520779018 0.010818915755063 1 1
0.358829092789313 0.352238017165384 1 1
0.454808052330785 0.447330809150931 1 1
0.120611789845724 0.118845825806239 1 1
0.213479110280841 0.210899302055046 1 1
0.156723412266438 0.152425280619335 1 1
0.106461481136119 0.103609528409229 1 1
-0.0372643432271668 -0.0360381072704957 1 1
0.351781248848617 0.343574354633612 1 1
0.0604309980816613 0.0597697283728418 1 1
0.140632944764002 0.137156905337268 1 1
0.610447633810634 0.599708929763816 0 0
0.177864793086005 0.174094245365495 1 1
0.163005744835905 0.159800875924724 1 1
0.273697721027255 0.268888084055629 1 1
0.496502379583218 0.487906942074611 1 1
0.27389211894454 0.267523481903078 1 1
0.11249969704532 0.111066621986214 1 1
0.27717220190336 0.272819778323611 1 1
0.188685356701907 0.186696148215909 1 1
-0.129803663692377 -0.126078226223334 1 1
0.0880480383098816 0.086941132260918 1 1
-0.116943321419863 -0.114218423439314 1 1
0.455179483412792 0.446610890590309 1 1
0.681861339797541 0.670015161062817 0 0
0.308470574454233 0.303267119183572 1 1
0.0803843399701892 0.0780750474856213 1 1
0.308200937329357 0.30182863188197 1 1
-0.0716304795867662 -0.0698553908043432 1 1
0.105717175672752 0.103529518435014 1 1
0.272257475520921 0.268690795171027 1 1
0.180218455055616 0.176857488434667 1 1
0.0183398902517034 0.0167574587322689 1 1
0.159173302840133 0.155852223433748 1 1
0.122390390385414 0.119769011530525 1 1
0.63520705254819 0.623346007692478 0 0
0.335741716360691 0.330252672748453 1 1
0.186079330478027 0.182459877078484 1 1
0.184891532290414 0.180096834149606 1 1
-0.118878435100593 -0.116385695947262 1 1
-0.0602696486861944 -0.0581518403686541 1 1
-0.181448706595409 -0.179547754791156 1 1
0.158702037476994 0.157117742782599 1 1
0.238740845021311 0.233792741895401 1 1
0.509051245227778 0.498826341663224 1 1
0.00491164515631501 0.00451013377021982 1 1
0.191211321761987 0.187809982924087 1 1
0.500491583302329 0.491700365606446 0 0
0.361683473006586 0.354525619607291 1 1
-0.0197608349108046 -0.0200428827795143 1 1
0.322238849544593 0.317515966869487 1 1
0.507261783177563 0.497962205527034 1 1
-0.0777640202737741 -0.0760337543864044 1 1
0.0443235957248614 0.0425164001636439 1 1
0.177010702570513 0.175066517540366 1 1
0.13550354052048 0.133207151936218 1 1
0.283406503965517 0.276554677895134 1 1
0.424746471412866 0.416741447690618 0 0
0.265845833001292 0.260714053695435 1 1
0.263424282761786 0.259475385446695 1 1
0.286824309128231 0.28016909903282 1 1
0.128951699450185 0.127586046916254 1 1
0.0630816563537185 0.0616248935451791 1 1
0.252573713675617 0.248787639895829 1 1
0.200845822683052 0.195605942702451 1 1
0.0438510946999638 0.0432509236211182 1 1
0.428107574184899 0.421161131523885 1 1
0.267175898531837 0.262552456708739 1 1
0.191168733998562 0.188037825882912 1 1
0.0386483079937577 0.0381655932341173 1 1
0.403178883315076 0.396775737408609 1 1
0.184680262573442 0.181973444448098 1 1
0.0463814215126908 0.0459523164561778 1 1
0.412524050742295 0.404929783613699 1 1
-0.00865193702817518 -0.00681095601821402 1 1
0.374079408021469 0.367849438276877 1 1
0.593642705034734 0.583757757842747 0 0
0.351595854490811 0.346193457175292 1 1
0.273555303248124 0.268038854422596 1 1
-0.0195531787198633 -0.0193223650384877 1 1
0.24041904787014 0.235849959809874 1 1
0.215518340396874 0.211860683171234 1 1
0.211584999915298 0.207713242713571 1 1
0.00552240701973698 0.00588763908182048 1 1
0.27426299649696 0.268917055025308 1 1
0.415418992699614 0.405685542060354 1 1
0.438748383202531 0.430650971816621 1 1
0.23691182152557 0.231063115219708 1 1
0.279769229592172 0.273448703904555 1 1
0.267517166025824 0.262967185062619 1 1
0.422818168526233 0.414842906107848 1 1
0.21845818282421 0.2135798357004 1 1
-0.0135049865153328 -0.0132898105040554 1 1
0.135017685201622 0.132607298928862 1 1
0.32829409520395 0.322437355515196 1 1
0.164804754939236 0.161439939336819 1 1
0.378107608467347 0.371771380933315 1 1
0.0677208613809624 0.0666897595945461 1 1
0.314306646611 0.309150596892563 1 1
0.237706182644968 0.233917575484924 1 1
0.205767499109678 0.201643100283536 1 1
0.113631513550364 0.112037853326159 1 1
0.0869990018686535 0.0852198783896836 1 1
0.192504229918839 0.189160724675866 1 1
0.167000763915656 0.164229818547544 1 1
0.26063230564796 0.256362094280007 1 1
0.330914448413646 0.324849573648672 1 1
0.215551458108789 0.211510567771506 1 1
0.0681755150613809 0.0666405329743618 1 1
0.247688554281843 0.244073409796604 1 1
0.281450574479663 0.276244923576591 1 1
0.332517706633263 0.326679529103773 1 1
0.0617499740382501 0.0613065207678506 1 1
-0.0198955677276344 -0.0190305737448341 1 1
0.200463483912795 0.197383747744813 1 1
0.104245292064583 0.101441294988456 1 1
-0.068862683949916 -0.0690623338988022 1 1
0.111267128631399 0.108105030684409 1 1
0.41025068089424 0.403387530562683 1 1
0.259097706749034 0.255237263774477 1 1
0.290933062581133 0.285879298709805 1 1
0.504361406918784 0.497183140718396 1 1
0.216865387615496 0.211533358958008 1 1
0.0987230815368504 0.098023557497014 1 1
0.286863505634117 0.279959732541874 1 1
-0.0116446190355371 -0.00862694219427967 1 1
0.12314254619327 0.12034051491759 1 1
0.258055795579426 0.252657037684581 1 1
0.0531853010614417 0.0516618495134442 1 1
0.22085737755125 0.215698671647687 1 1
-0.0643798896495679 -0.0628508395767488 1 1
0.215360168293976 0.212571675184962 1 1
0.0255675520607715 0.0262434907575638 1 1
0.142914742441953 0.140677333728598 1 1
0.686213769503051 0.674268769328547 0 0
0.0427025068067789 0.0424294413847308 1 1
0.460862290360637 0.451853530654844 1 1
0.392412144188665 0.385930830594441 1 1
0.0529580116522272 0.0510413784840796 1 1
-0.187310909176739 -0.182503631040516 0 0
0.0646014293326263 0.0628748148378218 1 1
0.360107286801641 0.353890086525124 1 1
0.152822854448151 0.150303796001211 1 1
0.19123393876446 0.187749983869785 1 1
-0.0339752639810211 -0.0332423093254606 1 1
0.408596692328467 0.400793430529955 1 1
-0.0192560983034435 -0.0183682671883426 1 1
-0.140249950148565 -0.136705565423431 1 1
0.116937643276439 0.114940456227504 1 1
-0.0909787050104561 -0.0899302631310506 1 1
0.0886542870591923 0.0862378355894884 1 1
0.110959020725458 0.108631879802916 1 1
0.625570195112138 0.6137934316398 1 1
0.258359717231498 0.254039464494306 1 1
0.0309430277509141 0.0306776195847891 1 1
0.173683301316568 0.169328998521231 1 1
0.544131331949152 0.534377138786081 1 1
-0.226047613633505 -0.222335883160758 0 0
0.527848829439032 0.51998081277706 0 0
0.146582267818762 0.143726607454162 1 1
0.401327689817502 0.393971728243786 1 1
-0.259260996995703 -0.254203685739821 0 0
0.261920213438151 0.256352204113161 1 1
0.570892903223616 0.55899163202806 0 0
0.25778109695956 0.253125119909846 1 1
-0.207138617407542 -0.203169128297602 1 1
0.089071621151058 0.0893938235693275 1 1
0.157456948707429 0.153334280191922 1 1
0.271467137321574 0.267078918236616 1 1
0.406174915137019 0.399610299187988 1 1
0.487481181527716 0.47923793962213 1 1
0.341226519196135 0.336169818353978 1 1
0.021336227241255 0.0203556210514098 1 1
0.184992554668248 0.182793174255856 1 1
0.199136773388037 0.196521007794558 1 1
0.490055032865985 0.480246887198074 1 1
0.0874947100421929 0.0845185850167604 1 1
0.26935096001829 0.264774339237526 1 1
0.251446129742226 0.246832388214786 1 1
0.191530645547155 0.188159620508799 1 1
0.390850733164447 0.384231053722236 1 1
0.550406341628505 0.538832391364091 0 0
0.461853503766812 0.453141410496842 1 1
0.265002587660343 0.259955855298776 1 1
0.313612533928912 0.306515571179605 1 1
0.0647803238210782 0.063974570467428 1 1
0.587025275475003 0.577329501231039 0 0
0.219793276709096 0.214353635266992 1 1
-0.103622443247119 -0.10057228419726 1 1
-0.306010485726607 -0.300359251546958 0 0
0.161439778677494 0.157601994595854 1 1
0.0453531948458024 0.0441908739924976 1 1
0.444404861027837 0.437311443751284 1 1
0.00206224943000204 0.00292089274103444 1 1
0.23960941327206 0.235423887276144 1 1
0.369973980951055 0.362023134780754 1 1
0.208738101468089 0.204207267522421 1 1
0.567789812012322 0.55791921675763 1 1
0.0932836923362335 0.0912293257645936 1 1
0.138337374060368 0.136536197393561 1 1
0.0486912333277884 0.0472329790517393 1 1
0.150134917528773 0.147932157642647 1 1
0.312644169944522 0.307581668552853 1 1
0.0760936814117766 0.0750576121824002 1 1
-0.116716872870994 -0.113475085142146 1 1
0.529007618917307 0.518485463857778 0 0
0.195926840621156 0.191841636364321 1 1
0.0353865193005075 0.0341889189630808 1 1
0.0562311040566406 0.0545809832236918 1 1
0.115595313215545 0.112129262235594 1 1
0.320706972760264 0.314614646106401 1 1
0.143378564679348 0.141257017162445 1 1
0.380815403811383 0.372422164348364 1 1
0.362740773975314 0.356185905937292 1 1
0.125185167113628 0.121456388501768 1 1
0.482313838826182 0.473184838404209 1 1
0.232422817497967 0.228168929775881 1 1
0.108223076849633 0.10533468339103 1 1
0.419514927804903 0.410696357139662 1 1
0.246076890642333 0.241774593694872 1 1
0.0631061768090383 0.0618518347475892 1 1
-0.108887445850329 -0.107513901887371 0 0
0.317933477576489 0.312990422436174 1 1
-0.0848367033480777 -0.0835403057844295 1 1
0.236795954783213 0.232734868316153 1 1
0.109608315746037 0.108530411302181 1 1
-0.045556028757131 -0.0441037750667553 1 1
0.0622004035453611 0.0618600106897426 1 1
-0.079576030637015 -0.0771658010948484 1 1
0.150732120294598 0.147896002074646 1 1
0.121170821716582 0.118631801662418 1 1
0.119051815038753 0.115791601812735 1 1
0.195863343995974 0.19345381473345 1 1
0.0675573015523363 0.065181021112995 1 1
0.475170753485049 0.465602692921348 1 1
0.0242038251178341 0.0228405311168319 1 1
0.462523007203979 0.454641745050814 0 0
0.111796560595758 0.110413601885288 1 1
0.0926258992217257 0.0906692653768739 1 1
0.311588197880253 0.305427997764758 1 1
-0.176316480744423 -0.174361713501917 0 0
-0.107078425729357 -0.105832531408071 1 1
0.0862385715264307 0.0847389197913132 1 1
-0.0765737233261309 -0.0766511833451168 1 1
0.117824672768412 0.11455706008009 1 1
0.0893350360315273 0.0867903008761043 1 1
0.243459872992744 0.239628777854436 1 1
-0.0737576117993662 -0.072148875637193 0 0
0.148244278939486 0.145598698900464 1 1
0.146988317999427 0.143802436862351 1 1
0.0301689428697986 0.0292137885517006 1 1
0.313876542821236 0.308237880232711 1 1
-0.0105132452247911 -0.00996883364126575 1 1
0.0528984454297534 0.051831978512931 1 1
0.19682984105297 0.193239467970616 1 1
0.0900217778023091 0.0884097772318491 1 1
0.130025599488648 0.126994401375489 1 1
0.0679580845354352 0.0660756999182098 1 1
-0.0014177168867625 -0.00110298074515984 1 1
0.209353473959715 0.206040403181538 1 1
0.0398173698527138 0.0400191903157325 1 1
0.160925150030473 0.158365597647662 1 1
0.239871043251606 0.234910922309618 1 1
0.332683904452869 0.325084376273047 1 1
0.166583220465009 0.162576473588948 1 1
0.128380394548953 0.125130913827743 1 1
0.115041021404759 0.113485158303138 1 1
0.0858129676226378 0.0837552826379296 1 1
0.096583343867979 0.0940840131458076 1 1
-0.0456213023368741 -0.0445717241958371 1 1
0.122786282262752 0.119712054034661 1 1
0.273328661087307 0.268724825082877 1 1
0.0399725235333049 0.0401014282016359 1 1
-0.0254517280642926 -0.0244071888515127 1 1
0.224565744392805 0.221767701070211 1 1
0.378592950986423 0.371754804584224 1 1
0.42976493355064 0.422806493621892 1 1
0.180572306954938 0.176603326098964 1 1
0.214052133490394 0.209411906400084 1 1
0.161085386076351 0.158234277729683 1 1
0.338370527330458 0.332337186732427 1 1
0.315918760936244 0.309253198660763 1 1
0.0147207366208792 0.0152161502838247 1 1
0.118079392007937 0.117093734770273 1 1
0.376139677565111 0.369087833519997 1 1
0.227883374302108 0.223613686234123 1 1
0.6510363872095 0.638890657135925 0 0
0.339705341106938 0.333699677914034 1 1
0.245782160282466 0.239338272397607 1 1
0.292583699196053 0.286216131332085 1 1
0.263254611720974 0.258585181676619 1 1
0.414090705181379 0.405098568177504 1 1
-0.0156657507291395 -0.0151959685982053 1 1
0.20111235850839 0.197262175118937 1 1
0.000614634266613456 0.000723829359564387 1 1
0.187568359417129 0.184457229769708 1 1
0.126194104720173 0.125270677753051 1 1
0.533575600676916 0.523689463007587 1 1
0.652185768411484 0.639349812318385 0 0
0.569507454428369 0.558617020122101 1 1
0.416805517949073 0.409315487587226 1 1
0.356707414241539 0.351151446274366 1 1
-0.0335233481861279 -0.0338018705877073 1 1
0.307047263671826 0.302360702154102 1 1
0.183435815410372 0.180050468546683 1 1
0.180017148110728 0.176899962504148 1 1
0.30940797150741 0.304744828119525 1 1
0.343931900753343 0.339320102796982 1 1
0.0684355892263822 0.0672061075267745 1 1
0.258996412968157 0.253949765496779 1 1
0.273597640012698 0.268104966391671 1 1
-0.0912519695580338 -0.0886497784828394 1 1
-0.0454673233250782 -0.0443708502282705 1 1
0.105429315011091 0.102774224273279 1 1
0.0914077631380172 0.0889399926746757 1 1
0.070992296552857 0.0684017175774946 1 1
-0.0380422395556366 -0.0380200314593505 1 1
-0.0722390911087094 -0.0706056770116524 1 1
-0.189266522129382 -0.185212740624189 0 0
-0.151786120101972 -0.149334757343457 1 1
0.187329975762351 0.183714127711616 1 1
0.00529604652263675 0.00651321069841723 1 1
0.217259282302047 0.213455405891534 1 1
-0.0967212803990541 -0.0950053581785174 1 1
-0.0468452228996531 -0.0446568545732538 1 1
0.250874379436778 0.245089033650896 1 1
0.0605661647887487 0.0606726160606262 1 1
0.0616435999184664 0.0612802865681116 1 1
0.179690561142332 0.176528570309226 1 1
0.311824091929201 0.306268709634405 1 1
0.447756638896082 0.43996322426534 1 1
0.194146815738362 0.191020592507754 1 1
0.307220972869582 0.301596461092556 1 1
0.298437463130714 0.292959985798911 1 1
0.0339656934217463 0.0330480322637566 1 1
0.439163356628048 0.431436529412541 1 1
0.268861143988645 0.263059384692945 1 1
0.161881407128458 0.15866565074026 1 1
0.267190372993853 0.261993177295791 1 1
0.209331483445677 0.205608179190043 1 1
-0.0957318336712784 -0.0947310541229298 1 1
0.270891613359887 0.2670768357649 1 1
-0.164218931111504 -0.160265269954598 0 0
0.209616617020756 0.206183161910549 1 1
0.193700880013443 0.189088336915524 1 1
0.0453888995589295 0.0449996029344424 1 1
0.231398684384951 0.227682598940252 1 1
0.34082837369709 0.33324359217128 1 1
0.0301361969582227 0.0291052254713872 1 1
0.00221791589885238 0.00204163174776909 1 1
0.243871003434357 0.240963388251243 1 1
0.139420287773905 0.136240305681947 1 1
0.111030616850678 0.108962283250842 1 1
0.603317901175249 0.59217527101002 0 0
0.2341369410398 0.229842838700719 1 1
0.0958593817088599 0.0935729814699669 1 1
0.191994368663743 0.187916593714566 1 1
0.492947216476477 0.484584560632994 1 1
0.113379186531069 0.111864473354321 1 1
0.252024518821084 0.247010023807447 1 1
0.220647100134449 0.217199702370188 1 1
0.329357662860231 0.324257876422416 1 1
0.151331422189445 0.150067534535304 1 1
0.65490092343797 0.643890542823579 0 0
0.168986532106448 0.163902708322995 1 1
0.385977009458201 0.379817120428334 1 1
0.379561134835852 0.371573633469839 1 1
-0.041582167462849 -0.0388366675558158 1 1
0.256689887846331 0.251494543057142 1 1
0.245770615619263 0.240829122480975 1 1
0.290835254140753 0.28556307337152 1 1
0.444163390686943 0.436671305203617 1 1
0.488564309820611 0.478398293386176 1 1
-0.316273705926079 -0.310919700730345 0 0
0.236009724253943 0.232401668019568 1 1
0.198333413476821 0.194520935842792 1 1
-0.241361840616443 -0.236722587379741 0 0
-0.0375223113104382 -0.0355721569928993 1 1
-0.114467726253553 -0.111310938826166 1 1
0.29632983332776 0.28940362193682 1 1
0.506199625496695 0.498045261637703 0 0
0.0861627600273359 0.0847130122313597 1 1
0.0418838915295891 0.041380140834748 1 1
0.10811020187178 0.105699272433688 1 1
0.116714532561397 0.113550335750897 1 1
0.230675002958122 0.226311414640332 1 1
0.197715048327307 0.193310626347782 1 1
0.230764790243914 0.227702073651622 1 1
0.15802489477646 0.153972406239727 1 1
-0.0770505670527304 -0.0765542820986851 1 1
-0.0495886090410697 -0.0479084550903348 1 1
0.470824175157885 0.462916611185771 1 1
0.159297738497771 0.156257040142365 1 1
0.258774674896472 0.25501253980331 1 1
0.306215630022614 0.299798912803433 1 1
0.255905274048051 0.251463831753894 1 1
-0.110306240301993 -0.109342888445376 1 1
0.0772713419636526 0.0768768430206104 1 1
0.221121746725458 0.216220357537478 1 1
0.179176091946935 0.17566455794525 1 1
-0.106054948934871 -0.105585253312312 1 1
0.51037951187988 0.500286443585597 1 1
0.41243144990844 0.403871258068918 1 1
0.136175245999304 0.134155126003932 1 1
0.387224294055343 0.379936531975542 1 1
0.162021681279689 0.158556062799784 1 1
0.291162735865767 0.286402011128518 1 1
0.273479026202091 0.268579607578795 1 1
0.0362260924391247 0.0347004951330857 1 1
0.0151150729283795 0.0147315863976835 1 1
0.465754373963662 0.458451490979126 1 1
0.0925279888097304 0.0907825438763924 1 1
0.155790316641815 0.152987286502993 1 1
0.362172706603263 0.355613759937445 1 1
-0.0462101783001872 -0.0461526077715485 0 0
0.0808721270759213 0.0781370790405429 1 1
0.274051169103869 0.268970737098501 1 1
0.0973077373132874 0.0954033115095537 1 1
0.529857784291008 0.520505812725748 0 0
0.207474462588185 0.204138152595223 1 1
0.0922188274490447 0.0889895089977752 1 1
-0.117372091991287 -0.114298667501622 1 1
0.02052034814752 0.0203052422201162 1 1
-0.0310037786645469 -0.0296435108878386 1 1
0.602181191789452 0.593240300982427 0 0
0.260646767583232 0.254003841666542 1 1
0.404640366476946 0.396991678854601 1 1
0.533937824262815 0.524226367136768 0 0
0.16851842450229 0.166505894309643 1 1
0.0989767497350219 0.097792776907615 1 1
-0.208451575711845 -0.20419759730426 1 1
-0.0443889713664942 -0.0438385231484722 1 1
0.139411486891493 0.136899511229956 1 1
0.166898986683166 0.163900318789124 1 1
0.249343762076795 0.244779159534064 1 1
0.267391680989502 0.259358568663402 1 1
-0.276563698250824 -0.270357660270963 0 0
0.321039153502155 0.3144665758614 1 1
0.143787464948778 0.141188197040402 1 1
0.222235810063945 0.218818378727017 1 1
0.295845834150614 0.29104669661011 1 1
0.212738720009225 0.20795180825968 1 1
0.184360440237307 0.180101622221869 1 1
0.0229969860011465 0.023258385222309 1 1
0.356327748966816 0.349947676282464 1 1
0.0805433316329189 0.0787931694558835 1 1
0.328546152420709 0.32144883312649 1 1
0.227461119952776 0.22281441255172 1 1
0.0136542470841343 0.0133334982864658 1 1
0.248893523864596 0.244496873169035 1 1
0.214484713603908 0.210262483104344 1 1
0.487123086351764 0.47740036326004 1 1
-0.0188909982581176 -0.0183188626906681 1 1
0.216025302145831 0.212124105570245 1 1
0.463500047521898 0.455434513199428 1 1
0.345825857497922 0.338953441502718 1 1
0.0406597164160505 0.0393307228413676 1 1
0.287685085240669 0.283364762993742 1 1
0.489934249059028 0.481917473792561 1 1
0.0775990680748022 0.0759545931527154 1 1
0.0122350906866412 0.0111992331731112 1 1
0.318670395637222 0.312737009698416 1 1
0.167116353466759 0.163111682761245 1 1
-0.026103612302705 -0.0267448769613619 1 1
0.451752034431143 0.443945113733573 1 1
0.382438835002101 0.374726046755729 1 1
0.443224432505763 0.433731339002141 1 1
0.0713123382628739 0.0694664647682002 1 1
0.272815241768915 0.268034481824658 1 1
0.474835238398521 0.46551121160961 1 1
0.0798313578451247 0.0775687845673115 1 1
0.188973078351248 0.185567670091945 1 1
0.357458788245961 0.349897556611278 1 1
0.355785890933486 0.347588674884011 1 1
0.0290950934614266 0.0281583111614893 1 1
0.144180344681544 0.141565503640467 1 1
0.243706769752568 0.239221570796021 1 1
0.122286801382495 0.120185424935806 1 1
0.243331389157014 0.237762525187085 1 1
0.275501813965929 0.269943913658808 1 1
0.0354827094082151 0.0334619244972342 1 1
-0.310030187019895 -0.305849253088315 0 0
0.185335308561049 0.182325377534217 1 1
0.486019143715886 0.478551242962074 1 1
0.213757759258548 0.211891163400637 1 1
0.132625713395574 0.130974507990243 1 1
0.280343885019823 0.275484119248801 1 1
0.152998038248206 0.149523273322108 1 1
0.260088912167502 0.25481807754738 1 1
0.023339005626953 0.022571491355258 1 1
0.277140472529513 0.270454025010085 1 1
0.185788115689903 0.181595576023022 1 1
-0.0702238711804527 -0.0686878323425536 1 1
0.169574397081706 0.165846697144036 1 1
0.266954164581722 0.262063850493625 1 1
-0.0613030942826724 -0.060013196156105 1 1
0.47452527570082 0.467426292026995 1 1
0.211744610674896 0.207248615315345 1 1
0.0847143839954655 0.0834056361985508 1 1
0.126887549141301 0.126131948964236 1 1
0.176080630721067 0.173711917766479 1 1
0.0636640102370496 0.0633873922291504 1 1
-0.0994021492139999 -0.0976517485337498 1 1
-0.00969689801559036 -0.00951026136594688 1 1
-0.0877582691666156 -0.0862532970783124 0 0
0.307007410134295 0.302513638761851 1 1
0.0789438567173219 0.0769253975006605 1 1
0.35935165038227 0.352873683812622 1 1
0.393342632846743 0.383314713845741 1 1
0.103279290511483 0.103232363138246 1 1
0.271669447915822 0.26488388488914 1 1
0.221181891154802 0.216963530849218 1 1
0.30063944823008 0.295164592094607 1 1
-0.0272278579219287 -0.0272721215582069 1 1
0.0116725014053733 0.0119173209670316 1 1
0.333100473429955 0.326090087690215 1 1
0.51957911727855 0.509527669436744 1 1
0.439743655737035 0.431708929509405 1 1
0.330646834350366 0.325630345402292 1 1
0.264020016698705 0.259019976361687 1 1
-0.114354663115375 -0.112438578207345 1 1
0.404817938694529 0.397457694781055 1 1
0.54647656095535 0.535824908396947 1 1
0.332729766483333 0.326220749333955 1 1
-0.218526183800149 -0.214311807934532 0 0
0.375070252068127 0.368017597917101 1 1
0.502433772441355 0.494381128823885 0 0
0.613959293351527 0.602805121303779 1 1
0.440811066848228 0.433574843821733 1 1
0.0625220858704317 0.0605538647037133 1 1
0.305975759844077 0.300751874390746 1 1
0.275677337092871 0.271622155222664 1 1
0.212143010051279 0.206415899291645 1 1
0.227640653552603 0.223251170552729 1 1
0.154895155649194 0.153274953342098 1 1
0.151437504568412 0.148110363871164 1 1
0.0717750875212586 0.0714748760640802 1 1
0.313146720668376 0.306745801838647 1 1
0.187461013627705 0.184673393895782 1 1
0.262291370628301 0.257570119309244 1 1
-0.0573505206208615 -0.0573368275804181 1 1
0.39563621810389 0.387991127109285 1 1
0.0584689985282378 0.0577741440228314 1 1
0.35566756845743 0.34919170648924 1 1
-0.393779049737559 -0.386934502171607 0 0
0.197219925984444 0.193304174637573 1 1
0.138820856735108 0.136530986165505 1 1
0.606228709026725 0.593804761121876 0 0
0.106597139925611 0.104062876111971 1 1
0.259097789683974 0.255099922882616 1 1
0.508013393027116 0.498770031318413 1 1
0.128145205475763 0.125127730503788 1 1
0.0415884923160907 0.0417462211697369 1 1
0.246428225827691 0.241379165982431 1 1
0.0459954868884122 0.0467225150843796 1 1
0.251612922748899 0.247166913942198 1 1
0.451726939821153 0.442210318222688 0 0
0.4271925052995 0.417827387980139 1 1
0.183075026408063 0.179405488053025 1 1
0.395562308774185 0.387743203877442 1 1
0.323524192544547 0.318323533470954 1 1
0.261510415206362 0.256672746866867 1 1
0.325066885815784 0.319742476265593 1 1
0.0597257436218176 0.0588199920844723 1 1
0.169143552628043 0.164991953269462 1 1
0.263103257288616 0.259411331705378 1 1
-0.0470600457666615 -0.0463130550155014 1 1
0.258317924864665 0.253219618335141 1 1
0.0532601022247843 0.0524780332070497 1 1
0.166291321792809 0.163069199218031 1 1
0.0520738075482408 0.0508806718497066 1 1
0.448716071534433 0.440601421794742 1 1
0.127749815766022 0.125544980905827 1 1
0.220308018145954 0.21524889287798 1 1
0.044489631963426 0.044569521387499 1 1
0.11569251340793 0.113368372402451 1 1
0.383798465168251 0.377280933101453 1 1
0.0455514362158922 0.0459619305279681 1 1
0.139504970097111 0.137150327507082 1 1
0.210241307059155 0.205788862625579 1 1
0.103411325772616 0.103013559107143 1 1
0.163087063642039 0.160287168603461 1 1
0.440094176961913 0.430796320932026 1 1
0.0171750583814528 0.017027810250519 1 1
0.345220874340533 0.339876944615247 1 1
0.492573917712109 0.484607440925596 1 1
0.16581286554049 0.162430213833464 1 1
0.0324074781067593 0.0319153267753152 1 1
0.129998358222452 0.127579749194224 1 1
0.409469439308805 0.402186462652463 1 1
0.261345108871311 0.256622477401213 1 1
0.239514669733398 0.234588524989146 1 1
0.143730852659713 0.141594570816745 1 1
0.139698070058161 0.136222080856911 1 1
0.141249717105645 0.138773642969996 1 1
0.0268873203694638 0.025180853344283 1 1
-0.0903570435303368 -0.0889358464326392 1 1
0.490232722873628 0.481394416681542 1 1
0.376932914585639 0.36975404906111 1 1
0.213861641511822 0.209640086716836 1 1
0.245210343156247 0.241020375567662 1 1
0.277718337537053 0.273182946012644 1 1
-0.137223447948097 -0.133707761649714 1 1
-0.055787023072513 -0.0542972990586151 1 1
0.0871969702189547 0.085810549633572 1 1
0.0832532210339691 0.0811126257845177 1 1
0.303144960851841 0.298113854953155 1 1
0.285392083244157 0.280557118361582 1 1
0.162855693019693 0.162151015247176 1 1
0.403622028647921 0.395676616752544 1 1
0.279957839117576 0.276923204906208 1 1
0.177444012188116 0.174145159560039 1 1
-0.0171251365088983 -0.0152196641001376 1 1
0.321667319488609 0.317698101394006 1 1
0.19204684614446 0.188727589445896 1 1
0.177753331681468 0.173372016888279 1 1
-0.0510177881191805 -0.0487694488100928 1 1
0.322244480118752 0.316479823815035 1 1
0.34606334418272 0.337902181080339 1 1
0.227770686097891 0.223122641571706 1 1
0.0806030717470166 0.0779289394161206 1 1
-0.0137210408969257 -0.0134614190251764 1 1
0.329018951073029 0.32344192625052 1 1
0.0591705331205992 0.0575657580831717 1 1
0.267248774733327 0.262760889150868 1 1
0.268297804008382 0.264502254956396 1 1
0.255371659219955 0.249599493552816 1 1
0.326841004090743 0.319359448742646 1 1
-0.0107403302293285 -0.0102469840343564 1 1
-0.059851226564837 -0.0577527642476529 1 1
0.354941718541818 0.348963763879349 1 1
0.360903674232226 0.355297585055591 1 1
0.214597413723782 0.211190143297339 1 1
-0.0313048982173031 -0.0303606825123685 1 1
0.113128406052928 0.111777119054579 1 1
0.120154218320689 0.117360524106287 1 1
0.17516306205183 0.172342950187194 1 1
0.31105813594679 0.304705941829092 1 1
0.150093958112349 0.148168953040249 1 1
-0.115976179255627 -0.113724789717594 0 0
0.135102111247819 0.133334100204344 1 1
0.465034422274362 0.455901051083048 1 1
0.0914980630878326 0.0899689402033149 1 1
0.305474999664019 0.299429663781589 1 1
0.0745939803094239 0.0743286278166972 1 1
0.679038386087563 0.666148237747696 0 0
0.0725528701342429 0.071415423494865 1 1
0.508589707239371 0.498126806991978 1 1
0.0453237415266142 0.0452611035872872 1 1
0.362283031989526 0.355693170668482 1 1
-0.324314678276511 -0.31739167642324 0 0
0.060230426086146 0.0578990824203498 1 1
-0.0493557211807809 -0.0488284588010107 1 1
-0.0679850992231415 -0.0676982682788309 1 1
0.659625488170634 0.650371888388545 0 0
0.0406894916150538 0.0400497379157633 1 1
0.123537742134578 0.120979200278867 1 1
0.0438193205730245 0.0418801868538759 1 1
0.133290655984112 0.132221117777909 1 1
-0.0094089960205259 -0.00921869823477645 1 1
-0.0750925462052011 -0.0742440715806132 1 1
0.19324870730136 0.188859178078247 1 1
0.236498624160668 0.233972388789734 1 1
0.489063512518656 0.481306820706353 1 1
0.287185563920676 0.281928034280672 1 1
0.350540176144803 0.3444622723043 1 1
-0.114885827950801 -0.113113855092638 1 1
0.65254215842299 0.642759914558127 0 0
0.280797106169404 0.276265745697017 1 1
0.20988638383381 0.205192991654073 1 1
0.530909423159389 0.52073419778143 1 1
0.196808856179238 0.192904349562024 1 1
0.0885907027885306 0.0877449640317556 1 1
-0.0430300929440682 -0.0423535229239476 1 1
-0.0783555978306069 -0.0777198536760619 1 1
0.0257416462162982 0.0258405150629791 1 1
0.130386945882995 0.128014906040099 1 1
0.343766572349203 0.336862840196141 1 1
0.0468203219184415 0.0448132252523758 1 1
-0.113609796058913 -0.111549323658649 1 1
0.518133432729228 0.507813347697573 0 0
0.41016504541427 0.400769961858417 1 1
-0.0594480701885256 -0.0570839052120468 1 1
0.174920640102914 0.170986822291999 1 1
0.441270725897563 0.43318339902629 1 1
0.290442821964483 0.283741205210262 1 1
0.271722603697728 0.267887358931417 1 1
0.355218743981392 0.349478947973061 1 1
0.446634800047106 0.438881501919588 1 1
0.131941272319949 0.129800877257054 1 1
0.144485398000911 0.141289825425398 1 1
0.0493532211214063 0.0487360773954532 1 1
0.583037035852923 0.572812660107935 1 1
0.490215920787067 0.479121086000334 1 1
0.216455717400513 0.212340926060434 1 1
0.0975501412079819 0.097248372602156 1 1
0.317677919292516 0.310183055565623 1 1
-0.0314115842269377 -0.0310820882985169 0 0
0.07592230988689 0.0759565176007949 1 1
-0.0145816046713686 -0.0150981339966177 1 1
0.176282786502508 0.172221828853541 1 1
0.307218600180136 0.30194314408305 1 1
0.0616710071365688 0.059239961236494 1 1
-0.128933684693907 -0.126599266720925 1 1
0.0917935730284772 0.0895739248956175 1 1
0.400391219166934 0.392755712185424 1 1
0.36560774181088 0.359759413231227 1 1
0.0503854485578377 0.050353840298893 1 1
0.411299645903593 0.403479000514941 1 1
-0.032126379480661 -0.0321910150463757 1 1
0.323881760987173 0.317855220116014 1 1
0.31761035979533 0.311738886500149 1 1
0.423857834688895 0.417063769034691 1 1
-0.12082688861447 -0.117390519388502 1 1
0.130993452709087 0.128806116023685 1 1
0.426592462495942 0.417111818846306 1 1
0.0766329942392292 0.0741599508401835 1 1
0.147556306203428 0.14456462214041 1 1
0.289006491965429 0.284660863933093 1 1
0.377561031019521 0.370295606135243 1 1
0.385986963279721 0.380362489373769 1 1
-0.0223317668740434 -0.0203984616190514 1 1
0.20091160910122 0.19727824580035 1 1
0.0149158279536246 0.0141448293536351 1 1
0.156032025478129 0.153149264449432 1 1
0.321554978638799 0.313961262800336 1 1
0.174327064999211 0.16923236138644 1 1
0.387053786802085 0.380369675247505 1 1
0.24729533514192 0.243769356794922 1 1
0.0927241149484386 0.0924612649206599 1 1
-0.00908717996548502 -0.00867414844221076 1 1
-0.149305746659711 -0.146872236358141 1 1
0.114604359649597 0.112975063459015 1 1
0.382451485267031 0.375560566190179 1 1
0.0324479216740732 0.0325453968739985 1 1
0.041320774455666 0.0405301363013159 1 1
-0.12391086370355 -0.12077500448758 1 1
0.176088895178679 0.171050052059159 1 1
0.259670785876861 0.254619518284119 1 1
0.0314974680300296 0.0302753859438374 1 1
0.198750910252114 0.196029892019537 1 1
0.380858367238698 0.373705386198254 1 1
0.398206738151872 0.389196742105835 1 1
0.581466059506307 0.571107434139099 0 0
0.323790729786894 0.318172813078771 1 1
0.287303271879098 0.282197646386902 1 1
0.161330125799808 0.159253657007737 1 1
0.229954053651266 0.225962029232301 1 1
0.475094696454086 0.467315405437666 1 1
0.0850280508369066 0.0827058879838533 1 1
0.416210250843421 0.408609730951395 1 1
0.171937693805904 0.167752550184373 1 1
0.0360470893959051 0.0336832145696486 1 1
0.372988590566028 0.364861682788191 1 1
-0.00776249212939985 -0.00734157810761524 1 1
0.328827929836844 0.321548334410533 1 1
0.032206667800631 0.0304374502424555 1 1
0.309653305875528 0.30365642964705 1 1
0.00607868068873253 0.00653555539522768 1 1
0.170854146293067 0.169076697188425 1 1
0.388835467219361 0.381537624649157 1 1
0.323761477631391 0.318249393160527 1 1
0.167984363861055 0.165366151826107 1 1
0.415614945800224 0.406981188202912 1 1
0.410991501959288 0.403058060173875 1 1
-0.107254100456499 -0.104246281511913 1 1
-0.0524502034499077 -0.050805559340896 1 1
-0.100202729919752 -0.0984091988069045 1 1
0.122754218920734 0.120951217746556 1 1
0.111040617094619 0.108710632121486 1 1
0.00600267910628226 0.00645045303433985 1 1
0.421747815972758 0.413780055244164 1 1
0.175470436344258 0.172298857262253 1 1
0.129366715206123 0.126306021675493 1 1
0.35661427265365 0.349720050119202 1 1
0.303435024024053 0.295872205341962 1 1
0.17228822861554 0.168522850477732 1 1
0.353113426002203 0.344669747996377 1 1
0.319368840487155 0.313201601558702 1 1
0.0643192599647319 0.0626975741072694 1 1
0.492930963947427 0.482400178464714 1 1
0.511769880193215 0.501377401249896 1 1
0.174392513990847 0.171314923066137 1 1
0.796295164263077 0.779869503420496 0 0
0.21608694464571 0.212848369904136 1 1
-0.10611417415823 -0.104548169040373 1 1
0.245288150062807 0.239038377149649 1 1
0.406929742756333 0.398657089289514 1 1
0.625462815034369 0.614090628976594 1 1
0.10531477265786 0.101935675916579 1 1
0.294390952991192 0.28970046979296 1 1
0.0812738430495178 0.0796781329791471 1 1
-0.0765266143695117 -0.0743177384799454 1 1
0.0948453772761738 0.0949447461916232 1 1
0.107152317663847 0.104910229421659 1 1
0.143823270560472 0.140242263483832 1 1
0.0630285559813381 0.0619431524515335 1 1
0.304802435484662 0.29740507991355 1 1
0.547481272609757 0.537251824207352 0 0
0.608752263627684 0.598138203242708 1 1
-0.185569061411836 -0.181400447831019 0 0
0.387940298251898 0.380463086052546 1 1
0.379520633052433 0.373384296594809 1 1
0.240327114000902 0.23533960770264 1 1
0.242328239587662 0.238846030992395 1 1
0.23762985769593 0.23351772821171 1 1
0.0257281382604176 0.0255900112317064 1 1
0.408541198221478 0.401589018139643 1 1
0.201927596641006 0.19618378102587 1 1
0.289166101080538 0.284487736050068 1 1
0.219762413107013 0.217181105601096 1 1
-0.0289851031030883 -0.0272193948965714 1 1
0.315487541338648 0.307962896994793 1 1
0.1878349124243 0.182651117685976 1 1
0.10892172271569 0.106714283981282 1 1
0.452191753944744 0.444528319755127 0 1
0.144325426371123 0.141025047825799 1 1
-0.325477124908904 -0.318910786719427 0 0
-0.0445831176994864 -0.0434172222260656 1 1
0.383885670699387 0.377187725138112 1 1
-0.0478718974308238 -0.0479876947816925 1 1
0.356481750191637 0.34974434648137 1 1
0.283101376107322 0.278045747077824 1 1
0.329051963350628 0.322687824244182 1 1
-0.0251480150968307 -0.0254988863873577 1 1
-0.0349927533160877 -0.0344999577689636 1 1
0.284291351855429 0.279538194088064 1 1
0.159119982110859 0.157766348139723 1 1
0.227878274877826 0.22372511058529 1 1
0.271143349127417 0.266041769817521 1 1
0.151609506640407 0.14869010635234 1 1
0.375846804959268 0.369559100243137 1 1
0.2269963849017 0.222736835747665 1 1
-0.134840871596792 -0.132140070824163 0 0
0.14757446497422 0.143918774381471 1 1
0.0778583710168242 0.0752504117649148 1 1
0.000195177105070554 -0.000170863898105833 1 1
0.153824118841722 0.151491036025259 1 1
0.000477941899611848 -0.000337414786162201 1 1
0.0395023331304005 0.0391854264741598 1 1
-0.0559767083061412 -0.0556449454491947 1 1
-0.139334026165324 -0.136953500729165 1 1
0.315714517947945 0.3094338721753 1 1
-0.157487250775717 -0.154059543435664 0 0
0.293348107182827 0.286923950274183 1 1
-0.111572718819401 -0.109732926453633 0 0
0.439422602039477 0.431372192015385 0 0
0.36946203845095 0.361385654586701 1 1
-0.00679484589342529 -0.00608514753650953 1 1
0.232197709640942 0.228289346583148 1 1
0.0388750837894333 0.0387512299943077 1 1
0.279548923296962 0.275588680504062 1 1
0.300525341681945 0.294936052270443 1 1
0.205159164023169 0.20205014496348 1 1
0.0467093580207589 0.0448060926564067 1 1
-0.0366655636343188 -0.0364428642469409 1 1
0.175530259673096 0.171795773314984 1 1
0.280253538739575 0.274631529828104 1 1
0.205943826496145 0.203629974285606 1 1
0.400864494819945 0.393601256011561 1 1
-0.0082863866753252 -0.00838805519987379 1 1
0.432497369878613 0.424074883285289 1 1
0.108349867822753 0.106496217606598 1 1
-0.0252161238567888 -0.0243804931734596 1 1
0.089402600541697 0.0871191441160658 1 1
0.290234482064841 0.284941631963302 1 1
0.299749102255554 0.294492258319181 1 1
0.220380851181374 0.216484184510145 1 1
-0.137408241522096 -0.134167651019192 1 1
0.374785382533297 0.368666083739961 1 1
0.361646651821268 0.354586172473323 1 1
0.218737854539566 0.214648101479775 1 1
-0.141985483482628 -0.138682047239199 1 1
0.0414367322301744 0.0412870232049077 1 1
0.10051117148492 0.0973028299939297 1 1
0.356970783785955 0.351188142490051 1 1
0.00513132005161087 0.00577308937190438 1 1
0.136961121251065 0.134730488969723 1 1
-0.0174685133264113 -0.0161686287409417 1 1
0.111920967857263 0.109285123544253 1 1
0.269016744618234 0.264376090381528 1 1
0.354945081042165 0.3488692137524 1 1
0.0557191281397553 0.0540209753000972 1 1
-0.0592588698050304 -0.0573565092019786 1 1
0.490732383099739 0.482877456661838 1 1
0.202603955718314 0.199860063084986 1 1
0.474485860456981 0.465120499211311 1 1
0.405468586768151 0.397683622156921 1 1
0.583134668066883 0.571584159614075 0 0
-0.0349240099717511 -0.0341365421870877 1 1
0.0995955726036182 0.097960486724398 1 1
0.347056367815445 0.339716389863768 1 1
0.236560782523635 0.23128438504267 1 1
0.190363936582397 0.187022878455002 1 1
0.135576437376769 0.132952748685718 1 1
-0.0282381680014238 -0.028160825028966 1 1
0.408436631143376 0.401939542406642 1 1
0.218694438435527 0.215781368375016 1 1
0.236091065451283 0.232357228359453 1 1
0.510245882856128 0.500447792256637 1 1
0.000958664431903018 0.00202025052439627 1 1
0.345631078726051 0.337353914548047 1 1
0.311525157885914 0.305156152813254 1 1
0.435789337263024 0.428292440716481 0 0
0.110690967431529 0.107989909684869 1 1
0.235177449216308 0.230968339904038 1 1
0.164346868628722 0.161388694144217 1 1
0.178069845794586 0.173337995573362 1 1
-0.224175234509938 -0.220869077431893 0 0
-0.0388299523009292 -0.0389226877768826 1 1
0.205208296756752 0.200005721972284 1 1
0.543495636054869 0.533034912125346 0 1
-0.00518196357694086 -0.00349309811205535 1 1
0.343390048680166 0.337329811615739 1 1
0.167847700189571 0.164799759008963 1 1
0.335379002488394 0.328926641492562 1 1
0.0634998372663405 0.0623657653210264 1 1
0.309609349151016 0.304660469419247 1 1
0.123671794181701 0.120946718945232 1 1
0.113787278918806 0.110596960539431 1 1
0.0927676762119722 0.0918016230185966 1 1
-0.103345976182077 -0.102467388131343 1 1
0.0827584974265776 0.0800372945112032 1 1
0.18943267473644 0.186301678726362 1 1
0.175236595894887 0.172259653970639 1 1
0.126020354202345 0.123523650887868 1 1
0.0450399294442971 0.0445451174962426 1 1
0.335952421726104 0.329548250717481 1 1
0.251726735093386 0.246699498935591 1 1
0.248218081960074 0.241925238946032 1 1
-0.0575090770015786 -0.0571919678582535 1 1
0.356066592523969 0.349545303470553 1 1
0.0862911512049657 0.0840930031061458 1 1
0.577527008430774 0.564892809448817 1 1
0.146163566058158 0.143673436219902 1 1
0.311026671052127 0.306385146029566 1 1
0.0261745064378653 0.0247964526185293 1 1
0.46439581402509 0.454920697073897 1 1
-0.00121054431380956 0.000269434077261791 1 1
0.170981693101243 0.168367443960232 1 1
0.422668249573679 0.414301300455207 1 1
0.319514299079119 0.311968665138418 1 1
0.272404020430558 0.265326000985401 1 1
0.168118597172087 0.165977716058592 1 1
0.353927246257399 0.34721943686283 1 1
0.00839158246603885 0.00674221244688961 1 1
0.0259329534265063 0.0245745081737992 1 1
0.0263777581473414 0.0264027624862592 1 1
0.343275283158286 0.334801402709226 1 1
0.136753946089964 0.133536920781722 1 1
0.122212672242804 0.119637997393104 1 1
0.405235035164677 0.398870134767304 1 1
0.144228574055449 0.139365092930077 1 1
0.107460541116814 0.106969963827548 1 1
0.0448936248534157 0.0450107243583519 1 1
0.238682238441115 0.233003639614998 1 1
0.162192186341119 0.158350029594908 1 1
0.604965377373136 0.593566383656077 0 0
0.566460236044706 0.557039807083846 0 0
0.133153614694969 0.130421813598413 1 1
0.198885338069993 0.195177580567018 1 1
0.147289067464024 0.143587328571402 1 1
0.160612187696915 0.158269936045439 1 1
0.222713142674553 0.218436530548877 1 1
0.143407525025485 0.140985602387865 1 1
-0.185393080649773 -0.182014555522377 1 1
0.17670703485812 0.174803811206787 1 1
0.378505734247221 0.37167767034673 1 1
0.204001666724211 0.200545685964594 1 1
-0.0456877766513308 -0.0457932233045366 1 1
0.268836135572989 0.264542895662196 1 1
0.276328802590286 0.270754586886753 1 1
0.147049280204091 0.14469222304701 1 1
0.299603655180895 0.293720419741696 1 1
0.190834523124291 0.187387886964599 1 1
0.0346522359651736 0.0349892970968827 1 1
0.32574211961932 0.319721385521081 1 1
0.231089101530458 0.227220354076635 1 1
0.14797296874195 0.145424771053651 1 1
0.164107490239821 0.161538386380777 1 1
0.284689970041105 0.279488395949371 1 1
0.162803358089904 0.159323917508817 1 1
0.200738629465647 0.196488849049518 1 1
0.26725377726169 0.262795794611914 1 1
0.356833278343005 0.350781324746243 1 1
0.47612546233244 0.467155250402972 0 0
0.239988763743337 0.234292863747624 1 1
0.323928976293457 0.316597060264869 1 1
0.234861488947211 0.230619418424032 1 1
0.42007732418889 0.41203391284435 1 1
-0.0901727374276748 -0.0882643935404172 0 0
0.30812334533725 0.302900450979176 1 1
0.226434651123767 0.221927181914608 1 1
0.148076940070235 0.146015395025677 1 1
0.0337986913987829 0.0330604517587598 1 1
0.266870953991034 0.261177276088629 1 1
0.250257144337695 0.244920191376908 1 1
0.165721690542716 0.161773654150521 1 1
0.227040075343045 0.223943499267261 1 1
0.532972578135109 0.523739336250171 1 1
-0.034002119783427 -0.0325215815511305 1 1
0.14309982808733 0.1423455836134 1 1
0.0964377762313027 0.0922008930618518 1 1
0.232867691311578 0.228870246083814 1 1
0.304361178179295 0.297856841579256 1 1
0.131538497290295 0.127878221281795 1 1
0.453002598507096 0.444279417274724 1 1
0.147882504820859 0.145100075849831 1 1
0.0805946877585496 0.0799343276819807 1 1
0.30886234091955 0.303966441112009 1 1
0.401245388918839 0.393994566067386 0 1
-0.0782573749890542 -0.0759100374490604 1 1
0.29397384165027 0.290233711354958 1 1
-0.155139985087371 -0.151274272469417 0 0
0.0408688999220536 0.0394295049850351 1 1
-0.17767895825354 -0.174236502504317 1 1
0.0608612629059956 0.0614722386843617 1 1
0.106442073811281 0.102729090954048 1 1
0.148673212569162 0.144393400043409 1 1
0.435862252441862 0.42680748108728 1 1
0.354901420448461 0.346603910766111 1 1
0.302134017469051 0.297024110811781 1 1
0.0863931600428596 0.0843064446177518 1 1
0.338915746712088 0.332650047206351 1 1
0.361578782779173 0.353680329739918 1 1
0.122262472171607 0.119678272023544 1 1
0.321097145010103 0.314671200162745 1 1
0.00291387851574062 0.00207267198129776 1 1
0.338517247436688 0.329942991342856 1 1
-0.0249449003202854 -0.0249069327743979 1 1
0.127310335677927 0.124561619198081 1 1
0.285124891484035 0.279789055661927 1 1
0.0763208733372654 0.0748312443527606 1 1
0.478180048652847 0.468979718247314 1 1
-0.195405929436554 -0.191080239069925 0 0
-0.118268114462938 -0.115224393491995 1 1
0.0581679892501403 0.056732244984723 1 1
0.168948212762963 0.164483564186398 1 1
0.337406480209618 0.333350053185958 1 1
0.265133884675456 0.25961717392717 1 1
0.0846871747362589 0.0821664025880287 1 1
0.186498206662845 0.182773619265536 1 1
0.239631854186934 0.234782290162515 1 1
0.480469540262965 0.473014687817645 1 1
0.319497105088133 0.314029942743455 1 1
0.401114624204427 0.393678888681267 1 1
0.196601984741652 0.19316278892864 1 1
0.128011585490196 0.125286623889777 1 1
0.285176542748688 0.279864458161856 1 1
0.0982049982469639 0.0952845153468198 1 1
0.23890383589432 0.234030601669047 1 1
0.687017106298717 0.673555398040749 0 0
0.172323848173854 0.168873917218699 1 1
0.348046189968692 0.342541880135534 1 1
0.270733362301535 0.266528427817065 1 1
0.371862913680404 0.364886184913945 1 1
0.37937881432474 0.3731384529615 1 1
0.36538522172719 0.356382474017763 1 1
0.0899604214537143 0.0878470101840724 1 1
0.342212275271137 0.335716622014766 1 1
0.389474494069922 0.381953283839763 1 1
0.107821355851223 0.10531061796663 1 1
0.19574541247315 0.193245110660609 1 1
0.00719776267927057 0.00665790652840886 1 1
0.399732920576536 0.390482635393429 1 1
0.300987462161151 0.294337651715101 1 1
0.00207574073040453 0.00196383557309594 1 1
-0.0545468523701692 -0.053046022366892 1 1
0.0744244505341139 0.0742044858324644 1 1
-0.0940932945037212 -0.0909251978220781 1 1
0.111837843574668 0.108818632990781 1 1
0.206893875312494 0.201939862037143 1 1
-0.0696464824642291 -0.0689868981008345 1 1
0.129352892003869 0.1281713803519 1 1
-0.0192078641344979 -0.0194868099958223 1 1
0.039163526749219 0.0374741684106865 1 1
0.278973264260428 0.275342340179693 1 1
0.139927794782001 0.135641305093829 1 1
0.195372300085609 0.192937585855248 1 1
0.631027155117583 0.619641450212088 0 0
0.396026625110762 0.388676885302448 1 1
0.204740240191807 0.199657613727603 1 1
0.155322379362742 0.15113142316584 1 1
-0.0127660597132037 -0.012696390966249 0 0
0.100676290247181 0.0983858670351321 1 1
0.293923679044207 0.287677442054014 1 1
0.384456657393872 0.376056809498784 1 1
0.10844237035334 0.105969955960306 1 1
0.510559055470355 0.500044750635761 1 1
0.239874273132509 0.234961041046957 1 1
0.208484963787233 0.204864609167818 1 1
-0.0138155928788758 -0.0146813802732209 1 1
0.286937725347929 0.281897341250485 1 1
0.212892450391066 0.208820823994411 1 1
0.0323332137329478 0.0321387904455132 1 1
0.102719589532108 0.10089325425975 1 1
0.436819543653119 0.427540265298079 1 1
0.00201918876924521 0.00317171599298176 1 1
0.455395935759883 0.445663675394442 1 1
-0.165476869283076 -0.162960719057059 1 1
0.186249163068998 0.182092309528538 1 1
0.410980839949867 0.402093477331241 1 1
0.415382999226672 0.407738955837403 1 1
0.105799427288378 0.105516818522514 1 1
0.550905715106157 0.540571785603892 0 0
-0.0654274300099265 -0.0638644570686442 1 1
-0.0505460197077408 -0.0491353892715686 1 1
0.399865591289111 0.391808342436952 1 1
-0.16436720118703 -0.161630371128391 0 0
0.0591449901033738 0.0578774311981639 1 1
0.0219811944476437 0.0212494272951597 1 1
0.387447728709007 0.380886452141948 1 1
0.269048904987449 0.264685719466095 1 1
0.227125993791639 0.223443669276082 1 1
0.470823067442117 0.463052574269732 1 1
0.415851376987052 0.407282731271657 1 1
0.0872119900041635 0.0853740875002342 1 1
0.0993542524869214 0.0991193295802061 1 1
0.230803900712531 0.226376814968974 1 1
0.358540260227099 0.352673454688228 1 1
0.112387085756955 0.110084131809244 1 1
0.34030385906782 0.335112780634178 1 1
-0.0188013250999733 -0.0179007820799909 1 1
0.0877528461173711 0.0860053933277646 1 1
0.469345073039655 0.460284495321779 1 1
0.194867485740035 0.189429140331535 1 1
0.0634239166166722 0.0627977158416709 1 1
0.0963224321293419 0.0944602391725737 1 1
0.475892864260561 0.466334816643338 1 1
-0.330835434679192 -0.325879727075342 0 0
-0.0122045628975129 -0.0113423798486685 1 1
0.185109358111266 0.179774782401007 1 1
-0.104609121241884 -0.103127339178821 0 0
-0.088329880299111 -0.0866036808281246 1 1
0.403053544048292 0.395984866884635 1 1
0.336035278485681 0.330004471625315 1 1
0.40959650546798 0.402905201839589 1 1
-0.029219642604085 -0.0285102637990504 1 1
0.344607238192281 0.337398543263257 1 1
0.15305331137845 0.149931448915471 1 1
0.26388616602453 0.259422035120587 1 1
0.532762971703143 0.523051328183987 1 1
0.241728349364447 0.238293980088742 1 1
0.0807541430815465 0.0805393108605731 1 1
0.340062588327084 0.333235033926064 1 1
0.102886215171174 0.101903952206171 1 1
0.29875417090955 0.293571954719139 1 1
0.0916763382213635 0.0901338084591645 1 1
-0.0415890012763596 -0.0405096006421568 1 1
0.251698704343893 0.245938825552501 1 1
-0.153516210579692 -0.150430264615982 1 0
0.189428483508172 0.185436132821733 1 1
-0.123935290931558 -0.121447664783122 1 1
0.133690949164165 0.132590761660242 1 1
0.20652213930503 0.202256204242185 1 1
0.115834832207472 0.114002146549495 1 1
0.352337897585464 0.345675344034136 1 1
0.0231104100430805 0.0217977141391043 1 1
0.273927815603651 0.268837759786957 1 1
0.333088676670962 0.3274055519986 1 1
-0.111163741528906 -0.109094511553454 1 1
0.285528560864539 0.278827408489974 1 1
0.424231358540927 0.415120736827095 1 1
-0.0200667422917065 -0.0203825975485714 1 1
0.250547820041595 0.245062230246478 1 1
0.0260115170613917 0.0249937754356569 1 1
0.122579212136394 0.121058472180076 1 1
0.143292256255892 0.141350471655287 1 1
0.390719210541914 0.382896745661818 1 1
-0.0947497949227829 -0.0912740053592988 1 1
0.275783144960894 0.270262313173499 1 1
0.347334622288054 0.339981797201113 1 1
0.0892749397307966 0.0866002532031197 1 1
-0.0406976986346852 -0.0402140416077114 1 1
0.187714385900606 0.183250156967993 1 1
0.098358849256908 0.0971091047873828 1 1
0.00205826722313349 0.00192009999554378 1 1
0.0307462462349 0.0299517996725713 1 1
0.148964265316094 0.145503380422432 1 1
0.0898605640181021 0.0870892403994744 1 1
-0.185414967998199 -0.18069640052327 0 0
0.167660788761263 0.164427296843192 1 1
0.0489528959374353 0.0481914805172299 1 1
0.0542108927294438 0.0551329951784741 1 1
0.19382973264416 0.190975862199203 1 1
0.326356814407421 0.319972478653832 1 1
0.184805599814646 0.182375003116767 1 1
0.628299994319983 0.617261219856536 0 0
0.438380267152745 0.430298626313985 0 0
0.113757236800839 0.11214145352192 1 1
0.24447417834686 0.2400781001578 1 1
0.299051062130994 0.292395680266261 1 1
0.161922190199965 0.158390860741567 1 1
0.479333109604808 0.470492113206707 0 0
0.167378175672339 0.164071707036709 1 1
0.353626636097147 0.347111278282867 1 1
0.514840722775788 0.50277387623425 1 1
0.17236080585968 0.169204158466727 1 1
0.478414750107408 0.469602578727705 1 1
0.448841388493006 0.441261445915622 1 1
0.159563462866427 0.157632448372847 1 1
-0.0686140386288353 -0.0678535017195058 1 1
0.184724357687302 0.181671779540471 1 1
0.544863987002 0.534307594240268 0 0
0.222753885477305 0.218746108562718 1 1
0.104329325437691 0.102420038889135 1 1
0.539544573764951 0.52845202090943 1 1
0.438557060093389 0.4305415140773 1 1
0.415012002318224 0.407529193381808 1 1
-0.0571974952608011 -0.0567946239546831 0 0
0.182206584468265 0.179894819437764 1 1
0.493155113928247 0.485205313038757 1 1
0.224892870635757 0.220348769464266 1 1
0.222994476226015 0.218674983958795 1 1
0.105554768607939 0.10335141068642 1 1
0.342083726198489 0.335268924538256 1 1
0.270539411410691 0.266305185074388 1 1
0.119525058513728 0.117323401919488 1 1
0.151061704495545 0.148112770058842 1 1
0.208576815960233 0.204337295481015 1 1
0.602043366850632 0.590033595095503 0 0
0.0811944607180103 0.0798642532184094 1 1
0.176101791646493 0.173819354319772 1 1
0.0818873858242864 0.0808220490638119 1 1
0.31269530521918 0.305917046424533 1 1
0.130081887381234 0.127196089725491 1 1
0.236311958924242 0.231837248057703 1 1
0.454370984421982 0.44506663720765 1 1
0.018131617024186 0.0183160527921281 1 1
0.375366856774331 0.36804342934854 1 1
0.0806420934666317 0.0793115586663014 1 1
0.646660505644522 0.635845007945744 0 0
0.361810104314698 0.356487472668303 1 1
0.313097702020909 0.308047417475138 1 1
0.0507493765806906 0.0503848961302088 1 1
0.0695721224092439 0.0689348178556976 1 1
0.0708443499433714 0.0699390809967339 1 1
-0.00133814345856658 -0.00164713545558045 1 1
0.147844716087171 0.143469233005112 1 1
0.363647551039287 0.356727172378815 1 1
0.287859743258905 0.280966516093022 1 1
-0.0841895016377851 -0.0830149028540681 1 1
0.101521046447999 0.100014169979186 1 1
0.378779295632265 0.372541843955984 1 1
0.334123301622095 0.328817616055125 1 1
0.151220523397895 0.148727549281238 1 1
0.0590506425478763 0.0574414936547566 1 1
0.445547481509084 0.437010696474228 1 1
-0.170889246040097 -0.168434719892409 1 1
0.00786447307081889 0.00796366440074126 1 1
0.0700331211841149 0.0681690471584279 1 1
0.273619387519993 0.267699698574183 1 1
0.0643666084092394 0.0616017073579178 1 1
0.0439331001336435 0.0423922670875103 1 1
0.311313984951595 0.305737864273173 1 1
0.115803961154579 0.113706430015471 1 1
0.196013271484754 0.193080255369334 1 1
0.453796825135511 0.445696605683996 1 1
-0.034605520790605 -0.033890605761004 1 1
0.335745193470995 0.33105851333578 1 1
0.112873833978077 0.109435917781332 1 1
0.127254134185048 0.125337621301047 1 1
-0.0166314846831564 -0.0172143686568784 0 0
-0.00955443292164203 -0.00955844985507192 0 0
0.591819368957024 0.581263021468794 0 0
0.0741495542385903 0.0708479946960878 1 1
0.199341368652472 0.194841245536043 1 1
0.111868975257729 0.108244417359552 1 1
0.238509982740177 0.233227262087539 1 1
0.154802991340471 0.151486274859137 1 1
0.298761408773739 0.292242541069473 1 1
-0.458361632299636 -0.449550191878907 0 0
0.146558647176281 0.143347958525726 1 1
-0.33199407251697 -0.326006736589711 0 0
0.169242629495215 0.166504942383985 1 1
0.15487477367952 0.152691167837531 1 1
-0.0554771533926571 -0.0550767727211697 1 1
-0.0499663691205043 -0.0504788301245848 1 1
0.161284753514151 0.156938497135656 1 1
0.214600006811923 0.209257649303497 1 1
0.151565699818676 0.148153977849862 1 1
0.230926788418932 0.226321610686916 1 1
-0.00177905288114431 -9.02680727209761e-05 1 1
0.231436513122442 0.228189450377333 1 1
0.522405938196654 0.511574157348376 0 0
0.322396641040932 0.313855115008147 1 1
0.150420098035125 0.148064167256447 1 1
-0.0198799354602109 -0.0197585359173571 1 1
0.3878880515464 0.379151595918769 1 1
0.278597158274333 0.273493449305132 1 1
0.360965350700274 0.353960349959579 1 1
0.327245916944445 0.321428328404528 1 1
0.431440469803334 0.423481643769042 1 1
0.109938900122207 0.107790374004241 1 1
0.338907642985525 0.331525884383378 1 1
0.300360888568578 0.295079979939179 1 1
0.114499188074165 0.112145428941064 1 1
0.135458144185026 0.132033211374525 1 1
0.236486595843984 0.230862816270651 1 1
-0.018445940928223 -0.0192813672721924 1 1
0.228451380595519 0.222864775603667 1 1
0.532060234273568 0.522368510266972 0 0
0.444019701556626 0.435532072140732 1 1
0.34671472660878 0.340186486180903 1 1
-0.150456548869279 -0.1480411850854 0 0
0.614808657001634 0.604351949990032 0 0
0.413225681071341 0.405570857365377 1 1
0.63625767147424 0.622836506180662 1 1
0.143546278902611 0.141042356513001 1 1
0.354023250479943 0.34811114213374 1 1
0.111128393503879 0.107572814943215 1 1
0.284091978306652 0.278871182477243 1 1
0.307398284876953 0.300103196005164 1 1
0.423573611677703 0.41576265870316 1 1
0.486494031484625 0.476691340435194 1 1
0.460926707266167 0.451660876178083 1 1
0.325640411981806 0.320486243037954 1 1
0.406734626277716 0.40095038607295 1 1
-0.136291155192946 -0.133270071156953 1 1
0.0272591780977876 0.0273423247790931 1 1
0.542713897727547 0.532968682141552 0 0
0.147601616595605 0.143926665831221 1 1
0.0256613741932003 0.0254953989642993 1 1
0.442162548965526 0.435480800307454 1 1
0.225156732347119 0.220084583272269 1 1
0.391584993228877 0.382478707710405 1 1
0.219052589709303 0.215711826725541 1 1
0.431887319309755 0.423900002863722 0 0
0.543540030238258 0.53047303215148 1 1
0.400513594929873 0.391241481336653 1 1
0.0730357896467279 0.0711414202450758 1 1
0.0331631650801924 0.0342890847717875 1 1
0.00886333355825627 0.00896707987710322 1 1
0.45291161470897 0.444494941004592 1 1
0.570851846804397 0.559935705266828 0 0
0.472796246418262 0.464968764860999 1 1
-0.0705722702300962 -0.0691408927551383 1 1
-0.078579454323064 -0.0772480135915491 1 1
0.360848250231624 0.35447115215328 1 1
0.38725213247359 0.379080096899926 1 1
-0.00238269834348536 -0.0026408108618458 1 1
0.0481726602031526 0.0470528698398648 1 1
0.173233957439411 0.170084373581683 1 1
0.185131172275286 0.18229410435872 1 1
0.172207643146251 0.169109196008069 1 1
0.0555437284376554 0.0532969895134116 1 1
0.375992992593997 0.367793087303877 1 1
0.335988114752936 0.329884738758085 1 1
0.302370698662722 0.296979272532872 1 1
0.232388467202564 0.22925348816222 1 1
0.493480511158511 0.483382021040001 0 0
0.662729954310122 0.651553247470346 0 0
0.335457768111209 0.329487268512642 1 1
0.473780508418874 0.46512135322022 0 0
-0.104440516882068 -0.102587900827811 0 0
0.115745650925868 0.112902183224954 1 1
0.185948981679959 0.182783061602169 1 1
0.273038198485884 0.266398204929247 1 1
0.281095670966874 0.274663559050952 1 1
0.0731649642514774 0.0735177766175379 1 1
0.259849460268943 0.256020113078504 1 1
0.0204268371494744 0.0205293398978315 1 1
0.161385586036608 0.158007214604992 1 1
0.0550224852888503 0.0546161795226483 1 1
0.412342524972071 0.404070300501365 1 1
0.156607219046623 0.153781067992872 1 1
0.17296252194041 0.170235658175086 1 1
0.345323838853519 0.339005726737446 1 1
0.315299968311067 0.30976834171689 1 1
0.028923876690405 0.027673007772005 1 1
0.418156602713306 0.408942598994549 1 1
0.189187014158756 0.186339085823066 1 1
0.19501499286914 0.19023323371581 1 1
0.308635124927148 0.303000929020559 1 1
0.405495021792833 0.398671170730324 1 1
0.189865078033297 0.186738795109625 1 1
0.171088022950522 0.167254532666687 1 1
0.0703938022636217 0.0686082367781188 1 1
-0.0346075613910139 -0.033912934082204 1 1
0.322870495952967 0.316940191816474 1 1
0.1255250887617 0.123253829459157 1 1
0.109099975791425 0.106436140043215 1 1
0.153126016320612 0.149498439744105 1 1
0.248244276839707 0.243670841310448 1 1
0.61965642595887 0.607361453372469 0 0
0.602469720256871 0.591245003363865 1 1
-0.169647838559857 -0.168100885663181 0 0
0.0862330014890875 0.0858061840703127 1 1
0.471087082112563 0.460618201765414 1 1
0.345510475402284 0.338512799970911 1 1
0.371447909066345 0.364803065495935 1 1
0.323765696537195 0.31753528265514 1 1
0.312818256521254 0.306836100337884 1 1
0.207029909968214 0.203286491138616 1 1
0.453336275072965 0.443224192045855 1 1
0.27253170076013 0.268042548814331 1 1
0.211050500986543 0.207456220969868 1 1
0.220118389494094 0.215923682769027 1 1
0.290306800277074 0.285483194813215 1 1
0.350300053452844 0.343324015183974 1 1
0.40935772514962 0.401276290228454 0 0
0.166434791970121 0.164544245033814 1 1
0.400749116805723 0.392572494109126 1 1
0.22656828415606 0.219442467026581 1 1
0.347833907124342 0.340967946496042 1 1
0.130553707267641 0.128144294767475 1 1
0.140493980091952 0.137722044491146 1 1
-0.155401896739038 -0.152825672107971 1 1
0.315227875520241 0.30933187189887 1 1
-0.0107123176836671 -0.010774542937752 1 1
0.000958121788321699 0.000578618554887576 1 1
0.160187593157876 0.1579288717317 1 1
0.413775610650591 0.405911740858622 1 1
0.554851311495533 0.544850880761197 0 0
0.174228129520152 0.169303662598384 1 1
0.395905227679145 0.389281026290907 1 1
0.412061470268501 0.404076589372827 1 1
0.562716555806815 0.551676733360935 1 1
0.236284418924791 0.233275297396615 1 1
0.0228916735161567 0.0231342312652287 1 1
0.0617562858018423 0.0597312168946997 1 1
0.00947820047521238 0.00936356666724037 1 1
-0.176197034300069 -0.172892861035714 0 0
0.135484180199244 0.132837904940955 1 1
0.0213422441975194 0.02198953327804 1 1
0.120895340387786 0.119731319951775 1 1
0.525692543869873 0.51602106554134 1 1
-0.0498009183052188 -0.0495565616174402 1 1
0.0197180297999942 0.0191170076061638 1 1
0.351758106471208 0.343770885015805 1 1
0.229118513627129 0.222973728593667 1 1
-0.01585079346501 -0.0152955629204043 0 0
0.301504241797247 0.295546193087034 1 1
-0.0309434930820611 -0.0306411938132425 1 1
0.0379510540670991 0.0362232929791538 1 1
0.0950404310596003 0.0939040333564946 1 1
0.237655898250243 0.233407575029686 1 1
0.0172566496808594 0.0172879702921161 1 1
0.367356935193887 0.360350246205389 1 1
0.481718324273509 0.472714460578976 1 1
0.183295998465253 0.179017400592215 1 1
-0.0387438639632917 -0.0378036073756628 1 1
0.0549140851603143 0.0536380585554131 1 1
-0.00823564785855781 -0.00703935920183317 1 1
0.0183855761947319 0.0179997876599785 1 1
0.299527307461197 0.294208074117824 1 1
0.10734148830384 0.104801782169502 1 1
-0.296433354627849 -0.291890078414753 0 0
0.0235836923191083 0.0231219160641739 1 1
0.0673456213189626 0.0670618563614997 1 1
0.198396760340178 0.195296445388726 1 1
-0.122019298900555 -0.121010912248872 1 1
-0.128388604679808 -0.128343400370963 1 1
0.0714436883093341 0.069106644971377 1 1
0.362685422289832 0.356167478993975 1 1
-0.0168546170744245 -0.0171450323047297 1 1
0.378275627715423 0.370912264858539 1 1
0.281675300478069 0.277521842645878 1 1
-0.135745318710752 -0.133564021323594 0 0
-0.0132994493273837 -0.0133848768465369 1 1
0.0531290698629427 0.0522679380788634 1 1
0.390101998567525 0.381698170682336 1 1
0.326369836158189 0.319923859416602 1 1
0.00865992855644993 0.00911276506454639 1 1
0.420907298492057 0.410891609078717 1 1
0.0853489065834546 0.0833646215917224 1 1
0.218685349119109 0.214462758858611 1 1
0.306585359856093 0.302285230097825 1 1
0.592652718703901 0.582312193474441 1 1
0.0439956878920353 0.0431086014113025 1 1
-0.038907740149739 -0.0393369817055668 1 1
0.184141505500638 0.178562523038132 1 1
0.120369421198 0.118115827466503 1 1
0.402399772745169 0.393653387743085 1 1
-0.0328705721204688 -0.0321035751541736 1 1
0.0853662388241608 0.0831166284939721 1 1
-0.0354967711560065 -0.0346605830081869 1 1
0.125245467932324 0.122683346466183 1 1
-0.0558643945086968 -0.0543804620652484 1 1
0.287931404465602 0.283552182716542 1 1
0.0353090014177249 0.0344095480974256 1 1
0.26532519009701 0.261130848070794 1 1
0.278225115628606 0.272919229433733 1 1
-0.023471575861206 -0.0228093256528615 1 1
0.182264238999778 0.179541508079405 1 1
0.0576093298245245 0.0558537804178324 1 1
0.28580990976472 0.280888683847278 1 1
0.324787205465905 0.317705579679321 1 1
0.138338215640287 0.137314024059773 1 1
0.0769597652216809 0.0752262042471713 1 1
0.277321857009265 0.272979389509854 1 1
0.300812548743927 0.29468968145655 1 1
0.169168292794959 0.164037078125556 1 1
0.218179690766606 0.213816011389145 1 1
-0.0434310442072184 -0.0436109280130918 1 1
0.381717018558001 0.376071252331367 1 1
0.136408326239032 0.132914799083013 1 1
0.259448628369174 0.252953108845426 1 1
0.335696814709399 0.33028474005996 1 1
0.319159402102853 0.313701156810808 1 1
-0.0278115785312593 -0.0272173492029911 1 1
0.101517845912971 0.100048115532927 1 1
0.176330497278714 0.174667348472952 1 1
0.0213866789835491 0.02131856062818 1 1
0.181323333715557 0.177873603069384 1 1
0.211304824136687 0.206291966333625 1 1
-0.122540795770795 -0.119777274677922 1 1
0.375692461313735 0.368241786702412 1 1
0.257581738684999 0.252808143541058 1 1
0.406128586674302 0.399413453940997 1 1
0.075764112959857 0.0738088811151408 1 1
0.527132042960788 0.517251421553865 0 0
0.256144959564064 0.251957901071113 1 1
0.0845829650924074 0.0825224025386244 1 1
0.129343268759673 0.126508038396865 1 1
0.444949439995759 0.437456164789329 0 0
0.248378778387744 0.243938516742634 1 1
0.449097701563094 0.441505607154609 0 0
0.231394478288611 0.225674079150383 1 1
-0.00931144102271597 -0.00959362616950201 1 1
-0.0276235067695564 -0.0274312429914118 1 1
0.252570093228014 0.24851463154001 1 1
0.301169987330591 0.296355296661926 1 1
0.178375204744562 0.175776134356136 1 1
0.477646872869151 0.469241944935612 1 1
0.157826087777362 0.153748265881753 1 1
0.053730238973176 0.053487981472634 1 1
-0.0177911962032754 -0.0164099026184334 1 1
0.398057077729683 0.391324573454123 1 1
0.0258617071514873 0.0250057624478489 1 1
0.0268078422505816 0.0265303678266423 1 1
0.353564384508846 0.345001175601201 1 1
-0.128168319149156 -0.124292550819688 1 1
0.207683964856647 0.204861555842543 1 1
0.0703177836222455 0.067501447785295 1 1
0.123174681378538 0.120239790217813 1 1
0.372452806331954 0.364953813867855 1 1
-0.330089560561488 -0.322735625480322 0 0
0.42910768078106 0.420428237097985 1 1
0.0497288355959334 0.0489105222903033 1 1
0.139190508543013 0.137678127555422 1 1
0.148654710503553 0.143709419726096 1 1
0.241935018908167 0.237453871772324 1 1
0.318181555915764 0.31007816409126 1 1
0.244809504601885 0.241701979802315 1 1
0.366860604129306 0.361051132693625 1 1
0.143534797497372 0.139946870360943 1 1
0.1134850280328 0.111175960407102 1 1
0.131530717768848 0.129659263602735 1 1
-0.0961514170827948 -0.0952947612457568 0 0
0.113301785462435 0.111036772995509 1 1
0.266952155757069 0.262547995441356 1 1
0.244136038801785 0.239244372033595 1 1
0.0308724682984648 0.0304484002621255 1 1
0.230729832661186 0.227537300211173 1 1
0.134398432800328 0.130965284178466 1 1
0.231098922291475 0.226401461478569 1 1
0.352863952688544 0.344948022959175 1 1
0.345103229006175 0.339085397080863 1 1
0.391967080354467 0.384418708364056 1 1
0.24908991096275 0.242429123660482 1 1
0.29274793039401 0.284828102638333 1 1
-0.0972667631738227 -0.0946991646427663 1 1
0.557778314885892 0.54661410160514 1 1
0.177023613535297 0.173920171704113 1 1
0.272817620050337 0.26866029809291 1 1
-0.00245746772437153 -0.00161260918841651 1 1
0.0446035635925244 0.0445667560311009 1 1
-0.0100393201077494 -0.00947496965040948 1 1
0.736793047263708 0.722983974244476 0 0
0.476165306204126 0.46796191900095 0 0
0.438914787281349 0.431076278387464 1 1
0.0537326307116768 0.0507430674085919 1 1
0.313847909306239 0.30680314047188 1 1
0.0705374515062606 0.0692710686032667 1 1
0.376259192777673 0.368413392420908 1 1
0.4185235219365 0.410641189740986 1 1
0.546479580157685 0.536104340852681 1 1
0.373509718758426 0.366349053149667 1 1
0.0793509222725028 0.0771015388016467 1 1
-0.330167562756214 -0.322856307281289 0 0
0.620384892276624 0.607932847188155 0 0
0.509840843249426 0.499773496481678 1 1
0.140750816417564 0.138741266800297 1 1
0.165893206173292 0.162784982352988 1 1
0.540285698863312 0.53009813941595 0 0
0.272233124412656 0.268119259028017 1 1
-0.0329421696338644 -0.0324076620357106 1 1
0.606961264473274 0.595880732847083 0 0
0.250895753607239 0.246420667249037 1 1
0.202940147824613 0.198580757720435 1 1
0.296895320075379 0.29150192353828 1 1
0.0490662148501325 0.047550973443668 1 1
0.178416690747639 0.175340959045937 1 1
0.278072554059273 0.273611441786597 1 1
0.0523268939635234 0.0515069428746794 1 1
-0.265811756531287 -0.261849133730745 0 0
0.439182233524448 0.431223093225687 1 1
0.0343952055179006 0.0339382054498995 1 1
0.0587763375416004 0.0574503732355848 1 1
0.255336346562836 0.251150709392781 1 1
0.357681351966792 0.350318514626495 1 1
0.412157643225428 0.405132223964022 1 1
0.150897041457351 0.14818830562548 1 1
0.311185351196516 0.305150998306644 1 1
-0.0130475719769315 -0.0111838780719691 1 1
0.235549794418951 0.231481271474917 1 1
-0.261715172086328 -0.257229630766534 0 0
0.523208960931264 0.514175880582358 1 1
0.22224050470863 0.21891151855352 1 1
-0.0993425945215119 -0.0975303966931475 0 0
0.148527658986805 0.143457447330438 1 1
0.422459975952085 0.414291958402386 1 1
0.126070108932455 0.124569018557703 1 1
0.196626224176957 0.192439037702395 1 1
0.656867332875204 0.644955436217297 0 0
0.155674395893668 0.151713300772051 1 1
0.287335814507049 0.281798430534444 1 1
0.119190340286736 0.115978975832657 1 1
0.518530622771686 0.509403472184897 0 0
0.222110738437639 0.217319053125395 1 1
0.21106253079748 0.207916486298232 1 1
0.285849065338705 0.281041707264467 1 1
0.221586495669186 0.217431438306676 1 1
0.315213304603723 0.308535499586336 1 1
0.0866510616618473 0.0830818753412707 1 1
0.409647773272353 0.402839291012065 1 1
0.146941109756576 0.144577061171533 1 1
0.023119943533706 0.022182594939583 1 1
0.214980122710277 0.210696036321573 1 1
0.151728322831842 0.14698427611436 1 1
0.107501415378142 0.105165743816689 1 1
0.0254916456246958 0.0258383948706332 1 1
0.122174676378463 0.119227060537071 1 1
0.205571562649982 0.202553227751248 1 1
-0.227074371902168 -0.222184788649582 0 0
0.227188156790311 0.224254623119492 1 1
0.312225686225562 0.306700164395692 1 1
0.408872461146048 0.401488047174451 1 1
0.233909757208525 0.229017467348468 1 1
0.262820238417398 0.257664371953819 1 1
0.245000035207325 0.240510095379162 1 1
0.292135413480272 0.285593749261512 1 1
0.302591860434597 0.295489804110022 1 1
0.226338179308383 0.222602192254049 1 1
0.220633741157526 0.217465998819231 1 1
0.013364191570725 0.0145654321609619 1 1
0.515176767228819 0.506426671869846 0 0
0.280083930586375 0.27475666861011 1 1
0.224275236582974 0.221062709275618 1 1
0.243617316116269 0.238913924102907 1 1
0.235040975534172 0.2296762035813 1 1
0.0359151842685632 0.0365909482570185 1 1
0.321228333661736 0.316543713417876 1 1
0.112220858543091 0.110228714190285 1 1
0.125624210322401 0.123736962558357 1 1
-0.182771037870865 -0.179583267316882 0 0
0.376269810023125 0.368098165227388 1 1
0.358356620835079 0.350773635021579 1 1
0.36868562156988 0.361683810828437 1 1
0.040625923159308 0.0411191816872926 1 1
0.116686375600991 0.115758893525728 1 1
0.238055199945562 0.234563498345934 1 1
0.10925667303354 0.107389577166118 1 1
0.391805652332704 0.383964959956614 1 1
0.25322423289192 0.247345425110893 1 1
0.331426006810514 0.324382366570463 1 1
0.589306221945914 0.579572378130724 0 0
0.264966996093016 0.259861456216588 1 1
0.321101529289709 0.314141487950414 1 1
0.10878283712543 0.106570316918312 1 1
0.350855879172607 0.344157569412094 1 1
0.140327795418615 0.13749508397012 1 1
0.322416926951114 0.317380636649736 1 1
0.451727206116115 0.444663458932212 1 1
-0.213366280379947 -0.211361185771768 0 0
-0.107975241629248 -0.106426528218005 0 0
-0.0896398078401963 -0.0888558378961521 1 1
0.282609216834961 0.278202179537028 1 1
-0.0317610642759232 -0.0319987800520881 1 1
0.0542556178992849 0.0516606543553257 1 1
0.178375738473901 0.174712030170134 1 1
0.426258935282168 0.419632177571965 1 1
0.0721973953092064 0.0713337906033111 1 1
-0.0208761494737616 -0.0214927592217277 1 1
0.183071071275822 0.179923685471444 1 1
0.144540706677295 0.140902639154842 1 1
-0.321929349683142 -0.316405242755256 0 0
0.29062241917646 0.285094531659288 1 1
0.391980968230713 0.38328112654835 1 1
0.400775070434478 0.394063182981614 1 1
0.112817266766555 0.110877339033366 1 1
0.135823751122589 0.133524048148012 1 1
0.11502448157025 0.112747986466242 1 1
0.59705423648644 0.585867019504372 0 0
0.259799015464595 0.253664734436066 1 1
-0.000188749495690019 0.000644028262629152 1 1
0.4606748814319 0.453762014425068 1 1
-0.0610705698528389 -0.0594082720219982 1 1
0.182611604786359 0.178812256329358 1 1
0.293122560542372 0.287129660987799 1 1
-0.110739067380981 -0.107771904186775 0 0
0.169008373833808 0.165423849251574 1 1
0.435149566240023 0.426254854336393 1 1
0.150734194621584 0.148534827770523 1 1
0.247362312069192 0.242319303237206 1 1
0.128350995473329 0.12632970424825 1 1
0.111888303873298 0.109629198069794 1 1
0.152264499624637 0.150144516354712 1 1
0.292697222964424 0.286042644252019 1 1
0.339675600387419 0.332642792645321 1 1
0.0933086091467486 0.093073493174955 1 1
-0.0449985091013617 -0.0433838739009305 1 1
0.220780713929493 0.217384331197349 1 1
0.10783468219989 0.105710712573875 1 1
0.204320055369478 0.201263128251914 1 1
-0.242878503124614 -0.238621629745168 0 0
0.405514780534728 0.398180553094812 1 1
0.229174064592592 0.225339643359826 1 1
-0.0952993615153018 -0.0935866366970779 1 1
0.0923044422751178 0.091005211545456 1 1
0.30112352122306 0.294588092719191 1 1
0.11036469330939 0.109331292491427 1 1
0.368192215732576 0.361154474065449 1 1
0.190237960712688 0.187644829479641 1 1
0.170808530546775 0.167314196057904 1 1
-0.229136752302388 -0.225617237826836 1 1
0.159710664303661 0.157871660421222 1 1
0.00358542264997187 0.00595608362526961 1 1
0.180229785660051 0.176148832710794 1 1
0.383358257513644 0.375213734406943 1 1
0.321590506227293 0.314961713511425 1 1
0.269792722267568 0.264654799286291 1 1
0.0699236142539762 0.0676868180496906 1 1
0.296773163113756 0.291683710858423 1 1
0.301634722560651 0.295666515068077 1 1
0.376030277825404 0.370531759928826 1 1
0.0806825531344197 0.0792360534339151 1 1
0.221111278641746 0.215706118797962 1 1
0.0463182237047208 0.0451950736844295 1 1
0.0518598275072635 0.0507845789158961 1 1
0.348318990191962 0.341277127373545 1 1
0.370142282362818 0.362630173923868 1 1
0.12383148835231 0.121452245013829 1 1
0.00639540847616384 0.00560870110973436 1 1
-0.163375461580429 -0.160467515206751 1 1
0.27397659747413 0.269422933334473 1 1
0.338063805009542 0.332502788437391 1 1
0.547398581019772 0.539110554886114 1 1
0.0692532266258931 0.0677816563591641 1 1
0.291614964385839 0.284361964308103 1 1
0.342251338185231 0.336080472983976 1 1
0.209186227019105 0.205009325892728 1 1
-0.176291020254349 -0.17285065532812 1 1
0.456976907004256 0.447445247498786 1 1
0.0937606119067406 0.0919181096880282 1 1
0.362018812614955 0.355148528616588 1 1
0.332457827120634 0.327779419223752 1 1
-0.120005829194748 -0.116512417224823 1 1
0.462592868569647 0.455133225527984 0 0
0.0148058830846452 0.015276269511734 1 1
0.135354080307053 0.13234756865007 1 1
0.243933763529323 0.238734103303846 1 1
0.358313043931772 0.349502080458065 1 1
0.462875735784502 0.453385449324618 1 1
0.307747149742125 0.303655502752684 1 1
0.312475797169328 0.307766045319148 1 1
0.350099063485214 0.34337124831146 1 1
0.163236967671987 0.160738973906408 1 1
-0.0964207983319295 -0.0954565342651155 1 1
0.0592156395035137 0.0573112221729552 1 1
-0.0194376301112943 -0.0178384976427019 1 1
0.450474744718513 0.441888432315277 1 1
-0.0168263329757069 -0.0172032304799466 1 1
0.36006427220751 0.353172077303102 1 1
0.167137880033023 0.164339671787128 1 1
0.0137109337478004 0.0144655093611881 1 1
0.12661893188958 0.123087501592927 1 1
0.0110859289634543 0.00964854223965633 1 1
0.0731186234860198 0.0710776067263004 1 1
-0.0775773944859386 -0.0769668740671123 0 0
0.0739732522535807 0.0720251680880123 1 1
0.129570611306314 0.126010174618049 1 1
0.704770399162121 0.688782659271901 0 0
0.096717729336272 0.0949201854803619 1 1
0.426234817436709 0.41847991055662 1 1
0.168644289588077 0.164207099285159 1 1
0.124863977465307 0.121490781544627 1 1
0.0793106437336339 0.0778444204317308 1 1
0.345372950000831 0.339854657903431 1 1
0.383645685082699 0.377455324067282 1 1
0.575597266433302 0.565534352266853 1 1
0.0825707882918288 0.08081969523611 1 1
0.481563859214633 0.471870541309774 1 1
0.378366303335288 0.371995815047768 1 1
0.138652644301899 0.13608261293905 1 1
0.171728614691035 0.167288919780127 1 1
0.314408186861904 0.30857764534543 1 1
-0.0950082217034729 -0.0919057795357304 1 1
0.111306260175184 0.108580111233157 1 1
0.227788880692817 0.223284323707687 1 1
-0.0163197811008377 -0.0159052003009076 1 1
0.317383910573006 0.312284789966654 1 1
-0.135190569686456 -0.132066888711373 0 0
0.319720262151882 0.314322962252033 1 1
0.761716288688803 0.744419373931562 0 0
0.383333865356473 0.376623204193286 1 1
0.463131787473712 0.452572054063874 1 1
0.408378604694433 0.402093590889142 1 1
0.143340625312133 0.14061515060374 1 1
0.229379858047768 0.224638863507652 1 1
0.0735549853658518 0.0732645988182921 1 1
0.126682043162224 0.126223949645923 1 1
0.421988838599474 0.41391003936307 1 1
0.0138561943940151 0.0153695814416311 1 1
0.115772579313834 0.11405349023506 1 1
0.0881990651463192 0.086690411221257 1 1
0.0810094555448229 0.0788710233501203 1 1
0.0960618808830384 0.0934203920724426 1 1
0.359974613274771 0.352913839891405 1 1
0.424956647103981 0.417493652108127 1 1
0.393867428825896 0.386965721985369 1 1
0.24118779140953 0.236668652323113 1 1
0.0888195487942428 0.0863464730116512 1 1
0.424389110369638 0.415675173052697 1 1
0.0682985869879508 0.0645683953773799 1 1
0.094348650266543 0.0925451530019114 1 1
0.320070945373324 0.312609545577862 1 1
0.055031921132257 0.0535487953539023 1 1
0.569877118786454 0.559872358314726 0 0
0.228523610941087 0.225220264702239 1 1
0.295725766897106 0.290112585513872 1 1
0.185778236956027 0.181424453662625 1 1
0.122337216638407 0.117925374346563 1 1
0.145707614708549 0.140746711997658 1 1
0.408858599825767 0.40094352717536 1 1
0.192111230341971 0.187314902511543 1 1
0.0731076993949788 0.0715832152715624 1 1
0.276528267046681 0.271428498288169 1 1
0.270975017346376 0.263980408951286 1 1
0.082935402910801 0.0802225805549026 1 1
0.469021866704131 0.460336896506982 0 0
0.341725004048581 0.336446753702996 1 1
0.512605891327593 0.503442505831875 1 1
-0.0328880855599522 -0.030505331774943 1 1
0.214018191534617 0.209596624465377 1 1
0.253462570690674 0.249334485279773 1 1
0.35212369232282 0.346614146315932 1 1
-0.132951421840265 -0.130458758596796 0 0
-0.062611536469837 -0.0605954439564443 1 1
0.0621599113612955 0.0598148147228761 1 1
0.342483896970988 0.33625425112798 1 1
-0.297767512782818 -0.291505402979256 0 0
0.164147096951376 0.161051330363094 1 1
0.503012996316659 0.494421522828639 1 1
0.238479997294138 0.234369306615571 1 1
0.125725170850651 0.122779877951273 1 1
0.33178235167748 0.326987685515078 1 1
0.133179512068918 0.130393833597569 1 1
-0.0465629428100489 -0.0452353248910186 1 1
0.311738344930108 0.305726609567842 1 1
0.083692287345156 0.0834445825631622 1 1
0.182675760058692 0.177379709469242 1 1
-0.094414620550841 -0.0919528374415349 0 0
0.120618473212564 0.117002765960259 1 1
-0.220819503323079 -0.21665906530942 0 0
0.0394474363802698 0.0379280262430728 1 1
0.577532208488866 0.566882297002799 0 0
0.387092078951813 0.380198392209441 1 1
0.197616975659531 0.194164479322319 1 1
-0.136239477887433 -0.134281745698745 1 1
0.304819594357598 0.300608191598482 1 1
0.459393524770226 0.449368010656944 1 1
-0.0593057478718067 -0.0572872346975648 1 1
0.15597513952691 0.153152351146597 1 1
0.158346275530379 0.155325400176145 1 1
-0.103897494503262 -0.101170317323479 0 0
0.384048540026108 0.37715816906419 1 1
0.26309477421029 0.258753129592112 1 1
0.087073701995918 0.0861570442679921 1 1
0.399646076254694 0.392356294371609 1 1
0.158146623479745 0.156002016675827 1 1
0.324954546355362 0.320462079412853 1 1
0.00264750602017554 0.00226489437547975 1 1
0.475889778148186 0.466771012611446 1 1
0.468281353415304 0.459914556383922 1 1
-0.108133217812186 -0.106252843364973 1 1
0.197967535398637 0.192507874891158 1 1
0.0533541826011752 0.053353586835613 1 1
0.229761324440792 0.225082539933297 1 1
0.18965659306823 0.186258748018825 1 1
-0.0226402334074858 -0.0221720437904266 1 1
0.339508627856604 0.332032907172815 1 1
0.388957266489417 0.381707197240787 1 1
0.212491673820994 0.208442029791872 1 1
0.24028884495466 0.235566056293638 1 1
0.185621192641359 0.183012850786368 1 1
0.0935004554884812 0.0917406499987665 1 1
0.272105688502071 0.267398891030276 1 1
-0.0968657668430713 -0.0947092640904249 1 1
-0.084525132300872 -0.0826904231528367 1 1
0.283091730903479 0.277811351498396 1 1
0.209825335863111 0.206247455835968 1 1
-0.225666691573305 -0.221978883606366 0 0
0.163678502316697 0.159823354057274 1 1
0.205626437403792 0.200788084257339 1 1
0.37701887161035 0.369213877094351 1 1
-0.102030364161804 -0.0989211736823169 1 1
0.41405288601894 0.403962381763418 1 1
0.127237240443411 0.124414252464801 1 1
0.353236679509065 0.346735003885045 1 1
-0.0629951171713756 -0.0622344307647832 1 1
0.0525926168658711 0.050923392906717 1 1
0.247100076274167 0.243571202399337 1 1
0.371512785239598 0.364729345547984 1 1
0.166316670605227 0.164158688913528 1 1
0.267384978633659 0.263243122307865 1 1
0.194621259781343 0.189167788879572 1 1
-0.0551690322942022 -0.0536939689608717 1 1
0.0619227849924215 0.0610917722143495 1 1
-0.00997550513993596 -0.00951585353834136 1 1
-0.00636684832542685 -0.00709317710029722 1 1
0.254046259903198 0.249172712977194 1 1
0.00662257666904741 0.00753827696718028 1 1
0.318804605158061 0.314912455199234 1 1
0.238548972169361 0.234640981805063 1 1
0.149159582778478 0.145349701310908 1 1
0.283280962094857 0.276902845626906 1 1
0.209138984062244 0.204880006220377 1 1
0.347010541568072 0.340556582192338 1 1
0.521877680520542 0.51070352274899 1 1
0.346268611526293 0.340661316723001 1 1
0.320685513757693 0.314069746442053 1 1
0.397592089895176 0.389042484502357 1 1
0.00473857947499449 0.00398254776306319 1 1
0.461735848133825 0.453253932740715 1 1
0.190902879812131 0.185554653674688 1 1
0.153697315876198 0.151558858785822 1 1
-0.0298634929356286 -0.0281575425912695 1 1
0.102676365164935 0.10084644463158 1 1
0.690622500034999 0.677206224112854 0 0
0.100637831481221 0.100127545929896 1 1
0.388546086077427 0.381807564277709 1 1
0.153407188014563 0.150598919835789 1 1
0.103667796966773 0.100127160294305 1 1
0.439603910294719 0.431888800862376 1 1
0.0971001342943392 0.0959606429545638 1 1
-0.255904774354633 -0.250717810682693 0 0
-0.194693806274317 -0.190855776042125 0 0
-0.293322102697591 -0.286661927847815 0 0
0.358905173854223 0.351015764881696 1 1
0.119295869425737 0.117086344562327 1 1
0.0908046103327364 0.0897429946930172 1 1
0.309611879986011 0.303153267005599 1 1
0.10502172396008 0.103493605351482 1 1
0.195141991924806 0.191167574741656 1 1
-0.00457108299578595 -0.00334426984126589 1 1
0.0409018177330583 0.0403632241659002 1 1
-0.0418596835126419 -0.0397610188824237 1 1
0.291979653317737 0.287411867707061 1 1
0.53862359251944 0.528214210472997 0 0
0.592132849482009 0.580894773432267 0 0
0.0848415535145003 0.0831978817446672 1 1
0.377313732178095 0.370033760906132 1 1
0.0778994201238694 0.0762313266931909 1 1
0.239123903640984 0.235010599363523 1 1
0.0927359783754334 0.0889629442835342 1 1
0.344133188478941 0.337772850954598 1 1
0.200527349945739 0.196168687014512 1 1
0.175356722902481 0.172458264382373 1 1
0.185389537044941 0.181715938164963 1 1
-0.0245427322419278 -0.0238086062752742 1 1
0.229761022037249 0.225041317140891 1 1
-0.0279775952399143 -0.0268846790115563 1 1
0.11185993622826 0.110749649611693 1 1
0.137769336392895 0.134200879008235 1 1
0.378916188783387 0.371317526602823 1 1
0.200822593782163 0.197177333288344 1 1
0.326651251407277 0.320991586729841 1 1
0.533479120689482 0.523490364373247 0 0
0.359345586285414 0.352613800864621 1 1
0.0283798523492394 0.02882403279912 1 1
0.0576680888820249 0.0556150169953111 1 1
0.30787494352995 0.30284547493168 1 1
0.457133588013714 0.447963976758314 0 0
0.398449418074833 0.390186157024484 1 1
0.183423623118585 0.180425199778793 1 1
0.415678665996686 0.408471011954268 1 1
0.269175536997333 0.262815786958762 1 1
0.109105844259927 0.108494786152976 1 1
0.178559876931958 0.175354948859901 1 1
0.805130828953333 0.789864537257013 0 0
0.16802407711082 0.164379538258377 1 1
0.48501522901455 0.475981716471515 0 0
0.220588865145819 0.215963192216848 1 1
0.308895364109711 0.303414330896278 1 1
0.331132132165844 0.324634183855906 1 1
-0.13953829046397 -0.138252013942025 1 1
0.0450122436405098 0.0444960186673307 1 1
-0.370261391238972 -0.363922171406562 0 0
0.232432005593479 0.228287157497377 1 1
0.397963842632252 0.391576398533831 1 1
0.253426647627114 0.247741599926251 1 1
0.168904330431173 0.165165521579633 1 1
0.10370821544221 0.101115063908354 1 1
0.177727415953748 0.175083772665268 1 1
0.548401814972555 0.537762753322009 1 1
0.470680742463263 0.461016393466768 1 1
0.272760886014289 0.267666299538418 1 1
0.322237369666927 0.316246958962492 1 1
0.182759930645672 0.177259274116373 1 1
0.125003453744683 0.122861112496656 1 1
0.459292643426688 0.451505217381102 0 0
0.326460619151872 0.320297069486229 1 1
-0.122477641654589 -0.119431355419384 0 0
0.140313753029339 0.137399658885235 1 1
0.307913436538436 0.302914313329373 1 1
0.0445499836658442 0.0433409560187008 1 1
0.113091740751047 0.111446839542581 1 1
0.380255790911954 0.373443635333909 1 1
0.412053256441923 0.404615177394406 1 1
-0.22081904507561 -0.216164635468232 1 1
0.118718722772858 0.116691233658361 1 1
0.185839307675985 0.182448931619827 1 1
0.0391650922851993 0.0391305235687743 1 1
0.107317963675867 0.105203137367881 1 1
0.429885892063392 0.422093772772868 1 1
0.00802380349506046 0.00786004669597221 1 1
0.410523284251265 0.402628372951769 1 1
0.352855774419088 0.347170473609468 1 1
0.112128380099021 0.108899349608295 1 1
0.308159279424088 0.302434811862577 1 1
0.501563374517257 0.492328665732386 1 1
0.370106919929564 0.361467076682381 1 1
-0.040955331138502 -0.0391646164301118 1 1
0.154812809950753 0.151961642230532 1 1
0.582739122089214 0.573174541205323 1 1
-0.136917058284143 -0.133893119463821 1 1
0.164639868023154 0.161076608645613 1 1
0.074675678086166 0.0745046519079408 1 1
0.0624825196351993 0.0606169349762058 1 1
0.257823633578761 0.253077338406011 1 1
0.326445455203465 0.320445544534763 1 1
0.317458244579567 0.31208153735847 1 1
0.348669962632787 0.342694194854245 1 1
-0.184649795340751 -0.181346379164693 0 0
0.374519848462879 0.366189243401184 1 1
0.282524813024628 0.276884231930007 1 1
0.310668900718098 0.305546625179903 1 1
0.120810997585959 0.11738088835689 1 1
0.28180472451348 0.276860758923683 1 1
-0.0309062630430406 -0.029447371088015 1 1
-0.206326270136768 -0.202375822918004 0 0
0.359076826268163 0.351989080260318 1 1
0.635261264031161 0.624030908373452 1 1
-0.235965604424566 -0.231663843826159 0 0
0.343223409392001 0.33695844506602 1 1
0.2002263787024 0.194766537222803 1 1
0.374053934470402 0.366046617850847 1 1
0.365161554592596 0.359253196005555 1 1
0.195376605097412 0.191856540017082 1 1
-0.113877516485813 -0.11145741951958 1 1
0.0856685975946839 0.0849582865163849 1 1
0.281953532194624 0.276734370288328 1 1
0.61571416207053 0.605438816623599 0 0
0.169741216887585 0.165780156537229 1 1
0.192491569160072 0.187903832390333 1 1
0.258539803523452 0.252667951165833 1 1
0.0552971303542537 0.0551722058248527 1 1
0.285837451370668 0.281541787639126 1 1
0.315528785942024 0.309466701622356 1 1
-0.168288719566704 -0.164634911620938 0 0
0.244665287474474 0.239378082993016 1 1
-0.0226427618291097 -0.0217376442351176 1 1
0.130435445580605 0.128482760665495 1 1
0.450691252271056 0.44196849432132 1 1
0.146525205771763 0.143281689479883 1 1
0.294484089181071 0.28754664052713 1 1
0.115849534617264 0.114464388210165 1 1
0.279636035519303 0.274597697280074 1 1
0.358141508791323 0.350142149483376 1 1
0.404094540156328 0.396540185759502 1 1
0.124665421076914 0.122459615358351 1 1
0.377764781557151 0.371236010813895 1 1
0.128260059835731 0.125909704755391 1 1
-0.0622396490756905 -0.0618309386162952 0 0
0.395694260202247 0.387717525831819 1 1
0.0651520676703962 0.0629980060956822 1 1
-0.0363185393907461 -0.0347439801517236 1 1
0.0132674879431877 0.0133128102753425 1 1
0.0572742919759696 0.0565925566963499 1 1
-0.0188209024555287 -0.0185133196963149 1 1
0.528290234531012 0.518654619943917 0 0
0.287869946320898 0.281278465311311 1 1
0.215561484858075 0.210353411261902 1 1
-0.257810930479594 -0.252126428944534 1 1
-0.273608023638791 -0.267950138612077 0 0
0.380259753958195 0.371981087139962 1 1
0.0286056509742998 0.0288143586296211 1 1
0.262033075720738 0.258795263089456 1 1
0.292573339322238 0.286063613323267 1 1
0.297454013312515 0.290946992312368 1 1
0.328979515109958 0.323340794632342 1 1
0.300696886633259 0.295543203176446 1 1
0.445053514467474 0.436526310069486 1 1
-0.0627004210027737 -0.0618789144967323 1 1
0.223642456242063 0.219093588463709 1 1
0.453544292116852 0.444865434552234 1 1
0.278011779937689 0.272484079518884 1 1
0.28642400292909 0.28041805599278 1 1
0.472820169353069 0.462447311633401 1 1
0.0866295857169479 0.0847999291854677 1 1
0.330067905102369 0.322954461124472 1 1
0.0925237020269973 0.0886188657821659 1 1
-0.0651080792351832 -0.0659482540448756 1 1
0.445189528668821 0.438183114531688 1 1
-0.0464933473168676 -0.0461676775660959 1 1
0.166876889371188 0.161635168787234 1 1
0.160789470884473 0.15725650226622 1 1
0.0518963659076544 0.0505405627877725 1 1
0.278757051557821 0.273675774124047 1 1
0.178673947077092 0.174737864988401 1 1
0.591328648666166 0.582105683292311 1 1
0.133466041465508 0.13110360076549 1 1
-0.0607629619590076 -0.0598259056237892 1 1
-0.17993235805515 -0.175673700346818 0 0
0.419331839027339 0.411797511990048 1 1
0.298766634821549 0.293340686784678 1 1
0.0379612557328181 0.0367182535005354 1 1
0.212156897670984 0.208629239978041 1 1
-0.264237365814681 -0.259671731504377 0 0
0.23979666409004 0.236254060827863 1 1
0.40291140433728 0.395187321305688 1 1
0.110775836637866 0.10690011003774 1 1
0.234332525644443 0.230580991468321 1 1
0.163865376067993 0.161274776634183 1 1
0.0758684480221631 0.0746531522001736 1 1
0.583285805566171 0.571573778216417 1 1
0.0398958268623415 0.0395909220961637 1 1
0.346457542499994 0.340294893777126 1 1
0.118747075028968 0.116530360319751 1 1
-0.192123138315481 -0.189412069788943 0 0
0.0507834690247995 0.049914798077927 1 1
0.290133342576943 0.284541865730844 1 1
0.0597561203626937 0.0585738462133854 1 1
-0.0723969025523912 -0.0712005578103738 0 0
0.0818156790826997 0.0794787806312156 1 1
0.770626501771003 0.756658362921937 0 0
0.0654236679184736 0.0644121506831843 1 1
0.171117144256228 0.168339280635038 1 1
0.269818959578877 0.264742834900827 1 1
0.0793529311133746 0.0786660495587569 1 1
0.236438543278571 0.231849027311285 1 1
0.298883220146547 0.291237841724989 1 1
0.248112114096957 0.244172401506631 1 1
0.264748232716739 0.260406122567733 1 1
0.226346195064678 0.222670743375007 1 1
0.597573875105293 0.585976476387638 0 0
0.149885556061465 0.146816720394156 1 1
-0.019065112093359 -0.0180233531333003 1 1
0.140260422150657 0.13618873325829 1 1
0.00820282536899034 0.00877815894143066 1 1
0.0314440975982456 0.0309486397291471 1 1
0.0855615766136096 0.0834950402699182 1 1
-0.0365883800758794 -0.0358630943201106 1 1
0.33922614577698 0.331587065280939 1 1
0.28180776293497 0.275224555545506 1 1
0.415319627629057 0.406128862402437 1 1
0.0740296947995952 0.0726357074914533 1 1
0.0734199423318698 0.0726791932959171 1 1
0.448468415409401 0.438816379045739 1 1
0.245254106257571 0.240933380406213 1 1
-0.0107236399584112 -0.0103355840639242 1 1
-0.020363349509404 -0.0195731616639156 1 1
0.0130334205971807 0.0131521132852227 1 1
0.349417536814453 0.343690771797785 1 1
0.233748999136249 0.228971287944794 1 1
0.0724502081046154 0.0717551917759295 1 1
-0.0178896348168145 -0.0174302745400582 1 1
0.400558398401879 0.392883726986917 1 1
0.207302052643639 0.202199787716865 1 1
0.203565345790605 0.201075916691999 1 1
0.0675762644902886 0.067251211263962 1 1
0.463312385000189 0.453863936333511 1 1
-0.00629008534004512 -0.00665183575861388 1 1
0.21264646544768 0.207047328064385 1 1
0.364833652432307 0.356929981194452 1 1
0.0393449767186513 0.040141466923735 1 1
0.262114569539662 0.257332464531318 1 1
0.440630480669587 0.431614801733317 1 1
0.282104493963296 0.276029031117246 1 1
-0.0425417999902754 -0.0419253474037326 1 1
0.365669041322093 0.358003446498844 1 1
0.1677220179573 0.163444530710405 1 1
0.380026365465138 0.372804072394711 1 1
0.00577633439897036 0.00581307015657055 1 1
0.110309990835411 0.107483414930913 1 1
0.0106897894656779 0.01081215500974 1 1
0.187777550301989 0.183801994919847 1 1
0.380416948659732 0.374099948039709 1 1
0.377768506580724 0.370256631434787 1 1
0.205070373756048 0.202459492675569 1 1
-0.0202810807723415 -0.0193774975772958 1 1
-0.146445182551834 -0.14310278226531 0 0
0.357538768723386 0.352337751727248 1 1
0.267531754114466 0.263552979032173 1 1
0.455995456787913 0.447610363598765 1 1
0.365435518414576 0.359197155417719 1 1
0.171028493890533 0.167824973807213 1 1
0.295042130230947 0.28744111379638 1 1
-0.072503319395246 -0.0719488191553286 0 0
0.275811783971127 0.27136444346049 1 1
0.137540627819341 0.13373592219409 1 1
-0.15504893374364 -0.152029702096462 0 0
0.455920831820914 0.447763095161923 0 0
0.190550098788053 0.187578213913513 1 1
0.314800092921316 0.307956174162434 1 1
0.365328610068097 0.358417543400445 1 1
0.167170525635804 0.164959672217351 1 1
0.0324398005109087 0.032977899062539 1 1
0.384750461272422 0.37617250932999 1 1
0.420886210448544 0.41251962677441 1 1
0.534337988976965 0.523901639575117 0 1
-0.0106639654495108 -0.00905305091103995 1 1
0.116452333668889 0.114803856065041 1 1
0.385536540174945 0.37834588358934 1 1
0.0923909236430179 0.0896992459524786 1 1
0.216569317046153 0.212753741544673 1 1
-0.046377148528509 -0.0459409419921043 1 1
0.160594609852077 0.158831095777042 1 1
0.300275517840407 0.295172848760389 1 1
0.266286817959487 0.261257908406971 1 1
0.254023127607649 0.249773016019672 1 1
0.124871069080299 0.122634990675528 1 1
0.22051213833444 0.216533598102105 1 1
0.267990666615767 0.262594144452283 1 1
0.248558118947778 0.245438687407121 1 1
-0.0239525790071428 -0.0227210470591198 1 1
-0.0831839386069073 -0.0818326828420761 0 0
0.454817114977911 0.446349737484501 1 1
0.114295557295143 0.112583790117562 1 1
0.200109015126588 0.196150734990909 1 1
0.123179713224565 0.121438325256171 1 1
0.111104372066182 0.108469939344478 1 1
0.157198861518905 0.15415981734795 1 1
0.342940382312484 0.334957360221104 1 1
0.0389932162630346 0.0381513032964627 1 1
0.157493171779019 0.154058940473768 1 1
0.444706939032625 0.43494933330082 1 1
0.489054963839357 0.478964818693068 1 1
0.0609598365267287 0.0585736379807487 1 1
0.303195922874141 0.296355652908305 1 1
0.252021898302687 0.24750665509862 1 1
0.110529105254511 0.108843731123682 1 1
0.0182145946544419 0.0170531090202684 1 1
0.379447001138623 0.371995005083896 1 1
0.373806744070371 0.367167715397656 1 1
0.388496078800692 0.381312247751383 1 1
-0.181631450053611 -0.176989501460719 1 1
0.306881889792038 0.302183717878958 1 1
-0.190528602141185 -0.186775687660461 1 1
0.470547702100323 0.461560358688039 1 1
0.196334674331457 0.192421404440494 1 1
-0.22058823337085 -0.217587678617784 0 0
0.386139747700787 0.378935862992824 1 1
0.385611191155806 0.377652356151333 1 1
0.270338597893803 0.266105699698012 1 1
0.195680756097753 0.191278735675692 1 1
0.399649395773921 0.392286862675836 1 1
0.00245996438670407 0.0014596608606339 1 1
0.34525292741623 0.340131516635018 1 1
0.565527030403449 0.553261660537081 0 0
-0.00902053155414099 -0.00750697443261721 1 1
0.250584546990375 0.246517992930311 1 1
0.416666877999415 0.408776502263006 1 1
0.145790672043554 0.142035566770183 1 1
0.356719354804558 0.351178307645163 1 1
0.163964867024126 0.16024950260027 1 1
0.425105796614423 0.417611697821002 1 1
0.439097462303931 0.431304164025943 1 1
0.411653477969857 0.403241364346837 1 1
0.159585231309743 0.156494796533133 1 1
0.159258300488028 0.157765576123873 1 1
0.268377119781618 0.264618052474689 1 1
0.285787665845507 0.281025350418362 1 1
-0.0515983771024 -0.0518055071581325 1 1
0.454208081991254 0.446554198608065 1 1
0.135316223702704 0.133054621310777 1 1
0.226639899625566 0.222043378555354 1 1
0.34533687488131 0.340311568032658 1 1
0.339031895133991 0.332758404347565 1 1
0.316074533098287 0.310179217452815 1 1
0.111954628300819 0.109276406359761 1 1
0.170047611903227 0.164877342807302 1 1
0.173849088816965 0.170525829349872 1 1
0.100632638731216 0.0986860896069619 1 1
0.105638547403341 0.102857336737424 1 1
0.378111761598695 0.371434132053876 1 1
0.37015614014569 0.363965785886482 1 1
0.200497504850311 0.196482193137811 1 1
0.699445936012616 0.68510403584437 1 1
0.165941482026209 0.163124012391379 1 1
0.0489544752649964 0.0490447478415707 1 1
0.308383871391264 0.301831843244529 1 1
0.126768395900285 0.124127095491131 1 1
0.209675906104813 0.206392306331653 1 1
0.217793175101244 0.21306363131364 1 1
0.143635684009284 0.139979147519201 1 1
0.531972893659784 0.52295708305774 1 1
0.460185696534164 0.452622418339138 1 1
-0.156812097886795 -0.153081789644225 1 1
-0.0417844796021129 -0.0411952270213711 1 1
-0.0757983802455105 -0.0747641363088233 0 0
-0.0905674078472785 -0.0884475322382775 0 0
0.108714815012649 0.106894244906049 1 1
0.27550002015677 0.269689209182378 1 1
0.522901421890204 0.513199639490363 0 0
0.284230414733452 0.277131484246253 1 1
0.381054565255678 0.374573779953862 1 1
0.12186331595183 0.120485955943235 1 1
0.532363338093889 0.520713327662653 1 1
0.144381358358249 0.142565079548498 1 1
0.150415964632986 0.148426791530685 1 1
0.0878497650666413 0.086407336285468 1 1
0.0417370938615045 0.0404159402923192 1 1
0.217075385570751 0.212424062285307 1 1
0.0716555633352779 0.0712205893547566 1 1
0.134532919218065 0.13053256444627 1 1
0.291141100040961 0.285037239136714 1 1
-0.0630152080293929 -0.0608715163369936 1 1
0.362464805993163 0.356157906475893 1 1
0.23309853846369 0.230008282017344 1 1
0.334497218591955 0.329184025254163 1 1
-0.144200682965979 -0.141905231788165 0 0
0.178178277971875 0.175602864825808 1 1
-0.0463368652115695 -0.044379255524269 1 1
0.277133437573895 0.272841614418554 1 1
0.388677545259958 0.3802995874826 1 1
0.375868536412789 0.368550677806122 1 1
0.329657762118063 0.323157024590982 1 1
0.144181481493808 0.141910933704366 1 1
0.367007686593113 0.361159304102977 1 1
0.309451126000923 0.302941714554657 1 1
-0.0681004890734361 -0.0666533274934964 1 1
0.389779539482837 0.381844867133453 1 1
0.131256214132276 0.127596029987203 1 1
0.0729199658333233 0.0701024969888835 1 1
0.249829689850122 0.244950869695479 1 1
0.0984023229978578 0.0966812374663858 1 1
0.289562485389736 0.284649697233786 1 1
0.486362000518833 0.477450806203574 1 1
0.336678396697794 0.330969143901793 1 1
0.463658594756505 0.454594110505371 1 1
0.136827948841548 0.134013723462646 1 1
0.344660093755402 0.338131855713434 1 1
-0.0941453785900662 -0.0923211026425977 0 0
0.0625634575837056 0.0611168272786748 1 1
0.199465626250772 0.194875561196613 1 1
-0.145244771591833 -0.141683432296714 1 1
0.371855461228231 0.365735823048682 1 1
0.442626843866397 0.434106232987543 1 1
0.273348316597357 0.269304316723094 1 1
0.111676792978786 0.108567783147004 1 1
0.20961902929719 0.203758813107707 1 1
0.394633888602921 0.388837644051236 1 1
0.509828738090358 0.502386192888535 1 1
0.260523005855205 0.255192622412907 1 1
0.494391073219993 0.485918990969585 1 1
0.214384438989877 0.210890126249298 1 1
0.220441546987104 0.216627037417074 1 1
0.114655126417237 0.111560362387576 1 1
0.362301495526636 0.35670367600572 1 1
0.0439063249386447 0.0445602438437868 1 1
-0.156780992021833 -0.152757051377939 1 1
0.165763895557242 0.160941997397819 1 1
0.316866214468618 0.312104566500321 1 1
0.216790522763181 0.213172707921515 1 1
0.00532564155101738 0.00605411986811426 1 1
0.276011040485415 0.270082028165118 1 1
0.203745187797828 0.199930145153507 1 1
0.0173597068104251 0.0181147084874246 1 1
0.327796643299483 0.321711171128425 1 1
0.047206737679909 0.0456121154970926 1 1
0.185365763723728 0.181464983265251 1 1
0.151119519865668 0.149380545636062 1 1
0.320094744876016 0.313295406239141 1 1
0.141855914906499 0.140436568434121 1 1
0.244225148665698 0.240027996332851 1 1
0.0739532506720502 0.0723509687533424 1 1
0.288061018951376 0.282437062496789 1 1
0.188467052639535 0.184101726869604 1 1
0.457428717920843 0.448825206415323 1 1
-0.395221806976702 -0.389667774790194 0 0
0.0735853347131134 0.0724993840595706 1 1
0.440690107187386 0.432490464215922 1 1
0.163260404865022 0.160002399655222 1 1
0.346245048069173 0.339252540390418 1 1
0.347623960729655 0.341305657866197 1 1
0.0593812054532203 0.0574302325123759 1 1
0.0730692603497243 0.0720956227389443 1 1
0.118725115873159 0.117159672614104 1 1
0.502469305549232 0.492499688148958 1 1
0.296363785969847 0.291201000512924 1 1
0.15506386451474 0.153051786785292 1 1
0.0383964976759004 0.0382855676578328 1 1
0.0560204959473677 0.0570310006175889 1 1
0.141231740938635 0.140550136914548 1 1
0.225226074633252 0.220817783387546 1 1
0.625322465733751 0.615592198874899 0 0
0.245608986747012 0.240417966962085 1 1
0.465399155256141 0.455895988368799 1 1
-0.176833540895738 -0.172800146493745 1 0
0.684499480232595 0.672403062685387 0 0
0.0961362496450853 0.0937361975759668 1 1
0.137028285697152 0.134240312924711 1 1
0.314952676183619 0.310480418997555 1 1
0.237048337425393 0.230704801070529 1 1
0.204788340194487 0.200853602916837 1 1
0.139062666990146 0.135997662523982 1 1
0.058122002605146 0.0561997463327633 1 1
0.028867959990867 0.0281083807700164 1 1
0.187257558920632 0.183735770653376 1 1
0.40502857838991 0.397431045966072 1 1
0.111335625333515 0.109437693320079 1 1
0.538954408765402 0.530246199505627 1 1
0.0466137517962039 0.0461055952427369 1 1
-0.00831766911237371 -0.00729453180254009 1 1
0.327031925263996 0.321495190713716 1 1
0.249077376100276 0.245293652558194 1 1
0.190252801546322 0.186696820184963 1 1
0.281294222882257 0.275097698947088 1 1
-0.00906016138667295 -0.0095566313756632 1 1
0.560460515074254 0.550785032678506 0 0
0.06614558222273 0.0645775139235275 1 1
-0.0542366429558219 -0.053878653331351 1 1
0.0892596676892971 0.0866878532560716 1 1
0.145062340584528 0.141720195624497 1 1
0.0603072026464685 0.0587651884454623 1 1
0.16445471687371 0.161537377264482 1 1
0.40144222602901 0.394098142370779 1 1
0.18469251363889 0.181739382304097 1 1
0.0809509383703679 0.0788405109515005 1 1
-0.322223685055473 -0.316592720718068 0 0
0.357231422708377 0.35091015871281 1 1
0.137377313949893 0.135184379131107 1 1
0.161379820132177 0.158894160593052 1 1
0.0461821305540195 0.0455102239225758 1 1
0.0967625218972647 0.0957426995085716 1 1
0.168835629130594 0.165649622864621 1 1
0.664513660974951 0.653638190166964 0 0
-0.143609774803611 -0.140550319136386 0 0
0.785530036675871 0.771788941019531 0 0
0.124801021295593 0.121582554407967 1 1
0.514482996954305 0.504173140423128 0 0
0.107131703873106 0.105067470891632 1 1
0.172040743470114 0.169943788806672 1 1
0.243857653245091 0.240435632098908 1 1
0.135308343021814 0.13212566266012 1 1
0.0350237703023877 0.0332481946786776 1 1
0.261807714061832 0.256118462447297 1 1
-0.193364005730326 -0.190769574153173 0 0
0.272336432050794 0.26557427255558 1 1
0.520935819864908 0.511391749221739 1 1
0.351175006467 0.345234463937102 1 1
0.185292037856069 0.182239633765561 1 1
0.174250166064843 0.170056598332264 1 1
-0.0382126459740695 -0.0376416431053362 1 1
-0.235025215808298 -0.231403401029643 0 0
0.307230807257178 0.301812071618646 1 1
-0.523644510485487 -0.512416016148377 0 0
0.251989579154722 0.247092210944162 1 1
0.331062955241555 0.324997465441386 1 1
0.288184738691229 0.283984462641174 1 1
0.182118426222225 0.176829782289452 1 1
0.00635112635229595 0.00719954061027868 1 1
0.380621775614657 0.374225914501055 1 1
0.167409544939214 0.165883689926937 1 1
-0.260649230277281 -0.257125728663286 0 0
0.563277717911318 0.553160298571112 1 1
0.22908762836658 0.223711824102429 1 1
0.324116486442399 0.319957463469182 1 1
0.443754626647094 0.435811523152973 1 1
0.231419541821678 0.228117325168815 1 1
0.091145590944181 0.088995855597618 1 1
0.648080791204336 0.636157805958581 0 0
0.188115424182823 0.185620613023114 1 1
0.49336957798147 0.482438408606456 1 1
0.204182048982602 0.200245956287977 1 1
0.0299676345500274 0.0293767827808492 1 1
0.368064678250305 0.361102094471143 1 1
0.0444047039502097 0.0435800459050726 1 1
0.284203782395449 0.277225479313051 1 1
0.524117059531353 0.514536510176952 1 1
0.215545751300062 0.211665741363658 1 1
0.364815072113175 0.356471130355314 1 1
-0.079424104421259 -0.0771412356852208 1 1
0.685424865659921 0.672244609309481 0 0
0.0278578846747251 0.0276686917285276 1 1
-0.00959944918355285 -0.00821189140709225 1 1
-0.026992182247067 -0.0253229184681299 1 1
0.0306767957010711 0.031192417195738 1 1
0.32250350015069 0.31662001658034 1 1
0.232058830479088 0.227293302082347 1 1
0.44875847489818 0.43924980151829 1 1
0.602951149134438 0.592078872217008 0 0
0.352497436056334 0.346079542359703 1 1
0.413622384451861 0.40577328730323 1 1
0.141202998356925 0.137841586938157 1 1
0.0960914676969705 0.094126014365774 1 1
-0.0769238112803628 -0.0743754874559554 1 1
0.0807052057749262 0.0791119629799418 1 1
0.354197753868033 0.349429322028122 1 1
0.387378434090059 0.380449304698041 1 1
-0.180068523159201 -0.176746713368217 0 0
0.37025523956115 0.362552433422267 1 1
-0.131952049389121 -0.128576142633698 1 1
-0.0235993210681301 -0.022900241130707 1 1
-0.0436647215304411 -0.0415214350313544 1 1
0.260192667151776 0.256499952048033 1 1
-0.0137465265623462 -0.0139797108255871 1 1
0.198915318606311 0.194541663881712 1 1
0.325847842561083 0.320922007560822 1 1
0.576827721515491 0.564397743891305 0 0
0.389388407128137 0.382380896847527 1 1
0.170221715063499 0.166400606072879 1 1
0.281306688000244 0.27544347711605 1 1
0.148613275147748 0.146782644448673 1 1
-0.109243686646514 -0.106590517625801 1 1
0.275315982864474 0.270196856607307 1 1
0.00922053173833828 0.00858943581678476 1 1
-0.322036420708207 -0.31655994578363 0 0
0.316928924151451 0.311918128362561 1 1
0.210952154317124 0.206537145766853 1 1
0.308152474364932 0.301495747524616 1 1
-0.049583078309083 -0.0496548695049643 1 1
0.379772229380015 0.37306152570693 1 1
0.431397827126708 0.423019241828212 1 1
0.342819179549049 0.338745755938098 1 1
0.353303853183399 0.346002239748293 1 1
0.173492003927537 0.170546624137154 1 1
0.223765794600579 0.218158825833362 1 1
0.651688438040383 0.639530897551155 0 0
0.0641245629248594 0.0627567902966166 1 1
0.195666873584931 0.191551844606351 1 1
0.0755116898168493 0.0728360578339819 1 1
0.203014373867152 0.199254082330862 1 1
0.0328625491269201 0.0325899624675608 1 1
0.418385663995403 0.410929640342031 1 1
0.269699137344881 0.264532490198545 1 1
-0.0573516597790658 -0.0554955942379683 1 1
0.0880564133295629 0.0868437981452505 1 1
0.242454156400605 0.238673535434633 1 1
0.0504939017822645 0.0497391466071967 1 1
0.0580313235073425 0.0560787407328832 1 1
0.149243443154161 0.147278934758743 1 1
0.453346802110293 0.443352729044904 1 1
0.111560852866561 0.109358407580641 1 1
0.39957505498312 0.389477625895774 1 1
0.201746575311381 0.197787527608094 1 1
0.218916694590566 0.213900287228678 1 1
-0.0418934142662143 -0.041670695422992 1 1
0.129722588777757 0.127410391075795 1 1
0.384624699236158 0.376542703336555 1 1
0.0742727834608891 0.072240350036638 1 1
0.224124233319068 0.21999010975932 1 1
0.632943357312617 0.622084669600484 0 0
0.201081035517347 0.198017850852456 1 1
0.21061025976995 0.207133609859506 1 1
0.380535870258207 0.373009159423545 1 1
0.169491570912952 0.165245630423252 1 1
0.087052570297993 0.0855440460950826 1 1
0.0158672790751478 0.0148361298048212 1 1
0.283679293976639 0.275712250499311 1 1
0.507143325011609 0.497911838703791 1 1
0.0818201742179499 0.0808784582405673 1 1
0.20227604143496 0.19884319707034 1 1
0.328771071090801 0.323746976861144 1 1
-0.0814258094353832 -0.0811188204857746 1 1
0.0923509777604588 0.0907205041378281 1 1
0.382507518872958 0.374608941716415 1 1
0.317963590000214 0.310692397302789 1 1
0.0679176274617937 0.0668451863524979 1 1
0.0869763981199286 0.0867179069273655 1 1
-0.0220471354385034 -0.02263100493297 1 1
0.429465779312875 0.421385584654283 1 1
0.177145529002506 0.173740898515545 1 1
0.212003473416493 0.207070599371421 1 1
0.261790585885117 0.256723372637087 1 1
0.132829606557308 0.130499069069713 1 1
0.334385052336551 0.32976371396943 1 1
0.0454330262054529 0.0447972641049837 1 1
-0.0657266386610656 -0.0653001424691164 1 1
-0.177604477150094 -0.174038829019375 0 0
0.29600204699512 0.289206882610914 1 1
-0.112145361764693 -0.109835417117831 1 1
0.228031360270626 0.22246197456836 1 1
0.356864227055092 0.349381875988528 1 1
0.299559288525065 0.293849105677848 1 1
0.194414423165773 0.189608060518861 1 1
0.230719066058508 0.226795760884827 1 1
0.103640750593342 0.101658863382927 1 1
0.270004306877731 0.264989731378153 1 1
0.221881174317987 0.215703883279869 1 1
0.0200933987282558 0.0186127246500198 1 1
-0.0374032648084371 -0.0373987718325151 1 1
0.0347791821828991 0.0340668541498227 1 1
0.207983766398568 0.204500248594828 1 1
0.289790029445644 0.285206089409019 1 1
0.0535553953760826 0.0524158590681371 1 1
-0.0804464826923997 -0.0783138487511014 1 1
0.156024719126568 0.153803919183668 1 1
0.284003945997817 0.28258386597209 1 1
0.251898920239288 0.247168372233825 1 1
-0.101271683056751 -0.0996213605771315 1 1
0.226046409850753 0.22186418693339 1 1
-0.116820415280563 -0.114237568988522 0 0
-0.119869017922248 -0.117459206935856 0 0
0.609544526681601 0.596413884801798 1 1
0.172192834381622 0.169287963564383 1 1
0.201927499849257 0.197070625934997 1 1
0.229334671463575 0.223710213549611 1 1
-0.0323371465849988 -0.0320705776175676 1 1
0.0646761367260011 0.0629371317772113 1 1
0.202423851816119 0.198864458150441 1 1
0.153457597650994 0.151581906112759 1 1
0.157653201743497 0.153970006173512 1 1
0.128282460063237 0.127210507832936 1 1
0.356546584976401 0.35199103593688 1 1
0.269589820718109 0.264420400451736 1 1
0.121678640592405 0.118922134242758 1 1
0.508455630932145 0.497582774398001 1 1
-0.193432209180792 -0.190606387783822 0 0
0.181127241836026 0.177980729479069 1 1
0.35844592461793 0.351619676036085 1 1
0.393140079412433 0.386753232762079 1 1
0.10239707848063 0.0996831251916245 1 1
0.423745396699908 0.415891149765285 1 1
0.0829512118153838 0.0817216710961698 1 1
0.240772342457189 0.23669238279165 1 1
-0.334881001570785 -0.328300111444073 0 0
0.0364724527467208 0.0361384462733151 1 1
0.496631319085949 0.487246066647442 1 1
0.235093261670554 0.231655990984538 1 1
0.359483758311697 0.351576921353528 1 1
0.300020387208485 0.294850663189925 1 1
0.148179055816888 0.145391846512282 1 1
0.413226500916404 0.405763775927651 1 1
-0.0100423324926555 -0.0103605648121849 1 1
0.212922070782177 0.208521550954748 1 1
0.249658387000482 0.246276117148882 1 1
0.188850630466631 0.185718240081024 1 1
0.417822780594129 0.410519312176196 1 1
-0.0923233523805951 -0.0898202089104876 0 0
-0.123003607967432 -0.12080376758793 1 1
0.337618469852034 0.331935954197354 1 1
0.148524819661177 0.146523691358909 1 1
0.0372870833550296 0.0366213008259502 1 1
0.0762124572929163 0.0759127312923522 1 1
0.247454023975362 0.242999384247873 1 1
0.378525892304527 0.372205419230735 1 1
0.164527409677715 0.160332360722196 1 1
0.596134872488215 0.583526040883479 0 0
-0.0239952392470856 -0.0242326585831404 1 1
-0.145549038890355 -0.142274745191459 0 0
0.396276990249625 0.389524150808436 1 1
0.377543937401724 0.371900627847977 1 1
0.376913547123294 0.369347101986863 1 1
0.432026249144608 0.424109266766049 1 1
0.3517950811761 0.344800764636683 1 1
0.0646769275198358 0.0617012748296853 1 1
0.17964759586713 0.176422806886977 1 1
0.331570726733178 0.325837692235807 1 1
0.342277480048607 0.335995557070756 1 1
0.266018060061516 0.260653310741757 1 1
0.311434301146715 0.306080095435685 1 1
0.112320769235971 0.109960384935757 1 1
0.492352686557979 0.483646912166561 0 0
0.355603296808507 0.347171255793703 1 1
0.315958987870808 0.311109351525018 1 1
0.0867695303827174 0.0855865041210202 1 1
-0.0696116774943953 -0.0691983971585364 1 1
0.268168972737399 0.26339728878133 1 1
0.0190031423077106 0.0170744456538069 1 1
0.299737553353628 0.293700866884131 1 1
0.204001056327279 0.200930877967198 1 1
0.547688238136923 0.537387646284708 0 0
0.233217668340578 0.22934418881693 1 1
-0.00168553209208322 -0.000394993686898908 1 1
0.197510225729592 0.192624117273457 1 1
0.067268253848336 0.0661405257128474 1 1
0.57948129290611 0.569247566990169 0 0
-0.0484182511902537 -0.0482393379076292 1 1
-0.131415730836518 -0.12839923001227 1 1
0.257420851480127 0.25227034625836 1 1
0.401078161434978 0.393425035830849 1 1
-0.108462252113313 -0.104905759087439 1 1
0.187173766766252 0.182504455276282 1 1
0.292715073391035 0.28788736741545 1 1
0.2060462494199 0.199512978017888 1 1
0.479108434845987 0.470245442086316 1 1
0.262739464226558 0.257065747730458 1 1
-0.00279383745104923 -0.0034676075167977 1 1
0.402074821163603 0.393618136425481 1 1
0.0945347242944982 0.0917926187152446 1 1
0.0614202565566759 0.0597906707601634 1 1
0.215823562815654 0.211065249312768 1 1
0.239369321549755 0.235973346802912 1 1
0.497769927339387 0.487746125048273 1 1
0.265098728055679 0.260641237342939 1 1
0.093735911541184 0.0925972947849665 1 1
0.127032260256408 0.124634433944174 1 1
0.448042861686603 0.440844831329983 1 1
0.000612382043094828 0.000578990037060433 1 1
0.0226012973944514 0.022377151079681 1 1
-0.00173037041629136 -0.00309061880361065 1 1
0.290562317987507 0.283904637208083 1 1
0.149078693555319 0.14544354867716 1 1
-0.0746717828662327 -0.0724126012462274 1 1
0.110676116933516 0.109269302904162 1 1
0.309187425833814 0.303550713988011 1 1
0.516124916814404 0.50700742702184 0 0
0.290122459769268 0.285135080601024 1 1
0.293533591562109 0.287382176307601 1 1
0.179888120449946 0.177546591808144 1 1
0.17044469317138 0.169646130479686 1 1
0.366728719398127 0.358416812431612 1 1
0.11808969460752 0.11623964318598 1 1
0.0477370009801086 0.0464879231426766 1 1
0.289626405174608 0.28484387766038 1 1
0.671239971051132 0.658100063302618 0 0
0.0948785997079731 0.0932808161911457 1 1
0.0263306510616447 0.0246102132588178 1 1
0.0833476750920582 0.0822679504636585 1 1
0.428013361387449 0.420850974599574 1 1
0.430538128788861 0.42330471141381 1 1
0.382544590366843 0.37558021115069 1 1
-0.100865145410956 -0.0986628202148656 1 1
0.119559803080682 0.11770448225821 1 1
0.133406649208155 0.130176672785527 1 1
0.239338255707809 0.236009937706658 1 1
0.373751980833055 0.367075702263942 1 1
0.510988197314421 0.501550187446679 1 1
0.408376969704148 0.400447093497236 1 1
0.520959453688466 0.509783747567363 1 1
-0.0049531022328603 -0.00461140317073631 1 1
0.399177275504306 0.391732857150046 1 1
0.232046114300741 0.227800917945824 1 1
0.0810771845111196 0.0784445430610756 1 1
0.178656977421492 0.175764672555954 1 1
0.420386500214209 0.412452331849005 1 1
0.425875804910988 0.417423457001291 1 1
0.23871232244091 0.234703653034959 1 1
0.438388455225538 0.429529824587309 1 1
0.179204959723422 0.176864152635936 1 1
0.135671057202422 0.134695332908428 1 1
0.232386717674573 0.229081317719262 1 1
0.266680102953233 0.261623605594692 1 1
0.289982924509023 0.284934515662197 1 1
0.266679216242086 0.261875222461356 1 1
0.509977137021677 0.501705148321385 1 1
0.523495146659942 0.513789990828986 1 1
-0.149135090803691 -0.146379147284151 0 0
0.366928917454448 0.360085801926292 1 1
0.276314034549075 0.270912068379794 1 1
0.338661574820316 0.333541311539146 1 1
0.0100722327226505 0.0105903947287845 1 1
0.000563299592950502 0.000762420234348639 1 1
0.357918268753738 0.350475322040686 1 1
0.106665143022731 0.105389935052234 1 1
0.198242138823561 0.195729017245937 1 1
0.0379201506140245 0.0373960559571691 1 1
0.131586138767257 0.129881273568653 1 1
0.348828029831394 0.342848074808919 1 1
0.0625870364988409 0.0618457928394318 1 1
0.208507274055536 0.204260472077689 1 1
0.0532543455378803 0.0524539571813255 1 1
0.379953236700777 0.374902676023194 1 1
-0.00380411101911864 -0.00449747025881212 1 1
0.380057738663092 0.374419768583641 1 1
0.0865664367238506 0.0846923342491074 1 1
0.0671951411022758 0.0657793049217661 1 1
0.63232104527515 0.619920852105135 0 0
0.172477679994166 0.167573251264835 1 1
0.337911943434971 0.331272646305651 1 1
0.30929598231054 0.304545931967038 1 1
0.276736204137784 0.272899608271325 1 1
0.295503079335604 0.289174186375134 1 1
0.126910578729224 0.124671136301549 1 1
0.209630511730876 0.205967291629415 1 1
0.41540962021419 0.408317181717598 1 1
0.259673980831785 0.25473156606242 1 1
0.22181516738774 0.217574636435626 1 1
0.032755025158731 0.0338167197684081 1 1
0.231532443250963 0.227288086350479 1 1
-0.037496307329641 -0.037360442679098 1 1
0.245963162977393 0.242506091333783 1 1
0.188048040152006 0.184461351764223 1 1
0.301659517062561 0.296062883029188 1 1
0.229264342204678 0.223959462496687 1 1
0.193666394745595 0.189827891591368 1 1
0.223119733287009 0.21960246130199 1 1
0.390958882846866 0.384640912244039 1 1
-0.147984220490029 -0.145777454822669 1 1
0.748029140382633 0.732932819124354 0 0
0.0465888048899172 0.0459724303472818 1 1
0.219841567454418 0.214557393867413 1 1
0.341623192321104 0.335483345996138 1 1
0.387606240207152 0.380653183302593 1 1
0.0144986560810274 0.0143604516434831 1 1
0.360985160026133 0.355363453424623 1 1
0.447109888946391 0.439551348094036 1 1
0.162494141071863 0.159553748471376 1 1
0.46010933826193 0.451547690927614 1 1
0.465462481844168 0.45663974777398 1 1
0.01342571090157 0.0133639560768916 1 1
0.0729290081774656 0.0707017015052953 1 1
0.601910843281689 0.590680532547581 0 0
0.12137842911075 0.119433685189752 1 1
-0.143522028914081 -0.141086724482772 0 0
0.271822211110391 0.267479505868272 1 1
0.274199165459599 0.271623677571103 1 1
0.25562433920516 0.249621473113572 1 1
0.286549819772452 0.280062485130224 1 1
0.058716614210032 0.0583774330159649 1 1
0.348201142511566 0.341254401740738 1 1
0.60547530570395 0.593642798557961 1 1
0.191165672623974 0.188087148319809 1 1
0.0900442474000492 0.0895137725129073 1 1
0.309606624281203 0.30389226192698 1 1
0.204992688897916 0.200559545663792 1 1
0.402605969260205 0.39573518895311 1 1
-0.130087635747238 -0.128612311163902 1 1
0.0991953396331857 0.0980732446100515 1 1
0.0204479086283072 0.0192566034067108 1 1
-0.0461942464223283 -0.0452307058583911 1 1
0.163854973734449 0.158996347408449 1 1
0.224500884106401 0.219674541259417 1 1
0.316131167965701 0.308988524121855 1 1
0.068376846473164 0.0679940733495221 1 1
0.376571683981688 0.368165752769167 1 1
0.175867867865005 0.172452393992833 1 1
0.145845135673391 0.142959077407014 1 1
0.325262418842302 0.320084844230082 1 1
0.25760787127453 0.253515698105452 1 1
0.230435663573996 0.225563862422726 1 1
-0.00359708958627034 -0.00175955517616294 1 1
0.327255831992327 0.321865237016378 1 1
0.0348203457259186 0.0330941871771412 1 1
0.29740607191752 0.291321787996634 1 1
-0.0842604014666166 -0.0826072874358859 0 0
0.304024439487562 0.299993707207477 1 1
0.450796252166611 0.440961557777245 1 1
0.298001889565632 0.292253093516299 1 1
0.525336541187544 0.513562356562528 1 1
0.122832789620793 0.12214075734806 1 1
0.27008675424935 0.266168464701826 1 1
0.422698354014791 0.415434833489467 1 1
0.122430409337042 0.119553637701865 1 1
0.0181784596581577 0.0181123379545755 1 1
0.106706708297275 0.10466959090717 1 1
0.171341369655157 0.167087041254789 1 1
0.221269783719466 0.217002777814201 1 1
-0.157941469955498 -0.155716470562067 0 0
-0.0449972314731651 -0.0442663462579859 1 1
0.200532927166074 0.197165631064672 1 1
0.175175068280774 0.171763678923727 1 1
0.0853957507245179 0.0837898115072579 1 1
0.0959935987511121 0.093223684912553 1 1
0.296513045976731 0.291559830752176 1 1
0.381441816054748 0.374822854737354 1 1
-0.385711620947447 -0.37852134829167 0 0
0.448417601776541 0.441312324463373 1 1
0.354774536270786 0.349227281473383 1 1
0.362681753652139 0.355919086929028 1 1
0.152958129127276 0.150231902289938 1 1
0.31554222938438 0.311746045874563 1 1
0.131192934134079 0.129382106120132 1 1
0.398425702027006 0.391775348591704 1 1
0.0144445727750384 0.0134151878126587 1 1
0.381016987285404 0.373962449444719 1 1
0.197711680813544 0.19509643078197 1 1
0.536723613782913 0.528158374599695 1 1
0.155311232900908 0.151727727641427 1 1
0.351817818037064 0.345780160120441 1 1
0.420684979507481 0.41331535645877 1 1
0.228389354664873 0.224754470409256 1 1
0.425448948889435 0.416537970042932 1 1
0.354023486156123 0.347533299267673 1 1
-0.077951803235165 -0.0758852317833419 0 0
0.580967057941196 0.570529686775998 1 1
0.0835661335432209 0.0816754955848031 1 1
0.0723745797826713 0.0715195040917349 1 1
0.36288831773928 0.355163925108218 1 1
0.235295188721745 0.230503611249175 1 1
0.238604856305766 0.233984442198964 1 1
0.230771972777582 0.225531343104311 1 1
-0.0897737125792934 -0.0886103920250834 1 1
0.271593874274454 0.266422972027024 1 1
0.10685917225996 0.10534203861976 1 1
0.337128182807261 0.33117554552643 1 1
0.30492754371003 0.299053709859906 1 1
0.314973000077659 0.310713197333329 1 1
-0.157363491671769 -0.153932700902869 0 0
0.0828785932874935 0.0825666684146262 1 1
0.185289417972548 0.182143533914955 1 1
0.103326529880021 0.101243563957476 1 1
0.105839841670834 0.103283221205293 1 1
0.320069257883629 0.312902122947983 1 1
0.232893365741149 0.229043192156829 1 1
0.335594720486482 0.330375774680182 1 1
0.0712120124291368 0.0691384916913859 1 1
-0.0264852780172879 -0.0248880726947886 1 1
0.508241187302966 0.498325675750852 1 1
0.418854336578228 0.410377976634735 1 1
0.571600367130366 0.559887900066827 0 0
0.296428477438581 0.289919127047708 1 1
0.240309455905578 0.234770630236242 1 1
0.129169151057155 0.12583072812665 1 1
0.233000659026978 0.229102157578131 1 1
0.427342359889442 0.42091387567596 1 1
-0.0092062734562466 -0.00882663637057151 1 1
0.0259318217068401 0.0247429708464905 1 1
0.342513642600096 0.335961594521712 1 1
0.389208185474687 0.380970446095443 1 1
0.132846834103245 0.129758976921268 1 1
0.297099108953637 0.290883105016258 1 1
0.185367002114312 0.181208805272269 1 1
0.331416192588638 0.324260366486082 1 1
0.124983730475 0.123779345105122 1 1
0.339660164476524 0.33407302427255 1 1
0.17024885691308 0.168425088217421 1 1
-0.16659512388141 -0.162327251451075 1 1
0.131895043447864 0.129902919073553 1 1
0.211307681163023 0.206628310446771 1 1
0.298808224710628 0.294108785179202 1 1
-0.293296593882668 -0.286995989247635 0 0
-0.0294150092502183 -0.0302418117404342 1 1
0.175854426067351 0.172611456857964 1 1
0.0761315551036243 0.0741281668096578 1 1
0.378627672365377 0.370155766483558 1 1
0.356867110974572 0.351613317640392 1 1
0.00166015566571646 0.0014784964711739 1 1
-0.144614223588517 -0.142379059846861 1 1
0.102040897587897 0.101320124367294 1 1
0.0272518305801258 0.0243115118716161 1 1
0.302961359992842 0.297229263532381 1 1
0.678274715321287 0.666111712300728 0 0
0.124758806272522 0.122373697010023 1 1
0.0379928848932692 0.0361375323878935 1 1
0.307168024431539 0.300076497353946 1 1
0.141595860766532 0.139131714369615 1 1
0.304116483317801 0.299361593433236 1 1
0.602202448591652 0.591532179224161 0 0
0.029239641474037 0.0277511958184963 1 1
0.0536330825612368 0.0534714173850807 1 1
0.276982271535639 0.271962759924608 1 1
-0.195712340544279 -0.191698549237895 0 0
0.321562216398306 0.315016580716819 1 1
0.0843331629403059 0.0823984812769354 1 1
0.181967717546281 0.179038481648721 1 1
0.200780586008167 0.196783706498824 1 1
0.205871336901811 0.201388808037163 1 1
0.483389145921039 0.472875603962314 1 1
0.256326015445066 0.250594286286734 1 1
0.205874707528828 0.202003306724518 1 1
0.263612141842129 0.260138247656026 1 1
0.0639790026014942 0.0610029010972288 1 1
0.352764718357842 0.346417387204816 1 1
0.242590343466227 0.238024971216254 1 1
-0.121107776851523 -0.119246067319014 1 1
0.255451420611362 0.250377034089727 1 1
0.376579646111339 0.36885545837635 1 1
0.0155869670588688 0.0157517555940065 1 1
0.0700050675083051 0.0691567522252847 1 1
0.242577018699733 0.237435216485151 1 1
0.335213045021853 0.329751601541089 1 1
0.50754272986933 0.497355876060679 1 1
0.0854880828607791 0.0827424117855514 1 1
-0.154584498305348 -0.152270482006832 1 1
0.417781420389902 0.410385206748265 1 1
0.236001537804885 0.230686319200805 1 1
0.154151360520377 0.153324461501039 1 1
0.135117164186053 0.132881413282497 1 1
0.112140461976311 0.110072972472372 1 1
0.0572695706825874 0.0563645498927199 1 1
0.198475482740801 0.194478965373181 1 1
0.286126420047306 0.279764775842673 1 1
0.585724382724602 0.575032754627316 0 0
0.308357382378918 0.301941430806986 1 1
0.454492937630238 0.447025106076165 1 1
0.158411965195256 0.155934169353345 1 1
-0.165906873409792 -0.162033336291483 1 1
0.209311563010611 0.205509678234154 1 1
0.015183300816001 0.0147494415696532 1 1
0.443409865690707 0.434410829441058 1 1
0.0983959748269171 0.0973421781235051 1 1
0.0673795526746004 0.0671237497775097 1 1
0.333115073023977 0.327231048723748 1 1
0.139157884494798 0.137005475449831 1 1
-0.0119767946185759 -0.0116742916135845 1 1
0.188563860502905 0.184959724894866 1 1
0.241175837688935 0.237867930086234 1 1
0.293105516503078 0.286075042575594 1 1
0.0537480661461008 0.0518997494288853 1 1
-0.121849916602048 -0.120760446153824 1 1
0.053153922902457 0.0522105357444543 1 1
0.385124251573182 0.379510018112913 1 1
0.0155273309020139 0.0147865460894297 1 1
0.0481994447258777 0.048060866482294 1 1
-0.00574436383235593 -0.00609292718937743 0 0
0.281598482737764 0.277258342076309 1 1
0.0613954877670238 0.0606631475207042 1 1
0.443472425024588 0.434913922572431 1 1
0.493657204238449 0.482738004859265 1 1
0.421489760636793 0.41231513149232 1 1
0.309645075048874 0.303895392045498 1 1
0.180745708490076 0.177965837885723 1 1
0.325908533865907 0.32190288936319 1 1
0.188406235167927 0.185046504107092 1 1
0.387192300593536 0.380095017673964 1 1
0.213039539065909 0.210247835055495 1 1
0.0911428558647851 0.089812520903275 1 1
0.0203513296115611 0.0204541758964331 1 1
0.138729794170422 0.136087667674004 1 1
0.308415048462988 0.303156627883402 1 1
0.192538827951406 0.186341740373143 1 1
0.375906672046081 0.369590757492223 1 1
0.145656395204732 0.143689907869408 1 1
0.19697860926968 0.191635453722264 1 1
0.000639148922053794 -6.9711088907333e-05 1 1
0.176574379775109 0.173566210268181 1 1
0.0640205211563941 0.0623179272250979 1 1
0.146972458539987 0.14335297643104 1 1
0.345500997645827 0.337417633373348 1 1
0.387319961327258 0.379076152226498 1 1
0.317588991893214 0.312183333072818 1 1
0.50847105463214 0.498629147185412 1 1
-0.0184165060657304 -0.0193197886599075 1 1
0.431848395789221 0.423864987294941 1 1
0.240970763481042 0.236862916893376 1 1
0.0941987330067047 0.0925430116412166 1 1
0.415305513416614 0.408871763937341 1 1
0.462179465830588 0.455781519670962 1 1
0.140947124658681 0.13711286575132 1 1
-0.104627511874463 -0.102010289534143 1 1
0.296791808118902 0.291795012291766 1 1
0.562344471680824 0.550742394060475 1 1
0.587382827142392 0.577675104606789 0 0
0.288598431407977 0.282365787276383 1 1
-0.0222198521137019 -0.0230559389315212 1 1
0.00807392436881202 0.00750558186427093 1 1
0.497565097712255 0.488240246769522 1 1
0.122220697888043 0.120195446047177 1 1
0.425223686244028 0.41864756091974 1 1
-0.00532206421593719 -0.0067965560753248 1 1
0.359679632225796 0.352203527907069 1 1
0.240926001881938 0.237107452078342 1 1
0.224996863430044 0.220758333143223 1 1
0.246610353401075 0.241915346378617 1 1
0.407593423417742 0.400588475761229 0 0
0.16187824110632 0.159235020923513 1 1
0.232629664403295 0.229084294175198 1 1
0.098965959125625 0.0977979368165038 1 1
0.488795603177397 0.47931513461057 1 1
0.23316000299303 0.228780443164974 1 1
0.147557446913533 0.144532437309788 1 1
0.0792388825384231 0.0775578791615114 1 1
0.0238859572490677 0.0228908966399094 1 1
0.162723001435768 0.159298926467106 1 1
0.279787965733421 0.273860950781362 1 1
0.0126569280105318 0.0130566518035233 1 1
0.126675172619168 0.123784103830021 1 1
0.584715356252115 0.575449196762818 0 0
0.452512557604315 0.444812079600026 1 1
0.461047011025034 0.453227959154679 1 1
0.525201119495462 0.515377551731231 1 1
-0.00875198157166757 -0.0086221615458483 1 1
0.560412009187227 0.549602516628158 0 0
0.422021647331363 0.414664709931424 1 1
-0.126206621985279 -0.125476100659154 1 1
0.101609465692192 0.100158488795586 1 1
0.369233982743336 0.362191262998783 1 1
0.206637421623233 0.202303593539801 1 1
0.151374160213169 0.148723696613667 1 1
0.39374567587861 0.387287899100815 1 1
0.0495012405991954 0.0483795946474778 1 1
0.288629915018859 0.28246089728125 1 1
0.660785793082917 0.65014499793272 0 0
0.447586464546703 0.438291059387496 1 1
0.0665824588688354 0.0662996169631482 1 1
0.30718075882744 0.302046418908187 1 1
-0.00440065186086419 -0.00461317203314 1 1
0.219580260701564 0.215622697587913 1 1
0.240109631578508 0.23448848943416 1 1
0.156167971037637 0.151748242363008 1 1
0.0368042598088849 0.0378532523135372 1 1
0.156747900629082 0.153349778185325 1 1
0.346170958664274 0.339846437004631 1 1
-0.146616497657416 -0.143496907556145 1 1
0.452196347237061 0.442629645753185 1 1
0.246313266379625 0.240817148600208 1 1
0.23004253447896 0.224599656122515 1 1
0.21839933027839 0.214924329870821 1 1
0.121710181565775 0.120172727829051 1 1
0.228774724416039 0.223925602211558 1 1
-0.0396375515873984 -0.0402535581231745 1 1
0.421656757474434 0.412780630657183 1 1
0.183692671158266 0.179365056880335 1 1
0.133987916204593 0.131394240898147 1 1
0.388018344287247 0.381948475282313 1 1
0.0935447486308884 0.0928926643537785 1 1
0.410185543910253 0.402678811803482 1 1
0.248268112228203 0.243289128464944 1 1
0.768540009145566 0.754489097736131 0 0
0.353555634919886 0.346138409074946 1 1
0.118424143818471 0.117498876225869 1 1
0.54561329779223 0.53682260777899 1 1
0.21453032601061 0.211709404403179 1 1
-0.270217485640759 -0.26527724852745 0 0
0.174372687580512 0.170734916422219 1 1
0.41275551998031 0.40521368706653 1 1
-0.0141432658859153 -0.0137846960044035 1 1
0.144218850898564 0.13974322350334 1 1
0.340174487223673 0.333178897705596 1 1
0.114114586178028 0.112363706873718 1 1
0.403964998700016 0.394970936563945 1 1
-0.0681194807521659 -0.0669378390747124 1 1
0.0267306033370101 0.0263790824903549 1 1
0.154998399301688 0.151600645891072 1 1
0.310205722936054 0.305468963295524 1 1
0.500818790652198 0.492669845047836 0 0
-0.0363382431257721 -0.034779280061785 1 1
0.20147990770467 0.197301633038716 1 1
0.158146511901353 0.156202677223571 1 1
0.377018357803057 0.370459429884759 1 1
0.518233903130541 0.510060919928516 1 1
0.558525263761238 0.549507909073701 0 0
0.456904849786173 0.447893151803774 0 0
0.0408858102922279 0.0405635530006466 1 1
0.309391357510026 0.303983773295725 1 1
0.346980344296716 0.34013756119882 1 1
0.30027170176054 0.295836965196433 1 1
0.139691279620453 0.137443769254992 1 1
0.404673709862312 0.3968062499229 1 1
-0.130317337691248 -0.12915264154696 0 0
0.0525721981703757 0.0510886551561755 1 1
0.534406338773465 0.526392436790975 1 1
0.3534708117773 0.344739641898778 1 1
0.165988376728688 0.161021982532812 1 1
0.295148808876734 0.29118400179112 1 1
0.85584138445408 0.8420122258887 0 0
0.12707379777787 0.123766579119579 1 1
0.188579046946253 0.183916687852869 1 1
-0.0338728689182252 -0.032932090250586 1 1
0.0449574890845878 0.0447419990809045 1 1
-0.118384235138989 -0.115749270596912 1 1
0.014161083609295 0.0136226438411124 1 1
0.268133778803325 0.262313818447481 1 1
0.427051021464049 0.41888519650535 1 1
0.384707251361803 0.378030288996428 1 1
0.00739586228826245 0.00808580660393361 1 1
0.18934135207372 0.186537122482656 1 1
0.11983478581712 0.119082656755221 1 1
0.173251449028503 0.168893250221504 1 1
0.0904124721757333 0.0887773887905483 1 1
0.270000729061816 0.263951977743986 1 1
0.218925794807324 0.214396851971443 1 1
-0.0657331601784551 -0.0652075424541933 0 0
0.472834768912202 0.463988250518132 1 1
0.13427583757879 0.132674909916149 1 1
0.0744174035561392 0.0731902559510498 1 1
0.634253647766276 0.62156446220143 0 0
-0.11413603388329 -0.111882954551248 1 1
0.361254310841923 0.354436169208992 1 1
0.200093082744381 0.196052516998598 1 1
0.124034740764774 0.121819108083617 1 1
-0.383336094466412 -0.374230898535975 0 0
0.222422544402503 0.218989963211231 1 1
0.0857906844100834 0.0855851791596423 1 1
0.128890657749909 0.127019462571741 1 1
-0.289566268886715 -0.283850753425948 0 0
-0.0196399605937676 -0.0192361306947736 1 1
-0.0289858182190017 -0.0284817762732321 1 1
-0.0516499961567203 -0.0493969056483487 1 1
0.163910018748013 0.160367477321373 1 1
0.576183603997973 0.563870367525344 0 0
0.211958450629622 0.207380522969339 1 1
-0.0197811585814104 -0.0200896110568383 1 1
0.270753737317568 0.265224104426324 1 1
0.465628987527931 0.455789380607398 1 1
0.289543071172728 0.284218640497528 1 1
0.290295411761052 0.28508547616265 1 1
-0.0524599564875214 -0.0501535907584012 1 1
0.461332452644125 0.451219700774894 1 1
0.0425279887417453 0.0438028578487145 1 1
0.37513665811349 0.367790257210619 1 1
-0.1212728540683 -0.118450267032827 1 1
0.150164187197646 0.147944497188334 1 1
0.0216019362901239 0.0211092031104662 1 1
0.53745510660714 0.527684066808397 1 1
-0.131819786646707 -0.128836849872936 1 1
0.298856870852925 0.293685301713157 1 1
0.125904878847382 0.122870831113841 1 1
0.148543191932571 0.144727093915632 1 1
0.255393165330169 0.251335342480213 1 1
0.0772255440228086 0.0763825216311184 1 1
0.0883566836044118 0.0860268705782826 1 1
0.218187584162209 0.212129852594836 1 1
0.289451750902658 0.284563608204263 1 1
0.214927906444833 0.210240516560879 1 1
0.281602444044698 0.276119408889573 1 1
0.118584294541165 0.117308068095154 1 1
0.202986307336444 0.199151851867485 1 1
0.109615522600108 0.108199785660907 1 1
0.278129486718473 0.272728356247118 1 1
0.35768757307492 0.349431993655062 1 1
0.122762404372052 0.11975940600093 1 1
0.110871301255562 0.107698445074258 1 1
0.245821561354596 0.241047344169737 1 1
-0.216232757266628 -0.211218135324011 1 1
0.107964318204557 0.106178562107516 1 1
-0.00710436114740365 -0.00775576846709383 1 1
0.0712435312737324 0.0691699213138255 1 1
-0.0148973517663083 -0.0144328923950514 1 1
0.128204008515292 0.126827748912429 1 1
-0.117981018567368 -0.11492948288958 1 1
-0.0169615466251234 -0.0171020609299982 1 1
0.432902295302824 0.42398332607879 1 1
-0.0651382195897161 -0.0642241906030531 1 1
0.209470951283906 0.205369466612207 1 1
0.155528684692797 0.151643488921238 1 1
0.282058679265755 0.276055470882011 1 1
0.279337334780061 0.274738385185971 1 1
-0.0209221737264241 -0.0213358949457239 1 1
0.378573511654659 0.372103819453899 1 1
0.245874919778056 0.240319114987259 1 1
0.182287947068752 0.17735042663114 1 1
-0.178095697814408 -0.175091722620934 1 1
0.291197253771241 0.286628548787165 1 1
0.188940081035841 0.185434000503873 1 1
0.0895075302141808 0.0857300807497421 1 1
0.311643244309781 0.304393930934585 1 1
0.0523033374739735 0.0515910158234119 1 1
0.267543232033027 0.26297408902586 1 1
-0.10197248023374 -0.0995003326330658 1 1
-0.0584248348726633 -0.0551477639039962 1 1
0.26486799115787 0.261564881684873 1 1
0.258231144101185 0.254697480715499 1 1
-0.0557534181176826 -0.0548356176236093 1 1
0.284894553052964 0.278811881078054 1 1
0.439043466877718 0.43137541919711 1 1
0.527283968432184 0.5159774359907 0 0
0.508263684196018 0.498962193806857 1 1
-0.0558103990800558 -0.0551316822855176 1 1
0.160462762399725 0.155852028441242 1 1
0.000729194056456828 0.00130284379355637 1 1
-0.00997530460627486 -0.00978936869487884 1 1
0.435941225637059 0.42635554214514 1 1
-0.0138926464406349 -0.0149767116571361 1 1
0.0860745630353779 0.0843279081429287 1 1
0.111772711004054 0.108886127966649 1 1
-0.256596521431169 -0.252827253778278 0 0
0.398180533992297 0.390745312323693 1 1
0.386085589889387 0.378360910668773 1 1
0.00928475703384207 0.00906278279396159 1 1
0.0507942221073984 0.0496867965715207 1 1
-0.170945198609839 -0.168759200459027 0 0
0.303776232026731 0.298260332034414 1 1
0.395978262549409 0.387427092718078 1 1
0.176705873565211 0.173968661958819 1 1
0.498780983634523 0.489647897033301 1 1
0.103748482211099 0.102115460221497 1 1
0.366854908259898 0.360680593934573 1 1
-0.0514241243690452 -0.0502260579682948 1 1
0.265061982516313 0.261684876445094 1 1
0.181621860448629 0.178432448878457 1 1
-0.0832089183543738 -0.0818074944003386 1 1
0.40623402415484 0.398729167341146 1 1
0.344254402987343 0.338007490749373 1 1
0.0530060745890692 0.0512570616574003 1 1
-0.110041909339484 -0.108422926838304 0 0
0.206429700377872 0.203347640600506 1 1
0.301730127866318 0.294846747465058 1 1
0.148571264587629 0.144531368992508 1 1
0.308003139556238 0.302880294339477 1 1
0.198645758525878 0.196139313218606 1 1
-0.0655177227378152 -0.0641134962582581 1 1
0.359258033557691 0.352443433754629 1 1
0.508066768795595 0.499308663511312 1 1
0.0897121792709343 0.0873778565605264 1 1
0.218347846975638 0.214112815115879 1 1
0.0472368150366339 0.0465884971697691 1 1
-0.172499589508718 -0.169595536277246 0 0
0.324433882996205 0.317705937454338 1 1
0.479158277304886 0.47080492389194 1 1
0.0657942967202338 0.064490463014032 1 1
0.276251173957442 0.272105788602937 1 1
0.249456779618152 0.245372792931463 1 1
-0.107329134258702 -0.104066357312691 1 1
0.622676905868177 0.611765057617145 0 0
-0.179253026553906 -0.174881208093221 0 0
-0.108257178382036 -0.106400709116815 0 0
-0.109162263024723 -0.107965627096047 1 1
-0.186915310279293 -0.184852098468986 0 0
0.175581671111063 0.172155083522303 1 1
0.426196642277894 0.418446267124231 1 1
0.285839900637729 0.279341450435463 1 1
0.158151984897773 0.154345004694188 1 1
0.106011100104307 0.104715809525417 1 1
0.173107701841109 0.170170574318405 1 1
0.37708117999992 0.370847292036147 1 1
0.0647447833514384 0.0646027623674453 1 1
0.204828834167414 0.200791315162392 1 1
0.158186321075993 0.154003791943176 1 1
0.246389942783571 0.242907444216122 1 1
0.440189815379669 0.431235938846936 1 1
0.132885165851634 0.131238414730696 1 1
0.727691247065201 0.715134454219652 0 0
0.34378259059436 0.336161058297896 1 1
0.181382717974383 0.177424840583058 1 1
0.296232043479291 0.291384976290783 1 1
0.246574002448229 0.241445987968802 1 1
0.22765500416323 0.221617046776054 1 1
0.0190326955939853 0.0190490376084617 1 1
0.171264359326002 0.166918667750691 1 1
0.088412664918191 0.0853158028861574 1 1
0.199509625443683 0.195282442703551 1 1
0.303143215424288 0.298997903479863 1 1
0.144093252977458 0.141906790822468 1 1
0.298234182449232 0.291988587966481 1 1
-0.117941006041097 -0.115721882883113 0 0
0.091623774154919 0.0888773697396434 1 1
0.0216238057952025 0.0205353814718491 1 1
0.219598281309371 0.214371873137349 1 1
0.361401436716591 0.355047620493469 1 1
-0.029658954489043 -0.0291660603960316 0 0
0.328683077847329 0.323079738466008 1 1
0.472224070895002 0.462825282024351 1 1
0.30987036567613 0.305618616845327 1 1
0.325403468921122 0.319594008265142 1 1
0.0742225453215586 0.0723897154278905 1 1
0.232466922303032 0.228360883182793 1 1
-0.0764655301047664 -0.0737298893373897 1 1
0.283566775233431 0.278283234604716 1 1
-0.0292612200980683 -0.0286174009335004 1 1
0.209352575684649 0.205579321020425 1 1
-0.0136298170985409 -0.0130980629522392 1 1
0.169622585085079 0.167031896205359 1 1
-0.104263327323673 -0.101840430153181 1 1
0.163467175579044 0.160636606379182 1 1
-0.172968738159086 -0.169959968611517 0 0
0.392434783629355 0.385065583548859 1 1
0.370901667392484 0.36402117953855 1 1
0.332162358408551 0.325547679908622 1 1
0.347425796583257 0.339962823767275 1 1
-0.00856836730609823 -0.00772851952310681 1 1
0.34709660561295 0.33986297069669 1 1
0.318340219620492 0.31326932113688 1 1
0.472744395061825 0.464079326989761 1 1
0.235042347083528 0.229965517833773 1 1
-0.0895810000328722 -0.0895680995918442 1 1
0.141889557791987 0.139869300076085 1 1
0.0205669513827635 0.020456212840202 1 1
0.157955702609719 0.154627773417337 1 1
0.449715959427491 0.441436063129977 1 1
0.421697621435613 0.413902647264416 1 1
0.590873686990542 0.5796111506045 1 1
0.275041162199095 0.270448272924269 1 1
0.239632197041688 0.234385161734306 1 1
0.0634921099919804 0.0642259465363618 1 1
0.251190781294118 0.247044868805672 1 1
0.354335784242109 0.348418737025439 1 1
0.349060046104066 0.342952125150586 1 1
0.00663982440969851 0.00666980149830778 1 1
0.0981440160012342 0.095920072332229 1 1
-0.131499426443967 -0.129443882273698 1 1
0.325918892536645 0.318540776563548 1 1
-0.165832614506739 -0.162486583362308 0 0
0.366035561235398 0.359084484099124 1 1
0.199345092310902 0.19496712196329 1 1
0.366456289664445 0.360123853305742 1 1
0.0179328475000365 0.0175479919679029 1 1
0.0770048350182441 0.0747284814886521 1 1
0.343627585107525 0.338461244914354 1 1
0.306594881237179 0.299979787040122 1 1
0.224315439236675 0.219429528357217 1 1
0.102719958044895 0.101960881361382 1 1
0.342211955437176 0.334297364334997 1 1
0.111752223672398 0.109295061456682 1 1
-0.0187873319136371 -0.0187251102634783 1 1
0.156667246809145 0.153171518237775 1 1
0.197005940331098 0.191847204435463 1 1
0.245669672943716 0.24180556541398 1 1
-0.0637536834164902 -0.0624798612236343 1 1
0.0946572969770205 0.0942018215849042 1 1
0.0446876359773604 0.0432844990383482 1 1
0.194160486816002 0.189767839039767 1 1
0.39812095019919 0.390291261767149 1 1
0.204817556973686 0.200469900735205 1 1
-0.203118140769525 -0.198632224961387 0 0
0.10120343496159 0.100121803062968 1 1
0.0414635944753986 0.039418221459639 1 1
-0.0984383919318434 -0.0978139221920418 1 1
0.0605561838316521 0.0594417926604847 1 1
0.183103557145055 0.179354226868179 1 1
0.116009280528037 0.112987860921166 1 1
0.301963774177227 0.297682549945282 1 1
0.476143905459258 0.46723436755698 1 1
0.376199533308605 0.369260201025197 1 1
0.107677124977554 0.106251227676517 1 1
0.00332300330560206 0.00396879966660487 1 1
0.180616627892931 0.178558000194262 1 1
0.0977945348690913 0.0958051563535351 1 1
0.149614207649456 0.145666483341345 1 1
0.222957758346682 0.219803585112342 1 1
0.487195505523563 0.47725270158696 1 1
0.233155175909837 0.228339715924992 1 1
0.339718189112741 0.333373459600988 1 1
-0.0101486995202046 -0.009847918411969 1 1
0.241408827048926 0.236072306663387 1 1
0.123354816020899 0.121029382999423 1 1
-0.118610850233987 -0.11575011749209 0 0
-0.0368700184092789 -0.0369888354235476 1 1
0.4277175717877 0.419528239340434 1 1
0.213124674832362 0.207282408148034 1 1
0.162657757749371 0.160757789799578 1 1
0.175902460199914 0.17295899929724 1 1
0.144802931578769 0.142625198272298 1 1
0.203459033515644 0.199012136784017 1 1
0.319171272376898 0.312249890734825 1 1
-0.255329473267088 -0.249915980256684 0 0
0.763002206551946 0.74897295578374 0 0
0.188163644050711 0.185877129273331 1 1
0.0861093993515792 0.0847447418423942 1 1
0.112596638661791 0.110643015961095 1 1
0.361642113624328 0.3550393800136 1 1
-0.11358061756531 -0.110698787993353 1 1
0.200170916725689 0.197405634206603 1 1
0.420838510448795 0.411936582280459 1 1
0.469504020102397 0.46006918470513 1 1
0.0580315650724536 0.0564884050959626 1 1
0.175120851029857 0.171700609263899 1 1
0.297344607775973 0.292299020208306 1 1
0.150475801780251 0.14781841817675 1 1
0.287663510638184 0.281028849357041 1 1
0.297862885328462 0.292266929977818 1 1
-0.0683152517439442 -0.0666823860340215 1 1
0.366331429120926 0.358228811172598 1 1
0.0869104071202385 0.0840591723571272 1 1
0.525745161178944 0.516229595404133 1 1
0.308469145508038 0.303519258542289 1 1
0.347978599753598 0.341562473720505 1 1
0.46229437293317 0.455303158947929 0 0
0.357498413257591 0.350159696802611 1 1
0.8032084048923 0.790048909717802 0 0
0.121792049822309 0.119583703934765 1 1
0.084329298296696 0.0829450789128169 1 1
0.294789716549834 0.287163366979189 1 1
0.281179456958168 0.275503485792277 1 1
-0.0206288479379341 -0.0223743093859307 1 1
0.0906754884876092 0.0887346186237678 1 1
0.404142761050558 0.396693996937808 1 1
-0.0486211508466152 -0.0497967215180427 1 1
0.113556369505777 0.111936972825197 1 1
0.474614695578248 0.464805378345464 1 1
0.205537613169451 0.203236620632211 1 1
0.265346097379454 0.260201829910229 1 1
0.426704104229339 0.418640330629515 1 1
0.126067949958513 0.124168156576237 1 1
0.315797653558471 0.308065857774482 1 1
0.0731617634664817 0.0717559549596179 1 1
0.460458109172641 0.452042811421226 1 1
0.420496290401358 0.41205697084933 1 1
0.316503940241369 0.311254186581872 1 1
-0.271220866490765 -0.267799968752922 0 0
-0.164776564095362 -0.161261189370562 0 0
0.387570192048448 0.381161474636745 1 1
0.203764062625698 0.200559834096718 1 1
0.236425936054553 0.231616273732007 1 1
0.149796839820117 0.146180026232975 1 1
0.207671432118677 0.205267994040985 1 1
0.0782337423038259 0.0755239989730214 1 1
0.0836790860882322 0.081463626213319 1 1
-0.0582467702682591 -0.0567836055572828 1 1
0.266539244660855 0.26236945530519 1 1
0.403732114918811 0.396154037789753 1 1
-0.150658063209861 -0.146021005001312 0 0
-0.0477533403090446 -0.0469416287347253 1 1
0.0388203975014037 0.0388076069159174 1 1
0.306345026412322 0.302529586308842 1 1
0.402570748879638 0.395172336056871 1 1
0.145593008635632 0.141894873390356 1 1
0.222117521037596 0.218827517408603 1 1
0.101805271910402 0.0992394716992366 1 1
0.33064911988196 0.324810172362993 1 1
0.10378616859416 0.100214676332721 1 1
-0.169093610103378 -0.167471473080241 1 1
0.631358248850455 0.618100415674505 0 0
0.134235974715497 0.131836317863482 1 1
0.189207308802861 0.185510082216858 1 1
0.0986781636653958 0.0978666064282572 1 1
0.229390785576254 0.22434565974187 1 1
0.415247218898677 0.406785057077775 1 1
0.18794627761347 0.184761940952415 1 1
0.244399828472594 0.240208734951805 1 1
0.29816285039856 0.292810812042871 1 1
0.432886967382696 0.423549947638579 1 1
0.346665317851538 0.340473045295522 1 1
0.175938994653428 0.172685778851133 1 1
0.31579841684682 0.310031970819528 1 1
-0.0765713041207358 -0.0744645570821642 0 0
0.488681043669957 0.480392339874393 0 0
0.213864204443038 0.208582627604388 1 1
-0.0539861530764801 -0.0523321295435695 1 1
0.118882843731227 0.115772364910691 1 1
0.13386289407664 0.130329118225237 1 1
0.1374920145716 0.135056643398639 1 1
0.356458901619391 0.349077001545045 1 1
0.392369583031786 0.385410262940695 1 1
-0.0551586356797821 -0.0540593647330523 1 1
0.244705113443094 0.240599510888921 1 1
0.122081714896192 0.120681926209708 1 1
0.184997811048777 0.180719875383574 1 1
0.220323192205085 0.215104067611727 1 1
0.208048981928441 0.203572751671114 1 1
0.0193717164918751 0.0175376560142994 1 1
0.472064925816346 0.463794559842484 1 1
0.242299467182818 0.238140436245721 1 1
0.389341170155406 0.381631237800124 1 1
0.569252990309955 0.55820979949144 0 0
0.290754773235498 0.285710625823162 1 1
0.301018891933809 0.295007718165408 1 1
0.0121180992063566 0.0113357317918115 1 1
0.342734162326068 0.337496140676354 1 1
0.254381275532221 0.247952888635378 1 1
0.318317172515068 0.313288546234442 1 1
-0.171768696484042 -0.168316818935215 0 0
0.205287406079035 0.201083561430885 1 1
0.0527126063922858 0.0523748348344631 1 1
0.156809717149105 0.153390252868697 1 1
0.22644515457073 0.221975060065344 1 1
0.286350896535983 0.280733736100169 1 1
0.219544898844632 0.214814884565199 1 1
0.271909307645985 0.267482098337304 1 1
0.216297844012936 0.212758265674357 1 1
0.253688541111742 0.249378457057243 1 1
0.174712317583699 0.170339111221499 1 1
0.0679635709850972 0.0672398481842835 1 1
0.609722823505227 0.597672648223991 0 0
0.155046124770057 0.151908170035488 1 1
-0.079012952288397 -0.0777499997433414 1 1
0.140423454232043 0.137893660187882 1 1
0.244819646231392 0.240731907697852 1 1
0.489033046216955 0.480081304085716 1 1
0.281044041131184 0.276193540733355 1 1
-0.277631787596207 -0.272689081103257 0 0
0.472682537091228 0.463824723194757 1 1
-0.0858533135391617 -0.0838763064031356 1 1
-0.0159493032289504 -0.015414740196526 1 1
0.53787278112955 0.527926195451405 0 0
0.132474860576147 0.130223499140631 1 1
0.272950043013997 0.268284921203564 1 1
0.0862048527805651 0.0842513553430097 1 1
-0.0369800757031504 -0.0348148197394755 1 1
0.191278588589505 0.188769770532144 1 1
0.255075473466164 0.248923629498186 1 1
0.110711724996445 0.108784536229222 1 1
0.607276285023817 0.597196531285163 0 0
0.0937000716657197 0.0912952763964109 1 1
0.0799144535069526 0.0792233124184717 1 1
0.482204519050787 0.472689794339729 1 1
-0.0434367853960561 -0.0425119651504989 1 1
0.415708952673969 0.408866104899216 1 1
0.143253930785317 0.140728521289896 1 1
-0.0322925083493541 -0.0310818027008729 1 1
0.249590766540908 0.243332780308866 1 1
-0.190313235653475 -0.18653076241856 0 0
0.178315647953479 0.174873471048427 1 1
0.592915031769851 0.581908791465537 0 0
0.066961767398749 0.0672427249034165 1 1
0.347098325734056 0.340960411832577 1 1
0.286452697081427 0.28120505235676 1 1
0.41646081454903 0.408793287998367 1 1
0.194525595193316 0.191377842458536 1 1
0.00123996505669677 0.00228915750643787 1 1
0.14735113352383 0.144453645415032 1 1
0.259041817793731 0.25436172461181 1 1
0.234818042615305 0.228856489303306 1 1
0.137219771883362 0.134910960418151 1 1
0.0653592558173871 0.0627617829460206 1 1
0.213581133504162 0.209521399037417 1 1
0.250747874019562 0.245827152807572 1 1
0.108631451956853 0.105922909570411 1 1
-0.0453665682639873 -0.0455192845220474 1 1
0.278424268240445 0.273491699832817 1 1
0.153280072109769 0.149711793483273 1 1
0.243640458678866 0.239167070666417 1 1
0.145084860684495 0.142274493621963 1 1
0.0195492603623352 0.019051294531516 1 1
0.481547150018289 0.473906809534196 1 1
0.273344359830338 0.267706504994572 1 1
0.0627035495580001 0.0619478087666788 1 1
0.0698335966428748 0.0692867586027222 1 1
0.2092924370477 0.205187583668652 1 1
0.347000464184 0.34096816853236 1 1
0.300795773270697 0.295355250899123 1 1
0.710238315636426 0.696830845363566 0 0
-0.0168199965520548 -0.0144633347259497 1 1
0.279590722507414 0.275022162232069 1 1
0.335920378690379 0.329303887329553 1 1
0.419579573057681 0.412804920128168 1 1
0.0479039417549704 0.0474855665794107 1 1
0.251628312495222 0.248082982720019 1 1
-0.173544713373164 -0.170390958210792 0 0
0.326223449835541 0.318835392909224 1 1
0.416240466187833 0.408690286858399 1 1
0.368233421636253 0.359824086519078 1 1
0.131617643385453 0.130152059660142 1 1
0.459505040854449 0.449974512402269 1 1
0.0766280751312035 0.076428606955489 1 1
-0.0706620913485646 -0.0671343372345395 1 1
0.439874963972098 0.431061428795675 0 0
-0.0470439946340629 -0.0464652055025391 1 1
0.323380693943489 0.31680830595695 1 1
0.150683746545097 0.148993839716729 1 1
0.172115207505122 0.168593077947622 1 1
0.062254455781225 0.0603981620686165 1 1
0.306859519169396 0.300125283101656 1 1
0.0437875998066724 0.044308629799291 1 1
0.161929225875908 0.159692199310675 1 1
-0.0921358172957681 -0.0897224750995665 1 1
0.401838398548701 0.395565655479249 1 1
-0.183033727853561 -0.179047555425793 0 0
-0.127250026097739 -0.124761345292946 1 1
0.33091651725466 0.325476262773007 1 1
0.0875238257945816 0.086857238667423 1 1
-0.0541842923629594 -0.0520760935681295 1 1
0.319193016033211 0.313725382054286 1 1
0.275312724473807 0.268944254105957 1 1
0.425023177971144 0.416967055954761 1 1
0.186170482194412 0.182417286315137 1 1
0.14430474494334 0.141574417219706 1 1
0.416203392863492 0.406570270028993 1 1
-0.0137654209283293 -0.0129405045193159 1 1
0.056339512343863 0.0559797259014782 1 1
0.44318538298517 0.435190097701304 1 1
0.490491512215488 0.482126025594792 1 1
0.0961601990033131 0.0927854596277247 1 1
0.221008108464298 0.217756545239962 1 1
-0.00767205664948819 -0.00913048424352544 1 1
0.0926474104656628 0.0904565272527406 1 1
0.0830271016173743 0.0831402848318344 1 1
0.153559390035883 0.150095861396287 1 1
0.354395986886404 0.347917908317558 1 1
0.0492106213711754 0.0482603938473923 1 1
0.074117584123449 0.0728666442735519 1 1
0.258733563586139 0.253243186275606 1 1
-0.111826006054154 -0.109728628675603 1 1
-0.0486464607125469 -0.0480112220230888 0 0
0.504185471466804 0.494062614351179 1 1
0.433846904386089 0.425581294630333 1 1
0.28147441054511 0.277088524401177 1 1
0.017371248061121 0.0183375023142892 1 1
-0.048454442507144 -0.0484301416928336 1 1
0.357244239120159 0.351348447463331 1 1
0.11758277244874 0.116641563750157 1 1
0.331235418487545 0.324765378292674 1 1
-0.0116364924328518 -0.0114886370277593 1 1
0.37943597516693 0.373601189917158 1 1
0.211295221173955 0.207792623611344 1 1
-0.00535440525306164 -0.00571842564086845 1 1
0.0151474480453004 0.0158769191799396 1 1
0.256167952281607 0.250863907563525 1 1
-0.0535610968077491 -0.0525531839533685 0 0
0.174882404672062 0.172264361764 1 1
0.266770256399044 0.261689493419992 1 1
0.203876780583108 0.200633639721803 1 1
0.286952993242278 0.280343717884375 1 1
0.0571377023567036 0.0549165982194101 1 1
0.185551230241297 0.182296915406603 1 1
0.415257819364596 0.407106361903026 1 1
0.537631039948991 0.529134162193151 1 1
-0.00722857056754615 -0.0076255461169486 1 1
-0.23998042747294 -0.235759496870492 0 0
0.123910944385232 0.120489454191695 1 1
0.323180060777906 0.315946129411211 1 1
0.31062727239796 0.303541360675561 1 1
0.256979332887831 0.2522204415659 1 1
0.169969762056295 0.166460100541829 1 1
0.315328575400102 0.310382493739959 1 1
0.435873822452615 0.426133843272055 1 1
0.242436559139011 0.238470475166017 1 1
0.0684606487048511 0.0676275169132778 1 1
0.285508473860253 0.279294734452677 1 1
0.195981982158718 0.193677521934712 1 1
0.449615182319217 0.439295305588012 1 1
0.185929083837227 0.182660162766901 1 1
0.152498997085336 0.150600227995493 1 1
0.102639566470495 0.100448523133017 1 1
0.450154656796884 0.441217383169433 1 1
-0.116779513833977 -0.114658965586251 0 0
0.20293982760293 0.199439396003893 1 1
0.0107628471378199 0.0113508506987709 1 1
0.246671977048811 0.240829508905708 1 1
0.297497577831317 0.292251221931066 1 1
0.234261491634774 0.229397570825377 1 1
0.0326261677094196 0.0316843159369864 1 1
0.466540580881967 0.456538025412421 1 1
0.584226247996492 0.573050009221927 1 1
0.146954167662421 0.14447920881606 1 1
-0.129997931239242 -0.127340134486472 1 1
-0.00235147608243153 -0.00314644944752439 1 1
0.286825596156693 0.2813633620651 1 1
0.41531257704309 0.407267558227589 1 1
0.200842890161441 0.196818228871462 1 1
-0.241779794154438 -0.237245091468696 0 0
-0.229878303735868 -0.22434832256791 1 1
0.188220523033561 0.184110432305924 1 1
0.165915903414352 0.162775530210513 1 1
-0.011746776367154 -0.0132592285671947 1 1
0.236490005422726 0.232320102729575 1 1
0.423381391071384 0.413960161281445 1 1
0.271136305948625 0.265133108137498 1 1
0.251757358094643 0.24750137311491 1 1
0.0352537560950395 0.0361986801086405 1 1
0.445885975981473 0.436591480609556 1 1
0.278038321984236 0.273424031758305 1 1
0.0402111574378636 0.0389823106771764 1 1
0.445354782837104 0.436577558481239 1 1
0.265846205033617 0.261462041455725 1 1
0.613584015273155 0.601463305880099 0 0
0.599949631812058 0.588247017852659 0 0
0.407189048301926 0.398254886704809 1 1
0.39644847487293 0.389140916576253 1 1
-0.112891620277292 -0.111731778397461 1 1
0.196037265219749 0.191212998681963 1 1
0.160657032719111 0.159163936127485 1 1
-0.0955473945937475 -0.0928339498796128 1 1
0.39113297506376 0.382846261343594 1 1
0.0126799630521369 0.011990541259465 1 1
0.44265712701871 0.434808551848853 1 1
0.00918490947170898 0.00889765264053703 1 1
0.171951641915076 0.16861406511459 1 1
-0.0463387256789242 -0.0455139549278226 1 1
0.249859441986419 0.243722003596027 1 1
0.217544536032758 0.214165920481529 1 1
0.200413658073887 0.198304000598058 1 1
0.0958770690202984 0.0942450089426953 1 1
0.304918048367092 0.298755160896867 1 1
0.528192981129861 0.51922279881306 1 1
0.0432971611847156 0.0419607898493236 1 1
0.0285993983391209 0.0272693475868115 1 1
0.210127798534924 0.206803232949602 1 1
0.137869634570519 0.134164133767193 1 1
0.102966021269958 0.101303776478479 1 1
0.322152041564802 0.316691066924735 1 1
0.656815485093041 0.645038282308182 0 0
0.624440571831266 0.612491412280379 1 1
0.258728067983647 0.253673865222714 1 1
0.174775726927406 0.170555663360015 1 1
0.0233866637338826 0.023185642652032 1 1
0.587791174571491 0.576956525704903 1 1
0.0120505695629897 0.0119404802894761 1 1
0.380778560150259 0.373806455168754 1 1
0.123876660358605 0.122485394445136 1 1
0.333673341645252 0.327737343811306 1 1
0.0424759790404057 0.0413416896208496 1 1
0.308737955155932 0.302113745358275 1 1
0.609182127137286 0.599133471764454 0 0
-0.159823830435577 -0.156520590910003 1 1
0.475562360725345 0.466687195319882 1 1
0.459501774644511 0.451864228516963 1 1
0.307392794946463 0.302283862063561 1 1
0.246891259775357 0.243018603822201 1 1
0.0138873287751553 0.013204477479691 1 1
0.224033410666465 0.220661746776876 1 1
0.119367976923416 0.117708362406197 1 1
-0.0686208864381165 -0.0665786731488498 1 1
0.263210860930262 0.256024081296133 1 1
-0.0360022357649323 -0.0357922455928546 1 1
0.213563261414328 0.210077570801128 1 1
-0.120235797043835 -0.11760005521603 1 1
0.369754639721095 0.361710980653169 1 1
0.0325399326623619 0.0315955187022495 1 1
0.0894508910283417 0.088064244139844 1 1
0.256826257835185 0.250561566456178 1 1
0.0663030832888131 0.0661908804619515 1 1
0.354492007588369 0.348036928439548 1 1
0.130698861014201 0.128206564890801 1 1
0.211794648173589 0.206569674535272 1 1
0.216586299125691 0.212515488053867 1 1
0.635685158530244 0.624583925273626 0 0
-0.018957896074533 -0.0175421799335069 1 1
0.0639878686558619 0.0627865524064383 1 1
0.12804796750958 0.125360586405712 1 1
0.146555168502368 0.143127706111216 1 1
0.04738667598974 0.0465708852594812 1 1
0.302151086636354 0.297545456923876 1 1
-0.0743216728120954 -0.0733392095702831 1 1
0.0603608308991277 0.0597007715315489 1 1
0.181411593941297 0.179760207889372 1 1
0.323451977207865 0.318000925786508 1 1
0.368848036418613 0.362236901720183 1 1
0.26596581775914 0.261165286260671 1 1
-0.149688334405233 -0.146225323701436 0 0
-0.0617944741634118 -0.0608488070582326 1 1
0.0784091146388542 0.0781202976452045 1 1
-0.092624542278015 -0.0916461604872321 1 0
0.146761454250438 0.144465282710109 1 1
0.312206134013605 0.306765186569273 1 1
-0.15191998810624 -0.150129216570862 1 1
0.520730105722304 0.51219494816904 0 0
0.385334978849072 0.378477914837976 1 1
0.117820698922972 0.116160637093168 1 1
0.113943112139983 0.112393479702118 1 1
0.113437820776488 0.112428544571722 1 1
-0.139894256124477 -0.136912769324721 0 0
0.0423023419917455 0.0427590396587178 1 1
0.117267770226753 0.114409034854368 1 1
0.164400856915267 0.161028619443122 1 1
0.317833382074375 0.31217697130654 1 1
0.36248943235305 0.35583270505888 1 1
0.443863017969678 0.435496929769854 1 1
0.421274288363943 0.414741182391684 1 1
0.0912715662157013 0.0894415608124286 1 1
0.449540848860554 0.439417793674403 1 1
0.385413714526081 0.37713598483132 1 1
0.179151370474878 0.174555325717511 1 1
0.0492702128091428 0.0493687475216558 1 1
-0.100441621769451 -0.0985388440867789 1 1
0.565209195343719 0.554497169133456 0 0
-0.0524221783929058 -0.0512169903967478 1 1
0.297365568877282 0.292550359992275 1 1
0.0946892023283352 0.0931506666884209 1 1
0.243401000412062 0.238629208350446 1 1
0.349948664593791 0.342993636617578 1 1
-0.0454897824316814 -0.0450922977926533 1 1
0.303988032977789 0.298834159145264 1 1
0.324050531585506 0.316699205850079 1 1
0.173556750092145 0.168906557637112 1 1
0.256623050295452 0.251002436004267 1 1
0.127480602446421 0.125301543278285 1 1
0.191682288573066 0.186686504643067 1 1
0.0822625364774968 0.0802397455546783 1 1
0.45026407968976 0.442554767436576 1 1
0.258291383537824 0.25540709458754 1 1
-0.0631123565417699 -0.0625295818438137 1 1
0.250242135824809 0.24541980491858 1 1
-0.11681838519319 -0.113991524217701 1 1
0.251763430699595 0.247955677722575 1 1
0.0692629732325813 0.0676223155003115 1 1
0.409831533736545 0.403098754365871 1 1
0.0469452430577974 0.0449117896263202 1 1
0.0168958826727523 0.0161329232574417 1 1
-0.03921800075305 -0.0388414793649713 1 1
0.0268148108472889 0.0259072263198981 1 1
0.506571328593881 0.497453791297432 1 1
0.594396689737141 0.582578917490185 0 0
0.298768310469538 0.293724764956705 1 1
0.153400027798658 0.151262685902501 1 1
0.131121954577791 0.12921456421579 1 1
0.468282207234181 0.461377378068719 1 1
0.468002930603008 0.458738238638947 0 0
0.0980002023118444 0.0974223707177553 1 1
0.0990350021658283 0.096578734674067 1 1
-0.123641653032581 -0.120396663258731 1 1
0.0182225290204226 0.0165619428713135 1 1
0.00806735030695134 0.00792945887109087 1 1
-0.0115603201012963 -0.0114774653990949 1 1
0.145114791106952 0.143084009961968 1 1
0.402492002416376 0.39531562673262 1 1
0.309364579079769 0.303725631313166 1 1
0.248675844502866 0.244736425421693 1 1
0.166871354462822 0.163921502787652 1 1
0.24014454546344 0.235469475123753 1 1
0.220243165074752 0.215846380955386 1 1
0.307305040393205 0.299507732023323 1 1
0.059796803367777 0.0591398119305949 1 1
0.11409428737641 0.111995947105682 1 1
0.383892538070699 0.376680178117956 1 1
0.13781795891165 0.13508943250873 1 1
0.439311603918189 0.430280030073933 1 1
0.0108171954414826 0.0110922271156406 1 1
0.53089995383786 0.522056276905128 1 1
0.185692134140166 0.181696692364279 1 1
0.347370293679732 0.341186003524569 1 1
0.538665784425058 0.527799259565127 1 1
0.216447287070705 0.212076633992991 1 1
0.358469663638084 0.352958444788982 1 1
0.210964877610831 0.205657852254718 1 1
0.307793541492603 0.300796106407055 1 1
0.261241815042605 0.256630796915237 1 1
0.193086843975186 0.189778178875181 1 1
0.0805771700980896 0.0785043231613477 1 1
-0.0808607445098135 -0.0789669710171021 1 1
0.452639476994748 0.443312777681347 1 1
-0.0742922595655271 -0.074516162417435 0 0
0.258211238277714 0.253017975816064 1 1
0.303592534073739 0.298074513132724 1 1
0.00651749604282271 0.00677305746609939 1 1
0.390981258095573 0.384401374206864 1 1
-0.00206199820083438 -0.00247008147444186 1 1
-0.317465747570939 -0.312124276689836 0 0
0.132734166317119 0.129996772280454 1 1
-0.00639902476351231 -0.00727416693110661 1 1
0.352372234966446 0.345473829786005 1 1
0.10987523294249 0.10822830154152 1 1
-0.0583762171173015 -0.0575542517759329 1 1
0.278127853247888 0.273437617396521 1 1
0.0556458841315591 0.0551350017614685 1 1
0.333576928093821 0.327713197397002 1 1
0.229044263404585 0.224819279975452 1 1
0.50954058931104 0.499838651204448 1 1
0.140196653967474 0.136431757065858 1 1
0.252424352048082 0.248372478822759 1 1
-0.142699717237859 -0.140531525514095 0 0
-0.213968940897012 -0.209402519403831 1 1
0.1037801886344 0.101918772135516 1 1
0.0213998709889586 0.0222314424108582 1 1
-0.012110483163081 -0.011962226517193 1 1
0.303633195117858 0.298259642225583 1 1
0.329319522061188 0.324669806630758 1 1
0.265199084386586 0.2601373385352 1 1
0.378168180053917 0.369745780250463 1 1
0.0635414923604915 0.0611434332766039 1 1
0.360992656148619 0.354275211455652 1 1
0.0673502896300525 0.0660377907672333 1 1
0.125923662293682 0.124037796307307 1 1
0.0424004175850463 0.0409263808884848 1 1
-0.0353534715990531 -0.0338830982864583 1 1
0.511811177939257 0.502606579851563 0 0
0.20526326875954 0.202175176543702 1 1
-0.2713769844228 -0.267840686380509 0 0
0.0712037039073392 0.0703093578827091 1 1
0.187386839915653 0.184246171188434 1 1
0.374090636563115 0.367396309970036 1 1
-0.0550034258564405 -0.0538006658462771 1 1
0.252879487698972 0.247424479210443 1 1
0.586030942430462 0.576207846252386 0 0
0.230317000064939 0.226081816357538 1 1
0.333931236691634 0.327196130388135 1 1
0.152890374960847 0.149759864316512 1 1
0.238249840854622 0.233898342193044 1 1
0.42433117852813 0.41737889053936 1 1
0.0278485404010295 0.028711190992443 1 1
0.133931364477558 0.131729560051575 1 1
0.0736775739190324 0.0728284741509154 1 1
0.241112038235309 0.237027235954034 1 1
0.177443674689659 0.173760367552829 1 1
0.0619719508685499 0.0609546629959193 1 1
0.227474409563383 0.222029015182088 1 1
0.142305851159982 0.140496784526387 1 1
0.230456901439508 0.2265915196905 1 1
-0.0386291158636019 -0.0383085442052669 1 1
-0.0486903207820163 -0.0477444660222222 1 1
-0.0384250464091956 -0.0387662877101498 1 1
0.165274883595539 0.162955327799251 1 1
0.384153848837287 0.376906036396926 1 1
-0.12272992067202 -0.121070831445196 1 1
0.350660076106933 0.343909862671495 1 1
-0.0159456328723896 -0.0165553832059878 1 1
-0.152954009155438 -0.149924996581912 0 0
0.544137704826173 0.535463679813582 1 1
0.176520792301428 0.172932274734033 1 1
-0.147706705312494 -0.145563117251127 1 1
0.139330754009303 0.138859070113995 1 1
0.204332912893279 0.201035219044483 1 1
0.521172538217681 0.510382455117473 1 1
0.0918550259577314 0.0903067852209621 1 1
-0.184073586763645 -0.179617828222295 0 0
0.151118578557443 0.147797135582241 1 1
0.0230015858324155 0.0201279479590684 1 1
0.0942518089851477 0.0929436309880718 1 1
0.296272510387707 0.291548834295029 1 1
0.595236747033358 0.582866161886638 0 0
0.113327756389271 0.110723071113523 1 1
0.0196458847074478 0.0198896291918348 1 1
0.476839009665172 0.469291912841719 1 1
0.126745803273598 0.1251974480865 1 1
0.0635859398423382 0.062318026117816 1 1
-0.147794319978872 -0.144718011492501 1 1
0.227249585396882 0.223073192530178 1 1
0.379207105131173 0.372413485092648 1 1
0.254270436221852 0.249140459010864 1 1
0.264090104627786 0.259681553725185 1 1
0.24166857208607 0.237527582992902 1 1
-0.0317692594856771 -0.0306926762592147 1 1
0.107341459579388 0.106236540944584 1 1
0.472036880625054 0.463624085589432 1 1
0.570909930880957 0.560669278905004 0 0
0.0729126104721705 0.0709716541666622 1 1
0.659359245805562 0.646788018690605 0 0
0.331029660297522 0.324384941118123 1 1
0.410803740765325 0.402730334776487 1 1
0.156339468213791 0.154813620078362 1 1
0.135882637395276 0.134145611464514 1 1
0.0632751997834719 0.0615896395441277 1 1
0.382595947577185 0.376677827056223 1 1
-0.222486094585315 -0.219599846343225 0 0
0.353859693543781 0.346110576424801 1 1
-0.0346767889488971 -0.035089516460125 1 1
0.134719582085738 0.13250662893729 1 1
0.217744976754203 0.212486779821113 1 1
0.445231038919813 0.437001832239228 1 1
0.198852939587019 0.193915198315502 1 1
0.149090365250106 0.146187165599575 1 1
0.260325919161863 0.255420796996226 1 1
0.103070293219067 0.102514804343958 1 1
0.405898069741115 0.398268943371895 1 1
0.373607488867003 0.366629829920901 1 1
0.195211747584931 0.191629275251523 1 1
0.405438533298026 0.398064998385507 1 1
0.477491742750422 0.467953696299929 1 1
0.278567997530206 0.273274369484188 1 1
0.170665440929013 0.166145689561836 1 1
0.259458194445295 0.255833988189722 1 1
0.245376247564814 0.241471314431093 1 1
0.581525764219301 0.569488203812268 0 0
0.162602153100224 0.159886912944004 1 1
0.252280363277694 0.246979259845132 1 1
0.399505555402202 0.391824647976073 1 1
-0.0139028759129271 -0.013053043390261 1 1
-0.121684856869348 -0.119363495912973 1 1
0.0895382267416896 0.0881846271648773 1 1
0.355344821810401 0.347170402991655 1 1
0.415193345001565 0.407518287653155 1 1
0.435518188485509 0.427310497912004 1 1
0.250627547465713 0.245841727211254 1 1
0.0361822103914626 0.0358678072207837 1 1
0.389436024016359 0.382071048290713 1 1
0.0895521352126158 0.0882704356715562 1 1
-0.00355868829930724 -0.00416857006138632 1 1
0.668801236342184 0.655960488487912 0 0
0.409450728008612 0.402880216739112 1 1
0.0856409177423877 0.0830098532798883 1 1
0.515077671427683 0.504839639818647 0 0
0.231067071266169 0.225880704788625 1 1
0.448931960490223 0.440839776718384 1 1
0.226272705420769 0.223110212067248 1 1
0.245715958835179 0.241439234328849 1 1
0.191598024052665 0.186371132037391 1 1
0.57352525232926 0.562439795778943 1 1
0.385023350630094 0.378191699217028 1 1
-0.050234152677825 -0.0484711789714506 1 1
0.449964532452634 0.44257465210288 1 1
-0.0410762754352119 -0.0401897191401072 1 1
0.292238354005235 0.28629205895466 1 1
0.0795498336960526 0.0774640370915773 1 1
0.325883101007413 0.318527185182195 1 1
0.198790291287156 0.194157350654488 1 1
0.400553349337698 0.391915522126007 1 1
0.0621881070369624 0.0619232204161287 1 1
0.181686606908273 0.179877456937837 1 1
0.249991044369966 0.245062472126057 1 1
0.136662403388055 0.134253592392869 1 1
-0.0613024790762095 -0.0617032636798406 1 1
0.428826328234188 0.419729097960217 1 1
0.252074881815253 0.247880992939167 1 1
0.424637323354834 0.41723697756425 1 1
-0.151311022567332 -0.148416503632132 0 0
0.131914527052924 0.130643234204721 1 1
0.256066413595906 0.251315651488558 1 1
0.13471290562876 0.132810811162011 1 1
0.359095288476176 0.351415131089001 1 1
-0.105307851396631 -0.102743694783066 1 1
0.377099008362492 0.36949835610475 1 1
0.635279802616488 0.622808014739934 0 0
0.316116846259832 0.309530731566781 1 1
0.459548314805313 0.452328764845154 1 1
-0.233782771710581 -0.227831510373402 0 0
0.345916979960225 0.339438539584293 1 1
0.417048026599438 0.408973413376145 1 1
-0.126775017124449 -0.123738311413778 1 1
0.0446447633025008 0.0428462670040143 1 1
0.285055041723729 0.27996786565667 1 1
0.239761400511731 0.234282011215531 1 1
-0.0939123769409129 -0.0932825205709958 1 1
0.453449384969677 0.443909093336002 1 1
0.119648695102283 0.117127956583714 1 1
0.236287399032287 0.233209066704835 1 1
0.76432280461435 0.749155484873308 1 1
0.227658825426349 0.224031214435046 1 1
0.131256320747485 0.128632497688928 1 1
0.0550603147722832 0.0551239531300611 1 1
0.129048425055527 0.126722661319399 1 1
0.0653316872078359 0.0643942373838426 1 1
0.0744450004614287 0.0729116330152987 1 1
-0.262044924838979 -0.254791531057095 0 0
0.309275610412612 0.303728744621201 1 1
0.0575566840004962 0.0576282567566134 1 1
0.440910521894382 0.434006272001159 1 1
0.302446382972295 0.296873658014525 1 1
0.494611726449753 0.484155003878994 0 0
0.202944409675281 0.200144223642292 1 1
0.249003211095311 0.244504162083312 1 1
0.258307720977768 0.253356345520905 1 1
0.569619816318035 0.560509734419241 1 1
0.317098370108853 0.313014757778925 1 1
0.14697589163712 0.145056797537988 1 1
0.102526015814184 0.100520542287883 1 1
0.199516086409352 0.195437393105055 1 1
0.513572552258898 0.503764274894901 0 0
-0.0250439299961401 -0.023952826162783 1 1
0.110971232735233 0.108715876850726 1 1
-0.0921006005527855 -0.0896548118557556 1 1
0.0751461990314951 0.0740978169031027 1 1
0.10926014558709 0.106655328761923 1 1
0.198676683758787 0.195445142876893 1 1
-0.200232406608227 -0.196136536599814 1 1
0.0224389019494783 0.0222552079239726 1 1
0.0361361915728322 0.0354013537438524 1 1
0.22127580443328 0.215666253260269 1 1
0.29867923979983 0.293730440020056 1 1
0.0550768777972018 0.0533909997613332 1 1
-0.0525258861088629 -0.0499822133599018 1 1
-0.0107561879327164 -0.0113681813135495 1 1
0.0818144779066029 0.0806231965899325 1 1
0.132179091369543 0.130587801465353 1 1
0.169709137529706 0.166566758535458 1 1
0.219561523639251 0.215597719226417 1 1
0.382952879941673 0.37613977230747 1 1
-0.132292180296751 -0.12985749130763 0 0
0.604755555484074 0.594089675584531 0 0
0.00218475213856805 0.00108132665337986 1 1
0.00141203554598238 0.00167514213057669 1 1
0.346537098302547 0.340822712575388 1 1
0.379552797991419 0.372608427621393 1 1
-0.0887885249039776 -0.0881925403649638 1 1
0.158682505525957 0.155403305976251 1 1
0.0596355673551295 0.0584569316880396 1 1
0.225024919545492 0.221270263037364 1 1
0.196643337009906 0.192715593428828 1 1
-0.0203995351965158 -0.0191416769038969 1 1
0.169477122896253 0.165962199901349 1 1
0.231959533032121 0.226920026003378 1 1
0.0957506318511729 0.0948312923626706 1 1
0.171512968800059 0.16664626231033 1 1
0.073022698579656 0.0707668502001825 1 1
0.0470737155352121 0.0447557592797773 1 1
-0.0624261667051992 -0.0616856343230718 0 0
0.405403946096339 0.396755251818446 1 1
0.223653057032497 0.219882288269592 1 1
0.0456761017688238 0.0441644117584065 1 1
0.410989851240496 0.402357205363635 1 1
0.330732606517611 0.325108717871434 1 1
0.053256092530985 0.0506494662008279 1 1
0.109859734464164 0.108407289966564 1 1
0.157412735001103 0.154136873553298 1 1
0.168444142490757 0.16461894886291 1 1
0.185522046093125 0.181786148364777 1 1
0.0446302668200766 0.0438127866819452 1 1
0.0313030740934527 0.0303066505292527 1 1
-0.0132160342288371 -0.0133262488492634 1 1
0.402135780041688 0.394661774751484 1 1
0.103266682748797 0.10150792272857 1 1
0.463493557925009 0.453620934915848 1 1
0.0773703260702038 0.075494310156086 1 1
0.0712544100605197 0.0687719114862911 1 1
0.518032839577573 0.508413706151026 0 0
0.277845913562532 0.271940216449029 1 1
0.518647312004431 0.508881063704619 1 1
0.588094589395361 0.575641258571534 0 0
0.165550767013444 0.162285603863774 1 1
0.188108064762187 0.184805935230124 1 1
0.215306082299593 0.209675901086565 1 1
0.117722628367993 0.116011573308423 1 1
0.301058409739686 0.296472027176389 1 1
0.130655418239015 0.130288004778784 1 1
0.127196502179174 0.124323631357268 1 1
0.24026355266908 0.235577832480638 1 1
0.381152292781507 0.374221726662186 1 1
0.31633509842596 0.3089917753218 1 1
0.0573389437949971 0.0566218781568113 1 1
0.20763481118079 0.203756020793218 1 1
0.0787230556671163 0.0763643018432454 1 1
0.29098904489634 0.286004695696609 1 1
0.0130144377147391 0.011896390895221 1 1
0.245646769697346 0.242197266892005 1 1
0.196614147910196 0.193210063785147 1 1
0.113115241881401 0.110480750367241 1 1
0.0376032416264654 0.0376404496736542 1 1
0.282199498409958 0.276659123650519 1 1
0.098482598040849 0.0960146951371211 1 1
0.643453924345172 0.630852279076397 0 0
0.178351512064969 0.176340563061317 1 1
0.297347335148508 0.292439047879579 1 1
-0.157437484159587 -0.155359440170391 1 1
0.633497837328816 0.622491143841288 0 0
0.334601634181071 0.329017342992343 1 1
0.209192442087712 0.204851711613619 1 1
0.570287355969929 0.558683278233208 1 1
0.0579702873772249 0.057381267454397 1 1
0.27382784432225 0.269287346453125 1 1
0.0287308093809265 0.0287553478864704 1 1
0.173416747378408 0.170408067467732 1 1
0.134419253016212 0.131943459881942 1 1
0.202874937351447 0.197415106529583 1 1
0.135634177628365 0.133908061498505 1 1
0.13672380441657 0.134027223514283 1 1
0.415453784240827 0.407832525821364 1 1
0.135646019097195 0.131675751860408 1 1
0.332387496560732 0.327216607610066 1 1
0.16817592191289 0.164719612811033 1 1
0.199871882732982 0.195893450944029 1 1
0.0297103795719582 0.0281146234735794 1 1
0.315305248306631 0.310443295605222 1 1
0.384908205449377 0.378705265793888 1 1
0.543823120816934 0.532579710079726 1 1
0.263063994237133 0.257896595121112 1 1
0.403268194340831 0.394087074779924 1 1
-0.266927487628209 -0.262216117021348 0 0
0.108854162876243 0.108640114506876 1 1
-0.0412337590961189 -0.0398987207688368 1 1
0.617100106881297 0.60301877623195 1 1
0.384738796918044 0.378679651143357 1 1
-0.00299973794048482 -0.00355084669607104 1 1
0.224345863980386 0.219201808180275 1 1
-0.208002214993103 -0.204696753788275 0 0
0.0177815516375878 0.018634224516191 1 1
0.112926364467814 0.111388835813341 1 1
0.325393126577697 0.318735788509604 1 1
0.153339775219731 0.151062566226061 1 1
0.191309965401389 0.187925283187236 1 1
0.385571880663094 0.378075015739179 1 1
0.0502326000185197 0.0488613592500033 1 1
0.0285013163225338 0.028706684943114 1 1
0.317420340251448 0.310803099351666 1 1
-0.176123395863203 -0.173269122742898 1 1
0.00948011765479629 0.00997582884109665 1 1
0.09825433413011 0.0963510264684238 1 1
0.225047731688175 0.221348063566451 1 1
0.122431337263254 0.119398801815182 1 1
0.399185603684906 0.391211787260418 1 1
0.418598117495068 0.408921533731216 1 1
0.281915991060981 0.275449586811201 1 1
0.396521581545957 0.388752111979442 1 1
-0.0675147577049622 -0.0666399959284975 1 1
0.0313242465418378 0.0313849500224301 1 1
0.0249914495354444 0.0251007600964479 1 1
0.153836255533356 0.151119331845682 1 1
0.376880649058846 0.370145031221803 1 1
0.370594367339874 0.363547978484281 1 1
0.127621124707238 0.124362488115229 1 1
0.341626884925179 0.335461048734613 1 1
-0.0873587398986951 -0.0868029464474295 0 0
0.081922174968819 0.0798685803806236 1 1
0.4298251280785 0.422465205362321 1 1
-0.0360769317224962 -0.0352727353712194 1 1
0.318440439290413 0.311208961815002 1 1
0.183382012557228 0.178737107061567 1 1
-0.157479735966614 -0.154840049004316 1 1
0.55113490796744 0.540833547286328 0 0
0.252601647645894 0.246223216260458 1 1
0.139377804322379 0.136608695566504 1 1
0.104848672946915 0.103253428895001 1 1
0.13451130749376 0.13187214282191 1 1
0.425029666236159 0.417785420214456 1 1
0.167240028965076 0.164449680582693 1 1
0.347699882772286 0.340768998570806 1 1
0.170179534328451 0.166547420294124 1 1
0.0496755062045602 0.0482988832999762 1 1
0.286378014565438 0.280853456021037 1 1
0.159918447097004 0.155821090590332 1 1
0.0331903786843902 0.0336196715664477 1 1
0.70613436014052 0.691367199082041 0 0
0.233934053485759 0.228196018719493 1 1
0.434697250889556 0.427936551086736 1 1
0.164034260375083 0.160943015940321 1 1
0.0687215828773586 0.0670707754034193 1 1
0.157911767678757 0.156021067455901 1 1
0.139191447607235 0.136936054866876 1 1
0.284429120432635 0.279629519113631 1 1
-0.00591370819812783 -0.00489810628141357 1 1
0.461999187482204 0.453853298509517 1 1
0.158421688276852 0.156035976944833 1 1
0.211615980299418 0.208382073741906 1 1
0.357724510509764 0.350651623738851 1 1
-0.00109086075815255 -0.000938639832302732 1 1
0.175909646956515 0.172174476725227 1 1
0.218952171740471 0.214079674916509 1 1
0.00385383634170144 0.00438125338041939 1 1
-0.0449512959799604 -0.0430805854662518 1 1
0.268047548544866 0.262903784262136 1 1
0.257210444023192 0.253081367164061 1 1
0.226728555513566 0.223057564386296 1 1
0.132032587377449 0.12815928409994 1 1
0.282096039754736 0.277366010830917 1 1
0.0308685665774516 0.0309193487754218 1 1
0.0127233318570694 0.0127394348042004 1 1
-0.0223839170521723 -0.0225447832403721 1 1
0.237394996999378 0.233519668709627 1 1
0.303525255266462 0.298431800981214 1 1
0.091242529679952 0.0887215227742413 1 1
-0.0137595508541043 -0.0131165565995267 1 1
0.317660940001813 0.312826330787815 1 1
0.258097315117952 0.253248786567972 1 1
-0.0624266078787525 -0.0629207442943391 1 1
0.314448405841742 0.307503444233669 1 1
0.481393015438774 0.473197630242543 1 1
[truncated: 6,119 more chars]
