# Supplementary material for: Bias caused by sampling error in meta-analysis with small sample sizes
Source: PLoS One. 2018 Sep 13;13(9):e0204056. doi: 10.1371/journal.pone.0204056 (PMC6136825; doi:10.1371/journal.pone.0204056)
Supplement: S4 File — (ZIP) [file pone.0204056.s004.zip › results N = 10 theta = 0.2 tau = 0.5 sz = 5-10.txt]

"cohen.dl.theta" "hedges.dl.theta" "cohen.dl.cp" "hedges.dl.cp"
0.0861647217094755 0.022711519486709 1 1
0.0941018097399486 0.120172996732782 1 1
0.158006631631649 0.162537858071529 1 1
0.134703337930389 0.0933394865175756 1 1
0.335996120214318 0.283640543610756 1 1
0.281645853255822 0.248114668397889 1 1
0.152596240341618 0.135710921482995 1 1
-0.0498420598585388 -0.0685287376642874 1 1
0.0653490690512451 0.0681333458957148 1 1
0.41194864426248 0.387825588750106 1 1
0.304890653848232 0.275654685186598 1 1
0.671150018999961 0.613242146616824 1 1
0.621155073666687 0.573846362267518 1 1
-0.0961475605728774 -0.151021917559448 1 1
0.302883206703672 0.289017090780635 1 1
-0.0689425982279144 -0.0814269000428338 1 1
0.628203663664598 0.571406529958865 1 1
0.710613384811113 0.626083391705826 0 1
-0.123062069638541 -0.128099954669537 1 1
0.299682941502249 0.301829035970277 1 1
0.373638769396627 0.328547170401502 1 1
0.180985147273367 0.135257667821136 1 1
0.2723578742219 0.20025964178224 1 1
0.0583467476194218 0.0278128832594025 1 1
-0.0420718692750911 -0.0280785110319306 1 1
0.0942198540189577 0.0907677372125608 1 1
0.394729423773897 0.366976318614331 1 1
0.359699001448879 0.337830540563992 1 1
0.371742258422795 0.321812167797665 1 1
-0.00575978481141629 -0.00926802156983464 1 1
0.122462679093832 0.154049438805798 1 1
0.209428239622488 0.184134972427673 1 1
0.315343476110401 0.263102866084638 1 1
-0.0765344402357774 -0.10032804042031 1 1
0.237252123983455 0.202984031695874 1 1
-0.292561900137462 -0.250905885802714 1 1
0.105717429649639 0.107378184532333 1 1
0.0797924332976756 0.0119948894828173 1 1
0.4130125825659 0.358831432191854 1 1
0.0913471417160478 0.0921685321710853 1 1
0.341254095547995 0.295899827631402 1 1
-0.170691702441184 -0.133323869089619 1 1
-0.386633605125548 -0.361083633159632 0 0
-0.0549025377530151 -0.0522043055028775 1 1
-0.125150581355944 -0.125002522365305 1 1
0.257630616692619 0.242856459646244 1 1
0.425244062007265 0.41464448496618 1 1
-0.388289792011897 -0.368114254219481 1 1
-0.0171510468626536 0.0114327711775591 1 1
0.322505779099836 0.239869434628585 1 1
0.475312599602289 0.426257805795045 1 1
-0.131286725037273 -0.0907407417301424 1 1
-0.042052206581221 -0.0613757396306471 1 1
0.436291961443379 0.402825486483898 1 1
0.0610826430466225 0.0628488160569742 1 1
0.98156755161306 0.874514277333304 1 0
0.107905429387152 0.0573293932630048 1 1
0.193538850677343 0.15706790570209 1 1
0.498227639204547 0.513493215153018 1 1
0.0781257640732444 0.0955327713498832 1 1
-0.340241703310294 -0.308583239147576 1 1
0.378589459827285 0.351904025170902 1 1
0.140321239913248 0.122190543822321 1 1
0.350596804330587 0.271282659691881 1 1
0.43604850078711 0.424335755790926 1 1
0.0932674592752049 0.103868072885731 1 1
0.334329526601189 0.312827049093424 1 1
0.307119847836038 0.289101930929186 1 1
0.565330033921714 0.501005448471297 1 1
0.168300149075421 0.149992690618019 1 1
0.342251254141952 0.323477282251604 1 1
-0.030146544906009 -0.0333218209229118 1 1
0.0786506174147993 0.0667708616305163 1 1
0.101363688446895 0.114039820382527 1 1
0.330801808931041 0.276683582010311 1 1
-0.0507414437871932 -0.054911031615521 1 1
0.115724389481414 0.103383365419023 1 1
0.147705162860323 0.131166836522311 1 1
0.543012647619324 0.533930112394082 1 1
0.123331009714642 0.105019961177445 1 1
-0.383780143832365 -0.370911034921691 0 0
0.293280417681142 0.291385021552324 1 1
0.0712676670184892 0.141427862071667 1 1
0.0128310457678206 -0.00303318905036507 1 1
0.603724309831963 0.559149935659891 1 1
0.337774735242422 0.318756994317497 1 1
0.0888673411538708 0.082934746432667 1 1
-0.0596008713598724 -0.0524394519697049 1 1
0.0548571135348548 0.0409848870549108 1 1
0.246650828648231 0.262494490684629 1 1
0.249724831571592 0.174138563675491 1 1
0.14426519758782 0.130504846750391 1 1
0.0156094700520015 0.0314986383403201 1 1
0.59408288796063 0.535747171939252 1 1
-0.0829218466106791 -0.0884336201974522 1 1
0.0886840420616274 0.0740773942157702 1 1
0.277747070128905 0.242979172470784 1 1
0.548928825246392 0.508797014804508 1 1
0.0262112018267915 0.0274853805672004 1 1
-0.00525165530686339 -0.0324776214745939 1 1
0.0917525385269597 0.0215563601275099 1 1
0.38564573820321 0.333574698399901 1 1
0.46302905752498 0.381187082769622 1 1
0.122806981572051 0.102542518142227 1 1
0.275775582627544 0.245658329088056 1 1
0.529868945656644 0.468746235261558 1 1
0.605766791456374 0.542102643328929 1 1
-0.235311109743015 -0.189482027570742 1 1
-0.407059894151077 -0.379951542122658 1 0
0.00393977782747298 0.0119687652613144 1 1
0.406585297567635 0.382347015165345 1 1
-0.0409618857437258 -0.0762546127079841 1 1
0.0555131228528918 0.0616652330386597 1 1
0.285047042703013 0.261317921550074 1 1
0.564101450227351 0.522108246968878 1 1
0.122489593935935 0.115040218873849 1 1
0.677895897514253 0.607617896686987 1 1
0.134748651789564 0.154440419891452 1 1
-0.31181448093488 -0.271346195187537 1 1
-0.344252257930356 -0.315428894018467 0 0
0.273311093892396 0.220993326567745 1 1
0.277768921128525 0.236844836874063 1 1
0.454047098537859 0.404144196795491 1 1
0.332988106122627 0.281649576527831 1 1
-0.352032497364126 -0.283362717973634 0 0
0.410903645111436 0.36180950708997 1 1
0.493773409347381 0.463931022580777 1 1
0.347667996913181 0.303836766293108 1 1
0.244754994427538 0.23572569244593 1 1
0.293180374186393 0.26270573039232 1 1
-0.0370591332486499 -0.00895042277879597 1 1
0.802595734831609 0.738385761247105 1 1
0.28176545085651 0.285161041787946 1 1
0.00348426972890215 -0.0403934664802231 1 1
-0.255959564097959 -0.281577271630404 1 1
-0.354100395120488 -0.28524044201163 1 1
0.356349046148211 0.31996830945951 1 1
0.301555537424738 0.27982816025223 1 1
-0.368859136358066 -0.271222010352026 1 1
-0.0498514599879395 -0.0601335161259339 1 1
0.588746442980748 0.520005172177177 1 1
0.541595782674236 0.502932672717748 1 1
0.314383547767056 0.171503739778815 1 1
0.441458118704669 0.39001491108979 1 1
0.830191414887668 0.751861519674915 0 0
0.153975434569584 0.135466836196995 1 1
0.35124820670496 0.294022808112107 1 1
0.273337886346451 0.253789168887252 1 1
0.439878279242996 0.386414391829587 1 1
-0.204245775217869 -0.17557976468913 1 1
0.315223573316348 0.266457930856319 1 1
0.423880036756332 0.368338415493806 1 1
0.265264731599969 0.274737737526774 1 1
0.021356916880752 0.0322956179653388 1 1
-0.00340240926956779 0.0168313501164568 1 1
0.343561611481955 0.307268995700805 1 1
0.131801864789021 0.131332068211981 1 1
0.547805380375031 0.528817786435262 1 1
-0.0498496301850174 -0.0819784407283959 1 1
0.356211486579989 0.371987370042435 1 1
0.00534144888863017 -0.0452066235185019 1 1
0.351424206307504 0.274951232665768 1 1
0.202122927472833 0.197532589512226 1 1
0.355519449645501 0.27867429265703 1 1
-0.0775484564603373 -0.059922993911141 1 1
0.501008765461844 0.485544223931237 1 1
0.308944869252048 0.338639011390529 1 1
0.231438974708485 0.200770764905949 1 1
0.205478591624445 0.219925877863841 1 1
0.524074572152312 0.480741956676438 1 1
0.0717620457754863 0.056079027594218 1 1
0.273820027514095 0.241922098322328 1 1
0.214302720158614 0.186089905520419 1 1
0.645858823687681 0.582916411469796 1 1
0.23878561513859 0.240657525994309 1 1
-0.0206519930741582 -0.0115906178117001 1 1
0.0871883202943235 0.109423238632585 1 1
-0.152788218785646 -0.190598603342177 1 1
-0.0914213197922525 -0.080730343660746 1 1
-0.0908956450705187 -0.0602516501884278 1 1
0.0478792734260351 0.0343378053458167 1 1
0.124605341080713 0.112699585113606 1 1
0.365904839341001 0.304501980091819 1 1
0.289583001956229 0.268005003844184 1 1
0.375807843711236 0.336442456220482 1 1
0.597610898044127 0.504381780899338 1 1
0.143220962266019 0.125804777903847 1 1
-0.169932401679768 -0.149849045767187 1 1
0.570698652628181 0.514923149327835 1 1
0.576185309413211 0.510614671329465 1 1
0.286913575620688 0.259711939172392 1 1
0.44227815216878 0.403977079432519 1 1
0.240070836029956 0.21258029068004 1 1
0.339877764940053 0.299998049469004 1 1
0.188763688544384 0.163008081665073 1 1
0.167102352984676 0.145106723757452 1 1
-0.0787902966140707 -0.0569972167762957 1 1
-0.411093664261216 -0.334466701477712 1 1
0.419973112602431 0.383701616146781 1 1
-0.00999507091935069 -0.00222920426019913 1 1
0.240929677414357 0.208081774578431 1 1
-0.234355555945435 -0.218114998308157 1 1
0.24250637369041 0.23465241312294 1 1
0.396674355619716 0.322684385324741 1 1
0.0599430023611583 0.0374646892416793 1 1
0.735394726771906 0.658936405438348 0 0
-0.08206819103466 -0.0710569368017253 1 1
-0.0158498965022685 -0.00806485327028286 1 1
0.110259655547456 0.0754217075395709 1 1
0.14434171007095 0.138085350148823 1 1
0.0311257717568605 0.0155407304540311 1 1
0.122496937556295 0.143798825645973 1 1
-0.179064818469599 -0.149880415507297 1 1
-0.421728675393544 -0.395112694179267 1 1
-0.318462027902638 -0.25736536843879 1 1
0.279216314475224 0.2449945361794 1 1
0.370331904491956 0.335494002866591 1 1
0.485013718491326 0.448439591382124 1 1
0.112419215163862 0.107602431680368 1 1
0.374756269997885 0.356649343611985 1 1
-0.0616868032159079 -0.0387983783247371 1 1
0.120338804582524 0.095224603508884 1 1
-0.323416542015426 -0.298774314112743 1 0
0.214594493586799 0.190289637454661 1 1
-0.0674321085594394 -0.0582187476117245 1 1
0.587880149557253 0.55452815840845 1 1
0.806611296872748 0.724399101992199 1 1
-0.349999038057117 -0.313444739685957 1 1
-0.055525277986146 -0.0375384279161776 1 1
-0.191455711370517 -0.167242094732903 1 1
0.839181396304107 0.79602305170794 0 0
0.412550960555359 0.356565942669953 1 1
-0.0581648899949642 -0.0186661863702518 1 1
-0.140624243215599 -0.136368013265635 1 1
0.504768554982149 0.453990171948186 1 1
0.260861810822047 0.226195689080878 1 1
0.31797708796099 0.29146352452372 1 1
-0.525663095206757 -0.47511064817275 0 0
0.543209191379233 0.50012790616907 1 1
-0.00516838229551414 0.0117640698464165 1 1
0.397993360166649 0.369745381004455 1 1
0.135103404976662 0.162323770554143 1 1
0.249759601183972 0.202347749172287 1 1
-0.0677318006399194 -0.0769839039442023 1 1
0.155286147251571 0.158958547593048 1 1
0.154769143620766 0.126404422608629 1 1
0.282818911558776 0.266175047592234 1 1
0.243867350687536 0.226321128598567 1 1
-0.0258002218490772 0.0718725808786546 1 1
0.166459454427265 0.116139830695239 1 1
0.447231304371285 0.409991726395235 1 1
0.411603103755165 0.361031335141956 1 1
0.664668164857177 0.584762523607346 1 1
0.463381288827379 0.418794759290602 1 1
0.212912086266799 0.201383839538267 1 1
0.344972092924389 0.309712792194397 1 1
0.210134823507923 0.197286999868605 1 1
0.209461372375778 0.178212974318904 1 1
0.107256200151873 0.115320685619468 1 1
-0.279867199934273 -0.23321184688776 1 1
0.0877193758754937 0.0956734151829359 1 1
0.00888898445804179 -0.00274401703258249 1 1
0.409433177687481 0.335056497703428 1 1
0.513859448540106 0.474920875444967 1 1
0.555217147994596 0.523440841174889 1 1
-0.351934514455144 -0.298761718342 1 1
0.423798796034173 0.371365365837666 1 1
0.348254126406191 0.306567624992518 1 1
-0.151374053305428 -0.181277104370721 1 1
0.139984848129929 0.138937924659181 1 1
0.367137706568739 0.30762507500442 1 1
0.605286306978519 0.555017122224777 1 1
0.291469169354056 0.291014604838302 1 1
0.555229688782413 0.506413628190327 1 1
0.511952872185033 0.428714447592974 1 1
0.144001616855074 0.124767613687523 1 1
0.146977220308185 0.159761244244013 1 1
0.56643764160236 0.51015754018211 1 1
0.480353923024287 0.44820213631129 1 1
0.139161698587377 0.136305301188906 1 1
-0.404523641822878 -0.354552431420491 1 1
0.00013405863714841 0.0172844854540155 1 1
0.486260435997523 0.44033753737775 1 1
0.729922437371836 0.655753670246465 1 1
0.138321764885306 0.124237496367252 1 1
0.551400592808415 0.489307046720742 1 1
-0.0660141639866275 -0.0880995081016304 1 1
0.176911886958692 0.157686485774245 1 1
-0.0220178457899076 -0.0179994252817452 1 1
0.96309988741231 0.876881346420451 0 0
-0.304744014408959 -0.29098887014956 1 1
0.289795135723702 0.269161051532528 1 1
0.228463908999846 0.231535094137807 1 1
0.5645562474007 0.521510806215614 1 1
0.293711933016887 0.250450276028401 1 1
-0.515999708497944 -0.429493917402226 0 0
0.519541684837407 0.478764794117594 1 1
0.454337996999777 0.422336060058377 1 1
0.408927945813844 0.366418181945359 1 1
0.420600426696951 0.346641468189158 1 1
0.280836004844334 0.252495190052966 1 1
0.148696291379402 0.132560649578766 1 1
0.3635641466356 0.312582857664897 1 1
0.0525872543985776 0.0284661249863282 1 1
-0.203350786942199 -0.131572814369285 1 1
0.749813201402819 0.696269253141724 0 0
0.0508255037259727 0.0240577995634967 1 1
0.157663866241136 0.172680296310995 1 1
0.123219376547175 0.114403879374624 1 1
0.492678804327082 0.476612211040559 1 1
0.277626512426779 0.238894391513268 1 1
0.481629486916839 0.458378911423922 1 1
0.414049797317109 0.351029988045037 1 1
-0.212042467511022 -0.183269873054346 1 1
0.313972800489665 0.261623302506779 1 1
0.624360013991187 0.561031962995483 1 1
-0.039699994206741 -0.0416847638899839 1 1
0.013989178627365 0.00368066131117754 1 1
0.172996957772058 0.140476545092484 1 1
0.0402181030053049 0.0208930604414439 1 1
-0.159992221502866 -0.09843190695297 1 1
0.476111250906938 0.419993300585225 1 1
0.104846484072893 0.10364572439864 1 1
0.754089815225774 0.647428485285156 0 1
0.263937357196798 0.22425234961688 1 1
0.358703721055737 0.351188429783954 1 1
0.584866584466371 0.571775049812005 1 1
0.274282430371594 0.249342954282873 1 1
0.376188632275194 0.334324314509486 1 1
-0.188607149966018 -0.20550433156669 1 1
0.514745624458376 0.476867752277026 1 1
0.439832824028128 0.381675506970587 1 1
0.140503455787712 0.119265363315013 1 1
0.647398411646638 0.555258008329072 1 1
0.348019537847407 0.295209006134111 1 1
0.00840193091269881 0.00240611065715197 1 1
0.446781448707184 0.396515234551919 1 1
0.129319013392535 0.111726341055257 1 1
0.55979938609022 0.514987548118656 1 1
0.807821180437118 0.733798102281195 1 0
0.0561153168686091 0.0551659099018729 1 1
0.0136152453567937 0.012964848971868 1 1
-0.546093274679036 -0.548517794533596 0 0
-0.0170147297465071 -0.0171496789511549 1 1
0.482421304724282 0.452124202511779 1 1
0.541044653350687 0.495815281955386 1 1
-0.0403141548783559 -0.0317330874387777 1 1
0.0951562427996844 0.0858361130022209 1 1
-0.0543542501671652 -0.0428930029954362 1 1
0.344309527919068 0.317768528840663 1 1
0.0620638114503501 0.042410680754049 1 1
-0.401974975440716 -0.377763450243248 0 0
-0.161837052927899 -0.154612658656946 1 1
-0.149603418225582 -0.123522846588057 1 1
0.226598263212324 0.203636521110308 1 1
-0.148360687164618 -0.142380426316403 1 1
0.521316656100414 0.48951238051787 1 1
0.150181825315606 0.142830195808789 1 1
0.224154486010526 0.223565045547348 1 1
0.14626847514001 0.148958701176993 1 1
-0.0587277951973278 -0.0490602247267272 1 1
0.369072998066207 0.308364222489159 1 1
0.315847936435127 0.275520965867482 1 1
0.0560791420291889 0.0625473988804957 1 1
0.0212226595630986 0.0224279055416282 1 1
0.0729431487550248 0.0599559904027125 1 1
0.00740839535332671 0.00856708543046913 1 1
0.184300941210795 0.166498657851211 1 1
0.442341558033764 0.431000188041651 1 1
0.0960221975487906 0.0754655847067686 1 1
0.371986123710175 0.357150649302164 1 1
-0.0812520797243033 -0.0671963765151224 1 1
0.593319260412859 0.54322200281287 1 1
-0.086682320888724 -0.0729198634152846 1 1
-0.2286355163601 -0.227992750299773 1 1
0.69921137656775 0.612873574887164 1 1
0.505134919667395 0.44827844696397 1 1
0.422593749975137 0.3943205713821 1 1
0.545624367927204 0.489071583880809 1 1
0.112557345942415 0.111129386037358 1 1
0.400221821469311 0.348798942455306 1 1
-0.036527642851242 -0.0574068237315874 1 1
-0.180788578876786 -0.178477326264329 1 1
-0.128265520274132 -0.109260001715107 1 1
0.369899202440546 0.323859988281954 1 1
0.96163506755607 0.937840870723494 1 1
-0.236295670681182 -0.223632514146112 1 1
0.0113268583380722 0.00119663106433617 1 1
-0.0302069876913445 -0.0375329934728336 1 1
0.31455153129396 0.294077355803269 1 1
0.305055631576648 0.282674559403109 1 1
-0.00304857508384768 -0.0095634088161003 1 1
0.399833125235779 0.38400214123783 1 1
0.322627062723965 0.313616398802352 1 1
0.230344042119746 0.174719945449236 1 1
0.308741936893045 0.278296032255824 1 1
0.382299471842674 0.351527712099818 1 1
0.118068732085369 0.0907749210591789 1 1
-0.223234907699891 -0.193922532553912 1 1
-0.124988790822181 -0.137412765184828 1 1
0.186585321865731 0.168969923298986 1 1
0.0710673078303032 0.0679401922905462 1 1
0.134205256088415 0.209086412186632 1 1
0.215652225566643 0.154171435940417 1 1
-0.0733804448828835 -0.0363382257969605 1 1
0.0670637579577205 0.0698776343238857 1 1
-0.589969675161849 -0.487683764760527 1 1
0.121788862070515 0.118628945730575 1 1
0.337647272034859 0.295725931376207 1 1
0.362510377727639 0.353436746990977 1 1
0.420067600570182 0.276877325319017 1 1
-0.074164546467414 -0.0582548135835408 1 1
0.143332396041939 0.148069950753653 1 1
0.0202669614107543 0.031844328824097 1 1
0.17637177477358 0.197977462105678 1 1
0.373856176201659 0.368668774707498 1 1
0.143858609892526 0.0989347408147971 1 1
0.135659230051596 0.162483486983733 1 1
-0.196184852116942 -0.1706945642205 1 1
0.301717039926316 0.277697031413683 1 1
-0.168656341197811 -0.173104225411638 1 1
0.170249808132211 0.151740747086682 1 1
0.226770329691164 0.211664672538337 1 1
0.382850157111606 0.357757224572667 1 1
-0.0986037655048667 -0.0109578810686549 1 1
-0.226586329321311 -0.201156101205259 1 1
-0.0960244962827079 -0.0769286853178978 1 1
-0.017717408946096 -0.0787573407060941 1 1
0.343410991088222 0.318322737611842 1 1
0.0918159721488813 0.0842147577675454 1 1
0.12824165480199 0.112571211077391 1 1
0.0651933083696145 0.0534700890400777 1 1
0.167938872031666 0.131620579658303 1 1
0.0365075222013453 0.0428014872081025 1 1
0.455621876484322 0.385922659774111 1 1
0.45444885505587 0.426271790092764 1 1
0.153448451854563 0.137576430536833 1 1
-0.0237360445356288 -0.0349501857579118 1 1
0.309466116890204 0.163398205259815 1 1
-0.338186720456068 -0.419927966109878 1 1
0.230858213210005 0.212139292602324 1 1
0.301679338569638 0.276335713085964 1 1
0.16232110354324 0.151520880061083 1 1
0.89551258918583 0.804015329779682 0 0
0.232238409815342 0.200219722728302 1 1
0.611252490453133 0.520541600004759 1 1
0.190996255693728 0.186294355800248 1 1
0.667689243798729 0.621646663369815 1 1
-0.100708199660116 -0.12634129573492 1 1
-0.0912925008172414 -0.0986148042699809 1 1
0.611909598997542 0.537156441826724 1 1
0.0675810101260081 0.0498749931632218 1 1
0.0674459167003056 0.0561389850860739 1 1
0.0369799480647584 0.0320250495801974 1 1
-0.0500020793034328 -0.0219969599874813 1 1
0.0603029972804481 0.0768940450660016 1 1
-0.216178809917672 -0.18180808241279 1 1
0.368376240852691 0.326133883476829 1 1
0.133226541432718 0.0826157515783705 1 1
0.379572944599128 0.369837783097238 1 1
0.314456910407654 0.303934938550983 1 1
0.140737157571067 0.115508053966561 1 1
0.266677935885281 0.253918278718972 1 1
0.381459476386363 0.340334811553255 1 1
0.259915108589249 0.213902008386089 1 1
0.210599002337377 0.198748048842832 1 1
0.358635025419844 0.328768289176369 1 1
-0.0461368095009929 -0.0733426040704614 1 1
0.201985738143966 0.168174813199252 1 1
0.532656927788377 0.508739528559557 1 1
0.599425149436689 0.541179468701848 1 1
0.517256448381423 0.401774740340645 1 1
0.628126000830229 0.587040361328105 1 1
0.319373467639282 0.288412832254814 1 1
-0.243788390260261 -0.212089860591084 1 1
0.412209616326563 0.388426956003824 1 1
0.219144618690192 0.198334871185213 1 1
-0.134476161986594 -0.106289559632464 1 1
0.742744736177088 0.669189642776011 0 1
-0.0692348360600986 -0.0623130712178947 1 1
0.040295401510848 0.111627754782411 1 1
-0.114356125177561 -0.0774273034131065 1 1
-0.327022477995354 -0.311092534873208 1 1
-0.102449601440653 -0.0885563324458903 1 1
0.194418109404517 0.161978377703022 1 1
0.467349812253155 0.384317752804377 1 1
-0.156911738960934 -0.132379845790855 1 1
0.0962848766753204 0.0879401261908173 1 1
0.503337681930278 0.451924983283553 1 1
0.242913577501928 0.217641472615979 1 1
0.435643105490913 0.390270415671021 1 1
0.39959630684361 0.358933661910325 1 1
-0.242915686472672 -0.234097770065381 1 1
-0.115639081646835 -0.110858645177001 1 1
0.00240063554090632 0.0234267581767255 1 1
0.327528447597367 0.290990899223155 1 1
-0.0272290133429633 0.0168512946139803 1 1
-0.214407692847405 -0.165932676825761 1 1
0.257883626017833 0.2250375424486 1 1
0.723315959392564 0.683599885978997 1 1
0.403325896047393 0.363678697014097 1 1
-0.0739708191057489 -0.0353630966062676 1 1
0.225498595227443 0.24574988596397 1 1
0.0285352216147153 -0.0488423405767997 1 1
-0.195306902001435 -0.181524992623473 1 1
0.117770922765346 0.109512736807769 1 1
0.433661478439043 0.366304749752149 1 1
0.700095996240482 0.638531017040793 1 1
0.0677764871884139 0.0693240656573181 1 1
0.235121542324101 0.0340730871689688 1 1
0.198831807945055 0.172633358443844 1 1
-0.155931872703579 -0.148125573591998 1 1
0.241571182846597 0.200519884486015 1 1
-0.390868140748214 -0.345046086514184 0 0
0.300450982459362 0.287863389920238 1 1
0.00773048457061717 -0.00556333027836464 1 1
0.682259566800831 0.647096613903321 1 1
-0.138723746799535 -0.127321386628992 1 1
0.237991048591063 0.218926950865914 1 1
0.375562991144469 0.328397691542693 1 1
0.172246675260655 0.168093805381665 1 1
0.744047088918664 0.673324372749357 0 0
0.153192394704722 0.15057266210438 1 1
0.333163183824667 0.263144750347435 1 1
0.0726795753003832 0.075623602276676 1 1
0.204528470682505 0.181926187674064 1 1
0.14494608618212 0.118070868447101 1 1
0.446375747673787 0.445158678754488 1 1
0.0162605921199394 -0.000637550310016541 1 1
0.513269781160403 0.442571404151367 1 1
0.194687559229879 0.198861262737766 1 1
-0.238289560493379 -0.225645120904203 1 1
0.24031665752629 0.204080511734638 1 1
0.36778688850325 0.313475236790924 1 1
0.0759606891806137 0.0317805542426458 1 1
-0.248319034876884 -0.218807834387704 1 1
0.484745121941759 0.438908051822882 1 1
-0.363734300248282 -0.32588380664997 1 1
-0.0459653031450163 -0.0250310686648153 1 1
-0.471300556291184 -0.441698689409793 0 0
0.640433383173343 0.567639601818505 1 1
0.38533223343746 0.361370579309238 1 1
0.570342366049246 0.495731566102372 1 1
0.274590807868463 0.222650503494646 1 1
-0.0111622384941985 0.0383727569678457 1 1
0.423367034548742 0.380316748444214 1 1
-0.584356506705847 -0.520577898210275 0 0
0.19479935033581 0.195186782515108 1 1
0.368937717019382 0.351685084766389 1 1
-0.239950923639236 -0.202786787177052 1 1
0.1334998211864 0.136772714043333 1 1
0.406615124351356 0.376632075449246 1 1
0.189481447407999 0.15869248928645 1 1
0.464268697974336 0.410457839712169 1 1
0.0102180876317409 0.00596611725448395 1 1
0.236875783621166 0.222767884416002 1 1
0.330457127829627 0.295762626612811 1 1
0.0597521670609599 0.0449640433885091 1 1
0.119365786298108 0.120039293886015 1 1
-0.330479007667344 -0.276685403018815 1 1
0.359638696585699 0.307897881653889 1 1
0.522954643848878 0.482621194045655 1 1
0.354452133384897 0.329764683192782 1 1
0.470321110736539 0.462544693603645 1 1
0.586745903913755 0.563829705296647 1 1
0.479780395354366 0.438602884566328 1 1
0.25781314233992 0.244674833773437 1 1
0.377163044612557 0.345641440274398 1 1
0.310997359961523 0.270567796253777 1 1
0.237975288228007 0.249774944743906 1 1
0.828954284143563 0.714220201988525 0 1
-0.0396947670603994 -0.105274570701239 1 1
0.303006530202389 0.259903081799547 1 1
0.146638830619436 0.153005888633241 1 1
-0.0621689038985868 -0.0575545484598131 1 1
0.115920256225339 0.111681781872096 1 1
0.243667071375149 0.177616869993065 1 1
0.477145797828057 0.441548929043769 1 1
-0.238466844434235 -0.239856576130778 1 1
0.508257076513104 0.441997692584799 1 1
0.106145010829554 0.0806220274669721 1 1
-0.211852595972233 -0.178875592832218 1 1
0.137196799728212 0.112208358968695 1 1
0.351588473697254 0.323836876150351 1 1
0.276286650425158 0.20171527650925 1 1
0.341450299214791 0.322265403373714 1 1
0.0274494911895559 0.0406116227504952 1 1
0.117520206355357 0.114706954340248 1 1
0.397329767091445 0.403840296529544 1 1
-0.179501775816002 -0.141468158101097 1 1
-0.317389025710669 -0.301116997364959 1 0
-0.161777345418285 -0.133440876215646 1 1
0.389798977358399 0.3621279440327 1 1
0.68563121243749 0.539853003113638 1 1
0.176776735355786 0.159612972353394 1 1
0.21666256172839 0.195925360460502 1 1
-0.296420204956692 -0.309485749668065 1 1
0.824519877971025 0.731717942469139 0 0
0.500312744712632 0.453021177475739 1 1
-0.0999411085782222 -0.0929097601437122 1 1
0.557431120466891 0.501348478089606 1 1
0.258724125940142 0.273278218440233 1 1
0.26269661059918 0.249301764595466 1 1
0.110277895021975 0.0762587372948321 1 1
0.270139462146881 0.262067437610875 1 1
-0.0900403257375857 -0.114265737909652 1 1
-0.663119315767764 -0.596749974478078 0 0
0.411124355129812 0.352320910179868 1 1
-0.102167675614609 -0.0914551669410258 1 1
0.408044187682113 0.36662396803393 1 1
0.284170537922777 0.219826214143032 1 1
-0.274792405213127 -0.267523845646011 1 0
0.515745400779838 0.463782825072394 1 1
0.687483983804543 0.619843948113114 1 1
0.215978449126954 0.205915873339196 1 1
0.412020399911078 0.3524073574502 1 1
-0.0295819442225068 0.0158163170768022 1 1
0.235625986020893 0.220780145643224 1 1
-0.12384165511889 -0.125600910550426 1 1
0.23119505495896 0.232670965028742 1 1
0.565773272649505 0.484496144034578 1 1
0.337531431943087 0.303607374359769 1 1
0.22005493535863 0.212193144485224 1 1
0.0778802962282774 0.0589291574732474 1 1
-0.0150170444271406 -0.0234331125684525 1 1
0.388951725026272 0.368477061259316 1 1
0.29285741262988 0.277133668963575 1 1
0.371435727405805 0.340465384985209 1 1
0.705505089123932 0.658849455534583 1 1
-0.150416430800783 -0.141948151162005 1 1
0.871328588145634 0.797790078381389 0 0
0.274376939785979 0.333372625306638 1 1
0.342011909141615 0.270136018716528 1 1
0.424396622626563 0.395950007903012 1 1
0.0556852249425463 0.0404591658851218 1 1
0.277029825416621 0.273665477863297 1 1
0.225378736756127 0.213357935973335 1 1
0.215551370091579 0.224376385667423 1 1
0.446399431399092 0.408191216548559 1 1
0.425997538430719 0.369848317176466 1 1
0.285468900583483 0.246949440677673 1 1
-0.0539587120822992 -0.0542978489645776 1 1
0.532536710698515 0.498059434858721 1 1
0.424963299642868 0.383389599882908 1 1
0.41551691083341 0.420630685636467 1 1
0.110156897277271 0.0690577137963885 1 1
0.183429069486141 0.191203516228028 1 1
0.0477504505111053 0.0480016915810665 1 1
-0.0926842069627546 -0.0901709544847084 1 1
0.0172568105858876 0.0652842183338829 1 1
0.0375913493054615 0.0721221146989708 1 1
0.374248946629709 0.355446325641625 1 1
0.438617673679578 0.360120726380467 1 1
0.197398433767802 0.191504430921263 1 1
-0.0371467488262271 -0.0397296752994061 1 1
-0.275100775985583 -0.308031147406918 1 1
-0.15762748242121 -0.154126300997238 1 1
-0.0336908608247882 -0.104198299059614 1 1
-0.199846630944436 -0.167335515766242 1 1
0.254110000132834 0.235490408327458 1 1
-0.0401695365205686 -0.0187882510710675 1 1
-0.10720765581602 -0.101373719885987 1 1
0.123750816772035 0.120454310832994 1 1
-0.207963248553802 -0.155212941894488 1 1
-0.0856164026458069 -0.0400221444618702 1 1
0.187216522283888 0.160872421565737 1 1
0.511603206928315 0.467306964985746 1 1
0.224741582740993 0.208082655203617 1 1
0.291106666531222 0.291729363069228 1 1
0.176256803118466 0.191104561478736 1 1
0.767508696680674 0.655324421502099 1 1
0.160867445909949 0.154139962397484 1 1
-0.301722579751339 -0.209984665095438 1 1
1.02049630075092 0.879373489841413 0 0
-0.340386859873808 -0.292920327544057 0 0
0.416846667557399 0.409554092847041 1 1
0.00948398699459405 0.0109288846620377 1 1
0.297040543511943 0.25050784847529 1 1
0.395596003823965 0.315430368492663 1 1
0.583990605639438 0.514249630127837 1 1
-0.0366490041477665 -0.0229175706757796 1 1
0.197704066081459 0.16037846144895 1 1
0.4123888336651 0.357034656225236 1 1
0.0631687332690024 0.0442002336606203 1 1
0.101417488671868 0.0931078617300149 1 1
0.875191609960613 0.773825139248803 1 1
0.488467979994738 0.431314115885622 1 1
0.207102006252096 0.159955835633119 1 1
0.368470808586867 0.291169460038987 1 1
0.136194900938625 0.121186064863088 1 1
0.234883485103968 0.219621342600322 1 1
0.362047240561252 0.311916502641881 1 1
0.423819517400229 0.382409286298775 1 1
-0.274343940688326 -0.269465399020437 1 1
0.793460238640516 0.686302798836068 1 1
-0.101859159189561 -0.102909831641826 1 1
0.124917449735985 0.108313515029557 1 1
0.107332466564679 0.0963669664317954 1 1
-0.117978179581032 -0.096121629866248 1 1
-0.0252632016045257 -0.0576989878294245 1 1
0.195418321495318 0.148736654329647 1 1
0.0934795995189721 0.0835693617631753 1 1
0.588839192358785 0.499353222672312 1 1
0.0132934706553949 0.00926940520110626 1 1
0.319608067484192 0.307828098251288 1 1
-0.0637842657873612 -0.0294332856662555 1 1
-0.0369522950362431 -0.0241184985807786 1 1
0.330439447364453 0.281777095860938 1 1
0.220977012704426 0.234586275868984 1 1
0.164676291462545 0.147844958852105 1 1
0.373008686355411 0.316816425604969 1 1
0.65793813322673 0.560643154661789 1 1
0.151383065574265 0.115914637438194 1 1
0.187274132268445 0.193085149073845 1 1
0.43579305282599 0.42122992909933 1 1
0.129400308768406 0.11973828098955 1 1
-0.121670225343955 -0.0580158487243374 1 1
0.649064203041739 0.598292984395089 1 1
0.349619782431824 0.306336475268874 1 1
0.248674389700067 0.211004759068923 1 1
0.627865172669295 0.582883248396927 1 1
-0.257656198046695 -0.226480483767618 1 1
0.172874759424 0.18707772690625 1 1
0.499761467399848 0.468711693962826 1 1
0.437848896368999 0.414975457771107 1 1
-0.0650654389636522 -0.0506810876231302 1 1
0.356458945156309 0.334884994662448 1 1
0.0777614510707371 0.079325541911527 1 1
0.274178419383215 0.254946944164926 1 1
-0.398601365352872 -0.378251188856228 0 0
0.552330515007909 0.482245628138492 1 1
0.299616714062619 0.270637758524153 1 1
0.206932680129729 0.200838392689527 1 1
0.148813073371129 0.115754533655348 1 1
-0.0186541799904986 0.0140938951128917 1 1
0.227831568909344 0.201165131640907 1 1
0.00505157196235966 -0.00128053774837771 1 1
0.713518425280116 0.632793390331907 0 1
0.203145335724251 0.197482440996969 1 1
0.152735297033923 0.104589283901418 1 1
-0.136914266674869 -0.116774863367276 1 1
-0.0982990856939192 -0.0760122391349332 1 1
-0.17466059416544 -0.155134287557591 1 1
-0.158313571721085 -0.138719904148084 1 1
0.367285528053731 0.368975117872045 1 1
0.0737129726478181 0.0570380241737127 1 1
-0.0331494439958949 -0.0526512882408224 1 1
0.134015005458678 0.169891693441238 1 1
-0.171375153637621 -0.150582240576441 1 1
0.275516167613382 0.234381319920524 1 1
0.213237967166997 0.248289107893712 1 1
0.549724408370781 0.46893952998176 1 1
0.305558659709486 0.27302036905745 1 1
0.339115417527551 0.324236810099192 1 1
0.557904836689812 0.504289464261482 1 1
-0.0781935602748042 -0.137406390083894 1 1
0.066267602981313 0.0456522209848834 1 1
0.311430524991059 0.29251723303638 1 1
-0.13348122236415 -0.100185046514641 1 1
-0.283219867886316 -0.267551862733216 1 0
0.201766515777025 0.142898443429038 1 1
0.275322288869225 0.271622442986397 1 1
0.200840969104589 0.180284204061961 1 1
0.648209928914879 0.569765488363511 1 1
0.550131157415291 0.468735258422919 1 1
-0.186048979245994 -0.170685906661776 1 1
0.265044700721982 0.226583467634981 1 1
-0.320071595079914 -0.295389386990095 0 0
-0.265354341664354 -0.250405088404532 1 1
-0.19786643846737 -0.200416318528018 1 1
-0.210368991408587 -0.202154295192858 1 1
0.134181413308478 0.147195243877958 1 1
0.126873258153755 0.150076998958675 1 1
0.843316257373323 0.701025613115766 0 1
-0.236746301777679 -0.2099629071242 1 1
-0.417924699242026 -0.385005508848386 1 1
0.581881834285494 0.505977256776664 1 1
0.58728729340502 0.529242824779656 1 1
0.236822859161287 0.257850641181056 1 1
0.212260703756163 0.21212437252181 1 1
-0.0271439519431036 -0.0174275826840609 1 1
-0.0326607063703196 -0.0169793830800764 1 1
0.47592472072551 0.432850485688358 1 1
0.782844103764533 0.743634841333458 1 1
0.0351830489560897 0.0466580973105127 1 1
-0.0956530086926684 -0.0876121735562564 1 1
0.12886879795762 0.103409165456971 1 1
-0.395980114587087 -0.348592508760047 0 0
0.314406946161502 0.289331072178733 1 1
0.000149811857709035 0.00613083999991511 1 1
-0.121343581963725 -0.119262398777212 1 1
0.193262055811203 0.185620124818338 1 1
-0.072022409352551 -0.0680115697931389 1 1
0.694054215081978 0.639346370702065 0 1
0.417753726486144 0.374594953168351 1 1
0.189964392433091 0.145155063800892 1 1
0.0319856359804577 0.0449708360501236 1 1
-0.0362669762962037 -0.0150753266124926 1 1
-0.253496096499033 -0.238278537724056 1 1
0.366982142696212 0.349782619734794 1 1
-0.0295032607959214 -0.0165220710101984 1 1
-0.126045648206446 -0.103769510060122 1 1
-0.10431525857921 -0.0849313838496753 1 1
0.173969881046188 0.168570931341653 1 1
-0.370625059468876 -0.33426695406645 0 0
0.310331252610323 0.27979338674482 1 1
-0.191189496494925 -0.200532682174362 1 1
-0.0138879352878511 0.0445778806757935 1 1
0.223400652920713 0.187320017000692 1 1
-0.141713955093942 -0.135607400437351 1 1
-0.195469424157872 -0.174567639974054 1 1
0.359954444830703 0.339134944537046 1 1
0.603276942865749 0.582147124979163 1 1
0.597727480580396 0.517479184325348 1 1
0.242659043863784 0.224926758209554 1 1
0.0299631727674037 0.0815308631733658 1 1
0.300260288863228 0.271991732417028 1 1
-0.0717191225278133 -0.0663356934812808 1 1
0.232494590009615 0.201695736279555 1 1
-0.0571009897037869 -0.0553646304734974 1 1
0.0838537698728822 0.0703791627274433 1 1
0.0263121763689615 0.0918208171289996 1 1
0.728224826260298 0.645889080977219 1 1
0.422626465735749 0.388540301538971 1 1
0.542772703675605 0.490835936948443 1 1
0.223202279454016 0.211947462119813 1 1
-0.364742648123197 -0.349602165666761 1 1
0.149633293601121 0.226799773424347 1 1
0.297820677707878 0.286092282711879 1 1
0.631723520857704 0.559042881200443 1 1
0.534287644816052 0.452178305405554 1 1
0.467387554431325 0.420911464384769 1 1
0.275920938151648 0.273180559081679 1 1
-0.132787653261957 -0.120692957193504 1 1
-0.0130238916287022 0.000327240811036071 1 1
0.616106938392044 0.579645434290432 1 1
0.209818238574472 0.180943654442498 1 1
0.256029362753693 0.256794637970144 1 1
0.0245685190251309 0.0475122022750489 1 1
-0.308063694425194 -0.286918951862892 1 1
-0.220169479082802 -0.211857632707246 1 1
-0.30091192352543 -0.269240439255281 1 1
0.0932763110377891 0.106138032159197 1 1
-0.219473799957483 -0.208561771271506 1 1
-0.134590423685437 -0.0289485359707394 1 1
0.075473218311866 0.0712261260840198 1 1
0.586978605185336 0.528942902520007 1 1
0.172202126981528 0.166439993362769 1 1
0.37571414538884 0.339942611592118 1 1
0.0647969324759801 0.0608691182973988 1 1
0.639621805137245 0.592279679777159 1 1
-0.138546981994158 -0.122039646159992 1 1
0.317705244787716 0.303341375951295 1 1
0.31610715322171 0.274715134546466 1 1
-0.226308379996014 -0.200532287526729 1 1
0.0649277171946606 0.0447675329359853 1 1
0.0153182532487209 0.0465885792763676 1 1
0.219979112225415 0.187369102580551 1 1
0.463161458036109 0.390144180145363 1 1
0.23194991131138 0.182177672076624 1 1
0.275634719020311 0.247084072801669 1 1
0.587559264179564 0.533799396838125 1 1
-0.14804786031464 -0.134742364907415 1 1
0.124629408586312 0.114811368510405 1 1
-0.339501352172308 -0.278098792742307 0 0
0.202006361103039 0.2435270479972 1 1
-0.106939995705799 -0.101403514048945 1 1
0.10344652290059 0.0755810035783986 1 1
0.13563490010801 0.123018835767956 1 1
-0.236383752500295 -0.210459170055611 1 1
-0.0853702863189394 -0.106235016925182 1 1
0.164613557968708 0.197414116358577 1 1
0.00831323223920997 0.0369424480506156 1 1
-0.0309848517814226 -0.06287364121644 1 1
0.366948508964517 0.364836312003258 1 1
0.595812535135725 0.533570513901903 1 1
0.58852561654946 0.514484113428418 1 1
0.674431036852208 0.60554351983257 1 1
0.000364229305844899 0.00912355361971122 1 1
-0.0447175535511452 -0.143614892643094 1 1
0.369159200477671 0.343821938637965 1 1
0.100257131138619 0.0683939805359545 1 1
0.652773405905749 0.578561856692484 1 1
0.136323050556527 0.11978618603424 1 1
0.170604901259293 0.152112090044026 1 1
0.174243472679516 0.144130290024857 1 1
-0.373892154580583 -0.341094160526548 1 0
0.365493367365678 0.321991778631784 1 1
0.18986636453257 0.145587360537883 1 1
-0.262865575046556 -0.247487662061297 1 1
0.118717780749252 0.210083090869437 1 1
0.0677331032432425 0.0363964503742084 1 1
0.025614505365157 0.052262891739865 1 1
0.265010475869593 0.22559110586978 1 1
0.249107442027949 0.269394033751923 1 1
-0.0579974276281067 -0.0190321758073976 1 1
0.101844352791625 0.0981169709650048 1 1
0.514433872997411 0.441251392516125 1 1
0.373270822412713 0.335576488971805 1 1
0.0954409108316096 0.0976099084402077 1 1
-0.121452287149699 -0.0802758083404481 1 1
0.0894496233004987 0.104381095699949 1 1
0.471318209850424 0.434139499115734 1 1
-0.136254219089447 -0.167974789445099 1 1
0.522904117530879 0.491671586103588 1 1
0.694875725806761 0.605673230902666 0 1
-0.00241104031037964 -0.0241682670707943 1 1
0.0176330238777044 0.017089484244905 1 1
0.633699494413015 0.584878911918522 1 1
-0.197617785796708 -0.151632946194625 1 1
-0.101639671016341 -0.110064952117259 1 1
0.207594443662655 0.181807635574855 1 1
0.454817886492353 0.409484976089457 1 1
-0.0831404942482682 -0.0693344313605861 1 1
-0.0660938614076095 -0.0731649288471242 1 1
0.2633846588038 0.212790754568427 1 1
0.365934635711018 0.326547243541607 1 1
-0.20610322253826 -0.221618273696297 1 1
0.289023442251513 0.262061171461345 1 1
0.748815066220214 0.677375129432993 0 1
-0.245596428920045 -0.203886791574756 1 1
0.386227566388725 0.351148059667368 1 1
-0.344825692105988 -0.299544368044283 1 1
-0.0134708265624785 0.027841103957289 1 1
0.0683419789639477 0.0552216083354671 1 1
-0.112192957162858 -0.135971468092384 1 1
0.368872476638485 0.301083052195321 1 1
-0.113748408369261 -0.11642658758478 1 1
0.556854219833834 0.52063977039022 1 1
0.100477517604344 0.0750978241522448 1 1
0.0617747242579768 0.0566137474994023 1 1
-0.171574086623757 -0.14452406939358 1 1
0.188720857703716 0.157243253594148 1 1
-0.501210451632252 -0.444299967680054 0 0
-0.221011196132444 -0.201346254938156 1 1
-0.00673784280009315 0.0228237253944147 1 1
0.0957910962579744 0.0773681622775966 1 1
0.416046101969329 0.393784840333062 1 1
0.0805506921646129 0.0804342637926171 1 1
-0.264388788396552 -0.273566978029077 1 1
0.114521964941358 0.0588091465947484 1 1
0.289970701865813 0.280777502652169 1 1
0.182210797559941 0.180301812946892 1 1
0.361689193776384 0.350566248622456 1 1
0.559184068535519 0.526822913342711 1 1
0.173237881946319 0.150469546312979 1 1
0.244127403842539 0.222324981794159 1 1
0.163046990621245 0.148377280830735 1 1
-0.0613294693272967 -0.0430033547470601 1 1
-0.0883719306987987 -0.0649164626427817 1 1
-0.0374681063179195 -0.0320327689643356 1 1
0.25071712819979 0.24513456737043 1 1
0.586482488205824 0.509567370429784 1 1
0.48896081190432 0.427877489114303 1 1
0.173644393164037 0.176834518169401 1 1
0.5347445999449 0.492045418680559 1 1
0.686433318542177 0.630406751878265 1 1
0.325938606375079 0.295132761480596 1 1
0.689216973087021 0.632004796418567 1 1
0.076161580005262 0.0637215529952043 1 1
0.559890168235567 0.531027531221458 1 1
0.280890446963576 0.242285146160929 1 1
-0.258491968260809 -0.225757337792954 0 1
-0.307351223394216 -0.29037543269698 0 0
0.420407414319529 0.391232977305918 1 1
0.341236319210123 0.301606164316231 1 1
0.42236238370506 0.333320489293228 1 1
0.180656353563229 0.17038490538151 1 1
0.301469619137402 0.262634106100187 1 1
0.0699922942651889 0.0442682508595894 1 1
-0.246661399982132 -0.231063531063408 1 1
0.230984791000499 0.135493559154599 1 1
-0.180557622802555 -0.180908719212407 1 1
0.898767528903629 0.790151529139273 0 0
0.379779499857317 0.341087172388871 1 1
-0.347643029134576 -0.345327186211448 1 1
-0.11032305891198 -0.0809837114330837 1 1
0.261440316780537 0.203170004116452 1 1
0.369583730843664 0.389406209954019 1 1
0.102677358087081 0.0315558765499733 1 1
0.0416628207912069 0.0293489217429824 1 1
0.368416702475034 0.285536732175215 1 1
0.362279107362574 0.317262317807352 1 1
-0.153895154016949 -0.151168029963755 1 1
-0.216899982260782 -0.172780952064198 1 1
0.407423739115994 0.379496572255579 1 1
0.596204061044842 0.541221486068986 1 1
0.857015232071346 0.77752357195417 0 0
0.0491676936229969 0.0484316872022986 1 1
-0.109108591543766 -0.117935982560914 1 1
0.372127125916436 0.340469507544134 1 1
0.367428170250542 0.35590081346969 1 1
0.417720263107361 0.362261136740796 1 1
0.319294335453675 0.253898576299911 1 1
0.100094056006368 0.0773059484229298 1 1
0.375186996849167 0.309027713615601 1 1
-0.160437647202005 -0.14135646853512 1 1
-0.327454417844901 -0.320319060399755 1 1
0.439095805319557 0.419594931626877 1 1
0.0861235659678363 0.0594510850520626 1 1
-0.01234999375884 -0.0311446588624051 1 1
0.200921057005014 0.15582137614331 1 1
0.178234765367272 0.176679707665855 1 1
-0.217073773966698 -0.210792171942962 1 1
0.195145623622898 0.175693230090802 1 1
0.835018430791372 0.718713640070074 1 1
-0.160726186029215 -0.17492012504871 1 1
0.574344231708218 0.487868344343596 1 1
0.0611142919932956 0.088446643234478 1 1
0.111619011439662 0.095433851971909 1 1
0.315465679693567 0.277115326459584 1 1
0.546446340607691 0.49651531387681 1 1
-0.337524918116898 -0.293445502772294 0 0
0.197437670921824 0.155402192915829 1 1
0.226879685978826 0.171138184602459 1 1
0.498884073281399 0.463364612783987 1 1
0.426676319456362 0.421660251741474 1 1
0.79303359915807 0.699700672390212 1 1
0.511437017760068 0.46672071140202 1 1
-0.0595831876080119 -0.0250541111424572 1 1
0.430407565598244 0.407000398021565 1 1
0.302076748741505 0.24448064439337 1 1
0.241668528127791 0.233034540736888 1 1
0.437710003256279 0.407163714731865 1 1
-0.107516656233001 -0.0879129993081476 1 1
1.11106449918251 1.02094538706915 0 0
-0.136090811559272 -0.115333127009701 1 1
0.370495654009944 0.377915673843554 1 1
0.217899516049803 0.192897963602462 1 1
-0.107415350649416 -0.104066919645802 1 1
-0.269224392298218 -0.244786522505845 1 1
0.416692500194604 0.405309046363892 1 1
0.256504670111645 0.215646514303517 1 1
-0.087406706677399 -0.0752225457025225 1 1
-0.107422685025318 -0.106360983163869 1 1
0.273096596591622 0.261773913223148 1 1
0.0812818713411738 0.0691223698080972 1 1
-0.177955992514137 -0.148682045205675 1 1
-0.127784337780733 -0.120068751172636 1 1
0.258741269444659 0.251437844724388 1 1
0.362833669873411 0.310416864942152 1 1
-0.174573749370402 -0.13226654787387 1 1
0.689016424313674 0.609567214808313 1 1
-0.0561114460189383 -0.0651253814120617 1 1
0.106000817715872 0.10792431873235 1 1
0.413222863009929 0.35029305720301 1 1
0.237025689851109 0.175370845837653 1 1
0.0142504322601409 0.0380508686156323 1 1
0.00216493777127382 -0.0283053882693902 1 1
0.513316599172431 0.456041195797839 1 1
0.025443980928306 0.0348753183690292 1 1
0.878385596806623 0.823627402252026 0 0
0.0671852308029581 0.0564532171281907 1 1
0.205113719042203 0.192651651463125 1 1
0.689367993216964 0.641294509046593 1 1
-0.295865554105599 -0.249387010318664 1 1
0.480456714150849 0.453595383262671 1 1
0.129258591072828 0.133712905233199 1 1
0.579313435348903 0.538923361695119 1 1
0.454508604110033 0.40864855534024 1 1
-0.0243819245948704 -0.012964058873189 1 1
0.663022698358703 0.581979786132646 1 1
0.0898206514038283 0.0723150063763891 1 1
-0.280070269837507 -0.265374351742469 1 1
-0.289826165003547 -0.274535062389744 1 1
0.0853993685923453 0.105978580215105 1 1
-0.0992521732732006 -0.0853829907986582 1 1
0.424243467159593 0.380145369144765 1 1
0.315255121659734 0.297906827970413 1 1
0.0192771490485042 0.0247481013265773 1 1
-0.321679076138596 -0.31388954690545 1 1
-0.132957992667956 -0.111128667270117 1 1
0.624715178178438 0.556191313961481 1 1
-0.358230152611332 -0.3349697534874 0 0
0.785055661949291 0.728491901707931 1 1
0.0527341928284299 0.0718647108431731 1 1
0.181183080866073 0.194348758475603 1 1
-0.197572322684425 -0.179670690845913 1 1
0.218223119303779 0.222561199312889 1 1
0.152003212721554 0.14334245608042 1 1
0.284949849708638 0.262789013933816 1 1
0.315148862985833 0.27029579383318 1 1
0.291111920276983 0.276909574510881 1 1
0.061635542268087 0.0375457387719265 1 1
0.597696664586936 0.537064185754362 1 1
0.335691829048245 0.281772399287001 1 1
0.399168658317187 0.351527897994388 1 1
-0.133527160050974 -0.138182729038905 1 1
0.305281849431507 0.243782922643332 1 1
0.193627223749778 0.146667192925863 1 1
-0.253098782734884 -0.21190064678968 1 1
0.0525621174370865 0.0160625647289043 1 1
0.231838193426346 0.208988557843138 1 1
0.222038533230815 0.20310615204099 1 1
0.380458269527968 0.376103833646983 1 1
0.268478188193574 0.202731078883142 1 1
0.356621926461769 0.33194542532216 1 1
-0.139146628968179 -0.123883949770382 1 1
0.109892924908517 0.123814353140197 1 1
0.565307543876498 0.545640415600083 1 1
0.699471705924603 0.672550781683284 1 1
0.0935551515534497 0.0867561329266848 1 1
0.305975407688812 0.295020539294439 1 1
0.062853642194583 0.0593058438101995 1 1
0.317379225339428 0.284311253088482 1 1
-0.106730368944493 -0.114123284662357 1 1
0.012125144988789 0.0156877970893364 1 1
0.146713218636554 0.114275545553808 1 1
0.406377210565981 0.36787091894436 1 1
0.539114291354869 0.518224121501171 1 1
0.212484486261172 0.127559234656266 1 1
-0.0185523197086354 0.00238123556702347 1 1
0.16834835420839 0.155431520130556 1 1
0.357064798395023 0.312439932132666 1 1
0.435810005725978 0.399922002868321 1 1
0.177055361885395 0.176190866358437 1 1
0.315455920356062 0.264045349491363 1 1
-0.0552205940425992 -0.0501447803947591 1 1
0.351595255643302 0.336419721551556 1 1
-0.0605861794406078 -0.0602771147457173 1 1
0.455724756779218 0.434476729177854 1 1
0.0373374562752357 0.0766836052030666 1 1
0.557306560955892 0.527061960005691 1 1
0.24349771774891 0.21177084819747 1 1
0.27627820266385 0.254044132104172 1 1
0.679983833369191 0.586000893668895 1 1
-0.130928055314321 -0.087300970910137 1 1
0.320964079071252 0.312529885184246 1 1
0.220532510014178 0.187937113998401 1 1
0.390363455359706 0.354406514554403 1 1
-0.119543394058896 -0.116658554129038 1 1
0.147341875788589 0.151678139357475 1 1
0.618715802499533 0.565431060001196 1 1
-0.0337197726320585 -0.0888192785858269 1 1
-0.101382551934269 -0.0817649061364959 1 1
0.20415755242314 0.194760281372245 1 1
0.318656543795626 0.230317992373889 1 1
-0.0493934791439983 -0.0374080697736118 1 1
0.534358210968656 0.512222924694623 1 1
0.441140137417253 0.377852001539601 1 1
-0.132316647626006 -0.111988582913109 1 1
0.267443880093178 0.218853566035225 1 1
0.0209961654912246 0.0221852545297523 1 1
0.122336890705638 0.136497154667042 1 1
0.818262066335199 0.754978281921954 0 0
0.225429875284539 0.195879695511981 1 1
0.489377480914892 0.432368881508765 1 1
0.438132497598891 0.415844366697901 1 1
0.479201680235315 0.421436087890991 1 1
0.229198371070054 0.200392228122339 1 1
0.117101861716388 0.102519144814596 1 1
0.141182952095337 0.130747735319481 1 1
0.530553719723662 0.493321220419553 1 1
0.313913872140957 0.29855539539855 1 1
0.0564540122979984 0.0447379365909431 1 1
-0.0617304357107205 -0.0603257920826243 1 1
-0.0785710632920233 -0.129616681273953 1 1
-0.132407401496533 -0.141485789024751 1 1
-0.0142362934732518 -0.0385970270172483 1 1
-0.553965794008817 -0.477841683272802 0 0
0.205672108765716 0.183488350946294 1 1
0.119464915149074 0.109173929406703 1 1
-0.197912481275289 -0.182710435595837 1 1
0.167927905758095 0.182824939188609 1 1
0.200381977117123 0.182551686336923 1 1
0.111983172889464 0.0842399149999809 1 1
0.138759810862038 0.131376614203514 1 1
0.246482513892344 0.22433040906214 1 1
0.332433781189622 0.284130072365872 1 1
0.712851484225619 0.650889332236433 0 1
0.279551948777022 0.296111382438298 1 1
0.171410893946599 0.142812275602059 1 1
0.366123498007483 0.327162525502635 1 1
0.475785049532809 0.406475586647226 1 1
0.696495640435758 0.670749185442974 1 1
0.378608480834463 0.353915146166133 1 1
0.127970230684469 0.105495910181962 1 1
0.506509878460514 0.489581278396633 1 1
0.0683503523419461 0.11093761673435 1 1
-0.0213746516527196 -0.0142615668911099 1 1
0.0575170433942422 0.0692519697010743 1 1
0.423699610398282 0.355447207271192 1 1
0.163551474830732 0.106753937530434 1 1
0.251932901305263 0.210199612570896 1 1
0.365050869367901 0.345413528407485 1 1
0.489733645548375 0.475037822679485 1 1
-0.399148912403215 -0.368899441165374 0 0
0.102434465375352 0.108020732339043 1 1
-0.220038096458585 -0.160193683708566 1 1
0.297910494685955 0.237586567575693 1 1
0.346192667482933 0.291949217756686 1 1
0.368098438823538 0.328883565254284 1 1
0.419465640816771 0.3909280758974 1 1
0.500774170721454 0.453079596484077 1 1
-0.279851113852454 -0.262279647512494 0 0
0.174656315528865 0.141784935810554 1 1
0.30521777621831 0.266584657372685 1 1
0.308161506796971 0.257608563794839 1 1
0.230510633486361 0.191351039518109 1 1
0.362030364200088 0.337350494699445 1 1
-0.272487957113248 -0.248177863620633 0 1
-0.232693832815126 -0.208267758272539 1 1
0.118578740543247 0.0834671410223869 1 1
0.0246777110650375 0.00143662132945445 1 1
-0.036302610295528 -0.0888107940735695 1 1
-0.228966670502136 -0.250073243131277 1 1
0.353184213866265 0.332427518526612 1 1
0.170602162203436 0.124583036111791 1 1
-0.016600840123877 -0.0186481452490845 1 1
0.148233840212339 0.133905068666171 1 1
0.0579755306142192 0.0579393440297608 1 1
-0.159615024090161 -0.130916656357681 1 1
0.219919470381984 0.203074956576251 1 1
0.0432931099153029 0.0300504642104565 1 1
-0.213244719400403 -0.203194387120517 1 1
0.441955745702769 0.398761750187637 1 1
0.314912086460786 0.28047464192343 1 1
0.828425118983779 0.727012665971095 0 0
0.118613543506206 0.112333603668098 1 1
0.0230377552443424 0.040388997776503 1 1
0.127158217616137 0.0617608151968327 1 1
0.30832482425921 0.259657288916803 1 1
0.346408396684337 0.263588930488068 1 1
0.223725228212447 0.240219181749643 1 1
0.379341770040135 0.338170100326479 1 1
-0.23462730991861 -0.207096219144645 1 1
0.220153538082467 0.227723205262987 1 1
0.853618191972997 0.774911230448323 0 0
0.11827958433258 0.0904160064699319 1 1
0.407896016968744 0.344791620545649 1 1
0.398741348984617 0.347121225756397 1 1
0.253642591737068 0.226524449383001 1 1
-0.37729329542014 -0.361700437873482 0 0
0.342794450545531 0.310366064036259 1 1
-0.225028724947203 -0.104154310185391 1 1
0.620740324002763 0.606218147588552 1 1
0.305501205710302 0.3022611006312 1 1
0.00728419447026966 -0.0236018872199658 1 1
0.248215741689625 0.204051039669243 1 1
0.448845956958839 0.393735257754101 1 1
0.134806303077513 0.100187297932939 1 1
0.116258340822492 0.116226227520502 1 1
0.0748826086591164 0.0425456301001425 1 1
0.174890013831646 0.181227451809417 1 1
-0.0565045052040343 -0.0351287757237073 1 1
0.0632136995600014 0.0422871003048321 1 1
-0.0833503854838409 -0.0470305113597175 1 1
0.419263508187114 0.423088314712618 1 1
-0.220727806011246 -0.189793323491163 1 1
0.120348191774368 0.101140865232534 1 1
-0.00354200997173464 -0.00263648443985095 1 1
-0.395843965225102 -0.362615331622935 0 0
0.0428652689564657 0.0802641242218101 1 1
0.492795395231361 0.418110101201433 1 1
0.520791534788588 0.476121396795157 1 1
0.349803961369567 0.310383804931074 1 1
-0.16775763606859 -0.145375576468382 1 1
0.146933809112516 0.13044994830218 1 1
0.358775590839213 0.306644602403553 1 1
0.0711711288359355 0.0622354209145789 1 1
0.0744404990530134 0.0548203047728317 1 1
0.44768965359262 0.381039465728615 1 1
0.436475592060615 0.404219573185044 1 1
-0.450831801762787 -0.367923556128734 1 1
0.345015786692684 0.304983411031779 1 1
0.264794241236579 0.24512246807213 1 1
0.199268666318656 0.17221514873803 1 1
0.764495104605406 0.677448935454877 0 0
0.198283124830985 0.16907054440893 1 1
0.585567674240057 0.522053972050068 1 1
0.427178519879665 0.39333907420293 1 1
-0.0894701536537245 -0.0765188806781904 1 1
0.341978710164407 0.265756969482413 1 1
0.0926467453533199 0.0881934924569665 1 1
-0.383648184632829 -0.327313983228162 0 0
0.171097450519116 0.17030070075379 1 1
0.360039619927381 0.320068591065956 1 1
-0.294448870657478 -0.211873112344678 1 1
0.225323730214999 0.294194372732613 1 1
0.220560809319144 0.137687442415359 1 1
0.264231025036634 0.226859954960979 1 1
-0.204403822167451 -0.222297279733048 1 1
0.428378439889551 0.383497447653034 1 1
-0.103591201766529 -0.111485280596371 1 1
-0.230272060385717 -0.227296736889449 1 1
0.360767514518116 0.329035933814869 1 1
0.553038357075081 0.504795693530228 1 1
-0.37468548693575 -0.437954795876411 1 1
0.341137155354372 0.301834277777154 1 1
0.181958471656423 0.113324356995955 1 1
-0.066667361668461 -0.0459109157416176 1 1
0.162841052320751 0.134445955038038 1 1
0.690628713084078 0.663905472447458 1 1
0.000340261105897799 0.00870459442180968 1 1
0.353090850700794 0.330513344738718 1 1
0.503449429426537 0.447594391064598 1 1
0.16596916654907 0.15810535348293 1 1
0.0675081851246496 0.0692060958284545 1 1
0.172954181958214 0.164822997533297 1 1
0.242657505626046 0.246793869234549 1 1
-0.0196654958025314 -0.00483440156022846 1 1
0.113275673506916 0.079624261775759 1 1
0.0791573760358761 0.0427771305024194 1 1
0.128009815665645 0.116237359828436 1 1
0.184959067633465 0.186685812753619 1 1
0.594431807247495 0.570589831393483 1 1
0.0669405158285589 0.0578414776671821 1 1
0.122883378158924 0.122041878162379 1 1
0.170749495409115 0.140190023817414 1 1
0.226879567676134 0.208729065124161 1 1
-0.0765601816659625 -0.0837683526945087 1 1
0.644705247822337 0.588427560547198 1 1
0.163460409065027 0.149974497436108 1 1
0.293640858703123 0.286313441504951 1 1
0.541674142916229 0.482129763016726 1 1
0.357688744115378 0.330001569849097 1 1
0.103249093903238 0.0963656955339094 1 1
-0.430376155760358 -0.333704685440382 0 0
0.193113402895858 0.212499612730798 1 1
-0.25101588543353 -0.232595713447691 1 1
-0.0549286820084621 -0.0556801385786508 1 1
0.311999459439061 0.265238222160752 1 1
0.0534436889932299 0.0709911801794927 1 1
-0.0191385763210653 0.0157207927520768 1 1
0.535869507003578 0.498843640060994 1 1
0.209965848816443 0.227445623651898 1 1
-0.203499911664968 -0.179473885069057 1 1
0.115680971961616 0.113091805144744 1 1
-0.123427325961256 -0.11990213572052 1 1
-0.0116165730557095 0.00747330388298606 1 1
0.529832054640928 0.491925446411625 1 1
-0.242333238472992 -0.213229713250066 1 1
-0.371730574989288 -0.352283462555928 0 0
-0.152074120183541 -0.114631534956868 1 1
-0.183642159198912 -0.178607313642848 1 1
-0.221955593088883 -0.157806318201745 1 1
-0.245034065811707 -0.181253152460697 1 1
0.162021537215708 0.107783833426814 1 1
-0.308793630676606 -0.286382494691927 0 0
0.371650930275646 0.358607025115141 1 1
0.0896878421590738 0.0799039996905305 1 1
0.528650644250978 0.440434347716772 1 1
0.347124647018855 0.331991630797601 1 1
-0.30967672132394 -0.281186359553912 0 0
0.183237353557611 0.225696625409663 1 1
0.0377009570893589 0.0474811320505426 1 1
0.667214662143162 0.613369221983808 1 1
0.303834771128795 0.272947617137768 1 1
-0.0185340575533519 -0.0147254971444415 1 1
0.0817003110453596 0.0897619968718105 1 1
0.424265700691311 0.424240858230883 1 1
0.176945522656772 0.154724369547626 1 1
0.428586859907764 0.383011059701595 1 1
-0.0990093890814218 -0.0891502298131853 1 1
0.431046645977352 0.41123692755692 1 1
-0.517967711023396 -0.472075794632946 0 0
0.258111280485996 0.231171655633625 1 1
-0.0393644844029617 -0.0406037309285898 1 1
-0.0203877429865554 -0.0238901376311982 1 1
-0.0612066898832123 -0.074325646611693 1 1
-0.319214621968513 -0.321265725621435 1 1
0.465008468404586 0.44776442819634 1 1
0.0543487439805552 0.0812227551089544 1 1
0.49812562634553 0.441018035433365 1 1
0.449640053022611 0.412463346487813 1 1
0.320377959203528 0.270489115381676 1 1
0.295909832529678 0.306460067968258 1 1
-0.179307348353507 -0.0988719248242836 1 1
0.404168817675303 0.432301605337566 1 1
-0.0931956237241567 -0.0843743845038304 1 1
0.319255431560215 0.337530900036242 1 1
0.658258063894514 0.530719493342699 1 1
-0.448425479277283 -0.449836947132172 1 1
-0.184829919710624 -0.0954064241277394 1 1
0.220193314783882 0.206785153439402 1 1
0.0718584761720103 0.0810619642520531 1 1
0.417561013149871 0.464932165236893 1 1
-0.0414776112040622 -0.0442437012524147 1 1
0.321999390159563 0.310730488282102 1 1
-0.0678586423810603 -0.08517421449916 1 1
0.584323424876194 0.549998537931473 1 1
0.10261958292178 0.101528193642618 1 1
0.603813733468998 0.582952723188588 1 1
0.0519914598737622 0.0507721770733306 1 1
0.0814356058235617 0.077352676315557 1 1
0.20776564848393 0.233427435422389 1 1
0.182161287087503 0.148054280040392 1 1
0.00779767412160279 -0.0100094323698346 1 1
0.355047801980187 0.325266045964682 1 1
0.457080947577778 0.402848900648798 1 1
0.304836040153274 0.282124762434212 1 1
0.240172095703951 0.231508597451719 1 1
-0.0832528790415327 -0.0599408637681277 1 1
0.575978092709855 0.525309519660406 1 1
0.415949629419369 0.360854420070988 1 1
0.376679690344187 0.398870003515359 1 1
-0.029069720551566 -0.026040795127082 1 1
-0.301301120665145 -0.215798378307603 1 1
0.14121072746624 0.14489247564839 1 1
-0.127807802128723 -0.0825680974669321 1 1
0.198716832383944 0.169682285669104 1 1
0.677830238353334 0.625325798215853 1 1
0.453605168267212 0.393590931040078 1 1
0.0886654424941404 0.0927018591951033 1 1
0.296587652536222 0.312333808650409 1 1
-0.168945066776357 -0.16634692472212 1 1
0.559802802342717 0.48056808839959 1 1
0.269937711382579 0.265441313565549 1 1
0.297308941566415 0.300118234203742 1 1
0.368358555823667 0.376166153089395 1 1
-0.207185562542 -0.186856374868229 1 1
0.386066185251607 0.402241487268531 1 1
0.208179346947388 0.183757291201172 1 1
0.203495551843204 0.194192174810694 1 1
-0.130823519821508 -0.117185423814246 1 1
0.641629909434163 0.55724496165461 1 1
0.0915648148251015 -0.00396116175502595 1 1
-0.10287192539098 -0.143815046118677 1 1
0.461817835831622 0.403866550814041 1 1
0.629236806910857 0.530510881311861 1 1
0.651478796814348 0.619283288525587 1 1
0.819710258304187 0.719250022089156 1 1
-0.0347355344171898 -0.071747905418292 1 1
0.0480463255941703 0.0288787954891267 1 1
0.331936176119424 0.322411559631029 1 1
0.384543184167455 0.345450910912754 1 1
0.111256321633752 0.12001671471647 1 1
-0.445885211945685 -0.371847843625996 0 0
-0.0915819179611608 -0.0568518077279402 1 1
0.294538322766606 0.279847042152585 1 1
0.0979841104520836 0.0856073173813667 1 1
0.0969120143545813 0.069343788614995 1 1
-0.0549490784829766 -0.0728602100508814 1 1
0.525955561802075 0.511144755977215 1 1
0.434040540713374 0.397615068008812 1 1
-0.0904459384523215 -0.0923609538171193 1 1
0.173150955696052 0.167883333828389 1 1
-0.0667194969610041 -0.069644608964077 1 1
0.543867248613962 0.477011250671603 1 1
0.203822470993308 0.181517117455211 1 1
0.326984652227558 0.281997695561722 1 1
0.292147561128003 0.242770780846043 1 1
0.171388523939264 0.195473209883715 1 1
-0.400441257520972 -0.350278105709609 0 0
-0.0988964278817019 -0.10816508031991 1 1
0.173972701080394 0.159563011377332 1 1
0.0574933294692445 0.0372353167877632 1 1
0.182629311114983 0.199082828233555 1 1
0.364343644926226 0.312106972044721 1 1
0.0400515070004505 0.0662876182530023 1 1
0.331167445849353 0.308476393712149 1 1
0.188109977320859 0.194317749933942 1 1
0.173083064868622 0.174177593727566 1 1
0.617100857004282 0.560986435456121 1 1
-0.0278394504693095 -0.0431580077076376 1 1
0.472191697911727 0.405857512373628 1 1
0.707518105501403 0.654776707963917 1 1
0.695906855458767 0.638773853982114 1 1
0.406652979708605 0.373325283161293 1 1
-0.0289001036031645 -0.00505280781931426 1 1
0.194110264000772 0.239085566018784 1 1
0.410210956292921 0.377103167463826 1 1
0.528648759432464 0.491313382380239 1 1
-0.0630953064852348 -0.0880656207013309 1 1
0.181674100503429 0.104939925848398 1 1
0.203027226114097 0.191640294147295 1 1
-0.0727272181612004 -0.0594809298847646 1 1
0.300806831532172 0.243927971966769 1 1
0.369353598319235 0.361948078769669 1 1
0.23631507860088 0.208104864467347 1 1
0.152451836647301 0.134899203288378 1 1
0.318150039949261 0.296901530506956 1 1
0.175910862446675 0.173910142801175 1 1
-0.171868017038881 -0.166109473621386 1 1
0.10480040522975 0.115010294849666 1 1
-0.501581895561983 -0.40439407452809 0 0
0.363419209993394 0.334564887343802 1 1
0.213154344098246 0.220125082815928 1 1
-0.00803862848734405 0.000800237999666106 1 1
0.352512729794675 0.281033475361333 1 1
0.41803419368733 0.403261768986216 1 1
-0.0120473818244705 0.0101756026767736 1 1
0.147056318164294 0.158563276084723 1 1
0.29270678995633 0.221344501358483 1 1
0.453325303998236 0.34202374527328 1 1
0.363212568501253 0.339026193136999 1 1
-0.197766724990829 -0.178915274594057 1 1
0.23251111829938 0.227677257275691 1 1
0.179256412445234 0.170971751085353 1 1
0.369274905255627 0.347096366373229 1 1
0.286914932024271 0.266894398783594 1 1
0.0460598014749831 0.0655400151136866 1 1
0.365458215557191 0.328656033753688 1 1
0.235746181271086 0.195218063858801 1 1
0.726571889920751 0.693221196119131 1 1
0.642900941540274 0.588134868043659 1 1
-0.279915210851322 -0.256175747861762 1 1
-0.356788258112143 -0.317083483804171 1 0
0.0387104417433336 0.0296323907401383 1 1
0.369267975862382 0.364910019484848 1 1
0.502773255981785 0.447085355515442 1 1
0.467989267835242 0.462438026031496 1 1
-0.184220242930407 -0.171208399664104 1 1
0.208192409614421 0.19960526136925 1 1
0.132190262576814 0.115536523842407 1 1
0.18634199028049 0.104656199481822 1 1
0.145413518894617 0.161521108412894 1 1
-0.176544778282118 -0.138669120551784 1 1
-0.06124230386302 -0.0272797358740408 1 1
0.211628063601086 0.17064003599604 1 1
-0.0734946497166819 -0.0543779759253234 1 1
0.0596922423051641 0.0498345481472905 1 1
-0.314669284275285 -0.350947891953686 1 1
0.209962520314107 0.193502989498296 1 1
0.491110513707026 0.405155256891873 1 1
0.549937003650125 0.500460258031721 1 1
0.426909853672855 0.383244763883644 1 1
0.0383107890991245 0.0302545207548622 1 1
0.227936618028051 0.213320283216344 1 1
-0.097709208839961 -0.107584625803491 1 1
-0.142499199951181 -0.101887657588075 1 1
0.212402358163079 0.159881582298154 1 1
0.229953883600152 0.218348628382376 1 1
0.437064224337845 0.374397024046372 1 1
0.173650683376776 0.194780292526557 1 1
-0.307071359412123 -0.272799525314194 0 0
0.198134472913383 0.208380944708399 1 1
0.34789962802058 0.299209386729979 1 1
0.400277801867774 0.335614940206343 1 1
0.111481288116365 0.10226551953645 1 1
0.399580266483811 0.367709923796584 1 1
-0.0937591777714152 -0.0997734908896619 1 1
0.479663785730761 0.431469934379885 1 1
0.418421568312489 0.377269200122549 1 1
0.574860823914718 0.53134788189423 1 1
0.15205779477864 0.116806172944827 1 1
0.134394546167075 0.0755672840683847 1 1
0.0562416121085091 0.0681391609759421 1 1
0.232780529400696 0.204245193214217 1 1
0.0182990885186998 0.0260285852569632 1 1
-0.160043876360552 -0.16872832122066 1 1
-0.136752054308816 -0.154034079586855 1 1
-0.0846988761061214 -0.11327096221783 1 1
0.38289814217669 0.351118422762881 1 1
0.155557286197264 0.125650349995393 1 1
0.145007503255616 0.123712051022605 1 1
0.44528178754608 0.451798648435308 1 1
0.117757989213105 0.0901151319827947 1 1
0.634035180619011 0.586686404154335 1 1
0.175592241385272 0.151040284735098 1 1
0.442403598328833 0.398199355131913 1 1
0.4998026836101 0.488515327096261 1 1
0.342567182336515 0.298342176757486 1 1
-0.344388038980521 -0.329803783068469 0 0
0.712991484880395 0.658353954235071 0 1
-0.0133198016822012 0.000763967909698224 1 1
0.0112908094400347 0.0163682069528871 1 1
0.51498581964595 0.401258944722603 1 1
0.375685698712852 0.332369327862092 1 1
0.536641310217273 0.508954957694489 1 1
0.0556354021004711 0.0498802479629168 1 1
0.147419401477643 0.131368061996194 1 1
0.615902620241935 0.590017696589859 1 1
0.0505516412831007 0.106616774825155 1 1
-0.015933348238531 -0.0310851161759199 1 1
0.235609814767998 0.220160242600277 1 1
0.041277791900075 -0.0296986951995905 1 1
0.23890588640123 0.224191359164305 1 1
0.333587888776293 0.288866826153334 1 1
0.0901950327641769 0.0762167078718578 1 1
0.349991901114643 0.310843392807725 1 1
-0.346339578019862 -0.264453385916169 1 1
0.346554137425428 0.358599922770889 1 1
-0.316050400075904 -0.269356306123649 1 1
0.354735111750843 0.316913121056381 1 1
0.470417874660541 0.432931744505427 1 1
0.0737574139957227 0.0528943328672494 1 1
0.675884614136693 0.593428661651816 1 1
0.0905772235873352 0.0773495810348199 1 1
0.00886399383560788 -0.00540033023617922 1 1
-0.0898371381049215 -0.0375939876424419 1 1
0.742438208706254 0.695155100864144 1 1
0.0981446878858925 0.102812255783528 1 1
0.484375352801686 0.414057530657533 1 1
-0.0959964662780189 -0.1058399901074 1 1
0.0180722700920459 0.0147173825124816 1 1
0.345209343075768 0.249275577611124 1 1
-0.00225772199842092 0.0195428300686679 1 1
0.229394911053104 0.195015297856042 1 1
0.988676970895376 0.892100425698956 0 0
0.601454788454443 0.5765436116041 1 1
0.219618504415573 0.181685613333026 1 1
-0.174412042534345 -0.119728319978313 1 1
0.276759367158155 0.249884769869552 1 1
-0.708015244994123 -0.667754179401369 0 0
-0.150452600693629 -0.137793285839225 1 1
0.31775757919097 0.28780138580146 1 1
0.206447823330169 0.138671277934136 1 1
0.078669176000842 0.0771538171945683 1 1
0.0574081534262645 0.0409497249366825 1 1
0.150275893990205 0.131287453486402 1 1
-0.0762716061366836 -0.0918021094069787 1 1
0.36328075960545 0.349225103332183 1 1
0.236084395471078 0.200076925997882 1 1
-0.295846320729986 -0.275008658553353 0 1
-0.128464904754141 -0.128362368863266 1 1
0.0910833476939082 0.0771116513212838 1 1
0.568798388007687 0.529349561074555 1 1
0.549995426578775 0.48855749294155 1 1
0.207991193237479 0.224088467510567 1 1
0.208150182745799 0.219325710326266 1 1
0.359085200560223 0.3472856146743 1 1
-0.0833472975166944 -0.0765764486393633 1 1
0.0997459065688065 0.111451392791 1 1
-0.0357038598309248 -0.0649743199302967 1 1
0.286390945061956 0.252052658119351 1 1
0.561947589838518 0.491734085680357 1 1
-0.121523959621401 -0.105720389550294 1 1
0.176769081262782 0.13008993909605 1 1
0.387552604198237 0.36052143243779 1 1
0.292436486927652 0.271377170229086 1 1
0.119386172963781 0.0709036803634504 1 1
-0.431449283877247 -0.381048150700896 0 0
0.34263712021649 0.30490052526122 1 1
0.208105602029652 0.190678327934192 1 1
-0.065299368820093 -0.0579092400294961 1 1
-0.149002750908512 -0.171863230905063 1 1
0.602572743838935 0.550824083628632 1 1
-0.0936474504434476 -0.102837617779647 1 1
0.248170150298062 0.202287318180318 1 1
0.102161969883745 0.121349526503239 1 1
0.444560872312575 0.426490567670846 1 1
0.148456871026807 0.144083186388438 1 1
0.0164856145342768 0.0374081833486729 1 1
0.252268223818078 0.208488013422468 1 1
-0.00393946979135006 -0.00111002405170259 1 1
0.274520337273739 0.236693243822667 1 1
-0.179174543642975 -0.18869919251291 1 1
0.21008131725746 0.146779884494849 1 1
0.263432351743483 0.257108743861127 1 1
-0.349347960303511 -0.355100478603435 1 1
0.349419251798389 0.247599365626807 1 1
0.527644809335623 0.504606482874724 1 1
0.749204581081144 0.674646007135893 1 1
0.125018455490108 0.0912904865211634 1 1
0.0940149991829044 0.0953825152441898 1 1
0.590821011063582 0.523415337425407 1 1
0.0991025285689643 0.0540752676635683 1 1
-0.0362511354853207 -0.0204755219510328 1 1
0.572077444770004 0.519753596642533 1 1
0.307123518518627 0.294311968398153 1 1
-0.0235335521519626 -0.00845583901345112 1 1
0.29035111182896 0.319665675801605 1 1
0.627783370256749 0.631804110431928 1 1
0.0117898603836817 0.0225128820906733 1 1
-0.166080450954366 -0.150943587731507 1 1
0.264871581305777 0.238366241852517 1 1
0.865897219560053 0.79484733439827 1 1
-0.593246911509271 -0.574998058542697 0 0
0.145022110637802 0.13486750668887 1 1
-0.0015905791626445 0.0141358056981156 1 1
0.455395083503368 0.378425701555037 1 1
0.107368418501606 0.076627630507179 1 1
0.0367559841849389 0.00267191715032572 1 1
-0.036121642281144 0.00120529200256055 1 1
-0.255041779141702 -0.250395171842297 1 1
0.254537858461973 0.232145888796191 1 1
0.223770517687413 0.185333295719594 1 1
0.410786187037776 0.335260113676511 1 1
0.396818940343506 0.355490785787549 1 1
0.203152028327954 0.197408208709747 1 1
0.0934466051537097 0.105016974463797 1 1
0.289325032695641 0.262667321649986 1 1
0.183475663210975 0.157167249395494 1 1
0.319786061136329 0.288194235814333 1 1
0.584753032763129 0.509153117662882 1 1
0.0185339106531148 0.00869710927839854 1 1
0.49442915615687 0.458804181368885 1 1
0.404036472781634 0.36800385425081 1 1
0.239626222089246 0.224166177843885 1 1
0.379075730502451 0.366871257089076 1 1
-0.141764219920586 -0.138140885908623 1 1
0.0311086026435121 0.0468474909019139 1 1
0.238170196590344 0.211339103249754 1 1
0.395388648779597 0.350800982412071 1 1
0.121732302146027 0.0791673694784748 1 1
0.545937228576485 0.488212041035961 1 1
0.151305096413828 0.125045383551009 1 1
0.19895310139173 0.175865696086918 1 1
-0.413099820232635 -0.346521102631497 1 1
0.736346381595783 0.653094866450891 1 1
0.232992553981671 0.205744969929551 1 1
0.315654048127634 0.302501555908628 1 1
0.223063117416871 0.204220902930954 1 1
0.756945793448885 0.675951115730151 0 0
0.0153874424091786 0.0171779333861615 1 1
0.629215336434759 0.575346187223929 1 1
0.281728217652011 0.308219273628401 1 1
0.566992316225723 0.470032505507108 1 1
-0.14233398735904 -0.155647077275966 1 1
0.623236845841862 0.559600563554005 1 1
-0.131323600284121 -0.0966591006078846 1 1
0.249467818156033 0.214138533508869 1 1
0.539000134477229 0.502352878857826 1 1
-0.173783384701812 -0.190690914597739 1 1
-0.486144615972496 -0.437598816024586 0 0
0.754658171705965 0.67702595677317 1 1
0.0298649649001358 0.029292762964189 1 1
-0.265676529529375 -0.238901482477998 1 1
0.385648651455062 0.327985295951896 1 1
-0.075085912785307 -0.0652414152855251 1 1
0.186771389166545 0.212439292552888 1 1
0.0175212059103229 0.03147971306156 1 1
0.348523123716946 0.324513815530176 1 1
-0.316446504663733 -0.271852375233029 1 1
0.0806774916418503 0.0405962948032911 1 1
-0.0362300909342231 -0.0928530950591564 1 1
0.27888616484208 0.2553066282951 1 1
0.305827243454589 0.27339779572011 1 1
0.0204155395628772 0.00918687018581213 1 1
0.229932094095806 0.196991346827361 1 1
0.246486072309266 0.227360503237101 1 1
0.3583505254045 0.323055652456318 1 1
0.0541690340990654 0.0423695117449634 1 1
0.24864418266031 0.211623498722415 1 1
0.389053891934476 0.312119487074599 1 1
-0.283725267337338 -0.223582495660255 1 1
-0.0451216147058225 -0.0375385694001326 1 1
0.406749919889501 0.384960035989625 1 1
0.361818749640303 0.324710459594955 1 1
0.0197919927327702 0.0150482561246639 1 1
0.183137807076652 0.181775558915718 1 1
0.371661809337288 0.308542453961704 1 1
0.564019426761831 0.5270126379453 1 1
0.200398254145678 0.169793820029072 1 1
0.376499446406142 0.351122161255035 1 1
0.432470757919244 0.408367758516677 1 1
0.316356332515029 0.301230167902184 1 1
0.450043201166156 0.421747433692479 1 1
0.1868244922495 0.171200805760171 1 1
0.737916644174385 0.670046147622192 1 1
-0.281040870643397 -0.295950687813596 1 1
0.0286011752202472 0.0211302339093261 1 1
-0.042606985143545 -0.061112422849645 1 1
0.117260086949365 0.0950773719478551 1 1
-0.265532320242442 -0.251777030335114 1 1
0.605515914039912 0.520069082041085 1 1
0.0113462551155757 0.00342805318036153 1 1
0.394769093748867 0.355733229445833 1 1
0.101112134879007 0.055837968829913 1 1
0.467445561054843 0.42035409928756 1 1
0.289919048596327 0.246624235369808 1 1
0.151094653407389 0.153150648327391 1 1
0.262879387703796 0.22593105211167 1 1
0.195961630234549 0.190042890422078 1 1
0.279173831810866 0.268694480017594 1 1
0.0685086813494931 0.0888264081280838 1 1
0.0507760264721071 0.0552591242430861 1 1
0.302884031808891 0.27799978595682 1 1
0.304933185823328 0.267949550644925 1 1
0.178607640874922 0.162167810308147 1 1
0.21820748512145 0.248200606469941 1 1
0.262004910035725 0.238517805376287 1 1
0.436562139415959 0.424771399484883 1 1
0.442037279965385 0.390757045242178 1 1
0.315369751056022 0.273320490500482 1 1
-0.0996292841006042 -0.10147743352181 1 1
0.0248809950155246 -0.0218838164677276 1 1
-0.0908570839814296 -0.0787108503424646 1 1
-0.206973508476798 -0.150311912262426 1 1
0.136116327186241 0.112064974317641 1 1
0.530250578336663 0.525215776042191 1 1
0.111708997350777 0.159066804771635 1 1
0.598284219676241 0.495048105554502 1 1
-0.221162778628995 -0.225998545697462 1 1
0.652673612807847 0.606505308702579 1 1
-0.301927181826905 -0.297511858995472 1 1
0.25985413786836 0.200220259388876 1 1
-0.299011024485877 -0.250149347648238 1 1
-0.146001832773114 -0.0867762126503991 1 1
0.309552720875087 0.271197547348349 1 1
0.0103817141578779 0.0402530091640079 1 1
0.0456102372143014 0.0466572379129754 1 1
0.0209317392280943 0.0405334200303401 1 1
0.607319940158212 0.548968665212412 1 1
0.400349472669882 0.348933182495246 1 1
0.0313015583551444 -0.0187643526252506 1 1
-0.109995248558017 -0.0931712634110347 1 1
0.138598238878512 -0.0342771169156912 1 1
-0.19103333880129 -0.170886424222915 1 1
0.350307299908945 0.284367906425658 1 1
0.81025808972045 0.75419703707978 0 0
0.637366549328992 0.597822908037319 1 1
-0.148964281345823 -0.0843115113471186 1 1
0.193194833791071 0.178958120807976 1 1
0.933373194524494 0.863412065632974 0 0
0.173079586453454 0.142501070222002 1 1
0.406537602330942 0.400720969943577 1 1
0.598005572061069 0.549138958051465 1 1
0.768763506483317 0.695977994186273 0 1
0.435421949986771 0.439452834610181 1 1
0.0818601072894675 0.0462373956284824 1 1
-0.0187069858978379 0.0100452251029875 1 1
0.089045371846059 0.0927261670611634 1 1
-0.506007980704434 -0.493097781723102 0 0
0.474496372535032 0.422647332445175 1 1
-0.349285922840778 -0.282830131992979 1 1
-0.43234488897437 -0.331839565691763 1 1
0.162149142824699 0.13510415405427 1 1
0.0403913228582696 -0.00324906324938515 1 1
0.0330633936545611 0.0377425072468117 1 1
0.688397147432898 0.662480663279937 1 1
0.185940079914909 0.167958467672165 1 1
0.323634553805299 0.284744562440746 1 1
0.312634576503651 0.279332996281997 1 1
0.107588486382426 0.102586587911713 1 1
-0.358906598702262 -0.300243700213554 0 0
0.493037932116594 0.480193518687142 1 1
-0.0424095513012703 -0.0411305356435516 1 1
-0.0539776439755395 -0.0508530731556596 1 1
0.748374607099397 0.694627994384896 1 1
-0.338410969068672 -0.284436541894467 1 1
0.350991213146644 0.32277912626673 1 1
0.404174178572441 0.359673943642066 1 1
0.32078498366758 0.256205817653999 1 1
0.530923833309765 0.446107103327668 1 1
0.370294513196353 0.335649381988005 1 1
0.107494590372227 0.138987706136941 1 1
0.0590951246254595 0.0769606564761081 1 1
0.277508146103989 0.297441662081005 1 1
0.220576133839604 0.18851571200326 1 1
-0.0886119698444512 -0.0782342083423232 1 1
0.28560589937666 0.254024142540722 1 1
0.0470327186222814 0.0435114209982321 1 1
0.286336210573524 0.252394214525763 1 1
-0.00792342866054271 -0.00897293169300138 1 1
0.112391995321701 0.103395738696689 1 1
-0.173411178288497 -0.116314483489768 1 1
-0.0640252872147505 -0.0554286096732935 1 1
0.263702868188465 0.250758977435147 1 1
-0.219583811051181 -0.182260460831924 1 1
0.250402129977467 0.0731623675924732 1 1
0.600373734493976 0.538372983936549 1 1
0.50192688032497 0.486739650206678 1 1
0.17874231784267 0.171878118605433 1 1
0.136330221412369 0.0652813764337694 1 1
0.00973044039768568 0.0278714574217575 1 1
0.0241995649754272 -0.0402028778972888 1 1
0.203880449604412 0.191608604767489 1 1
0.198385675756049 0.187086504615972 1 1
0.165965200092111 0.159427334722731 1 1
0.281878628842058 0.265943651552982 1 1
0.127774777782776 0.133433997351329 1 1
0.407552744859049 0.375628023059645 1 1
0.18811357962451 0.175331108881469 1 1
0.0564919674637157 0.0713365625090348 1 1
0.484145416688377 0.469136958014043 1 1
0.106758465136896 0.122233119592767 1 1
0.525539854690301 0.468242777841429 1 1
-0.305400506321579 -0.287218158885184 1 1
0.177398330311003 0.158311848165047 1 1
-0.0223349361017481 -0.0357690394153996 1 1
-0.293619746735356 -0.247042851565796 1 1
0.213347142028564 0.202826659850558 1 1
-0.229395012523818 -0.232061697129812 1 1
0.0205299770279938 0.0284415719206254 1 1
0.599106020281187 0.577770182800697 1 1
0.237857096909415 0.191582426802649 1 1
-0.0215469597746602 0.0291354881235075 1 1
0.408335872059463 0.466101253199118 1 1
-0.0570297023260812 -0.0520259065984978 1 1
0.492662303840115 0.449005098757839 1 1
-0.0151527725248416 -0.00806842374120939 1 1
0.570026433674115 0.522159155296422 1 1
0.127094756852843 0.0556609034559806 1 1
0.502296781388781 0.446941734155896 1 1
0.523570406265654 0.492307789391063 1 1
0.046646905838111 0.0542467882717816 1 1
0.429496817633247 0.359865157232671 1 1
-0.113910701468459 -0.0906550878005869 1 1
-0.00546849731509141 -0.0249882444849645 1 1
0.396538622056025 0.348511077223693 1 1
0.152464870834079 0.158797782040962 1 1
0.489972158495712 0.470931159197835 1 1
0.365922567748896 0.323216744442182 1 1
0.136728523457087 0.114898642553258 1 1
-0.588511547296986 -0.484723133654695 0 0
0.190285929283816 0.181044380260152 1 1
-0.00743798942659062 0.0211649326749986 1 1
0.281117586509793 0.247534466209598 1 1
0.445329813994518 0.429169704409501 1 1
0.126639922647377 0.117009379680182 1 1
0.296174188896871 0.249133503919746 1 1
0.0317676512024636 0.0487082724894789 1 1
0.532540440964795 0.497460921968745 1 1
0.175266413460328 0.154890860472328 1 1
0.490570395692869 0.403784181534529 1 1
0.295597228327207 0.256805491719131 1 1
0.148170131587005 0.158422644801125 1 1
0.235942190104056 0.231550098485403 1 1
0.237684912496537 0.167873937217467 1 1
0.213330452689829 0.220519290879819 1 1
-0.241263436233281 -0.234973866555569 1 1
-0.361889116067737 -0.293122716239393 1 1
0.0679912833480539 0.0866512739369247 1 1
0.395023531371936 0.283867356105047 1 1
0.0549899112893183 0.0479744262965751 1 1
0.0211192710959168 0.018508033075991 1 1
-0.0953112922438572 -0.0812262210926409 1 1
-0.146364269249442 -0.148852324598124 1 1
-0.065124928457037 -0.0713662277603126 1 1
-0.213608481124994 -0.213608995020698 1 1
0.138311809656052 0.113346851200181 1 1
0.19872605798423 0.174322778611754 1 1
0.425906537720385 0.389381008126405 1 1
0.461419167397918 0.410017701135332 1 1
0.0243097792945391 -0.0178592992040715 1 1
0.387707456114676 0.36950589469699 1 1
0.311216441223989 0.271897999338 1 1
0.320158176294278 0.294590008164649 1 1
0.0225616596488278 0.0284565016965089 1 1
0.0772265382569717 0.0881462389632189 1 1
0.108362029377783 0.102740786035321 1 1
0.461426650134569 0.43689560372716 1 1
0.34450826806086 0.328775312472598 1 1
-0.263753015810208 -0.218768568453115 1 1
0.450287751574481 0.419480122507137 1 1
0.279077719013582 0.239219104502154 1 1
-0.109115350884762 -0.0994091785212326 1 1
0.124393774450709 0.11178641450508 1 1
-0.209019743950721 -0.167729764542171 1 1
0.447043659538549 0.371449096289127 1 1
-0.122204376320608 -0.121438593667357 1 1
-0.0992289112970857 -0.0484118921000008 1 1
0.10565734735551 0.0723327107678732 1 1
0.0766526094434281 0.0591717611633985 1 1
0.379795670390133 0.322999818330107 1 1
-0.201299461639392 -0.192886082220223 1 1
0.337891099864163 0.333574071193225 1 1
-0.0282608755076957 -0.0634544826184773 1 1
0.190687089750305 0.16897775925986 1 1
-0.0336933150500944 -0.0222160517510047 1 1
0.158343192747535 0.152244049680813 1 1
0.0940227140845028 0.0521140511461455 1 1
0.0432939373853365 0.0238748755178254 1 1
0.187726962269703 0.163745333682021 1 1
0.13813130804421 0.133969136856363 1 1
0.130365385780645 0.128159240554469 1 1
0.004914394336352 -0.0172906512823328 1 1
-0.0766133438543841 -0.0770730704100417 1 1
0.637464150041946 0.613171217965595 1 1
0.437298994527133 0.409182967611029 1 1
0.348070646125246 0.321424639272029 1 1
0.665308706088743 0.588380421135003 1 1
-0.330996585597971 -0.295503183992638 1 1
0.380774381380159 0.327784057574978 1 1
-0.0571594222594469 -0.062737586355459 1 1
0.446777066112838 0.394281427205483 1 1
0.311523216906911 0.247857005928356 1 1
0.0927260405461518 0.0806428758498114 1 1
-0.139607033730577 -0.0852773423548643 1 1
0.2538344438048 0.215710833082742 1 1
0.10943837960709 0.0684947090950158 1 1
0.079652993020244 0.0455961593443859 1 1
-0.166160992647365 -0.173384277033753 1 1
0.984242538449736 0.882936043936111 0 0
0.77499171667799 0.711395065730883 1 1
0.0509839141050369 0.0615421632005692 1 1
0.423811896620077 0.395086701739711 1 1
0.0108243826879113 -0.037149637377855 1 1
-0.183923708241625 -0.215033307719562 1 1
0.549237602076127 0.506664096468846 1 1
0.279113928221225 0.274074852981494 1 1
0.569124541732473 0.49136858883823 1 1
-0.0207295840698076 -0.0247422189557772 1 1
-0.47618110570674 -0.40346701640116 1 1
0.203323978291986 0.180558334854999 1 1
0.268179110453541 0.295018221114841 1 1
0.419275149805784 0.385471066807755 1 1
0.337762003075422 0.306003014083674 1 1
0.374435376015176 0.380744538338821 1 1
0.0634893188107232 0.0652545413979557 1 1
0.306389165022072 0.328865522019863 1 1
-0.286899350894866 -0.285666550938889 1 1
0.415289161284895 0.424830803715179 1 1
-0.362720944799743 -0.362421000732073 1 0
0.254758958538003 0.247009647909769 1 1
-0.343015582624554 -0.330673586858296 1 0
-0.0675509024341416 -0.0691980145600664 1 1
0.312975205887815 0.286252383467493 1 1
0.307111688257908 0.265246508819294 1 1
0.0953063039636653 0.0517054192502913 1 1
0.160936920457426 0.129499697414527 1 1
0.39720261269076 0.409153706679805 1 1
-0.195805643246597 -0.173191956213468 1 1
0.117658104421746 0.108135784943416 1 1
0.0141711341963688 0.095312677069405 1 1
0.586485372432306 0.539864247877459 1 1
0.201349512249209 0.213057396442593 1 1
0.404142272770653 0.400200161241998 1 1
0.290325962558343 0.254838349225001 1 1
0.213119113514757 0.197013702477794 1 1
0.0397020401367231 0.0423816781954019 1 1
0.53414954257813 0.455936979368502 1 1
0.398469990124311 0.407840512136814 1 1
-0.150097674387066 -0.128579601103492 1 1
-0.0153280859561146 0.0149137217306825 1 1
0.137866637510902 0.131220913039228 1 1
0.200828543401285 0.190575795192473 1 1
0.378590169879624 0.347438930615321 1 1
0.268829755523122 0.256778142176206 1 1
0.0698024136223888 0.077222073757177 1 1
0.485685436028533 0.42040504716739 1 1
-0.242718984519997 -0.218851169686162 1 1
0.0765432526225716 0.0363489938289699 1 1
-0.217861909089432 -0.206423620045033 1 1
0.810917950701073 0.716586167580167 1 1
0.0870993199743278 0.0749400835719222 1 1
0.327125040257826 0.300852415888823 1 1
0.541552730794337 0.484397633612472 1 1
-0.0474621052308437 -0.0210747978455767 1 1
0.109047462236619 0.087014853700455 1 1
0.540104083141446 0.488461485088087 1 1
-0.664300179042218 -0.606988181045421 0 0
0.256910775175703 0.224964061433428 1 1
0.610073256445383 0.557482190279608 1 1
-0.051171408848598 -0.0541907973494551 1 1
0.210694230081163 0.21638673138208 1 1
-0.68636446378726 -0.598017429464477 0 0
0.366734353719185 0.329341652336388 1 1
-0.0457797563005844 -0.0330205966021536 1 1
-0.162578364767947 -0.148625583014869 1 1
0.707569145804146 0.687922312142655 1 1
0.872897720508576 0.815303421560765 0 0
0.129046321510888 0.158117797849128 1 1
0.116340103622248 0.0999808235046973 1 1
0.623863482175235 0.566211397259021 1 1
0.282479599002388 0.319400827183367 1 1
-0.0600202557852729 -0.0535946175897594 1 1
0.06039638216627 0.0516399413135577 1 1
0.405698211752279 0.369650712365414 1 1
0.17399518326311 0.137689136170655 1 1
-0.0854507353505402 -0.067808324958786 1 1
0.526256964567848 0.501671837548676 1 1
0.232171809005243 0.219170362940272 1 1
-0.220524485788975 -0.199471992319649 1 1
0.841236910739966 0.796334917140695 1 1
-0.0265092271881124 -0.0462920484856145 1 1
0.382049901483638 0.272721095669285 1 1
0.221358415243877 0.157513055579199 1 1
-0.119674254003487 -0.151201590652483 1 1
0.127344114843366 0.139468416033695 1 1
0.32142160323257 0.279828217080399 1 1
0.607217367182588 0.586450958392644 1 1
-0.661378904581613 -0.609371135937946 0 0
-0.0451334489295199 -0.0566683894980368 1 1
0.219152344934782 0.159950888696149 1 1
0.17706521401751 0.143252804862899 1 1
0.429324304395094 0.388933077680359 1 1
0.904403050853489 0.792575151453458 0 1
0.38773280656276 0.36098422415405 1 1
0.525411063570621 0.466719855368524 1 1
0.135033142882513 0.149299372830926 1 1
0.367282578165511 0.295887910208083 1 1
0.638002211522778 0.618591105171427 1 1
0.234681375596421 0.221696863037308 1 1
0.472527670317339 0.424065344729877 1 1
-0.0347311722162111 -0.0477682024076824 1 1
-0.250765921655933 -0.227172941293096 1 1
0.536742297451282 0.51052733214724 1 1
0.226008262520454 0.200086846641581 1 1
0.267281625670382 0.205337671674573 1 1
0.107953264053208 0.105030705053854 1 1
0.523904961154957 0.487206787286582 1 1
0.0278276170235355 0.0254514498612468 1 1
0.262832303357879 0.24870981396929 1 1
-0.0660744935027121 -0.0557668854815101 1 1
0.220876894551566 0.195767286063477 1 1
0.114934671976997 0.141742757616693 1 1
0.287442883924222 0.276923161086993 1 1
0.0569823634882256 0.0584229685883207 1 1
0.138108863643783 0.123120488842126 1 1
0.166949487947504 0.181414604458835 1 1
0.0590001623459628 0.0312837006009207 1 1
0.336547023651245 0.314391676792469 1 1
0.412508009752725 0.379207135464577 1 1
-0.0978279377047007 -0.0753229996920411 1 1
-0.277859419851893 -0.232639838424306 1 1
0.0764098634402865 0.0626697961908073 1 1
0.213578110744501 0.197388576878516 1 1
-0.127004919419915 -0.122403636576846 1 1
-0.058133865952489 -0.060043628165258 1 1
-0.399033665688471 -0.328907522734529 1 1
0.0253369247378209 0.0529431148664439 1 1
0.102066471904966 0.0909873673617797 1 1
0.550191441127892 0.478578188489932 1 1
0.184915745297085 0.175945498540282 1 1
0.0369972264257275 0.0297507904211241 1 1
0.0590767846589421 0.0627085502254465 1 1
0.0702449405168548 0.0126301362583514 1 1
0.140334424106244 0.137876392195351 1 1
0.482579864952483 0.442701758390248 1 1
0.555493586432981 0.496451575184987 1 1
0.141767277070435 0.143775264420023 1 1
-0.0485911433969183 -0.0523952233376161 1 1
0.296203048125531 0.263277586450602 1 1
0.117204693873988 0.108217514706947 1 1
0.0829512068913182 0.0767594978568619 1 1
0.448577155543595 0.390359211550634 1 1
0.563601960969623 0.503194747552417 1 1
0.119243856957872 0.12726879099397 1 1
-0.0235054220902818 -0.0278600573938619 1 1
-0.0890687834631348 -0.0811550984679051 1 1
0.0403019672334246 0.0464846647918224 1 1
0.827424944495564 0.753795439061472 1 1
-0.319792094708007 -0.29400021920073 0 0
0.154854685835505 0.141947849694827 1 1
-0.485677462047951 -0.421490354362789 1 0
0.308109711547979 0.273935035612568 1 1
0.443008696422341 0.410929826697055 1 1
-0.255748614375896 -0.193486033545425 1 1
-0.320588384140021 -0.27300299528771 1 1
0.669734484209078 0.619430183169037 0 1
0.0470135740926445 0.0296861293138124 1 1
0.191245607741857 0.154815129938256 1 1
0.115515099491025 0.118198727246417 1 1
0.200145454274754 0.187935219612981 1 1
0.285356394176407 0.280258291929147 1 1
0.54543291954724 0.452133825060824 1 1
-0.143505274151019 -0.144250236036867 1 1
0.112619436035604 0.1665928649523 1 1
0.32483679926928 0.294345443665594 1 1
0.0493283633368002 0.00639497772498292 1 1
0.247438812296939 0.357095764059218 1 1
-0.144197919750677 -0.11406900284599 1 1
0.40364610818686 0.359619356698818 1 1
0.531765493655217 0.468086728643941 1 1
0.419079795428678 0.37605320602455 1 1
0.226313164262904 0.217013367169555 1 1
-0.11770776782421 -0.10965051984102 1 1
0.524681387696136 0.464801168453362 1 1
0.0105087850173804 -0.00496060387250448 1 1
-0.00688830449941939 -0.112346190022849 1 1
0.233403804607603 0.218182381998298 1 1
0.407847706965516 0.415892907934836 1 1
0.194657385810669 0.169178872870894 1 1
0.306042597304372 0.27305368308907 1 1
0.386787133854304 0.340209029868688 1 1
0.48383778781695 0.448801193532752 1 1
0.25931923466917 0.235022481468249 1 1
0.388879126171089 0.342330776586513 1 1
0.0951700996816356 0.066768937750022 1 1
0.223202370819558 0.174179923649491 1 1
-0.364191684058281 -0.320485662903031 1 1
0.377298737960077 0.36389448814852 1 1
0.0772407007577504 0.109993768149021 1 1
0.438734093868459 0.386242688973991 1 1
0.758877700122544 0.667190403269013 0 1
0.50135046512096 0.447744466589995 1 1
0.647690568212741 0.577020833461565 1 1
-0.062202949192272 -0.0521510224256768 1 1
0.394896841862537 0.364960073176288 1 1
0.0688275163908158 0.0531622798164239 1 1
0.747325016837451 0.663177625707006 1 1
0.526553429423188 0.466418600039276 1 1
0.51262746019202 0.4516098514332 1 1
0.0491640036756278 0.027395346569071 1 1
0.294383287949416 0.263738042097971 1 1
0.220215701380618 0.210307542486338 1 1
0.515152603770008 0.491338783489198 1 1
0.332919173391028 0.327341922062482 1 1
0.35134453847311 0.299265330818403 1 1
0.00331751378325425 0.0233935650965687 1 1
-0.0370984280242565 -0.0370275687631947 1 1
-0.183919013638556 -0.178037245655931 1 1
-0.00762080499557913 0.0178260307038826 1 1
0.247832878630922 0.216557217613433 1 1
0.204979434290523 0.178662117117995 1 1
0.072467356796009 0.0218697666560643 1 1
-0.0708731651322839 -0.0918573586050477 1 1
0.0810780957364299 0.0759408368691906 1 1
0.232056857743981 0.213736601308465 1 1
0.151846173445909 0.124855944222549 1 1
0.394487092607194 0.339849092667337 1 1
-0.345427940101612 -0.314154193077964 1 1
0.181684655066578 0.176188460817933 1 1
-0.0594882980031736 -0.0412866291076113 1 1
0.201135484744621 0.20383321634798 1 1
0.203989285176173 0.205990593038626 1 1
0.176973567632031 0.151377140022842 1 1
-0.05041329267996 -0.0624793902974956 1 1
0.544076755721989 0.470825968604717 1 1
-0.455733311942149 -0.436091032766194 0 0
0.152525333211781 0.145541311013969 1 1
0.501838904937404 0.427908595282194 1 1
0.475179334291823 0.423764151336982 1 1
-0.214270004912983 -0.152501762953224 1 1
-0.0178941282920485 0.00523165484083252 1 1
0.706360316517547 0.619648412090554 1 1
0.500555537139146 0.411752661106633 1 1
0.272062676238033 0.249844094131433 1 1
0.31960287395589 0.28002159605471 1 1
-0.0198023028574349 -0.0124063845085102 1 1
0.211118543700871 0.152454921363689 1 1
0.247451692772136 0.242587724739349 1 1
0.108830123135918 0.129707398429729 1 1
0.254475115705153 0.228677733346671 1 1
0.00228311426547303 -0.0143240161897815 1 1
0.220406067824379 0.192532603091166 1 1
0.451440629690403 0.402308292904144 1 1
0.172353030014261 0.178401002717081 1 1
0.561944666438254 0.503057233148904 1 1
0.414337508640601 0.37475376805921 1 1
-0.0637898539583728 -0.0771774028797643 1 1
-0.0059543916494347 -0.00422892537475759 1 1
0.0399785936331388 0.0266934719277096 1 1
0.2720268004842 0.259656923311021 1 1
0.350790792993598 0.301567844650889 1 1
0.0183418806501141 0.00646686133026747 1 1
0.457682726117576 0.396651955113352 1 1
0.369891017802154 0.342460880339376 1 1
0.362359212594712 0.336885609881578 1 1
0.763681316607844 0.739597025236418 1 1
0.0529655039072386 0.0215930994944056 1 1
0.26957857084683 0.203164400409847 1 1
-0.0224540437068833 -0.0192635304597688 1 1
0.239132725126199 0.223512222049775 1 1
0.492766848389837 0.431466917607204 1 1
0.190853976254878 0.192213792098392 1 1
0.140073499352868 0.130248263763589 1 1
-0.189288398950867 -0.195020308392911 1 1
0.343688719194962 0.27165889502876 1 1
-0.014483115480141 -0.00907037957856566 1 1
0.376651614005738 0.311043800589252 1 1
-0.0221450494501211 -0.0156052664278623 1 1
0.0816520126624782 0.0756461273850181 1 1
1.27104515123999 1.09726431970768 0 0
0.424735996898503 0.384437804834981 1 1
-0.0890223918114707 -0.0729822505502588 1 1
0.240152183030541 0.203495604328926 1 1
0.541264701688212 0.463555230879516 1 1
-0.00343334197741988 -0.0516289506096705 1 1
0.0697063716125012 0.0526894036654612 1 1
0.12135215571335 0.0946999969017585 1 1
0.227753746524772 0.229215218077956 1 1
0.275055513886337 0.208535833479986 1 1
0.040144601145736 0.0438773380231462 1 1
0.0476954762831172 0.0236328815845246 1 1
-0.0960398624511696 -0.0941648458459344 1 1
-0.0629808748884876 -0.0788228901700061 1 1
0.346442931768684 0.360229525560092 1 1
0.658314996081194 0.60273472624834 1 1
0.609074647755237 0.548691785025963 1 1
0.321798157426048 0.300438804222321 1 1
0.265255227698648 0.27136940885106 1 1
0.267286777430996 0.254306454096031 1 1
-0.275894895700456 -0.278480536042183 1 1
-0.00255443827569576 -0.0256011446965949 1 1
0.465972690438953 0.436983929112979 1 1
-0.110212917535686 -0.0669479837608994 1 1
0.335263298297944 0.312658039402424 1 1
0.407588989817465 0.389310459995553 1 1
0.701669530703718 0.573112478425058 1 1
0.216513093766795 0.22062592166155 1 1
0.672992943574439 0.643847775535576 1 1
0.295008578936662 0.32295707826066 1 1
0.259617834419741 0.206589556007449 1 1
0.456626409167538 0.428124402408871 1 1
-0.29746449113488 -0.3394336505094 1 1
0.211670472600506 0.179019966104509 1 1
0.238747709701991 0.245209160808256 1 1
0.0310003608528355 0.0510133948717125 1 1
0.414679104858116 0.390221430063457 1 1
0.490573752077617 0.426755570140008 1 1
0.513333170264452 0.481798618434233 1 1
0.357967579347085 0.346925303499929 1 1
0.11221267114584 0.084427295926907 1 1
0.245684499707889 0.247378253810729 1 1
0.125316276000876 0.120636069999079 1 1
0.305085966635291 0.28919352186817 1 1
0.262596382480428 0.247573487121472 1 1
0.0382503274062792 0.0304952325925925 1 1
0.0292294746888388 0.0369071438944581 1 1
0.188499425369976 0.141013555238506 1 1
-0.132397579456845 -0.132178614876045 1 1
0.601394375931928 0.535696815121435 1 1
0.376952106401594 0.325929511213594 1 1
-0.127152659549732 -0.122585362011788 1 1
0.121569155370232 0.139304143406958 1 1
0.0786713796098395 0.0761931587794088 1 1
0.0538797196303622 0.0436017276720403 1 1
-0.470894489846026 -0.424998232704314 1 1
-0.00735446827641161 -0.0132932079216544 1 1
0.143838178760109 0.122332803118843 1 1
0.715315710491231 0.672621908592916 1 1
0.283430201731001 0.250559601246344 1 1
0.144792927759807 0.151445173500787 1 1
-0.144021922779924 -0.135262010074978 1 1
0.43296947913909 0.377522557930337 1 1
0.254073880329396 0.197972201743923 1 1
0.507035812350945 0.473165181275157 1 1
0.0668973331320717 0.0757476698180767 1 1
0.500527580277956 0.484625504878325 1 1
0.920827872738373 0.824648411580289 1 1
0.636312392625133 0.581980665397776 1 1
-0.0254015526383926 -0.000800245614386796 1 1
0.634712409800671 0.546940240463802 1 1
0.402984864431164 0.376209506094004 1 1
0.392087146940614 0.325161381265683 1 1
0.304162735279025 0.293044184854678 1 1
0.386673247177432 0.339483980184831 1 1
0.38112267123543 0.375124644754714 1 1
0.528807730208774 0.483122820454453 1 1
0.256524026888133 0.177741745934182 1 1
0.316639114061721 0.279983067768325 1 1
-0.440976193334831 -0.401440377570175 0 0
-0.216336098841388 -0.195068762715127 1 1
0.3807879285851 0.303436220109106 1 1
0.0620656680100019 0.0928871520745453 1 1
0.369557558391216 0.314801413352959 1 1
0.301746295033466 0.282848569550303 1 1
0.198439700842799 0.203823849438707 1 1
0.347932406157959 0.26444628563081 1 1
-0.331146882683246 -0.283139176248681 1 1
-0.32977411106351 -0.280800464940523 1 1
0.0368973986613968 0.0114956716550797 1 1
-0.000924341710147436 -0.00819809391562577 1 1
0.0345965586100199 -0.0176967154685641 1 1
0.0548384413278964 0.00764812760940908 1 1
0.194208337961417 0.181196232853743 1 1
0.550511080882361 0.507232655203509 1 1
-0.18659530173164 -0.172014775856931 1 1
-0.231224044557599 -0.202066218161158 1 1
0.324617456923098 0.276686330764125 1 1
0.42092378000916 0.367398549525759 1 1
0.607155777980275 0.55915233812392 1 1
-0.107333974466049 -0.0578714363225604 1 1
0.137865599091535 0.174457069883992 1 1
-0.186945332474767 -0.170942725932571 1 1
0.163848678617821 0.134490592334897 1 1
-0.19661097962413 -0.167235991177684 1 1
0.189331338228421 0.166163106985945 1 1
0.0867379269058606 0.0877480506654766 1 1
0.0523370621397532 0.03351388880432 1 1
0.0785906284556821 0.0473411324889205 1 1
-0.370628310017898 -0.332097129287466 0 0
0.459426907506342 0.417145990439763 1 1
0.0302364592518231 0.0552309095119596 1 1
-0.14626222344633 -0.182841188839197 1 1
-0.090612222810582 -0.0764628286441913 1 1
-0.27450769862532 -0.251245538836586 1 1
-0.101163262629756 -0.0965551237934446 1 1
0.619643688762053 0.539518976053011 1 1
-0.00230377886240217 -0.00509789075630024 1 1
0.402069179449298 0.379096873850505 1 1
-0.188768222940607 -0.159339083365854 1 1
0.0521071078617723 0.0675261604120935 1 1
0.164697356259801 0.160729486895318 1 1
0.0977120491082823 0.1017971167982 1 1
0.594030179098842 0.541898015632475 1 1
0.168585892887377 0.161461008723033 1 1
0.646179701209602 0.595255851652688 1 1
0.358148988714148 0.311200738960587 1 1
0.150146777538615 0.147155000040784 1 1
0.645696287957458 0.564862671003597 1 1
0.212265321595775 0.143927685188828 1 1
0.276210506060923 0.211095390711241 1 1
0.393788517984611 0.379162319572879 1 1
0.153749486915019 0.145507460748447 1 1
-0.17758147432154 -0.164413827456834 1 1
0.169402166353114 0.153354712706124 1 1
-0.0448242371902564 -0.0483896896581956 1 1
0.515908714300219 0.481023841870414 1 1
0.188933423765261 0.215217397243263 1 1
-0.103314287302381 -0.111423457035356 1 1
0.0557150795164043 0.0845675547698488 1 1
0.356874481622878 0.249932371929 1 1
0.289627480736245 0.280870577718563 1 1
-0.448992930966722 -0.383107127586948 0 0
0.108624684442331 0.0504141043102051 1 1
0.230683750504572 0.226013070029392 1 1
0.34526044986857 0.28817882641685 1 1
0.43029507487346 0.357017322583803 1 1
0.266491740608864 0.230283489335633 1 1
0.182427444579092 0.177413690199467 1 1
0.00659714472213016 0.0278478155525494 1 1
0.32551437331835 0.329336679235004 1 1
0.226720840804298 0.204282452614046 1 1
-0.0324755359810938 -0.0789896335538192 1 1
-0.371883579217723 -0.31679954336562 1 1
0.225646458817556 0.227689816546955 1 1
0.577181305772228 0.534301284466016 1 1
-0.205379390579169 -0.176430307191179 1 1
0.742259647684143 0.678267728099587 0 0
-0.093311910237793 -0.0932615468433243 1 1
0.333260659398343 0.333354085746889 1 1
0.597679648335688 0.552817869389611 1 1
0.284887452223737 0.263472168918365 1 1
0.31445081824772 0.302761038630858 1 1
-0.127679374787893 -0.123007909709404 1 1
0.046964506657467 0.00455094660775773 1 1
0.0856325286425951 0.0334928248298723 1 1
0.232307490067269 0.216154783082613 1 1
0.575552046736928 0.514226390910822 1 1
-0.219527246641092 -0.200168672421765 1 1
-0.0143845031295093 0.0578117247806719 1 1
0.541892925846321 0.479791589779122 1 1
0.351438302288965 0.319936187220564 1 1
0.187901803021127 0.173642145698489 1 1
0.00466832702279995 0.0259757314753393 1 1
0.581974959592803 0.561385660538605 1 1
0.526795598619819 0.466987165242437 1 1
-0.258659094520326 -0.236348207440603 1 1
0.451462843065561 0.416240846346697 1 1
0.383472241614165 0.354451797088316 1 1
0.310554316134917 0.280128389687939 1 1
0.0148855377427325 0.0122838456811061 1 1
0.545566063346271 0.494291236615901 1 1
0.220621852523424 0.222204436934431 1 1
0.203100673792127 0.207897856605434 1 1
-0.133559683178836 -0.112336112972963 1 1
0.268366212203323 0.255239433647553 1 1
-0.350248532897801 -0.315578890635329 1 1
0.16580623521805 0.159125165171463 1 1
0.0915091100497385 0.0617636478168512 1 1
-0.264147609262992 -0.228434450705149 1 1
-0.362690207580157 -0.318516725541831 0 0
0.0844857006737974 0.0389664783318094 1 1
-0.468968606060989 -0.413484164867292 0 0
0.270922588142733 0.246147860004368 1 1
0.25967805500007 0.225569457403242 1 1
0.0876911213993461 0.0784118019235986 1 1
0.281701206615975 0.252686170269207 1 1
0.138654012345356 0.132471035885368 1 1
0.0288323883625473 0.0295447756783565 1 1
-0.080070002932171 -0.0613337676701247 1 1
0.16482809491389 0.129612418603791 1 1
-0.0766890932403216 -0.0452438455928981 1 1
0.129284359024563 0.10286796588544 1 1
0.22456380246602 0.189257326683257 1 1
0.0091908113605266 -0.000433263127577375 1 1
0.546285071867109 0.5176224579788 1 1
0.374292932518928 0.40039237567554 1 1
0.220703110858721 0.17338470255803 1 1
0.434024905157253 0.417924567729717 1 1
-0.0634356612688189 -0.0578517453090122 1 1
0.0667021045368952 0.0385399590263041 1 1
0.0556358374960511 0.03650823459969 1 1
0.166983725467531 0.181639890888599 1 1
0.773795594998333 0.711967295273104 0 0
0.339117078306914 0.357249698795654 1 1
0.0858737386865832 0.0423781021871524 1 1
0.422766180974232 0.384849394433706 1 1
0.535906011039256 0.465530732770325 1 1
0.0915588161808676 0.0572680148129469 1 1
0.110679065195083 0.13296218577603 1 1
0.119291544348731 0.0994159364555925 1 1
0.0378668180510497 0.0247067700175106 1 1
-0.0429957772762368 -0.0189172413734198 1 1
0.485642767245973 0.461593395320347 1 1
0.000555283984200766 -0.0472536482911076 1 1
0.117182402048283 0.129551823886878 1 1
-0.0368540043520847 0.0281110508047908 1 1
0.0240333677335749 0.0133384812443899 1 1
0.40154253980255 0.378838056963218 1 1
-0.319712015163963 -0.269804990798528 0 1
0.180271210163284 0.182180376021213 1 1
-0.110892233559383 -0.0834184862406228 1 1
0.189885474284626 0.201625921609252 1 1
0.396123058500926 0.338645873673128 1 1
0.127815121626066 0.119762065655282 1 1
0.390043864726051 0.329733291236644 1 1
0.455009490549451 0.419641730239249 1 1
0.224238759421531 0.195772162142264 1 1
-0.095796627385504 -0.081012941312447 1 1
0.823498490671444 0.806147305965287 1 1
-0.180086273694755 -0.184342025488415 1 1
0.307628728855645 0.25603376327155 1 1
0.0708304693431622 0.0508945713156777 1 1
-0.0687468841799937 -0.0754618421165489 1 1
-0.156173787038226 -0.145025576792177 1 1
0.748129859307007 0.67269273012047 0 0
0.109019123606014 0.0892085246573815 1 1
0.426619356373051 0.397364151251569 1 1
0.23665596867511 0.217096580050695 1 1
-0.203860330764258 -0.214423763177943 1 1
0.608407844496707 0.552378520019385 1 1
0.373256372067676 0.343226465486435 1 1
0.15986215209583 0.151090470279308 1 1
0.262123062693684 0.209143736928403 1 1
-0.369603669659007 -0.327895366285321 1 1
0.445400447772149 0.377342269442773 1 1
0.570751569942534 0.545041155160294 1 1
-0.0440726508649496 -0.0372319596176984 1 1
0.701052330794645 0.650417885412031 1 1
0.380092721786658 0.350399654537524 1 1
0.353114517939814 0.310176401533753 1 1
-0.0622111622001956 -0.0858926995702085 1 1
-0.091174258687634 -0.0338569149637317 1 1
0.207453768627252 0.186857814139131 1 1
0.359757821824675 0.355596687251296 1 1
0.316721826015978 0.257621452514276 1 1
0.490106946718825 0.446339473246759 1 1
-0.0682364364205479 -0.0681484807355499 1 1
-0.11698242027552 -0.131923345120961 1 1
0.406098023860698 0.420924652578573 1 1
0.571713167010188 0.519619969263904 1 1
0.0192696499349074 0.0357565236622234 1 1
0.0263730318408273 0.0235396328274831 1 1
0.0966159476715746 0.0364928423097044 1 1
0.245542300851978 0.241040959246607 1 1
0.455198855355732 0.41477457692853 1 1
0.215330153174213 0.190123660868751 1 1
0.445886528228604 0.408276219619668 1 1
0.180462907365157 0.14452266633372 1 1
-0.48905653864667 -0.45122442760149 0 0
0.205848284739134 0.204571819148251 1 1
0.295257720825347 0.302280118947004 1 1
0.191186159568509 0.173919725385554 1 1
-0.14501013745508 -0.132310926703959 1 1
0.0879381277078718 0.141006111646129 1 1
0.298734960348644 0.279341738297332 1 1
-0.277514416203635 -0.179818729884701 1 1
0.464573569974116 0.390925648365786 1 1
0.734878986255526 0.667943551089428 1 1
-0.300463331408716 -0.241734448336073 1 1
-0.228261219816261 -0.24901459442909 1 1
0.63254170909511 0.540385229133474 1 1
-0.0498260588500018 -0.046904355466818 1 1
0.311540603511557 0.270083510218604 1 1
0.48521040954492 0.434757054056438 1 1
-0.215786595513604 -0.22291331009061 1 1
0.110557059353704 0.0770294140377932 1 1
0.383484377551577 0.379244777899368 1 1
0.328956490703483 0.302132160423579 1 1
-0.025316611801325 -0.0486453668537285 1 1
-0.112531968376442 -0.128328846696599 1 1
0.0962307219493097 0.0848197381372297 1 1
-0.00297209316115303 -0.0263173186886316 1 1
0.0685349827167595 0.0694954126314165 1 1
-0.0376323257036275 -0.0331551478140096 1 1
0.497341896967197 0.505492576417284 1 1
-0.0601496376841465 0.0135948591297537 1 1
-0.0176770904423769 -0.0188796470519373 1 1
0.0178404208346139 0.0192505751097379 1 1
0.0938579591367434 0.104842595429006 1 1
0.0786591335528845 0.053765016659696 1 1
0.0606291126373096 0.0405320812644291 1 1
0.624808022109709 0.613467761927919 1 1
0.470841462298385 0.396000943100481 1 1
0.136424607551676 0.0857975828852093 1 1
0.0311932634071727 0.0170738240477161 1 1
0.220915950235792 0.193305872005749 1 1
0.236771074482602 0.214763743590951 1 1
-0.0569921338428086 -0.0719554001491258 1 1
0.251760658973317 0.261778300859452 1 1
-0.0350648432826333 -0.0731389215057878 1 1
0.191287364320868 0.151171182483372 1 1
0.319015984639606 0.284256758541675 1 1
-0.349274636238957 -0.260867017042334 0 1
0.411895375937642 0.424464117510651 1 1
0.559204521820369 0.515304197800064 1 1
0.168800989604419 0.148829976609399 1 1
0.0482272415470706 0.049777372087711 1 1
1.13961835115525 1.11075785451728 0 0
0.161163238461367 0.134722473548284 1 1
-0.522190591290534 -0.466701393388825 0 0
0.301064358959638 0.262423536492776 1 1
0.463402935307344 0.441409004003561 1 1
-0.06290738707372 -0.0671515285478769 1 1
-0.510960808922929 -0.498799871950128 1 0
0.125214626105448 0.169337326893222 1 1
0.343735668352088 0.310671880050964 1 1
-0.103356249961927 -0.0741896276359766 1 1
0.229642110400629 0.192500581229168 1 1
0.258831504204678 0.233882105829492 1 1
0.703789780169489 0.622693835329533 1 1
0.676011118872845 0.56624145828376 1 1
0.128193382874043 0.112727003383391 1 1
0.681832328611755 0.598976858591887 1 1
-0.256804638381218 -0.219874534073018 1 1
-0.0116751976621754 0.0129259227886698 1 1
0.154221295795097 0.139682550140557 1 1
0.0586388759817699 0.0756034896858779 1 1
0.252970698558981 0.239016296022636 1 1
0.110412693434924 0.102922914044539 1 1
0.883145522933258 0.808572605215272 0 0
0.037957940495966 0.0128524827610921 1 1
0.592814302585586 0.429098647725219 1 1
0.298577804700463 0.252933217212463 1 1
0.309076503498901 0.248117563938222 1 1
-0.147239539477925 -0.127340876463492 1 1
0.0760417235642533 0.131969607979385 1 1
0.242885468132857 0.21794790025729 1 1
-0.144725904500268 -0.13900546271762 1 1
0.278872842223908 0.284471833861657 1 1
0.0684743202425066 0.0779428486171569 1 1
0.193654952529048 0.155789852482361 1 1
0.539141745716014 0.496463205445652 1 1
0.354316885276178 0.321168540076318 1 1
0.666243545275264 0.603013664552512 1 1
0.0295295177844378 0.0107254236283437 1 1
-0.11860396078 -0.103809454536985 1 1
-0.0602997352810909 -0.0520806492870824 1 1
0.110837236857359 0.0459846170940108 1 1
0.126523074355667 0.128872817999114 1 1
0.0857935791877793 0.072598422849172 1 1
0.336861165787145 0.335671200415354 1 1
0.446914378071587 0.428082213220745 1 1
0.374154460175725 0.337418420376721 1 1
0.291620831992346 0.286999334419108 1 1
-0.366961994285511 -0.335346699135135 1 1
-0.208653176350164 -0.18111298883834 1 1
-0.558638500536517 -0.530350726462165 1 1
0.168534229437684 0.15592002047452 1 1
0.209505032940815 0.198166082553606 1 1
0.265080086800343 0.272132728479617 1 1
0.0179166979501661 0.0121629183799979 1 1
0.667827619188295 0.597047131387037 1 1
0.113558375465917 0.0913023683606777 1 1
0.107238689419287 0.0964642444518079 1 1
0.212585943305917 0.1846521651915 1 1
0.498181174735863 0.463399697176273 1 1
0.102090182746231 0.0965603839846694 1 1
0.310060174411228 0.276324570139895 1 1
0.289733122777035 0.250473216781324 1 1
-0.406338473350378 -0.402158252181228 0 0
-0.650466551063367 -0.575373140341525 0 0
0.675215778644086 0.580013035191615 1 1
0.328481514832016 0.299916467544187 1 1
-0.20208127659284 -0.187950967252677 1 1
0.197818845444106 0.232426567136966 1 1
0.0989130396535322 0.0635817135542614 1 1
-0.532232943795542 -0.470593080047571 0 0
0.0143319175409431 0.00650381738329239 1 1
0.167249248240365 0.149610875139289 1 1
0.315126443953786 0.27522584890981 1 1
-0.13526355176395 -0.0957626968352583 1 1
0.303691380890899 0.291406868542989 1 1
0.976484153134227 0.852534736305959 0 0
-0.174235925878501 -0.152351963327156 1 1
-0.0119012324241776 -0.020193155935836 1 1
0.036963796434046 0.0344373907849427 1 1
0.241005933454506 0.17059777780136 1 1
-0.00109813927770691 -0.00611243884265239 1 1
0.225144990835861 0.188913607750286 1 1
0.593524351730054 0.541198782690737 1 1
0.128914712022139 0.157759656716449 1 1
-0.0675036432635343 -0.055821830578012 1 1
-0.244998040560758 -0.219586911133829 1 1
0.595990476894206 0.537993362045456 1 1
0.44727883832828 0.406671315033146 1 1
-0.0897622096939314 -0.0979941530682619 1 1
0.433867861865785 0.374719679240304 1 1
0.277692329317962 0.247811503694416 1 1
-0.0173248560114848 -0.0179593570857604 1 1
0.0845668277222075 0.0658841777888551 1 1
0.595124721321959 0.49610723226597 1 1
0.298247690267635 0.246637093134344 1 1
0.566684205154609 0.51929443433796 1 1
0.167192954622955 0.138740708157721 1 1
0.253959537916844 0.226390813883345 1 1
-0.342089745750562 -0.307246822863326 0 0
-0.0158928078868156 -0.046007621253079 1 1
0.322485112203135 0.294019363875319 1 1
-0.0990174535100439 -0.0620247266887427 1 1
0.043291742119887 -0.0340654007657376 1 1
0.339268794305662 0.325317085527829 1 1
0.712021370813532 0.674582531978354 1 1
0.141628463691443 0.158677422150994 1 1
-0.00663759509103685 0.0120767826819463 1 1
0.285115276095381 0.263063997999282 1 1
0.435924918118406 0.411787106134453 1 1
-0.0752258861093246 -0.0655061484789809 1 1
0.434737267290252 0.389274406676328 1 1
0.422153898485442 0.384120124064832 1 1
0.651391520107799 0.548145631664135 1 1
0.266489046132587 0.239537947557431 1 1
0.231429352684276 0.200942347422597 1 1
0.408833423532735 0.370417022216864 1 1
0.0178851217734107 0.00798176584005228 1 1
0.0462024535812283 0.022541814134693 1 1
0.0103955659438585 0.116993584743702 1 1
0.176900835192075 0.171295675515383 1 1
0.265215119254118 0.249595015669106 1 1
0.295078276545248 0.265069541563445 1 1
0.207037874165558 0.11963605027103 1 1
0.283757833600366 0.256868154465841 1 1
0.133533229223062 0.139124445185705 1 1
0.180310420488627 0.193332366360864 1 1
0.447000123133364 0.406511462737612 1 1
0.704568185839579 0.646905407800413 1 1
0.242241188474375 0.235612991281131 1 1
0.273629856833875 0.264428776838346 1 1
0.0934158779936623 0.0908959933614883 1 1
0.509571185450953 0.462284691269389 1 1
0.286594943803282 0.267046638087003 1 1
0.568416238824958 0.402338826459908 1 1
0.319662202257466 0.292049815111064 1 1
0.121698764172232 0.118849479985783 1 1
0.188744159635115 0.162827951545765 1 1
-0.388372905551504 -0.359936533375688 0 0
0.111957347352497 0.085528096491455 1 1
1.26154715984124 1.07292126078696 0 1
-0.107637324813419 -0.0794553015625314 1 1
-0.418315873316929 -0.386391050139848 0 0
-0.186287833570073 -0.170218478659476 1 1
0.0892613242709191 0.117739286307191 1 1
-0.280360995276304 -0.241979100445987 1 1
0.341367371651067 0.350017662759565 1 1
0.287912590719947 0.26586441854856 1 1
0.243530508864839 0.216598690810483 1 1
0.4673024062175 0.492248178987935 1 1
0.564048504308424 0.502961172754196 1 1
-0.227649266672822 -0.198284955373619 1 1
0.0893936203651001 0.070767175371881 1 1
0.0150763410773482 0.00802774862426314 1 1
-0.14751727993409 -0.116900766023409 1 1
0.091506742818358 0.0931706834546869 1 1
0.369274600673209 0.316840241246127 1 1
0.118394158968771 0.0590107323885311 1 1
-0.0810998348843236 -0.0906366905456593 1 1
-0.0481543835284219 0.0565289624065669 1 1
0.636767596907416 0.593870988095405 1 1
0.517341365609971 0.455914843964692 1 1
-0.242644184781895 -0.213240286874625 1 1
0.330184672143367 0.28750244418034 1 1
0.618913107759336 0.532546064678328 1 1
0.839888487962851 0.752853317848708 0 0
-0.0944949185770404 -0.0542157982179942 1 1
-0.43074083221047 -0.404804916641644 0 0
0.274521051250139 0.26716232642614 1 1
0.32660383706125 0.311496832851439 1 1
0.245769768498961 0.206922012594207 1 1
0.0340997626077247 0.0468282712371782 1 1
-0.31506218478227 -0.275468113461891 1 1
-0.0443861283027992 -0.0280755792840574 1 1
-0.462796054423066 -0.419797293134389 0 0
0.701175721838966 0.635484644082439 0 1
0.244937572371096 0.226466321458265 1 1
0.00483071576207534 0.00791370678060468 1 1
0.351239655581259 0.313717590103712 1 1
0.0386092661312834 0.0367793368407348 1 1
0.0369097859843468 -0.0049790616895854 1 1
0.0224041959270369 0.0108626187419148 1 1
-0.390973581533497 -0.353861386300992 0 0
0.286055111518294 0.273563108241808 1 1
0.413476976214524 0.412188608328089 1 1
0.300401597976129 0.236101714875679 1 1
0.00994196413203804 0.0232846439266185 1 1
0.166982339032072 0.158641547661374 1 1
-0.159036882102148 -0.15390164012703 1 1
-0.319552643191225 -0.285165181873944 1 1
-0.0221725798454379 -0.0117383696167166 1 1
0.358535725290023 0.386506481815037 1 1
0.464878008718888 0.432485256849459 1 1
0.232540444885562 0.205826475380623 1 1
0.428267281217238 0.343491927871095 1 1
0.119060767762732 0.12677951021686 1 1
0.244005456474769 0.194667054611196 1 1
0.79058347182984 0.697905565670047 1 1
0.193558798362617 0.155028476646316 1 1
0.0262252426030417 0.0104261926298695 1 1
-0.0608271330928838 -0.0838188244053701 1 1
0.0561914161657086 0.0515042844870467 1 1
0.0712142384506543 0.027676887712592 1 1
-0.0150176668364228 -0.0281363974853232 1 1
0.779570838233006 0.822167229292285 1 1
-0.102018463990174 -0.0770917425650884 1 1
0.468119681282499 0.408506521739663 1 1
0.2436035289463 0.223328761358824 1 1
0.0987362006261326 0.0923193135500123 1 1
0.386532629120248 0.344076757722241 1 1
0.544245793809889 0.430759510216323 1 1
0.0541325812309561 0.0435651335721011 1 1
0.397361872399596 0.340067913418957 1 1
0.220795054369505 0.189651661010173 1 1
0.310711802562106 0.261507224903863 1 1
0.358671329043394 0.310800301637054 1 1
0.212397941796188 0.204695763608359 1 1
-0.0866074033303839 -0.065548342132273 1 1
0.352879109149877 0.309498218661348 1 1
0.122244957332236 0.122868796118489 1 1
0.667986403777254 0.598197901183765 1 1
0.571470152930909 0.518410745914483 1 1
0.0900013316589178 0.0955911351273372 1 1
0.153924690886383 0.140440114207455 1 1
0.137565022856887 0.155569893550271 1 1
0.238426317229603 0.239731733909114 1 1
0.138110238787985 0.0723065733999299 1 1
0.300129730937723 0.263278144621612 1 1
-0.259703340631 -0.270140741669009 1 1
0.715197371540507 0.641762391576416 1 1
0.219068399108808 0.193286159385235 1 1
0.480939081742052 0.400236576715889 1 1
0.667987365787291 0.555911183509859 1 1
-0.134990711872225 -0.117522995763582 1 1
0.89257709885798 0.799847211522825 1 1
-0.327701101231416 -0.300549606005499 1 1
-0.21053859919683 -0.205056464662267 1 1
-0.504586413737974 -0.441252995995871 0 0
-0.0668172913955316 -0.0643893685734189 1 1
-0.207838022662645 -0.201109565270601 1 1
0.115109878334252 0.119200568254539 1 1
0.301628332564521 0.278865873567315 1 1
0.399272235664387 0.36111502750071 1 1
0.523984718454963 0.467881767895138 1 1
0.376407232938189 0.323455777337259 1 1
0.323337297823316 0.3001680206568 1 1
-0.166921917507624 -0.148918078679109 1 1
-0.136655221823876 -0.139259195337371 1 1
-0.151716937180036 -0.125074604870681 1 1
0.709964905050674 0.589109242091213 1 1
0.00452492829371409 0.00554176869533873 1 1
1.36576085045996 1.2585377081031 0 0
0.20654409140703 0.201462313191618 1 1
0.333386751542118 0.349428308668076 1 1
0.111471310267087 0.126290772248336 1 1
0.630856707232627 0.575047409441127 1 1
0.412488302888435 0.368808572182172 1 1
0.319599807486989 0.285238642297283 1 1
0.192314943999181 0.177423736659358 1 1
0.300121433854449 0.269745619970245 1 1
0.382878899845799 0.388121913293003 1 1
0.164032598300169 0.115574943804951 1 1
-0.0582785570784439 -0.0873745927792887 1 1
0.0299265471535694 0.0402440052548323 1 1
-0.167798171343493 -0.148670131010332 1 1
0.383204171250673 0.379899392529433 1 1
0.0336733238509111 0.0324364459276762 1 1
0.244397768535477 0.223586194095768 1 1
0.277330974923424 0.264728651714475 1 1
0.124343002974001 0.131952925436553 1 1
-0.0218158837270394 -0.0778485677020913 1 1
0.663547310377236 0.593899144214699 1 1
0.0583324269755992 0.0417454997089576 1 1
0.185874126869946 0.160974503241215 1 1
0.0295110664753553 -0.050435979038748 1 1
0.106372344472059 0.0765661776866065 1 1
0.310766774925916 0.289635383342977 1 1
0.182830603205055 0.229347778869127 1 1
0.528777285395741 0.495513213483299 1 1
-0.0388982578061836 -0.0377490233957301 1 1
-0.00345093357522435 0.0309674948762526 1 1
0.457108403541809 0.400780768157447 1 1
0.43588066971272 0.412749062163758 1 1
0.53012697207672 0.486288486220605 1 1
0.373219430290353 0.333333399306076 1 1
-0.19562352640269 -0.201480410841112 1 1
0.108466897916627 0.112276658082084 1 1
0.337696933039567 0.28951248374879 1 1
0.188150342143754 0.163233036121562 1 1
0.95246127063649 0.839070667658184 0 0
0.239080936533174 0.197315265035788 1 1
0.249767419689027 0.256953560485077 1 1
-0.0880611323879407 -0.064400011408102 1 1
-0.0719518712767105 -0.00363113971073012 1 1
0.00221353576370859 -0.0165971914486657 1 1
0.658218577484719 0.584744634861032 1 1
0.159574165786745 0.125112650719151 1 1
0.320272747885181 0.315112450129985 1 1
0.0260513002972544 0.0478101424597441 1 1
0.466806538331974 0.42448953256221 1 1
1.00295920725722 0.832795787159819 1 1
-0.0383158044096 -0.0490896388408233 1 1
0.362112517220176 0.334919381963194 1 1
-0.0256169909125713 -0.00784340313690525 1 1
0.698034009107217 0.604596149432032 1 1
0.0958060646069451 0.112561890517141 1 1
0.308308750084202 0.294432345920605 1 1
0.52220670586723 0.501676943404898 1 1
0.730229020023763 0.64583589410691 0 1
0.062937064730842 0.0305892425320123 1 1
0.0819795785151453 0.068094980318407 1 1
0.321227494208415 0.283667056373331 1 1
0.26659507415285 0.280176234628257 1 1
0.374668788196427 0.322628901123531 1 1
0.273614752263971 0.26310865522495 1 1
-0.162126784990965 -0.141318988903844 1 1
0.309383832106409 0.275037025502209 1 1
0.153721890565267 0.155169897263594 1 1
0.0800731785738641 0.117952940355254 1 1
0.206307026444393 0.189285851222299 1 1
0.186860695140493 0.165609426725666 1 1
0.151847496129063 0.154516932368496 1 1
0.452778691014743 0.40571633749674 1 1
0.781673906969892 0.733834556401685 1 1
0.599598471540498 0.528069255627448 1 1
0.218421342544511 0.210209439762399 1 1
0.0692579421373597 -0.00463954334488896 1 1
0.315199824475436 0.273347371373068 1 1
0.272676349331561 0.2602143531781 1 1
0.844993784937281 0.749285271797411 1 1
0.192172664347746 0.171910496530169 1 1
0.247030237027045 0.181579936063149 1 1
0.174548376154441 0.148123309905893 1 1
0.446011639791322 0.401481600560218 1 1
0.0234631305093053 0.0260243414529113 1 1
0.125794882820092 0.112925793435949 1 1
0.267900862953337 0.247583027075101 1 1
0.299440497215956 0.270207220022217 1 1
-0.0783395885780521 -0.0760511946755917 1 1
0.64772966026877 0.585340170288272 1 1
0.38707413121541 0.348266119919977 1 1
0.485702191466322 0.449289911619636 1 1
0.225692480434428 0.222826166280906 1 1
0.510953910835163 0.452779293148277 1 1
-0.158325814447596 -0.141437905187388 1 1
0.168087458107925 0.169699120675431 1 1
-0.205951099432093 -0.20270188177032 1 1
0.374887424252968 0.347751713825321 1 1
0.374979341486774 0.396475473620901 1 1
0.104642121325838 0.0939576039321239 1 1
0.119340058992583 0.118583616981648 1 1
-0.134404410334047 -0.0795415658550972 1 1
0.651371062999253 0.585402592038469 0 1
0.296517666556927 0.23111777198945 1 1
0.643013983953154 0.574594678686826 1 1
0.133645959432672 0.116928385858243 1 1
-0.121811659250916 -0.102150303878996 1 1
-0.0815086276322754 -0.0312659794321506 1 1
0.133728031670963 0.0935912451446866 1 1
0.0389293255968997 0.0418551242781306 1 1
0.40731685057707 0.387734113744077 1 1
0.192082312186643 0.201731034175608 1 1
0.369223312927407 0.312192705517735 1 1
0.0842066379181245 0.103112489266352 1 1
0.0572767538820035 0.0711690898511572 1 1
0.22125569130942 0.221403813194974 1 1
0.312487141150057 0.248773368696048 1 1
0.381054258318213 0.312568103134691 1 1
0.484442640776288 0.439367208371844 1 1
0.0660708758365944 0.0251182034209315 1 1
0.363868859976912 0.306069911710902 1 1
0.0818701863819046 0.0754616480739867 1 1
-0.0639778022417194 -0.0520158088558117 1 1
-0.0155862804010674 -0.010514845714393 1 1
0.296335695762999 0.279636036405824 1 1
0.15630665456501 0.150871743137749 1 1
0.323176559954724 0.292237459697223 1 1
0.104129998340439 0.117604489293968 1 1
0.542303432903737 0.522135820715545 1 1
0.134488711274556 0.126241534500765 1 1
0.133774358069708 0.108450493218968 1 1
-0.0239187198461458 -0.0290408772397016 1 1
-0.100495608225739 -0.0933773059853556 1 1
0.649330657800388 0.565854665443716 1 1
-0.384903973340594 -0.338468199164747 1 1
0.104922213523352 0.10807242389212 1 1
0.374433551635599 0.382801815736586 1 1
-0.343033376729073 -0.302236849241946 0 0
0.128394631455751 0.113105487881458 1 1
0.429683471159295 0.387694110383724 1 1
-0.0470611403724359 0.0259444772947489 1 1
-0.030458550727402 -0.0340707996953423 1 1
0.0552389057223029 0.0580435390965004 1 1
0.564120645694547 0.512202978038131 1 1
0.197202786708785 0.171258040542263 1 1
0.299730258306713 0.280724745754044 1 1
0.463373256238149 0.402666953048579 1 1
0.237669980286027 0.261694911815443 1 1
-0.260161222238574 -0.246157797006345 1 0
0.0158150850719312 0.00671568174391782 1 1
0.366288807732088 0.311848269644836 1 1
0.43760858041263 0.407602445302134 1 1
0.325827535804228 0.299007622500646 1 1
0.103728973561921 0.0617812958977655 1 1
0.152565337057626 0.137995611545055 1 1
0.311678752932982 0.27891257674108 1 1
0.297673332086132 0.274702500381927 1 1
-0.380315367245622 -0.337479416866624 1 1
1.17038846561967 1.0526152715655 0 0
0.40420857217915 0.370256591014598 1 1
0.476043884335682 0.448436790699327 1 1
0.301188958843832 0.260150767649309 1 1
0.587376949086126 0.527727198053919 1 1
-0.0876687446402621 -0.0799076008388344 1 1
0.267217310722874 0.222837423434054 1 1
0.293534394440853 0.283310126969695 1 1
0.275780199156503 0.247868500841351 1 1
0.343692015637736 0.32786081718068 1 1
0.355430470176643 0.324169708182049 1 1
0.0686098879078774 0.102307546061769 1 1
-0.24733529119151 -0.284427244333501 1 1
0.162235450452073 0.114098049842131 1 1
0.219879878842108 0.203072571615974 1 1
0.117744851283561 0.0931485184378737 1 1
-0.163192587718216 -0.160408723416415 1 1
0.810367126483384 0.74615673891086 0 0
0.343065932933945 0.29868932078815 1 1
-0.261882394602552 -0.273229718070462 1 1
0.292471882065918 0.217755428420812 1 1
0.733831086382866 0.668266410065723 0 0
0.0713161666407743 0.0577057728529812 1 1
0.064921554344672 0.104700603109898 1 1
0.411234711479584 0.373667697245774 1 1
-0.247839449460263 -0.227996234309846 1 1
-0.437568277792809 -0.407343354891778 0 0
0.992673205662227 0.883421247708781 0 0
-0.0218003894786695 0.049686474660375 1 1
-0.130932307147239 -0.0983397564488952 1 1
-0.26397767475043 -0.238852746177625 1 1
-0.314630222527408 -0.275940352163634 1 1
0.310053729187345 0.260310308438097 1 1
0.194151673988748 0.212849761098213 1 1
0.172368912476179 0.171141083397842 1 1
0.386677443855885 0.336282611916923 1 1
0.174971870952552 0.189965050768659 1 1
0.44783616176672 0.385974846796275 1 1
0.268426496495355 0.254480654422913 1 1
-0.163141885973782 -0.143754822851707 1 1
0.65127898150252 0.578374782304614 1 1
0.887984874153255 0.803399032814001 0 0
0.320041032798642 0.300896207448029 1 1
0.122919106447996 0.0792142304221296 1 1
0.140356554997225 0.106773380333688 1 1
0.0898963981847723 0.0890189666267182 1 1
0.394573158877939 0.363348859002625 1 1
0.566887470649074 0.515351447588999 1 1
0.395200071500233 0.370636443951969 1 1
0.00457266650381066 0.0282434659000177 1 1
0.16429659047408 0.149224784952433 1 1
0.316591033928577 0.267264360358379 1 1
0.102804225370603 0.0904386114909535 1 1
0.554888381965704 0.47547935133394 1 1
0.699898069171119 0.607314306268131 1 1
0.317587024150561 0.277076589816454 1 1
0.145175490298914 0.117494979936888 1 1
0.359354858930014 0.337188597261677 1 1
-0.173732857467921 -0.140413172827998 1 1
0.0570280834897306 0.0649491263876877 1 1
-0.000105591303525846 0.0351519316658044 1 1
0.0551840984219406 0.0358329007213703 1 1
0.372631352449804 0.37456528439494 1 1
-0.349505711088297 -0.322184257284536 1 1
0.475122040330539 0.431342855434016 1 1
0.301478548824427 0.292840281909478 1 1
0.207293126715597 0.202025726182604 1 1
0.0643918000842384 0.0952309837708109 1 1
-0.589787111273474 -0.523230938572323 0 0
-0.212881184166958 -0.195150199239387 1 1
-0.195954290563742 -0.176577667601404 1 1
0.521895807755787 0.472808550034385 1 1
0.401291375683059 0.353710530964449 1 1
0.0864617545332325 0.0759669936617017 1 1
-0.00516005486813765 0.0510388242309933 1 1
-0.103864252214581 -0.107214521405583 1 1
0.0288720102018059 0.0406136962031173 1 1
0.233247325321666 0.223776682519571 1 1
0.164604757596304 0.164964325946655 1 1
0.506864612036147 0.455734780234058 1 1
0.342800339927402 0.347622107393562 1 1
0.117812825771141 0.108470602241938 1 1
-0.0787890441969463 -0.0717055816212405 1 1
0.0202852498544293 0.0282999714068386 1 1
0.69732061916923 0.662374172946728 1 1
0.238834025377353 0.201875748808955 1 1
0.333648039801168 0.291315977329956 1 1
-0.0715976577279634 -0.101895990438181 1 1
-0.0725970732360183 0.00271028021072677 1 1
-0.131707642208103 -0.119699496870759 1 1
-0.107133965413425 -0.0692784290897442 1 1
1.02589064043451 0.950028769516369 0 0
0.182915349709102 0.164068496838321 1 1
0.694857478833835 0.631591553054078 1 1
-0.0832188622572066 -0.0646747020339847 1 1
0.499140772807261 0.467842186917039 1 1
0.307309557794893 0.237223284384635 1 1
0.140728594944317 0.136986757244872 1 1
0.347803618474633 0.304545944889347 1 1
0.268886100195412 0.225700233788177 1 1
0.0125650254368909 -0.00656589977323462 1 1
-0.0469392569233076 -0.0355530368673898 1 1
0.207644718616772 0.218412446924739 1 1
0.228034618466626 0.210332408039879 1 1
0.0875671765266921 0.0777645316040971 1 1
0.180340708149216 0.178835712465806 1 1
-0.0205030262117333 -0.0632164546230707 1 1
0.272398293572955 0.245157263945948 1 1
0.382808715778123 0.324525402590539 1 1
0.668140688227174 0.559471265407318 1 1
0.143387042925139 0.15724601116603 1 1
0.0994034197344854 0.0298039229946627 1 1
-0.16171393414033 -0.112949331833616 1 1
-0.0597236424058848 -0.0283278588567437 1 1
0.153282791896634 0.147129153845069 1 1
1.0801535879185 0.954249747262228 0 0
0.514268487649132 0.474572745199609 1 1
-0.11170587154572 -0.0886876319917218 1 1
0.0996332601229106 0.0848693974403311 1 1
-0.136648051488155 -0.115807271934705 1 1
0.538734165754224 0.49768329071828 1 1
0.555978877060632 0.412067740111367 1 1
0.388003846500654 0.383462943174989 1 1
0.244485633229191 0.220455342938878 1 1
0.160210091620869 0.162865990088389 1 1
0.370060160603609 0.345959914388904 1 1
0.503789415673276 0.453998987213466 1 1
0.025038794865003 0.011141118303686 1 1
-0.282258463253215 -0.298921107071011 1 0
-0.0688619293595112 -0.0332299731663246 1 1
-0.0231578539950296 -0.0722955129519459 1 1
0.498487706698122 0.425431512001304 1 1
-0.140096958016867 -0.0639368164106294 1 1
-0.309671800965513 -0.317585707942799 1 1
0.414866668850891 0.373182914064347 1 1
0.160312438314319 0.153543535212509 1 1
0.177835698612338 0.152768370168495 1 1
0.120047444401982 0.0814392793593703 1 1
0.304521782576268 0.275303173348325 1 1
0.382053414324023 0.355126047512068 1 1
-0.0249778589390215 -0.0334349699779232 1 1
-0.07732967018869 -0.0667753356022912 1 1
-0.242602582400521 -0.263603179379286 1 1
0.303507200601666 0.279175310113188 1 1
0.152269066617852 0.14429342622943 1 1
-0.0302768311936858 -0.0879054729227499 1 1
0.543730827848302 0.477743713981225 1 1
0.312775478553889 0.279912833361091 1 1
0.410806616494925 0.34817167247888 1 1
0.212033962185106 0.185477547698426 1 1
-0.124938885898784 -0.140736016821438 1 1
0.247255052890339 0.231530626399696 1 1
-0.388580996070716 -0.331111066204992 1 1
0.370712849310207 0.310104335841067 1 1
0.0592329471651766 0.0434794128917175 1 1
-0.107726186132591 -0.0821473018248969 1 1
0.865966467003779 0.798985829292433 0 0
-0.118891777345674 -0.123557860740044 1 1
0.480363437457201 0.425475978003423 1 1
-0.289648156209037 -0.274528625806558 1 1
0.310305581434987 0.277243836672936 1 1
0.176419087096604 0.168187143627631 1 1
0.0164846835967588 0.00571744890869016 1 1
0.552524168386499 0.48204469783307 1 1
-0.29948332516522 -0.254019419721972 1 1
0.089288729847754 0.0961610608104454 1 1
-0.0189506013850273 -0.00257298442622531 1 1
0.729337973006655 0.672417577369261 1 1
0.243639599378867 0.225458448583777 1 1
0.397658971003631 0.36510114073812 1 1
0.22774745149468 0.1974188771892 1 1
0.378588182761734 0.327909775314354 1 1
0.334649110448863 0.26732443764899 1 1
0.295527079996171 0.26484189170011 1 1
0.181088504765323 0.143051748102405 1 1
-0.154297903629255 -0.108762525956739 1 1
0.0582831086152897 0.0511926225211614 1 1
0.318300979828366 0.283463235352832 1 1
0.882801719783371 0.790747505664623 0 0
0.430854904070621 0.373786046331831 1 1
0.318780489602797 0.290552256218596 1 1
-0.206541313658249 -0.176281351489345 1 1
-0.135328730104536 -0.112223473783703 1 1
0.267364557421015 0.249329160054583 1 1
-0.00363367426310444 0.0118508327753821 1 1
0.446270988083565 0.40393917862439 1 1
-0.0200491043872835 -0.00389734790315504 1 1
-0.297654725878114 -0.259690800792407 1 1
0.386946832843997 0.314143929088086 1 1
0.223471830168234 0.203171960945629 1 1
-0.0309599432676675 -0.0108205200517042 1 1
0.103503115594802 0.0775748311512718 1 1
0.784464400484933 0.757179605317217 1 1
0.205006195648156 0.2068003194378 1 1
0.170730546968703 0.141230044133426 1 1
-0.205476636413867 -0.239285061056614 1 1
0.161483552255205 0.128900088861579 1 1
0.447710230132752 0.364899978223784 1 1
-0.352967279424953 -0.160461119904029 1 1
0.294842169135293 0.26338311794735 1 1
0.860460292751827 0.783939211798288 0 0
0.194054287976883 0.174894265342912 1 1
0.0793137102087568 0.0732390663379652 1 1
-0.18212622196592 -0.134476764994105 1 1
0.040755687188808 0.077545210138533 1 1
0.339192611582585 0.305775785071342 1 1
0.245712833840967 0.23757946215417 1 1
0.170889363832693 0.148199726305061 1 1
0.262770523531884 0.237395617691144 1 1
0.0311126738295594 0.00109125100435188 1 1
-0.17174014135688 -0.167304062515361 1 1
-0.262817361823143 -0.185551391206005 1 1
0.182045608261446 0.157448010037736 1 1
0.195177793472028 0.174531946951762 1 1
0.417302022640411 0.362848200909301 1 1
0.399103225405036 0.34205462211108 1 1
0.374194724439612 0.308945484647421 1 1
0.180108267448958 0.1804024535783 1 1
-0.235436078395344 -0.23611081187923 1 1
0.0180545928366558 0.0111089253254909 1 1
0.283462849928846 0.237538902706154 1 1
0.700495736324149 0.627126193364371 1 1
-0.11857100072822 -0.163883121612543 1 1
-0.164985098140878 -0.161098927412101 1 1
0.0907108281917226 0.0849767085554923 1 1
0.0665183129622189 -0.0240947387335543 1 1
0.0460581518570782 0.0617364713524696 1 1
0.530984049104719 0.460400278737964 1 1
0.237481938406835 0.222058855247312 1 1
-0.328543430535305 -0.328966677519855 1 1
0.796734996701756 0.633007279937465 1 1
-0.150086382905985 -0.140685211146109 1 1
0.084874987535445 0.0821259816517524 1 1
0.021701059204382 0.0161097158964836 1 1
-0.0982268082215958 -0.0324504495337525 1 1
0.264745284882686 0.208980121197214 1 1
0.0706672257279122 0.0766316598551925 1 1
0.22932976517889 0.167915813285313 1 1
0.576320178871853 0.52202718694994 1 1
-0.193917397263697 -0.177834630043662 1 1
-0.0855194861539449 -0.0920744724067716 1 1
0.777757073741314 0.692188292639219 1 1
0.423239639419738 0.360488685541215 1 1
0.0496405988006115 0.0567095508808096 1 1
0.591857701909628 0.556633735135725 1 1
-0.320145934679778 -0.252600641674609 1 1
0.0445933349421683 0.0598255748612194 1 1
-0.241182607214532 -0.215177738868081 1 1
0.396476592874388 0.418897952562318 1 1
-0.109982612344804 -0.0787841351892248 1 1
-0.340408976403819 -0.317990972247139 0 0
0.434716593430233 0.397425428865372 1 1
-0.048248728704501 -0.103987027348225 1 1
0.0430587904898106 0.0377751219577477 1 1
0.240470103640757 0.202647243736917 1 1
0.410389883903574 0.359271708930489 1 1
0.21833768101301 0.171322196076057 1 1
0.38900574815625 0.438024096364681 1 1
0.274423874758511 0.244275046941862 1 1
0.11086661392147 0.0895509339491677 1 1
0.188636598074728 0.171827011728267 1 1
0.803343330768165 0.688936476489998 1 1
0.216728718259149 0.165143963508876 1 1
0.432463144344068 0.271243299034034 1 1
-0.0977731777993646 -0.0744381630870589 1 1
-0.0889307151432215 -0.160342677485158 1 1
-0.46755452730156 -0.403201902333499 1 1
0.0081866319891095 -0.0187978324720722 1 1
0.159759522601822 0.148235450169254 1 1
0.218528013814766 0.226669654852585 1 1
0.183074700978414 0.203419675499948 1 1
0.192805299268875 0.172542852840157 1 1
0.211328675868256 0.158627584397016 1 1
-0.184732763738194 -0.154163972302459 1 1
0.388634475526579 0.352674290934079 1 1
0.544446632598479 0.521111984736737 1 1
0.549136001645437 0.486909949451903 1 1
0.106719340748919 0.111027303512159 1 1
0.0986734975754393 0.051047260812283 1 1
0.126162505001723 0.103323851607261 1 1
0.071624971952642 0.0852263480019648 1 1
-0.397814538145828 -0.364720727529645 0 0
0.287105298726936 0.271842599225091 1 1
0.149418300480208 0.148721416269583 1 1
-0.305602259797496 -0.296728546343545 1 0
0.428212732617366 0.397523450298398 1 1
-0.112025378510944 -0.104205020049682 1 1
0.427036801875612 0.374368070280032 1 1
0.504264765970314 0.449000217650178 1 1
0.555575399885969 0.557160289033886 1 1
0.182210665850277 0.216552116637681 1 1
0.264623049385673 0.191725195154551 1 1
0.00908495484181846 -0.0214747294203566 1 1
0.36401507118559 0.324910868995862 1 1
0.0747058236578611 0.0419993381912412 1 1
0.517691095920339 0.478991570303482 1 1
0.194380621457488 0.205662018859946 1 1
0.486030306205934 0.463281495979898 1 1
0.421484753121756 0.371074571756226 1 1
0.0788001478442129 0.0547715205163396 1 1
-0.369438969099267 -0.310023326085619 1 1
0.507439012958825 0.432342273002972 1 1
0.261591517249314 0.264806010998886 1 1
-0.166954108810263 -0.137002997027309 1 1
0.473411042859155 0.438794514909846 1 1
0.437352717532052 0.390345331906347 1 1
0.142893734339213 0.128876285846065 1 1
0.166358009970999 0.193860444647648 1 1
-0.197315445919909 -0.21557080482711 1 1
0.299736533979557 0.266280152514204 1 1
-0.0275747944011944 -0.0176719956310553 1 1
-0.266422814382529 -0.244343611901629 1 1
0.512537024831617 0.445831124691979 1 1
-0.224261473908578 -0.231243416774979 1 1
0.45256385635955 0.445933356052946 1 1
0.291625818214747 0.251928819188951 1 1
0.487814180968744 0.412297114304654 1 1
0.105816571157451 0.0825428230327993 1 1
0.37073130038566 0.333564942213768 1 1
0.560087883191336 0.483178964634499 1 1
0.0573872125825189 0.0518654349631995 1 1
0.122414630361502 0.0901023164383669 1 1
-0.0601303341432479 -0.05278322288231 1 1
0.0748815535805787 0.0734089772373844 1 1
0.602899923576051 0.560192310007575 1 1
0.311953827362424 0.286223637640326 1 1
0.651800644756184 0.613732430281592 1 1
0.568585286963216 0.519146479495292 1 1
0.330813354676361 0.336919288534156 1 1
0.504234291780442 0.470590066097683 1 1
0.0701416990642055 0.102478745944924 1 1
0.561034722330051 0.504359821017254 1 1
0.5148778349865 0.450826953046679 1 1
0.18751045236017 0.164521591886465 1 1
0.449241879246419 0.441034558568093 1 1
0.222137619657711 0.229158226570194 1 1
0.214992896300501 0.147402998508919 1 1
0.277947639912391 0.234790499553781 1 1
0.197010071991594 0.144146196872062 1 1
0.339009858883087 0.295574591190181 1 1
-0.266427823184612 -0.242531766077804 1 1
-0.412185305550391 -0.369017024719755 0 0
-0.0381318771547921 -0.0727129426929554 1 1
-0.018316273050729 -0.0425412978133494 1 1
-0.00659903911488447 -0.0175876386073285 1 1
-0.0313232598916704 -0.0205010288485504 1 1
0.332902338502286 0.307707062306656 1 1
0.467322760897873 0.425058190093184 1 1
-0.0662745182437711 -0.063602211235233 1 1
0.445117505831274 0.427775947404406 1 1
0.439910011305495 0.42310371026221 1 1
0.0659514857333244 0.0980980387242295 1 1
-0.113862890208721 -0.12077465960237 1 1
0.319193244178642 0.312608043974253 1 1
0.392049412288313 0.345565332532828 1 1
-0.143557581473437 -0.146751520924567 1 1
0.387623837251135 0.354325861804582 1 1
0.671641084923066 0.593026487526568 1 1
0.443689995206619 0.405045097661105 1 1
0.0512751680674305 0.0410363006725326 1 1
-0.453858194132157 -0.399856547300859 1 0
0.0291992902395313 0.0185160329880735 1 1
0.163627682047851 0.175784339278683 1 1
0.00557844831721032 -0.0239581116527111 1 1
0.465632413471035 0.426525288510813 1 1
0.296112988479713 0.283669909319472 1 1
0.217344018035424 0.201742218889369 1 1
-0.0237039901969769 -0.0241666073804176 1 1
0.804395604592216 0.727795693535912 0 0
0.0697449910806667 0.0805138535701619 1 1
0.236833168334159 0.220318570491337 1 1
0.337497846073186 0.290797389473632 1 1
0.62534418523058 0.53247964392697 1 1
0.13572510083171 0.120913538668065 1 1
-0.12695546933113 -0.133211379399563 1 1
-0.287730650529881 -0.268411715780609 1 1
0.209499992995346 0.197129428001471 1 1
0.180423829778438 0.178196968910359 1 1
0.149043289800099 0.145979448995273 1 1
0.766942062860044 0.703949061451683 0 1
0.449603378923442 0.402867154968839 1 1
-0.0391454673605344 -0.0303399947440529 1 1
0.0438225416645812 0.0485136126304863 1 1
0.282696550963101 0.248725671175373 1 1
0.413411451111894 0.367258859095152 1 1
0.690981628471198 0.610426772011577 1 1
0.541321835927733 0.477521839211531 1 1
0.195727050373026 0.172217061989955 1 1
0.0807790905834542 0.0649857387821357 1 1
-0.123678197555489 -0.087543425131083 1 1
0.208146597609785 0.153970984645932 1 1
0.427892041851726 0.394210913242427 1 1
-0.068974862679393 -0.0561491890695745 1 1
0.275459023622791 0.244104693557423 1 1
0.679736901756786 0.614840790836758 1 1
0.410710910978035 0.363086399158893 1 1
0.335644031213772 0.3254433239756 1 1
0.172111391107742 0.148941099219562 1 1
0.907955115895477 0.892638484150737 1 1
0.0636514073812616 0.05388841265368 1 1
0.0112705532532586 0.0574323364635682 1 1
0.528623843510862 0.512115839425575 1 1
0.316810890538171 0.280158511510059 1 1
-0.131038201174154 -0.0812119820507833 1 1
0.024430240678039 0.000996747353914251 1 1
0.18888505366437 0.19841891662688 1 1
0.298549429644121 0.256023408479066 1 1
-0.0582978726622041 -0.0246787501576563 1 1
0.42593963566045 0.36125178888096 1 1
0.27248411412628 0.271629340907901 1 1
-0.0559673096873411 -0.0510672629377042 1 1
0.139971376161639 0.0934134491967317 1 1
0.228773847073452 0.197634354109056 1 1
0.288510692173136 0.272705743756293 1 1
0.381686232474862 0.350448012838239 1 1
0.675137966135303 0.594371045674728 1 1
0.239858583757468 0.224543923132906 1 1
-0.0223838039663799 -0.0101534518547116 1 1
0.271553673018296 0.273856980003584 1 1
0.387199329431669 0.330734291473131 1 1
0.135141689714838 0.112608661956815 1 1
-0.0903701548387548 -0.107513267913456 1 1
-0.150020172990924 -0.123821885532947 1 1
0.437990424999101 0.415399383542123 1 1
0.0319655181347491 0.047738569122892 1 1
-0.0687719748601458 -0.0588143092914511 1 1
0.74261046213401 0.669482330671495 1 1
0.0992605055344483 0.100553662987765 1 1
-0.163164549957743 -0.145292607037015 1 1
-0.0709301355882203 -0.0913612446854458 1 1
0.333486384259306 0.282147740188024 1 1
0.000835076605279345 -0.00737849770566892 1 1
0.180122878739129 0.181980645753828 1 1
-0.0233805592385854 0.0441132740240424 1 1
0.286678583468189 0.265081431652845 1 1
0.497078748851931 0.46370853058993 1 1
0.0512407571684917 -0.00512740338980436 1 1
-0.0509653715240675 -0.0460097397002417 1 1
-0.119056684483592 -0.114603847788599 1 1
0.0281271679417262 0.00130281564135442 1 1
-0.132201607069737 -0.121686431850779 1 1
0.0247340190540246 0.0223568808172365 1 1
-0.167559315689405 -0.123480833694494 1 1
0.293158611844403 0.255914403859031 1 1
0.237364417422833 0.220094069617078 1 1
0.176693240859626 0.186296824722218 1 1
0.0155548423696949 0.015285347811627 1 1
0.210619312343173 0.169166272228344 1 1
0.31676548302025 0.297672302642696 1 1
-0.240248141468475 -0.211889065655184 1 1
0.0440720580482194 0.0539486296374079 1 1
0.0697406647476905 0.0382107164445796 1 1
-0.220382360225943 -0.196754979635207 1 1
0.0627228081477339 0.0654736242178586 1 1
0.113043723452272 0.10718717524073 1 1
0.172442320436618 0.149799965306708 1 1
-0.0603330884946207 -0.052586809279847 1 1
0.0860346079931213 0.0841430057568604 1 1
-0.115074778822276 -0.094453363387831 1 1
0.648592331444122 0.563659831903952 1 1
-0.0402263581779673 -0.0306480207333271 1 1
0.142301910538171 0.108539050951099 1 1
-0.204709968279044 -0.120881229765393 1 1
0.577440190002354 0.563850616555988 1 1
-0.225327963464357 -0.219045061787901 1 1
0.0950578519148098 0.0698349907372488 1 1
0.403328713183573 0.358998319937664 1 1
0.587510828233636 0.566177179492433 1 1
0.205664434387014 0.235664823938412 1 1
-0.326497554021478 -0.294795769980342 1 1
0.433561624666364 0.466842823542113 1 1
0.170445249547179 0.16760384509436 1 1
0.0604318608587708 0.0731970840649574 1 1
-0.363685139566872 -0.31223579190917 1 1
-0.75511693052407 -0.652926398067131 0 0
0.0173158192435773 0.0580943128921225 1 1
0.360062265667172 0.302499978331766 1 1
0.284546304501668 0.266398218252125 1 1
0.375600381728664 0.3420790504355 1 1
0.51220988137645 0.482212376195082 1 1
0.565799989750408 0.490750909408623 1 1
0.300529427175621 0.268378991939513 1 1
0.124013500463289 0.120359953065471 1 1
0.110933296365909 0.0924285833765381 1 1
0.457574971396932 0.403984109518224 1 1
0.766407960012447 0.709981034598674 1 1
-0.0455067461732338 -0.0525979429952776 1 1
0.22146029490349 0.208609433125642 1 1
0.259157426248587 0.167750207090787 1 1
0.411990650981426 0.362218808494422 1 1
0.243302276990364 0.182472040548716 1 1
-0.190236646243154 -0.193455808191925 1 1
0.463943389688748 0.475217238230705 1 1
0.0661007689733735 0.0530123553532499 1 1
0.425261868473092 0.406953890207467 1 1
0.232535797528546 0.177581115183573 1 1
-0.236842194740128 -0.208391834437406 1 1
0.241065581886457 0.193710085461113 1 1
0.0770535058780264 0.12916091760541 1 1
0.482888002523675 0.382443303012047 1 1
0.0799470568062618 0.0702240595019513 1 1
0.635022480541355 0.460819249331917 1 1
0.241679374152013 0.21618216518838 1 1
-0.269426223064082 -0.298379258454639 1 1
0.360587034201605 0.307298650218494 1 1
-0.0345116797145852 -0.0490650918626005 1 1
-0.0224724340536704 -0.0333124714356276 1 1
0.454223339560524 0.433189165587589 1 1
0.134967989470283 0.138106326552806 1 1
-0.37210221474938 -0.323409228351206 1 1
-0.0699621211581863 -0.0868671440873733 1 1
0.108006726777061 0.0874416127776577 1 1
-0.176306909341459 -0.123753513201723 1 1
-0.103885212361713 -0.0808672578511361 1 1
0.598475738011293 0.514789551913902 1 1
-0.181349745280007 -0.186016601589034 1 1
0.459546237448706 0.401376912051542 1 1
0.405876295901498 0.354037326669737 1 1
0.794311745179851 0.62456213587365 1 1
0.593338040742721 0.548920938934399 1 1
0.640218848620239 0.582112681346463 1 1
0.318791741217222 0.273404212434478 1 1
0.555480566542887 0.504359786749893 1 1
-0.152327704882836 -0.150071359897492 1 1
-0.187016697977586 -0.165913317211586 1 1
-0.18765594678985 -0.171723562106514 1 1
0.103660870452591 0.051077696263268 1 1
0.488280400798269 0.38748180311603 1 1
-0.0659627319436312 -0.0659921602251879 1 1
0.121734973623947 0.103195762064558 1 1
0.235433629696799 0.20918928014125 1 1
0.173913950907042 0.165082352189871 1 1
-0.0980856021402967 -0.1119385882385 1 1
0.335344065697204 0.307661147638204 1 1
0.302155472328492 0.261859680991392 1 1
0.360789996532087 0.330835078730432 1 1
-0.202772247601442 -0.185368527575937 1 1
-0.240010234406023 -0.229717969460082 1 1
-0.423788101506734 -0.396298041350404 0 0
0.190470405528853 0.187461065921894 1 1
-0.116548644573637 -0.0960928999745507 1 1
0.57842631767877 0.526915895048986 1 1
0.062671242917051 0.0429285771487307 1 1
-0.0917805305759567 -0.087273685629938 1 1
0.195229441719285 0.178552358266442 1 1
0.240840159433429 0.224950195876246 1 1
0.211049134149892 0.191410598247056 1 1
0.501993137365241 0.462792267139961 1 1
-0.108425415566776 -0.119034285840212 1 1
0.0256026495701986 0.00280892910888471 1 1
0.218365205120968 0.202820350536145 1 1
-0.00171157478563165 -0.0846390067368427 1 1
0.35229913101819 0.319042154639259 1 1
-0.0116725984150943 0.0194821702756083 1 1
0.46295661328151 0.406092987217691 1 1
0.234861995294347 0.199732648304115 1 1
0.0107226163907148 0.0159662321081173 1 1
0.586979524533012 0.515581551470511 1 1
0.103615834797007 0.10097741533285 1 1
0.44314141047832 0.386414357647139 1 1
-0.228100481657441 -0.228086643458837 1 1
0.918931320544501 0.817234183904182 0 0
0.511001999249314 0.427278302462721 1 1
0.498038897297234 0.41418606970327 1 1
0.362670175214408 0.376123375015573 1 1
0.469131601213528 0.425627304779839 1 1
0.462082480594314 0.42932336842138 1 1
0.510416576817597 0.432622336332639 1 1
-0.0338355566463846 -0.0841683007116794 1 1
0.64813317297959 0.588806012740674 1 1
0.23110293790302 0.202894634054295 1 1
0.43376299620177 0.38564568188551 1 1
0.227537060980016 0.231775148994782 1 1
0.145587243086625 0.109995002718094 1 1
-0.105505136103513 -0.0801248577599995 1 1
-0.17596996409518 -0.155546846670518 1 1
0.203435857017048 0.200745370310097 1 1
0.440430183468436 0.409105787784902 1 1
0.372549526174571 0.303296042090711 1 1
-0.0918593056527181 -0.130297490214486 1 1
-0.14058751351432 -0.116070052728741 1 1
-0.00798452505598589 -0.0169085715429009 1 1
0.462195230680766 0.4124864417875 1 1
-0.2381103476473 -0.217718298952446 1 1
0.578264787484291 0.503799770123566 1 1
0.015023920121509 0.0247793975748876 1 1
0.0102418260609726 0.0131418826243865 1 1
0.117389767253381 0.0991379598038156 1 1
0.139470256523522 0.11644782867073 1 1
0.0606856714856657 0.0500417343890345 1 1
0.325430649039394 0.291079707485629 1 1
-0.212030200729908 -0.18818473160674 1 1
-0.152187367186979 -0.142263520394096 1 1
0.191456486348417 0.19262716500536 1 1
-0.054577266680255 -0.0400905473462466 1 1
0.131574162035658 0.109420255989364 1 1
0.184954906265414 0.174943220117665 1 1
-0.0508057002624775 -0.0390376600082368 1 1
-0.219646236215317 -0.208052218808216 1 1
0.332411551516374 0.31798003485833 1 1
0.118784451015403 0.0980287035498715 1 1
0.316117257705886 0.295218510398305 1 1
0.143529094120153 0.133871588967749 1 1
0.749974528427027 0.653971653385404 1 1
0.205515378735675 0.16873547400813 1 1
0.280711079874325 0.303700960936811 1 1
0.502418349248462 0.460661995229586 1 1
-0.434757148173922 -0.363303364724545 0 0
0.143816453133501 0.0309047697427702 1 1
0.219222780426353 0.198848179818654 1 1
-0.639238934579429 -0.578489221146287 0 0
-0.154285126806555 -0.162398031506012 1 1
0.552342347792459 0.538874996041415 1 1
0.102869792985304 0.0782541970402892 1 1
0.57871345771772 0.552637317397128 1 1
0.273591470290198 0.244991581872474 1 1
-0.39829225293971 -0.386985778169421 0 0
0.179653705231988 0.139006688073282 1 1
0.951447298939425 0.842849201490463 1 1
0.468376460107487 0.44032710293154 1 1
0.211925355819858 0.206951883916223 1 1
0.0497734709909584 0.0446366888992365 1 1
0.258194861516167 0.268114895814275 1 1
0.46936491803749 0.382181294186479 1 1
-0.156857334350764 -0.121081140467902 1 1
0.292411218189192 0.275416814500511 1 1
0.178198714886491 0.169469502475897 1 1
-0.00950138617322703 -0.0263658321336236 1 1
0.146037891704226 0.130692722668877 1 1
0.200954835260706 0.183502494154162 1 1
0.175580524006367 0.14648904460608 1 1
-0.157259863534912 -0.150379542799516 1 1
0.368065674768687 0.33435934990657 1 1
0.252883509819667 0.227476112697343 1 1
0.0271445448486006 0.0667162003553018 1 1
0.992733103806302 0.903069532321584 0 0
-0.00205159522494699 0.0036604368399842 1 1
-0.0869230682454544 -0.0626944768029495 1 1
0.319271636244119 0.286698427938925 1 1
0.324438898226806 0.314929899025566 1 1
-0.114366963182793 -0.0867770768836021 1 1
0.387241337631979 0.353800955943882 1 1
0.587807296332406 0.538920112622402 1 1
1.01048093135615 0.89594823754924 0 0
0.462511948339311 0.432765868937292 1 1
0.21169634146384 0.185196297399395 1 1
0.0831630902911199 0.0662341812450481 1 1
0.268346313598633 0.262193641707623 1 1
0.175400748556197 0.1336008293776 1 1
0.0387663688351355 0.0164722877268192 1 1
0.198036158799034 0.162824516582839 1 1
0.0633835526132553 0.0304399694020734 1 1
0.352894942418953 0.361521358757724 1 1
0.284025048816015 0.24381108432205 1 1
-0.286764244310072 -0.273431248841322 1 0
-0.0313606179945033 -0.0414511863637369 1 1
0.0984877544112118 0.0905398585312741 1 1
0.104231312215902 0.0975378402773102 1 1
0.0064689592656989 0.0164815051426369 1 1
-0.24972207368918 -0.221015419897421 1 1
0.465672253443598 0.441690666896686 1 1
-0.233392399174044 -0.205802539755742 1 1
-0.0187673432249011 -0.0153493059986518 1 1
0.163133550518202 0.170496732681662 1 1
0.339904714608135 0.302493623572089 1 1
-0.31273868317369 -0.293611859606851 1 1
0.196022344358766 0.183985497437866 1 1
0.00905047485482565 0.00634130050777238 1 1
0.575746677293556 0.52546568353692 1 1
0.165377969216307 0.180259497670271 1 1
0.25597650960118 0.245483600571273 1 1
0.430156907982072 0.391406167827132 1 1
0.242667129564605 0.219714716173422 1 1
0.608453242760957 0.55777816012802 1 1
0.235014046885377 0.340349918739388 1 1
0.458400421842334 0.402197070801177 1 1
-0.202413296086379 -0.156833682638055 1 1
0.111548482248275 0.134968680321043 1 1
-0.168208758097672 -0.154039355312062 1 1
0.336162670446065 0.286394693978283 1 1
0.202326817886201 0.222347543222794 1 1
-0.139684782300588 -0.180390789189349 1 1
-0.131776341652552 -0.127681821501044 1 1
-0.0942434014320043 -0.0619817687821286 1 1
0.273954759455475 0.262440782609278 1 1
0.181745408149578 0.149532547062783 1 1
0.536971393609889 0.51692185253002 1 1
0.44318934288593 0.37891614429694 1 1
-0.0483240997453891 -0.0811189420318961 1 1
0.163878569947012 0.14600092939692 1 1
-0.227879064330018 -0.247466904598269 1 1
-0.0872719003261591 -0.120935645748799 1 1
0.302308346852401 0.279168482139964 1 1
0.545107213875172 0.490402650346772 1 1
0.16445712556862 0.147212239054654 1 1
0.0393220009954029 0.0562180709021783 1 1
-0.532519993017536 -0.480181712136387 0 0
0.287383177520957 0.255877280317037 1 1
0.478273306040403 0.448074134200913 1 1
0.137889049610886 0.112238357462473 1 1
0.488333586913172 0.45547730338307 1 1
0.265876324861251 0.20464406006307 1 1
0.542608065695658 0.527055200838371 1 1
0.500686974920482 0.487600006722918 1 1
0.471230540208749 0.42589335668015 1 1
0.0399137527492186 0.0533323983687561 1 1
0.607139059272048 0.529236661852646 1 1
0.494111442541009 0.44565552676229 1 1
-0.393625076886969 -0.384032050169728 1 1
-0.0647684248120106 -0.177257048200628 1 1
0.308249835883001 0.272580039161844 1 1
0.706876725380303 0.629756906514509 0 1
0.220088412627561 0.19589250071926 1 1
0.508742547275906 0.436267583566118 1 1
0.00772239303778484 0.0118773042033358 1 1
0.0948533284868125 0.110069898398231 1 1
-0.281366435989881 -0.212445776722955 1 1
0.129233385958202 0.094219004599864 1 1
0.504278890433597 0.444331792755281 1 1
0.25894409855375 0.269294769811653 1 1
-0.121423723262708 -0.0971767601959986 1 1
0.0485718419293803 0.0717118190146478 1 1
0.389198914118721 0.336431777964564 1 1
0.471495872198652 0.412141239137257 1 1
-0.134898593414157 -0.0591944678883548 1 1
0.0166740553292 0.0629409051047465 1 1
-0.103597227953642 -0.068659428058069 1 1
0.0334159307436049 0.0340866424831699 1 1
-0.00778390222058674 0.00398723770459274 1 1
0.600232259960691 0.562732156858191 1 1
0.467646672300494 0.407289111203815 1 1
0.184635332460452 0.208944412907832 1 1
0.0502880651103956 0.0645185814122468 1 1
0.33662297900621 0.293613109919036 1 1
0.282305282167487 0.270742265564775 1 1
0.31857811055784 0.291843540940486 1 1
0.0515312126979041 0.025530274129874 1 1
0.00915951220390317 -0.00932369271458415 1 1
0.371851989324489 0.33313785303578 1 1
0.607625878096882 0.533627632527972 1 1
0.302324058716387 0.279153647013823 1 1
0.0476640703291664 0.0192603135775825 1 1
0.70619440498133 0.622936887142514 1 1
0.571835810051786 0.433314710944139 1 1
0.213335923265667 0.18262455175284 1 1
0.334393108582765 0.245212459993196 1 1
0.343761332100664 0.300569677140963 1 1
0.370775586025532 0.374243947538987 1 1
0.442806172784647 0.467186509854354 1 1
0.178359036062886 0.158810452361226 1 1
0.28429890316782 0.273481398795872 1 1
0.0815692477933609 0.0577419041563466 1 1
0.261604212981121 0.283992673391353 1 1
0.0927645472549355 0.108428323226118 1 1
0.165946632498932 0.152168552569845 1 1
0.196365946457889 0.159888515997427 1 1
0.877517498907315 0.799522554280603 0 0
-0.226719267350165 -0.228613558965293 1 1
-0.00604919393657087 0.0288618364876649 1 1
-0.0894481090907794 -0.0967098226940646 1 1
0.614274089490859 0.562275345381434 1 1
0.618618960380455 0.569702098185547 1 1
-0.375143207790877 -0.306009608196567 1 1
-0.0853366930301217 -0.0622054874924848 1 1
0.145351543310689 0.0982040856858461 1 1
0.295479110647074 0.276956271497039 1 1
0.472627655886341 0.443256044440674 1 1
0.479911348020425 0.40665465810627 1 1
0.143708491644925 0.140128922809883 1 1
0.571408674292767 0.527956556210536 1 1
0.728144771762203 0.640950718344745 1 1
-0.26305636488165 -0.185883178240559 1 1
-0.188613406424509 -0.180311226671763 1 1
0.466371514104601 0.414056982368152 1 1
0.21554613696657 0.21026133957152 1 1
0.409309996614294 0.380050909577421 1 1
-0.339882771387644 -0.306112765164363 0 1
0.180475732606973 0.138911050039651 1 1
0.119005660667407 0.103423309754853 1 1
-0.136070566910034 -0.125228549630108 1 1
0.149414117612919 0.148345522353235 1 1
0.0756313040649277 0.0972575400297768 1 1
0.0191844383168355 0.00013480029209974 1 1
0.482042713646946 0.449991689767574 1 1
0.236511590150141 0.209517079159766 1 1
0.122396074205591 0.0817812183777143 1 1
0.0745070764463463 0.0365255780114539 1 1
0.834038359643259 0.765580823475773 0 0
-0.196576269169401 -0.196313027181838 1 1
0.129825018088829 0.104363128440584 1 1
0.0745486350692224 0.0641876641267487 1 1
0.231815530094282 0.210712928436397 1 1
0.850618862106825 0.741129985929006 1 1
0.0859648382826627 0.107967672470854 1 1
-0.153196160171921 -0.157011939667513 1 1
-0.172455620656752 -0.131940594210167 1 1
0.112844845287043 0.113144099354758 1 1
0.336486596467663 0.303528883502307 1 1
-0.207818853920698 -0.206555574832146 1 1
0.077927455163429 0.0805261123757692 1 1
0.018862196305202 0.0150205398117574 1 1
0.0595544606666366 0.0194958557405971 1 1
0.220857986319068 0.194683153281748 1 1
-0.208835356767478 -0.184699998996363 1 1
-0.00210139651413335 0.0172622869463175 1 1
0.61384654048393 0.554828300692459 1 1
0.876097658887973 0.722348913362509 1 1
0.320142903926081 0.300859832783939 1 1
0.273675365895671 0.228557679512362 1 1
0.393801518187457 0.375579383649315 1 1
0.0550197338951072 0.0347882629007988 1 1
0.298337484237509 0.276492802600917 1 1
0.800682865850417 0.688541773456273 1 1
0.110351775445016 0.1267475797175 1 1
0.233767702780681 0.241924773294185 1 1
0.0747613888776193 0.0375997507020714 1 1
0.316008265759763 0.313987244536986 1 1
0.485761162611554 0.464157345301654 1 1
-0.180544267441427 -0.170207358027943 1 1
0.0105754351350769 0.00642952762018553 1 1
0.32103683230988 0.293197815583322 1 1
-0.149291010947139 -0.129692881154085 1 1
-0.158386732177139 -0.132208999774467 1 1
-0.277710354276779 -0.263102639621882 1 1
0.270430071055902 0.26163044515928 1 1
0.477037467118187 0.433351228826466 1 1
-0.111320940400391 -0.115195325472855 1 1
-0.425771602616684 -0.35841823836393 0 0
0.461546825397682 0.442285804845745 1 1
0.0157316646206715 0.0440634805183902 1 1
-0.309802290418945 -0.285148142199925 1 1
0.380502168246535 0.377174423193176 1 1
0.448222355891138 0.423205532840741 1 1
-0.104246052426838 0.00938701130467656 1 1
0.0115880623715289 -0.0177092226955788 1 1
-0.0751642721806038 -0.0302869792527596 1 1
0.345803947870707 0.331895591547798 1 1
0.893334882819222 0.803750685032077 0 0
0.0671513866208647 0.0513620905066363 1 1
0.106499028178179 0.132723907046213 1 1
0.424268036388598 0.376825013472554 1 1
0.232156382016508 0.222400845062587 1 1
0.377093629149255 0.349908488050654 1 1
1.01246359857672 0.931235819676078 1 1
0.821460519119744 0.732785028611284 0 0
0.147343667619887 0.121926381132868 1 1
0.188761431172595 0.18305102218987 1 1
0.0962270183555152 0.0904024824327724 1 1
0.596053796219713 0.547478534223105 1 1
-0.0966634666386914 -0.141856998062072 1 1
0.288708946977904 0.253008456013447 1 1
0.14492230147579 0.138785268061445 1 1
0.480979785572953 0.392218108972603 1 1
-0.00972956249239416 -0.0279764148450313 1 1
0.124224460858859 0.116836665531338 1 1
0.376255776006366 0.328601049685628 1 1
0.052975150923125 0.0495046746144238 1 1
0.175354498418706 0.183503364336818 1 1
0.604028793781633 0.433481406804827 1 1
0.676550613561896 0.588115640233952 1 1
0.281470867165341 0.265656375172959 1 1
0.216301834076142 0.216213223130883 1 1
0.0321706619195459 0.00172550466609497 1 1
0.369294937622134 0.31426404766928 1 1
0.147181914110215 0.159282678672081 1 1
0.45493889725537 0.335876305566488 1 1
0.681315731479349 0.631621301173334 1 1
-0.339697194002878 -0.324471576629872 1 1
1.02432401943718 0.902301896388317 0 0
0.312120768010455 0.273952776504195 1 1
0.53371970777629 0.484510553930817 1 1
-0.0285374188246957 -0.044304651088721 1 1
0.584843073064618 0.517577051067001 1 1
-0.0689172701820527 -0.0657795502301158 1 1
-0.0379334213400909 -0.0402393623775408 1 1
-0.0560338084429353 -0.0657116661764323 1 1
0.0656401286565838 0.0512691926701565 1 1
-0.0780767666991006 -0.0813152817867356 1 1
0.46221694923586 0.419391502798499 1 1
0.108057846862063 0.103216479300101 1 1
0.396900636494072 0.345730438442335 1 1
0.229813900849421 0.179084421154105 1 1
0.125061171327059 0.0852802398817023 1 1
0.49062644531954 0.441644750919321 1 1
0.355934166970836 0.421994610316324 1 1
0.169518120649235 0.182576140692709 1 1
0.209307161602518 0.182734887223314 1 1
-0.178658327550003 -0.142209386322566 1 1
0.171862400904631 0.0799369148761123 1 1
-0.344203264197737 -0.322371511613929 1 0
0.280530650549789 0.285882080820297 1 1
0.0287279408811558 0.0416600356555311 1 1
0.192872766250067 0.239662439793953 1 1
0.0532955705980082 0.0401115994141678 1 1
-0.190126914896384 -0.184146900716638 1 1
0.191195822157654 0.178620865219038 1 1
0.358062254029234 0.344620991494254 1 1
0.352848618878813 0.304836823408265 1 1
0.437775118524592 0.384432548843468 1 1
0.0835032279005368 0.0649801578846151 1 1
0.37488972590777 0.335252634172062 1 1
0.0116381538876689 0.00395805816526105 1 1
-0.087566408627122 -0.106753206936386 1 1
0.0579151011791559 0.0453412557518637 1 1
0.504395881086556 0.464416195941798 1 1
-0.28894545233858 -0.264510468894277 0 1
0.239092831556528 0.207690658270176 1 1
0.861768390729478 0.643658004528044 0 1
0.335109874721228 0.241874677889546 1 1
0.565111811134313 0.49706405729967 1 1
-0.114716287480902 -0.10189069286232 1 1
-0.0654643540248974 -0.0754253108851095 1 1
0.711016483871797 0.662345801925295 1 1
0.0928115979328191 0.0727143161750258 1 1
0.630524017228167 0.584486627621137 1 1
0.18017645900024 0.162009762233563 1 1
0.19725880109294 0.161293732246933 1 1
0.251112388846973 0.241916696140135 1 1
0.0969700766800198 0.0866367077554363 1 1
-0.00788502046818981 -0.0436360532287243 1 1
0.596885068252605 0.514063681817999 1 1
-0.237499062166531 -0.20717224831675 1 1
0.189132049597534 0.187502727970998 1 1
0.388483661084943 0.365237039261652 1 1
0.0890327306355425 0.0918278482005757 1 1
0.250753844286485 0.234752570396071 1 1
-0.0645709693884943 -0.0648615815619985 1 1
-0.0700563500773372 -0.0480209801594335 1 1
0.356082608732865 0.320121669859707 1 1
0.28775682946935 0.254934495257688 1 1
0.52992177776602 0.479617267134248 1 1
0.25379670429492 0.218630285674694 1 1
0.36876115530218 0.28677044741341 1 1
0.366162151294963 0.334171498254363 1 1
-0.032075334316418 -0.0311379413456964 1 1
0.201697017032886 0.19837075434537 1 1
0.409381185354603 0.320229008350103 1 1
0.120033374351651 0.109120183936226 1 1
0.656823288348182 0.572023361562956 1 1
0.0445328939090895 0.00964046046015462 1 1
0.0566946071913478 0.0627313954505247 1 1
0.78754521321262 0.682480598079723 1 1
0.480406979786457 0.457408838209654 1 1
-0.196333430065763 -0.178076608607307 1 1
0.200151370423065 0.174681339525157 1 1
0.403666774034755 0.375637715407248 1 1
0.372716270242778 0.320342769266654 1 1
0.263002958964737 0.229951764380247 1 1
0.52881430426612 0.485029134699002 1 1
0.528387278443319 0.492653549027459 1 1
0.427971090130712 0.380146036566585 1 1
-0.168787415717634 -0.10793133604267 1 1
-0.113943031458292 -0.0968694119710893 1 1
0.0948827190447515 0.119186371757942 1 1
0.273947427388785 0.254718394850318 1 1
0.260485144312238 0.237452788000306 1 1
0.529073663639682 0.477916815983432 1 1
0.638913058418587 0.594938518437432 1 1
0.228342938808076 0.266143766505863 1 1
-0.0294115486243821 -0.00884270604509588 1 1
0.25182140738049 0.320769832024064 1 1
0.302595955184382 0.291579921449673 1 1
-0.00950227199551467 -0.00529637488905321 1 1
-0.116737140595842 -0.126290486463622 1 1
0.477610758350887 0.444240870295926 1 1
0.261580540295849 0.256665203823707 1 1
-0.300423115703621 -0.264234133338633 0 1
0.0378945972666159 0.0381318444245571 1 1
0.0492550620969765 0.0335753213234677 1 1
0.732778027648351 0.672498565201611 1 1
0.30136173465663 0.26919416425317 1 1
0.228150676929405 0.253278986062112 1 1
0.121510052526569 0.112428835701992 1 1
0.121531926968032 0.13430430734124 1 1
0.243507517666043 0.215663404295225 1 1
0.121973706469875 0.114729181159482 1 1
0.459608958762856 0.406452827276426 1 1
1.01033777185588 0.998150021880233 1 0
0.713870676835727 0.617880801078885 1 1
-0.178603302337864 -0.172616347498573 1 1
0.754173450748776 0.735250948772353 1 1
0.333678290553031 0.271138205696214 1 1
0.643232876618657 0.663160779017639 1 1
0.349057732538381 0.32041908631126 1 1
0.974725147840558 0.848612638658555 1 1
-0.185303069149065 -0.172429565111886 1 1
0.194925776918495 0.180771912568331 1 1
0.0204243137669234 0.0211455843645239 1 1
0.348709594286025 0.314375874976624 1 1
0.462854551646482 0.400017117873624 1 1
0.527242888179886 0.480357951064503 1 1
0.395069987189248 0.331345581874947 1 1
-0.146154241483984 -0.156781511568817 1 1
0.503585682109508 0.442074615308764 1 1
-0.140948676663247 -0.148179281574229 1 1
0.345978604151161 0.311787451388765 1 1
0.123863893473738 0.118249476913893 1 1
-0.0960732212263622 -0.0880101003167351 1 1
-0.0993312977656717 -0.0876794503547249 1 1
0.474908435109939 0.445155312510489 1 1
0.419452308742234 0.370743399408532 1 1
0.128513042576058 0.114522069078873 1 1
0.285179271019808 0.275082982873598 1 1
0.520227462770942 0.462659555662562 1 1
0.00875757846196378 -0.117045959850882 1 1
0.467064082425511 0.451115100449175 1 1
0.580144812469692 0.500738810822781 1 1
0.14246699592536 0.114383811015968 1 1
0.236080035633206 0.165987847352487 1 1
0.423244091882691 0.407802827450186 1 1
0.0971484153619791 0.0877044860981027 1 1
0.622737663499727 0.535250820297468 1 1
0.4334717924188 0.373379210963173 1 1
0.376160102561589 0.331852247050078 1 1
0.709533091294851 0.637015031799787 1 1
-0.0493688348051963 -0.0887110546526369 1 1
0.305728632186656 0.294476991468494 1 1
-0.0692745245300343 -0.070746934691863 1 1
-0.202213577981647 -0.193470836913193 1 1
0.269884125767863 0.243514502249378 1 1
0.36666245032214 0.335282966674416 1 1
-0.0159357401654939 0.00756877794512818 1 1
0.257547189041764 0.239887893607911 1 1
0.217567526257372 0.193048243102124 1 1
0.314990127954513 0.296805557763422 1 1
0.0505835320394467 -0.0117014077197846 1 1
-0.0612634257411617 -0.0798568793862948 1 1
0.0471853862732752 0.0932198243773414 1 1
0.172853097201029 0.181131783623451 1 1
0.166856646382834 0.115838054010737 1 1
0.483687151738702 0.401008967061282 1 1
0.619588754897229 0.538461307818204 1 1
-0.106899956887823 -0.141856685852801 1 1
0.38614924937155 0.372918716394295 1 1
0.462980035859036 0.407939670361238 1 1
0.705551861678224 0.651941061633836 1 1
0.0395580939049571 0.00774550691218087 1 1
0.567205068632839 0.504246201892246 1 1
0.147901393914826 0.157635735853149 1 1
-0.229688578582845 -0.26692876474846 1 1
0.181114907479086 0.154835958408257 1 1
0.358555576298204 0.337548321362836 1 1
0.223595315909318 0.180907762030239 1 1
0.112669375040846 0.11384751376574 1 1
0.205918142372709 0.201418059361333 1 1
0.0361039109841772 0.0349882481591906 1 1
0.104932157044178 0.114655130783006 1 1
-0.0308304026701768 -0.0257408784638556 1 1
0.107221686799358 0.144902123765166 1 1
0.21706291514082 0.181362380164589 1 1
0.381288930579814 0.334553455074351 1 1
-0.335424122616017 -0.286531345021123 1 1
0.440506870510594 0.421963576185788 1 1
0.301301834514564 0.261455451883801 1 1
-0.368080763774768 -0.324257693290054 1 1
-0.278412649562036 -0.257878438648832 1 1
0.424080792277621 0.407736892887778 1 1
0.824588903862467 0.763560344919086 0 0
-0.395989118692791 -0.379119422123112 1 1
0.0405493755880467 0.0532793952014896 1 1
0.15988101801326 0.121161007332888 1 1
0.575841234026764 0.533521760687375 1 1
0.165121562027609 0.129099730452983 1 1
-0.0479024501407187 -0.039666857012277 1 1
0.204474970254365 0.191886678686445 1 1
-0.126115006642192 -0.106204273143846 1 1
0.467366055519484 0.426293929528655 1 1
0.274296396372229 0.267653138468057 1 1
0.260088054409831 0.236160436802083 1 1
0.128332397771037 0.112221270001675 1 1
-0.0853951294813611 -0.0579822992335424 1 1
0.8051363984406 0.713293793306967 1 1
0.0893653219900165 0.0568540904832079 1 1
0.0746193284649766 0.0480837786602996 1 1
-0.253781623729947 -0.246520175279754 1 1
0.391374795574844 0.408894432411137 1 1
0.783961166818099 0.704233409449273 0 0
0.695017344070547 0.620112988119083 1 1
0.62070259356435 0.517317846470927 1 1
0.0635591559102005 0.0666195870916123 1 1
0.445627551642989 0.396142669725393 1 1
0.00781215199453444 0.0365556548327756 1 1
0.160447154210567 0.132486310855393 1 1
0.144518027152184 0.119768683399539 1 1
-0.47688826879394 -0.412228768385239 1 1
-0.12998278499201 -0.127679242887075 1 1
0.189388622497442 0.199670185079349 1 1
0.285584569497252 0.264540209759764 1 1
-0.320437569504294 -0.299711544825522 1 1
0.264350984803554 0.261609085121795 1 1
-0.00405057673949957 0.00706451992350601 1 1
0.36154642988095 0.35990849339227 1 1
0.00826598234654609 -0.0194853546153321 1 1
0.0389229921130012 -0.0012509578954112 1 1
0.412091639601969 0.367232687083217 1 1
0.655619548082073 0.606749793297214 1 1
0.0648299404648536 0.0402310157370938 1 1
-0.312610031134866 -0.281632376403914 0 0
-0.360480909753133 -0.310586858694368 1 0
-0.347141139889415 -0.270704230825521 1 1
0.379307109788769 0.390539440222136 1 1
-0.121495638739862 -0.113882269911335 1 1
0.348299607134991 0.327821729302994 1 1
0.0508779964591082 0.0725376082257827 1 1
-0.0463060150326295 -0.0798278245790303 1 1
-0.0504036204179198 -0.0391789137056618 1 1
0.748826014986471 0.659713173016667 0 1
0.418860887378649 0.395050744228691 1 1
0.382894579397849 0.330004003165455 1 1
0.22149019217679 0.174926173106694 1 1
0.441775563339315 0.418122351249608 1 1
0.506554842220182 0.476522820839161 1 1
-0.0404284164730042 -0.00444483683065379 1 1
0.523162587927206 0.468364808017392 1 1
0.277918021117987 0.236726247078332 1 1
0.22102384176113 0.181505998304023 1 1
-0.104677234767014 -0.102670804144657 1 1
-0.460195411312977 -0.400869154579586 1 1
-0.0738638433762373 -0.0821908024545942 1 1
-0.117981868552052 -0.104271539119426 1 1
0.536972673074097 0.517071143369003 1 1
0.182169389541121 0.166542749461596 1 1
0.443075107113273 0.378064855235767 1 1
-0.102318757083083 -0.0592817214323973 1 1
-0.174305450727638 -0.165307547624903 1 1
0.368020871938457 0.323529946226016 1 1
0.274749946309465 0.236141542106409 1 1
0.308441933450092 0.26760903133382 1 1
-0.113132778677738 -0.100646074274804 1 1
0.225656898384892 0.208969340640557 1 1
-0.0783699265894131 -0.0932768220893332 1 1
0.318996303020606 0.313284355574873 1 1
-0.310412070201602 -0.288931896261336 1 1
0.408767160608726 0.399742601960463 1 1
0.453706552494957 0.382936198272577 1 1
0.233968865853713 0.200350402328158 1 1
0.550706379205777 0.535293298614731 1 1
0.686972691165837 0.599237949748767 1 1
0.297835202430354 0.262652017048278 1 1
-0.11920618020779 -0.12965277821095 1 1
0.523943265711373 0.517360151148839 1 1
0.0977102672906146 0.0830436408490063 1 1
0.661502566204598 0.599075913976827 1 1
0.500728085441259 0.443231725176552 1 1
-0.0734499491894597 -0.0732459864587941 1 1
0.0869268572026122 0.081580645920881 1 1
-0.383681929976674 -0.330512888436296 0 0
0.000822354997184985 0.000663477592612476 1 1
0.325540260208239 0.283186530314624 1 1
0.985621406139273 0.897747426513479 0 0
0.214977678098002 0.107920309628005 1 1
-0.1872989009646 -0.17222963950646 1 1
0.421125590873941 0.374648598173096 1 1
0.573069828577052 0.529018573478838 1 1
-0.27937433314503 -0.225073193700029 1 1
0.06979437203748 0.0826257453112194 1 1
0.381325590694382 0.359885956161813 1 1
-0.073289428391384 -0.0834267308802562 1 1
0.545926757239514 0.435395664211127 1 1
-0.0494578713013169 -0.0509319106087715 1 1
0.116012746256864 0.0430073383680617 1 1
-0.498958071209877 -0.476819614137783 0 0
0.177370407550781 0.180627257680815 1 1
0.0810962009817764 0.046623955936962 1 1
0.446432546349836 0.387305346026392 1 1
-0.0189439491564219 0.0106840382918614 1 1
0.554935522741627 0.514549318520289 1 1
0.654227428189432 0.597214541948557 1 1
-0.221623158295443 -0.220920321256026 1 1
0.396509727654421 0.343079987760258 1 1
0.24641527958073 0.233942156197882 1 1
-0.109314297835614 -0.0850642993790865 1 1
0.404783781812128 0.391491870358202 1 1
0.174889674778511 0.153386320246433 1 1
0.015643948371432 0.0102077020394319 1 1
0.0787403511432313 0.0675514735681235 1 1
0.751010432441988 0.70315362391583 1 1
0.372476348581019 0.33470058045128 1 1
0.324529006396374 0.314659449707784 1 1
0.479350347676856 0.514424701470379 1 1
0.188323677167804 0.189702902986312 1 1
0.45503531144686 0.408448599591146 1 1
0.58341284298835 0.504626478389105 1 1
-0.460332103633933 -0.453207790936754 1 0
0.140489942230333 0.0940502441143919 1 1
0.447685574972856 0.395218365183786 1 1
0.227226225763718 0.223861122015644 1 1
0.445707780695391 0.413851714077094 1 1
0.105999972148623 0.0775280534728153 1 1
0.577499033761858 0.516337890816829 1 1
0.154047549695078 0.132399718326702 1 1
0.774439654619202 0.71087065651259 0 0
0.4330859284033 0.387399285521112 1 1
-0.254800975451245 -0.246140567294124 1 1
0.945927647253284 0.871226343039846 0 0
-0.0798624817543536 -0.0746283853695363 1 1
-0.246021339373863 -0.225530659691833 1 1
-0.0798553108687499 -0.0290927442821224 1 1
0.0804173116016353 0.0717694400653414 1 1
0.176297925053437 0.160349049642998 1 1
0.211583460244347 0.188429787723241 1 1
0.497315809693909 0.427238900536116 1 1
0.255429894516597 0.273649310185699 1 1
0.298341529484641 0.249901369090207 1 1
0.191394916721214 0.158346015344756 1 1
0.173754393696258 0.140791734293468 1 1
0.32771140516787 0.311882800906611 1 1
-0.251853234129672 -0.232236657567795 1 1
0.312367352122421 0.307458825918098 1 1
0.298881553675117 0.298795202107765 1 1
0.692675159911791 0.635151759712012 1 1
0.38025626908163 0.342512639807248 1 1
0.314094611060212 0.260707762065686 1 1
0.299909171268661 0.26725380643371 1 1
-0.220180106427515 -0.21900325958099 1 1
-0.0207342225906199 -0.0400388424054253 1 1
0.0933553301037685 0.17736302767788 1 1
0.27783126161789 0.250561899442932 1 1
-0.0469721487834914 -0.032420101148226 1 1
0.130707630539638 0.121770428023368 1 1
-0.036095784762607 -0.0192591047216621 1 1
0.239686441391216 0.247948334597857 1 1
0.237666486547444 0.204799194645319 1 1
0.285037177702515 0.265222271731675 1 1
0.439661503928016 0.38318000265175 1 1
0.593574245707036 0.531223469844245 1 1
0.141422031950926 0.0872193903550924 1 1
0.135197752247324 0.113089042804928 1 1
0.633914744926865 0.574282389620847 1 1
0.440326740200853 0.432216970095937 1 1
0.229545315060639 0.209595770239409 1 1
0.281526747396013 0.250703028176399 1 1
-0.329191889535794 -0.308384003057088 1 1
-0.30579325939951 -0.264129015558518 0 1
-0.149577381450636 -0.152937464586975 1 1
0.570307529846831 0.495415784756846 1 1
0.390173664630859 0.397907343572282 1 1
0.393273564710445 0.341937975357141 1 1
0.582989835926358 0.510343108584226 1 1
0.181411531885206 0.175111611900935 1 1
0.127236076936544 0.164290296174554 1 1
-0.0295614451672291 -0.0405456529847995 1 1
0.191523236501474 0.165873499085502 1 1
0.166534306443919 0.136889204055723 1 1
-0.156837285440131 -0.129633827275991 1 1
0.582193502709968 0.515973025751891 1 1
0.485855817425966 0.343643708194121 1 1
0.324900060894559 0.303795689164633 1 1
0.342204469041115 0.320358203015915 1 1
0.307472560823335 0.27383687019974 1 1
0.367760881551588 0.355205325124319 1 1
0.104774833018015 0.0860098296812965 1 1
0.310231621633657 0.28997886933716 1 1
0.843141114508896 0.796398360769695 1 1
0.200786594315201 0.187518459094956 1 1
0.542704106637531 0.510818697968094 1 1
0.251824560415084 0.249653733324053 1 1
-0.426438532312026 -0.386733038789095 0 0
0.0910443288285464 0.0728005387292457 1 1
0.580978673859897 0.537472601083176 1 1
-0.0208730060582888 -0.0123913057100801 1 1
0.659824008072917 0.635962146981939 1 1
0.223722457144929 0.203426088365871 1 1
0.0593801293825403 0.0676759867592038 1 1
0.264271988144854 0.280764057341796 1 1
0.318745032690255 0.304556410622149 1 1
0.0918124096584036 0.00979872588090102 1 1
-0.269852417670962 -0.232482324534337 1 1
0.0934867739924682 0.046944805042152 1 1
0.0112400972272688 0.0213518901151197 1 1
0.0580632523422497 0.0489832282190776 1 1
0.0235796626140611 0.100039504640799 1 1
0.348562382151242 0.284305144878466 1 1
0.127154503765878 0.100818925222413 1 1
0.0577608183550613 0.0632182731044351 1 1
-0.290482457989074 -0.243318137113329 1 1
0.116535152172244 0.187979579603907 1 1
0.0485255010311055 0.0348420111523985 1 1
0.0823103965905213 0.0875325426657592 1 1
0.155943587691397 0.181876015664626 1 1
0.257324665221679 0.268570890511405 1 1
0.207079941334963 0.17605492772527 1 1
0.0207761000404998 -0.00611103761532022 1 1
0.395798514298457 0.347484384406518 1 1
0.485925574838674 0.454628225776999 1 1
0.154848698915902 0.142762947994831 1 1
0.0698208361067623 0.0560667087645859 1 1
1.0809875902661 0.965369330351127 0 0
0.0247318385218428 0.0340395803584244 1 1
0.267466680930247 0.192941469402971 1 1
0.518881961497522 0.46178437980157 1 1
0.00699036653330111 0.020273984248733 1 1
-0.119220481472996 -0.12490434112411 1 1
-0.0401397887366346 -0.0300990861918282 1 1
0.0918959594342377 0.0873682301166173 1 1
0.548221383959651 0.491972743985133 1 1
0.184799562659239 0.181158428572891 1 1
0.0369895010822467 0.0510021966414711 1 1
0.0917135058660216 0.0632775738385689 1 1
-0.339391579947261 -0.30198012515208 0 0
0.0889382268239215 0.111066363694757 1 1
0.225318316391348 0.294537194182987 1 1
-0.297775205672981 -0.265957585157463 1 1
0.15128663439737 0.136891267024856 1 1
0.565665332086893 0.527286194996745 1 1
-0.0868108565078173 -0.0748140855588177 1 1
0.0846268645422386 0.040536266544882 1 1
-0.155331146076622 -0.143392195188914 1 1
-0.106436834726812 -0.0918641434159573 1 1
0.258675084110841 0.275763917700489 1 1
0.517458545174881 0.475570503794966 1 1
-0.180516244433536 -0.170748720478473 1 1
0.446863260194282 0.43967685448611 1 1
0.102693091096752 0.111211918845449 1 1
0.516663541404023 0.489425558403601 1 1
0.707480586804243 0.66420789460074 1 1
-0.0407757227580287 -0.0373320207368467 1 1
0.111263280779531 0.117435268942414 1 1
-0.112884284176031 -0.120625303506529 1 1
0.348386766725795 0.32401133817926 1 1
-0.0154828682533707 -0.0238665243257309 1 1
0.215894768841293 0.227154337684157 1 1
0.185906221244676 0.184106642933451 1 1
0.520105416072474 0.464040750915149 1 1
-0.0309734863353017 -0.00783220444055996 1 1
0.21888371452605 0.204556846484935 1 1
0.637822297135385 0.6055553514532 1 1
-0.279343289680902 -0.222229192595437 1 1
0.457675102050834 0.385335080395631 1 1
0.389409956599445 0.337379921780488 1 1
0.319287759507877 0.292067891665842 1 1
0.194285671185322 0.182504443839207 1 1
-0.150265212838746 -0.129209345130145 1 1
-0.0115092879246397 -0.0200112419057579 1 1
-0.0852961898995107 -0.0966858784155716 1 1
-0.387502147777586 -0.345259928381656 0 0
-0.199077120509174 -0.127966821879286 1 1
0.277632735180317 0.256511886810509 1 1
0.0197042073643544 0.0019515707289945 1 1
-0.000256440052884457 -0.0226757165589203 1 1
0.14316674150484 0.140113242539547 1 1
-0.0575442401930457 -0.0429727243600299 1 1
-0.16650104427017 -0.107068017111542 1 1
0.578007104039572 0.532414101663421 1 1
0.0067810205868278 0.0186926395373003 1 1
-0.726425437266992 -0.605186078601586 0 0
0.0169852114449658 0.0201865896274024 1 1
0.273205626237094 0.244321254355288 1 1
0.312305830414392 0.271096985791312 1 1
0.186888577829513 0.15976205337493 1 1
0.325803848911932 0.286765600281596 1 1
-0.0383282260691986 -0.0312579383203983 1 1
0.0185359563904098 0.0294893611935304 1 1
-0.530889460268485 -0.411048839271781 1 1
0.243594294407933 0.258699787899891 1 1
-0.220479507450822 -0.202073491146467 1 1
0.268407009469366 0.233747989227432 1 1
-0.177011790202221 -0.196014549063719 1 1
-0.089955338752481 -0.15713273166772 1 1
0.410720754528217 0.387194590811462 1 1
0.486451133287809 0.473851386519686 1 1
0.122808783829922 0.136469136352172 1 1
0.142170197407533 0.118355964900696 1 1
0.177888287690036 0.155101277102676 1 1
-0.00974021388292638 -0.021350592164157 1 1
-0.0966188159496342 -0.0799216320636838 1 1
0.183597297633596 0.170870185183308 1 1
0.192886126728292 0.165142921168832 1 1
0.278866078365341 0.227723519951239 1 1
0.790074049390029 0.721746877230636 1 1
-0.136800147717955 -0.076529750585775 1 1
-0.078191429124831 -0.0729838531839904 1 1
0.507755445815166 0.476880194172314 1 1
0.310570869069412 0.300259260515224 1 1
0.755624518961308 0.632481892985258 0 1
-0.1259313430394 -0.100470615717844 1 1
-0.271520467795973 -0.260750488185895 1 1
-0.206561230679789 -0.19825039049107 1 1
0.254244807517392 0.213613452563475 1 1
0.505047455623777 0.476592181883625 1 1
0.428002006927479 0.377954742521236 1 1
0.81704599347571 0.737802139831716 0 0
-0.167522950004427 -0.113588619075862 1 1
0.54609131757879 0.499779363749226 1 1
0.0223944096851202 0.00920992757445013 1 1
0.601967765970919 0.546506422200129 1 1
0.0921483873925201 0.0750370969178524 1 1
-0.195240600427543 -0.155214266664393 1 1
0.333543636634314 0.319778947548728 1 1
0.319933011876214 0.272782805295976 1 1
-0.471143704353668 -0.476177108031286 1 1
0.332836784885785 0.29436434883194 1 1
0.244050364470143 0.214497022584305 1 1
0.354134392298087 0.364213520429028 1 1
0.147250752424997 0.0776234276452807 1 1
0.215356748177835 0.219140258221892 1 1
0.50646057278193 0.455898465345281 1 1
0.0861509142105206 0.119334657362862 1 1
-0.269536079542276 -0.234456061970836 1 1
0.279218285907548 0.280476553835137 1 1
0.1069766852191 0.0927106148091288 1 1
-0.152224971734013 -0.144691026340495 1 1
0.486068728752105 0.429846101711732 1 1
0.260421503383342 0.225822918334886 1 1
0.246624533138335 0.244970774366696 1 1
0.674841817586368 0.604681217616864 1 1
0.502152496814966 0.43821438310559 1 1
-0.133599230261468 -0.114143952279089 1 1
0.286205057290542 0.252834732515935 1 1
0.45039789574021 0.39139596959106 1 1
0.0778869525201501 0.0833161943313453 1 1
0.221233256386262 0.194859365572677 1 1
0.315847074673842 0.284130558651713 1 1
-0.14384880613746 -0.11794585739524 1 1
0.296265424829104 0.271406930473389 1 1
-0.417027577003298 -0.440361583027519 1 1
0.0525186610528241 0.0675976500464562 1 1
0.326131135033061 0.281070155358438 1 1
0.118469419754215 0.0975666297447314 1 1
0.515870393023665 0.484199501032442 1 1
-0.161645498285269 -0.143700907444024 1 1
0.486010647684623 0.428408890905602 1 1
0.0449759718966595 0.0318016868193759 1 1
0.12629199755969 0.121181753644467 1 1
0.297826316761575 0.286786715576321 1 1
0.49980274374641 0.424804613388408 1 1
0.10150423299304 0.0909726703721228 1 1
0.277726632892231 0.240692554410571 1 1
0.0132083345635931 0.0234908438225635 1 1
0.178825546021751 0.184243262670937 1 1
0.190798500319767 0.168728947823028 1 1
-0.053037653459193 -0.0458391103441602 1 1
0.759125615961109 0.71232927917891 0 0
0.629414167091178 0.563514587651622 1 1
0.461805753157557 0.413699067053288 1 1
0.301930586003586 0.268262104708314 1 1
0.247867012417725 0.252524587105118 1 1
-0.0217783153012595 -0.00371468723828037 1 1
0.430529035038032 0.377421187384288 1 1
0.307977150130312 0.291006848247593 1 1
0.538039454985255 0.490042425740907 1 1
0.301522765357071 0.252684863747737 1 1
0.662457655783065 0.593200910632749 1 1
0.711127051045413 0.643242238971015 1 1
0.0867363421211124 0.071445676565514 1 1
-0.10090298520022 -0.0748985505205184 1 1
-0.107134895302918 -0.0943343216291301 1 1
0.0793109186915338 0.0809116531796287 1 1
0.497636535640125 0.439906021833041 1 1
0.780751384953025 0.706282089200685 1 1
-0.31545576579768 -0.295286884420865 1 0
0.223159488897576 0.193112401820959 1 1
0.301359275875368 0.276712631644302 1 1
-0.0668251629079419 -0.0601670727434474 1 1
-0.0290349298787013 -0.0313302119270883 1 1
-0.265405587766906 -0.290132746981563 1 1
0.577196212382921 0.54531299290302 1 1
0.37920582225848 0.299133043268109 1 1
0.591764712551073 0.542852002723884 1 1
-0.500083583034272 -0.455660866269255 0 0
0.341743512066015 0.325431124186019 1 1
0.18160371614453 0.148686521237336 1 1
0.0890089788430204 0.0860186849670331 1 1
-0.0730463444327985 -0.0610055235476344 1 1
0.237368598826056 0.231346932581322 1 1
0.453850837525251 0.438581856497086 1 1
0.171746398388954 0.136604533074419 1 1
0.0630847889607973 0.0546297099996166 1 1
0.216933966121405 0.304126931080401 1 1
0.437965240447223 0.384196586155559 1 1
-0.367980608959868 -0.288883922458589 1 1
0.662197878101009 0.604715223216433 1 1
-0.0567538719390795 -0.0239810002838003 1 1
0.312934515749397 0.286170610617014 1 1
0.179908665555516 0.148151303366821 1 1
0.596040739520865 0.546923651352998 1 1
0.59230497795566 0.533880976228125 1 1
0.0347856162988822 0.0286612269607678 1 1
0.0393402440669253 0.0518264926516965 1 1
-0.0347429630255272 0.00579915348548138 1 1
-0.055340455493673 -0.0402303304204587 1 1
-0.371241335727255 -0.337697135580013 0 0
0.311295758936444 0.239741215902124 1 1
0.00536570763494684 0.0196706531188099 1 1
0.0675408518283691 0.119500130547078 1 1
0.242739276227166 0.227382491322384 1 1
-0.200927270175382 -0.200285008593158 1 1
-0.173750417195075 -0.17378814745119 1 1
0.278942794526222 0.269896904177023 1 1
0.313774789216506 0.298512201624274 1 1
0.292006710721192 0.276869389728338 1 1
0.53603570230284 0.493864590066427 1 1
-0.00146895192061775 0.0162948177619587 1 1
0.0403884915782682 0.0606622284079804 1 1
0.403991719647282 0.320516862582758 1 1
0.373874059068233 0.349518940314857 1 1
0.282348333734901 0.253383738904612 1 1
-0.239349746623956 -0.218283061151668 1 1
0.360297410036064 0.320674500065432 1 1
-0.354681924520099 -0.305074975405881 1 1
0.455320949113241 0.396066201120906 1 1
0.476121392566425 0.41167953695068 1 1
-0.243082737678288 -0.224966933224449 1 1
-0.726966266759338 -0.608233440499502 0 0
0.855938277940367 0.731087111995544 0 0
0.683976586554551 0.627185211247274 1 1
0.261687761925215 0.282317438360995 1 1
-0.0408143513055853 0.0371180004250576 1 1
-0.186051140557228 -0.14804455469304 1 1
0.145151824088995 0.195160713789943 1 1
0.0766311145222269 0.0791793328072213 1 1
0.0980231001211095 0.0944829423359213 1 1
-0.178262211203564 -0.157303818997978 1 1
0.0161387771233189 0.0208975866577425 1 1
0.489643247233949 0.455364508695225 1 1
0.282383255049675 0.242370378547798 1 1
0.526922669907084 0.526777455910958 1 1
-0.110939150588678 -0.0975967115705806 1 1
-0.0852453814484098 -0.0718954724600052 1 1
0.408994670118474 0.361086855797663 1 1
-0.247659795215627 -0.294634340409318 1 1
0.0922680309229769 0.0586106809304989 1 1
-0.297302440141127 -0.268027760051495 1 0
0.242988628949819 0.224141676657607 1 1
0.199012468171067 0.236038261809935 1 1
0.248473954353861 0.240369940122832 1 1
0.385526097308529 0.35900589362025 1 1
0.580308146487008 0.523174782280313 1 1
0.440868958835823 0.376281676520205 1 1
0.0799588857923539 0.09685867040692 1 1
0.00336242348696825 -0.00638160380885623 1 1
-0.12178452719988 -0.116048497039215 1 1
0.118134178714317 0.0720296087312013 1 1
-0.337484114281144 -0.28913262262807 0 0
0.185802585018817 0.139409885085176 1 1
-0.394205288388094 -0.33520427750076 1 1
0.466400149924311 0.471984777733999 1 1
0.219393348572386 0.223649239152222 1 1
0.120251490632807 0.12912390083245 1 1
0.0425059671426281 0.0135014876968193 1 1
-0.00340505461117822 0.0142280529080428 1 1
0.12183426241955 0.0718744687746285 1 1
-0.110722509713118 -0.0624641644463837 1 1
0.382137645407519 0.331547105691418 1 1
0.036483616721017 0.0329442405646941 1 1
0.664491055122405 0.627537920719934 1 1
0.543168189325437 0.502205216672889 1 1
0.332095105983311 0.339428065541085 1 1
-0.106181778026239 -0.0959324297957533 1 1
0.245296674008393 0.17621688791279 1 1
0.0959791111277662 0.0556586093418681 1 1
0.115956091585496 0.0870590304959377 1 1
0.152131229502723 0.152066941681509 1 1
0.295164484463522 0.316714222628979 1 1
0.391136268839937 0.376890928248168 1 1
0.183798163390231 0.230260359125975 1 1
0.255649620464277 0.23363554129879 1 1
0.0158076926596171 -0.00901139747961909 1 1
0.153082960592157 0.142563866995623 1 1
0.193575701467321 0.172664415447954 1 1
0.413480187770505 0.350847984883722 1 1
0.0575169210308009 0.0632238152299064 1 1
0.845957462938208 0.769720783084109 1 1
0.0033975674092758 -0.00802537461386379 1 1
0.138701746542344 0.16915088845002 1 1
0.33494591866607 0.289212892186252 1 1
0.485186017735456 0.441385053760563 1 1
0.299919441038975 0.287409496330088 1 1
-0.0932984714190461 -0.0826848499739807 1 1
0.791049886278802 0.756906612307793 1 1
-0.397972256789202 -0.358892662807946 0 0
0.167360243653602 0.142909957858653 1 1
0.96660277898483 0.874082269923687 0 0
0.00241191200709927 0.0246356243360592 1 1
0.539300855130632 0.496678597653903 1 1
-0.102972644725513 -0.0162127912342312 1 1
0.0405522311583942 0.0231291150480138 1 1
-0.115615241160305 -0.102359927009723 1 1
-0.0733392111303807 -0.0713065423540661 1 1
0.480646966078572 0.430218449035238 1 1
-0.0851269468324876 -0.0640704908453565 1 1
0.277755279527854 0.263725710877636 1 1
0.189703817640729 0.150900928619674 1 1
0.000671705864728631 -0.000695258925811109 1 1
0.406601051425148 0.42238107127583 1 1
0.598327304224798 0.540127594200185 1 1
0.0766488874450306 0.0420717075675176 1 1
0.283295677300672 0.271091743759801 1 1
0.147507575724362 0.122457502611258 1 1
-0.0745082839233573 -0.071671954558847 1 1
0.23866093667561 0.216237579864617 1 1
0.156922904603619 0.13814001215506 1 1
0.382366351496519 0.347884085488994 1 1
0.0725236152321443 0.0665224401942093 1 1
-0.0299393478047351 0.00330554748410762 1 1
-0.289611476069135 -0.267016274536724 1 1
0.164307729692595 0.150284729445183 1 1
0.414354145509624 0.386945041767547 1 1
0.180130775736516 0.157973575715956 1 1
-0.179220890118462 -0.194914557875971 1 1
-0.0172697628231241 -0.0418738038915432 1 1
0.224408620196164 0.265092077651458 1 1
0.299392651345684 0.274418465935069 1 1
0.0134718058722092 0.0360254395489743 1 1
-0.283425000621535 -0.241478867108277 1 1
0.0206969863650036 0.0350440697229366 1 1
0.73477913423673 0.666337163072403 1 1
-0.17762488875114 -0.144297949443835 1 1
0.393728011097927 0.364621398995138 1 1
0.36577677171639 0.31123014543608 1 1
0.549110588847852 0.483118298685904 1 1
0.519124765039157 0.430226201376418 1 1
0.0215574485578362 -0.00576116624425452 1 1
0.554119849217588 0.545927002864482 1 1
0.317109554775786 0.28187360735616 1 1
0.235156210264229 0.272788949653799 1 1
0.410233582850844 0.310895173649787 1 1
-0.0400598562378459 -0.0528538174088785 1 1
-0.120944611894731 -0.264802626974694 1 1
0.166729603427747 0.142905281922721 1 1
0.364047924836104 0.33373871077397 1 1
0.0601675268403253 0.0638977733406916 1 1
0.131361747331419 0.0864806230784326 1 1
0.175373966032152 0.185631378686238 1 1
0.614202024137261 0.575502585890302 1 1
0.343249646615088 0.319678376520697 1 1
0.353533810349839 0.319453042589365 1 1
-0.0394161743854948 -0.0124876823435573 1 1
0.326434779318613 0.349735945276037 1 1
0.408976091863246 0.368521028698826 1 1
0.459167552531102 0.440374465384813 1 1
0.356655097939177 0.300712103744781 1 1
0.148224984534287 0.152659173366871 1 1
0.208065464506226 0.202602645950827 1 1
0.808734481413763 0.748423097748494 0 0
0.23441015960841 0.208366950229029 1 1
0.370055396446327 0.329575507672723 1 1
0.449070628749138 0.391115768031956 1 1
0.159288365705754 0.167476725838512 1 1
0.523841978215483 0.476208972298498 1 1
0.299306198313307 0.292130500153831 1 1
0.120759026804461 0.0842265096197825 1 1
0.269495681133026 0.257173870342183 1 1
0.0277322225618091 0.0202112448413341 1 1
0.0916383228884019 0.0847550481792818 1 1
0.0236078932298708 0.0146463429294838 1 1
-0.0443874890977767 -0.063799332600846 1 1
0.48314066429056 0.42831919647595 1 1
0.0492510745262019 0.0513502750714068 1 1
-0.199131067643768 -0.18430031137557 1 1
-0.00537409660087096 -0.0256677850526781 1 1
0.548360251658213 0.482562974713767 1 1
0.445419186735967 0.438483964204168 1 1
0.44858259693985 0.403641173092563 1 1
0.174305058015192 0.150180846683447 1 1
0.447342761356396 0.429347380553983 1 1
0.253747503325564 0.227245528474794 1 1
0.616857128869972 0.528893441926793 1 1
0.2825472648122 0.23723623901793 1 1
0.216019741188457 0.205731499914329 1 1
0.103683096770774 0.0808370836992063 1 1
0.146258454546326 0.143933495507224 1 1
0.567719632709493 0.5164944040128 1 1
-0.153929346440411 -0.133102036953335 1 1
-0.195978172116296 -0.180419431861492 1 1
0.106363152464864 0.0945105362305035 1 1
-0.212370998637508 -0.152696080364103 1 1
0.467270225024159 0.407474524356787 1 1
-0.0268602023073131 0.0248402791188996 1 1
0.0946662197617352 0.093580444972541 1 1
0.106632047341169 0.102088403683111 1 1
0.407314406004196 0.38386426830033 1 1
0.26456913921305 0.160281349708245 1 1
-0.201430703797809 -0.185406467759205 1 1
0.13451353772357 0.128137787016317 1 1
-0.283696506333213 -0.262286189487837 1 1
0.380768009312511 0.327245427100882 1 1
0.0655228755369167 0.0779685251328736 1 1
0.0752002002239489 0.0502929187064268 1 1
0.726772246537653 0.691078996479374 1 1
-0.216860556162335 -0.217665710055796 1 1
-0.0760055847966338 -0.0591334847049626 1 1
0.155198586507824 0.0273803104794832 1 1
0.623707765611084 0.56591981555424 1 1
0.491642956156295 0.396955521437008 1 1
0.3024785358367 0.241060363165346 1 1
-0.0774931545543002 -0.025683746810164 1 1
0.219583917470412 0.149895526696721 1 1
0.400774292769789 0.348722131143382 1 1
0.0321913148477211 0.0891295369606869 1 1
0.426338597643922 0.429939692354178 1 1
0.537024449951208 0.444306946344481 1 1
0.132188382537805 0.145004411814737 1 1
0.296604541544843 0.284694814443362 1 1
0.107263916861467 0.119508930873123 1 1
0.268998273646308 0.239296004778142 1 1
0.0947945808765882 0.0749582184174049 1 1
0.62608352296677 0.632229712714149 1 1
-0.404820250117291 -0.386446136949593 1 0
0.359131115853817 0.345049048618902 1 1
0.822433576011157 0.73107740521012 1 1
0.38040288292167 0.346988359013102 1 1
0.0611286434002254 0.0242299304016208 1 1
0.285058527519021 0.302670836719263 1 1
0.00811157870525229 -0.0103205230282441 1 1
0.247732554545636 0.194972006982356 1 1
-0.144263849202347 -0.121484718732947 1 1
0.524388157250851 0.541716456387851 1 1
0.230276719113549 0.210228386564003 1 1
0.119830049097983 0.118342920731992 1 1
0.222959401492963 0.216078683119969 1 1
-0.00503060674404697 0.0221006512148199 1 1
0.434521350154272 0.414543372870814 1 1
-0.00885758881569515 0.00737100085749154 1 1
1.00568601196312 0.949261959100004 0 0
-0.220967699775399 -0.185597268729072 1 1
0.184159947704192 0.183543703590513 1 1
-0.0430735335649918 -0.0386519938856655 1 1
0.438936113408369 0.391169486794295 1 1
0.332273674471121 0.308522528181819 1 1
0.450396984322351 0.406108599326272 1 1
-0.0525168350392672 -0.0570468083200023 1 1
0.549486710583189 0.490646638379903 1 1
-0.0664101229876421 -0.0695536390192791 1 1
0.157177985557836 0.131835289060772 1 1
0.37049400415851 0.319614500378029 1 1
-0.176930440278128 -0.153563943403464 1 1
0.120408033035517 0.128950222572701 1 1
0.234510100779246 0.237398672333146 1 1
0.463663116535212 0.397124602139216 1 1
0.195283584329507 0.195762953233484 1 1
-0.153737243131006 -0.148441895714619 1 1
0.503184319142892 0.580326571544625 1 1
0.140566849224039 0.112398761704032 1 1
0.222435400224016 0.197737276520966 1 1
0.165705691755183 0.209844845672162 1 1
0.263164158256777 0.240449452949007 1 1
-0.0199484305373354 0.00306850645739598 1 1
-0.160706330215213 -0.136570651648645 1 1
0.101510437060956 0.0728678338130988 1 1
0.0198799128676918 0.0163016698254323 1 1
-0.382803435370021 -0.363018730914063 1 1
0.569603842026919 0.511237854686024 1 1
-0.0590669476012722 -0.0377012421050308 1 1
0.115106560080696 0.0779980934600142 1 1
0.207583962820989 0.193586179738477 1 1
0.272174273251916 0.283129890299688 1 1
0.0536872097318306 0.0421323264717401 1 1
0.0518765106517987 0.0515767491827599 1 1
0.421284595162519 0.416455687460156 1 1
-0.281439106325686 -0.227033933806139 1 1
-0.0132031557832111 -0.00233296875391949 1 1
0.306076135339077 0.247251279333174 1 1
0.264234406907259 0.25567490342138 1 1
0.18172426523931 0.162071749913697 1 1
-0.272283639488467 -0.230842289662675 1 1
0.605187511096006 0.608931419233024 1 1
0.0785424855435858 0.051737501286337 1 1
0.0101367238224754 -0.00794730681492117 1 1
0.0653879070956591 0.0764760126835621 1 1
0.500743013483958 0.461757990588246 1 1
0.338761843912657 0.272002272953748 1 1
-0.0724420554090266 -0.0567088484286111 1 1
0.124664320014697 0.134235987232823 1 1
-0.101939733883694 -0.0982938463184305 1 1
-0.111710713947434 -0.0866957777450147 1 1
0.593459622173559 0.533959040121385 1 1
0.297900902503409 0.292547844219106 1 1
0.279416137426243 0.24389445941758 1 1
0.316530998353932 0.267291571555671 1 1
0.130863511545428 0.141377949173134 1 1
0.261577915681591 0.246605732381743 1 1
0.147487442134332 0.142696592917605 1 1
0.535951486144464 0.463245473168526 1 1
0.376715513326979 0.360816657476665 1 1
0.139206492270581 0.116795979264779 1 1
0.00570257672948463 -0.00910314220205447 1 1
-0.123472458978219 -0.106411140282845 1 1
0.284207727817926 0.262662057942751 1 1
0.124845218390745 0.100674711790243 1 1
0.439780146252776 0.418861160202412 1 1
0.0376191700848595 -0.0232292405601198 1 1
0.209186595786638 0.21676043778405 1 1
0.440713889360574 0.398418836242867 1 1
0.124275329777055 0.140377313133252 1 1
0.535779115317245 0.491480009904696 1 1
0.775223552279357 0.659287627000277 1 1
0.71399202710433 0.641460121814665 0 1
0.198532572252256 0.185016187881942 1 1
0.0404473213075723 0.0285557484947928 1 1
0.282810209231259 0.174881812262636 1 1
0.253414926168365 0.222722034277048 1 1
0.315222752228267 0.262721551215432 1 1
0.513788566253588 0.432783281910984 1 1
0.329276050234262 0.294353373523724 1 1
0.160689910693725 0.11321455526731 1 1
0.716874250336347 0.636405438043207 1 1
0.164252115012149 0.123266798404778 1 1
-0.249793057616114 -0.234930104098235 1 1
0.403116530224746 0.331002350359385 1 1
0.362111457796836 0.339497714688427 1 1
-0.308159842461748 -0.293808351119857 1 1
0.525395835650337 0.466279390183403 1 1
-0.43991019635462 -0.396844481892596 0 0
0.406132139217182 0.369248516559298 1 1
-0.159639773160779 -0.139233127209047 1 1
0.854852929397678 0.758196438465729 0 0
-0.279865632370009 -0.268459007592264 1 1
0.657116907114352 0.614561203685137 1 1
0.190527324845907 0.177943751776784 1 1
0.226030875227009 0.212511274914164 1 1
0.374187173725802 0.319465707826457 1 1
0.0664349091570974 0.0724305793986799 1 1
0.141382696627431 0.129137891334073 1 1
0.146450016422222 0.141457642632634 1 1
0.098986804134339 0.0842754545002988 1 1
0.325026366303534 0.286421197480474 1 1
0.289966199463601 0.256779773316265 1 1
-0.539169327699154 -0.501738213709382 1 0
-0.244065195539433 -0.221379961973347 1 1
-0.38771879842187 -0.341559488597047 1 1
0.334658480251024 0.340887581355873 1 1
0.479648783764618 0.435489948421939 1 1
-0.173576199977954 -0.156231561493096 1 1
0.00773799557303004 -0.0157258239976161 1 1
0.119349533325309 0.104048020251769 1 1
0.111497940902993 0.113119396273059 1 1
-0.120625339570303 -0.103683522428865 1 1
0.192707002620557 0.178236477689914 1 1
-0.103270638976054 -0.210646817414299 1 1
-0.162266754381453 -0.16619174721877 1 1
0.324143110288521 0.264327759040055 1 1
0.39220032950223 0.335949213607669 1 1
0.192103621771268 0.189589439625893 1 1
-0.277630754047355 -0.292016290232012 1 1
0.460117704156594 0.40778257973543 1 1
0.164518992936689 0.126461651491649 1 1
-0.00419454378630993 0.0014960235896552 1 1
-0.00881872931000427 -0.0424037270157293 1 1
-0.0880268949246931 -0.0650559180387748 1 1
0.0775010594496295 0.0808048346660399 1 1
0.469277386722324 0.424214240717668 1 1
0.145262405768655 0.123484451285123 1 1
-0.152520170263082 -0.140956966049756 1 1
-0.301785129630848 -0.228770839026583 1 1
0.574284415410462 0.540219914920926 1 1
0.724327805197517 0.72941870783388 1 1
0.0089403582914311 0.0123578835486075 1 1
0.327115536198502 0.317064820790644 1 1
0.154573349278197 0.130080060588457 1 1
0.277693127478266 0.308559944505683 1 1
-0.121784687626701 -0.0735153400671398 1 1
0.349880466684781 0.394615071939513 1 1
-0.00100981354458182 0.0124683846552167 1 1
0.0728638436462105 0.0508165588813368 1 1
0.404764824299986 0.36680631685097 1 1
0.16181897913802 0.159123917823002 1 1
-0.228110447728551 -0.196970657861385 1 1
-0.41626966202956 -0.416596418345779 1 1
-0.0599322858930854 -0.0836615206560053 1 1
0.680943929721134 0.639565517227535 1 1
-0.0987416995231745 -0.0836573650639443 1 1
0.35624161744135 0.326289696812468 1 1
-0.0937842723725598 -0.0982816787673092 1 1
-0.307616345322691 -0.286063676520922 0 0
-0.363786119285205 -0.311774092836823 0 0
-0.105160840243549 -0.0814094944653303 1 1
-0.24205548168121 -0.231846378534903 1 1
0.117107152718274 0.107161069317609 1 1
-0.131410021409441 -0.0486107807189329 1 1
0.223457804797313 0.229671755049239 1 1
-0.211897236102896 -0.198788602927493 1 1
0.527364344747892 0.471461367491992 1 1
0.149087845099451 0.0957369047918136 1 1
0.726689362659718 0.674603338068043 1 1
0.270698265104751 0.275602663593748 1 1
0.39993436996359 0.379176984101367 1 1
0.195818162076308 0.16145249366435 1 1
0.160136389348357 0.166051395844107 1 1
0.262293093845634 0.244847473576817 1 1
0.0731547618691576 0.0653871595464002 1 1
0.178835879017674 0.132502922171243 1 1
0.276471028316066 0.254112551756834 1 1
0.269186703722931 0.253077914836289 1 1
-0.109403283792206 -0.134752429405672 1 1
0.373052613462129 0.364541739097855 1 1
0.191666303874927 0.221567465322488 1 1
0.306407056472379 0.250786064385947 1 1
-0.445940603317853 -0.3645015177341 0 0
0.000278168113358609 -0.0145827254299805 1 1
-0.0725016086945154 -0.0902147924240667 1 1
0.130282670001505 0.122879952372123 1 1
0.233732860903669 0.151102028473783 1 1
0.249477590609301 0.223640727686625 1 1
0.324605508761218 0.351032049572625 1 1
0.0406096490208706 0.0119145578283751 1 1
-0.0839833170437163 -0.102706380879806 1 1
0.404613482928244 0.376469018157532 1 1
-0.247910894690622 -0.241270674897229 1 1
0.274260244074321 0.236225868719544 1 1
0.406005421480237 0.344001385975261 1 1
0.11179935971919 0.106273403707834 1 1
0.627896715497772 0.597132081079837 1 1
0.0304890845521412 0.0200220088712663 1 1
0.0394080144535275 0.0322358180676155 1 1
0.123860203494184 0.174073220455562 1 1
-0.494175597540071 -0.449428555471446 0 0
-0.00292911878820974 -0.00818546243592166 1 1
0.464353977783734 0.38636539277376 1 1
0.364949538878869 0.339343181890465 1 1
0.412664507133717 0.364973463543588 1 1
0.00844317223146081 0.0111875664787227 1 1
0.0354906619814811 0.0437025702752886 1 1
0.14561444377042 0.0920195524457479 1 1
-0.0706900350454841 -0.068901965853546 1 1
0.22199302812994 0.225828796888829 1 1
0.0990483860342406 0.0846704154682074 1 1
0.219641566626868 0.182016342704291 1 1
-0.00858903015004843 -0.0889575370186183 1 1
0.324038147422763 0.311523113645744 1 1
0.0851207855066168 0.0409354850552628 1 1
0.0501928820559428 0.0590100310463659 1 1
-0.135086845697434 -0.122029095115836 1 1
0.167290098609165 0.157698480638776 1 1
0.565582693637059 0.528974591224657 1 1
0.173810494704353 0.167170551946929 1 1
0.276072522741102 0.255878989665856 1 1
0.850495089280307 0.743395464846954 1 1
0.00702169277651662 -0.0207228206033941 1 1
0.732784073346395 0.660942177590797 1 1
0.478079233533608 0.43560772386995 1 1
0.358241296707856 0.263876730118268 1 1
0.320777685177592 0.298843417195851 1 1
0.467202913267392 0.416502999082137 1 1
0.305644973367793 0.324364081510373 1 1
-0.113241006642308 -0.0891767915293315 1 1
0.860677647550995 0.743658644907059 1 1
-0.0636211873070146 -0.0687107673147983 1 1
0.112828574366982 0.113288873167827 1 1
-0.00106337638390839 0.0181573753257225 1 1
-0.110833208856478 -0.074043870056998 1 1
0.308376112153526 0.282625706372163 1 1
0.495798014020464 0.49122967352571 1 1
0.241161607910941 0.22447029706747 1 1
0.061736463079267 0.068077902223069 1 1
0.375346267584893 0.32445627799211 1 1
0.0931717843600427 0.0724867974687964 1 1
-0.0112811408898591 -0.0811818581556324 1 1
0.560407677461121 0.523315279204641 1 1
0.161800330394641 0.13404948794572 1 1
0.931942538124977 0.844870774773378 0 0
-0.48159628032057 -0.386897878815961 0 1
0.30229402198614 0.267532289733815 1 1
0.507593936075607 0.454239183085997 1 1
0.520461002629351 0.467617027461945 1 1
-0.221244479069554 -0.129016514713953 1 1
0.375836053227083 0.371261378961482 1 1
0.313377576666987 0.297080345465018 1 1
0.00840325306924644 0.00725310873396055 1 1
-0.301832413840467 -0.251464145708824 1 1
0.463827158797953 0.419286527807878 1 1
-0.27443556818223 -0.282542141847554 1 1
0.18277512949752 0.156889245468921 1 1
0.222659053614501 0.203078204216949 1 1
0.364693031500791 0.364300406474574 1 1
0.553071162627372 0.462171178959565 1 1
0.337434987187742 0.281252512664124 1 1
0.238436338710533 0.228641290800217 1 1
0.0689616948089074 0.0778452718986039 1 1
0.189170952427118 0.15559152294074 1 1
0.447515985730375 0.397382570813639 1 1
0.584161426818242 0.543228163133654 1 1
0.228983876202008 0.189818843812885 1 1
0.61227533494998 0.560714892526016 1 1
0.0484515322983775 0.0158733238725019 1 1
0.261217623797019 0.211601013728272 1 1
0.170320356096908 0.172854977354191 1 1
0.518669709285094 0.398783846033272 1 1
0.223619197815061 0.216166131086329 1 1
0.0115965909903207 0.0178490932780475 1 1
1.01110936410935 0.933642521501703 0 0
-0.0497843924925702 -0.0758719914321296 1 1
0.277022217984209 0.274900645461157 1 1
0.281897284964788 0.308529199237902 1 1
0.0512424013514909 0.0627322995061335 1 1
0.262026358680414 0.229140178507563 1 1
0.0787034295533116 0.0760312556926569 1 1
-0.154315592351521 -0.151037939107038 1 1
-0.183046230081605 -0.159866395980822 1 1
0.30359942582633 0.28396026511085 1 1
0.326406418721638 0.30655067420546 1 1
0.365157743363511 0.355000183313348 1 1
0.270055338693612 0.265306017206257 1 1
-0.315105783618901 -0.363420161457096 1 1
0.294061700724501 0.270782334562473 1 1
0.110432769031466 0.0912014160483072 1 1
0.162904759265088 0.145324199992752 1 1
0.0425539884882438 0.0512871810296074 1 1
0.59362454751732 0.541832122344354 1 1
0.122104105194146 0.196990486009381 1 1
0.502996662794644 0.462188424383257 1 1
0.364545638522362 0.325525212687155 1 1
0.558594869508743 0.49786481530298 1 1
0.231613950107082 0.189140233293062 1 1
0.120690062750148 0.0950535693915929 1 1
0.124374451304164 0.117729151510105 1 1
0.244678549387591 0.199930384140647 1 1
0.305149664671848 0.338558636850094 1 1
0.0369848934690278 0.0390318979282585 1 1
0.245220216532336 0.208053328325382 1 1
-0.0555276896576992 -0.0585211809875166 1 1
0.37790476526923 0.374838419733898 1 1
0.160721943098294 0.141775889626472 1 1
-0.388206889644204 -0.353253679996325 1 1
0.0995631794092409 0.100723529839921 1 1
-0.139498379078433 -0.079273454895404 1 1
0.484052834749461 0.431967820485222 1 1
0.190815729739045 0.184092161747905 1 1
-0.228957567217809 -0.202587520332591 1 1
0.106346987338867 0.0716775339968478 1 1
0.134195494063512 0.11889171498477 1 1
-0.398539460872264 -0.391424747569966 1 0
0.381273809487751 0.350628266546908 1 1
0.170316707282484 0.15044291924132 1 1
0.112832230765503 0.108784922088278 1 1
0.0129492549347413 -0.0211791924845151 1 1
0.256783010057861 0.243847010173866 1 1
0.239496521975541 0.196985787509174 1 1
-0.0263606837423276 -0.0122317338240417 1 1
0.101783542683298 0.0757696515979959 1 1
0.924550174492223 0.823311689583796 0 0
-0.0971797743992021 -0.105000518832204 1 1
0.239620968680855 0.231456332231274 1 1
0.21570636744324 0.230700562980279 1 1
0.0185728742079634 0.00972755733325666 1 1
0.071918763972796 0.145995236741992 1 1
0.533032976193805 0.488332836031234 1 1
0.229690090391701 0.208515059513106 1 1
-0.10770050478581 -0.1029856520018 1 1
0.175831333185386 0.176234565386033 1 1
0.206679506748676 0.134442474523797 1 1
0.390570239703901 0.336475103820049 1 1
-0.273925248674392 -0.250059508513418 1 1
0.065985387298588 0.0912125047309635 1 1
0.238742785638486 0.19703151172912 1 1
0.205859829667141 0.167940618355191 1 1
-0.0398459740835518 -0.0213502780965605 1 1
-0.26747925046072 -0.240140584874922 0 1
-0.301555956801763 -0.241375703194018 1 1
0.354171593527819 0.329955948640862 1 1
0.54455424347995 0.47169754450707 1 1
-0.221110473090499 -0.212848567657649 1 1
0.455040347174434 0.404334346139521 1 1
0.339555216590733 0.30714965463882 1 1
0.323786309664043 0.28776595649324 1 1
-0.480406252037358 -0.419696314630411 1 1
-0.344461460575193 -0.302489151816422 0 0
0.493470424799219 0.426638372679766 1 1
0.208750376116565 0.198079263045293 1 1
-0.130860124021953 -0.111331930718144 1 1
-0.058541069725347 -0.0534459530843078 1 1
-0.170184737550295 -0.173995116275137 1 1
0.496156682422581 0.466539644494549 1 1
0.124455977913517 0.12489594181455 1 1
0.058619734460536 0.0473952955828933 1 1
0.162700890426048 0.131455661442627 1 1
-0.213831640034547 -0.227074876686286 1 1
0.369532919289753 0.320639344555374 1 1
0.0382069480158419 0.0192178690770785 1 1
0.219326044802612 0.197333255461647 1 1
0.026670903952971 0.0238065618151667 1 1
0.173532530307388 0.17129418805833 1 1
0.105870823447641 0.0932712463267062 1 1
-0.32899171195765 -0.295022774857806 0 0
-0.0175535995501221 -0.0320134598179542 1 1
0.467257871466632 0.416048050813602 1 1
0.0758185662584311 0.052330892936891 1 1
0.358042402165422 0.304049831402605 1 1
0.18724156915901 0.172192253867549 1 1
-0.0308520524825181 -0.0208823908555076 1 1
0.0341762861097638 0.0237647889319322 1 1
0.0453031189148888 0.0438844564453206 1 1
0.492678991026723 0.438091781823762 1 1
-0.185671067803828 -0.15568962763621 1 1
0.46392660613982 0.434512110848423 1 1
0.0379309285030194 0.0350977066780298 1 1
-0.141560189355562 -0.160361899993874 1 1
0.427117403124245 0.346479651438256 1 1
-0.0220517135260516 -0.0285355233336477 1 1
0.217497122742051 0.189092135659587 1 1
0.0388498493542293 0.0462029361886511 1 1
0.148505947010562 0.135585954594289 1 1
-0.16744328217269 -0.139591490989191 1 1
0.460337360591001 0.413154053960997 1 1
-0.10674770649602 -0.111968697904782 1 1
0.198833792420153 0.186526989704233 1 1
0.372368231105358 0.331674703245506 1 1
0.104054763926446 0.0913287742024676 1 1
-0.370142652838075 -0.341250059482719 0 0
0.0909460828841597 0.070348616388033 1 1
0.0286992476935723 0.0182217246571477 1 1
0.259417411425576 0.254748466529622 1 1
-0.306168325243261 -0.283435532352553 1 1
-0.109139331603303 -0.0999220260331016 1 1
0.249653973337183 0.236265652044187 1 1
0.389233512170177 0.344179494446035 1 1
0.076984985833559 0.0887522507442383 1 1
0.160734570319382 0.12044526061105 1 1
0.134009593175159 0.160495315169673 1 1
-0.0143694164382791 -0.0893460296669969 1 1
0.635392981533815 0.585373720033052 1 1
0.545647446042532 0.518079475466559 1 1
0.629554011538934 0.57593511275907 1 1
-0.189757450014425 -0.178716451032052 1 1
0.0849422997182809 0.109644606649376 1 1
0.623108042160256 0.581591221369426 1 1
-0.190148857223625 -0.181524682908117 1 1
-0.010982226671947 -0.00579463416964587 1 1
0.0657968733380252 0.0565259226319609 1 1
-0.00873119653204938 -0.0230805695590525 1 1
0.521186304494961 0.458027151336568 1 1
0.102648886037455 0.0713415616970941 1 1
0.113564801670288 0.101852165019442 1 1
-0.346231649491134 -0.322814119582534 1 1
-0.0562050818742251 -0.0585514073013113 1 1
0.0499135612975322 0.0414278555809861 1 1
0.696719370042992 0.651943248077185 0 1
0.0304209613729468 0.0215916591837809 1 1
-0.562586019003978 -0.525549738330311 0 0
0.222693196936408 0.204464869530586 1 1
0.5314798835371 0.468861528198268 1 1
-0.0103075706291693 0.0138005327866642 1 1
0.109397499389157 0.107684113731721 1 1
0.0527720580376317 0.0911423859605023 1 1
0.148243072707816 0.13786519427126 1 1
-0.0913211836664833 0.00917941905153437 1 1
-0.0279487242849614 -0.028447219733459 1 1
0.599000375477379 0.551189960988314 1 1
0.684247245054196 0.63727401499285 1 1
0.0806683959576397 0.0722329987562713 1 1
0.127686022133133 0.0948352383140527 1 1
0.257556693248179 0.17597295196789 1 1
0.0572696139947962 0.0557597995204953 1 1
0.562285136761601 0.540722482423791 1 1
0.375624450079749 0.347047585559063 1 1
0.282982109448832 0.247826595282663 1 1
-0.247009465027529 -0.211469804954855 1 1
0.579720864065781 0.493637090192241 1 1
0.152991890827697 0.136698574564712 1 1
-0.00849414137770311 -0.000531701937522812 1 1
0.152778601817537 0.125929241798122 1 1
0.017679874556982 0.0689422148302097 1 1
0.558086924094205 0.53177171258786 1 1
0.125966814024618 0.109312540948619 1 1
0.205892575301984 0.17885515705283 1 1
0.369327534803713 0.355623316838791 1 1
0.523246659211561 0.457669893610438 1 1
0.18860793351685 0.151516298433099 1 1
0.486327914094437 0.420696715415578 1 1
0.176939505547117 0.172009876506029 1 1
-0.113536794583482 -0.116198428355499 1 1
0.689043117095243 0.620751265752818 1 1
0.213456525374373 0.200677109222711 1 1
-0.138980172540322 -0.130296721646535 1 1
0.153459780307667 0.139357530095607 1 1
0.206758325585679 0.191781378766141 1 1
-0.0328966941864408 -0.032322587369126 1 1
0.388526704074921 0.334283348037433 1 1
0.142990307460949 0.137121050159947 1 1
-0.335557410915827 -0.260364416237683 0 1
-0.109194185998561 -0.124062703756083 1 1
-0.062232230982404 -0.0937049447096916 1 1
0.421745889916899 0.380228442876104 1 1
-0.204791981350377 -0.179044118442683 1 1
0.289798398592216 0.263247137565273 1 1
0.501281293817455 0.459236751389901 1 1
0.11122532005229 0.148102637237247 1 1
0.869995066959199 0.801014412849083 0 0
0.229293558284224 0.224022693329099 1 1
0.688914160830872 0.633942137295554 1 1
0.172835722322838 0.123311724384681 1 1
-0.251556413402081 -0.251466303046885 1 1
0.268375279639896 0.252429458112849 1 1
0.290541459522435 0.279322024428309 1 1
0.704338512453407 0.690018515352381 1 1
0.630044124793559 0.584049327641505 1 1
0.104999465190301 0.100485315326767 1 1
0.00329107377935359 0.000913296354583731 1 1
0.61700301688853 0.562379089103683 1 1
0.164806478053288 0.119695419141756 1 1
-0.0782260773879038 -0.0715530372330845 1 1
0.100999262337444 0.140865868601588 1 1
-0.0272190397319518 -0.0262947769405158 1 1
0.222805785494751 0.214569305367409 1 1
0.266395905851256 0.296175162004027 1 1
0.302292377382934 0.289082256528062 1 1
-0.0121533028676991 -0.0207854212193209 1 1
0.219879182019255 0.193671843836991 1 1
-0.039725214302158 -0.0459898068914431 1 1
0.231626956398982 0.206068817864489 1 1
-0.0133579102811767 -0.0152516211973331 1 1
0.256570358422848 0.250027013294231 1 1
0.00313497753213948 0.0177354604940625 1 1
0.0600098576077749 0.0568608819989415 1 1
0.0691881938070786 0.0400058872147234 1 1
-0.194079764980075 -0.184487330792012 1 1
0.271916603699729 0.25878926650249 1 1
0.0907299122793004 0.067393503551772 1 1
-0.303220640098901 -0.270447364536761 0 1
0.0958572161131212 0.0909186873083715 1 1
-0.128871625982552 -0.15775168976186 1 1
0.224409047411763 0.220566659646553 1 1
0.13137629430696 0.0957171079625974 1 1
0.157757074093542 0.138636155816592 1 1
0.0926354015532898 0.0680102443906404 1 1
0.512857687425752 0.462537067599624 1 1
-0.0516087813497099 -0.0687359722520262 1 1
-0.0398784036641681 -0.065650018221319 1 1
0.186327407892423 0.163710553688966 1 1
0.480321404523812 0.445173577731512 1 1
0.635136544374351 0.56961195143247 1 1
0.159684812108632 0.163843689210763 1 1
0.259251322550232 0.228240340082832 1 1
-0.0699357913083851 -0.0520305157184222 1 1
0.228598708625492 0.200310040111739 1 1
0.48249443957067 0.437821153015913 1 1
0.376764914407809 0.394946095977084 1 1
-0.0598709224542075 -0.0270712948792483 1 1
0.635703035202878 0.569546347542973 1 1
0.239986419670429 0.224051917027959 1 1
0.123031711193976 0.102607607749891 1 1
0.377267512163512 0.342180319596996 1 1
-0.358050569536034 -0.333398581992035 0 0
0.0537439843362429 0.0456151692391788 1 1
0.596589180821908 0.540392829497071 1 1
0.375635800435175 0.354652675166485 1 1
0.359430801212495 0.33616124288594 1 1
0.657105381765375 0.599283598635043 1 1
0.404939568113629 0.348462355632887 1 1
0.0669446733145866 0.0166007168469458 1 1
0.514571589671933 0.475294568186984 1 1
0.639011671196835 0.579377689449493 1 1
0.167699672717251 0.137101512826555 1 1
0.842809885989801 0.757489626822666 0 0
0.068388787979572 0.0515258687551805 1 1
0.104878455536306 0.0895033517541732 1 1
0.164379663144103 0.133928041091438 1 1
0.465644281833311 0.442944896491227 1 1
0.207868133105268 0.199910226781533 1 1
0.233353475715208 0.233537919253539 1 1
0.252771773126338 0.223378017049346 1 1
0.320138562794588 0.296090030599248 1 1
0.163020650223293 0.193126752175557 1 1
0.0530013339135916 0.041837972213739 1 1
0.362323346717825 0.322868091198994 1 1
0.0620560029430795 0.0580563144454304 1 1
0.404195067615449 0.396689554300338 1 1
0.69415486204477 0.64741274903818 1 1
-0.304222231671371 -0.283453150651739 1 0
-0.207185932388238 -0.217953202265644 1 1
0.294038614758109 0.270027205557482 1 1
-0.179731845235242 -0.165222733063421 1 1
0.246688460534186 0.224199845590825 1 1
0.191508013861386 0.205935309755557 1 1
0.0183464603821095 0.0170111493692545 1 1
0.275343150751307 0.259453050982927 1 1
0.200053612503008 0.200316696138665 1 1
0.770182312724548 0.721843553225006 0 0
-0.161975884369133 -0.106265255052391 1 1
-0.00865406018720161 -0.00225622549702138 1 1
0.280061298729799 0.257238817927562 1 1
0.159580161496996 0.145662288573668 1 1
-0.0640604387480858 -0.0398158802515407 1 1
0.564933075731229 0.506385141048312 1 1
0.746014794203492 0.689355130640995 1 1
0.327400442015926 0.327808840624352 1 1
0.388017921210252 0.306822544367206 1 1
0.810305007409841 0.698868535123482 1 1
0.115247483973814 0.0803604852294981 1 1
0.0774314419659575 0.053593810337281 1 1
0.334347059887164 0.294469032186748 1 1
-0.0107343104765695 0.0164519665134991 1 1
0.0866249717296071 0.0814725562303349 1 1
0.124680201402338 0.0983277683395925 1 1
0.290641225252042 0.276586059727246 1 1
0.028698605045395 0.0669727556305709 1 1
0.185035713093572 0.201639240640041 1 1
0.621075129738835 0.599083293554575 1 1
0.319770210841856 0.266154113493772 1 1
0.462703350443953 0.406344336761748 1 1
0.140511351057427 0.118601712686801 1 1
0.141538657693538 0.129966461398306 1 1
-0.0173705565934461 -0.00793925652415113 1 1
0.312527868328059 0.275623572687249 1 1
0.458025775171973 0.398383297902396 1 1
-0.179973717124017 -0.175016497977741 1 1
0.21361841174037 0.225539030788402 1 1
-0.110178123732202 -0.0934168110120213 1 1
0.558614897905761 0.500709875349201 1 1
0.265139933853375 0.245222437196409 1 1
0.419880479141036 0.419188116632099 1 1
0.611530193218175 0.57285207852807 1 1
0.264595290851924 0.255595691718017 1 1
0.374496970698018 0.413992830631885 1 1
0.298376139653608 0.24498065643584 1 1
0.124982627423501 0.102233784718784 1 1
-0.247362287946408 -0.107320556960216 1 1
0.549252049975877 0.458520847402089 1 1
-0.146208715043928 -0.134300947418452 1 1
0.197677150161751 0.213328209207382 1 1
-0.0604549654632518 -0.0553475318588213 1 1
-0.194813382760409 -0.161864619005065 1 1
-0.178088852660743 -0.158319738693331 1 1
0.171342728495097 0.134481310417823 1 1
0.105367463853798 0.105554218700248 1 1
-0.185640933820759 -0.206241226661864 1 1
0.543174785299233 0.47306521166578 1 1
-0.106103900301403 -0.0753202146243218 1 1
0.0952786520804631 0.0702880451039796 1 1
0.303438304514243 0.307824913200684 1 1
0.296505344008577 0.227847037272128 1 1
0.592100496237705 0.571666001772112 1 1
-0.023583783131707 -0.0541514096459673 1 1
0.408438177054237 0.367113608967863 1 1
-0.0944655748735838 -0.0762643485349382 1 1
0.691555940925469 0.629078882156565 1 1
0.187382700788593 0.169596636855699 1 1
0.617910720046464 0.564951041241372 1 1
0.0972889108253523 0.1075564895023 1 1
0.0936207460475308 0.0972948335175671 1 1
-0.0560924867210365 -0.0403310510512718 1 1
0.158642252796673 0.135383621947854 1 1
0.474851632234557 0.453726424197211 1 1
0.0575321049914347 0.0537833993588801 1 1
0.12444917133144 0.0831488063028229 1 1
0.110050630405495 0.0763591377434943 1 1
0.403029307869612 0.371359839138082 1 1
0.395096891808529 0.363019511144872 1 1
0.22536667778438 0.184749630958009 1 1
0.424920001258997 0.380131020782626 1 1
-0.186647067767 -0.159729977251918 1 1
0.160544826837303 0.0854618404106511 1 1
0.293092960973101 0.297318824659909 1 1
0.399456924939579 0.358796429713666 1 1
0.46023207583381 0.493899245912607 1 1
-0.0336269454612897 -0.0825879669595102 1 1
-0.229802710311404 -0.232446559226727 1 1
0.201720182534142 0.191547801237216 1 1
0.188463743215113 0.183782639423015 1 1
0.188498500761197 0.242133530661653 1 1
0.473402898601033 0.437829088737285 1 1
0.149106402440143 0.126521382179866 1 1
0.408663998960605 0.367805910823339 1 1
-0.0803075576511217 -0.0751086328440596 1 1
-0.159861657715291 -0.143648782631786 1 1
0.0499874054238102 0.0250113500367942 1 1
-0.0995407907636106 -0.0779641843877063 1 1
0.725008939452252 0.584299912014745 1 1
0.330995677998424 0.293561966244606 1 1
0.302018512274778 0.296001253092386 1 1
-0.155291981489074 -0.146776027427113 1 1
0.0307922687923996 0.0263501089534635 1 1
0.310858278944327 0.246416074743658 1 1
0.136130325424968 0.164089564196251 1 1
0.112871243982968 0.101603790421063 1 1
0.255507461999824 0.233397394173873 1 1
0.0300923005515936 0.0758506821897535 1 1
0.191149390334725 0.137195378770451 1 1
-0.0292495108344818 -0.0417359055686474 1 1
0.128082774617015 0.113356458062746 1 1
-0.0389604355439041 -0.00929397333727727 1 1
0.274562275773753 0.233267542544489 1 1
0.249131825231093 0.225835228989484 1 1
0.118566179648785 0.119934878164825 1 1
-0.0326603064523095 -0.0417161744790017 1 1
0.392576178249046 0.345158909645918 1 1
0.215761936643955 0.169603639973976 1 1
0.144642416049285 0.123188987625813 1 1
0.358565335652061 0.313426880096601 1 1
-0.0310974780646611 0.015592665086998 1 1
0.44431207117502 0.361286285967234 1 1
-0.47127900114614 -0.445430117219364 0 0
0.588517781278961 0.560318236230433 1 1
0.1696096344213 0.157712701882445 1 1
0.00364888509341491 -0.0218262775671159 1 1
-0.119846898257862 -0.117207571738297 1 1
0.721169198213474 0.657534501434453 0 1
0.188148794867207 0.173700089285777 1 1
0.493243457072104 0.43294609485909 1 1
0.395155702419118 0.343312986748564 1 1
0.55378610628233 0.496483867348709 1 1
-0.111685737328642 -0.103039540988544 1 1
0.249950344771198 0.213412202910935 1 1
0.318603238695155 0.268687849369965 1 1
-0.0116487352131324 -0.0304584664390236 1 1
-0.00543740608606474 0.0160497594769255 1 1
-0.554717078650569 -0.482295526481778 0 0
0.264118350525754 0.200994101302 1 1
0.813434682158927 0.756317839131795 1 1
0.271756187155962 0.236562723590393 1 1
0.189272628366808 0.188835618468631 1 1
0.143171154070641 0.13119180261754 1 1
0.0640381105172174 0.0669919773202973 1 1
0.0853150812605547 0.0764416527616061 1 1
-0.441680903503798 -0.421205168984182 0 0
-0.142384896167176 -0.103226457225115 1 1
-0.0669633054482494 -0.0582659517938493 1 1
-0.191708814582199 -0.190414273813267 1 1
0.0688293781113698 0.0561511745341115 1 1
0.0357509924886347 0.0722183695556329 1 1
-0.250401300651966 -0.224536214440051 0 1
0.0161880751490331 0.0198784546639841 1 1
0.0855825147835953 0.0541206390166453 1 1
0.218243735626199 0.206801127312826 1 1
0.33927965421366 0.302193302032541 1 1
0.138591004896844 0.122196436158468 1 1
-0.108703826590752 -0.164776932533938 1 1
-0.0931587067022728 -0.0930360636066987 1 1
0.137550549655667 0.0591895376297062 1 1
0.309740589061645 0.281347279833596 1 1
-0.028763367614966 -0.00176117964619935 1 1
0.0565132708640813 0.0547268280845296 1 1
-0.162002942254758 -0.118378403002967 1 1
0.235576880999973 0.21928391357224 1 1
0.16812550779608 0.140427047837662 1 1
-0.15829994913186 -0.179115749380406 1 1
-0.170816125514917 -0.166586725012247 1 1
0.339515178214599 0.301125077980456 1 1
-0.256055520404489 -0.244224160222899 1 1
0.424552391579664 0.376186958837867 1 1
-0.033244815439636 -0.0212070614200484 1 1
0.0971269860542816 0.0986158136819132 1 1
0.0816223213994541 0.0650561305762209 1 1
0.263119561881653 0.245602482709685 1 1
-0.629134743128863 -0.599510364874265 0 0
0.00278269344798686 0.0148758829932073 1 1
-0.0999904004390606 -0.0674762088649174 1 1
-0.057960278772521 -0.0505938182642118 1 1
0.140355952901621 0.112802768690628 1 1
-0.022286936542402 -0.022872766614149 1 1
0.580743479135742 0.558208777294168 1 1
0.237582930886748 0.219411733645061 1 1
0.32185037426959 0.282502248792232 1 1
0.34658920014633 0.319109538433536 1 1
0.354980476994759 0.318257187738138 1 1
0.334293936761474 0.31943694615439 1 1
0.610823170126461 0.561292017695536 1 1
0.29416567509844 0.271730871606257 1 1
0.119817327961048 0.0992363965888632 1 1
0.0976483070000343 0.104037072867405 1 1
0.414988651441303 0.373897892725143 1 1
0.516026287230855 0.469054493161284 1 1
0.173776637252151 0.102634278129453 1 1
0.112464604211856 0.0966504271037426 1 1
-0.0631468157541864 -0.0678290146011254 1 1
-0.261258741237483 -0.240540357746914 1 1
0.14236369704861 0.125889721275533 1 1
0.211107490920692 0.203330708272098 1 1
-0.0245766635156634 -0.0101463741161667 1 1
-0.047562330488826 -0.0483188304245657 1 1
0.616498702727144 0.574026667549754 1 1
0.174273299555169 0.144362426307475 1 1
-0.116678148018074 -0.110841479674888 1 1
0.620054180337021 0.557963797627359 1 1
0.820531479386487 0.673555986536267 0 1
0.192006566349862 0.238987291027796 1 1
0.0139074655167302 0.00974753334121199 1 1
-0.182945492376791 -0.164940676790388 1 1
-0.226011614465852 -0.20161900367399 1 1
0.203816290716317 0.18603821566615 1 1
0.0876074750947923 0.0992468260279166 1 1
0.732119852423278 0.720470927151813 1 1
0.374330972712746 0.326475587755584 1 1
0.00960419110272138 -0.0457603225630697 1 1
0.109600031236796 0.0940953287119402 1 1
0.0938777824077992 0.0765940213082493 1 1
0.364431704569651 0.321617270985505 1 1
0.250503106892921 0.1989493013561 1 1
0.408578764960809 0.357079436361078 1 1
0.656534320621932 0.586613512895588 1 1
-0.202964061741267 -0.160396135923864 1 1
0.277076088802105 0.23609539298836 1 1
-0.106147482906825 -0.0853169404864947 1 1
0.269850790404024 0.261581648519414 1 1
-0.20758600839678 -0.139096928730005 1 1
0.231173136801032 0.205667144848596 1 1
0.168556556626892 0.158737363000976 1 1
-0.0455648283896629 -0.0491478647373326 1 1
0.614601364298883 0.584853890205923 1 1
-0.13154213479739 -0.134259999882308 1 1
0.400415261668675 0.3444369454704 1 1
0.453109858026213 0.406089003687292 1 1
0.023937576918335 0.0583156004994253 1 1
-0.246406839638346 -0.153483987997636 1 1
0.14881454526465 0.10525738163613 1 1
0.541788975284336 0.498911901904869 1 1
0.152521300002073 0.114237489802943 1 1
0.40281221160916 0.350207308620202 1 1
0.400294415812288 0.35854195147702 1 1
-0.0858083320929549 -0.0747850337343217 1 1
0.558099230214756 0.499704874386611 1 1
-0.0973402725311065 -0.0907839501691517 1 1
-0.394858280757425 -0.346198019051359 0 0
0.115544458530035 0.117741553224417 1 1
0.642714546655559 0.547487618598279 1 1
0.0911500774460397 0.109557253394534 1 1
0.599667655059385 0.516869322714282 1 1
0.304377774061095 0.268023394646828 1 1
0.424996740173856 0.362474738251351 1 1
0.164639072422077 0.0839138416560594 1 1
0.391593064738447 0.359574371886124 1 1
0.130663821908971 0.124501308438135 1 1
0.227689873622482 0.199744035191302 1 1
0.655312523045346 0.606548080136971 1 1
0.273245723061256 0.21796812389578 1 1
-0.38784197769079 -0.362786599882998 0 0
0.0845708083703344 0.0651544503897671 1 1
0.846644518201503 0.749228962436204 0 0
0.32482884363139 0.29316163866085 1 1
0.0729077058406281 0.0486803216696297 1 1
-0.305856543759933 -0.272028249822811 0 0
0.788290249144077 0.688733025915803 1 1
0.0535691151338594 0.0460139359035961 1 1
0.157186372281627 0.117933205617537 1 1
-0.331138255051769 -0.322043413500878 1 0
0.00755341601349221 0.00646854743959496 1 1
-0.227913799035444 -0.196937441493797 1 1
0.477353935566194 0.42778406728864 1 1
0.212730517779177 0.131628562276102 1 1
0.354855330641496 0.317475322621844 1 1
0.403535248279773 0.398402426920304 1 1
0.524868628378818 0.480602209109002 1 1
0.161223658046561 0.134049523799239 1 1
0.096050946602178 0.0822104345897847 1 1
0.377082173261339 0.326977965832018 1 1
0.414900727533232 0.412825107994051 1 1
-0.26062856623362 -0.24525093211466 0 0
0.138269096814504 0.0825099369518989 1 1
0.139317062338727 0.117901211255459 1 1
0.000976850890693756 0.0210306854953664 1 1
0.323755087595003 0.266181677324163 1 1
-0.0104406857573586 0.00940652697332733 1 1
0.144225935320422 0.122712818047654 1 1
0.466021178431456 0.449113282780768 1 1
-0.0632806670751681 -0.0849504762688728 1 1
0.415392185292747 0.393601211847105 1 1
0.0992070452656802 0.0615756710877266 1 1
-0.243089840921735 -0.235890668242397 1 1
0.344256963055699 0.30064622386195 1 1
0.307829880477549 0.2785327083018 1 1
0.118037249083689 0.0663582066768765 1 1
0.231394433397681 0.220630228381141 1 1
0.337883647259732 0.33851729014307 1 1
0.00154836567255909 0.00842693558455272 1 1
0.141720538022985 0.120030909223944 1 1
0.462237313056479 0.429392107162026 1 1
-0.277931436559157 -0.209339380395951 1 1
0.0168727325956198 0.0139867959887428 1 1
0.614476327750785 0.622449195108551 1 1
-0.109745254369658 -0.0694068088830744 1 1
0.377435137667564 0.36372163533471 1 1
-0.187575738874382 -0.161564175229647 1 1
0.458394896965274 0.418842621198307 1 1
0.154425376939265 0.117912858845005 1 1
0.0177124893722092 0.0322061500900537 1 1
-0.0827178064368561 -0.0677904768201766 1 1
0.332928692378659 0.301144743489748 1 1
0.383624497513327 0.333569817682154 1 1
0.33996703120279 0.304213806151007 1 1
0.0728345932527349 0.0942479049882948 1 1
0.3013454223425 0.263788394528577 1 1
0.262364021785668 0.239498273992116 1 1
0.154229943537727 0.161854692035956 1 1
0.592945739414827 0.56453078357104 1 1
0.427675714831233 0.373785915633679 1 1
0.59762071134079 0.522094828680429 1 1
0.533758946602073 0.510569524737587 1 1
0.0840838274629531 0.0816488856147995 1 1
0.247293203077339 0.155837514715857 1 1
0.691960757243054 0.636416307426212 1 1
0.476033178284597 0.429286980814396 1 1
0.296566999770924 0.273629381021666 1 1
0.452424305645356 0.407790789351991 1 1
0.0368227965277864 0.0132873336654855 1 1
0.120223320728235 0.122958902863775 1 1
0.152314894356164 0.14011278380538 1 1
0.19813917838734 0.1845307256423 1 1
0.155276683022953 0.190392728971294 1 1
-0.190139440236635 -0.188088664235994 1 1
0.374272079629632 0.321010641997989 1 1
0.128825110438928 0.132657605133352 1 1
0.53692183755219 0.493240202776534 1 1
0.0010487002332288 -0.0109873618436602 1 1
0.149405147316047 0.0997434208596839 1 1
0.148036180572712 0.134295393801283 1 1
0.501926473934207 0.46557884728014 1 1
-0.00484642820857328 -0.0242154964138484 1 1
0.520748960940716 0.489646016910462 1 1
0.558065630880192 0.489490253065186 1 1
-0.089304292673948 -0.0722131848431496 1 1
-0.101185446045201 -0.0857871349321052 1 1
0.145146200394948 0.157040070250862 1 1
0.211237233305111 0.186495967292124 1 1
0.312267006609731 0.282181864376744 1 1
0.674395790957361 0.545045888086611 1 1
0.925384901667375 0.84434427737059 0 0
0.0170256516177803 0.0447716897878825 1 1
-0.178276755651744 -0.125385771203706 1 1
-0.425776115814024 -0.3877349424112 0 0
0.0745083171289647 0.0751934649832273 1 1
0.150248828875733 0.104111808041762 1 1
-0.220087489156266 -0.215808702399945 1 1
-0.414526330054555 -0.367780349496426 0 0
0.245969891742506 0.249250294524548 1 1
0.200992692316227 0.138558134383765 1 1
0.400569251565017 0.344118738054328 1 1
0.188164531785646 0.178679055711073 1 1
0.758370437586358 0.682016483215938 1 1
-0.0568142455733091 -0.0818871649792664 1 1
-0.48593791993817 -0.441494877221405 0 0
-0.0102398134516619 0.0812507441477677 1 1
-0.0874803656161175 -0.0924375863555863 1 1
0.139083551895414 0.126200003021847 1 1
-0.250466189144058 -0.22157974910667 1 1
0.523458073963163 0.46406605007843 1 1
0.408668191951634 0.384532964638418 1 1
0.432826960454293 0.401357383786493 1 1
0.0668155905337309 0.0400010621801559 1 1
0.251027033459985 0.186767864571538 1 1
-0.51677054295931 -0.403358054466961 0 0
0.255873546843195 0.214856796534348 1 1
0.481133915944954 0.417640739881782 1 1
-0.108783119109612 -0.0659591779017391 1 1
-0.0729210928275442 -0.0316675361733309 1 1
-0.0376599666983322 0.0235567494453227 1 1
-0.103960107235938 -0.0809565091351703 1 1
0.137213789702832 0.102716018673704 1 1
0.748230824973007 0.661393399557238 0 0
0.264208440938807 0.256856120267233 1 1
0.153302417137147 0.157436962985746 1 1
0.260610640865264 0.227302127799937 1 1
-0.18158864039878 -0.17741752486143 1 1
-0.33553070780898 -0.254344843176744 1 1
0.1166057924901 0.101561948962303 1 1
0.78102819375365 0.718594090846549 1 1
-0.21470350829531 -0.179865523644465 1 1
0.307488664085901 0.308728030412846 1 1
0.462890226284141 0.400861628915861 1 1
0.401042109201065 0.452654327190933 1 1
-0.17718023055482 -0.152289771558636 1 1
0.397399758596511 0.331280157396778 1 1
0.349563719370042 0.296635097647455 1 1
0.168248689597731 0.157448104671611 1 1
0.261463906275907 0.248004192677411 1 1
-0.474251792694805 -0.432237624749994 0 0
0.396208206444156 0.361017392321848 1 1
0.277652860808777 0.236978053124755 1 1
0.454126238278135 0.422046839458185 1 1
0.595198638461304 0.525711578478582 1 1
-0.257678971576718 -0.245685716889088 1 1
-0.00132916013320666 -0.0126620670056879 1 1
0.279222390690423 0.27585628691212 1 1
-0.195491117397897 -0.166813551481418 1 1
0.271831693672692 0.256241114318807 1 1
-0.296773929309683 -0.280356082371587 1 1
-0.0264469301088731 0.0101223372743771 1 1
0.559793560291712 0.514432126976247 1 1
0.016168696321572 0.0584985892040614 1 1
0.131633801303448 0.0682439308547322 1 1
0.352330018068855 0.309365173421546 1 1
0.261853378157125 0.212443411951768 1 1
0.358275492622463 0.316552480091953 1 1
-0.615338714004178 -0.573853742200829 1 0
0.47835180819739 0.435182372958379 1 1
0.103909614335506 0.155766900482973 1 1
-0.104319003721314 -0.0889005774317103 1 1
0.348856559745971 0.323177738145014 1 1
0.537432299761392 0.44480165203757 1 1
-0.14973905874683 -0.146673157615816 1 1
-0.0573213277966621 -0.0414653788958565 1 1
0.274256859426997 0.225184577083023 1 1
0.326362106608805 0.314506054256756 1 1
0.361836210402579 0.303818257759023 1 1
0.574555427256739 0.496290996778008 1 1
-0.183006158578939 -0.175178771241324 1 1
0.259561817053753 0.238247887672543 1 1
-0.236383794758091 -0.211582138583577 1 1
0.173811657262896 0.149278625437737 1 1
0.249652310390783 0.241442541541379 1 1
0.235166622512037 0.215967308761209 1 1
0.0899348224143954 0.078972339708994 1 1
0.0801242301143914 0.0689315986139121 1 1
-0.0953131723766658 -0.113108401377166 1 1
0.0229019500308193 -0.00362807468261556 1 1
0.0724680366778743 0.0646562892739776 1 1
0.0591238982008825 0.0232572079412836 1 1
-0.108185200900852 -0.072090211289067 1 1
0.246432657803501 0.228194830650172 1 1
0.188992692122289 0.198564133316318 1 1
0.284373684578719 0.254902034191259 1 1
0.28084294495666 0.231410243167074 1 1
0.294874639689833 0.232946876359822 1 1
0.066913260266653 0.0450063955990817 1 1
-0.0633065898148663 -0.0612834379959114 1 1
-0.303588630772128 -0.270286393143518 0 1
-0.0908458732959172 -0.069686181463917 1 1
-0.0688531297693664 -0.0899541650864883 1 1
0.54330302862639 0.410223621611608 1 1
0.0757918173600866 0.0906970528309397 1 1
0.214069169489476 0.207327785121529 1 1
-0.161025052398369 -0.145181860747818 1 1
0.431842828180358 0.417706033843281 1 1
-0.334942941860613 -0.288876672132852 0 0
-0.428215928834128 -0.376316724143819 0 0
0.33620656196547 0.264253265390619 1 1
0.0641661957749751 0.0585576601733895 1 1
0.440369641180345 0.437626108487538 1 1
0.543781288109169 0.497478157959601 1 1
0.345453702237038 0.309120646245365 1 1
-0.0629799931028111 -0.0641808535321731 1 1
0.0735128549100498 0.0408415325031026 1 1
0.69744947527339 0.652099845155924 1 1
-0.152631844018903 -0.120111750626289 1 1
-0.1014684149815 -0.0847892747897683 1 1
0.216758004925458 0.177065074180611 1 1
0.426175287503914 0.345302781161133 1 1
-0.405475777964739 -0.326962366930341 1 1
-0.338098154115936 -0.262866030025137 1 1
0.0840306083281973 0.0886643862424205 1 1
0.0374947588245037 0.0389801641977914 1 1
0.427765749458302 0.425059278554875 1 1
0.188074988754269 0.165209415916807 1 1
0.508353525353195 0.495166596985657 1 1
-0.283786918012274 -0.276818942263684 1 1
-0.215255970941128 -0.190124598164395 1 1
0.183891679483463 0.146090980383206 1 1
0.461145077462546 0.430877881971891 1 1
-0.15331977878237 -0.0654065027678971 1 1
0.404442575935478 0.352698386173338 1 1
0.311830235965033 0.287835301339413 1 1
-0.109025930247294 -0.091452225389785 1 1
-0.0309781709135049 -0.108037274178037 1 1
0.466696025428902 0.412296715352331 1 1
0.366458660221227 0.339579731549871 1 1
0.178398404195996 0.169581184909127 1 1
-0.363701278379612 -0.292928610742001 1 1
0.135908602211773 0.101739012397129 1 1
0.0615784232643705 0.0385849557903823 1 1
0.284196516924944 0.256229251612501 1 1
-0.0272536505396345 -0.00295946610976708 1 1
0.203144274915133 0.214361977330957 1 1
0.195119247333369 0.191773243365852 1 1
-0.0673213757016676 -0.0658223831927693 1 1
0.115878992144876 0.115003729902129 1 1
0.00815715006840084 -0.0158457032441301 1 1
0.392760330637549 0.342356201622788 1 1
-0.338577727742484 -0.293938087111262 0 0
0.517671802908309 0.484715119312752 1 1
-0.505886762416707 -0.446288196960078 0 0
0.212230614309674 0.188109033383119 1 1
0.612412730028141 0.54541932287744 1 1
0.729244129085056 0.62469558163241 0 1
0.568905576500661 0.542047154155498 1 1
0.456540340224942 0.41854466901767 1 1
0.148502274170066 0.12783084242306 1 1
-0.365190514790448 -0.296800337913915 0 0
0.642764118623285 0.55732639489691 1 1
0.117061524834372 0.11439023011204 1 1
0.575841140398349 0.495144491050249 1 1
0.172706872358209 0.152394445794429 1 1
-0.0372294808562673 -0.0456927144659209 1 1
0.20229608913931 0.196133181939127 1 1
0.238522987546721 0.212462940639732 1 1
0.200995500633501 0.185219052810033 1 1
0.321261178410618 0.287664528120324 1 1
0.433548110094321 0.370585480333474 1 1
-0.20387827943571 -0.17412883131494 1 1
0.113980790083569 0.0960082914406091 1 1
0.193343291747591 0.154903829300403 1 1
0.13513190138142 0.11873939643952 1 1
-0.156538748661522 -0.153616637903572 1 1
0.154127395465198 0.143784381427397 1 1
0.246310143015636 0.243722541329497 1 1
0.218729127135248 0.167693036981357 1 1
-0.0475043928965216 -0.00772884414956582 1 1
0.350068363305 0.325253920031571 1 1
-0.161592440446918 -0.149348514448147 1 1
-0.0360522192967353 -0.0263701623132602 1 1
-0.0453438535846868 0.00655225378317486 1 1
0.123630225746021 0.128358343577048 1 1
0.0298485130495581 0.0582547533122251 1 1
0.0991109360714159 0.0795052413322935 1 1
-0.194765454992511 -0.193570431048549 1 1
-0.0390272780116221 -0.0542105340054418 1 1
-0.267510682259136 -0.219298163857099 1 1
0.597652970752108 0.563365841715494 1 1
0.37188038890513 0.322331740088116 1 1
0.031145447371738 0.0193617998924927 1 1
0.039062669546429 0.0324838970050711 1 1
0.209323388035823 0.192634468680183 1 1
0.329822432879068 0.303614134616417 1 1
-0.374245072117643 -0.356058117772041 1 1
0.714283984404307 0.613078928203812 0 1
0.0274095603786881 0.0205651487943101 1 1
0.156497725204478 0.140209439402662 1 1
0.817346909194074 0.770597945739783 1 1
-0.0184883880303752 0.0367668070746887 1 1
0.397715459716073 0.380109592599357 1 1
0.100468763881086 0.0898976254881458 1 1
0.159398052145309 0.149294381564671 1 1
0.20384209510766 0.228505981732695 1 1
0.149985320620733 0.165987486253367 1 1
0.547850812188253 0.499839381870802 1 1
0.20143682080749 0.152646407319681 1 1
0.383389684341833 0.280387851510493 1 1
0.258114634780265 0.235994767171156 1 1
0.75101688467464 0.688382868208814 0 1
-0.0450971644296207 -0.0247152073812718 1 1
0.254890734658915 0.231660108716732 1 1
0.0357695170086082 0.0536691077563015 1 1
0.0488934103073841 0.035898088481964 1 1
-0.213540884384923 -0.200406860810983 1 1
0.0383279925556195 0.0736966038670566 1 1
0.217262720090878 0.143143638607604 1 1
-0.422153959915242 -0.38769891425026 0 0
0.0199056744459937 0.0244102202968547 1 1
0.710750324612905 0.652696628748643 0 1
-0.196924691960572 -0.176281180035455 1 1
-0.166164477961343 -0.153751531764587 1 1
-0.102451107150385 -0.129776955110252 1 1
-0.195339949210729 -0.182448297846853 1 1
0.439272664617291 0.417710263093167 1 1
-0.00938001602529943 -0.0500939013988008 1 1
-0.479129587285061 -0.445177635333629 0 0
-0.254438475821025 -0.222101532080281 1 1
0.296095052610673 0.267364610284658 1 1
0.288258954988951 0.286922460417337 1 1
0.231754930790742 0.220929300737949 1 1
-0.0534214908802969 -0.0315995847552569 1 1
0.380334995954093 0.333440538716148 1 1
0.208477425860343 0.176901801426013 1 1
0.413654581444725 0.357483545531507 1 1
0.358955150160659 0.331668950226608 1 1
0.129412394033351 0.124486119124565 1 1
-0.173531496716547 -0.186747637722255 1 1
0.523783185260471 0.484833566640439 1 1
0.0749544602527572 0.0768068544764206 1 1
0.201795461742683 0.196824174125799 1 1
0.554547751623545 0.496389254718407 1 1
-0.228917358605015 -0.216134573976948 1 1
0.0961860084382897 0.122797183119953 1 1
0.613326298518145 0.561950439776676 1 1
0.277111212249023 0.215563039378219 1 1
0.0253577695142592 0.0154798203471835 1 1
0.335334397558481 0.297321157944069 1 1
-0.0731324481969848 -0.0655270466239159 1 1
0.230259061101474 0.187760313704916 1 1
0.420400091627677 0.375619133028556 1 1
0.683378766467762 0.617177945687422 1 1
0.0293486580412959 0.0334842964918823 1 1
0.477402224141021 0.41551914767533 1 1
0.0217436220820743 0.0523075624846695 1 1
-0.0305251105676964 -0.0215813105939371 1 1
0.145827678918179 0.150925314005259 1 1
0.158043777682064 0.171661459241268 1 1
0.0898936514562713 0.0863533765405891 1 1
0.596638802117482 0.563716519620403 1 1
0.495662544505675 0.443033319664932 1 1
0.22215431996203 0.186124175461029 1 1
0.234525299233855 0.206397512695182 1 1
0.10377204003934 0.0794986444216902 1 1
0.361866293870349 0.305440515020802 1 1
0.251905168072066 0.244352955627237 1 1
-0.0575084203840658 -0.0585456682153761 1 1
0.248988205570931 0.200636704046633 1 1
-0.275619439592943 -0.250363209122703 1 1
0.361811828321859 0.335816344868964 1 1
0.858084460148119 0.787793027519705 0 0
0.548584586834811 0.53932453443275 1 1
0.607924823101001 0.544143052277005 1 1
0.0492942333388345 0.0169797438824219 1 1
0.467715558506142 0.455091359410446 1 1
0.311140157804617 0.282425964888001 1 1
0.46579372758072 0.379019835957941 1 1
-0.225526865494402 -0.205480250604421 1 1
0.482586614343942 0.418851985853463 1 1
0.516360998400786 0.448363516524063 1 1
0.181331772349771 0.16275988096299 1 1
0.354690232423492 0.306120870004678 1 1
0.602727890273283 0.583841812624916 1 1
0.0448877499559652 0.037775457219637 1 1
0.0195286622050494 0.0161729027690191 1 1
-0.38572438973682 -0.351194359811989 1 1
-0.10296723771494 -0.0873689139257722 1 1
0.0132974590231135 -0.0156478301695603 1 1
-0.364069914100514 -0.328609842891048 1 1
-0.185038129570704 -0.172501871961644 1 1
-0.0278939127387355 -0.0376023231231234 1 1
0.112211324978635 0.120580193213458 1 1
0.0417922222458592 0.0196660992469428 1 1
0.123426425087205 0.0941539502768295 1 1
-0.431056985533468 -0.4100784492838 1 1
0.451386114899315 0.469539379189637 1 1
0.272885618942009 0.258359223689734 1 1
0.449780440251122 0.419939218857669 1 1
0.161611892443787 0.150396512495963 1 1
0.487383916398193 0.445723403164971 1 1
0.027177284049213 0.0731164245989146 1 1
-0.0168693069626164 0.00119987695896586 1 1
0.0155661197928449 0.0228485406314591 1 1
0.489501309407291 0.447129680092926 1 1
0.133461847356042 0.138147670608987 1 1
0.250141521126461 0.343796976898494 1 1
0.153320484351076 0.13086349904247 1 1
0.254514377436038 0.215073956478217 1 1
0.363412353486737 0.354443877966885 1 1
-0.0101486271119239 -0.0060098845336901 1 1
-0.14224670051276 -0.138797776035372 1 1
0.0213831298903416 0.0543334850980714 1 1
0.522149177484526 0.492512274384263 1 1
0.0441451705884681 0.0818651312143379 1 1
0.191895160544525 0.158953672506084 1 1
0.194535681995648 0.150813261749404 1 1
0.793930410711691 0.697289456867397 1 1
-0.070826335380836 -0.0592897404252525 1 1
-0.00774161205565178 0.0067844330606887 1 1
0.217632821232113 0.19639743098507 1 1
0.099400287177598 0.0914738865759103 1 1
0.000448134667206661 0.00827668783665919 1 1
-0.132054709538617 -0.149781199790708 1 1
0.0396415220989083 0.0148934642455302 1 1
-0.12226324903697 -0.0732641245453141 1 1
0.194672860407381 0.176269748585631 1 1
0.239130065922638 0.221940248311373 1 1
0.151635801038184 0.128896130662356 1 1
-0.0583220389455847 -0.0738795200684766 1 1
-0.254994856179879 -0.233009236413735 1 1
0.718085046718048 0.675073737396856 0 0
0.387688926230255 0.419708918276166 1 1
0.00924969097719665 -0.0187861935912038 1 1
-0.0131263358682153 -0.0184514009341969 1 1
0.199702751296237 0.185682561666879 1 1
0.196865894905127 0.19038156145316 1 1
1.00617583697756 0.953253737840569 0 0
-0.0938400192492186 -0.116525800176413 1 1
0.574828875910417 0.536565821147459 1 1
0.954448566657653 0.887753411551671 1 1
0.0528635734878672 0.0748588127289772 1 1
0.314026113445123 0.300944584961962 1 1
0.0468304864310358 0.0381794735854194 1 1
0.36864436512373 0.344866212035954 1 1
-0.0161078357029147 0.0191590332643729 1 1
0.185388124069077 0.165260307265856 1 1
-0.472089896725826 -0.408857638616923 0 0
0.0134477023292147 0.0110165429577693 1 1
0.354956463973674 0.337541711972753 1 1
-0.119476103964735 -0.112335505553719 1 1
0.472334323516103 0.428270950801642 1 1
-0.214267193682048 -0.208780596379826 1 1
0.0723931777680337 0.0587397846034917 1 1
0.192413423830494 0.202683027973071 1 1
-0.253839642502304 -0.210004523548404 1 1
-0.399857564935326 -0.356737484726207 0 0
0.126286277998596 0.0943726721014286 1 1
-0.0423771864565569 -0.0518052255791961 1 1
0.215054701439986 0.187277863573392 1 1
-0.0761135319364207 -0.0691074401128187 1 1
0.464962432608016 0.419619140527427 1 1
0.469050953304058 0.429855195695653 1 1
-0.259358770534624 -0.167019529637875 1 1
0.397421037501009 0.335241277294659 1 1
0.454443156643994 0.375600026175073 1 1
0.427240369833302 0.392126860903509 1 1
0.117646774853494 0.0702756253292321 1 1
0.90982313251607 0.83924578213778 1 1
0.0763972830613361 0.0731064080192649 1 1
0.07588378786888 0.0686840616406438 1 1
0.290456877529234 0.252384697488199 1 1
0.13180387153628 0.157750438586693 1 1
0.0254573395285084 0.141069742929234 1 1
-0.0268169399007734 -0.0235438201854229 1 1
0.533309869039534 0.529955009492145 1 1
0.340412008146844 0.327417506605694 1 1
-0.245982401296613 -0.209817137543446 1 1
0.200637126648876 0.191018538139341 1 1
0.0602589699287907 0.0835800002149023 1 1
0.297280420253159 0.269427577478707 1 1
0.427939391717812 0.365640493944118 1 1
0.0671417843747019 -0.0398098002151695 1 1
0.136458431509827 0.101456155012866 1 1
0.266199860453026 0.233404544659498 1 1
-0.0818421463138388 -0.0720286347847069 1 1
0.403492233623509 0.378681242130488 1 1
-0.0535649527645331 -0.0358169677896724 1 1
-0.269310820561901 -0.268457439876517 1 0
-0.000461543919278828 -0.0246393750929798 1 1
0.463856492253758 0.438147694408406 1 1
0.262995548475736 0.231267111504256 1 1
0.855724440075813 0.777489379822814 1 1
0.185795606781308 0.155973732668231 1 1
0.145257729307295 0.141231267409757 1 1
0.0294178290657504 0.05546104486046 1 1
-0.157219695076994 -0.154390548432149 1 1
0.0507590091650071 0.0583638056683229 1 1
0.514606278091365 0.45724439619499 1 1
0.337985362023177 0.297022712279406 1 1
0.497234604486626 0.444931741006297 1 1
0.431745394752649 0.389018893175775 1 1
0.268941928540323 0.24478694493479 1 1
0.00830632808708583 0.0105911486776624 1 1
-0.0996103193921837 -0.0844971912924104 1 1
0.0391342418160472 0.0356756312485308 1 1
0.313916692561942 0.274408220565481 1 1
0.413598458546232 0.361949145859492 1 1
0.285373431009125 0.27124840436901 1 1
0.167398728372714 0.138301515800047 1 1
-0.202099346222208 -0.149380764722718 1 1
0.390913001804792 0.323313065088737 1 1
0.376487759245235 0.298731171040286 1 1
0.696403521114787 0.641330789600154 1 1
0.630046491473156 0.561706374791463 1 1
0.611685346936425 0.550169503306855 1 1
0.380263910209549 0.385885206119659 1 1
0.0404794972840744 0.0428181026806035 1 1
0.275620140494186 0.217124985194487 1 1
0.325853645286211 0.318583859021037 1 1
0.495186277656891 0.417629671696557 1 1
0.033083197879603 0.0104175072088143 1 1
-0.0888814587942415 -0.0520331082579238 1 1
0.279736420725151 0.231777212798989 1 1
0.117173631425236 0.125931993137928 1 1
0.134175428602938 0.112457769912214 1 1
0.222432855137215 0.186259848733762 1 1
-0.0295191582136726 -0.0105855590746069 1 1
0.483077006502214 0.467747372436715 1 1
-0.0429109034384765 -0.0373167189181328 1 1
0.331204048959847 0.327800222468407 1 1
0.0267160867628098 0.0341148120356513 1 1
0.145557300505206 0.156521968624609 1 1
0.465632786698238 0.424709361088174 1 1
0.250530157060695 0.223774634249279 1 1
0.764401419073572 0.690842793683489 0 0
0.480714943239822 0.445651372508596 1 1
0.314829752109322 0.260932020825428 1 1
0.74908143425794 0.692394638934693 0 0
0.249060045837461 0.259236501366844 1 1
0.407990117130413 0.364793050272569 1 1
-0.00303723299084953 -0.0340714680696986 1 1
0.721001540138558 0.649536593250025 1 1
-0.178886938301965 -0.161740829903642 1 1
0.426457306333031 0.378101227059282 1 1
0.0621647170131999 0.0924279998400207 1 1
-0.00802836617295185 -0.0269074317984627 1 1
0.0823787561949327 0.0540311165012933 1 1
0.174705832634311 0.144966436443647 1 1
0.0699794693051772 0.0513258626693536 1 1
0.266045010961024 0.232416124329457 1 1
0.0175581613149108 0.0313521811257916 1 1
0.221755615557557 0.194319221580228 1 1
0.369070453673511 0.334540063042345 1 1
-0.420681662763357 -0.387999726126277 0 0
-0.359182627399296 -0.338089981230078 1 1
0.301924456532198 0.30538657682535 1 1
0.389194722389547 0.35299746701747 1 1
0.0521298667623652 0.0859036912270337 1 1
0.294630557889101 0.281769479106802 1 1
0.553861265496562 0.463943797787308 1 1
0.277316323535385 0.226315203704681 1 1
0.402047769246711 0.360759510789532 1 1
0.133292277044699 0.112632716893867 1 1
0.0945091284592083 0.124531395618842 1 1
0.3103808932309 0.302768127953811 1 1
0.265469996498248 0.214749046129387 1 1
0.274613269709941 0.249260767951628 1 1
0.560248454910927 0.515809561253037 1 1
0.246730371255108 0.228460251927121 1 1
0.00668014082542614 0.0595712719177986 1 1
0.423422020570778 0.424914662473554 1 1
0.13149506358697 0.156054962601362 1 1
0.280975576171819 0.262073075235297 1 1
-0.12577713937731 -0.126691484595971 1 1
-0.16509175833468 -0.172240832101399 1 1
-0.036995902256674 -0.0387816154175449 1 1
-0.0487529983389348 -0.0494449158342798 1 1
0.194880729479981 0.17501223879364 1 1
0.283401786980384 0.266731403635172 1 1
0.11854823533906 0.0887250181482963 1 1
0.284364990168292 0.264056980829549 1 1
0.510775931239631 0.468636055055247 1 1
0.288433790363932 0.289402713864626 1 1
0.0836346059194706 0.0353019083568025 1 1
0.196754734898835 0.183127573849675 1 1
0.609256415093614 0.563304015778904 1 1
-0.0911783045110665 -0.0993680589762878 1 1
-0.344295618151304 -0.358445167858902 1 1
0.543233007656294 0.488586231756395 1 1
0.3069753561862 0.285610167943402 1 1
0.363907808245528 0.307663721280335 1 1
-0.303861633246454 -0.314764285799731 1 1
0.145174255096774 0.130752725778467 1 1
0.0694387306198891 0.0556881257259028 1 1
0.468480759907053 0.433514490582298 1 1
0.180279145277315 0.148029444154885 1 1
0.698416341161396 0.600576690823437 1 1
-0.249082289984331 -0.228521483388495 1 1
0.159682969035062 0.155219606805187 1 1
-0.0796719080892911 -0.0821153018277088 1 1
0.664098732623068 0.592025075346096 1 1
0.33268731492934 0.294503103353398 1 1
0.418450544869493 0.392810651567572 1 1
0.411145532685313 0.366371692105208 1 1
0.272762824918167 0.272082780593797 1 1
0.414712767312134 0.334934428129962 1 1
-0.0401916315405105 0.0154329739991771 1 1
0.470202939022567 0.423628960726952 1 1
-0.476135525348191 -0.447337677936753 0 0
0.0601159588637162 0.0856327220834996 1 1
0.222605517412871 0.126087168739148 1 1
0.16596028292556 0.145304587929041 1 1
0.282831168875118 0.257076132449648 1 1
0.373005944058045 0.385906034581643 1 1
0.699486999792987 0.614239404458302 1 1
0.180865049208855 0.160250664186887 1 1
0.185693074742173 0.162418388398685 1 1
0.236291144963164 0.210480595774476 1 1
0.175360236698509 0.196383262520605 1 1
0.256284758363945 0.219666375385874 1 1
0.301424044323327 0.303113734528148 1 1
0.382642451712141 0.378832455370407 1 1
-0.115238471961357 -0.116540952425628 1 1
0.150291267093828 0.146013759776802 1 1
0.00514240012046909 -0.00608636863911986 1 1
0.523442800619096 0.511590497800061 1 1
0.452393001438832 0.444998039347889 1 1
0.510886859995664 0.471528095719723 1 1
0.494518235013201 0.459828322605349 1 1
0.355763332491594 0.315510201217573 1 1
0.393959690048213 0.384463092572098 1 1
0.20301514281362 0.207085722354583 1 1
-0.120075087140946 -0.0760582026372305 1 1
0.207325116258632 0.182939100153944 1 1
0.00906144731262724 0.0101519991149156 1 1
0.331301334590037 0.317395041528638 1 1
0.255225282079276 0.241568519418174 1 1
0.243849127046824 0.175085678704977 1 1
0.484765506250248 0.429406747366638 1 1
0.0963604383424089 0.0268792110340769 1 1
0.00811820767197599 0.00723525482610402 1 1
0.123964756092741 0.0969502089966488 1 1
0.329996119342353 0.265590304456622 1 1
-0.665593023802355 -0.552122750988485 1 1
-0.274025865822507 -0.238336433277891 1 1
0.330748621986968 0.287308066604157 1 1
-0.00147478503644071 -0.00113557646781014 1 1
-0.140890142366883 -0.141730857615622 1 1
0.319294126896842 0.294700872109466 1 1
0.874352388946504 0.736973710671248 1 1
0.106209605350694 0.0585280745864542 1 1
0.467081120148116 0.420261625814057 1 1
0.183361505225974 0.140920245509064 1 1
-0.160959761691096 -0.122262696242434 1 1
0.216597882588806 0.17713145143623 1 1
0.0774118339084477 0.0264595994980809 1 1
-0.00691667461712367 -0.00739589921400173 1 1
0.363663450559214 0.340225301045944 1 1
0.351479623921374 0.313973746527836 1 1
0.094859542140289 0.0821737253047714 1 1
-0.17246141995916 -0.143945588818245 1 1
-0.0337234635759229 -0.0412373521035962 1 1
0.344955623430551 0.300466822629254 1 1
0.0203559123281469 0.0263265092523925 1 1
0.199491777148734 0.182184417190167 1 1
-0.188696347195897 -0.173131574391684 1 1
-0.453008234095766 -0.411162353335732 1 1
0.248096615853782 0.182731813014691 1 1
-0.0595139521504677 -0.0568559621265183 1 1
0.250403102327823 0.19035260253943 1 1
0.975983695154359 0.890516182024573 0 0
0.33532590788939 0.289368403594054 1 1
0.487149356391091 0.404379046464601 1 1
0.417185676974152 0.376391727612791 1 1
0.901142165640403 0.804174433777653 0 0
0.0259418707093186 0.00902824081603764 1 1
-0.01830354921918 -0.00233959133909419 1 1
-0.0106394541419489 -0.000715111701361681 1 1
0.0485950285676096 0.0245724685516822 1 1
-0.0841183808733177 -0.071926404787417 1 1
0.205534838143895 0.187657439701055 1 1
0.325971497720626 0.287159684324332 1 1
0.310489785724303 0.313968916633706 1 1
0.328760805245357 0.313991255942698 1 1
-0.23086141354956 -0.144438676656461 1 1
0.108479792675685 0.106528724480091 1 1
0.288892793247635 0.287042319460012 1 1
0.269770562971835 0.239719081040543 1 1
-0.323974826879326 -0.309578422441256 1 1
-0.160390985706794 -0.14113117228593 1 1
0.234809015713191 0.173482225324193 1 1
0.440951878237226 0.383358211781821 1 1
-0.0319195596566924 -0.0160618789013796 1 1
0.723640486539902 0.62272162384716 1 1
0.0965397297205953 0.0934045471004609 1 1
0.467809760724728 0.451309183278852 1 1
0.184165341499896 0.15793398581496 1 1
0.17144800025805 0.152196733619746 1 1
0.504107257611663 0.450214075750199 1 1
0.374660942542296 0.36038685539652 1 1
0.0192708894969729 0.0308329715047763 1 1
-0.258802292417754 -0.206686030801487 1 1
-0.12080423608127 -0.107159544981483 1 1
0.556726320546234 0.554302084310108 1 1
0.708738650798504 0.660192806422703 1 1
0.241552929160781 0.286939804786669 1 1
0.272850059586891 0.220503920896843 1 1
0.217335449349436 0.22942646982356 1 1
0.634165010817001 0.574342235155696 1 1
-0.0336161892294048 -0.0498316495083028 1 1
0.245682599841184 0.153555755378888 1 1
0.685210662056519 0.627671546906125 1 1
-0.020108730534743 -0.013991716176759 1 1
-0.17678078415462 -0.167258341814713 1 1
0.616998232299776 0.568236125019556 1 1
-0.0523213158432672 -0.0791399385222159 1 1
-0.0888732838196058 -0.0820130476460421 1 1
0.491449862147022 0.443441218271925 1 1
1.1659667211668 1.0851500774627 0 0
0.0192501926406394 0.0150416925754568 1 1
0.1464018463071 0.123548867611768 1 1
0.251454184632243 0.222768822356029 1 1
0.359918819576068 0.314527328447565 1 1
-0.485836432042894 -0.468784397394382 1 1
0.346668645138806 0.366918142655718 1 1
-0.197033794321234 -0.205522645172496 1 1
-0.131324989580434 -0.113723731450891 1 1
0.232683762758021 0.221797810728959 1 1
0.717532859686684 0.638367390361092 1 1
0.299617317229022 0.272495816718959 1 1
0.0614731085628167 0.0857811124975917 1 1
0.335576696775351 0.312405879139868 1 1
0.181336562787346 0.100516010208225 1 1
0.182688681559735 0.175431841737258 1 1
0.555735885181718 0.493923685453944 1 1
0.189363051506775 0.240414214644724 1 1
0.382570061146405 0.342784445956475 1 1
0.380152303751691 0.351028408130903 1 1
0.55798705034281 0.510280696798845 1 1
0.00976377631736039 0.0104215819679414 1 1
0.53070753475681 0.491564261645021 1 1
0.316047798456573 0.30532854282126 1 1
0.311285445788575 0.265920411084446 1 1
0.339715043100985 0.26973450629447 1 1
0.405205317588129 0.358291647621219 1 1
0.227117122729175 0.18516230753753 1 1
0.0807637019429289 0.0804135481476387 1 1
-0.232034894221695 -0.228343248623172 1 1
0.161770725303273 0.148412948266297 1 1
0.288240568993505 0.25432809259267 1 1
0.133070796309008 0.166633053993495 1 1
0.310849908810203 0.25389163118285 1 1
0.528851690271389 0.450161995323496 1 1
0.750489553058612 0.686980661666938 1 1
-0.0528718079275273 -0.0559128112033253 1 1
0.0772600009932667 0.0785964285869261 1 1
0.249365886066672 0.218594186482833 1 1
0.227280637787479 0.190171447252649 1 1
0.349710716360294 0.307127030827426 1 1
-0.0170524941144986 -0.00839256733449362 1 1
0.333257376928328 0.311686323561425 1 1
0.125288081567808 0.113630610060248 1 1
0.341844539569626 0.347137797760627 1 1
0.033805831715803 0.0435962641252101 1 1
0.0875834594356964 0.0728720001620897 1 1
0.36926833364935 0.328599548906885 1 1
0.821428116206992 0.634553659798045 1 1
0.299122185268394 0.243484213724577 1 1
0.490278673342203 0.566756748087942 1 1
0.0209890274299723 0.0933737679731913 1 1
0.0772712045064986 0.082727713881523 1 1
0.397650235697257 0.371848407704723 1 1
0.150432041388412 0.0974785932537881 1 1
0.520305837398916 0.471086376222519 1 1
0.0860669790661413 0.0695898582812278 1 1
0.222500295134424 0.167376216896404 1 1
-0.179581129190116 -0.164939660211015 1 1
-0.231787857422479 -0.20709392752358 1 1
0.856161088807881 0.777657950601481 0 0
0.252671087430351 0.240103239802843 1 1
0.457420972891299 0.398195668597554 1 1
0.846728108042969 0.771333943253067 1 1
0.176846405376029 0.140994072795921 1 1
0.358343737199976 0.321004920499084 1 1
0.196446953978825 0.164947761134929 1 1
-0.0957045397430218 -0.0946391124087467 1 1
-0.17769558984545 -0.149415552506851 1 1
0.290804764998334 0.27176626370495 1 1
0.384945171290967 0.326875773518305 1 1
0.237491111677149 0.185560974001576 1 1
0.361861067090101 0.331157704329596 1 1
0.72316327967924 0.734807603075306 1 1
0.342170169103646 0.297040853836688 1 1
0.494053673399022 0.474113323361138 1 1
0.303776179941529 0.277443409363183 1 1
0.405647490630787 0.359330001442653 1 1
0.329460559813671 0.254802550059888 1 1
0.309827379068461 0.287275783516606 1 1
0.316704733906505 0.218959290729358 1 1
0.0292650178142534 0.0353074931013326 1 1
0.505433399423165 0.453085145072602 1 1
-0.00140152904681077 0.00991619799612067 1 1
0.16196498729114 0.150953550530872 1 1
0.0301204010872144 0.0292434566094594 1 1
-0.262809746098693 -0.384515125202179 1 1
0.508250721272218 0.46799576116916 1 1
0.332570292107715 0.300770133792424 1 1
0.535272167081672 0.498291700924322 1 1
0.130033438658392 0.12158000300339 1 1
0.193338718600211 0.197695494873956 1 1
-0.0185734613268478 -0.0251815715501919 1 1
0.274538874389522 0.240810076712088 1 1
-0.186496128347033 -0.215736002088948 1 1
0.293210895017417 0.256511414084116 1 1
0.231497020843902 0.206808017709036 1 1
0.0922200411284641 0.0711346588204659 1 1
0.31388038751446 0.292754047577093 1 1
0.378652200683726 0.347216773528996 1 1
0.234159745181803 0.211734530991903 1 1
-0.0824465422393263 -0.049144140911818 1 1
0.659769909635133 0.592716287795201 1 1
0.506503376957132 0.450646134751486 1 1
0.0701027652037715 0.0561865563591879 1 1
0.0490152363268085 0.0209605905515369 1 1
-0.0526251318778012 -0.0784238167080979 1 1
0.0125701192974079 -0.00944630289877226 1 1
0.00248184539406991 0.0139034119873511 1 1
-0.0398024025580589 -0.0391683546921159 1 1
0.227106600100769 0.179050678471775 1 1
0.108763876563442 0.104070228272004 1 1
0.311836562993309 0.314646021038257 1 1
-0.173783878781762 -0.180753429009854 1 1
0.197679750899561 0.204611071589989 1 1
0.293353530608235 0.243516931727293 1 1
0.40140614627879 0.376907401577519 1 1
0.259064073660245 0.246133639470208 1 1
0.03567548383816 0.0199894547935327 1 1
0.126071555522421 0.113130417640656 1 1
-0.0233769839736697 0.00137595066573248 1 1
0.161881536243748 0.147636260080362 1 1
0.423777045036314 0.329682099464972 1 1
0.101090375050659 0.103612307762006 1 1
0.528691256301799 0.485733758503106 1 1
-0.128903417950643 -0.171638012395111 1 1
0.358145239200326 0.318679694740027 1 1
0.38708907633681 0.343015029856024 1 1
0.0289489857147119 0.0305549650597196 1 1
0.35420941801639 0.329466878852995 1 1
-0.103686148695232 -0.0960058670301979 1 1
-0.115829889362346 -0.0431223850727441 1 1
0.116036016182355 0.0992691863315217 1 1
-0.110754135667378 -0.137698510255028 1 1
0.110932905217705 0.131109822000666 1 1
-0.0160133022613208 0.0550439966128906 1 1
-0.0530797924003485 -0.0456069564951193 1 1
-0.00545481900245633 0.00821476258869982 1 1
0.646181647750361 0.631900484145997 1 1
0.628874105445911 0.603505919179867 1 1
0.0660356584977605 0.0369647736108231 1 1
0.384023273452982 0.368640462495969 1 1
0.505115818718233 0.451306621356624 1 1
0.318041398486045 0.250995737242984 1 1
0.390293162265794 0.353306950525364 1 1
-0.0813084283145331 -0.0808141003878885 1 1
0.332884769540277 0.300989028834157 1 1
-0.184304744279198 -0.17008892645773 1 1
-0.264758266309682 -0.20360520193012 1 1
0.310672971847424 0.248556011834676 1 1
-0.0718044101717124 -0.0644503637615801 1 1
-0.135105263862341 -0.119302116849635 1 1
-0.0448490194238103 -0.0538358461485313 1 1
0.879156007108213 0.797027118557665 0 0
0.324118262524215 0.259010552202818 1 1
-0.122362042328076 -0.0989106862326961 1 1
0.630121647377938 0.592066819147231 1 1
0.179576928300649 0.205177729220122 1 1
0.235256051994318 0.232140596282107 1 1
-0.0395910176102126 -0.012164840922786 1 1
0.0434000709655581 0.0561683970141396 1 1
0.426533942159647 0.366070538752635 1 1
-0.110107501017065 -0.113871631550104 1 1
0.321100142647292 0.296677042103918 1 1
0.45391817320218 0.417867748803184 1 1
0.193221757523234 0.203186855453197 1 1
0.0478950736144753 0.042202740902786 1 1
0.276716359795092 0.24674035092331 1 1
0.13661540200016 0.109738983466028 1 1
0.254774219671426 0.165803028556832 1 1
0.267167772167848 0.260457703139873 1 1
0.0829109505458686 0.0606580150432465 1 1
-0.373652876425901 -0.327161938255593 0 0
0.183799833964178 0.185148755560276 1 1
0.169554730854857 0.166556636436714 1 1
-0.211178239658927 -0.205950486151582 1 1
0.533296989494015 0.497039117053345 1 1
0.589261877850263 0.537603923646646 1 1
0.731347630918467 0.655520438889982 1 1
0.0564289946219568 0.0383130851749886 1 1
0.0451847762478549 0.0560600254135416 1 1
-0.0843216454490746 -0.0761689034365322 1 1
0.609371979609203 0.592145269960781 1 1
0.26453610508615 0.246657756362668 1 1
0.109785374981501 0.0849807027716626 1 1
0.127140542979226 0.116784601971668 1 1
0.78943021611429 0.707196586420334 0 0
-0.0348822610973817 -0.0586684729930962 1 1
-0.111262307519905 -0.133329307307251 1 1
-0.111592601061113 -0.110173536881025 1 1
0.487397718955901 0.454768961800561 1 1
0.131650176175105 0.12647196947026 1 1
-0.135699223144017 -0.066462707170622 1 1
0.0185761688801183 0.0550053915432058 1 1
-0.00306195363046641 -0.0161149410280135 1 1
0.0205616069497828 0.0174844114193745 1 1
-0.316728951772252 -0.270295704240104 1 1
-0.032249264273693 -0.0926025354041795 1 1
-0.0395816374097801 -0.02811982744799 1 1
0.545891932217512 0.541450612893323 1 1
-0.193791531149718 -0.1665766130444 1 1
0.38081865129636 0.341826785955139 1 1
-0.132038378856393 -0.106075626501799 1 1
0.521983411925229 0.474913971826553 1 1
-0.034449569581943 -0.0984073172837415 1 1
-0.0307508436602472 -0.02908218738968 1 1
0.586228846808182 0.546655554996963 1 1
0.603917679090794 0.490471830705602 1 1
-0.0563935037946477 -0.0579388249262623 1 1
0.0832891197537545 0.0555388821120903 1 1
-0.255514279309178 -0.267817921767889 1 1
0.170373021166288 0.149360431117526 1 1
0.330555467319519 0.278816519713761 1 1
0.370198350581966 0.303069682223309 1 1
0.389241843125215 0.313052492520313 1 1
0.377746112873672 0.357010468872614 1 1
-0.268268460890713 -0.234737935597557 1 1
0.0102814370347653 0.0191600952227234 1 1
0.137727636959834 0.128571740717693 1 1
-0.529100456320816 -0.460575651812332 0 0
0.135852726576148 0.171354490646757 1 1
0.370869716816986 0.344683727274399 1 1
-0.161822707237674 -0.125935510528557 1 1
0.119040893491123 0.108348152388018 1 1
0.543781437509296 0.516597173631978 1 1
0.674661617400524 0.615888320554302 1 1
0.33252830475372 0.305464282116578 1 1
-0.491515766915627 -0.442223781806646 0 0
-0.129495597234429 -0.111453000060547 1 1
0.302283914248223 0.269059226048279 1 1
0.178215202193831 0.157712704675507 1 1
0.00226077697770266 0.048075969666298 1 1
0.0609684961135027 0.0371542430084962 1 1
-0.003222892224193 -0.0211561804741474 1 1
0.478947088798348 0.457787976243046 1 1
0.683909951138324 0.582126226779764 1 1
0.519198419287939 0.541697976238916 1 1
-0.0941169778287651 -0.0792077533007169 1 1
0.0701684909312295 0.0688060680928807 1 1
0.913830711531894 0.817759908182037 0 0
0.762102059620672 0.613605195923295 1 1
0.268112929074147 0.26827117141261 1 1
0.139162805422328 0.18929522412594 1 1
0.12234180257277 0.132953827646374 1 1
-0.0427481331256544 0.0324289046742913 1 1
0.20531268074193 0.172806412446652 1 1
0.498591810537588 0.385850412924663 1 1
0.0939052270171035 0.0765884981245657 1 1
0.264156734911085 0.204214211652468 1 1
0.753213643552947 0.665591513766062 1 1
-0.20067109237364 -0.140361320703228 1 1
0.408745056708212 0.375781136151892 1 1
-0.387314432366841 -0.376387599465499 1 1
0.0664991686162154 0.0799042338739523 1 1
0.46525502849041 0.393040933582574 1 1
0.00670130788018433 0.00294252055022088 1 1
0.0800153734517252 0.0844166450352895 1 1
0.356439410033534 0.315220278874882 1 1
-0.234018559711242 -0.227550153148515 1 1
0.330194133106274 0.299419429052353 1 1
0.207929278959685 0.189855986637062 1 1
0.0641776971912776 0.0267174166008947 1 1
-0.0340157824659942 -0.0444388575603447 1 1
-0.449470026767267 -0.404503908771159 0 0
0.0963182930611174 0.0899904097473559 1 1
0.0441216229368518 0.0248167452115009 1 1
0.626543379611249 0.715705113261277 1 1
0.530009677143772 0.456490411174022 1 1
0.840921379753194 0.763887916523062 0 0
0.0424692841559632 0.0248574506682251 1 1
0.133981612146048 0.0863584722562869 1 1
0.334892703039014 0.314886822079906 1 1
0.300743197360467 0.301243818311826 1 1
0.41372614718965 0.394246237613428 1 1
0.507409794916579 0.344396759019099 1 1
0.285120867331245 0.28007266771198 1 1
0.20198505357765 0.162079855296601 1 1
0.39920734355296 0.417729738518483 1 1
0.140729925921337 0.124689855724533 1 1
0.354674312674361 0.321747241559254 1 1
-0.0514283977119883 -0.0371079383449749 1 1
0.411979133933684 0.396454199192838 1 1
-0.182420343545166 -0.177030820894859 1 1
0.295511763183739 0.287942988212199 1 1
-0.029945043556349 -0.0563387965562329 1 1
0.360355166870958 0.361516158064203 1 1
0.512798314297845 0.487824905261225 1 1
-0.298920362411531 -0.279632701547326 1 1
0.376677020326681 0.376990277138726 1 1
0.195243538672816 0.178276080429221 1 1
0.157906293664428 0.169484765438155 1 1
-0.29262178736019 -0.239574727164433 1 1
0.507945726134016 0.43750809871785 1 1
0.0347576762014521 0.0484556602045452 1 1
0.0947621185994127 0.109919883401372 1 1
0.475763221811201 0.42678045506145 1 1
0.280690833177652 0.219873637817284 1 1
0.321537494349767 0.421713843934458 1 1
0.00177607329571142 -0.000970250018870585 1 1
0.488182076599305 0.404904959577255 1 1
-0.0891343899721022 -0.0796022231911934 1 1
0.433665252377238 0.436002428065837 1 1
0.210084686555717 0.183955970800213 1 1
0.303287728996812 0.366030360915298 1 1
-0.0890279406274698 -0.0534381654339725 1 1
0.0721310533232 0.0573468069133175 1 1
-0.114690127296491 -0.0648038616343576 1 1
0.395427888833036 0.276054908193632 1 1
-0.271318192504573 -0.211880015293326 1 1
0.169790946575219 0.10733668612125 1 1
0.503406410912839 0.470027153853458 1 1
0.0642354422749947 0.0781841640165878 1 1
0.788829996078516 0.724664407413663 1 0
0.29880942893689 0.271897754479579 1 1
0.469797327148541 0.418207371829494 1 1
0.206792053052063 0.222817082685746 1 1
-0.0399330470247871 -0.0345811428151483 1 1
0.451492186155568 0.417739358686762 1 1
0.153487598238347 0.1371523446136 1 1
0.327903685045999 0.294318793846295 1 1
0.315867629247385 0.273961666965364 1 1
0.168667023098927 0.163624923840428 1 1
0.37184256128477 0.330656455823941 1 1
-0.00341144809033854 0.0193980973654133 1 1
-0.380310701608281 -0.353083666573915 0 0
0.692889191452888 0.624495063885826 1 1
0.0236723990242385 0.0461530276536704 1 1
-0.109394968612901 -0.147240322767766 1 1
0.105056197959408 0.0635083654522703 1 1
0.230160646450345 0.214132720642807 1 1
-0.0617552651970519 -0.0606689979646084 1 1
-0.0834250282335686 -0.095364079040737 1 1
0.177555980175053 0.168621279242831 1 1
-0.0901145503754792 -0.0664256408383885 1 1
0.115876089116651 0.111048524942163 1 1
0.159348023283385 0.174401428832238 1 1
0.332851687321458 0.300398762163595 1 1
-0.0222059214917313 -0.0113113741293731 1 1
-0.0293360605564678 -0.00193473585285112 1 1
0.238818105283569 0.218658785917758 1 1
0.407849172489679 0.346086403612292 1 1
0.0952171133925892 0.0790163871664243 1 1
0.2277606127377 0.211128765068775 1 1
0.365495128658585 0.358187636419995 1 1
0.686536125945918 0.657671951008758 1 1
0.208482721060539 0.18524861001982 1 1
0.174542947513851 0.159324998709734 1 1
0.423104519686114 0.381786045472784 1 1
0.0274549544100035 0.0108800293988457 1 1
-0.00576203904173589 -0.0120219964351501 1 1
0.301227080754983 0.282426559716344 1 1
0.048884238546616 0.0552785999923522 1 1
0.329738150238151 0.30300841755647 1 1
0.174234438188816 0.185491714308188 1 1
0.456505448760766 0.406629035504291 1 1
-0.0519418028383815 -0.120184420350497 1 1
0.231241536687089 0.245223349130466 1 1
-0.106903874029741 -0.153298592383039 1 1
0.355703451956625 0.270557871559548 1 1
-0.129423339961424 -0.113063330267466 1 1
-0.983645613671312 -0.845816642446598 0 0
0.271220407137672 0.274362307736674 1 1
-0.0242636214908789 -0.0584662159918729 1 1
-0.128787241028889 -0.0981361192697316 1 1
0.139179617689532 0.195350259241187 1 1
-0.0703372388737663 -0.0356379272422201 1 1
-0.127575360256838 -0.106367321658957 1 1
0.293954253330743 0.300582596117854 1 1
-0.431783739416874 -0.384625495847789 1 1
-0.170742761001762 -0.146966750028155 1 1
-0.0356882238474307 -0.038600432726681 1 1
-0.0136788073282245 -0.029994197813233 1 1
-0.440434682275362 -0.399259776620652 0 0
0.324061993699092 0.277125987383512 1 1
0.694373455060219 0.654027245432093 1 1
0.219845136490793 0.186392288300305 1 1
-0.159004618819715 -0.13934321192914 1 1
0.367205228856397 0.331123644866338 1 1
0.521381966617735 0.459720497481864 1 1
0.176578357446249 0.132301544619774 1 1
-0.439300541836204 -0.397622951014499 0 0
-0.130754370430075 -0.162673870871506 1 1
0.185045449120577 0.157629384647607 1 1
0.254832043915838 0.245135675893168 1 1
0.32559226987613 0.252534976759543 1 1
0.483260216089931 0.416556353449487 1 1
0.408672990314766 0.374434503548136 1 1
0.0467846376501212 0.0537803991740877 1 1
0.589687359954775 0.497541576696248 1 1
0.116574606451825 0.0943174657767729 1 1
0.0647888356751561 0.0986935308375941 1 1
0.274407225354737 0.200507814333232 1 1
0.00196133297051192 0.0348702547677277 1 1
0.633394200642672 0.584589630900707 1 1
0.087408797271722 0.0414512813291708 1 1
0.180128156564431 0.172118539935622 1 1
-0.0818147949214878 -0.105647546244305 1 1
-0.0675055259559285 -0.0654126414883473 1 1
0.331969549471484 0.312752806239694 1 1
0.173658833496811 0.15909720909245 1 1
0.362207523070159 0.31845628355267 1 1
0.791221332083613 0.707098785434596 1 1
-0.152986223614658 -0.140646301202003 1 1
0.264744655932841 0.265134944857217 1 1
0.213172641591343 0.207532446760055 1 1
0.516618538132722 0.451060251861471 1 1
0.280941004250772 0.250182989893057 1 1
0.0656164920478087 0.0725232777130158 1 1
0.305741549909276 0.289772734297072 1 1
0.494602348107615 0.441025731241047 1 1
0.291344115065867 0.234201826628281 1 1
0.251325444734892 0.218088132220628 1 1
-0.137262683832069 -0.121658345297821 1 1
0.425214310866612 0.381020663019172 1 1
-0.102883679837475 -0.0724453314190066 1 1
0.480065390895096 0.439488227751234 1 1
-0.0962880607978718 -0.0733421974380071 1 1
0.0844323388280242 0.0890905338577775 1 1
0.380953554546204 0.324056111264592 1 1
0.137034322154769 0.142297899272143 1 1
-0.166604559471487 -0.0423445667808728 1 1
0.113842661151894 0.110562303302123 1 1
0.194138203168578 0.153301703868813 1 1
0.344861328007427 0.321452767339999 1 1
-0.147565112809507 -0.121076684043383 1 1
0.230712037399622 0.214174671835391 1 1
-0.453022020867448 -0.383934573629103 0 0
0.4172689790805 0.352820994343291 1 1
0.282524417642062 0.228533580384185 1 1
0.0322182890172632 0.0587468158144306 1 1
-0.278079760433555 -0.262852033729697 1 1
-0.0175620888557062 -0.01093948736623 1 1
-0.00336661442824679 0.00634150465763303 1 1
0.374190711149813 0.33636728186707 1 1
0.373609835419234 0.345272021094522 1 1
0.192755048565428 0.110275470347945 1 1
-0.0709270835928859 -0.0851185442029913 1 1
0.242945963776467 0.220097577385476 1 1
-0.0096263910150876 -0.00934997413240661 1 1
0.174909453452837 0.167254827469053 1 1
0.326146348976495 0.290140130407129 1 1
0.0215200082386632 0.0272827430593305 1 1
0.274905138302649 0.242046702335265 1 1
0.29780540016695 0.288850657214449 1 1
0.755686974469239 0.585871967490196 1 1
-0.0479932277186222 -0.071755150584665 1 1
0.0736692219861864 0.0587930751551928 1 1
0.315313103959631 0.283552393484643 1 1
-0.106839828448549 -0.104359614249859 1 1
0.365465299445413 0.350897895126939 1 1
0.260117510951854 0.234832161321506 1 1
0.038381075737966 0.0153886234990768 1 1
0.383714698803119 0.3312271570463 1 1
-0.0378695260252301 -0.0394781034459045 1 1
-0.0313855324946813 -0.0277021354596863 1 1
0.066562995449589 0.031342468339747 1 1
0.177762375263109 0.118787271987146 1 1
0.531152795018015 0.486261929337201 1 1
0.154051395993103 0.169120126466623 1 1
0.375215854467778 0.35069828197515 1 1
-0.0909466879617818 -0.0718261610921312 1 1
0.191249647991358 0.101484350218364 1 1
0.48263196101572 0.44901178175204 1 1
-0.0228526235722995 -0.0297474219911787 1 1
0.308970018719006 0.294012631554368 1 1
0.110555715965801 0.132232470291904 1 1
0.133163531674409 0.127080589775502 1 1
0.242139155264439 0.225174108111281 1 1
0.0823268738033063 0.159343489344555 1 1
0.271151645086979 0.245775524254335 1 1
1.08793523778279 0.994846155624581 0 0
-0.0910974465837154 -0.105014962360354 1 1
0.11058883032614 0.115551950180471 1 1
0.173376397815745 0.148207243879981 1 1
0.561151438035988 0.501949923166231 1 1
0.0602085292218103 0.0587229657880676 1 1
0.703594114134218 0.640516585426762 0 1
0.22186562407394 0.18610059593677 1 1
0.201122740856994 0.166446696807101 1 1
0.102240197360926 0.112656223064637 1 1
0.292771908663119 0.268673531177447 1 1
0.638945498794422 0.611553042704705 1 1
0.62422517747489 0.570621943026985 1 1
0.530755944686655 0.457009584186922 1 1
0.0845370854487514 0.0647671119850118 1 1
0.127468154432212 0.113089968702641 1 1
0.624963117650859 0.54754422320676 1 1
-0.0731397284781464 -0.0775674120926908 1 1
-0.304817969035659 -0.278695450548654 1 1
0.454045203994777 0.380438758531931 1 1
0.0508767351943447 0.0381829489163715 1 1
0.0215657470468218 0.0216150301825924 1 1
-0.197376908146724 -0.127737984100662 1 1
0.360465361099919 0.32436376783655 1 1
0.532301218154657 0.465349965263747 1 1
0.231656835971029 0.18076094866626 1 1
0.0354788944329255 -0.0646635546564756 1 1
0.207109689097541 0.148902152751192 1 1
-0.403160429817215 -0.359421953203066 1 1
0.400876689086964 0.359053028425217 1 1
0.304770941874501 0.272953646539563 1 1
0.473908782441804 0.421461747458733 1 1
0.508956870043831 0.454257094329776 1 1
0.249984613943693 0.212419970173332 1 1
0.0811405567724521 0.0879180852640285 1 1
0.180198908979909 0.216262089962934 1 1
0.220479365450911 0.210434280369094 1 1
-0.433076980040697 -0.41995507999601 1 1
0.0230768595606379 0.0358773527123202 1 1
0.261466883325681 0.259485408048906 1 1
0.17004017536943 0.121740515645713 1 1
0.1290680382567 0.101416781804482 1 1
0.0359556123862397 0.0320490577417742 1 1
0.683768913516709 0.6392280541997 1 1
0.28713344518713 0.306544302791098 1 1
-0.0970246462180426 -0.0822698023149722 1 1
0.320283919469665 0.28366000662343 1 1
0.392081212187792 0.358984383956846 1 1
-0.0945290381310319 -0.0777849655492144 1 1
0.106840659264708 0.117393316219649 1 1
-0.262779075346567 -0.219505285774782 1 1
0.277719453570748 0.252543411118195 1 1
-0.0406044351931646 0.0194451268598668 1 1
0.0898263613925269 0.0887604887092666 1 1
-0.105684245855158 -0.0839987058929688 1 1
-0.0166630851593443 0.00835676102800994 1 1
0.162987093138008 0.170000510430013 1 1
0.0922913865755843 0.0791800402119515 1 1
-0.528070073431747 -0.456803203895261 0 0
-0.0112250037390727 0.0199165147824743 1 1
0.181066561528793 0.155530779366994 1 1
-0.0940554355013788 -0.0889184180496433 1 1
0.0812381678858222 0.0561441548381193 1 1
-0.187853887786182 -0.160995143660445 1 1
0.662112040277222 0.635227844644472 1 1
-0.104205932559331 -0.116397588537117 1 1
0.161481336613884 0.146691857925358 1 1
0.377376513286847 0.293743854139978 1 1
0.43772886694138 0.391154385869565 1 1
0.185651555793866 0.123316204812048 1 1
0.0709691941482187 0.110691160570712 1 1
0.0741776275892323 0.0427152923518401 1 1
0.298328403581171 0.323011888396932 1 1
0.980901272115445 0.878351243613958 0 0
0.0414696131050167 0.0448941365260198 1 1
0.328462907173295 0.259344137715272 1 1
0.203048441329107 0.181044436326901 1 1
0.206821581305831 0.111194443571577 1 1
0.350714809817381 0.306408728944247 1 1
0.119191656457717 0.0422775142707065 1 1
0.952468449542367 0.885457285570857 0 0
0.286739345150761 0.256511485385225 1 1
0.188059604886189 0.166528025477669 1 1
-0.323601781941476 -0.287610711663012 1 1
0.604784616580188 0.538828802932057 1 1
0.193239471630315 0.171770329860856 1 1
0.0235580980023459 0.0256336438998115 1 1
0.392377394613761 0.322598958170842 1 1
0.537772467727491 0.495454654900869 1 1
0.110891263512572 0.0990805204762972 1 1
0.0402239347590616 0.0371252548349016 1 1
0.12827490741177 0.117182114604238 1 1
0.17360059996549 0.146264337411278 1 1
0.304740177115929 0.300464950542505 1 1
0.62831852058231 0.56245364100508 1 1
-0.22559129059856 -0.204957116276058 1 1
0.739079932909875 0.665434107983001 1 1
0.338357951159336 0.323767281683723 1 1
0.0707650864620503 0.0671575666537116 1 1
-0.00728261464166457 -0.0127716040714121 1 1
-0.0492113919621061 -0.0323480835009181 1 1
-0.160618462446011 -0.141372835313776 1 1
0.452666619362267 0.385405123860682 1 1
0.46191878835558 0.391435871340087 1 1
0.534085916542017 0.479236353842842 1 1
0.973093411295926 0.886688745087908 0 0
-0.0690816020386115 -0.0447358289879538 1 1
0.0899045131744983 0.0691579174227629 1 1
0.636362393781275 0.558762420543924 1 1
0.509115454282525 0.477106252366027 1 1
-0.0942621905346523 -0.0879307985182121 1 1
0.271083552784009 0.250564396667773 1 1
-0.000463181992071683 0.014267818630342 1 1
0.130770451719713 0.142615734421132 1 1
0.213851820629175 0.213712078746538 1 1
-0.0756002787598416 -0.0683094042785079 1 1
0.525679258485979 0.470851027045644 1 1
0.933410492295206 0.869379835231811 0 0
-0.0140404536410321 -0.0107879226976912 1 1
-0.0403662934644156 -0.0257792117423796 1 1
0.569869280893241 0.518263311004129 1 1
-0.00282531378685599 -0.00853205369038456 1 1
0.0209297007013225 -0.00373566126810335 1 1
0.484898428574733 0.431206729059006 1 1
0.249371248982905 0.235355807589506 1 1
0.602254509198624 0.532171815086312 1 1
-0.24795391108274 -0.228041183021973 1 1
-0.0187067671432999 -0.0227038671724246 1 1
0.313016786195165 0.294366413805157 1 1
0.426118250552155 0.374997518476813 1 1
0.220728475708817 0.207423272835292 1 1
0.293868513944625 0.230398678006692 1 1
0.200000752749167 0.174613898880787 1 1
-0.165024573193325 -0.193270370083095 1 1
0.273635153103982 0.255442467188232 1 1
-0.185018967784947 -0.19057399253304 1 1
0.759415251383525 0.635439630713138 0 1
-0.078249829165302 -0.0730252678851906 1 1
-0.302382356908285 -0.188431931291344 1 1
-0.143899530893891 -0.137305316258641 1 1
0.135929458766878 0.114476164119244 1 1
0.296537806191608 0.279067578819788 1 1
0.776634501424858 0.727707165681884 1 1
-0.0302522136792725 -0.0437030676121764 1 1
-0.0572033512669877 -0.0211739159939038 1 1
-0.0393228203754526 -0.0492398736001477 1 1
0.222557979957575 0.212803081890783 1 1
0.171635257159567 0.143998784096468 1 1
0.420533967076347 0.356930480550296 1 1
0.290914815041583 0.235923181951229 1 1
0.458819488839672 0.378172508689786 1 1
0.0075337600234705 -0.00094126687853726 1 1
0.118854929043309 0.143502270066515 1 1
0.259981517232083 0.22157733739887 1 1
0.104191873513427 0.152903609993329 1 1
0.536470622907874 0.491998684991834 1 1
-0.232173766562789 -0.181478067127782 1 1
0.619677236697635 0.594581202449127 1 1
0.238319421708683 0.211793403299606 1 1
0.103258552438616 0.107801302538102 1 1
0.374703102462839 0.386560323503184 1 1
0.124039562377566 0.103434758076738 1 1
-0.0055892845046568 0.0216093414329039 1 1
-0.0729456379776548 -0.0662734485165273 1 1
0.746003493996068 0.58348825735569 1 1
0.171404606891049 0.17505545680096 1 1
0.364865747732668 0.343951992418325 1 1
-0.133345963657097 -0.115888686967608 1 1
0.503833765505284 0.481676544828175 1 1
0.187547302561875 0.165309807821187 1 1
0.111562237927857 0.092926381627624 1 1
0.185021934697827 0.172828196024535 1 1
-0.364979170469491 -0.34417716022135 1 1
0.185862493583957 0.169807703001032 1 1
-0.0554070215922745 -0.0236633787216232 1 1
0.39371767036649 0.38731536541331 1 1
0.665745147789552 0.589195274239247 1 1
0.526552119667757 0.5250499663066 1 1
0.0332210001949409 -0.0198840471106767 1 1
0.408692810709519 0.365671473463074 1 1
0.152590292574498 0.141966948134701 1 1
-0.373753108344123 -0.338806678379066 1 0
0.105666230600437 0.116103739079442 1 1
0.612222756643575 0.500218445281176 1 1
0.00476319731604482 0.0762195392290514 1 1
0.179487643648298 0.179815746946113 1 1
0.230830101721015 0.185115556490853 1 1
0.415429740534485 0.375099738718764 1 1
-0.0669294919762476 -0.0185343712462216 1 1
-0.125765703653717 -0.121540335348704 1 1
0.651543921477665 0.613860483439068 1 1
0.663422587060839 0.571065165323353 1 1
0.13026093904606 0.129881690633591 1 1
-0.34381823288105 -0.32253327567638 1 1
0.157222668123358 0.179276308329169 1 1
-0.371883010132333 -0.358337934325247 1 0
0.313783474057926 0.23464624098479 1 1
0.7824150463683 0.697564207516697 0 0
0.425231755566262 0.366592030615509 1 1
0.15848127206632 0.157416792380032 1 1
0.556709506707625 0.476809773613936 1 1
0.313629595016413 0.287718823616189 1 1
0.5913487983616 0.575147268125839 1 1
-0.101307166404327 -0.0975378832235346 1 1
0.383460132592471 0.34394049300983 1 1
0.737006257014932 0.652876458858381 0 0
-0.0233602691016036 -0.018336952744059 1 1
0.0416024324101593 0.0911343040835061 1 1
0.570283145576257 0.527091097048344 1 1
0.153205885162026 0.0934316151541822 1 1
0.481383380312994 0.387656681639622 1 1
0.0880641386890837 0.109440420972616 1 1
0.479465047443393 0.455961280789085 1 1
0.457869853884721 0.419604989083269 1 1
0.652477048474872 0.571599063321564 1 1
0.146201248521455 0.151525772311934 1 1
-0.172422125186706 -0.153253808577046 1 1
0.305618279666711 0.197960347825124 1 1
0.329854405679998 0.30798429658658 1 1
0.740666671367993 0.660667766359978 0 1
0.248443586017868 0.250784368563791 1 1
-0.141457360314738 -0.143819247758357 1 1
-0.0374750609729484 0.00962317567046139 1 1
-0.12236906989165 -0.116266417670381 1 1
-0.00146831538430382 -0.0144442958070761 1 1
0.349758380808204 0.30041956876751 1 1
0.131423495378712 0.114382835624559 1 1
0.0723851202131758 0.0580229136441279 1 1
-0.13881183798249 -0.127137739522327 1 1
0.535958906360434 0.485201089499015 1 1
-0.0499478430042324 -0.0332486928841769 1 1
0.408811235037579 0.346151686812166 1 1
0.388183358561999 0.35643731796992 1 1
0.322370043460851 0.296779690973732 1 1
0.450125928452534 0.404873510393874 1 1
0.139811626466117 0.112408295392699 1 1
0.753355579411037 0.688238857551448 1 1
0.505401936541204 0.451717416208401 1 1
0.909727306731696 0.815724245821397 0 0
-0.0798114185651426 -0.0696569786130599 1 1
0.372703461716747 0.342013823895873 1 1
-0.42137190557618 -0.367766552256255 0 0
0.571547578928013 0.51656277768437 1 1
0.139504322127405 0.114845521402067 1 1
0.0131565008018544 0.0164156857372187 1 1
0.540596419021587 0.484536166437347 1 1
0.303636922816923 0.296103497337878 1 1
0.0858705383867858 0.0690583135818617 1 1
0.197927064965566 0.195709114329665 1 1
0.771935148867381 0.724290676322308 1 1
-0.217782932830422 -0.209377085528138 1 1
0.214808173055938 0.177281130911663 1 1
0.677153865608894 0.608473594725108 1 1
0.421125409166473 0.377643502046977 1 1
-0.112314201225303 -0.160833275578677 1 1
-0.0821288095653047 -0.0560367908128849 1 1
0.649784338766981 0.616693215426141 1 1
0.00667868210639549 -0.00858404792291019 1 1
0.522893294560898 0.496552537095065 1 1
0.290972277819633 0.277469201012434 1 1
0.101530934032446 0.0835492974204386 1 1
-0.0429624707920116 0.0200592522250844 1 1
0.184538601204892 0.174003425292234 1 1
0.156587487464045 0.128180591190949 1 1
0.336074151105115 0.309096152929468 1 1
0.0671702804922696 0.089373203481362 1 1
0.308195422167141 0.271728208802857 1 1
0.209531644848304 0.218479122202773 1 1
0.247633516435292 0.238361148560037 1 1
0.356496157339804 0.285662526801943 1 1
0.277272530214479 0.259802766690929 1 1
-0.331803796048587 -0.316687785555034 0 0
0.00533508995442021 0.0538740599026472 1 1
0.684603853848246 0.628550902013556 1 1
0.584238730678601 0.605550972332327 1 1
0.219973807817302 0.185881002052236 1 1
-0.0651481130455192 -0.0729537054340055 1 1
0.217714807604881 0.168443987359047 1 1
0.539602165748751 0.475635510191319 1 1
0.792274417078221 0.705075066445869 0 0
0.30891271285267 0.227765433581511 1 1
-0.108612680716845 -0.104485205595153 1 1
-0.00450865994560419 0.018513799571796 1 1
-0.0426511479818127 -0.0414678868968741 1 1
-0.0343309176269197 -0.0177204529352901 1 1
0.180107896644259 0.164647954618965 1 1
-0.315692729859404 -0.320449399033608 0 0
0.637200718139778 0.556647256048024 1 1
0.592894980525182 0.546050024521224 1 1
0.549339086828027 0.513694137046695 1 1
-0.499635620645178 -0.413751396203845 1 1
0.16885617799069 0.149258550781926 1 1
-0.321335900927258 -0.291361866810857 1 1
0.128837200804882 0.12095107674142 1 1
0.228406228081083 0.225860818233491 1 1
0.486907014368605 0.465493370759525 1 1
0.573604416266052 0.552195609942377 1 1
0.678828533312615 0.612547632077397 1 1
0.0273734654569852 0.00146167850530423 1 1
0.876169872378769 0.823365134684601 1 1
0.308524896149032 0.265487634429406 1 1
0.558826689091319 0.403800421253946 1 1
0.624017988189271 0.555471474460734 1 1
0.565528226411525 0.528029537099104 1 1
0.0514994102060106 0.0255027936922825 1 1
0.872765132451145 0.781788024825139 0 0
0.0111466856365355 -0.0336795494278704 1 1
0.085511374373466 0.0658527342994603 1 1
0.126964389241197 0.0929140187510187 1 1
0.0497855787425061 0.0132305222833134 1 1
0.371362206624441 0.348058335428144 1 1
-0.258635753393117 -0.216663808094321 1 1
-0.00453552488770166 0.0545824821441819 1 1
-0.100807845399492 -0.124773117922971 1 1
0.796877817024078 0.750851097949867 1 1
0.347396091574895 0.292442945209731 1 1
0.240018270141645 0.186959423775481 1 1
0.580721539505333 0.487480798249477 1 1
-0.305086304519556 -0.288774388886085 1 1
0.131600652982127 0.0925642589374396 1 1
0.396871068120396 0.33351584762278 1 1
0.109106313636183 0.0852918902603202 1 1
-0.326648311075028 -0.28028232923024 1 1
-0.0481022288828589 -0.0949757723655307 1 1
0.556872087820904 0.54449719231661 1 1
0.539305530581621 0.496264250462339 1 1
-0.0679106812685201 -0.0561439137376746 1 1
0.243154441887967 0.216269344974044 1 1
-0.0798218467867609 -0.0443356259785491 1 1
-0.0501604355280719 -0.0374834336214066 1 1
0.368439909895282 0.339410229756582 1 1
1.00356247557027 0.964685028154566 1 1
0.323094979856427 0.298502365862732 1 1
0.405219683195305 0.376762448856419 1 1
0.788046413750449 0.712365128679629 1 1
-0.0569019872222451 -0.0429844184407928 1 1
-0.221735809472711 -0.224741190574395 1 1
0.286120850578708 0.230415935252994 1 1
-0.169840305299752 -0.161473798539511 1 1
0.169661691831595 0.161921867194467 1 1
-0.0332972468966402 -0.0397024311522411 1 1
1.07327068235284 0.95200989480939 0 0
0.345068151047073 0.32093077393686 1 1
0.261204527650782 0.219999621119825 1 1
-0.196696488976571 -0.18338120715781 1 1
0.269301250851233 0.226211009382254 1 1
0.490352406065459 0.409135688538551 1 1
0.363736663935645 0.416232181372174 1 1
-0.355650600660433 -0.32036516036789 1 0
0.609834017413328 0.528311051791378 1 1
-0.0169685469090906 -0.0226494449611904 1 1
0.165054663479359 0.14260096405012 1 1
0.0831771616405379 0.0783603721279538 1 1
0.649791770916745 0.576671663581872 1 1
-0.0967454838815786 -0.0899222943767917 1 1
-0.0859784272646835 -0.0762955870432732 1 1
-0.266772940977865 -0.221322812911958 1 1
0.932851771848825 0.837150558417167 0 0
0.310834872841939 0.280064892618792 1 1
-0.123225668720637 -0.12610000388338 1 1
-0.00963547099588246 0.0111658979661163 1 1
-0.206196091364796 -0.149795390484868 1 1
0.14890084639008 0.201854085916143 1 1
-0.409221247847631 -0.358893832293903 0 0
-0.236368463754058 -0.184028010950085 1 1
0.0422101661943026 -0.00248350553066311 1 1
0.846471447040862 0.80647372503671 1 1
0.556485292681412 0.497286354042655 1 1
0.604369471387239 0.53432615551662 1 1
-0.216501479958534 -0.201597735815147 1 1
0.147796598223559 0.132829718718754 1 1
-0.0730622899853031 -0.0561150078380293 1 1
0.191991822631092 0.178250568898803 1 1
0.0199228349601697 0.0226911778999376 1 1
0.316002254721282 0.299082885220698 1 1
0.625197055716212 0.645641407176988 1 1
0.153455795572268 0.149070050307642 1 1
0.608345323866056 0.511365340242655 1 1
-0.193645075242232 -0.183699976236492 1 1
-0.193251843122352 -0.168021399378946 1 1
0.372708095006473 0.305639731767112 1 1
0.078983094432272 0.202869259760566 1 1
0.250299244553178 0.198125968907576 1 1
0.184735169266285 0.174096816395179 1 1
-0.0251692951651978 -0.0299544328166492 1 1
-0.0151440999605646 -0.0104207383621583 1 1
-0.185529967443977 -0.160436701231184 1 1
0.0667932881128612 0.0722913585365095 1 1
0.0100140628447268 0.0195185794691959 1 1
0.307241487036335 0.295404161376991 1 1
0.0683456835990663 0.0382520051007959 1 1
-0.387003382629962 -0.373669069342077 0 0
0.292399400546181 0.243826036948432 1 1
-0.158405937988751 -0.139895839845058 1 1
0.381869863543827 0.391158451887556 1 1
0.0159661257663731 0.0265615192122789 1 1
0.5074921851971 0.433699938442571 1 1
0.524006702823219 0.482320370018039 1 1
0.33848873399668 0.307181857742252 1 1
0.0776157534586649 0.0821856710763086 1 1
0.510171909986565 0.436590050191959 1 1
0.252455984872653 0.171027191945406 1 1
0.240899716809513 0.219264565200146 1 1
-0.0162540140858354 -0.0151064393046121 1 1
-0.0848818438798817 -0.0750810905794582 1 1
-0.294919373819852 -0.24518402781536 1 1
-0.0612470641889545 -0.048295687321517 1 1
0.0492628465169144 0.0461869178437577 1 1
0.0719209370410662 0.0599934449622761 1 1
1.2189940411296 1.09919729032769 0 0
0.628975981060471 0.616912834603979 1 1
-0.0592007881826389 -0.0560316172744609 1 1
0.122082800343895 0.107904453780847 1 1
0.325152034588103 0.309507009706481 1 1
-0.199841519283151 -0.182596209144155 1 1
0.38558876258903 0.343770590897136 1 1
0.4158828939059 0.373962758863211 1 1
0.310469696777903 0.281123654194912 1 1
-0.276184694969445 -0.24228640449513 1 1
0.151970428756719 0.106716227200133 1 1
-0.152138531857583 -0.165960536375033 1 1
0.427519269736845 0.384814995203463 1 1
0.120784479030935 0.132477694508138 1 1
0.392024127039346 0.333988498464173 1 1
0.265422880286368 0.209200460347666 1 1
0.382486392324952 0.334868926653077 1 1
-0.0933467194062453 -0.159206473407203 1 1
0.336601633786412 0.289654628568146 1 1
0.262775812308102 0.201337196518233 1 1
0.699968736555936 0.665750244584645 1 1
0.602330709468625 0.572360443850576 1 1
0.32516965328709 0.268503226083274 1 1
0.102310852648674 0.0951659648044978 1 1
0.0563742442405661 0.0557645584645715 1 1
0.0109938430222096 -0.00422720039476281 1 1
-0.0464107284009396 -0.0306575302275995 1 1
0.382287308659421 0.334218755822804 1 1
0.383812898236874 0.346730493328673 1 1
0.126475872866176 0.103675012926457 1 1
-0.169215692492992 -0.152531528058235 1 1
-0.121589813972871 -0.11228559306985 1 1
0.371485116241828 0.333125696681774 1 1
0.179561087974071 0.186403390057888 1 1
0.375326789711154 0.356190616885758 1 1
-0.108128725135608 -0.0902778883687358 1 1
-0.0426515248145196 -0.0712772679965796 1 1
0.29720619690626 0.276252917930486 1 1
0.0851563035682952 0.0797684655673086 1 1
0.582254784827962 0.526781317800625 1 1
-0.0365057756403035 -0.059955613922706 1 1
0.266876261432194 0.227007575707996 1 1
-0.00109938926668628 0.0112675392694264 1 1
0.0477314436857155 0.0441774392972468 1 1
0.177933160101576 0.155113582752393 1 1
0.460837925201605 0.389443117445427 1 1
0.475031141141302 0.455229076561833 1 1
0.00525849966529596 -0.0149106765476976 1 1
-0.366525789326094 -0.322300414190792 1 1
0.269101671321607 0.241266428722608 1 1
-0.0547028634657579 -0.0196711963533348 1 1
0.450365499499821 0.458178868515288 1 1
0.579982602120404 0.530670143704486 1 1
0.254391400554009 0.203049686717427 1 1
0.366102515361928 0.332785814130334 1 1
-0.0837284559502837 -0.0713997642410774 1 1
-0.122715951497404 -0.0543712407618702 1 1
0.358866904711417 0.320298716940409 1 1
0.406289575638155 0.36828810884428 1 1
0.386754020227737 0.347623031314905 1 1
0.394753324770124 0.357356902741526 1 1
0.503886040535139 0.489883067932823 1 1
0.0779188753310708 0.0785169181332457 1 1
0.120821962044626 0.0898303463675655 1 1
0.125140298997188 0.136315193636484 1 1
-0.0212705205085875 -0.066313181196047 1 1
0.370337273281535 0.334129185685484 1 1
0.123849118109861 0.116833145226875 1 1
0.302104291359456 0.241520425101256 1 1
0.0893291490363927 0.0713157457484454 1 1
0.208351922586987 0.217314418347393 1 1
-0.16051266926152 -0.119817476885902 1 1
-0.185203225310093 -0.17645262850732 1 1
0.616682086693453 0.585940627786578 1 1
0.0824776646957724 0.0856817386467267 1 1
-0.0890950390394616 -0.0934857880199832 1 1
0.244374994372636 0.244921109357846 1 1
-0.147901245867487 -0.126022777360441 1 1
0.487578748721283 0.414424400760764 1 1
0.263103229313968 0.266272061189315 1 1
0.541730197579465 0.468717265099367 1 1
0.0780979971358652 0.0720531984856035 1 1
0.275672598122716 0.269926091013399 1 1
-0.246979471560256 -0.103273615944785 1 1
0.517537709513865 0.496563589560324 1 1
0.448780770723103 0.380773119620877 1 1
-0.178034191763556 -0.167861578803031 1 1
-0.487287537765068 -0.475505766621121 0 0
0.756195548368394 0.704017754247977 1 1
0.0792468502189932 0.0816928636989759 1 1
0.100610937471911 0.109751116876369 1 1
0.830410190263193 0.748953696446472 0 0
-0.00782592606010299 -0.00802817936287836 1 1
0.511414249264179 0.493311660459705 1 1
-0.081584144287914 -0.0520863328758258 1 1
0.298323436872847 0.258613998548121 1 1
0.46597796762022 0.367713376177963 1 1
0.257196153924656 0.232674119691843 1 1
0.111418780387881 0.0165980761524046 1 1
0.198789567658547 0.191733506287973 1 1
0.679376909524343 0.610841534817934 1 1
0.131879188398401 0.102144258188808 1 1
0.358186715943264 0.373021208517452 1 1
0.128194739897004 0.162492484537147 1 1
0.09631028005928 0.0962318021912124 1 1
0.424834330823594 0.402864396997178 1 1
0.465844732028224 0.422224381206307 1 1
0.0607453482447284 0.040669339418118 1 1
0.0202203176899288 0.0495905489221904 1 1
-0.199721571201724 -0.198395126493854 1 1
0.181099866520216 0.176910220611921 1 1
-0.325047894260537 -0.31338878748594 0 0
0.123408128104811 0.113614941641551 1 1
0.245011599976202 0.223866750257671 1 1
0.60648808483169 0.555204451908361 1 1
0.820144925447337 0.706834184028625 0 0
0.328824722741977 0.260994075070327 1 1
0.32723717734952 0.291470542160549 1 1
-0.0915483137669335 -0.0849766225026254 1 1
0.370586546348085 0.325726206654449 1 1
-0.0536423922922609 -0.0492245602828546 1 1
0.177064003663351 0.166720956096128 1 1
0.0697208628795038 0.040854741664555 1 1
0.253905537776972 0.219142469615461 1 1
0.518262125818305 0.458127300457536 1 1
0.289154228994014 0.257903206577148 1 1
-0.0149114704963596 -0.0573655421018472 1 1
0.103098157490182 0.0894053519296346 1 1
0.07999521415055 0.0540843867295165 1 1
0.47197329823114 0.439937827040196 1 1
-0.0658518403430948 -0.0874872964919154 1 1
0.222442325492591 0.195011193109601 1 1
0.0119503992879857 0.0130580581850308 1 1
0.505517196910994 0.439183249427732 1 1
0.211925679045015 0.188345301795392 1 1
0.0907223466216646 0.0831618177502625 1 1
-0.33482014016681 -0.291157323302105 1 1
-0.138368171884024 -0.0973168012969636 1 1
0.163268329660407 0.141876593591115 1 1
0.819151031248338 0.775898683650769 1 1
0.612324831431748 0.555507614687131 1 1
0.235816635487494 0.19994233178412 1 1
0.429500470647352 0.366167931839577 1 1
0.282536567240174 0.262771993775372 1 1
-0.0761407438440738 -0.0560193789019752 1 1
0.397880674325862 0.325734513851193 1 1
0.558033322384942 0.421615479036985 1 1
-0.0512524000234719 -0.0930180971392912 1 1
0.0774297240515096 0.02954232693027 1 1
0.251640731001216 0.22875114647249 1 1
0.401940977757431 0.379431085828596 1 1
0.238587220499842 0.24134511564736 1 1
0.18115177183737 0.132114096552775 1 1
-0.153270091990355 -0.143347195383129 1 1
0.471829591013465 0.428891236372374 1 1
-0.265740820038948 -0.236932136733975 0 1
-0.221319058444039 -0.241761371352354 1 1
0.199222593414317 0.17842729640462 1 1
0.236716646905208 0.240912171158989 1 1
-0.167691014765757 -0.137380805842738 1 1
-0.269399294603278 -0.244452692787701 1 1
-0.174763501585171 -0.1317492112462 1 1
0.176214113254508 0.159310660358512 1 1
-0.156279238457105 -0.142443634295715 1 1
0.61751384092017 0.547146938656828 1 1
0.348529293683352 0.305749521614768 1 1
0.334300970062503 0.329128927775738 1 1
0.00947756296035959 0.0340743017825835 1 1
0.528225918677256 0.467435037772555 1 1
-0.188188466016395 -0.188325598991016 1 1
0.0934335862749619 0.0780180417216549 1 1
0.137756617691295 0.10353627684531 1 1
-0.138636041241396 -0.0901626263299699 1 1
0.706056555938014 0.667316354332982 1 1
0.0323385700627931 0.00548075097068029 1 1
-0.0828556190616997 -0.069007816650903 1 1
0.280073140484832 0.245771534293121 1 1
-0.0111719025032871 -0.0109260568308764 1 1
-0.114035682491555 -0.0673780448754882 1 1
0.279102505514036 0.207863129052717 1 1
0.225267499352087 0.161891389367902 1 1
-0.179884182838705 -0.191595031078376 1 1
0.311364780331507 0.304165416594152 1 1
0.193087764176636 0.12895303026681 1 1
-0.0935001316218972 -0.0847958708885783 1 1
0.0758049266563773 0.139394929281509 1 1
0.0166528906552367 -0.0168569287069472 1 1
0.44415256812638 0.423580652604152 1 1
0.3153240472559 0.310126093574054 1 1
0.261052864945486 0.239378965478953 1 1
0.0235891845456899 0.0436826262605516 1 1
0.139126046434439 0.131376031284401 1 1
0.0189004927249263 0.0188143768326735 1 1
0.201250174787605 0.179928826630539 1 1
-0.153204554045194 -0.13787479026502 1 1
0.347648929002678 0.273632475217104 1 1
0.314706516176718 0.264326972535337 1 1
0.171224944605266 0.188410037980068 1 1
0.240878423883657 0.239489017856021 1 1
0.256055482701588 0.244677709159902 1 1
0.184451095831865 0.205895055048514 1 1
0.468670390515797 0.427326116782797 1 1
-0.186434803700897 -0.178769037926421 1 1
0.145993101250812 0.144667353235452 1 1
-0.00903589547797036 0.000915135491307565 1 1
0.0868275057797472 0.0695817442640711 1 1
0.411614084761768 0.414563607092292 1 1
0.192354122706083 0.153536589072395 1 1
0.223505320498622 0.194125771455914 1 1
-0.299533385419306 -0.23457087308198 1 1
0.225003572236164 0.211019224102142 1 1
-0.0628073218870653 -0.0620023251161119 1 1
0.797424656977049 0.713610616953658 0 0
0.645441179062398 0.576220192556792 1 1
0.0063357400863633 0.0338688021824289 1 1
0.230204591633349 0.214819139852862 1 1
0.303515810104579 0.211850295410745 1 1
0.0257023613499159 0.0316508241503706 1 1
0.0382789302380581 0.0409013641176192 1 1
-0.16453845667267 -0.17301049847373 1 1
0.167907616055639 0.164439511574725 1 1
-0.356695309181573 -0.315033684490894 1 1
-0.202373250425951 -0.166489432856883 1 1
0.57468372412327 0.517603451730649 1 1
0.451273262983009 0.468293852307312 1 1
-0.409810609648849 -0.373720443288883 0 0
0.14962159156711 0.138296023227075 1 1
0.58102999980707 0.528109305579869 1 1
-0.0805734133308676 -0.0885386772214871 1 1
0.462338088454347 0.423372968698198 1 1
0.938901757600715 0.933053786331855 1 1
-0.0262947823160868 -0.0296466605915342 1 1
-0.295599171878282 -0.360061378453378 1 1
0.397016323801431 0.364502900277532 1 1
0.0154854418904809 0.0282725579826311 1 1
0.679148499826539 0.602521585502479 0 1
-0.305782304133008 -0.273194407348365 1 1
0.384264056079942 0.338884597397627 1 1
-0.395680776428569 -0.341426192912612 0 0
0.125308551744573 0.108490008980453 1 1
0.751693938731974 0.67427363560906 1 1
0.12755396983299 0.127737718546965 1 1
0.29182134713184 0.276780560223577 1 1
-0.100729758717318 -0.0861668195285344 1 1
0.351182163695227 0.27873012415196 1 1
-0.117640927236839 -0.127632187322109 1 1
0.0361870143488529 0.0183168308084494 1 1
0.024443029620662 0.0510610725441732 1 1
0.111573984925491 0.115579744466932 1 1
-0.155695736860342 -0.13088290841062 1 1
0.510420755865465 0.444206148529291 1 1
0.317779020822024 0.282013877435043 1 1
-0.0108779186611719 0.0245500712357442 1 1
-0.0763753737794545 -0.0744312903212513 1 1
-0.126814509024662 -0.131768865605857 1 1
0.323037337718595 0.289426430241294 1 1
-0.117594730085378 -0.0730868218865211 1 1
0.510900301869913 0.464270170748293 1 1
0.0885269833815908 0.071947261440043 1 1
0.499416011580111 0.437340877010311 1 1
0.393948272566062 0.320034528483851 1 1
0.634090378613863 0.590956567448831 1 1
0.0736326253019986 0.0378401322875809 1 1
0.323913314381552 0.292702815689979 1 1
-0.113023151744575 -0.117124752818226 1 1
0.747999565322061 0.676887063974539 0 0
-0.112699343638635 -0.0575158720572267 1 1
0.4896754933739 0.451364870984864 1 1
-0.00822796735774667 -0.00833733107685571 1 1
0.197995475167495 0.165123723902667 1 1
0.518304445218442 0.474369042792564 1 1
0.566225651097094 0.490003572263795 1 1
-0.107530852173654 -0.135628198061503 1 1
0.370674597354434 0.371142974892149 1 1
-0.0101467773086994 0.000356578431552911 1 1
0.0325023252295362 0.0410004716149023 1 1
0.188525218211424 0.146305419035043 1 1
-0.421580765017165 -0.377043605431853 1 1
0.382983865589017 0.331606766437413 1 1
0.227848365546773 0.222670565350394 1 1
0.341238914373716 0.320240321459549 1 1
0.549506793931295 0.454761382681328 1 1
0.383048676877498 0.370964604067202 1 1
0.510655179329318 0.54299024825194 1 1
0.362745564032828 0.31957924459757 1 1
-0.0835060652491972 -0.0856221300568169 1 1
0.18345645880816 0.178148537996099 1 1
0.476715532288075 0.443084756371508 1 1
0.0669801650947085 0.10523700614461 1 1
0.248990721281597 0.220688525872777 1 1
0.216473183940982 0.201177129070795 1 1
0.31104282831556 0.278170925043876 1 1
-0.0575919873526824 -0.0479939793321691 1 1
0.295136542920869 0.251203978484444 1 1
0.294344835422968 0.278758686360588 1 1
0.376076350789131 0.330921857335929 1 1
0.534914822624488 0.536901171002742 1 1
0.383234556097426 0.304225271609514 1 1
0.509314547900145 0.503684136610371 1 1
0.0259271621267004 0.0400674199741762 1 1
0.359652218629567 0.30142171983722 1 1
0.289634143955355 0.27775045873508 1 1
-0.0142620921624558 -0.0349374655072075 1 1
-0.332183672609107 -0.280533402833232 1 1
-0.0693912037640515 -0.0744964798467709 1 1
0.381222722672669 0.322048939259413 1 1
0.30940630973803 0.269062264210731 1 1
-0.240706723777579 -0.229372088916725 1 1
0.547061438956731 0.465973456749051 1 1
0.127773008173567 0.109894907845032 1 1
0.207582893640546 0.173649192760861 1 1
0.24435881900515 0.172836390991352 1 1
0.606446996205759 0.52764791106456 1 1
-0.0791792304065551 -0.0883162898596506 1 1
0.392967251527816 0.299762097800263 1 1
0.0190609719891171 -0.00347096391482203 1 1
0.236570564131504 0.239377294963003 1 1
0.393255189805346 0.355321318492015 1 1
0.342026366398615 0.300830367577206 1 1
0.393770069728916 0.370947088609504 1 1
-0.105701863259395 -0.113523486783444 1 1
0.0695326346931609 0.0851846917500622 1 1
0.261270256049263 0.23722679587913 1 1
0.560546611413958 0.492433197395154 1 1
-0.532317666053125 -0.503597126570329 0 0
-0.00197558878004281 -0.0268467072765139 1 1
0.537572335687547 0.489139070115071 1 1
0.323067817072388 0.28120393470567 1 1
0.170523129995999 0.131013135357027 1 1
0.309074106068351 0.242067581267066 1 1
0.405589890600612 0.398000001269017 1 1
-0.0942611913637296 -0.0786367712678882 1 1
-0.185584632524925 -0.172224083859213 1 1
0.0122251694306107 0.0266870295535954 1 1
0.303918586976566 0.273324944062146 1 1
-0.0594767736051161 -0.0481833079769076 1 1
0.378349280983888 0.346773719849001 1 1
-0.145316412010536 -0.128288616330469 1 1
0.137425939899702 0.115102253515666 1 1
-0.161023564070301 -0.137551653202663 1 1
0.0105627681590196 -0.00658881187168843 1 1
-0.0712912632938922 -0.037337426107067 1 1
0.199702458956271 0.171776574458133 1 1
0.422690122686551 0.436855570580276 1 1
0.453495281672795 0.391597271727375 1 1
0.0374750618688222 0.0346285412356291 1 1
-0.0547144990188031 -0.0426720412060274 1 1
0.0769086741346073 0.0609369881659248 1 1
0.914295467893974 0.776646644427868 1 1
0.0426405221969566 0.0313057328460736 1 1
0.564648001172575 0.511038028770691 1 1
0.230957250040751 0.239490736816536 1 1
-0.0592320415686842 -0.0609911537934045 1 1
-0.0198198778176995 -0.0103931008560831 1 1
0.25004975759149 0.276643697196932 1 1
0.698509136892477 0.624764075006911 1 1
0.575651558973575 0.510866070823314 1 1
0.335460104648687 0.323345118935974 1 1
0.214147770320596 0.179541766224324 1 1
0.0428511604241463 0.0180263387224395 1 1
0.374538913006998 0.326944361790396 1 1
0.778900321495282 0.685008768388117 0 0
0.0250696770360164 0.0190093540942665 1 1
0.222583187755143 0.157442617757107 1 1
-0.154570316282429 -0.0875677591383097 1 1
0.265655246332883 0.263100245622966 1 1
0.207535202937291 0.201448780443128 1 1
0.15545253664543 0.138282727423091 1 1
0.192730523364563 0.223968264248879 1 1
0.265011777778801 0.253248844869332 1 1
-0.384680039062857 -0.360007904924088 1 1
-0.13537828058944 -0.112641461351074 1 1
-0.340262592039248 -0.305207200974156 0 0
0.48826827558577 0.437873053226875 1 1
0.401697522224348 0.278694103923163 1 1
-0.660706173557496 -0.600906211932539 0 0
0.0928543473407725 0.0756606374253275 1 1
-0.153663010843761 -0.162897251863531 1 1
0.120455626849493 0.108941349370122 1 1
-0.414830983736081 -0.366349410889821 1 1
0.314223419101996 0.264518555734476 1 1
-0.0622323248777617 -0.0316245359513239 1 1
0.155515544030702 0.139242015284794 1 1
-0.252209624616594 -0.218891654327462 1 1
0.367802584745352 0.288908924107598 1 1
-0.11810751747159 -0.104957301501673 1 1
0.0448166526385048 0.0462889620788846 1 1
-0.250626539461605 -0.201752437536297 1 1
0.281702281188873 0.270694263827334 1 1
0.0966335167946219 0.114931674492708 1 1
0.413283844090118 0.364455199801238 1 1
-0.0222621001166673 -0.0380951481125947 1 1
0.58551639902783 0.513618037731457 1 1
-0.143524675316425 -0.115863863105062 1 1
-0.155008693305 -0.169990769832226 1 1
-0.0594061698919183 -0.0649838255396708 1 1
0.167168581621367 0.18275343060608 1 1
0.0805376766957503 0.0835477702579366 1 1
-0.147457285148333 -0.111243275991444 1 1
0.208675281139682 0.202821061248322 1 1
0.620906299780191 0.559718253549281 1 1
-0.0169889423854353 -0.0258792463346152 1 1
0.749758022021759 0.704147173230773 1 1
0.308158707740652 0.315530826359618 1 1
0.0703589976736537 0.0899485848398773 1 1
-0.168060133819114 -0.17304862317879 1 1
0.45057601694754 0.423960000597305 1 1
0.421444720497057 0.389709627519136 1 1
0.343416783896388 0.295627303913173 1 1
0.29256394310122 0.270310928439245 1 1
0.0847546238595729 0.0653961303778345 1 1
0.280870676699813 0.272432309771305 1 1
0.387585723236619 0.347280885027523 1 1
-0.0332302957753764 -0.0373812460889396 1 1
0.185820713995829 0.164822060236346 1 1
0.137368166981485 0.129330780963888 1 1
0.28577358306773 0.252730250588694 1 1
0.118560279961095 0.133626350519501 1 1
0.44039696068121 0.339708777812619 1 1
0.234992825873367 0.239158993100839 1 1
0.0625732702164495 0.0683356540499299 1 1
0.419647925494705 0.231248760753056 1 1
0.255742846756625 0.244910341893305 1 1
0.548672059506349 0.47133719283545 1 1
-0.121011865238414 -0.0984752740876677 1 1
-0.29385534454632 -0.248335416472819 1 1
0.272614203385804 0.231054778699375 1 1
0.130232291963165 0.143513954438993 1 1
0.470099200481451 0.388017902933027 1 1
0.497139082312572 0.449284649096737 1 1
0.347538844747121 0.273069403787601 1 1
0.0367739285835753 0.0175590377032983 1 1
0.17681963867911 0.14297683756088 1 1
-0.34058629627372 -0.288383717718495 1 1
0.0957308335877373 0.11744501579268 1 1
0.0489332066740976 0.0465816246640417 1 1
0.45830065436745 0.38115538013497 1 1
0.711979813900936 0.658456300982908 1 1
0.306459146331919 0.311592244282084 1 1
0.370289451658337 0.342499582079483 1 1
-0.25137899264471 -0.256471477096241 1 1
0.447422044493147 0.438305287776025 1 1
0.113906223870267 0.102282269553202 1 1
0.401741754437496 0.402697658192839 1 1
-0.11299074741908 -0.0987771958889727 1 1
0.0882653663617522 0.107881628873284 1 1
-0.169511512953234 -0.122031050772493 1 1
0.271025394335261 0.256099504953175 1 1
0.433058907007806 0.389360184820293 1 1
0.146641735507395 0.144070631142494 1 1
0.0407281161284205 0.0597243808544414 1 1
0.302287885571679 0.258146859650494 1 1
0.024910444114021 0.0175097161956824 1 1
0.40388050225254 0.366954450631484 1 1
0.642264973393649 0.669477167257924 1 1
0.364255812739593 0.323683861254962 1 1
0.372052087961722 0.317248609977519 1 1
-0.428981050922735 -0.370917023509424 0 0
0.278342925129534 0.259532762224255 1 1
0.100339170516799 0.0853722867754088 1 1
0.446564023765049 0.396026074782926 1 1
0.339936896985176 0.207785672184809 1 1
0.598817611081717 0.524268431855395 1 1
0.0166733962282715 0.0621945952350795 1 1
0.219685102849204 0.184649983817341 1 1
-0.0581307071914568 -0.0631404929234521 1 1
-0.0221496316117261 -0.0381804934141715 1 1
0.760832331437785 0.731788744670188 1 1
0.639673326771128 0.576956905035221 1 1
0.516440823931744 0.472157449036196 1 1
0.752365256912404 0.675185270335711 0 1
0.378273289421767 0.327115400207569 1 1
0.187392183091977 0.165764309833689 1 1
-0.207059418945683 -0.169292301106481 1 1
0.706260307174375 0.640682022142925 1 1
0.179012867649743 0.174554478539927 1 1
0.268666499641701 0.262111834323767 1 1
0.455711281128107 0.405567560963446 1 1
0.00726968378232952 -0.0432556800438074 1 1
0.0136014116857777 0.0037381303982147 1 1
0.0858647447414734 0.100047597985123 1 1
-0.094850770103718 -0.0638123953588997 1 1
0.676237865686121 0.640677355684146 1 1
0.301774769665654 0.256531750045706 1 1
0.385123732346981 0.344072639268579 1 1
0.0739093573129633 0.0466188272347122 1 1
0.00908781201297921 -0.0109010231942715 1 1
0.292150265438747 0.272081272186193 1 1
0.532342906729509 0.46793058975665 1 1
-0.131099352754534 -0.13612107865193 1 1
0.61277707508002 0.565731980554157 1 1
-0.0480177919773733 -0.0315339023746421 1 1
0.609719111419901 0.451229780373617 1 1
0.734662864752343 0.671348501617752 1 1
0.0622479454778142 0.0536221505126915 1 1
0.273013531131753 0.240163997986512 1 1
-0.170155778539339 -0.16017618487491 1 1
0.000884723344831237 -0.00316214916762617 1 1
0.252271018457117 0.22926544838583 1 1
0.337283227830442 0.321540944140774 1 1
-0.276248581202452 -0.243714070498062 1 1
0.00100503634738206 0.00455315112466251 1 1
0.599378971224296 0.55395706481278 1 1
0.206840689855782 0.161484249306469 1 1
-0.404432334263642 -0.385310414769942 1 1
0.131737228455819 0.13940882183853 1 1
-0.425768218765879 -0.388309591892095 0 0
0.0243871935373831 0.0333031485877145 1 1
0.466006738313048 0.418672885933124 1 1
0.397807570586641 0.353016675507023 1 1
-0.0202723332553916 -0.019186670523519 1 1
0.0821891020798306 0.0816146340018976 1 1
0.736726288972404 0.661633356536861 1 1
-0.136914182422508 -0.116745633262962 1 1
0.197060628596606 0.186427172954176 1 1
0.235594713302963 0.204533835965784 1 1
0.0953546613296401 0.0989518768997271 1 1
0.481949452573247 0.424503371077276 1 1
0.136666247287382 0.133034866104402 1 1
0.558167371966116 0.511730260464582 1 1
0.0882399646449209 0.0654588416404304 1 1
0.000267325305121954 -0.0398366574770474 1 1
0.193229321801786 0.181291096261489 1 1
0.0971484871603772 0.124071135351106 1 1
0.155678401563 0.144069587007549 1 1
0.599310990382651 0.526802734688404 1 1
0.168174976647646 0.185403552093348 1 1
0.0100962373934008 -0.00181523081694467 1 1
0.122747069499152 0.100884488489412 1 1
0.0710947621763806 0.0941529929974383 1 1
0.555488212218133 0.519367072682576 1 1
-0.0167764633720414 -0.0341659976912208 1 1
0.290208585907922 0.273997615571694 1 1
0.533962645639314 0.484014009251868 1 1
-0.381818558841028 -0.343451646700883 0 0
0.677433259106283 0.624739332107495 1 1
0.00777153036901692 0.00771113482764575 1 1
-0.317513624686081 -0.294596744374891 0 0
0.408043319261598 0.352646743660521 1 1
-0.101912737249139 -0.0862117932738143 1 1
0.485845823415851 0.445463168232046 1 1
-0.173545187943241 -0.186763361203737 1 1
0.0169649646675721 0.0260394623440249 1 1
0.182554715990309 0.184944147814442 1 1
-0.487709773806486 -0.432544818929393 0 0
0.913141272387939 0.875618918656775 1 0
0.391001794630971 0.342933770307096 1 1
-0.205254975673387 -0.166726547927652 1 1
0.012668786504362 0.0115956481485752 1 1
0.22328405532814 0.214173228068578 1 1
0.442383241498791 0.406016016674246 1 1
0.770359662278198 0.698491477291445 1 1
0.47605194678144 0.414209765180498 1 1
0.262690227626419 0.271863045493072 1 1
0.23312828389831 0.1580859470146 1 1
-0.071154734776599 -0.0626855386993204 1 1
0.103359451076897 0.0911655181865311 1 1
0.0983157526481045 0.105428999545582 1 1
0.275696472649252 0.195229545673807 1 1
0.547941347093803 0.507716286436674 1 1
-0.163749220462556 -0.104241368238444 1 1
0.25612922791079 0.245792249562726 1 1
0.803834165389388 0.735379145166047 1 1
0.206144735029691 0.158941304545304 1 1
-0.678828822641548 -0.609818606031062 0 0
-0.0190016896416201 -0.00170737398458357 1 1
0.160853877008486 0.130128795053838 1 1
0.141798164442249 0.15744279971291 1 1
0.365260950713463 0.304935338549449 1 1
0.331170900907491 0.252998760859557 1 1
-0.0822444245979911 -0.131104253588451 1 1
-0.0707743902731756 -0.0662231563854611 1 1
-0.441812608940231 -0.415079395854647 1 1
-0.00568681750639676 -0.0136740041986229 1 1
0.106616121898158 0.0900947114230378 1 1
0.173780733469725 0.152402471493589 1 1
0.048234199517096 0.0483663995710274 1 1
0.00836296932187104 0.0241591378969237 1 1
0.111918697752102 0.139068023526564 1 1
0.295086554317983 0.256493553204559 1 1
0.562075515071904 0.500132810277042 1 1
-0.150915933864003 -0.155496701601445 1 1
0.108540585370798 0.0807890479365969 1 1
-0.0483307331464513 -0.00127743108154994 1 1
0.297422316616172 0.290325960854968 1 1
-0.100182579558242 -0.0807651359346894 1 1
0.0383420242106813 0.0681441873617439 1 1
-0.0706836116642767 -0.0740972508393566 1 1
0.562871822371136 0.511653925955492 1 1
0.011633984443926 0.00342079444554144 1 1
-0.180051876452346 -0.16479306345915 1 1
0.233987342701541 0.208915500134584 1 1
0.113649527075647 0.193116228631785 1 1
0.208713353277407 0.0934419770981823 1 1
0.595908971773562 0.587379488700093 1 1
0.204343991750923 0.180994451948645 1 1
0.279316494241392 0.284689907010212 1 1
0.258548809590917 0.210550374604053 1 1
0.852050927027025 0.79428628326322 1 1
0.274210785078101 0.244590782043452 1 1
-0.153035733645778 -0.14934843320923 1 1
-0.0652655526646979 -0.033404884797193 1 1
0.307763058043403 0.291388856450233 1 1
-0.025832181688921 -0.028771807977204 1 1
0.00948168570446432 -0.0151257883332483 1 1
-0.313652622887596 -0.267635609319845 0 1
-0.311039249705548 -0.257929880394202 0 1
0.10721665078652 0.119584604725415 1 1
0.304795911419362 0.282812287805943 1 1
0.271962525985518 0.215063976862059 1 1
0.479413191756285 0.443326759465005 1 1
-0.225608787456208 -0.193814350892578 1 1
0.162838265055968 0.130049768288359 1 1
0.526897805192067 0.456975856632234 1 1
-0.238114283669814 -0.208735118085366 1 1
0.506689578745015 0.430420160945236 1 1
-0.451727120369158 -0.39497853327849 0 0
0.28772633160575 0.255467040832055 1 1
0.385595606347238 0.348990572552583 1 1
0.418102493948344 0.361361121621283 1 1
0.00767850823639785 -0.00498020450313039 1 1
0.269969251478345 0.24823990130864 1 1
0.279220667397977 0.293084385719773 1 1
0.510490636567197 0.468973603886191 1 1
0.424229991292925 0.39631884491019 1 1
0.291202390412151 0.264556275412496 1 1
0.253982112627813 0.226547891946994 1 1
0.542365966124156 0.501619763518697 1 1
0.824153746118555 0.779165141770316 1 1
0.0362700766589983 0.0360097825433158 1 1
0.519486550582071 0.45540113144455 1 1
0.196461742716772 0.192174596545715 1 1
-0.14553841216185 -0.142657579423595 1 1
0.856212541477492 0.755814230151556 1 1
0.173786239771227 0.122084218375484 1 1
0.0774707708549329 0.0577880301016067 1 1
-0.23782154523685 -0.227899434558075 1 1
0.128711261539811 0.136339290975911 1 1
-0.0497684627510465 -0.0394129960004917 1 1
-0.0650387256593327 -0.0795755810794143 1 1
-0.391359891554062 -0.325214042514803 1 1
0.00481026859397132 -0.0350378234487147 1 1
0.287554954803591 0.276441143307002 1 1
0.428189844123722 0.384678042466051 1 1
-0.0714489050742172 -0.073661366867543 1 1
-0.20462472444729 -0.176886747706851 1 1
0.277825804436445 0.254554878464365 1 1
0.5395009999286 0.503493591786554 1 1
0.634204512719436 0.568950229301376 1 1
-0.0153792748171497 -0.00681073662210605 1 1
0.183433651796425 0.172636946920725 1 1
0.28444482851957 0.250581291059571 1 1
0.154890998202798 0.0819165230395645 1 1
0.116766496649564 0.139917738191144 1 1
0.112006166771271 0.105923622772583 1 1
0.171281347974871 0.110513806611259 1 1
0.439588619862534 0.396967850188024 1 1
0.370562864355797 0.321791636337357 1 1
0.343635646640157 0.316458579061607 1 1
0.321050812271792 0.277674262575736 1 1
-0.314492505808449 -0.307383580331062 1 1
0.410820241016521 0.386857435585803 1 1
0.471615819929548 0.40558839046905 1 1
0.493869243046488 0.444598547454902 1 1
0.551010276290185 0.494882503786804 1 1
0.344073330906324 0.352465750772469 1 1
-0.0181521516605492 -0.00999979807655377 1 1
-0.106762398132971 -0.0983444074566142 1 1
0.554940882763027 0.504820147994442 1 1
0.350218862819951 0.326985054997322 1 1
0.712775262473634 0.668283436492118 1 1
-0.36423164178496 -0.315309906472536 1 1
0.086097820423159 0.0626973873629421 1 1
-0.0951674686396547 -0.0653762463153316 1 1
0.366715334583751 0.281997655007939 1 1
0.568663862322285 0.486324862272062 1 1
0.271789573802336 0.240707305652992 1 1
0.0816934465827412 0.068421670060378 1 1
0.0601438912102367 0.0663872061879832 1 1
-0.0102327043236849 -0.0291769474983775 1 1
0.156617108350968 0.161485533197056 1 1
0.58109143891004 0.539693605874821 1 1
-0.265675591145046 -0.247397582701939 1 1
0.625629061925024 0.574106494941092 1 1
0.722144283065802 0.663961511355762 1 1
0.532411777706177 0.535243376426717 1 1
-0.432899462411486 -0.419827180532138 1 0
0.0471158474787655 0.0733429907660566 1 1
0.192262932476303 0.155912735485188 1 1
-0.1362927974907 -0.189771470610967 1 1
0.750849518991805 0.675669017741873 1 1
0.125726949143427 0.106946188334064 1 1
0.62546296032223 0.554200994017725 1 1
0.375014847359326 0.342541809831048 1 1
0.465983509144361 0.414543590078755 1 1
0.0180587235231445 0.0222355265256342 1 1
0.671741829317152 0.600994688843264 1 1
0.481469472701485 0.452613876847323 1 1
0.345572504301469 0.327611030705486 1 1
0.224690462200944 0.216338790058854 1 1
-0.119164188048308 -0.12097716042016 1 1
0.437780115521311 0.411270024142934 1 1
0.378795702047262 0.357394373621918 1 1
0.176229060660107 0.1608052186267 1 1
0.357117283948594 0.359735729900523 1 1
-0.241567240999872 -0.222491588628364 1 1
0.183733056655935 0.173018899631447 1 1
-0.0285850607936083 0.00298338756406569 1 1
0.162817002679029 0.164830419754647 1 1
-0.0315657830679049 0.00519104322608621 1 1
-0.25090438538533 -0.200928983546312 1 1
0.399052051029087 0.387466586381654 1 1
0.0682541197920329 0.0703199902050611 1 1
0.0289741535228958 0.0244234494420103 1 1
0.396218236358765 0.355149199680469 1 1
0.595230688794299 0.549425174885221 1 1
0.00815071739536823 0.00815842071940449 1 1
0.550524016640748 0.490535998892341 1 1
0.370746545867591 0.342055150426647 1 1
0.250418368294212 0.237329056837301 1 1
0.154352754481732 0.0804788312816891 1 1
0.284275109823845 0.231130119145147 1 1
0.0553234649047584 0.0591036150122299 1 1
0.420285237500883 0.366329068161047 1 1
0.113620682058686 0.108225833603659 1 1
0.18011685738655 0.154793366161609 1 1
-0.0856585009239316 -0.0534093159171509 1 1
0.0206266014112762 0.00271690309594649 1 1
0.289607853999892 0.268382028820421 1 1
0.0106247744855866 0.0261771834707473 1 1
0.104943733592853 0.110409471954551 1 1
0.646286719855432 0.563988756484888 1 1
1.11939947834654 1.00855802638508 0 0
0.353113160271414 0.294860350092587 1 1
-0.273035015897528 -0.237912142451353 1 1
0.637386658271776 0.592781375100652 1 1
0.00406447655561032 0.00703722483847968 1 1
0.525506486807666 0.476314355938744 1 1
-0.116772106235117 -0.157136078916257 1 1
0.0996745611638486 0.13869936704058 1 1
0.154849285739588 0.13432955735777 1 1
0.415004864319059 0.383352501985015 1 1
-0.00687713016677455 -0.0157911136072757 1 1
-0.234861573052351 -0.224092854103366 1 1
0.548768581170769 0.438381506839459 1 1
0.107876771245762 0.129904062494866 1 1
0.0758690009280884 0.0470327516411598 1 1
0.353997601254647 0.358402058711283 1 1
0.0770376297153304 0.0810134047900479 1 1
-0.334700086748814 -0.325813430957037 1 1
-0.0485021580937513 -0.0594999406657078 1 1
0.283748123403358 0.27955676707542 1 1
0.455240879800745 0.445271948625604 1 1
0.535738779591844 0.474617480015327 1 1
0.511253998158588 0.431215119975799 1 1
0.301521394934523 0.280820112721842 1 1
0.0272772691173057 0.0108088799895933 1 1
0.206476268522077 0.170894420513371 1 1
-0.130229478514977 -0.0848098183075535 1 1
0.257594242245852 0.237954030685744 1 1
0.123459451897825 0.119100678587378 1 1
0.180073414563224 0.147311956368317 1 1
0.369548880089656 0.362383565308599 1 1
-0.415579951648326 -0.328245706804531 1 1
0.546354264372332 0.486284673268467 1 1
-0.100093021386637 -0.0802470121490856 1 1
0.576532824668249 0.571646912690465 1 1
0.557432872234705 0.487638719325721 1 1
-0.0814656317375951 -0.0816180367531937 1 1
0.480895190868995 0.476727107619076 1 1
0.373727705993506 0.326280668715983 1 1
0.296359007484511 0.263591589487517 1 1
-0.00380507423362973 0.00295945992574188 1 1
0.21900028491843 0.153022587470256 1 1
0.235553897196619 0.210490848524911 1 1
0.0441949119262204 0.0252254001972377 1 1
0.902947278945173 0.771273208445468 1 1
-0.113611588760519 -0.039973375241826 1 1
-0.0388346183692836 -0.0286696100025222 1 1
-0.234796985905559 -0.223650742740326 1 1
0.0278393082665407 -0.00506741715777348 1 1
0.255292903280157 0.227705123714299 1 1
0.774340313132667 0.79280736626078 1 1
-0.343662374830853 -0.301468889664938 1 1
0.64179132781605 0.571090382669982 1 1
0.282204022205905 0.254583096729236 1 1
-0.510484406657407 -0.476603591845767 0 0
0.0475266441064293 0.0801266245677599 1 1
0.12529227181802 0.12745194289631 1 1
-0.245796655494918 -0.229316586310323 1 1
0.162042382375002 0.140884922714666 1 1
0.436502174485404 0.399262259603464 1 1
0.152665871487868 0.156791646484635 1 1
0.0466629814920395 0.0245866800648328 1 1
0.280745285158887 0.19257526052177 1 1
-0.113383933057845 -0.0782460185506724 1 1
-0.133247548250228 -0.157615010122496 1 1
0.117989295924473 0.115638710595367 1 1
-0.162036176464234 -0.145796538667052 1 1
0.186950804006038 0.176772669441137 1 1
0.152643132780564 0.150069957558687 1 1
0.279298064385056 0.254958068472831 1 1
-0.120491885978372 -0.125803827427457 1 1
0.101138805821024 0.113121935063788 1 1
0.0702559923078371 0.0816723220630982 1 1
0.103456583954642 0.0735298169674307 1 1
0.355432576569115 0.33378338986883 1 1
0.127913766402876 0.126233949392739 1 1
0.122845859396408 0.135928945346404 1 1
-0.454617454620873 -0.333294251466522 1 1
0.635084315119677 0.581967817977326 1 1
-0.277977745650234 -0.226867531364274 1 1
0.408868960338117 0.367136735618844 1 1
0.116128601540379 0.0845603778677528 1 1
0.43219213211808 0.38069950587096 1 1
0.166270435036078 0.146141115766932 1 1
0.405861673868484 0.387188280712504 1 1
0.35613769052616 0.327946233978106 1 1
0.453593613994671 0.401835391480406 1 1
-0.0145388627641203 -0.0676632979597668 1 1
0.30608610155412 0.274766718961486 1 1
0.887522375089294 0.802567967262713 0 0
0.368271366231037 0.324989476935699 1 1
0.156306215931474 0.110650213580617 1 1
0.187905254029964 0.155151710571466 1 1
0.46649560695051 0.420425612723073 1 1
0.0769337963807202 0.135157661335046 1 1
0.517056534336419 0.476741618582829 1 1
0.534691555638176 0.489124092241477 1 1
0.478788601073543 0.454208385983871 1 1
0.342116547425234 0.331569856428058 1 1
0.142228266744876 0.0774774162321579 1 1
0.325527597960029 0.265819925362911 1 1
0.421085110934109 0.39314794184761 1 1
-0.00301542528189626 -0.0634677595535919 1 1
0.322286081145594 0.301511932953173 1 1
0.335406560507078 0.284237522939341 1 1
-0.0471140699434965 -0.0546767281388811 1 1
-0.0330650539830428 -0.0271958830748013 1 1
0.0124155199346503 -0.0267706019770567 1 1
0.829562443305059 0.803987276071633 0 1
0.416797418200641 0.375599806089925 1 1
0.0394846851417297 -0.00691388009214476 1 1
0.414430466127355 0.397747205719855 1 1
0.523058057149725 0.498921677294742 1 1
0.469592520855713 0.411332657346259 1 1
0.0955552139667814 0.081038222013622 1 1
0.450058816878373 0.424541721244228 1 1
0.00977894386085646 0.0378693307857536 1 1
-0.142887528014422 -0.141092551471894 1 1
0.721364716108459 0.602966750538029 1 1
0.430479599492337 0.394921114106873 1 1
0.17135292114245 0.161717029542621 1 1
-0.266712348276784 -0.257553452633688 1 1
0.122052900848722 0.0382920585088432 1 1
0.0711303300817058 0.0678474669007894 1 1
0.459581102018686 0.404856639837898 1 1
0.246382136213617 0.197114549998424 1 1
-0.229538632154988 -0.215501785879063 1 1
0.0934646566115764 0.111051373948973 1 1
0.403302639310302 0.358510505772201 1 1
0.173808991002956 0.159787514895428 1 1
-0.29888780566474 -0.262736029117237 1 1
-0.0475497880483008 -0.0287574044652952 1 1
-0.504166990386559 -0.460840753902932 1 1
0.643026795713094 0.561476367673753 1 1
1.04209180143727 0.925248038355986 0 0
0.404938900935229 0.37186894167892 1 1
-0.268289786798918 -0.247797446840812 0 1
0.0703085733908372 0.0825899926554888 1 1
0.352112797469993 0.306915326513486 1 1
0.652305978634847 0.614370170452155 1 1
0.102447451564821 0.114203570617697 1 1
0.277993617306034 0.255982930186393 1 1
-0.218083601447459 -0.19882825572132 1 1
-0.213922440731161 -0.186361071422952 1 1
0.402329098069806 0.366176358095522 1 1
0.777937210666995 0.699054619954649 0 0
-0.106955859267388 -0.0770310993192379 1 1
0.0978258406622126 0.0945001941530358 1 1
0.206246827444843 0.184917362745588 1 1
-0.255788739131304 -0.21807089561016 1 1
0.213187279812332 0.22158453044284 1 1
0.278586792531771 0.242088317293122 1 1
0.490598944256685 0.446882957086407 1 1
0.193063330635145 0.186031388548096 1 1
0.260961516181229 0.22434416161725 1 1
-0.366105818707971 -0.335604722779755 0 0
0.489107046570032 0.443668436897259 1 1
0.386777514121496 0.335573898174868 1 1
0.0647917834135412 0.066415960680616 1 1
0.590967813852122 0.548487093662535 1 1
-0.15895798808691 -0.168534430215197 1 1
0.747481597504341 0.636858666879373 1 1
-0.0741175712021907 -0.0818223203353238 1 1
0.188240375790711 0.155588919394926 1 1
0.187162173098397 0.138741823168033 1 1
-0.0214469773163059 -0.0196743879850371 1 1
-0.214063733532495 -0.161216609621223 1 1
0.041332878104675 0.0262055971910561 1 1
0.288298992112507 0.248793868741411 1 1
0.386089331165459 0.35115151148474 1 1
-0.0821472899493155 -0.0779792197419322 1 1
0.436174592983764 0.372984511147695 1 1
0.327040108033882 0.271250083684453 1 1
0.395055318867519 0.344650328995345 1 1
-0.0314374577321887 -0.0426293985504766 1 1
-0.0158472062061648 -0.0115220469914761 1 1
0.636918371433658 0.56641524676175 1 1
0.265014256424549 0.24273418726773 1 1
0.0949797716806553 0.077762725383674 1 1
0.0958860667523761 0.107132448795053 1 1
0.335875199765767 0.29510125164851 1 1
0.49945112856491 0.452470531770013 1 1
0.422618874504254 0.395160804727127 1 1
1.09220249120052 0.957774046423197 0 0
0.0131564790834238 0.0101069590332607 1 1
0.0551579223732239 0.0543114012526653 1 1
-0.79670159422089 -0.737223565348169 0 0
0.23224655290677 0.218078678103156 1 1
0.384400059050482 0.362067770900028 1 1
-0.256660964147932 -0.230116390063738 1 1
-0.194541753794207 -0.16652842142988 1 1
0.128444277097864 0.0573812291256775 1 1
0.284935284382162 0.265062844235383 1 1
0.174185464401378 0.210357005556793 1 1
-0.289624259566129 -0.280596254259733 1 1
0.614605605203512 0.556818690012015 1 1
-0.022416014258912 -0.0255615255341873 1 1
0.3788423648483 0.334121207112929 1 1
0.220641073737676 0.200659770886695 1 1
0.272841674039448 0.257814431514619 1 1
-0.0317867384258025 -0.0509287114716923 1 1
0.00296391252344438 0.000818195120099979 1 1
0.123007290005404 0.0992799369013806 1 1
0.052451439604238 0.0396345426103041 1 1
-0.0529899588552478 -0.0551028141686143 1 1
-0.235607640607238 -0.257624213128736 1 1
0.253976214443443 0.210680283631675 1 1
0.408817228467962 0.391288884788513 1 1
0.0192958232233376 0.015943145622162 1 1
0.35320636154705 0.36392307116418 1 1
0.242535872553984 0.224445559366877 1 1
0.00636982439489864 0.0192654442590573 1 1
0.398076643513573 0.376579274521941 1 1
-0.440617906574128 -0.360486163366536 0 0
0.284327032749261 0.275393947348592 1 1
0.166238847667768 0.137263184801976 1 1
0.493090394789487 0.422644942904517 1 1
0.146759672207072 0.129108046885028 1 1
-0.442443604548809 -0.393389019947628 0 0
-0.22000167477905 -0.208414132338256 1 1
0.284487609235674 0.194848911768733 1 1
0.0616949691176202 0.0267568131386046 1 1
0.516882861796681 0.465952574248301 1 1
-0.0392092023996465 -0.0230057397142699 1 1
0.698898392408358 0.614271863813722 1 1
0.520270409612208 0.462047531687518 1 1
0.308621648770303 0.25563109808622 1 1
0.376091970537631 0.357661253383762 1 1
0.390514115647364 0.357020638893322 1 1
0.620677744462992 0.53916076632284 1 1
0.0790054578500641 0.0779849624638683 1 1
0.160890454418213 0.164763189006065 1 1
-0.739915020873941 -0.623183828953189 0 0
0.715795119022288 0.655819148643149 1 1
0.475064610482861 0.434993674727643 1 1
0.0746631407118916 -0.00483160743625125 1 1
0.406069019252694 0.364505189062743 1 1
0.251856301244932 0.199907248657105 1 1
0.292820602873305 0.268874104785942 1 1
0.154240989524101 0.152541060916268 1 1
0.797237143210841 0.719332042510985 0 0
0.821294905701768 0.782093251911625 1 1
0.156834709246626 0.10582038692738 1 1
-0.316704952588208 -0.280684282478841 0 0
-0.280129885677717 -0.263038282816602 1 1
0.49823560609835 0.471989183243637 1 1
0.113516784947465 0.0963952171596877 1 1
0.617954622623014 0.533931783278528 1 1
0.620713619148799 0.552457781966051 1 1
0.524145591157502 0.469465966926041 1 1
0.50108290423088 0.457517051162549 1 1
0.575937662141061 0.531901996332125 1 1
0.360200479801564 0.33864521887442 1 1
-0.281181657631635 -0.175253116015912 1 1
0.36774826692291 0.33443148104637 1 1
0.243712646345253 0.22882924244824 1 1
0.651891896109036 0.598791652452482 1 1
-0.235476603811639 -0.19981718163322 1 1
0.631487827300508 0.549159224791794 1 1
0.0414883228610741 -0.000977790966558173 1 1
0.00976083271473513 -0.0161868963605736 1 1
0.109760440735781 0.1008322848554 1 1
0.289095529209929 0.259788792722843 1 1
-0.0519976130726383 -0.0595695807480071 1 1
0.154640575696877 0.0825369149254084 1 1
0.422451295904096 0.391280189522634 1 1
0.794829870011064 0.673630420827548 0 1
0.413115126792291 0.410216772147451 1 1
0.73731616789339 0.695129794149119 1 1
0.168147242777906 0.165571809926833 1 1
0.331346161770868 0.298329544294667 1 1
0.461900593758369 0.40492694366854 1 1
-0.0758410448535975 -0.0695925429590088 1 1
-0.00131243685792761 0.0253048252644456 1 1
-0.111326411805411 -0.0931807180150252 1 1
0.381254707164658 0.350840659049304 1 1
0.211469589521552 0.187362344903627 1 1
0.093060109231076 0.0713057966275969 1 1
-0.126382560345081 -0.14953937939773 1 1
0.371659171549352 0.359870466609278 1 1
0.0736882404855021 0.0656308094550509 1 1
-0.125724903454594 -0.0682044210180399 1 1
-0.1235843628418 -0.131353652994974 1 1
0.508343029654757 0.502935246139302 1 1
0.147564101403923 0.136567303127301 1 1
0.62053349238359 0.605332759253566 1 1
0.145543700572302 0.139526890875784 1 1
0.293576858047979 0.335708762389234 1 1
-0.456618564963037 -0.404391573692568 0 0
0.509458629004218 0.464206925977134 1 1
0.0295176678486828 0.027273371861339 1 1
0.381839342858213 0.324030961110396 1 1
0.558846580331493 0.504164991874506 1 1
-0.00797917950263697 0.00155785102107202 1 1
0.0615752289799979 0.046654215036003 1 1
0.0716983855976924 0.0719628118151457 1 1
-0.273220164873942 -0.247550148794835 1 1
-0.460084773738612 -0.422611525510468 0 0
-0.050933887226496 -0.039449551725234 1 1
0.190357346227191 0.192335130414064 1 1
0.314781338256699 0.261142919934493 1 1
0.276508054675791 0.235713087026613 1 1
-0.407553500254058 -0.34615361882635 1 1
0.170023316507059 0.112039717014675 1 1
0.109361949503512 0.0666619900297876 1 1
-0.0249853465795822 -0.0244722157148827 1 1
0.108505904288265 0.122374908158919 1 1
-0.133718444427256 -0.13619755255135 1 1
0.646623286746874 0.6023229258768 1 1
0.286318926903961 0.24594803981123 1 1
0.258105458512744 0.227633405058633 1 1
0.314610824301938 0.282298476746529 1 1
0.116093682899641 0.0745593691354533 1 1
0.166269227358585 0.148718766435483 1 1
-0.196970022118271 -0.165705345300276 1 1
0.445385122550715 0.415020912281187 1 1
-0.0644090524857733 -0.038068166369509 1 1
0.406265703991263 0.369244442136014 1 1
0.298260047855954 0.220623582251339 1 1
0.114907309101199 0.096518465857661 1 1
0.425212099944364 0.399330605939532 1 1
0.489146460478023 0.428229491740834 1 1
0.330529918720686 0.319360068294278 1 1
0.296402321000718 0.238451783285711 1 1
0.399226687866422 0.338041748823564 1 1
0.220962671057575 0.201719504513452 1 1
-0.34217232330069 -0.257244548345837 1 1
-0.0232777542318544 -0.0282400519298673 1 1
0.221246797457017 0.21581633664318 1 1
-0.505187524288987 -0.416676755289633 0 0
-0.114514229785665 -0.10953412323439 1 1
0.500682919086151 0.476325828531155 1 1
0.454936481123414 0.417232734891822 1 1
0.210608760192029 0.223286851830611 1 1
-0.335043045707633 -0.314268934505221 1 1
0.114970842776349 0.0741452311130203 1 1
0.0784963414055068 -0.00716436050433917 1 1
0.0289394046510874 0.0111377095864093 1 1
-0.149177142898885 -0.101355975671002 1 1
0.423709936667838 0.393364861456281 1 1
0.331626430231456 0.320777184781027 1 1
0.200895583261395 0.170281546529792 1 1
0.08681427792882 0.0297062960744476 1 1
0.279352486735351 0.235019478649282 1 1
0.0214261330953486 0.0192318098050008 1 1
0.615825101900766 0.578457570312556 1 1
0.154009033621405 0.116957926949441 1 1
-0.0647803450729971 -0.0502476333098262 1 1
0.160647613043716 0.155015135745262 1 1
0.383355772730698 0.33363932006048 1 1
0.516462426156077 0.475037127403782 1 1
0.11344319588423 0.114610734626893 1 1
0.144636279318038 0.118808293570951 1 1
-0.12508664640748 -0.139782746732112 1 1
0.370695877377933 0.346892611423876 1 1
0.691199510927036 0.609846609814265 1 1
0.24627542958295 0.22594547990565 1 1
-0.54281002310645 -0.485981350972524 1 1
0.555811869557234 0.499816129249677 1 1
0.0694490742937239 0.061330429577802 1 1
0.155894597562378 0.140982522259255 1 1
0.623505686935288 0.593769863539684 1 1
0.253112686311921 0.228157799674678 1 1
0.547697667118242 0.433806510908708 1 1
0.527471395036834 0.52047029773077 1 1
0.0748675432368022 0.0791544606919165 1 1
0.212185321854541 0.194217093638047 1 1
0.178779754501825 0.187001459438228 1 1
1.05832177821299 0.939390162249219 0 0
0.408204564579276 0.370232219690797 1 1
0.742838817401658 0.640122195678753 0 1
0.41588507285839 0.401518966684348 1 1
0.234065874715968 0.221082230950205 1 1
-0.034667627569162 -0.0300583795477988 1 1
0.464152667811976 0.477936995631184 1 1
-0.0310514052865115 -0.0680698706371807 1 1
0.328036331615904 0.291752500917152 1 1
0.55974475542845 0.485922160815687 1 1
0.133141563755163 0.110507674627482 1 1
0.627091597586445 0.532156019619415 1 1
0.429794796847179 0.391604471709685 1 1
0.060041588835521 0.060937406208903 1 1
0.02180175889831 0.00433489929951991 1 1
-0.169715638228923 -0.155416456642099 1 1
0.30662003950784 0.293136997896811 1 1
0.892088013408119 0.891823434426983 1 1
0.332974649525184 0.293896177929633 1 1
0.472453388788065 0.440650113780642 1 1
0.111282966609108 0.0828428882852764 1 1
-0.313034661732138 -0.262728510637057 1 1
0.46371212407499 0.419298460041463 1 1
0.164836875260523 0.133782808241915 1 1
0.195039489138596 0.153008062133998 1 1
-0.0200594827431341 -0.0204510179653785 1 1
-0.073214890920483 -0.0147483598518603 1 1
0.576614642062398 0.520573705916329 1 1
-0.0969877636318021 -0.0926939707411235 1 1
0.0493616141228201 0.022512417548319 1 1
0.182274655997679 0.163597604032767 1 1
0.307926670549805 0.306498101626928 1 1
0.0202003584291199 0.0218111367787874 1 1
0.652694069064874 0.584095125358876 1 1
0.364115102756366 0.327205286608965 1 1
0.273214439379985 0.282949986555505 1 1
0.374445355937581 0.34432598634547 1 1
1.01174825457551 0.894915940094553 0 0
-0.125384295712938 -0.12655189510207 1 1
-0.0166613745501239 -0.0159850313032587 1 1
0.411494352813929 0.376167500234797 1 1
0.58973940071975 0.535648529642873 1 1
-0.00881397267343061 0.010286809772268 1 1
0.236074518366422 0.214532764022483 1 1
-0.0249375053033797 0.0441197139805554 1 1
-0.0734966030081094 -0.0610202829419757 1 1
0.64947823229824 0.605884155257114 1 1
0.0722556066022774 0.058977134816846 1 1
0.199933260817417 0.183867557088207 1 1
0.0939291832837607 0.127546447494799 1 1
0.251105012597407 0.248722348418001 1 1
0.0652512645657824 0.0807397249439075 1 1
0.813999883030674 0.730880309417765 0 0
0.62193235087574 0.525458456394106 1 1
0.0394023461380577 0.0602757119325408 1 1
-0.126018997000193 -0.0670870913862268 1 1
0.0646542185916578 0.0371107877658953 1 1
0.485051947420945 0.444279072586731 1 1
0.301336095797657 0.260947332463351 1 1
0.0370122610028365 0.0355012691588612 1 1
-0.023900251334659 -0.004623933583248 1 1
0.391485153141763 0.382719166687974 1 1
0.415841425718044 0.364263017054126 1 1
0.249443448092179 0.247206652222801 1 1
0.468844454454338 0.421272491166076 1 1
0.226864032977308 0.205254776105707 1 1
0.383223769275205 0.334858768607834 1 1
0.00701204398449239 1.67693960770599e-05 1 1
0.0672804710881303 0.0866997907162248 1 1
0.46357838512856 0.413527760367124 1 1
0.508812270017436 0.457730393950394 1 1
-0.249550571409901 -0.203772216979786 1 1
0.301487847986455 0.320355308419707 1 1
0.235047976818569 0.216295149189733 1 1
0.554451742334688 0.567002566424207 1 1
0.649070482166561 0.572347545440692 1 1
0.285541206784333 0.247636681207714 1 1
-0.180598848603755 -0.171140020418143 1 1
0.623128281082679 0.575368523088149 1 1
0.205052521176839 0.202125591698121 1 1
0.278323972885852 0.237736481335632 1 1
0.192153090681656 0.175063893052208 1 1
0.0806210183378652 0.0259993885242796 1 1
0.498641601386702 0.442174784369273 1 1
0.555279536107792 0.491319271361676 1 1
0.265370304718777 0.232383852999288 1 1
0.310775353192291 0.273405764088652 1 1
0.667832160153908 0.643323070320655 1 1
0.531924355570114 0.483800206897845 1 1
0.112626358009469 0.105553166262119 1 1
-0.196182636704794 -0.223169475469259 1 1
0.936120363834114 0.828558814348721 1 1
-0.0267766482956165 -0.0427602086578068 1 1
0.117766573610502 0.0876461383264635 1 1
0.15002351362335 0.147849912382126 1 1
0.0646847761708794 0.0584439783587135 1 1
0.724327072295072 0.64658759972857 1 1
0.226644609819906 0.21393927445182 1 1
0.27308640102566 0.272831351036109 1 1
0.214015482365143 0.204296619612928 1 1
-0.0584122822106701 -0.0661927317444433 1 1
0.855582582084381 0.788303266243704 1 1
-0.282172283734189 -0.257954288191431 0 0
0.392065911638927 0.344531807455635 1 1
0.401067073756137 0.364875356768902 1 1
0.542215046120996 0.539354569632454 1 1
0.305026105374049 0.266410581107867 1 1
-0.223938499308592 -0.190357984719071 1 1
0.107004920063777 0.0871392382852876 1 1
0.291333152690602 0.28523038144863 1 1
0.502576285004454 0.480102404667967 1 1
-0.113614787137544 -0.0941896920309521 1 1
0.381621009124151 0.319941367208199 1 1
0.00830997091832589 -0.0357384493488384 1 1
0.118990217789353 0.110971580612859 1 1
0.210132583323799 0.203779489798996 1 1
0.512131192285158 0.453291506494514 1 1
-0.0902892838747237 -0.050180927419655 1 1
0.511674539784646 0.544214929136185 1 1
0.461665821213055 0.405125403281873 1 1
0.0219733035265662 -0.0103272911835112 1 1
0.676748343312645 0.603524041665303 1 1
0.0593464642211706 0.0598981563345204 1 1
-0.0627819227742945 -0.0725068386513148 1 1
-0.266849836586839 -0.251662533353644 1 1
0.666776537383505 0.549474961539776 1 1
0.507486237578948 0.498203358900211 1 1
-0.0464295646540325 0.0486951678614953 1 1
0.548950710498933 0.513878316975421 1 1
0.137433324947223 0.124751875400508 1 1
0.0686886757629539 0.0695560687025998 1 1
0.461232525950752 0.446843370930013 1 1
0.0722332806172917 0.070650323172988 1 1
0.306318289147397 0.263006718727523 1 1
0.0783441020172729 0.101525700838127 1 1
0.950917459931007 0.839782084723015 0 0
0.525100876310891 0.468089408950177 1 1
-0.481796075997824 -0.441443328805526 0 0
0.395285877183684 0.31886320548023 1 1
0.693075201521695 0.605622743346129 1 1
0.455935071075282 0.407790185976426 1 1
0.474479480730904 0.463810828953634 1 1
-0.217641139351191 -0.197705777922951 1 1
0.349342964661668 0.30081247315634 1 1
0.108077767363991 0.0992366875954743 1 1
0.559746105637293 0.493405571625966 1 1
-0.334560898318674 -0.301635870273505 0 0
0.172228028475968 0.17570210485571 1 1
-0.0236257350170739 -0.0225112663842434 1 1
0.136732106230116 0.13197971602372 1 1
0.49874885081378 0.441360719501531 1 1
-0.0971887520206933 -0.082937741780414 1 1
0.515425198423695 0.444256616649678 1 1
-0.220976936336411 -0.222362583416433 1 1
0.583058898417296 0.546382941885501 1 1
0.206385394648849 0.18654458868029 1 1
0.0734191507040354 0.0441741386357674 1 1
0.410646686565597 0.389430791995802 1 1
0.405252460834094 0.42925280148597 1 1
0.0355157345536957 0.0341365891588764 1 1
0.381555384629461 0.357455757778417 1 1
0.366529987093368 0.361444853688308 1 1
0.0966843144612261 0.0786024959627709 1 1
0.254599349286294 0.253835931798437 1 1
0.386594099885458 0.373758447528006 1 1
0.608524560846199 0.555880838016525 1 1
0.139183026771009 0.109496553239842 1 1
0.751758357602983 0.673923090604791 0 0
-0.024193447651251 -0.0293447830780278 1 1
0.256588518722633 0.240710648136246 1 1
0.0237095398551418 0.0239175999706802 1 1
-0.252360791622914 -0.21610014128953 1 1
0.314471419244812 0.256142231772783 1 1
0.291311517030812 0.261106780174313 1 1
0.452078222220663 0.399925509659145 1 1
0.0104778104664423 0.022458880213972 1 1
0.236129644304299 0.22355511349187 1 1
0.461803281078096 0.509640664125404 1 1
-0.0896625033524562 -0.0816576522203759 1 1
0.929182493228458 0.820477255859914 0 0
0.134072804145337 0.121758561006521 1 1
0.0882648559011854 0.0662714742131687 1 1
0.348937971204319 0.353146218992052 1 1
0.017962448086565 0.00836034861822345 1 1
0.360945089409574 0.341522585534299 1 1
0.59055305726966 0.578307174465122 1 1
0.179615487149553 0.18741400056921 1 1
-0.350202907659461 -0.311777495440655 0 0
0.102417676057756 0.106697392088781 1 1
0.223400438918069 0.18475656908841 1 1
0.122703160465278 0.115589329501688 1 1
-0.216595751050971 -0.20223950868782 1 1
0.373062839001242 0.346701723330187 1 1
-0.0702765157937927 -0.0685723725710935 1 1
-0.60909958881728 -0.568967860290083 0 0
0.323060408794656 0.276499360593902 1 1
-0.0529673607061636 -0.063954384093871 1 1
0.134564117403663 0.120296900620289 1 1
-0.234404632608316 -0.188956644965334 1 1
0.352157906691973 0.317141641246924 1 1
0.0894867302616239 0.0688941141028062 1 1
0.384888095478132 0.364377891536716 1 1
0.261348188979302 0.231731889739448 1 1
0.069505873234815 0.124321583676375 1 1
0.285637726711964 0.241097169632753 1 1
-0.0422313801801734 -0.0583949126432539 1 1
0.207800228633834 0.198940461057629 1 1
0.0978563199343811 0.132238601069177 1 1
0.414584948199268 0.413935631805281 1 1
-0.0558882600967455 -0.0562864858028291 1 1
0.0378326011762864 0.0516029742714397 1 1
0.134253203647113 0.115459652190754 1 1
0.429542037048103 0.287654014458441 1 1
0.372257976533366 0.318631606143215 1 1
0.0607045826034816 0.0677916996267334 1 1
0.16482806815801 0.159526684917667 1 1
0.168669728802232 0.151847931485198 1 1
-0.034268404078735 -0.00181720029266631 1 1
0.738086280023684 0.674206214208463 1 1
0.446922897886215 0.396421544076483 1 1
0.112202310191549 0.0917661715458724 1 1
-0.133955019320527 -0.140075947912258 1 1
0.546761018470635 0.511279407462223 1 1
-0.0628512381911174 -0.0642751118642205 1 1
0.412119529597265 0.354112846431319 1 1
-0.276794586343975 -0.248437854502595 1 1
0.101235435476875 0.0881691170766765 1 1
-0.0552080735565738 -0.0504301026939027 1 1
0.38314546366425 0.322633479062306 1 1
0.502169716096196 0.433930801957239 1 1
0.362614591291187 0.344158052710122 1 1
0.518367415759054 0.480498872924658 1 1
0.154296426539648 0.0730267632681828 1 1
-0.123152930053547 -0.0916966590607889 1 1
0.195348462549862 0.150439779916392 1 1
0.241498389711038 0.243011138817187 1 1
0.166330020454686 0.110439295842442 1 1
0.243417790205629 0.220271319812544 1 1
0.63977702541015 0.604974663976835 1 1
0.243266427738238 0.219408747148223 1 1
0.312812132865522 0.27827912437429 1 1
0.032886260490885 0.0461755946755794 1 1
0.366228050336058 0.340844288143256 1 1
-0.238457791279772 -0.218680098501131 1 1
-0.132926155068324 -0.117598699619924 1 1
-0.261166057391625 -0.225376918679052 1 1
0.0526696136664298 0.0410584777014439 1 1
0.384814346497203 0.347470036527452 1 1
0.389613938673165 0.323767998998255 1 1
-0.240754631800923 -0.261865258498214 1 1
0.505264183548039 0.455442028910413 1 1
0.282618855363053 0.257202398551331 1 1
-0.268551597023892 -0.283232432938436 1 1
0.518217093123426 0.483907802153288 1 1
-0.175373900049577 -0.187340671196365 1 1
0.0848898623777399 0.0965103320214195 1 1
0.421518369884972 0.373051163781556 1 1
0.340852771238909 0.320985281374288 1 1
-0.0913142143311502 -0.0363985228595967 1 1
0.166343722348846 0.133785379619369 1 1
0.644800450580435 0.56860318117165 1 1
0.313469274583261 0.302135314264176 1 1
0.554920528591114 0.507475812167793 1 1
0.315424149727592 0.209333232328555 1 1
0.249450541546615 0.236437619820336 1 1
0.189475352645125 0.201719327741025 1 1
0.153196090420554 0.152220559001095 1 1
0.231917170267023 0.208211812109185 1 1
0.176279790123513 0.236330040423631 1 1
0.0812270552190815 0.131798620771487 1 1
0.0781533090627246 0.0728978791018038 1 1
0.329633927066359 0.329394769571421 1 1
-0.0209918123283332 -0.0390173592928879 1 1
0.047943660746482 0.039168344334101 1 1
0.232012294037526 0.207730549263561 1 1
0.430421928090355 0.364878158919873 1 1
0.634467154919541 0.571307492242169 1 1
0.236930739362987 0.182676172870761 1 1
0.0578723953980779 0.0602763181957655 1 1
0.2899959900576 0.274768211627622 1 1
0.18793048878955 0.208161578362689 1 1
-0.156264418844858 -0.129661211700425 1 1
-0.0604085779163603 -0.0594632502055205 1 1
0.296991808826558 0.26970674531351 1 1
0.27492696899575 0.230447195918706 1 1
-0.0221537821135979 -0.0659924010194586 1 1
0.244038981620736 0.22193842927009 1 1
-0.305498437659133 -0.263868028953753 1 1
0.296427308867752 0.237364685087811 1 1
0.451036813733263 0.427215762820844 1 1
0.694783864091655 0.672466032397679 1 1
-0.181527638687052 -0.176208559615994 1 1
0.488929529409024 0.44361612912764 1 1
0.233592395522591 0.145337143543118 1 1
0.0554704978672717 0.0574381168920493 1 1
0.133321208531137 0.127859210940675 1 1
0.559659185111037 0.483630500160782 1 1
0.453141380961215 0.372130777652796 1 1
0.448938615289907 0.344485566532467 1 1
-0.0249261382938145 -0.0335752955913424 1 1
0.103205681209234 0.102981935577016 1 1
0.798628926996648 0.707739528030804 0 0
0.179961915079105 0.178594723477126 1 1
0.617482107043482 0.536786736565144 1 1
0.100708451137121 0.108743623479785 1 1
0.0181860718746014 0.0444426820366361 1 1
-0.289900831858653 -0.246843895463658 1 1
0.429519381668123 0.290788170838272 1 1
0.396102786701566 0.359337632549746 1 1
0.33616115947393 0.303377878376906 1 1
0.249495108138899 0.22519590645361 1 1
-0.456841113322613 -0.379541981362506 1 1
-0.174156986635139 -0.157424289713673 1 1
0.365378065425127 0.350290950989676 1 1
0.146157728719016 0.173946485302383 1 1
0.730063472030302 0.633997492060611 1 1
-0.0626622677640974 -0.0401439041248482 1 1
0.293109358445073 0.258569131219254 1 1
-0.0410704648684916 -0.0309250841237942 1 1
0.616876836143061 0.556683994780352 1 1
-0.200913892131427 -0.173745924803774 1 1
0.705448268310823 0.589308816554498 1 1
0.993203525593338 0.891811813031513 0 0
0.273521432263428 0.256857695444731 1 1
0.478459632218027 0.458297406645297 1 1
0.120270160006689 0.132111089101181 1 1
-0.272342517187791 -0.267865958043809 1 0
0.574957142291431 0.513279821448696 1 1
0.458789091973897 0.412325826414399 1 1
0.251745178357138 0.227950381544472 1 1
-0.102088672024034 -0.180922815611581 1 1
0.245028281088822 0.211690067888443 1 1
-0.26248657159285 -0.212541105840429 1 1
0.140090358208709 0.124449782974024 1 1
0.0452234391266105 0.0308992407521636 1 1
0.336178449346215 0.31223176716556 1 1
0.444294106252426 0.414323516791134 1 1
-0.279622800170312 -0.267807774269583 1 1
0.437273519698269 0.343701084592319 1 1
0.127950775606555 0.0991440272485284 1 1
-0.0135902683523494 -0.0251078280315406 1 1
0.321327667692529 0.301454412221305 1 1
0.204267456912347 0.204013184829556 1 1
0.676123715113829 0.572951252594493 1 1
0.323591350648276 0.290951842650883 1 1
0.0502181181152146 0.0446649652892187 1 1
0.16475271715475 0.130919780121071 1 1
0.298065263674099 0.24790894787241 1 1
-0.277270825453599 -0.244593927228983 1 1
0.279977155519403 0.250159007203721 1 1
0.341323189937696 0.297548038988097 1 1
0.440511760652353 0.425386218905015 1 1
0.53472004216003 0.44580804312516 1 1
0.343665033187212 0.312872742056767 1 1
0.136701218137435 0.0875504321435206 1 1
0.115521100876739 0.12052008033291 1 1
0.435556076225519 0.405429137179185 1 1
0.63514506634204 0.570016178272261 1 1
0.164579850068878 0.141300277374198 1 1
0.111552608072682 0.103083284969921 1 1
0.463883810319253 0.404000212275795 1 1
0.256710455429142 0.221766131643561 1 1
0.108419865033719 0.0790102130542022 1 1
0.520392984580665 0.421757303040566 1 1
-0.0201509920065143 -0.0321015002514883 1 1
0.158509921978552 0.136799488437082 1 1
0.299238092137357 0.266944676008246 1 1
0.404018855996025 0.374153803307524 1 1
0.0878741788516282 0.0858017952178198 1 1
0.417926832295477 0.388975216022992 1 1
0.269226340089395 0.272355227230859 1 1
0.415584804205846 0.418639413760824 1 1
-0.0741277526035104 -0.0615345277140276 1 1
0.400278536799538 0.360650506810034 1 1
0.54400824951932 0.490293211710779 1 1
0.0466459647409046 0.0361238777943962 1 1
0.0555877240737834 0.0604296702788857 1 1
0.234824486692867 0.164330214731359 1 1
0.281910583299661 0.279444841751417 1 1
-0.281823314293861 -0.285402921959994 1 1
-0.0940591492089574 -0.0872806891068209 1 1
0.423422504768337 0.394837403777239 1 1
0.623596571066017 0.519910773843836 1 1
-0.358531894165632 -0.327612332056331 1 1
-0.126261168402146 -0.117529108087959 1 1
-0.315861917401013 -0.294178632407153 1 1
0.0502183623496396 0.0686522102382293 1 1
-0.290074242055914 -0.266412635091391 0 0
0.670274580995771 0.581828256414577 1 1
0.486586827462805 0.424315201072692 1 1
0.208274289924698 0.165959452282637 1 1
0.493142259812007 0.445269645689997 1 1
0.245444104239602 0.226699896929154 1 1
0.229080532235949 0.193909587441778 1 1
-0.0522477068459894 -0.0550078678051576 1 1
0.460066151500646 0.418706168161544 1 1
0.0813810010960953 0.0725323979437215 1 1
0.146138804911452 0.145989163665505 1 1
0.0227968522407269 0.0175758539563156 1 1
0.176142884014201 0.113339699492068 1 1
0.153410051263498 0.0794372597727723 1 1
0.0995974619046236 0.0772131169911091 1 1
0.348395792208503 0.297784866190988 1 1
-0.0688058987914787 -0.0627354025383275 1 1
-0.186111484900484 -0.184229601032879 1 1
-0.135196929108634 -0.131520428631241 1 1
-0.461751951662525 -0.404385431793979 0 0
0.312585388466321 0.269301721074911 1 1
0.161426204285517 0.150285910639285 1 1
0.306064544710651 0.326953318939587 1 1
0.118176957363654 0.099263630655783 1 1
0.20108340537456 0.16900898172652 1 1
0.563381547354426 0.495531036874479 1 1
0.048669408482871 0.0383316422059235 1 1
0.615272974590607 0.583446134088088 1 1
0.173269444981628 0.143265777780958 1 1
0.617431491653561 0.588988530476623 1 1
0.240624254811579 0.236539640858963 1 1
0.607932646708399 0.569814300860302 1 1
-0.301635952467108 -0.41574573395204 1 1
-0.0642859299024738 -0.0595733184507665 1 1
0.537621422738667 0.507004019487939 1 1
0.65076449887929 0.595057279002648 1 1
0.576488816242025 0.524766014550261 1 1
0.284984979471268 0.297165279010678 1 1
0.0348965028477132 0.049353578429943 1 1
-0.0809399532942218 -0.0809229395986597 1 1
0.751697071810868 0.668418463718884 1 1
0.0362676660364382 0.0560599808818675 1 1
0.658780090684707 0.59882900668765 1 1
0.275517471633979 0.259633898529281 1 1
0.493101453049445 0.456546490560698 1 1
-0.124187463365861 -0.112962754902542 1 1
-0.0821638865847333 -0.102255047749068 1 1
0.340196951844986 0.322271914509091 1 1
0.672040193732416 0.592669748747829 1 1
0.111062921975336 0.141897188640246 1 1
0.0112614480973284 -0.00082859897857119 1 1
0.240313655860256 0.239751408956493 1 1
0.151940509263849 0.136150941194093 1 1
-0.0188113572813167 -0.0216380258997123 1 1
0.0844851757386212 0.0862957587957092 1 1
0.197571420990062 0.160965367534978 1 1
-0.0457254681313767 -0.0510512119546026 1 1
0.205483407484748 0.184323180498731 1 1
0.0999375067967932 0.100720528839485 1 1
-0.0365547374010199 -0.0315992060170473 1 1
-0.0753329478644453 -0.0626153823924179 1 1
0.148520580107608 0.105320796364963 1 1
0.278132393780297 0.307587487784594 1 1
0.175679569434842 0.189069321971834 1 1
0.128700239576788 0.112811721698882 1 1
0.0151961375503288 0.000907891780911607 1 1
0.852392519168507 0.793959139719496 1 1
0.272981403981415 0.245545278756056 1 1
-0.0831912230676988 -0.0735180584205057 1 1
0.292681508195758 0.293728673491687 1 1
0.653914848342688 0.575721174645217 1 1
0.194070607877968 0.177036454726041 1 1
-0.414309219767538 -0.390946470757098 0 0
0.238625600310754 0.223902835813486 1 1
-0.0612903583354029 -0.0708938664699606 1 1
0.679241721950145 0.626819079038871 1 1
0.724749227815936 0.648169913178577 0 1
0.270739535865403 0.201594171410361 1 1
0.147073611811064 0.102867554372322 1 1
-0.0591629390033417 -0.0583648322540761 1 1
-0.171140361306093 -0.168494854393484 1 1
0.203372638027595 0.187452242827412 1 1
0.172943404506067 0.1818700297688 1 1
0.41721464271871 0.359022016454476 1 1
-0.0106945396691455 -0.0248470458086459 1 1
0.111232652888477 0.126739330109759 1 1
0.385832208390272 0.343722213410685 1 1
-0.35351683654953 -0.299137732694596 0 0
0.184864306090878 0.156610850393797 1 1
0.117636202113703 0.105122347877055 1 1
0.541406494351141 0.397866595443336 1 1
0.241814730452867 0.223280915045855 1 1
0.370112767131285 0.336806459687323 1 1
-0.181645068289902 -0.126487912434479 1 1
-0.284377515968776 -0.250787677586591 1 1
-0.0376967113922215 -0.00110846816067324 1 1
0.350573673007679 0.343576344642527 1 1
0.17522472282486 0.156556591947806 1 1
0.830793472038411 0.753439062750976 0 0
0.744162862570766 0.684609931943352 0 1
0.929656008887306 0.872125112492764 0 0
0.286062461615719 0.323090160832666 1 1
0.521781091458773 0.369321869302477 1 1
0.319609235783169 0.318837403972854 1 1
0.239880500645128 0.290207237479406 1 1
0.00325830355686079 -0.0259457943127606 1 1
-0.140487491480158 -0.136154592132098 1 1
-0.304702747695784 -0.308410171959873 1 1
0.168747286626438 0.181325731149444 1 1
0.497970890031755 0.47007348542221 1 1
0.348912074026736 0.334239167846474 1 1
-0.0486342119617511 -0.0514463842999908 1 1
0.164282481600284 0.155955282501779 1 1
0.423229790527069 0.371425480203506 1 1
0.200241505275619 0.186701632951041 1 1
-0.0478466833048418 0.00984522503607908 1 1
0.237986813145933 0.248011252715038 1 1
0.517184022285701 0.463085850815551 1 1
-0.015479825868472 -0.0188604194169402 1 1
0.118732719267667 0.106826389993786 1 1
0.337657852983892 0.250418550224498 1 1
0.272943344844874 0.298509045309772 1 1
0.337384363040685 0.317147490884717 1 1
0.318510062076931 0.247987353877136 1 1
1.04990100053328 0.951689684804337 0 0
0.382324370708526 0.358372451433551 1 1
0.36054080712946 0.332183289132189 1 1
-0.0449717991389121 -0.00448192102366291 1 1
0.574813978520247 0.506416648980002 1 1
0.555364830229952 0.560864463043332 1 1
0.420526327457108 0.405967269270271 1 1
-0.122327069681564 -0.0894532013329125 1 1
0.242273979648406 0.235083381425334 1 1
-0.353207904729482 -0.334493377002672 0 0
0.134266122394013 0.108337873130725 1 1
0.179741432425483 0.180350566852233 1 1
0.0498242193651997 0.103557971353028 1 1
0.0696655705250064 0.0608733814132084 1 1
-0.0150945208131861 -0.0100754260030453 1 1
0.787952618972241 0.734355253149703 0 0
-0.367082596346576 -0.366347015349695 0 0
0.0602716941655233 0.0584173944157783 1 1
-0.259456596789167 -0.223130393376693 1 1
0.578466319026778 0.533899933793303 1 1
-0.00195474520609086 -0.00864727382843998 1 1
-0.0546203919921197 0.00454375346665179 1 1
0.139772154203817 0.144352326843623 1 1
0.79677809567188 0.714215141169862 1 1
0.319323935194928 0.282847702484651 1 1
0.168556198900083 0.115812053206787 1 1
0.122018378473262 0.115570183920239 1 1
-0.00788160301049984 0.0113286278710083 1 1
0.188650593638189 0.168385696775385 1 1
-0.00884498660347469 -0.0133753394127262 1 1
0.956134261826927 0.839422918177601 0 0
0.161915960169241 0.147072775407293 1 1
-0.0947482254436752 -0.0499017839305539 1 1
0.527879829219951 0.49405866403204 1 1
0.750665322256995 0.678775600505833 1 1
0.0538377710696729 0.0599418182842497 1 1
0.622694524711291 0.54867065684563 1 1
-0.120955574943454 -0.131851095144341 1 1
0.502131917699874 0.440098439972974 1 1
1.13662955911374 0.985368371439173 0 0
0.0883997907549687 0.0813380178260308 1 1
-0.306250321182669 -0.268898754802949 0 0
0.146562619133561 0.142238741863511 1 1
0.414943414136564 0.415691957264054 1 1
0.493589814841629 0.435375304379217 1 1
0.0200660814845939 0.0174338758154484 1 1
0.0190385541989991 0.0115083144344602 1 1
-0.280391413338081 -0.239917295058894 1 1
-0.173000041028801 -0.167972790761794 1 1
0.363754602836861 0.345926720065478 1 1
0.643967139639578 0.577218421084647 1 1
0.154749262659336 0.148082897250939 1 1
0.144126168117504 0.135612213872032 1 1
0.120473576191138 0.135128445450382 1 1
0.34027393888847 0.298770140452004 1 1
0.423671568946186 0.361677633452605 1 1
0.318127339157913 0.323804484508509 1 1
0.171314959843474 0.127573951644202 1 1
0.0606486925790696 0.0476901315188276 1 1
0.065347458065194 0.0838065311511765 1 1
0.372451267569727 0.339682100397646 1 1
0.103924967858047 0.0430792021485718 1 1
-0.0446625554815941 -0.0521979829936507 1 1
-0.30646185390873 -0.274997248992785 1 1
0.462795289169454 0.444497244425484 1 1
-0.0362264733235491 -0.0441234252529948 1 1
0.0736044127273199 0.102466608796929 1 1
0.16315361284736 0.150066398739014 1 1
0.588166378753455 0.520335541958354 1 1
0.151428708206043 0.150112427136941 1 1
0.361690143153733 0.342735549868792 1 1
0.165722499600622 0.130976073459009 1 1
0.0936074561496495 0.0655678021869951 1 1
0.68523627235957 0.631071421444208 0 1
0.109387693994141 0.100350606629097 1 1
0.504319597607446 0.464372902020934 1 1
0.223088480048842 0.228378457914987 1 1
0.279428197972596 0.234423504781634 1 1
-0.0829940303902538 -0.0734631751417391 1 1
0.189763446063855 0.183002316692694 1 1
0.608120597402855 0.528130693196504 1 1
0.231177272722675 0.186800092695404 1 1
0.474399398395031 0.414732522610121 1 1
-0.0982541949271791 -0.0845342763860997 1 1
0.38412279081687 0.326864652459374 1 1
0.509501156223301 0.465836155827412 1 1
0.139807883363739 0.0451156017520598 1 1
0.380448239384322 0.32221890076163 1 1
0.33984940166457 0.30271432087975 1 1
0.0767253247804664 0.0789088577107686 1 1
-0.174879486171991 -0.168462779644977 1 1
0.350418220359573 0.310314160497723 1 1
0.268659481553888 0.236168793626517 1 1
0.586137481498881 0.547985902716063 1 1
0.0944229294886434 0.0799833835335104 1 1
0.211278463764682 0.187357125648651 1 1
0.196855419750626 0.169250895337645 1 1
0.0480372843736747 0.0416750567605136 1 1
0.0482427238069846 0.0864039126057551 1 1
0.336124018538 0.321531514946414 1 1
0.386036906248103 0.353497744896031 1 1
0.098213361443526 0.0516043519245248 1 1
-0.17069643056055 -0.168684396062593 1 1
0.455014453003868 0.409329758178892 1 1
0.06493884465039 0.0574522104664746 1 1
0.239467303942696 0.210820558691945 1 1
-0.036058029992102 -0.0504105976796359 1 1
0.00292192447059862 -0.0134912008506598 1 1
-0.121899317780777 -0.0993690369974865 1 1
-0.239357397713236 -0.219117690526165 1 1
-0.278548906138564 -0.217680671283435 1 1
0.425999930479056 0.378711480521768 1 1
0.118388948070744 0.094705065952568 1 1
-0.111835411198079 -0.137953700011433 1 1
0.379932258659979 0.29255440411393 1 1
0.24688698259142 0.213984073154948 1 1
0.287666938026182 0.252895603693238 1 1
0.33729355391903 0.296372331262862 1 1
-0.138647862741259 -0.120724021625591 1 1
-0.184382981576882 -0.119753365125325 1 1
0.243034068988814 0.21902360756808 1 1
0.0818343594630217 0.075656807550248 1 1
0.185817651410653 0.130379442269825 1 1
0.207270128606475 0.164416770223782 1 1
-0.0301960547905561 0.0249341246607705 1 1
0.403855867637079 0.339720587140686 1 1
-0.156750923762785 -0.14652472850737 1 1
0.462554457616144 0.421934508943668 1 1
0.386676780475324 0.343294627015139 1 1
-0.330368305969243 -0.294028116276491 1 1
-0.196439612851491 -0.195485674154936 1 1
0.0314006332382933 0.0341240940596043 1 1
0.244248480304718 0.206950525722047 1 1
0.236960198536059 0.219083415685411 1 1
0.267647028967205 0.239914315994934 1 1
0.385250212534178 0.356294522911345 1 1
0.338830087349594 0.316035636760076 1 1
0.216978989166779 0.213410336432513 1 1
-0.196199704704358 -0.152445948296031 1 1
0.415598909246293 0.38684248448242 1 1
0.344056275383502 0.314658431701466 1 1
-0.136739116853978 -0.153033249533354 1 1
0.19484174753088 0.21885433858217 1 1
0.436362513477317 0.392598785363653 1 1
-0.192821332391636 -0.19603912992862 1 1
-0.27880219410211 -0.261599748298098 1 1
0.45420724970684 0.388249972111995 1 1
0.439449748872427 0.38202171665519 1 1
-0.204945695109021 -0.177707867134861 1 1
0.302199386772119 0.291500673657949 1 1
0.103121534213642 0.110851075842287 1 1
0.311972337019741 0.268670989872787 1 1
0.34099755610262 0.323396301717735 1 1
0.587111954695472 0.526795841164792 1 1
0.107901673857343 0.154460950431027 1 1
0.132756110592369 0.112970530790046 1 1
0.256978427703707 0.228941757082748 1 1
-0.19941296394013 -0.227017076630283 1 1
0.531451111321697 0.497304639664476 1 1
0.406633068752537 0.361128217257843 1 1
0.45571319102145 0.422443741693819 1 1
-0.0873712241391934 -0.0424304389394268 1 1
0.236614560707454 0.172858929903068 1 1
-0.107219621071299 -0.0785217823452005 1 1
0.704349868070095 0.645081186208499 0 1
0.104065874609548 0.114323019629974 1 1
-0.183033671408392 -0.155781252415067 1 1
-0.0663478042429602 -0.0762000946219437 1 1
-0.397117237814822 -0.388623092059999 1 1
-0.0426465543596863 -0.109348374011801 1 1
0.534382512505766 0.443083899450715 1 1
0.00240265647359139 0.0202689051079252 1 1
0.281096279142031 0.259351053998698 1 1
0.0871255304224802 0.0703657710255248 1 1
0.539204641448968 0.48404824075511 1 1
0.405738137355536 0.367479091570338 1 1
0.368092602504079 0.344347591859221 1 1
0.815286714178709 0.738537028766239 0 0
0.107802875567858 0.0786259568982902 1 1
0.259513972906843 0.243115038757864 1 1
-0.0908364348410874 -0.049552833992945 1 1
0.180784184363766 0.163216217001179 1 1
0.677565720824937 0.627884633603823 1 1
0.140205934523307 0.133915426698207 1 1
-0.0532904963862372 -0.0506317531113052 1 1
0.00174613191788844 -0.00738930663670375 1 1
0.261130173511554 0.225074219940439 1 1
0.0632737017201951 0.0430547703709994 1 1
-0.192201883282048 -0.188684385684693 1 1
-0.00711065011789212 -0.00650797564041321 1 1
0.141638777853312 0.0930602316347386 1 1
0.133361022779789 0.0935215822902658 1 1
-0.029693018505097 -0.0455791408475982 1 1
0.383059599115849 0.322715784059679 1 1
-0.0824540343404629 -0.0600402127859184 1 1
0.230529297932942 0.201550681860141 1 1
-0.195668402601727 -0.202992303536757 1 1
0.346323745108404 0.322101053389332 1 1
0.268150165274296 0.268849478147964 1 1
0.579333761597916 0.52514817422058 1 1
0.256579397241058 0.232394466694464 1 1
0.109068394632208 0.0740029947815698 1 1
0.289380079856178 0.254846731817511 1 1
-0.00293310397376895 0.0367309347765939 1 1
0.0904666889757359 0.0145916984441389 1 1
0.634333807804075 0.53585791549942 1 1
-0.0719890784619713 -0.0535143704617954 1 1
0.662811383289559 0.578001767537835 1 1
0.526011835334772 0.490420168945425 1 1
0.211248662737063 0.201635684963486 1 1
-0.193550349754176 -0.137229726120054 1 1
-0.29432704414678 -0.248323841922186 0 1
-0.00989682407561192 -0.0091096807599902 1 1
-0.0683693424439435 -0.0510993153253682 1 1
0.12398606543492 0.095179278575118 1 1
-0.541885486662558 -0.484476188055347 0 0
0.318033281414428 0.271044823758771 1 1
0.0121148720321486 0.0177617322857159 1 1
0.215668480887779 0.217736250250762 1 1
0.821150462910494 0.73146043904354 1 1
0.131711421375134 0.134143515071832 1 1
0.510319157208059 0.453101695125134 1 1
0.455040233534795 0.406552290991507 1 1
-0.0951252170221341 -0.0864194289547979 1 1
-0.205516569445405 -0.199654947802417 1 1
-0.0103735748728679 -0.0134217077308001 1 1
0.102398697757451 0.0970470956333556 1 1
-0.125898499131554 -0.132770366976645 1 1
-0.0215975208575425 -0.0179016684926505 1 1
0.62916882247744 0.543113658084737 1 1
-0.232305680917722 -0.205318324888334 1 1
0.566482199311552 0.491920924998506 1 1
0.408456631062615 0.381958008904252 1 1
0.173808039474693 0.156219333622802 1 1
0.23863183768886 0.215542190977588 1 1
-0.168599928637886 -0.147902757941433 1 1
0.643871537136148 0.605304530571447 1 1
0.435028321386306 0.398050395080789 1 1
0.0495287301609644 0.0555772114518915 1 1
-0.512748127278659 -0.501753158255862 0 0
-0.0318479616728321 -0.0470080745288727 1 1
-0.100337916106388 -0.0870970715012825 1 1
-0.079016649867615 -0.0683436538198949 1 1
-0.0722145813178266 -0.0282230857539346 1 1
0.409050699838959 0.346373503505195 1 1
-0.211680615250959 -0.179726968270116 1 1
0.213108036017329 0.212578331048104 1 1
0.14773105139569 0.10706461527457 1 1
1.00755025821552 0.905548872833789 0 0
0.583673689088439 0.468261139563141 1 1
0.0727075083658535 0.078433602568545 1 1
0.338411886807989 0.31404694192698 1 1
0.152654033158561 0.180349991153943 1 1
0.218658066167276 0.190443714104024 1 1
0.362376155674997 0.317610863022101 1 1
0.142545170440174 0.134455411770109 1 1
0.171310211196113 0.129763831064199 1 1
0.268953695045559 0.238319611044789 1 1
-0.495795015687214 -0.466541050514091 0 0
0.16332811820533 0.188777941122461 1 1
-0.424094751485448 -0.391344038537748 0 0
-0.0553104720901268 -0.0632263691230659 1 1
0.0232389811194082 0.0593027080396119 1 1
0.0588019812730572 0.0223277742547589 1 1
0.0982492203415647 0.139879021694601 1 1
0.260115933144896 0.232408836534399 1 1
0.0118878237370166 0.0193257525652135 1 1
0.246941897766245 0.154677448702652 1 1
-0.248510457771098 -0.197488044496854 1 1
0.238047377837507 0.19515808746062 1 1
-0.0438737279662322 -0.023918558270972 1 1
0.411201518962302 0.367232440238609 1 1
-0.0321014018253227 -0.102718176758366 1 1
0.461290109111517 0.436768580993425 1 1
0.0191986709723874 0.0084673167700862 1 1
-0.0917311752711925 -0.0780218847843636 1 1
0.159771457329223 0.151354298946897 1 1
-0.104626681617551 -0.0886140890775982 1 1
0.37062018399709 0.338226922784765 1 1
0.245711408658911 0.125085305262951 1 1
0.0762478859701984 0.0838508925157476 1 1
0.766769356287054 0.702926665442171 1 1
0.654794831292294 0.618420653916365 1 1
0.149369522270399 0.121794028963539 1 1
0.144802203814174 0.118317213734949 1 1
0.207213222899538 0.198825682142965 1 1
-0.123515769072279 -0.104849765379138 1 1
-0.127848118883045 -0.122240711470333 1 1
0.572782144704773 0.557741091718275 1 1
0.115059170873399 0.119567535430168 1 1
0.139323220470709 0.148816443350485 1 1
0.253058851692318 0.214038037786614 1 1
0.450828907722973 0.416741406153696 1 1
0.504381377411463 0.473165735527439 1 1
0.0362887198976298 0.0288595855368982 1 1
0.0683858408464207 0.0698526885046943 1 1
0.426650174190028 0.391790805641995 1 1
0.178890370351885 0.121126404860672 1 1
0.253392972201163 0.289158600499363 1 1
-0.164164157417719 -0.167254640785877 1 1
0.125247842500638 0.117523878937928 1 1
-0.0945757163102303 -0.0214699144162242 1 1
0.216887162822479 0.210418285069961 1 1
0.444435226022319 0.392390687935157 1 1
0.417302040729923 0.401820596884065 1 1
-0.0131692974989069 -0.0123167832047525 1 1
0.193062531753144 0.164643652369265 1 1
0.112622119819558 0.0994603759051434 1 1
0.159901776093991 0.149639513975461 1 1
0.402687454613214 0.337448205803265 1 1
0.230736378256973 0.158034164385096 1 1
-0.144532934132097 -0.117462926337549 1 1
0.178185669508069 0.137214965867405 1 1
-0.527689631419127 -0.499357136411381 0 0
0.469589239946708 0.447125655373833 1 1
-0.22957472521569 -0.252699305152887 1 1
0.449582378075177 0.40845159612777 1 1
0.0711206137753891 0.0629763776892849 1 1
0.628699958060372 0.56040434177521 1 1
0.550750764191407 0.478036078408235 1 1
0.275559932521264 0.255150150201407 1 1
0.189199569875852 0.197784496831159 1 1
0.103933628889126 0.0899514420353711 1 1
0.511811870399448 0.442177557247393 1 1
0.350887556467487 0.300202709992884 1 1
0.131753659414244 0.0907686261703238 1 1
0.33209946161686 0.29833082826456 1 1
0.24023156416438 0.207760905974168 1 1
0.0259294223749898 0.0619313564369802 1 1
0.357468139099143 0.367114162253062 1 1
0.640262813079239 0.548103769501283 1 1
0.660888944141933 0.599622716886134 0 1
0.601374861166785 0.520779515228653 1 1
0.234313678136908 0.121336576471765 1 1
-0.173516997558537 -0.155746454185447 1 1
0.127776829700664 0.141619287747954 1 1
0.750282799707366 0.694767411421043 1 1
0.0343457294755699 0.026756980409183 1 1
0.506734545390636 0.4646177144845 1 1
0.292451645244182 0.238890355258033 1 1
-0.869539307909419 -0.792165063087614 0 0
0.604175404296143 0.540005004379481 1 1
0.266483740411153 0.258654419909615 1 1
0.282442756495855 0.260128703143793 1 1
-0.0450401205527924 -0.00748621735295635 1 1
0.245634181428422 0.213622925292904 1 1
-0.00666730977686142 -0.0313549285261718 1 1
-0.0569348075177266 -0.0384451754743779 1 1
-0.000211850375418904 0.0378984010141827 1 1
0.0777602883623414 0.0536769761650853 1 1
0.499331361470566 0.443878907721733 1 1
-0.533179961949088 -0.456425448783093 0 0
0.168357942560485 0.149227457662411 1 1
-0.0661916819453566 -0.0645625576582586 1 1
0.443923274783939 0.393862081667001 1 1
0.321603624895535 0.246167559194555 1 1
0.11401688555177 0.0879283697855571 1 1
0.345840461462827 0.30846183019871 1 1
-0.0714366427642407 -0.0901711886549925 1 1
0.0863266987460174 0.0773951051891152 1 1
0.101824323763962 0.0555920216160767 1 1
-0.392137695172079 -0.367600988017602 0 0
0.529771432384111 0.46672400965779 1 1
0.4217425000095 0.393445611899637 1 1
0.0617646695101795 0.0883336950918681 1 1
0.131034104768442 0.131496972223814 1 1
0.233772650578486 0.215088650861057 1 1
0.367381545878746 0.315024716716477 1 1
0.0733350462390044 0.048166316240694 1 1
0.478204828709627 0.430392358374837 1 1
0.357642980542208 0.365461463692856 1 1
0.205287515557848 0.157020171947045 1 1
0.122114817448359 0.0573241567279203 1 1
0.201544348222171 0.209720944034171 1 1
-0.150872614898453 -0.12947073996384 1 1
0.427938359570985 0.397865080107738 1 1
0.666096997927714 0.587276146326882 0 1
0.396506813308196 0.369407257852853 1 1
-0.147383840246103 -0.103230091752779 1 1
0.437938928903557 0.408171434360615 1 1
0.265616846296682 0.240327795095423 1 1
-0.0323588105811821 -0.0202192364480773 1 1
0.512357324303284 0.415234429895155 1 1
0.758715490851987 0.690433191245638 1 1
0.159605209168155 0.159276922628463 1 1
0.243587718258186 0.232016229088329 1 1
0.168476134503006 0.151830629517788 1 1
0.493455871715264 0.452659369208835 1 1
0.0572553441045882 0.0574287948116862 1 1
-0.0332124543654553 -0.0483434009777658 1 1
0.0285615680877791 0.0203342661027705 1 1
0.639291768075624 0.490144699869908 1 1
0.0566088854053465 0.0956037977138667 1 1
-0.147539338858117 -0.129598612866164 1 1
0.207301438997453 0.1468044085067 1 1
0.332475182097008 0.31127536956249 1 1
-0.00208425015277736 0.00708974846245356 1 1
-0.304326473130404 -0.290147865302823 1 1
0.195782411343063 0.176451046463578 1 1
-0.262207564929009 -0.238129475847962 1 1
0.709063294898245 0.636653059234063 1 1
-0.448326263477398 -0.412796087893851 0 0
0.34711503654673 0.325537924710644 1 1
-0.290756776683916 -0.25380863812378 1 1
0.670488143047523 0.583940965644496 1 1
0.351291556810644 0.300546423879555 1 1
0.436031991548672 0.391221128738875 1 1
0.500888550758351 0.44790679054034 1 1
0.73357658964583 0.612799077453577 1 1
-0.0857799735128826 -0.0685940849394151 1 1
0.238829595545946 0.226248862670591 1 1
0.553510421548262 0.498162436013002 1 1
0.322356163574744 0.263499607247632 1 1
0.962641109438191 0.93267210669258 1 1
0.220879253422026 0.190286223710653 1 1
-0.122237353688087 -0.0893150730909254 1 1
0.481560226838766 0.426658320518489 1 1
0.451225454566741 0.41599342163462 1 1
-0.0455282960207176 -0.0415381582434577 1 1
0.3950634816597 0.365218761738292 1 1
0.0451461690570362 0.0417678045215557 1 1
0.0561129316450513 0.0604283263405306 1 1
-0.537733985957364 -0.47722317719092 0 0
-0.147673458882775 -0.0799659317188019 1 1
0.283293018704012 0.250412834488854 1 1
0.053347510813779 0.0518235104285945 1 1
0.566670273870885 0.509700633359624 1 1
-0.144788126038115 -0.155524080615427 1 1
0.357556843267651 0.353879463936175 1 1
0.145048082778922 0.129243666706297 1 1
0.764724102977417 0.663613151559378 1 1
0.280937602097604 0.263488533433766 1 1
0.411992187763308 0.369802690516241 1 1
-0.20649428316025 -0.164410220861784 1 1
0.275645051015685 0.283215002352696 1 1
0.428267527176989 0.400539778043867 1 1
0.325094971441891 0.277575528727569 1 1
1.06090894674459 0.951909443839499 0 0
0.162566005390434 0.138709918389164 1 1
0.652929113648077 0.624347115996016 1 1
0.105597075184499 0.121294561477127 1 1
-0.565239718222772 -0.540063108265307 0 0
0.0915974052976839 0.115902167225137 1 1
0.131177527437403 0.133608816683788 1 1
-0.248692553006294 -0.221642382407985 1 1
0.839284020470691 0.762774782809077 1 1
0.424245008572221 0.39547565456242 1 1
1.12677623051831 1.02441938947984 0 0
0.393827775308811 0.365724867727344 1 1
-0.609594209367953 -0.567719679643561 0 0
-0.289441094413259 -0.271802104692079 0 0
0.542484905499743 0.483963346928374 1 1
0.251440924612774 0.205895752138243 1 1
0.111501494993708 0.14673277351756 1 1
-0.00749998230130494 0.00751585270861949 1 1
0.0293575400450033 0.0199152695376104 1 1
0.301531095360137 0.276931475758997 1 1
-0.214731825425316 -0.173400207538237 1 1
-0.22691379834488 -0.20966800679819 1 1
0.198786232442219 0.176690638114178 1 1
-0.0577398335934534 -0.0686492916458598 1 1
0.443590969824168 0.416718103615377 1 1
0.358042561322757 0.311347162385583 1 1
0.0792585649124665 0.05859802085075 1 1
0.541980581980079 0.490408120058157 1 1
0.354720014131707 0.312954050851277 1 1
0.120341819143341 0.102710043957196 1 1
-0.119750209893575 -0.13686218757393 1 1
0.0937737698495079 0.0211931571053458 1 1
0.0678946203152581 0.0624256898445859 1 1
0.398467349320784 0.361008659218196 1 1
0.601545750673332 0.528480141769305 1 1
0.423110620999425 0.410828099751441 1 1
0.470254515573953 0.430199279213787 1 1
0.031780995098435 -0.00766013473797665 1 1
0.514371042043855 0.450577333922688 1 1
0.525983710909074 0.414203305991661 1 1
0.241654314171876 0.224292592347751 1 1
0.179869253059063 0.100887403938917 1 1
0.320573153399266 0.280913625439976 1 1
0.281900385152196 0.180906448049479 1 1
0.268827294517757 0.23886228451842 1 1
0.259633847159845 0.193737955973726 1 1
0.324977110011379 0.27275177895316 1 1
0.603563086773765 0.525850646337435 1 1
0.154049356649822 0.16912642312161 1 1
0.46407589971071 0.398778586954744 1 1
-0.0529798789106348 -0.024629294179772 1 1
0.474763837180277 0.428490098780139 1 1
-0.0194960178463341 0.0289544502789576 1 1
0.230040516832107 0.221803271364503 1 1
-0.564892266932254 -0.516727968753489 1 0
0.313430651302314 0.298000098840779 1 1
0.190009609083409 0.192826528395571 1 1
0.147096133045302 0.156418648018193 1 1
-0.0587142480737537 -0.0510226172181803 1 1
0.283407252629399 0.257856343203376 1 1
-0.2027431333519 -0.203914948209269 1 1
0.687468925428593 0.638423789737794 1 1
0.266418333025606 0.223432531364927 1 1
-0.0202997499934006 -0.0243385265170795 1 1
0.347307372708327 0.306902035107593 1 1
0.409043460751251 0.372219351288083 1 1
0.478562144580382 0.406684531519794 1 1
0.783062770560599 0.752596496519323 1 1
0.042162014057917 0.0365037973302117 1 1
0.0399627255036265 0.0408489495642241 1 1
-0.00279777263864747 -0.0130685730460537 1 1
-0.214558593438142 -0.201779412662714 1 1
-0.0319950452538047 -0.0326126152837549 1 1
0.477438448166941 0.430356337146542 1 1
0.124048200616347 0.210419970919951 1 1
-0.016616582454523 -0.0512137382084894 1 1
0.640830702584193 0.583946509983269 1 1
-0.177743787939822 -0.144328597742395 1 1
-0.0511608830885218 -0.0494429996884566 1 1
0.236119759104029 0.24322484850477 1 1
0.156073667639556 0.110284893072725 1 1
0.521262360489701 0.46914113452906 1 1
0.126181976178751 0.113503017514528 1 1
0.117571094597326 0.100721469776849 1 1
0.439903208670657 0.379785522482164 1 1
0.332348580338402 0.279403618699293 1 1
-0.228789930336227 -0.177550889643521 1 1
0.446654874610356 0.419210208690233 1 1
0.173460771200104 0.168143813555828 1 1
0.407853641882344 0.36562734286957 1 1
0.23013931319561 0.212794317469108 1 1
-0.0654262393146137 -0.0797434136394376 1 1
0.309728783172441 0.227633257336401 1 1
0.213096707336918 0.186091498078709 1 1
0.222618993369815 0.234390008304059 1 1
0.110651318368691 0.0745723594757332 1 1
-0.05549220041973 -0.0352942382591145 1 1
0.182338013142507 0.136204567233884 1 1
0.36174369721239 0.319050205210307 1 1
0.325195793041575 0.335913701781161 1 1
0.692966594966836 0.647749620939625 1 1
0.0298676157399616 0.00308464455399204 1 1
0.204722705023822 0.149824241918959 1 1
0.535762514653697 0.522520031249561 1 1
0.332203253268778 0.289484836701471 1 1
0.125195658128681 0.135463482241629 1 1
0.0267516679450547 0.0130588983858508 1 1
0.241191661079603 0.247763875391764 1 1
0.0712942548245107 0.0902586292404435 1 1
-0.128189261491083 -0.0977705374232157 1 1
0.0403551213765888 0.0510987304262327 1 1
0.0852846927547912 0.0717190310288454 1 1
0.0456509674545048 0.0211529563633708 1 1
0.619592171543189 0.58514561774225 1 1
0.163244438482177 0.0978855211059675 1 1
0.335386672386917 0.298815312434503 1 1
0.0979315372674052 0.0781967417742732 1 1
0.0984537887617809 0.0946316832996902 1 1
0.65030003062957 0.557678265670088 1 1
0.0193437285253759 0.00464721880238853 1 1
-0.21443410376835 -0.161784315425124 1 1
0.365315095118535 0.334104546015224 1 1
0.0281263929278762 -0.0237792127624932 1 1
0.486609787136998 0.385716752978863 1 1
0.423830962625154 0.403219192282091 1 1
0.190983829585411 0.182260530353201 1 1
-0.164413745388494 -0.167747943733065 1 1
0.393101347049903 0.358371124160416 1 1
0.28828869823895 0.264330932863322 1 1
0.141817340054687 0.183353544569037 1 1
0.39116650451226 0.370378795034917 1 1
0.00619992342208745 -0.00960258972185716 1 1
0.0596371729693412 0.0713343573119572 1 1
0.554382743524845 0.494902506221474 1 1
0.179490123353774 0.131051775689863 1 1
0.469632411826076 0.401778518424228 1 1
0.215546604314032 0.207384173015406 1 1
-0.269611128877458 -0.247036320212447 0 0
-0.125625142776644 -0.11142048244989 1 1
0.392814694499556 0.276834967135913 1 1
-0.0745082138401369 -0.0685339698866488 1 1
0.796115707589476 0.723287524887606 0 0
0.160199215194915 0.113767727302539 1 1
-0.209465498078185 -0.202128673759219 1 1
0.158254816601977 0.12868045674873 1 1
0.408859404964736 0.376996757954033 1 1
5.81498388624868e-05 -0.0269512065876293 1 1
0.558042483241176 0.485256886209357 1 1
0.10393997261586 0.122027925564795 1 1
0.156014917423613 0.179852517505728 1 1
0.483282454250826 0.439310846196306 1 1
0.15858389398147 0.156541133106799 1 1
-0.0682960606464942 -0.0182607924151977 1 1
0.299299786428309 0.233951612469812 1 1
0.41176505764437 0.301651432532678 1 1
0.346971841333386 0.318148658407556 1 1
0.354337964451365 0.310154372961295 1 1
-0.177318187101006 -0.192200579110191 1 1
0.377734076228953 0.315942217592693 1 1
0.16160995160025 0.150527912256113 1 1
0.523705300373504 0.460551021934607 1 1
0.560490629430144 0.487261003546811 1 1
-0.260408052164534 -0.226336918725056 1 1
0.34714260001069 0.333445542724088 1 1
0.457188164904419 0.427539503575744 1 1
0.2254809545838 0.148522118652784 1 1
0.153693391272756 0.156234531987659 1 1
-0.64346948233882 -0.501553500098749 0 0
0.213986731641633 0.205007701309883 1 1
0.341213573834138 0.320577676016767 1 1
-0.25409073933611 -0.215509590520796 1 1
0.112877471699879 0.0848660039497552 1 1
0.35547442983142 0.346947719207468 1 1
0.385140473098632 0.37127855539004 1 1
0.206070924092336 0.231327343400002 1 1
0.29208551952761 0.262331437938671 1 1
0.353977794611507 0.321832379414093 1 1
0.694685663400416 0.623253777273151 1 1
0.115567117606837 0.145084461549463 1 1
0.239626674976139 0.209910369180952 1 1
0.536644196323817 0.481089166653008 1 1
-0.299041388226056 -0.234426531672706 1 1
-0.163898958136862 -0.134277947024989 1 1
0.183236426940928 0.214971109028238 1 1
0.680091227986303 0.582107615017558 1 1
0.0679339881366019 0.153194581984939 1 1
0.486305906426482 0.45397592850696 1 1
0.00489069899496404 0.0360308688944883 1 1
0.421016852792256 0.385686251832847 1 1
0.116066129145292 0.148618161603034 1 1
-0.259910412737537 -0.255203016385869 1 1
-0.0354610539482426 0.021450132036136 1 1
0.295188388648968 0.286088356893032 1 1
0.451655394350412 0.413401993281887 1 1
0.342228361421339 0.333226088156344 1 1
0.0975620926041935 0.0835187310882132 1 1
0.656386645573497 0.611044785529203 0 1
-0.148040538763891 -0.16105616639239 1 1
0.108673446656344 0.0892684926789541 1 1
0.150341395247471 0.140676954392453 1 1
0.0305090746486246 0.000607091341895578 1 1
0.33079064472973 0.29535884002379 1 1
0.255550343373293 0.248977502808996 1 1
0.328535617053647 0.328060773526056 1 1
-0.19958750557244 -0.159005621193407 1 1
0.37754881122203 0.32936610354629 1 1
-0.0752778458809757 -0.0879247711809214 1 1
0.193988972456367 0.172029489928479 1 1
0.149581623513234 0.134150431354652 1 1
0.125573741726022 0.172411561571988 1 1
-0.124870306972353 -0.0770725966917292 1 1
0.0460497204164919 0.039218054631691 1 1
0.0423910436327777 0.018311560571848 1 1
-0.0284421881280051 0.0115341908331203 1 1
0.0398639442238371 0.0511949153936399 1 1
0.316317966533247 0.30148170026636 1 1
0.158609568088804 0.133412212003197 1 1
0.29332061523303 0.265239950492139 1 1
-0.0374296098088765 -0.0269979991784173 1 1
0.470866394034402 0.412907126922464 1 1
0.097678273132328 0.0995722638925548 1 1
0.406969350111654 0.382152478222213 1 1
0.582335986232581 0.567088572270815 1 1
0.290431314061264 0.26889052190294 1 1
0.231952309475961 0.187797895087747 1 1
0.634176706848534 0.577736117487954 1 1
0.239128338429424 0.229503889134502 1 1
0.00965298921149828 0.0243321683598243 1 1
-0.0201170158994002 -0.0110510445823071 1 1
0.377643490406223 0.322968188042909 1 1
0.0190291816331929 -0.00310294689632505 1 1
0.186049050497105 0.140165694788846 1 1
-0.290328688725821 -0.26713493194836 1 1
0.0205841092048999 0.0592165734354317 1 1
-0.268039795678235 -0.270139110709427 1 1
0.209110390814912 0.183856402072745 1 1
0.0722966242815716 0.019941166388582 1 1
0.776689378598426 0.716906337128338 0 0
-0.120412442510691 -0.112410119667561 1 1
0.40490948333927 0.377412863867775 1 1
0.216873652138703 0.210940525893155 1 1
0.0435288664205471 0.04109279494875 1 1
0.0325978553884734 0.0601506913524816 1 1
0.107090662355475 0.0762270043715453 1 1
0.219408290387351 0.201949616555016 1 1
0.232133845102943 0.216754658069278 1 1
-0.130649465747202 -0.141865619276254 1 1
0.11806416021605 0.106303098298622 1 1
0.232854744683886 0.178313380720974 1 1
0.285495178932582 0.26488415231934 1 1
0.472519826785853 0.444946233750292 1 1
0.587553604826209 0.53742040494509 1 1
-0.0105739883352205 -0.0420288857305709 1 1
0.658561376746409 0.58645260324892 1 1
0.360531747806187 0.343737813689356 1 1
-0.382384002333598 -0.347169556166885 1 1
-0.338872366512167 -0.269504435753609 1 1
-0.539831025949689 -0.504295936893785 0 0
0.336120276996683 0.317518250848034 1 1
0.0740182637255546 0.0860101767566921 1 1
0.601272810821082 0.597426226357667 1 1
-0.169433140060466 -0.148427645434111 1 1
0.347141546605666 0.317690014843014 1 1
0.445828982077923 0.396859794527094 1 1
-0.0421577987773436 -0.0311836634462687 1 1
-0.00118078023859766 0.0507033050212905 1 1
0.100779747508113 0.105383205754402 1 1
0.595529062160091 0.530281664241607 1 1
0.467215446752159 0.424512055803114 1 1
0.116826748825393 0.140053575628877 1 1
0.459613083440571 0.421032364322847 1 1
0.188005609152513 0.179181134930899 1 1
0.539348083895772 0.520508063295334 1 1
0.368398522968415 0.346302265237027 1 1
-0.16365933455542 -0.155713532579048 1 1
0.587739062015238 0.526183434280531 1 1
-0.393215467780009 -0.360963582159543 0 0
0.165385391336558 0.158763392251824 1 1
0.21401823778686 0.213602709681838 1 1
0.344818925860712 0.323110046784354 1 1
0.0511608239637512 0.0152817037994824 1 1
0.0623428813554626 0.0659287898414262 1 1
0.07056266182981 0.0726718770497484 1 1
-0.0829451371693645 -0.0669060169905398 1 1
0.552279715394776 0.503800207286057 1 1
0.308569282721734 0.214553043857097 1 1
0.491091702792525 0.438894445986162 1 1
0.136786888027103 0.122195615645619 1 1
0.117453609907287 0.0966140812067071 1 1
0.214644202949433 0.187406323247871 1 1
0.117865079994133 0.109002658245721 1 1
0.457100019002785 0.419334243279473 1 1
0.00342240936141956 -0.0049161306469525 1 1
0.0752961379798997 0.0656704059834215 1 1
-0.145375295497094 -0.164039007427698 1 1
-0.230150133817024 -0.222767711143242 1 1
-0.215652187159341 -0.196505420308318 1 1
0.444984715218562 0.40848384413926 1 1
0.275678456378499 0.226436959983699 1 1
-0.0664004025060391 -0.0344699479142684 1 1
0.191729932276598 0.164864805119821 1 1
0.363463548593963 0.307028182468009 1 1
0.478592181895639 0.420266783049035 1 1
-0.119475565450045 0.00339726594343909 1 1
0.801550734205132 0.726420207186028 1 1
0.0679787093138615 -0.00455041038522783 1 1
0.604976675708415 0.523056313383607 1 1
0.57291378132634 0.524871524017446 1 1
0.116467686757506 0.0724603451628869 1 1
-0.15024509641824 -0.150283193612739 1 1
0.591177280797024 0.537327550607019 1 1
0.237002749365086 0.223336265806724 1 1
0.303457841422797 0.227834423176352 1 1
0.393879703534092 0.376383261439298 1 1
0.364842044783446 0.328981029971259 1 1
0.326789277700329 0.284656781871824 1 1
0.480518905914128 0.426412996011446 1 1
0.17958413880868 0.159801633998954 1 1
0.17899012935006 0.137848877294577 1 1
0.144077065553689 0.156040976159409 1 1
0.366603616161287 0.281933559572398 1 1
0.613378601907014 0.561972315117374 1 1
0.046556266700455 0.0586979489466835 1 1
0.364814607039124 0.314118521416424 1 1
0.0926979988619384 0.091026195011431 1 1
0.477875143702628 0.420659924289511 1 1
0.217918619318973 0.207693934859927 1 1
0.118250660597054 0.0958848898010495 1 1
0.263004341809535 0.239189949013524 1 1
0.236661953703852 0.250288571226879 1 1
0.0427759926175521 -0.019427834598613 1 1
0.158724158555567 0.140012873924044 1 1
-0.0279526433499187 -0.0236914832708576 1 1
0.00838892229917903 0.00443110665434811 1 1
-0.0951743264992977 -0.0259652751761516 1 1
-0.280753167330844 -0.239059004268836 1 1
0.0425222106362425 0.0549999459559187 1 1
0.268597031138254 0.239726920108358 1 1
0.816485849392954 0.746499313488936 0 0
-0.0714424536954482 -0.0611567895650843 1 1
0.645188892796882 0.568840450059753 1 1
0.122011091368009 0.138091498267726 1 1
-0.0646961865967013 -0.0769140260077366 1 1
-0.0152396903292717 0.000293352485141261 1 1
-0.224795022845159 -0.206291261187915 1 1
-0.210659731283316 -0.162652807057204 1 1
-0.143421672952895 -0.117394756110672 1 1
0.277690390639296 0.220202931931879 1 1
0.250140402679446 0.223886245022451 1 1
0.395718779047652 0.379626696130604 1 1
0.212477077339444 0.184031445145257 1 1
0.0590088190839575 0.0734200372134571 1 1
0.122070941858574 0.111278154575674 1 1
0.620007206687118 0.549889617909772 1 1
-0.0324232279390626 -0.0241650690485624 1 1
0.0123614413270356 0.00102655221913121 1 1
0.0891360857847546 0.0953096712801885 1 1
0.31936337466837 0.307783439105218 1 1
0.43220359247519 0.423067763117945 1 1
-0.331769961798093 -0.301202826961605 0 0
-0.402923597901252 -0.326192873536479 0 1
0.415641297126535 0.379325377452773 1 1
-0.119478689815708 -0.111465974758492 1 1
0.0287735140836268 0.061822335570106 1 1
-0.173298075113841 -0.140021250400166 1 1
-0.131653351625772 -0.138059911640297 1 1
0.581994666216191 0.520698163844618 1 1
-0.00713714717378889 -0.000653603884930276 1 1
0.111985307204811 0.0886029814440707 1 1
-0.0251455744182435 -0.0526648400351042 1 1
0.271796499219954 0.241908584222849 1 1
0.779615121199466 0.738867292865445 0 0
-0.218522629201919 -0.194573817394627 1 1
-0.461396062058495 -0.375304615794354 1 1
-0.143702740645155 -0.147520701700423 1 1
0.081404837079407 0.0877375808344269 1 1
0.210579477752743 0.192398729676212 1 1
-0.394084632087213 -0.324772960719407 1 1
0.382196902383478 0.211927958658214 1 1
0.237341485039229 0.283160083427582 1 1
0.31737346479552 0.247735009065936 1 1
0.290296147672208 0.265598261536441 1 1
0.29140621009605 0.293189573985573 1 1
-0.205824984871881 -0.200437263721663 1 1
0.261570306933419 0.24879291991202 1 1
-0.118709979233817 -0.0942857354312853 1 1
-0.165488246878369 -0.164544630533604 1 1
0.0527223487510475 0.0346829728737059 1 1
0.0673886781142777 0.0560045927608929 1 1
0.443190162302836 0.41563351576696 1 1
0.471170569809032 0.463261802804347 1 1
0.0742148031803606 0.0703847240618652 1 1
-0.0858238488571334 -0.0771982393025732 1 1
0.381919265248827 0.377513814506531 1 1
0.00944119277616874 0.0236586610614185 1 1
0.836212133961328 0.768250793479367 0 0
0.520337854848378 0.44482180218356 1 1
-0.278834115630056 -0.23154039303157 1 1
0.148168186676803 0.118159031969284 1 1
-0.639815198000091 -0.60551231461224 0 0
0.0515369825472078 0.0440842297256562 1 1
0.183079957451837 0.17067317861273 1 1
0.535875560088269 0.500180767526658 1 1
0.471449615138248 0.422048287310582 1 1
-0.20434229045403 -0.19777277967471 1 1
0.146701745826287 0.158348614327865 1 1
0.247420050814392 0.228359906901045 1 1
0.759310004972019 0.704973414190461 1 1
-0.394411763367699 -0.418601093373049 1 0
0.557394032816938 0.539631195259113 1 1
0.395563078181079 0.333401062599007 1 1
0.13487421908626 0.100023812144148 1 1
0.361497276047543 0.30626451204099 1 1
0.194181196484939 0.16829797261148 1 1
0.328129772910601 0.275338853377303 1 1
0.66121346431872 0.525720249581005 1 1
0.471934154762286 0.447219032723644 1 1
-0.000203894199674037 0.047239985584474 1 1
0.262943880941146 0.228270952187812 1 1
0.276216515817619 0.319640334574161 1 1
0.257219529711786 0.21203505674799 1 1
0.51683732688338 0.440514995051614 1 1
0.359798463019219 0.366065693024171 1 1
0.319072370537503 0.286067440103769 1 1
0.225282737308074 0.194985640273517 1 1
0.216721324892629 0.180958650308006 1 1
0.321961126894972 0.311616372337132 1 1
0.211503447396811 0.181567678447766 1 1
-0.0691874879964243 -0.0486315667906182 1 1
0.266936562244867 0.22217445747927 1 1
-0.0950673166865167 -0.0720271095466792 1 1
0.00238855100166718 -0.00428801423460311 1 1
0.432174794714072 0.470418495097577 1 1
-0.0397364791185193 -0.0739216742599289 1 1
-0.0059678384982911 -0.00528525036272777 1 1
0.116933291014335 0.0926802389425709 1 1
0.467004214615714 0.428174251819918 1 1
0.132110708026082 0.0926707187853857 1 1
-0.00809442441124415 -0.00573408527713814 1 1
-0.0211436952565419 -0.0129818362767791 1 1
0.483403041056885 0.514938642781023 1 1
-0.118740327237246 -0.0995181847036685 1 1
0.0101800458137781 0.0339164202320314 1 1
0.414469823286919 0.376935262587483 1 1
0.473500477418978 0.451570488994698 1 1
0.275975204679683 0.210527228978053 1 1
0.0565129165349656 0.0675748278353376 1 1
0.273105285183929 0.2469638291587 1 1
0.286165656789465 0.249882090382259 1 1
0.179576001390895 0.170794084484142 1 1
-0.0950220537377163 -0.0928062074068645 1 1
-0.0789421958784048 -0.0543923342559801 1 1
-0.16822033821025 -0.162251210578884 1 1
-0.0426151018441929 -0.00728808932015138 1 1
0.218764192862313 0.231688840033197 1 1
0.0459099364388372 0.0570604537981762 1 1
0.236343554391554 0.211203946539872 1 1
0.426841278342387 0.379139086893927 1 1
0.235136607852835 0.216366511860162 1 1
-0.150837116608271 -0.130358782384772 1 1
0.363248457372313 0.315094844389731 1 1
0.0201218996519509 0.00140946413031148 1 1
0.0811461072269972 0.0562545347008558 1 1
0.636199305927892 0.540917291386146 1 1
0.0896252253080984 0.0794985363796967 1 1
0.924981828908909 0.810554696910839 0 0
0.271730035967922 0.238057280152038 1 1
0.295196170528492 0.326554491606188 1 1
-0.0124363762520217 -0.0487785125214294 1 1
-0.0414445857255297 -0.0504157447358098 1 1
0.493328604123576 0.447495658200837 1 1
0.13471760576139 0.152808426386104 1 1
0.407581542994609 0.36011597382876 1 1
0.16876410438168 0.104883713626755 1 1
0.395853893462937 0.357286254254405 1 1
-0.086044597121838 -0.110041107488386 1 1
0.508925376020404 0.476389542191119 1 1
0.410790369013827 0.394907373605563 1 1
0.299125081155732 0.281929165936003 1 1
-0.277076827775392 -0.252294758949949 0 0
0.114777421566945 0.120277180191455 1 1
0.120847299788842 0.122558527816209 1 1
0.0495981715733216 0.0364398965889163 1 1
0.441086825799439 0.422548771927695 1 1
0.248866799068581 0.2027874059097 1 1
0.278756830242599 0.24301308638205 1 1
0.158055288870696 0.126194910691316 1 1
0.110647185426931 0.0878484933769556 1 1
0.162595868494353 0.151815222812286 1 1
0.470710806482738 0.39283822477352 1 1
0.268580477218695 0.247879350104596 1 1
0.035165047364217 -0.0366466676394024 1 1
-0.210891168205404 -0.228126235366668 1 1
0.585996535876956 0.537322071404949 1 1
0.488063274990442 0.470927604103081 1 1
0.195366574973484 0.155279832860217 1 1
0.499958428255962 0.444385150952082 1 1
-0.0516455820878969 -0.0278393062602712 1 1
0.52616658763755 0.473671789186444 1 1
-0.115762792686798 -0.120131015718846 1 1
0.0475513436163329 -0.0228463207638561 1 1
0.123994577723151 0.14575549708771 1 1
0.52239661367633 0.470103262208534 1 1
0.463252668791217 0.436041969498717 1 1
-0.39502347491465 -0.361937573286329 1 0
0.452500782349772 0.422823008511671 1 1
0.0454504089951046 0.0132791186705915 1 1
0.0133737999619592 0.0280232544599151 1 1
0.797784107925397 0.722881606188048 0 0
0.28425835516678 0.281356084308907 1 1
0.211575442047845 0.208488222688675 1 1
0.045471992203904 0.0398545112085943 1 1
0.284074163686344 0.256111894197601 1 1
-0.070438503945046 -0.096901281111357 1 1
0.169297855236871 0.161954594481244 1 1
-0.532988945373453 -0.489445451064804 0 0
0.501419478466893 0.475755271421102 1 1
0.172000473684804 0.157851148300395 1 1
0.566761163809008 0.516373014366515 1 1
0.0650254866130231 0.0496331928109721 1 1
0.356356473543924 0.314072462718442 1 1
0.567508709196668 0.513786441437422 1 1
-0.0478278035815925 -0.0223121441685979 1 1
-0.234677477313836 -0.218945436340514 1 1
0.5735422834484 0.557715860171261 1 1
0.605977873734897 0.545847972653751 1 1
-0.134239653006005 -0.110523938187347 1 1
-0.336998325171814 -0.315721190067196 0 0
0.0788699554515887 0.0521650569582451 1 1
0.775417817844384 0.696161037929801 0 1
-0.230727646082411 -0.241212067436083 1 1
-0.219416793105167 -0.195038196304631 1 1
0.403538753690588 0.354662188027844 1 1
-0.279558772327302 -0.203752202794256 1 1
-0.200068093561138 -0.185716758019102 1 1
0.190089335134253 0.176150661763655 1 1
0.200187869900713 0.186062951700134 1 1
-0.032206770339642 -0.0212549802018431 1 1
-0.152194971156933 -0.132084389152574 1 1
-0.257876797146851 -0.22968208398785 1 1
0.426776534563159 0.369052573133126 1 1
-0.156332048519529 -0.112782605295492 1 1
0.0172445304690855 0.0143684636825943 1 1
0.286544949643539 0.23335749928762 1 1
-0.245203361189163 -0.211353601129477 1 1
0.445001933174627 0.399804982600129 1 1
0.128723614494738 0.098728458351274 1 1
0.34899423761153 0.385509552609211 1 1
0.143292815361817 0.148443370226466 1 1
0.227987434937986 0.172537449180224 1 1
0.348122326674558 0.311957402947919 1 1
-0.215973000319477 -0.18867200172447 1 1
0.531827792023672 0.474571209690617 1 1
0.655303639535974 0.617057907495643 1 1
0.24662920838746 0.220874945336367 1 1
-0.542309451242765 -0.511860285523439 0 0
-0.0180366716213719 -0.015455951640309 1 1
0.0433220517923288 0.032993910529857 1 1
-0.053923370870833 -0.078702028573219 1 1
-0.0551831512448383 -0.0631042342127719 1 1
0.0738248594884853 0.0795524789506777 1 1
0.485194894638931 0.457179557017463 1 1
0.236861188738914 0.264365669259559 1 1
0.305177388587466 0.306879314017224 1 1
0.00492571048154347 -0.0126725949209275 1 1
0.0458528457370664 0.0546629705137916 1 1
0.233010749113273 0.16797965856725 1 1
-0.483852935968753 -0.419592819672491 0 0
-0.403756824226809 -0.377211071031925 1 1
0.0873265448990288 0.0826951981572568 1 1
0.139883830617384 0.131767442873445 1 1
0.559428108659593 0.524981149715838 1 1
0.504769177288519 0.474063255367919 1 1
0.352137205576317 0.305110905451612 1 1
-0.109156714483756 -0.104264388595997 1 1
0.144937137551531 0.174082161289777 1 1
-0.296140751813675 -0.181426002447505 1 1
-0.00903084224588405 -0.0232830456072905 1 1
0.372267178645737 0.338945528350498 1 1
0.169373292279418 0.147435567409696 1 1
0.327803343241073 0.243575395921263 1 1
0.59707201457264 0.544710143308813 1 1
0.0633025820596515 0.0523324471901921 1 1
0.364987188897338 0.34356295397421 1 1
-0.153949712094068 -0.143620717796 1 1
-0.0609833916889853 -0.0515014225837712 1 1
-0.051421357646073 -0.0447823305838381 1 1
0.515048624187789 0.47169386569892 1 1
0.64691003010173 0.571555752257345 1 1
0.426499499316974 0.411428926521542 1 1
0.648083704253838 0.606933893802764 1 1
0.405062009426474 0.386332265367801 1 1
0.0857622972941829 0.0829494146983494 1 1
-0.170022677356498 -0.168969549452461 1 1
0.664311467523525 0.583014239681488 1 1
0.175906426696606 0.145915642658981 1 1
0.360747494690927 0.301587500254688 1 1
-0.119634675376333 -0.116780409464901 1 1
0.563871391529355 0.526407101080241 1 1
0.410496162704624 0.474599873556362 1 1
-0.219544670970606 -0.255811391184882 1 1
0.564013513346372 0.529841869903959 1 1
0.172644749268296 0.142354985291118 1 1
0.29582647845163 0.279952135752617 1 1
0.395587901884828 0.350958549422112 1 1
0.104090986560655 0.10414020684268 1 1
0.0368970577229991 0.0317038142903189 1 1
-0.174071881824068 -0.153959424178921 1 1
0.352682601231719 0.321246168877115 1 1
0.412194235400748 0.386807653797562 1 1
0.15666275923523 0.153678293700737 1 1
0.0859184592572789 0.130753996552803 1 1
0.365295350105538 0.326941205850486 1 1
0.443583346207524 0.382233394358884 1 1
-0.334721097116676 -0.304212361743269 0 0
0.260095893774683 0.254442056340137 1 1
0.382971781469871 0.350885674916867 1 1
0.261780995671185 0.210860694085163 1 1
0.169737164161955 0.184611466770593 1 1
-0.164573651282911 -0.162547211581151 1 1
-0.112797352546241 -0.0893440580643752 1 1
0.311644747642128 0.281397920347143 1 1
0.311029440933659 0.288599632844032 1 1
0.326013574462074 0.301761586403148 1 1
-0.106073440804389 -0.0534172161169777 1 1
0.294534142327515 0.242158053924671 1 1
-0.105661073242605 -0.0641219682804703 1 1
0.170490511041133 0.175638190530754 1 1
0.09526516332079 0.0828640533723447 1 1
0.347692858002988 0.314282212291991 1 1
0.633575700615491 0.568250200645918 1 1
-0.0482808264688632 0.02676801296964 1 1
0.082168529487639 0.012131413418054 1 1
-0.329011516923179 -0.286371404782993 1 0
0.59431701374049 0.518436473042704 1 1
0.469925043008525 0.431414505050218 1 1
-0.0268719209283538 0.0123266345381726 1 1
0.588290322561125 0.515114975772145 1 1
0.254485752444262 0.241731658471401 1 1
0.0883728818622899 0.0908661429738848 1 1
0.340460715235875 0.377304515972806 1 1
0.676469488324109 0.57156179970719 1 1
0.565321064703379 0.528227645807361 1 1
-0.150161490859808 -0.123099464976321 1 1
0.659480014235535 0.605181029505692 1 1
-0.243868164068229 -0.219233557636419 1 1
0.255321885850573 0.234833066232177 1 1
-0.0575094366964647 -0.0313978263085374 1 1
0.689953232777569 0.653892690589428 1 1
0.100288506873776 0.0998864831192569 1 1
0.593392889114566 0.51133522081748 1 1
0.551491699636096 0.565691037126594 1 1
0.196822202040718 0.162240827594799 1 1
-0.127288286432049 -0.0923246841081527 1 1
0.329446928022577 0.303952099575337 1 1
0.171792828543255 0.142750180509419 1 1
0.186984548795569 0.159552820256485 1 1
0.273590145576386 0.252403891154203 1 1
0.197249533239229 0.180242066138164 1 1
0.24636660070412 0.231175533547963 1 1
0.36042572153537 0.332436301863709 1 1
0.249161695400287 0.177486927676865 1 1
0.427951272244877 0.395583179391046 1 1
0.319486864259982 0.293769117861863 1 1
0.266591330760844 0.238759038951629 1 1
0.205202109643243 0.205066482316999 1 1
0.521270308932654 0.458541809193824 1 1
0.516508127737995 0.475985887003017 1 1
0.0692108004928181 0.0814494845299469 1 1
0.0356955844242265 0.0297661972207511 1 1
0.28198174434099 0.223342270862386 1 1
0.705756006675817 0.673787915186665 1 1
-0.690292278927247 -0.609422339841789 0 0
0.104801736148382 0.0955203847023659 1 1
0.360137585682857 0.340435933478133 1 1
0.00765812976864898 0.0196755916102633 1 1
0.447965893331889 0.406559062328247 1 1
-0.290723706684603 -0.237762953040458 0 1
[truncated: 8,142 more chars]
