# Supplementary material for: Bias caused by sampling error in meta-analysis with small sample sizes
Source: PLoS One. 2018 Sep 13;13(9):e0204056. doi: 10.1371/journal.pone.0204056 (PMC6136825; doi:10.1371/journal.pone.0204056)
Supplement: S4 File — (ZIP) [file pone.0204056.s004.zip › results N = 10 theta = 0.2 tau = 0.5 sz = 50-100.txt]

"cohen.dl.theta" "hedges.dl.theta" "cohen.dl.cp" "hedges.dl.cp"
0.31575017007096 0.312352460033562 1 1
-0.173525160462461 -0.17177812978513 0 0
0.103264102536648 0.102197811554461 1 1
0.293481585241192 0.289685473022995 1 1
0.336718252536887 0.33325212276177 1 1
0.376995177815582 0.373674201594479 1 1
-0.0084245919449168 -0.00827989740440622 1 1
-0.0518940161968067 -0.0526675448774457 1 1
-0.0201591317218619 -0.019305425163151 1 1
0.31655382068996 0.312842796068333 1 1
0.150870746293194 0.149469547522958 1 1
0.248173413392809 0.24651074001206 1 1
0.456910668509908 0.452857159702642 1 1
0.0476283514595673 0.0471154728058865 1 1
0.460364734127783 0.455715535153099 1 1
-0.043747188173047 -0.0438282926558088 1 1
0.385495815925854 0.38097524577248 1 1
0.0832267605922233 0.0825408514156697 1 1
0.214462543279707 0.212209158487645 1 1
0.266919514239691 0.263750558669735 1 1
0.230600179238903 0.228878803180644 1 1
0.266519791680144 0.262201371760347 1 1
0.171875921924748 0.169679074369232 1 1
0.0261146181945437 0.0252592260993667 1 1
0.0968434444612252 0.0954622861945083 1 1
0.408212258794882 0.404076857739072 0 0
0.524286481961609 0.51845773322059 0 0
0.233150443464105 0.230867151276361 1 1
0.280305496569644 0.277599198799895 1 1
0.125907055137255 0.125288030021012 1 1
0.124548000087062 0.123381769143643 1 1
-0.0563893067970967 -0.0552709609928863 0 0
0.187058906728269 0.185801698226336 1 1
0.165325235572788 0.163953631926713 1 1
0.477946224995785 0.473473341348454 1 1
0.258571184620126 0.2559885034835 1 1
0.241979709036816 0.239205070041898 1 1
0.321482089466074 0.319052664634795 1 1
0.401658789657024 0.396840628647386 1 1
0.21251969068679 0.210722144212109 1 1
0.252054998035832 0.249687512402204 1 1
-0.110438431449928 -0.109828953810267 0 0
0.416783672556765 0.411174445075998 1 1
0.0288588113031518 0.0286708108112161 1 1
0.066324113783472 0.0654564431406754 1 1
0.116523113197579 0.115412575802791 1 1
0.480135274162292 0.475485090725037 1 1
-0.025098371442639 -0.0252153949696535 1 1
0.222942517525972 0.22046992270047 1 1
0.351298832947827 0.346463439002436 1 1
0.387906341104122 0.383736785960608 1 1
0.275609062607665 0.272737808054345 1 1
0.19588502368338 0.193766685346582 1 1
0.364534257184086 0.360988738923564 1 1
0.295057437399665 0.291691413448123 1 1
0.535230673675269 0.529586734192594 0 0
0.0319703444109433 0.0313014086265865 1 1
0.376109439829654 0.371379687536788 1 1
0.205061082532648 0.202810574398409 1 1
0.185158111675972 0.183305696848458 1 1
0.216909720128767 0.214447824521424 1 1
0.0277510898409215 0.0272739393224524 1 1
0.0457229618263315 0.0456413541750407 1 1
0.414538890712235 0.408516523695105 1 1
-0.101716154302929 -0.100329193451281 0 0
0.370933964885732 0.367479455391158 1 1
0.425689509388469 0.420668489466353 1 1
0.260609624564728 0.257439301909314 1 1
0.324598242756725 0.321967673472105 1 1
0.102847785710492 0.101687915081262 1 1
0.265305866207739 0.262266240335415 1 1
0.0926651907911843 0.0916059074214429 1 1
0.145087195931663 0.144143963842847 1 1
0.158121977907125 0.156155488688091 1 1
-0.04687441535324 -0.0463810146726168 0 0
0.06019481070472 0.0594701291203144 1 1
0.377163160585556 0.373437671170147 1 1
0.398424637803428 0.394756214952128 1 1
0.139449621780435 0.137610589219294 1 1
0.0438438783396406 0.0432540193036961 1 1
0.185925279234367 0.183853175100931 1 1
0.00780638798962805 0.00818951922179656 1 1
0.328511431638972 0.32457766154403 1 1
0.0230405272976064 0.021949514268129 1 1
0.491386136078547 0.486280895452934 0 0
0.128796945580685 0.127044821197726 1 1
0.205826978395679 0.204265937473709 1 1
0.359363011463859 0.355780611670424 1 1
0.357589124213901 0.35370125463999 1 1
0.253938828096337 0.2519005453644 1 1
0.195475320515066 0.193518207987258 1 1
0.103996889197685 0.103598981670938 1 1
0.100208787087785 0.0994837242632443 1 1
0.311653362873639 0.308717841220136 1 1
-0.0759476761978097 -0.0752306586942378 1 1
0.0422623636465363 0.0417327072754426 1 1
-0.0649360773683475 -0.0644089469503409 1 1
0.369536676330556 0.366765252424275 1 1
0.111503226937376 0.109999113877445 1 1
0.0457126655378224 0.0448044890190688 1 1
0.522661832413345 0.517254016550417 0 0
0.247909250001235 0.245424036851886 1 1
0.376833889201478 0.37246666889745 1 1
0.0192640371454268 0.0190604848552878 1 1
0.320627912658675 0.317791413513836 1 1
0.360616859498743 0.357583598123626 1 1
-0.0937062998258851 -0.0928098806451203 0 0
0.0616772712857021 0.0615550606655491 1 1
-0.127048825611474 -0.125128195493042 0 0
-0.0811593108891721 -0.0808772000170111 1 1
0.335816496070784 0.332213519060851 1 1
0.241065102854793 0.239012351478809 1 1
0.0036779591504761 0.00296736685421219 1 1
0.306860897097828 0.30403933860468 1 1
0.535394812410244 0.530591597384244 0 0
0.349065292567275 0.345135446025723 1 1
0.448638467346539 0.443234102755238 1 1
0.415261411019645 0.411291926385402 1 1
0.168950897857917 0.167423611891132 1 1
0.0189160462330165 0.0180375595973491 1 1
0.181477712670687 0.179312247371314 1 1
0.0577707450266562 0.0565472673595575 1 1
0.362979276035988 0.359271968164483 1 1
0.0689712825615982 0.0685548782970389 1 1
-0.0242564832857645 -0.0230899009435739 1 1
0.169550435037748 0.167692775534315 1 1
0.580484451586833 0.574098612072724 0 0
-0.0520195982058417 -0.0524318523382106 1 1
0.154092117157666 0.152570122482749 1 1
0.222091234769845 0.219348487698959 1 1
0.0909722400512656 0.0901922079085061 1 1
0.467378635249147 0.463777656951731 1 1
0.288643438810329 0.286018742481073 1 1
0.00894660444692867 0.00826961493177249 1 1
0.0532040324727027 0.0520418287683955 1 1
-0.036321038950898 -0.0358785779349767 1 1
0.158577105730522 0.156933204689678 1 1
0.258975183818332 0.256410185366402 1 1
0.330080501973864 0.326236133142091 1 1
0.0783835041702494 0.077749227566369 1 1
0.462705293008692 0.458070802379269 1 1
0.35303949283601 0.349619703578751 1 1
0.445463096363608 0.441382767551328 0 0
0.624735604936875 0.618560031990331 0 0
0.319049022372912 0.316697596265885 1 1
-0.0328104720959418 -0.031965411899663 1 1
0.257392073669604 0.254954540066536 1 1
0.461354173913333 0.456716369612335 1 1
0.101847522699829 0.100778577866326 1 1
0.226888173427283 0.224452552244627 1 1
0.259904890864543 0.258505405720956 1 1
0.435017347664105 0.430365220314526 1 1
0.173239197215961 0.171815802975425 1 1
0.197399904825238 0.196428004981754 1 1
0.0593401471553007 0.0580693839045213 1 1
0.0955661839540503 0.0956382355603228 1 1
0.0941134352511725 0.0927951604495355 1 1
0.194959836193042 0.192158167167406 1 1
0.441601764730455 0.437087481023496 1 1
0.204700283226034 0.201641416116568 1 1
0.181314782111355 0.18025908938866 1 1
0.145311180592459 0.144710548396115 1 1
0.290452364137802 0.287485974308111 1 1
0.154301083581318 0.152378147155197 1 1
0.249807549640167 0.247177666985524 1 1
0.232358668381782 0.229242348882847 1 1
0.719362776448581 0.712934609917852 0 0
0.203703521935092 0.201574238793972 1 1
0.198920078170573 0.197388445932577 1 1
0.218016824279711 0.214979381012483 1 1
0.110926779807088 0.109497772367073 1 1
0.177755179255547 0.1758738075638 1 1
0.171721656384538 0.169744885040339 1 1
0.326499914782633 0.323900843496244 1 1
0.285492234134185 0.282820545395603 1 1
0.247666201260778 0.244599156204163 1 1
0.0773163990473259 0.0760841239503307 1 1
0.0508200000902452 0.050751295643365 1 1
0.0294802136105864 0.0297718446424554 1 1
-0.0601332331711818 -0.0595187808019164 1 1
0.078416464979932 0.0773651597768846 1 1
0.0305614664677439 0.0309781469415437 1 1
0.523730510568024 0.518399365965802 1 1
0.071067087866467 0.0707816337010427 1 1
0.144488835477114 0.143854041546633 1 1
0.389311130486056 0.384918812596821 1 1
0.47000954837567 0.465174581805646 0 0
0.245352021508566 0.242669966163967 1 1
0.322134795986877 0.319074834201145 1 1
0.328599923008891 0.325562401950414 1 1
0.03349571375445 0.0330630581335346 1 1
0.293700907944113 0.290933209101401 1 1
0.292649318616063 0.289755185297178 1 1
0.451016056508231 0.447259517885158 1 1
0.254191016051856 0.251634569989256 1 1
0.388755139281723 0.384261165907097 1 1
0.090187612088447 0.0895873668982138 1 1
0.18768746382106 0.186045681248929 1 1
0.0440619184940054 0.0434356795711148 1 1
0.281249664536328 0.279106009335775 1 1
0.00321981698860934 0.00322310092997908 1 1
-0.076907927579069 -0.0768245882244248 1 1
0.218158555679406 0.215989886199208 1 1
0.206798974953079 0.204099003526631 1 1
0.291147978002216 0.288569735065359 1 1
0.312140965663844 0.30965974580174 1 1
0.0449604884662546 0.0442720878844156 1 1
0.0850435909706569 0.0843882783396244 1 1
0.063735766072609 0.063264056019346 1 1
0.055484999312957 0.0548866234397493 1 1
0.293868438224772 0.290974575998359 1 1
0.441174885390384 0.436988790730107 0 0
0.0710895447389614 0.0707803692573675 1 1
0.00515917185612802 0.00561802241535453 1 1
0.258430548536711 0.255959079134175 1 1
0.35396510626935 0.3503786324188 1 1
0.250441701379221 0.248481236494863 1 1
0.346094074097316 0.342707921964102 1 1
0.108523218077793 0.107459585237309 1 1
0.393962736857142 0.390948531893752 1 1
0.0604840530687874 0.0603854122832279 1 1
0.1286498359713 0.127031825791731 1 1
0.114620632811446 0.112688123738672 1 1
0.054672317722228 0.0539007665935764 1 1
0.305925973445219 0.302611180238425 1 1
0.377385781158774 0.374153627157074 1 1
0.153406675637793 0.152182691809259 1 1
0.171449066405938 0.170372259718539 1 1
0.28352884613544 0.281042939405823 1 1
0.201422701734888 0.199062990283609 1 1
0.500940668508759 0.496798201353688 1 1
0.383441482218786 0.379593579762123 1 1
0.176367364127843 0.175355064146326 1 1
0.32064123044725 0.31715723709235 1 1
0.18935877189402 0.188078999521 1 1
0.333838522023084 0.331033388079949 1 1
0.204045301711992 0.202710765426005 1 1
0.193242926453105 0.190038713409907 1 1
0.33449300691375 0.331925550571649 1 1
0.189157316618114 0.187686175377352 1 1
0.444252762833685 0.439657085218099 1 1
0.265351765298608 0.261667419607093 1 1
0.395308738584078 0.39138966523392 1 1
-0.166055605354578 -0.163574097463517 0 0
0.389694841634095 0.385773773300508 1 1
0.234151410767749 0.231298756888671 1 1
0.123288381031937 0.122082020638041 1 1
0.174052921062931 0.172619177185209 1 1
0.42199170446114 0.416697217787222 1 1
0.242367123255524 0.239370108121572 1 1
0.243324718351578 0.240928462358495 1 1
0.148090470981626 0.146377266107094 1 1
0.00499774587528379 0.00491717705433994 0 0
0.471096129776121 0.466031327088718 1 1
0.540966670467584 0.534936127272267 1 1
0.525662575943906 0.519514735776737 1 1
0.419049381133102 0.413694869305159 1 1
0.165083987636847 0.162692143722052 1 1
0.298628871730682 0.2952329154367 1 1
0.218873073252263 0.216613335825711 1 1
0.192505440557646 0.19101536488016 1 1
0.360471865856536 0.356934955180365 1 1
0.0683776014609525 0.0668626703064096 1 1
0.447788015096092 0.443469939561708 0 0
0.25628633460307 0.254275732970099 1 1
0.329312846701296 0.326192657920295 1 1
0.317090129256802 0.314156552190556 1 1
0.211391542192246 0.209284573280586 1 1
0.0527226496102059 0.0525257159539055 1 1
0.0677436665077837 0.0670052319215929 1 1
0.250609869999086 0.247634816897843 1 1
0.564674872005013 0.55845523487223 0 0
0.175735035682938 0.174342818329989 1 1
0.0301445057538084 0.0300770832932894 1 1
0.251185910231463 0.248790022894886 1 1
0.303470022496246 0.299785087134673 1 1
0.366990236004329 0.363147473835088 1 1
0.201848989941144 0.199719275129703 1 1
0.666436156564252 0.660133002806814 0 0
0.157683999242599 0.156211866807377 1 1
0.177054032867869 0.175032244381081 1 1
0.30372548035605 0.299373639946838 1 1
0.263701871292431 0.261962345179264 1 1
0.556924349927817 0.550699867369664 0 0
0.163571315627061 0.161238112474658 1 1
0.305875872327027 0.303251996403347 1 1
0.278723144666498 0.275467804671237 1 1
0.143578908287971 0.141880794454638 1 1
0.179636820524811 0.177654992109975 1 1
0.290676659711206 0.288035440397376 1 1
0.153947083498456 0.152504865281697 1 1
0.241223299492235 0.238625763248496 1 1
-0.00773859318263766 -0.0082549168173634 1 1
0.5063340922072 0.501229007002526 1 1
-0.0132900394594523 -0.012761530355015 1 1
-0.206111788598294 -0.202725234475705 0 0
0.321692252092422 0.318834701529885 1 1
0.149315150224331 0.147937409163052 1 1
0.240038718915577 0.236823403386717 1 1
0.299840511715455 0.297233665151435 1 1
0.179542144391759 0.177275364782966 1 1
-0.151168309599435 -0.149441899796847 1 1
0.427827096878973 0.423091916835267 1 1
0.151091465413108 0.14891503192092 1 1
0.0996360761995618 0.0989584734459582 1 1
0.458300490199295 0.454403543280705 0 0
0.088250961685053 0.0872833364279171 1 1
0.231174145555858 0.229100537705839 1 1
0.227410054922724 0.224868605414768 1 1
0.586587276350956 0.579421649243425 0 1
0.453580812140862 0.448656925846777 1 1
0.341434417940301 0.337418168871091 1 1
0.454500168230666 0.450488349369559 1 1
0.281321301993798 0.277199898473966 1 1
0.0969853524589375 0.0958063961438207 1 1
0.380599884513787 0.377304131582453 1 1
0.198988179275781 0.197240978452799 1 1
0.231387590303695 0.228135655656286 1 1
-0.0120773675970351 -0.011866297777432 1 1
-0.0295852731265925 -0.0296747837359167 1 1
0.188353785098404 0.187015748093375 1 1
0.142560043343973 0.141655952391776 1 1
0.428226466205528 0.424132048533641 1 1
0.753651788890685 0.745325201749796 0 0
0.111158058129568 0.110804851550218 1 1
0.357387812540281 0.354379003311146 1 1
0.203674968452146 0.201739607616505 1 1
0.165985352325766 0.164340744307454 1 1
0.365683163437664 0.361197751533511 1 1
0.00693294833582866 0.0069271571081433 1 1
0.297466084959119 0.29444586286967 1 1
0.349859069339648 0.346141967449105 1 1
0.476393208868242 0.471357885519143 1 1
0.364155277412523 0.36037553741459 1 1
0.277816100209983 0.274138242827417 1 1
0.648801765915337 0.641705813049331 0 0
0.136773154366088 0.135555290296791 1 1
0.0615250122889452 0.0609741770344432 1 1
0.282077617107488 0.279330969127783 1 1
0.340543946728518 0.33694845461098 1 1
0.0512517875222659 0.050567488594544 1 1
0.194008093712397 0.19181075570328 1 1
0.0667386862916818 0.0656099456477892 1 1
0.357296368114949 0.354176665616194 1 1
0.140239470768889 0.139076610246802 1 1
0.366919628758542 0.363619268493268 1 1
0.0366386681392607 0.0361743185144735 1 1
0.0209335174367775 0.0203535931046653 1 1
0.263068968660741 0.260675338736553 1 1
0.385423489468377 0.381698465370521 1 1
0.385451963713302 0.382000926513423 1 1
-0.053328205934612 -0.052468288813069 1 1
0.208341053295967 0.205374299672218 1 1
-0.119068786311217 -0.117830121822338 0 0
-0.125093738477027 -0.12387972476602 0 0
0.256170498973496 0.25355876590353 1 1
0.183019300171677 0.180390977038405 1 1
-0.0937243911120765 -0.0926209328804021 0 0
0.396301507343254 0.392826024086172 1 1
0.0894924656910459 0.0888018837098816 1 1
0.0593678172141143 0.0593934379827921 1 1
0.391429183269577 0.387170864048854 1 1
0.0158131334755625 0.0156478791231334 0 0
-0.036389194205932 -0.0358202810044943 1 1
0.158687595533325 0.157366061890638 1 1
0.119621644090789 0.117803005477241 1 1
-0.0205608418707121 -0.0216288945519819 1 1
0.218742157888463 0.216746787560367 1 1
0.178877877988848 0.177884759619951 1 1
-0.00512867461938506 -0.00505366724453535 1 1
-0.0511498351970407 -0.0509740931778927 0 0
0.336456129866369 0.332504917949929 1 1
0.12289549214756 0.121977674906604 1 1
0.357474253824115 0.353502696418656 1 1
0.0295440337243659 0.0296810244386584 1 1
0.24753394066746 0.245474088671256 1 1
0.110836232076865 0.10926794356616 1 1
0.0285300118118656 0.0286204093684719 1 1
0.192202802184555 0.190066340017735 1 1
0.0909884575093205 0.0910200697853955 1 1
0.228632845443222 0.226431483630829 1 1
0.196803261665604 0.195058465202762 1 1
0.228925905793394 0.227077203676051 1 1
0.236034151805249 0.234097325561235 1 1
0.256752500239985 0.254167161173556 1 1
0.383262756140439 0.379302565635664 1 1
0.266368070655776 0.262729740111511 1 1
0.49656509966846 0.490813224877086 1 1
-0.082833365777859 -0.0818355337969682 1 1
0.288182990211257 0.28572704666317 1 1
0.314863840332549 0.311863495438772 1 1
0.132140468206918 0.130332667251644 1 1
0.241412597368168 0.23961530388024 1 1
0.151228166090411 0.149743992563325 1 1
0.287085137498851 0.283546111139182 1 1
0.095323905224317 0.094412762704791 1 1
0.0775458519626021 0.0764365292792195 1 1
0.324375789806732 0.321059119392926 1 1
0.251993780529304 0.249479392839997 1 1
0.0545379387857099 0.0536515963537947 1 1
0.203117033590517 0.201408844178458 1 1
0.279493971433783 0.275719906302887 1 1
0.477214301757521 0.472201969747421 1 1
0.214844251559896 0.212624230302036 1 1
0.321592478772016 0.31794813767791 1 1
0.388423090168304 0.384678860169632 1 1
0.106192886190242 0.104807737839188 1 1
0.388165549597359 0.383752678022278 1 1
0.0393674165429685 0.0391170626338443 1 1
0.268053609550204 0.265692602212017 1 1
0.216046331096765 0.215135973168555 1 1
0.132001783735782 0.131915292317322 1 1
0.390017710800777 0.385681773819582 1 1
-0.0770941491756558 -0.075198355313289 1 1
0.283770664172195 0.280710705001054 1 1
0.240136780262781 0.238354698717586 1 1
0.33620054117568 0.333223530353507 1 1
0.137219957226998 0.135190099477748 1 1
-0.0117805669907012 -0.0117411571780601 0 0
0.303661115383751 0.300673102205559 1 1
0.261900533843243 0.259079990146809 1 1
0.250462802302011 0.247950511042586 1 1
0.0159496268922418 0.016065293361678 1 1
0.137532465030937 0.135767430559429 1 1
0.0659463288119578 0.0648431820010098 1 1
0.0121276488470131 0.0111386855167232 1 1
0.249154215637146 0.246394010604945 1 1
0.179159907010412 0.177335535184216 1 1
0.102177688281683 0.10089372567962 1 1
0.206134233439654 0.204455364449575 1 1
0.09488702753513 0.0941192365898785 1 1
-0.191360473862879 -0.189687634171166 0 0
0.0588283370038858 0.0583575838823203 1 1
0.300179264358709 0.296807164491811 1 1
0.359860728980133 0.356111470392614 1 1
0.549785928592298 0.543523292074257 0 0
0.0972966287851891 0.0961654387892008 1 1
0.255392893942136 0.253244049971859 1 1
0.0881638693430163 0.087113923238416 1 1
0.113522868542506 0.112266272023022 1 1
0.309781842233893 0.306613029696659 1 1
0.136081135033397 0.135179621176653 1 1
0.40238334348231 0.397422511328655 1 1
0.494522261985632 0.489623975407065 0 0
0.189093029677525 0.186814464751037 1 1
0.368475357506715 0.363936264369749 1 1
0.472909155881177 0.468008579743672 1 1
0.116790835425793 0.115381303660005 1 1
0.253391327848761 0.250395316782055 1 1
0.0535089256450357 0.0530177763259648 1 1
0.279359748821051 0.276319048154729 1 1
0.210779261489701 0.208343061388301 1 1
0.353881833221592 0.350239025322862 1 1
0.129722489382938 0.128439195544567 1 1
0.168750619869194 0.166838483402487 1 1
0.0390273359089652 0.0388857288540299 1 1
0.0376461539336066 0.0373391269576067 1 1
0.509198000665486 0.503890069627776 1 1
0.320975012613375 0.318241158652616 1 1
0.480252482901322 0.475952780825264 1 1
0.23946743831085 0.236679870818351 1 1
0.437358217708255 0.432369897779373 1 1
0.157787806046011 0.156279383534613 1 1
0.295206424199249 0.292568603904406 1 1
0.123139399698896 0.12076462223597 1 1
0.090375618916782 0.0901042776429424 1 1
0.229830813340535 0.227569661413802 1 1
0.146828397955933 0.14445776787895 1 1
0.100859231945559 0.0995779892078222 1 1
0.249948308980624 0.247522355497964 1 1
0.126584480538364 0.125435818025745 1 1
0.742212004155378 0.732774253484447 0 0
0.434055396165487 0.430713258307808 1 1
0.165882005981492 0.164760423893205 1 1
-0.20847110176365 -0.20641334573946 0 0
0.180462509907107 0.178896723957856 1 1
-0.0516233043683108 -0.0514813400341669 1 1
0.0295315742652018 0.0293843654506533 1 1
0.260703009154905 0.258244300955108 1 1
0.391972063846128 0.387413008150267 1 1
0.149643921671319 0.148303634266964 1 1
0.139043808682086 0.137212394851608 1 1
-0.135377678099046 -0.134175376790438 1 1
0.0147884395017193 0.0141230974344155 1 1
0.0217675607970406 0.0212943433385208 1 1
0.253866459577953 0.251801799004485 1 1
0.197009618280512 0.195341702512448 1 1
0.0978423459169326 0.0967582486142612 1 1
0.183075398507383 0.181556192897673 1 1
0.0196823468176216 0.0198755006882153 1 1
0.025896787442116 0.0257486821599845 1 1
0.56031762882478 0.554555414539153 0 0
0.0760807606461163 0.0747313539163945 1 1
-0.0183153388819987 -0.0178520170102227 1 1
0.319442430597407 0.31603504923214 1 1
0.35434746279329 0.351197977080661 1 1
0.00952710887372461 0.00898001425807677 1 1
0.377128308180713 0.373784298450716 1 1
0.13668711589788 0.135144518061096 1 1
0.538981012666413 0.533390046768341 1 1
-0.0459647185110014 -0.0446507218048031 1 1
-0.0460343160086866 -0.04627529685186 1 1
0.199120005337593 0.19705608692363 1 1
0.126032027103608 0.124689824238812 1 1
0.0611431922380038 0.0606061828314027 1 1
0.240438243783395 0.238146890763254 1 1
0.189840239061683 0.187708082813066 1 1
0.284272348131474 0.281260260164817 1 1
0.260890232034181 0.258420253269885 1 1
0.240048829581486 0.237994488665656 1 1
0.478826938262844 0.472388266526093 1 1
0.105287625246308 0.103734114773585 1 1
0.242472946748351 0.240299061816581 1 1
0.167541355465026 0.166174135430831 1 1
0.287807434077277 0.285028022456582 1 1
0.205283941428499 0.202963397753788 1 1
0.267135024843332 0.265291741429155 1 1
0.141086845944939 0.139701413686479 1 1
0.0178392205261198 0.0177868945852568 1 1
0.61260322504719 0.606370902830217 0 0
0.157411015520634 0.156124979456638 1 1
0.296035117370477 0.293491634603127 1 1
0.126089070563478 0.124153995737591 1 1
0.237741054091708 0.234461279010501 1 1
0.00151822422883933 0.000989299674424952 0 0
0.324636498123003 0.320495350285722 1 1
0.14685847682305 0.1447932269929 1 1
0.161258117444752 0.159941327534383 1 1
0.19306852916457 0.191196414179748 1 1
0.16315920603801 0.161273492661976 1 1
0.13024015967559 0.128473543991067 1 1
0.237714362252286 0.234619233651927 1 1
0.114465711901921 0.113233732622404 1 1
0.173013970298037 0.17112589671969 1 1
0.412154111504747 0.406909514967846 1 1
-0.00139227241294021 -0.00128732775668532 1 1
0.67048285590225 0.663911234365107 1 1
-0.0355979284883813 -0.0347421438991475 1 1
0.124637610815335 0.121846740740725 1 1
-0.0914855214090214 -0.0905202636850338 1 1
0.0633141766186736 0.0627933160350634 1 1
0.481772787763542 0.477057843410551 0 0
0.359418123832936 0.355741943928479 1 1
0.0821851745359378 0.0816845626554725 1 1
0.142179774068219 0.139866198672987 1 1
0.398230456298307 0.394178659444759 1 1
-0.0399142189324809 -0.0393881993070238 1 1
0.263701512777474 0.260897842559428 1 1
0.198965547933379 0.196818952672157 1 1
0.00840202936301718 0.00872851773162514 1 1
0.218890279160299 0.216972655221667 1 1
0.385031213122186 0.381718910980759 1 1
0.222320746299756 0.21888018181449 1 1
0.547936088835116 0.542602196928838 0 0
0.142440399644998 0.141457951904708 1 1
-0.0593669236613945 -0.0585643801242989 1 1
0.260111927976373 0.258101253632739 1 1
-0.0541975739669926 -0.0540362544983505 0 0
0.296819157738389 0.293420010705046 1 1
-0.0246777042369351 -0.0241493902132196 1 1
0.384705135189235 0.38111115386638 1 1
0.315950020172648 0.313046323169539 1 1
0.146699776616351 0.145072070263672 1 1
0.30251591584094 0.299426976786478 1 1
0.382449029417379 0.379098298953149 1 1
0.345130270791872 0.340593897579443 1 1
0.38386154662359 0.379951139623473 1 1
0.35762539739759 0.353940236697557 1 1
0.128195529179587 0.12715022271809 1 1
0.0023633507034599 0.00224778016548537 1 1
0.328851644466792 0.325083042762794 1 1
-0.0634700153135915 -0.0624662524436164 0 0
0.0845237268185463 0.0834010271628575 1 1
0.0386448132898424 0.0379884759614625 1 1
0.230274438037024 0.22768810218976 1 1
0.287356193793763 0.284342148769666 1 1
0.242767327708901 0.239675931584196 1 1
-0.17330496844493 -0.171610239821689 0 0
-0.00633904797632944 -0.00608461472328238 0 0
0.397668867561657 0.392679260106058 1 1
0.104252307978516 0.103113646966104 1 1
-0.0900044238813828 -0.0895004230333519 1 1
0.116218330560646 0.11439349107763 1 1
0.412136705038213 0.408670509457718 1 1
0.065354861451408 0.0652814943505053 1 1
0.258728804621786 0.255686995639059 1 1
0.250607072863656 0.247645139029216 1 1
-0.0012160744491375 -0.0016574579964483 1 1
0.408506279121228 0.404565167499109 1 1
0.177116852425537 0.17610241722683 1 1
-0.0498993309654902 -0.0501102445236794 1 1
0.25922461071606 0.25714747840691 1 1
0.16854070193039 0.166304613501853 1 1
0.4537961381206 0.44932073849918 1 1
-0.0725091734815071 -0.071661455678946 1 1
0.00665990807347044 0.00673580771773218 1 1
0.0354765413517626 0.0344395583428669 1 1
0.365711411625928 0.362486129753785 1 1
0.0492244496377172 0.0488394751454341 1 1
0.224953763660532 0.222090287074792 1 1
0.312222159392429 0.309471144872607 1 1
-0.0124313801264619 -0.0121676241698513 1 1
0.307119141788595 0.303138276249547 1 1
0.238491530901383 0.235698313576584 1 1
0.26326973469503 0.260389635219726 1 1
0.344100145282743 0.339956547035554 1 1
-0.05022295809931 -0.048884334256191 1 1
0.0407876298142849 0.0406541596247211 1 1
0.478350090242287 0.473136095408529 1 1
0.137606902285741 0.1362625465597 1 1
0.448560388153746 0.443657015257423 1 1
0.248696872465555 0.245272040936347 1 1
0.233445645736374 0.2314840009154 1 1
0.431715368649173 0.427133088521271 1 1
0.228311932845992 0.226164995209775 1 1
0.246713562904678 0.243727551274121 1 1
-0.0567127454698089 -0.0561919095710893 0 0
0.178688281500989 0.177343867796502 1 1
0.24010573161968 0.236969312968132 1 1
0.239070944478284 0.236925105109527 1 1
0.364092586020842 0.360386334250446 1 1
0.350568077228935 0.346374203161138 1 1
0.400439398672956 0.396657702704157 1 1
0.282898320783856 0.280180439035516 1 1
0.224317852355119 0.222416138630689 1 1
0.158568648614263 0.15729872007192 1 1
0.348439201418668 0.344494365012491 1 1
0.28294815005978 0.28012114714009 1 1
0.593804119784175 0.588529373504163 0 0
-0.0463667207895779 -0.0451911368032008 1 1
0.236348841146581 0.233897324194509 1 1
0.490121841797426 0.485252149866753 0 0
0.506626586392475 0.501203950375047 1 1
0.158037081995688 0.156743323352598 1 1
0.441585407898139 0.436470371999529 1 1
0.0932001229030872 0.0928125834280168 1 1
0.163362001467074 0.161668287005971 1 1
0.0459465344279666 0.0457479151597895 1 1
0.350022436948108 0.346401480532818 1 1
0.0370318596447125 0.0367158009835551 1 1
0.0377822655176109 0.0363181360632431 1 1
0.272426662221323 0.269595363745049 1 1
0.570501382913286 0.565396064115262 0 0
0.0869644988054789 0.0857681037612866 1 1
0.149939010895284 0.147833183525393 1 1
0.188396415672724 0.18676729937822 1 1
-0.0681407192372875 -0.0674325361716634 1 1
0.261588271920241 0.258079630250582 1 1
0.101371599703714 0.100250533828851 1 1
-0.000507638401714375 -7.83489948281771e-05 1 1
0.362163148520558 0.359048939226201 1 1
0.517299560282456 0.512331037620607 0 0
0.358876377983631 0.354861157600522 1 1
0.186418595578621 0.184711634769471 1 1
0.127323553654886 0.126049885773608 1 1
-0.029751810832622 -0.0297580984252497 1 1
0.112734351884948 0.111479836002178 1 1
0.0961268788398262 0.0951557080446596 1 1
0.0293177451444239 0.029174165585473 1 1
0.283882528645715 0.28205519332345 1 1
0.384460087160961 0.380757223822432 1 1
-0.0706906309977668 -0.0696207168243253 1 1
0.135337290794075 0.133471014136997 1 1
0.217429448999378 0.214761470591829 1 1
-0.00470667093312085 -0.00509894816229831 1 1
0.150225343666669 0.147884482236485 1 1
0.056620387469169 0.0557450918638362 1 1
0.354718098464715 0.351105386419452 1 1
0.372549191217787 0.369188373420171 1 1
0.291167948326101 0.288118844596581 1 1
0.338391960306194 0.334826587117303 1 1
0.167774237009069 0.165646758954625 1 1
-0.259117360465063 -0.256452437529853 0 0
0.426719823517305 0.422454158866247 1 1
-0.20770245127704 -0.205792575885789 0 0
0.354733911768208 0.351415111801587 1 1
-0.00276197294773209 -0.00256156484206445 1 1
0.288474072032472 0.286370498210237 1 1
0.352203284263337 0.347714987337301 1 1
0.245353761677695 0.242451712685333 1 1
0.121494639308031 0.121362213276363 1 1
0.328822749134954 0.324353473419868 1 1
0.0099153848753945 0.00946944372094645 1 1
0.146215822850905 0.144728802885162 1 1
0.0248608207170377 0.0240056194890838 1 1
0.510145879854421 0.504208836015267 1 1
0.163511823630888 0.162147825591663 1 1
-0.0478064860550822 -0.0471332921803616 0 0
0.100515308392569 0.0994186515356769 1 1
-0.0855124095291066 -0.0837112745346073 1 1
-0.0274880213313005 -0.0268711075137576 0 0
0.40162351338321 0.397654447390857 1 1
0.328678397205656 0.3251305104046 1 1
0.0918416146754684 0.0904924917836323 1 1
0.506016328804134 0.501201251525781 1 1
0.151910265783503 0.150175225010847 1 1
0.138623556869834 0.137162595586711 1 1
0.18594221938721 0.184648006520866 1 1
0.394233493029102 0.390577891983437 1 1
-0.208882516096844 -0.206761068523029 0 0
0.292040991237923 0.288365056861358 1 1
0.207242424154514 0.205276873117402 1 1
0.261869068983515 0.259601992643554 1 1
0.278406609508791 0.275249867426392 1 1
0.276463424446032 0.27407393741434 1 1
0.403740884257152 0.399495769672229 1 1
0.162845249567565 0.161638612063006 1 1
0.293643325660201 0.290547463545543 1 1
0.188019033902592 0.18551816693414 1 1
0.123879961217923 0.122297316684576 1 1
0.231593983585771 0.229763615900261 1 1
0.290403966811763 0.287439958826153 1 1
-0.0287689223146804 -0.0284102404966659 1 1
0.149308461817768 0.147698332742782 1 1
0.364538643650269 0.360283686387197 1 1
-0.123935431094625 -0.122277158199901 0 0
0.133596754404889 0.131565616407246 1 1
0.396621670057287 0.392643692089482 1 1
0.291244480984722 0.288047984755277 1 1
0.32920020157363 0.325053881894061 1 1
0.205928106947292 0.204265398041059 1 1
-0.0126226793361464 -0.0130635116852416 1 1
0.203585251155294 0.200679343923566 1 1
0.0385188905064397 0.0386463172485707 1 1
0.209437977903729 0.207528538476975 1 1
0.429672739247955 0.425639960194647 1 1
0.272920917277661 0.27054533774583 1 1
0.155075458480713 0.153443581092274 1 1
0.295736543278477 0.292570452386726 1 1
-0.197989130412734 -0.196187990833381 0 0
0.332358952273284 0.328369979735791 1 1
0.107338602337123 0.105685636117455 1 1
0.0168529122858907 0.0163643583288539 1 1
-0.0796490681374822 -0.0794258901779306 0 0
0.310335980650568 0.30737714466752 1 1
0.139987934123175 0.138857561070417 1 1
0.293563207889278 0.29057015030102 1 1
0.178647414135348 0.177257274200174 1 1
-0.0295876748742668 -0.0289270915017733 1 1
0.0985805353670607 0.0973222781313667 1 1
0.0127517615020483 0.0126581527446515 1 1
0.0411765009326116 0.0408476496500049 1 1
0.146637605088331 0.144877057090493 1 1
-0.0939896231045535 -0.0922745456136051 1 1
0.162095178319369 0.16013272361566 1 1
0.344702029281051 0.341577426551599 1 1
0.28143033898973 0.278128040976007 1 1
0.896120379527808 0.885994879085705 0 0
0.0747392597219153 0.0741921803357815 1 1
0.137665967822241 0.136394769524364 1 1
0.557537194882031 0.551917017138276 0 0
0.131420697870015 0.129952855353641 1 1
0.342305379949002 0.338363278441858 1 1
0.34324415059534 0.340208884921052 1 1
0.430916863837124 0.427458550413006 1 1
0.388870350219508 0.38524558302062 0 1
0.502553235100706 0.496840768741824 1 1
-0.191790178847759 -0.189291500791122 0 0
-0.00203569739884288 -0.00252889723051748 1 1
-0.0209563059664428 -0.021294365899836 0 0
0.216797154961008 0.214490190844225 1 1
0.236908459298529 0.234658871867001 1 1
0.067966314772354 0.067101274641735 1 1
0.149255447165398 0.148003970991978 1 1
0.456123787206899 0.451569992075827 1 1
0.0531814477776715 0.0528247471372324 1 1
0.0443999534063931 0.0432614304015387 1 1
0.216731212219908 0.214696705980129 1 1
-0.0693504106197377 -0.0685856750783882 0 0
-0.0769470968881324 -0.0765812327227191 0 0
0.0433265870013291 0.0425050519660911 1 1
0.0953592990327288 0.0941245521022946 1 1
0.374703669261698 0.370918700716145 1 1
0.468057961168771 0.463012876843613 0 0
-0.0561932631789467 -0.0565518201789407 1 1
-0.26773677279469 -0.265363223988846 0 0
0.458259596985196 0.452294603417331 1 1
0.0573297473971641 0.0567178660058601 1 1
0.282344132107913 0.280101111723904 1 1
0.306813899805658 0.303350559240037 1 1
0.0474649803792364 0.0471730565149708 1 1
0.0345199826336061 0.0345806393901599 1 1
0.347588003464234 0.343898069645081 1 1
0.371322825969797 0.367296813183826 1 1
0.0193298177107106 0.019534005983887 1 1
0.0995427573599716 0.0979042710124012 1 1
0.303263897015363 0.2999824322127 1 1
-0.0564504713475334 -0.0558276812782117 1 1
0.261202961637303 0.259033382452808 1 1
0.446895504059129 0.442991398025864 1 1
0.138812773568063 0.137172668897586 1 1
0.399543226093401 0.396280231142382 1 1
0.167596413184877 0.166276709578649 1 1
0.581468215218489 0.576759648418122 1 1
0.367163508935122 0.364264172016675 1 1
0.166753919842843 0.165435793583154 1 1
0.172254650601402 0.17001757805889 1 1
0.148831235948453 0.146643532498906 1 1
-0.0116857414112836 -0.0114042915917529 1 1
0.303612056192264 0.300059986358645 1 1
0.137770687601321 0.13617924347955 1 1
0.381569874021597 0.378133600785257 1 1
0.0579836512915507 0.0566131250803755 1 1
0.240275849757004 0.238029228041639 1 1
0.109933502584983 0.108923631348967 1 1
0.333873500667933 0.330430902481332 1 1
0.0609745566756165 0.0593777996455996 1 1
0.238003798709154 0.235175891356724 1 1
0.348397115231307 0.344847714356704 1 1
0.168696640518347 0.167238050900551 1 1
-0.245633385586832 -0.243095210413008 0 0
0.297963405179698 0.295769921567202 1 1
0.365572484878296 0.362526785646213 1 1
0.329695167736544 0.326350516668612 1 1
0.130674800931099 0.128936490933315 1 1
0.0081352711831406 0.00814719776768858 1 1
0.235091141864264 0.232134995630179 1 1
0.0254480239856784 0.0251030510540642 1 1
0.237763633287777 0.234625000693499 1 1
0.161373798653156 0.159312387198241 1 1
0.245879598672483 0.2424293927554 1 1
-0.21557669086826 -0.212579480803909 0 0
0.42838210094938 0.423805844856678 1 1
0.0449591676655133 0.0444897530651667 1 1
0.379522346863111 0.375606224944486 1 1
0.225244723036229 0.223396244692615 1 1
-0.0975014458928016 -0.0960222222023058 1 1
0.162679456216758 0.160125618588203 1 1
0.318067505314536 0.314712847300339 1 1
0.371641115488423 0.368201870590446 1 1
0.290835189638806 0.287867334088282 1 1
0.396835924530276 0.393074145984987 1 1
0.0255632301183349 0.0248888721271484 1 1
-0.272604048587391 -0.270351891322737 0 0
0.235747019656963 0.234045771650392 1 1
0.473520352640305 0.468772500261586 0 0
0.690221988557995 0.683105131387514 0 0
0.133720064803903 0.132814562445569 1 1
0.113508412635009 0.112622416727827 1 1
0.0227457469938159 0.0233553261438646 1 1
0.122946027235619 0.121159504769291 1 1
0.0299970314607528 0.0291498956300849 1 1
0.335230970514617 0.33312968202416 1 1
0.0458899124811304 0.0446433476906642 1 1
-0.155544496277196 -0.154307725454302 0 0
-0.0518549981090921 -0.051079042379848 1 1
0.219778001540279 0.216710890415858 1 1
0.327634615910354 0.323900395742552 1 1
0.286843683310733 0.283660497211119 1 1
-0.0886580779607327 -0.0869020882178218 1 1
0.504091597866693 0.499500226574793 1 1
0.000208073065906637 0.000577527022326753 1 1
0.286940492411191 0.283496211620126 1 1
0.0635117333659334 0.0631393841705646 1 1
0.344611191133656 0.341038552232973 1 1
0.165501304670588 0.163530282817562 1 1
0.0406182595127788 0.0407133401490891 1 1
0.10430960210142 0.102442071410943 1 1
0.0601501090924634 0.0601659876834319 1 1
0.407225973310863 0.402788934974167 1 1
0.104837308285416 0.10288797625448 1 1
0.520183091639754 0.515366908027283 1 1
-0.0870804981236707 -0.0864767715092712 1 1
0.176001375176217 0.174046934821872 1 1
0.023698389258701 0.0234968501718055 1 1
-0.0810735202792158 -0.0794673595962024 1 1
0.0180156026221304 0.0175400517464439 1 1
-0.132989288850374 -0.132236588767908 1 1
0.166365108408003 0.165127608173351 1 1
0.218524099351874 0.21680702276147 1 1
-0.0751850648100774 -0.0744530312935782 0 0
0.185110029329772 0.183930125085934 1 1
0.244476017003847 0.2423689164249 1 1
-0.12215504180093 -0.121834448520447 1 1
0.246406870428675 0.24426940557815 1 1
0.118274154449292 0.117376221764783 1 1
0.264252927910783 0.261212601852122 1 1
0.526946533329659 0.521644868449767 0 0
-0.081656676102877 -0.0801255071473306 0 0
0.2254701023563 0.223836090562655 1 1
0.154178090614308 0.152633275417758 1 1
0.0185740886768119 0.0181557297205525 1 1
0.384712117964174 0.378926926687915 1 1
0.215212670993758 0.213057556572237 1 1
-0.173944377303512 -0.172199111000084 0 0
-0.0383113461937541 -0.0381327453186002 1 1
-0.259784142504383 -0.256804796958882 0 0
0.195868364506745 0.194003334973095 1 1
0.091049540524731 0.0897821455425861 1 1
0.171582466065393 0.169959280439513 1 1
0.620294326274102 0.612387038761696 1 1
0.281183112309378 0.277966670111026 1 1
0.128260865989575 0.126982372900146 1 1
0.117429273966416 0.116141486570274 1 1
0.247971108020522 0.245553373722266 1 1
0.534793941141899 0.529607099377932 1 1
0.0720660624501784 0.0714255560979774 1 1
0.193279586111398 0.191361069801844 1 1
0.417950061592091 0.413831578517953 1 1
0.306361305545159 0.303572549339425 1 1
0.117940793468898 0.11701817852959 1 1
0.0341681867470169 0.0341018214898335 1 1
0.167985395319764 0.16662099568688 1 1
0.00686850176136589 0.00683842686943038 1 1
0.327914194787719 0.324995207963756 1 1
0.233123446275727 0.230848345833136 1 1
0.124436533143873 0.122945651981003 1 1
0.142272653993687 0.140488509646583 1 1
0.379309311182755 0.376156457657041 1 1
0.247202559242544 0.244870931506833 1 1
-0.0254168449950088 -0.0248045321441037 0 0
0.266050647370753 0.262118927173457 1 1
0.416160074577105 0.412001061120708 1 1
0.0252057609460959 0.0247936751191819 1 1
0.0432870090148232 0.0423239797860706 1 1
0.0970467358607438 0.0957493733965705 1 1
0.407687894400228 0.403031214044393 1 1
-0.145882589993136 -0.144721944238175 1 1
0.203366506556505 0.201302116058504 1 1
0.540346106753899 0.535125212591562 0 0
0.0556195576827674 0.0554147872647778 1 1
0.152966968863848 0.151329584773782 1 1
0.121368295174819 0.120433222767187 1 1
0.201023127907936 0.198376737929351 1 1
-0.0280079433939986 -0.0279628026368539 1 1
0.342018376721583 0.337923443120064 1 1
0.463872507723206 0.459286851684959 1 1
0.342421632548092 0.338728439618001 1 1
0.46947546586819 0.465419862128332 1 1
0.182237445615283 0.180308020879461 1 1
0.0154497892364491 0.0143841087987344 1 1
-0.0325660591386836 -0.0325155759871304 0 0
0.342602042259582 0.338301147823908 1 1
0.168393325737364 0.165810277238216 1 1
0.283031429152321 0.280886903097576 1 1
0.102472180989304 0.101509515223792 1 1
0.375520798968545 0.371344522997724 1 1
0.31962730332241 0.315914268088908 1 1
0.302815385220012 0.299254081169461 1 1
-0.171054837211848 -0.169763026940057 0 0
0.25617141746412 0.252808866148777 1 1
0.0409853664365015 0.0407129340874499 1 1
0.481910170764067 0.476639999359459 1 1
0.230828098977486 0.228984772691009 1 1
0.325533630527475 0.321489448570093 1 1
0.292842136257015 0.289814813321288 1 1
0.101283564537769 0.0997084730889189 1 1
-0.0412160369460837 -0.0407859710314563 1 1
0.187452833765141 0.185628848377542 1 1
0.227218663196181 0.22507802940423 1 1
0.0869060946381125 0.0859479089755631 1 1
0.209351735712338 0.208073070154544 1 1
0.427413876897629 0.422362700978104 1 1
0.370872285904067 0.367788288299711 1 1
0.15951192482566 0.158168971560044 1 1
0.351539129819009 0.34850010271569 1 1
0.544154477594787 0.538274366026589 1 1
0.14594962153802 0.143805572462129 1 1
0.461748695970021 0.456863018458865 0 0
0.220472453915557 0.217892947744799 1 1
0.391807749793567 0.388245345724567 1 1
0.182130297843146 0.179916301909248 1 1
0.17849871904618 0.176276474683365 1 1
0.0355549868039684 0.0354216172632466 1 1
0.327871204837748 0.324781983203176 1 1
0.483283631972685 0.478749255669391 1 1
0.141335637138626 0.139845634774202 1 1
0.000133072964483817 0.000271775333590085 1 1
0.193700618861155 0.192037260395043 1 1
0.14451307476721 0.143868746034236 1 1
0.174464352529119 0.172317597367237 1 1
0.319462483064361 0.316124279247397 1 1
0.0381624795112465 0.0381960485896784 1 1
0.372314514934375 0.369401001746271 1 1
-0.124147189616516 -0.123178612423066 1 1
0.0880242348385152 0.0875056636245699 1 1
0.17721814203574 0.175406986617539 1 1
0.127655594261423 0.126556229816526 1 1
0.517643622164585 0.512010835957281 1 1
0.0860907018976308 0.0850811718524807 1 1
0.275138992852864 0.27266625794033 1 1
0.537954259217967 0.533021371834947 1 1
0.180738589805017 0.179662421755378 1 1
0.227069704149019 0.224795463715308 1 1
0.0534899829339186 0.0532463748677535 1 1
0.268026172836601 0.265006813651465 1 1
0.255432979283234 0.25281713280282 1 1
0.164833525895028 0.162645762184679 1 1
0.366265856767933 0.36223771622112 1 1
0.0836538920336559 0.0820707976555753 1 1
0.137080544097594 0.13573193838647 1 1
0.164805836897629 0.163353811434619 1 1
0.149971992178842 0.149043313495732 1 1
0.189817580008832 0.187219483739173 1 1
0.104717695832453 0.104086723482229 1 1
0.171121362983797 0.169260225958661 1 1
0.136022803298976 0.135298795106952 1 1
0.00507203585496971 0.00437479542998658 1 1
0.353296980442763 0.350483730083441 1 1
0.242832919554486 0.239638263517958 1 1
0.0782363702484053 0.0775548743563136 1 1
0.182092549534597 0.180092146388025 1 1
0.173567307575654 0.172488537097971 1 1
0.144381267297734 0.141820524716008 1 1
0.365753817577099 0.361619923527982 1 1
0.561146474967338 0.554941129397046 1 1
-0.0395278292072275 -0.0397311890983797 1 1
0.414076038171245 0.410098228476636 1 1
0.0379469477784526 0.0376647319121534 1 1
0.529621261601 0.524030338394807 1 1
0.199252658381416 0.196644073294687 1 1
0.42478665409525 0.42069524328616 1 1
-0.115140811666117 -0.114070798690851 1 1
0.0688737383010389 0.0687294547713146 1 1
0.15201508085738 0.150635586687981 1 1
0.41831678761969 0.414283441425389 1 1
0.186197543033426 0.18427267535513 1 1
0.459376223109045 0.454940615410871 1 1
-0.0176693717895205 -0.0180262503815828 1 1
0.104148011606143 0.103848338372273 1 1
0.132050205019944 0.130823023915842 1 1
0.272314712305528 0.269230484788084 1 1
0.0587512888950789 0.0580752837483194 1 1
0.258718310112663 0.256195916044887 1 1
-0.159587745850516 -0.158387340760281 0 0
0.319935034833368 0.316680200530826 1 1
0.103366956209905 0.10233414198862 1 1
0.124638534988845 0.1241765145128 1 1
-0.139216242838487 -0.138256224943233 0 0
-0.0261764771091449 -0.026273260567124 1 1
-0.042424701995672 -0.0421733777819509 1 1
0.345903558682149 0.342531625454721 1 1
-0.0108565632396183 -0.0111328188896012 1 1
0.159596169907394 0.158414851396151 1 1
0.230662412735102 0.228754043038319 1 1
0.444617104067474 0.440516685418203 1 1
0.11407227025719 0.112964276434797 1 1
-0.0755663520293019 -0.0745284349799741 1 1
0.0806546718444011 0.0796755327432877 1 1
0.343883441281815 0.340745053419983 1 1
0.514594582708273 0.509116927551272 1 1
0.260861996919704 0.257927437090756 1 1
0.307680087842895 0.304418482979708 1 1
0.15156533677838 0.149558655962197 1 1
0.205815458538391 0.203674531622244 1 1
0.31596699829091 0.312142742171382 1 1
0.156857524407974 0.154458665493193 1 1
0.100378529839283 0.099109581287015 1 1
0.268072529102866 0.264530689147225 1 1
0.520495291079476 0.514732587584114 0 0
0.255565545580395 0.253171588691175 1 1
0.677032941620183 0.671431096501048 0 0
-0.018390777623987 -0.0183885888429158 1 1
0.0423428479127834 0.0419249091943446 1 1
0.337211408405375 0.333481784200177 1 1
0.139163475407329 0.137182407924903 1 1
0.35352600422394 0.349780948393368 1 1
-0.0587682135274328 -0.0582362343687798 0 0
0.407535490644754 0.403848710903069 1 1
0.21871234924137 0.216389066840292 1 1
0.306742503103861 0.304227285147082 1 1
0.24576359153501 0.244153754461333 1 1
-0.0693120356307747 -0.0680326406086561 1 1
-0.0324003524135593 -0.0322967717853625 0 0
0.199250557682169 0.19584404090814 1 1
0.336132422399697 0.332457208877764 1 1
0.20695283183597 0.204432897475441 1 1
0.0462025192984376 0.046147755341637 1 1
0.183226440496206 0.181409327795421 1 1
0.373955661287876 0.370164648129804 1 1
0.296088097907811 0.292912152101559 1 1
0.18342268180724 0.181880583563154 1 1
0.275724019518374 0.272598619846527 1 1
-0.185854631801453 -0.184285722584944 0 0
0.404932914068791 0.400379945764899 1 1
0.122972706694937 0.121229826369619 1 1
0.157132096151446 0.155437129955532 1 1
0.0683674330401939 0.0677492681561975 1 1
0.0963653501023818 0.0963112315095244 1 1
0.394381616639707 0.390312250609497 1 1
0.215577281906067 0.213531418765359 1 1
0.215230243272663 0.212521703606265 1 1
0.102925940731152 0.101891936171635 1 1
0.165431207374399 0.163864269533319 1 1
0.408939981868221 0.404449318531912 1 1
0.287812842440068 0.284712750847665 1 1
0.310752743019161 0.308059833775075 1 1
0.203738949769229 0.201598345192691 1 1
0.193974252051636 0.191828708140344 1 1
0.174068323186482 0.172450114912408 1 1
0.271300457474767 0.268451858424407 1 1
0.272010745427413 0.269061548470817 1 1
0.273085179037075 0.270155740934617 1 1
0.0900030395131075 0.0887818887309535 1 1
0.139916828586223 0.139224932175022 1 1
0.332171466160269 0.328801351771573 1 1
0.301567172847254 0.298824056189853 1 1
-0.076981495700664 -0.0760965009745832 0 0
0.0786034354474645 0.0783649353693607 1 1
0.340458806058092 0.336974077101854 1 1
0.148739273490878 0.147274382892164 1 1
0.0743758276146911 0.0734452043564505 1 1
0.452889406103285 0.448626934829699 1 1
0.0642998759030079 0.0640226731285331 1 1
0.0125296809522819 0.0120186182730231 1 1
0.0586629245126265 0.0584383727879221 1 1
-0.0572569092830676 -0.0571671781192195 1 1
0.200685295009114 0.197919904237078 1 1
0.533916983353946 0.528956901046524 0 0
0.214926815307776 0.213220765498927 1 1
0.328517416194864 0.324207947856578 1 1
0.0179397229554272 0.0180172879191336 0 0
-0.00922842014072366 -0.00873204786593553 1 1
0.329744020563518 0.326189051193763 1 1
0.156828680426579 0.155361923848711 1 1
0.142660209385196 0.141063544027656 1 1
-0.0138484711792732 -0.014203689358275 1 1
0.0488715085700869 0.0487683129507075 1 1
0.0835904257280125 0.0829277712292269 1 1
0.0123970680231919 0.0130964819819165 1 1
0.295823952340004 0.29270962329002 1 1
0.056139510494578 0.0552648430714882 1 1
0.379265359395208 0.375479217347538 1 1
0.107277616336115 0.106601190188367 1 1
-0.0896073283884178 -0.0875093580964529 1 1
0.62173247546021 0.614436254555987 0 0
-0.0687212951832449 -0.0683226128559062 1 1
0.12839271046469 0.127585931392025 1 1
0.0851892616560604 0.0845340415448503 1 1
0.352183241160399 0.349262555151104 1 1
0.0531408814607946 0.0525140645070809 1 1
0.248826792978631 0.246546239265809 1 1
0.270160101081256 0.267819627125227 1 1
-0.0431942873017059 -0.04329781911302 1 1
0.0775411282024819 0.0768245077408073 1 1
0.0850988504843911 0.084265941400224 1 1
0.085072747749051 0.0839762790333825 1 1
0.00109616512343319 0.000641017197422994 1 1
0.431587025755765 0.42702920217675 1 1
0.0956144573550883 0.094595681182683 1 1
0.309648940232675 0.30640476069378 1 1
0.334899191349797 0.331144295927818 1 1
0.198865077341028 0.196925346697779 1 1
0.174513930160046 0.173048943515352 1 1
0.197239523809355 0.195618211753891 1 1
0.187473980691128 0.185079100878378 1 1
0.274192095953329 0.270420468186 1 1
0.526559314525855 0.520799427231433 1 1
0.0248286201005597 0.0249734749110998 1 1
0.232932419890615 0.230111308049463 1 1
0.415812221718515 0.411392027601866 1 1
-0.0975230426318307 -0.0965506308096664 0 0
0.420127810229973 0.415355265183799 1 1
0.159366179799838 0.158015825599644 1 1
0.163394649721368 0.161472860884285 1 1
-0.0281563147532117 -0.0276817742178703 1 1
0.212516837752065 0.210055144463061 1 1
0.0701403152373009 0.0685183848666119 1 1
0.436705549849364 0.432122265710978 1 1
-0.0156259906711107 -0.0155758078472835 1 1
0.23346267015403 0.23060182375763 1 1
0.204433451417489 0.202443621871314 1 1
0.0143182481717467 0.0138630425646992 1 1
0.0251570863107916 0.025325436014352 1 1
0.282057732366668 0.278927994265524 1 1
0.265839694394109 0.263530401593516 1 1
0.141824975122179 0.140459685057013 1 1
-0.0600678142913421 -0.0596929405609398 1 1
0.186710340238678 0.184405906766152 1 1
0.34158032092205 0.338017264806696 1 1
0.107157056805409 0.106747349076496 1 1
0.244290174863977 0.241590602190649 1 1
0.0744140912915677 0.0728433204636489 1 1
0.354185434840614 0.35023814318093 1 1
0.14288461317099 0.140961536440512 1 1
-0.0567265044785515 -0.0571703155658036 1 1
-0.0680883065243719 -0.0672621129687912 1 1
-0.0594344623969523 -0.0586004163314145 1 1
0.182725925712936 0.180015811982938 1 1
0.200750123377959 0.199101205142437 1 1
0.245453520022409 0.242938361049835 1 1
0.420435274796883 0.415903625181934 1 1
0.00411514569794358 0.0035477357646489 1 1
0.251910527327408 0.249414734015421 1 1
0.230983147948193 0.229514386882675 1 1
0.345595572490558 0.342567413701273 1 1
-0.0090958626326717 -0.00906390008024509 1 1
0.448200564911995 0.444337022016935 1 1
0.341449780522394 0.336664591664339 1 1
0.00937174043444451 0.00916640240074418 1 1
0.0871102255203979 0.0864589959668332 1 1
0.0861085013806369 0.0855602686644381 1 1
0.409543559820191 0.405855289069925 1 1
0.487561094173092 0.482847521705301 1 1
0.154144239696214 0.152786634087444 1 1
0.248457470129147 0.245471248354721 1 1
0.235058909742263 0.232007423612535 1 1
0.224873998434657 0.222444381079515 1 1
0.230732169337849 0.227991805364469 1 1
0.257397146243633 0.254195211304723 1 1
0.136687611351628 0.135701222550013 1 1
-0.123567069483892 -0.123226979186536 1 1
0.446937423863467 0.442579447534005 1 1
0.272138487273219 0.269374569784595 1 1
0.188667514714791 0.186619051871911 1 1
0.0859503618343944 0.0848731574570436 1 1
0.277857239621647 0.275519347991475 1 1
0.0954997661068683 0.0945553357397341 1 1
-0.0252801895632675 -0.0249759951657018 1 1
0.122336334588817 0.120691103287599 1 1
0.0267060222632783 0.0260377679745532 1 1
0.205672937609066 0.203091112583314 1 1
0.302543197164632 0.300406391253458 1 1
-0.151231639281891 -0.149710960082915 0 0
0.330736077823324 0.326544513330778 1 1
0.154692232390869 0.154069033097253 1 1
0.089574745056992 0.0884935261998747 1 1
0.262825913415683 0.259925111319205 1 1
0.317028234091278 0.313777337290466 1 1
-0.0698948191915663 -0.0689795982125809 1 1
0.443410958982393 0.438566750310489 1 1
0.151337376791591 0.149903456193464 1 1
0.107901448127019 0.10607836781353 1 1
0.320291084405971 0.317234565927372 1 1
0.4220631212295 0.418258719795042 1 1
0.0315067335634883 0.0315737283264005 1 1
0.259520975824163 0.257374538896389 1 1
0.56862585777423 0.562533575611491 0 0
0.00880683462971386 0.00826083681895717 1 1
0.282566113696663 0.279248605700405 1 1
0.375873039293744 0.371543923853421 1 1
0.469749047778392 0.465905582731862 1 1
0.0989292461450705 0.0980196059900143 1 1
0.196061756541534 0.194357399211338 1 1
0.176700056035577 0.174010013929437 1 1
0.369905584414978 0.366090303099975 1 1
-0.0203232176245185 -0.0196816512273067 1 1
0.00103575125774396 0.0012115046588364 1 1
0.282756687820916 0.279505032250998 1 1
0.277586407863288 0.274437103647926 1 1
0.150161508587392 0.148307672284245 1 1
0.347061154748642 0.343846681752529 1 1
0.317529779544253 0.314068298732799 1 1
0.192296394999313 0.190682522511736 1 1
0.0373308756747693 0.0374143774222721 1 1
-0.0780820133814876 -0.0773200550722118 1 1
0.202930091945608 0.200484591061027 1 1
0.476245028813533 0.472202388512844 0 0
-0.0576014607609002 -0.0572667472053364 1 1
0.0442796236367152 0.0439123404938733 1 1
0.311643475891352 0.308041428282395 1 1
0.218003564254072 0.215296136420175 1 1
0.32303709582967 0.319738234625441 1 1
0.192816944591926 0.190707895403484 1 1
0.28808232972026 0.284971111435425 1 1
0.304896776053839 0.301160006594611 1 1
0.300137611713241 0.296815809178426 1 1
0.230308978811589 0.227251640550003 1 1
0.0935196843521929 0.0920245915974727 1 1
-0.0791690525148942 -0.0781812226131285 1 1
0.132625288876152 0.131255483608616 1 1
0.292713605829236 0.290084075223831 1 1
0.299956644637233 0.297547695019488 1 1
0.139814779790931 0.139744733993624 1 1
0.266266014480223 0.263789661835999 1 1
0.07630149038369 0.0756273430033851 1 1
0.152580924408633 0.151027083340207 1 1
0.514305707300614 0.509920099281289 1 1
0.279453834159935 0.27708516924218 1 1
0.177476016856691 0.175726468580023 1 1
0.416656716404678 0.412766511079723 1 1
0.13189914060756 0.131024534029241 1 1
0.0487082320091122 0.0488092994713889 1 1
0.302804028935932 0.299716991051279 1 1
0.176160506071472 0.174804248789576 1 1
0.193008096029673 0.190574196072681 1 1
0.169865537402592 0.168483677254693 1 1
0.200256469051683 0.198072898973127 1 1
0.135123238651479 0.133346029361883 1 1
-0.200548674479036 -0.198087785108913 0 0
0.158694701127563 0.157221973805896 1 1
-0.0931750449349199 -0.0926230924304218 1 1
0.547539486330356 0.542732592952402 0 0
0.237185741700073 0.23390312155753 1 1
0.237232219828991 0.234702151470658 1 1
0.332783774985461 0.329975393546287 1 1
0.351777822722414 0.348300408035813 1 1
0.133163310207588 0.131533645291659 1 1
-0.0971320435839399 -0.0956108848865041 1 1
0.356187936089321 0.353456566229353 1 1
-0.0668055140172245 -0.0654621169258201 0 0
0.104546256271011 0.103321935500449 1 1
0.331246278648884 0.327755962738141 1 1
0.0778025846294391 0.0767766150475538 1 1
0.139686352016747 0.138875067160768 1 1
-0.0158916850214994 -0.0153053938739514 1 1
0.205344149166346 0.203222309335933 1 1
0.131199455794168 0.130275064456116 1 1
0.369858930127986 0.366817781115765 1 1
0.302134009464888 0.299035904446885 1 1
0.201456609730505 0.199480369323939 1 1
0.530376587010801 0.524762686433457 1 1
0.118064523800615 0.116799566552318 1 1
0.0842942823306127 0.0840625990105491 1 1
0.0240656607942465 0.0235179367879555 1 1
0.52718110142657 0.522557220689366 0 0
0.383365508073712 0.38059374269802 1 1
0.239554961297635 0.236795046936424 1 1
0.252484671182022 0.248933486537717 1 1
0.307611027550815 0.304305185500125 1 1
0.0678600591628171 0.0677564999205649 1 1
0.423393002196524 0.419310899957454 1 1
0.407072557695195 0.403468755013225 1 1
0.407152529718308 0.403052290947862 1 1
0.426207256586013 0.421899702022535 1 1
0.115130495969926 0.114209174007065 1 1
0.399843667776312 0.395658408323618 1 1
0.104279979884669 0.102618292832904 1 1
0.43193740985268 0.42756652711174 1 1
0.0925077205776773 0.0919015786836179 1 1
0.0385606130476545 0.0383639726581739 1 1
0.450471079809619 0.445486136447763 1 1
-0.0593794610844921 -0.0583406613819605 1 1
0.28593306193742 0.282564244647773 1 1
0.314429875344663 0.311474556714478 1 1
0.177770939934433 0.175986972463706 1 1
0.127385605207382 0.125619526577271 1 1
0.438517585703471 0.434430755930037 1 1
0.172004120455138 0.170065833529607 1 1
0.138690089599217 0.136889186457796 1 1
0.0536136228349056 0.0532984972638615 1 1
0.082550139613294 0.0814348341396298 1 1
0.244512972045505 0.242075948682009 1 1
0.324244939552215 0.320756869143332 1 1
-0.353005161115802 -0.349373901671788 0 0
0.0305409616387053 0.0297412593548146 1 1
0.117159261974791 0.115437023518159 1 1
-0.146886926031991 -0.145850489104325 0 0
0.15825136299287 0.156192470184424 1 1
0.0870652776881158 0.0861503596924186 1 1
0.151006260640606 0.149133286834996 1 1
0.054329168743997 0.0532454772454352 1 1
0.614549997098226 0.609132683514713 0 0
-0.00306076293381046 -0.00363257643525045 1 1
0.138881059990721 0.137693492266292 1 1
0.313942436941968 0.309701006101409 1 1
0.554623429780195 0.548845681387424 0 0
0.326452222050455 0.323668365836862 1 1
0.143678412725629 0.141337339837964 1 1
0.016913423625981 0.0169357163855253 1 1
0.333627551019915 0.330850611984386 1 1
0.255594472090517 0.254097747114485 1 1
0.474905078997671 0.470023181946235 1 1
0.0015560950955312 0.00159732900127715 1 1
0.491469166217918 0.486703488621682 0 0
0.249737609270173 0.247005290369275 1 1
0.235138552093157 0.232599559479998 1 1
0.0448792085976205 0.0446944896076648 1 1
-0.0737663327089576 -0.0730990016500834 1 1
0.359993419817575 0.356230397834413 1 1
0.119178359323266 0.117971021845716 1 1
0.399176553005689 0.39476493855656 1 1
-0.0417121924764564 -0.0415013406858509 1 1
0.337302067057744 0.33329660949738 1 1
0.326041669088116 0.322139455168245 1 1
0.216432537391607 0.213691368249911 1 1
0.142513639223523 0.141453733463596 1 1
0.132610234874981 0.131077850656956 1 1
0.155625466311334 0.153964183330952 1 1
0.116321388435401 0.114892402768394 1 1
0.500690595293011 0.495722066148932 1 1
0.696330790622822 0.689187139338953 0 0
0.118656275977335 0.116886773946856 1 1
0.0127955038673669 0.012455417915972 1 1
0.219450241075369 0.216890038319738 1 1
0.0269570668481599 0.0264785675452273 1 1
0.367482025041392 0.363913551644653 1 1
0.154610458131624 0.153070188379055 1 1
0.305774489148989 0.303083188776544 1 1
0.318363791322134 0.314212642781183 1 1
0.398775933855776 0.39507889959533 1 1
0.219255622232831 0.216892265920746 1 1
0.534934758740469 0.530393507903832 1 1
0.516226957944123 0.511169447485839 0 0
0.024900925994676 0.0251409097292371 1 1
0.492633189714342 0.486752161864836 1 1
0.354268473601174 0.350771374313656 1 1
0.308379195137634 0.303926894229697 1 1
0.211299559501153 0.209853600676217 1 1
0.396649531184037 0.392685620680724 1 1
0.408608100282243 0.405052729291387 1 1
0.502189314673993 0.496079730987699 1 1
0.133801479671495 0.132700557469351 1 1
0.411323650235321 0.407897626972742 1 1
0.255647319888286 0.252956932463514 1 1
0.119996566718054 0.118706394983287 1 1
-0.0565427773364249 -0.0558099738970918 1 1
0.0666170731703539 0.0659951857604759 1 1
-0.0682111654250599 -0.0672425431280162 1 1
0.280955516615755 0.27816553148558 1 1
0.355210986856983 0.350973658171174 1 1
0.270419763240312 0.267223081653032 1 1
0.0793133833195797 0.0785762970504421 1 1
0.173771517958728 0.172343887018201 1 1
0.175684488663455 0.174158408663086 1 1
0.0201545426779054 0.020311534058439 1 1
0.320963256888938 0.316718228514041 1 1
-0.0137603700200431 -0.0125431382466871 1 1
0.370119685758821 0.366425062310368 1 1
0.340743177312042 0.336925052298219 1 1
-0.164385148450525 -0.162833522489633 1 1
0.117758866481477 0.116739483257187 1 1
0.168562581725819 0.167271029592042 1 1
0.409899337592736 0.40578582909244 1 1
0.116317242236676 0.114198602041109 1 1
0.570773453235266 0.564775508366027 0 0
0.321996360556281 0.319487881870266 1 1
0.305193459259785 0.302238594121032 1 1
0.290042398562802 0.287015050769864 1 1
0.401203312333615 0.396516812223029 1 1
0.36809713338703 0.364438053696137 1 1
0.317533203812643 0.314938761929241 1 1
0.153183516577454 0.15119542056886 1 1
0.138836965912132 0.137965699450879 1 1
-0.0875220466048693 -0.0857725328734844 1 1
0.306787133398686 0.304042962032993 1 1
-0.0837494763533955 -0.0817424694709511 1 1
-0.0925038586845043 -0.0909928377791556 0 0
-0.024368247958309 -0.0246489660902098 1 1
0.104120949648999 0.10292129346488 1 1
0.300537258073325 0.297973653838948 1 1
0.182421640509798 0.180590953994199 1 1
0.119414756518525 0.117540014137167 1 1
0.176776901385787 0.173893453580278 1 1
0.331780908391581 0.328602426809497 1 1
-0.256841039004522 -0.254807505288594 0 0
-0.0550720602415757 -0.0541529649672828 1 1
0.188804454109036 0.1863383177686 1 1
0.591284300518761 0.585395554404285 0 0
0.522884183455007 0.517686661114271 0 0
0.147718800326932 0.146214430482374 1 1
0.337819268439796 0.334519598381035 1 1
0.0933884460733436 0.0923860067689106 1 1
0.0456248624130296 0.0445765716112517 1 1
-0.0674475403903424 -0.0666625056000216 1 1
0.0980570974671597 0.0962719605274417 1 1
0.185308775885253 0.182765881490483 1 1
0.460507420222968 0.456264820952163 0 0
0.3955905875747 0.390781920215445 1 1
0.235359663938862 0.232559110523232 1 1
0.144839808306601 0.143787994953805 1 1
0.25006927498717 0.247469197917371 1 1
0.124297774972074 0.122670009632441 1 1
0.432114799094784 0.428049557021049 0 0
-0.0444246902103348 -0.044014852265388 1 1
0.263325632189107 0.260514840654732 1 1
0.446746363887318 0.442456525048323 1 1
0.399734084366015 0.39601447759692 0 0
0.240306238870292 0.237850654694391 1 1
0.134913104699031 0.132891431395746 1 1
0.234105083566904 0.231595357685121 1 1
0.250346032429566 0.24756979832327 1 1
0.441034302301922 0.435859359175694 1 1
0.231452900245659 0.228759032131122 1 1
-0.0325663853644491 -0.0321990530527217 1 1
0.240311435883089 0.237383239664454 1 1
0.258808050446211 0.256428184160524 1 1
0.0903699370222169 0.0899983343870732 1 1
0.310249664091608 0.306933989863157 1 1
0.213669052338765 0.211313222658603 1 1
0.136665771470346 0.135192214797962 1 1
0.181137065470645 0.179173350396803 1 1
0.269379299044732 0.266893849658362 1 1
0.274823107430215 0.271762480796547 1 1
0.125924387026321 0.125096556374102 1 1
-0.221070530344669 -0.218253865101505 0 0
0.233376918821127 0.231694394745436 1 1
0.295147720701501 0.291881880035023 1 1
0.093263918760196 0.0925282083753936 1 1
0.40436179171951 0.400195896346682 1 1
0.299832708579001 0.296316396076843 1 1
0.273828052137961 0.271697466207271 1 1
0.474533139929668 0.469498206206193 0 0
0.314343556733592 0.311184124990942 1 1
0.337800227039861 0.334178549139488 1 1
0.349682057789992 0.345885911816645 1 1
0.0208740929235311 0.0204515467283646 1 1
0.388978020179415 0.384577090468654 1 1
-0.188488934539835 -0.18626701384595 0 0
0.378678271849629 0.375242858039416 1 1
0.0638584150996965 0.0637119885615011 1 1
0.080790323331833 0.0806677179542104 1 1
-0.00302097537469675 -0.00278435773521257 1 1
0.177571768033255 0.175499006221928 1 1
0.455247972572842 0.451099338279741 1 1
0.303921842320869 0.30130041621493 1 1
0.1143853329043 0.11274526147278 1 1
0.164601283245915 0.162454889453599 1 1
0.232500165430756 0.230177625733131 1 1
0.13080183219446 0.129675014647963 1 1
0.256458069618585 0.253468503438554 1 1
0.180582489335399 0.17916354590616 1 1
0.307381454603839 0.303088627583103 1 1
0.503131006954231 0.49860958317841 0 0
0.262765388086108 0.259924635059757 1 1
0.395473499806948 0.391322191718187 1 1
0.330545179714256 0.327190395882224 1 1
-0.0342211086601782 -0.0336429978561882 1 1
0.358632370238085 0.355528453236507 1 1
0.260121129774916 0.257353231197218 1 1
-0.0355531034999408 -0.0349134921685636 1 1
0.215798189450421 0.213441807561954 1 1
0.254709942123478 0.252274138387008 1 1
0.220275040396575 0.217951977587592 1 1
0.2067054431726 0.204575980496216 1 1
0.299427974653575 0.296430124129849 1 1
0.305094572185641 0.30118063994426 1 1
0.128568617546156 0.127323830633023 1 1
0.273939239736835 0.271508301067191 1 1
0.0982585459947966 0.0970438352979514 1 1
0.0723460438498885 0.0706851886360002 1 1
0.287587600655482 0.28390956934869 1 1
0.326679620119556 0.323668784201664 1 1
0.319909633487124 0.316622123554463 1 1
0.269350723163743 0.26715702220668 1 1
-0.18726290580236 -0.185073287377012 0 0
0.582540507570123 0.57615847390039 0 0
0.431385324492512 0.426807433246164 1 1
0.169151606579916 0.166648098062076 1 1
0.087386605888126 0.0866803801468809 1 1
0.259703064925309 0.25644468337227 1 1
0.151485227141855 0.14986265958271 1 1
0.249847988457472 0.246794413979756 1 1
0.162691947745346 0.160839305242722 1 1
0.406521619907968 0.402564723228004 1 1
0.321726875697137 0.317040817010483 1 1
0.0995570279729861 0.0994329021945684 1 1
0.269033848763285 0.265813956104284 1 1
0.227142865106137 0.224390768242331 1 1
0.129091762544303 0.128259223716026 1 1
-0.169281050763084 -0.167905833701281 0 0
-0.242569830049149 -0.240901539350063 0 0
0.0147140103223795 0.0141894192942762 1 1
0.594285329832689 0.58839783160705 0 0
0.26430274700193 0.262142369774157 1 1
0.0935326711003479 0.092171578399932 1 1
0.166481666311866 0.163808854286295 1 1
0.244651281748669 0.241151698205828 1 1
0.113062601867107 0.111327387072134 1 1
0.175128932710098 0.17347526659911 1 1
0.708093540108363 0.701758754789639 0 0
0.402348559489404 0.398997758092224 1 1
0.119739160398818 0.117762909589205 1 1
-0.0490155148754689 -0.0480541517087938 1 1
0.31788711694011 0.314981807502258 1 1
0.192322994919494 0.18980206738672 1 1
0.254358210493028 0.252089997189408 1 1
0.10191912213709 0.10107074997129 1 1
0.450205007784599 0.446037772125167 1 1
0.0734387211427474 0.0734143713397054 1 1
0.246508925065013 0.243914305609478 1 1
0.407515282580896 0.403906659973018 1 1
0.333446049159817 0.329976448005689 1 1
0.24389985046727 0.24196634666807 1 1
0.220940036666354 0.21917823477225 1 1
0.27921707072798 0.276871493067153 1 1
-0.00872431712707303 -0.00865369659385564 1 1
0.0547290376662889 0.0547619305051602 1 1
0.193928542709733 0.191730810866913 1 1
0.130813290167466 0.129017826985996 1 1
0.142270080968568 0.140412069613605 1 1
0.0591069723529591 0.0592942745081041 1 1
0.294184302631584 0.291750623548273 1 1
0.129597508821658 0.12804534257225 1 1
0.183288145239599 0.181017166258948 1 1
0.368934252964024 0.365336348878982 1 1
0.100003724906459 0.0990810381641097 1 1
0.218911268305905 0.216718271696034 1 1
0.182585036760152 0.18080521592321 1 1
0.074827341897902 0.0737229780438102 1 1
0.166355752615115 0.164932213724373 1 1
0.423492061232644 0.418897666096219 1 1
0.0196175442273724 0.020243608496307 1 1
0.0661166330591145 0.0659559920977559 1 1
0.366592915829971 0.361832280356709 1 1
0.303319451376415 0.300123508137377 1 1
0.267358310444542 0.264508362990379 1 1
0.149868830452388 0.148750012519633 1 1
0.382158233972249 0.378647695212541 1 1
0.122951423143194 0.122192032493598 1 1
0.365872735927677 0.362434250093148 1 1
0.246915911974728 0.243322859342525 1 1
0.209384039265321 0.207799448498491 1 1
0.15179609655243 0.149854690640744 1 1
-0.071360585199863 -0.070710622016145 1 1
-0.0451742231010475 -0.0455738107176289 1 1
0.298882806570267 0.295330391522638 1 1
0.0918419807644464 0.0919543267540379 1 1
0.0243940760226866 0.0241774326851027 1 1
0.109314822394703 0.107842236992275 1 1
0.192134533446216 0.189838619698479 1 1
0.0713474250293878 0.0705364578646232 1 1
0.466353040654585 0.462714893083541 1 1
0.564650356344336 0.558636708993465 0 0
0.103834588272614 0.102954132099526 1 1
-0.0567706124094303 -0.0560975485836695 1 1
-0.0539231859269986 -0.0532025983969746 1 1
0.558951739023415 0.552636439705924 0 0
0.443591449597534 0.4389765358222 1 1
0.131313017290249 0.129877680801538 1 1
0.442527830400422 0.437475579301151 1 1
0.308251348189261 0.305064534264214 1 1
0.173319223219703 0.171364650260182 1 1
0.271625426118489 0.269367932829175 1 1
0.181331587476636 0.179539230440742 1 1
0.348924191135665 0.345683100074516 1 1
0.343799596245607 0.340733723412129 1 1
-0.0822021960095793 -0.0816740672893597 1 1
0.147179631660273 0.146402233253484 1 1
-0.0404608726818918 -0.039635258688005 1 1
0.23157249308712 0.229371737391817 1 1
0.167520839037032 0.166425940734015 1 1
0.0939424025124385 0.092803208208941 1 1
0.236872435290922 0.233928445496727 1 1
0.235441645976724 0.23290350945218 1 1
0.253183242559646 0.250915785951497 1 1
0.0395986703571142 0.0381791528127514 1 1
0.437722355732481 0.433115315782315 1 1
-0.0597479867371006 -0.0587913186803566 1 1
0.224981457260989 0.222675872535149 1 1
0.0661320484116993 0.0655111460860563 1 1
0.326072175428803 0.32190051264967 1 1
0.122702387504794 0.120156196396374 1 1
0.142376951451728 0.140315955962905 1 1
0.636017166292855 0.629454193013104 0 0
-0.104686656318645 -0.103259822696669 1 1
0.481444708487216 0.476623294464685 1 1
-0.0715845139527656 -0.0714504005783253 1 1
0.198070093247875 0.195743960702053 1 1
-0.0852512229615686 -0.0844034065966133 1 1
0.249993515365552 0.248522609883509 1 1
0.363282463515951 0.359379826223717 1 1
0.186215383767135 0.185074095079172 1 1
0.354979474925716 0.351595794208707 1 1
0.251171764286804 0.24863827294954 1 1
0.128357009452067 0.126025545470942 1 1
0.474821117233672 0.46922779218964 1 1
0.312646069787551 0.309955691995223 1 1
0.300815222505987 0.296810637033145 1 1
0.381032815720188 0.377598645612571 1 1
0.29835460370443 0.29611673363776 1 1
-0.00489192066829391 -0.00413108663368281 1 1
0.368855226329245 0.364696643653671 1 1
0.409788371737898 0.406182425664915 1 1
0.0358872212103601 0.0356000640457894 1 1
0.0867656806702798 0.0866762264977719 1 1
0.189456088553222 0.187343675072469 1 1
0.402060003311022 0.39782518788402 1 1
-0.112621822906921 -0.112425372212194 0 0
0.0318057679899651 0.0311140117126756 1 1
0.011817204114156 0.01264322962775 1 1
-0.000502884098469245 0.000202059464323411 1 1
0.317997847947539 0.314970414381201 1 1
0.346614679635939 0.342324939050106 1 1
0.275518435769268 0.272499613422359 1 1
0.126392986077027 0.124749189474609 1 1
0.192580888525077 0.190711061009792 1 1
0.445511364570486 0.441620236972785 1 1
0.319511734641988 0.316377461447419 1 1
0.309134918425172 0.305836236614964 1 1
0.105827028310009 0.105135642120102 1 1
0.264020513595657 0.261518302149453 1 1
0.303605816367099 0.300165982974318 1 1
0.31184578881545 0.308706965203201 1 1
0.264398603435609 0.261563087657295 1 1
0.297286599368251 0.294695896412955 1 1
0.0274833488032069 0.0273671479940983 1 1
0.347720986583533 0.344430917916353 1 1
0.466619383236984 0.462676432719611 1 1
0.276570347960987 0.272899224148723 1 1
0.315828353098034 0.312881591776388 1 1
0.124629499317757 0.123054077235043 1 1
0.197947671398053 0.195850749499368 1 1
0.25255140666748 0.250195587023872 1 1
0.372563415567581 0.368500103832108 1 1
0.0703551467113738 0.0693225778774089 1 1
0.353162562560972 0.349023843974321 1 1
0.407510709606398 0.402849353238062 1 1
-0.0954590166627176 -0.0950147975508967 1 1
0.0842876265398844 0.0840636801033912 1 1
0.213494084885234 0.211912054051315 1 1
0.36533897490497 0.361907890421212 1 1
0.186609385705502 0.184884532012806 1 1
-0.0305960953877822 -0.0294316723269018 1 1
0.571671665568408 0.56615862318558 0 0
0.00348558593101066 0.00388019051182865 0 0
0.150400305716866 0.149142171696822 1 1
0.131524018982001 0.130171585753631 1 1
0.145916087786884 0.144324015677179 1 1
0.167544147390975 0.164215016004583 1 1
0.363029941306976 0.359790389571046 1 1
0.260636713997949 0.257199474251724 1 1
0.154066990187757 0.152919881231532 1 1
0.144425627655812 0.143248825509275 1 1
-0.101301071538767 -0.100195404145553 1 1
-0.0316321474735767 -0.0306595984371997 1 1
0.35912936924848 0.355744654634671 1 1
-0.217959722630338 -0.215664871551061 0 0
0.111387899308287 0.109877486838877 1 1
0.250607975701147 0.248340818883241 1 1
0.0652698444331781 0.0646591933421059 1 1
0.375902515564081 0.371216966697862 1 1
0.208493409049701 0.207217922212836 1 1
0.110879134312924 0.110143007722373 1 1
-0.0859256992181187 -0.0856098969385002 1 0
0.431652729539524 0.427075630676166 1 1
0.232219023233831 0.230240589482764 1 1
0.0261703194301901 0.0264671237164635 1 1
0.193732496219071 0.191809563426795 1 1
0.151250622387068 0.150551822809786 1 1
0.168734990228124 0.166642626190196 1 1
0.316615997655077 0.313641282256814 1 1
0.425631365327271 0.420492611791324 1 1
0.144646036824381 0.143403996013075 1 1
0.231592876813766 0.229553444033189 1 1
0.496444366653533 0.490597811509494 1 1
0.165869659634995 0.163853955891418 1 1
0.0629045747589941 0.0626790678134665 1 1
0.465562332821882 0.460101745964212 1 1
0.266155373964427 0.263063723817602 1 1
0.396248029340552 0.392765011937067 1 1
0.226852848469882 0.223441589692139 1 1
0.35234476645666 0.349181356289786 1 1
0.331968285759936 0.328741172715128 1 1
0.271229717929165 0.268892424794766 1 1
-0.00057880830084682 -0.000539811428811349 1 1
0.170988266172785 0.168753494855538 1 1
0.428251567109149 0.424501894483712 0 0
0.459092302981122 0.454133542006647 1 1
0.405767179835325 0.401027169108141 1 1
0.491052274041871 0.486230584642443 1 1
-0.0688230264951279 -0.0679578090464408 1 1
0.0727706672083761 0.0722137696458228 1 1
0.250862371362232 0.247467661626348 1 1
-0.0737499512422374 -0.0729815834159181 1 1
0.407062003993861 0.401977039016217 1 1
0.44302296514158 0.438166749986382 1 1
0.126254058738206 0.124659003391145 1 1
0.0478844918949744 0.0479822091625583 1 1
0.237940492058357 0.234996255928268 1 1
0.327004275063384 0.323832389415095 1 1
0.383437355273325 0.37908211818129 1 1
0.261186436301665 0.258389145665989 1 1
0.632482618909833 0.626776881287075 0 0
0.103096036293949 0.101639126273922 1 1
0.37903188723253 0.373954237061876 1 1
0.24461467724983 0.241499235754712 1 1
0.178869098369921 0.176630546739564 1 1
0.413997636662317 0.409896001918464 1 1
0.550591499856327 0.544729112394785 0 0
0.419869421462993 0.41544671188024 1 1
0.0920377862395059 0.0899521522791163 1 1
0.294128690182313 0.291499008980205 1 1
0.0653329192292866 0.0655637785406511 1 1
0.254650107167727 0.252592353931229 1 1
0.21771358260433 0.214323624374411 1 1
-0.0332482356149686 -0.0327373969301853 1 1
0.0891268614419193 0.0886525322672017 1 1
0.206775743361336 0.204621285837158 1 1
0.0702425922679623 0.0687670079819977 1 1
0.187550675746769 0.184899140462161 1 1
0.295664164383703 0.292918422611277 1 1
0.225594749142437 0.223722819185975 1 1
0.125560977786016 0.12403882022548 1 1
-0.0180556376458205 -0.0182292126884385 1 1
0.214801530012876 0.213072583114334 1 1
0.106515910875232 0.104799548890966 1 1
0.229991649437391 0.227635090731382 1 1
0.0607708294460039 0.0607534761314263 1 1
0.229819007820786 0.227439580044303 1 1
0.299476532499757 0.296440456381156 1 1
0.153234675869436 0.151879843590921 1 1
0.095299877924659 0.0946077121460731 1 1
0.144568710809237 0.143029269810355 1 1
0.0985348315547241 0.097030885295059 1 1
0.199220399891665 0.197069565462336 1 1
0.21478116653989 0.212957598215307 1 1
0.388519299714255 0.384881738259195 1 1
-0.0383535902973555 -0.0373547171999183 1 1
-0.0217902438676933 -0.0208484195537099 1 1
0.280552775588173 0.278243873718952 1 1
0.450969353338581 0.447603366761657 1 1
0.329782822039438 0.327532254877805 1 1
0.123876722748574 0.1227361449888 1 1
-0.131987699651027 -0.130743753309939 1 1
0.363209541040629 0.360263744828476 1 1
0.415337226513321 0.409560309432653 1 1
0.431547094946212 0.427030525900783 1 1
0.446629253367272 0.442429063318035 1 1
0.593117949766465 0.586857496706871 0 0
0.235574552979662 0.233113742483875 1 1
0.0988332598144054 0.0976823546585477 1 1
0.0121606285327088 0.0116920476176498 1 1
0.432681464142453 0.428394021582498 1 1
-0.111268547713711 -0.109942673364176 1 1
0.270937522889089 0.268406245132818 1 1
0.00368039003307569 0.00356227195066255 1 1
-0.199380874649295 -0.197057111609368 0 0
-0.00923321140125783 -0.00865238429193566 1 1
-0.0214584451169398 -0.0215857788734133 1 1
-0.0131137065634303 -0.0132150808762823 1 1
0.287551148659494 0.284617576031416 1 1
0.0567614838362058 0.0566552656443968 1 1
0.349228498994879 0.344942403537072 1 1
0.240490715422783 0.238089008485579 1 1
0.142925717986955 0.141965444613348 1 1
0.147624708075678 0.145584837145743 1 1
0.345436699285359 0.341182883157322 1 1
0.189314114234918 0.187484230344693 1 1
0.0490794796080416 0.0482233739234733 1 1
0.415912842775287 0.41199830260889 1 1
-0.0411440356240995 -0.0406384387691495 1 1
0.1905151900268 0.189133022997763 1 1
0.318415161157759 0.315296461917443 1 1
0.424730297776959 0.418994889558403 1 1
0.105274177066485 0.104924149422333 1 1
-0.0476041995661076 -0.0466320837700008 0 0
0.367860079323713 0.362966290036092 1 1
0.22052139936691 0.218655007049461 1 1
0.045298686538192 0.0448864374090775 1 1
0.295902154935308 0.291983337451601 1 1
0.0357834353498763 0.0353904945151278 1 1
0.199080587541966 0.196970050108016 1 1
0.140331415556991 0.139059934783841 1 1
0.351082042116729 0.348308219583737 1 1
0.060603476072947 0.0596594871415927 1 1
0.217317462575775 0.215364999311781 1 1
0.0865339700758591 0.085196191281367 1 1
0.0335312684458308 0.0331565536299171 1 1
0.309380202272383 0.306145647625616 1 1
0.104254430346316 0.103415076955678 1 1
0.0112304734748422 0.0125026407597648 1 1
0.117460091144837 0.116300999303759 1 1
0.620160902738493 0.614704932379664 0 0
0.18696569609626 0.185083203678626 1 1
0.0419885945506708 0.0416350977277067 1 1
0.428497031673979 0.424305294525173 1 1
0.313328602705135 0.309792513380513 1 1
0.246969932044383 0.244678257422356 1 1
0.312897076513619 0.310052014732131 1 1
0.0162044619705951 0.0160106484496213 1 1
0.100679827728388 0.0998761534831904 1 1
0.335444698192432 0.331590162329743 1 1
0.405272360417106 0.400329420884873 1 1
0.133576264371899 0.13232491801925 1 1
0.156731402338805 0.154946037462486 1 1
0.339092905895466 0.335070947590961 1 1
0.279888472431888 0.276545530064761 1 1
0.296193532149076 0.293793771401719 1 1
-0.0666285960157524 -0.0668716159649177 1 1
0.442763576208221 0.4385445549568 1 1
0.268067057257809 0.265696132095863 1 1
-0.0739630249311581 -0.0734216020556998 1 1
-0.111374938532736 -0.110613609186489 0 0
0.148851586448567 0.147804752862059 1 1
-0.117022378455719 -0.116323713363666 0 0
0.315917838597566 0.312171652052477 1 1
-0.0658252656133862 -0.0651950094780152 1 1
0.182872007156828 0.181064041143762 1 1
0.513625625931103 0.508281243245548 1 1
0.0399848706142791 0.0393084852216868 1 1
0.361323271309772 0.357993667671977 1 1
0.122013622319292 0.120519086748507 1 1
0.285325715858438 0.28204287869031 1 1
0.36273410719823 0.358636291115266 1 1
0.158824003592772 0.157530076183107 1 1
0.266340503387839 0.263961413770034 1 1
0.102296394816006 0.101092240663143 1 1
0.131988895292184 0.130117396561184 1 1
-0.119911803146638 -0.119613608224233 1 1
0.155879246670653 0.154199893213822 1 1
0.314386561411092 0.311134132753164 1 1
0.394796305896812 0.390314051391821 1 1
-0.208165483545368 -0.206042803523284 1 1
-0.130950465196677 -0.129230162711084 0 0
0.0232446209501665 0.0234225095083773 1 1
-0.294641834443486 -0.2914324602139 0 0
0.536298519703544 0.530909621662742 1 1
-0.0324163812804671 -0.0321285487172726 0 0
0.446595293820763 0.441760161153148 1 1
0.0267015812703999 0.027381240344317 1 1
-0.152156838674875 -0.149935620988335 0 0
0.265733132603981 0.263040232231943 1 1
0.230160860474667 0.228138242714957 1 1
0.147649907942516 0.14616187347755 1 1
0.4095076086372 0.405197022655717 1 1
0.244538974522391 0.241694705921962 1 1
0.0207646424826381 0.0200641296026647 1 1
0.150489558675935 0.1490655792474 1 1
0.133100354111811 0.132299923389524 1 1
0.345906267602577 0.342882923776648 1 1
0.269699490284802 0.26763504367962 1 1
-0.0607938469471866 -0.0596899293924849 1 1
0.00606970180196875 0.0068357004620842 1 1
0.0975382814223891 0.0972115975751573 1 1
0.184349907479157 0.182392171995796 1 1
0.100007668684745 0.0977660440448049 1 1
0.338265241050582 0.334966652831368 1 1
0.304705048963891 0.301838052751767 1 1
-0.0178857086061304 -0.0182092846488594 1 1
0.242208781052992 0.239933527841135 1 1
0.0763903230349785 0.0754583242996636 1 1
0.447753724607209 0.442471024979979 1 1
0.242712254339501 0.240283388054964 1 1
0.244140939405228 0.2409205360252 1 1
0.321772485321039 0.318940909355069 1 1
-0.168538025088394 -0.166243568901603 0 0
0.22151920697665 0.219972807819545 1 1
-0.0948040921775231 -0.093855597918355 0 0
0.365879593489172 0.361852668922752 1 1
0.113144878576255 0.11159993441982 1 1
0.608990320089226 0.60289718189229 0 0
0.175962406442852 0.17497198099815 1 1
0.121585573764273 0.12113154941969 1 1
0.456708870312982 0.451211524457676 1 1
0.0207019737177543 0.0209587357408972 1 1
0.403409331519335 0.39822495290301 1 1
0.181313362467421 0.179057601911444 1 1
-0.0129319463437373 -0.0136601738367504 1 1
0.268055092861365 0.265743015613683 1 1
-0.104748524405938 -0.103929677835532 1 1
0.368834585429824 0.364318086326118 1 1
0.413046753251803 0.408598143533622 1 1
0.0616257557087036 0.0615676069392635 1 1
0.367003317319865 0.363063446381311 1 1
0.0495879554600979 0.0494434358471891 1 1
0.166494178866593 0.164096857298562 1 1
0.068730386256322 0.0678809831221235 1 1
0.0116139743905287 0.011271411457256 1 1
0.149576745291213 0.148399237440672 1 1
0.116679492067914 0.115487642166961 1 1
-0.0125334141499063 -0.0119675012817113 1 1
0.127309367749327 0.12650006149817 1 1
0.0419902704723208 0.0414063453968816 1 1
0.0842274498179281 0.0844489398455363 1 1
0.0406482088161372 0.0407161717893286 1 1
0.0398167087265001 0.0393621390954525 1 1
0.0962635083352 0.0958108773309228 1 1
0.178693061277115 0.176132954365786 1 1
-0.0503327016138298 -0.0507165419410181 1 1
0.342416676511519 0.338828162280699 1 1
0.458874173049626 0.454743582816575 1 1
0.0904922597604164 0.0892727744545747 1 1
0.494718469056801 0.489118408593808 1 1
-0.114523178125765 -0.11325177565041 1 1
0.48558783095524 0.48095956097254 0 0
-0.131657991919033 -0.129909112309235 1 1
0.162072405519005 0.160767197340646 1 1
0.204182123797846 0.201903078741388 1 1
-0.0763391457031457 -0.0753826770314057 1 1
0.118844457096605 0.118495386952828 1 1
0.112447448841196 0.110438445243902 1 1
0.0787669411571249 0.0769953094880195 1 1
0.126182742301146 0.124288707548937 1 1
-0.149077421790915 -0.147559860886313 1 1
0.177579295314593 0.175863517789869 1 1
0.202578258495963 0.201250513432729 1 1
0.0933875743534269 0.0930722319482646 1 1
0.457566293991023 0.45356221653184 1 1
0.0378470568626972 0.0373112392329434 1 1
0.0159829621505792 0.0160230658714471 1 1
0.372543088698919 0.369434507095769 1 1
0.160321044451244 0.15911408873459 1 1
0.192592587930956 0.191098370952533 1 1
-0.0572118753100397 -0.0567944493953831 1 1
0.0018050862892922 0.00127824733388523 1 1
0.393565276860876 0.390499887163002 1 1
0.217011306189573 0.214057996009911 1 1
0.150280139390398 0.148661216752534 1 1
-0.0844032091156443 -0.0834125071445761 0 0
0.227358959242973 0.225758179735244 1 1
-0.144101532404291 -0.142895249964291 1 1
0.155429531021578 0.154133355177511 1 1
0.0202368154857826 0.0203218231760362 1 1
0.308011333228622 0.305468229861613 1 1
-0.100732762791874 -0.0990442181473609 1 1
0.124831198128268 0.124130422687142 1 1
0.159639406579251 0.158153887787943 1 1
0.0976259960290437 0.0970079931088643 1 1
0.276647754031378 0.27349449018941 1 1
0.286557506572292 0.283355074519279 1 1
0.0510712306188025 0.0495157538904946 1 1
0.332820672195541 0.328722997233905 1 1
0.276001581283481 0.272798116625791 1 1
0.166669415668064 0.164582104399878 1 1
0.0150147174745199 0.0148845784742841 1 1
0.0453699214841699 0.0444158727161016 1 1
0.333802467079192 0.329659586112512 1 1
0.254152079243387 0.251649090143946 1 1
0.378027125626706 0.373439473784947 1 1
0.378723358171784 0.375495052842728 1 1
0.276643107914586 0.273734840769081 1 1
0.0846997141162041 0.0836842441636721 1 1
0.277606998698748 0.275152937985383 1 1
0.132680579882417 0.132258360672241 1 1
-0.135849416549498 -0.13468998698131 0 0
0.222637563774867 0.221065752484952 1 1
0.28549750310376 0.282384144714391 1 1
0.305725024949139 0.302557796485266 1 1
0.325453522381144 0.321697925241858 1 1
0.353284575602103 0.349027758166224 1 1
0.0397102983893944 0.0394067932584841 1 1
0.548460348201399 0.542804380404657 0 0
0.136178957811698 0.135811554014507 1 1
0.00801619507905704 0.00799512532056083 1 1
-0.111716707033823 -0.109594378954563 1 1
0.563231223249717 0.557751164339241 0 0
0.140806042872906 0.139793861162767 1 1
-0.0231793670916294 -0.0226357379578296 1 1
0.413749103156684 0.409443814304085 1 1
0.192633343480863 0.190298890055455 1 1
0.11611185952127 0.115026802662607 1 1
0.788644174654931 0.780811589846793 0 0
0.199405828817082 0.196977328285745 1 1
0.29969056946751 0.296284037634867 1 1
0.299698284651188 0.296583878397737 1 1
0.0183754116225755 0.0180114957264121 0 0
0.0796674902825677 0.0786861869454789 1 1
0.226098674584102 0.223508339935749 1 1
0.192480241803165 0.190823253226871 1 1
0.509174158625481 0.503288708354534 0 0
0.160441523343471 0.15810434767922 1 1
0.444542421044711 0.440753644406259 1 1
0.455616682085353 0.45144513071757 0 0
0.0237085202976293 0.0236226401454901 1 1
0.259130884215628 0.256625416920645 1 1
0.542583207566267 0.537062666080346 0 0
0.316735202222029 0.313202194987603 1 1
0.558049529909729 0.551630191537144 0 0
-0.0072667318855971 -0.0074084737071217 1 1
0.388675197622003 0.385077651853517 1 1
0.323756859035357 0.320962709460021 1 1
-0.0237584893145109 -0.0236076980557979 1 1
0.281568977373247 0.278762581100785 1 1
0.233303952892332 0.231464229111831 1 1
0.227147431229505 0.224360423142839 1 1
0.296448657176208 0.292776727075403 1 1
0.0207292729414095 0.0213368399729221 1 1
0.341499611073136 0.338586469555805 1 1
0.0122648655565286 0.0117454416044201 1 1
0.00201448502605829 0.00133181847896575 1 1
0.328052937967457 0.324640597560482 1 1
0.241410964423963 0.238050309636006 1 1
0.222370054793902 0.220051110909829 1 1
-0.0675150582666515 -0.0674976704675224 1 1
0.0620721124488656 0.0612715440399679 1 1
0.295874130652331 0.292418817755067 1 1
-0.165187492993175 -0.164124651599785 1 1
0.665753316481318 0.65848829773784 0 0
0.262396889898696 0.259792905905509 1 1
-0.12149823112216 -0.120007721512472 0 0
0.303839143369694 0.300947301869501 1 1
0.147140956964901 0.145373068685797 1 1
0.111332076520913 0.110393843987458 1 1
0.549951633578747 0.543804943015224 1 1
0.245636766696897 0.242872645963343 1 1
0.280931228049855 0.278646789463823 1 1
0.304398252015753 0.302001402272493 1 1
0.0371881987489566 0.0370430162745307 1 1
0.266124723301846 0.263929063645212 1 1
0.391931129390969 0.387980518935975 1 1
-0.0322251354826149 -0.0327036180234579 1 1
0.0493803180818321 0.0484587292072864 1 1
0.304739571729589 0.301495380987455 1 1
0.0409450655894736 0.041176548167332 1 1
0.60346620961573 0.597849509454737 0 0
0.110748584050137 0.109352613571729 1 1
0.325670314293529 0.322848891565556 1 1
0.280619486338609 0.277684210504679 1 1
0.156241647092353 0.154770056986791 1 1
-0.205764670953306 -0.203832256925277 0 0
0.145295245343588 0.144025590011405 1 1
0.030440288599287 0.0307124656933637 1 1
0.0818426442799144 0.0810910334871882 1 1
0.5416206755115 0.536956665429379 0 0
0.0374239582854749 0.0373856734395027 1 1
-0.0472862159589579 -0.0470577856540505 1 1
0.174482035609672 0.173213302397025 1 1
0.200369365419881 0.198734880501299 1 1
-0.0725471205262247 -0.0721082954657014 1 1
0.246776726983767 0.243724442266716 1 1
0.143238970196116 0.14181447711843 1 1
0.208049234413838 0.205162642957644 1 1
0.0710056423563559 0.0705055519016437 1 1
0.0929283912208171 0.09243267960972 1 1
0.253792900760675 0.250825998323237 1 1
-0.196052300844575 -0.194137830209519 0 0
0.34847109012478 0.344619892788991 1 1
0.253562871548292 0.251488096315887 1 1
0.34058680138591 0.337669657378793 1 1
0.144891846291285 0.143245337933475 1 1
0.143775665352861 0.142690944568969 1 1
0.0521809098433588 0.0512831944400765 1 1
-0.12394698864585 -0.123035829407713 0 0
0.29029414306101 0.286810863930205 1 1
0.218374116346655 0.216210008580723 1 1
0.287208655223575 0.284193114584573 1 1
-0.0403546995780604 -0.0396731210011348 0 0
0.412814040631971 0.408376989535633 1 1
0.315745821794243 0.312669932312065 1 1
0.132444666460012 0.130557564086609 1 1
0.215235432842973 0.212623959599642 1 1
-0.0510042631462394 -0.0502603387342931 1 1
-0.176488999618322 -0.175009450489438 1 1
0.476867463339641 0.472692483537367 1 1
0.182108583859619 0.180157990680675 1 1
0.334615623167163 0.331246796656213 1 1
0.162891270979345 0.16191279322991 1 1
0.184464159196686 0.182979288186139 1 1
0.21076227542152 0.208919659890288 1 1
0.244841226641622 0.242664595266377 1 1
-0.32394890816285 -0.320570213103018 0 0
0.29507274864824 0.292209781481919 1 1
0.0762341478993553 0.0753658837419353 1 1
-0.0906410491514015 -0.0899075107151636 0 0
0.239910566479696 0.237790083536335 1 1
0.282497995304356 0.280385842720864 1 1
0.157609192663776 0.155967186941739 1 1
0.0672771017722883 0.0666326056133537 1 1
-0.0857637542237661 -0.0851525526137372 0 0
0.143276333170777 0.141244400149677 1 1
0.438400764747062 0.433862804703883 1 1
-0.0138410641507676 -0.0136048360144931 0 0
0.418024217171199 0.413532741706875 1 1
0.283258092767717 0.280183227569015 1 1
0.251601816710206 0.249715883766933 1 1
0.187998918757712 0.185894052131522 1 1
0.452076807396754 0.448048725200708 1 1
0.366395031472387 0.361850217274082 1 1
0.0787282683107603 0.078206906792075 1 1
0.105359050284504 0.104419313403847 1 1
0.111355955062673 0.110209679120937 1 1
0.202455080041729 0.200888814885771 1 1
0.299751594628021 0.296645535001501 1 1
0.178791825547667 0.177864359860435 1 1
0.21820906388443 0.216390156217422 1 1
0.364230405994058 0.360939474575568 1 1
0.249077703080075 0.246700518509679 1 1
0.36198422864685 0.359296916919261 1 1
0.0283894920499344 0.0275288780496864 1 1
0.13085755695651 0.128986861109714 1 1
0.162471918123681 0.160342644350086 1 1
0.406565266901015 0.402094128145215 1 1
0.127956910866282 0.125718710951741 1 1
0.118005295141111 0.11704224079422 1 1
0.0145569293893878 0.0141676609137934 1 1
0.557953404369469 0.551705486179113 1 1
0.303417141365512 0.301141046613188 1 1
0.431011244098378 0.426433158849175 1 1
0.715230115478411 0.707537647522987 0 0
0.111477067665362 0.109886956966664 1 1
0.544537989405762 0.539705525381453 1 1
0.102107617829436 0.100420542882797 1 1
0.468792833353388 0.464234443643226 1 1
0.381319541699748 0.37821877017498 1 1
0.308336609772785 0.305481397066008 1 1
0.247442852972399 0.244766418613022 1 1
0.378360979109714 0.374739271370409 1 1
0.3488574886229 0.345391627399528 1 1
0.51668610626863 0.512607936159072 1 1
0.315786236630329 0.313004256616489 1 1
0.140313512605624 0.139331516057109 1 1
-0.0119542709809191 -0.0110602671878827 1 1
-0.185598475841423 -0.184103907661355 0 0
0.0390963847580298 0.0390710056674559 1 1
0.302650360589009 0.299348669469133 1 1
0.330190274495422 0.326117231436956 1 1
0.248683569032504 0.24591304953918 1 1
-0.108155810635259 -0.106765765089806 1 1
0.191155972196646 0.188820392846223 1 1
0.135926367043749 0.135371037308576 1 1
0.17865542050732 0.176922807707599 1 1
0.474638263185046 0.46882251926207 0 0
0.223722812328251 0.222009146903964 1 1
-0.0546232457300196 -0.0544007282177081 1 1
0.262817276934309 0.260098719187985 1 1
-0.0813534957939293 -0.0802558136989724 0 0
0.111038388020105 0.109679215846663 1 1
-0.0248866592358868 -0.0242670708389413 1 1
0.17527952451288 0.173027749898654 1 1
-0.0252723084400341 -0.0254815902083283 1 1
0.381830336591838 0.378051602558102 1 1
-0.119116815843891 -0.118127123354884 0 0
0.171701366628461 0.169294966210386 1 1
0.384506603125228 0.380357945801153 1 1
0.219690269342617 0.217521246342174 1 1
0.0430652387313697 0.0425197410241788 1 1
0.257038072038345 0.254509827447623 1 1
0.152247744120538 0.151444527389298 1 1
0.250454635672307 0.248158843663983 1 1
-0.100101469899611 -0.0990311131356734 0 0
0.190438824154932 0.187999874628791 1 1
0.177076062509825 0.1747955858895 1 1
0.337776853234992 0.33504273125271 1 1
0.252111279232967 0.248843305652038 1 1
0.250875227019146 0.248293212816439 1 1
0.103137225940817 0.102796734911055 1 1
0.184137335991727 0.181281561511619 1 1
0.415678167238959 0.411708711176898 1 1
0.20780096561845 0.205813682708217 1 1
0.253277668657319 0.250079646030565 1 1
0.402178809367226 0.397723025962177 1 1
0.190289674845875 0.188304832215748 1 1
-0.0639523772443972 -0.0633950384284086 1 1
0.318419820755684 0.315444227980537 1 1
-0.0176067628911977 -0.0170910467768296 1 1
0.0637142850628217 0.0630126943468801 1 1
0.257464981954171 0.254179208625391 1 1
-0.0215666285777679 -0.0218585375907565 1 1
0.289664633272831 0.286860709816433 1 1
0.439336457061678 0.435160830380118 1 1
0.397171379323281 0.393790583095437 1 1
0.0979640777484866 0.0975831110970748 1 1
0.144279496378032 0.142354603833286 1 1
0.154590650158225 0.153097004832738 1 1
0.511377340061809 0.506702817920457 1 1
0.10631818822556 0.106123141127931 1 1
0.332003490766856 0.328791733679648 1 1
0.148466713645793 0.14785664575004 1 1
0.190853886988248 0.188467521571625 1 1
0.132935574707147 0.131710443127469 1 1
0.257338152845201 0.25442947436895 1 1
0.101920575608537 0.1008114950863 1 1
0.474766824284101 0.469609848556988 1 1
0.0377175740882004 0.0377679442451974 1 1
0.215382766405013 0.213551075072098 1 1
0.424965399673463 0.420803620973715 1 1
0.305357880291508 0.3028789253919 1 1
-0.292329614902095 -0.288164188266149 0 0
0.112620975372011 0.111635600710941 1 1
0.382024057208786 0.378138898965666 1 1
0.0935820047422352 0.0927107510087446 1 1
0.0133027432002036 0.0138432590556539 1 1
0.101124710257138 0.100605610365398 1 1
0.331301622952112 0.327815088963978 1 1
0.251678821389949 0.248940808268787 1 1
0.150505035409226 0.1488267327028 1 1
0.282347374567251 0.278974467517262 1 1
0.0956291754285126 0.094984247236936 1 1
0.260412773641693 0.257340799429316 1 1
0.600139982971293 0.594414037531815 0 0
0.216008345071997 0.21420107385471 1 1
0.479111579212742 0.473696672138578 1 1
0.401031712708251 0.397435532756617 1 1
0.258708012707268 0.256661054924442 1 1
0.160117369338196 0.15821323580186 1 1
-0.0105397911780916 -0.0105905086227218 1 1
0.213675345586486 0.211743465908377 1 1
0.470803880510323 0.465912580825459 1 1
0.441773227494709 0.437495504184982 0 0
0.0900120143881206 0.0892211993193517 1 1
0.199026037186165 0.196747729102177 1 1
0.181469942719577 0.180105622746714 1 1
0.402830376430408 0.399434447429312 1 1
0.0272054179406588 0.027381291614542 1 1
0.341076638052204 0.336738089100628 1 1
0.119593277910356 0.117984742198528 1 1
0.304472671275784 0.300735187050549 1 1
0.414818410489911 0.411265453943796 1 1
0.297483088787999 0.293739467552752 1 1
0.299191112044241 0.297002482216601 1 1
0.210352319898689 0.208298472340916 1 1
0.147993942674076 0.146229359125858 1 1
0.285583912144081 0.281803247167624 1 1
0.500705816625531 0.495250943589721 0 0
0.0906096008993582 0.0896780815011446 1 1
0.15070767910767 0.15001965471072 1 1
0.212875509994778 0.210718173885798 1 1
0.141766764125084 0.140449870594398 1 1
0.326214122890322 0.32270799892817 1 1
0.0463514622433067 0.0460963184268145 1 1
-0.010575921278965 -0.0103663285280117 1 1
0.173707053620976 0.17220408157643 1 1
0.174616258729346 0.172510352228542 1 1
0.357201380945909 0.35338779832328 1 1
0.256549222235127 0.254551833900185 1 1
0.152788016790551 0.150954974984847 1 1
0.315232978691998 0.311811928141301 1 1
0.203396654645112 0.20149364483852 1 1
0.153498399674834 0.152573754321241 1 1
-0.112310436871988 -0.11157361960811 1 1
-0.0380140206731759 -0.0387037369629631 1 1
0.292458689551764 0.289870089804997 1 1
0.113000641907505 0.112464644526858 1 1
0.322819030349439 0.319255209003598 1 1
0.163212663054624 0.161596287887979 1 1
0.042119482963235 0.0418886521053343 1 1
0.180374911586225 0.178231768772092 1 1
0.198208317663717 0.195773479970095 1 1
0.249199606133491 0.24584045991021 1 1
0.227749122185011 0.226069016282629 1 1
-0.0264259168490959 -0.0263032812598827 1 1
0.298639027522794 0.295061864555863 1 1
0.501375386259093 0.495805284010953 1 1
0.448891020250975 0.444356284123462 1 1
0.0129480010870153 0.0136063871785954 1 1
0.445418843394524 0.441218775231177 0 0
0.333822304829331 0.33044712675389 1 1
0.210311822242359 0.208052137648913 1 1
0.25389370283183 0.2516286816626 1 1
0.351864862909984 0.347434656432538 1 1
0.300263820892109 0.297689656319127 1 1
0.296836876776799 0.294571771711393 1 1
0.00594615149112935 0.00446265547296978 1 1
0.325628170024507 0.322212459799455 1 1
0.0541584889477601 0.053121008278758 1 1
0.147310666664881 0.146136884683303 1 1
-0.00862664161837856 -0.00976038622853526 1 1
0.219089296954915 0.217294217101416 1 1
0.338103333790456 0.334652938274522 1 1
0.521583870843222 0.516813647993386 0 0
0.22998526331875 0.227169732951738 1 1
0.21526018430832 0.213257478918847 1 1
-0.131644110390263 -0.130002912993586 1 1
0.133449798906655 0.133244305902099 1 1
0.258293087206083 0.255057135013033 1 1
0.240060634786953 0.237667148071713 1 1
0.221471765075933 0.218961464781897 1 1
0.0155795100745801 0.0146137680779192 1 1
0.234997479929401 0.233282100707922 1 1
0.393036166746059 0.388610389477849 1 1
0.0522423317554235 0.0514490169386195 1 1
0.15731374011508 0.155519461117256 1 1
0.175496584867722 0.174362084968929 1 1
0.239930804018788 0.236324209772136 1 1
0.291408504285079 0.288229200896282 1 1
0.145922601576538 0.145109400564766 1 1
0.34059923974676 0.337739076140685 1 1
0.201795441167748 0.200561053527439 1 1
0.322389794994422 0.319639610329521 1 1
0.00414958535988889 0.00354809860066224 1 1
0.122426948744527 0.121592260602841 1 1
0.00452644570762338 0.00536607174363025 1 1
0.418134692971465 0.414066911468746 1 1
0.332742758457701 0.329128295349182 1 1
-0.103086433165917 -0.102282448283676 1 1
0.326726119461266 0.323417207888722 1 1
0.128113990111774 0.126565710200344 1 1
0.0126988723935575 0.0134102784421279 1 1
0.0441964044884509 0.0440123128961109 1 1
-0.0413682774927815 -0.0415163544027679 1 1
0.324176924376512 0.321302661200525 1 1
0.274808611098291 0.272421830412927 1 1
0.117465499613742 0.11646825468953 1 1
0.352027043699726 0.348999577865487 1 1
-0.00670351030920979 -0.00586753939969342 1 1
0.315466063682919 0.312341568735347 1 1
-0.0144936122551404 -0.0149292665109045 1 1
-0.0521815801605259 -0.0517035125421386 1 1
0.348967476425938 0.34518379606616 1 1
0.380545507574648 0.377016255860996 1 1
0.514730452717318 0.509872266925901 1 1
0.252829631684931 0.250906955381455 1 1
0.166992890178976 0.165737049946283 1 1
0.431782084297101 0.426916700204697 1 1
0.259257869579551 0.256082224686281 1 1
0.0689578729295669 0.0676074455094986 1 1
0.406956177636683 0.403641178141467 1 1
0.258267236927851 0.254766228517903 1 1
0.20741074516245 0.205378589833817 1 1
-0.121365433291915 -0.120311530055188 0 0
0.082352952526648 0.0813333338291803 1 1
0.165233871081428 0.163903386923375 1 1
0.138778315890804 0.13728235029795 1 1
-0.114442966938418 -0.113875361513382 1 1
0.352814045749014 0.349799121045453 1 1
0.281903210327141 0.279468999134413 1 1
0.123701930205601 0.123024697605226 1 1
0.137750767183549 0.135896028236947 1 1
-0.0987233619958257 -0.098339266572317 0 0
0.483789149198998 0.479239743753043 0 0
0.0991515753728248 0.0977724407204951 1 1
0.364505940459234 0.360856892982623 1 1
0.218695654869027 0.21599705305669 1 1
-0.00298410706168276 -0.00153727647764169 1 1
0.135557816191037 0.134081727877169 1 1
0.349054030093318 0.346397686385946 1 1
-0.0291204004227688 -0.0288707709425974 1 0
0.207820175064532 0.20497473349203 1 1
0.0607846860506559 0.0601827330510863 1 1
0.297598834427471 0.29428357868878 1 1
0.380241778050669 0.376483677676873 1 1
0.0150023008600286 0.0144588691993434 1 1
0.151313958763809 0.149954308597411 1 1
0.153709330206721 0.151686823884062 1 1
0.206659206347807 0.203985380436809 1 1
0.318165577431921 0.315471064957253 1 1
0.0622033782611592 0.0612224402584226 1 1
0.438581551824673 0.434761050273737 1 1
0.0912261577039222 0.0896942896905525 1 1
-0.20470363651879 -0.202150316485402 1 1
0.360518291322126 0.356755935139661 1 1
0.189766630151491 0.188042805910882 1 1
0.226781353597056 0.224638143249396 1 1
0.00834497390750418 0.00800100267341741 1 1
0.339751178673358 0.336268770559244 1 1
0.421925116334558 0.41771815903591 1 1
0.339070726488607 0.335739216613043 1 1
0.207076361846805 0.204398215353422 1 1
0.276273685952914 0.273583113503733 1 1
0.0736225055844186 0.0737752675439615 1 1
0.292961230282466 0.289708572883055 1 1
0.408572074752613 0.40481215304317 1 1
0.342070531099578 0.33890450234456 1 1
0.183991101442712 0.182474563236438 1 1
0.153905283799914 0.152333394260254 1 1
0.361388528625845 0.357907137868044 1 1
0.103627305153123 0.102929391991873 1 1
0.303042121352534 0.299702670841128 1 1
0.360967175102839 0.357501372554175 1 1
-0.149870225108992 -0.148475531843785 0 0
0.224053850944289 0.221481714370602 1 1
0.0315396198144107 0.030896375948625 1 1
0.374499441359095 0.371155182462443 1 1
0.213492605621358 0.211090487960885 1 1
0.174383325253033 0.171688654053245 1 1
-0.21703372267674 -0.215176356166725 0 0
-0.05835384365706 -0.0580432550753509 1 1
0.100407324760809 0.0998934354269136 1 1
0.388323261105642 0.384099087917428 1 1
-0.0186508429642547 -0.0184312440540528 0 0
0.245122280461697 0.2426834452195 1 1
-0.0480076246981978 -0.0474639904971212 1 1
0.255175597185635 0.252741769551408 1 1
0.196097431405593 0.193989584430907 1 1
0.164962088971849 0.163233118298388 1 1
0.178344487733522 0.175932082369434 1 1
0.168553642607718 0.167124759624468 1 1
0.167624075298193 0.165720869619761 1 1
0.342172167356229 0.339182728430257 1 1
0.283121386604499 0.280774118376382 1 1
0.284533091222237 0.282351446404651 1 1
0.437809569597083 0.432936954044681 1 1
0.2359269446147 0.233624930366901 1 1
0.315107172830914 0.312419268158697 1 1
0.0128458187388676 0.012652222908017 1 1
0.185596988124874 0.184344875264682 1 1
0.378162216492113 0.373909108387125 1 1
0.501639266016237 0.496892940344087 1 1
0.664529537617969 0.657319575881619 0 0
0.414441036400661 0.410484595378865 1 1
0.0727168176636609 0.0722468756560656 1 1
0.255645096178373 0.252808010549398 1 1
0.222938839936949 0.220683386384171 1 1
0.325638100401085 0.321917380630829 1 1
0.185734638047237 0.184219948082705 1 1
0.0127458599362417 0.0126309415260015 1 1
-0.221927751239844 -0.21949806259873 0 0
0.203738252944851 0.200984680038918 1 1
0.404762359441271 0.40096459921051 1 1
0.031282607420694 0.0297394655578258 1 1
0.0936867076061764 0.093460289242329 1 1
0.27055794852898 0.268043918751783 1 1
0.0446909661340388 0.0444629487741549 1 1
0.339786405919494 0.335597364742088 1 1
0.352750798389574 0.348418182403294 1 1
0.241918416806555 0.239215606029548 1 1
-0.0838890561941613 -0.0826643944134542 1 1
0.343862181638487 0.339864646529912 1 1
0.454989753903394 0.450348021783368 1 1
0.143503384097396 0.142492436436855 1 1
0.445758107143177 0.441040256723358 1 1
0.135766280935778 0.134644296510116 1 1
0.535688875574983 0.530779211325723 0 0
0.273732476066461 0.271734729293711 1 1
0.695438514022743 0.688488940497378 0 0
-0.143569236293444 -0.142701463786629 1 1
0.424943037685959 0.420737095750697 1 1
-0.0912665096836103 -0.0906271745526371 0 0
0.229021280624045 0.226663513778128 1 1
0.138581778231367 0.136472343381895 1 1
0.480291891864625 0.475670567600348 1 1
0.255868813859723 0.252721231151951 1 1
0.246401981784658 0.244074788309585 1 1
0.0637264266237233 0.0624819342257319 1 1
0.147123523433873 0.145365436275048 1 1
0.312831484068161 0.309277019807699 1 1
0.418704099101315 0.414078423022512 1 1
0.0735038697777668 0.0728509457909676 1 1
0.392872219853442 0.387708880039886 0 0
0.290667951019359 0.287380427995222 1 1
0.191730834008043 0.189432772190732 1 1
0.0382063358391523 0.0384310258922253 1 1
-0.0048627051616768 -0.00462236111484385 1 1
0.151222892945705 0.149921126301393 1 1
0.443946228865359 0.440330651957566 1 1
0.105394379014952 0.104320696003743 1 1
0.130284857689105 0.129307454239078 1 1
-0.0179487120314578 -0.0177308111552896 1 1
0.152193185196323 0.150899297960352 1 1
0.513279156549277 0.507563237238099 1 1
0.185747592311498 0.18386138722364 1 1
0.282441464944522 0.2799138663312 1 1
-0.0524066426050361 -0.0515054792680424 0 0
0.122224606610334 0.120128409346744 1 1
0.408047135300121 0.403925213914231 1 1
0.250785866506885 0.248664500789946 1 1
0.313898806278203 0.311293609012778 1 1
-0.224857576278442 -0.222594098580516 0 0
0.210427897383562 0.207180856181016 1 1
0.0976951693626082 0.0968495935157057 1 1
0.206580779593193 0.204833269808085 1 1
0.311348628263617 0.307780210097061 1 1
0.317440238307515 0.314399014587021 1 1
0.176573875679701 0.17453329541847 1 1
-0.207354319783734 -0.205421234224818 1 1
0.400741232855807 0.396203837158737 1 1
0.0674382556287151 0.0670944508385395 1 1
0.412657485805697 0.408656708449485 0 0
0.0240348580788135 0.0237054564182585 1 1
0.197860869345393 0.195109852982586 1 1
0.0847703586634719 0.083642954095659 1 1
0.399651291387966 0.395086122781364 1 1
0.405632948323071 0.401736911977268 1 1
0.239803681793301 0.238129555553047 1 1
0.0467299959674669 0.0471412600485186 1 1
-0.0159264840546035 -0.0160421246874316 0 0
0.493842015274783 0.488823457181906 1 1
0.0904272840518634 0.0896591278971846 1 1
0.238743792618598 0.236504264631442 1 1
0.139397133615273 0.138201891522503 1 1
0.116498460869136 0.114492373660679 1 1
0.0737858446657736 0.0726339703860159 1 1
0.468733556360328 0.464076576262076 1 1
0.298430034383455 0.295516759408403 1 1
0.128438461349333 0.126271227553193 1 1
0.0937220044149037 0.0926792384588972 1 1
0.205188957980264 0.20342276613693 1 1
0.132166871077679 0.130988677835112 1 1
0.300182345844901 0.29702424707646 1 1
-0.0964736717034114 -0.0950867494333865 0 0
0.18954256670548 0.187832804360345 1 1
0.174174222070455 0.172251543228577 1 1
0.323294777100591 0.320167405710522 1 1
0.0134378703545227 0.0135907442432553 1 1
0.326706377502709 0.322712212099504 1 1
0.130832276830237 0.129785339095858 1 1
0.0442286572033962 0.0430312129401017 1 1
0.432819498491677 0.427814110480154 1 1
0.633689009949705 0.626653780452856 0 0
0.0800427147380221 0.07880091361742 1 1
0.143859034357155 0.141986559988467 1 1
0.442276128791463 0.437075745525784 1 1
0.166078635007636 0.164579806816858 1 1
0.0522304589230895 0.0517594800301971 1 1
0.206523205942572 0.204357549914169 1 1
0.196421899495704 0.195414697212101 1 1
0.442768232496998 0.437094548039482 1 1
0.312956469787324 0.309559994275433 1 1
0.119476397410281 0.117190678590973 1 1
0.451764918584528 0.446433005591387 1 1
0.26160154385041 0.25787673759114 1 1
0.138341109212697 0.137021728678455 1 1
0.0224238011305576 0.0230570800413801 1 1
0.156969741565839 0.154807418173849 1 1
0.217630961018862 0.21575550894919 1 1
-0.149262945195741 -0.147921127594717 0 0
0.290498527831542 0.287808127942918 1 1
0.351692539519894 0.348900670314688 1 1
-0.217163670226334 -0.215102349707537 0 0
0.0785241397585807 0.0773858843030432 1 1
0.146704874851925 0.144660405701778 1 1
0.145872102869316 0.144472147989814 1 1
0.0891005882233044 0.0879564950289578 1 1
0.314580972272813 0.310976489967839 1 1
0.378661870574121 0.374516639738668 1 1
0.34189052507497 0.339109044895805 1 1
0.400221848393266 0.395630331447259 1 1
0.124921409803017 0.123348444673508 1 1
0.195573427735632 0.194220547081035 1 1
0.0954849562868854 0.0937754407304183 1 1
0.0166552090305482 0.0168787015119202 1 1
0.226654426096221 0.224758812524551 1 1
0.236552266759415 0.233472532081694 1 1
0.30712539555971 0.304420192024637 1 1
0.231610503818567 0.229158076150201 1 1
0.287626094770864 0.284668660087519 1 1
0.124825430530175 0.124408219721853 1 1
0.347723204305105 0.344072801951667 1 1
0.278264185205851 0.274766063876605 1 1
0.207245526647038 0.205290600889821 1 1
0.521600028242246 0.51580802925537 1 1
0.0819498914629354 0.0823759433795659 1 1
0.206379503416675 0.204262364602096 1 1
-0.00593575325988153 -0.00615994193970821 1 1
0.200150155215207 0.197045167451804 1 1
0.348338001089963 0.34512206249294 1 1
0.27141133064344 0.26820185161948 1 1
0.148758507117096 0.147894818767797 1 1
0.293144877626837 0.289765052113562 1 1
0.274108269485958 0.271513498107217 1 1
0.221387142193917 0.218829144446511 1 1
-0.0407699385771132 -0.039892616259635 1 1
0.148455471940945 0.147164297545027 1 1
0.302163006825978 0.298419242561524 1 1
0.102168233141341 0.100430092306881 1 1
-0.0639176175437937 -0.0640551103845785 1 1
0.124534584506468 0.12307706015129 1 1
0.341438638651321 0.33813001152835 1 1
0.148251305044528 0.146916595928985 1 1
0.2540543782205 0.250855442765905 1 1
0.180815215278577 0.179320710334856 1 1
-0.0244358248488514 -0.0241854697753241 0 0
-0.0182318019997473 -0.0173229583301576 1 1
0.35660131205412 0.352993196352672 1 1
0.445241785030535 0.441203419868605 1 1
0.218440214883539 0.216736845799982 1 1
0.534982443554225 0.528540964683132 1 1
0.205517632320545 0.203372366077393 1 1
0.25897895890621 0.256583329581917 1 1
0.219034113437925 0.217050054607483 1 1
0.704944115148149 0.698183816698907 0 0
0.452603660085541 0.448286379729375 1 1
0.404060004936233 0.399773782765575 1 1
0.367599863135652 0.364772358419537 1 1
0.12172161263523 0.120945577997804 1 1
0.0462578215778606 0.0464588118700034 1 1
-0.177543212917845 -0.176284195869988 1 1
0.249056085714222 0.246636538333889 1 1
0.257102784718849 0.255127483677231 1 1
0.0846835303115835 0.0841087792721356 1 1
0.178938110366173 0.177335642472075 1 1
-0.0207893629853939 -0.0207772827971986 1 1
0.0156664188987651 0.014612660710526 1 1
0.0398959561674938 0.0393955187803139 1 1
0.12164243422997 0.120351544213656 1 1
0.0522687156750098 0.0519035682723368 1 1
-0.0778001736220723 -0.0772391376000082 0 0
0.270050573255169 0.267208510193299 1 1
0.25252704533583 0.250074215294984 1 1
0.284785559958467 0.281944366744664 1 1
-0.00978385691324644 -0.00981202501755282 1 1
0.489981821418035 0.485053256472118 0 0
0.282174010528297 0.279338966854021 1 1
0.44461752520639 0.440654516535762 1 1
0.128327706027835 0.126809514959809 1 1
0.299962675646315 0.29705444261491 1 1
0.180740343184853 0.178684769617275 1 1
0.0603375596676151 0.0594311656069525 1 1
0.0122511164429395 0.011493830129003 1 1
0.183710447849473 0.181979566570772 1 1
0.0998998894769586 0.0999135855022024 1 1
0.211447063630905 0.209421849655017 1 1
0.160298924277051 0.157957881958342 1 1
0.0154680641974139 0.0146918639680995 1 1
0.0237045405604413 0.0233412812511848 1 1
0.219185529590871 0.217123485510217 1 1
0.369029261354115 0.365040528712568 1 1
0.0249501520480126 0.024614038269153 1 1
0.22373638373733 0.221390817731115 1 1
0.10715826274893 0.106325506706736 1 1
0.375618199519797 0.371684324786439 1 1
-0.0101865622594976 -0.0099319592457436 1 1
0.0485601292382424 0.0478464133314654 1 1
0.517076904498286 0.511470727126803 1 1
0.104632938217576 0.104056971146693 1 1
0.0821270625150586 0.0809245416258539 1 1
0.262930242187662 0.260735771948891 1 1
0.505479772790392 0.501301084699338 0 0
0.131477731098767 0.130375458421178 1 1
0.369054171916911 0.365121882817523 1 1
0.342138278291994 0.338706617921867 1 1
0.20776607563856 0.205828404849271 1 1
0.0499779973236136 0.0494754412477208 1 1
0.137198450305163 0.13594148830704 1 1
-0.00307360368984143 -0.00271750572361349 1 1
0.416594955540939 0.411100169038532 1 1
0.0983183886188201 0.096747309990632 1 1
0.373561014587518 0.369777053114554 1 1
0.173025105108844 0.171861159182955 1 1
0.197658497263757 0.195830215729549 1 1
0.0304313158189362 0.0306677718367441 0 0
0.343221415432114 0.340027792417115 1 1
0.346031882362191 0.342502106771183 1 1
0.210564831517458 0.208381565605258 1 1
0.029623667293457 0.0299113211818535 1 1
0.139125843651443 0.137233689354912 1 1
0.355217530991699 0.351814253543015 1 1
0.36902154767536 0.365009695451312 1 1
0.0877767523732321 0.0865745676728204 1 1
0.350659034159206 0.347069810162225 1 1
0.360729144768679 0.357478689674085 1 1
0.341800519169468 0.338571388042599 1 1
0.323236127321142 0.320077036589184 1 1
-0.00150916895448359 -0.00165711030017519 1 1
0.336100173460998 0.332854707381633 1 1
0.116778682035342 0.115758922504599 1 1
0.431633467325298 0.42659919462622 1 1
0.183891568151341 0.181646656892995 1 1
0.220061121059812 0.217774758002741 1 1
0.166118175692137 0.164817727320071 1 1
0.175343168568835 0.172666434290263 1 1
0.389920067486248 0.385751522078413 1 1
0.33483185455894 0.330917001150179 1 1
0.23944075608284 0.2367926783614 1 1
0.100696125989561 0.0992508216944159 1 1
0.281020014811343 0.277578551157894 1 1
0.266314912602236 0.263676640563683 1 1
0.00977094450032319 0.00897069592240128 1 1
0.180713569778976 0.178738244281166 1 1
0.39604563800823 0.392176917954274 1 1
0.413257743741933 0.408563152827985 1 1
0.132010149269334 0.130051945179088 1 1
0.286328068081373 0.283495740654981 1 1
-0.068454571789577 -0.0674368984664551 1 1
-0.0299008067705192 -0.0294702971049576 1 1
0.328273028815624 0.325043586561212 1 1
0.471193045648936 0.466963126517245 1 1
0.189579042961658 0.188267256085893 1 1
0.220544669557776 0.21789254664582 1 1
0.110790527850756 0.108863649908566 1 1
0.0862572050643698 0.0848903045214791 1 1
-0.00885671238803674 -0.00882267338279273 1 1
0.262727658766963 0.259952174228675 1 1
0.218089259505594 0.215346793289653 1 1
0.0806793932208279 0.0797650096444849 1 1
0.314256025720092 0.310386296295397 1 1
0.305485359395273 0.303056486713842 1 1
0.412847312540339 0.408785103940844 1 1
0.0915273643889531 0.0911438131787529 1 1
-0.0222277191354794 -0.0228068547026725 1 1
-0.023312936730941 -0.0231261566989215 1 1
0.176202651231264 0.174104905898207 1 1
0.378749412856607 0.374943015378437 1 1
0.0873473326809957 0.0867990576699225 1 1
-0.351162946723232 -0.347084701006301 0 0
0.16069017456478 0.159003445335884 1 1
-0.130749372348556 -0.130317453531221 1 1
0.352853021963518 0.349187178446482 1 1
-0.0588834852598102 -0.0577515891894959 1 1
0.280220922013558 0.277119806279463 1 1
0.342462347261819 0.339092684347717 1 1
0.187922590159678 0.185117818818219 1 1
0.25984830636463 0.257004961876459 1 1
0.319842512688159 0.316774919618653 1 1
-0.0590135446805932 -0.0585085615118919 0 0
0.302447940682493 0.299775018776841 1 1
0.0733461863042258 0.0734070022079237 1 1
0.126145897546808 0.124502110749869 1 1
0.28262776826815 0.280092165662266 1 1
0.0880612470419082 0.0872218141078715 1 1
0.0325730830734315 0.0318444155285262 1 1
-0.331840343618347 -0.329229746486589 1 1
0.164578726853361 0.162986758770642 1 1
0.448033468479836 0.443333105129697 1 1
0.32214661622368 0.318184136723879 1 1
0.178112740916649 0.175506812835715 1 1
0.264304525452646 0.262064754885114 1 1
-0.115825680168858 -0.114618757213144 1 1
0.198054149515772 0.195792286542603 1 1
0.0425401998334755 0.0411377351362093 1 1
0.122269401530808 0.121018935752281 1 1
0.030942342749086 0.0298589127501647 1 1
-0.0566041123629367 -0.0561797809417908 1 1
0.118988836873645 0.118276889544496 1 1
0.367039398439031 0.363183633316863 1 1
0.278103250816834 0.274672090251401 1 1
0.449249973688855 0.444855770513789 1 1
0.0585816946934956 0.0584734304438309 1 1
0.0819471837590803 0.0814838868059614 1 1
0.0507416463344462 0.0507113332398638 1 1
0.236423218445123 0.234636029182872 1 1
0.32707501720895 0.324070476365678 1 1
0.302924083976331 0.298581606559645 1 1
0.352595873450263 0.349652680339434 1 1
0.403961822097212 0.400109587432726 1 1
0.162072044947004 0.160983710018551 1 1
0.251672313205266 0.249480594208323 1 1
0.138880140317007 0.136972954594972 1 1
0.132091983309518 0.130280265590919 1 1
0.233193785639373 0.230392725612422 1 1
0.458770234137816 0.454031357290603 1 1
0.229576142427848 0.227241896328336 1 1
0.0788806917152301 0.0772567144663521 1 1
0.329968283499959 0.326018695286748 1 1
0.415234115446891 0.41096105183907 1 1
0.27644052028128 0.273857849565358 1 1
-0.244143465672191 -0.241147073972538 0 0
0.442219469891352 0.437925188433843 0 0
0.401778314981092 0.397013559979892 1 1
0.110421385182542 0.108451939723626 1 1
0.0473706920420399 0.0471787242245107 1 1
0.448797635698377 0.444363824334947 1 1
0.164496470449403 0.16289824439926 1 1
0.321141090524743 0.317245116573616 1 1
0.290542365975987 0.286203932641484 1 1
-0.105436244570439 -0.104164020095094 1 1
0.216982557169121 0.214844871801549 1 1
-0.11725627851286 -0.116196319947336 1 1
0.0982293236047573 0.0966115265752053 1 1
0.246409271410284 0.243879698961968 1 1
-0.051276322794238 -0.0513232899211096 1 1
0.149688652550789 0.147741633540252 1 1
0.199516058181854 0.19785995946129 1 1
0.188961709460907 0.187799667967012 1 1
0.352800104285805 0.349426353369202 1 1
0.394679412740083 0.391038297851045 1 1
0.384599368560835 0.381198190123338 1 1
0.341366238056777 0.338395106312227 1 1
0.0706008811482738 0.0702176567675623 1 1
0.112367098722021 0.111369627808791 1 1
0.141548405233505 0.140514031588482 1 1
0.123643326333678 0.122452641191173 1 1
0.20153724757897 0.199561695594649 1 1
0.514543785119605 0.509560482587473 1 1
0.0393508061399731 0.0399166335065315 1 1
0.349444001245916 0.345566931274789 1 1
0.112727670239731 0.111682723214589 1 1
0.444251726958303 0.4398474618091 0 0
0.226245716884484 0.223931233536202 1 1
0.0711986299070946 0.0709252836696203 1 1
-0.0781577992372204 -0.0772466521310234 1 1
0.313523102145776 0.310467752907231 1 1
0.213921595072843 0.211569879399892 1 1
0.178094658107556 0.176778259917678 1 1
0.17944566500115 0.177118839278267 1 1
0.357608720304997 0.354083644904313 1 1
0.00598621575487564 0.00652147200141691 1 1
0.251525704554484 0.24898563309617 1 1
0.304413009846344 0.301713118841856 1 1
0.28324913017395 0.281345829431482 1 1
0.264842313697814 0.262514748732451 1 1
0.222065610733228 0.218810287522815 1 1
0.259988754478945 0.255450588288668 1 1
0.229081391611315 0.22617023386751 1 1
0.308015692893409 0.305535684779805 1 1
-0.155298083101366 -0.153354597840217 0 0
-0.105891286281167 -0.105499517175682 0 0
0.262382677037191 0.260700319559419 1 1
0.278940781217901 0.276586601391325 1 1
0.423392443654267 0.419268768726801 1 1
0.349483616433109 0.346453361728537 1 1
-0.045188460120335 -0.0448904797223626 0 0
0.196497689422917 0.19484560906454 1 1
0.217516454726005 0.214787075827309 1 1
0.256157735425688 0.25392504638678 1 1
0.223934816338496 0.22210580386317 1 1
0.19734783949962 0.195559561984294 1 1
0.136844519276846 0.134539810837559 1 1
0.156371976826748 0.154208999731961 1 1
0.118395945107453 0.117624054779382 1 1
0.174778333680632 0.173257025016405 1 1
0.440473143815932 0.436341866480077 0 0
0.293599796212683 0.290924083597271 1 1
0.340125093494162 0.335675707524745 1 1
-0.0276966551775255 -0.0276463610061563 1 1
0.317903859615044 0.31427032158611 1 1
-0.0675270200923645 -0.0669801415294889 0 0
0.357577032985409 0.35358447427751 1 1
0.097890042886516 0.0974521380733058 1 1
0.0842660786389388 0.0836964673276158 1 1
-0.0307283462574342 -0.0304508378953237 1 1
0.0977096831622326 0.0968520058655549 1 1
0.665100956499421 0.658803732170792 0 0
0.185616994332291 0.182560036915448 1 1
0.430335698605577 0.426129065935287 1 1
-0.148659777931092 -0.146171269577651 1 1
0.282567517476871 0.280301211298957 1 1
0.00778557046886395 0.00838744748074981 1 1
0.379099332088523 0.375538409364731 1 1
0.234115090440231 0.232083312485714 1 1
0.351730837433554 0.34847094496522 1 1
0.0491757250929737 0.048844709581373 1 1
0.148287087085031 0.146994595401839 1 1
0.712318468309417 0.704910690237391 0 0
0.347001981072857 0.343889127284102 1 1
0.242195815710277 0.238619593400845 1 1
0.49400128679353 0.48843956440127 1 1
-0.0135997116405893 -0.013024711434899 1 1
-0.0369600165753938 -0.0367295758704924 1 1
0.0680267217799137 0.0675586293725339 1 1
0.0812077287847145 0.08007315067345 1 1
-0.0343583837844979 -0.0334587360903144 1 1
0.130191941382646 0.129151682233539 1 1
0.181542536699753 0.181075002778126 1 1
0.550095244602159 0.544746103220356 0 0
0.363468467201925 0.359785640002381 1 1
0.286780999308908 0.283786657344599 1 1
0.263613001543236 0.260810410038993 1 1
0.294797810065209 0.291887728776674 1 1
0.0496111002249515 0.0491467719107629 1 1
0.280690252469022 0.277783283542676 1 1
0.340765424637205 0.33725066157312 1 1
0.185588280483075 0.18390785397988 1 1
-0.0697758736869901 -0.0683506903215846 1 1
0.0177525908546027 0.0178302525172713 1 1
0.40622584102668 0.401873554635577 1 1
0.15822190981087 0.157225813040476 1 1
-0.0780928219129798 -0.077387638570031 1 1
0.427146753345171 0.422145386076106 1 1
0.354732695661227 0.350870752816612 1 1
0.562734791958098 0.557380474066828 0 0
0.347003868505581 0.343767570512015 1 1
0.514542413317053 0.509670454422574 0 0
0.270193654786813 0.267478870992891 1 1
0.178622857129621 0.176858371276498 1 1
0.240816987145963 0.237783313676014 1 1
-0.0878968189881528 -0.0877281088027239 1 1
0.159917398722017 0.158913669971106 1 1
0.0516108239729603 0.0504919726911927 1 1
0.0361349618564411 0.0361773450531816 1 1
0.256779960376975 0.254302368411201 1 1
0.0412719712428839 0.0415386571743417 1 1
0.297872977084413 0.295330337639445 1 1
-0.137276650554453 -0.136096736662954 1 1
0.491472881954855 0.486878311419868 1 1
0.0934748138102395 0.0916189340457248 1 1
0.419498611715675 0.415372370329858 1 1
-0.0235066706896213 -0.0228391276278375 1 1
0.190405245213953 0.18920307039205 1 1
0.205735499522405 0.203036274147168 1 1
0.0712314030517458 0.0700224526481918 1 1
-0.0594032611933668 -0.0591712636612209 1 1
0.0966755783086656 0.0952460585375355 1 1
-0.00256113754150492 -0.00256926912270551 1 1
0.461665377637089 0.457021929387353 1 1
0.115852025056744 0.113766641703456 1 1
0.128129201029886 0.126766518253875 1 1
0.379993451689529 0.375262907092092 1 1
0.474271242548088 0.469106435874478 1 1
0.0589056842352577 0.058461112860845 1 1
0.281401529795248 0.278659118072969 1 1
0.101705887626318 0.100601818417834 1 1
-0.0615628218651194 -0.0600947113092117 1 1
0.259164776255753 0.256870433113242 1 1
0.0407013432871067 0.0399881255952992 1 1
0.148195655708772 0.14724318628767 1 1
0.254161188733943 0.251657008731864 1 1
0.296717797731802 0.293529888004949 1 1
0.401735788956506 0.397196273041003 1 1
0.0340081730354584 0.0327794388802202 1 1
0.432434060011764 0.42742068729808 1 1
0.256630825416611 0.254162633258254 1 1
0.0240450065287659 0.0237463098039857 1 1
0.123178709864392 0.122129432989369 1 1
0.126434972682226 0.124945435600403 1 1
0.505569688027478 0.500665310374501 1 1
0.0484696070915253 0.0476026752916012 1 1
0.406245269687826 0.401278507259045 1 1
0.146980312420837 0.14539289053145 1 1
-0.0676642634460935 -0.0669439437822084 1 1
0.0997150374444459 0.0984376895557066 1 1
0.343861873319525 0.340387744892571 1 1
0.0501975975503876 0.0496574368935488 1 1
0.321299998021287 0.317759876982746 1 1
0.185464698586484 0.183509667461062 1 1
0.253739769120249 0.251712766706164 1 1
0.304039294214114 0.300556336267007 1 1
0.155823547370088 0.154637031205301 1 1
0.433904045085727 0.429252086814309 1 1
0.180035620502028 0.17898706907109 1 1
0.0673516273740244 0.0666034051660724 1 1
0.158124916148472 0.15716415359306 1 1
0.174993718723331 0.173244880162941 1 1
0.391500962250982 0.387844842163777 1 1
0.120254532438499 0.119156037782546 1 1
0.17643305826485 0.174456933477486 1 1
0.0615545343079454 0.0608875731811628 1 1
0.137734990052927 0.136304316469479 1 1
0.317940133110776 0.314511714973914 1 1
0.225201669790035 0.223467821683524 1 1
0.433259108581753 0.429345005529601 1 1
0.193686520553386 0.191345552491771 1 1
0.368401406944274 0.364790833323813 1 1
0.0949523163818767 0.0939522666060151 1 1
0.421144837577265 0.415651665636234 1 1
-0.110662474533362 -0.109780920580922 1 1
0.432628397821979 0.428479082196737 1 1
0.245330019574645 0.242653967437992 1 1
0.0781088058079611 0.0774233024395292 1 1
0.303489353258304 0.30134859228391 1 1
0.374848547729829 0.370497054677984 1 1
0.202456359122186 0.200256691825835 1 1
-0.280974696747314 -0.277948707931744 0 0
0.116275757237211 0.114806875753817 1 1
0.386603294189742 0.382081786083818 1 1
0.231482172953483 0.229037784166074 1 1
0.0130429622543317 0.0127635900930013 1 1
0.615910522604701 0.60944722036296 1 1
0.347751549344415 0.34481965863686 1 1
0.0939673326069443 0.0935274408284867 1 1
0.240282616638295 0.237631706201612 1 1
0.341392984314884 0.3379623330116 1 1
0.0643225811852577 0.0637835102715348 1 1
0.158640141638962 0.156774342876748 1 1
0.204442784058333 0.202852139190073 1 1
0.0559949743804569 0.0557640463940937 1 1
0.013366502156438 0.0132137005805036 0 0
0.265625609575055 0.261927688801922 1 1
0.120347691426607 0.118797137676877 1 1
0.158925917531773 0.157793250571977 1 1
0.0583467924371884 0.0579265467660898 1 1
-0.00479505317772371 -0.00417730727001502 1 1
0.167869136778623 0.166027945255958 1 1
0.211920037874251 0.210146042567859 1 1
-0.171255091013572 -0.16904220107024 0 0
0.272439669678564 0.269550116698125 1 1
0.248246612312704 0.245793909589172 1 1
0.371069561125459 0.366814393997585 1 1
0.191104289243397 0.189166579196593 1 1
-0.0309986689326144 -0.0309661052857031 1 1
0.229420735879825 0.227298745868647 1 1
0.588686542697803 0.582488108755078 0 0
0.0645230493038194 0.0643983313636551 1 1
0.070943539109357 0.0701558029341974 1 1
0.246961476191299 0.243740697429353 1 1
0.0326524911252154 0.0324917141768972 1 1
0.376869757786464 0.373697872774175 1 1
0.280029947963673 0.277240276899574 1 1
0.0694438283113389 0.069056763534154 1 1
0.0840617813919192 0.0828362287296735 1 1
0.249964080238327 0.247751085799717 1 1
0.200065185378182 0.198037994437311 1 1
-0.119239654571555 -0.117774953478225 1 1
0.660320666297109 0.65360548152226 0 0
0.313207230299428 0.309766157559044 1 1
0.33663857257969 0.334002931176846 1 1
-0.00328248396704008 -0.00393879722455635 1 1
-0.0844490765070276 -0.0838173348846807 1 1
0.0965519862849457 0.095406873154827 1 1
0.215262316146478 0.213086752192967 1 1
0.379244045913699 0.376187153449534 1 1
-0.00841504397284034 -0.00758462919939391 1 1
0.0559098580611964 0.0560569582559318 1 1
0.072328858650419 0.0710716683388962 1 1
0.423591342219396 0.419776707948452 1 1
0.335047751617407 0.331963221534608 1 1
0.272384299042287 0.270273378936665 1 1
0.367086547019009 0.362067364692725 1 1
-0.314356726349178 -0.311331229753623 0 0
0.107823850038045 0.106615137661749 1 1
0.0587982022820805 0.0577319247010142 1 1
0.486851688233498 0.482868519775388 0 0
0.167292287786067 0.165395278881971 1 1
0.432261569989606 0.427600070191069 0 0
0.0111607762300983 0.0105356654871445 1 1
0.136391597031385 0.135190313327154 1 1
0.314950033575175 0.310920477820543 1 1
0.216723584967523 0.214598205765988 1 1
0.0599352920049907 0.0590626031734718 1 1
0.470063098836632 0.466156794543805 1 1
0.126778574959806 0.125291788047523 1 1
0.0560248287131627 0.0556649427734981 1 1
0.0180908218260766 0.0182536281386741 1 1
0.00531291605486054 0.00456048268781191 1 1
0.330860234446678 0.327370071179433 1 1
0.229266783282682 0.226572294145588 1 1
0.183399860425431 0.181515160709954 1 1
0.391127099908655 0.38707149608098 1 1
0.280876425075207 0.277118615301819 1 1
0.0915177772252682 0.0905778362649172 1 1
0.0434111037695728 0.0426747873880591 1 1
0.224026743298708 0.222442892926259 1 1
0.181782328057353 0.17971739167005 1 1
0.264091685026277 0.261513915783082 1 1
0.173951503553247 0.172846153042388 1 1
0.341900798187641 0.338571457526656 1 1
0.222869800645384 0.220079028830702 1 1
0.0867932803037706 0.0852241239376689 1 1
0.540466634361679 0.534174454610168 1 1
0.442558142674071 0.438199774721272 1 1
-0.11325462829459 -0.113053780851768 1 1
-0.0363691757643404 -0.0360461480214986 0 0
-0.0121567560688285 -0.0120771989888719 1 1
0.153169702542997 0.151704800222337 1 1
0.056270425248383 0.0550502109973301 1 1
0.216370597695692 0.213930408037022 1 1
-0.0794131911901267 -0.078973479462736 1 1
0.273905320231218 0.271424499657392 1 1
0.11153393171549 0.109936853017157 1 1
0.114785060969711 0.113849838101933 1 1
0.0449666077868958 0.0448596201889838 1 1
0.359651617744908 0.355183787978047 1 1
0.12218160210167 0.120722572911518 1 1
0.259865572427564 0.256882296581246 1 1
-0.203260192514422 -0.200399826562618 0 0
0.350673364935307 0.346450300377991 1 1
0.298908014343301 0.295813970559947 1 1
0.08420810623832 0.0828949599804103 1 1
0.295822860833882 0.293041710974408 1 1
-0.0274389744141064 -0.0277159424697782 1 1
0.27153509095535 0.269180124736323 1 1
0.195281923043221 0.193259207323784 1 1
0.28037083490198 0.27742926330528 1 1
0.338606549598154 0.334872850868641 1 1
0.0507583700326869 0.0511082830966911 1 1
0.297427641875786 0.294626519854069 1 1
0.431249307681394 0.426830439551668 1 1
-0.0319287104647359 -0.0311610435410041 1 1
-0.047174272677204 -0.0475432707651885 0 0
-0.0204259879732262 -0.0203239132765357 1 1
0.248131149403164 0.244115835777513 1 1
0.411299331317406 0.406934086832921 1 1
0.0695900970061025 0.0688311382409921 1 1
0.226864791953617 0.224667090660316 1 1
0.314567799732161 0.310580340626063 1 1
0.0106478763237527 0.0108046123873554 1 1
0.171297925610402 0.169896395953998 1 1
0.0892216779296514 0.0879287367614438 1 1
0.458335496070662 0.453160252467908 1 1
0.3868429576701 0.3836953106376 1 1
0.241971926372931 0.23865162120279 1 1
0.0684083174085856 0.067686451976217 1 1
-0.174871267127284 -0.173922598168654 0 0
0.0609328352958456 0.0603615986900413 1 1
0.328990987003122 0.325485289782071 1 1
0.349528174712583 0.345987876860682 1 1
-0.0910820835589123 -0.0895399135712307 1 1
-0.240342037150806 -0.237583179348422 0 0
0.433079476862366 0.42912203925305 0 0
0.4346015751866 0.430736043215332 1 1
0.252044885273098 0.249207052689949 1 1
0.337963041269925 0.334628497374945 1 1
-0.102195723304885 -0.101756617522766 0 0
0.0195075317316444 0.0186053076892236 1 1
0.0413130012673403 0.0405379540444143 1 1
0.0156956315242523 0.0156082273788135 1 1
0.204370479353785 0.203392608140306 1 1
0.207351974662334 0.204883165787521 1 1
0.237323938947388 0.234558397471919 1 1
0.0840787263396796 0.0816554112709888 1 1
0.392571541317193 0.388555323164692 1 1
0.163711800533643 0.161806064470833 1 1
0.252974101506198 0.250282100831474 1 1
0.31839183008794 0.315716378901967 1 1
0.30110494678507 0.297482368167853 1 1
-0.141858835155155 -0.140219788904814 0 0
0.164261846381633 0.162460458785142 1 1
0.358107590791478 0.355303722713468 1 1
0.515756034613474 0.51050548925778 1 1
0.541256551972981 0.53630582510908 0 0
-0.0801722159769986 -0.0797391456440027 1 1
0.287017399487083 0.283018192689109 1 1
0.328963988084259 0.325740113743414 1 1
0.306818938937967 0.303700007135532 1 1
0.0464985275939872 0.045948141334459 1 1
-0.0280689454268729 -0.027611851984735 1 1
0.0479280994327938 0.047246672707538 1 1
0.154416257916567 0.153058533015782 1 1
0.460279883558672 0.455654197504395 1 1
0.336277901350288 0.333026988032906 1 1
0.179739340695213 0.177793305468035 1 1
0.0613382325478702 0.0603684544132197 1 1
0.218761632824628 0.21577121968066 1 1
0.402302192245177 0.396694461103152 1 1
0.0451341473232045 0.0449764249272808 1 1
0.135163178512914 0.133790579747033 1 1
0.0933307768332738 0.0929417765286319 1 1
0.19964422355861 0.197043607531828 1 1
0.453252817469052 0.448161550469179 1 1
0.241279186898904 0.238854921055162 1 1
0.181084824686612 0.179659030836298 1 1
0.0659846768911984 0.0652133320427118 1 1
0.261215508149706 0.259699422641142 1 1
0.0167467015232794 0.0164587713432286 1 1
0.0350383295600032 0.035614231587746 1 1
0.401126828200349 0.396740298420332 1 1
0.0715368473011626 0.0696904501704601 1 1
0.144189882523262 0.14239127114634 1 1
-0.0169794772668484 -0.0166564870974495 1 1
0.276949759464249 0.274271993698256 1 1
0.156803531164641 0.155524922387734 1 1
0.231421760262532 0.228387554792507 1 1
0.357847156015967 0.354959194336486 1 1
0.188626458312683 0.186718766440898 1 1
0.0140212648667546 0.0128929475220359 1 1
0.460919992098939 0.455388378824864 1 1
0.24537720260738 0.24393421861584 1 1
0.337554721945094 0.334828829136129 1 1
0.341912456559105 0.338330028419012 1 1
0.365886657035413 0.363068840350759 1 1
0.190030572061161 0.188253059105547 1 1
0.0874778906436751 0.0866629284742013 1 1
0.434831309755625 0.43114310877467 1 1
0.354858643676232 0.351544910976122 1 1
0.285509267021119 0.283126324520387 1 1
0.294118431967475 0.291316246958789 1 1
0.0126958017663052 0.0120882292553895 1 1
0.073202449889654 0.0718506003973206 1 1
0.333344647359728 0.329270423047457 1 1
0.110236757397571 0.108754438492339 1 1
0.117586237061252 0.117369560814493 1 1
0.371753988625788 0.367918138382536 1 1
0.0040162808771414 0.00408671036324401 1 1
0.0416856028443034 0.0403975902987567 1 1
0.138521411683689 0.137344597775069 1 1
0.376356874429999 0.373100683475729 1 1
0.161694957735367 0.160425240764985 1 1
0.392576047245974 0.388752601613227 1 1
0.121355147225489 0.120041645623859 1 1
0.145370830391274 0.143189154777316 1 1
0.317180710669221 0.313793112432757 1 1
0.148723620125636 0.147414032220891 1 1
0.350430059761644 0.346274343045661 1 1
0.424280647140695 0.420103500607093 1 1
0.0296925518328821 0.0293495407370316 1 1
0.0383978073469304 0.0369503476457043 1 1
0.225477531039253 0.222636694908809 1 1
0.114526170567868 0.113535483319623 1 1
0.17181937072628 0.170384698172098 1 1
0.245546495306684 0.242778269968643 1 1
0.0204287491313549 0.0194323669691033 1 1
0.292542677712372 0.289433169622854 1 1
0.365316800986033 0.361187341570545 1 1
0.308237183294945 0.304356991762698 1 1
0.316059373550551 0.312246292143827 1 1
0.0112742532248009 0.0100594352794456 1 1
0.0424644760588419 0.0417246686279854 1 1
0.15915116815926 0.157285511780509 1 1
0.250393247377805 0.24725125286758 1 1
0.121962932874427 0.120917736015807 1 1
0.066525649487164 0.0655795635025746 1 1
0.35890009003614 0.354789514171025 1 1
0.199641407019272 0.197331502383357 1 1
0.202992477834548 0.201358755936713 1 1
0.0306580526911995 0.0299382507875828 1 1
0.333743089363984 0.330821104154911 1 1
0.0131106583665454 0.0125442646246157 1 1
0.317055350427486 0.314010983104284 1 1
0.0370039124393474 0.0361630819113654 1 1
0.0549557973377643 0.0549765438250032 1 1
-0.103743970550767 -0.102891620925448 0 0
0.428617554586988 0.423647671250989 0 0
0.104151410842985 0.102598666252536 1 1
0.194155245247169 0.191806095300431 1 1
0.30279960233223 0.299983750957213 1 1
0.252653666131037 0.24962691337637 1 1
0.285507791438165 0.282119461240853 1 1
0.0416503645152309 0.0410181134140803 1 1
0.0965508770761918 0.0959185283001514 1 1
0.110020799094311 0.108456688754036 1 1
0.232185357423734 0.230274594579724 1 1
0.320156156240057 0.317170307095713 1 1
0.194070381832814 0.192287097038509 1 1
0.0538397396437143 0.052889952169096 1 1
0.406714862875505 0.402431741767723 1 1
0.22029529283656 0.218284514050554 1 1
0.252467729170801 0.249725251979006 1 1
0.160463817671163 0.159189493892697 1 1
0.297422326882452 0.293218538390179 1 1
0.192437986559058 0.190769643662662 1 1
-0.127456414089635 -0.126170762334698 0 0
-0.0275735944106235 -0.02693922794137 1 1
0.0236492224534986 0.023538104351124 1 1
0.0794985397817601 0.0784826968809067 1 1
0.0643596652905076 0.0629652277442295 1 1
0.424659016241961 0.420516014420864 1 1
0.173958213977243 0.172106963313063 1 1
0.380862626283325 0.377705524357246 1 1
0.424057393306696 0.419352387101194 1 1
0.308569325934401 0.306112914846616 1 1
0.231621574623428 0.229364447939723 1 1
0.207053056549125 0.204667773085294 1 1
0.0618939303198314 0.0614228929659312 1 1
0.315524260081313 0.312547733127012 1 1
0.355071358325267 0.351422469995172 1 1
0.110622481506396 0.109118120231293 1 1
0.176522001313675 0.174876155150584 1 1
0.366836778131418 0.36220358978731 1 1
0.129241253337477 0.127666486842404 1 1
0.216131890777916 0.213591606088375 1 1
-0.044471932198456 -0.0445237242825093 1 1
0.298977566917265 0.295957252155405 1 1
0.105669691624178 0.103478122129938 1 1
0.16017613900284 0.159401565904755 1 1
0.0306360580239943 0.0304191129103089 1 1
0.240836163652248 0.238237622597208 1 1
0.295380337916524 0.292684257092478 1 1
0.136948436366512 0.134990911580938 1 1
0.224993464237444 0.22238024637242 1 1
0.390038588512026 0.386628902881024 1 1
0.0913390541702775 0.0903885199654821 1 1
0.0171958871748652 0.0170689381359192 1 1
0.22054559884793 0.218617908916442 1 1
0.164440448080121 0.161965029546632 1 1
0.405107206989974 0.401364737029324 1 1
0.11329479267709 0.113258936512176 1 1
0.267970848782657 0.264786333478007 1 1
0.125737025536224 0.123973224199023 1 1
0.0776097164536529 0.0765187155772164 1 1
0.465835607842645 0.46139293299537 0 0
0.323432814680685 0.321092928691636 1 1
0.408251405227889 0.402950659994017 1 1
0.104777740582939 0.103740070225561 1 1
-0.0686996194289683 -0.0681857383294494 1 1
0.253657003681433 0.250482326311626 1 1
0.155374564524448 0.154379742366216 1 1
0.459475412418671 0.454344387901193 1 1
0.606107680299109 0.600497861853928 0 0
0.36521394881928 0.361622598885841 1 1
0.521048355560208 0.51585786729454 1 1
0.275864528260972 0.272517946374315 1 1
0.135298112411353 0.133626610602997 1 1
0.407637502095895 0.40380671884838 1 1
0.282499020933568 0.279872527613212 1 1
0.317685012754687 0.315317712958582 1 1
0.428361083749135 0.424567342079916 1 1
0.23895460226944 0.236794224457723 1 1
0.365824928550932 0.362131871735732 1 1
0.52721940033556 0.52090837375664 1 1
0.0704677127333704 0.0696382123699199 1 1
0.0268497041264264 0.025648257725445 1 1
0.362183744049181 0.357288223057645 1 1
0.098629322536907 0.0983443011418649 1 1
0.30422683224107 0.301819903254265 1 1
0.210582393722566 0.207900855373023 1 1
-0.161196524808382 -0.159030750275402 0 0
0.15316886303878 0.15219887054346 1 1
0.0438867329220496 0.0435949152372748 1 1
0.080813331631837 0.079989624757991 1 1
0.653430499168761 0.647739330937726 0 0
0.235675833615926 0.233634302364525 1 1
0.0738621870841593 0.0728574103711813 1 1
0.0973481512099368 0.0963789984218683 1 1
0.24836295180569 0.245163334486939 1 1
0.548257097081038 0.542189718137235 0 0
0.204813749141821 0.202707045865249 1 1
0.207704099215563 0.206104793693763 1 1
0.320708912202664 0.317293190539569 1 1
0.22856923249062 0.226754969033421 1 1
0.227571285111332 0.225465803779025 1 1
-0.121055831509412 -0.120181776682717 0 0
0.122702642403992 0.121295334523736 1 1
0.0112686512006438 0.0120897459389781 1 1
-0.0818030511758655 -0.0811476608218085 1 1
0.46657343382789 0.462429465442545 1 1
0.34507312816881 0.342205034800501 1 1
0.110756637052105 0.109230001945118 1 1
0.166301127545818 0.164079784522279 1 1
0.564580344065221 0.557877837465112 1 1
0.268764941619978 0.265486878812074 1 1
0.381869618576677 0.3786716829061 1 1
0.228449592101736 0.226234827063596 1 1
0.12116643904928 0.119842814416646 1 1
0.247047537055027 0.244355190780937 1 1
0.0309424629249773 0.0304874077872392 1 1
-0.051133387427093 -0.049752088644302 1 1
0.472275284518514 0.467575378353044 0 0
0.40130858606985 0.396955275366948 1 1
-0.109910288236154 -0.107499001606731 0 0
0.395390197569725 0.39096604207419 1 1
0.268231789357232 0.264977075588651 1 1
0.20037791422238 0.198178214618935 1 1
0.176436146448636 0.174453423899792 1 1
-0.128149936235007 -0.126317326305988 0 0
-0.010027631423825 -0.00905720613542596 1 1
0.409083591909373 0.403916758668268 1 1
0.207809887496806 0.205985796277035 1 1
0.293788505591968 0.290966421920501 1 1
0.143100138673969 0.141683914818817 1 1
0.13427761514705 0.133402823123959 1 1
0.276020093758944 0.273851225003753 1 1
0.555366963721325 0.549798392629602 1 1
-0.0767956549498337 -0.0756439833654347 1 1
0.093815946406021 0.092938689604858 1 1
0.207199939484451 0.205365693092188 1 1
0.39378886330628 0.389775084814686 1 1
0.0122839709104716 0.011917424443119 1 1
0.032123906611228 0.0322951640241238 1 1
0.272147350983533 0.270173275143288 1 1
0.411251646837713 0.408271380207119 1 1
0.151847481004432 0.150387325700624 1 1
0.125987516480806 0.123851473291855 1 1
0.24227627574928 0.240120305482936 1 1
0.143851630034355 0.142136470167666 1 1
0.117162144658618 0.115984799020603 1 1
0.081599025453848 0.0808702934008375 1 1
0.101864982667218 0.101339759738368 1 1
0.19321220179173 0.191177815823796 1 1
0.318418320218852 0.314679830902442 1 1
0.279965002815005 0.277513633309399 1 1
0.159219346068632 0.157918648554217 1 1
0.226054360610775 0.223345167214757 1 1
0.114999895198218 0.113465571361739 1 1
0.387943441059032 0.384262753382133 1 1
0.0775490495043127 0.0775499054716259 1 1
0.425220889318849 0.421135464161916 1 1
0.317025666551493 0.313395161239096 1 1
0.108214421300903 0.107248719743002 1 1
0.167757210989188 0.16568636558358 1 1
0.318691099361788 0.316073686538936 1 1
0.234782003749885 0.232022060982828 1 1
0.0810912543227655 0.080342983918072 1 1
-0.00135044441426179 -0.00145740846714204 1 1
0.577157686068174 0.57065269244808 1 1
0.433507943832126 0.429802728841732 1 1
0.132938733358503 0.132187568906184 1 1
0.232526055567382 0.23036462406441 1 1
0.325335922255892 0.321625909517531 1 1
0.0238671374981318 0.0241544809305924 1 1
0.241997659445526 0.238078681656757 1 1
0.348402823213133 0.345312547666974 1 1
-0.0792228454628182 -0.0791792822945818 1 1
0.27577569672307 0.273388289075304 1 1
0.297692351118615 0.294507480741014 1 1
0.260091403499181 0.25809111202515 1 1
0.496437470835193 0.491065592055694 0 0
0.132171250148991 0.13034861937239 1 1
-0.00341659185516005 -0.00243928623963208 1 1
0.0433637424064237 0.0421459363099268 1 1
0.561219315279415 0.555410998781754 0 0
-0.130464583772999 -0.129977523698022 0 0
0.0281300709960726 0.0266239034707768 1 1
0.0661394037722657 0.0648881235500137 1 1
0.369068332143162 0.365218968064756 1 1
0.381026807327301 0.377812619933178 1 1
0.148578412969809 0.147538311960459 1 1
0.285010172478952 0.282416076467759 1 1
0.286952388213391 0.283441891479677 1 1
0.213405983631454 0.211956519337527 1 1
0.0746540848880556 0.0735130541732431 1 1
0.0673525015215918 0.0680410293759066 1 1
0.161941265540144 0.159652270930535 1 1
0.368934227439224 0.365639551995939 1 1
0.130849335273321 0.129175406458513 1 1
0.162829834953769 0.161290271378879 1 1
0.170650343606478 0.16894776121112 1 1
0.102445295986158 0.100663288211791 1 1
0.225820574335985 0.224011284934956 1 1
0.297756832666552 0.29426586445211 1 1
0.32402878504906 0.320099786358189 1 1
0.00393912756846432 0.0034835130900219 1 1
-0.0188556831613874 -0.0188268078362505 1 1
0.257940119261772 0.255290609057287 1 1
0.17098168397302 0.169711339418544 1 1
0.0844720862757211 0.0839054529643832 1 1
0.133839982842286 0.132577224732032 1 1
0.128326848581136 0.126896357964915 1 1
0.398823152825627 0.395303272356929 1 1
0.264255079160592 0.261331694606601 1 1
0.0446208932750604 0.0439785850797134 1 1
0.238811779810816 0.236875678083117 1 1
0.320793220084739 0.317977107469943 1 1
0.242270096518613 0.239822237455009 1 1
0.266643738320301 0.263596639401195 1 1
0.0262258256880761 0.0255793611244054 1 1
0.0726152391382388 0.072431428485948 1 1
0.144670395226519 0.143512674635765 1 1
0.219711885384539 0.217455206644622 1 1
0.196249778960904 0.194685064919829 1 1
0.409022650346763 0.404798596378853 1 1
0.186279643883625 0.184498634548558 1 1
0.306436950038636 0.303895031168495 1 1
0.303488025839555 0.300136650029493 1 1
0.174319193818325 0.172782527741766 1 1
-0.288340233634751 -0.285193300811287 0 0
0.154938920851111 0.153306782992543 1 1
0.204528083930542 0.202810176815832 1 1
-0.111437608653472 -0.110419105896961 0 0
0.194483328088405 0.192461564410357 1 1
0.244743702036843 0.241884957927808 1 1
0.38227128625298 0.376976164156265 1 1
0.0744720803067011 0.0740044586287878 1 1
0.409230001618739 0.404384559811338 1 1
0.145366834460661 0.143657694914488 1 1
0.379852907746393 0.376695876109821 1 1
0.301190019463328 0.297428174243547 1 1
-0.0201225785515392 -0.0203464661474131 1 1
0.200560247272665 0.198575715407129 1 1
0.209199172525726 0.20678286118079 1 1
0.313322873738117 0.309379944382621 1 1
0.0941148545225735 0.092862911853594 1 1
-0.0953287813005765 -0.0941110582570494 1 1
0.254125593333812 0.251119267664747 1 1
0.0705768198830268 0.0690842760510376 1 1
0.0997625934060925 0.0980966981017671 1 1
-0.0521238005243332 -0.0516201331407127 1 1
0.0892882244480553 0.0879246742841974 1 1
0.294670960028303 0.292034475647998 1 1
0.249545375216586 0.24789734443126 1 1
0.150429007201765 0.148364874925961 1 1
0.236506887127893 0.234915644012255 1 1
0.0791192039369543 0.078342882003337 1 1
0.246837112548942 0.243658517526019 1 1
0.252146915876379 0.249665957609178 1 1
0.277211233452141 0.274024316673024 1 1
0.0116149228922693 0.0104082399287798 1 1
0.379010040714044 0.375740956088541 1 1
-0.0279567825643794 -0.0275451688779257 1 1
0.571239475807543 0.565190573811227 1 1
0.248388403359982 0.246056497976453 1 1
0.316516025781651 0.313812763255867 1 1
0.564985565154471 0.55909726507069 0 0
0.141653968367141 0.140146549082877 1 1
-0.100125408103826 -0.0988659557043316 1 1
0.177339361317419 0.175598957149429 1 1
0.262523070691127 0.259814886777414 1 1
0.306202846965704 0.302843938345537 1 1
0.0458119909997552 0.0447664250848848 1 1
0.402926110608407 0.398512016961072 1 1
0.143674739510862 0.141773346364597 1 1
0.164784868647972 0.16278135817909 1 1
0.0689777274608166 0.0674259946074962 1 1
-0.0778341110773982 -0.0771495806280054 1 1
-0.00418285004251184 -0.00387197261890405 1 1
0.0870089258277012 0.0863675938611733 1 1
0.229453851345736 0.227211534042462 1 1
0.343608194559558 0.340280748868833 1 1
0.0302035227419582 0.0297912387147733 1 1
0.0206160235997172 0.020859495908922 1 1
0.18519228356228 0.183338685590081 1 1
-0.171869819927405 -0.170401452230832 0 0
0.497456070783262 0.492677926290041 1 1
-0.0998330241954539 -0.0984241295073316 1 1
0.2816629028338 0.279120769830749 1 1
0.253884845562024 0.251084682399288 1 1
0.349635298066972 0.347143421448195 1 1
0.370262954391373 0.367360670721762 1 1
0.33348537534355 0.32976877320368 1 1
0.325834110135852 0.320833885559872 1 1
-0.0324730475704134 -0.0326177630818081 1 1
0.302369206557316 0.298661667130142 1 1
0.182602240317439 0.180917965507504 1 1
0.410774313765451 0.406765859947508 1 1
0.306434019699357 0.302664817299572 1 1
0.267481997971932 0.26522911855192 1 1
0.265568897526268 0.262836926947306 1 1
0.144884961224884 0.143420593133889 1 1
-0.0289155473952835 -0.0292730100606152 1 1
0.272549976707129 0.26956969525784 1 1
0.461886585257342 0.456883361469945 1 1
0.335784965429381 0.33193401151583 1 1
0.382419952885373 0.377947774425942 1 1
0.350702973186813 0.34658418102678 1 1
-0.0155306670988843 -0.014925339622279 0 0
0.406298460191855 0.401525872519743 1 1
0.29216130171978 0.289123732749642 1 1
0.331451864555214 0.3275195360616 1 1
0.205031892943302 0.2026725958077 1 1
0.1493324070735 0.147421732896662 1 1
0.41500626501742 0.411042469840839 1 1
0.493896603266328 0.48859712864987 1 1
0.213562350419563 0.211413070564524 1 1
0.133508759716453 0.132005409749891 1 1
0.314333411538667 0.310954460059463 1 1
0.143512308760531 0.141389197717437 1 1
-0.107835713820847 -0.106723782146056 0 0
0.405421433870935 0.401077032398435 1 1
0.476290440481506 0.471384823962136 1 1
0.346715027703021 0.342462503306063 1 1
-0.106752626961055 -0.105598021582423 0 0
0.0276733611813714 0.0279887639816138 1 1
0.109835906007617 0.109829919204584 1 1
0.415267978632828 0.41111379664382 1 1
-0.0939211269225296 -0.0932945552237 1 1
0.550047068684551 0.544455183514185 0 0
-0.0303863341760268 -0.0297911993961723 0 0
0.0763548718858007 0.0752213817226667 1 1
-0.0848507201744815 -0.0837326041802198 1 1
-0.0178968835983471 -0.0176102890103494 0 0
0.205128808252611 0.20335393251111 1 1
0.578958781403211 0.572432834293352 1 1
-0.0891732144628579 -0.0890374398653148 0 0
0.303435511134876 0.300494809744109 1 1
0.329823918929046 0.326189153182845 1 1
-0.0462311311823135 -0.0452840931157171 1 1
0.280143142877617 0.27774756788379 1 1
0.176573230559009 0.174838019172836 1 1
0.104748859774023 0.103980951587663 1 1
0.0770945458501019 0.0768198123524418 1 1
-0.121456852159274 -0.120985884567069 0 0
0.044010633773927 0.0445561095663256 1 1
0.464541832489567 0.460001150274511 1 1
0.255669188119923 0.252747493467902 1 1
0.281659306550121 0.279076818664332 1 1
0.181869594121575 0.179940849109721 1 1
0.491717841549322 0.485940774319507 1 1
0.338901463353782 0.33586669944365 1 1
-0.0238982033193918 -0.0238241098716332 1 1
0.109733856620952 0.107935540979502 1 1
0.0315590379575284 0.0312655280383126 1 1
0.131129144161404 0.12983342159049 1 1
-0.116660534479018 -0.116148004470043 0 0
0.452255313170213 0.447801569799966 1 1
0.1307948790001 0.129541534518565 1 1
0.298983001669342 0.296214566498561 1 1
0.0344901644602853 0.0339362857764322 1 1
0.188281378845352 0.186545059920386 1 1
0.178474642549699 0.176624593693779 1 1
0.660349548249583 0.654037252591897 1 1
0.371460043974887 0.368871944336145 1 1
0.160110523014291 0.15841544385171 1 1
0.0246477483989819 0.0247817994596496 1 1
0.267296243319289 0.264971074504281 1 1
0.547273044597016 0.542036870596364 0 0
0.138769816840477 0.137462825473163 1 1
0.148690801135269 0.147632246421238 1 1
0.214881065965268 0.211424729427382 1 1
-0.0444278798399972 -0.0443222683675753 1 1
0.147467619987914 0.146132744052885 1 1
0.300541395731296 0.298440424592335 1 1
0.083052354295567 0.0818624881788512 1 1
-0.197878852115968 -0.196093015218357 0 0
0.314505962602145 0.31184531291597 1 1
0.347011236736382 0.344103675347903 1 1
0.0566080700770961 0.0565741128724888 1 1
0.627673976345678 0.621385492007011 0 0
0.00517816013861818 0.00530930103740521 1 1
0.193407626530254 0.191399948096126 1 1
0.374216695557148 0.369398680400529 1 1
0.193520941129859 0.191430714691239 1 1
0.10340611832334 0.102268564537064 1 1
-0.031767257531684 -0.031407656335581 1 1
0.481837692336321 0.476643066589028 0 0
0.713307115581765 0.705575920529237 0 0
0.255737053023915 0.25308378976587 1 1
0.415226710429317 0.41071102229036 1 1
-0.00539926344478537 -0.00581213640346029 1 1
0.265075663462411 0.26229196302711 1 1
0.413063595630217 0.409184504790844 1 1
0.185851457339201 0.184102851823049 1 1
0.15705269138865 0.155336476226486 1 1
0.356776389633948 0.352713677507534 1 1
0.317295748946047 0.31416001964278 1 1
0.0357329972646393 0.0345797386015618 1 1
0.0902478186824037 0.0897105798552715 1 1
0.138079061869471 0.136981889559254 1 1
-0.0731197434106702 -0.0728500681782499 1 1
0.219490093747843 0.217287292915495 1 1
0.535131768355439 0.530199946057557 0 0
0.0496741173046367 0.0502081324141072 1 1
0.321783942493642 0.318524190186636 1 1
0.0119518831645688 0.0123931599170444 1 1
0.194724910376583 0.193752145474089 1 1
0.471416836268811 0.466372691026507 1 1
0.387880047672689 0.383827300402487 1 1
0.063836152691994 0.0627524752245692 1 1
0.178367126755639 0.177575846951267 1 1
0.443952059932136 0.439505537216694 0 0
0.323220605964123 0.319796067044656 1 1
-0.121646585444997 -0.119963028725412 1 1
-0.0344516645571838 -0.0336794236662634 1 1
0.317428538827201 0.314012896031567 1 1
0.167835715847911 0.167025332476044 1 1
0.46699530046907 0.462010760870805 1 1
0.38152674672866 0.377766901496254 1 1
0.379404206891731 0.375918758853132 1 1
0.0445718797045339 0.0434820382694241 1 1
0.111427318596582 0.110642900748809 1 1
0.177743164798882 0.176298350017585 1 1
0.270226610122287 0.26737605073512 1 1
0.440449776508973 0.436102351673974 0 0
0.174300778393463 0.171922179460302 1 1
0.196895043904289 0.194536579524273 1 1
0.0893161948623664 0.0889927277748639 1 1
-0.222347504305666 -0.220061438056031 0 0
0.0654762538939601 0.0648791963603056 1 1
0.362723216513269 0.359431658443434 1 1
0.124654326366451 0.122733196642213 1 1
0.170153894641137 0.167637684942028 1 1
0.435029995201538 0.430302587659656 1 1
0.246533527157564 0.24370503133844 1 1
-0.0469235016032213 -0.047235040050853 0 0
0.148595694535575 0.147591345358412 1 1
0.166788325338298 0.164555120518248 1 1
0.200088322045277 0.197947031600862 1 1
0.0787652599661754 0.0781883857063603 1 1
0.00401911417581334 0.0032732529162133 1 1
0.0955971339690662 0.0942203475048518 1 1
0.242548392059581 0.240260908933782 1 1
0.0844463043990331 0.0833069058583529 1 1
0.325041296375127 0.322012965637561 1 1
-0.133958813266105 -0.133338841094953 1 1
0.470088639174588 0.46525511271277 1 1
0.0979902397184389 0.0973585158611447 1 1
0.40663009809028 0.401688595774458 1 1
-0.0165934135117128 -0.016155281314774 1 0
0.14868694007966 0.146784398242981 1 1
0.672271098890745 0.665682014405197 0 0
0.0309449069236755 0.0303567334069311 1 1
-0.104648723028654 -0.102849561677083 1 1
0.291833049983775 0.288339187861208 1 1
0.378147280338968 0.374637852279617 1 1
-0.0220514716862211 -0.0223623883259261 1 1
0.342439749243375 0.338331188872049 1 1
0.143222001281696 0.141864322290323 1 1
0.13847095476152 0.137446331212921 1 1
-0.0155686019494793 -0.0145966719843923 1 1
0.36078166824783 0.356637692501916 1 1
0.309686844299589 0.306480992232434 1 1
0.409306873404293 0.405241766599943 1 1
0.145498550130284 0.143646813260886 1 1
0.168547690673612 0.167754303206237 1 1
0.108579128643164 0.10695484705719 1 1
0.218661410985266 0.216747252677899 1 1
0.271528177797523 0.268033074690595 1 1
0.17206341287964 0.170628583429318 1 1
0.401054503551632 0.397797808694631 1 1
0.277095898872764 0.274411318095974 1 1
0.110000879264183 0.10904855623899 1 1
0.211182438928518 0.209511729366268 1 1
0.323662125932957 0.320134719130087 1 1
0.209124893498808 0.206963497713185 1 1
0.109931152078034 0.10963200969002 1 1
0.303074235996164 0.30078886774587 1 1
0.126539054684715 0.12482206989145 1 1
0.486606489480139 0.481722489373837 1 1
0.286595115671086 0.284373858473901 1 1
-0.00464186269450947 -0.00513534807056491 1 1
0.121871419928395 0.120064121303034 1 1
0.43170902245779 0.426973389587139 1 1
0.109727941082754 0.109608482876391 1 1
0.149602793975796 0.147873031615692 1 1
0.191542773092826 0.189042244697083 1 1
0.279107091305594 0.275595885660744 1 1
0.340694108534103 0.336593059204659 1 1
0.33153438723375 0.327407190963232 1 1
0.230715249717687 0.227339892566911 1 1
0.109774093498895 0.107799955205654 1 1
0.514581345562954 0.50866410659142 1 1
0.325264163552868 0.321838200475614 1 1
0.0639247476579726 0.0640818003622558 1 1
0.182359561475431 0.180583261738034 1 1
0.320412154745574 0.317732615487256 1 1
0.122030872190885 0.120811801817872 1 1
0.0258289685973732 0.025396201495439 1 1
0.236676526024938 0.23336311313214 1 1
0.493006481314439 0.487877070824082 1 1
0.278251777059769 0.276160299837652 1 1
-0.0740278957029386 -0.072943729276832 1 1
0.034956943800148 0.0347201164983224 1 1
0.33039880090061 0.326842943613489 1 1
0.029086436275227 0.0281907735280351 1 1
0.121051185068897 0.119589703239148 1 1
0.0897516475124492 0.0886914478416882 1 1
0.310319578286418 0.306377237896122 1 1
0.166967709337121 0.165581945606645 1 1
0.318465583866215 0.315980172308125 1 1
0.335083770098627 0.330752322274653 1 1
0.313391559276568 0.310605050783315 1 1
0.223262833632706 0.221580513745242 1 1
0.240205265082254 0.238229269768455 1 1
0.168556259565831 0.167198802683427 1 1
0.0826212375632702 0.0823708356184003 1 1
0.346202132404344 0.342907022664842 1 1
0.257007284267913 0.254668919176969 1 1
0.308814014081134 0.305573789762032 1 1
-0.268420829277698 -0.264527365463504 0 0
0.458928176821937 0.454210475256135 1 1
-0.0107058981402001 -0.0107986957952428 1 1
0.177920782828883 0.176163461468512 1 1
0.203761287942289 0.202009070519499 1 1
0.0980235420437611 0.0964419211313132 1 1
0.21504153913141 0.213263774232265 1 1
0.302721247000992 0.300071985024899 1 1
0.237625165605063 0.234911277671044 1 1
0.226248188989283 0.222893429876101 1 1
0.414559657301387 0.41069532809015 1 1
0.137729505226643 0.137055862397992 1 1
-0.184790811626497 -0.183248199449422 1 1
-0.0584891561583029 -0.0578428959094453 1 1
0.149175697152558 0.147557938345908 1 1
0.113573353284136 0.112765384685695 1 1
0.687934114768618 0.681149379262245 0 0
0.0448217137930746 0.0448217775584771 1 1
0.132869410285275 0.130634372647811 1 1
0.098576574054197 0.0986341317301853 1 1
0.158821988264537 0.157317409754126 1 1
0.255075317208338 0.252857246207044 1 1
-0.17916100058962 -0.1775541573723 1 1
-0.036828808589481 -0.0365006623089308 1 1
0.309271337032163 0.305645270944613 1 1
-0.0354854532492572 -0.0359922109649442 1 1
0.35838563308371 0.354674443666505 1 1
0.187785765430572 0.186089217741974 1 1
0.0985766151795314 0.0971264435167471 1 1
0.428868036754764 0.424064928273066 1 1
0.309754325187287 0.306234795434874 1 1
0.259827875388093 0.256525244508864 1 1
0.262155725340632 0.259490155512419 1 1
-0.1157764887985 -0.114897856781147 0 0
-0.0486096735378961 -0.0479133696309355 1 1
0.368848288227089 0.365787531013199 1 1
0.214740670228142 0.21220875310238 1 1
0.220422576363356 0.217955776904932 1 1
0.153236883588314 0.151009798397437 1 1
0.0164394087211019 0.0163305546154054 1 1
0.158753433887969 0.156263332210462 1 1
0.470601431536392 0.46638169576068 1 1
0.140137107711205 0.138743935811459 1 1
0.169682381738195 0.168367731061744 1 1
0.105415720846379 0.104372919543193 1 1
-0.0172745080992213 -0.016629269943012 1 1
-0.0623225113359939 -0.0610206999607874 0 0
0.148680194957485 0.146658532795385 1 1
0.306356935746406 0.30379275248019 1 1
0.189809153409116 0.187701809373592 1 1
0.00819461646510452 0.00799571175539393 1 1
0.103023457291872 0.102975608356906 1 1
0.375188206847833 0.370858302646223 1 1
0.458137731156931 0.452367595684411 0 0
0.0852498386697782 0.0834555542383185 1 1
0.0279913158666213 0.0275668825359032 1 1
0.401916674963941 0.397465732801266 1 1
0.19082707529652 0.187866907850709 1 1
0.384323710446735 0.380264335603829 1 1
0.167739093621195 0.165439386379098 1 1
0.4287290937667 0.424235051445854 0 0
0.673058198238317 0.666347276759893 0 0
0.337218121764952 0.334279001616906 1 1
0.0746380743244003 0.0745864912564786 1 1
0.311925928170014 0.308990676568875 1 1
0.155513539343373 0.153824980103562 1 1
0.140772533440656 0.139451312510499 1 1
0.347826067832172 0.344986531712439 1 1
0.292106449265192 0.288755420851262 1 1
0.205113033319355 0.202806378114407 1 1
0.292801659608435 0.290255300410266 1 1
0.0680482093494565 0.0668458972318168 1 1
0.458935703899845 0.454052378338691 1 1
0.0560660371951235 0.056034346373348 1 1
0.215046771664789 0.212843320417701 1 1
0.155797491355704 0.154325833699813 1 1
0.561970355905863 0.555104521856636 0 0
0.226486130213636 0.224350829124461 1 1
0.0444099395652997 0.043560039189962 1 1
0.300279891265173 0.297478008681505 1 1
0.117848044097862 0.117265153068111 1 1
0.406498306275261 0.402310004246365 1 1
0.366361999385274 0.362224147302354 1 1
0.20373608632099 0.201994209624426 1 1
0.327622715388163 0.324626418390646 1 1
0.413571192800298 0.408497888236783 1 1
0.360464999212353 0.356494609463557 1 1
0.221138118014347 0.218426342826133 1 1
0.25541916748947 0.251947549583805 1 1
0.115668242085337 0.114825277500065 1 1
0.377553927211744 0.374526846363377 1 1
0.0574069896483213 0.056733775158468 1 1
0.670403981293549 0.662156535078744 0 0
0.226523053318224 0.22465698052973 1 1
0.499963451511792 0.494531686078618 1 1
-0.00813640509382965 -0.00901810470884748 1 1
0.242572388542316 0.239402412525057 1 1
0.0141460800492499 0.0136551162086052 1 1
0.156001554160833 0.15486546007474 1 1
0.0208642281116512 0.0209697587251024 1 1
0.0720030709991039 0.0710886472516691 1 1
0.0120453608492875 0.0116239616703544 1 1
0.203694143444652 0.202403623321612 1 1
-0.00302796931511146 -0.00257412799337949 1 1
0.287021198974631 0.284261162796653 1 1
0.403727152768106 0.399533305652187 0 0
0.194186132973942 0.191351633516634 1 1
0.320962433603242 0.317852927336125 1 1
0.0514637079900976 0.0505717644438741 1 1
0.294318027928464 0.290991153178697 1 1
0.489682607013392 0.484509464964402 1 1
-0.0437669304122235 -0.0433017474601975 1 1
-0.0644875878622065 -0.0629429572478176 0 0
0.179420260405104 0.177817510606324 1 1
0.344462026485416 0.340129307028262 1 1
-0.0460877223931336 -0.0459399344570474 1 1
0.105462491570762 0.103867343555434 1 1
0.2252213255103 0.222288414727171 1 1
0.333913550792253 0.330293007136954 1 1
-0.217379357061606 -0.215621972001208 0 0
0.116348296339106 0.115657146477367 1 1
0.547622987868863 0.54089803611622 1 1
0.359801612464018 0.355998824067949 1 1
0.0788920199978097 0.0779977240896906 1 1
0.128207588450563 0.127273399224538 1 1
0.212150134258274 0.209700804804711 1 1
-0.158532130370922 -0.157152570961682 0 0
0.135371506036895 0.133655295937423 1 1
0.492604759633852 0.487455796800139 1 1
-0.069760228448754 -0.068389968994806 1 1
0.188663245503244 0.187045047777708 1 1
0.546434854413675 0.54121356223368 1 1
0.198887548468789 0.197901519362661 1 1
0.509787018554499 0.504529562894666 1 1
0.14727019184999 0.145867335144099 1 1
0.112168020169654 0.110481324531142 1 1
0.461089214415587 0.456702816974137 1 1
0.276537003032918 0.273856045356706 1 1
0.630701192979123 0.624915660810434 0 0
0.302258176849403 0.299173850895802 1 1
0.0289030585093759 0.0293257438210805 1 1
-0.108805635850317 -0.10806270571919 1 1
0.204680060830227 0.202673606503933 1 1
0.118057976905444 0.11673504567055 1 1
0.458411393701894 0.453782049869482 0 0
-0.0983287910758436 -0.0977870550192013 1 1
0.168931776957759 0.167420573147626 1 1
0.437057870402555 0.432969278597312 1 1
0.360587789023499 0.356791614729567 1 1
0.450309329917096 0.445996954412911 1 1
0.211736484971653 0.209755631746505 1 1
0.348749645815125 0.345502187725589 1 1
0.341519063805444 0.337817392847204 1 1
0.290821369562784 0.287523911778883 1 1
0.306595013288166 0.302811825333313 1 1
0.0487149669748664 0.0479935752738581 1 1
0.255574145892118 0.253260636990407 1 1
0.439123427891053 0.434713025408662 1 1
0.193258935485987 0.190464864416031 1 1
0.266060776538678 0.262894120146644 1 1
0.0721768925090998 0.0717139199534486 1 1
0.220732321626331 0.218469330403154 1 1
0.534653182372296 0.528801225120263 1 1
0.208546112143862 0.206813271511734 1 1
0.217836640000508 0.214842931098927 1 1
0.23723985393511 0.234313889890051 1 1
0.310495713688642 0.307370469420409 1 1
0.266151089203727 0.262669022734315 1 1
-0.042701498413532 -0.0432983213715505 1 1
0.0221646139803639 0.0220709271285858 1 1
0.275227084619581 0.272350668526089 1 1
0.0597873498798238 0.0593911999910936 1 1
0.432392208286918 0.427809660130638 1 1
0.211393936229043 0.209065344063926 1 1
0.118749167195975 0.117784278586347 1 1
-0.0562919824006399 -0.0556812256430616 1 1
0.247902458099282 0.245045559560885 1 1
0.0399316652886662 0.0393744208160735 1 1
0.195327490745804 0.193077586117161 1 1
0.0510853388436859 0.0509833280595341 1 1
0.0293769072996272 0.0284919896262092 1 1
0.488484069878588 0.483189921808353 1 1
0.305988680143516 0.30271356963698 1 1
-0.183355789942033 -0.180735154034499 0 0
0.246887477621925 0.243875253450324 1 1
0.478121625382332 0.47297562684519 1 1
0.0712971445423649 0.0707736215295792 1 1
-0.17230720962477 -0.169825150275338 0 0
0.136637787458703 0.134050840498987 1 1
0.104816610943909 0.104225428652819 1 1
0.318711442452957 0.315773366855393 1 1
0.0558912574989388 0.0549692267169966 1 1
0.0531232614805759 0.0516383761999777 1 1
0.309916435137213 0.307652552531301 1 1
0.401509767166039 0.397198865524623 1 1
0.235657914521457 0.23359821269841 1 1
0.0500863261096003 0.0496425772239593 1 1
0.192313991435927 0.190825892308578 1 1
0.310840837917261 0.307461349770664 1 1
0.0813214140465953 0.0806804114325526 1 1
0.342905834721226 0.340198640377145 1 1
0.720310741722249 0.713245124310184 0 0
0.451553119988036 0.447020064762132 1 1
0.114100165014916 0.113514050725537 1 1
0.421135685829437 0.417477803960696 1 1
0.194123015460852 0.191909984438385 1 1
0.56122823177601 0.555461962778113 1 1
0.411912066691128 0.406992667148668 1 1
0.200390987164699 0.199428734554464 1 1
0.0564245106748018 0.0552683045063692 1 1
-0.0111909434843893 -0.0108770449187575 1 1
0.0978511901081966 0.0969387464428052 1 1
0.184636060458866 0.183009183671688 1 1
0.444066211038898 0.439693883378483 1 1
0.305217617461106 0.30220502713608 1 1
0.320519928821293 0.31578437300472 1 1
-0.00995280064141921 -0.00980153708522567 1 1
0.276696183554291 0.273551004511312 1 1
0.224690343315274 0.222821648385666 1 1
0.20101131793193 0.19906514853108 1 1
0.198749631491454 0.195751664936592 1 1
-0.122233431996538 -0.121618422867587 1 1
0.11714771502411 0.116579060627171 1 1
0.398354129543176 0.394980255063676 1 1
0.079153371999868 0.0786498920345521 1 1
0.117833133098374 0.116414045620094 1 1
0.209048554626704 0.206458951001528 1 1
0.12035250304751 0.119441480469439 1 1
-0.0189880597711608 -0.0181892347241252 1 1
0.410820878297064 0.407095171807427 1 1
0.404217568521927 0.400513216274438 1 1
0.301137960986379 0.298136413859903 1 1
0.357331507422785 0.354018194046236 1 1
0.434170297542898 0.429864917344005 1 1
0.00852250850818111 0.00867339479444264 1 1
0.252953173574624 0.250014177864665 1 1
0.374672074366386 0.371047087650398 1 1
0.335484418343668 0.331792370507078 1 1
0.246173187150224 0.243968915797228 1 1
0.0788162095339035 0.0772915613335855 1 1
0.374819121302822 0.37047702144829 1 1
0.304546691475208 0.300955476881061 1 1
0.237934039195861 0.234778942712251 1 1
-0.0543661396394386 -0.0527786885190048 1 1
0.210963998831134 0.208628979735814 1 1
0.349439969266927 0.345092789274866 1 1
0.302915975277713 0.299217624799247 1 1
0.310453417993015 0.307290902753171 1 1
0.306565583121727 0.302895168794049 1 1
-0.0355127561512293 -0.0347027593153698 1 1
0.103540513968104 0.10209741770134 1 1
0.0392978657543133 0.038648696178693 1 1
0.116403642934986 0.115489966892733 1 1
0.213824894175658 0.21221405634288 1 1
0.198421581907879 0.196890918148648 1 1
0.456135152186362 0.451684524635047 1 1
0.222511402129411 0.219868602300702 1 1
0.317638589697385 0.312587681029214 1 1
0.450196388480974 0.44486963687651 0 0
0.134697257760804 0.132482254903309 1 1
0.135411102697738 0.133628661005681 1 1
0.126465429072166 0.124621989125824 1 1
0.31996246141263 0.316764220018752 1 1
0.140572646353667 0.139072868112648 1 1
0.146614728806122 0.144492550120119 1 1
0.258938273259334 0.25650675598694 1 1
-0.0430070635694215 -0.042563504775008 1 1
0.242290686266216 0.240263532317441 1 1
0.250046511284613 0.248158028342591 1 1
0.194753441561013 0.191887743964299 1 1
-0.0247480465856986 -0.0246853610884028 1 1
-0.0754042325959944 -0.0750420561061616 0 0
0.234010191759688 0.231458008298942 1 1
0.666362602214966 0.658007405412415 0 0
0.0227738402373149 0.0226486400771203 1 1
0.178123523781879 0.175537161287264 1 1
0.173922753655387 0.17297162587816 1 1
0.212572435921921 0.21012216254578 1 1
-0.0923071359748825 -0.0913568634353928 0 0
0.288850765762684 0.286215986063054 1 1
0.28901016459738 0.285890242429443 1 1
0.318007599871332 0.315016381552151 1 1
0.0209092709518414 0.0208844296099946 1 1
0.249019343287769 0.246835183571912 1 1
0.262438189658118 0.260230057864871 1 1
0.373929389890114 0.37061181020227 1 1
0.267166539471955 0.263459146366417 1 1
0.177540815836614 0.175661240908677 1 1
0.615209604883713 0.609609050744012 0 0
0.178678460283016 0.177011660951892 1 1
0.367772210342186 0.364177324772309 1 1
0.191178930409735 0.189582693827363 1 1
0.0833705561944841 0.0829472930770831 1 1
0.147592697615199 0.145797421416872 1 1
0.272812578557756 0.26875551938994 1 1
0.335800448323954 0.331910932410203 1 1
0.253185988300471 0.25082244383984 1 1
0.139743137455577 0.13833652553695 1 1
0.00577955490143906 0.00525774888445162 1 1
0.391655079790878 0.388009119478999 1 1
0.245231659513164 0.243080301948552 1 1
0.195308767529465 0.192517725930259 1 1
0.199285360300269 0.197354955830806 1 1
0.227143366820962 0.225198668757188 1 1
0.319233297369425 0.316776162105566 1 1
0.0830441432694671 0.0820731049432278 1 1
0.0159238979552496 0.0147904553716604 1 1
0.123444462075202 0.12243809097137 1 1
-0.136245163918596 -0.13452189299621 0 0
0.215830968077033 0.213566153017296 1 1
0.185902254065772 0.183888121622056 1 1
0.117573531221201 0.116519266139383 1 1
-0.0482120932916357 -0.0474625020448724 1 1
0.0940384380003805 0.094182565151803 1 1
0.0709129541509822 0.0708225936204936 1 1
0.461709570353325 0.45630071106585 0 0
0.348499511824778 0.344961875503633 1 1
-0.0866646353827927 -0.0865458332034655 1 1
0.44482840737927 0.440310675362253 1 1
0.596529573413094 0.590309672272106 0 0
0.136448131249579 0.134447640691855 1 1
0.00354149329090883 0.00255184987602178 1 1
-0.295419135604434 -0.292304170756709 0 0
0.0828068454616879 0.0815163638740695 1 1
0.236756960803634 0.233063370415008 1 1
0.0514756543461722 0.0512843981716123 1 1
0.242346352675855 0.240570382487437 1 1
0.0947324121532061 0.0935938004301806 1 1
0.213637539338524 0.210738775311164 1 1
0.301159791351643 0.298626878273347 1 1
0.502021499791497 0.496831658966818 1 1
0.446517684874938 0.441617380946173 1 1
0.382714677623741 0.379211470359177 1 1
0.0987235662154164 0.0971382294115176 1 1
0.297224703221906 0.295335895805605 1 1
0.324868074104537 0.321991482674005 1 1
-0.207139961447665 -0.204814182068801 0 0
0.324855911072766 0.321535182497691 1 1
0.165877635874139 0.163629890239565 1 1
0.213119380612472 0.211456329377821 1 1
-0.0621842130038775 -0.0614472470069229 1 1
-0.00836858209422896 -0.00808047649215913 1 1
-0.334288114224845 -0.330081766511346 0 0
0.243899563720044 0.241962882679521 1 1
0.0554427302371196 0.0545435165808675 1 1
0.14568558889513 0.143478841568123 1 1
0.0916102531717952 0.0901155520377722 1 1
0.281689790903627 0.278695643728315 1 1
0.171769591427628 0.169216604136999 1 1
0.427017918726074 0.422779076549573 1 1
0.131970672761389 0.130534756748214 1 1
0.219210412116386 0.217818455644323 1 1
0.340544834765606 0.336981765747242 1 1
-0.0899909223072346 -0.089402608925387 0 0
0.129442774893269 0.127648841927751 1 1
0.0785641544377122 0.0778888207489029 1 1
0.107006871705495 0.105733867097954 1 1
0.68193249594847 0.675059089973517 0 0
0.211192157562088 0.209699435652216 1 1
0.0655422002063184 0.0645101908194708 1 1
0.511902352525141 0.506330775083707 1 1
0.0222953593433545 0.0224765303768125 1 1
0.328216605907413 0.32452747642132 1 1
0.223352234132984 0.221131047317179 1 1
0.273505643124772 0.270648934010088 1 1
0.320852635001494 0.317798277300029 1 1
0.585776308118462 0.579995687582922 0 0
0.447437749528028 0.443685483373889 1 1
0.225459843213353 0.222981000682026 1 1
0.356285422328869 0.352818619633456 1 1
0.0820336816617959 0.0810920423136143 1 1
0.329053158080565 0.32585899306582 1 1
0.247202168933606 0.244624527181124 1 1
0.364285322708435 0.360665860565975 1 1
0.167128291630216 0.165749293738304 1 1
0.0606118534601913 0.0601781635385684 1 1
0.0264417884715829 0.0260579090822004 1 1
0.326023977365931 0.323130455316563 1 1
-0.0585633310494616 -0.0582130996212956 1 1
0.111203408329397 0.109972560550279 1 1
0.112884881586305 0.112726550553161 1 1
0.0512790023249293 0.0506402975112552 1 1
0.0614981137144136 0.0603604322567149 1 1
0.107217241105401 0.105844565449666 1 1
-0.000974825448201745 -0.000490759127062292 1 1
-0.0824091637281713 -0.0815067376284691 0 0
0.0811772405355765 0.0803119066225044 1 1
0.0715182875824067 0.0709468202485895 1 1
0.0372205754834694 0.0360969258988113 1 1
0.203320907104612 0.20055911583681 1 1
0.306150675545079 0.303359033680387 1 1
0.432421570664507 0.428126982907244 1 1
-0.0370599700643922 -0.0362828729697791 1 1
0.156083891344982 0.154733812376283 1 1
0.164288785434791 0.162254073396723 1 1
0.179386262924515 0.177588644890999 1 1
0.312314738901854 0.309509200242423 1 1
0.357108054998462 0.353643730953993 1 1
0.0115602846686367 0.0108370046210485 1 1
0.317382924191822 0.31399888258941 1 1
0.499884024015602 0.494766738290135 1 1
0.116869562814754 0.116240922719509 1 1
0.118901836074262 0.117978751141983 1 1
0.0691242347949876 0.0694975583946139 1 1
0.00559627316692761 0.00540505016420728 1 1
0.298507474800465 0.295115231408461 1 1
0.411811943729912 0.407244897039248 1 1
-0.195110987623565 -0.193128106357669 1 1
0.273759911021274 0.270585457967175 1 1
-0.0240818536362597 -0.0233939613094406 1 1
0.408026125797268 0.403344195008662 1 1
0.157799134254509 0.156306775077782 1 1
0.0720755449590472 0.072083317539447 1 1
0.30053630651903 0.297611716633177 1 1
0.409748102858641 0.405801000328617 1 1
0.321386401857861 0.318202553177854 1 1
0.250024539175954 0.247321923450613 1 1
-0.104683897300735 -0.103662904540413 0 0
0.402841515633169 0.399238373897622 1 1
-0.0481154790945401 -0.0475371896684477 1 1
0.0105739567641334 0.0110821690739742 1 1
0.296335881067054 0.293288446960048 1 1
-0.197605861909458 -0.19555579018678 1 1
0.27419477975137 0.271344708139535 1 1
0.390859743423712 0.387704641595165 1 1
0.316529552796829 0.312907153766849 1 1
0.22012288803429 0.218081555015814 1 1
0.0476185498027934 0.0470897847536991 1 1
0.321086356140991 0.316175842242276 1 1
-0.131339232234444 -0.129830744509494 0 0
0.00915796210713296 0.0088223837143466 1 1
0.282322157950139 0.279414987044575 1 1
0.341428585121143 0.337902703902632 1 1
0.107768816330213 0.107526403894233 1 1
0.256095347075757 0.253872926974961 1 1
-0.0585905596484084 -0.0573796016761722 1 1
0.270853437069292 0.267632029698777 1 1
0.15806895781024 0.155895655713293 1 1
0.0703187732371662 0.0692948879289419 1 1
0.0959917573800561 0.0943413617003334 1 1
0.249842838625054 0.247643484864416 1 1
0.219310635911151 0.216878435479363 1 1
0.28208140361297 0.279254313270384 1 1
0.199298975348741 0.197399870688404 1 1
0.296183384044707 0.292543136000874 1 1
0.303569180957669 0.300267776015022 1 1
0.0207083339820168 0.0205131909472564 1 1
0.427221418646061 0.421705281684156 1 1
0.433133967312925 0.428499192597592 1 1
0.100001286642112 0.099610457439968 1 1
0.233287560675426 0.230543142415887 1 1
0.260862916481463 0.258093684680379 1 1
0.30393804184398 0.300301278951892 1 1
0.135128316773391 0.133777954483846 1 1
0.210937959352927 0.209561067697152 1 1
0.378596307456936 0.375191703193466 1 1
-0.0302552782039208 -0.0297020591303012 1 1
-0.0235941227082447 -0.0229745440195591 1 1
0.208413618514887 0.20633028414778 1 1
0.282884773691895 0.279771389658182 1 1
0.623276892973991 0.617522010194345 0 0
0.279164036949441 0.276828922426762 1 1
0.501529677689531 0.496186410473128 1 1
0.329691017131542 0.326422994744259 1 1
0.288016558173262 0.285128349280032 1 1
0.228875242942982 0.226241924144902 1 1
0.415046456270648 0.411227723871935 1 1
0.22237239181663 0.21923096994619 1 1
0.409819911576561 0.406198356135439 1 1
0.286401825301185 0.283284299531708 1 1
0.534512507011031 0.529040495794381 1 1
0.318344820794222 0.315299690587862 1 1
0.147412157069346 0.14667435893308 1 1
0.357487924404166 0.354170581846704 1 1
0.41976955821124 0.416192263548585 1 1
0.231929476486003 0.228111072955839 1 1
0.138661232961076 0.137877169618381 1 1
0.386902957835541 0.383504592356104 1 1
0.511902656728237 0.506357241594968 1 1
0.447007231483766 0.443563926091208 1 1
0.149758309397352 0.147669319529146 1 1
-0.2348977042876 -0.232518837862202 0 0
0.00202057856844781 0.0026090364485923 1 1
0.433296427892874 0.429457727156387 1 1
0.0772334495581661 0.0755435918623001 1 1
0.112286813384493 0.110668186540104 1 1
0.305504074666122 0.302473422531832 1 1
0.30390670692993 0.30071582508973 1 1
0.0513446786018135 0.0516825325441905 1 1
0.00389558915242567 0.00394151972286599 1 1
0.0309851878551307 0.0311133346620662 1 1
0.123004753017055 0.122171758202781 1 1
0.172760573387258 0.170334759382234 1 1
0.227668698323199 0.225613963475156 1 1
0.37335959268318 0.369561245157799 1 1
0.123943451162006 0.122581859601475 1 1
0.221990004869235 0.219790794434013 1 1
0.223964760931816 0.221515871562393 1 1
0.507269058808571 0.502101681913504 0 0
-0.169972145013054 -0.168230487655535 1 1
0.519318001559042 0.512456310347614 1 1
-0.0644012236687929 -0.062852300003996 1 1
0.398790330291459 0.395765184379511 1 1
0.102756380942643 0.101908871343729 1 1
0.444392956930908 0.439376302712569 1 1
0.0313159976041453 0.0309086393587034 1 1
-0.0952241945918058 -0.0952954480246953 1 1
-0.0882375767239661 -0.0876536348145947 0 0
0.361722963425132 0.358437871294774 1 1
0.199791765749453 0.197978346020434 1 1
0.202486126232866 0.200351568853854 1 1
0.660108735307895 0.653194639934401 0 0
0.295885727924944 0.293045967922619 1 1
0.350297735463066 0.346610617881886 1 1
0.418549376826803 0.413739542702649 1 1
0.0671601489199737 0.0668876532834501 1 1
0.356190266229212 0.352119777811788 1 1
0.198847266601133 0.197218068473834 1 1
0.269595153505837 0.266740924673045 1 1
0.306792880781132 0.303547813324069 1 1
0.212369276113732 0.210514797992082 1 1
0.55893319449372 0.552905417031153 0 0
0.0704998823155516 0.0695175172316408 1 1
-0.232628139002155 -0.230352610624148 0 0
0.166973798188659 0.165952396846468 1 1
0.201639585290981 0.199087607352453 1 1
-0.0322044748877226 -0.0325736628344527 1 1
0.0216033586390074 0.0216550130562851 1 1
0.240240679818608 0.237591853448163 1 1
0.0879165668904958 0.0873673939562621 1 1
0.0591984264271102 0.0586960669483772 1 1
-0.126277835195206 -0.124674342972182 0 0
-0.013569503103119 -0.0138113335789139 1 1
0.301672933454042 0.298656861378454 1 1
0.340530579610046 0.336497986964143 1 1
0.224922737784651 0.222041573409233 1 1
0.465172805331631 0.460784428582345 1 1
0.134223647638784 0.132981434898641 1 1
0.0736902056827087 0.0732995959155715 1 1
0.673821997380624 0.667613582385741 0 0
0.194849195850325 0.1925632085385 1 1
0.0294706277854007 0.0297072586074763 1 1
0.169841820050835 0.168364601588465 1 1
-0.0121083138869229 -0.0119306287751394 1 1
0.125678828803039 0.12430027010715 1 1
0.14746871884347 0.146287450545329 1 1
0.151779613826523 0.150029345171492 1 1
0.552514045049966 0.547652698804628 0 0
0.383004775443144 0.378544846307909 1 1
0.296107539041194 0.293410663306544 1 1
0.254536335642483 0.252298953417539 1 1
0.0205622942334914 0.0207212194702649 1 1
0.277822503939324 0.274481264134545 1 1
0.182195495209684 0.180328176715558 1 1
0.212287572296688 0.210390728774931 1 1
0.181506471121624 0.17934006170306 1 1
0.0285283144891242 0.0277865669929059 1 1
-0.209020604893932 -0.206964710552584 0 0
0.131647773348996 0.129705363013616 1 1
0.251738201370731 0.24859235848182 1 1
-0.177491754664959 -0.17513019767752 0 0
0.0446475667329913 0.0447305441920557 1 1
0.105555593565086 0.103776808718178 1 1
0.181795310145568 0.179889549232743 1 1
0.10516319963788 0.104196690189255 1 1
-0.11670776743784 -0.114650529739712 0 0
0.257982566720051 0.25628764024908 1 1
0.235923619283919 0.232861692915562 1 1
-0.0497065584488663 -0.0488763899638758 1 1
-0.0329335279751632 -0.0324894604092671 1 1
0.248181541747652 0.246188143523205 1 1
0.292790667487067 0.290106030871678 1 1
0.423295432713683 0.418988350072651 1 1
0.00996437387688678 0.0102329658916949 1 1
0.366117292114238 0.361812951969292 1 1
0.459967346413108 0.455752072619381 1 1
0.30199126221256 0.298547340235107 1 1
-0.0263290008646579 -0.0266501168913281 1 1
0.0588831028561348 0.0576297230055526 1 1
0.10298004333129 0.102144634064784 1 1
0.111008107131395 0.110174421950978 1 1
0.0690349535580769 0.0679270709355881 1 1
0.336314013762851 0.333131626908273 1 1
0.337975200374122 0.335245984853924 1 1
0.204216828111201 0.202658644174877 1 1
0.213954399333672 0.211027965904302 1 1
0.15758825077084 0.155846655169763 1 1
-0.0439868145782476 -0.0437704064840593 1 1
-0.172424412642981 -0.171403029259951 1 1
-0.149474301067632 -0.147517047499187 0 0
0.0505677066143344 0.0500659612471485 0 0
0.0695096786906464 0.0689806998479488 1 1
0.142817051997988 0.141678916671924 1 1
0.532931952724403 0.527884793319804 1 1
0.0838591473186344 0.0828271375099421 1 1
0.0822975173804806 0.0811026050903334 1 1
0.117895310372433 0.117471621091943 1 1
0.288818314970934 0.285176601599475 1 1
0.812816322451976 0.803081771300817 0 0
0.21891511302626 0.216578257723172 1 1
0.0472656235469007 0.0463839182526283 1 1
0.22573189864166 0.223745759865169 1 1
0.0923188311013714 0.0915439235408137 1 1
0.412401378775673 0.408345078300681 1 1
0.285372486682781 0.28239976210449 1 1
0.218319647616816 0.216291745841993 1 1
0.212117287315961 0.210495771605388 1 1
0.173955224307918 0.17286592836402 1 1
0.13693804915852 0.135101242057098 1 1
0.117928914796674 0.116646990047575 1 1
0.188729482217803 0.186971846440493 1 1
0.443379498330938 0.438897756842484 1 1
0.0831901524072669 0.0819800765675793 1 1
0.320824001323385 0.317437524722696 1 1
0.00946390658814985 0.00948755009520554 1 1
0.429757403078262 0.425651482499366 1 1
0.165860141479335 0.165075587474792 1 1
0.316735347609794 0.313769589993214 1 1
0.209647838388809 0.207205029678261 1 1
-0.00797240999352365 -0.00843679883819702 1 1
0.114359330493878 0.113630839987877 1 1
0.177961640673153 0.176179721187933 1 1
0.0370747834080381 0.0353369529045541 1 1
0.0430732808084036 0.0429138738621887 1 1
0.0969162091339152 0.0953942523949742 1 1
-0.0275338312400993 -0.0269754313039701 1 1
0.579773006027636 0.57455823709355 0 0
0.21580228291056 0.213078975849346 1 1
0.41463158647695 0.410034235496445 1 1
0.242871408099638 0.240540719592188 1 1
0.346578648046198 0.343320263891098 1 1
-0.169348469386647 -0.167926286417556 0 0
0.0772612881269465 0.0756476229414554 1 1
0.355938862708479 0.352086821663905 1 1
0.230953895898204 0.228801795053715 1 1
0.387948352901663 0.384812353229562 1 1
0.352898278150882 0.349817692603205 1 1
0.0835191062417103 0.0829221563056793 1 1
0.0383412538343033 0.0376209603539684 1 1
-0.162637783210875 -0.161502288110104 0 0
-0.10932511985612 -0.107180585954573 0 0
0.336079110799455 0.332012119998309 1 1
0.00756827575226783 0.00790839715191298 1 1
0.163323203191771 0.162352213203184 1 1
0.0985096549231953 0.0976954859840359 1 1
0.170096207414257 0.16827830473098 1 1
0.0997763465953539 0.098841859554665 1 1
-0.240547024618023 -0.237705352019446 0 0
0.0795433516154818 0.0796026215643717 1 1
0.242627104765598 0.239813675767863 1 1
0.146650593389201 0.146100429605344 1 1
0.167828938874842 0.166264285017198 1 1
0.207920211777008 0.205858067455279 1 1
0.252584435783675 0.249527004730219 1 1
0.105906350909843 0.105386747899681 1 1
0.038961342236705 0.0389346537393452 1 1
0.591451095049192 0.585410869987614 0 0
0.468644566437898 0.46325041156259 1 1
0.195163001832223 0.193833572134576 1 1
0.123667860105112 0.122682033633924 1 1
0.0796758588352447 0.0792603784329248 1 1
0.0172187075721935 0.0167193048183851 1 1
0.188237150465887 0.18729332065704 1 1
0.228547977017436 0.227110779566789 1 1
0.370984313637284 0.367123026968645 1 1
0.294017101988171 0.290905807592455 1 1
0.133053600100052 0.131614658038671 1 1
0.544308960212255 0.538309701260192 1 1
0.129565643908412 0.128374614851578 1 1
-0.0322633854167864 -0.0322392936350434 1 1
0.0962483005537524 0.0960054589072942 1 1
0.100722454693059 0.0997699087742686 1 1
-0.0217013781302435 -0.0212607291487114 1 1
0.397128605281866 0.393436970984005 1 1
0.265347424067118 0.262671389840014 1 1
0.264068050425554 0.261704096122474 1 1
0.0526832929409366 0.0518697873497734 1 1
0.303925758093018 0.300516414844889 1 1
0.462897308172091 0.458535526397672 1 1
-0.114523205642238 -0.113066583364629 0 0
0.382007648836412 0.37790136924265 1 1
0.301218849789201 0.297823473151569 1 1
0.176951010795898 0.174978933384606 1 1
-0.0685612633949998 -0.0677499773734827 0 0
0.3260881467779 0.323093410544065 1 1
0.362325135560673 0.359019616494065 1 1
-0.12394138243273 -0.12291320180919 1 1
0.0222314881947655 0.0214505385442558 1 1
0.23181639232875 0.229942143577662 1 1
0.0191939102722832 0.019113340620192 1 1
-0.0674771901090912 -0.0664097018725544 1 1
-0.373326910637891 -0.368883806066032 0 0
0.463012292812973 0.458742068463687 0 0
0.505977408928757 0.50130203082727 1 1
-0.294248487002863 -0.290386088447528 0 0
0.286096749330619 0.282963972487257 1 1
-0.0229008768659249 -0.0223979166045873 1 1
0.267504684859386 0.265727259249367 1 1
-0.228870250655199 -0.226764877922724 0 0
0.361210317320437 0.358159836014033 1 1
0.380034950885462 0.374641801411034 1 1
0.243760632866959 0.241640294124211 1 1
-0.022783959166038 -0.0217394484645081 1 1
-0.09920175441881 -0.0988529288710777 1 1
0.279100295591005 0.276186683913966 1 1
-0.168759141749013 -0.16716152967068 0 0
0.276254892813215 0.273064907809169 1 1
0.284259924070507 0.281509528369438 1 1
0.052554252874216 0.0516926064464043 1 1
0.399495195770374 0.394815932032764 1 1
-0.0187261327517609 -0.0192218749017526 1 1
0.0502529413077368 0.0500456306924665 1 1
0.048143285787649 0.0481704809449613 1 1
0.100013628092946 0.0986566832050367 1 1
0.198088883709838 0.196537465007022 1 1
0.371426833853506 0.36750909620151 1 1
-0.100385447222531 -0.0995210729929609 1 1
0.0214954218331413 0.0211074160384995 1 1
0.192859426924855 0.190430436139675 1 1
0.170452406499978 0.169025656346234 1 1
0.394272680597179 0.39129825206019 1 1
0.188322325034351 0.18654122332489 1 1
0.331269652537981 0.327161461014407 1 1
-0.058438092268172 -0.0574675959135779 1 1
0.348636989972054 0.345396554144034 1 1
0.203968631031172 0.202353262354456 1 1
-0.0547827512526948 -0.0545513523399512 1 1
0.131351930930597 0.130280387894525 1 1
0.640468592826572 0.632485319479079 0 0
0.407306062294808 0.403995478470124 1 1
0.0804134591966538 0.0788226581393596 1 1
0.0749222425984453 0.0740715339657784 1 1
-0.193762866506915 -0.192133311301936 0 0
0.191447949481313 0.188918367140118 1 1
0.175491768001292 0.174011759587015 1 1
0.45782287834599 0.453867544103988 0 0
0.20621825337172 0.204270187736209 1 1
0.0322935547284628 0.0316864969703265 1 1
0.211823831213875 0.209849626536782 1 1
0.497596381649277 0.492409731123177 0 0
0.262584188849391 0.260327865105967 1 1
0.276931772278545 0.274282298132797 1 1
0.115517094085188 0.113808310978933 1 1
0.11195465569412 0.110593273901702 1 1
0.14265875147804 0.141091081532549 1 1
-0.0703028686648953 -0.0697650064726941 1 1
-0.225768631805444 -0.223918013858572 0 0
-0.066408293140817 -0.0664296502104948 1 1
0.222950548086505 0.221558286804766 1 1
0.143456714074138 0.14227952259455 1 1
0.0187515542253047 0.0178092429829256 1 1
0.366460497773984 0.362811189081659 1 1
0.580238010144945 0.574256448701707 0 1
0.225835313393158 0.224417272843847 1 1
0.161682026612635 0.159179689265249 1 1
0.236138328552528 0.232802682083856 1 1
0.30252354520273 0.298388444140221 1 1
-0.0253421700983133 -0.0247006704039038 0 0
0.0436351183332035 0.0431441097866991 1 1
0.0383325859345447 0.0376328317470327 1 1
0.40236529311642 0.398640573491232 1 1
0.0898127262363804 0.0895359248706023 1 1
-0.0397459907879871 -0.039550426062428 1 1
0.00603445005695767 0.00623976869139924 1 1
0.32505173004002 0.321850410697102 1 1
0.460217931637979 0.455327032433163 0 0
0.125157141224377 0.123519916617431 1 1
0.477874043786887 0.472892125373147 1 1
0.2237785916228 0.22097288839232 1 1
0.413419381777543 0.409141422180299 1 1
0.404574767608406 0.400534164921443 1 1
0.310723047800299 0.307279102416598 1 1
-0.00569040991449059 -0.00609974816735767 1 1
0.0949068003147571 0.0940215289606294 1 1
0.447939569579465 0.443679204349904 0 0
0.019081736829221 0.0188348800828885 1 1
-0.0242405229168809 -0.0245496096492168 1 1
0.216690180236224 0.214248116176096 1 1
0.372292384715525 0.368710201899981 1 1
0.00395089927394881 0.00434481448852706 1 1
0.590649018959537 0.584848424614051 0 0
0.100845926187581 0.0994361854564766 1 1
0.404832222923746 0.399969420959097 1 1
0.23708087172981 0.235176002913185 1 1
-0.0249553114122792 -0.0244122207168535 1 1
0.0222957105312285 0.0221723544804896 1 1
0.391279081072148 0.387342375422903 1 1
0.0139602935532629 0.013965199287033 1 1
0.0439146813119888 0.0437616621159887 1 1
0.363398346261818 0.360072189020532 1 1
0.227321016590168 0.225409316866221 1 1
0.229969392650856 0.227814840706247 1 1
0.241705138032908 0.239483708945413 1 1
0.193722285695074 0.190956728014553 1 1
0.151677999596479 0.150852365045033 1 1
0.211685200635529 0.209126345296284 1 1
0.614498042960972 0.607959026499561 0 0
0.21274867967679 0.210616262370462 1 1
0.312312208768599 0.309957763189744 1 1
-0.0185686992396572 -0.0188006048617438 1 1
-0.0223215484436161 -0.0222331663557154 1 1
0.265430934926865 0.26163172499403 1 1
-0.201596954712356 -0.19960520919854 0 0
0.339862080433972 0.336596706793584 1 1
0.127456159184252 0.126947866289898 1 1
0.00203271335969376 0.00177791026168119 1 1
0.237585395515877 0.235037184328971 1 1
0.0926916973351322 0.0919737031964473 1 1
0.126454152352749 0.125408450021938 1 1
0.127531102377471 0.126530832583301 1 1
0.0159678313737189 0.0148979201284571 0 0
0.407416139313239 0.402849741799092 1 1
0.294313333774967 0.291487977790309 1 1
0.051828159839002 0.0510853469267098 1 1
0.299525040318198 0.296741546505068 1 1
-0.178188556859855 -0.17613790941305 0 0
0.261116243814707 0.258269531672512 1 1
0.286490005811059 0.283355440019816 1 1
0.0739468044477906 0.0734578098159811 1 1
-0.132118739429002 -0.131407697880577 1 1
0.174828172820671 0.17257947173579 1 1
0.127862219322293 0.127225487681957 1 1
0.341137727319396 0.338034839601047 1 1
0.0810837755397724 0.0797375837245491 1 1
0.13290913913068 0.131690723605071 1 1
0.12778019348169 0.126431458193921 1 1
0.452555326267718 0.448009998731116 1 1
0.269207063033678 0.266281481669402 1 1
-0.0889474906377741 -0.0883659521085668 0 0
0.204928767734279 0.202975725959301 1 1
0.199150030785213 0.197706153503639 1 1
0.195620939710898 0.193552508790136 1 1
0.514784146240151 0.510003996551172 1 1
0.0425655787360025 0.0422181957724155 1 1
0.361846394675733 0.358333212837467 1 1
0.34942277346326 0.345359866325807 1 1
0.0856276169928791 0.0840704116251864 1 1
0.463111442565064 0.458556486827361 1 1
0.450332646791119 0.44592588495459 1 1
0.364933032282007 0.360325323776359 1 1
0.36256267171198 0.359238852418753 1 1
0.0132980100419558 0.0129961879445086 1 1
-0.140507395563461 -0.138205775135042 1 1
0.129701346170986 0.129100753497258 1 1
0.289922284599457 0.286599529096622 1 1
0.386104718162394 0.381312607832938 0 0
0.00177513700614093 0.00165489772907286 1 1
0.245073555488164 0.242424176303643 1 1
0.15289283308646 0.152117942625296 1 1
0.40437332482018 0.399440604531543 1 1
0.414171112217321 0.410115704037525 1 1
0.116266760778819 0.115325205868993 1 1
0.220727323204111 0.217241806789831 1 1
0.290817092058583 0.287264635892146 1 1
0.289123271305819 0.286017601790348 1 1
0.329855920987067 0.326716040683794 1 1
0.199899489322518 0.197107140740095 1 1
0.22577933492998 0.223544058898407 1 1
0.435388701663584 0.430491238366178 1 1
0.259248457426357 0.256133917261407 1 1
0.31958232944469 0.317159699840463 1 1
0.255715511797065 0.253728872865478 1 1
0.308152019188372 0.305195040516629 1 1
0.360302753942129 0.356082212323421 1 1
0.264545105609278 0.262122953692598 1 1
0.244781049864575 0.2418925727125 1 1
0.465476396724605 0.46085756290212 1 1
-0.00277875315733233 -0.00305311064027099 1 1
-0.101525235493162 -0.100553548285124 1 1
0.0474170937531881 0.0475192628442506 1 1
-0.241779274230644 -0.238867808260857 0 0
0.306041370504235 0.302157641659345 1 1
0.124456715329135 0.123299467658873 1 1
-0.0875720376937718 -0.0867519276572861 0 0
0.155646441677821 0.153939378527401 1 1
0.371749900531529 0.367728711387224 1 1
0.278312540859719 0.274766194840193 1 1
0.20232838453504 0.20037340130407 1 1
0.447607320977164 0.443029117166913 1 1
0.292773712204105 0.290256681981747 1 1
0.299256057573259 0.295797863819979 1 1
0.459962651458142 0.455221096162863 1 1
0.127255776550087 0.125008217018641 1 1
0.214356240099523 0.21259512166863 1 1
0.199987406284085 0.198125141157069 1 1
0.199866179957614 0.197457200628121 1 1
0.489092199182555 0.484236104144839 0 0
0.308421572294428 0.304935708418841 1 1
-0.0961486967443101 -0.0959316179908644 1 1
0.321720272075345 0.31884094713192 1 1
0.118079797239688 0.116856625494968 1 1
0.0501741527830232 0.0500166815685681 1 1
-0.0670879989365468 -0.0653705168752616 1 1
0.172446425004266 0.169936473105357 1 1
0.385382612610069 0.381514632615479 1 1
0.283311148333825 0.280644623172331 1 1
0.257719921774988 0.254946395557368 1 1
0.100153535799441 0.0988938445865382 1 1
0.2109036856403 0.208928303009548 1 1
-0.201713932336576 -0.199686852226744 0 0
0.426379799059551 0.421782968179497 1 1
0.257310876622255 0.254551897294055 1 1
0.403647097106689 0.399582454902462 1 1
0.373353480675422 0.369960076463746 1 1
-0.116852446483619 -0.115706634679885 0 0
0.0610938571943353 0.0607085138520724 1 1
0.0722587776191262 0.0711613519570497 1 1
0.199089518744171 0.197977042148742 1 1
0.251000525961124 0.248053859221009 1 1
0.416761768421951 0.412525871618585 1 1
-0.101068424160588 -0.0996510223657838 0 0
0.15183389182188 0.150783946281991 1 1
0.317572793859723 0.315154384867864 1 1
0.0932936674177985 0.0920907778526617 1 1
0.196087822721106 0.194150910920146 1 1
0.153271649597219 0.152512406805463 1 1
0.18312601400257 0.181356814055593 1 1
-0.144282051895722 -0.14283729171217 0 0
0.142273184542012 0.140839409510511 1 1
0.0464794079278482 0.0461300040848135 1 1
-0.00537429282610357 -0.00577128102392595 1 1
0.175218561355388 0.172738520044777 1 1
0.0803830864027202 0.0796615963454931 1 1
0.116364227335304 0.115964060754526 1 1
0.457974021457654 0.45338114627434 1 1
0.250880220932513 0.248821786485034 1 1
0.0090088917583165 0.00863519360283551 1 1
0.16270665468214 0.160460036909976 1 1
0.300227532290944 0.296818895155845 1 1
-0.129925341541282 -0.127594221710765 1 1
0.236460927163794 0.234320664998246 1 1
0.573517703095095 0.567955243986576 1 1
0.199182808751826 0.197060110462986 1 1
-0.0513304634389136 -0.0506015454702965 1 1
-0.0631081104940753 -0.0617309517587116 1 1
0.135614072248966 0.134727620687965 1 1
0.271880912752941 0.269582738628608 1 1
0.20898195692322 0.206276495994711 1 1
0.430033659385881 0.425706208304189 1 1
0.188819306979244 0.186004551532272 1 1
0.160541868446332 0.159184515721396 1 1
0.120206063638947 0.118917712444005 1 1
0.435419017004738 0.431006105571961 1 1
0.318916122665728 0.315765616436267 1 1
0.0474083154700209 0.0469313978645359 1 1
0.124610266600833 0.123902860089678 1 1
0.340858216759768 0.336898163014347 1 1
0.290309631896235 0.286687911094554 1 1
0.339220712120973 0.335029311040862 1 1
0.259429831010988 0.256925445119027 1 1
-0.275942394369685 -0.272974285309905 0 0
0.0673464286914323 0.0674192707674765 1 1
0.40592928030729 0.402452293885653 1 1
0.398383381740162 0.393869130416426 1 1
0.178668219022754 0.176893342932555 1 1
0.195522197258599 0.193255886138122 1 1
0.269204238886445 0.26534661689906 1 1
0.0633251753056081 0.0629449492333473 1 1
0.148514274606989 0.147245966271788 1 1
0.178080835856939 0.177568495399286 1 1
0.171142497209701 0.169966936660161 1 1
0.253369521448219 0.250901827362313 1 1
-0.0648072604580747 -0.0641077651982949 0 0
0.161853608775497 0.160492547726815 1 1
0.180749655080653 0.178372134354063 1 1
0.358441368048734 0.353518918303843 1 1
0.536403468030044 0.530738219631737 0 0
0.0622895788334391 0.0617603881022162 1 1
0.303469232318091 0.299883660300685 1 1
0.263571606582956 0.261497583506979 1 1
0.57893514295872 0.572654661538496 0 0
-0.0282006682064019 -0.0281152999784964 1 1
0.0522591752274387 0.0521054899215365 1 1
-0.0208124098635841 -0.0209222393868184 1 1
0.215512755341423 0.213388441702635 1 1
0.041843149537788 0.0412284705697057 1 1
-0.0500738858591819 -0.0500717443491743 1 1
0.130772969712468 0.129836118423697 1 1
0.184026363211441 0.181824916382638 1 1
-0.00532680974892409 -0.00505377707010519 1 1
0.325366008564145 0.321548842290869 1 1
0.0592712703496902 0.0578526698302939 1 1
-0.0293134584797115 -0.0291044989303599 1 1
0.0644355661592025 0.0637253883788861 1 1
0.261734896497581 0.259286262529589 1 1
-0.0856999372577716 -0.0855411643668911 1 1
0.0971866771053019 0.095298152828785 1 1
0.0710084490593418 0.0704038064996938 1 1
0.173504827412962 0.17138981468274 1 1
0.223326837124729 0.221276616917208 1 1
0.530720680834907 0.526079835334764 1 1
0.337968892128849 0.334421283679968 1 1
0.0497868803780795 0.0481247454610469 1 1
0.397763298182326 0.394500617472038 1 1
0.123577553647193 0.121810159501029 1 1
0.124350277971202 0.122899827402568 1 1
0.0305955132356738 0.0307601947121876 1 1
0.496071341853135 0.49150888899455 1 1
0.44837536350364 0.44423665738516 1 1
0.439894493946341 0.435071332539268 1 1
0.124412208454229 0.123268207525573 1 1
0.247221666685441 0.244966163561468 1 1
0.16245672174284 0.16038835473197 1 1
0.0874070157312787 0.0865302337476899 1 1
0.498377012855654 0.492782804319639 0 0
0.0796948452956704 0.0793205977916734 1 1
0.133787768570791 0.132113657770687 1 1
0.524522972795032 0.519175729540194 0 0
0.161984643413243 0.159388115483103 1 1
0.233987229048997 0.231836512356427 1 1
0.249308994287569 0.24622155820431 1 1
0.391912910623881 0.387613174044516 1 1
0.303624994674448 0.30086019361687 1 1
0.166396797499934 0.164929167064766 1 1
0.3660249767234 0.362809806270882 1 1
0.102403199015397 0.101013739783576 1 1
0.349155364661761 0.345558803295295 1 1
0.197253781774781 0.195311207068969 1 1
0.327158402680157 0.324172565558256 1 1
0.456435124321213 0.451190662451276 1 1
0.325938033795531 0.322257500114586 1 1
0.35328552174219 0.349821710250024 1 1
-0.021175517269065 -0.0207677827319144 1 1
0.137051228553752 0.13541955208365 1 1
0.0970802506752127 0.096341288735758 1 1
0.0846469059362354 0.0841055726399072 1 1
0.521930075321832 0.516736149581423 1 1
0.292361854800351 0.289978604854875 1 1
0.203126382973893 0.201393214547174 1 1
0.061251877765249 0.061021494118548 1 1
0.374243590923623 0.370072159907629 1 1
0.219849244256415 0.217830449897028 1 1
0.209638427681441 0.207147755106458 1 1
0.326599872258193 0.323874828579999 1 1
0.337048761741026 0.334746197490343 1 1
0.340872224622974 0.335901031763744 1 1
-0.0825073949079087 -0.0817125902486769 1 1
0.132501927601864 0.13128108154022 1 1
0.254119709448453 0.251222563637764 1 1
0.0876463728128794 0.0863831523975341 1 1
0.050812571262022 0.0493859072258032 1 1
-0.0277014304327986 -0.0275107867500926 1 1
-0.00311204825805034 -0.0026606661933596 1 1
0.0889009229158993 0.0878226840407448 1 1
-0.102390341426105 -0.101214360420133 1 1
0.474013476829102 0.469980707421246 1 1
0.21931967578003 0.21709917379774 1 1
0.0281981476980293 0.0275366509375542 1 1
0.162762062404936 0.159909951081823 1 1
0.26328408509517 0.261243672712216 1 1
0.0381821210257176 0.0383162309206468 1 1
0.253958587310586 0.251308748800836 1 1
0.195374993877672 0.193424648765546 1 1
0.332493195153946 0.327736545767704 1 1
-0.206071623824651 -0.203660953317575 0 0
-0.211920361342204 -0.210279185211199 0 0
0.347522295626548 0.343814557545445 1 1
0.380521507590655 0.376505534845736 1 1
-0.0302699213343355 -0.0307103872650398 1 1
0.279083202169341 0.276647438319972 1 1
-0.0391827214738592 -0.0382397090057309 1 1
0.106825562415551 0.10539477390147 1 1
0.159870849341546 0.1579720414051 1 1
0.0756604409130058 0.0752831054646863 1 1
0.211692790039705 0.209690396739295 1 1
0.308087482494177 0.304562667317312 1 1
0.188609046926785 0.186463327193603 1 1
0.0630550834158093 0.0629160481387221 1 1
-0.146304751302468 -0.144040622952933 0 0
0.26514843639163 0.262892124591412 1 1
0.436650695999265 0.431607453719794 1 1
-0.0924673561823865 -0.092789000271804 1 1
0.365045881073883 0.360915440296341 1 1
0.076015551256699 0.0745542722308277 1 1
0.0481968549151029 0.0475987948619318 1 1
0.0983454868717622 0.0968455445342811 1 1
0.3988331269425 0.394755311877191 1 1
-0.0277438252011541 -0.0270744372144143 1 1
0.373231125126234 0.368672843664866 1 1
0.233163086218595 0.231641093716404 1 1
0.0478645672370993 0.0472374934582845 1 1
-0.114719527368751 -0.113532028861167 0 0
0.12450337793183 0.122705073730383 1 1
0.081453842939623 0.0813058015123713 1 1
0.76385216673047 0.756025789137251 0 0
0.270560475197547 0.267932080499313 1 1
0.238225881510991 0.23573521033679 1 1
0.00189690248548411 0.0024078352739906 0 0
0.0635390946657441 0.0630689257294587 1 1
0.17972248496046 0.17858827424985 1 1
0.021023674601323 0.0202989346161952 1 1
0.190417695009692 0.188544668190999 1 1
-0.00126378218278066 -0.00153819234352644 1 1
-0.0162558372319172 -0.0152562788931404 1 1
0.206261009591949 0.203525883601922 1 1
-0.0364825034672317 -0.0369805773773714 0 0
0.534371488891081 0.528880353260873 0 0
0.0717215916604582 0.0720284087020833 1 1
0.443413871499031 0.439121158673246 1 1
0.177124108754403 0.176139033715025 1 1
0.277237413210572 0.27451632847805 1 1
-0.235241532995529 -0.232214608774238 0 0
0.147037955608792 0.145831092216124 1 1
0.285546095571157 0.282893745468643 1 1
0.0526247182175719 0.0522885167975694 1 1
5.76836715340048e-05 -0.000137821631223564 1 1
0.18919853244517 0.187130011281431 1 1
0.00116160995176093 0.00149992663209436 1 1
0.0166743409808811 0.0157141247204632 1 1
-0.00442695609118244 -0.00491031964180259 1 1
-0.055282411169028 -0.0549312526285196 1 1
0.465257192983447 0.459468569134079 1 1
0.0388832670091054 0.039102188224456 1 1
0.0757050640456842 0.0750986438165299 1 1
0.0457027191537938 0.0450645562510713 1 1
-0.0738116966899883 -0.0730605497523257 1 1
0.172695377609037 0.17089568273773 1 1
0.0504462675750499 0.0502511534926462 1 1
0.33922568412442 0.335310353536437 1 1
0.21804352871176 0.21588963161319 1 1
0.139733125064243 0.139062794684209 1 1
0.374155633194055 0.36957317239291 1 1
0.0711118397079412 0.0694734485867207 1 1
0.197036542021121 0.19434460230849 1 1
0.225848594320688 0.22348174347719 1 1
0.503754154247145 0.498391261102872 0 0
0.416637422624335 0.412366872978753 1 1
-0.178393101102012 -0.176162877488156 0 0
0.187282206450353 0.185686614954681 1 1
0.290129271666863 0.287031826294794 1 1
0.0578890119893908 0.0576072189001338 1 1
0.11178639289069 0.110202345967324 1 1
0.410700123931252 0.406688792592875 1 1
0.245303658505902 0.242510376026498 1 1
0.399956252213835 0.395409985510665 1 1
0.00728479962423223 0.00729364032959184 1 1
0.0116494037459508 0.0111224773226004 1 1
0.298308817554283 0.295086285844091 1 1
0.239192301619098 0.237092727138817 1 1
0.107716610860786 0.106382848151756 1 1
0.24419465443522 0.241046684040208 1 1
0.448083118002598 0.442068437136768 1 1
0.415471008555317 0.410455115580274 1 1
0.332833010710206 0.329465357519865 1 1
-0.0639660514796648 -0.0634029023481553 1 1
0.31054354526755 0.306941600821863 1 1
-0.0560642795040468 -0.0557320277407304 0 0
0.230642144087252 0.228491963035988 1 1
0.184532897224656 0.182930525251142 1 1
0.294763700308143 0.291885555122556 1 1
0.554223234757138 0.549461015162828 0 0
0.273494723676217 0.269527430920834 1 1
0.309219572201282 0.306186670942462 1 1
0.435960891544491 0.431329294359234 1 1
0.43890120111778 0.434340360124371 1 1
0.158311106353192 0.156478466540208 1 1
0.226455585404397 0.223949832851066 1 1
0.581279275236828 0.575067773308814 0 0
0.470084821148452 0.464627335246449 1 1
0.0326188575780056 0.0324635920521171 1 1
0.490525991629315 0.485349744161569 1 1
0.469803911302203 0.465224974000175 1 1
0.264363373976777 0.261777070454119 1 1
-0.201100421336386 -0.198678957316461 1 1
-0.0968113676462593 -0.0953321760672541 1 1
0.324049806111813 0.320767512057862 1 1
0.206010141204928 0.204065235973249 1 1
0.377404045021249 0.372363748774661 1 1
0.20060399894167 0.198492078246541 1 1
0.470974526138826 0.465320082077695 1 1
0.109063018952061 0.107529001549073 1 1
0.363805277097891 0.359507424084014 1 1
0.335588724463955 0.333042686659929 1 1
0.0697682922805458 0.0695002955710475 1 1
0.113673196466414 0.113100080531293 1 1
-0.0714503662396191 -0.0700627730536116 1 1
0.375440484844276 0.371648325288029 1 1
0.363282823699875 0.359066989666047 1 1
0.278581971113125 0.275284299774507 1 1
0.147519743438264 0.145050795360769 1 1
0.214584357763174 0.212693185541772 1 1
0.135451701679242 0.134419208548736 1 1
-0.0798922773238886 -0.0791278351926127 1 1
-0.048946464729358 -0.0481027824293772 1 1
0.413539862772877 0.409648169376797 1 1
0.291843494817338 0.288245595298905 1 1
0.0333602544001171 0.0323940125534137 1 1
0.349408176590767 0.345656930452841 1 1
0.519932140042183 0.513521823929693 1 1
0.371702064618965 0.367105454096068 1 1
0.178552691459452 0.178210228799658 1 1
0.0697051550170638 0.0693488048708252 1 1
0.135304901336597 0.133435450841928 1 1
0.0138083952357819 0.0133881386215268 1 1
-0.0494697103198902 -0.04956808067495 1 1
0.379251983265894 0.375647763064688 1 1
0.0309494458160781 0.0313866347217121 1 1
0.314831727044942 0.311927447920481 1 1
0.078741796518394 0.0780251215439399 1 1
0.269753243099793 0.267835112210732 1 1
0.341665712987893 0.338300780355606 1 1
0.197136708095363 0.195464925572441 1 1
0.24560798873153 0.243201544239196 1 1
0.256350403853343 0.253708068186018 1 1
0.452008496386978 0.447488970612805 1 1
0.126959684805813 0.126096696844899 1 1
0.25718465799296 0.255530633801977 1 1
0.132749170587212 0.131427383912025 1 1
0.124165280924072 0.122897219164655 1 1
0.314534893172874 0.310396455448874 1 1
0.0539054204629788 0.0536049164151706 1 1
0.32571290556597 0.322018589576303 1 1
0.0844347593732643 0.0833525481472305 1 1
0.0120080520764049 0.0112931727846194 1 1
0.383273360157954 0.378281978344428 1 1
0.145922497511269 0.1453888237793 1 1
0.223673892781522 0.222374284676599 1 1
0.129206139593608 0.127183073526876 1 1
0.617668823767511 0.611552886605812 0 0
0.265780397016564 0.263719363779957 1 1
0.0899023128508726 0.0886733070567841 1 1
0.374250629375436 0.369795982605058 1 1
0.254802022900101 0.252862658376064 1 1
0.334764047250186 0.330721285028945 1 1
0.121983225594748 0.120007193355138 1 1
0.351282614990487 0.347903451063505 1 1
0.415175004438782 0.410853245102912 1 1
0.160687984599516 0.159130181237216 1 1
0.0839982293794911 0.0832177300218165 1 1
0.0875492770822235 0.0870502758389952 1 1
0.143891016154493 0.142843876145966 1 1
0.14376263191545 0.142429758607235 1 1
0.302740949295977 0.299868914570955 1 1
0.0171575956121788 0.0175205229227282 1 1
0.285231274490657 0.28218572320076 1 1
0.306235863891797 0.30303322832114 1 1
0.260314533914324 0.257435243326239 1 1
0.179320355323515 0.177393228691321 1 1
0.327509405034196 0.324412191161219 1 1
0.248200800628621 0.246162747419425 1 1
0.247650367876706 0.245093178700122 1 1
0.136479434437816 0.134962068390535 1 1
-0.104881230439207 -0.104645485679344 0 0
0.116915204852982 0.115649050605153 1 1
0.197555790602466 0.196192052849157 1 1
0.173935289845188 0.171474608162122 1 1
0.391782795239356 0.38817476539966 1 1
0.168037426330761 0.166814096281621 1 1
0.196785804596966 0.195246991684476 1 1
0.286075790061138 0.283175305633953 1 1
-0.0304574358815998 -0.0300390837471147 1 1
0.134764944642397 0.134028822775619 1 1
0.139394949637028 0.137849110027275 1 1
-0.0211710090154452 -0.0201259204568517 1 1
0.291794389760815 0.289489045515323 1 1
0.709328855805222 0.702364121537112 0 0
0.0324506399128944 0.0315849772758829 1 1
0.303476923598879 0.301358170835875 1 1
-0.0744804684862654 -0.073709310681057 1 1
0.234737109745904 0.232785242777618 1 1
0.280498416362852 0.277494428593895 1 1
0.029660706548114 0.0295994863715552 1 1
-0.0197159559450873 -0.0189982610493657 1 1
0.292963449399833 0.290116710789348 1 1
0.146726656336605 0.145298470721055 1 1
0.48114201229302 0.476959046268063 1 1
0.335537712539443 0.332255929902384 1 1
0.313692203558807 0.310097168094691 1 1
0.0285072026944539 0.0288746226737814 1 1
0.0602003156467014 0.0588000776808719 1 1
0.282671851077142 0.279502297111178 1 1
-0.074283865187176 -0.0730180343081071 1 1
0.278920214195251 0.275964298436013 1 1
-0.0253956359061559 -0.0258807974248494 1 1
0.361585583532771 0.358129567629163 1 1
0.126121968753314 0.123795998140784 1 1
0.137493332006882 0.136240406745277 1 1
0.311292859989855 0.307980799157733 1 1
0.315224274415777 0.3123398788472 1 1
0.033886140616676 0.0338811831707005 1 1
0.154861367554289 0.152800852881813 1 1
0.268291872463287 0.265308113891336 1 1
0.328623201998468 0.325384978333259 1 1
0.255038374533976 0.251502872264075 1 1
0.327799773916304 0.324361647111147 1 1
0.0821526686833882 0.0809592675143871 1 1
0.452373097793607 0.44761224788436 1 1
0.0838274637899943 0.0839573968505393 1 1
0.0210055455413784 0.02082104164704 1 1
0.357263017689176 0.352803733690814 1 1
0.0919613238228867 0.0905080235108076 1 1
0.178852186697193 0.17694665462931 1 1
0.14754372210076 0.145459015148372 1 1
0.324690361155334 0.321584966453712 1 1
0.286139662680153 0.283055615181091 1 1
0.43659032966167 0.431900146225313 1 1
0.092977890864106 0.0928617716015093 1 1
0.118120176053909 0.117130367415961 1 1
-0.0260907501886804 -0.0257201497214242 1 1
0.117532188478069 0.116497332086222 1 1
0.317102617795595 0.313381568331849 1 1
0.381198661400819 0.37717713804076 1 1
0.473432530874036 0.46925274125396 1 1
0.199867596664925 0.197623512099606 1 1
0.126673288599793 0.125428914060034 1 1
0.0860394560006151 0.0852333221835408 1 1
0.351582748675789 0.348262994712602 1 1
0.295211657704028 0.292175217296498 1 1
-0.153933409821241 -0.152544447836402 0 0
0.243642999236133 0.240956476219072 1 1
0.21469942972394 0.212705425301268 1 1
0.270895077322666 0.268169662632402 1 1
0.0666588846619521 0.0658143243513982 1 1
-0.00168280226665274 -0.00155494684918931 1 1
-0.105812497069741 -0.103940016073401 0 0
0.258406660309922 0.255486243847882 1 1
-0.078259036278208 -0.0763690782517625 1 1
0.419209713946978 0.415353369836464 1 1
0.083654787485452 0.0833394873160876 1 1
0.0528034237549745 0.0521638741584137 1 1
0.139014703865303 0.137713873751197 1 1
-0.00186218913694612 -0.000737485384359908 1 1
-0.0986856927452311 -0.0983617353902425 0 0
0.0441359255913738 0.0432028187049265 1 1
0.0558164493456965 0.0551163896952998 1 1
0.0094882539568998 0.00964579923596649 1 1
0.0586348658892835 0.0586300826944575 1 1
0.00262017523878379 0.00265610210975051 1 1
0.413362437440265 0.409090681676298 1 1
0.464501695522632 0.459723797245927 1 1
0.211253000010178 0.209721572438578 1 1
0.101895314479323 0.100444296671971 1 1
0.17617730917675 0.174139295846065 1 1
0.225834704241373 0.223798663665929 1 1
0.209139829741172 0.207403788669454 1 1
0.224031317817619 0.220841672688075 1 1
0.575976012769598 0.569959099465422 0 0
0.0476718683590883 0.0475272312030398 1 1
0.31144315729357 0.307715536402842 1 1
0.185991885655854 0.184779491901673 1 1
0.0738154717490573 0.0729569564442388 1 1
0.0588229343030559 0.0585895852938733 1 1
0.438491847092732 0.434155600788121 1 1
0.212358444244038 0.210566207737622 1 1
0.269637757090373 0.266507670762694 1 1
0.14672526396233 0.14528346206151 1 1
0.42517847114658 0.421382055674467 1 1
0.233289015248354 0.230817804839643 1 1
0.363915101427306 0.359544721844989 1 1
0.0901918313848586 0.0892389609948983 1 1
0.446526199135179 0.441935204293525 1 1
0.327445889616354 0.32306691139633 1 1
-0.137306947330342 -0.135853365927084 0 0
0.0342111643722526 0.0345017911195688 1 1
0.407016039605362 0.402951557466891 1 1
0.341830206156395 0.33909441563668 1 1
0.261911620720108 0.259346536915661 1 1
0.388889223100677 0.384657633194014 1 1
0.0834357368393161 0.0834887720375029 1 1
0.0405387983987296 0.0403899553587978 1 1
0.13300036446217 0.131716172888505 1 1
0.576840712946091 0.571142410262364 1 1
-0.0315867191501751 -0.0306672372926523 1 1
0.0808082473441411 0.0805797248479687 1 1
-0.0270990722396433 -0.0267664827551751 1 1
0.092324509431687 0.0910423173600717 1 1
0.308831818540318 0.305484161088181 1 1
0.217742927028217 0.215898105291493 1 1
0.459738121660569 0.455394365652993 1 1
0.26448228197767 0.26099378198164 1 1
0.0396640326709394 0.0389707774435664 1 1
0.0644116699774803 0.0637342277518222 1 1
0.15809379595854 0.156734266232285 1 1
0.11353431578486 0.112440462446676 1 1
0.24201507877617 0.238866916893307 1 1
0.135190805813565 0.133760074157571 1 1
0.267201305471107 0.265104634720809 1 1
0.238911994928765 0.237087229426531 1 1
0.308498049233534 0.305131880745158 1 1
0.0504351685070782 0.0498203567016317 1 1
-0.0144777176490687 -0.0150753483763638 1 1
0.287538989761542 0.284142623496135 1 1
0.397357290270456 0.392400468934947 1 1
0.109542658572963 0.109006378651813 1 1
0.0624857181330983 0.0618825232388969 1 1
0.320274259578216 0.317833902266888 1 1
-0.226939535531009 -0.223427768597304 0 0
0.137588103131982 0.136208580178533 1 1
0.0853642675465471 0.0844024931516068 1 1
0.299319579938514 0.296367924123515 1 1
0.0739178885217068 0.0731409380960896 1 1
0.268145943378506 0.265462316947179 1 1
0.319117832516948 0.315492482127018 1 1
0.0100866770454629 0.00899005939431903 1 1
-0.0621078128144038 -0.0617012207703251 0 0
0.140097031633788 0.139131703267932 1 1
0.263239048496347 0.260682977332013 1 1
0.211364700538222 0.209221602976 1 1
0.018105599046073 0.0180914974018327 1 1
0.389106747255477 0.384807651204962 1 1
0.353159738813186 0.348790253826795 1 1
0.451544330764927 0.446289427682504 1 1
0.388497524873708 0.384994668336455 1 1
0.365024785462379 0.361746823406169 1 1
0.151028266160794 0.149183738904844 1 1
0.324893476956825 0.32112815678219 1 1
0.15024760305227 0.149884679317851 1 1
0.26663765730045 0.263782474180714 1 1
0.39114218070577 0.386535832676894 1 1
0.367368016309799 0.363215090107035 1 1
0.484979684975682 0.480656227452944 0 0
0.435011018947999 0.430475243123934 1 1
0.312854483892864 0.309267317884313 1 1
0.0892907501537314 0.0888493070767307 1 1
-0.00628711842820752 -0.00550458234583015 1 1
0.204865692657503 0.20190478235239 1 1
0.0640363524797716 0.0634540247275688 1 1
0.423216128461236 0.418641293266861 0 0
0.36969536840904 0.365277920103083 1 1
0.322488067736588 0.318968000190037 1 1
-0.237268007580383 -0.234792646817094 0 0
0.234282318328755 0.232400958638613 1 1
0.301872248934533 0.297964903065605 1 1
0.154366500543896 0.153332918115395 1 1
0.0649363576202207 0.0639428860546622 1 1
0.28343133509011 0.280688533931952 1 1
0.332149943330525 0.328679287634198 1 1
0.0465219972281206 0.0458432679592845 1 1
0.117394891580896 0.115402392376647 1 1
-0.0916803429564439 -0.0910998620714412 1 1
0.219543305851117 0.217151960515269 1 1
0.375422455440116 0.37212786012242 1 1
-0.0331871127725621 -0.0327083040558597 1 1
0.0852103852014743 0.084592065025836 1 1
0.227782798262885 0.225262571513208 1 1
0.228913467120751 0.225974424563289 1 1
0.197633896186801 0.195092212856127 1 1
0.202140608767038 0.200688007955699 1 1
0.409562194223419 0.404905204773764 1 1
0.203225296714531 0.201681567650165 1 1
-0.0782846124813366 -0.0775698446279099 1 1
-0.103894273801691 -0.102687334706942 1 1
0.302130080227168 0.29846091259563 1 1
0.247619027851203 0.245913455940365 1 1
0.150553440850675 0.148990165460909 1 1
0.357120827166675 0.352305726207591 1 1
0.158440109075359 0.156678719724633 1 1
0.117970389846609 0.116569931232591 1 1
0.221434958750169 0.21931256138629 1 1
0.0627439081946562 0.0618121792598563 1 1
0.214378550285477 0.212794274081436 1 1
0.236539959335136 0.233958095604932 1 1
0.497399443599162 0.492584683090028 1 1
0.429772556135267 0.425997080223098 1 1
0.276434621990501 0.273504198939785 1 1
0.126287385577853 0.125332898211345 1 1
-0.245030919494873 -0.2428713778021 0 0
0.199992434489391 0.197815019341168 1 1
-0.00576548943594356 -0.00511455411193726 1 1
0.333258884337848 0.329873481611794 1 1
0.266374028650254 0.263898215052764 1 1
0.275262861758914 0.272639489667535 1 1
0.300118920648384 0.296522161683434 1 1
0.0512206997049981 0.0505611072944852 1 1
0.0961264947551855 0.0951844381413668 1 1
0.262656146401268 0.260241396137781 1 1
0.14690145071202 0.14601096169617 1 1
0.181643904295914 0.180023116254924 1 1
0.0118858396765636 0.0112891031993006 1 1
0.0622915202693587 0.0614103285429174 1 1
0.197254034947434 0.19609576284396 1 1
0.413446842084058 0.409496279537039 1 1
0.109595171839728 0.108951930650172 1 1
0.205095493754264 0.203060875757058 1 1
0.206289096100919 0.20481268222713 1 1
0.206594577101961 0.203936867915652 1 1
0.27281019857225 0.269474850158113 1 1
0.122026417392595 0.120045778727254 1 1
0.204449753268157 0.20189914437178 1 1
0.204508393130656 0.202469021205037 1 1
0.414164020077445 0.41026682235445 1 1
0.49981201775908 0.494739500457189 0 1
0.0313213327946999 0.0309639250082041 1 1
-0.144287462249429 -0.142961351141078 1 1
0.363686518749626 0.359400157120337 1 1
0.204668235250931 0.202236427533542 1 1
0.302982568372341 0.299463384497357 1 1
0.130402455692634 0.129363736119423 1 1
0.0543672896112678 0.0539382994393933 1 1
0.221251921782875 0.219415500205703 1 1
0.251164658461917 0.24975010890341 1 1
0.658503201684065 0.652492346099769 0 0
0.0232921359192499 0.023493913469572 1 1
0.173987628342011 0.172163801908231 1 1
-0.150081940900694 -0.148819370051752 1 1
0.172069659574013 0.170566263562402 1 1
0.107223371197916 0.106067228458559 1 1
0.32830479168575 0.324665284973283 1 1
0.610948010124054 0.604340011221304 1 1
0.172971335421186 0.171422146357049 1 1
0.101957853224174 0.101137280724485 1 1
0.673320695596816 0.665902744469902 0 0
0.426887560869921 0.422089276943176 1 1
0.243232652608077 0.241674934290808 1 1
0.467297121982553 0.46255880304904 1 1
0.203610183621814 0.201382335167745 1 1
0.244080067218927 0.241559383376387 1 1
0.400557447814731 0.3963239027209 1 1
0.226847854113409 0.223428995312657 1 1
-0.201269907993925 -0.199703475204492 0 0
0.0878797261175707 0.0873073078803642 1 1
0.289478032923939 0.285913781569951 1 1
0.215527810317381 0.21362466799621 1 1
0.471752662491463 0.467316450538871 1 1
0.148784833949494 0.146653820028077 1 1
-0.124561841667501 -0.122599265739578 0 0
0.430894339941749 0.425527400210446 1 1
0.328592300388505 0.325072507271439 1 1
0.151485712017847 0.150768356026045 1 1
-0.00647788267012268 -0.0066453924253914 1 1
0.287630731586944 0.286114445659003 1 1
0.343107220023277 0.340430358988366 1 1
-0.0015243040233844 -0.00191870384018299 1 1
0.0971553184184241 0.0968788446387864 1 1
0.324600900206967 0.321857340616087 1 1
0.23406318013205 0.231591122915433 1 1
0.0430714793920118 0.0436254803533367 1 1
0.120939936482701 0.119641052342509 1 1
0.421359212192427 0.4164708354811 0 0
-0.0220493377060769 -0.0220814738455404 1 1
0.375858908417839 0.37119533713591 1 1
0.432257880123449 0.426842524344183 1 1
0.123542244136423 0.122900856578171 1 1
0.133422905246728 0.131942726892922 1 1
0.352876192063564 0.348326415690166 1 1
0.202870470565765 0.200272140292211 1 1
0.281410999258088 0.278487796087026 1 1
0.262117539350824 0.258882637024766 1 1
0.406678260584007 0.402128527091992 1 1
0.026612666130027 0.0268711174044228 1 1
0.221772222376518 0.218986307872748 1 1
-0.269038839747529 -0.266380760221718 0 0
0.235446680275904 0.23201855633857 1 1
0.153879805378004 0.152688337089709 1 1
0.218997454363072 0.217008088953936 1 1
0.26597940072051 0.263054681722392 1 1
-0.0278200809353326 -0.0277838288049865 1 1
0.0842573949504932 0.083033799660666 1 1
0.0947031930359032 0.0938588631780526 1 1
0.302109158814204 0.299511037766718 1 1
0.224697589931856 0.223021204025908 1 1
0.403597013860672 0.399586442893528 1 1
-0.161108848461954 -0.158932001355076 0 0
0.116716621979989 0.115334887443026 1 1
-0.0127326478890606 -0.0124952313343258 1 1
0.182462617462363 0.178946646276516 1 1
0.510145018841606 0.503542507608472 1 1
-0.100043290181036 -0.0996198711755492 0 0
0.163449869992281 0.161796581803825 1 1
0.288939482183793 0.286066433319901 1 1
0.488818008274447 0.483304621473263 1 1
0.694484884966163 0.686649457734082 0 0
0.384776490137232 0.38005714959237 1 1
0.274847543791607 0.271048774547431 1 1
0.273826786327039 0.271515476462241 1 1
0.186091829014628 0.183758509717723 1 1
0.0167888157524156 0.0172635028966741 1 1
0.347927573549919 0.34402112359762 1 1
0.214572322850697 0.212732965913593 1 1
0.255131590465877 0.252198030502066 1 1
-0.0209024957840072 -0.0207306361271968 0 0
0.315087377651287 0.312278966033683 1 1
0.183275990633777 0.181698628329831 1 1
0.261404523762844 0.259317667680754 1 1
0.169846022360317 0.167877906724606 1 1
0.164699177729467 0.161500962886464 1 1
0.443227993627316 0.439108809339999 0 0
-0.0706649166526722 -0.0704029904354768 1 1
-0.0887660946762553 -0.0881986426300894 1 1
0.384102708135248 0.380574123590199 1 1
0.0117825933274229 0.0116780611446003 1 1
0.114820437818724 0.113175982607525 1 1
0.147892472489417 0.146820126879709 1 1
0.177074556418677 0.174567471539223 1 1
0.0932771922363358 0.0925909286531217 1 1
0.086888428113587 0.0863212239011604 1 1
0.153490177828253 0.151957970477477 1 1
0.347378783201213 0.344567995489893 1 1
0.0752614861616224 0.0741898007872658 1 1
0.10719873657766 0.10627756521167 1 1
0.187232383833686 0.184589301164018 1 1
0.104706393277812 0.102591211650365 1 1
0.0863748233441454 0.0854877836597857 1 1
0.19990895697918 0.197569833652902 1 1
0.232761034303439 0.230055592837772 1 1
0.248142163395129 0.245891761109589 1 1
0.271438801684095 0.267979965344991 1 1
0.411153012550475 0.406134565602599 1 1
-0.0255703687574198 -0.0252589738948005 1 1
0.534453697454169 0.52892804908697 0 0
0.0695570982090434 0.0678898060930066 1 1
0.0600912552959222 0.0591953923202113 1 1
0.433211443854955 0.428263202578602 1 1
0.0298453575727168 0.0291153242663885 1 1
0.467512793323331 0.462669299661954 1 1
-0.21398860348074 -0.211577370950678 0 0
0.350445222867891 0.34677381815278 1 1
0.209877046829054 0.207774898165569 1 1
0.152785895462749 0.150293856370437 1 1
0.246977488664565 0.243836784141881 1 1
0.268977507807078 0.267189672633225 1 1
0.263282681734951 0.260617160590756 1 1
0.0679384402202388 0.0671842757501295 1 1
0.616563904384201 0.609756725135815 1 1
0.362219416631677 0.358906312606585 1 1
-0.290617008426688 -0.287069761685038 0 0
0.118234302430701 0.116601441623922 1 1
0.274021051501189 0.271187501111936 1 1
0.202992332910499 0.200805771389231 1 1
-0.196623752678682 -0.194122840214048 1 1
0.0505610395086342 0.0502662195237028 1 1
0.214655014933337 0.212606978017752 1 1
0.416204061300436 0.41264307101966 1 1
0.163202777381563 0.160990830568016 1 1
-0.25806074136261 -0.255479159593753 0 0
-0.059672229176399 -0.05850323816457 1 1
0.0821003285312631 0.0818941924945142 1 1
0.283104107006404 0.280535234919621 1 1
0.266484835361304 0.262989829591508 1 1
0.0297847140699069 0.0294799087461072 1 1
0.103088823281185 0.102279014981777 1 1
0.110043371129503 0.108213401248123 1 1
0.220646771972138 0.217055494463694 1 1
0.051471542998993 0.051983251576201 1 1
0.131590214896243 0.130225051075795 1 1
0.0663387986448277 0.0650309906137983 1 1
0.372832981727374 0.368708882887067 1 1
0.434929970909781 0.430162053738573 1 1
0.326565671812932 0.322968085176305 1 1
0.200341167302572 0.198549904429075 1 1
0.0804404194705073 0.0796837104288452 1 1
0.0904863151249408 0.0894422092804992 1 1
0.333144533221398 0.330300771062643 1 1
0.174907431090962 0.173311380442387 1 1
-0.0397017409378786 -0.0398413146528921 1 1
0.132557146476428 0.130399511977758 1 1
0.189505261410456 0.187748453500548 1 1
0.250129413685791 0.247397511774552 1 1
0.154587631266267 0.152549480647701 1 1
0.156998937426084 0.155989101883889 1 1
0.107646149202616 0.10690603208619 1 1
0.289565641865244 0.286368537563502 1 1
0.0984753356321684 0.0971897512655205 1 1
0.270618277379761 0.268075294048314 1 1
0.373699641910192 0.369128023055577 1 1
0.194570032049688 0.192595253430175 1 1
0.175679255916895 0.174153692814834 1 1
0.210854277901519 0.208681314699565 1 1
-0.123758534129746 -0.122744060969134 1 1
0.286186738361614 0.282697486534482 1 1
0.212123407566161 0.210068971931119 1 1
0.359132778779338 0.354992239952346 1 1
-0.0205326217157222 -0.0198941995529386 1 1
0.219410425642133 0.216872181649859 1 1
0.193171591805573 0.190039293622385 1 1
0.365822073501636 0.362068189056209 1 1
0.492773115337636 0.48705231337688 0 0
0.514804307118064 0.509865067996111 0 0
0.204837388021092 0.202759471275257 1 1
0.502872209383403 0.49687352065097 0 0
0.317051408223662 0.313880135181883 1 1
0.211004817230753 0.21016522396074 1 1
0.0193477250379163 0.0193235344528616 1 1
-0.0287689644877177 -0.0285493981025092 1 1
0.157033327233184 0.155338527899893 1 1
0.406637628949233 0.402577248965072 1 1
0.175036097621182 0.173801433589614 1 1
0.420850918084198 0.416306545367675 1 1
-0.0142584141016342 -0.0149374249484319 1 1
0.0555640471769829 0.0546136216637887 1 1
0.360097398331521 0.356406147819136 1 1
0.257732100377687 0.255281673904072 1 1
0.29297237511934 0.289687398025859 1 1
0.18608757571017 0.184837613537569 1 1
0.302964203657118 0.299907994676096 1 1
-0.00183604965301692 -0.00119337136221846 1 1
0.305090730307533 0.302584333252058 1 1
0.278849421543094 0.276277398641377 1 1
0.0882990111515396 0.0873297373491991 1 1
0.0759400645130422 0.07604306550493 1 1
0.375004577110116 0.371821125524824 1 1
-0.0381102247504559 -0.0381791693325925 1 1
0.339018231917523 0.335652435529018 1 1
0.0284748786513351 0.0282403927857316 0 0
0.309108730625977 0.305724987918701 1 1
0.38259543297793 0.379131076962345 1 1
0.248922094445987 0.246318617109312 1 1
-0.152041163882035 -0.151047860527338 0 0
0.292591256446135 0.289443482974262 1 1
0.263174351210684 0.260041370421298 1 1
0.3735915457431 0.37014790896745 1 1
0.357736617264432 0.35309974817099 1 1
0.329324650746442 0.325841509958509 1 1
0.45909885063145 0.454954291137232 0 0
-0.0928587217294254 -0.0918837167955276 1 1
0.0541859268432303 0.0536964817866005 1 1
0.00887398339583228 0.00814153940253596 1 1
0.0688752212050503 0.0684252284661081 1 1
-0.0610736593122832 -0.0607619935867044 1 1
0.212516620807171 0.210263117628518 1 1
0.386008057963644 0.3817697824292 1 1
0.0231004937001943 0.02207856234839 1 1
0.325421541315394 0.322674904373109 1 1
0.244726295087201 0.242627374089457 1 1
0.157770560451911 0.156151304774188 1 1
0.0883824362962985 0.0886713755527942 1 1
0.412443082253565 0.407323659867912 1 1
0.147550807399162 0.145522919808301 1 1
0.123514594655292 0.122600899148006 1 1
0.235094950601939 0.232970749536869 1 1
0.0613193823043931 0.0608792014416863 1 1
0.484943213686671 0.479563283986186 0 0
0.340483467759622 0.337897582692745 1 1
0.17005414844097 0.168680675517936 1 1
0.0910167055878048 0.0902505076817132 1 1
0.00609179394193438 0.00622741760137469 0 0
0.190606864750765 0.1883310876117 1 1
-0.0626523961287573 -0.0621259355161096 1 1
0.511900364289235 0.506392718710417 0 0
0.60657867223003 0.599641196440921 0 0
0.395748025636575 0.391212879126026 1 1
0.218823855117156 0.217517654494148 1 1
0.268209288712849 0.265801199515533 1 1
0.323316694541466 0.318959378865241 1 1
0.561762886616549 0.555152150087965 1 1
0.0407760864271038 0.0404485148010004 1 1
0.443271979756689 0.438843202585556 1 1
0.365487140592636 0.362247679080605 1 1
0.476846131493353 0.471911459323944 1 1
0.135775240319239 0.134105833997281 1 1
0.101824904421359 0.100887732406915 1 1
0.0718467678351965 0.0718226964663705 1 1
0.189002992147358 0.188371394876168 1 1
0.203059526128277 0.201431831768423 1 1
0.1558178194844 0.155004327918817 1 1
0.395799402911638 0.392200193240336 1 1
0.102155443332887 0.10061668669924 1 1
0.376885323030855 0.373340622539392 1 1
0.0294925226739081 0.0287052504331264 1 1
0.120822282251077 0.119561332705164 1 1
0.239241252960778 0.236531541129706 1 1
0.36643643878708 0.361790292797273 1 1
0.111223902136527 0.110295968003725 1 1
0.107373127929793 0.10542206248302 1 1
0.337874423795031 0.333377984343054 1 1
0.371371494016013 0.366908755090542 1 1
0.0633525292615721 0.062201041891384 1 1
0.206017288408805 0.203048286333144 1 1
0.271385205480209 0.269461939752417 1 1
0.38581655644103 0.380517497169356 1 1
0.199969698929912 0.19818320762385 1 1
-0.00626137204448366 -0.00622555722913654 0 0
0.383856716110777 0.380216074840995 1 1
-0.0433644368638357 -0.0429178925963914 1 1
0.519063912610199 0.514067410105232 1 1
0.130311874353986 0.12919524173491 1 1
0.260725040777638 0.258185761567685 1 1
0.390540994636166 0.386633158481349 1 1
0.363504912349724 0.359928407264472 1 1
0.491800849416177 0.486070417808337 1 1
0.324756106420668 0.32068220329018 1 1
0.117653921227579 0.117090051478926 1 1
0.17039428191235 0.168451297989064 1 1
0.382215514025818 0.378683753164146 1 1
0.128401952006725 0.127559693718747 1 1
0.27730570067451 0.274255167518539 1 1
0.330436173679019 0.327538738222338 1 1
0.426466294989172 0.422042398067051 1 1
-0.111728336575546 -0.110633897877844 0 0
0.174585687785182 0.173624351050491 1 1
0.0253959309003053 0.0256703953117242 1 1
0.0519973322300124 0.052399027047776 1 1
0.435474883913738 0.430794343282899 1 1
0.0832636470935389 0.0819049189769586 1 1
0.0993287775980133 0.0987965250084136 1 1
0.0188722674468523 0.019561034617853 1 1
0.267031925462144 0.264501712683063 1 1
0.0603129658946606 0.0592602572189665 1 1
0.250153930158597 0.247251581148148 1 1
0.130446201224199 0.129029066269391 1 1
0.126738602414965 0.124810491362564 1 1
0.455034038065707 0.449302038192664 1 1
0.598767893847308 0.592884045527159 0 0
0.248623810528823 0.24593434133694 1 1
-0.00817915480783703 -0.00846730973717362 1 1
0.404927869800042 0.400974727545833 1 1
0.0910247866356887 0.0905969341125013 1 1
0.379794767952689 0.375266769544435 1 1
0.23573154440172 0.232940911411296 1 1
0.181952655416771 0.179553624759723 1 1
0.467012811382263 0.461932613442747 1 1
0.0137818209072916 0.0135997031404266 1 1
-0.0279988522116071 -0.0276135900904797 1 1
0.39213583116784 0.38888729782711 1 1
0.257751819548014 0.255513432754559 1 1
0.473406616672008 0.468488642779166 1 1
0.380165467194658 0.377012279676261 1 1
0.079386494040579 0.0785543781336264 1 1
0.210947285761061 0.208815262387591 1 1
0.304599379068247 0.301157118449022 1 1
0.361409184638136 0.357097787424642 1 1
0.312737569306696 0.309556949347014 1 1
0.201206118291837 0.19848779744596 1 1
0.206723117622097 0.204719506515299 1 1
0.274100197990288 0.271164217590689 1 1
0.605237080451697 0.599302525740555 1 1
0.210509701097343 0.207685373926582 1 1
-0.0429292639516042 -0.0425818260520845 1 1
0.108054446500389 0.107470665022846 1 1
0.263966502363175 0.261240332313694 1 1
0.220650830748011 0.217929941951825 1 1
0.340971083480884 0.338046313392168 1 1
0.206107793254751 0.204625423458679 1 1
0.00512225690850365 0.005738851999001 1 1
-0.109896248519114 -0.107457203571708 1 0
0.272856837506261 0.270655223627936 1 1
-0.1681604789551 -0.165831366971475 0 0
0.39537997374234 0.39128402996839 1 1
0.543798910792017 0.538960219022492 0 0
0.00464186971708727 0.0047932196055554 1 1
0.123403633682111 0.121842832201789 1 1
0.12939625506837 0.127968617508163 1 1
-0.0567090353169087 -0.0556000433437934 1 1
0.0418648464465906 0.0416370982371489 1 1
0.228479787958295 0.227018706525568 1 1
0.336375967939462 0.332968305368103 1 1
0.0688831964615319 0.0675411676815643 1 1
0.137392527792393 0.135810923666854 1 1
0.0618481041906818 0.0612396881442471 1 1
0.360952180657682 0.357694766658304 1 1
0.189234486990914 0.187321333993407 1 1
0.439867260133854 0.435188712653728 1 1
0.276251603146898 0.272746354440159 1 1
-0.15052706930675 -0.14916788987502 1 1
-0.0124371664421763 -0.0118512951983113 1 1
-0.236436261956961 -0.234729489135639 0 0
0.263174594631956 0.261125532954783 1 1
0.316402848112049 0.313130877177582 1 1
0.56922714668177 0.562671211419716 0 0
0.368277985414163 0.36493950074767 1 1
0.268585532515757 0.266176115341311 1 1
0.512006604632804 0.507383522852279 0 0
0.4218516010953 0.417211303663754 1 1
-0.163338130964718 -0.161507630215367 1 1
0.399862550467111 0.395827471861214 1 1
0.308843130178879 0.305795898892 1 1
-0.12145281038113 -0.119908035133212 1 1
-0.0108219492383833 -0.0109872852713167 1 1
0.193293709238762 0.192066692313057 1 1
0.200669499902389 0.198143052527618 1 1
0.410111206131444 0.405083293481744 1 1
0.470203977262871 0.465137660371332 0 0
0.454565299612376 0.450003947248172 1 1
0.236458082084059 0.234581021746397 1 1
0.108923405685412 0.107016038773518 1 1
0.052027327902612 0.0519494097250655 1 1
0.112111914230896 0.111188225309711 1 1
0.150906051344947 0.150006906732816 1 1
0.186856894609677 0.184022388891649 1 1
0.128833218037192 0.127373306184062 1 1
0.278018588748871 0.275496607181612 1 1
0.278327036802856 0.275519636920685 1 1
0.259474085458151 0.256441934448305 1 1
-0.130848671216749 -0.129071378092245 1 1
0.313289673338767 0.310947096165059 1 1
0.418284281799714 0.414675682943894 1 1
0.213185693809752 0.211157892743407 1 1
0.331510064196405 0.328666203208595 1 1
0.089629151522428 0.0896751128600594 1 1
0.179324797746412 0.177993169144518 1 1
0.336529737888956 0.333935895105178 1 1
0.231282577231513 0.229567924034765 1 1
0.0249183580462938 0.0248672797582085 1 1
-0.0805517846414732 -0.0800561926455824 0 0
0.200086070419524 0.197663260601128 1 1
0.26338059017159 0.260908994969892 1 1
0.25690191266229 0.254433010553051 1 1
0.254448317112148 0.252494927680559 1 1
0.149878626214269 0.148175107093855 1 1
0.320142636975595 0.316021620918215 1 1
0.310434040426754 0.306591803416433 1 1
0.290537801700144 0.286654691980571 1 1
0.159848452110745 0.158210758153626 1 1
0.0912676236456018 0.0905781807120856 1 1
0.276078176679499 0.273200162790958 1 1
0.347294854236414 0.34331909697486 1 1
-0.0273445804441902 -0.0274788586348369 1 1
0.155134521336671 0.153430661804727 1 1
0.330256170175877 0.326930744514573 1 1
0.150255451857337 0.148379807194315 1 1
0.289450347204968 0.287146304150752 1 1
-0.0289782317828907 -0.0284276388596137 1 1
0.240053186843429 0.237722710034495 1 1
0.241385916885085 0.239351834193674 1 1
0.302129888351979 0.299061545047707 1 1
0.23521177154867 0.232920042610484 1 1
-0.0529951350115584 -0.0525613582762315 1 1
0.237277377470999 0.234829866947499 1 1
0.221234966674109 0.219351436001982 1 1
0.213056013842573 0.211398295128741 1 1
0.197895116739053 0.195570467956831 1 1
0.31546771845882 0.31223022346909 1 1
0.229551790962521 0.226963070441622 1 1
0.192724097995374 0.191202878607638 1 1
0.216556134837701 0.214563368987229 1 1
0.28381146816701 0.280531824861871 1 1
0.237665418207763 0.234948507966304 1 1
0.0740443949187226 0.0731518967551003 1 1
0.219492237078728 0.21792221191396 1 1
0.0180505453835056 0.0172743090261232 1 1
-0.0980815429661257 -0.0977325269782857 1 1
0.0328552779276673 0.0319491102759457 1 1
0.365080958895555 0.360893457547769 1 1
0.012557902897167 0.0128498561613049 1 1
0.30548792838294 0.301765556486361 1 1
0.341684753240355 0.339883199205065 1 1
0.010206690581813 0.00964657402066629 1 1
0.117756155615955 0.117022040161421 1 1
0.221166359659784 0.218316293375974 1 1
-0.0149660401286108 -0.0129991890205114 1 1
0.218589446565027 0.215900779077959 1 1
0.0625561530234138 0.0622666870835382 1 1
0.163744566393944 0.161926563592065 1 1
0.158319614792066 0.156526510521534 1 1
0.0616454856778728 0.0607321803508888 1 1
0.314421471127003 0.31126697839415 1 1
-0.0651794232937858 -0.0640429551207642 1 1
0.203841669380109 0.202308897693013 1 1
0.447140198209115 0.443029151320329 1 1
0.266404295984365 0.263701407088755 1 1
0.401437058900047 0.397703640944578 1 1
0.542510952196188 0.537153922256196 1 1
0.215855626260629 0.212675126761552 1 1
-0.230073089899288 -0.22686004160467 0 0
0.0720045999350821 0.071268667616391 1 1
0.250664928768204 0.248359584982401 1 1
0.119394717839803 0.118647128493476 1 1
0.20246431275139 0.200910443637234 1 1
0.052909440620937 0.0525560804777544 1 1
0.243797023352345 0.241397152217024 1 1
-0.0503058839619005 -0.04974607590995 1 1
0.0211247893312938 0.0210733711467967 1 1
0.0674079037553556 0.0666143662250782 1 1
-0.0893749494051062 -0.088499427783869 1 1
-0.0590673304442119 -0.0588729149343653 1 1
-0.0673034131313132 -0.0671393097928846 1 1
0.445730346114892 0.441155448948327 1 1
-0.109882061075379 -0.108066523700198 1 1
0.196035704265305 0.193867227356396 1 1
0.258266640374935 0.255418305090299 1 1
0.450037950120284 0.445387655551544 1 1
-0.171845105336565 -0.170125795179484 0 0
0.363388639016261 0.360546540733284 1 1
0.419110943208065 0.414545735129664 0 0
0.174433330378213 0.17314026528825 1 1
-0.0807317212113194 -0.0794229758536752 1 1
0.418460875486189 0.41332026208843 1 1
0.479229779827592 0.473976575646784 1 1
0.262971453733383 0.260402043245156 1 1
0.00907812312100859 0.00843741755059274 1 1
0.0123373749510701 0.0131059660013358 1 1
0.150389290511475 0.147766233834062 1 1
0.557761774790282 0.552672617380341 0 0
0.38013326252383 0.376616938566115 1 1
0.440044677359787 0.435653976268735 1 1
0.42970221382387 0.42604122903125 1 1
0.178320701150921 0.176574981215415 1 1
0.218061195121719 0.2161397309415 1 1
0.21095604725775 0.209449208513307 1 1
0.295658099546225 0.29188022198403 1 1
0.0992688031060403 0.097538399060149 1 1
0.225597667942994 0.223576694587114 1 1
0.219598971894157 0.217332124201068 1 1
0.177401787371489 0.17578829920045 1 1
0.350344879455035 0.346847112597138 1 1
0.377644843530876 0.372788696806093 1 1
0.404435757808052 0.400600809772995 1 1
0.240307342723779 0.238130737568852 1 1
0.222655380337021 0.220167068077121 1 1
0.0908331341587472 0.0898361572607816 1 1
0.624634847887581 0.618080323231553 0 0
0.310697898553471 0.307402114690191 1 1
0.0756935424437721 0.0752316586933231 1 1
-0.281230980186632 -0.278819571810679 0 0
0.214376489848121 0.212311723593701 1 1
0.0797373593065236 0.0784012437281252 1 1
0.357680952357595 0.354278610783784 1 1
0.0874388898978953 0.0868693652249681 1 1
0.126868508868584 0.12546555822627 1 1
0.481360775601847 0.475596773996551 0 0
0.240115322988936 0.237876226524921 1 1
0.331384938462834 0.327544429710027 1 1
0.17047816272466 0.168389052064624 1 1
0.10013712540421 0.0996081368067812 1 1
-0.0173333724277192 -0.0176432003342462 1 1
0.0828894274798987 0.0820807079873601 1 1
0.273304110528004 0.27070629500966 1 1
0.133641160952617 0.132520850599178 1 1
-0.0512179197082674 -0.0504132299734781 1 1
0.571200281817849 0.564785929076723 0 0
0.183895988531652 0.182162780787417 1 1
0.219039756720226 0.216993146311613 1 1
0.209792551559444 0.206561824698445 1 1
0.0897343310088382 0.0885442053124138 1 1
0.128317813249309 0.126802212586125 1 1
0.0881483484201807 0.0879104110890932 1 1
0.270191122759487 0.267128393514621 1 1
0.411483611381438 0.407957713389778 1 1
0.200318112446858 0.198078875773366 1 1
0.317794760792396 0.314416619614905 1 1
0.487465703798487 0.482647122308222 0 0
0.422325294492585 0.416728634948886 1 1
0.308250018532616 0.305265728855146 1 1
0.192191266876547 0.190769705385231 1 1
0.401688619030019 0.398204999682168 1 1
0.0654206435012731 0.0644594050339352 1 1
0.217817910159157 0.215150509165343 1 1
-0.0518468260679458 -0.0509598529740179 1 1
0.225892280496329 0.223946142874297 1 1
0.124351421609342 0.123317548268197 1 1
0.157487476338576 0.155999392821428 1 1
-0.0305036168588139 -0.0297973517188909 1 1
0.0288449034948498 0.0284059442824565 1 1
0.0889263581837995 0.0884532316605322 1 1
0.113831939518624 0.111877341283038 1 1
0.140950444858955 0.138722457704805 1 1
0.317521653109996 0.314753487842585 1 1
0.331581025816207 0.327862466546441 1 1
0.507747356274821 0.501931475045591 0 0
-0.126224444633549 -0.12560633315058 1 1
0.526110076743615 0.520881288880522 0 0
0.144536546997763 0.142879036705795 1 1
0.042157510505833 0.0414479917227274 1 1
0.242714539414979 0.240297288597132 1 1
-0.271274485605698 -0.268434573360908 0 0
0.11479983686562 0.11299401217783 1 1
0.220869563681016 0.218861075991471 1 1
0.0440270961074808 0.0434348695341032 1 1
0.0073038236782533 0.00682918096812506 1 1
0.121887113830237 0.120521604342509 1 1
0.0985882029060752 0.0975388613597997 1 1
0.0481039343486682 0.0470818411476467 1 1
0.14211435806677 0.140562162643904 1 1
0.0934791091362692 0.0918638405617543 1 1
-0.00554156105825131 -0.00552989964426334 1 1
0.26094332974452 0.258197353738299 1 1
0.104830081173395 0.103657826618427 1 1
0.0439930411160134 0.0434768908568601 1 1
-0.0756357308349378 -0.0749999457053761 1 1
0.258361087323457 0.255654556514935 1 1
0.0411717872516006 0.0405646967313521 1 1
-0.0439291628351893 -0.0437864396790363 1 1
0.121439986636775 0.120403080068642 1 1
0.147065087041197 0.145867128688466 1 1
-0.058680059065183 -0.0576515796680202 1 1
0.134969738007152 0.133496049765861 1 1
0.379951168509927 0.375835362282437 1 1
0.307229163630146 0.303158631795456 1 1
0.258437556491985 0.255458892553395 1 1
0.216042568021425 0.213644086990984 1 1
0.256689496529117 0.254631172296846 1 1
0.133405803862386 0.131679484128836 1 1
0.168774733824067 0.166803108427269 1 1
-0.0614052080281558 -0.0613733764180067 1 1
0.083188194695491 0.082232383127467 1 1
0.325246491561268 0.322128228802052 1 1
0.20045429623148 0.198686708523003 1 1
-0.0518060560664948 -0.0508975181554705 0 0
0.239883415571617 0.237902543553854 1 1
0.281405305370474 0.278973593840428 1 1
0.433906648946921 0.429479352332534 1 1
0.122955161237529 0.121769413791017 1 1
0.349109550717019 0.345215021251987 1 1
0.137175708829681 0.135922216845256 1 1
0.321121802306822 0.317847551245751 1 1
0.161848215458861 0.160183558692491 1 1
0.164675391578821 0.162856531087468 1 1
0.127165657464615 0.126425370449817 1 1
0.372035402051789 0.367848276711464 1 1
0.236738007979736 0.23376464519051 1 1
0.677286606393019 0.670346421069558 0 0
0.346734578300937 0.343155010490576 1 1
0.250177151479723 0.246928238380651 1 1
0.306968457883745 0.303881337100018 1 1
0.229448357586908 0.227232563923102 1 1
0.49095653979103 0.485526161690363 1 1
-0.040509394644392 -0.0401540531648384 1 1
0.0153554121485484 0.015293785604427 1 1
0.01408545485403 0.0143735830139012 1 1
0.12093381327547 0.119794589767036 1 1
-0.0627972471264912 -0.0615396136610101 1 1
0.543020541521207 0.537293224981373 0 0
0.417790473021976 0.413208603923889 1 1
0.526723572422466 0.520437794630355 1 1
0.0609756696582047 0.0602511165704488 1 1
0.425443474852936 0.421674451453566 1 1
-0.104403445080779 -0.103753821731675 1 1
0.197833140038439 0.196137684942648 1 1
0.0211356324266541 0.0212860569803838 1 1
0.251575889944938 0.248875653139442 1 1
0.366184058286328 0.362354877121474 1 1
0.308315536947488 0.305555156356429 1 1
0.145304165838841 0.143584772148348 1 1
0.302000497564878 0.298771431119939 1 1
0.132461489789532 0.130914531926833 1 1
0.0558382384070383 0.0554654741224325 1 1
0.0758627652711959 0.0744498677108676 1 1
-0.0444148456367738 -0.04414932798384 1 1
0.0925053217588437 0.0909992131162204 1 1
0.101481991727879 0.0998723469472065 1 1
0.00475755030639353 0.00424237374331476 1 1
0.229037894856738 0.226510948052904 1 1
-0.00443993634640799 -0.00423640417609597 1 1
-0.295215223081066 -0.29264930887264 0 0
0.140287769213599 0.13851431514924 1 1
-0.0715756820576286 -0.0707976963319922 1 1
0.312331448875316 0.309446095312155 1 1
-0.154421922345591 -0.15224836953985 1 1
0.0646005512406561 0.0640478965603114 1 1
0.301360668804821 0.297715502726875 1 1
0.156116777755601 0.15491314798358 1 1
0.15575654437762 0.154414219938248 1 1
0.249630655678698 0.247024573424803 1 1
0.246923416732738 0.244399568286517 1 1
0.223837742521602 0.222152070950782 1 1
0.172976911520807 0.17171779179435 1 1
0.280601490463397 0.277451677154508 1 1
0.415089861616714 0.41106054998835 1 1
0.00233358177120707 0.00225458803146134 1 1
0.22453220978587 0.221744262682346 1 1
0.179248266551131 0.177098967528688 1 1
0.0337776013252665 0.0333663619878915 1 1
0.148028505108811 0.147317693997943 1 1
0.177766182220871 0.176166986255176 1 1
0.0159282838223804 0.0153535869730376 1 1
0.199178635384526 0.197888560869575 1 1
0.0256467280793171 0.0262268767798075 1 1
0.476642295790943 0.471819949024701 1 1
0.202423123246777 0.199962110574794 1 1
0.296330964691144 0.293577192230395 1 1
0.119417411418435 0.118571201207249 1 1
0.368771986409601 0.364126847603108 1 1
0.186993971532617 0.184901172035606 1 1
0.128309877570159 0.126895298266081 1 1
0.312180841261503 0.309520148545705 1 1
0.108049807012901 0.105777976943611 1 1
0.303970356914375 0.300879317258486 1 1
0.466470727209644 0.462016653245224 0 0
0.406136988038634 0.402210295050252 0 0
0.294940791891972 0.290669001157185 1 1
0.133882840433704 0.132674125782727 1 1
0.45846903251898 0.454842443160059 1 1
0.172486412605436 0.171035474964214 1 1
0.178633621749516 0.176544024564224 1 1
0.310465234305905 0.307506397852195 1 1
0.142291500605031 0.141116983263177 1 1
0.100816869466218 0.100139159833333 1 1
0.700346330729451 0.694179459737063 0 0
-0.000694834431515093 -0.00125993090558477 1 1
0.418115241705093 0.414222534824304 1 1
0.510604973164845 0.504818765205957 1 1
0.122934174578105 0.121847095533624 1 1
0.423412879410817 0.419103002406671 1 1
0.0769830958653527 0.0760483077824831 1 1
0.176305049604989 0.174039105241321 1 1
0.247958620242588 0.245575813660063 1 1
0.293161056002311 0.289521259643717 1 1
-0.246930224257511 -0.244629725575453 0 0
0.298587362129419 0.296006715265058 1 1
0.356425286061622 0.351760026134055 1 1
-0.124878337624269 -0.123399644270414 1 1
0.184113047161357 0.183192029561645 1 1
-0.114561743993113 -0.112548367601606 1 1
0.152799730050863 0.150691872421705 1 1
0.356711063394346 0.353377086589738 1 1
0.0315750056090536 0.030816235102923 1 1
-0.0606111331435276 -0.0599613817500104 0 0
0.0712199203971426 0.070345059029481 1 1
0.180525744796493 0.178311466095231 1 1
0.316970319734428 0.313346576873471 1 1
0.299641065563474 0.296020791258661 1 1
0.25168826506655 0.249829448266924 1 1
0.106515710608804 0.104922923332016 1 1
-0.063064276130445 -0.0629171380278451 1 1
0.187838758307546 0.18631580102458 1 1
0.486233786311422 0.482218639792819 1 1
-0.0143465988946921 -0.0132901208519085 1 1
0.432967909398912 0.428737884817034 0 0
0.35688706002503 0.352901581878687 1 1
0.0315083721700505 0.0313612117314408 1 1
-0.131573665423792 -0.130777875652513 1 1
0.109007675461505 0.108259684774612 1 1
0.14831173887189 0.145898192148101 1 1
0.306156642839757 0.302614699657092 1 1
0.0278721818038123 0.0265789808451017 1 1
0.301210438201085 0.298267020605914 1 1
0.176365341153444 0.17417106327703 1 1
0.181099504991033 0.179327994882252 1 1
0.337829600007284 0.334091407229865 1 1
0.186571566842801 0.184235360913733 1 1
0.328946877299386 0.325226503859548 1 1
0.226708118698326 0.224673402499103 1 1
0.0772889510981142 0.0763029575773755 1 1
0.212809102969756 0.210738692392636 1 1
0.308317874373803 0.305904435878547 1 1
0.183961886049332 0.181848095520588 1 1
0.233525479875065 0.231446205714768 1 1
0.121015818399634 0.120191328015607 1 1
-0.0129428109366317 -0.013198584983006 1 1
0.125574774125104 0.123507530310135 1 1
0.191723103408252 0.189731719525526 1 1
0.0809720217135319 0.0800539243816525 1 1
0.508630394046611 0.503388556886996 0 0
0.0309143908972654 0.0311607801418831 1 1
0.0863566999361105 0.0859221537643816 1 1
-0.0469337972393236 -0.0466478531985342 1 1
0.0407764968023058 0.0401813814237797 1 1
0.0743594174653966 0.0738893021406455 1 1
0.446967039579986 0.443875298017225 1 1
0.341714297473682 0.33697925683665 1 1
0.447622691874708 0.442899316564407 1 1
0.220875219826632 0.218574406768519 1 1
0.219540578467867 0.217659376885816 1 1
0.228005181643042 0.22625726183268 1 1
-0.395604776884533 -0.391390241946103 0 0
0.0163580989074286 0.0160711607852944 1 1
0.110740973216523 0.110737792797745 1 1
0.134538757760719 0.133394347909946 1 1
0.205913353972003 0.203565484544249 1 1
0.247074608309339 0.243431492708133 1 1
-0.215418199918963 -0.2129395509095 0 0
0.227951382370215 0.225490505617521 1 1
0.0777141684666236 0.076668598614467 1 1
0.093152985669453 0.0925906741669955 1 1
0.413018904853454 0.408546270173175 1 1
0.410343899705836 0.40536178113083 1 1
0.235935294399646 0.233444407848184 1 1
-0.00938435821057802 -0.00897682464772772 1 1
0.484010557660098 0.479103700288246 1 1
0.253030903792004 0.250814777540193 1 1
0.289594998974616 0.286425648140161 1 1
0.200014996810031 0.197711011608628 1 1
0.0785916565220785 0.0775610163301678 1 1
0.1951369047219 0.193030201642386 1 1
0.256895243837753 0.254590038379217 1 1
0.309687663910159 0.305243860283234 1 1
0.00387138113255754 0.00425669031845006 1 1
0.177924180453946 0.176316296149242 1 1
0.238501791672559 0.236513911726867 1 1
0.165414716986 0.164118160329092 1 1
0.230190641468503 0.227267963873449 1 1
0.224709313512039 0.223047057739751 1 1
0.435414794317027 0.431927080324638 1 1
0.346328162197414 0.343251436146387 1 1
0.00367166049830019 0.0033089376110062 1 1
0.220226362554152 0.218165210619319 1 1
0.107129196121861 0.105622957764066 1 1
-0.112857197518553 -0.112003490953676 1 1
0.500990169476626 0.496047758637087 0 0
0.195581437417059 0.193082310012241 1 1
0.597585251647592 0.591179942558524 0 0
0.069176727965523 0.0680104120590404 1 1
0.357418826402886 0.354201983355869 1 1
0.338799178757609 0.335040736783329 1 1
0.268001997062219 0.265225837487478 1 1
0.074517579936078 0.0736096471330284 1 1
0.238154289491576 0.235112524236127 1 1
0.423016007498335 0.417522752745461 1 1
0.0583264666964996 0.0575703525173034 1 1
0.016556263720818 0.0161930990123941 1 1
0.321542084263481 0.317184448451862 1 1
0.280650153859699 0.277577228689878 1 1
0.425410274655478 0.420703369528237 1 1
0.291704563306506 0.288302422144406 1 1
-0.109023742096613 -0.10803089499487 0 0
-0.212181295896189 -0.210989068555745 0 0
0.252225850402499 0.249710829017472 1 1
0.297843606256127 0.29517443190418 1 1
0.291533935720423 0.289623078123798 1 1
0.280842709658718 0.278909699319486 1 1
0.277782774097947 0.274463225551054 1 1
0.035174555368636 0.0342947852800451 1 1
0.4023032051526 0.398093940318199 1 1
0.139290563782005 0.136878112337854 1 1
0.241889786065934 0.2383870192139 1 1
0.277786929006787 0.274654949574668 1 1
0.0322811183754376 0.0321053089407325 1 1
0.24520799095459 0.241831370227139 1 1
0.413448356424841 0.409217814274766 1 1
0.0957089042598417 0.0941184975544875 1 1
0.482219910190993 0.477953380597794 1 1
0.403967567140291 0.399662597179365 1 1
0.0910053172238595 0.0905744507804005 1 1
0.178474819603606 0.177234778314687 1 1
0.13313153363221 0.132012152879585 1 1
0.0680326798907112 0.0676466087455171 1 1
-0.251142549083484 -0.248678023583665 0 0
0.0302617464189238 0.0299326503520121 1 1
-0.0436489751110257 -0.0436043724780992 1 1
0.155431834854552 0.154661053845085 1 1
0.0902853087980953 0.0886655486746471 1 1
0.234319989182129 0.232274757508581 1 1
0.344257154480112 0.339556974355272 1 1
0.177657396747499 0.176321725920107 1 1
0.266448627114864 0.26266972943329 1 1
0.236229909872091 0.23396320547695 1 1
0.238371513240355 0.235107560741958 1 1
-0.0923839173051771 -0.0919636301550522 1 1
0.0306557570391352 0.0302948558769199 1 1
0.391923591870281 0.387406035384064 1 1
0.383217612855396 0.379416220171574 1 1
0.273980499146169 0.271701423210921 1 1
0.118574602437126 0.117107171414721 1 1
0.34534516994261 0.341305658147052 1 1
-0.104518959856087 -0.104118332903216 1 1
0.265694779076552 0.263031618619889 1 1
0.440529973873199 0.436658611532348 1 1
0.369013419977927 0.364702688606268 1 1
-0.0092523662778269 -0.00929432485540087 1 1
0.438328696497448 0.434295315927518 0 0
0.408486681728575 0.404432336891648 0 0
0.519062124328715 0.514252647336692 1 1
0.350746198813299 0.347448318557571 1 1
0.218876488507741 0.216529185956613 1 1
0.515348204519849 0.510317844638693 1 1
0.28199827597602 0.279476086059208 1 1
0.327096994408433 0.323263701058976 1 1
0.204821975993738 0.202595951924085 1 1
0.0905711712301535 0.0905228140446568 1 1
-0.0204358180602769 -0.0205922837399223 1 1
0.210936635567285 0.208967681046752 1 1
0.262019858088604 0.258697260694447 1 1
0.0753748061913706 0.0753608205379774 1 1
0.177480944261703 0.175131587766843 1 1
-0.0616874345101133 -0.0616298469669194 1 1
0.443256807641364 0.438354632122084 1 1
0.0453893701721035 0.0443197349576947 1 1
0.321616213712165 0.318738692507675 1 1
-0.0740786128497387 -0.0736413592177085 1 1
0.283647318230615 0.280440811473199 1 1
0.316729369881295 0.313147311454592 1 1
0.286738576955543 0.28267191871014 1 1
0.138131700935773 0.136715125438834 1 1
0.257103780017893 0.254421963582665 1 1
0.308567311786947 0.305206959966237 1 1
0.286038751530794 0.28334855246549 1 1
0.0824830211211945 0.0820311850361003 1 1
0.300064695556163 0.296133590412046 1 1
0.0898667857116214 0.0894661859811764 1 1
0.350574376771626 0.346952413210631 1 1
0.433320051616751 0.428348189991953 0 0
0.338568911178727 0.334621968931293 1 1
0.319136147773227 0.31540329426868 1 1
0.280093303812914 0.277418456836298 1 1
0.410874821024573 0.406925040742853 1 1
0.276857419446829 0.273998268725804 1 1
0.26217914127233 0.25980608955005 1 1
0.336531964300317 0.333540163374037 1 1
0.013111658234598 0.0126952383408844 1 1
0.305524802276212 0.302850438068596 1 1
-0.107002922128789 -0.105938321149871 0 0
0.134172441323896 0.132991557519132 1 1
0.122247754392538 0.121042338289828 1 1
0.198043485777546 0.196072953987325 1 1
-0.0519474390896536 -0.051301491691864 1 1
0.387940452292571 0.384668588929922 1 1
0.132942993224821 0.131507196226922 1 1
0.108905423099135 0.107610465874054 1 1
0.164077500565117 0.162344847760995 1 1
0.00364059645494366 0.00347559526371085 1 1
0.286277051280235 0.283126788002473 1 1
0.18886552336011 0.187362356152428 1 1
0.219177671150689 0.21684126769002 1 1
0.178409624934239 0.176550723047538 1 1
0.0530217972179733 0.0531549179027569 1 1
0.256028345256395 0.25357633125957 1 1
0.394710720214526 0.389825265289542 1 1
-0.158966850589165 -0.157429461708118 0 0
0.438467327080127 0.434098268538473 1 1
0.322768182843856 0.320087637569514 1 1
0.206621185341189 0.204185262385254 1 1
0.0638340070418866 0.0643329197762667 1 1
-0.0263839486676825 -0.0261963233964345 1 1
0.531213225660826 0.526268567586398 1 1
0.344373137618484 0.340979796307894 1 1
0.277160857097342 0.274207129447943 1 1
-0.0403157168093983 -0.0393525066090269 1 1
0.229822977662746 0.226763786868146 1 1
0.216460513695296 0.214078762991434 1 1
0.0718461253671958 0.0704780510931828 1 1
0.044179676807455 0.0430758013651829 1 1
0.482225107167314 0.478043735813313 1 1
0.31750006067958 0.314547524919041 1 1
0.222209414847633 0.219912449703614 1 1
0.185529378512817 0.18333936826875 1 1
0.355177477806318 0.351496197785435 1 1
-0.0930796754153238 -0.0914544924565113 0 0
0.151576699691039 0.149827168494883 1 1
0.159005707136105 0.157469816168084 1 1
0.137993093651598 0.136345016731143 1 1
0.362446515868856 0.358729808974918 1 1
0.425754492682811 0.42176530464809 1 1
0.276198413736942 0.274436071961782 1 1
0.464932432532823 0.459652553673396 1 1
0.213997778850921 0.212118385695261 1 1
0.00210686900510525 0.00193640248464763 1 1
0.0356737755270106 0.0358925011865249 1 1
0.251113977866244 0.250002912515181 1 1
0.221016990267248 0.218603978897529 1 1
0.0715253730837721 0.0705285658285815 1 1
0.139501044607484 0.138583751179993 1 1
0.315712768996501 0.312591929365164 1 1
0.332799363290794 0.32879903582641 1 1
0.259643422800006 0.257102324344897 1 1
0.28428737874757 0.280834404172855 1 1
0.0940498278077002 0.0934429699271361 1 1
0.357337183966201 0.353742279051728 1 1
0.0410968624386238 0.0402075178138825 1 1
0.371045196122549 0.36727475065581 1 1
0.184482844801795 0.183472953526866 1 1
0.279307651560971 0.275164981537484 1 1
0.368770484205507 0.364359576851104 1 1
0.0917889189552173 0.0913187142162424 1 1
0.0641675984884497 0.0639514512626972 1 1
0.44105515073897 0.436395426629808 1 1
0.58317748068052 0.577435667829938 1 1
0.22181181034471 0.219457488695855 1 1
0.0620964012761814 0.0616531978970657 1 1
0.312831146138712 0.310271718871244 1 1
0.162251072423802 0.160557182818679 1 1
0.242354316215441 0.240382220128302 1 1
0.226836028133812 0.224694053757759 1 1
0.39760020966802 0.393503032024181 1 1
-0.298775024945586 -0.296482389487499 0 0
0.107331048397942 0.106457249722422 1 1
0.451842767586868 0.447052371783668 1 1
-0.00862382537739119 -0.00850355869592206 1 1
0.21197544635645 0.210060972558856 1 1
0.158970525981321 0.15779534490021 1 1
0.62740598609652 0.621080629631235 0 0
-0.00906435807071377 -0.00856528065865835 0 0
0.329213400575651 0.325174257198702 1 1
0.266615142920165 0.264548173880784 1 1
0.471212933079744 0.466538417639482 1 1
-0.321336622900269 -0.318037529368987 0 0
0.179965901447039 0.177520903829242 1 1
0.0582423116349023 0.0576111250482134 1 1
0.0656005334449425 0.0649418158521508 1 1
0.435955629374478 0.431455520787034 1 1
0.104722871519084 0.103542707802375 1 1
0.224737989203143 0.223021564025978 1 1
0.0599559439923863 0.0588012408245624 1 1
0.232463139853684 0.230972036542706 1 1
0.0210935092515175 0.0209463218079929 1 1
0.212035542433164 0.209510969396701 1 1
0.359807563933938 0.356000727736598 1 1
0.110463366159428 0.110119456116875 1 1
0.380124502828477 0.37718908305731 1 1
0.216656403253164 0.214651684222297 1 1
0.362191349966059 0.358706256490768 1 1
-0.0888571279731483 -0.0884087733898041 1 1
0.65803874062703 0.652004713792192 0 0
0.191523075554112 0.189625000760099 1 1
0.317256542126237 0.313831097793516 1 1
0.500576190428908 0.495403651836558 1 1
0.234410603548171 0.232289107635487 1 1
0.151506580847132 0.150273890657657 1 1
0.0744584500817584 0.0739048535256087 1 1
0.0855309450082669 0.0843803454109675 1 1
-0.0462301097861876 -0.0449662969197953 1 1
0.340949714366959 0.337566482571533 1 1
0.436045494600046 0.430927324743983 1 1
0.0613066826709689 0.0598068838580202 1 1
0.167735292403792 0.165863443303718 1 1
0.447978292363185 0.442560876439942 1 1
0.373472025159731 0.369064022676931 1 1
0.0373985791827258 0.0376742831004434 1 1
0.0136911457504806 0.0132797021443764 1 1
0.501708393014421 0.496717548459655 1 1
0.397197363548765 0.392752519640759 1 1
0.272795314753745 0.270723315674075 1 1
0.128562812699841 0.127874041493628 1 1
0.198490969865679 0.197168820201552 1 1
0.0706899055420565 0.0694905509853043 1 1
0.108249773992871 0.106409542537423 1 1
0.082997667032844 0.0820136398060281 1 1
0.638836966663684 0.632458437971285 0 0
0.47876437836184 0.473210557518839 1 1
0.361394068647988 0.357390990624946 1 1
0.126379958161535 0.125305520435476 1 1
0.301037006478265 0.296661913752285 1 1
0.195794669432394 0.194349717774708 1 1
0.00796723690868179 0.00825302774313411 1 1
0.0624327278069628 0.0609547636622047 1 1
0.0104959474896491 0.0102494083213342 1 1
0.309908821290143 0.306946515088003 1 1
0.123538842801292 0.121658951434602 1 1
-0.138991411845141 -0.137798267857506 0 0
0.115041195154301 0.11322104824697 1 1
0.351166990773916 0.347243822532739 1 1
0.339709464318722 0.336970228247628 1 1
-0.0312447799973339 -0.0300019197285729 1 1
0.202573538630486 0.200603608007266 1 1
-0.144567024290033 -0.143290924415102 0 0
0.114064977196344 0.113414428374187 1 1
0.163043065408746 0.162045931478666 1 1
0.259320151646425 0.257690664067464 1 1
-0.128349802030135 -0.127029173064781 1 1
0.0952431391725581 0.0946706956009346 1 1
0.426389999860888 0.421420411312801 1 1
0.187578283693056 0.185567728743132 1 1
0.157312293204237 0.156100328362708 1 1
0.188308829896711 0.187000682150203 1 1
0.298827498558169 0.295516852267655 1 1
0.455507009668759 0.451667441041576 0 0
0.159804439486657 0.159070504143189 1 1
0.269779038295749 0.26668917092278 1 1
0.119971838149682 0.118143576475728 1 1
0.310671979125805 0.307450258789461 1 1
0.230027533481843 0.226683893703342 1 1
0.250426675814199 0.247597401112518 1 1
0.277107846326312 0.274946881961048 1 1
0.0943841856892747 0.0938308900978343 1 1
0.012184575078357 0.0123159439548726 1 1
-0.009839501513069 -0.00930723741708204 1 1
0.022865993062174 0.0225923677734756 1 1
0.263532915961233 0.261331082387211 1 1
0.485527073007917 0.481578652018917 1 1
0.199781974604567 0.198178662226835 1 1
0.210142726974265 0.208649044668179 1 1
-0.155310763461369 -0.152975914546403 0 0
-0.0668038413099113 -0.0658040969510309 1 1
0.194723898218543 0.192910431434454 1 1
0.203574838589595 0.200803051118514 1 1
0.277287605910668 0.274716420225472 1 1
0.266046287841106 0.263605915413592 1 1
0.437692293446287 0.433119110960615 1 1
0.692055552563491 0.684818690744219 0 0
0.371807025287471 0.368174629581953 1 1
0.397000170739266 0.393010495009421 1 1
0.127342819372894 0.125616646093951 1 1
-0.0132032284427368 -0.0126544418035712 1 1
0.404511315798871 0.401125020002942 1 1
0.0390340815540255 0.0384782233846404 1 1
0.486101176507539 0.480946888003655 1 1
0.0627311423505655 0.0612839663743805 1 1
0.112085450040995 0.110433967304748 1 1
0.0752407865535245 0.0736318539968685 1 1
0.118605313354922 0.117524349728312 1 1
0.483855217758982 0.478205750101503 1 1
0.122781008145612 0.120999952970522 1 1
0.252170520108076 0.249113056701644 1 1
-0.0346599796935115 -0.0340018561448727 1 1
0.167856494096636 0.166885809157402 1 1
0.310088327564138 0.306223393421287 1 1
0.498412977880238 0.493939522867394 1 1
0.319847985678334 0.317036994051598 1 1
0.396226369975436 0.391997280080005 1 1
0.392988829840796 0.38895105003437 1 1
0.0295082128314117 0.0300530653303509 1 1
0.0662246107024767 0.0655329277010679 1 1
0.044757386686439 0.0442493000189066 1 1
0.205389092612138 0.203888240072773 1 1
0.0495723666950379 0.0495976700328579 1 1
0.0918280229886944 0.0909415263473394 1 1
0.328111368472377 0.325210482264621 1 1
0.106025070584902 0.104586321158313 1 1
0.159018086240526 0.157459565315242 1 1
0.237542409433387 0.234643577074164 1 1
0.303211216374191 0.299125194330309 1 1
0.303782542180211 0.299945175558429 1 1
0.139439252781148 0.137414000068074 1 1
0.324042970410668 0.321020990707711 1 1
0.177216986894727 0.175383700619123 1 1
0.518434359703088 0.511543612209932 1 1
0.398033136281953 0.393547563814612 1 1
0.0621666049376941 0.0613508572199473 1 1
0.530593845770385 0.524100645910859 0 0
0.0955773339775481 0.0946659742126676 1 1
-0.0583976827748004 -0.05766964638218 1 1
0.190362954632043 0.187783829823785 1 1
0.442806036921743 0.437954824055168 1 1
0.559506830553769 0.553761010144739 0 0
0.134538866457907 0.132750186435105 1 1
0.0734724574826989 0.0730333512331496 1 1
0.195348071924976 0.192943733790591 1 1
-0.0728514295688558 -0.0717514988985294 0 0
-0.0415079693183429 -0.0401789988212581 1 1
0.0549296293150088 0.0543701837270121 1 1
0.261549315919908 0.258595675266894 1 1
0.102737118334445 0.101292306277405 1 1
0.148760376414296 0.14648444916047 1 1
0.49902187459984 0.493905876879952 0 0
0.377297855262179 0.373917851228292 1 1
-0.101170839743605 -0.101140349325071 1 1
0.509268663927487 0.503354220683317 1 1
0.302088827927456 0.299487624280106 1 1
0.156757554826223 0.154803012756894 1 1
0.0800185177495724 0.0798034477688882 1 1
0.130076648241384 0.129139871751657 1 1
0.0625943209709186 0.0616786896630155 1 1
0.357126495717536 0.354086440680439 1 1
0.168269581625138 0.165961511162138 1 1
0.284061428401697 0.281382816156156 1 1
0.098376741902334 0.097921641988128 1 1
0.0986054719785885 0.0979180982919178 1 1
0.419301573240946 0.414164928442635 1 1
0.249657698751565 0.246385362788583 1 1
0.245124136127939 0.242445181910549 1 1
0.422339602538516 0.418349483887487 1 1
0.157694003802722 0.155784621649845 1 1
-0.229835299543721 -0.227565135667753 0 0
0.2171138314772 0.215153052320987 1 1
0.339049625669892 0.335344326885791 1 1
0.00151200782907553 0.00118373046456966 1 1
0.254597215642156 0.25188402655877 1 1
0.257885356375576 0.255152062858273 1 1
0.242903973825381 0.240596406170188 1 1
0.0201434258701427 0.0193657908985282 1 1
-0.00612759627941385 -0.00637793250413803 1 1
0.166438035919567 0.165148345127721 1 1
0.145938484961241 0.145084817114783 1 1
0.446033387254788 0.441286179112799 1 1
0.197375225955201 0.195372531993791 1 1
0.165009449901783 0.163182215804848 1 1
0.378950131489806 0.375356122546979 1 1
0.165864438297003 0.164230650264408 1 1
-0.0491957824315383 -0.0483441685165003 0 0
0.193202437293031 0.189965489025882 1 1
0.177688036550638 0.175089446248624 1 1
0.0482793355147829 0.0475170453202705 1 1
0.139142586555872 0.13804061738277 1 1
-0.0839429923745385 -0.0835903234767385 1 1
0.212562101164228 0.210203739833857 1 1
-0.0874573183010698 -0.086767500016924 1 1
-0.186760799165787 -0.185291954385699 1 1
0.352156890725117 0.34844475843534 1 1
-0.0285331232613302 -0.028346784165435 1 1
0.250850027412591 0.247749042305622 1 1
0.158378000809778 0.156570770081332 1 1
0.530821345119486 0.524614316951378 0 0
0.13540063706319 0.1335785446845 1 1
0.101762589785694 0.10133292943879 1 1
0.27517228942153 0.27236060161974 1 1
-0.0322852928476378 -0.0324949125474647 1 1
0.33488367608306 0.332340085128558 1 1
0.347660737056354 0.344108118612838 1 1
0.24527408383483 0.243382389567958 1 1
0.305813166533 0.302056820736932 1 1
-0.066660669887671 -0.0665107366039602 1 1
0.188555229365164 0.186462021143397 1 1
0.175772600815921 0.173590824679706 1 1
0.280283239100263 0.277464285377849 1 1
0.420232207755735 0.415921719409998 1 1
0.233530583154584 0.23146223245827 1 1
0.145631533456742 0.143946289906266 1 1
0.0567122139528664 0.0564654730249325 1 1
-0.016615020683357 -0.0165642177124736 1 1
0.139313619797593 0.13730420541698 1 1
0.130359127873424 0.129688178744714 1 1
0.192708723597782 0.191286554385203 1 1
-0.0150967602521116 -0.0146200530396213 1 1
0.0426904964926536 0.0424274802193353 1 1
0.483951223262077 0.479753517831742 1 1
0.147300747451168 0.145722483524462 1 1
0.262888669327296 0.2608914466401 1 1
0.0597594211289581 0.0592278882107093 1 1
-0.08102373598188 -0.0796633412898826 1 1
0.31718604496195 0.313874029857646 1 1
0.35254119636637 0.349492818596253 1 1
-0.0307307807261898 -0.0298264714924463 1 1
-0.116862077956507 -0.114990045647616 0 0
0.00106342219218544 0.00197161181722527 1 1
0.143079815058733 0.141548161200701 1 1
0.361868876077594 0.357946698845892 1 1
0.37767835267539 0.373811835389008 1 1
0.170370009562877 0.168637455427786 1 1
-0.0706932698286917 -0.0694643388471546 1 1
0.415440628985276 0.411251767086707 1 1
0.140333256872006 0.138899427075081 1 1
0.167242598120996 0.165544356449256 1 1
0.235913158884976 0.233952219406011 1 1
0.374170080366852 0.369692092204378 1 1
-0.00306875517410043 -0.00261186015334054 1 1
0.202166224752971 0.200148874177827 1 1
0.333678022130855 0.329803762595262 1 1
0.250456497018803 0.247778577285595 1 1
-0.0187112834947164 -0.0179329774342814 1 1
-0.00894002269405272 -0.00868137762012796 1 1
0.0722687753808115 0.0708066553921032 1 1
0.413322493221378 0.409794011732215 1 1
0.167287051046545 0.166212518408232 1 1
0.442448298366824 0.438490731369052 1 1
0.57456162939945 0.568611092171914 0 0
0.0427345554710762 0.0426812798727776 1 1
0.475213265487132 0.469459327100594 1 1
0.331884399533691 0.328386120693311 1 1
0.416126863606518 0.412313594756095 1 1
0.143507868599647 0.14193367895754 1 1
0.141062164943187 0.139760278877941 1 1
0.194309428126134 0.19227116807631 1 1
0.221876257064901 0.218675300807855 1 1
-0.213684798160756 -0.21208578160646 0 0
0.188353625627188 0.1866296482808 1 1
0.0326876282593994 0.0318422564639758 1 1
0.388276070844314 0.384856944779121 1 1
0.159696813152517 0.158628123992553 1 1
0.388102562583244 0.384474787924281 1 1
0.200071815559278 0.197858160655646 1 1
0.342196430817934 0.338370927151637 1 1
0.0191695042872351 0.0184508499044236 1 1
0.417781088242683 0.41362853636519 1 1
0.122134480533169 0.120076964864493 1 1
0.328034057128318 0.323192825948273 1 1
0.0562277339083792 0.055705958649884 1 1
0.161664455458904 0.159723504141442 1 1
0.0665617814172317 0.0655497862826476 1 1
0.22087928051034 0.2185582385641 1 1
0.199894520048581 0.198477261911152 1 1
0.251163956610854 0.248293531843613 1 1
0.0841565228534776 0.0829834233055614 1 1
0.322844522853564 0.319582872530225 1 1
0.154386637700149 0.152345830967843 1 1
0.196370068350655 0.193682403017362 1 1
0.135307232413112 0.132983068105746 1 1
0.252744380973133 0.250606647845521 1 1
0.162348476881448 0.160255923660503 1 1
0.312545421458836 0.309181700564438 1 1
0.0913036653343007 0.0907347742579409 1 1
0.215640128962583 0.213973226330752 1 1
0.081399221272728 0.0799469915253701 1 1
0.340195343420365 0.337009053465924 1 1
0.154528893006242 0.15363390816556 1 1
0.166654853076135 0.165201411259008 1 1
0.39294422996163 0.389035883854417 1 1
0.131794532195111 0.129236804179051 1 1
0.201264775150128 0.198221105534879 1 1
-0.0685673560902016 -0.0672764436962415 1 1
0.206659213230906 0.204696414654426 1 1
0.098550779112987 0.096486486507454 1 1
-0.0934945922264711 -0.0928322091072669 1 1
0.198116834995914 0.196210951239235 1 1
0.339159146279909 0.335343277733112 1 1
0.103123199801354 0.101933032710785 1 1
0.00195281348678601 0.00158705744201817 1 1
0.239157909064687 0.237348733377918 1 1
0.337403076911716 0.332126043005156 1 1
0.206059917976671 0.20434658146056 1 1
0.0942111356776329 0.0940606260133911 1 1
0.341876069062363 0.337616634488878 1 1
0.337477570420881 0.333816856169517 1 1
0.710423482120366 0.703077951378422 0 0
0.547750189428816 0.542999541771305 0 0
-0.00590705575253356 -0.00587455488876635 1 1
0.0908450765081474 0.0902189604169448 1 1
0.121660633785718 0.120372453748574 1 1
0.122475255574246 0.121499233667347 1 1
0.322390886735201 0.318602738527645 1 1
0.279249320614619 0.2767052319791 1 1
0.0291620350428082 0.0287195347768139 1 1
0.217366769494379 0.215910489083073 1 1
0.448227617636118 0.443933137920489 1 1
0.245310324189107 0.242422582283163 1 1
-0.0747061493464683 -0.0742944583456053 1 1
0.367431771230672 0.364570431555231 1 1
-0.203211615873062 -0.200917629853775 0 0
0.177662621955783 0.175731774856658 1 1
0.359913277608954 0.356022829380901 1 1
0.111963753369876 0.111210902316468 1 1
0.165358433747582 0.164337732533715 1 1
0.0776585491938679 0.0770694927403178 1 1
0.385444042661959 0.381878497169766 1 1
0.0118278817520718 0.0113084153718269 1 1
0.0998424912679331 0.0994074758390253 1 1
0.421596079530155 0.416930899740518 1 1
0.0417512778145361 0.0421187257950749 1 1
0.389626932773011 0.385775761744777 1 1
0.366818795987529 0.363668091660815 1 1
0.491308836296657 0.486689244538643 0 0
0.43880671468702 0.433691802615075 1 1
0.0742042478765683 0.0733026001998541 1 1
0.316073500310349 0.312650835849883 1 1
0.293322390957076 0.290488782963852 1 1
0.321837947667205 0.318290620111545 1 1
-0.110479774664756 -0.109024873648298 1 1
0.237186439075529 0.234737305672236 1 1
0.089759502111404 0.0890930829983624 1 1
0.267456246137331 0.264913698046102 1 1
0.208685836162333 0.205803922479464 1 1
0.140185576391642 0.138623296248485 1 1
0.268864512052326 0.266224311964733 1 1
0.178787246970601 0.177223601308825 1 1
0.112147965367787 0.111361731133472 1 1
0.408645691014535 0.404887201181982 1 1
0.0358066799346263 0.0361434024102396 1 1
-0.0510812656533124 -0.049493213274539 1 1
0.0371506815012212 0.0365472946860411 1 1
0.170131645073177 0.168298954776989 1 1
0.183563821921095 0.181747377938988 1 1
-0.0198800703508082 -0.0205244028526063 1 1
0.431513502221134 0.427194668468712 1 1
0.125832257411154 0.124203374492886 1 1
0.0820893700756146 0.0817538820883047 1 1
0.495808098932123 0.49145440531358 1 1
0.300665539767395 0.298198138545417 1 1
-0.0403824403376276 -0.0395920401775767 1 1
0.480082879356498 0.475860143379636 1 1
9.21023787562314e-05 -0.000375527257467118 1 1
0.142664455709296 0.140696893898199 1 1
-0.289218167879588 -0.2859696805437 0 0
0.0271229853487401 0.0278844917478292 1 1
-0.013766039091871 -0.0147704711035048 1 1
0.1343133921836 0.132084312138487 1 1
0.306768054774706 0.303175651830925 1 1
0.519453359560742 0.513723402316512 0 0
0.252672248279053 0.250193241314302 1 1
0.0898108611003194 0.0884355456968541 1 1
0.325368841948303 0.322119475943825 1 1
0.174020964531657 0.171734397284657 1 1
-0.0598484051675041 -0.058694153039099 1 1
0.0822142963850645 0.0812802316706673 1 1
0.225845383934812 0.223383062172385 1 1
0.278726070795622 0.274545935018578 1 1
0.0820964198992677 0.0810480282149787 1 1
0.0199897168570655 0.019324798346077 1 1
0.315802223116019 0.312703048632403 1 1
0.24394186540723 0.241462661999153 1 1
0.292687915109642 0.289811591435342 1 1
-0.197616201298567 -0.196159105539334 0 0
0.0277894497957876 0.0274411334680163 1 1
0.0995901830380492 0.0984283051135173 1 1
0.248742972894195 0.245595250813655 1 1
0.46284654009508 0.458314104771775 1 1
0.189752178885135 0.187761600588303 1 1
0.093871820596666 0.0924606650348934 1 1
-0.0852945719196739 -0.0843111473404583 1 1
0.0842896089842958 0.0839529979772555 1 1
0.305339828064132 0.303035333394534 1 1
-0.0653687439978656 -0.0639581994693356 1 1
0.22487778413753 0.223028915331247 1 1
0.180997771333762 0.179258527773838 1 1
0.0810910439080256 0.0798761630406032 1 1
0.469845259898246 0.465517530732523 1 1
0.373900829464803 0.368767455804341 1 1
0.160261178807949 0.15927505398764 1 1
0.555296705398797 0.549073650233097 1 1
-0.0818180260039128 -0.0807057112812092 1 1
0.434138154640637 0.430289045968792 1 1
0.304356073475729 0.301810679859642 1 1
0.303355265713774 0.300130775850196 1 1
0.344125894243299 0.339969758534861 1 1
0.386470210643181 0.380883935598409 1 1
0.0791044593595457 0.0782490913003179 1 1
0.103082209581884 0.101403109226338 1 1
0.496063405397956 0.490555175282011 1 1
0.290743543599205 0.287252514387642 1 1
0.24432100733485 0.242199572149888 1 1
0.34069062537125 0.335694294383439 1 1
0.401996969424078 0.397547214864623 1 1
0.157728092643715 0.156507732963819 1 1
0.085664326006834 0.0851730667808154 1 1
0.134808025294111 0.133544658172364 1 1
0.260862848768524 0.258704064204673 1 1
0.0674052599019364 0.0671178747981543 1 1
0.349688932465763 0.346185358175956 1 1
0.119300434533954 0.117911302476408 1 1
0.0691486204067641 0.0688512740763923 1 1
0.092707056094969 0.09169094447697 1 1
0.0878769850726231 0.0866583927254889 1 1
-0.0529645388824228 -0.0526047245472241 1 1
0.299892479383448 0.29764918654365 1 1
0.2296765844497 0.226504409465271 1 1
0.139438104221729 0.138501187274632 1 1
0.403152885874877 0.399613887635466 1 1
0.13942964013696 0.137959298810668 1 1
0.210367667134504 0.20791541955827 1 1
0.284674777466312 0.28106086033167 1 1
0.173584860123295 0.171730102085288 1 1
0.117252963657417 0.115913391482388 1 1
0.234659551186693 0.232118366011318 1 1
0.27529190686843 0.271902804124484 1 1
0.174257562141139 0.17260733765042 1 1
0.358059229884075 0.354318998416089 1 1
0.0555861992591135 0.0550740842316437 1 1
0.183989913839063 0.181998372570981 1 1
0.0294004617638712 0.0285509733204967 1 1
-0.0330616763384092 -0.0324283509904731 1 1
0.0617662203023331 0.0608122256554319 1 1
0.0721899774340596 0.0714881918903437 1 1
0.179936261155825 0.178382531076493 1 1
0.235014122021896 0.231616214054848 1 1
0.274393287305028 0.271700456988407 1 1
0.423767574685115 0.41842862600455 1 1
-0.0360666993721752 -0.035938698648207 1 1
0.221829080828667 0.219267169408177 1 1
0.426327320606672 0.421628252438582 1 1
0.415031261520378 0.411295251767815 1 1
0.165866386925468 0.165024482113256 1 1
0.371448503144862 0.367671909202717 1 1
-0.106818777905876 -0.105778357972864 1 1
0.0288258744259287 0.0289619376199649 1 1
0.401463555401545 0.397613878791362 1 1
0.0757673739865437 0.0749817206329906 1 1
0.0934834676221879 0.092526605138851 1 1
0.0840659735150005 0.082405957165122 1 1
0.213628295908226 0.211998300685382 1 1
0.385146197893762 0.380838616709911 1 1
0.172482431999463 0.170084841051349 1 1
0.295382251782399 0.292595460099529 1 1
0.402334693801108 0.398797075967799 0 0
0.134639999965958 0.132979436172244 1 1
0.171987189622047 0.170914056523592 1 1
0.140129672246662 0.138841931954585 1 1
0.448611342760436 0.445170948530996 1 1
0.227718275213167 0.225768453813148 1 1
0.274226224859246 0.271640561262459 1 1
-0.0970595184888835 -0.0957266498949594 1 1
0.0824064530576038 0.0816838362705993 1 1
0.487922223530794 0.48282886127591 1 1
0.0839524003189488 0.0825243610217897 1 1
-0.000148441627859805 0.000166708472250018 1 1
0.106238302654279 0.104852058972253 1 1
0.560849359051323 0.554850458086658 1 1
-0.0443268033611266 -0.0441977069054616 1 1
-0.00751189868760325 -0.00666970450219478 1 1
0.0142426242554656 0.0129680481382595 1 1
0.00445554740481801 0.00439497637512953 1 1
0.0424735992076739 0.0418064020655483 1 1
0.451392068215759 0.447209268515972 1 1
0.309182854762284 0.306564891327465 1 1
0.456513883211871 0.452828458170106 1 1
0.149861946289769 0.148523998177011 1 1
0.425644422279847 0.421468340318759 1 1
0.155829675191392 0.154274907344392 1 1
0.163691799307656 0.162583632722463 1 1
0.460322037400966 0.455778093534649 1 1
0.339095698654026 0.336522570758588 1 1
0.00409258345805367 0.00406923954778322 1 1
0.31246921770493 0.309388918161833 1 1
0.389069712362108 0.385352847337414 1 1
0.289581431979344 0.286710046089702 1 1
0.163473876089511 0.161990644656361 1 1
0.0507508003015884 0.0505543549479112 1 1
0.34765884518761 0.344005990100817 1 1
-0.077100957801071 -0.0765329544476856 0 0
0.177700466132187 0.175438370629335 1 1
-0.149030914545495 -0.147647074410911 1 1
0.131881055915876 0.131266072758562 1 1
0.0499387517268298 0.0493260099399026 1 1
0.246808496614598 0.244901550451318 1 1
0.196201974215909 0.194340842265751 1 1
0.0357023930571719 0.0354775925694384 1 1
0.309790663758598 0.306796333953848 1 1
0.22580269715436 0.223165148028237 1 1
0.0150531026741963 0.0146518224024855 1 1
0.438335510284461 0.433380476483447 1 1
0.36394793979436 0.359458775964704 1 1
0.00225943995732886 0.00219135038204521 1 1
0.159473322117308 0.157621333481938 1 1
0.0635522085752544 0.062729093460028 1 1
0.191532966702027 0.189773714696827 1 1
0.196417687854099 0.194787649433914 1 1
0.438099416308077 0.433275405361391 1 1
0.144116335007997 0.142892181074393 1 1
0.290823281373361 0.287277615820119 1 1
0.234327228663217 0.23163024274034 1 1
0.109644606548772 0.108395261512281 1 1
-0.305694087238461 -0.302784912309234 0 0
0.321122795468816 0.317180279312865 1 1
0.144531396856627 0.143027556482035 1 1
-0.15205199071134 -0.150701514692845 0 0
-0.00173212008123268 -0.00200925993704276 1 1
0.142368374579363 0.140624947298034 1 1
0.235870225399191 0.232943053132559 1 1
-0.0452231075362564 -0.0447448869884309 1 1
-0.00753878048724442 -0.00750069459074824 1 1
-0.0632997914969562 -0.0631565921032936 1 1
0.0639067359994809 0.0638638511079092 1 1
0.163644860969399 0.162330887103649 1 1
0.120694821635268 0.120076099904225 1 1
0.108365930708244 0.108019642745001 1 1
0.658531851296124 0.651946886789309 1 1
0.293174142096725 0.290143170216667 1 1
0.170251907591613 0.168877224869043 1 1
0.321807425457769 0.318412182776173 1 1
0.226026077209553 0.223718500952621 1 1
0.0838366683775275 0.0826958410132967 1 1
0.272623996039991 0.270271680853253 1 1
0.216213904540956 0.21363848663649 1 1
0.511720406482322 0.507479143942398 0 0
0.49477292055522 0.48802637510367 1 1
0.381165733225679 0.377083749094284 1 1
0.28494070266013 0.282264246572066 1 1
0.431044070731265 0.427037886317552 1 1
0.0795286105490549 0.0793944713533687 1 1
0.0724748804952992 0.0720409032273509 1 1
0.165286576043688 0.16366288514856 1 1
0.520785874306587 0.515647355509626 0 0
0.213303788967139 0.210888663532119 1 1
0.203479184434046 0.201991273031643 1 1
0.190646551243581 0.188324556806813 1 1
0.240700375307509 0.238660310667286 1 1
0.233002112844695 0.231475141659802 1 1
0.121970747180693 0.120538434850213 1 1
0.090404532927535 0.0901139463681047 1 1
0.329379049865047 0.326705848007596 1 1
0.292906486111109 0.289786352031557 1 1
0.163433026073807 0.161529139539356 1 1
0.0897305626278894 0.0887748589518936 1 1
0.252056652695157 0.249123394212478 1 1
0.170148932321009 0.16834056706006 1 1
0.0502894002961097 0.0499595336220232 1 1
0.108567541892596 0.107067637980787 1 1
0.0782049214909806 0.0773545485189513 1 1
0.485802536726123 0.480581719659223 1 1
-0.00612455685902534 -0.00550122814965103 1 1
0.121802261435728 0.121038673746945 1 1
0.274376446934407 0.271387737303911 1 1
0.344582369131772 0.341144341529698 1 1
-0.0342313659088544 -0.0341798389877589 1 1
0.329590519528295 0.326526343601969 1 1
0.338769335967875 0.334743018526515 1 1
0.00827342703657215 0.00849599735408417 1 1
0.325905999158431 0.322777286490572 1 1
0.228932232125307 0.226998380112148 1 1
0.545584208227592 0.54094740691023 1 1
0.39596909586086 0.392634017995916 1 1
0.235316853883485 0.233287853911953 1 1
-0.0352974766977715 -0.0344937279877313 1 1
0.0922627917067767 0.091741274401035 1 1
0.176828411926785 0.174904083527273 1 1
-0.117857042019562 -0.116809706001292 1 1
0.0939238930223818 0.0919529682721197 1 1
0.210937546919679 0.208840275572998 1 1
0.462043494805924 0.4568434837488 1 1
0.00325948961949898 0.0029158735572009 1 1
-0.0266301938669054 -0.0268801032550009 1 1
0.417627153451106 0.413624048386724 1 1
0.3215727236112 0.318859568968584 1 1
0.135742156823739 0.134534130194449 1 1
0.148405072301249 0.146160418132306 1 1
0.0970073733780795 0.096499607652144 1 1
-0.0832328062507386 -0.082764842072035 1 1
0.0764379612423169 0.0761041166754781 1 1
0.0969787223170158 0.0956894309897337 1 1
-0.0129610312683637 -0.0125275056890338 1 1
0.229274450765994 0.225469627717512 1 1
0.0455335952776456 0.0445868709261038 1 1
0.213352041387216 0.21137021474048 1 1
0.0940626058117724 0.0930480917904659 1 1
0.0785163581132633 0.0784195989186334 1 1
0.604804181068785 0.599056678767166 0 0
-0.0663188104957148 -0.0654949140551013 0 0
0.348700218424388 0.345670949034853 1 1
0.244238332885589 0.240817659713681 1 1
0.061929957003046 0.0612842060838136 1 1
-0.0577783308661674 -0.0575098857577261 1 1
-0.0464388856129321 -0.0461212749525592 0 0
0.578176574451778 0.572418064788273 0 0
0.102320770572733 0.100284500246377 1 1
0.20880617944938 0.206741349641539 1 1
0.191383331434135 0.188225588943858 1 1
0.149817668676696 0.147788288554645 1 1
0.199481927256764 0.197442831448318 1 1
0.160873339958799 0.158970914300963 1 1
-0.336762691108639 -0.333106104443253 0 0
0.0152518084607707 0.0148450821241424 1 1
-0.0310640243628397 -0.0305002965182034 1 1
0.289631146204701 0.286412433623302 1 1
0.0447874426377425 0.0449115586742085 1 1
-0.0262152725132562 -0.026900143254161 1 1
0.0381489796083434 0.0373070549986469 1 1
0.00434772776515233 0.00374353490525534 1 1
0.230383324848568 0.227378108403824 1 1
0.254284314610283 0.252049965974763 1 1
0.13291295795156 0.13157721087553 1 1
0.0212317905642209 0.0212952896313868 1 1
0.281700299222483 0.279498058027876 1 1
0.377185211831412 0.37300996782898 1 1
0.251947175702986 0.248789090317994 1 1
0.12086459021187 0.119954611531207 1 1
0.0150797096756848 0.0143468697204208 0 0
0.291895472032662 0.288400901988503 1 1
0.0495440112093564 0.0494151354396025 1 1
0.341303239407493 0.337411815388816 1 1
0.203336327852443 0.201826287060077 1 1
0.367121445388851 0.363410433125065 1 1
0.225908746863627 0.223698368117187 1 1
0.129339770489569 0.127474363344323 1 1
0.448404035353223 0.444482229540097 1 1
0.246954118252696 0.244161842160415 1 1
0.0550547413355503 0.0540009986848602 1 1
0.218160025186496 0.215309370875486 1 1
-0.00399119196558435 -0.00444822524328572 1 1
0.183669335952431 0.181274588874834 1 1
0.488548477134424 0.483478152536667 0 0
0.301482244209185 0.298776107557628 1 1
0.237563330639785 0.235435166036999 1 1
-0.126251642077881 -0.125374927640745 1 1
0.53578986728634 0.531022694792185 0 0
0.359358844545884 0.355876051260099 1 1
0.429651584230804 0.42445860273889 1 1
0.122530980627959 0.120386077892184 1 1
0.33718738907792 0.334128696822235 1 1
0.0653727659345051 0.0639766151580848 1 1
0.186989416877482 0.185028652623137 1 1
0.332883527009512 0.329326341191221 1 1
0.237108862041332 0.234409070823453 1 1
0.355016735865163 0.350768770649457 1 1
0.329712749191407 0.32629487706643 1 1
0.164022180808942 0.162857207077714 1 1
0.550137195318116 0.54519597948517 0 0
-0.0260038404510536 -0.0252904801016556 1 1
-0.0752121184554467 -0.0737993504436251 1 1
0.49479676705498 0.4897466017695 1 1
0.153592975946697 0.151812410721742 1 1
0.0238842192342789 0.0237332207231946 1 1
0.347691944672215 0.344755575634016 1 1
0.273010595743107 0.269586902981314 1 1
0.355874154820741 0.351687985273567 1 1
0.131639138880422 0.130919262405784 1 1
0.404498205761993 0.400709373537615 1 1
0.333290085791312 0.329093643935228 1 1
0.582648768255339 0.576183032920764 0 0
0.0982803800125424 0.0973111539550096 1 1
-0.0276107813893753 -0.0265576211671346 1 1
0.188804387915017 0.186855919403572 1 1
0.696444823410871 0.689699949837223 0 0
0.417951689962594 0.413879460913626 1 1
0.506349946837401 0.501881655193787 0 0
-0.084558087084393 -0.0841784220875968 1 1
0.0221973378126203 0.0222173606784741 1 1
0.297963580723539 0.295340988046285 1 1
0.423596077445442 0.418846939273773 1 1
0.256091270612039 0.253569221682086 1 1
0.192675390829172 0.19074375965782 1 1
0.29383782524046 0.290711059989309 1 1
0.204519109605338 0.20300348950396 1 1
0.13784884509295 0.136659796334016 1 1
-0.0907896242015869 -0.0903152583639141 0 0
0.330560139730134 0.327269781860028 1 1
0.161113764639249 0.159596813441666 1 1
0.133357871246426 0.132307696812958 1 1
0.329257450417873 0.326279432716201 1 1
0.502141229320396 0.496892836097264 0 0
0.480791312479635 0.476929920497026 0 0
0.351477595084375 0.347977513445897 1 1
0.307520003975247 0.304647511514167 1 1
0.150305819105228 0.148940042055108 1 1
0.183014739353803 0.180916939149762 1 1
0.0403158392680872 0.0399474683827532 1 1
0.151135519524587 0.148922607723298 1 1
0.119182770757247 0.117640712486541 1 1
0.105123952461829 0.104862563413364 1 1
0.298010392193665 0.295560129382283 1 1
0.292334983253184 0.289632124259511 1 1
-0.0171877777465216 -0.0168435807101238 1 1
0.344559803469229 0.3409515145088 1 1
0.22513856435146 0.222837636839196 1 1
0.0294919055304717 0.0292551958210353 1 1
0.231255403296217 0.229404554591876 1 1
0.407387224945418 0.402483674088304 1 1
0.286352294619614 0.283829084147362 1 1
0.0633510795222359 0.062384197227811 1 1
0.209709280407598 0.206991230037551 1 1
0.308332228134853 0.305572008868638 1 1
0.163866318390829 0.161521295912671 1 1
0.0874120465123687 0.0869241003585691 1 1
0.297411667939418 0.294456941824422 1 1
0.15348485191187 0.151957053029328 1 1
0.168192350867689 0.166107097772082 1 1
0.0898845707439993 0.0885802194052936 1 1
0.0805456301438489 0.0798664920662844 1 1
0.355012069688251 0.352342611515282 1 1
-0.0432544710704808 -0.0426332031844564 1 1
0.109510112603844 0.108265770967392 1 1
-0.0339125979672293 -0.0344425018873401 1 1
0.206225360643064 0.20421012703752 1 1
0.582355491280222 0.57633809750578 0 0
0.458064456669549 0.452854351316338 1 1
-0.0473305561075068 -0.0478538442410081 1 1
-0.0396619507074752 -0.0383886886872027 1 1
0.312567054866513 0.308839328064563 1 1
0.348341461389995 0.344658455340023 1 1
0.296901889745461 0.294207138285155 1 1
0.287551985361855 0.284868884626449 1 1
0.196248289050103 0.194414685637596 1 1
0.190799733177295 0.188715729762462 1 1
0.392518340838415 0.387740207748803 1 1
0.268822899431922 0.265601451115716 1 1
0.10210254181579 0.101120225136147 1 1
0.245019721463261 0.242085341171695 1 1
0.27352428979924 0.270978549193356 1 1
0.265722004262975 0.262765656466256 1 1
0.350012817973874 0.346401074433039 0 1
0.0398665544584986 0.0392786802940427 1 1
0.505106567460491 0.499723244072312 1 1
0.322939565563679 0.318324887225634 1 1
0.550874835272911 0.545020399450053 0 0
0.167686122883101 0.166383048809207 1 1
-0.0215943933732396 -0.0210166562984581 1 1
0.0106050102160971 0.0103221227566836 1 1
0.203186242747746 0.201092951242656 1 1
-0.117147145814808 -0.115551820112011 1 1
-0.0751427239565126 -0.0745123066740341 1 1
0.153456235856585 0.151968153569171 1 1
0.384737920444398 0.3810788991748 1 1
0.324102718973515 0.320710870008645 1 1
0.174227264666067 0.172304400501421 1 1
0.195481924756655 0.193551545402445 1 1
0.288692590328538 0.285418221766334 1 1
0.538531249958861 0.533132694407325 0 0
0.351769642901961 0.349012036274059 1 1
0.248802887158724 0.24649037268978 1 1
0.131191237683544 0.129509945772383 1 1
0.244670844630948 0.242149339780303 1 1
-0.189591033580807 -0.187865009279823 0 0
0.277195831684475 0.273540522637764 1 1
-0.0300768559949429 -0.0294530423129296 1 1
0.282866788106225 0.280030804267856 1 1
0.349511174579691 0.345564008763052 1 1
-0.0820147089225892 -0.08166160707038 1 1
0.0854361507398011 0.0844265194066798 1 1
0.225841299091657 0.223541172517296 1 1
0.395656263908002 0.390745369566031 1 1
-0.08341361809313 -0.0822441048487766 0 0
0.336651041376058 0.333171764754786 1 1
0.0752635524906518 0.0741885973635631 1 1
0.0809898654759736 0.0797963587350454 1 1
0.231875534485294 0.229400605846401 1 1
0.123298641527268 0.121596336720218 1 1
0.0564014740731769 0.0554029848542173 1 1
0.119003980635773 0.118168517175996 1 1
0.390699295836204 0.386436603929632 1 1
0.131476289002057 0.129900201107291 1 1
-0.0551281942457987 -0.0542671688069723 1 1
0.00633746390566911 0.00628666472500343 1 1
-0.12514176453206 -0.123701432344784 1 1
-0.062739581970858 -0.0621340000223042 0 0
0.266438813155625 0.264205903932498 1 1
0.160831627991657 0.15942786181411 1 1
-0.0747611583529495 -0.074194899943942 1 1
0.304951168440788 0.301093957616688 1 1
0.155437385069261 0.154784159525242 1 1
0.135937076513438 0.134175054780264 1 1
-0.0342576352784218 -0.0346985562866552 1 1
0.264766604445781 0.260441987973948 1 1
0.0466010455169316 0.0462921617535215 1 1
0.400391826236571 0.396221567787161 1 1
-0.0369264721490221 -0.0366414074383838 1 1
0.428825085953581 0.424304966019026 1 1
0.305360283644587 0.302846223336506 1 1
0.234000766185553 0.231321548139637 1 1
-0.032652566418956 -0.0328985119253612 1 1
0.053285928594631 0.0525903494748721 1 1
0.238152471202492 0.235581714032064 1 1
0.367701850888579 0.363810575367419 1 1
0.0205610971089743 0.020609847119922 1 1
0.592095058652328 0.584700133098898 0 0
0.00388568451346014 0.00349944997747027 0 0
0.203784519065011 0.201842362101561 1 1
0.226544564828228 0.224432823468805 1 1
0.448059163394596 0.444013169000191 1 1
0.144926353029841 0.144249246593437 1 1
0.0502945734467347 0.0492352348483079 1 1
0.0206465146559637 0.0194041363918406 1 1
0.231943731149597 0.230177181897144 1 1
0.144531213161748 0.142764186317251 1 1
0.0654601484465282 0.0644024629200728 1 1
0.101046700162475 0.0999731448788357 1 1
-0.023099688797177 -0.0221916777899328 1 1
-0.00734191235383006 -0.00748299639388709 1 1
-0.0464710962033567 -0.0461398981401466 1 1
0.0937052696394051 0.0934177035028859 1 1
0.209318855190774 0.206726338415368 1 1
0.320736396397669 0.317678509803946 1 1
0.454071500061047 0.449385012377808 1 1
0.120033849923029 0.118793845117751 1 1
-0.00710811823290769 -0.00708418800759135 1 1
0.165720830163129 0.16368238955647 1 1
0.384708545998223 0.380550998710093 1 1
0.238437861401226 0.235582451676387 1 1
0.141911573349753 0.141207000124151 1 1
0.0885648714496697 0.0876111603434672 1 1
0.0324131124676137 0.0329787283142643 1 1
0.137954046830725 0.136559508609816 1 1
0.165510468525523 0.163776776869028 1 1
0.25287600024888 0.250154324543002 1 1
0.0428719929337261 0.0420827069080658 1 1
0.329214320873374 0.325854387543416 1 1
0.189928997603652 0.187154132617157 1 1
0.0721024398185288 0.070519848950336 1 1
0.218293788097057 0.216170536188944 1 1
0.313099521450742 0.309449501057906 1 1
0.259583981620389 0.257061837043357 1 1
0.0254200344673757 0.0250965731221936 1 1
0.112924750014265 0.111812429972259 1 1
0.148138155094062 0.147234532390683 1 1
0.0642519802598611 0.0640462050550426 1 1
0.263693303634049 0.260070200585613 1 1
-0.194296838759596 -0.192262544496696 0 0
0.325653192031625 0.322327515179416 1 1
0.345589426244323 0.341311364656878 1 1
0.307334727544402 0.304368722973128 1 1
0.131128694434355 0.129324752624487 1 1
0.52449046559487 0.519558558757505 0 0
0.274953029521999 0.271894693265411 1 1
0.246996887308497 0.245181635701557 1 1
0.0985013669907359 0.0973582903599125 1 1
0.271080594683974 0.269345431296582 1 1
0.228364753127062 0.225586462483045 1 1
0.46066527489238 0.456821309269075 1 1
0.339235489011931 0.335753508825523 1 1
-0.0248375569479532 -0.0249593196953303 1 1
0.0233070025812344 0.0230939480814754 1 1
0.293062580154037 0.290139053179351 1 1
0.197965481253512 0.196119558962259 1 1
0.259624139121307 0.257077047573005 1 1
0.506590488600963 0.500669758400895 1 1
-0.00302323650674715 -0.00324108890203782 1 1
0.125805232782894 0.12510721918605 1 1
0.00256396372921162 0.00312388036897705 1 1
0.322250090755931 0.318930119749237 1 1
0.146071370287929 0.144454797706755 1 1
0.103444499975111 0.102590901394415 1 1
0.26104421951967 0.258344757382171 1 1
0.0646423595233526 0.0646550070723154 1 1
-0.050633459302395 -0.0496670946829136 1 1
0.361697569901022 0.357060244971889 1 1
0.245190480130622 0.242521210328731 1 1
0.376605229390877 0.372699281157791 1 1
-0.163435292092338 -0.162085917695828 0 0
0.490288075111757 0.484623299874477 1 1
0.231025726252151 0.228324818229666 1 1
0.232128151954268 0.230279467361386 1 1
0.00306951718537454 0.00229149734997539 1 1
0.190463700213871 0.188305252332037 1 1
0.384177254220806 0.379501262974866 1 1
0.271869309510242 0.269985408708979 1 1
0.329833079975444 0.326694300657014 1 1
0.13883198250275 0.137244047935688 1 1
0.15381374918813 0.151662676777153 1 1
0.126368861703784 0.125353620708605 1 1
-0.0991878848671748 -0.0987599711207262 1 1
0.0611246456898197 0.0602858205410969 1 1
0.325674816592047 0.322117883220039 1 1
0.370853738127416 0.367006945389906 1 1
0.0963822971574736 0.0955707478272426 1 1
0.0809541345880611 0.0806375342518989 1 1
0.0770546519946121 0.0753899601653712 1 1
0.276896642134942 0.273056159619891 1 1
0.215574184684338 0.213352563356146 1 1
0.31463155114361 0.31123707745595 1 1
0.130280711280705 0.129014947892143 1 1
0.346525251448053 0.341631458517652 1 1
0.104307208684606 0.102351084296673 1 1
-0.0586842019858657 -0.0578976032049073 1 1
0.38709861507763 0.383496422468529 1 1
0.0224275351059545 0.0219053200783946 1 1
0.490936873245546 0.486667977521755 1 1
0.0784242145204852 0.0786328762866808 1 1
0.171976115764145 0.170340964710994 1 1
0.138018613136876 0.136573954232727 1 1
0.664715753476513 0.658085284667945 0 0
0.233929496163091 0.231954230105926 1 1
0.188518095290841 0.186881270089187 1 1
0.237958938766111 0.23446176383777 1 1
0.323625872230009 0.320421868644516 1 1
0.242437672744315 0.238640418503656 1 1
0.12882631643598 0.127609328145299 1 1
0.45830711049525 0.454614136106416 1 1
0.561273262197962 0.555391411737258 1 1
0.356597868062296 0.352643648225178 1 1
0.116765056605376 0.115189170153997 1 1
-0.148021801122997 -0.146492528907454 0 0
0.339463108920758 0.336060302491086 1 1
0.627760572251298 0.621433480162011 0 0
0.24260111932473 0.240680046939688 1 1
0.0863380344163899 0.0861723777631386 1 1
0.460412498087581 0.456252632816141 1 1
0.244859663500765 0.242702013608998 1 1
0.118299473317702 0.117044900788677 1 1
0.357311516734814 0.353875733045007 1 1
0.188040055342441 0.186103595166688 1 1
0.0939181167407897 0.0924156403701347 1 1
0.148443108348025 0.146966123530392 1 1
-0.059587248585168 -0.0589103918777349 1 1
0.125644952070299 0.123779884692344 1 1
0.253069500332367 0.250662722737997 1 1
0.00166479021831634 0.00186237216908946 1 1
-0.0988876324503248 -0.098069710703556 0 0
0.246834797873762 0.244383354913463 1 1
0.307404065448673 0.304706206327041 1 1
0.165230476607276 0.163488465386001 1 1
0.227521643655884 0.225930148749547 1 1
0.221165337377491 0.218465264928331 1 1
0.32136872448523 0.318246176367421 1 1
0.368065578219607 0.364182409724405 1 1
0.329537330837964 0.326168880380864 1 1
0.261653230276747 0.258487857215669 1 1
0.158037387931497 0.157058500002622 1 1
-0.298922367151755 -0.29598418274987 0 0
0.3215835752085 0.318852230887859 1 1
0.164456504979288 0.163219249614676 1 1
0.192298497866541 0.189785062875233 1 1
-0.0177762785902941 -0.0187475698993013 1 1
0.413822873037037 0.409328399010816 1 1
0.260862627443007 0.258269268074914 1 1
0.301242894536537 0.298106058755736 1 1
0.604592244794927 0.598184165568142 0 0
-0.0733725645857071 -0.0731360249231536 1 1
0.365294952800658 0.361754976207582 1 1
0.206988468998303 0.204584802818532 1 1
0.343176547527681 0.339333479989447 1 1
0.128899846577004 0.127880712163496 1 1
0.211984066822287 0.209543912831669 1 1
0.272364138676522 0.270094824764792 1 1
0.216504554794545 0.21474352637715 1 1
0.326441882386517 0.322955895185639 1 1
0.226360395828628 0.223162719383668 1 1
0.348310008912817 0.34474222194722 1 1
0.203006664323727 0.201032913066443 1 1
0.0433202403845583 0.0419505363759547 1 1
0.0838649795247423 0.0829487474093946 1 1
0.478079256472098 0.472879771336908 1 1
0.160895688204479 0.158227274732633 1 1
0.043868472676481 0.043166893318137 1 1
0.279395612491647 0.27590016113561 1 1
0.175073083607498 0.173675754581311 1 1
-0.0271784579928604 -0.0269071636701643 1 1
0.147428059305558 0.146409337424745 1 1
0.216147682840094 0.214001916518002 1 1
0.396461145917761 0.392801352922084 1 1
0.29948955399724 0.296364589584734 1 1
0.439918232467581 0.435368723746079 0 0
0.367185589171174 0.362695908297222 1 1
0.21352341246449 0.210527276793934 1 1
0.313133855968423 0.309676542196154 1 1
0.0143441417415477 0.0146471594417859 1 1
0.280466685768146 0.277869866531598 1 1
0.131308455928554 0.13048176916098 1 1
0.468336991242941 0.463787115679512 1 1
0.247995081141456 0.245224770798856 1 1
0.218852719170404 0.216751053962516 1 1
0.336924712568941 0.333865112064709 1 1
0.340121103721405 0.336301630592682 1 1
0.0922412393944806 0.0916381235819358 1 1
0.171604665805716 0.170694832696009 1 1
0.160188145798662 0.158540939465914 1 1
0.281261002818604 0.278992206284698 1 1
-0.053633434813626 -0.053429754328376 1 1
0.325388310767083 0.322403675842403 1 1
0.123380225180237 0.121832735087914 1 1
0.500109948878915 0.494893836135348 0 0
-0.110985197723046 -0.109659349567116 1 1
0.144057899140266 0.143377090347913 1 1
0.167694452982007 0.166581546681963 1 1
0.4601251011629 0.455577677404765 1 1
0.358734200944244 0.354648895022908 1 1
0.316865496198496 0.313351411085672 1 1
0.168012053458704 0.165696353721818 1 1
0.48521996828129 0.481157088898061 1 1
0.138682273598882 0.136812743550839 1 1
0.274916600062166 0.272024648979087 1 1
0.128153097480709 0.126661758617519 1 1
0.137825155846049 0.136372358514968 1 1
0.138042348972934 0.136140912791305 1 1
0.307368892953775 0.30446730943923 1 1
0.395623750670481 0.392508919086403 1 1
-0.21176126767679 -0.210582535614508 0 0
0.00593047583536543 0.00550180055289965 1 1
0.108137086171679 0.106874149066989 1 1
0.114206791300908 0.113435912040489 1 1
0.186553536532017 0.184369581014993 1 1
0.147048384057086 0.145156293325871 1 1
0.02639272374311 0.0261611961594924 1 1
0.219106218561191 0.218082394703562 1 1
-0.0542335400926816 -0.053134042819654 1 1
-0.0477043670450646 -0.0478119194190879 1 1
0.0226748346921535 0.0229223761244571 1 1
0.0170841816884562 0.0163420561351166 1 1
-0.393730988581675 -0.389855302963347 0 0
0.250116248545188 0.24813201019038 1 1
0.161279396283326 0.158937183745324 1 1
0.26307314754446 0.260813061872483 1 1
0.230732256125387 0.228342678970244 1 1
0.0652204899113185 0.0642185639352864 1 1
0.227123400307614 0.225390564146345 1 1
0.546672395500544 0.541152162708532 0 0
0.298566701118569 0.294577834542912 1 1
-0.0799931745798318 -0.0790953854153346 1 1
0.285509102495564 0.283224441874349 1 1
0.120973444269667 0.120174391955387 1 1
0.221877278053628 0.219327469131321 1 1
0.311858188096639 0.307909314983735 1 1
-0.033114067511653 -0.0329007465143725 0 0
0.114375059025018 0.112909005049198 1 1
0.360154967290125 0.356241575110846 1 1
0.250435564377879 0.247980105990614 1 1
0.331130293478227 0.328363431662763 1 1
0.257313369630346 0.255074905094611 1 1
0.115732260286963 0.114744020031215 1 1
-0.0408287751429282 -0.0402284965776026 1 1
0.272095521529814 0.268811967853192 1 1
0.146582427947364 0.144784145399605 1 1
0.0703356451259719 0.0704926049427247 1 1
-0.0484543801877517 -0.0470056410675434 1 1
0.071276766716223 0.0711048730328157 1 1
0.235685412413437 0.233043790976938 1 1
-0.0581122317258172 -0.0570736185396137 1 1
-0.317578941415472 -0.314126210761852 0 0
0.158975837776673 0.157451535085372 1 1
0.19747189200951 0.195206425267141 1 1
0.0683138978103464 0.0672368295766466 1 1
-0.0864637336099863 -0.0850968305431914 0 0
0.0777107210323933 0.0767853511850174 1 1
0.109462611941264 0.108855959740136 1 1
0.342906267935349 0.339233545113999 1 1
0.306882874304818 0.304222690429575 1 1
0.293594294974834 0.290508122918231 1 1
-0.150567162118813 -0.149463265725967 1 1
0.0466068275201422 0.0458667899714349 1 1
0.0793418422793266 0.0797736933231585 1 1
0.244785907595678 0.241606437751727 1 1
0.27424911654852 0.271573710885475 1 1
0.273980976535122 0.270459545576203 1 1
0.152578361557062 0.151450378841312 1 1
0.136349626017501 0.134478417713945 1 1
0.243528051044253 0.241343082276622 1 1
0.405523706016551 0.401245937199027 1 1
0.439238621553195 0.435194794594162 0 0
0.245302928189291 0.243168516414997 1 1
0.101849052364875 0.0998087197274054 1 1
0.117573828865557 0.116623659482095 1 1
0.197766387881573 0.195780172816036 1 1
0.137824976629507 0.136537948198571 1 1
0.437069046343862 0.431709342125671 1 1
0.35671216433528 0.353056297441533 1 1
0.0871132988810102 0.0857911777247739 1 1
-0.23817716565796 -0.236075074444223 0 0
0.258984420625718 0.256587158715845 1 1
0.328839015113548 0.325613739256503 1 1
0.289447156876639 0.28751687859134 1 1
0.0426944804874151 0.0419147527106465 1 1
0.278672300658861 0.275134698020285 1 1
0.443605958116331 0.439424324499102 0 0
0.254429939940158 0.251450198261732 1 1
-0.117674575078112 -0.116311783108965 0 0
0.474202895889856 0.468327980856599 1 1
0.194793073854756 0.192709853960911 1 1
0.2337838556328 0.231145319197243 1 1
0.181788958165307 0.180831473029565 1 1
-0.146929207226773 -0.144907260237299 1 1
0.522199347231271 0.517586819861151 0 0
-0.0613029357937816 -0.0605683863464846 0 0
0.123782929293763 0.122647146475228 1 1
0.110127895834532 0.10898661767264 1 1
0.332843636483816 0.328270819194603 1 1
0.357946994451055 0.353630182518026 1 1
0.266198104002828 0.26424604457616 1 1
0.153164253304066 0.152017276055995 1 1
0.278467689471153 0.275893010661281 1 1
0.11662495625018 0.116038036851775 1 1
0.0431720259510817 0.0424279120716828 1 1
0.265047997695242 0.261960131102448 1 1
-0.159268291686503 -0.157265449210944 0 0
0.23874852419932 0.236158399832233 1 1
-0.00302585417250713 -0.00239904922238355 1 1
0.266311735878381 0.262673428810446 1 1
0.0892448764361633 0.0884259937764308 1 1
0.0436696680693606 0.0432576124546171 1 1
0.119628646805658 0.117955413902422 1 1
0.126810593049403 0.12450336153441 1 1
0.258857908746177 0.255906558559825 1 1
0.00897257524946478 0.00853067714132662 1 1
0.111843165615188 0.110673084992294 1 1
0.0404627709315407 0.0389260471491931 1 1
0.574987234705596 0.567213261566015 1 1
0.385024534378764 0.380554312950069 0 1
0.240269822490019 0.237916909734706 1 1
0.330115069040941 0.326041708217249 1 1
0.301837132835978 0.298017951845888 1 1
0.210473037584419 0.208666261833212 1 1
0.500907916491603 0.496506639446019 0 0
0.340055530549065 0.336859308858041 1 1
0.355111349160183 0.351923411042791 1 1
0.225086917449956 0.222686624309261 1 1
0.453031312524203 0.448363764703193 1 1
0.224476575489172 0.221845002915523 1 1
0.189815894556645 0.188232288947178 1 1
0.280523804068347 0.277099017404636 1 1
0.151982528850343 0.150696006396979 1 1
-0.158632468724918 -0.156314669995564 1 1
0.105898835229175 0.104441804992358 1 1
0.200899236917293 0.198818598693005 1 1
0.193321972869018 0.191601528029634 1 1
0.361351712118875 0.358435309347551 1 1
-0.0187061366010107 -0.0187510410411357 1 1
0.357268604490803 0.354150252279322 1 1
0.577299769106916 0.57086330738339 0 0
0.308328701856376 0.305124947252441 1 1
0.24287553526779 0.240433370083092 1 1
0.418253689629803 0.413823954354173 1 1
0.0488025599134383 0.0489819931376007 1 1
0.351222541776499 0.347325868656601 1 1
0.120093450666729 0.11946623695692 1 1
0.0326143471890395 0.0334253173014812 1 1
0.230335817990159 0.227294885641334 1 1
0.264758268613736 0.262521332587292 1 1
0.153614348588492 0.152532893024333 1 1
0.238607140400803 0.235948998607896 1 1
0.233648460878627 0.231348819753835 1 1
0.314875007568518 0.311481283781153 1 1
0.344674793259127 0.341205976336232 1 1
0.307032165869066 0.303847267433268 1 1
0.136244475436997 0.134599864851671 1 1
0.301599546495806 0.298441786442315 1 1
-0.0124794705568943 -0.0125691300164545 1 1
0.33269711217381 0.328213976309036 1 1
0.0581663590303566 0.0563083264667447 1 1
0.349963925874878 0.346131233669216 1 1
0.188339904642543 0.185427907982607 1 1
0.0286482640413122 0.0284346319675842 1 1
0.598308094888863 0.592077192394397 0 0
0.275206455313566 0.272455951406082 1 1
0.0373673947299319 0.0370975187683796 1 1
0.164724301588335 0.162244168788669 1 1
0.354131461104039 0.348854639731549 1 1
0.193556176668403 0.190425847121142 1 1
0.258045795087512 0.255475271837679 1 1
0.239335786497704 0.23706647654514 1 1
0.217222003479667 0.21407962191921 1 1
0.17710749162388 0.175066321260157 1 1
0.257861873381604 0.255295066378358 1 1
0.0953734678782984 0.0939392210749776 1 1
0.317811399472282 0.314342590759198 1 1
0.312343247065924 0.30916800985078 1 1
0.354514355448329 0.35068891495849 1 1
-0.118265004617138 -0.116355306558417 1 1
0.188602555405633 0.186236920100903 1 1
0.296954813527081 0.294303571242152 1 1
0.379846060314688 0.375948022400358 1 1
-0.124565920634863 -0.123269951010215 0 0
-0.140696712485809 -0.138130575945398 1 1
0.142379013803467 0.140595086578644 1 1
0.355190380871672 0.351599272370115 1 1
-0.243424314285747 -0.241047559019581 0 0
0.113107423452282 0.112006086473013 1 1
0.431446380147608 0.426969475037577 1 1
0.105737628759631 0.105089478463621 1 1
0.106205999615722 0.105323086116022 1 1
0.348274497080211 0.345654300021358 1 1
0.187912808667112 0.185740463122958 1 1
0.15689882771979 0.156238950460623 1 1
0.0621331871634463 0.0612869108419913 1 1
0.123277836584539 0.122253639288695 1 1
0.0466496085454189 0.0450589529442253 1 1
0.0978870302684951 0.0975848553586942 1 1
0.00758692472914328 0.00646330890914422 1 1
-0.0431041228910775 -0.042732648940571 1 1
-0.0952508735204475 -0.094365642501643 1 0
0.42863898145485 0.424614322064497 0 0
0.298749241787596 0.296357465372797 1 1
0.119067391532964 0.1183618448306 1 1
0.126418121969569 0.125176389249837 1 1
0.14625034656929 0.145523025823505 1 1
0.281851785371803 0.278544944841128 1 1
-0.202391725790145 -0.199602258797549 0 0
0.201190716416714 0.198932684915431 1 1
0.256435712689934 0.253405637873702 1 1
-0.260194584640105 -0.257007998112617 0 0
0.399585155252027 0.395387343034931 1 1
0.588814767881102 0.583394768247315 1 1
0.284442463309577 0.281652098417151 1 1
0.516864811228596 0.511563824233005 1 1
0.163010133318882 0.161498453171562 1 1
0.199232155345593 0.197807481477268 1 1
-0.158921192303253 -0.15695083853686 0 0
0.287113623411285 0.284115927297533 1 1
0.501832619527664 0.497177956901839 0 0
-0.0171213245287296 -0.0167254937970578 1 1
0.243462986448833 0.239998502323389 1 1
0.135828477558347 0.134596862290385 1 1
0.177635332546718 0.176050039988223 1 1
0.178685673337972 0.177202074256361 1 1
0.0841801908242926 0.0830587031529121 1 1
0.302057455555391 0.29881365339293 1 1
0.424232289863542 0.420328049741817 1 1
0.152119954613161 0.15072075814816 1 1
0.290483081615325 0.287488983103027 1 1
0.166807147299988 0.165713343053004 1 1
0.121888300824969 0.120200989926764 1 1
0.264807054849187 0.262290909643888 1 1
-0.235315452995254 -0.232320244299591 0 0
0.0923225960513784 0.0918102481127945 1 1
0.168472913681617 0.166399235596706 1 1
0.309103381944723 0.306222518891132 1 1
-0.0372924971169735 -0.037345085835158 1 1
0.0863309184437171 0.0855307677522835 1 1
0.349597717784086 0.345541522081637 1 1
0.25868948931811 0.256129984628805 1 1
-0.0333181316451617 -0.0324000913414687 1 1
0.444626066432233 0.438969593320486 1 1
0.143068265068517 0.141624667549653 1 1
0.239523060825169 0.236675970260452 1 1
-0.114876686068147 -0.114700386972256 0 0
-0.0898024029067239 -0.0892000104151701 1 1
0.313388743916641 0.310767657237978 1 1
0.34807032033196 0.34489182249238 1 1
0.268600220084432 0.266996635038177 1 1
0.312399986002599 0.309689838760082 1 1
0.129553932488535 0.12790034046525 1 1
0.051773432904671 0.0509044060114805 1 1
0.125651187552573 0.124560945743431 1 1
0.0580633647014725 0.0575592821166387 1 1
0.0109664761278588 0.0105013896904677 1 1
0.274265483503253 0.271283070141608 1 1
0.260246802972361 0.257808869510218 1 1
0.256361999066692 0.255088911082045 1 1
0.0480548708582576 0.0474347494671264 1 1
0.207002713807426 0.203536439015733 1 1
0.190357234223924 0.18815032631655 1 1
0.151788634966068 0.150354873731556 1 1
0.277116898851332 0.274250971380234 1 1
0.361905250330344 0.357840399044799 1 1
0.379570733991848 0.376432108259006 1 1
0.393394615442964 0.389020148883901 1 1
0.12243172298306 0.120394957560855 1 1
0.0784399028819206 0.0772505697170542 1 1
0.587451010087376 0.581404076782592 0 0
0.224711351004712 0.222352047207587 1 1
0.258410194043565 0.256472111070981 1 1
-0.194245641282143 -0.191547317110122 1 1
0.255020330776224 0.251623464209261 1 1
0.556695145883594 0.551155681431027 0 0
0.00147283111347857 0.0017452581313466 1 1
0.185039025574979 0.183166158177677 1 1
0.131257538918724 0.129934206759676 1 1
0.146971055097058 0.144651936418518 1 1
0.154666533649841 0.153675747172544 1 1
0.235386747080733 0.233474876973208 1 1
0.0206526590828969 0.0206465837733718 0 0
-0.0811595489246209 -0.0803517619746008 0 0
-0.0485542203015241 -0.0474229227119702 1 1
0.292745120081338 0.289510502004136 1 1
0.290440476178636 0.287545448615777 1 1
0.111046002538084 0.109639742481337 1 1
0.501094860207376 0.495798573895858 0 0
0.27815908863028 0.275545841359068 1 1
0.207629626110039 0.205094883779397 1 1
-0.00977824941114714 -0.00906717766747094 0 0
-0.05516500075843 -0.0544290148987119 1 1
0.0330035018495217 0.0328738064444104 1 1
0.26601025062524 0.264381926649574 1 1
0.487695458974693 0.48243788477115 1 1
0.482550989829121 0.477428920593148 0 0
0.307852011783706 0.304414140500953 1 1
0.325108076727367 0.322225353483096 1 1
0.103185893317275 0.10214319675344 1 1
0.24069260879604 0.238888623944038 1 1
0.158761702780475 0.156145657061777 1 1
0.397654133989581 0.394304274577678 1 1
-0.0783688159154915 -0.0777953602377425 1 1
0.0566358605017794 0.0564477985092252 1 1
0.271092365359 0.268433200708064 1 1
0.00249548830169964 0.00276700836323555 1 1
0.191249541570505 0.189009921101752 1 1
-0.160248549603699 -0.158637160630628 0 0
0.0776200366630272 0.0772573598881504 1 1
0.327195203050875 0.323363896880113 1 1
0.452201563281966 0.447721958004608 1 1
0.288771302069971 0.285749296391486 1 1
0.484394820684727 0.479471544642442 1 1
0.319460409004094 0.316209582700479 1 1
0.28060264275185 0.277465239777952 1 1
0.053655285975114 0.0533462093099935 1 1
0.101762113842675 0.100536189136046 1 1
0.318483832558771 0.315682115802859 1 1
0.522492522573751 0.517148271881682 0 0
0.0725797464621392 0.0723030969657482 1 1
0.104701564244582 0.103654063532211 1 1
0.325740829732151 0.322799353224467 1 1
0.212733720534163 0.209647292679404 1 1
0.132510311667468 0.131904868749058 1 1
-0.00848628551771409 -0.00854280073814157 1 1
0.749021223982091 0.741478785878564 0 0
0.26510513723536 0.262536753352435 1 1
0.429947897512883 0.425998885015426 1 1
0.328535155230758 0.325017183146627 1 1
0.2843224758773 0.281243411639806 1 1
0.328421545125829 0.325417352723369 1 1
0.0558908277668339 0.0547591980228646 1 1
0.338725791656951 0.33537628608573 1 1
-0.227052337086321 -0.225127926282006 0 0
0.33210482003657 0.32905554672291 1 1
0.47292976227351 0.468459168660452 1 1
0.196821602371575 0.194016681264686 1 1
0.107229030707796 0.105923346417718 1 1
0.246312820713388 0.243743458377771 1 1
0.20920182010596 0.207071980460033 1 1
0.373344649462004 0.369934518013212 1 1
0.471346519176136 0.466393517183788 1 1
0.241607206084475 0.238954282884279 1 1
0.307802627899221 0.304899562873875 1 1
-0.0253294962514101 -0.0262471787898013 1 1
0.170633136283132 0.169106760962776 1 1
0.37522528397156 0.371904748095249 1 1
0.206717900165272 0.204556331130743 1 1
-0.0303953588889268 -0.0293873104506769 0 0
0.0677834732481561 0.0667231380563493 1 1
0.439768601254659 0.43540717585682 0 0
0.246527242642866 0.243400870314637 1 1
0.00708510606358542 0.00749572495043107 1 1
0.406018215832866 0.40211112469039 1 1
0.0348237000441576 0.0351634083952169 1 1
-0.140480925765479 -0.13894034206109 0 0
0.152293108178755 0.150890964086236 1 1
0.233672405491154 0.231628816851163 1 1
-0.103688087595763 -0.10238447555772 1 1
0.299462272889303 0.296507652578061 1 1
0.365033128829685 0.360942307430204 1 1
-0.11367482946723 -0.112146277365411 0 0
0.201839272808574 0.199803928459304 1 1
0.353624227603574 0.350645468778875 1 1
0.260727346353946 0.257922520029619 1 1
0.35220150669739 0.348020675822427 1 1
0.438753852372323 0.433560224963287 1 1
0.333173587486112 0.329076006541131 1 1
0.296477946217353 0.29431066226675 1 1
-0.0608335360740241 -0.0599185106390002 1 1
0.471488604998569 0.467523493903307 1 1
-0.140516982584414 -0.138725614193696 0 0
0.106394765999733 0.105056500285608 1 1
0.262166693620627 0.260200318516626 1 1
0.286905410903557 0.284180763785068 1 1
0.365039796177511 0.360563663261859 1 1
0.0168464397862483 0.0173339008473561 1 1
0.424325145855973 0.4203834678615 1 1
0.313080057670527 0.311100484856245 1 1
-0.14255243879787 -0.140792423131017 0 0
0.211827728662354 0.209240701170508 1 1
0.142257280004576 0.140392747165501 1 1
0.32588600271214 0.322992386501953 1 1
0.33923675649585 0.335711394383463 1 1
0.242496961133406 0.240077878394532 1 1
-0.193541658446163 -0.191441934446731 1 1
-0.0276232831762877 -0.0273282908852427 1 1
0.417884087947149 0.413868199525902 0 0
0.408603370769259 0.404804198701372 1 1
-0.212753059733919 -0.210696973299992 0 0
0.257459133215619 0.254931852779201 1 1
0.0750492380009624 0.0737705800362246 1 1
0.152661869843168 0.150551431341866 1 1
0.512844305098854 0.508113772237675 1 1
0.343543723122637 0.33998853162029 1 1
-0.0599065693093284 -0.0591516997206144 1 1
0.285639682638937 0.283818951894074 1 1
0.00526351222015087 0.00494935847837964 1 1
0.55307564062147 0.547891481095664 0 0
0.166460168733617 0.164179714535999 1 1
0.120461644278832 0.119363267686777 1 1
0.249548278524224 0.246583191000121 1 1
-0.0145946588894937 -0.0136555846662216 1 1
0.34915018080452 0.346327139783297 1 1
0.271306699470369 0.268528480429841 1 1
-0.067830401025185 -0.0665467614686392 0 0
0.106289565845296 0.104917815004629 1 1
0.229783154873446 0.227356726145245 1 1
0.259392797962647 0.257514861570235 1 1
0.402191972511587 0.398590414589985 1 1
0.184470008459498 0.182120171766161 1 1
0.201953512448995 0.200142379069012 1 1
0.0869725569501312 0.0860535424325518 1 1
0.102497865747356 0.101804266770026 1 1
0.43728702531869 0.432134582506148 1 1
0.368374643454622 0.364864796177368 1 1
0.158397629172896 0.157696765757011 1 1
0.33256026408249 0.329631302218983 1 1
0.0674916034862016 0.0664416456408177 1 1
0.0977005887139244 0.0967982757003751 1 1
0.491229147081427 0.486105821749871 1 1
-0.0938450136911672 -0.0930785700654071 1 1
-0.188811678123274 -0.186693867841588 0 0
-0.12750736577049 -0.125816606484812 1 1
-0.0743013049533237 -0.0734688652781236 1 1
0.0634717000733744 0.0625820251081471 1 1
0.393229291500094 0.389369096958615 0 0
0.223198204296188 0.22040823403715 1 1
0.20602871483179 0.203435473529574 1 1
-0.0880656890929704 -0.087109477402855 1 1
-0.12764479621332 -0.126922878021816 1 1
0.268024176860598 0.264516341446434 1 1
0.177673375436823 0.176348141060454 1 1
0.1525057530726 0.152008303340383 1 1
0.253503330135921 0.250491314872084 1 1
0.26529695145717 0.261730721297213 1 1
0.265649387858427 0.262912856803605 1 1
0.410656060262757 0.407178520068037 1 1
0.263629193424476 0.261002272737025 1 1
0.219726809409724 0.217080779065178 1 1
0.104516330596191 0.102916112043141 1 1
0.225967283199303 0.223493818299778 1 1
0.0730390426198553 0.0716685630154105 1 1
0.265873148960464 0.263866280104743 1 1
0.204074613699706 0.201205486306014 1 1
0.0552081289749139 0.0544452160978131 1 1
0.327983861211926 0.324204930746423 1 1
0.00340397783048692 0.00237989914179085 1 1
-0.0922540987955239 -0.0914705990475107 0 0
0.32118302373003 0.318441556024933 1 1
0.0554396249811846 0.0546472128468831 1 1
0.171945155723854 0.168860474545918 1 1
0.435450782731416 0.430424854191158 0 0
0.119349475707136 0.117955963216897 1 1
0.0955507605746764 0.0950848055277991 1 1
0.276669905142141 0.273863428820588 1 1
0.371500924874889 0.368486004291985 1 1
0.178447463670739 0.177674295589974 1 1
-0.0676501515166692 -0.0669973976030719 1 1
-0.0726473699160854 -0.0716272126959946 1 1
0.329325930594758 0.325623668326808 1 1
0.437930622688243 0.433673564636181 0 0
0.0249145846426649 0.0246017252269959 1 1
0.137349216135578 0.135415246416545 1 1
-0.0256642439402514 -0.02523805910214 1 1
0.160710755251302 0.159811021333645 1 1
0.360327882113209 0.357046701056525 1 1
0.161637482538718 0.159228578290949 1 1
0.341886332405023 0.33878136238707 1 1
0.246679484489899 0.244562565885771 1 1
0.233779630712272 0.231239028444751 1 1
0.537790630653241 0.532639584652918 1 1
-0.112942533941231 -0.111847459749945 1 1
0.13182250602581 0.130532300110676 1 1
0.0834654830239661 0.0818621426401085 1 1
0.0509465194854938 0.0497193011215501 1 1
0.0708157098192621 0.0703718455771613 1 1
0.459619665621857 0.4550197944397 1 1
0.270559191601831 0.268166197639709 1 1
0.147859011003219 0.146400002028234 1 1
0.077448951043422 0.0764892161845474 1 1
0.669076983381476 0.662492515140784 0 0
0.246731921607385 0.244618231384102 1 1
0.153463201578016 0.151657456023247 1 1
0.245655218935058 0.242830380063623 1 1
0.130142844716034 0.1289956740126 1 1
0.280337757825075 0.277844101469279 1 1
0.204132050481513 0.201394563497061 1 1
0.447090162901324 0.442777346201085 1 1
0.344515669394517 0.341304764242111 1 1
0.20186425134735 0.200280192791371 1 1
0.622338392759512 0.615938433019357 0 0
0.170019266379487 0.167866703350205 1 1
0.00559080465539948 0.00572824242387646 1 1
0.0739120428952236 0.071966041987774 1 1
0.127174807507079 0.126146234199902 1 1
0.0781853107010134 0.0777221967185018 1 1
0.0172449891067251 0.0168883384431708 1 1
0.056038632873851 0.0556097297215557 1 1
0.161946669442451 0.159614794279291 1 1
0.177413011857285 0.174779401063816 1 1
0.160301262786245 0.158789366837624 1 1
0.0706050066676596 0.0697825353724114 1 1
0.0977116877404517 0.0967027458100558 1 1
0.397468884579728 0.392531448801766 1 1
0.141740603150274 0.140434564519739 1 1
0.150238640876227 0.148973941509379 1 1
0.0997479082918825 0.0989932212429592 1 1
-0.0417533259142576 -0.0410673142017796 1 1
0.115513506537001 0.114926457991482 1 1
0.0195919639278097 0.0190293485470979 1 1
0.130444663936339 0.129101701481449 1 1
-0.135141634887846 -0.13357862916884 0 0
0.269068067923906 0.266267811813302 1 1
0.321011044176287 0.317438790682749 1 1
0.255912891060551 0.253509649881171 1 1
0.221973780757244 0.220329723745247 1 1
0.478179319203101 0.473110726709169 0 1
0.167955930475348 0.166425403755483 1 1
0.263114869618276 0.25936911186282 1 1
0.312048780803252 0.308368078189877 1 1
0.0851286247724444 0.0845595036651615 1 1
0.126364914504922 0.125591165568425 1 1
0.535213518534478 0.529162357512971 1 1
0.362103422902674 0.358402844705283 1 1
-0.06420955753048 -0.0632862764426307 1 1
0.291667899134498 0.288528857011807 1 1
0.303964317322454 0.300082792347541 1 1
0.370725945241806 0.367241322208847 1 1
-0.291373209278519 -0.28792214750586 0 0
0.0565159214224893 0.056505751069002 1 1
0.152178774273316 0.150144114908226 1 1
0.144110756612866 0.142482149372336 1 1
0.410816776161862 0.407178118147901 1 1
0.499686510097037 0.494356799253451 1 1
0.375282536253032 0.372018464689006 1 1
-0.114218406616223 -0.112921885343234 0 0
-0.0705516248965921 -0.0695716489322689 1 1
0.267328678588186 0.26455015205116 1 1
0.362170783345408 0.359137665200382 1 1
0.317276272509417 0.313761521104569 1 1
0.36252266375901 0.359269843955119 1 1
0.254712159068279 0.25207058242364 1 1
0.330624002637537 0.32647126389212 1 1
0.139190471705102 0.137113984824469 1 1
0.388898970814385 0.38504078475837 1 1
0.0604948279965064 0.0595050405311231 1 1
-0.133159102593526 -0.131669443405855 0 0
0.47946341373036 0.475034604880477 1 1
0.25103016786113 0.248909869233226 1 1
0.238068961090318 0.235754129572264 1 1
0.335616050069655 0.332325461365359 1 1
0.287401658929652 0.285104710133657 1 1
0.0285171646461811 0.028831500369166 1 1
0.38045695956307 0.376562979925574 1 1
0.31278448558373 0.309910071887436 1 1
0.372802556624124 0.368941785551174 1 1
0.1957699743142 0.194304803385677 1 1
0.149734634027934 0.148602589671802 1 1
0.417673153583746 0.413523629877279 1 1
0.117662773228183 0.115659935614356 1 1
0.232290177398601 0.230213071555962 1 1
0.033865446896142 0.03369716732883 1 1
0.0297387751480682 0.0295961518048009 1 1
0.364993064172406 0.361632906819661 1 1
0.216815101187849 0.214798987110883 1 1
0.125400557983825 0.124256236946848 1 1
0.252188808670903 0.249882226441711 1 1
0.14467416697237 0.143261572210204 1 1
0.34978145030916 0.345934727681705 1 1
0.237965054047443 0.236668503832069 1 1
0.206063826159724 0.204482166707245 1 1
0.0661052480330304 0.0648713350136444 1 1
0.491858162493682 0.486488327354741 1 1
0.0335279588257464 0.0333637109166137 1 1
0.298399812430638 0.295309103181158 1 1
0.132356060840248 0.131772776653414 1 1
0.263501176413318 0.260393807025762 1 1
0.300707751689329 0.297584977032631 1 1
0.262481744242754 0.259795569005139 1 1
0.0425405494187085 0.0418866866007852 1 1
0.293055214216934 0.290080535986142 1 1
0.379935820540956 0.375397605868125 1 1
0.43898470304408 0.434228811851899 1 1
0.301927065274854 0.298011100002091 1 1
0.268197287511851 0.264588634108328 1 1
0.480540013535475 0.476242590445077 1 1
0.0735893541678457 0.0723481856381735 1 1
0.0391929335237427 0.0382623862586416 1 1
0.376469219578576 0.37211287427012 1 1
0.391643549564121 0.388073146862931 1 1
0.282035953643807 0.279180845720169 1 1
0.131104629476611 0.129955854041781 1 1
0.333333464221761 0.330183916398004 1 1
-0.0479306586472112 -0.0471106542410443 1 1
0.458279686025051 0.454067131534776 1 1
0.19876211772046 0.19693851002628 1 1
-0.198232039182171 -0.196910500644528 0 0
0.330101182542487 0.326468291783891 1 1
-0.0590714994620635 -0.058895717949908 1 1
0.106146372638174 0.105352011839687 1 1
0.12395033559276 0.122435915975215 1 1
0.372723935164735 0.368265309792039 1 1
0.0821095187902238 0.0811611701536831 1 1
0.37831760399575 0.375038234980872 1 1
0.511623692951367 0.505531305906829 1 1
0.0879093405531163 0.0874898724970913 1 1
0.166153960249696 0.164415489405956 1 1
0.150179761826058 0.149042188164363 1 1
0.185479910034354 0.183025091168643 1 1
0.51436788249199 0.508104567781705 0 0
0.109159194689583 0.108434015875988 1 1
0.268015755026697 0.265913275503963 1 1
0.294676010636818 0.292451188381992 1 1
0.333961348907056 0.3303055078787 1 1
0.256220875402563 0.253575849677778 1 1
0.295112217721393 0.292638527167889 1 1
0.269160369786854 0.266998297168575 1 1
0.35627515247176 0.352835127755655 1 1
0.0063293996875427 0.00566529906745647 1 1
0.385194097398828 0.381712605443515 1 1
0.179676230129638 0.177791264951165 1 1
0.18649106729034 0.184186173140086 1 1
0.0854924902629523 0.0849367030174099 1 1
0.254037123973899 0.251287016672981 1 1
0.213626137397827 0.211201266549091 1 1
0.015277635066254 0.0148529788891146 1 1
0.365469316161834 0.360449704048266 1 1
0.217327554424165 0.214669226299144 1 1
0.178274303149058 0.176515633031291 1 1
0.151590810607359 0.149594808999103 1 1
0.167874075645066 0.166426378514348 1 1
0.226126243444007 0.224128201984892 1 1
0.150519505741127 0.149223892841331 1 1
0.601722866326492 0.594056498477199 1 1
0.183166873363669 0.18122402756117 1 1
-0.144778767509248 -0.14287762510231 0 0
0.32031614246656 0.31674706291125 1 1
0.163568851375142 0.161495188328059 1 1
0.187715935053846 0.185785842900747 1 1
0.349782469350281 0.345775333323554 1 1
0.120214500097272 0.118645454041441 1 1
0.352738278046229 0.349627639639777 1 1
0.302114290353196 0.299170491536015 1 1
-0.197134096563337 -0.194725085577981 1 1
0.0357389562741011 0.0345393403575024 0 0
0.0169715615899332 0.0167265570163578 1 1
-0.0759471600901144 -0.0748096309476007 1 1
0.177238563276514 0.175174883529366 1 1
0.17127718054395 0.168903576635806 1 1
0.439995630106958 0.435336090041195 1 1
0.329216245374091 0.324760944331934 1 1
0.308084922025751 0.305121991217158 1 1
0.0898602381216952 0.0894812998542797 1 1
0.611504432979432 0.604826282727547 0 0
0.195480906404669 0.193748508882833 1 1
0.188788067754766 0.187276313252565 1 1
0.0670726293875445 0.0665378724657357 1 1
0.236332477660573 0.234022061158096 1 1
0.252221254047548 0.249425776159014 1 1
0.00254133765939965 0.00302768195355499 1 1
0.119220890514717 0.117449976673109 1 1
0.203796308396506 0.201403401352396 1 1
0.0378736449544039 0.0374873275497086 1 1
0.26072052535568 0.258004051805195 1 1
0.139105686380289 0.138230412868173 1 1
0.180945255071289 0.180162596156891 1 1
0.0151465461402403 0.0145955559646632 0 0
0.0684568573956255 0.068254569304655 1 1
-0.0465935906393622 -0.0456102088931559 0 0
0.493676722483821 0.489595103093483 1 1
0.245630879011261 0.242678482682739 1 1
0.159169103047117 0.157098911146943 1 1
0.104253787899584 0.103259428856072 1 1
0.241983030097633 0.239429387780297 1 1
0.135194829619807 0.134329499768508 1 1
0.259113549110528 0.255855854133173 1 1
-0.0106881931598783 -0.0100478011020936 1 1
0.319861472060889 0.316451997697298 1 1
0.30208860368871 0.298657930379309 1 1
0.0378503647387003 0.0368016555721051 1 1
0.290419410313759 0.28732331789064 1 1
0.485337149621131 0.480483826043491 1 1
0.384267971684317 0.380131576901032 1 1
0.38098466766594 0.376936235714032 1 1
0.319833868658239 0.31655688881029 1 1
0.406417096214406 0.401976969230459 1 1
0.0427033526340057 0.0420210851303753 1 1
0.217594969492533 0.215926860969731 1 1
-0.0241969291009405 -0.0241242125415997 1 1
0.135654152170371 0.13409645126275 1 1
0.199736728685208 0.197048913999299 1 1
-0.0471833772941402 -0.0465084030322239 1 1
0.347879368931577 0.344459288745076 1 1
0.236405241945511 0.23417122754236 1 1
0.211424532022676 0.208954173208237 1 1
0.176152854754139 0.174030364315627 1 1
0.221814019488774 0.219203186455588 1 1
0.449470700506328 0.445661932394158 1 1
0.457659500530709 0.453469160186378 1 1
0.326300244404325 0.322821718295186 1 1
0.345678351660137 0.341774771263173 1 1
0.39561155719391 0.391702498039866 1 1
0.253248353640767 0.25049845421996 1 1
0.27640280664443 0.272948126015085 1 1
0.291844823558167 0.289913261895037 1 1
0.27635783632165 0.274131861261873 1 1
-0.116499182776083 -0.114905547105688 1 1
0.486369393966105 0.480779843078224 1 1
0.259274682774252 0.257455648755649 1 1
0.25104695839314 0.248722248148901 1 1
-0.00911188941631852 -0.00858758923497589 1 1
0.341154133973566 0.337314174472437 1 1
0.208403733821827 0.206055091816147 1 1
0.0645346914765908 0.0643666131141478 1 1
0.343356145318983 0.339910473920466 1 1
0.122536762594557 0.121234180413495 1 1
0.0533419198676352 0.0526326429624264 1 1
0.209522109716838 0.207898776991432 1 1
0.259801250030362 0.256584044400122 1 1
0.213580364369379 0.211986544654773 1 1
0.212584945657278 0.210767248097419 1 1
0.265968276787495 0.26351672908146 1 1
0.31033202495116 0.307329307150236 1 1
0.237955191108716 0.235035823582461 1 1
0.49738605488784 0.492615272628188 1 1
-0.284638282034355 -0.282593436687658 0 0
0.356778682596818 0.353429970212626 1 1
0.305938619862476 0.302801034334469 1 1
0.0436361444493015 0.0432854604982703 1 1
0.1972984039155 0.19478600654216 1 1
0.169958219651453 0.168204409812902 1 1
0.0212866784915787 0.0215179309885507 1 1
0.160189373360281 0.158853231945699 1 1
0.0960369801696074 0.0953713680317279 1 1
0.470147030419129 0.465361825685853 1 1
0.269387578105729 0.2665210994989 1 1
0.22360172271606 0.221581389266782 1 1
-0.0610175074754432 -0.0604867312491477 1 1
0.243653293197317 0.242233349278847 1 1
0.142704013810024 0.142265960388647 1 1
0.373269661493745 0.369688990527815 1 1
0.366380666778516 0.362531821895208 1 1
0.231388700565199 0.229318523562253 1 1
0.488606593950217 0.483692855556791 1 1
-0.190428447694412 -0.188172093040164 0 0
0.572098012579774 0.566952650943237 0 0
0.0653752876864384 0.0647090717844898 1 1
-0.13807516453788 -0.137252621275908 0 0
0.252624600322734 0.250653640214269 1 1
0.190305332694104 0.187449953367287 1 1
0.128953136711374 0.126825925328842 1 1
0.252000134619664 0.248858461131628 1 1
0.198335151077789 0.196185332668657 1 1
0.276552649962434 0.273540852493183 1 1
0.341749503287745 0.3380628364327 1 1
0.351695538857127 0.347540075308688 1 1
0.326796770378232 0.323788495153473 1 1
0.470404492363285 0.466841134957832 1 1
0.0676486562390933 0.0673720188381627 1 1
0.440522163151432 0.435581839264163 1 1
0.404721925856117 0.40037766156564 1 1
0.374405447027482 0.370726377059445 1 1
0.304489636453142 0.301055659352528 1 1
0.220327685546431 0.217559497120219 1 1
-0.122972353065247 -0.122150353086234 1 1
0.450362036827031 0.44667947523758 0 0
0.0167430368694612 0.0169105747041255 0 0
-0.00507292839063829 -0.00487133546446047 1 1
0.239982114392423 0.236994709206692 1 1
0.13026826105723 0.128143837137445 1 1
0.136727778709446 0.135230205764119 1 1
0.233207201110467 0.23153313286196 1 1
0.257970793039732 0.254928530801022 1 1
0.0716371231560704 0.0713513063757191 1 1
0.0119457807923972 0.01126893606 1 1
-0.350099477914934 -0.346752843774689 0 0
0.229639332919532 0.227593158617503 1 1
0.305066387209284 0.302113751142568 1 1
0.0144555001174877 0.0143998089095654 1 1
0.136986541009068 0.135449199240648 1 1
0.0696870807712457 0.0688944888158045 1 1
0.0616650488444625 0.0606920314261562 1 1
0.64444925120932 0.63826691684378 0 0
-0.0798925982397688 -0.0786631189080537 0 0
0.892771067307048 0.884288010441572 0 0
0.0597542338192381 0.0595066077360161 1 1
0.522416771775755 0.517393714423495 0 0
-0.0309491087092349 -0.0308999286073421 1 1
0.347488254509395 0.344996927104277 1 1
0.317505441706509 0.314891816536299 1 1
0.160652408586139 0.15846438271248 1 1
0.250713588531722 0.247452141695979 1 1
0.260956686458675 0.257405535890332 1 1
-0.164983271949677 -0.163873691181723 1 1
0.232279002385338 0.229203155953283 1 1
0.426144245232961 0.42197328376893 1 1
0.343413266808997 0.340527371492578 1 1
0.121311916025571 0.120285378008477 1 1
0.120541961166621 0.118065665905897 1 1
0.0411372060217361 0.0399789117211525 1 1
-0.0225343988812694 -0.0226456739174168 1 1
0.3306997012288 0.327555435867316 1 1
-0.306457955224685 -0.303267533100528 0 0
0.017135452440429 0.0173156305031915 1 1
0.175244474311619 0.173727489111042 1 1
0.220116506883115 0.218276774881221 1 1
0.25881857689976 0.255595539067976 1 1
0.0460688287245785 0.0461533777503261 1 1
0.399986807621381 0.396290612961223 1 1
0.244877401292624 0.243585322796853 1 1
-0.218712067627148 -0.217198265977843 0 0
0.51145437934809 0.506296477797257 1 1
0.0723502809288267 0.0719553774777389 1 1
0.170138772889582 0.169106777443404 1 1
0.66964621099854 0.662061021217696 0 0
-0.0119134354657114 -0.01217233429281 1 1
0.0685840648221272 0.0680541863634292 1 1
0.461073441969935 0.456992110606357 0 0
0.204476368821235 0.203042991878631 1 1
0.288345948090274 0.28493725076789 1 1
-0.142905563961148 -0.141618084785234 0 0
-0.0659207258677519 -0.0646942399591009 1 1
0.521522101146017 0.51626408412289 1 1
0.290335299284122 0.286764915308876 1 1
0.108575551182075 0.106928939607801 1 1
0.31948351163923 0.316525023685062 1 1
0.361292525806469 0.35718127785451 1 1
0.301578462365467 0.297732591334686 1 1
-0.0341754775305323 -0.0338127661010772 0 0
0.490709972343063 0.486132585748665 0 0
0.0753150137207391 0.0745560753384372 1 1
0.121743763110499 0.120726940526834 1 1
-0.14611606231475 -0.144936977467737 1 1
0.135719841643842 0.135329598025586 1 1
0.441735207251837 0.437185847520961 1 1
0.143742811673987 0.141990663668015 1 1
0.313394214161709 0.309589739488289 1 1
0.457934066231631 0.45381954882527 1 1
0.367368196903674 0.364146003827603 1 1
0.431702591206293 0.426911758946756 1 1
0.37578919026725 0.371749744682918 1 1
0.21807463422384 0.21644602263968 1 1
0.01919607747648 0.0188519549628088 1 1
-0.00258787360065948 -0.00257006412228859 1 1
0.359259851064012 0.356444890112316 1 1
0.32617109596381 0.323378508993718 1 1
-0.00394289510046338 -0.00386011580883693 1 1
0.325707396917663 0.322429372005893 1 1
0.0398279216618307 0.0401878167335673 1 1
-0.029143268391618 -0.0284318426726779 1 1
0.12815892802395 0.127022656600897 1 1
0.22313422674288 0.2213507330851 1 1
-0.0430989865509234 -0.0422449696768727 1 1
0.120751379138223 0.118934199497539 1 1
0.388426928673955 0.384415021379421 1 1
0.571156813896316 0.564632401097894 1 1
0.164222458300658 0.162851443730547 1 1
0.335123990357557 0.331165254837223 1 1
0.33612185724195 0.332317176235457 1 1
0.396166769533031 0.392418701498668 1 1
0.0939321204351552 0.0928359585673515 1 1
0.166274984462282 0.164429005408829 1 1
-0.0363167545053553 -0.0356690448541572 1 1
-0.08066666966367 -0.0799531655598747 1 1
0.189939531732212 0.188959501899683 1 1
0.39871293808373 0.394316406912113 1 1
0.171869607342266 0.170126343846734 1 1
-0.0359273088280519 -0.0361671861154907 0 0
0.116368782333355 0.115873826128332 1 1
0.322855749471363 0.319200797087052 1 1
0.232407683085362 0.231119102492122 1 1
0.331609712942559 0.327969350351848 1 1
-0.163169510712041 -0.161103345670428 0 0
0.291461049758453 0.287937203566268 1 1
0.510560191076362 0.50584846440932 0 0
0.0651840077978902 0.0640119143167979 1 1
0.281855906199168 0.279678784756836 1 1
-0.115525662737546 -0.114311185322214 1 1
0.295468341536831 0.292774689816636 1 1
0.181767207214857 0.179547407477868 1 1
0.380543623137319 0.376692637067824 1 1
0.233738905846156 0.231722699078874 1 1
0.0504432875808581 0.0505052726794711 1 1
0.0315449968333403 0.0316257623992103 1 1
0.177076059472843 0.176104013883341 1 1
0.107527571815818 0.106102230729166 1 1
0.186728239770865 0.184391036534721 1 1
0.182807006733423 0.18135640437775 1 1
0.391243297974858 0.387006007276324 1 1
0.178832836482062 0.176988512116073 1 1
0.293095225650003 0.289275394061115 1 1
0.157184332787449 0.15539029284036 1 1
0.144399076439327 0.142477125355601 1 1
0.105275928403241 0.104652689542352 1 1
0.269798724165147 0.267249265058879 1 1
0.294089700854153 0.291072394082184 1 1
0.086535240517733 0.0858553747243071 1 1
0.401576141627772 0.397607896352933 1 1
0.406364477393783 0.40261888320866 1 1
0.333972644846705 0.330518903416465 1 1
0.203674806848733 0.20225399982713 1 1
0.253623382707494 0.250787346667093 1 1
-0.0977838547203724 -0.0966130547063636 0 0
-0.138770619432836 -0.137077581007929 1 1
0.0830516394664269 0.0821427566021989 1 1
0.200601515168684 0.19717077366157 1 1
0.531873484116447 0.526665676884387 1 1
0.152992535307604 0.151652492250229 1 1
0.231066146519158 0.228648466619976 1 1
0.341363989045254 0.338001269077199 1 1
0.0920850053663649 0.0905411614261975 1 1
-0.071826456149006 -0.0709387593975744 1 1
0.210028546802165 0.207616854664675 1 1
0.408452309532041 0.404005359509109 1 1
0.131945434693787 0.130734625264034 1 1
-0.121929306854163 -0.118979341351684 1 1
0.16276384884227 0.160070790369161 1 1
0.299973314366592 0.297352553117563 1 1
0.248080331196493 0.245536296116751 1 1
-0.0477861864858089 -0.0477972594007325 0 0
0.408980569751557 0.404665399304645 1 1
0.0937534987303187 0.0927056989248264 1 1
0.0530000400843528 0.0530748284457553 1 1
-0.138410825442797 -0.13681258856768 0 0
0.0492806636415282 0.0482465124197942 1 1
-0.186731115492401 -0.184749323204762 1 1
0.10995238656793 0.108690116147878 1 1
-0.0819079951192048 -0.0813923658911228 1 1
0.347287786106252 0.343375317335167 1 1
0.353928776886212 0.349923377775882 1 1
0.325642571923841 0.32212278208057 1 1
-0.00404199436320688 -0.00426161274498887 1 1
0.371705486511322 0.367851679014106 1 1
0.0793828151711402 0.0784694940963112 1 1
0.301742917687408 0.298846823990526 1 1
0.268301334435583 0.264910183705935 1 1
0.0354942635020751 0.0344984961596751 1 1
0.21653367805632 0.213702674588816 1 1
0.166466948028149 0.164846239114488 1 1
0.42283151093369 0.418847392142515 1 1
0.123869034689737 0.123008358627561 1 1
0.0654593479809795 0.0645302858416426 1 1
0.0680053520251256 0.0671417096583673 1 1
0.304103383257734 0.301234339872423 1 1
0.321319207037304 0.31698668418804 1 1
0.155768359809701 0.154320983903464 1 1
-0.0383611194725881 -0.0381769284005522 1 1
0.315874634791897 0.313575397166358 1 1
-0.0268562149326009 -0.0267559535280769 1 1
-0.0506206567766618 -0.0501023186105719 1 1
0.474101217382502 0.469259486326153 1 1
0.194383754282195 0.191843354519809 1 1
0.360237507411279 0.355994834856918 1 1
0.0889270312459 0.0880225707632177 1 1
0.0594173888563527 0.0587787847931881 1 1
0.214821027822513 0.212514362602065 1 1
0.162402650318599 0.16149837927336 1 1
0.35180272032487 0.348290971129629 1 1
0.157263934193998 0.155634145483701 1 1
0.0574369666655222 0.0573496502283607 1 1
0.30169591905446 0.300213576416576 1 1
0.30798266046522 0.304800368225861 1 1
0.157405673702397 0.155346235937683 1 1
0.438133585769529 0.433009382786893 1 1
-0.0851882751729281 -0.0847859574403003 1 1
0.191649597021885 0.189846508926068 1 1
0.380005466062742 0.375567562841979 1 1
0.432635180977314 0.428522727625084 1 1
0.256603817455832 0.253746749163547 1 1
0.227410886504642 0.22489644004568 1 1
0.0354648384420392 0.0352098511439403 1 1
0.119329354756055 0.118229765078609 1 1
-0.248618729178811 -0.245191975457062 0 0
0.0222157489044515 0.0222826343316621 1 1
0.311161654768696 0.308629018671008 1 1
0.0690747758474937 0.0686600502777529 1 1
0.252531841077397 0.249687688627315 1 1
0.192105020116786 0.190187074711737 1 1
0.146193782293024 0.144493045571405 1 1
0.319984401136555 0.316719015754339 1 1
0.15658671489428 0.154702693042454 1 1
0.0735094785918452 0.0725575729141601 1 1
0.333574570060741 0.330689620419409 1 1
0.370140148753826 0.365812458569144 1 1
0.145727844426334 0.144093887699377 1 1
0.119466843611388 0.119059713353479 1 1
-0.0762072467079571 -0.0756270769817073 1 1
0.263920267570331 0.261588348791504 1 1
0.30647236303137 0.303614457093681 1 1
-0.142623434533103 -0.141516150198463 0 0
0.142125506543589 0.141135933315129 1 1
0.374399929644686 0.370909641395625 1 1
0.505011037455663 0.500268832793411 1 1
0.099199977081023 0.0982068276805065 1 1
0.675393927191545 0.668272850224567 0 0
-0.0320858863453041 -0.0326045388779898 1 1
-0.08247488461607 -0.0812854424788734 1 1
0.29256660980159 0.290326277609217 1 1
0.258915680535861 0.256607836327506 1 1
0.195712814590044 0.193584030386875 1 1
0.252849936040458 0.249916467720796 1 1
0.321706623562258 0.318035106124767 1 1
-0.046231185186829 -0.0461770386600347 1 1
0.129274369224484 0.127389910356087 1 1
0.12804162325861 0.127037962306711 1 1
0.236059832573913 0.233773018385886 1 1
0.331323936947506 0.328474629347823 1 1
0.316376782862221 0.31336814052079 1 1
0.00944592765170525 0.0102737331618032 1 1
0.414673366277202 0.41094161546139 1 1
0.242774701957611 0.239645906397443 1 1
0.254198116998701 0.251590264766055 1 1
0.216751058759566 0.21422494348671 1 1
-0.110333318175779 -0.109793544802538 0 0
0.281668633689617 0.27883674113866 1 1
0.129901694310825 0.128043259827676 1 1
0.590551798148917 0.584937716188433 0 0
0.151537420483052 0.150023540800724 1 1
0.508821467470931 0.504463562175106 1 1
0.247712542557093 0.24545154679708 1 1
0.0355188387551795 0.0358533140416015 1 1
0.396103701607437 0.390632636314206 1 1
0.224170210913653 0.221854559583646 1 1
0.450901580685722 0.446639674883166 1 1
-0.0054695713300616 -0.00619665579012187 1 1
-0.066657298603461 -0.0660455362575651 1 1
0.203914056565338 0.201677530951538 1 1
0.471411207724149 0.466460590594377 1 1
0.0929764097259686 0.0923679597737374 1 1
0.131814921768411 0.129834378979042 1 1
0.263530709864963 0.261323446842029 1 1
0.0986836759346091 0.0974698055967495 1 1
0.482041168590494 0.477248595316039 1 1
0.467471138249417 0.461950014936008 1 1
-0.0186290527230809 -0.0188278327694691 0 0
0.412603216953926 0.408912310076763 1 1
0.118487454099486 0.117480489232508 1 1
-0.00768949086114822 -0.00747414498626779 1 1
0.0616910739893545 0.0607067613378479 1 1
0.31313558447675 0.310116394252964 1 1
0.353840595478677 0.350018255717747 1 1
0.495988955021711 0.490957459675602 0 0
0.170930894451171 0.169466835296358 1 1
0.169899440590302 0.168228298533315 1 1
0.481403292714106 0.476920702207875 0 0
0.231864662591086 0.229403707866254 1 1
-0.153067894925903 -0.15141715784363 0 0
-0.0128791748442633 -0.0125126711195424 1 1
0.22199579164137 0.219533167804954 1 1
0.174002011046227 0.172509922404775 1 1
-0.0148747674524093 -0.0144004425267547 1 1
0.0499769201126501 0.0498966614849118 1 1
0.235402710233263 0.232448877912781 1 1
0.378318857846686 0.374456707999332 1 1
0.209677426390215 0.20815791824787 1 1
0.231905361360586 0.229154365936381 1 1
0.0360329734215047 0.0360458560996442 1 1
0.345292544574423 0.342668718173822 1 1
0.378773402832065 0.373643563073731 1 1
0.0211999959208085 0.0208433731989403 1 1
0.0155159593398462 0.0153375124887285 1 1
0.364657067040622 0.361080888680517 1 1
0.35119115452331 0.347858912762888 1 1
0.179559108242254 0.17856250457252 1 1
-0.19080557236057 -0.188924876158964 0 0
-0.064699805660367 -0.0635223097340153 1 1
0.314539039465895 0.311216915365628 1 1
0.402466416258484 0.399197448605898 1 1
0.306750533029045 0.303871377187638 1 1
0.00206595766939616 0.00197467588539162 1 1
0.0645050894585927 0.0644534154993659 1 1
0.135836981019358 0.134422241136669 1 1
0.173718876702337 0.172236092599132 1 1
0.568355412278409 0.562779900608138 0 0
0.401013677167712 0.396839326385778 1 1
0.520152272091417 0.5147290065635 1 1
0.343035456114882 0.339760573992117 1 1
0.0551035135092956 0.0548548123541447 1 1
0.176783888704264 0.175566996157868 1 1
0.133691055608504 0.132633469842754 1 1
0.0940606898919248 0.092588732022625 1 1
0.164669085278574 0.162460216634647 1 1
0.213719859259298 0.211510880015715 1 1
0.535942146748127 0.529760436750031 0 0
0.313184040362935 0.309409418166683 1 1
0.299252724935557 0.296428783684295 1 1
0.267740796505226 0.26541176132035 1 1
0.149379823055254 0.148092608577393 1 1
0.212848802417352 0.21170061163309 1 1
0.239781773135826 0.237170098793592 1 1
0.252881892501058 0.250158695129277 1 1
0.183758362810216 0.182109689522071 1 1
0.511969833882183 0.50718763425045 0 0
0.473532144684278 0.469043191194635 0 1
-0.124577114324157 -0.123327648035577 0 0
0.346290328578323 0.342685497620797 1 1
0.421278247277931 0.417340230658179 1 1
0.293724601837968 0.290986719325963 1 1
0.256359426167242 0.25374416026227 1 1
-0.03624010099583 -0.0361435914493401 1 1
0.411607722256226 0.407175920171355 1 1
0.29699132130089 0.29416744811894 1 1
0.153346284247819 0.151621581122856 1 1
0.194424557935577 0.192483750783435 1 1
0.190406767179063 0.188942889921256 1 1
0.250617345373285 0.248409547864275 1 1
0.307138273199233 0.304670307974924 1 1
0.27321470104355 0.270360330405756 1 1
0.292489184657653 0.2894516028905 1 1
0.450724228417505 0.447319159445974 1 1
0.0799639092841088 0.0791241936309039 1 1
0.566516763225045 0.561228534953371 0 0
0.217340724003665 0.214983375654126 1 1
0.110404824164769 0.109279754515419 1 1
0.656899494938744 0.64994327477864 0 0
0.0999325429487791 0.0987408127092852 1 1
0.389331122860333 0.385430089617734 1 1
0.316529360492027 0.313556299320977 1 1
0.306543942299542 0.304056262972473 1 1
0.28013002178146 0.276741297759211 1 1
0.169712570609228 0.167727394430612 1 1
0.231811215538086 0.22963666142081 1 1
0.192269312093619 0.19043189435511 1 1
0.272425096532433 0.269422079399358 1 1
0.197229539635956 0.195075008531271 1 1
0.123779922961815 0.123364468070394 1 1
0.209490379937787 0.207510659421302 1 1
0.104571936526353 0.103485790110836 1 1
0.152209027919181 0.15084714562682 1 1
0.0725081727812606 0.0719575776567629 1 1
0.339724350486425 0.336115834980431 1 1
0.129890619899309 0.127942407171537 1 1
0.327913543104684 0.32458241875482 1 1
0.164185088922186 0.162707731295626 1 1
0.249739233640756 0.247618782908898 1 1
-0.0768292420882834 -0.0763085313924361 1 1
0.605634456940254 0.599128099105854 0 0
0.2788209275494 0.275614786717314 1 1
0.275728530788133 0.272297949847074 1 1
0.363122205421837 0.359565754821512 1 1
0.375369128846362 0.372173041514892 1 1
0.19845862977313 0.196838583650503 1 1
0.196475626163298 0.195079415826182 1 1
0.281091567957989 0.27874351062295 1 1
0.100458059937487 0.0997557551161209 1 1
0.467449640567474 0.46239809372812 1 1
0.20726058121309 0.205636590097345 1 1
0.126125850868659 0.124909960778752 1 1
-0.000334011721238071 -0.000999813351231928 1 1
0.427758009513804 0.423539664947028 1 1
-0.0185249798690663 -0.0181334828673681 1 1
0.0909623808101579 0.0902536962016962 1 1
0.194292342137995 0.192341884230822 1 1
0.0849508128844742 0.083980815130462 1 1
0.270732033245692 0.267407310848374 1 1
0.190666929128042 0.188193545016273 1 1
0.0544256941279137 0.0541193650178452 1 1
0.229966216129945 0.227165405482111 1 1
0.516723886643211 0.511163374895601 0 0
0.238245829722046 0.236412841573309 1 1
0.0345827501898694 0.034771300866315 1 1
0.434277116050419 0.429650475908551 1 1
0.277710801710869 0.274361348683255 1 1
0.277740236699532 0.274870094701391 1 1
-0.0306491761439913 -0.0306583798041672 1 1
-0.0058924374160433 -0.00471605064121018 1 1
0.0431807718413039 0.0424008910534031 1 1
-0.1110811042395 -0.109749931292943 1 1
0.324868589724738 0.320138792763878 1 1
0.254982981332787 0.251546314887814 1 1
0.370458240132147 0.366068880447541 1 1
0.14317479046649 0.142354292845636 1 1
0.315653314151749 0.312007620423782 1 1
0.374486270731787 0.370700425830259 1 1
0.17630268444277 0.174674395023894 1 1
0.276603443210326 0.274490181370611 1 1
0.275850834521893 0.273574920035759 1 1
0.254857198354433 0.251858491386323 1 1
-0.102715947095145 -0.100571001769666 1 1
0.329748585887447 0.32714694490662 1 1
0.17376318027507 0.170498545475801 1 1
0.287093678680025 0.283067493414806 1 1
-0.0867537958400793 -0.0857324428601465 0 0
0.491469623351345 0.487462257466056 0 0
0.456242798238756 0.450840146663269 0 0
0.278736192471576 0.275450228083109 1 1
0.191024401026139 0.187901993233471 1 1
0.109507937767754 0.108468217836054 1 1
0.438674214751575 0.434560179158243 1 1
0.148136506940444 0.147055529947414 1 1
0.0451534332129744 0.0444946655221051 1 1
-0.00289275546621647 -0.00318125089691469 1 1
0.113094329508424 0.111900517609976 1 1
0.12162700281887 0.119856653830893 1 1
0.28511544423904 0.282357563702643 1 1
0.186687948953481 0.184145201954892 1 1
0.201106962733152 0.199008976243126 1 1
0.0951396150893256 0.0941841864768073 1 1
0.233379416422877 0.231187928827563 1 1
0.160616258054611 0.159195231306535 1 1
0.178240996487781 0.176009449073505 1 1
0.130074128698599 0.129352468195804 1 1
0.428502773286443 0.424559131468701 1 1
-0.230740359329707 -0.228557491344304 0 0
0.426596636043401 0.422721435676984 1 1
0.253944325852922 0.25230113597834 1 1
0.362274863230271 0.358882683902262 1 1
0.240346999204501 0.238033872768789 1 1
0.266433232222493 0.264438410931889 1 1
0.0689726686622758 0.0687557094848957 1 1
0.509321420226881 0.504245838780599 0 0
0.0536710041775691 0.0527751419797812 1 1
0.310992209573456 0.307520778718505 1 1
0.33349046885123 0.330467223029906 1 1
0.377745045276757 0.375120004721286 1 1
0.0927200465938534 0.0913234272887529 1 1
0.323392500566054 0.320122783329858 1 1
0.307095808890824 0.304119819366442 1 1
0.232091264183404 0.229872789738487 1 1
0.40193762628456 0.397261860119522 1 1
0.429096452773219 0.424530082728443 0 1
0.0839268379872496 0.0836227700442366 1 1
0.494977645638548 0.490711788433469 0 0
-0.121071061794368 -0.119629767868303 0 0
0.178190865305425 0.176965771262145 1 1
0.126628318144605 0.126000734389024 1 1
0.376679239823043 0.372339384137565 1 1
0.30647349958375 0.302861580003274 1 1
0.0768069923791792 0.0761174612529305 1 1
0.0122200133531613 0.0115439380246198 1 1
0.14729853900682 0.145908322717398 1 1
0.298825423000105 0.296084731238435 1 1
0.342917418767611 0.33906651561853 1 1
0.240680762302443 0.237426600885809 1 1
0.190755122540982 0.189657767644701 1 1
-0.0165058829079861 -0.0159796612291528 0 0
0.19384776244672 0.192741515837237 1 1
0.268097870505319 0.26556459939651 1 1
0.166700679306825 0.164978154343109 1 1
0.240411809379928 0.237596966181274 1 1
0.230942546815093 0.228591972687781 1 1
0.301194936282404 0.298514867227224 1 1
0.310224729765389 0.307870897763599 1 1
0.203761108445762 0.201172365574571 1 1
0.0583132562982651 0.0578811401858815 1 1
0.279956417759444 0.277129519455819 1 1
0.479757757742988 0.474385893937248 1 1
0.523194335389813 0.5167911701473 0 0
0.339025490480053 0.335125797584024 1 1
0.471119013788325 0.465446782196426 1 1
0.207892389440657 0.205572186195589 1 1
0.238226944346888 0.235625687872002 1 1
0.304376130355996 0.301612264232849 1 1
-0.159925061282104 -0.157666482582157 0 0
0.228130260862142 0.225460714799462 1 1
0.163957706918522 0.162335505286562 1 1
0.28124481109694 0.2778457125845 1 1
0.272870429219081 0.269888595319793 1 1
0.191341495263594 0.189460816541673 1 1
0.20868918451688 0.206519210951294 1 1
0.404734286706692 0.399912960526717 1 1
0.0967622615514642 0.0964141176662975 1 1
0.19223357791945 0.190461109821996 1 1
0.175005787892089 0.173684051198286 1 1
0.0436728058729547 0.0433078494926591 1 1
0.25067840390409 0.248568635528445 1 1
0.370442474034917 0.366675314824583 1 1
0.266864507836187 0.264902762037114 1 1
0.0449265361555807 0.0451081773536781 1 1
-0.0567003332315779 -0.0565450105279863 1 1
0.149659826278571 0.148306175453857 1 1
0.0693376839108325 0.0686031426886096 1 1
0.214837849468869 0.212795452152868 1 1
0.373679018660084 0.3708869662308 1 1
0.148947649052123 0.147416425884463 1 1
-0.181960694694054 -0.18050980514394 0 0
0.485531860899565 0.481223243032117 1 1
0.187427247828701 0.184134158553461 1 1
0.0914050012798788 0.090237446842051 1 1
0.456376719813106 0.451972619056237 1 1
0.16280328839348 0.161663453736921 1 1
0.468996624662135 0.463686046101106 1 1
0.141304813411786 0.140019396489383 1 1
0.340471209186639 0.338178137017372 1 1
0.351914102714364 0.348536173701837 1 1
0.609204356068229 0.602969430276664 0 0
0.0841357029285522 0.0829743041857652 1 1
0.0189317244779356 0.0192175444691083 1 1
0.00495398049859333 0.00543385883234106 1 1
-0.207352792873685 -0.204966308381077 0 0
0.0544147575450169 0.0539025442502729 1 1
0.0797669810229799 0.0785531107703508 1 1
0.270341726055764 0.268192613340869 1 1
0.20839545004748 0.206726480533273 1 1
0.0655100595404618 0.0646441311197041 1 1
0.413320488467417 0.407761995906963 1 1
-0.03258348484002 -0.032638330631638 1 1
0.200936040808001 0.198978017658095 1 1
0.084112675031462 0.0831216028033794 1 1
0.124882489052161 0.123055136457612 1 1
0.554396133600245 0.548935936175983 1 1
-0.109159002214404 -0.108074807902284 0 0
-0.0699739602941463 -0.0696892432101694 0 0
0.026465119374931 0.0260206127384642 1 1
0.270307415367501 0.267342389700171 1 1
0.138620078418641 0.137248930429233 1 1
0.0916262737810298 0.0913411734917358 1 1
0.209638672637452 0.207138890225003 1 1
0.347349465206254 0.34300444922809 1 1
0.734176141901774 0.726248014539702 0 0
0.0300505280784187 0.0293642156877281 1 1
0.114453156925755 0.113563651291183 1 1
0.366846257677777 0.36345723874186 1 1
0.519312554386035 0.514310552273281 1 1
0.148504446229455 0.14767874353758 1 1
0.03978718890152 0.039393302478361 1 1
0.165213573324217 0.163491537191423 1 1
0.273438880532573 0.271053691162658 1 1
0.304603878165592 0.301133056776758 1 1
0.286954443707113 0.28378358797062 1 1
0.290240011643507 0.287865863462659 1 1
0.309435769325299 0.305962278796528 1 1
0.322879373590522 0.319912367735517 1 1
0.29696993430433 0.294002991306129 1 1
-0.240272513675522 -0.23778521124186 0 0
0.17220994512022 0.170663027702514 1 1
-0.0687408436067177 -0.0674632881979518 1 1
0.30016323753798 0.296804236742563 1 1
0.169492590007595 0.168301229075686 1 1
0.103261098119743 0.102678797561028 1 1
0.217502320440006 0.215293986868214 1 1
0.224067441947914 0.221655529291847 1 1
0.0258302623331082 0.0256052923905565 1 1
-0.0584670550247194 -0.0575084032376459 1 1
0.363105503162009 0.360200758604071 1 1
0.351287617535925 0.347201243076432 1 1
-0.0314284825145804 -0.0309414227138771 1 1
0.0787641361478993 0.0774483395420889 1 1
-0.146892583655101 -0.144535009085993 0 0
0.34716605320204 0.344418543966694 1 1
0.115312047788038 0.113749535895981 1 1
-0.088453361153124 -0.0875224856531028 0 0
0.0235621175266339 0.0231947562803317 1 1
0.191326173691728 0.189709105127195 1 1
0.0413581435434454 0.0411282631322456 1 1
0.492854631605464 0.487844810301958 1 1
0.42998657530288 0.424447912652498 1 1
0.339817847839077 0.335514177848127 1 1
0.138603946952408 0.137413882029175 1 1
0.282827443595427 0.28031129293029 1 1
0.419264026950232 0.414631964950298 1 1
0.12196658096247 0.12087655839556 1 1
0.45779911096593 0.45326942280958 1 1
0.124879521099323 0.124545826354256 1 1
-0.00638973696523668 -0.00619120663288653 1 1
0.072796796484168 0.0720208523528433 1 1
0.0687616528742833 0.0681947592762158 1 1
0.28110642845374 0.278362067081849 1 1
0.1740839670307 0.171011380121287 1 1
0.241825884263929 0.240152568834686 1 1
-0.014126831247717 -0.0140173817546173 1 1
0.265708578208815 0.262615168686931 1 1
0.0583147730055678 0.0574273100349075 1 1
0.194217284946549 0.192036163458835 1 1
0.0666326109889699 0.0658030780592302 1 1
0.145225335736794 0.143587340385702 1 1
0.251631856646623 0.247990196497482 1 1
0.15730372114502 0.155500614175201 1 1
0.336636628354139 0.33343946892347 1 1
0.453523347909688 0.449062579128886 1 1
0.215617021726818 0.212377953674102 1 1
0.257821358624237 0.255118927441184 1 1
0.207804086650864 0.205693700421498 1 1
0.0860406768263762 0.0850619632746611 1 1
0.395600855256853 0.392414691999269 1 1
0.409738720804348 0.406378695248954 0 1
0.0938619582259555 0.0916853283716983 1 1
-0.0603429654376065 -0.0595291374532923 0 0
0.407258750214429 0.403945165289077 1 1
0.603107161140384 0.596444697607299 0 0
0.430010298004181 0.426196439216228 1 1
0.337699048315971 0.333689741211229 1 1
0.0547850118876424 0.0536926466119691 1 1
0.050149839805892 0.0494493172171974 1 1
0.188588223376908 0.187117086288348 1 1
0.126821217270447 0.125889467732197 1 1
0.358291249719061 0.354867624281541 1 1
-0.0280500296989166 -0.0279202657188829 1 1
0.414877226023621 0.40986408382071 1 1
0.230489332882172 0.228122263631258 1 1
0.361290888127428 0.357281028046693 1 1
0.289788722233547 0.286612746007659 1 1
0.301844625153486 0.299213744843995 1 1
0.197998788207607 0.195737360100499 1 1
0.280654167945844 0.278437723856243 1 1
0.255938540822683 0.253263407840276 1 1
0.452442174903855 0.447253452297083 1 1
0.338987809523825 0.33519290994261 1 1
0.125142452433979 0.123743063174507 1 1
0.255900576946997 0.252676165888452 1 1
-0.0791582700570274 -0.0789574350282341 1 1
0.0884163513474894 0.0874023725359133 1 1
0.165027247210531 0.163417253596781 1 1
0.0729165146937161 0.0725967782417335 1 1
0.204063577381075 0.202798344639937 1 1
0.459403961562423 0.455047944838091 1 1
0.563924659422153 0.558275425743517 0 0
0.405344304016914 0.401796062182713 1 1
0.538459077268999 0.532949917893225 1 1
0.0308242133623663 0.0302805063627513 1 1
0.467480016357008 0.462871254695256 1 1
0.30678229838154 0.30435693176124 1 1
-0.0113615144859199 -0.0110532502692886 1 1
0.227615011604929 0.224944768931708 1 1
0.496956206075142 0.491561841851018 1 1
0.300778037730863 0.29722637673509 1 1
0.0852568120548187 0.0846970599757539 1 1
0.373319306534001 0.3699370944075 1 1
0.0160737058321616 0.0160179950049889 1 1
0.274960389790155 0.271674807277547 1 1
0.431589750662106 0.428217987721435 1 1
0.552424894726038 0.546843146256167 1 1
0.282495590058644 0.279475135916703 1 1
0.312185876840634 0.309711841346963 1 1
0.0329688546520557 0.0327430925356599 1 1
0.237222726003631 0.234768422173152 1 1
0.196834642323636 0.194169663356286 1 1
0.255152523577236 0.251366456314553 1 1
-0.0571266825996475 -0.0557331509010379 1 1
0.157597538407756 0.155520411749155 1 1
0.392882345889333 0.38878591536356 1 1
-0.239343132286467 -0.236764601431359 0 0
0.431688960599168 0.426480042952228 1 1
0.200169102700346 0.197038341288778 1 1
0.26462859791969 0.261205880772067 1 1
0.16866826923712 0.16663885618386 1 1
0.160408730597354 0.159645632938553 1 1
0.258844622896296 0.255952546853066 1 1
0.122864975012542 0.120809788800737 1 1
0.517774677868213 0.512143793761641 0 0
0.327824031660728 0.324051065779176 1 1
0.145347126918964 0.144297823352077 1 1
0.374714497583352 0.371562555027925 1 1
0.1153290776347 0.114700039984601 1 1
0.311129821800173 0.308142335669608 1 1
0.20578041107802 0.20362550880879 1 1
0.55664427253079 0.550809761156563 0 0
0.408206944206183 0.403358332859242 1 1
-0.0122608143341468 -0.0121840936403259 1 1
0.385833806905494 0.381793538822022 1 1
0.173749409619715 0.171323346019813 1 1
-0.149427192936723 -0.148012268406575 0 0
-0.0345983728320268 -0.0343402922209882 1 1
0.443821413572819 0.439346232615686 1 1
-0.0583808935161008 -0.0576678248771196 1 1
-0.0488324633418095 -0.0484329298172824 1 1
0.247172354971693 0.24470417671134 1 1
0.115639840574118 0.114646756756422 1 1
0.365020717549071 0.360860796719097 1 1
0.117967254244093 0.11613240524793 1 1
-0.0741465211831306 -0.0735056617629098 1 1
0.0948423142522658 0.0941107171672885 1 1
0.423026269407817 0.419039279651887 1 1
0.204352243293202 0.202489598269408 1 1
0.0703465496795079 0.0696554567852816 1 1
0.117473845009876 0.115783866443698 1 1
0.366476181705937 0.363016106466399 1 1
0.171474796640462 0.169330264165185 1 1
0.532667331652103 0.528194790683329 0 0
0.464934827587007 0.461187460619703 1 1
0.334711081252211 0.331699269749167 1 1
-0.151880039470649 -0.150455430947824 0 0
0.343764212069693 0.340755608709441 1 1
0.406925402593148 0.402615257127581 1 1
0.225481334399615 0.223967248426692 1 1
0.0817256594445334 0.0810389932118241 1 1
0.286778490963059 0.28370697114992 1 1
-0.0651352635292498 -0.0644187891537779 0 0
-0.0309183776155676 -0.0309398691932651 1 1
0.331424280776663 0.328667097298655 1 1
0.2393246702941 0.235895291059162 1 1
0.175210490949855 0.173148228748694 1 1
0.172648852014394 0.171718301504847 1 1
0.801030488790732 0.79397079636973 0 0
-0.0219244118458815 -0.0218104618695857 1 1
0.345706592913378 0.341504499280305 1 1
0.0623843452866524 0.061646076918736 1 1
-0.0590117869914268 -0.0580476314498143 1 1
-0.126255753368265 -0.124900746607657 1 0
-0.222622077763101 -0.221092607935192 0 0
0.234292021939047 0.231551505953757 1 1
0.445154019656688 0.44066434405006 1 1
0.277741513460958 0.274562058394519 1 1
0.058889648410215 0.058074607560611 1 1
0.183553072828162 0.181934808128929 1 1
0.0639062441344574 0.0641522151014503 1 1
0.272081892599501 0.268374399836543 1 1
0.209198786448849 0.206827441885251 1 1
0.146369029082966 0.144986565893754 1 1
0.272905210948886 0.269732785508695 1 1
0.199451074215452 0.196859243747056 1 1
0.371369218153354 0.367896290504912 1 1
0.148437247497712 0.147025347743671 1 1
0.102196388555036 0.101230562661692 1 1
0.442798976424212 0.437349902222317 1 1
0.200644580225844 0.198467937510471 1 1
0.220163102041007 0.217827630570036 1 1
0.120232278096778 0.11849594609545 1 1
0.0725254038732874 0.0719444203359794 1 1
-0.226184053324567 -0.223269919975808 0 0
0.213924179019286 0.212108152812677 1 1
0.184515856494834 0.183132850828137 1 1
0.271472718584543 0.268615451619527 1 1
-0.0227044545818246 -0.0225037968237268 1 1
0.00510420899032173 0.00516785187181713 1 1
-0.105388592389777 -0.104367542380963 1 1
-0.0713542889752908 -0.0701283375405617 1 1
0.0964056380096769 0.0954170035975501 1 1
0.40064803931719 0.395736783330166 1 1
0.286931035538359 0.283792078958601 1 1
-0.00702095678982175 -0.00729423261590175 1 1
0.354457651272353 0.350427060060065 1 1
0.423407576863563 0.418782813699621 1 1
0.305365496767682 0.302316385951111 1 1
0.380099249964676 0.375884691227054 1 1
0.252064565495837 0.25009022018889 1 1
0.278576651568269 0.275897067086354 1 1
-0.0146561195534689 -0.0132570723860133 1 1
0.331817774927674 0.327932971935293 1 1
0.0763321838629782 0.0761487154850525 1 1
0.111981686397942 0.111050384207574 1 1
0.0896352455303997 0.0886096180411949 1 1
0.335000622747731 0.331778863903164 1 1
-0.0702642149785392 -0.0691776325987123 1 1
0.380523779277893 0.377097998675408 1 1
0.0320917609490722 0.031931794224009 1 1
0.0944388548438959 0.0931437114498326 1 1
0.365546967809822 0.362397476551783 1 1
0.0358781237027323 0.035655559808875 1 1
-0.00397953013258631 -0.00445846559457651 1 1
0.441779819892534 0.435520627803563 1 1
0.294425921056908 0.291692146616781 1 1
0.27207517386303 0.268732990213616 1 1
0.46331271364981 0.457722394821596 1 1
0.0971348059859312 0.0969152791573831 1 1
0.215585005624706 0.213278351079339 1 1
0.113784049505529 0.112778220231948 1 1
0.263652251832778 0.261321301671956 1 1
0.16284608065869 0.160492868293753 1 1
0.291400549343867 0.287847709863002 1 1
0.17737320651958 0.174662200381478 1 1
0.201817620592237 0.199341891353624 1 1
-0.0553462548596225 -0.0546442067657181 1 1
0.188455425091098 0.186363989355221 1 1
-0.069690622702261 -0.0695650440031644 1 1
0.172898610176083 0.170913832924403 1 1
0.0545840845223087 0.053753319868024 1 1
0.0829329334648222 0.0824891951911069 1 1
0.0328214546806548 0.0326443671396964 1 1
0.0235268021361254 0.0232922146699256 1 1
0.292152472477997 0.28878357774802 1 1
-0.0172390355316919 -0.0173154864675444 1 1
0.18554854333832 0.183381325502884 1 1
0.190808361431081 0.188524761308122 1 1
0.339353357924676 0.335920878782799 1 1
0.364050889410902 0.359972247119037 1 1
-0.200446364447668 -0.198346270562374 0 0
0.299774485787722 0.297436911785538 1 1
0.214609725065136 0.212307371651906 1 1
0.345019435316471 0.340697713701161 1 1
-0.299904578116594 -0.29705477485481 0 0
0.391414007786653 0.387087048896163 1 1
0.247951093715853 0.244993883627061 1 1
0.0751374351909463 0.0739247152947405 1 1
0.383624368316804 0.37911367625583 1 1
0.0820373892201288 0.0815014649936761 1 1
0.214973897594715 0.213193561003459 1 1
-0.207341000824115 -0.205005094792419 0 0
-0.077446334249728 -0.0756347513791475 1 1
0.294473422148355 0.292172476287738 1 1
0.312628009343741 0.310387877857123 1 1
-0.0145523972774457 -0.0143772547301876 0 0
0.353607696995981 0.34943788599035 1 1
0.177701407731258 0.175908380159969 1 1
0.390952248675638 0.385605277037395 1 1
0.389533274518347 0.385667477284003 1 1
-0.11812421739735 -0.117027743908459 1 1
0.0896619321947734 0.0876151317671071 1 1
0.112332766702555 0.111466828541577 1 1
0.0558060326684952 0.0554603680089505 1 1
0.306418965251759 0.302863334454101 1 1
0.0430940601171707 0.0422025378618219 1 1
0.187000192629983 0.185188843400745 1 1
0.284860287886408 0.281706960264254 1 1
-0.151688385806639 -0.150413321572616 1 1
0.443256531321954 0.438561458751799 1 1
0.272539719124358 0.269899664243249 1 1
-0.0554290563293613 -0.0545534216225137 1 1
-0.100296398318719 -0.0989497368487724 1 1
0.0321368483987832 0.0315862303430634 1 1
0.34549907486268 0.342160561978862 1 1
0.357697762257469 0.353729767941365 1 1
0.27812631112188 0.275857017314787 1 1
0.633458315624807 0.627608155500372 0 0
0.149009927531985 0.14718877514575 1 1
0.322750411260897 0.319941551274409 1 1
0.118206799628452 0.116626727030397 1 1
0.430389650121251 0.426558608384086 1 1
0.0637300155500975 0.0631504495424773 1 1
-0.00774726850142933 -0.0072771362600465 1 1
0.119545636576797 0.119002952735614 1 1
0.460949369762299 0.456182703284978 1 1
0.00392818554642242 0.00418979083560483 1 1
0.0397473612714506 0.0390457481229692 1 1
0.199017011883402 0.197654603579948 1 1
0.373842421190466 0.36965900411105 1 1
0.196293218779382 0.193612000508012 1 1
0.295886311562029 0.29273607908878 1 1
0.13962875764082 0.138919990551002 1 1
0.133284229367577 0.131838532007611 1 1
0.35257676390576 0.349333926211665 1 1
0.46328024356456 0.458835699598654 1 1
0.123021294507075 0.121782807953674 1 1
0.33125497587664 0.32742017629025 1 1
0.0211778791778125 0.0213117552870222 1 1
-0.185672326253866 -0.184053942224597 0 0
0.248861290741119 0.24649445930522 1 1
0.535757383523492 0.530818947679607 1 1
0.154492276544732 0.152328739424492 1 1
0.183578633976113 0.182531128034573 1 1
-0.034270859316104 -0.0340221639051636 1 1
-0.0334209481260926 -0.0326113915735642 1 1
0.506252793608937 0.501737497971634 0 0
-0.184262683003933 -0.181613959403936 0 0
0.153280741734901 0.151994789430879 1 1
-0.0818249093010293 -0.0809948842680921 1 1
-0.0965023177401954 -0.0960363882931299 1 1
0.0590284223471922 0.0585864544035045 1 1
0.323463030719357 0.320376828794317 1 1
0.0541415334557975 0.053084484355154 1 1
0.255775711517452 0.252310684888774 1 1
0.172716644131372 0.170904718230009 1 1
0.321897388862437 0.318729413467871 1 1
0.430190450127175 0.426079467824715 1 1
0.197155476974655 0.195536044738407 1 1
0.405304057678344 0.401213639097769 1 1
0.405102732466842 0.399508806039387 1 1
0.0601306068840889 0.0597733432324139 1 1
0.418245316796434 0.41366154824569 1 1
-0.0221278770251096 -0.0213346463267414 1 1
0.57432469235217 0.568665978620369 1 1
0.520166236293464 0.514678731361684 1 1
0.221870288482481 0.219239810604741 1 1
0.189979148557937 0.188329041830342 1 1
0.298648798081271 0.295098074774679 1 1
0.360011800856046 0.355171376036881 1 1
0.425240797913148 0.420906265900497 1 1
0.2592103791099 0.25634475050103 1 1
-0.00228888733452291 -0.00262107385299008 1 1
0.0786902844142834 0.0781360253374448 1 1
0.0869668281760198 0.0872956437805028 1 1
0.179344102229345 0.177470352338968 1 1
0.391791832091278 0.387573086082041 1 1
-0.00800582924156449 -0.00808272355082717 1 1
-0.00771304786582539 -0.00811571065561605 1 1
0.23618717039201 0.233386256700462 1 1
0.224013777505709 0.221717165710912 1 1
0.286999255906794 0.284250426556209 1 1
0.15595757011417 0.153952554418561 1 1
0.218003661865366 0.215889350425857 1 1
0.410139949356506 0.406230742401153 1 1
0.0438038770832003 0.0435991106333143 1 1
0.412595810207987 0.408086813761678 1 1
0.290076698793551 0.287194352799548 1 1
0.21469206758717 0.21245227894449 1 1
-0.121785241215952 -0.119983619752908 1 1
0.203958449966285 0.202222431123304 1 1
0.0860874291920457 0.0852130146385684 1 1
0.188265217150364 0.186849888139656 1 1
-0.0665046130582071 -0.0658961219499231 1 1
-0.215319270444769 -0.21323467725353 0 0
0.143564253483205 0.14268641503934 1 1
0.23041901140823 0.227773932739247 1 1
-0.0329211194382125 -0.0332394264266829 1 1
0.355912153805491 0.352569184380732 1 1
0.186258244445785 0.184270707672041 1 1
0.34130399478904 0.337453556077855 1 1
0.425092001262458 0.420492983744475 1 1
0.226408164622088 0.223970661168971 1 1
0.385244985663287 0.381157061726687 1 1
0.201667072183069 0.200118957064463 1 1
0.496634869326901 0.4915722023405 1 1
0.0948909281371806 0.0941034606488127 1 1
-0.0119947654658074 -0.0123730217730636 1 1
0.176863416990335 0.175013655956488 1 1
0.228671786754625 0.226210815153311 1 1
0.119503005054004 0.118260362935276 1 1
0.439507358018749 0.434861441923129 1 1
0.283509714752717 0.280825868525888 1 1
0.472765976828393 0.467511735544241 1 1
0.282565529215188 0.280292392869825 1 1
0.25277073602214 0.250220597912871 1 1
0.207071244694277 0.2060546623835 1 1
0.306960462785147 0.304032970565456 1 1
0.368135358069607 0.364197692545513 1 1
0.449903097328397 0.445645595945979 1 1
0.198366964610993 0.196243530813426 1 1
0.134848454207982 0.133269764151872 1 1
0.0624691542490104 0.0616266476625485 1 1
0.168084986387066 0.166113226561159 1 1
-0.177430102946356 -0.17550915220902 0 0
0.23224121238736 0.229900494338325 1 1
0.26837516653357 0.264876683939514 1 1
0.227901167803008 0.225473518165492 1 1
0.167109172599678 0.16522163826863 1 1
-0.00139137874705209 -0.00134500896717712 1 1
0.274638387980385 0.272184911057633 1 1
0.297015694053471 0.293910256430766 1 1
0.291580376893296 0.287734417735261 1 1
0.144122462340942 0.143332951365043 1 1
0.409812554811369 0.404602888749554 1 1
0.0342102491578047 0.034502836571349 1 1
0.123393009887931 0.122346142824725 1 1
0.0761922354246266 0.0755154024264659 1 1
0.225220898144465 0.222386105884233 1 1
0.425168168908038 0.42159281301992 0 0
-0.181925024085288 -0.179918963784443 0 0
-0.012494238798491 -0.0116045335599187 1 1
0.054569017170822 0.0539504714111803 1 1
0.188870846168915 0.186489438518983 1 1
0.301358686557585 0.298638747051199 1 1
0.116259074372925 0.115346176061894 1 1
-0.0191261077195797 -0.0184998422315678 1 1
0.231116758252864 0.229564797528744 1 1
0.286390158403885 0.284006399848671 1 1
-0.108065813090157 -0.107807522212041 1 1
0.0343507805404727 0.0341268364123356 1 1
-0.0284170988766205 -0.0281985365529764 1 1
-0.0216794699981769 -0.0217322317044937 1 1
0.293211159549198 0.290992743292787 1 1
0.325618085268668 0.32239547480831 1 1
0.38989456392605 0.386047118158835 1 1
0.00508033637273572 0.00503521079925997 1 1
-0.110293709459181 -0.108568957438864 1 1
0.248363261428685 0.246557338940635 1 1
0.174581633081286 0.17296160048494 1 1
0.405694109438595 0.400919348239913 1 1
0.21592338160221 0.213793820373903 1 1
0.309866243895714 0.306765975895885 1 1
0.22839706886825 0.226110532964519 1 1
0.379852441239451 0.376169943083538 1 1
-0.0358885823149981 -0.0356640733001942 1 1
0.191059407158266 0.189062840326338 1 1
0.223994250309542 0.221855339075365 1 1
-0.0372357527407912 -0.0365195639408238 1 1
0.0269886590168577 0.0267055721584584 1 1
0.277360455254334 0.27484660630655 1 1
0.0628027332070341 0.0616735069567949 1 1
0.212359894363549 0.21057315204026 1 1
0.126466369024214 0.125184538125683 1 1
0.250631589814132 0.247747371959729 1 1
0.0695124534442892 0.0684539042989018 1 1
0.0817805164172042 0.0804269481974495 1 1
-0.13463466361719 -0.133145729940186 0 0
0.66234377669696 0.655757584151855 0 0
0.188980459151874 0.187672997212232 1 1
0.422585829283645 0.418354968824474 0 0
0.2889158718181 0.285626601949356 1 1
0.145155946063432 0.143361955216951 1 1
-0.152793890786945 -0.151241147954612 1 1
0.317176913988286 0.314096703238738 1 1
0.222072562836362 0.219106116437884 1 1
0.420799690369252 0.416352096056493 1 1
0.17409662549802 0.172132769438501 1 1
0.192049076594774 0.190429207377111 1 1
0.214841241413851 0.212615332852226 1 1
0.231183615314699 0.229248478249958 1 1
0.468142014348586 0.46315582146432 1 1
0.36650457384137 0.363272350460795 1 1
-0.0682876752237776 -0.0675917168106986 0 0
0.276785088125972 0.272966676295139 1 1
-0.028569582772036 -0.028930229070936 1 1
0.521349052829838 0.516503911003931 0 0
0.204587055765647 0.202744187813249 1 1
0.199349031872396 0.197025738471441 1 1
0.416602443992997 0.413283119929424 1 1
0.16995819588427 0.167167930976085 1 1
0.555411910987275 0.55063834638004 1 1
0.0291804361484446 0.0281583251685216 1 1
0.00367406053197522 0.00355333625284583 0 0
0.325721863134117 0.321441062203729 1 1
0.212438451002737 0.210229459453486 1 1
0.145300593691247 0.142853530065676 1 1
0.393055329183855 0.388479721133241 1 1
0.355322991138026 0.351817070763436 1 1
0.0142884533608302 0.0139390628420269 1 1
0.155371946652501 0.153781844489213 1 1
0.361900005326766 0.358076976274548 1 1
0.266672876855546 0.265236120653751 1 1
0.267409792255443 0.265077836441812 1 1
0.433918538480082 0.429274498381599 1 1
0.103382942046154 0.102653316091498 1 1
0.0397050838165527 0.0382983215180033 1 1
0.0466778509120386 0.0467961882237046 1 1
0.456164360160097 0.451762471491479 1 1
0.289569717396196 0.286646283666013 1 1
0.344881602656 0.341703412567761 1 1
-0.0930828536970192 -0.0916994734255604 1 1
0.121907237969399 0.120488691404422 1 1
0.386522059722203 0.382745164259874 1 1
0.143444519411988 0.14241868183571 1 1
0.19047270966291 0.188637669491502 1 1
0.0622904461503553 0.0620709698330284 1 1
0.163069727661212 0.162208411680287 1 1
0.0133911182752888 0.0125632974411673 1 1
0.0889969540386499 0.0881023672720837 1 1
-0.00827133458646052 -0.00807660883522665 1 1
0.0741896692161669 0.0735090672266459 1 1
0.289731306299456 0.286640524929364 1 1
0.0863757336709024 0.0864360219123204 1 1
0.143392713683309 0.141416517108953 1 1
0.18496985063428 0.183217465935206 1 1
0.483048545503808 0.479193390444401 1 1
0.36156902337013 0.357667794006695 1 1
0.207467487970281 0.204573553253203 1 1
0.330176168707227 0.327362047290876 1 1
-0.124229763272857 -0.123442087157699 0 0
0.0345000543718663 0.0344102223435051 1 1
0.0676547530798365 0.0666594767292468 1 1
-0.222344801247553 -0.220636549011908 0 0
0.561999343490671 0.556516427892317 0 0
0.22134719337909 0.219195361854507 1 1
0.189640639108064 0.187989083439517 1 1
0.115628102178661 0.115090155289885 1 1
0.394957312000672 0.390113346407992 1 1
0.399582022503533 0.395103687401725 1 1
0.324390523756421 0.321398890869926 1 1
0.331405481642088 0.328473871542314 1 1
0.315532159809824 0.312366619849522 1 1
0.233424127419038 0.230533271030667 1 1
0.0982009688101363 0.0970283179650664 1 1
0.258025775528108 0.255422001908328 1 1
0.203847871727258 0.201978962477431 1 1
-0.123593741161513 -0.122128628459976 0 0
0.306757510607009 0.30388499165337 1 1
0.255330431558404 0.252437897452522 1 1
0.116960358081594 0.116300026474058 1 1
0.216736172158509 0.214098972286923 1 1
0.138838430022934 0.136757959965326 1 1
0.051705730262782 0.0514025927311793 1 1
0.260461101746457 0.257359764813146 1 1
0.422930318571522 0.418629809237717 1 1
0.0292174700876751 0.0284470034729839 1 1
0.366791660990939 0.363759500956933 1 1
0.237641189118195 0.235173860795037 1 1
0.278105031793204 0.275410823939861 1 1
0.250603545592276 0.247889024754487 1 1
0.350945338782904 0.347940067460859 1 1
0.115624343479705 0.114202137480356 1 1
0.346675282403917 0.343543410034522 1 1
0.17091060562387 0.169122833241441 1 1
0.403402398422307 0.398240716761026 1 1
0.586740423086316 0.580634279015995 0 0
0.187915009162678 0.186145141189439 1 1
0.199096634396668 0.196683163834528 1 1
-0.146679724608352 -0.14597738018963 0 0
0.0594492664599721 0.0590406189462269 1 1
0.196805290075066 0.194117951495104 1 1
0.437205955311608 0.43330651275437 1 1
-0.266630602010826 -0.263197162248938 0 0
0.0915837700674503 0.090950978583382 1 1
0.0581680822908697 0.0578940700040528 1 1
0.250696295673508 0.24796541302823 1 1
0.0328417392323839 0.0321038757880493 1 1
0.287273788654843 0.284427115382486 1 1
0.161858580349025 0.160269438828232 1 1
0.301302579152171 0.297585817797861 1 1
0.071927430216839 0.0715919966714449 1 1
0.267695678193055 0.265787697014299 1 1
0.13667681989893 0.134707238807391 1 1
0.16657581907207 0.165050244980504 1 1
0.494283353192602 0.489390675550355 1 1
0.0785229479723454 0.0771137988398247 1 1
0.0570144812013475 0.056077212098799 1 1
0.143875459515631 0.142604684583636 1 1
0.40962677523643 0.40538055947176 1 1
0.408718204695598 0.404890956820351 1 1
0.123111265768196 0.121920722426081 1 1
0.0778588177661245 0.0766189393229968 1 1
0.49535283879278 0.490811120155443 1 1
-0.0813169762537804 -0.079702448136625 1 1
0.203083517132837 0.200953089806888 1 1
0.320362263106021 0.317531535836953 1 1
0.239599580992956 0.236954923738246 1 1
0.306216631382166 0.303029698840169 1 1
-0.210168197076752 -0.208010566780195 0 0
0.181835619481315 0.180790809961933 1 1
0.164810697211781 0.163991310411772 1 1
0.295955858078061 0.292490525199021 1 1
0.23972077197271 0.237405515919815 1 1
0.426262756938229 0.422700666300514 1 1
0.0644934241690586 0.0634873645703965 1 1
0.183798563967022 0.182305966993368 1 1
0.47759493262652 0.471483549788822 0 0
0.0692705653107359 0.0682287726836703 1 1
0.391002767762636 0.38758673757511 1 1
0.165711625309038 0.164198230696552 1 1
0.0126874953492869 0.0133317344398934 1 1
0.38341725910726 0.378538768732513 1 1
-0.0639891029048158 -0.0632313617923674 1 1
0.19365283090448 0.192003495085846 1 1
0.35635712654524 0.353326739757253 1 1
0.0561055673380273 0.0556157881586585 1 1
0.280805700681821 0.277930817286023 1 1
0.274563274986295 0.271688583175809 1 1
0.334702501623962 0.331141140105278 1 1
0.108461882422317 0.107601856473104 1 1
0.0620461117575298 0.0618251459107562 1 1
0.0375248890163489 0.0366010707782793 1 1
0.361145521187243 0.357254291777855 1 1
0.217399534698753 0.214388014613364 1 1
0.155629856246162 0.154340013160168 1 1
0.0634381195964038 0.0624675061571839 1 1
0.185669214368605 0.183652547624473 1 1
0.370823074892092 0.366591149834296 1 1
0.176163271849603 0.174437344074013 1 1
-0.214172987328934 -0.212378762394893 0 0
0.263444951127923 0.261473238530628 1 1
0.372208918157884 0.368578217030543 1 1
0.188623298166738 0.186685626523291 1 1
-0.0040040602553903 -0.00466407582789138 0 0
0.138441825851844 0.136406998620222 1 1
0.441080297746863 0.437527942522464 1 1
0.253761290096403 0.250642690710214 1 1
0.209563063344525 0.206898755443896 1 1
0.10742779466632 0.105629262279089 1 1
0.46656545287369 0.461099029056844 1 1
0.331798511813796 0.32890421749471 1 1
0.135928284102043 0.1344217944447 1 1
0.54033626096044 0.534543046686592 0 0
0.0811935406108046 0.0812233023729166 1 1
0.346806160261688 0.344017158823741 1 1
0.292945740805489 0.289952196371556 1 1
0.420341850674146 0.41682849983322 1 1
0.184686881183267 0.182886918674492 1 1
0.149866182512187 0.149307828735973 1 1
-0.0630492315300001 -0.0625891237663703 0 0
0.289148489512246 0.285900814101134 1 1
0.20307176323355 0.201867492370285 1 1
0.446191680910433 0.440712099352367 1 1
0.10250737524682 0.101922734137155 1 1
0.490090141272268 0.484603166123531 1 1
0.22531451208327 0.223411135458534 1 1
0.0467931266167186 0.0473762069367567 1 1
0.356539671755934 0.352039504854639 1 1
0.145039942611773 0.14349890054073 1 1
0.329087566599582 0.324900656237055 1 1
0.0559616444937508 0.0555608775609365 1 1
0.156374330004368 0.154519018477027 1 1
-0.0466751447073364 -0.0464072730729294 1 1
0.130098730938011 0.128183877522569 1 1
0.207660810019007 0.20606573692729 1 1
0.23723745865904 0.235547483063683 1 1
-0.0276190499072235 -0.0269032393480134 1 1
0.47650179991091 0.471886639472821 1 1
0.0228362962854229 0.0223500189524282 1 1
0.0876084942488192 0.0868279310471379 1 1
0.223644669209329 0.221632608870062 1 1
0.175529685970875 0.174270915495318 1 1
0.237669745938788 0.235014546562633 1 1
0.308969899754213 0.306121729209381 1 1
0.21187469558968 0.209628385851691 1 1
0.413291482720765 0.408665301133968 1 1
0.278807220094084 0.275716281009428 1 1
0.144629164118886 0.143282743184378 1 1
0.381961020481894 0.377091026735706 1 1
0.0705502410068426 0.0700794091597457 1 1
-0.113079062704191 -0.111665054603733 1 1
0.459498887928537 0.454297985347265 1 1
0.428672595895114 0.424385462377824 1 1
0.0799143260002952 0.0791000774205343 1 1
0.322944226302991 0.320037729579762 1 1
0.0843075139398071 0.0832540727821679 1 1
0.013291939366227 0.0129189347591484 1 1
0.257708738663062 0.255701819733278 1 1
0.00197998369185267 0.00141766696030074 1 1
0.337535432990766 0.333837941182132 1 1
-0.00912302044419085 -0.00893713517347271 1 1
0.178071832597776 0.176221766377692 1 1
0.327622192997958 0.324654228832683 1 1
-0.103014848761214 -0.101379274594325 1 1
0.0522793437298256 0.0510400578607119 1 1
0.312451807214449 0.309265826890357 1 1
0.380935232706862 0.37694399741383 1 1
0.337786262856625 0.335140960783286 1 1
0.0938965361967633 0.0936454703654294 1 1
-0.0535117801485729 -0.0532598520341963 1 1
0.275488042359246 0.273263769604791 1 1
0.0293496660864343 0.0304576775462182 1 1
0.250256525009202 0.247813204746875 1 1
-0.0477805136243746 -0.0471682817933603 1 1
0.371217002763005 0.367220452721813 1 1
0.293895686782217 0.290827640087046 1 1
0.415452607629777 0.411483300981639 1 1
0.335595857900643 0.332645984807325 1 1
0.128506556629156 0.126789308034331 1 1
-0.0408537216153233 -0.0402437285609878 1 1
0.0171334996303154 0.0175551649716595 1 1
0.383846217966557 0.379625647852882 1 1
0.333759942452015 0.330493123959411 1 1
0.316834913032944 0.313046284091121 1 1
0.177679003617916 0.175860139921128 1 1
0.0371056099313458 0.0368147800068036 1 1
0.293531108178564 0.290701056257622 1 1
0.533633183957982 0.528196950029515 1 1
0.0488665374414217 0.0480794423822118 1 1
-0.148924819787534 -0.147530279542442 1 1
0.321285999842438 0.31735259100823 1 1
0.458588505183768 0.453067594437584 1 1
0.203605814267608 0.201427304576273 1 1
0.359818382988217 0.355930092587951 1 1
0.285450970674588 0.282211825956228 1 1
0.204872993311154 0.202927672554435 1 1
0.455165491306048 0.449448918500472 1 1
0.524284346897872 0.519683396300072 0 0
0.187587652658063 0.185623170027304 1 1
0.092971587570245 0.0916343559320605 1 1
0.131708556735807 0.130833173491715 1 1
0.397214236124036 0.392154271945325 1 1
0.228445393808912 0.226382621850687 1 1
0.340607078488693 0.337694213480514 1 1
0.268872550891998 0.265910617236653 1 1
0.529402334087465 0.523785009729571 0 0
0.0826025544465284 0.0815393120169971 1 1
0.192280705634771 0.190811550298118 1 1
0.212398239594264 0.210611202023077 1 1
0.106515032239238 0.104649211131773 1 1
0.337484512966273 0.334387152205278 1 1
0.302934490793688 0.300059468856699 1 1
0.0749763754280354 0.0740518385042111 1 1
0.53675679153551 0.531219617289943 1 1
0.350102254765453 0.346354756096582 1 1
-0.0246030346804638 -0.0244556643683546 1 1
-0.00182026746660561 -0.0014829293884885 1 1
0.205404038558666 0.202562006522873 1 1
0.180767887721274 0.179106293858354 1 1
0.362065641648064 0.358662164197846 1 1
0.14882882194172 0.14687880921754 1 1
-0.0412420992277012 -0.0408187439193263 1 1
-0.0324075357863783 -0.0313967198588108 1 1
0.35329489930953 0.349760412778833 1 1
0.14675477693441 0.145573444796616 1 1
0.0918458329739155 0.0902785409211315 1 1
0.229104097815429 0.22679253822638 1 1
0.345422802158744 0.341135862753281 1 1
0.221486924850414 0.219819534143593 1 1
0.358046173260429 0.354488364886065 1 1
0.213853531001789 0.21201871126647 1 1
0.240827761462863 0.238271840696557 1 1
0.272798623728743 0.269927776739312 1 1
0.284455915166559 0.281463095858686 1 1
0.364240972227192 0.360510970185755 1 1
0.196445000537932 0.195033964071306 1 1
0.456507020795793 0.451686160165564 1 1
0.489207956271884 0.48419122860579 1 1
0.248349410970153 0.245011628479063 1 1
0.194823333066562 0.193055185155532 1 1
0.00430318830713443 0.00387063202178223 1 1
0.213972041708237 0.211750089184272 1 1
0.204701079700253 0.203746205330232 1 1
0.0968714701771342 0.0960745753972926 1 1
0.351944698646224 0.348470369442933 1 1
-0.0407009754477966 -0.0408829430132341 0 0
0.162962366220629 0.161510899020793 1 1
-0.0312868677345376 -0.0311618019516021 0 0
0.110571043488632 0.109693987381247 1 1
0.172421568978921 0.170842976590452 1 1
0.303208905588367 0.299521711251675 1 1
0.161964290202777 0.16018584814245 1 1
0.196831459370466 0.195114365311902 1 1
0.399614241228906 0.395214852135623 1 1
0.463343558853457 0.458136435289511 1 1
0.626342307953968 0.620744851654882 0 0
0.188284961146248 0.185971880065834 1 1
0.155323606795536 0.153150549696611 1 1
0.254717697654643 0.25241542406255 1 1
0.00998215795851964 0.00923004769095087 1 1
0.0637478113076478 0.0635436795331912 1 1
0.465985224987565 0.461545556732323 1 1
0.452210305263259 0.447618497321659 0 0
0.324661398183674 0.32111223420859 1 1
0.14386728853611 0.142483505537968 1 1
0.269712521355891 0.265610450070514 1 1
0.201805246014773 0.199946627734825 1 1
0.444400577371162 0.439625085361121 1 1
0.0644662004793636 0.0637577925726106 1 1
0.541342014163087 0.53560390318848 0 0
0.118988409644325 0.117797330494883 1 1
0.258133691870618 0.255704441720302 1 1
-0.02843131621526 -0.028500215501248 1 1
0.164010747237938 0.162296760809442 1 1
0.482798174214307 0.478447690155267 1 1
0.0249336040454322 0.0253812965193182 1 1
0.402362890136469 0.398338833743924 1 1
0.483001542516002 0.478137493112505 1 1
0.188842801244527 0.186751921481886 1 1
0.364950972728668 0.361608762334992 1 1
0.0642966127469508 0.0631385994991305 1 1
0.138521765359208 0.137595413947292 1 1
0.125145665523594 0.12460798830189 1 1
-0.0881817886715647 -0.086996595040975 1 1
0.249195303321144 0.245504672337486 1 1
0.122984338015497 0.121615544242457 1 1
0.434517043817654 0.430260442006193 1 1
0.327603844021178 0.324424917252939 1 1
0.241239524974351 0.238268785317669 1 1
0.197599981814503 0.195847491030906 1 1
0.101968316552729 0.1010643982962 1 1
0.300718093514361 0.297155551839829 1 1
0.177495025357627 0.176249882130078 1 1
0.377653668417909 0.374007382256912 1 1
0.0505528204286072 0.049685055113018 1 1
0.195801984075344 0.19366040206912 1 1
0.308485643091933 0.304984420479683 1 1
0.545489834026345 0.540458956656217 0 0
-0.109395361959369 -0.107496960974392 0 0
0.126824100790521 0.125458692896389 1 1
0.34861862399993 0.345215083261628 1 1
0.0269843276816423 0.0260384892182545 1 1
0.118861009500601 0.117429982790493 1 1
0.291672035961887 0.289177865377064 1 1
0.0403310724531907 0.0392382658577832 1 1
0.0420548615615576 0.0420275448551707 1 1
0.280513265967779 0.27804366166802 1 1
0.247588173525408 0.245449482446941 1 1
0.264104853719669 0.260704907981798 1 1
0.290787691281225 0.288155710233118 1 1
-0.0156952403991901 -0.015304752743574 1 1
0.0208704669744237 0.0204710336399709 1 1
0.0431004157949001 0.0431291807280129 1 1
-0.0574311926261573 -0.0571364574068103 1 1
0.369816048490404 0.366543663816733 1 1
0.333913472841033 0.331282061160607 1 1
-0.120642610931634 -0.119317442920138 1 1
0.527775783467527 0.52277605913047 0 0
0.533362988314334 0.527794331415824 1 1
0.139486556894427 0.138368683281832 1 1
0.17975293074861 0.178203637294641 1 1
0.220342025259811 0.218266393263335 1 1
-0.0201838692288827 -0.0197520421708799 1 1
0.145401344674429 0.144476719636488 1 1
0.28000127907399 0.277003862614225 1 1
0.19880361441895 0.196807719921546 1 1
0.146931643963479 0.14527438651849 1 1
0.298581190569306 0.295386487401944 1 1
0.353416741529685 0.349405793219376 1 1
0.395221089825508 0.391674718658135 1 1
0.180351202190677 0.178596632932075 1 1
0.408475891568616 0.403638226066739 1 1
0.437806847514342 0.43308322171259 1 1
-0.00362744074494696 -0.00375532321952891 1 1
0.190649332371009 0.188411437245106 1 1
0.0583543926206351 0.0577520242447384 1 1
0.535546152829331 0.530090607012038 0 0
-0.0652088377210732 -0.0644185833769407 0 0
0.0483838467362691 0.0483194731872651 1 1
0.0530491415225854 0.0530954730038415 1 1
0.175245137765803 0.17358910312129 1 1
0.47522854770488 0.470254824145245 1 1
0.065854562028178 0.0653663798221624 1 1
0.420778993919862 0.416856700454704 1 1
0.52274464964782 0.515485643727956 1 1
0.272034024119513 0.268601063857011 1 1
0.49318974827237 0.487914996147124 1 1
0.31885859446034 0.315181694189058 1 1
0.109046048723712 0.107095287710442 1 1
-0.00970836078396091 -0.0100034138234106 1 1
0.237764565611429 0.235619258789282 1 1
0.293383446962996 0.289987235942147 1 1
-0.0241267907704334 -0.0241697808303351 1 1
0.4219808593382 0.417567528116531 1 1
-0.0717657873600158 -0.0705484236746829 1 1
0.216639191297457 0.214287512864971 1 1
0.027037245849492 0.0267961521719238 0 0
0.327332274368559 0.324787116415049 1 1
0.0908758191411162 0.0893361394078174 1 1
0.17930174738707 0.177289936596974 1 1
0.204025770820343 0.201979621889349 1 1
-0.104916724714907 -0.103738784062667 1 1
0.48849447979194 0.483867890671556 1 1
0.449773081951169 0.444881198685492 1 1
0.521701852353348 0.516961279149029 0 0
0.237364497421632 0.235032063193093 1 1
0.113449776012298 0.112906974011772 1 1
0.347949525263672 0.345228374847141 1 1
0.290283339313007 0.286962524875975 1 1
0.150998096786714 0.149873175313886 1 1
-0.033316121374955 -0.032719683467652 1 1
0.150909782874026 0.150135921836717 1 1
0.102665033255398 0.101301252169686 1 1
0.0880635530770671 0.0875071300492952 1 1
-0.147674410121275 -0.146475931997177 0 0
-0.0346309164052934 -0.0340307102450718 1 1
0.356316073661458 0.352583521290349 1 1
0.298320171321434 0.295621229483186 1 1
0.463560281709015 0.459293940156041 1 1
0.171884164654688 0.169683231843037 1 1
0.246482956071061 0.243939085836142 1 1
0.216128348353618 0.213777331924822 1 1
0.512676115552336 0.506090819150098 1 1
0.113664298910869 0.113072443706481 1 1
0.149658746841167 0.148218481326307 1 1
0.66098650548644 0.65380477262848 0 0
0.208380458751468 0.206480624713175 1 1
0.274415948466373 0.271550092318378 1 1
-0.0938317071222998 -0.0930604399540374 1 1
0.415125797344139 0.411083696184326 1 1
0.294043912987904 0.290492183913389 1 1
0.232069473279791 0.229944006533067 1 1
0.465660416667131 0.460975794344292 1 1
0.317466093836074 0.313955433762824 1 1
0.34864279504842 0.345927643642354 1 1
0.128547640215331 0.126477301355731 1 1
0.181751458358163 0.179746581146132 1 1
0.283602068049142 0.280747663074363 1 1
0.134045389360008 0.132435966532106 1 1
0.227447731800357 0.225372725852762 1 1
0.0188556153827338 0.0192557056931359 1 1
0.507882026198258 0.501540565961057 1 1
0.0947003527493919 0.0927683937097573 1 1
0.43960827919413 0.434751884848434 1 1
0.282613843896148 0.280155738865259 1 1
-0.027629925039971 -0.0266624194714208 1 1
0.289535103069665 0.287428435533667 1 1
0.111413123624258 0.110249996501945 1 1
-0.178966636815152 -0.177875328163255 0 0
0.310331561341604 0.306764455737347 1 1
-0.0201911222077882 -0.019648857317472 0 0
0.404972131054969 0.401447517025555 1 1
0.0941008991655843 0.0934632518541036 1 1
-0.110207036377029 -0.109490519584952 1 1
0.178724223252275 0.177588332428405 1 1
0.0685812166245214 0.0683622438360862 1 1
0.40602059956099 0.402510195099919 1 1
0.325903854549911 0.322525784746402 1 1
0.657501614628881 0.650752479058267 0 0
0.0834995938096977 0.0816477902501026 1 1
0.104728006742774 0.104199666412946 1 1
-0.134477080249681 -0.133629394466459 0 0
-0.250977052961729 -0.24850988464453 0 0
0.127839741436519 0.127421369103559 1 1
-0.0660004612885458 -0.0645885381768488 1 1
0.296758040872793 0.294014748260435 1 1
0.184767762573102 0.183500047544868 1 1
0.334196821978422 0.33137726201846 1 1
0.308471596336273 0.30550416295832 1 1
0.360404557059107 0.355984163870082 1 1
0.0288761515674573 0.0278513709989947 1 1
0.439990068458701 0.435343436862638 1 1
0.0653515388427574 0.0650544910770604 1 1
0.217118151220786 0.215263521847121 1 1
0.0320716294926561 0.0313171928160504 1 1
0.0337539718377102 0.0338678080866945 1 1
0.388103799864086 0.383735356931034 1 1
0.313464206837978 0.310589410052779 1 1
-0.232909342812927 -0.231158987904827 0 0
-0.00450408559241561 -0.00387972250151178 1 1
-0.225914553118245 -0.223195676366513 0 0
0.389834027749795 0.385834634503016 1 1
0.0896475771390494 0.0883739593212381 1 1
0.0792131955437386 0.0782403127193143 1 1
0.276040166682551 0.274029942662444 1 1
0.143582779115475 0.141842778240879 1 1
0.277547384584961 0.274657245980527 1 1
0.0240535658465206 0.0233562873656673 1 1
0.464002296206532 0.459591164348708 1 1
0.318519058295308 0.315340006220199 1 1
-0.0313951381837774 -0.0303339113695293 1 1
0.0261058828994403 0.0260711523681879 1 1
0.311090528406694 0.308181206905595 1 1
0.164523501013733 0.162872410933395 1 1
0.123163881065603 0.12204104461201 1 1
-0.177879090464154 -0.176089786816723 1 1
0.130121309143684 0.128684784703903 1 1
0.21964317551405 0.217386021906755 1 1
0.198858189341595 0.196827361251531 1 1
0.0815608063910746 0.0803723996990509 1 1
0.00114193537371355 0.00103161552602683 1 1
-0.0362033491692926 -0.0363970362913603 1 1
0.206647706662013 0.205445209421342 1 1
0.283741176034955 0.280725822443627 1 1
0.126144340921241 0.124898034710888 1 1
0.205364868036135 0.203432623510366 1 1
-0.027428004231228 -0.0277009382732331 1 1
0.136555646038978 0.134856335759221 1 1
0.484392481491182 0.4803402833261 1 1
0.190336412296501 0.188995719158904 1 1
0.0540882498432813 0.0534232557171574 1 1
0.360695258698936 0.357818372593059 1 1
0.184651274456669 0.182772040863625 1 1
0.341280502311564 0.337337510863576 1 1
0.083732988913608 0.0830940350570032 1 1
0.0317268487486117 0.0312032408181098 1 1
0.116740175550714 0.114760850977415 1 1
0.112817843401845 0.110878570196305 1 1
0.00807574871905275 0.00794132678809868 1 1
0.182262229699981 0.180673781310106 1 1
0.326512967217693 0.323226742357138 1 1
-0.0112485748592932 -0.0111313257784412 1 1
0.0575344545947262 0.0567750499147343 1 1
0.518253071384284 0.513274335489001 0 0
0.0179196407305833 0.0182012613848495 1 1
0.153307720349853 0.151538251596423 1 1
-0.107662470685164 -0.10638479815521 0 0
0.38797642197009 0.383951241688173 1 1
-0.0436939230148406 -0.0428844028719184 0 0
0.257183524650817 0.254688244455281 1 1
0.192771706344845 0.190540905719624 1 1
0.252973208673316 0.250509909153905 1 1
0.257543720640207 0.255092480531655 1 1
0.126197774355066 0.125624357154822 1 1
0.472826310518135 0.468570220644502 1 1
0.442128396748283 0.437997910754072 1 1
0.174903459723347 0.172992637292664 1 1
0.453021602259148 0.448500923037839 1 1
0.364273213509096 0.360700328221797 1 1
0.264700198445926 0.261841478857935 1 1
0.198844623761678 0.197550319658016 1 1
0.230028791792947 0.228478240448237 1 1
0.184553566605157 0.18238325347556 1 1
0.29681185815218 0.29474253133068 1 1
-0.00998462292384276 -0.0104053539513163 1 1
0.253173908558522 0.24986069642512 1 1
0.0159202182355437 0.015534198789083 1 1
0.399717981967015 0.395258886171382 1 1
0.106500972018631 0.104514257478658 1 1
0.444306024784847 0.439620511960534 1 1
0.202168736844437 0.199597559531292 1 1
0.230948635756294 0.228052969597535 1 1
0.101512212893754 0.10095026222664 1 1
0.35622217962131 0.352399301378334 1 1
0.273595417479951 0.270378517860729 1 1
0.437384650531641 0.433219678336361 1 1
0.163340927027709 0.16149741275202 1 1
0.329700246245095 0.326562966054607 1 1
0.369285017557536 0.364947377735585 1 1
0.157550366445446 0.156170048094698 1 1
0.0755285638586738 0.074102361436168 1 1
0.294722183850496 0.292358429777133 1 1
0.347030311039022 0.343005678372103 1 1
0.254922263365158 0.251693376745836 1 1
0.280226115019306 0.277473112908099 1 1
0.336563462566641 0.33253622074303 1 1
0.376804513117589 0.37273192367767 1 1
0.152314252488535 0.150658749963519 1 1
0.207009770495684 0.204384588643178 1 1
0.29711495422857 0.294550886437903 1 1
0.411561332579283 0.406723461399777 1 1
0.217333851156535 0.215288856945821 1 1
0.361844965225632 0.358485809666266 1 1
0.0440381000726109 0.0437361699834931 1 1
0.217932896365889 0.21583595372706 1 1
0.27806351779203 0.275544503085379 1 1
0.186387373917751 0.184853931505171 1 1
-0.0252983948358749 -0.0252415436983 1 1
0.593249682972324 0.58677730964077 0 0
0.2872496540156 0.284304260954203 1 1
0.193811939315 0.191000222875721 1 1
0.594000750938544 0.587200850285221 0 0
0.302420952898864 0.298296548579819 1 1
0.334321718618982 0.329975675113026 1 1
0.168082442944739 0.166612081976476 1 1
0.429969932101875 0.425901743489122 1 1
0.0979055598014133 0.0963855539082356 1 1
0.450839900792335 0.446081902779197 1 1
0.3434719714792 0.340124797006079 1 1
0.132135563707706 0.131495863742449 1 1
0.458399433535885 0.454246235609997 1 1
-0.235365423488691 -0.232749763527912 0 0
0.502964918930414 0.497851931121653 1 1
0.239656152332112 0.23696535628014 1 1
0.196163319143154 0.193231221416549 1 1
0.250174137864745 0.246517134919287 1 1
0.303581593921672 0.300351277565067 1 1
0.0597959799048819 0.059407425345217 1 1
0.263751936206101 0.261503310496228 1 1
0.164982934966074 0.162791459006999 1 1
0.103598990642525 0.102212820659868 1 1
-0.0188109144355433 -0.0195436201944682 1 1
0.430647117465888 0.425603658030861 1 1
0.184346388660025 0.182293135951433 1 1
0.265223808964835 0.262573132833162 1 1
-0.199897122124367 -0.198301495953714 0 0
0.148823901898962 0.147329949718645 1 1
0.105417284820187 0.104164248565136 1 1
0.226928098060152 0.225129722120726 1 1
0.271421984248054 0.268259097048238 1 1
0.0256922141724023 0.0258002608025349 1 1
0.343459911135207 0.339633596931855 1 1
0.47051985026881 0.465459379756169 0 0
0.242551107217482 0.239439162920792 1 1
0.469644922354524 0.465475393265987 0 0
-0.113396349090775 -0.112412661875153 0 0
0.444261602669007 0.439870278067114 1 1
0.251729670232335 0.24928662484796 1 1
0.179301864791566 0.177224359018199 1 1
0.0810210855083914 0.0801840452305908 1 1
0.578326033677166 0.572471062484903 1 1
0.165150631540408 0.163105252495761 1 1
-0.0844586775409792 -0.0842326701173892 1 1
0.429689514892562 0.425247110886651 1 1
0.315042726844105 0.311553970716529 1 1
0.176548692412095 0.175569866646807 1 1
0.716095432322121 0.70844691813465 0 0
0.194434136482774 0.192523187448819 1 1
0.23201062010533 0.229493192142122 1 1
-0.00515439311625972 -0.00404569258350272 1 1
0.236757414633367 0.234321926943239 1 1
-0.16530659280564 -0.163879557707627 1 1
0.0116983229361714 0.0116593152017049 1 1
-0.116460913337145 -0.114282978937879 1 1
0.442054919151034 0.437548689436386 1 1
0.239646641604661 0.237059749731329 1 1
0.363618463982311 0.36085825775452 1 1
0.239776347884772 0.237531369260044 1 1
0.69944500206092 0.691654954060073 0 0
0.15752590613063 0.156430480809198 1 1
0.164057513121655 0.162354341224178 1 1
0.128382235704989 0.126730500013282 1 1
0.412298918698898 0.409567231732171 1 1
0.355421929982695 0.352686695759936 1 1
0.189502026153317 0.187713608878455 1 1
0.304333445403526 0.300677855152813 1 1
0.399645097282451 0.395256709559622 1 1
0.546206871032662 0.540800492170485 0 0
0.00681141275468378 0.00643595301772124 1 1
-0.0942796586265859 -0.0934524090235843 1 1
-0.10450789987295 -0.103441908866979 0 0
0.220517855772429 0.218439267946696 1 1
0.0645044606550877 0.0628736349408676 1 1
0.279231348025001 0.277123898933187 1 1
0.00188551624144556 0.00169899430321399 1 1
0.200105611227645 0.198290482354595 1 1
0.00595595469900424 0.00575919896746553 1 1
0.299506873570686 0.295849749430266 1 1
0.271828912173042 0.26953874900525 1 1
0.109839924090043 0.108831879632542 1 1
0.0827895761214548 0.0827928124092224 1 1
0.0366580505683748 0.035971836055196 1 1
0.038966005226228 0.0389102778453384 1 1
0.228122511171958 0.225487587869985 1 1
0.160507457768354 0.159037496999275 1 1
0.511284344599117 0.50640734528608 1 1
0.213821709291608 0.2115156466777 1 1
0.248200624828271 0.245503589119325 1 1
0.525308453368016 0.519894692528008 1 1
-0.0390977464767075 -0.0388173842130833 1 1
0.0430892676695644 0.0420998267255937 1 1
0.477270729866035 0.472929925087291 1 1
0.164812667695424 0.163491290929978 1 1
-0.167106714084865 -0.166189086690715 1 1
0.279516318224479 0.276908131004209 1 1
0.0669690433575669 0.0661127584860333 1 1
0.315778429874767 0.312233272167953 1 1
0.256158724550279 0.253839713420023 1 1
0.07766735052106 0.0770737045611669 1 1
0.236869194720964 0.234155309153916 1 1
0.393759665108656 0.389370395231913 1 1
0.106354910658615 0.10592759452764 1 1
0.291052544703505 0.28708239280114 1 1
0.180874263025666 0.179016667376462 1 1
-0.0359675327507139 -0.0354071225104594 1 1
0.0670625088065479 0.0658260149918887 1 1
0.357195363947972 0.352754209665156 1 1
0.127818584735849 0.126748992704325 1 1
0.028152686130162 0.0275961904490407 1 1
0.215246665653726 0.212694109028906 1 1
0.206662742210634 0.205274206605841 1 1
0.144515119912623 0.14242520741692 1 1
0.139036021529164 0.137731080630148 1 1
0.165717499576642 0.163599948267432 1 1
0.282513169841928 0.279511196128287 1 1
0.107017386981369 0.105686514041683 1 1
-0.0679915805117868 -0.0669058841859447 1 1
0.0491451904463775 0.0487708264659664 1 1
0.0126575330689024 0.0121310189291258 1 1
0.379502256870933 0.374770472315567 0 0
-0.0621008768190701 -0.0615738911061866 1 1
0.418661202671915 0.414022672381428 1 1
0.0998107129131182 0.0984411575796816 1 1
0.00328357847403885 0.00332506950343593 1 1
0.279373787092148 0.27628740380686 1 1
0.137272208595507 0.13611231215496 1 1
0.545522370683644 0.539569467992754 1 1
0.380684189421059 0.376085833387028 1 1
0.278383959644608 0.274888271460279 1 1
0.144046499170205 0.142291403599413 1 1
0.233715799232067 0.230376070436579 1 1
0.189757992339607 0.188443418923287 1 1
0.439904994672028 0.435817140864419 1 1
0.108789306567587 0.108406091638489 1 1
0.16807105748792 0.166239184548474 1 1
0.185954364616431 0.183782302229983 1 1
0.513693768368483 0.509012145955032 0 0
0.0349425136611951 0.034485521282542 1 1
0.0694291123550365 0.069531786434495 1 1
0.346638417192341 0.343421213731016 1 1
0.0493209242303879 0.0486341133072048 1 1
0.434037411047247 0.429564951119118 0 0
0.144746261989977 0.14280225038584 1 1
0.095880696770508 0.0953278292962172 1 1
0.201430314332571 0.199805012572452 1 1
0.275035542249639 0.271957460684759 1 1
-0.00683623288978512 -0.00649552783927661 1 1
0.406407751615834 0.402385797676013 1 1
0.0878621745115356 0.0862038622017401 1 1
0.351447287333521 0.347563730418092 1 1
0.337593054071806 0.334466074112816 1 1
0.126821991150356 0.126627313745036 1 1
0.0909207866808211 0.0903978098271112 1 1
0.461516063318301 0.457424120642106 1 1
0.229079647075202 0.226738005374695 1 1
0.16728336995131 0.165374802301581 1 1
0.544515820273645 0.538556836923104 0 0
0.172486152590562 0.170854011440477 1 1
0.272234541759375 0.269467941779897 1 1
0.181606124350857 0.179399952816314 1 1
0.202936707650638 0.20069197194791 1 1
0.0977146759913174 0.0967897278765585 1 1
0.204910065948819 0.202228167393882 1 1
0.291905376788831 0.289513379956144 1 1
0.124116048059779 0.122317061367488 1 1
0.43801214284995 0.434198774122429 1 1
0.0151134964568799 0.0146115637166878 1 1
0.286154448765304 0.283561543622657 1 1
0.127604653658946 0.126281053101318 1 1
0.0476237594682738 0.0471987800116062 1 1
0.106612923502021 0.105124881804958 1 1
0.392738607141911 0.389329770396406 1 1
0.473216996022295 0.468588534094963 1 1
0.207702005847069 0.205210747298657 1 1
0.275331664164999 0.272967923740372 1 1
0.407491088133866 0.402297114394981 1 1
-0.144290983499308 -0.142999730392798 0 0
0.188117917148757 0.186738685042592 1 1
0.0662554610204719 0.0661959007090007 1 1
0.604360844140415 0.597323784688226 0 0
0.30291339440566 0.299997728931654 1 1
-0.0232135815068364 -0.0232347497674493 1 1
0.315582057429204 0.311769988948042 1 1
-0.104742160503129 -0.103896343542333 1 1
0.06595322925363 0.0653011701870879 1 1
0.0179276524379403 0.0184953530373464 1 1
0.384466277178681 0.380709216147003 1 1
0.275662894771721 0.273404370535352 1 1
0.185535193309717 0.183719069809419 1 1
0.326330516197832 0.322828660297961 1 1
0.0214224219793743 0.0209691855076527 1 1
0.104076710304676 0.103371667600187 1 1
0.0745242122743526 0.0735937190794431 1 1
0.177885215172148 0.176323369144035 1 1
0.0410728534202596 0.0407534542819617 1 1
0.317418942355252 0.31379497526438 1 1
0.223536316351265 0.221465205140385 1 1
0.227447144235435 0.225082265095503 1 1
0.184722385201697 0.182500761621476 1 1
0.292450962152649 0.287864743306464 1 1
0.306195805926874 0.302885361128541 1 1
0.206826130104175 0.204458381543209 1 1
0.120977675361972 0.119943507194916 1 1
0.114144465072805 0.113108476432762 1 1
0.187436037835603 0.186047014267471 1 1
0.108567096329753 0.107802233000061 1 1
0.360133462722411 0.356961710466147 1 1
0.340562983449618 0.337057325534318 1 1
0.192569394218037 0.190258847345226 1 1
0.165862019980803 0.164659971678659 1 1
-0.109620150821716 -0.108859259397078 0 0
0.041986818760694 0.0415091284575669 1 1
0.627180513775569 0.621211709438223 0 0
-0.0494582531575275 -0.0490632032338289 1 1
0.130176170054257 0.12870775469849 1 1
0.201545531891588 0.19898671480473 1 1
-0.0732869303432311 -0.07263614064982 0 0
0.41414227238367 0.410065852087397 0 0
0.281466022989375 0.277885561607951 1 1
0.200972137731081 0.198896666271745 1 1
0.261588299788221 0.259645416480858 1 1
0.0256747030981155 0.0243403080846479 1 1
0.403041940116491 0.399290650557764 0 0
0.146410338278554 0.144815526285377 1 1
0.302720640988313 0.300087530403389 1 1
0.0929056545470915 0.0917773257955986 1 1
0.127370845133309 0.126035931376235 1 1
0.22072745800131 0.21852719445885 1 1
0.102010274327045 0.100962978258995 1 1
0.183687375549715 0.182305361479021 1 1
0.285453441174298 0.2819402652854 1 1
0.262790086302207 0.259839953775961 1 1
0.341492696049472 0.338118406034154 1 1
0.222016016469168 0.219701493416616 1 1
0.251934774635101 0.249291017475637 1 1
0.143575806563264 0.142628377741148 1 1
0.224521477800421 0.22197015118393 1 1
0.233462577490035 0.231033495455105 1 1
0.159443047253062 0.158225866339226 1 1
0.194223457504351 0.192211792707594 1 1
0.0313619122493742 0.0310504238019993 1 1
0.351429794690335 0.348448999663768 1 1
0.235633466210036 0.233129344831104 1 1
-0.0822371736935523 -0.0814579150465924 1 1
0.127191510693481 0.125791419048425 1 1
0.188042838859459 0.18519481544822 1 1
0.00220749685338437 0.0022215333205519 1 1
-0.0469255772068855 -0.0459054048513313 1 1
0.266728552939124 0.264065573852373 1 1
0.358179190160821 0.354568110571165 1 1
0.263212403780687 0.260188952227874 1 1
0.233732005920355 0.231754198826626 1 1
0.110336435553415 0.109750090032657 1 1
0.00624576299809896 0.00611201099840235 1 1
-0.00393268437076796 -0.00396439785808442 1 1
0.337545936166534 0.333619102368689 1 1
0.114415414386986 0.11339668614928 1 1
0.438025172463884 0.43361471556538 1 1
0.205851185789208 0.203645149575185 1 1
0.0187887850762509 0.0187608151514618 1 1
0.140799809965518 0.140379114606589 1 1
0.247474166120488 0.244681655525109 1 1
0.0557729869335609 0.0543710384433973 1 1
0.268656578470902 0.265811886236791 1 1
0.638346833753816 0.631849062892541 0 0
0.230673562769163 0.229567220439616 1 1
0.0658864666136088 0.0657981722410722 1 1
0.248767462545307 0.246530008629724 1 1
0.0523768789090349 0.051750866061625 1 1
0.307806603078266 0.304699096604214 1 1
0.134344307543675 0.132889644535232 1 1
0.0619588747200833 0.0614263312004747 1 1
0.307444492839491 0.30430136144864 1 1
-0.0575173626850528 -0.0576078797188736 1 1
[truncated: 5,738 more chars]
