# Supplementary material for: Bias caused by sampling error in meta-analysis with small sample sizes
Source: PLoS One. 2018 Sep 13;13(9):e0204056. doi: 10.1371/journal.pone.0204056 (PMC6136825; doi:10.1371/journal.pone.0204056)
Supplement: S4 File — (ZIP) [file pone.0204056.s004.zip › results N = 10 theta = 0.2 tau = 0.5 sz = 500-1000.txt]

"cohen.dl.theta" "hedges.dl.theta" "cohen.dl.cp" "hedges.dl.cp"
0.180880158285284 0.180703991796365 1 1
-0.123986712632513 -0.123877625789601 1 1
0.119409638347224 0.119290960047844 1 1
0.19532746739508 0.195065004050583 1 1
0.244108892489899 0.243865130239702 1 1
0.356442828996352 0.356066052887844 1 1
0.0768980247721109 0.0768332485862121 1 1
0.106322320404761 0.106107797347285 1 1
-0.0505873242711438 -0.0505173681707537 1 1
0.368513448584066 0.368099053454803 1 1
0.204045696573395 0.203830961273347 1 1
0.252232782104054 0.252041301398072 1 1
0.409255375657727 0.408873948637321 1 1
0.155793395190771 0.155641228969359 1 1
0.407964628025175 0.407573254936923 1 1
0.0246013512645583 0.0245643443746871 1 1
0.372493505243171 0.372059570683936 1 1
0.163421261678236 0.163262949241009 1 1
0.243294975075905 0.243042166741299 1 1
0.173568099262189 0.173348699795216 1 1
0.295672289123822 0.295419339715681 1 1
0.285866596610289 0.285501269294859 1 1
0.328132971362415 0.32774283959744 1 1
0.056811604095147 0.056696643769668 1 1
0.0239838763877076 0.0239626135616202 1 1
0.390142736790341 0.389765622611137 1 1
0.58866275579962 0.588059935547227 0 0
0.166834765512488 0.166694270192377 1 1
0.280941919273354 0.280646703111121 1 1
0.0767175816002338 0.0767141996955085 1 1
0.0845442668790645 0.0844599835126615 1 1
-0.111672278496488 -0.111504273624642 0 0
0.144015878198321 0.143916536821153 1 1
0.0943622116018039 0.0943013366092514 1 1
0.458693349979086 0.458251297871349 1 1
0.225726330566064 0.225504454482542 1 1
0.10690804872354 0.106776899392392 1 1
0.37346414589466 0.373112598945112 1 1
0.377721750782193 0.377280464132136 1 1
0.177535183623899 0.177392970667149 1 1
0.379371158766148 0.378969755587248 1 1
-0.0747491024575951 -0.0746847925491828 0 0
0.300698965649929 0.300306918887673 1 1
0.0479484909419684 0.0479123817320912 1 1
-0.0171071250990278 -0.0171060781288786 0 0
0.243631418792747 0.243380567045555 1 1
0.535073599681735 0.534509834188073 0 0
0.0708563161725578 0.0707636717707841 1 1
0.0859378246540004 0.0858205857847331 1 1
0.376250863862431 0.375767054499578 1 1
0.333738194608721 0.333393260628101 1 1
0.234569550009598 0.234320805409276 1 1
0.123035335084809 0.122899760278361 1 1
0.385168170933018 0.384772691641281 1 1
0.27380736447031 0.273499790607973 1 1
0.573756926063575 0.573145445910426 0 0
0.0702162017120391 0.0700958939339084 1 1
0.337948954228164 0.337522441111653 1 1
0.269382792775945 0.269103670236621 1 1
0.139739268819507 0.139592347377024 1 1
0.158947783519107 0.158771294400858 1 1
0.0227879412140122 0.0227640109902557 1 1
0.113783728109948 0.113675355866156 1 1
0.372771452854702 0.372252702360465 1 1
-0.0236315418012227 -0.0235936286101785 0 0
0.268893478508479 0.268649869162907 1 1
0.472355562564284 0.471812189991211 1 1
0.108382137641249 0.108218696483541 1 1
0.303939808254132 0.303694671211194 1 1
0.016715640459186 0.0167166380554991 1 1
0.318627444310886 0.318255024073083 1 1
0.118057099336222 0.11794245643325 1 1
0.167875165889723 0.167743464487572 1 1
-0.0449896243173947 -0.0449422116974172 0 0
-0.0905406400135461 -0.0904672110966052 0 0
-0.0079813640931555 -0.00796984856233194 1 1
0.260705787516118 0.260468792821272 1 1
0.390251220797647 0.389867718749199 1 1
0.229834108463322 0.229572990800247 1 1
0.0587707385886169 0.0586925918106129 1 1
0.189724996705179 0.189508294578999 1 1
0.0440938553770988 0.0440842070471314 1 1
0.31270323518066 0.312327043069436 1 1
0.172276679462949 0.172052287229488 1 1
0.412354661278307 0.411916995984454 0 0
0.18568827877574 0.185492345137484 1 1
0.230997224344838 0.230806836498721 1 1
0.344064509813756 0.343704407670718 1 1
0.257809308666349 0.257490679150736 1 1
0.268195229943804 0.267950859622301 1 1
0.203533862384521 0.203328432620724 1 1
0.241461882825039 0.241265096087003 1 1
0.162739278655031 0.162599631748357 1 1
0.382525941527837 0.382135796613604 1 1
-0.0275303714361373 -0.0275276859914584 1 1
0.0800126690492768 0.0798727199843787 1 1
0.0476530261795818 0.0475852753896632 1 1
0.211651193181863 0.211496875521299 1 1
0.0654775787448866 0.0654151144993905 1 1
-0.00921799832139824 -0.00923514157771521 1 1
0.450220333470482 0.449742567641646 0 0
0.331708817390823 0.331370995554793 1 1
0.31372204013491 0.31334417177105 1 1
0.127709505594225 0.127564716720344 1 1
0.300179614423907 0.299938829773884 1 1
0.426118786660743 0.425748383970752 1 1
0.0208344744765995 0.0208260151249179 1 1
0.028493705942741 0.0284998594558354 1 1
-0.225997594862023 -0.225701504598599 0 0
-0.0135040081196795 -0.013519711536956 1 1
0.343587503868482 0.343190154235142 1 1
0.286881993444033 0.286595665143934 1 1
0.0660624938008094 0.0659522422629753 1 1
0.412676355693863 0.412267755246575 1 1
0.572624112127677 0.572075301812423 0 0
0.294373768604852 0.294032515463573 1 1
0.39526271833698 0.39483890618563 0 0
0.323838716399777 0.323522983154217 1 1
0.248615501202039 0.248371405986454 1 1
0.049858021398644 0.0497645068107741 1 1
0.18922820635234 0.189009225728503 1 1
-0.0272639571832312 -0.0272611464960051 1 1
0.374543905187824 0.374124867509741 1 1
0.158350898316103 0.158211759310354 1 1
-0.135441745300541 -0.135238096718763 0 0
0.237900266306375 0.23763415189199 1 1
0.437657267098869 0.437177913371863 1 1
-0.0280355151016352 -0.0280878786644175 1 1
0.142252426993787 0.142099908540589 1 1
0.202025775805578 0.201798115697111 1 1
0.112194813054153 0.112113951625858 1 1
0.435942258982013 0.435577017780636 1 1
0.381571850025537 0.381203832561004 1 1
-0.0142643309508343 -0.0143215934443702 1 1
0.0514107811547875 0.0513140477095581 1 1
-0.0852121324333353 -0.085118820676592 0 0
0.0902063534523107 0.0901109002549921 1 1
0.257063348632422 0.256809447604228 1 1
0.279035769418539 0.278736774758571 1 1
0.175075128685964 0.174881251865856 1 1
0.451724956462459 0.451255526632388 1 1
0.472063320376524 0.471612595749819 0 0
0.427160779702661 0.426739391726691 1 1
0.444799878431473 0.444352499293772 1 1
0.358806937287775 0.358515651644053 1 1
-0.0257810481165237 -0.025732182086924 1 1
0.293868327952514 0.29359539693575 1 1
0.369012268494443 0.368601286982863 1 1
0.149995960462427 0.149840793220252 1 1
0.113562842747011 0.113421466084133 1 1
0.237872137979498 0.237749164317979 1 1
0.426097997737436 0.425643254443953 1 1
0.270156367160619 0.269880683198847 1 1
0.200986104692503 0.20083191111994 1 1
0.0773958736959303 0.0772686002682093 1 1
0.204135907949184 0.20405396060692 1 1
0.0465086275977124 0.0464564835983824 1 1
0.156572664786284 0.156374233781332 1 1
0.329952957342541 0.329627783403889 1 1
0.210047906774628 0.209756349940758 1 1
0.0854811664363224 0.085474757293928 1 1
0.173750301484572 0.173644074509672 1 1
0.285501486116861 0.285221000811149 1 1
0.137189803837592 0.137042206401173 1 1
0.171847661069402 0.171669239254803 1 1
0.218567021062058 0.218299345307064 1 1
0.680738949110719 0.680108184149809 0 0
0.315640784479226 0.315316070268169 1 1
0.21387837594243 0.213705424086839 1 1
0.284973493696601 0.284612278736657 1 1
0.199244270788746 0.199029367976126 1 1
0.197739547190328 0.197504012726182 1 1
0.159835611825291 0.159650228990879 1 1
0.378921694348752 0.378584772857848 1 1
0.318823098569523 0.318515535545943 1 1
0.247987588070601 0.247673510532588 1 1
0.0605639356310451 0.060467021118423 1 1
0.121346420533165 0.121242772304891 1 1
0.0171842528313919 0.0171934973037667 0 0
-0.142644929470841 -0.142508088657298 0 0
0.0335168839606703 0.0334669154530424 1 1
0.0538011900766739 0.0537887133564834 1 1
0.503293901437611 0.502749737443803 0 0
0.182881015547414 0.182740441281659 1 1
0.177471414078873 0.177316180424916 1 1
0.303088365724584 0.302745692709714 1 1
0.355235035911417 0.354850207860975 1 1
0.212550000911974 0.212304809191562 1 1
0.37576740977874 0.375398580604651 1 1
0.285975743675242 0.285697014458236 1 1
0.084302823640255 0.0842119404981148 1 1
0.260871693255687 0.26061957586922 1 1
0.218372977889353 0.218172473953519 1 1
0.444450446262347 0.444057764085018 1 1
0.370301666263415 0.369923028420115 1 1
0.292422957854843 0.292118271434126 1 1
0.0447917751492138 0.0447757618832921 1 1
0.0797975580933166 0.0797316666423615 1 1
0.0810068886109707 0.0809190879191563 1 1
0.337886075306023 0.337607909526046 1 1
0.0985353123238481 0.0984352020817918 1 1
-0.119807137140698 -0.11973005239973 0 0
0.324852322770305 0.324560021383109 1 1
0.262810541978553 0.262481520721114 1 1
0.213710903612061 0.213509565522733 1 1
0.247173184042545 0.246960234839919 1 1
0.168103747750265 0.167926059892559 1 1
0.205708295281945 0.205527336247846 1 1
0.0817755103116272 0.0817141343050905 1 1
0.0401334932391215 0.0400974567264197 1 1
0.371325734973275 0.370967050014643 1 1
0.527209115928325 0.526702486284343 0 0
0.0112798494452708 0.0113056993917959 1 1
0.128115740541249 0.127989434262743 1 1
0.289824228760639 0.289525126317266 1 1
0.454441782875201 0.453947463940357 0 0
0.331872734387723 0.331552481493371 1 1
0.283298586986496 0.283013304598579 1 1
0.105189275158542 0.105085817302884 1 1
0.411681684974823 0.411336585192752 1 1
0.0928822114635225 0.0927963946284204 1 1
0.0483006227324095 0.048219621954329 1 1
0.20204650067505 0.20176783938755 1 1
0.0980645353551 0.0979222650952013 1 1
0.23662636371049 0.236370797388102 1 1
0.334255800395575 0.333943409764186 1 1
0.104588807357905 0.104497189515223 1 1
0.134515365097377 0.134401742855622 1 1
0.38580552496251 0.385473518981274 1 1
0.347006705537545 0.346626509413521 1 1
0.405283661666268 0.404944925976579 1 1
0.335702419793026 0.335358725676624 1 1
0.0890894853815289 0.0890159407213556 1 1
0.159247544980019 0.159050115200566 1 1
0.252543525647786 0.252317758785545 1 1
0.333106601415981 0.33281182162627 1 1
0.270467930032192 0.270239767892489 1 1
0.0964552052122283 0.0962975489562446 1 1
0.4015164198453 0.401169933066265 1 1
0.228793617688986 0.228602974078513 1 1
0.300419974136934 0.300108470951635 1 1
0.258580946385492 0.258226755607636 1 1
0.375477792700546 0.375102616438556 1 1
-0.0601105948786093 -0.0600371669655692 0 0
0.342997700430346 0.342655929166806 1 1
0.240244943575047 0.239964945878874 1 1
0.173701278379631 0.173545688539261 1 1
0.245945485574685 0.245736225844087 1 1
0.406610312465838 0.406098351831845 1 1
0.15776188777856 0.157597194823106 1 1
0.206603303270604 0.20638467703369 1 1
0.0135948313410804 0.0135509450397955 1 1
0.121629234017111 0.121500061776491 1 1
0.500859623398395 0.500356784133111 1 1
0.459452427526399 0.458953366824542 1 1
0.496686257877913 0.496094781085608 1 1
0.444686828649205 0.444146972910116 0 0
0.285831590483467 0.285457917603388 1 1
0.318207790361567 0.317855221581091 1 1
0.173674781795043 0.173512574650426 1 1
0.27460387608161 0.274348310737599 1 1
0.256450151709885 0.256220144859326 1 1
0.0791323570487846 0.0790003340314726 1 1
0.437167919329567 0.436735432136745 1 1
0.221077127473711 0.220896836184961 1 1
0.268221354706981 0.267977370401505 1 1
0.212733623504493 0.212509519127177 1 1
0.296881835697275 0.296561665181717 1 1
0.0708033774908443 0.0707315206213607 1 1
0.142316387508148 0.14217939457871 1 1
0.206324370301483 0.20608191023396 1 1
0.59149291998484 0.590828923564545 0 0
0.0985631072850505 0.0985008139225927 1 1
0.195619920262423 0.195426022854098 1 1
0.260166328971596 0.259912781328365 1 1
0.248602316187078 0.24826769563686 1 1
0.308423795303089 0.308094610776712 1 1
0.208581604774198 0.208365048142404 1 1
0.567309877013339 0.566747957201673 0 0
0.0912032964746018 0.0911320511578515 1 1
0.0133937161280526 0.0133709781428968 1 1
0.256482223274423 0.256127786128784 1 1
0.215986178228255 0.215805360402693 1 1
0.548809380195772 0.54819857713405 0 0
0.000145475537113198 0.000140442240095387 0 0
0.41701710392363 0.416600809247736 0 0
0.288169577624808 0.287878174152705 1 1
0.245937707026404 0.245684628371857 1 1
0.102002847588029 0.101883094687494 1 1
0.320569233641834 0.320246830509263 1 1
0.144456392450307 0.1443019352459 1 1
0.204509589386603 0.204293230981161 1 1
-0.0431612149126596 -0.0431560513709543 1 1
0.309243753612934 0.308943383796845 1 1
0.104594258763743 0.104518800992115 1 1
-0.209594961214182 -0.209273987917917 0 0
0.334079706447787 0.333744017054738 1 1
0.169634971935591 0.169471779017083 1 1
0.271547657690175 0.271201353460154 1 1
0.106007191363659 0.105940109028006 1 1
0.337297436180349 0.33691472811648 1 1
0.0494343734365105 0.0493826087661176 1 1
0.553498876788231 0.552891984312875 0 0
0.102409445015685 0.102255868769505 1 1
0.0980241351712791 0.0979349417016017 1 1
0.331385987905558 0.331092682796934 1 1
0.0932345851555198 0.0930965682103845 1 1
0.212035177835946 0.211832637873259 1 1
0.0234082805243502 0.0233702077279147 1 1
0.459031735531892 0.458493240610292 1 1
0.462662631460481 0.462182757727185 1 1
0.224584148974203 0.224333677786705 1 1
0.431206834441192 0.430827877899607 1 1
0.385445893311724 0.384955018333639 1 1
0.0778581508953848 0.0777598444705803 1 1
0.345869918846824 0.345558671646111 1 1
0.243318970412851 0.243091065209263 1 1
0.327471452219075 0.327058181453658 1 1
-0.105355678124643 -0.105243733004969 0 0
0.0549374900804476 0.0548511912478482 1 1
0.0474415842004546 0.0474496949954418 1 1
0.16257906405462 0.162486677666388 1 1
0.363555806820242 0.363206724540521 1 1
0.767468860870754 0.76659101368294 0 0
0.192174639458806 0.19202366895212 1 1
0.395332603683099 0.394979022574804 1 1
0.2574892514462 0.257233364624145 1 1
0.229288300326407 0.229066197310803 1 1
0.405489417081698 0.405010235146763 1 1
0.0734911079702474 0.0734011699755259 1 1
0.295355495897692 0.295055094661516 1 1
0.246469388029177 0.246218457144141 1 1
0.38313066391895 0.38273373985376 1 1
0.351678798838777 0.351276073721773 1 1
0.171642366215113 0.171426207167135 1 1
0.480143243906629 0.479630383692255 1 1
0.130045734196618 0.129921619208185 1 1
0.114689144469425 0.114568532320765 1 1
0.34220607521775 0.341865581477324 1 1
0.37108601038864 0.370699677098176 1 1
0.143579988115641 0.143415729347022 1 1
0.18492147459726 0.184705582032448 1 1
-0.0984577024164384 -0.0983428119327004 0 0
0.315202078522108 0.314935390010293 1 1
0.188613287147023 0.188435087291244 1 1
0.328614579665309 0.328300134603714 1 1
0.101170257919289 0.10107938349 1 1
-0.0370631441984201 -0.0370206221009843 1 1
0.222563360727751 0.222383515428045 1 1
0.425395777220207 0.424973594885328 0 0
0.344371849410342 0.344055747586831 1 1
0.0394098791565637 0.0393844891747601 1 1
0.16769554379094 0.167484257695357 1 1
-0.145656614552488 -0.145514700245771 0 0
-0.143291714174005 -0.143150533087648 1 1
0.256794528620434 0.256546680466828 1 1
0.313989158107153 0.313604655115287 1 1
0.0122637607866216 0.0122371841099632 0 0
0.320057659992911 0.319773968311437 1 1
0.0144087636496413 0.0144113045288055 1 1
0.0981435874347312 0.0980681435425073 1 1
0.499648007892357 0.499112761772938 1 1
0.0884038772333784 0.0883367184730215 1 1
-0.0467444965183451 -0.0467000422103608 1 1
0.210176532379802 0.209959538417622 1 1
0.0710195944526228 0.0709277033866669 1 1
-0.0850361320362409 -0.0850265673420713 1 1
0.105778888347734 0.105666473587124 1 1
0.326449010620098 0.32615694672564 1 1
0.0127669993067931 0.0127569559554169 1 1
0.00587987826051324 0.00584507254053056 1 1
0.254889906742452 0.254580966478686 1 1
0.0169048350953045 0.0169393791138468 1 1
0.394112797394015 0.393685017460845 1 1
0.017421898288677 0.0174417270910801 1 1
0.338213314345104 0.337875149814021 1 1
0.293856268043254 0.293505659298743 1 1
0.144861636509283 0.144762597396629 1 1
0.225852993640879 0.225590320605188 1 1
0.0652552592120079 0.0652370525411613 1 1
0.191360271600022 0.19117182617107 1 1
0.266971321377758 0.266696837038265 1 1
0.155262866229522 0.155127170759224 1 1
0.0720989528717127 0.0720661603191466 1 1
0.283578117543395 0.283260406094333 1 1
0.31775327132832 0.317411010839452 1 1
0.292616028955653 0.292274008444399 1 1
0.304557027669348 0.304182560483091 1 1
-0.0392361069176367 -0.039205038437528 0 0
0.186394272342853 0.18624587543821 1 1
0.254203741335853 0.253954351128395 1 1
0.315637044839275 0.31525825380497 1 1
0.27604775457694 0.275838524798376 1 1
0.28717155952889 0.286856530887745 1 1
0.282472021658327 0.28213477879783 1 1
0.0803646027337864 0.0802870445410597 1 1
0.0672327458783721 0.067165553776765 1 1
0.159400864120516 0.159224167245499 1 1
0.269089744355551 0.268838147677798 1 1
0.131449179570042 0.131253630607546 1 1
0.251849943120478 0.2515995020073 1 1
0.280256375147125 0.279936652245925 1 1
0.258312366383924 0.258040721579774 1 1
0.256055249626051 0.255786884935063 1 1
0.163382635268396 0.163198743022872 1 1
0.344670691416974 0.34431873780845 1 1
0.0682072289545161 0.0681324697897948 1 1
0.404325759264428 0.403889492535347 1 1
0.108752792428307 0.108651928178317 1 1
0.302364970187686 0.302073438281683 1 1
0.202994865269935 0.202897530344493 1 1
0.0885728084586987 0.0885516929796112 1 1
0.254392863106854 0.25412177634181 1 1
-0.0314166983087627 -0.0313237392781325 1 1
0.278799330727208 0.278477543906653 1 1
0.282316207174909 0.28207902539008 1 1
0.332846191553876 0.332541218023849 1 1
0.163672601717583 0.163442454592043 1 1
0.0882697317106894 0.0881757862115165 1 1
0.291911976901333 0.291594684286626 1 1
0.237764604501912 0.237463318245801 1 1
0.251578330603244 0.251305727668494 1 1
0.0591698807830742 0.0591512142476947 1 1
0.214516866103257 0.214287988569042 1 1
0.101416557053708 0.101271109376181 1 1
0.0454828289493534 0.0453880301155276 1 1
0.177458870141947 0.17725946559236 1 1
0.144132535791133 0.143976032378987 1 1
0.0993608213851167 0.0992676251848181 1 1
0.179324190980537 0.179208833231039 1 1
0.217646258853982 0.21741502693939 1 1
-0.210716457853242 -0.210509434522154 0 0
0.159508550989801 0.159354578303343 1 1
0.266495600489325 0.266189827127319 1 1
0.326804288130445 0.326473717284318 1 1
0.539837909741817 0.539230863193765 0 0
0.0820689205473265 0.0819796852172774 1 1
0.256567941969292 0.256302851334295 1 1
0.254796395511189 0.254503713133707 1 1
0.0517167015281996 0.0516600962528868 1 1
0.28141272592369 0.281129852946347 1 1
0.162085900325425 0.161966555670667 1 1
0.28395259192272 0.283605619155538 1 1
0.46855913811565 0.468079840676258 0 0
0.237012796847657 0.236754961542253 1 1
0.39453438385558 0.394045254940548 1 1
0.432985330066744 0.43254389932534 1 1
0.241519943810494 0.241242361417563 1 1
0.267429294908187 0.267124216714008 1 1
0.0563712692027769 0.0563207951812729 1 1
0.311445631164661 0.311122836280316 1 1
0.15760162648278 0.157428292176921 1 1
0.449357613434184 0.448870343035672 1 1
0.142905420252035 0.142760020078871 1 1
0.0956391539678317 0.0955416106170242 1 1
0.0463455852639835 0.0463287088050221 1 1
0.0934032801315282 0.0933294660718476 1 1
0.436200695654167 0.435777246760478 1 1
0.344384179141478 0.344038099012693 1 1
0.411499090975805 0.411134131289973 1 1
0.180283619695812 0.180093486085828 1 1
0.364662299447968 0.364230619884832 1 1
0.217687735086421 0.217476556691722 1 1
0.28290383955445 0.282671958912353 1 1
0.0742498355340998 0.0741164365500032 1 1
0.161532921711897 0.161418842877049 1 1
0.21252893356138 0.212311690451397 1 1
0.0704460777955131 0.0703489028244714 1 1
0.0460819178856832 0.0460521663437672 1 1
0.178965171316365 0.178795588989958 1 1
0.106195631292535 0.10606572462299 1 1
0.634125100591611 0.633326062938158 1 1
0.432158651643028 0.431771310125147 1 1
0.252066237151661 0.251854636970073 1 1
-0.145595680369375 -0.14549970916532 0 0
0.177035802116683 0.176867888648826 1 1
0.0311396922086341 0.0310671051507275 1 1
0.17384757329363 0.173669034015407 1 1
0.305494997918753 0.305197068933664 1 1
0.389054901927883 0.388613967714587 1 1
0.123527739286612 0.123409772425764 1 1
0.35774346842722 0.357333861095879 1 1
-0.118859430928585 -0.118756858354616 1 1
-0.0280888183826154 -0.0280844316705593 1 1
-0.114175496574908 -0.114020030083552 1 1
0.256110784830064 0.255893230812191 1 1
0.246097341568459 0.24588766079168 1 1
0.0621803881412386 0.0621239345329818 1 1
0.241319639442618 0.241095979773681 1 1
0.153828611206932 0.153712289292682 1 1
0.116483675024825 0.116400807707154 1 1
0.516366100910199 0.515837461894599 0 0
0.128334663505543 0.128176873421432 1 1
0.0401785672380161 0.0401763313044358 1 1
0.3300875150545 0.329717057912537 1 1
0.322178288642221 0.32187122598417 1 1
0.0979409226601487 0.0978095869139567 1 1
0.250015727012208 0.249804542688814 1 1
0.0906404821364162 0.0905574124133136 1 1
0.443425129649651 0.442958710357662 1 1
-0.0636949964547631 -0.0635700891406522 1 1
0.0978620708262109 0.097666769917557 1 1
0.0930446422437936 0.0929651136697144 1 1
0.102696833293621 0.102578040571722 1 1
0.100959863807977 0.100832479278653 1 1
0.296154391172761 0.295844006515364 1 1
0.230856205705845 0.230565078962533 1 1
0.329149063763363 0.328785825331529 1 1
0.2428648485668 0.242662951834382 1 1
0.165998375951587 0.165852791859062 1 1
0.336411453437588 0.335953155112728 1 1
-0.0367141769702402 -0.0366953382922961 1 1
0.188298372834311 0.18812918881358 1 1
0.0691371081724717 0.0691259961699118 1 1
0.182865166118051 0.182682802906777 1 1
0.305653934587082 0.305342883239295 1 1
0.335859556808164 0.33559550224444 1 1
0.0450451302633282 0.0450084261686313 1 1
0.0377773238953239 0.0377734146262208 1 1
0.667788496709781 0.667083985345911 0 0
0.225907767277907 0.225690516359966 1 1
0.363501474594122 0.36316148586459 1 1
0.159353625567463 0.159153053304423 1 1
0.124744494267038 0.124593583353585 1 1
0.0171171131469609 0.0170505796369195 1 1
0.208907560353626 0.208634027230863 1 1
0.156195722802696 0.155999102665754 1 1
0.196194505830239 0.196017797251999 1 1
0.250952084580702 0.25068827136419 1 1
0.305956593497272 0.305641133674646 1 1
0.169289116382095 0.169026034391648 1 1
0.152944633543361 0.152739989916448 1 1
0.180007395130457 0.17979997518016 1 1
0.293859914802271 0.293557805203282 1 1
0.271322675564825 0.270965133685947 1 1
-0.0580399168636523 -0.0579567248839931 1 1
0.511885438251792 0.511409718620314 1 1
-0.0477562132710514 -0.0476715674543707 1 1
0.151900163534318 0.151626895655704 1 1
-0.212892403349953 -0.212660618709516 1 1
0.0993190936621313 0.0992292891247252 1 1
0.32216388165998 0.321844481086493 1 1
0.335526347170006 0.335180701456925 1 1
0.0885933660028711 0.0885206704092738 1 1
0.187343651170995 0.187072351810317 1 1
0.330833465475614 0.33046325927894 1 1
-0.00200312080484884 -0.00199606723135189 1 1
0.270453114291971 0.27014618069753 1 1
0.241511715480711 0.241251581919386 1 1
-0.0371675623398315 -0.0371075881152943 1 1
0.149815896183257 0.149682112380908 1 1
0.38372512118578 0.38337315725939 1 1
0.141433825163335 0.141216233128862 1 1
0.631731283885696 0.631063428230845 0 0
0.038812116961903 0.0388102978868864 1 1
-0.079991062355639 -0.0798920408573099 1 1
0.209029044802159 0.208857974489848 1 1
-0.110044436290166 -0.109963147202493 0 0
0.48449209826498 0.483908489580937 1 1
0.0512025422670487 0.0511581691526275 1 1
0.342992470769886 0.342643207913813 1 1
0.265882435354064 0.265624170839857 1 1
0.165720236298012 0.165545969209738 1 1
0.217420128239285 0.217151502101556 1 1
0.338374636493473 0.338087984818771 1 1
0.41280889415905 0.412276990281717 1 1
0.253147860023899 0.252894507441422 1 1
0.444519919762178 0.444047533529654 1 1
0.115032894608617 0.114950916716784 1 1
-0.00957666650105934 -0.00958883555293293 1 1
0.305389240476261 0.305068600999536 1 1
0.0484547573756696 0.048426186727777 1 1
0.0418126222269354 0.0417820469386289 1 1
0.0317896979552749 0.0317351048675405 1 1
0.212983009662419 0.212752720820223 1 1
0.219555063035433 0.219343733941319 1 1
0.22838225420864 0.22813278557362 1 1
-0.0131123594537812 -0.0131458435944689 1 1
0.000691801441339266 0.000710356250677224 0 0
0.446396917759598 0.445880601436078 1 1
0.0890060511220979 0.0889142372810681 1 1
-0.083967864433135 -0.0839029841249932 1 1
0.213571554790882 0.21329949697503 1 1
0.447800694370642 0.447396501439452 1 1
0.0554453052050934 0.0554304375040604 1 1
0.270013370600672 0.269719291364484 1 1
0.128843696444887 0.128692698997139 1 1
0.131203247192619 0.131040632796398 1 1
0.419346173193152 0.418945365590521 1 1
0.0993544841976908 0.0993250313287834 1 1
-0.0336458735923309 -0.033653720537534 1 1
0.251524895244057 0.25127731455177 1 1
0.0601581883551824 0.0600832292200407 1 1
0.464644229191545 0.464176186522499 0 0
-0.127208038564481 -0.127078399911423 1 1
-0.0877368385889987 -0.0876447568774341 0 0
0.0664819374850922 0.0663665570464624 1 1
0.259931522209865 0.259723731803666 1 1
0.206813744043891 0.206577586290709 1 1
0.175439051254349 0.175248205908272 1 1
0.264452978573629 0.26422861986462 1 1
-0.117675853002349 -0.117527305263792 1 1
0.327023318780755 0.326646942218187 1 1
0.29976178203467 0.299428006576921 1 1
0.203989138379166 0.203748978162452 1 1
0.348423842501643 0.348017368526456 1 1
0.0534080693720178 0.053420639049144 1 1
0.0575017488536791 0.0574349154639989 1 1
0.307713561673174 0.307362854692708 1 1
0.241219056588968 0.240993916326676 1 1
0.393897679315431 0.393462823644342 0 0
0.193848197327401 0.193612115740102 1 1
0.298174207901638 0.297918309677435 1 1
0.312811163529686 0.312491979354067 1 1
0.240730762245247 0.240486658771306 1 1
0.304321812798997 0.303963713197159 1 1
-0.0209785892258516 -0.0209596771799931 1 1
0.245062224239378 0.244877174692102 1 1
0.294205350999655 0.293854243744603 1 1
0.142954585540825 0.142844263397073 1 1
0.334435595271492 0.334087428843852 1 1
0.200047904196527 0.19984047787884 1 1
0.401677428861697 0.401281248720842 1 1
0.237932807314966 0.237672416329807 1 1
0.194122365758923 0.193959830336809 1 1
0.0541409848207319 0.054123097664087 1 1
0.279086982593139 0.27874831085579 1 1
0.275611805269584 0.275355407864 1 1
0.539453426520714 0.538944317245784 0 0
0.0775006058074078 0.0774740657040941 1 1
0.285392875460471 0.2850838845262 1 1
0.339656941277002 0.339314438008772 1 1
0.436528687102439 0.436068801867294 1 1
0.121608717079854 0.121502502686273 1 1
0.434894710578031 0.434404594452404 0 0
0.156262728608088 0.156084029610564 1 1
0.135374995576455 0.135223975296803 1 1
0.144050484889171 0.143917721648981 1 1
0.292790348849178 0.292482749949584 1 1
-0.00727445514686577 -0.00727353887090879 1 1
0.115068027772734 0.114900003412328 1 1
0.214002824440253 0.213763314502571 1 1
0.565057786158549 0.564540049065643 0 0
0.20377108115946 0.203566540532583 1 1
0.16954706054573 0.169331089876439 1 1
0.072936177662414 0.0729104977128736 1 1
-0.0551165066609355 -0.0550624417755506 1 1
0.20076043678588 0.200512490824857 1 1
0.131201294397794 0.131076129520013 1 1
-0.130989985038997 -0.130808305452817 1 1
0.31254683023847 0.312265082990431 1 1
0.469075469330054 0.46862324005867 1 1
0.30454324573139 0.304208509250844 1 1
0.280118160692427 0.279836240570292 1 1
0.171278716624261 0.171079746080063 1 1
0.0355327404908072 0.0354748294154632 1 1
0.0715436259753226 0.0714719569268133 1 1
0.0237922504080273 0.0237986524330653 1 1
0.0776696738926538 0.0776109937331379 1 1
0.263234974720969 0.26301248914363 1 1
0.345236540693572 0.344884666655433 1 1
-0.138069667466457 -0.137927230911302 1 1
0.148884239267801 0.148672512536387 1 1
0.282320053488218 0.281995014810062 1 1
0.132578713508523 0.132408820214358 1 1
0.130276291120019 0.130058504680026 1 1
0.12841960038553 0.12825811495683 1 1
0.278007813964693 0.277710147694351 1 1
0.262894839371085 0.262658470107676 1 1
0.385428253705178 0.385016402608664 1 1
0.357250923158 0.356869040070766 1 1
0.0476606040287632 0.0476025064639863 1 1
-0.24080112059119 -0.240555923430225 0 0
0.323128444644896 0.322794095717767 1 1
-0.107998482393188 -0.107880474772175 0 0
0.397737148014471 0.397329476549306 1 1
-0.0863614239378862 -0.0862677230564115 1 1
0.233007451709659 0.232812427493797 1 1
0.163643315218932 0.16340907003888 1 1
0.252008098928132 0.25173231493447 1 1
-0.0561169470167116 -0.0559923701329014 1 1
0.309251831519108 0.308834948069646 1 1
0.132640154191011 0.132457614420666 1 1
0.177686026625835 0.177492011809421 1 1
0.155107756719065 0.154936138494727 1 1
0.467886936670007 0.467362008192997 1 1
0.0997598778031535 0.0996500845632898 1 1
-0.0532990252679408 -0.0532259807508407 1 1
0.107851057517785 0.107694666936786 1 1
-0.0572188779213087 -0.0570912061439906 1 1
0.0537433497245895 0.0536930736446242 1 1
0.323932408699815 0.323604118158559 1 1
0.330999031726512 0.330662665028067 1 1
0.130110074854098 0.1299545924239 1 1
0.455340283717671 0.454887445087646 1 1
0.122936228011096 0.122832236249355 1 1
0.0905375284752434 0.0904415514114109 1 1
0.254797347007802 0.25456845450472 1 1
0.344084579513724 0.343745919754551 1 1
-0.144727291361856 -0.144572488324149 0 0
0.278883038479634 0.278527860945067 1 1
0.232450576083176 0.232209245838016 1 1
0.284505072571245 0.28423076187345 1 1
0.220416452171503 0.220161516831558 1 1
0.179022608033013 0.178859342984758 1 1
0.311492120962604 0.31118387047122 1 1
0.187990178020747 0.187843326160104 1 1
0.213197064017423 0.212973291422008 1 1
0.241879778228166 0.241586554610202 1 1
0.083915741672143 0.0838000400286794 1 1
0.227570567290344 0.227406014107879 1 1
0.276031104538813 0.275746276012664 1 1
-0.149133633484128 -0.148985947283091 0 0
0.22931979506129 0.229080146996047 1 1
0.351140164903199 0.350727114108882 1 1
-0.0820282510945991 -0.0818966329516299 1 1
0.163261130147315 0.163038402793912 1 1
0.359014199282294 0.358674074674822 1 1
0.284574180538815 0.284247922452748 1 1
0.343985639008424 0.343573238862022 1 1
0.236783554118494 0.236571733878126 1 1
0.0570937211475211 0.056986449239652 1 1
0.200010713378101 0.199749373596713 1 1
0.0914610924693799 0.0914065273309664 1 1
0.171047829127365 0.170912799540652 1 1
0.390670890798214 0.390326156709471 1 1
0.273046401194408 0.272795144325856 1 1
0.148884025851187 0.148738352361292 1 1
0.253317703652717 0.253073072241899 1 1
-0.0463324401352355 -0.0463165069451045 1 1
0.353357228879405 0.352940267937626 1 1
0.182129571631469 0.181906766492445 1 1
0.0702418736594094 0.0701466825744808 1 1
-0.0253795697669079 -0.0254003954217937 1 1
0.395649400013653 0.395237920984947 1 1
0.314756536082712 0.314419978759727 1 1
0.228359132108394 0.228104571328071 1 1
0.266150465048888 0.265879805723036 1 1
0.08499370535226 0.0849021608508837 1 1
0.0856542122709924 0.085556158847541 1 1
0.0188489835572696 0.0188031040292922 1 1
0.0402840097495635 0.0402528559501713 1 1
0.0501097150805352 0.0500458432142816 1 1
0.0136257708892533 0.0136977174367424 1 1
0.270977305076756 0.270673220429844 1 1
0.305684184921276 0.305400260018816 1 1
0.228815080796873 0.228557951698285 1 1
0.662363678428796 0.661582809526294 0 0
0.0816161986333733 0.0815449276856105 1 1
0.196269638745363 0.196089218972696 1 1
0.406808896188873 0.406412793403689 1 1
0.176683289827896 0.176531282249267 1 1
0.372088086413455 0.371692394134221 1 1
0.385764313351204 0.385412654470424 1 1
0.290105538854669 0.289879990791442 1 1
0.28792642340901 0.287636255956408 1 1
0.427445872577954 0.426973802185737 1 1
-0.0752175355765144 -0.0751035622819854 1 1
0.0467818355097864 0.04668178624113 1 1
0.0234686511528978 0.0234128229609094 1 1
0.236547012849931 0.236344314039896 1 1
0.26792604477206 0.267652944568174 1 1
0.120500485446222 0.120369347515898 1 1
0.203580613107889 0.203399450822801 1 1
0.5037510518904 0.503189767938941 1 1
0.0450436621183149 0.0450230307946857 1 1
0.0460183605782055 0.0459342119046124 1 1
0.267512633759319 0.267235000750542 1 1
-0.0152553052883706 -0.0152242746280603 1 1
-0.0582063740494807 -0.0582019880587582 1 1
0.0440089463639838 0.0439436041764409 1 1
0.182664027739462 0.18243989963667 1 1
0.368817145214946 0.368420600743807 1 1
0.491204824670019 0.490644468346893 0 0
0.020115444621302 0.0200512061102331 1 1
-0.0932889753096801 -0.0932319341636945 1 1
0.547215994221806 0.546547679751183 1 1
0.170827143592651 0.170650413376568 1 1
0.238349434493212 0.238150829401398 1 1
0.314441754848952 0.314109174935796 1 1
0.134032905969511 0.13389263168863 1 1
0.106048468972387 0.105965509289202 1 1
0.400772757784528 0.400359589408655 1 1
0.333673177380072 0.333309371324531 1 1
0.115333986614852 0.11525673166039 1 1
0.141919914941494 0.141733674832577 1 1
0.338152656062792 0.337808624716474 1 1
-0.0296047720464736 -0.0295703615258668 1 1
0.183044142574872 0.182887762546647 1 1
0.269400798998777 0.269170982360728 1 1
0.150870341339701 0.150713496530376 1 1
0.400154476891004 0.399766659306804 1 1
0.0970963759822427 0.0970233531593168 1 1
0.47206819587538 0.471652208475724 0 0
0.3438374853433 0.343559315107495 1 1
0.219313091924854 0.21909348596467 1 1
0.214322607420777 0.214067492241133 1 1
0.0968998317952204 0.0967480196026857 1 1
-0.153766886029225 -0.153592321083166 0 0
0.149922993282678 0.149728574009996 1 1
0.174731967891782 0.174536279888838 1 1
0.383202014593289 0.382847879801974 1 1
0.0690328616417863 0.0689089750665292 1 1
0.249880531516387 0.249650226754265 1 1
0.0836515160992309 0.0835872534074422 1 1
0.387759498463944 0.387357710101255 1 1
-0.0246395553783974 -0.0246695124429068 1 1
0.298312912782382 0.29798116867795 1 1
0.478565096190629 0.4780808364886 1 1
0.225858294418463 0.225640575223894 1 1
-0.0193228147157311 -0.0193068977155358 1 1
0.312533603814289 0.312287932569224 1 1
0.351037089716135 0.350721961069424 1 1
0.228231104333731 0.227998984150178 1 1
0.19466704127685 0.194440250741915 1 1
0.0370248855425023 0.036995168941431 1 1
0.19946852101896 0.199209226267326 1 1
0.068010408558022 0.0679281316906395 1 1
0.212888448933849 0.212633658906473 1 1
0.299833438418357 0.299494815532319 1 1
0.152423829547463 0.152199398425376 1 1
-0.150638955060513 -0.150460038087697 0 0
0.480969708812584 0.480460824706667 1 1
0.0619240473839882 0.0618758471319278 1 1
0.336298435748846 0.335972594395413 1 1
0.244286428775665 0.244023949698593 1 1
-0.0748753666507701 -0.0747870199760565 1 1
0.291814248299185 0.291457130288368 1 1
0.346040518562537 0.345658280415801 1 1
0.445214529878739 0.444789120981038 1 1
0.425643749973568 0.425185878129817 1 1
0.342455011668085 0.342110878477516 1 1
0.0998920739829304 0.0997591993293306 1 1
-0.253017979937649 -0.252814482051586 0 0
0.191198773854941 0.191020987612849 1 1
0.471930243474383 0.471442297422824 0 0
0.626156414870513 0.625512780832884 0 0
0.167844099710534 0.167703065594122 1 1
0.0911040100261578 0.0910452995477688 1 1
-0.0932601492378424 -0.093082813242721 1 1
-0.00993428185798018 -0.00993482406210407 1 1
-0.0731352724546735 -0.0730871456532271 1 1
0.355881450114227 0.355610114151879 1 1
0.0321117885633313 0.0320258322791419 1 1
-0.0334045806521953 -0.0334256037743952 1 1
-0.0222975548258178 -0.0222315327781942 1 1
0.274772454293992 0.274417804495109 1 1
0.53335471391793 0.532759763261823 0 0
0.31141661615881 0.311080784677708 1 1
0.015077890696581 0.0151383724487034 1 1
0.403540978476404 0.403175080658579 1 1
0.00451570081984962 0.00450659196575098 1 1
0.404386209123726 0.403934397495291 1 1
0.272807661881615 0.272562058255989 1 1
0.354320804259094 0.353961929370439 1 1
0.306815085446559 0.306466157031811 1 1
0.105918804157409 0.10584165716606 1 1
0.0275705473904931 0.027496242243766 1 1
0.0827870076169177 0.0827502317340383 1 1
0.393924507863967 0.393539505486134 1 1
0.0765488087857371 0.0764316017287313 1 1
0.404147694289267 0.403779467647726 1 1
-0.0163713207891974 -0.0163990941305824 1 1
0.0769422421252232 0.0768584233581794 1 1
0.00308702340749131 0.00306340100478902 1 1
-0.0275622738137215 -0.0274791034722679 1 1
-0.0281742156455111 -0.0281852039273461 1 1
-0.0384033179596068 -0.0383940283921849 1 1
0.329770879497709 0.329455308685517 1 1
0.236793862120169 0.236591284587889 1 1
0.0385931783477663 0.0385462306846146 1 1
0.200891413612413 0.200755708702557 1 1
0.178277521482962 0.178111637730932 1 1
-0.0250714908654558 -0.025106645637896 1 1
0.266157265973345 0.265897129316407 1 1
0.26774212513887 0.26749351048962 1 1
0.287555668325691 0.287257215640451 1 1
0.465619415772661 0.465159183912776 1 1
0.13698703049919 0.136881917968594 1 1
0.277473059425369 0.277256489872319 1 1
0.140140785761397 0.139976096522191 1 1
0.100474176142914 0.100332946548583 1 1
0.351362299186142 0.350867617318898 1 1
0.299651058511227 0.299316888211023 1 1
-0.0751144408018962 -0.0750254477050291 1 1
-0.115164678447784 -0.115064912200159 0 0
-0.194345795115973 -0.194123055028771 0 0
0.265789851664493 0.265527067602137 1 1
0.151668761516458 0.151466804647588 1 1
0.0621473798148843 0.0621072341387839 1 1
0.472414454674788 0.471795610950208 1 1
0.23057618830804 0.230301034401074 1 1
0.286654160393549 0.286360009194459 1 1
0.01318967561885 0.0131967641519861 1 1
0.196095213789833 0.195906147664848 1 1
0.331694404402525 0.331388010117623 1 1
0.108088056386534 0.107967411377223 1 1
0.346725249613597 0.34637338143209 1 1
0.388201468438244 0.387831652279079 0 0
0.342093967780519 0.341738198483091 1 1
0.265230634756692 0.264952764824399 1 1
0.0865667954809622 0.0864881263864468 1 1
0.157138955585124 0.157002808931508 1 1
0.121338516656121 0.121229813235143 1 1
0.472828657438947 0.47236455035898 0 0
0.171720929047127 0.171568785331054 1 1
0.0883943357546546 0.0882905702410903 1 1
0.166268097102975 0.166098239101699 1 1
0.375819062338575 0.375472869118032 1 1
0.152928479526606 0.152749206624669 1 1
-0.0570871413839144 -0.0570272247567914 0 0
0.173945578084236 0.173755020342046 1 1
0.453992804390101 0.453555600105479 1 1
0.0805240524849445 0.0804315264537731 1 1
0.0985579321103272 0.0983946198690494 1 1
0.223625619783248 0.223388222757471 1 1
0.377964722757317 0.377558159181067 1 1
-0.0496868561999031 -0.0496440698647565 1 1
0.343161892808145 0.342798159332906 1 1
0.435397548207217 0.434967046252819 1 1
0.0221690569511139 0.0221852385822611 1 1
0.125555553001131 0.125412388684103 1 1
-0.0422685267492026 -0.0422279008396232 1 1
0.110609744902602 0.110435350407646 1 1
0.0049423558914647 0.00494831408790476 1 1
0.23017400303901 0.2298790334309 1 1
0.439242172119144 0.438776689949509 1 1
0.210789147207041 0.21054608417375 1 1
0.326827772748946 0.326563570867371 1 1
0.167497456191338 0.167341560278816 1 1
0.0282352457976576 0.0281557902394288 1 1
-0.052503088539464 -0.0524430545245005 0 0
0.371948268043597 0.371502092059397 1 1
-0.00252964808206702 -0.00259993816152881 1 1
0.111961137711217 0.111879168680076 1 1
0.0950012862282629 0.0948718540601391 1 1
0.337498928195254 0.337133996047886 1 1
0.349882374225329 0.349503175186145 1 1
0.365391229223157 0.364957551796183 1 1
-0.0464245275109901 -0.0464052925611568 1 1
0.216917789327017 0.216655583184245 1 1
0.132322022870211 0.132195371249011 1 1
0.390237481110175 0.389811587012154 1 1
0.275422630848923 0.275179370294319 1 1
0.357270012553615 0.356865448641984 1 1
0.415997466611994 0.415573315310114 1 1
0.0923210297999447 0.0921962873837522 1 1
0.0162650981527097 0.0162678223213541 1 1
0.183962422268343 0.183784284481776 1 1
0.290217219390813 0.289910674906272 1 1
0.0978613163755256 0.097757876727554 1 1
0.259221553540044 0.259029328377507 1 1
0.483515706129638 0.482983371959557 0 0
0.407518349012171 0.407159028388534 1 1
0.198797862584671 0.198595090341035 1 1
0.333089394651996 0.332785285152043 1 1
0.63092077186026 0.630231629248234 0 0
0.102213556301929 0.10206462187504 1 1
0.448538234292564 0.448066892255799 1 1
0.189528682234548 0.189319783813395 1 1
0.391340201333025 0.390948920471695 1 1
0.174768644048459 0.174564119095125 1 1
0.147067199009286 0.146896334286006 1 1
-0.00153067402991502 -0.00151664936183191 1 1
0.336529346734362 0.336218088591696 1 1
0.493632988015346 0.493174188378273 1 1
0.256401265353387 0.25612616241422 1 1
-0.0144725956269216 -0.0144467605965835 1 1
0.167392572816309 0.167279476434453 1 1
0.21423101648786 0.214036087285753 1 1
0.179627730293498 0.179406182936418 1 1
0.369231675382279 0.368847132721166 1 1
0.0322285729867842 0.032209444202327 1 1
0.258074891202139 0.257854114150269 1 1
0.0296704239806872 0.0296157595059161 1 1
0.0211756394206557 0.0211888246755109 1 1
0.15773872215145 0.157565390310441 1 1
0.081368064444829 0.0812993062903818 1 1
0.480956339768064 0.480444505775318 1 1
0.232945572337772 0.232690442633978 1 1
0.306262765394569 0.30597265078539 1 1
0.509880443190108 0.509384698699204 1 1
0.291242877088086 0.290958850653728 1 1
0.2513850468115 0.251169386709806 1 1
0.0143829349544523 0.014391437414761 1 1
0.261612546584733 0.26129331704983 1 1
0.234286701147709 0.23405529603105 1 1
0.065832628592132 0.0657525176410887 1 1
0.313722500710563 0.313416395419163 1 1
0.103563947513104 0.103390461710144 1 1
0.224825351745577 0.224612388777709 1 1
0.216261892658397 0.216043319186838 1 1
0.219182830909513 0.218974900289514 1 1
0.17678309795264 0.176573351715592 1 1
0.0240632101445278 0.0240618030141191 1 1
0.273006300701417 0.272685166342392 1 1
0.266351650611684 0.266110142607397 1 1
0.0222764298179925 0.0222236467929321 1 1
0.319188227166037 0.31894601006489 1 1
0.316832209488626 0.316476500352673 1 1
0.0674751780699015 0.0674064738999136 1 1
0.317076413089369 0.316744828692121 1 1
0.225401010789575 0.225205130663847 1 1
0.0748683688159862 0.0747115972489422 1 1
0.381897145356232 0.381480212310578 1 1
0.516308524114164 0.51573252077746 1 1
0.0118062488639838 0.0117450739856708 1 1
0.516593521386329 0.516017867681645 1 1
0.0396105701190188 0.0395763115880355 1 1
0.321338626411892 0.321013282412876 1 1
0.214959967744849 0.214747091438265 1 1
0.498690542263461 0.498208287784474 0 0
-0.152548156359385 -0.152388062768541 1 1
0.103587606382836 0.103523860408633 1 1
0.127462312380566 0.127333439168252 1 1
0.321778492116988 0.321458296062924 1 1
0.333145897035796 0.332800501280944 1 1
0.557312272017729 0.55677282243946 0 0
-0.0543094617932546 -0.0542787804436868 1 1
0.0579761376272632 0.0579686880863894 1 1
0.299502604992249 0.29923384852128 1 1
0.0871096334704229 0.0870190344546639 1 1
0.0416884548391146 0.0416574795860651 1 1
0.240033742577889 0.239803299045845 1 1
-0.0547978906188367 -0.0547548204311707 0 0
0.296263349201287 0.29596960881505 1 1
0.0252560867145333 0.0252356560191441 1 1
0.12962568141697 0.129548888688469 1 1
-0.0984487287918652 -0.0983799939151463 0 0
0.183438934233231 0.183223892195454 1 1
-0.0306456307259493 -0.0306002962979424 1 1
0.450483134661107 0.450031792095368 1 1
0.105944953536574 0.10581419843106 1 1
0.258933967126635 0.258689594486983 1 1
0.366443023013967 0.366114104530189 1 1
0.404677553983083 0.404318720821 1 1
0.142677032991393 0.142540274906455 1 1
0.0114185493243768 0.0114308401085854 1 1
0.0793234092244502 0.0792400164746816 1 1
0.424650470217164 0.424221174119636 1 1
0.396265051306107 0.395842002907275 1 1
0.266256336949415 0.265948477277146 1 1
0.305398119290445 0.30506756046093 1 1
0.163650715005327 0.163438567846786 1 1
0.127137865607793 0.1269932726982 1 1
0.379650688236586 0.379221455443637 1 1
0.0931732501472226 0.0930302336694657 1 1
0.126194614433075 0.126031968443953 1 1
0.196326521164621 0.196064711804989 1 1
0.523843725106372 0.523264541343272 1 1
0.314587201706026 0.314274879245923 1 1
0.577112454336101 0.576645134865666 0 0
0.0193810346063237 0.0193527003600466 1 1
0.0855177221067528 0.0854307480268165 1 1
0.349481189189027 0.349098108768674 1 1
0.320916183457679 0.320558213000185 1 1
0.504758613025751 0.504222421274925 1 1
-0.00470643590570202 -0.0047205466265117 1 1
0.289726467420494 0.289461599581332 1 1
0.297974145307739 0.297649883227816 1 1
0.266248661981959 0.266006995050765 1 1
0.20770198300448 0.20751210780224 1 1
-0.0208286292501323 -0.020778090973551 1 1
-0.00646747816237753 -0.0064897775930694 0 0
0.048829150700778 0.0487044146686932 1 1
0.39206848836663 0.391640469549314 1 1
0.244574935060568 0.244300773950318 1 1
0.0806466899594793 0.0805963697776665 1 1
0.210373150805659 0.210184034885925 1 1
0.364274379812204 0.363825988092242 1 1
0.316958946827045 0.316623301279766 1 1
0.240560906684877 0.240304938680181 1 1
0.360076337997718 0.359688152546062 1 1
-0.115310550533111 -0.115212564558353 1 1
0.297073378240528 0.296733440525234 1 1
0.0141935233840036 0.014128492977881 1 1
0.142759251164098 0.142606508636352 1 1
0.0748955080132107 0.0748191595549113 1 1
0.171018109066955 0.170907679209657 1 1
0.351903182665797 0.35154451714426 1 1
0.335690610660156 0.335371602541541 1 1
0.283009583692443 0.282672225327895 1 1
0.147256951140329 0.147117388941061 1 1
0.194265444399668 0.194064503161643 1 1
0.35503766595582 0.354642512753035 1 1
0.13588428486273 0.13575236043477 1 1
0.289823849385946 0.28952715064029 1 1
0.169241872839835 0.169054920569645 1 1
0.127858371189654 0.127716156769963 1 1
0.108604459177972 0.108530605613471 1 1
0.248519253754038 0.248258853242693 1 1
0.24821258538887 0.247950725358911 1 1
0.232293239717009 0.232058815087296 1 1
0.143762610805301 0.143591649213333 1 1
0.0831403597270503 0.083106032319855 1 1
0.28096622412853 0.280703525275845 1 1
0.182538636488055 0.182366085011168 1 1
-0.00951266746766172 -0.0094977494727682 1 1
0.20277574095483 0.202588962938994 1 1
0.218995890351176 0.21876370980187 1 1
0.23435401043451 0.234093372614733 1 1
0.0547503487792241 0.0546745008354967 1 1
0.401177245857469 0.400821670756508 1 1
0.147380858528056 0.147245327080911 1 1
0.0662468680457763 0.0661430175486977 1 1
0.246448092233915 0.246170498461684 1 1
-0.0200966894660277 -0.020104543005813 1 1
0.331250607133134 0.330824876660093 1 1
0.390490764988233 0.390140320662494 1 1
0.134786051806291 0.134683896263703 1 1
0.292453705920707 0.292065248657672 1 1
0.0628494605228338 0.0628188160814816 1 1
-0.131512640974578 -0.131370541624395 1 1
0.378202106726304 0.377801287163275 1 1
0.183643151519667 0.183461436604718 1 1
0.180481161834392 0.180306485082199 1 1
0.182489117822531 0.182268028055494 1 1
0.0283703430468611 0.0283937015726232 1 1
0.235896493350781 0.23566286986398 1 1
0.011573064629623 0.0116054256042378 1 1
0.335607669723889 0.335208041704127 1 1
0.0687445101006018 0.0686474015171535 1 1
0.358876816273406 0.358527041556831 1 1
0.150210034643499 0.15010454881888 1 1
0.00874595565455726 0.00879719112350176 1 1
0.517721587657443 0.517120758868227 0 0
-0.0734708648093433 -0.073414668275017 1 1
0.194738950141913 0.194595145526322 1 1
0.201087535803368 0.200868854892848 1 1
0.364090892613929 0.363740006779933 1 1
0.247961238407315 0.247694448066216 1 1
0.120590966857601 0.120491623482128 1 1
0.357433018530088 0.357065953862569 1 1
-0.0441025914930739 -0.0440900542917664 1 1
0.126555745463991 0.126457021460598 1 1
0.0558771130915632 0.0558300078854779 1 1
0.0878916672972245 0.0877852101610874 1 1
0.0973248447393519 0.0972338813681092 1 1
0.411568758599682 0.411116611020707 1 1
0.138105341534749 0.137958693314154 1 1
0.358143449578924 0.357739901474809 0 0
0.34303947683398 0.34266741526057 1 1
0.148880756413307 0.148739763000637 1 1
0.303645702298816 0.303363068117323 1 1
0.281217824491082 0.280960178199117 1 1
0.18575408943447 0.185517000026325 1 1
0.313877565532204 0.313464798837875 1 1
0.469680227555663 0.46917039394745 1 1
0.195542081528187 0.195338990687939 1 1
0.239542806807245 0.239282244674303 1 1
0.410892484723793 0.410461964652514 1 1
-0.0536383666525171 -0.0535709109103139 0 0
0.394139224294306 0.393686919700412 1 1
0.301304172744725 0.301032661956662 1 1
0.145333226299018 0.145185669173015 1 1
-0.0614158447069854 -0.0613457580987253 1 1
0.128952139838926 0.128810273139282 1 1
0.125422667436759 0.125225598445275 1 1
0.339806556574411 0.339443319405349 1 1
-0.00402691370176254 -0.00402536344110048 1 1
0.276401631401562 0.276090780995609 1 1
0.256429021735801 0.256170535531434 1 1
0.0415116077074729 0.0414692341253912 1 1
0.0534523071254108 0.0534311450283232 1 1
0.29849347640923 0.298163077685846 1 1
0.212454499330534 0.212240789953942 1 1
0.270649736466545 0.270388866719745 1 1
-0.0795754962268192 -0.0795170141685669 0 0
0.183587668877171 0.183364429441507 1 1
0.369909272225152 0.36953634714315 1 1
0.202387648525639 0.202226507681323 1 1
0.17585711384325 0.175659187535165 1 1
0.0886972903061933 0.0885304738770154 1 1
0.503491999511605 0.502914064117698 1 1
0.114944273973292 0.114800574853527 1 1
0.0370093511635777 0.0368829839889965 1 1
-0.0274545626783678 -0.0274116939140165 1 1
0.118256385060722 0.118131817001183 1 1
0.165712900208615 0.165467443354806 1 1
0.140137877965186 0.140019938840794 1 1
0.154509023449562 0.15434633576875 1 1
0.406948736169073 0.406492193932275 1 1
0.0265171809994326 0.0264609759137105 1 1
0.342301095612202 0.341912971186906 1 1
0.296075318378828 0.295823173673057 1 1
0.279579716975937 0.279316325355308 1 1
0.0259469970826261 0.0259250924144878 1 1
0.474230751034815 0.473813139158954 1 1
0.231299159552783 0.230970762017175 1 1
0.0246550017619003 0.0245938869270616 1 1
0.223042629930544 0.222821843427113 1 1
0.0571715835994216 0.0571143935751035 1 1
0.366663237831016 0.366329193700572 1 1
0.503311368073095 0.502810681523285 1 1
0.161391417435812 0.161250829201978 1 1
0.291461549557823 0.291109666896977 1 1
0.215985090925128 0.215698463623307 1 1
0.15629932356749 0.156146090047196 1 1
0.257778668058443 0.257490517347982 1 1
0.157534658653248 0.157343778835646 1 1
0.150738024805409 0.150612088398637 1 1
-0.240051277817438 -0.239869130076528 0 0
0.401793179843938 0.40137031414142 1 1
0.235483368148731 0.235238400222559 1 1
0.127268953810394 0.127153233832385 1 1
0.0595116555979273 0.0594466609989409 1 1
0.261501135463624 0.261250844241176 1 1
0.0739758415414831 0.0739067932819554 1 1
0.024475439553289 0.024465644026264 1 1
0.290354942833441 0.29003173746312 1 1
0.0885312010856683 0.0884295284221311 1 1
0.15550974955748 0.155304948785518 1 1
0.374145461011015 0.37382211121883 1 1
-0.127286665839348 -0.127173375519013 1 1
0.291249003247501 0.29090497042365 1 1
0.0782182899608591 0.0781995814091851 1 1
0.0569576086506027 0.0569197968350018 1 1
0.118373460841567 0.118280520407373 1 1
0.253347423508512 0.253091702411111 1 1
0.0685854858025207 0.0685209238123083 1 1
0.593196067058922 0.592518067911781 0 0
0.205923295390567 0.205718568704839 1 1
0.192404148043085 0.19215140909009 1 1
0.319688254817202 0.319378579555203 1 1
0.30585473194783 0.305582768388656 1 1
0.0306007799593086 0.0306164077499824 1 1
0.162522485138956 0.162398772272678 1 1
0.458899655546935 0.458402077658422 1 1
0.124957305977002 0.124805339749856 1 1
0.255455235766371 0.255153031410167 1 1
0.452463791167193 0.4519564437506 0 0
0.478438488213867 0.477995727420027 0 0
-0.111063965131927 -0.110935341786927 0 0
0.226360033622867 0.226133826479739 1 1
0.0374715788320454 0.0374060758404201 1 1
0.343384565679358 0.343050950468752 1 1
0.0798710107679134 0.0797811512935089 1 1
0.117891992949852 0.117793229510338 1 1
0.255040303250275 0.254776343891862 1 1
0.21866917220527 0.218416922931117 1 1
0.17637605567203 0.17616604993136 1 1
0.325807371330383 0.325498177410889 1 1
0.33089329673949 0.330531431372436 1 1
0.236524110759667 0.23630431578888 1 1
0.0306590790894077 0.0306635160207563 1 1
0.0177306858694632 0.0176930648721376 1 1
0.200340958548483 0.200081970288461 1 1
0.298825483137736 0.298578412465729 1 1
-0.107408695847285 -0.107294460289287 0 0
0.0239059786749323 0.0238763466881524 1 1
0.301905282114188 0.301559879943711 1 1
0.0493139624909388 0.0492399378534702 1 1
0.318203910607153 0.317889228019296 1 1
0.187092701480987 0.18689000494622 1 1
0.396223963288853 0.395755425087637 0 0
0.241896000622324 0.241588881594056 1 1
0.340797022384168 0.340411504113067 1 1
0.284730853800516 0.284369727185324 1 1
0.268651141633741 0.268342899230368 1 1
-0.153597140637794 -0.153422320858575 1 1
0.0136090280859833 0.0136164805400592 1 1
0.350628019816321 0.350285654508398 1 1
0.198425014146452 0.198250162510291 1 1
0.0367221751440372 0.0367753266140885 1 1
0.315867393349334 0.315601277879874 1 1
0.0801586156678223 0.0801079343647745 1 1
0.368125315446878 0.367688769045647 1 1
0.482737252639823 0.482292075598086 1 1
0.220306671562783 0.220106433781989 1 1
0.145152019268196 0.145010602399314 1 1
0.391244322596664 0.390871944216409 1 1
0.134790392648146 0.134691163580906 1 1
0.016903688717211 0.0168969712091544 1 1
0.308759146448743 0.30845425571413 1 1
0.118918435361466 0.118801657065993 1 1
0.173390936735632 0.173176413003396 1 1
0.0883721630647551 0.0882940761937618 1 1
0.310123258060446 0.309786183458112 1 1
0.14831886631101 0.148159382068386 1 1
-0.197007824172719 -0.196770155348584 1 1
0.0556254223679908 0.0555940504164028 1 1
-0.122562310739314 -0.122461713249582 0 0
0.568541327237318 0.567990901301687 0 0
0.162195598085008 0.161973186105312 1 1
0.203553797052675 0.203346363461971 1 1
0.32746772226949 0.327185659006966 1 1
0.387609129564405 0.387220626047183 1 1
0.142559301369908 0.142407676714241 1 1
-0.00900055908443032 -0.00897421373023918 1 1
0.301713557139568 0.30146753235569 1 1
-0.160244352171054 -0.160044122620325 0 0
0.137765057564252 0.137614635341564 1 1
0.273157904333985 0.272869219253346 1 1
0.125205472609507 0.125090344538798 1 1
0.117871574727309 0.117794111816656 1 1
0.0427017936669569 0.0426871864178922 1 1
0.233919890622215 0.23368075631698 1 1
0.0428997097031472 0.0428741875575754 1 1
0.367617882461355 0.36726122134086 1 1
0.26357882574696 0.263289436540712 1 1
0.155944131050333 0.155788481988819 1 1
0.346710297023956 0.34637226931034 1 1
0.191998649712373 0.191771747462415 1 1
0.106437324439231 0.106363882457795 1 1
0.108360954990981 0.108241011712733 1 1
0.502194081193818 0.501737866892414 0 0
0.28891189722562 0.288678976046625 1 1
0.182900459092383 0.182690819557211 1 1
0.301944129512586 0.301550521801052 1 1
0.153733877018276 0.153602897329575 1 1
0.0695064042601822 0.0694542973712998 1 1
0.419645118573204 0.419240670155334 1 1
0.358810282010256 0.358485694615282 1 1
0.400437209143754 0.39999502334495 0 0
0.417095279001774 0.416637624941661 1 1
0.258675282185757 0.258390777134338 1 1
0.51160026950473 0.5109776930543 0 0
0.0927157461476213 0.0925905522084496 1 1
0.415985800354405 0.415565883370737 1 1
0.145128613236652 0.145016971785539 1 1
0.0772887931372002 0.0772453293078898 1 1
0.441465107760309 0.440991043761881 1 1
-0.0388722624689181 -0.0388068613957512 1 1
0.305608127189154 0.30524995528065 1 1
0.329520815854034 0.32918055083457 1 1
0.250096757769963 0.249830037219292 1 1
0.0871123994768241 0.0870254142386682 1 1
0.461304956406945 0.46083647865276 1 1
0.213040962467967 0.2127757596963 1 1
-0.00448796045145656 -0.00448878512159689 1 1
0.0508006114686621 0.0507809532175581 1 1
0.0774737525564427 0.0773715690123682 1 1
0.198671767068481 0.198463091622235 1 1
0.222727493368323 0.222507856033157 1 1
-0.264580152605428 -0.264336778392034 0 0
0.0973650942385317 0.097226115099166 1 1
0.13517513609246 0.134996306853048 1 1
-0.0690038883481877 -0.0689697897188939 1 1
0.136161670085951 0.135996470667709 1 1
0.119895586863347 0.119773763046941 1 1
0.0876146785898073 0.0875303108532505 1 1
0.175598176953606 0.175389433762116 1 1
0.568745973674915 0.568256253469477 0 0
-0.123470607849135 -0.123401301901502 1 1
0.104479013237149 0.104351485989957 1 1
0.336861743082461 0.336410851600864 1 1
0.519597248286022 0.519033759858881 0 0
0.378799105028132 0.37845069178941 1 1
0.104031781648712 0.103863257913156 1 1
0.136528333857927 0.136398503535117 1 1
0.213943943311636 0.21377044599091 1 1
0.196003253336489 0.195855712916332 1 1
0.435589647913315 0.435130143273982 1 1
-0.204438557478111 -0.204211823012756 0 0
0.447215719102266 0.446811660158621 0 0
0.0997231175680761 0.0996229152188082 1 1
0.313806239874284 0.313446328192343 1 1
-0.0867894767972453 -0.086673093654999 1 1
0.0221343943666373 0.0221229142877863 1 1
0.238008172090601 0.237762135625243 1 1
0.0081320969281987 0.00811817580386802 1 1
0.309984559946898 0.309638240141438 1 1
0.0285964960422915 0.0285536875278806 1 1
0.36359913889656 0.363201494185793 1 1
0.315975152908478 0.315630058432586 1 1
0.211058681330194 0.21082781012658 1 1
0.182962547820911 0.182794292262425 1 1
0.0347509295609491 0.0347284597143574 1 1
0.314547045281053 0.314185616492134 1 1
0.0188100655173319 0.0187828575963261 1 1
0.372672861698423 0.372252202171871 1 1
0.654936720412125 0.654263543768 0 0
-0.00920934169879872 -0.0092225160544299 0 0
0.081951028735449 0.0818648163750885 1 1
0.317145626501699 0.316796697685153 1 1
0.0704536624785979 0.0703812247442487 1 1
0.282620617800529 0.282319105188393 1 1
0.17156625115703 0.171404973117178 1 1
0.237207643921119 0.236976430024345 1 1
0.193922487251225 0.193650432054057 1 1
0.274900755264519 0.274656913789386 1 1
0.174076175791965 0.173894362709222 1 1
0.599840311439191 0.599336213220433 0 0
0.499944776088809 0.499410204552742 0 0
-0.02221745220613 -0.0221424421431766 1 1
0.464088675433422 0.463512012922079 1 1
0.307006874619331 0.306706635654335 1 1
0.120444070401926 0.120225992697071 1 1
0.119735840291303 0.11963519365441 1 1
0.391365262545239 0.390957532100938 1 1
0.421460444884091 0.421099671321461 1 1
0.415561566779566 0.415100048867448 1 1
0.155009805435367 0.154869495960532 1 1
0.299603650148401 0.299345270672195 1 1
0.21419411683854 0.21395464429814 1 1
0.107987843489613 0.107855115793953 1 1
0.050962453934276 0.0509254747698175 1 1
0.0536696221024767 0.0536045942644167 1 1
-0.0410693942630467 -0.0410197310095351 1 1
0.243261721290937 0.242984909134282 1 1
0.315172735945439 0.314834038362958 1 1
0.381237452488637 0.380799420441749 1 1
0.250500822189717 0.25024180825138 1 1
0.126171262594538 0.126072117003285 1 1
0.15378803600867 0.153649488042272 1 1
0.0449886337677647 0.0449271290584422 1 1
0.355524408350076 0.355056082265271 1 1
0.112679504938782 0.112605785221434 1 1
0.292437031087471 0.292127420885722 1 1
0.401520552960491 0.401095641747474 1 1
0.0342871062841211 0.0342299431203695 1 1
0.210548915355271 0.210312677108228 1 1
0.224749599555234 0.224547710082519 1 1
0.378809971276656 0.378436692897575 1 1
0.0845415876253128 0.0844003915935153 1 1
0.497253391728923 0.496742826168081 0 0
0.20296973442488 0.202838403130829 1 1
0.286243155572524 0.285943691695672 1 1
0.234580995483053 0.234306029618567 1 1
0.219815151043574 0.219566916644027 1 1
0.500872234610597 0.500365561450283 0 0
0.251021830605482 0.250833392688707 1 1
0.257800528638617 0.257484018028892 1 1
0.0903624739381956 0.0903029402883221 1 1
-0.100249201387022 -0.100092530329881 0 0
0.246787663337629 0.246569287286676 1 1
0.0515356496070914 0.0515763567254148 1 1
-0.111963615819102 -0.11179845391398 0 0
0.0592217830696373 0.0591267837291542 1 1
0.181236500915592 0.181059410115936 1 1
0.234019525384207 0.23382683835415 1 1
0.146670779053889 0.14655064988206 1 1
0.0489487970941515 0.0488496857927241 1 1
0.0757124253041117 0.0755802172010009 1 1
0.220080962688239 0.219863118731087 1 1
-0.163076072236452 -0.162930744894778 0 0
0.0932980429414255 0.0932689603136749 1 1
0.219948086423249 0.219647258027881 1 1
0.397568632275239 0.397142033148739 0 0
0.371597411939542 0.371236807803192 1 1
0.193734189990566 0.193532752179296 1 1
0.207273519876674 0.207099672402136 1 1
0.105478136867817 0.105391678920568 1 1
-0.00341335424275975 -0.0034445652606689 1 1
0.0578585412602741 0.0577792660532782 1 1
0.027154812938491 0.0270780153747682 1 1
0.137214669257517 0.137015369081863 1 1
0.412709777377678 0.412313410790077 1 1
0.294352556445047 0.294001614527125 1 1
0.245059332157756 0.24479242597602 1 1
0.0562667630637762 0.0562206830731012 1 1
0.374744645890284 0.374360898839541 1 1
0.00112226311825722 0.0011202414490558 1 1
0.560859803688521 0.560335486822185 0 0
-0.0074170081617075 -0.00742751587538275 1 1
0.134013306497168 0.133860926981494 1 1
0.439305478169874 0.438881290817072 1 1
0.452388783423393 0.451911792932829 0 0
0.292898065590355 0.292590408470603 1 1
0.133523333829046 0.133384617198489 1 1
0.163026587610951 0.16285930403169 1 1
0.190959042895203 0.190734870065576 1 1
0.392925181367875 0.392495514263591 1 1
0.119491322124129 0.119314935279423 1 1
-0.0974606991450077 -0.0973507414468711 0 0
0.249078123404828 0.248793106318276 1 1
0.282041550555784 0.281762412938206 1 1
0.170708970719218 0.170586505379205 1 1
0.375771336222146 0.375381292592244 1 1
0.424270423062166 0.42382737326794 1 1
0.105291183083077 0.105179838199448 1 1
0.310133628063661 0.309797983371952 1 1
0.108982130644197 0.108918675818016 1 1
0.27778251278105 0.277472608525935 1 1
0.168554661105592 0.168402260554302 1 1
-0.252324267784121 -0.252016080211825 0 0
0.211676559411871 0.211485430253473 1 1
0.335041812428934 0.334682421808766 1 1
0.133608226767995 0.13350626646529 1 1
0.251303369712693 0.251041623437894 1 1
0.352212466532757 0.351850196489858 1 1
0.299278139828659 0.298985856107026 1 1
0.352047230621302 0.351647596829354 1 1
0.257217291292473 0.256956704944063 1 1
0.411175465030243 0.410725328398379 1 1
0.20528945402923 0.205093038237101 1 1
0.00621478357401548 0.00618405203016159 1 1
0.360357443232251 0.359969706596695 1 1
-0.0514700530390701 -0.0513842898772743 1 1
0.445022888050562 0.444612074421559 1 1
0.183419303647136 0.183253579472889 1 1
0.152354166734356 0.152251980176289 1 1
0.0921639864229339 0.0920699550599157 1 1
0.17195208147081 0.171760526724713 1 1
0.521533534214779 0.521016807638247 1 1
0.208884639858737 0.208721430098226 1 1
0.0989938115228999 0.0988277869243862 1 1
0.186327225782394 0.186111867917343 1 1
0.160975748118846 0.160833558272194 1 1
0.153784663614032 0.153622145495458 1 1
0.338524132021673 0.338172508338103 1 1
0.284230498225389 0.283975648038121 1 1
0.214953197341922 0.21469532213139 1 1
0.332780466517113 0.332477863244034 1 1
0.326935805884399 0.326574898792474 1 1
0.397590417991094 0.397164192548746 1 1
0.175685510271248 0.175542414895486 1 1
0.0988320577585888 0.0987316748528172 1 1
0.30036241003058 0.300062726393199 1 1
0.343209178423023 0.342849349578172 1 1
0.0364057607351128 0.0363725842048949 1 1
0.175783054060537 0.1755887111473 1 1
0.144473328941057 0.14432487040613 1 1
0.208457100607027 0.208282805408463 1 1
0.336706529056135 0.33633901987791 1 1
0.243611890438587 0.243365584900107 1 1
0.294571243534289 0.29421362861036 1 1
0.156288828036928 0.1561199754447 1 1
0.11250389097115 0.112431332387805 1 1
0.147617353849199 0.14742867946631 1 1
0.136452651498101 0.136237076693196 1 1
0.252230000132363 0.251914256750458 1 1
0.32393113775527 0.323611517347591 1 1
0.423743181279187 0.423301932241052 0 0
0.221491719731668 0.221334401446932 1 1
-0.077207799772809 -0.0771290843487205 1 1
0.459867612455181 0.459379800168385 0 0
0.392012201725823 0.391598719584008 1 1
0.131791701064857 0.131615862367027 1 1
0.120295538781858 0.120209120093156 1 1
0.351137589767486 0.350753629083562 1 1
0.122073451140565 0.121938861111339 1 1
0.181365587033103 0.181151215593885 1 1
0.264592568221951 0.26427390780818 1 1
0.318920184320848 0.318626800883114 1 1
0.131462342734003 0.131215156448032 1 1
0.12451641675371 0.124449126134434 1 1
0.350777010967895 0.350413954938763 1 1
0.198607785605745 0.19838745718104 1 1
0.00251276419474064 0.00253643544231638 1 1
-0.0760323990776723 -0.0759784731886929 1 1
-0.338185817980008 -0.337908924705947 0 0
0.0341768784176194 0.0341122905880247 1 1
0.40956888947778 0.409175925263206 1 1
0.173972706073195 0.173848127115712 1 1
0.00978010012502047 0.00973100108681338 1 1
0.032898713834174 0.0328028168046188 1 1
0.205496100866251 0.205230750027951 1 1
0.128209660881823 0.128048799521588 1 1
0.282585887943664 0.28232418026393 1 1
0.693766755122888 0.693128215590955 0 0
0.331669046172234 0.331390546269955 1 1
0.122258666976177 0.122094994984683 1 1
0.104951635234694 0.104840931165798 1 1
0.391585316157368 0.391188927161393 1 1
0.211179117501522 0.21096320654787 1 1
0.235741927173295 0.235508832434052 1 1
0.0510057916784152 0.050961953387816 1 1
0.296932955958994 0.296646147183023 1 1
0.130415185013253 0.130340462362917 1 1
0.251275360155806 0.251021373277777 1 1
0.351878730684806 0.351549093925964 1 1
0.25479552762395 0.254526314928586 1 1
0.216432488225566 0.216236171859254 1 1
0.0539932494317481 0.0539596961687318 1 1
0.192740364808478 0.192590492355238 1 1
-0.0168861863134508 -0.0168528438070024 1 1
0.107958506456845 0.107882685425676 1 1
0.207483935024485 0.207248499319194 1 1
0.0413224589018295 0.041245529208632 1 1
0.173634556313068 0.173450969621117 1 1
0.132715642688711 0.132620170851946 1 1
0.258033655491449 0.257760522566462 1 1
0.113233421018748 0.113090602224361 1 1
0.316547392198483 0.316190528944159 1 1
0.306203051245032 0.30589059927061 1 1
0.0468241124111334 0.0468011523523411 1 1
0.111812526463707 0.111707671523317 1 1
0.0978003450474833 0.0977120734286461 1 1
0.0877851018958897 0.0876616239016337 1 1
0.183051564600388 0.182878660903502 1 1
0.507192938932578 0.506631824055509 0 0
0.0112011832249666 0.0112043531701226 1 1
0.128019304230169 0.127939091028448 1 1
0.21292769827328 0.212632230209374 1 1
0.314633537388008 0.314301140502535 1 1
0.227113147682028 0.226830916583919 1 1
0.192774939595916 0.19259145439443 1 1
0.375420383345288 0.375027076287431 1 1
0.181215810167163 0.181094664561653 1 1
0.202792377344096 0.202605475688487 1 1
0.263015386297379 0.262697680351947 1 1
0.334615263465706 0.334305854169723 1 1
0.159292735617084 0.159096513738503 1 1
-0.138878554283665 -0.138712624779377 0 0
-0.0405152250487028 -0.0405280251545204 1 1
0.298708807870701 0.298385305940377 1 1
0.101393074893158 0.101331511291759 1 1
0.154717757981298 0.154542101763378 1 1
0.114542145023633 0.114410782749607 1 1
0.206519179355642 0.206258735490999 1 1
0.0179839989235285 0.01798597014141 1 1
0.431725763972119 0.431352929533173 1 1
0.522313469683076 0.521723875698306 0 0
0.156435611848238 0.156246240142295 1 1
0.0118290423650037 0.0118674669009733 1 1
-0.091883257192422 -0.091787829790215 0 0
0.557135427919495 0.556569771160418 0 0
0.307850096866186 0.307532118482376 1 1
0.101961842367403 0.101877635433712 1 1
0.425087853166278 0.424635908107693 1 1
0.254571038630953 0.254300933166491 1 1
0.123000533131764 0.122880976983945 1 1
0.383924121690809 0.383580969283889 1 1
0.251312657918953 0.251048788616829 1 1
0.267916447651387 0.267628967994962 1 1
0.323694970540173 0.32338655317807 1 1
-0.100902016481785 -0.100801970876217 1 1
0.163465824570348 0.163334380913319 1 1
-0.0950174003054647 -0.0948858229167445 0 0
0.247558629730685 0.247323563769052 1 1
0.136518539694907 0.136412567473836 1 1
0.140088281109386 0.139911262574733 1 1
0.483684679337776 0.483061761602164 1 1
0.177303465999095 0.177120665679886 1 1
0.31316369297244 0.31284409620273 1 1
-0.0324682877657564 -0.0325082677571669 1 1
0.376149222639631 0.37572195788703 1 1
-0.0288178200471659 -0.0287609300769629 1 1
0.196083872676778 0.195876525585933 1 1
0.0576732918433316 0.0576190201419643 1 1
0.442755372280931 0.442250944329652 1 1
0.192596827844298 0.192317598456572 1 1
0.162581543555134 0.162346376283904 1 1
0.589641249254478 0.588983613220078 0 0
0.0308280715962804 0.0308283484587198 1 1
0.436749890609933 0.436298558370242 1 1
0.0391042592623854 0.0389818150390629 1 1
0.363886724641425 0.363489233533155 1 1
-0.175615296851141 -0.175395001681443 0 0
0.263980286414627 0.263777493736316 1 1
0.243337143098967 0.243085197354661 1 1
0.277968784872837 0.277724717926887 1 1
0.379702145999589 0.379336112709247 1 1
0.317410579112909 0.317087663137994 1 1
0.205703415564305 0.20541892453901 1 1
0.491107613628917 0.490530960692648 1 1
0.243491368200391 0.243281852567303 1 1
0.290112148644633 0.289760090363858 1 1
0.359819344179373 0.359471340292707 1 1
0.285948592116884 0.285696552723516 1 1
0.0605038641746882 0.0604634065173144 1 1
0.301623802470819 0.30130111857025 1 1
0.418507940988078 0.418108983061942 1 1
0.0685061560895028 0.0684411231548198 1 1
0.0409450522677906 0.0409539010223572 1 1
0.195341843317877 0.195120014897136 1 1
0.419111779435219 0.418653732002958 1 1
-0.136408317953769 -0.136332330776714 0 0
0.00808507471750045 0.0080354668350566 1 1
-0.0423068753119075 -0.0422084750812619 1 1
0.121902337379127 0.121837957079599 1 1
0.225872880360836 0.225654813963521 1 1
0.348081141582499 0.347636613135842 1 1
0.236217692862763 0.235978021462709 1 1
0.133818503697159 0.133675553006291 1 1
0.17863879200094 0.178476275175792 1 1
0.328564649953035 0.328292390661765 1 1
0.226299771276788 0.226049578993719 1 1
0.320414361892487 0.320061190526105 1 1
0.22676628573466 0.226548053353688 1 1
0.21981061558266 0.219597878054004 1 1
0.16499101591572 0.164806923505968 1 1
0.261878373810061 0.261633389821816 1 1
0.273481636061015 0.27320870757265 1 1
0.360341177606919 0.359986332870871 1 1
-0.0313852056281745 -0.031325635176824 1 1
0.497762088425592 0.497280931459857 0 0
0.390493857275873 0.390117282988084 1 1
0.288736103867093 0.288376845280235 1 1
0.363315266049335 0.36297179355447 1 1
0.224924009525819 0.224681475983604 1 1
0.258863005354646 0.258606802989387 1 1
0.287981917154937 0.287715244108055 1 1
0.371655793756668 0.371247643002952 1 1
0.101050502404029 0.100925799345203 1 1
0.40416372740186 0.403719937502568 1 1
0.252682287183064 0.252399743573039 1 1
-0.0052987243167134 -0.00531168177884625 1 1
-0.0302158735633577 -0.0301334308483234 1 1
0.278389661519243 0.27812850252651 1 1
0.369571815371694 0.369243945282402 1 1
0.230210317801486 0.230005339139823 1 1
0.0130635953274139 0.0131223433806973 1 1
0.335135615779162 0.334814784176177 1 1
0.0935806843422843 0.0935109921762484 1 1
0.236079590363095 0.235857516887885 1 1
0.266405189737441 0.266093986611471 1 1
0.152087907301045 0.151946672964173 1 1
0.0623048337700595 0.06212965628982 1 1
0.332644787176226 0.332328453581011 1 1
0.266971835375859 0.266647451735865 1 1
0.15850942648322 0.158398757808097 1 1
0.159193762527806 0.159048497946578 1 1
-0.0713425266856854 -0.0712708718598198 1 1
0.0330645433865967 0.033024461643674 1 1
0.448166896008634 0.447743380674821 1 1
-0.137197083172848 -0.137061199978155 1 1
0.120444600554212 0.120262289736385 1 1
0.221596794099836 0.221403041322883 1 1
-0.0266916320209245 -0.0266801897673294 1 1
0.247795925188728 0.247496603207479 1 1
0.162704173082181 0.162600325768142 1 1
0.0729564713944429 0.0729000184371309 1 1
-0.0212722552003615 -0.0212828108025986 1 1
0.389949148299729 0.389536996105057 1 1
0.0913009249293003 0.0912570124864788 1 1
0.0560346395873089 0.0560107104461413 1 1
0.355390009844992 0.35499828171945 1 1
0.174646536397203 0.174518506568158 1 1
0.158615646556745 0.158422023675681 1 1
0.21371570250167 0.213506078656228 1 1
0.46383597598248 0.463306980720033 0 0
0.113903999610287 0.113791130380452 1 1
0.217340916617291 0.217103071670107 1 1
0.439046616093461 0.43853013535827 1 1
0.204846720085257 0.204622235121524 1 1
-0.0680427899107302 -0.0679678437564104 1 1
0.59389211094681 0.593239158652125 0 0
0.23599998664373 0.235765639064141 1 1
0.385633776713095 0.385285242995775 1 1
0.239341605982915 0.238999022682654 1 1
0.367579564661061 0.367206214809041 1 1
0.271242125100424 0.271009758438311 1 1
0.218720907229189 0.218517187632584 1 1
0.0444948154859732 0.0444555920701616 1 1
0.0974585895719318 0.0973343710791714 1 1
0.316407274798888 0.316090997518204 1 1
0.329319024507899 0.32898062374704 1 1
0.363491559446107 0.363059169870832 1 1
0.472955608480856 0.472493203296907 1 1
-0.142963377927379 -0.142814957021941 0 0
0.00428000482489214 0.00428483985511674 1 1
0.161707379562797 0.161460183133987 1 1
-0.0319699581781751 -0.0319391646887286 1 1
0.208733727722101 0.208452786789039 1 1
0.323175236571064 0.322835872403649 1 1
0.152131824554889 0.151944145486939 1 1
-0.00862952533603361 -0.00857775062030843 1 1
0.11652300435267 0.116362131768448 1 1
0.310301284128582 0.309995979391429 1 1
0.223783849772566 0.223529858366778 1 1
0.194227342128575 0.194033577485761 1 1
0.644187960465984 0.643617283646817 0 0
0.120326644825264 0.120210933043127 1 1
0.341230462672053 0.340799270471021 1 1
0.237053993022149 0.236785820648741 1 1
0.193969904658937 0.19373123613337 1 1
0.323861808581739 0.323543866497469 1 1
0.518798056707428 0.518247435362013 0 0
0.615454006225105 0.61479534475722 0 0
0.0832819205612028 0.0831454380002048 1 1
0.30334331485191 0.303068775868377 1 1
0.017109417415113 0.0171530830814898 1 1
0.336927845467507 0.336610417822025 1 1
0.100794761736388 0.100617920440693 1 1
0.00504308927227867 0.00502449369497716 1 1
0.14923932881633 0.14913284088876 1 1
0.319730558405656 0.319372328102608 1 1
0.0699294544927173 0.0698055450018547 1 1
0.290209862068551 0.289838942147465 1 1
0.208989892828545 0.208804061557054 1 1
0.375921487701267 0.375569460681725 1 1
0.118929953393767 0.118782955096068 1 1
0.0187423605354642 0.0187123729265024 1 1
0.229953174703892 0.22975197884699 1 1
0.144289786619041 0.144125898038628 1 1
0.180745764442186 0.180575217122455 1 1
0.00344787777585001 0.00348471307013174 1 1
0.161488767465426 0.161308866052654 1 1
0.382939289251186 0.382544439765055 1 1
0.164396575860988 0.16427616923816 1 1
0.21980435213551 0.219580261741402 1 1
0.168768671576887 0.168621541950742 1 1
0.111248135192779 0.111084565507901 1 1
0.238424548236071 0.238188116870502 1 1
0.201468860776116 0.201282634396244 1 1
0.398398852708399 0.398030869635477 1 1
-0.0624174056186879 -0.0623130969851098 0 0
-0.147510671024563 -0.14732093326704 0 0
0.204571055476204 0.204382710683811 1 1
0.471716953572568 0.471296417706274 0 0
0.313394958629518 0.313160508196483 1 1
0.0358420175646327 0.0358263259298585 1 1
-0.102655521922817 -0.102555580713804 1 1
0.205307984684746 0.205150397913706 1 1
0.304810444352152 0.304396571684357 1 1
0.338547471479897 0.338214571509385 1 1
0.321763453415852 0.321466896486975 0 0
0.575518546582019 0.574870964288257 0 0
0.330210390556256 0.329886225980936 1 1
0.241939382858538 0.24166518703942 1 1
0.208007579392452 0.207764937623135 1 1
0.463350146772804 0.462862204836416 1 1
-0.0621622982067489 -0.0620863930951481 1 1
0.192530498415005 0.192360505304803 1 1
-0.0830214710352441 -0.0829523588253544 0 0
-0.131302229800503 -0.131148441809064 0 0
0.0542010397593722 0.0541805151817537 1 1
0.0246358739010185 0.0245592688543149 1 1
0.0564003650294255 0.056306035625564 1 1
0.351959383528031 0.351613688005017 1 1
0.107378610094947 0.107304874722003 1 1
0.357850151851123 0.357429225906602 1 1
0.179952583046756 0.179767712692821 1 1
0.176428516210619 0.176291826034621 1 1
0.0534000721352959 0.05329232107861 1 1
0.266864662976522 0.266524142185264 1 1
0.0173926673161294 0.0173952076509899 1 1
0.0445826222721473 0.0444998690295854 1 1
0.356480433238529 0.356128992798431 1 1
0.0430597849983568 0.0430111019231919 1 1
0.240337079629651 0.24013438088165 1 1
0.297466401815764 0.297188150877619 1 1
0.36349147798558 0.362998227913162 1 1
0.0853994542000897 0.0853952269173195 1 1
0.0299606439566357 0.0299491610594038 1 1
0.301652295499783 0.301266713670455 1 1
0.335816958092037 0.335497078150567 1 1
0.122956816267403 0.122801593089552 1 1
0.300845726453603 0.300479767414416 1 1
-0.0435302559533665 -0.0434581340531348 1 1
0.0518091936288019 0.0517525507089074 1 1
0.235648467242599 0.235432754375972 1 1
0.274801921003224 0.274587367714589 1 1
0.050895415579148 0.0508398885945023 1 1
0.179394984993903 0.179180157241205 1 1
0.106411385387731 0.106273165278142 1 1
0.174418597988187 0.174206443134662 1 1
0.251935689619584 0.251664129813167 1 1
0.0495883186529245 0.0495633505505537 1 1
0.0494261739492759 0.049480872273632 1 1
0.130668678206243 0.130513714974533 1 1
0.448536491520082 0.448135587192717 1 1
0.370509422001188 0.370121944927258 1 1
0.0975941157334633 0.0974942224490182 1 1
0.444425176991973 0.443986353347082 1 1
0.288099570701094 0.287783954455003 1 1
0.146830783004339 0.146694737675588 1 1
0.376776580185294 0.376437757758698 1 1
0.0888925458108807 0.0888061665270081 1 1
0.15014784233155 0.150017365724854 1 1
0.201292318890256 0.201078783939141 1 1
0.389531823439896 0.389069365219712 1 1
0.229144066704077 0.228931426400272 1 1
0.0874929118675597 0.0874211086078709 1 1
0.30648998336028 0.306105821145726 1 1
0.248386818693896 0.24811402353041 1 1
0.227023808418181 0.226826667066568 1 1
0.0221625247106622 0.0220685845001413 1 1
0.498152571181868 0.497665371198842 1 1
0.275428583683092 0.275148571767337 1 1
0.0180331133572783 0.0179890778287566 1 1
-0.100378638298436 -0.100292548587724 0 0
0.149473905380799 0.149332589548838 1 1
-0.00139639054398955 -0.00145128697921682 1 1
0.265370508354292 0.265069964574071 1 1
-0.0374805144840759 -0.0373997352275716 1 1
0.236340602216097 0.236102484568548 1 1
0.340740432833619 0.340396874420471 1 1
0.150523867098922 0.150327926012336 1 1
0.345388960254729 0.345053653708894 1 1
0.190970016804996 0.190761736411642 1 1
0.29412629006973 0.293799401675991 1 1
0.452414484050448 0.451889927467978 1 1
0.0726657719184098 0.0726146272092753 1 1
0.269560079536409 0.269320336572708 1 1
0.0471794258895629 0.0471304110633584 1 1
0.24017579454814 0.239879658243086 1 1
-0.043381795829644 -0.0434266935818178 1 1
0.151967852657451 0.151807424720537 1 1
0.368313134846005 0.367897239476522 1 1
0.3907013771517 0.390266984483361 1 1
-0.0928613874256303 -0.0927700351148451 1 1
-0.0527560791393697 -0.0526704048541797 1 1
-0.0210556363991282 -0.021012895412725 1 1
-0.257807620063844 -0.257497394013896 0 0
0.367830795438646 0.367461772609935 1 1
0.0250211674035579 0.024977009116694 1 1
0.463237634462096 0.462738520415233 1 1
0.00480787436865891 0.00489456541389355 1 1
-0.144147359966166 -0.143948418484162 0 0
0.18115095067549 0.180999619494059 1 1
0.147591469704813 0.147480922362289 1 1
0.372752545011076 0.372335531302691 1 1
0.320572359494643 0.320221551183871 1 1
0.25368359946159 0.253369312858761 1 1
-0.0214424129016619 -0.0214391548513516 1 1
0.0830492475681669 0.0830118300668456 1 1
0.0650403781556908 0.0650271210188817 1 1
0.229850732298769 0.229658908587433 1 1
0.268810289443864 0.268610222221847 1 1
-0.112168391809125 -0.112041804650903 0 0
-0.0604435175485091 -0.0603168965624325 1 1
0.170361378766628 0.170187793309723 1 1
0.20006004531987 0.199843318930848 1 1
-0.0342545555572912 -0.034263740459132 1 1
0.335124754068465 0.334779414185057 0 0
0.269312115128277 0.269088443211904 1 1
-0.073809211597605 -0.0737650084882551 0 0
0.174002635492635 0.173837386319935 1 1
0.120118454498338 0.119991970134936 1 1
0.296680295588603 0.296330147523058 1 1
0.196299036937627 0.196111567528971 1 1
0.286936848460855 0.286585654174657 1 1
0.408932644000659 0.408551203340078 1 1
-0.0869871300405743 -0.0869052876886312 0 0
0.201899487808714 0.201741335082795 1 1
0.0226595528733301 0.0226175263392247 1 1
0.424850639121311 0.424336768954686 1 1
0.0773339676598217 0.0772429401633863 1 1
0.507985031850369 0.507482337898818 1 1
0.123531058929649 0.123458080684906 1 1
0.0984191597505371 0.0983537623058044 1 1
0.419109831565122 0.418629653261137 1 1
0.1350210718129 0.134939796230339 1 1
0.41420557285794 0.413719601804714 0 0
0.211066975446392 0.210802033593711 1 1
0.013939308008415 0.0138609398285774 1 1
0.21539342630195 0.2152166832556 1 1
0.114395756519895 0.114284072120003 1 1
0.232517260971986 0.232255389551611 1 1
0.316293998528037 0.31597503641232 1 1
0.0909040184160833 0.0908231283205531 1 1
0.377178684556498 0.376749077188843 1 1
-0.033391527924389 -0.0333338442152327 1 1
0.257807674377802 0.257537637980103 1 1
-0.0701895297234597 -0.0701334796202899 1 1
0.0837605409670159 0.0836693204448214 1 1
0.00935360844097516 0.00934847039498011 1 1
0.149494219183398 0.149353860877328 1 1
0.0602672935224766 0.0602197816756091 1 1
0.172056766461257 0.171877093092812 1 1
0.0921133548515993 0.0920054639508537 1 1
0.104134812744174 0.104127922771662 1 1
0.0899765755291593 0.089942353450886 1 1
0.0476775786424747 0.0476351588126313 1 1
0.0729240249903657 0.0728846001101455 1 1
0.112042783180029 0.111890958909426 1 1
0.0154271554196274 0.0153507275193935 1 1
0.38203397609937 0.381638739916909 1 1
0.392753925601448 0.39239156286374 1 1
0.0996463465923471 0.0995188542865317 1 1
0.457596468740377 0.457083785721856 1 1
-0.0916606089332886 -0.0915685238757102 1 1
0.463302449417797 0.462835091322871 0 0
0.116644785207695 0.116594348469597 1 1
0.220503812054495 0.220284985018733 1 1
0.125036242957417 0.124884811633541 1 1
0.00258290083726298 0.002563054713963 1 1
0.16789824759939 0.167748428325627 1 1
0.120969698639576 0.120791410916316 1 1
0.0753942440417892 0.0752567114964116 1 1
0.159133620931643 0.158874408804225 1 1
-0.142189840953991 -0.142053871608409 0 0
0.139491903755332 0.139347810440375 1 1
0.200167486949433 0.19999612320296 1 1
0.133086075436448 0.133008236737189 1 1
0.426221128872559 0.425818307695385 1 1
-0.0107092800420787 -0.0107037478563156 1 1
0.0551682085879622 0.0551588684946905 1 1
0.401670420411305 0.401332245864087 1 1
0.119312320110558 0.119219542714129 1 1
0.282510037422738 0.282248891349729 1 1
0.0838275733466919 0.0837587553333235 1 1
-0.00436172680844824 -0.00441915569507439 1 1
0.323135841941397 0.322878103041348 1 1
0.239084392419885 0.238782549402942 1 1
0.203111397672214 0.202879813967012 1 1
-0.0307796451777631 -0.030738567626461 0 0
0.216785411809693 0.216617716644604 1 1
-0.104826744473651 -0.10472014185391 1 1
0.216816716883138 0.216624035568573 1 1
0.0279480745838447 0.0279497617797672 1 1
0.392213637327225 0.391828015820498 1 1
-0.140158306169941 -0.139979767312879 0 0
0.152812946162535 0.152695032191561 1 1
0.0549751921568658 0.0549201093352534 1 1
0.0590760456353144 0.0590383202498253 1 1
0.35019402538621 0.349811679212226 1 1
0.283522434661258 0.283202940957891 1 1
0.00934140773895165 0.00928195532808314 1 1
0.305870527923678 0.30550514322361 1 1
0.340697681575262 0.340303235487418 1 1
0.272739654384903 0.272427340895296 1 1
0.00783377771564978 0.00782661437419267 1 1
0.0140187716524266 0.0139421586913682 1 1
0.401458690785561 0.401001848590662 1 1
0.148154730430635 0.148020483984585 1 1
0.312558400651417 0.312195121806111 1 1
0.271597305629237 0.271362783546935 1 1
0.217185166252719 0.21696184780927 1 1
-0.0654816371810363 -0.065423518555321 1 1
0.160658471555338 0.160529383765085 1 1
0.243779606190557 0.243537726871034 1 1
-0.172434814119268 -0.1722747847462 0 0
0.233796289198043 0.233618939891453 1 1
0.454165456271647 0.453703843272629 1 1
0.197536066524475 0.197360528600497 1 1
0.24942320490133 0.249139758779206 1 1
0.361566244859615 0.361148566741656 1 1
0.083893749734545 0.0838276164674521 1 1
0.44980925489124 0.449346165870208 0 0
0.0552744169004761 0.0553074122601788 1 1
0.0360031164372879 0.0359269957255163 1 1
0.00223620108504033 0.00227645164851632 1 1
0.476350476681878 0.475895328252992 0 0
0.154105474425984 0.153969530733286 1 1
0.00507952486761139 0.00513655109945663 1 1
0.357992651190564 0.357598526310577 1 1
0.113696249409005 0.113561837036003 1 1
0.0337474048704324 0.0337207825708229 1 1
0.637121110090507 0.636488518416651 0 0
0.0390507973214281 0.0389834122406829 1 1
0.314606504099619 0.314219884538926 1 1
0.419000681136987 0.418554386306824 0 0
0.0733738077973453 0.0732773629670111 1 1
0.107145042651276 0.107011843074633 1 1
0.14259661365822 0.142415573916143 1 1
0.331901343316306 0.331557357477704 1 1
0.503768450058235 0.503179850404597 0 0
0.138955911099912 0.138766494667923 1 1
0.479248013717057 0.478794200976975 0 0
0.363789815987717 0.363425969698332 1 1
0.0451252671025812 0.0450772999213797 1 1
0.187602283065057 0.187405714091425 1 1
0.501356958224557 0.500866257538051 0 0
0.345177492435352 0.344815603312632 1 1
0.480095235538942 0.479580036178403 0 0
0.0213366490558259 0.0212918346686633 1 1
0.298639976584273 0.298345699484506 1 1
0.257888290781956 0.257654364178698 1 1
0.0245599563481546 0.0245203152757766 1 1
0.293082622554644 0.292785585257902 1 1
0.208952049838902 0.208774166277481 1 1
0.181909307371589 0.181713630738489 1 1
0.402749451612366 0.402277688130079 1 1
0.137982344494758 0.137912164683692 1 1
0.34864577983173 0.348320562598438 1 1
0.081431064864419 0.0813043522644031 1 1
0.0106528606402789 0.01063573008647 1 1
0.247887681615261 0.247589693257732 1 1
0.295285865429623 0.294921458049556 1 1
0.272877470458927 0.272601041296386 1 1
-0.106955427253161 -0.10687444435032 0 0
0.047686101243968 0.0476131456691939 1 1
0.374008721847567 0.373568900486373 1 1
-0.0983825879015412 -0.0982923001556716 1 1
0.608955246657346 0.608284862896502 0 0
0.222490214426961 0.22223927885812 1 1
0.0131299189885696 0.0131322077867562 1 1
0.385171238381855 0.384771634824517 0 0
0.188381307052345 0.18811826055048 1 1
0.108367130792547 0.108258057443159 1 1
0.58880410983618 0.588157959284221 0 0
0.22781010234406 0.227527780234507 1 1
0.212005108809286 0.211839331714136 1 1
0.19542367230606 0.195265626472078 1 1
-0.0231689842496834 -0.0231251368533717 1 1
0.156436915962969 0.156317181434472 1 1
0.289324987873203 0.28903257862035 1 1
0.0859824785329819 0.0858254802769544 1 1
0.176413082258495 0.176203564587705 1 1
0.322124222078201 0.321798436826886 1 1
-0.00393383747172353 -0.00389097571330706 1 1
0.464873633899845 0.464415861012771 0 0
0.0624116624370761 0.0622834201706226 1 1
0.35520524173157 0.354842198172238 1 1
0.357288715099139 0.356905869631309 1 1
0.247942469483725 0.247718038018141 1 1
-0.198785069453435 -0.198545109648128 0 0
0.1015105760432 0.101419050051975 1 1
0.0241191139281328 0.0241209878484004 1 1
0.191421301392988 0.191232003168175 1 1
0.402282949226514 0.401916292959208 1 1
-0.0392265272810215 -0.0391705741721173 0 0
0.0251628519778689 0.0251139708343921 1 1
0.176869827051593 0.176711227158024 1 1
0.178697409559064 0.178549366273233 1 1
-0.00250337468279437 -0.00252746122220356 1 1
0.336268514971375 0.335875325363077 1 1
0.0364832845399515 0.0364292664342017 1 1
0.18341892115097 0.183180926807219 1 1
0.116203050478802 0.116087965292657 1 1
0.224869024716234 0.224648514292414 1 1
0.295125726761969 0.294801360428643 1 1
-0.130432415638945 -0.130294240497217 0 0
0.374017664216984 0.373620384145882 1 1
0.0831932879453536 0.0831538029001426 1 1
0.348236525321438 0.347924198090829 1 1
0.103428509762497 0.10330567754032 1 1
0.122658599626507 0.122580957742444 1 1
0.199123036583299 0.198868353864965 1 1
0.0169135404430754 0.0168955656838146 1 1
0.237758522437099 0.237478497679548 1 1
0.205480910389513 0.205274364988463 1 1
0.378155584010138 0.377769001513058 1 1
0.0235331407893761 0.0235303838140396 1 1
0.528639398918056 0.528036020563291 1 1
0.305962291506522 0.305664154756869 1 1
0.193466622024905 0.193227545472412 1 1
0.194022173268923 0.193775899344167 1 1
0.0505636895309465 0.0505467340567451 1 1
-0.0688089992248227 -0.0687747854145832 1 1
0.608532303227147 0.607978106005683 0 0
0.179491951476024 0.179296534672558 1 1
0.343335158312113 0.343003134766597 1 1
0.157963194277169 0.157841059618575 1 1
0.184202694386102 0.184032502604347 1 1
0.0987307279644613 0.0986391684185592 1 1
0.232091284159055 0.231866278333849 1 1
-0.239306695068555 -0.239054167591103 0 0
0.409299432289808 0.408916760330539 1 1
0.251242559451895 0.250961522905372 1 1
0.0376970727631682 0.0376411183181974 1 1
0.222800959670174 0.222598792343638 1 1
0.354247834072688 0.353948962728055 1 1
0.186755722763868 0.186552906934852 1 1
0.153636933280288 0.153472147769084 1 1
-0.0160070490789763 -0.0159835272228848 1 1
0.088514676953465 0.0883926857834416 1 1
0.357225618880685 0.356858766365418 1 1
0.0595218091633741 0.0594214207297105 1 1
0.45246813492839 0.45196112700781 1 1
0.195928071885879 0.195697317267881 1 1
0.235263364962726 0.235075746270721 1 1
0.19699313971293 0.196790405823076 1 1
0.448501507172946 0.448099022863764 1 1
0.293328466568752 0.293003373573403 1 1
-0.0302067853121551 -0.0301632623164121 1 1
0.252947810508432 0.252679155500662 1 1
0.199195123882592 0.198981565971874 1 1
0.210601089151374 0.210439751913054 1 1
0.317905750573824 0.317599230258003 1 1
0.138929313532858 0.138856173658085 1 1
0.259057284050891 0.258814328001653 1 1
0.358731373948197 0.358382304951175 1 1
0.281423804577844 0.281143004993365 1 1
0.430230610588732 0.429858555934646 1 1
0.0251198187363532 0.0250518726573045 1 1
0.0851448665849763 0.0849906790576121 1 1
0.233849676411218 0.233581247615449 1 1
0.234851055945886 0.234586128943845 1 1
0.211979812502232 0.211694071934397 1 1
0.212548642681629 0.212343034822093 1 1
0.00516336998950699 0.00513238947233905 1 1
0.39813107561978 0.39766409428369 1 1
0.276234855100148 0.27600429744923 1 1
0.409222504280088 0.408754605380998 1 1
0.640993848559231 0.640318727723908 0 0
0.144067950497841 0.14390425061101 1 1
0.49280624059969 0.492359259379693 1 1
0.16543561507732 0.165225629801361 1 1
0.477531826946028 0.477061644048489 1 1
0.517792602580709 0.517341827257736 1 1
0.379176156555622 0.378787553592629 1 1
0.219336779031152 0.219088677066545 1 1
0.281876837891565 0.281576179753756 1 1
0.262847593214759 0.262581402641008 1 1
0.52278535958824 0.522345651923716 1 1
0.404624310847226 0.404229967806605 0 0
0.228796936565626 0.228566310360737 1 1
-0.0599063571960506 -0.0597611702207235 1 1
-0.165619232535509 -0.165493570773572 0 0
0.162306089389422 0.162140795917883 1 1
0.314994564021598 0.314636236977269 1 1
0.311068709967344 0.310672827201181 1 1
0.224309643093558 0.224045889302065 1 1
0.028416853718159 0.0283685839321944 1 1
0.351396970776092 0.351028954751624 1 1
0.195438133181771 0.195224598815373 1 1
0.165530528138578 0.165373518719415 1 1
0.422550039567344 0.422067245200516 0 0
0.104022450452308 0.103949102384468 1 1
0.00642230541123968 0.00639169501632663 1 1
0.219033512309085 0.218828142498756 1 1
-0.00696232437412422 -0.0069344610598421 0 0
0.223402329088695 0.223163068155028 1 1
0.133520958847966 0.133400087701298 1 1
0.077453018312656 0.0773455202230422 1 1
0.0731860571498556 0.0731147486878798 1 1
0.291823825519269 0.291534547112213 1 1
-0.00425974318532694 -0.00430353787585148 1 1
0.160480067267922 0.160256596145746 1 1
0.277200639234357 0.276902641745993 1 1
0.178317114736026 0.178136472934454 1 1
-0.0248424949285219 -0.0248330388414004 0 0
0.297280741935982 0.296990439160852 1 1
0.249600798167563 0.249400352256152 1 1
0.258387563518114 0.258156933272234 1 1
0.00475545063052778 0.00475339861809962 1 1
0.196550137481767 0.196314150933553 1 1
0.189118642043992 0.188888498901527 1 1
0.287777964034397 0.287516796080034 1 1
0.188812812606863 0.188570828415325 1 1
0.22245041854727 0.222232024290107 1 1
0.0714170154189726 0.0714009036593549 1 1
0.246070025897764 0.245751629847167 1 1
0.384055602825236 0.383706051763021 1 1
0.263583473140911 0.263337762113644 1 1
0.228087983399886 0.227835357526888 1 1
0.3845904408846 0.384204750247454 1 1
0.140252969867793 0.140109406082726 1 1
-0.0466912882943679 -0.0466332598591951 1 1
0.333967496189357 0.333633208393195 1 1
0.0449858379543601 0.044962733126109 1 1
0.169639341585313 0.169464780411465 1 1
0.312002325733586 0.311642536618139 1 1
0.0499907067492394 0.0499158659147751 1 1
0.261866265299106 0.261613349696478 1 1
0.292082099005918 0.291802865202581 1 1
0.414538249525706 0.414172343931233 1 1
0.112731587669128 0.112646791737318 1 1
0.130137643308255 0.129998992666724 1 1
0.134968278183339 0.134807393724956 1 1
0.455221318890826 0.454792676596989 1 1
0.142683830133289 0.142572437839955 1 1
0.293992609238285 0.293713968294767 1 1
0.153134654806927 0.153088888597656 1 1
0.2496119621784 0.249310340415325 1 1
0.0983920928682191 0.0982815682031213 1 1
0.36597449346535 0.365551225719307 1 1
0.103793298578382 0.103666456903647 1 1
0.373811257812532 0.373421108644059 1 1
0.0499179476412309 0.0498745984872592 1 1
0.225248105455579 0.225025816970868 1 1
0.446027831956668 0.445560685923761 1 1
0.14230867490122 0.142196696936594 1 1
-0.125439729671882 -0.125265695885985 0 0
0.128099774159014 0.127981451245694 1 1
0.290314890512841 0.290021995608767 1 1
0.228078149702517 0.22783436926846 1 1
0.0861248315373916 0.0860896744764252 1 1
0.132685296911895 0.132558277581355 1 1
0.103674235259879 0.103583536376106 1 1
0.269049385232215 0.268741823811861 1 1
0.115327889919222 0.115197731069154 1 1
0.323198320386792 0.322817894492331 1 1
0.0545305358617309 0.0544868887879779 1 1
0.16625423476908 0.166055225749019 1 1
0.407775555593462 0.407354018582261 1 1
0.188036543822001 0.187877507877153 1 1
0.406148292660345 0.405722500604044 1 1
0.468399151557149 0.467938346400371 1 1
0.207601369582684 0.207422270418151 1 1
0.315753448235431 0.315390841553595 1 1
-0.076596988656376 -0.0765204079207115 0 0
0.236973057103127 0.236767882129155 1 1
0.381424407492773 0.381017224447893 1 1
0.257331423080604 0.257092044228106 1 1
0.126446327132319 0.126342977006626 1 1
0.176283464214383 0.176119659140676 1 1
0.198318186673511 0.198143677911474 1 1
0.389935220455611 0.389587571069654 1 1
-0.0109535354410613 -0.0109094846282935 1 1
0.163987705857736 0.163779340448959 1 1
0.125870947493905 0.125719566056825 1 1
0.259560175800723 0.259250903791666 1 1
0.345949735542754 0.345608648632692 1 1
0.287761777784294 0.287417205568232 1 1
0.359256500705461 0.358959660684095 1 1
0.260561984717879 0.260311539191377 1 1
0.21632746835363 0.216085444405757 1 1
0.191159679534811 0.190890946482054 1 1
0.45343793684959 0.452911109713586 0 0
0.0817928796268599 0.0817139610057186 1 1
0.207169220580549 0.207025158553033 1 1
0.235037247717439 0.234754502177759 1 1
0.107964393831684 0.107862923468472 1 1
0.260462951225445 0.260191881255046 1 1
0.117680674595246 0.11758291282854 1 1
0.0117652129103375 0.0117808469504393 1 1
0.179917340071484 0.17972848250434 1 1
0.258572447050294 0.258289040597431 1 1
0.366592176699326 0.366226090797045 1 1
0.264088335227021 0.263876327485036 1 1
0.103791786324149 0.103658904322978 1 1
0.303790869466473 0.303446022065684 1 1
0.13835877551761 0.13822237088957 1 1
0.142301055081778 0.142209154917872 1 1
0.095088153798582 0.0949613875603361 1 1
-0.0279743953046972 -0.02801024280971 1 1
0.152940139907992 0.152810440619996 1 1
0.0851564893454847 0.0851008305744009 1 1
0.464342224807316 0.463850521083129 0 0
0.170074490768115 0.169901223308888 1 1
0.125806246105094 0.12571725043162 1 1
0.203301626691272 0.203059151040709 1 1
0.183649696598843 0.183439781974758 1 1
0.236070566969323 0.235770514182827 1 1
0.249502055685507 0.249313552166271 1 1
0.0376461694469518 0.0376099619743291 1 1
0.380350639175845 0.379886710582153 1 1
0.494048725845545 0.493498610472947 1 1
0.468487119339838 0.468007002605666 1 1
0.0392976433773772 0.0393183676981166 1 1
0.375864012400246 0.375465343481919 1 1
0.44453497861242 0.444085984248576 1 1
0.275374848728931 0.275071577820758 1 1
0.308171773543183 0.307904925589059 1 1
0.244129924968815 0.243834671902881 1 1
0.268860874871081 0.268628733536294 1 1
0.250393061986859 0.250159144689898 1 1
0.13718706765169 0.136921461284522 1 1
0.251052028387433 0.250785400186007 1 1
-0.00618283186160806 -0.00617993843423022 1 1
0.0267956625554688 0.0268100906958657 1 1
0.127449988611992 0.127244172110248 1 1
0.220208648361639 0.220023872774959 1 1
0.241025155489565 0.240788111190532 1 1
0.496455149621911 0.495960575161048 1 1
0.193317307007605 0.193081287472394 1 1
0.223980425675084 0.223786070441833 1 1
-0.05109937702486 -0.051038454222477 1 1
0.1693741166106 0.16929455874032 1 1
0.292600516596209 0.292254144405112 1 1
0.136809523225538 0.136688822848278 1 1
0.442766215705102 0.442301172086431 1 1
0.00359123440427028 0.00352794911641285 1 1
0.195405848217732 0.195272512506491 1 1
0.424059405544811 0.423598181428987 1 1
0.0603488096940654 0.0602445713736935 1 1
-0.0739341468275947 -0.0738403382508669 0 0
0.268076119681009 0.267860082270294 1 1
0.281050787624371 0.280704449716789 1 1
0.429749029774147 0.429261660809924 1 1
0.0162857873062073 0.0163330663649129 1 1
0.254571920657743 0.254343756954624 1 1
0.194380027143839 0.194221662628941 1 1
0.38454373792471 0.384182768133939 1 1
-0.108553718793463 -0.108493680398677 1 1
0.181290991364273 0.181105770420928 1 1
-0.0966554014966733 -0.0964921820725385 1 1
0.407777261159325 0.407368156400338 1 1
0.294372406623397 0.294075775926612 1 1
-0.110276080944061 -0.110154801197294 0 0
0.371260516604055 0.370849552859932 1 1
0.194335021327519 0.194128539595799 1 1
0.0430541815590666 0.0430786153709687 1 1
-0.044060807150412 -0.0440281363635957 1 1
-0.0143749486116082 -0.0143777653150649 1 1
0.249196411344481 0.248975277856956 1 1
0.208835462150873 0.208659600076311 1 1
0.187105974340185 0.186936132180028 1 1
0.247852677315024 0.247627145870426 1 1
0.0783724079518491 0.0783331961261454 1 1
0.268409161226936 0.268146057820788 1 1
0.0458013011089366 0.0457377655398118 1 1
0.0727443192824639 0.0726983610727821 1 1
0.40224281328707 0.401826860215908 1 1
0.268999318737458 0.268727465724274 1 1
0.500781178010908 0.500247036761415 0 0
0.158354581969685 0.158216907409887 1 1
0.236443670406567 0.236238929933941 1 1
0.407920401207182 0.40745888860232 1 1
0.181569842289095 0.18133987508099 1 1
0.146672066834124 0.14649674194653 1 1
0.308114152253282 0.307879715090118 1 1
0.233838408825211 0.233526922465118 1 1
0.228325384252911 0.228078618585286 1 1
-0.0255807381167834 -0.0255458297189127 1 1
0.0865243192524703 0.0864256618446438 1 1
0.16401384405962 0.163867567830499 1 1
0.136001445361351 0.13583292046771 1 1
0.0678303168802847 0.0676828892979554 1 1
0.37629254349928 0.375953310090184 1 1
0.376404154526422 0.376018283875206 1 1
0.104474248532914 0.104422345771811 1 1
0.169756926615806 0.169549522010637 1 1
-0.0461756762120875 -0.0461788037253525 0 0
0.446859270101001 0.446446954547514 0 0
0.138587882996042 0.138390223924556 1 1
0.276238598588353 0.275959644036505 1 1
0.106324402784127 0.10619482167449 1 1
0.188631755915589 0.1884637929161 1 1
0.0930541226561593 0.0929715206447645 1 1
0.317392704980816 0.317122856785738 1 1
0.0822611015792711 0.0821639817130849 1 1
0.216413719116581 0.216120137280356 1 1
0.0115545376129698 0.01154188708796 1 1
0.271381567275422 0.271076369845472 1 1
0.290172721766363 0.289868468389155 1 1
0.0298356242391947 0.0297926711169277 1 1
0.195373366885586 0.195179421702777 1 1
0.148671469750772 0.148494479849615 1 1
0.164319565809652 0.164124985418231 1 1
0.380822663119576 0.380491054553675 1 1
0.0408122924179099 0.0407317667758703 1 1
0.284587991737895 0.284327330999311 1 1
0.0989339067217554 0.0988144090912578 1 1
-0.169184630538423 -0.168990681640782 1 1
0.319694297799203 0.319342985478092 1 1
0.239994024963565 0.239770266725989 1 1
0.175292952158148 0.175157742592426 1 1
-0.0963720537202723 -0.0962554918788748 0 0
0.340461033460683 0.340129099769678 1 1
0.350329441576012 0.34997780054667 1 1
0.232190084745973 0.231964560888523 1 1
0.0961784289251301 0.096027634171685 1 1
0.245486536219813 0.245239885004574 1 1
0.124887265456693 0.124844124998256 1 1
0.366753960966967 0.366362042903158 1 1
0.266633799565392 0.266367464674808 1 1
0.336701557006475 0.336348815630601 1 1
0.276864266790764 0.276590189883647 1 1
0.0972982152473868 0.0971881567119389 1 1
0.336885370276738 0.33656152965078 1 1
0.292418061569921 0.292141589682759 1 1
0.313222861267474 0.312889459610455 1 1
0.235741379358407 0.235510703010565 1 1
-0.157709759816362 -0.157554776738486 0 0
0.250706386031107 0.250422328412479 1 1
0.12524361575927 0.125097904555162 1 1
0.328615709835098 0.32831545227941 1 1
0.265342916708528 0.26505030801249 1 1
0.229764560558821 0.229471741562778 1 1
-0.159103132623593 -0.158981513765569 0 0
0.0589681080068069 0.0588798438853875 1 1
-0.00737885954227363 -0.00731785421469087 1 1
0.266213094208755 0.265917433923206 1 1
0.0829333497690611 0.0828363187651045 1 1
0.293257269896057 0.292930664315297 1 1
0.0136956686950913 0.0136719251263344 1 1
0.149482932750843 0.149349309860963 1 1
0.185532276307524 0.185343375782524 1 1
0.0850211987596638 0.084935523704382 1 1
0.0937238985524431 0.0935929678779647 1 1
0.226708710750498 0.226506062024408 1 1
0.155554019071076 0.15536411951868 1 1
0.272840141803602 0.272611082597589 1 1
0.227757262176193 0.22757871938285 1 1
0.269043219405897 0.268792856651066 1 1
0.364340986656627 0.363921458757728 1 1
0.151737351483801 0.15160285824673 1 1
0.354959550906833 0.354619137700826 1 1
0.122718024419606 0.122602455022591 1 1
0.186136825456854 0.185985901495671 1 1
0.443362278323258 0.442866235189163 1 1
0.40125802318652 0.400862506544703 1 1
0.574876876329006 0.574259672724439 0 0
0.344739842956183 0.344384886993762 1 1
0.13445679213856 0.134298934726023 1 1
0.343239231712313 0.342903815583767 1 1
0.230778656086999 0.230542432090641 1 1
0.224706091285312 0.224476586380478 1 1
0.0670297812038621 0.066992545932949 1 1
0.101465430560474 0.101373480551753 1 1
-0.235688751170888 -0.235437204591217 0 0
0.220987853687946 0.220711504779358 1 1
0.395060482549818 0.394678764289072 1 1
-0.00202822314344682 -0.00206786654019085 1 1
0.161988263398162 0.161870803450738 1 1
0.227583704457216 0.227371834881217 1 1
0.0211592380339334 0.0211567998834522 1 1
0.399160322489804 0.398671201621041 1 1
0.35584887838356 0.355413566582957 1 1
0.11856662358247 0.118449523635365 1 1
0.0337104213364682 0.0337221571902821 1 1
0.291598024654484 0.291268972855157 1 1
0.431662603656647 0.431206040990032 1 1
0.0966409122025137 0.0965706228584068 1 1
0.506289964448062 0.505726642147937 0 0
0.101988007648763 0.10190149584312 1 1
0.47951028457618 0.479058515912441 0 0
0.203194583742582 0.203035500068356 1 1
0.640029909153444 0.639375975920924 0 0
-0.121602764209434 -0.121517144944731 1 1
0.51674047251717 0.516211214315615 1 1
-0.0658762861156152 -0.0658320949157935 1 1
0.261335726538981 0.261066184068022 1 1
-0.000675157096596865 -0.000717235986188433 1 1
0.421190701610513 0.420756733842761 1 1
0.274738941007266 0.274399170735015 1 1
0.318007044546438 0.317695193009028 1 1
0.0532950931634965 0.0531889047713968 1 1
0.169969325088974 0.169772812451966 1 1
0.181819211470205 0.181600457363895 1 1
0.316771201521612 0.316413995734702 1 1
0.0245115641675224 0.0244777764927025 1 1
0.343659816168772 0.34322634440414 1 1
0.244057825686601 0.243749989217308 1 1
0.192128493718158 0.191918350314591 1 1
0.0306632465659146 0.0306781074630583 1 1
0.188061507481094 0.187845161566425 1 1
0.20560404514878 0.205408215240766 1 1
0.417182419782081 0.41680119813037 1 1
0.213511620426832 0.213289716703616 1 1
0.108484225744114 0.108367748448102 1 1
-0.00531714575006566 -0.00534213727639399 1 1
0.0910502525673225 0.0909658342618064 1 1
0.473845385277907 0.473325089891057 1 1
0.306144917131514 0.305812605574534 1 1
0.270262460009903 0.270032117267775 1 1
-0.00757777246927931 -0.00755294688068141 1 1
0.153928564843803 0.153697049083555 1 1
0.34452099796218 0.344168442314961 1 1
0.234628942075303 0.234416699241718 1 1
0.282796560785161 0.28256028595519 1 1
-0.0659956794151516 -0.0659447132936461 0 0
0.202057323990233 0.201775637285426 1 1
0.0694814978421283 0.0694540120187027 1 1
0.200388924755117 0.200217730618097 1 1
0.230700078822458 0.230449374142956 1 1
0.412724482480404 0.412311500613024 1 1
0.156607105699704 0.156441903434008 1 1
-0.123396516172995 -0.123295841879749 1 1
0.448249601692825 0.44773113283799 1 1
0.137682604045477 0.137561509755673 1 1
0.452219716448268 0.451787229755958 0 0
0.0980062636887584 0.0978794521625802 1 1
0.124135024943489 0.123942379282036 1 1
0.0821062882705354 0.0819983753228131 1 1
0.36075485986491 0.360303886410175 1 1
0.305340889829403 0.305047297445187 1 1
0.33554439605326 0.335239248021952 1 1
0.103497870221019 0.103443425681364 1 1
-0.0571247672449593 -0.0570810814225723 0 0
0.441009996718518 0.440582897463865 1 1
0.117202376702647 0.117066174186131 1 1
0.27276512032536 0.27250266215933 1 1
0.182906321955782 0.182731963057848 1 1
0.208076700692613 0.207777090665385 1 1
0.214284554748965 0.214056057096424 1 1
0.49911139772877 0.498614331514829 1 1
0.269751082184653 0.269495388046556 1 1
0.218261832270819 0.218009531061658 1 1
0.124525158269235 0.124383000886107 1 1
0.237340822447359 0.237112072492712 1 1
0.116891362188494 0.116798121858618 1 1
0.334340392787063 0.333984912834036 1 1
-0.0326809050302609 -0.0326559205308077 0 0
0.247785695519687 0.247523992528587 1 1
0.195444291845598 0.195220411418582 1 1
0.25045642090116 0.250210281649776 1 1
0.0417839288574353 0.0417769804762093 1 1
0.263453590780116 0.263156760363376 1 1
0.139732986605473 0.139620117777927 1 1
0.0858315538952204 0.0857149954217971 1 1
0.308640152142572 0.308276771365899 1 1
0.502243791213999 0.501678842422073 1 1
0.0876229226486374 0.0874992701844437 1 1
0.131602524673655 0.131440663962118 1 1
0.290954230280324 0.290661601474722 1 1
0.172415078876855 0.172248808937762 1 1
0.167218197991908 0.167046401547961 1 1
0.31299158976547 0.312660132164242 1 1
0.196207629143773 0.196071575963558 1 1
0.392728815494489 0.392271191549059 0 0
0.256241226882471 0.255971388424655 1 1
0.229117850750298 0.228805064492942 1 1
0.371902639252043 0.371452863644563 1 1
0.36732270508522 0.36686704985827 1 1
0.205921843699762 0.205729208310571 1 1
0.18083815996095 0.180678022667678 1 1
0.317650070319204 0.317292882344037 1 1
0.311780466885516 0.311453957090531 1 1
-0.0648201716771408 -0.0647635427174455 0 0
0.270908032023723 0.270632298435013 1 1
0.432536006994226 0.432076149028356 1 1
-0.124411963830513 -0.124285891690131 0 0
-0.0657555662481391 -0.0656989697943959 1 1
0.329482722873315 0.329061759085089 1 1
0.146277820795727 0.146138001236098 1 1
0.0385386207424614 0.0384669133995889 1 1
0.212340632467054 0.212125546206521 1 1
0.304940341266257 0.304633909716109 1 1
0.467157236814791 0.466749734946419 1 1
0.345826658794906 0.345419019093275 1 1
0.107377333681855 0.107259421697606 1 1
0.278326316916285 0.278085522697423 1 1
0.0832495560527931 0.08310035565976 1 1
-0.0521220974179277 -0.052042985719043 1 1
0.221626800308436 0.221418197648297 1 1
0.300223623006074 0.299860087142745 1 1
0.179929564358768 0.179765155168211 1 1
0.279024131641272 0.278720694054537 1 1
0.216409883201159 0.216190590969779 1 1
0.107212502765237 0.107172613992033 1 1
0.327827703390455 0.3274877584079 1 1
0.242553260675947 0.242241944529095 1 1
0.36688671126084 0.366521950316514 1 1
0.437816758903237 0.437329932640424 1 1
0.197600279408379 0.197468409421512 1 1
0.227932246092978 0.227681243148139 1 1
0.0371351109712749 0.0370618959376303 1 1
0.338733072007389 0.338280999438406 1 1
0.288777118189529 0.288498722683342 1 1
0.273113715853841 0.272808450742346 1 1
0.213675482398733 0.213511062538397 1 1
0.215678919899601 0.215443583127951 1 1
0.419358406422806 0.418965335987382 1 1
0.21532045436391 0.215045270560689 1 1
0.0252446306960106 0.0252369756264002 1 1
0.16743940996682 0.167304215444963 1 1
0.380800604173968 0.380361391283633 1 1
0.198582721698882 0.198343487878336 1 1
0.0762084481049179 0.0760973624574734 1 1
0.0882444393727499 0.0881536010764447 1 1
0.260290791775528 0.260053505053757 1 1
0.131347263247053 0.131253991903035 1 1
0.171467675029216 0.171264502612956 1 1
0.123790988448856 0.123670043932759 1 1
-0.00302239364590651 -0.00300900345148027 0 0
0.0199539496410805 0.0199927970999396 1 1
0.288610675446684 0.288313503718595 1 1
0.413518590255962 0.413151385521009 1 1
0.15165224759891 0.151529458762503 1 1
0.444989077039483 0.44440986649814 1 1
0.249010919654339 0.248759526456774 1 1
0.187759407914544 0.187563507112642 1 1
0.294487057049929 0.294231792363953 1 1
0.611524395228497 0.610927870816108 1 1
0.365400213707405 0.365057949071909 1 1
0.24888566113878 0.24862925439524 1 1
0.624776201063654 0.624197049141572 0 0
0.155391955819624 0.155276700076049 1 1
-0.182857128753717 -0.182605423974705 0 0
-0.228572475172229 -0.228369298002129 0 0
0.25157306331085 0.251314570140606 1 1
0.184270078882125 0.18410048931285 1 1
0.153020451197098 0.152864735161006 1 1
0.11370807451157 0.113611961075862 1 1
0.0889402647280994 0.0888147723398716 1 1
0.0240038429668629 0.0239220856930388 1 1
0.188821576676423 0.188592034284065 1 1
0.0963982392348476 0.0962908447993206 1 1
0.0877643678870532 0.0876598294947851 1 1
0.00983333937534396 0.00980214883035523 1 1
0.312389548708765 0.312045456580227 1 1
0.303256392099122 0.30294170393654 1 1
0.208649335269833 0.208440700522859 1 1
0.0862887761993392 0.0861768949135102 1 1
0.436735111346089 0.436306247984138 0 0
0.263169015101755 0.262903426586276 1 1
0.428488215363323 0.428110661396133 1 1
-0.0546849378893224 -0.0546627366480466 1 1
0.318835469634765 0.318550120465051 1 1
0.138120789580536 0.137954037983068 1 1
-0.0381184846655496 -0.0380802768985928 1 1
0.0651341837093213 0.065030787786978 1 1
0.163340845343193 0.163164773358009 1 1
0.126963696918091 0.126903211309319 1 1
0.147474734067308 0.147332092759971 1 1
0.123901611672064 0.1237544809706 1 1
0.114512385120211 0.114377218327023 1 1
-0.0172006227217066 -0.0172058843600976 1 1
0.16028165406018 0.160109745578891 1 1
0.368957976627305 0.368564866306396 1 1
-0.0152739007604881 -0.0152451069635821 1 1
0.288200952580813 0.28788677689675 1 1
0.199367363880557 0.199196537423971 1 1
0.326665521852161 0.326330218926649 1 1
0.113251975484323 0.113156277709512 1 1
0.0966416707676535 0.0965005679803023 1 1
0.394419081499159 0.393967515678357 1 1
0.0667523476312553 0.0667113916323759 1 1
0.0693829662833524 0.0692887755738774 1 1
0.328080285288063 0.327749798807825 1 1
0.580720093392991 0.580181402623945 0 0
0.163233556492406 0.163063283000111 1 1
0.347761396436162 0.347363728822142 1 1
0.234255055946568 0.233990165517929 1 1
0.200768757233598 0.200591832722353 1 1
0.0295812969064648 0.0295605522609791 1 1
0.0845232458186693 0.084450962151842 1 1
0.0414917286113894 0.0414910827645487 1 1
0.350440748904493 0.350006573181338 1 1
0.0599001694273503 0.0598023084324955 1 1
0.279715243361193 0.279426512867074 1 1
0.0698987290646126 0.0698622457077769 1 1
0.138094730082374 0.137955884908458 1 1
0.0739188437910977 0.073864523570651 1 1
0.29098031144326 0.290684170992899 1 1
0.3739931727398 0.373583764705532 1 1
0.140453061625711 0.140292661456054 1 1
0.17156718378891 0.171421681482332 1 1
0.213277434635463 0.213037458289836 1 1
0.405775862172506 0.405400964698141 0 0
0.314632450652342 0.314286067640632 1 1
0.0929818666336733 0.0928974779360623 1 1
0.496255020136732 0.49573822211379 1 1
0.380844288343364 0.380515543412323 1 1
0.329617986175514 0.329278182571358 1 1
0.319599828328517 0.31926855792791 1 1
0.129150682062673 0.128990569485242 1 1
0.239057202466796 0.23881899568369 1 1
0.135511522876752 0.135396554343421 1 1
0.540878361545308 0.540268341984958 0 0
0.0981915311446254 0.098057227842627 1 1
0.20206352038158 0.201858086307514 1 1
0.192639969906426 0.192427945803981 1 1
0.14973254400885 0.149556251469838 1 1
0.259560650453581 0.259279419922679 1 1
0.41218756931234 0.411765257392373 1 1
0.25569093262084 0.255413971745018 1 1
0.0391956011454099 0.0391086429412883 1 1
0.266866176478483 0.26653756687417 1 1
0.291061522615425 0.290774731581057 1 1
0.0663207789187666 0.0661843513774854 1 1
0.28218920753194 0.281885520587492 1 1
0.463874878648054 0.463408504223531 1 1
0.404253913091915 0.403800524773658 1 1
0.267718155055398 0.267397007200397 1 1
0.295212522473239 0.294922922145386 1 1
0.0666187743873042 0.0665726577668699 1 1
-0.0249204905062828 -0.0248574119659589 1 1
0.371177024145864 0.370787108169116 1 1
0.376578187914645 0.376215053336589 1 1
0.192592509304557 0.19244113023449 1 1
0.249580820870065 0.249252217839686 1 1
0.119567069276142 0.119411769678895 1 1
0.073746601805781 0.0736520408587925 1 1
0.096447232989074 0.0963389349503841 1 1
0.24940856247504 0.249150001806461 1 1
0.384180599271488 0.383769403270001 1 1
0.112899153341307 0.112786042122207 1 1
0.30686455842362 0.306484378341495 1 1
0.361123666947155 0.360784173844812 1 1
0.391519130033935 0.39115195347944 1 1
0.0889149892137594 0.0888485166211525 1 1
-0.0415604807191243 -0.0416021254282624 1 1
0.0444655422738889 0.0444301887897618 1 1
0.31569401165993 0.31535534345514 1 1
0.392139569394841 0.391752594068964 1 1
0.114978559167806 0.11486564297946 1 1
-0.210893177217243 -0.210634266063814 0 0
0.251741452585231 0.251496583010906 1 1
-0.0929747425137727 -0.0929178352643492 1 1
0.441195608108439 0.440714643533499 1 1
-0.205582740168738 -0.2053367689855 0 0
0.259433409104498 0.25914291430874 1 1
0.322559222581498 0.322262355439547 1 1
0.112275479841986 0.112093805569439 1 1
0.0567107261518523 0.0566416416689178 1 1
0.335731534815396 0.335422123977052 1 1
-0.197136326490067 -0.196935551254428 0 0
0.319071984621292 0.318761890893414 1 1
0.1063157483616 0.106231926669337 1 1
0.125366514582335 0.125233429116101 1 1
0.301902513895901 0.301610517133409 1 1
0.00373389029312728 0.00372683492867867 1 1
0.0648818114306851 0.0647769170371513 1 1
-0.257638988685128 -0.257424713596393 0 0
0.212412597199073 0.212227352088753 1 1
0.37626833823633 0.375856941916195 1 1
0.369198693026785 0.368820039029783 1 1
0.281008877656517 0.280672607764741 1 1
0.133286411662475 0.133178765471047 1 1
0.03346744852727 0.0334382995360505 1 1
0.261362104895199 0.261067447709351 1 1
0.160741624676428 0.160461052272969 1 1
0.138681037421521 0.138530844127319 1 1
-0.0240299572726397 -0.0240327020597444 1 1
-0.0987734951624112 -0.0986864366644536 0 0
0.110074503222319 0.109985388094765 1 1
0.332429543850202 0.332085202796485 1 1
0.214582694767212 0.214285150064566 1 1
0.288565033816948 0.288288138960493 1 1
-0.0210938194594351 -0.0210519735070038 1 1
0.0624228592125184 0.0623860404911458 1 1
0.141532104456471 0.141416422540495 1 1
0.278434324139836 0.278192557243207 1 1
0.341007561936496 0.340682108644897 1 1
0.385378721557046 0.384886231424246 1 1
0.415509857820565 0.415111359957921 1 1
0.389720718508384 0.38934473382649 1 1
0.235686764455293 0.235485325327019 1 1
0.312533894494819 0.312250724965339 1 1
0.198067063674808 0.197845664262066 1 1
0.166599609883891 0.16639605892218 1 1
0.250763163729747 0.250470936260126 1 1
0.398234292515681 0.397827243393468 1 1
0.17793802119201 0.177763279097872 1 1
0.073456785831888 0.0733311685909062 1 1
0.332803611954372 0.332406304608223 1 1
0.34291389676929 0.342568021306544 1 1
0.269453998972011 0.269216631969092 1 1
-0.0832506141846137 -0.0831156942117064 1 1
0.294834161375593 0.294520506709628 1 1
0.390904049048484 0.39047668211503 1 1
0.142640922311637 0.142426070658998 1 1
0.168072361190849 0.167962151666365 1 1
0.443642697000255 0.443186112881795 1 1
0.173838774641185 0.173660026731847 1 1
0.275192797593525 0.274832727810641 1 1
0.339251582501672 0.338795702596921 1 1
-0.0661608230409637 -0.0660926040530322 1 1
0.137787571325826 0.13763574187297 1 1
-0.0481362039184356 -0.0480913760622408 1 1
0.248283345386274 0.247957554958917 1 1
0.294185682769752 0.293908524353069 1 1
-0.100216532569425 -0.100153463003238 1 1
0.156424933863715 0.156235752479464 1 1
0.152870953186428 0.152730938185525 1 1
0.143169316926069 0.143053321937453 1 1
0.253206050830117 0.252959879918774 1 1
0.456987586240988 0.456545055089523 1 1
0.350574353256077 0.350241883560267 1 1
0.301488882489598 0.301203660736417 1 1
0.0689254579407552 0.0688879680380771 1 1
0.100667761890549 0.100561806359537 1 1
0.0641250417436544 0.0640521277769362 1 1
0.267462411059764 0.267134009042087 1 1
0.0939212468785102 0.0938104323567403 1 1
0.595915180103074 0.595296184146824 0 0
0.130805912486387 0.130729232286934 1 1
0.396767270377678 0.396331886299348 1 1
0.19012208443041 0.18986566701238 1 1
0.447228242729504 0.446774482297609 0 0
0.16623298985263 0.166051183926596 1 1
0.149216322606325 0.149064239857792 1 1
-0.00962477978821763 -0.00959479952480502 1 1
0.33942740575843 0.339081597062124 1 1
0.0170612966709019 0.0170736601870917 1 1
0.330557761714612 0.33024816532257 1 1
0.0765060352781864 0.0763845148346666 1 1
0.365616102230395 0.365246320860669 1 1
0.0291332433325017 0.0291491523353989 1 1
0.189847788850644 0.189649363719673 1 1
0.284163755912274 0.283903620996294 1 1
0.227083614528849 0.22692848560694 1 1
0.158853321743991 0.15870884740788 1 1
0.167114188660978 0.166889716875055 1 1
0.281550406338847 0.281122449016503 1 1
0.293564771247803 0.293233553263042 1 1
0.281184478798704 0.280927085496682 1 1
0.010482093379839 0.0104989842259552 1 1
0.0344607964282654 0.0344356144658995 1 1
0.23606838667179 0.235878415200146 1 1
0.320086002400659 0.319776431175515 1 1
0.342027979167527 0.34169779572364 1 1
0.452035208089515 0.451598571441383 1 1
-0.0218604455245923 -0.0218525606002488 0 0
0.179897843992133 0.179725890883538 1 1
0.183012497516949 0.18279150475174 1 1
0.307485961974922 0.307191654826217 1 1
0.280816554816566 0.280545063161199 1 1
0.109505801246804 0.109401884244514 1 1
0.154860934479389 0.154645685725262 1 1
0.125227001366439 0.125056864857723 1 1
0.276490533072548 0.276245890991214 1 1
0.211556524587701 0.211333539463446 1 1
0.475972433946405 0.475507593285084 0 0
0.25626722484958 0.25603499896997 1 1
0.345189377611493 0.344764199044028 1 1
-0.0340093229505687 -0.0339963056233606 1 1
0.305853935157604 0.305520310074249 1 1
-0.0830240832679681 -0.0829479645116389 0 0
0.206349173019364 0.206115752363828 1 1
0.164505593999313 0.164410189946956 1 1
0.150147097292733 0.149994261418263 1 1
-0.0740585015981697 -0.073985951527663 0 0
0.171221267817277 0.171084002025102 1 1
0.539953695232115 0.53943863775788 0 0
0.196762708661462 0.196462365916474 1 1
0.443167039655627 0.442737939770625 1 1
-0.0231636811406269 -0.0230645989428652 1 1
0.285952700857225 0.285673358584975 1 1
0.19980656793877 0.199647787655756 1 1
0.268663571282275 0.268413207595625 1 1
0.298179483509382 0.297883719712823 1 1
0.403359566214693 0.402922195925238 1 1
0.0643646866297364 0.0643160896255166 1 1
0.185408572227015 0.185247119830188 1 1
0.64864644040813 0.647965128748745 0 0
0.258505272595851 0.258297164610775 1 1
0.196753338481147 0.196491281987305 1 1
0.478491957505673 0.477932069435196 1 1
0.0961127270839198 0.0960007296990456 1 1
0.0195182167891612 0.0194837003711741 1 1
0.168858024209785 0.168703710341896 1 1
0.113249553829534 0.113096966381052 1 1
0.0534336608192633 0.0534226184195644 1 1
0.236906294948671 0.236683804168557 1 1
0.142067007040275 0.142010314946553 1 1
0.642767863773519 0.642132975049896 0 0
0.188793989032932 0.188623941255301 1 1
0.326485482325671 0.326142694027111 1 1
0.232752657812978 0.232553817936064 1 1
0.194009366344777 0.193796293446634 1 1
0.0827809259207578 0.0826798241665339 1 1
0.343255326762797 0.342893734928829 1 1
0.174242914859575 0.174027132613482 1 1
0.27846111903716 0.278187625760157 1 1
0.033217140013366 0.0332317395753513 1 1
-0.0641493153815188 -0.0640530690924748 0 0
0.382205499470315 0.381806720395971 1 1
0.087490860300001 0.0874374357839739 1 1
-0.11346718761353 -0.113384552944939 0 0
0.364972614008702 0.364559082031964 1 1
0.422350107867777 0.421888880513922 1 1
0.410723382115645 0.41033534735856 0 0
0.339922819380141 0.339584525190027 1 1
0.466358300599049 0.465931388489023 1 1
0.205968911497196 0.205759499276941 1 1
0.10884903640983 0.108739144186826 1 1
0.211527927410521 0.211272789911906 1 1
-0.152626285234355 -0.152532539734433 0 0
0.233144610046158 0.232971438724342 1 1
0.129932200440558 0.129771888333131 1 1
0.137964462296423 0.137823869962122 1 1
0.316720391252364 0.31640099315991 1 1
0.0621457028614455 0.0621104638693212 1 1
0.333522000542085 0.333211677507047 1 1
0.0219289092181238 0.021880156677926 1 1
0.42100790914407 0.420639151144735 1 1
0.102731868749207 0.102556450688448 1 1
0.372532244699907 0.372177090273383 1 1
0.0526352214671942 0.0526032037028837 1 1
0.108870838948086 0.10880374785461 1 1
0.185691927818755 0.185452826938044 1 1
0.0782891333098996 0.0781883038431319 1 1
-0.0673398754020499 -0.0672800350645787 0 0
0.159776202383098 0.159590953621348 1 1
-0.0106313937250202 -0.0106423817294978 1 1
0.355639116687741 0.3552747724472 1 1
0.0347622945083279 0.0347028550701372 1 1
0.18973477354419 0.189538412560634 1 1
0.368698720252197 0.368263719335917 1 1
0.334540695370535 0.334190019474969 1 1
0.141001512594249 0.140855791400828 1 1
0.289271500988238 0.288963189884796 1 1
0.142247672760673 0.142098143478474 1 1
-0.00721072204489559 -0.00711014204014848 1 1
0.260791615895217 0.260567637288772 1 1
-0.0164878842857607 -0.0165074807509629 0 0
0.0905171772136706 0.0904421888132341 1 1
0.117868790556916 0.117732858771875 1 1
0.405216675782919 0.404806828144744 1 1
0.374490301501619 0.374066006159554 1 1
0.114252367849224 0.114086079669109 1 1
0.33337887600813 0.332989993864513 1 1
0.17994938388413 0.179768888841325 1 1
0.081820150772748 0.0817505133148957 1 1
0.166785785229761 0.166615145723343 1 1
0.202387144941163 0.202208807267813 1 1
0.482574881647511 0.482098462825368 1 1
0.000393368587851936 0.000399604620639165 1 1
0.386147244339806 0.385687250827226 1 1
0.200774724508022 0.20059881237089 1 1
0.00401927130013111 0.0040008128601033 1 1
0.0616117662384764 0.061546097049853 1 1
0.242784874343245 0.242518015014456 1 1
0.139114788528843 0.138977210374628 1 1
0.130824591037668 0.130688647120212 1 1
0.317758611955659 0.317441881729942 1 1
0.210993287792573 0.210801283095439 1 1
0.291359483955928 0.291021977339597 1 1
0.162047084766784 0.161932022433641 1 1
0.278887297242628 0.278603477665452 1 1
0.163964075195383 0.163821007852706 1 1
0.16824668281316 0.168082074038773 1 1
0.0904458821835014 0.0904046843733583 1 1
0.200443415945722 0.200229802569442 1 1
0.488085183688937 0.487650355468383 0 0
0.201321736955072 0.201146882702513 1 1
0.196776988215677 0.196540714678937 1 1
0.19012151167085 0.189936364622341 1 1
0.153137472341257 0.152995945142564 1 1
0.193374055166502 0.193154780373574 1 1
0.220928984963761 0.220701687144931 1 1
0.549441972081244 0.548899650630135 0 0
0.301905166358941 0.301602727302034 1 1
0.310392236113268 0.310097933704321 1 1
0.138084410891422 0.137927399697442 1 1
0.377350509542955 0.376839080867119 1 1
-0.049752623893402 -0.0496763883720114 1 1
0.44632233183576 0.445864347563178 1 1
0.220353698254967 0.22011569890314 1 1
0.022958111648006 0.0229323038230822 1 1
0.201130783376048 0.201006853058487 1 1
0.21368839005029 0.213453256780462 1 1
0.210377714787821 0.210115936235683 1 1
-0.271599813869073 -0.271310980561606 0 0
0.154303795792931 0.154126579093271 1 1
0.348836302312539 0.348441933918715 1 1
0.224099417611779 0.223890129952533 1 1
0.0849280616725285 0.0848227161943816 1 1
0.621147702683327 0.620500242687778 0 0
0.275450735034623 0.275184668673158 1 1
0.10274196409878 0.102678996578589 1 1
0.276124130470244 0.275828154565947 1 1
0.462401283881284 0.461939707259521 1 1
-0.00729018377316121 -0.0072829517385817 1 1
0.12098604373143 0.12081670415223 1 1
0.230451788742982 0.230247156454385 1 1
-0.0502946243243229 -0.0502162281035287 0 0
0.0851088278584095 0.084988740256624 1 1
0.276788420131286 0.276428223514265 1 1
0.121938984885375 0.121805636221817 1 1
0.15074343704272 0.150582964114654 1 1
0.113888988053208 0.113789660630379 1 1
-0.0104324933682724 -0.010365342034579 1 1
0.148311720381469 0.148114697369878 1 1
0.097938375083885 0.0978493623372968 1 1
-0.146697644213984 -0.146499777605282 0 0
0.269204353227619 0.268919695597457 1 1
0.255743555068227 0.255484555602312 1 1
0.442679545906421 0.442144407936204 1 1
0.359191226666912 0.358837167142829 1 1
-0.0916494161351252 -0.0915737605426616 0 0
0.229637336587543 0.229417919175167 1 1
0.543889186487351 0.543295905334573 0 0
0.236526431187819 0.236342554395551 1 1
0.0300754140604231 0.0300586416189302 1 1
0.432799815216054 0.432238971463855 1 1
0.0301212530711241 0.0301225508523616 1 1
0.334957325586091 0.334666314720831 1 1
0.422525594176373 0.422092443481035 1 1
0.138121798257918 0.138000429797284 1 1
0.175743499288307 0.175548404697812 1 1
0.318429481311732 0.31814276095289 1 1
0.223582312916371 0.223322614876564 1 1
0.0303216540336307 0.0302992512082511 1 1
0.557952159220054 0.55737729392012 0 0
0.294786780942176 0.294464904766145 1 1
0.284824962575843 0.284608959138261 1 1
0.113389860977287 0.113224160791557 1 1
-0.0424680329012914 -0.0424326950846635 1 1
0.178630172652559 0.178443911744606 1 1
0.214418833436135 0.214189694116454 1 1
0.422455751231318 0.422081290283749 1 1
0.0873327796769904 0.0872921515286603 1 1
0.0918776190151475 0.0918373348648984 1 1
0.0760732938675448 0.0759645444619628 1 1
0.350259550743833 0.349951807757723 1 1
0.328130158048056 0.327785443945851 1 1
0.29063078287321 0.290388762199128 1 1
0.368619806870942 0.368168354852746 1 1
-0.261530999631934 -0.261283442121598 0 0
0.169697511600133 0.169474381848351 1 1
0.0435750356525624 0.0434859699359581 1 1
0.455359696233244 0.454966440848414 1 1
0.217649572384677 0.217412458964346 1 1
0.284727075893131 0.284414134826062 1 1
0.0110278210389949 0.0109854024157455 1 1
0.106711969428178 0.106619586018709 1 1
0.338927378488767 0.33852303029327 1 1
0.190103863796605 0.189920250634642 1 1
0.221888527529764 0.221619459894624 1 1
0.370580445005512 0.370240171707327 1 1
0.145416947315108 0.145263978494048 1 1
0.026180752012387 0.0261249885720338 1 1
0.0548237619605895 0.0547773791068641 1 1
0.0198452014205483 0.0197939609182705 1 1
0.253287734731845 0.253014318357892 1 1
0.158298131499446 0.158138744076776 1 1
0.123847415772399 0.123723387285846 1 1
0.399741022727891 0.399346965126429 1 1
0.340173360057852 0.339753586165967 0 0
0.0698929750921307 0.0698477900053606 1 1
-0.0173644227832283 -0.017363238582221 1 1
0.360587852582803 0.360274500257919 1 1
0.13725010919433 0.137101646856215 1 1
0.272393112294527 0.272089825306373 1 1
0.0914868437250721 0.0914293838220289 1 1
0.339734811395727 0.339381319245548 1 1
0.255511853984864 0.255225456392188 1 1
0.094195834701509 0.0940571524889336 1 1
0.630819200909248 0.630090622878126 0 0
0.318787933933376 0.318476609235594 1 1
-0.0581748339530907 -0.0581759859871012 1 1
0.060343043803237 0.0602682273655027 1 1
0.113485340562171 0.113331136882729 1 1
0.0900549774525587 0.0899623849994372 1 1
0.00766607074367875 0.00762392652575423 1 1
0.162839107816897 0.162684501923227 1 1
-0.105526906697908 -0.105423100422513 0 0
0.262902508741717 0.262638303655463 1 1
0.124018094970888 0.123856245999446 1 1
0.101647251588107 0.101575216045658 1 1
0.117150245239723 0.117051664663369 1 1
0.295958276344426 0.295616326292779 1 1
0.0499141898351839 0.0498606949144309 1 1
0.324934232265918 0.324538453134093 1 1
-0.188933300063947 -0.188669507551825 0 0
0.494981711814965 0.494453330355286 1 1
0.23256442633539 0.232326683540325 1 1
0.135636556316148 0.135467141660256 1 1
0.276801905503204 0.276516585587588 1 1
0.128407907899536 0.128246412389744 1 1
0.227935835451971 0.22772946978132 1 1
0.129697693245757 0.129562060702281 1 1
0.248737345253253 0.248476932131386 1 1
0.28812599785707 0.287807528154086 1 1
0.0657067279362557 0.0656627998728084 0 0
0.195943320130817 0.1957741718076 1 1
0.420031007078838 0.419556587710654 1 1
0.010770240679403 0.0107694979490105 1 1
-0.0842105012444587 -0.084160965224535 0 0
0.0320632069782551 0.032054766900704 1 1
0.00684047222242659 0.00679374853088026 1 1
0.508187639168503 0.507623443105023 0 0
0.010964498385362 0.0109526003466289 1 1
0.367764698946979 0.367363667081272 1 1
0.332800778999065 0.332393960233794 1 1
-0.0565962701283137 -0.0565315657882337 1 1
0.231400650603719 0.231165729792654 1 1
0.0853602811607614 0.0852142887300364 1 1
0.426407829527387 0.425930719005589 1 1
0.277670742104327 0.277456395916173 1 1
0.315732424186786 0.315300740443276 1 1
0.252270460705538 0.252021044070527 1 1
-0.114401500491073 -0.114326515397415 0 0
0.040934947055504 0.0408983073372359 1 1
0.321185803383205 0.320834966991198 1 1
0.247329529740636 0.247071181037281 1 1
-0.0322105992189271 -0.0321536815680676 1 1
-0.0069849192806583 -0.00698317808326178 0 0
0.3403012415901 0.339985348772883 1 1
0.396565590545695 0.396208337949824 1 1
0.130557660163623 0.13040149634735 1 1
0.304852355988384 0.304567913589302 1 1
0.0157333671300422 0.0156426770109252 1 1
0.140198555023845 0.139995827170227 1 1
0.0349112681991651 0.0348508810061048 1 1
-0.0359602250967174 -0.0359158389576114 1 1
0.306281874116696 0.306049049244432 1 1
0.11825434238823 0.118086307450819 1 1
0.18619615169984 0.186007097406718 1 1
0.0690980934517333 0.0689453370416841 1 1
0.379649264985942 0.379219033692099 1 1
0.151121688537265 0.150955576899871 1 1
0.20433394734883 0.204099995783693 1 1
0.318376162049005 0.318086174537458 1 1
0.373740002599205 0.373314497980092 1 1
-0.0906161334078956 -0.0905164350820899 0 0
0.126984429651874 0.126837768314147 1 1
0.307296839667592 0.307049750771639 1 1
0.385076046118002 0.38469221481439 1 1
0.566970045317388 0.56643693868927 0 0
0.0143773476593755 0.0143328649261271 1 1
0.278041630717109 0.27770006772042 1 1
0.112797735305789 0.112719918279986 1 1
0.236221195970273 0.235975286839353 1 1
0.0998456525710946 0.099710893332675 1 1
0.0497870262296537 0.0497583504834056 1 1
0.0869904395432748 0.0869180740889874 1 1
0.16024923331077 0.160086094445407 1 1
0.556473470367396 0.555894964822417 1 1
0.397340786675985 0.396953144718052 0 0
0.23479208745825 0.234543918831479 1 1
0.0501567486645761 0.0500782596587314 1 1
0.336087526627193 0.335658669899414 1 1
0.304672559194639 0.304252834770671 1 1
0.0818517893019281 0.0818033597069183 1 1
0.112772495314405 0.112658020416905 1 1
0.121173528217167 0.121092985637783 1 1
0.0887735712104457 0.0886334265455625 1 1
0.522086410181109 0.521431119729955 0 0
0.262032217305326 0.261750228899141 1 1
0.135115411883156 0.135021726630848 1 1
0.136917082897517 0.136780336526055 1 1
0.185993945062941 0.185913725151792 1 1
0.00112578302821587 0.0010808857611997 1 1
0.152023595700654 0.15191734236513 1 1
0.244524909400754 0.244262993402325 1 1
0.122301926689568 0.122083717292666 1 1
0.111041361459107 0.110931886780259 1 1
-0.0262530146196137 -0.026222607367616 1 1
0.241249685151938 0.241057115073549 1 1
0.231219677250449 0.231000970991194 1 1
0.341406208131267 0.340998953167833 1 1
0.261313677279794 0.261097904436063 1 1
0.0165750333894453 0.0165659601395113 1 1
0.186483653820513 0.186204983263499 1 1
0.297262346543564 0.296920260566438 1 1
0.239263521495187 0.239099168310102 1 1
0.341231361871535 0.34094651485583 1 1
0.321089953132228 0.320758985151254 1 1
0.268431546996723 0.268219831616278 1 1
0.254699836072798 0.254430061087778 1 1
0.170153056563799 0.169976575174917 1 1
0.415221486771778 0.414815650932278 1 1
0.272651053108716 0.272373337727983 1 1
0.254963858442088 0.254718720661086 1 1
0.169406076424373 0.169242433897148 1 1
0.0954554800933635 0.0953098496402013 1 1
0.151408692139918 0.151167687738752 1 1
0.326485340995153 0.326092687046319 1 1
0.173719261033533 0.173490527790632 1 1
0.204218743821643 0.204082805779684 1 1
0.422825715040375 0.422374594185638 1 1
0.0347633255001421 0.0347345837381046 1 1
-0.0950872907465353 -0.0950755319237219 1 1
0.193835159536936 0.19362236462297 1 1
0.316681068777822 0.316400604348006 1 1
0.1359412973457 0.135809776065092 1 1
0.331341222880686 0.330987577944557 1 1
0.269650237793435 0.269340725687427 1 1
0.120284152596556 0.12012866681208 1 1
0.2679972503636 0.267710901651465 1 1
0.117096431321433 0.116985034071204 1 1
0.367502118053335 0.367049242102795 1 1
0.275358027103505 0.275076523354184 1 1
0.0546860901780619 0.0546372680343123 1 1
0.0935202872581099 0.0933455594491422 1 1
0.197309681962033 0.197085424523103 1 1
0.107066282785376 0.106978401311786 1 1
0.127820582033662 0.127697480565756 1 1
0.150608766892708 0.150429023818123 1 1
0.0314926945175616 0.0314074876328174 1 1
0.334517594970483 0.334143313647057 1 1
0.329302657381578 0.328952198562321 1 1
0.328557345141026 0.328150818654524 1 1
0.404389308211707 0.40390122341665 1 1
0.0707516297129869 0.0706098871576629 1 1
0.0601887654088434 0.0601173187918603 1 1
0.0973920066417525 0.0972869273601033 1 1
0.340338277242504 0.339906407022103 1 1
0.130710203703728 0.130585319555099 1 1
-0.0667249058944736 -0.066661955972379 1 1
0.385262156653563 0.384840033795694 1 1
0.0383390429405454 0.0382780174683001 1 1
0.137213535567599 0.137126159147275 1 1
0.0784436346979685 0.0783391112014045 1 1
0.258723171909072 0.258485626584315 1 1
0.0731055411370732 0.0730022385248081 1 1
0.280472280942758 0.280191742297108 1 1
0.118040537270304 0.117870208101708 1 1
0.0224372759740254 0.0224623970944291 1 1
-0.0569653587677195 -0.0569055739575096 1 1
0.471281709838053 0.470726668073419 1 1
0.26122146282101 0.260883065821946 1 1
0.217166386001903 0.216890207883724 1 1
0.278265240548667 0.278018558090575 1 1
0.226063377394848 0.225795901181663 1 1
0.28631972336331 0.286008875383156 1 1
-0.0141099577901381 -0.0141123855068446 1 1
0.117511985305619 0.117438474744128 1 1
0.189047038566879 0.188799179092772 1 1
0.130406318049493 0.130302477210693 1 1
0.374915735698167 0.374558753284059 1 1
0.289065651120013 0.288785012081471 1 1
0.117244992919599 0.117068936315964 1 1
0.215649900445393 0.215394348009894 1 1
0.244979906991635 0.244756612417167 1 1
0.417797915609137 0.41735665586182 1 1
0.160530374127354 0.160393491668385 1 1
0.278022541147492 0.277683850709052 1 1
0.291072600453395 0.29078329447159 1 1
-0.0500789704119982 -0.050057949255762 1 1
0.0540118358728743 0.054002589571575 1 1
-0.012753699378288 -0.012722197273906 1 1
0.152378170894692 0.152187705666923 1 1
0.116476705748004 0.116287606357169 1 1
0.431635185511146 0.431198785870257 0 0
0.163438289314342 0.163264767110119 1 1
0.455042270564288 0.45458517848498 1 1
0.424865358758491 0.42442717151009 0 0
0.300199799513695 0.299953205590656 1 1
0.257034326563289 0.256747970186227 1 1
0.16570810079843 0.165497763919154 1 1
0.0791378294814851 0.0790690403231012 1 1
0.364710802418855 0.364350911137783 1 1
0.362156502214562 0.361771507639745 1 1
0.174315308165648 0.174125825991561 1 1
0.148408106660431 0.148274440803325 1 1
0.203658475999892 0.203413118913033 1 1
0.158271137934914 0.158095267079436 1 1
0.264575281676255 0.264278881194859 1 1
0.0953027467977363 0.0951598399761104 1 1
0.195863400527107 0.195654197953323 1 1
0.116957184849804 0.116779769559723 1 1
0.194195812507576 0.194055422333512 1 1
0.0187216980095519 0.0187427998007196 1 1
0.209402984922024 0.209197132266325 1 1
0.166719068872588 0.166565322050373 1 1
0.189382093825221 0.189167461845829 1 1
0.182380516583143 0.182171747755382 1 1
0.413832033803802 0.413451752140777 1 1
0.116297369739103 0.116173165747334 1 1
0.0638336700553429 0.0637607249329467 1 1
0.176304697874474 0.176140231425205 1 1
0.0873555756383946 0.0872342558466213 1 1
0.401389342290295 0.401015848268387 1 1
0.139800370859012 0.139729694415122 1 1
0.197502444073428 0.19729194873694 1 1
0.0705698818697484 0.070487702793716 1 1
0.128855555822365 0.128714951131274 1 1
0.514087072837323 0.513573324090545 0 0
0.264107361608604 0.26388946225899 1 1
0.391108420960623 0.390615149869922 1 1
0.0697201568353103 0.0696485762046773 1 1
-0.0762734272277815 -0.0761921063234363 1 1
0.203510263088714 0.203275219999074 1 1
0.0693606785052054 0.0693193288775228 1 1
0.272070357718011 0.271773292051945 1 1
0.660097075244054 0.659439447406047 0 0
0.313593268803458 0.313282784914791 1 1
0.403941134090277 0.403506656347693 1 1
0.147550969298877 0.147369800492336 1 1
0.221865975108366 0.22157891491896 1 1
0.347958953144278 0.347637371084727 1 1
0.221428595984507 0.221220873462721 1 1
0.329954027107834 0.329694494235655 1 1
0.321233117524654 0.320906697956407 1 1
0.350651382478848 0.350295009479396 1 1
0.371945172176475 0.371583428737292 1 1
0.43291436752052 0.432393861681448 1 1
0.0284759770734897 0.0284395224812725 1 1
0.0402999159051975 0.0402141943048325 1 1
0.326628809783078 0.326215875381018 1 1
0.168774522848943 0.168630584789013 1 1
0.337066130863058 0.336749070521517 1 1
0.200996754608409 0.200775362798416 1 1
-0.0436558251014587 -0.0435520248883918 1 1
0.187315428780467 0.187162683129642 1 1
0.190590457734995 0.190393265451179 1 1
0.1496479181024 0.149487848547466 1 1
0.547178804954773 0.546685623914984 0 0
0.32033985389133 0.320025167940752 1 1
-0.00135279722818429 -0.00136352249830367 1 1
0.0678734193555123 0.067797002661033 1 1
0.322456287206213 0.32206719697848 1 1
0.49035260911349 0.489822807134301 0 0
0.249197976744872 0.248956974615628 1 1
0.332447664976125 0.332136625277936 1 1
0.301511790026877 0.301194520014412 1 1
0.204334447118886 0.204122005366165 1 1
0.23112336197539 0.230915012224641 1 1
-0.182634612456164 -0.182476823165355 0 0
0.1870343455259 0.186806002058474 1 1
-0.00418890861329672 -0.00409591866087913 1 1
0.001362943309447 0.00135523035777066 1 1
0.524111519240644 0.523594860796089 0 0
0.351775560784223 0.35147928203762 1 1
0.201583067054574 0.201346498349881 1 1
0.149370547385492 0.149188949407713 1 1
0.466016770590921 0.465445041305471 1 1
0.306418986761459 0.306035778539858 1 1
0.38790773614865 0.387552716635769 1 1
0.279663662448979 0.279373083481797 1 1
0.312125964094573 0.311806612723958 1 1
0.219406608003847 0.219166592151732 1 1
0.0525905140552806 0.0525328593674193 1 1
0.0395476555643648 0.0395141318571336 1 1
0.403007262486629 0.402603061028789 1 1
0.235856157083569 0.235599402569988 1 1
-0.199595704558437 -0.199339912340193 0 0
0.374099657860545 0.373667463682275 1 1
0.214002340395333 0.213757690627806 1 1
0.182781946932776 0.182576143529991 1 1
0.175772894059282 0.175574003371168 1 1
0.0139547575553418 0.0139853978336 1 1
0.0354361961490773 0.0354447394922244 1 1
0.491108198921321 0.490566563875264 0 0
0.163548681543756 0.163407216467557 1 1
0.366374793833204 0.366007282046484 0 0
0.0841549037936958 0.0840493196448093 1 1
0.111111189143692 0.111024044259145 1 1
0.331218758213627 0.330848755651704 1 1
0.445368280145744 0.444948518916819 1 1
0.0689267944947347 0.0688669497605884 1 1
0.00223125728827006 0.00222594245886534 1 1
0.204042286381024 0.203854511640506 1 1
0.366168491525629 0.36583243453049 1 1
0.102840589424362 0.102729072625259 1 1
0.0533742197233475 0.0533231459032666 1 1
0.320019160492329 0.319729872350342 1 1
0.393421466625107 0.393112925808336 1 1
0.228882313735011 0.228649525828166 1 1
0.102289905738962 0.102128248208793 1 1
0.257843051852397 0.257622412782952 1 1
0.188076002390402 0.18785518843267 1 1
0.116631935230874 0.116528554226502 1 1
0.162700090517743 0.162545962200454 1 1
0.0248977702522802 0.0249035296047713 1 1
0.250920549513051 0.250640369594196 1 1
0.434624653247155 0.434105208476069 1 1
0.261481383125166 0.261234135461794 1 1
0.140470993557712 0.140346804257103 1 1
0.174493155157904 0.174281992018113 1 1
0.123064211866861 0.12288813842434 1 1
0.328016614185269 0.327682344586568 1 1
0.130424297456974 0.130341551810606 1 1
0.474112212404242 0.473627888674424 1 1
0.217598038912441 0.217325763934809 1 1
0.174674157015062 0.174479288315181 1 1
0.173114716125165 0.172923449300516 1 1
0.298770910417854 0.298520126437228 1 1
0.197419691163101 0.197183824651335 1 1
0.0866527192315649 0.0865951812192584 1 1
0.0367528337583292 0.0367018299125738 1 1
0.493579610869225 0.4930249532078 1 1
0.281714088083856 0.281469036434327 1 1
0.144542033222192 0.144458437597631 1 1
0.413800619469458 0.413371637453045 1 1
0.206092187809914 0.205865787755415 1 1
0.127524077852101 0.127433547193786 1 1
0.217095890648092 0.216769017610435 1 1
0.415871568037035 0.415476295316469 1 1
-0.0659627803118057 -0.0659613263272644 1 1
0.189050536947356 0.188852278867997 1 1
0.241831687565466 0.241570610496839 1 1
0.197152671420951 0.197008072387917 1 1
0.523241865380208 0.522718197845578 0 0
0.147193671968133 0.146996988434382 1 1
-0.0981241132476337 -0.0979607908742147 0 0
0.0605891043634048 0.0604563783498881 1 1
0.451597003586933 0.451116194713641 1 1
-0.20872976085257 -0.208553748799787 0 0
-0.0316546304510663 -0.0316939163336197 1 1
0.0178323865260049 0.0177716699065055 1 1
0.256483475681999 0.256221152884867 1 1
0.344036002065005 0.343727873731572 1 1
0.110966247765104 0.110904895034979 1 1
0.155099264751312 0.154933329686617 1 1
0.307640809101163 0.307254278268472 1 1
0.252155777085189 0.251928116719226 1 1
-0.00493510268270109 -0.00496798038841134 1 1
0.00723656668227378 0.0073263718107437 1 1
0.0528116255305585 0.0527369105130611 1 1
0.214136699513091 0.213965366952986 1 1
0.158702275315009 0.158550081320219 1 1
0.120142508655386 0.12002707714631 1 1
0.0941237777040871 0.094021565943142 1 1
0.0604140702275034 0.0602820319883091 1 1
0.244506668774265 0.244290534740976 1 1
0.268910856356343 0.268606569553788 1 1
0.375883012293061 0.375434469409781 1 1
-0.0155682854921764 -0.0155664170848587 0 0
0.103277295044939 0.103155351271215 1 1
0.202626966555774 0.202406245839671 1 1
0.285389455540052 0.285078159384584 1 1
0.179734882755822 0.179532345280815 1 1
0.077482561891942 0.0773991493347489 1 1
0.22665645491062 0.226413356661033 1 1
0.539848408801321 0.539355679573422 0 0
0.374936814431179 0.374526830609313 1 1
0.0690373145970321 0.068951600189395 1 1
0.198634089954731 0.198478703751585 1 1
0.269418274116871 0.269173888028449 1 1
0.122579238619689 0.122444369226788 1 1
0.175287488022089 0.17508606088828 1 1
0.075345340231951 0.075251168145402 1 1
0.149852194298631 0.149722229137662 1 1
0.0791497654346353 0.0790983858339796 1 1
0.216288133603971 0.216048809919505 1 1
0.173548681227249 0.173413726500136 1 1
0.342395548681462 0.341978745568321 1 1
0.303769730184716 0.303486863415338 1 1
0.31259869994607 0.312338666864945 1 1
0.283675617075527 0.28334493816384 1 1
0.279713605509909 0.279447922889109 1 1
-0.208978635831585 -0.208763440325495 0 0
0.119237364365647 0.119115292074866 1 1
0.215768943704874 0.215606766855724 1 1
0.0428546298724466 0.0427735370290964 1 1
0.191406790833939 0.191206303258063 1 1
0.292702277617865 0.292356010311428 1 1
0.414101822214611 0.413576814875212 1 1
0.151720951944948 0.151554506430485 1 1
0.354434484769895 0.353974767678436 1 1
0.150346266062749 0.150157608268585 1 1
0.361223376323035 0.360925272428875 1 1
0.396810611459834 0.396381443380766 1 1
0.0533229863583935 0.0532358128181631 1 1
0.265923328402955 0.265628678295928 1 1
0.0188961767067432 0.0188504870492494 1 1
0.24860188596699 0.248298639967238 1 1
0.0830042860505527 0.0828952731579215 1 1
-0.113834605891472 -0.113695743521105 0 0
0.229765767730298 0.229526415445111 1 1
0.102081404636758 0.101957848397539 1 1
0.218999438230239 0.218720836746479 1 1
-0.0713275904377836 -0.0712482653680656 0 0
0.134588899902744 0.134420231958213 1 1
0.274683202944705 0.274440052013058 1 1
0.31568313571167 0.315418548382915 1 1
0.122574323647892 0.122391825984135 1 1
0.262896845058315 0.262670081956003 1 1
0.0283984067252212 0.0283416566172701 1 1
0.219222916874665 0.218923721642139 1 1
0.19694473177195 0.196758191702981 1 1
0.274425025772747 0.274129646526221 1 1
0.00653028319665346 0.00646260903181 1 1
0.302425926678129 0.302119183069926 1 1
0.0677151231131027 0.0676369138813233 1 1
0.488475018064128 0.487978817630701 1 1
0.165005588927375 0.1648401255161 1 1
0.210181164576383 0.2100139949344 1 1
0.429138553155761 0.428705794753689 1 1
0.13893687463251 0.138807603982864 1 1
-0.160321029651568 -0.160080601080649 1 1
0.19972213539031 0.199516458665496 1 1
0.298347800051418 0.298036988721323 1 1
0.194555343081921 0.194358620873665 1 1
0.061058140214202 0.0609430943043074 1 1
0.392523348486863 0.392068905313487 1 1
0.266445760716977 0.266128930577289 1 1
0.203088377585765 0.202849394366515 1 1
0.0452202502017563 0.0451454079888971 1 1
0.017389668377474 0.0173457279153851 1 1
0.0697914455115729 0.0697347551795486 1 1
0.195682951980319 0.195499049383801 1 1
0.204285159325948 0.204067211191912 1 1
0.388830020101955 0.38843267548592 1 1
-0.00711591960064961 -0.00710941474765211 1 1
0.0270980583237935 0.027105826076144 1 1
0.149215475903576 0.149079641951365 1 1
-0.10440422453308 -0.104323812411349 1 1
0.402083034568328 0.401692339255916 1 1
-0.0486973557593305 -0.0486022962422774 1 1
0.113439232732315 0.113369302882254 1 1
0.343263579062122 0.342915902019916 1 1
0.341632853484865 0.341356851385713 1 1
0.284647319433843 0.284411242568743 1 1
0.319749767593646 0.319400437042384 1 1
0.367964769122779 0.367464000842551 1 1
-0.0943487558062153 -0.0942707795349432 1 1
0.25089681070948 0.250592473352421 1 1
0.087959846656487 0.0878808198383435 1 1
0.400392339463746 0.399994510634824 1 1
0.378119733662593 0.377696438149341 1 1
0.320127550610069 0.319843780492025 1 1
0.260096043320526 0.259829003322308 1 1
0.128028918043207 0.12790348367027 1 1
0.161442892845451 0.16125664306092 1 1
0.175099928788987 0.174906273772159 1 1
0.299869677974862 0.299541089175609 1 1
0.274725866452923 0.274412992019015 1 1
0.470435631783319 0.469905138726835 1 1
0.409433448275864 0.408965227248387 1 1
0.187097947737143 0.186907486797138 1 1
0.409704166442226 0.40921046057143 1 1
0.285784692257661 0.28549390844148 1 1
0.284358620588108 0.28405042386111 1 1
0.197569649099823 0.197333891665982 1 1
0.18149505050874 0.181270657804838 1 1
0.220121224448274 0.219919461582866 1 1
0.330294126941835 0.329903319859509 1 1
0.281254821972548 0.280978217415373 1 1
0.0676854934449087 0.0676236731984572 1 1
0.263631836316262 0.263335134068974 1 1
0.149413976487311 0.149208204802995 1 1
-0.117950848984411 -0.117835129214483 0 0
0.43664468881587 0.436173704677125 1 1
0.337150898345231 0.336797372790402 1 1
0.269789107914486 0.269470280478892 1 1
-0.0449016667842921 -0.0448356888695099 1 1
0.019954943622475 0.0199627385685079 1 1
0.171167679236146 0.171022974993022 1 1
0.436571697313383 0.436147647880965 1 1
0.00487713599496843 0.00485374077112066 1 1
0.525208185614288 0.524682020868513 0 0
-0.0363440998674933 -0.0362850721727075 0 0
0.0844266087108669 0.0843227578264251 1 1
-0.0631364646879853 -0.0630156493986985 1 1
0.0852583305020606 0.0851694493644244 1 1
0.109521319049617 0.109442384858281 1 1
0.486096592832291 0.485555693713528 1 1
-0.0693222397403372 -0.069304712416352 0 0
0.212395043168575 0.212188254647517 1 1
0.316857547859954 0.316505080395376 1 1
-0.0105528436633547 -0.0105170341151896 1 1
0.213296111652302 0.21314260137038 1 1
0.137352040023693 0.137211148811198 1 1
0.25408563808492 0.253845837427597 1 1
0.0210973063990418 0.0211006976081433 1 1
-0.0209176073290817 -0.0209167109070648 0 0
0.176374320410803 0.176243896225742 1 1
0.538304227414549 0.537792571090051 0 0
0.219707044875519 0.219484910547646 1 1
0.219166286918861 0.218952621791028 1 1
0.0715683605096326 0.0714876656727426 1 1
0.413822705700451 0.413369362429366 1 1
0.302425755205655 0.302127051744473 1 1
0.0177493385280375 0.0177079151075212 1 1
0.203079200330507 0.202851990965137 1 1
0.0390142605370565 0.039005263588932 1 1
0.107983446102953 0.10790328281462 1 1
0.0248011239135551 0.0247324584197896 0 0
0.470252090315428 0.469785359739528 0 0
0.166060991453093 0.165892416732227 1 1
0.302900987451334 0.302615054047472 1 1
0.0126433502363069 0.0126123588679558 1 1
0.13560870328249 0.13548300232912 1 1
0.236656189516717 0.236383975263594 1 1
0.557320650674962 0.556760199365812 1 1
0.418126657493669 0.417760401567079 1 1
0.227372248244405 0.227114716884149 1 1
0.148453315917689 0.148323784681915 1 1
0.288646757916065 0.288378625159135 1 1
0.461805521801292 0.461339354745365 0 0
0.0906804073240268 0.0905611175628851 1 1
0.217620283549649 0.217433702952249 1 1
0.242358343977002 0.242028848765362 1 1
-0.0638743901058751 -0.0638129197807748 1 1
0.139918656419095 0.139779722768957 1 1
0.219989717075917 0.219841113691333 1 1
0.166966628204358 0.166738959347687 1 1
-0.205294141526347 -0.205098342650421 0 0
0.316754327817257 0.316483320622731 1 1
0.414456296254218 0.414060381137291 1 1
0.00952285462485364 0.00954538020052833 1 1
0.530228494335378 0.529696709152213 1 1
0.0503757912473884 0.0503470091258652 1 1
0.178415434443179 0.178227918935937 1 1
0.229409582658711 0.229119412269244 1 1
0.23732535688964 0.237049153732755 1 1
0.121427025137189 0.121322155436074 1 1
0.0513254720419222 0.051276410503103 1 1
0.530750917427993 0.530120101583262 0 0
0.675798039634979 0.675041034760692 0 0
0.24916968539029 0.248929767329091 1 1
0.328017159903938 0.327688202533053 1 1
-0.0154692939226467 -0.0154868105237289 1 1
0.234781000727149 0.23454867871116 1 1
0.305321549042795 0.305025588379235 1 1
0.196540278080068 0.196334549293326 1 1
0.0801779084825329 0.0801144682080672 1 1
0.348043204906791 0.347661462124074 1 1
0.370370914816321 0.370009212488803 1 1
0.120049148685012 0.119854221357074 1 1
0.141874627106978 0.141742752766694 1 1
0.0793719915224389 0.0793185356360115 1 1
0.0677954828138062 0.067694323203151 1 1
0.274392943456276 0.274113576314284 1 1
0.518165209868972 0.517669236094657 0 0
0.101307679528466 0.101278678796511 1 1
0.0885865395704738 0.0884851943688623 1 1
0.0100452958531333 0.0100527529763896 0 0
0.170787571907326 0.170666443672883 1 1
0.266338281980941 0.266081154807462 1 1
0.310566641408584 0.31025982449666 1 1
0.0710862401918133 0.0709843027644013 1 1
0.151585392768474 0.151468814186745 1 1
0.407477857076629 0.407073928959506 0 0
0.311841875355394 0.311528217041403 1 1
-0.177174670289179 -0.176969781436104 1 1
0.176624209398058 0.176454958059728 1 1
0.385339198023238 0.384925369985573 1 1
0.251934991458168 0.251720915843981 1 1
0.365813714599399 0.365413959112252 1 1
0.486197183431878 0.485707795514313 1 1
0.346079943909086 0.34573822743074 1 1
0.0768217399883434 0.0766864546244588 1 1
0.104092482573271 0.104023206488196 1 1
0.0325002472200811 0.0325248420769429 1 1
0.227204283651727 0.226950809472704 1 1
0.405958628619344 0.405506310132239 0 0
0.210245099996191 0.209983614753095 1 1
0.207486757315499 0.207235156641388 1 1
0.0823596014927083 0.0823315884801306 1 1
-0.122724251684092 -0.122591096414753 0 0
0.194598278790168 0.194409450793481 1 1
0.331694451213785 0.331419603624636 1 1
0.370937912614114 0.370491780981411 1 1
0.0296326889725434 0.0295486953394067 1 1
0.322146942683555 0.321789989645755 1 1
0.230361332190578 0.230103304710096 1 1
-0.0786107739666523 -0.0785904657768496 0 0
0.111881824824603 0.111763166230116 1 1
0.260025312434584 0.259709673130432 1 1
0.202821227808971 0.20260134414625 1 1
0.115897317913961 0.115797600649231 1 1
-0.00470184492116833 -0.00474437648005774 1 1
0.203282936032848 0.203084050512831 1 1
0.264003216402806 0.263743723429811 1 1
0.174073899834662 0.173887529916679 1 1
0.400813656325034 0.400411324459285 1 1
-0.0914203983175205 -0.0913865379138237 1 1
0.429751861110318 0.429287337643986 1 1
0.177925055468741 0.177759167136282 1 1
0.275331889943919 0.275002687223533 1 1
0.104501722622932 0.104368286195627 1 1
0.152125088504137 0.151940781162757 1 1
0.606468327572912 0.605874018213556 0 0
0.0362725176761995 0.0362112802643135 1 1
-0.0822649870522738 -0.0821226627118949 1 1
0.31762491817793 0.317260484343031 1 1
0.43494009415062 0.434531802644511 0 0
0.0259392533471239 0.0258529812823926 1 1
0.273456497850895 0.273155317661314 1 1
0.241011083994185 0.240798660432024 1 1
0.0279435999861928 0.0279451922461612 1 1
-0.0913449394914763 -0.0911842802713922 1 1
0.18412632236271 0.183935220860158 1 1
0.169381463668323 0.169203271271725 1 1
0.348760453723936 0.348459187454956 1 1
0.137311535085424 0.137147023824294 1 1
0.245321915076181 0.245078625852218 1 1
0.0536105936851828 0.0534940534576888 1 1
0.265557419744165 0.265300803126057 1 1
0.297507414736928 0.297160043108396 1 1
0.155581506394198 0.155442354913572 1 1
0.397235662946705 0.396889364499539 1 1
0.170213387725409 0.170040741508183 1 1
0.249618080423718 0.249379543450873 1 1
0.319151699803681 0.318826302868836 1 1
0.224403981651455 0.224173195469853 1 1
0.230079537199714 0.229832759999642 1 1
0.100813648562288 0.100761478162208 1 1
0.224957649105669 0.224786459350954 1 1
0.151230250760644 0.151046259095 1 1
0.474098140298912 0.473636748153532 0 0
0.171188827974422 0.171071083488814 1 1
0.150702353234709 0.150507445266013 1 1
-0.0182300073369538 -0.0181830697702539 1 1
0.386398719706475 0.385980648021238 1 1
0.198555428997907 0.19842000873187 1 1
0.0943795289878204 0.0942466791154224 1 1
0.196734323199716 0.196469266687045 1 1
0.258072090350141 0.257779017238592 1 1
0.280700011302278 0.280367386563155 1 1
0.339977101362709 0.339573347201665 1 1
0.151345894978212 0.151127059618402 1 1
0.193621371231553 0.193343543697502 1 1
0.440666570006435 0.440164771315065 1 1
0.218900923590033 0.218663110732005 1 1
0.207406859634607 0.207255731495463 1 1
0.218814983745386 0.218579244664266 1 1
0.411581217719454 0.411202659682971 0 0
0.158140793458203 0.157976110366906 1 1
0.105065034749583 0.104960190738719 1 1
0.246683654469316 0.246394991543992 1 1
0.46562731158371 0.46515772536956 1 1
0.118512672601516 0.118464569246999 1 1
0.0489678371838143 0.0489504325215313 1 1
0.130894270683472 0.130759926152001 1 1
0.335926827143772 0.335559544988209 1 1
0.253883447817657 0.253548516738511 1 1
0.102423846450907 0.102283176730975 1 1
0.104699879872699 0.104607037330086 1 1
0.249798837084677 0.249492249611257 1 1
0.135883963330859 0.135784321162854 1 1
0.284329264617343 0.284106893788453 1 1
0.197246097933171 0.196977851517425 1 1
0.308608394532324 0.308321690264069 1 1
0.228306261886105 0.228135764913584 1 1
0.334786175265002 0.334496548608874 1 1
0.298366184130597 0.298045509858951 1 1
0.0299216334534675 0.0299026448831222 1 1
0.304308154765125 0.304027646685788 1 1
0.220826474629591 0.220626020947211 1 1
0.318528199131322 0.318175820385241 1 1
-0.288362965218039 -0.287966598037658 0 0
0.310073195133179 0.309741506150003 1 1
-0.0485651138153186 -0.0485576053888135 1 1
0.0841637106320415 0.0840828182995276 1 1
0.0758024347724683 0.0757315812889747 1 1
0.230620969360976 0.230321265448869 1 1
0.229684994782643 0.229466934839912 1 1
0.276276058290791 0.276025758495016 1 1
0.329376330526888 0.329016958456471 1 1
0.231405314270197 0.231084475408926 1 1
0.24322947836546 0.24303344003979 1 1
0.140453110687011 0.140351416694317 1 1
-0.100067062932967 -0.100025341906296 1 1
-0.1022774048645 -0.102161387474674 0 0
0.116694497987098 0.116579387244685 1 1
0.118197889576435 0.118140289334267 1 1
0.706576191860982 0.705907382136261 0 0
0.234880823748545 0.234665081197847 1 1
0.133804270017423 0.133589382057455 1 1
0.0938302511575105 0.0938255807470684 1 1
0.159339412477891 0.159174240908406 1 1
0.278564928397223 0.278286549502237 1 1
-0.16180218513377 -0.161647462044692 1 1
0.0784497389217527 0.0783718044437467 1 1
0.214369529784599 0.214095095339565 1 1
0.0148952326626445 0.0147963587871215 1 1
0.205433145543012 0.205221426848241 1 1
0.208646914028133 0.208453389451583 1 1
0.128179714167445 0.128003673806067 1 1
0.483336348015652 0.482806173960633 1 1
0.351322295062931 0.350900632258573 1 1
0.267140470372335 0.266822835406055 1 1
0.347425457621628 0.347052277854178 1 1
0.067166111798998 0.0670464248771929 1 1
-0.0141174084167927 -0.0140999726405855 1 1
0.371004528359256 0.370655122398249 1 1
0.175608902180575 0.175401910585479 1 1
0.178272509452127 0.178096982039691 1 1
0.188375930596039 0.188120497724374 1 1
0.0444867140544264 0.0444555389153339 1 1
0.185243340678588 0.184991760657316 1 1
0.536900618317435 0.536376855997424 0 0
0.0626912986824512 0.0626372847894936 1 1
0.171432073442566 0.171279052024378 1 1
0.164380359030652 0.164218678305745 1 1
0.0971428881688123 0.0970701030944359 1 1
-0.0636629355549348 -0.0635613001798566 0 0
0.133971304230759 0.133806143454203 1 1
0.288173052129113 0.287905228076172 1 1
0.292168907442232 0.291875382495472 1 1
0.0437032712066177 0.0436549833128904 1 1
0.000694501779351799 0.000754097438522824 1 1
0.430554881869686 0.430089012979129 1 1
0.367571786500827 0.367137452376203 1 1
0.142772064415516 0.142549623842314 1 1
0.108569981462666 0.108457831991724 1 1
0.353274350232789 0.352895557583402 1 1
0.211232301264398 0.210903602402025 1 1
0.386945295685006 0.386544137448648 1 1
0.143129349008419 0.142936872673321 1 1
0.471190561308456 0.470701371264413 0 0
0.476844265860118 0.476370825105931 1 1
0.266434153650678 0.266211315839011 1 1
0.101181004974721 0.101114744815415 1 1
0.219297851747298 0.219115397411844 1 1
0.218698047786336 0.218473970736048 1 1
0.190333665517578 0.190146053017898 1 1
0.364716227838622 0.364405401412129 1 1
0.342720118999679 0.34233504367954 1 1
0.1040849290463 0.103961566340005 1 1
0.230602079442221 0.23040354726072 1 1
0.154866540105192 0.154679243461609 1 1
0.540532512603738 0.539958198596356 0 0
0.103130110275943 0.103062950947144 1 1
0.190286569624738 0.190076444833216 1 1
0.132420213548866 0.13230594993489 1 1
0.312462006166414 0.312085550086783 1 1
0.0978460661270755 0.097761605149395 1 1
0.0738894010552847 0.0737781368654668 1 1
0.275791628469349 0.275517351281013 1 1
0.19598031445545 0.195850815041226 1 1
0.385263413020032 0.384860744678661 1 1
0.321272257153947 0.320931301453356 1 1
0.151563739282492 0.151429127316027 1 1
0.468752855060458 0.468303948782148 1 1
0.408327610828538 0.407836058858198 1 1
0.327539604245452 0.327183909255959 1 1
0.200769006508501 0.200540242885935 1 1
0.304030209013978 0.303647033873844 1 1
0.121468064833104 0.121417540256198 1 1
0.366053286458213 0.365749382851022 1 1
0.0912093900356443 0.0911199290728635 1 1
0.642734479780036 0.641929443036718 0 0
0.361995631235848 0.361606863052981 1 1
0.512690802987725 0.512137809208243 1 1
0.0310748131512671 0.0309478929957267 1 1
0.317984092187821 0.317621709860807 1 1
0.0272656796540591 0.0271966825578423 1 1
0.0984784846174453 0.0984012800115295 1 1
0.12571023772225 0.125575507786074 1 1
-0.0144955433710391 -0.0144690660211989 1 1
-0.0172468781826242 -0.017282849570037 1 1
0.288328968164687 0.288102447836221 1 1
0.125541299784199 0.125413547689071 1 1
0.273340602076922 0.273087440694603 1 1
0.389162548563662 0.388726908980148 1 1
0.244443015887506 0.244115322991493 1 1
0.297017659070418 0.296736513576222 1 1
0.158779344757269 0.15859388295881 1 1
0.333393716193504 0.333039323390107 1 1
0.498667204455114 0.498138716708173 0 0
0.00591663520595436 0.00588247362478618 1 1
0.024334682510635 0.0243436538900975 1 1
0.156117941829684 0.155986052054872 1 1
0.328235151624158 0.327845678480172 1 1
0.0671391987330938 0.0670815857778825 1 1
0.21800594359185 0.217744009662628 1 1
0.229836011154755 0.229547070857965 1 1
0.32707365145904 0.326750104514491 1 1
-0.372729807874448 -0.37235530985984 0 0
0.114997748269876 0.114919506136852 1 1
0.36914020549919 0.368695666572466 1 1
0.335648874994344 0.335289397990235 1 1
0.270998640167567 0.27072891786243 1 1
0.203070581899436 0.202923671719654 1 1
0.273716155987844 0.273431505444309 1 1
-0.00914056065730803 -0.00914419973075434 1 1
0.0599128538655019 0.0598367390904118 1 1
0.442227532931723 0.441772528623278 1 1
0.212607724754517 0.212385649316895 1 1
0.245300303628702 0.24503696832467 1 1
0.561659200794882 0.561070618844814 0 0
0.21284207520085 0.212714716310804 1 1
0.420359829831525 0.419928794848899 1 1
0.14290299532534 0.142768657047589 1 1
0.27522191425363 0.274907502665323 1 1
0.49097146319325 0.490489770112079 1 1
0.257144902278898 0.256887659232325 1 1
0.523390913589383 0.522916156197014 0 0
0.272284297292878 0.272008133028621 1 1
0.121386046554495 0.121306537841887 1 1
-0.107452880094441 -0.107391513708587 0 0
0.145975859226911 0.145838271349811 1 1
0.129431764365145 0.129323538719371 1 1
0.493801016100599 0.493280320272659 0 0
-0.199127496068943 -0.198959563314825 0 0
0.241536743221309 0.241283979109338 1 1
0.357120606962021 0.356786328176286 1 1
0.358442370833045 0.358075234411819 1 1
0.297772660978089 0.297477925348191 1 1
0.296382838279606 0.296062200365978 1 1
0.24502610400693 0.244764322451216 1 1
0.342409094328832 0.342046545168931 1 1
0.277772363225243 0.277453147988383 1 1
0.293088995949181 0.292762937143958 1 1
-0.0541920214688473 -0.0541593075534834 1 1
0.206230638679446 0.206015897003334 1 1
0.468783405859021 0.468291272908022 1 1
0.291380259897706 0.291006682770032 1 1
0.242516793400256 0.242238035149929 1 1
0.0480729928355255 0.048040387205104 1 1
0.0538070320258641 0.0537643792089907 1 1
0.577029581076588 0.576409497791855 0 0
0.211782957517142 0.211595759068532 1 1
0.126239231029925 0.126064649705495 1 1
0.389223442950908 0.388771810239077 1 1
0.364094444303785 0.363759196227234 1 1
0.23657454731453 0.236279240052629 1 1
0.143207596589598 0.142969193572929 1 1
0.0469183851167714 0.0468762436991811 1 1
0.177420063475521 0.177237703705286 1 1
0.171074767555097 0.170928698801128 1 1
0.388367893177068 0.38795424324307 1 1
0.134932397181211 0.134810445906436 1 1
0.157408504786456 0.157275859731438 1 1
-0.0457745311074433 -0.0457230948460447 1 1
0.297273685717698 0.29693628714039 1 1
0.102995011965302 0.102875712801252 1 1
0.24852301938394 0.248257649215214 1 1
0.10462116701102 0.104559965983338 1 1
0.00804829144927488 0.00801655817820213 1 1
0.394832454310363 0.394389599784509 1 1
0.346546881079906 0.346173740129078 1 1
-0.115138444434888 -0.114949908850646 1 1
0.347276349166697 0.346839751818477 1 1
0.466405383820319 0.465911675891154 1 1
0.180456875933225 0.180278500117915 1 1
-0.0858989229160736 -0.0857792904054349 0 0
0.107807375791201 0.107624232548615 1 1
0.148778671861816 0.148668368470036 1 1
0.137775283296135 0.137663342416586 1 1
0.0211360303723352 0.0211072815084942 1 1
0.120268618556708 0.120065858309157 1 1
0.387523360817402 0.387195639295983 1 1
0.378587507383648 0.378208979648406 1 1
0.217361168426636 0.217165189834081 1 1
0.0939687719404137 0.0938826870709442 1 1
0.164822983866617 0.16469448094567 1 1
0.274486766929147 0.274173421109917 1 1
0.0199612371566309 0.0199254720777934 1 1
0.402418852281548 0.402058435184783 1 1
0.580968080794196 0.580365836449875 0 0
0.24393251689432 0.243680810667632 1 1
0.213432120356072 0.213265907615674 1 1
0.476351688379618 0.475915431335385 1 1
0.176708824434988 0.17652328721589 1 1
0.43490134058759 0.434435650329247 1 1
0.1978000029621 0.197548178660902 1 1
0.201003829054484 0.200863757795618 1 1
0.00838160873380297 0.00832464028505305 1 1
-0.0365017874733203 -0.0364258406474341 1 1
0.0970902812100911 0.0969798412370021 1 1
0.103292606415161 0.103193719969272 1 1
0.496785633174554 0.496276011226652 0 0
0.326806702885357 0.326443068955963 1 1
0.328194836268333 0.327771388459986 1 1
0.00913564194698988 0.00912911505622883 1 1
0.192082392564351 0.191849737165071 1 1
0.189220069931914 0.189062151294864 1 1
0.29746230569005 0.297128925282773 1 1
0.186646416190361 0.186382270116166 1 1
-0.000565786479441881 -0.000602620037083043 1 1
0.19298497402545 0.192818165761874 1 1
0.285411111895225 0.28514318057253 1 1
0.165138802915663 0.164979910616314 1 1
0.113486564536337 0.113315281016096 1 1
0.292344741941229 0.291993499502703 1 1
0.211153931879682 0.210952115229886 1 1
-0.176435229479034 -0.176183767880607 0 0
0.427300226549059 0.426888232776397 1 1
0.40860922753388 0.408191245599055 1 1
0.23693610261024 0.236739098178897 1 1
0.253625979852735 0.25336722198226 1 1
0.408441771272971 0.408012414420165 1 1
-0.0074666233252383 -0.00743751051944166 1 1
0.287346819325614 0.287027201084421 1 1
0.382942702082531 0.382567236638844 1 1
0.263770372142477 0.263513652410658 1 1
0.320754654569629 0.320431912622142 1 1
0.205511333469613 0.205275697922481 1 1
0.507390216444807 0.506811852005305 1 1
0.32444233991182 0.324093500475252 1 1
0.3060297665474 0.305664223600501 1 1
0.0407380650292763 0.0407672680883468 1 1
0.249056492170075 0.248790956145707 1 1
0.33165841313907 0.331250711717575 1 1
0.228438262969218 0.228156886677355 1 1
0.213379850953931 0.213147918613449 1 1
0.284003804315663 0.283639352618436 1 1
0.0241609366178081 0.0241891440868776 1 1
0.0797336908998314 0.0796234206137639 1 1
-0.00259222323036064 -0.00259379374599051 1 1
0.207165589032427 0.20694272513994 1 1
0.165030520548325 0.164907277211327 1 1
0.249767329593536 0.249509277699844 1 1
0.474227339074453 0.473734468625639 0 0
0.248780753831262 0.248490479063587 1 1
0.391536053820885 0.391032772939165 1 1
0.350626851963538 0.350241340016813 0 0
0.0663651876817931 0.0662467031567295 1 1
0.0486267572972815 0.0485477332267708 1 1
0.244811680214534 0.244529024554073 1 1
0.280700719216894 0.280446300954061 1 1
0.0477141151742939 0.0476571782426845 1 1
0.180404026230285 0.180156194139446 1 1
0.393072770327869 0.392666573013358 1 1
0.0378213919020954 0.0377873829095642 1 1
0.23133326392699 0.23111729213545 1 1
0.240019592880295 0.239821823038796 1 1
0.238390686933541 0.238116516963847 1 1
0.0440033598926196 0.0439181769975954 1 1
0.0457496161094945 0.0456772042221326 1 1
0.219277456721193 0.219058113765228 1 1
0.679923980935719 0.679124117794593 0 0
0.042785534345872 0.0427459573806507 1 1
0.15752580218573 0.157314088823271 1 1
0.135285658928288 0.135212192539556 1 1
0.208011668097824 0.207773641957801 1 1
0.0343227876757026 0.0342943899659648 1 1
0.253909981805581 0.253677558917344 1 1
0.410357270516997 0.409904752319682 1 1
0.370272273156114 0.369936120404895 1 1
0.136480049242501 0.136364848622655 1 1
0.2779792288826 0.277728274180629 1 1
0.402020924736157 0.40163161437851 1 1
0.228412505438923 0.228257397565874 1 1
0.263336806728871 0.262988409474017 1 1
0.0672339662345584 0.0671516528478523 1 1
0.581871110422731 0.581347217619359 0 0
0.152244620033233 0.152069165580759 1 1
0.376183201947148 0.375821499249302 1 1
0.226866894182708 0.226667725235427 1 1
-0.0676255422176766 -0.06756370682761 0 0
0.153590100343408 0.153404957778197 1 1
0.206086292864268 0.205776552010266 1 1
0.345879406540887 0.345506343589902 1 1
0.21441071608898 0.214152146818289 1 1
0.173866115627584 0.173687479784665 1 1
0.0348024102632348 0.0347224055441749 1 1
0.320320770944033 0.32000406001251 1 1
0.341567547535965 0.341261568239592 1 1
0.232004485216161 0.231720586538108 1 1
0.192370554644055 0.192132687834858 1 1
0.21568547014468 0.215488277736401 1 1
0.388712378893046 0.388365928291619 1 1
-0.0216387399063841 -0.0216386497537925 1 1
0.103723965436043 0.103562826095842 1 1
0.0688157799187342 0.0687528568485756 1 1
-0.054854413502821 -0.0548090844979971 0 0
0.168616789750574 0.168438503902655 1 1
0.170538014271903 0.170348629680968 1 1
0.0822720769541175 0.0821965876828093 1 1
-0.0756937718477218 -0.0755922588876999 1 1
0.20511019007073 0.204974702115457 1 1
0.103108219419444 0.103032794012703 1 1
0.483907954493631 0.483349950498991 0 0
0.241020492912435 0.240744059972647 1 1
-0.0139566279173623 -0.0140236243340139 1 1
0.428333132705377 0.427880521567018 0 0
0.361191542639126 0.3608124309714 1 1
0.318365761993312 0.317943177670193 1 1
0.00267468801911822 0.00265156183963127 1 1
-0.198968921160968 -0.198744098314161 0 0
0.0628680770680172 0.062775453307175 1 1
0.229902523424382 0.229573681677501 1 1
0.148046597775037 0.147890625030981 1 1
0.278223613555926 0.278001607521401 1 1
0.0947330425619791 0.0946484699319707 1 1
0.111222384540883 0.111075086974758 1 1
0.269925683758048 0.269678294799064 1 1
0.503352249709619 0.502861108644347 1 1
0.475774163950006 0.475275857257504 1 1
0.374372799600506 0.374000957469625 1 1
0.158753481088496 0.158550846860094 1 1
0.39591906310612 0.395591309772791 1 1
0.365659484276055 0.365314199513513 1 1
-0.131082160166322 -0.130926684765483 0 0
0.108495662905127 0.108374529367556 1 1
0.155326072163995 0.155081288556573 1 1
0.150709586387657 0.15059404444184 1 1
-0.0505831404984062 -0.0505100291715449 1 1
-0.00848863371820666 -0.00850101637549251 1 1
-0.25711756638111 -0.256785741238837 0 0
0.303897563146512 0.303623968553608 1 1
0.156033807391946 0.155856255899374 1 1
0.295685655246204 0.295298890118604 1 1
0.0795522075124048 0.079409325595119 1 1
0.265079432658619 0.264815498471086 1 1
0.00154033974326954 0.00149940817602348 1 1
0.505540778525718 0.50496533347741 0 0
0.114773704987375 0.114643028000428 1 1
0.235161474645341 0.234967500229553 1 1
0.256716598316045 0.256454272069016 1 1
0.00828463571394127 0.00828543101283937 1 1
0.205373063131657 0.205129735496951 1 1
0.0733007767915922 0.0732529705022114 1 1
0.0357096060044482 0.0356688382434503 1 1
0.624594629555247 0.623960412660536 0 0
0.194195867647137 0.194037114913323 1 1
0.282814313514297 0.282486172873262 1 1
0.496136487042111 0.495566127842536 1 1
0.0913649776607104 0.0912988873581127 1 1
0.429829713499403 0.429342531416405 1 1
0.130623603584673 0.130489244422828 1 1
0.373925553441157 0.373532491251194 1 1
0.340144111240846 0.339793053443486 1 1
0.661350618884189 0.660700400448366 0 0
0.351718328085232 0.351404966988988 1 1
0.178528094064351 0.178298059785099 1 1
0.347361622397821 0.347007747403932 1 1
0.114125776813998 0.114013487684447 1 1
0.219734610538977 0.219526107840994 1 1
0.302307019175271 0.301966927391476 1 1
0.335231679110152 0.334890436069119 1 1
0.0993452137214572 0.0992682933565663 1 1
-0.0145882017033866 -0.0145609815594203 1 1
0.141398631742457 0.141258520896357 1 1
0.347499275861402 0.347196630906074 1 1
-0.0702838351088727 -0.0702395030550995 1 1
0.0699203851191052 0.069832947093051 1 1
0.277447018868092 0.277214400639808 1 1
0.0907744421771237 0.0906741877728865 1 1
0.215139832265927 0.214825417460775 1 1
0.17502056341687 0.174824344930446 1 1
-0.0282591013194051 -0.0281795218920147 1 1
-0.251857231963062 -0.251585356673187 0 0
0.184476382390788 0.184237577582221 1 1
0.0762135830307002 0.0761300097093264 1 1
0.250232791079914 0.249877455996711 1 1
0.153767539318754 0.15354676071949 1 1
0.240205060097891 0.239980844209446 1 1
0.421527175584581 0.421107339483296 0 0
-0.0330449894544006 -0.0329840142184267 0 0
0.119045199509985 0.118918045158632 1 1
0.132277692751202 0.132115263533612 1 1
0.144089563395076 0.143937622058771 1 1
0.245489451330233 0.245253879785782 1 1
0.314554491297295 0.314272710687402 1 1
0.163923667590599 0.163711066936132 1 1
0.30282104531475 0.302524775616009 1 1
0.362729545562173 0.362378110063902 1 1
0.172990540847262 0.172847358501322 1 1
0.111050276205466 0.110970078175934 1 1
0.0872578304688073 0.0872485673177129 1 1
0.0519766607416046 0.0519010383989032 1 1
0.325626071120879 0.325277847814552 1 1
0.380953106696294 0.380516581111028 1 1
-0.128645796010645 -0.128530547418171 1 1
0.287867639373226 0.287537324649719 1 1
0.0457191480897945 0.0456819027015189 1 1
0.361631861423862 0.361223603960483 1 1
0.24959165997327 0.249353665100361 1 1
0.19298317408319 0.192844361676602 1 1
0.338065496489033 0.337718594383932 1 1
0.549651095117593 0.549073836116556 0 0
0.363273021453134 0.36290808268998 1 1
0.227233506856457 0.226962635238403 1 1
-0.0770259919753927 -0.0769567531120488 0 0
0.395626733152052 0.395286226270088 1 1
-0.0522505592065513 -0.0521955822879475 0 0
-0.0225074351157437 -0.0224540453743363 0 0
0.284718208730739 0.284388737451609 1 1
-0.0342356466654701 -0.0342059198269707 1 1
0.362168332827133 0.361792342536186 1 1
0.262543021441264 0.262323250541814 1 1
0.423034589500426 0.422581710182566 1 1
0.0507346795466497 0.050684850471646 1 1
0.0310022381508239 0.030945787124512 1 1
0.340470286108134 0.339992845255589 1 1
-0.0791362928161836 -0.0790669335102401 0 0
0.0817945302191038 0.081676359175419 1 1
0.101058678547057 0.100969773074677 1 1
0.42861287445961 0.428194538698739 1 1
0.130162741711122 0.130114120774711 1 1
0.233921979247828 0.233693930441862 1 1
0.0483971503084768 0.0483863958962824 1 1
0.322423057072317 0.322063573207464 1 1
0.275533463197998 0.275190534887361 1 1
-0.00677996418984413 -0.00679972862475415 1 1
0.210144360636395 0.209907351958283 1 1
0.206203312389992 0.205973544568783 1 1
0.0671309161113162 0.0670558154617848 1 1
0.255563172976621 0.255304785321813 1 1
0.25746472031393 0.257229297720714 1 1
0.180327149416365 0.180081769413109 1 1
0.147220521009533 0.147071777745931 1 1
0.122071685796767 0.121959273887417 1 1
0.397355505259722 0.396879567644817 1 1
0.36073765272407 0.360352518636896 1 1
0.171399066523222 0.171259873697821 1 1
0.218042065065774 0.217786129320794 1 1
0.266769369912007 0.26647264674325 1 1
0.388784254226471 0.388321340142603 1 1
0.262332523918151 0.262086342893549 1 1
0.215196175849859 0.215052826988943 1 1
0.335801015861291 0.335492126140353 1 1
0.0542304033947149 0.0541991827519576 1 1
0.0942921340843176 0.094191783817891 1 1
0.235294922788702 0.235070377112562 1 1
0.301929665365127 0.301608222370584 1 1
0.536921617057057 0.536402233726246 0 0
0.36904525996034 0.368674640090001 1 1
0.281835441309427 0.281549440012619 1 1
0.319157941022869 0.318802948580637 1 1
0.230445230038369 0.23021694683502 1 1
0.273246210400582 0.272933126808923 1 1
0.34011058469266 0.33978496631538 1 1
0.179666198647552 0.179465598921752 1 1
0.36695849947293 0.366608031364113 1 1
0.221561195625812 0.221311834309192 1 1
0.474198732292544 0.473723519944643 1 1
0.345594151087099 0.345280714232647 1 1
0.156902737589973 0.156812107509831 1 1
0.368007288281987 0.367644949143531 1 1
0.425588020959355 0.425216468550494 1 1
0.271963519704138 0.271583359470021 1 1
0.30996737429676 0.309721660432852 1 1
0.251607472223195 0.251390104437395 1 1
0.478979583631643 0.478474249293462 1 1
0.308926897470783 0.308673917089585 1 1
0.211920131608307 0.211640623205307 1 1
-0.275419495530714 -0.27512175742217 0 0
0.091394042429795 0.0913227634260476 1 1
0.343858306711962 0.343536468034447 1 1
0.0935190822590098 0.0933676128372791 1 1
0.112897915229742 0.112750467159374 1 1
0.293069409009618 0.292755387680795 1 1
0.229744758940159 0.229483944224955 1 1
0.000424923678291229 0.000478614888648914 1 1
0.0476625707867454 0.0476178911930108 1 1
0.129520759886545 0.129414011978186 1 1
0.238544911597397 0.238331909560547 1 1
0.250816493119905 0.250517120199619 1 1
0.181150276295774 0.180968222590841 1 1
0.210993464385077 0.210800824375319 1 1
0.0387852919583337 0.0387325839377465 1 1
0.314053022320643 0.313748984461265 1 1
0.318400983987264 0.318060724023329 1 1
0.399660684285676 0.399258048646425 1 1
-0.150400226078541 -0.150246753611867 1 1
0.54965848809485 0.548931515002481 1 1
0.0580208654861936 0.0580221640295092 1 1
0.379199772667711 0.378895366238246 1 1
0.144100679785833 0.143999441340625 1 1
0.339415994590801 0.339049062021602 1 1
-0.0212523210189038 -0.0212110563649905 1 1
0.128444528094173 0.128174036047871 1 1
-0.0289181869951032 -0.0289157344668081 0 0
0.304609981064006 0.30429877105878 1 1
0.181934476924512 0.181780260631313 1 1
0.176565383420574 0.176397174028351 1 1
0.597249373516915 0.596650325801141 0 0
0.240535684728125 0.240321210964305 1 1
0.336437829961637 0.33607291520218 1 1
0.369282347016478 0.368881888592373 1 1
0.17869758797876 0.178531760152801 1 1
0.311663582960238 0.311302972666807 1 1
0.259079107355977 0.258843186166736 1 1
0.335161129341769 0.334792672629421 1 1
0.33035491512165 0.329996298656452 1 1
0.317475341324284 0.31712663151868 1 1
0.487288124589785 0.486795827729104 1 1
0.0428840390509174 0.042842556689319 1 1
-0.225760931527715 -0.225539824233092 0 0
0.284160283542758 0.283900408317879 1 1
0.211786921564454 0.211544940578723 1 1
-0.0646317573403537 -0.0646114107119791 1 1
0.0737207463858523 0.0736550231525946 1 1
0.333399488010985 0.333050872245533 1 1
0.0568624230542582 0.0568555375491304 1 1
0.0795378897209041 0.0794357518720642 1 1
-0.0111659663172618 -0.0111371903083097 1 1
0.0371004175883167 0.0370449579405886 1 1
0.29366193412713 0.293346898304208 1 1
0.521689505046851 0.521116801938038 0 0
0.150844615837939 0.150662866139957 1 1
0.325264082101581 0.32494998499418 1 1
0.121586382922306 0.121465493933475 1 1
0.141580624235185 0.141467288544385 1 1
0.459684987776795 0.459281827705733 1 1
0.25833540405071 0.258064228999924 1 1
0.184042702251036 0.183868730880152 1 1
0.264469702164466 0.264202615808312 1 1
-0.00694967063223653 -0.00694230868477832 1 1
0.0879638400062449 0.0878635386069104 1 1
0.210366427866425 0.210152383462527 1 1
0.129480345731963 0.129356895968722 1 1
0.455397158287184 0.454943197472734 0 0
0.391197746032979 0.390768523522315 1 1
0.338463288109521 0.338143188523466 1 1
0.224534501213885 0.224331457422297 1 1
0.0652395029542068 0.0651619218287022 1 1
0.345810952422335 0.34541720138997 1 1
0.205769995082483 0.20557175165116 1 1
0.211510677679772 0.211317177428775 1 1
0.278383069880532 0.278091608126337 1 1
-0.0132017996531561 -0.0132328506266237 1 1
-0.134340225349237 -0.134184424070445 0 0
0.148373391824132 0.14817940904872 1 1
0.0359551835848964 0.0358910505792145 1 1
-0.172475577750805 -0.172263606154131 0 0
0.0401817244339763 0.0401904062878645 1 1
0.116187162602877 0.116010064862836 1 1
0.218475317661724 0.218249715735571 1 1
0.028089906030891 0.0280889406641774 1 1
-0.116170916121512 -0.115980793888097 0 0
0.194471375465963 0.194300160254116 1 1
0.299387934006178 0.299010397037539 1 1
0.0549819448216938 0.0549275274574583 1 1
-0.0787778385314368 -0.0786658573928564 0 0
0.232488629798938 0.232295136659674 1 1
0.295016855412955 0.294754153546294 1 1
0.424650167834563 0.424218391693686 1 1
0.0105447361783473 0.0105351673789801 1 1
0.327841052254811 0.327453070997014 1 1
0.331504495818711 0.331187881667349 1 1
0.224250918499379 0.223991784100011 1 1
-0.100630826421895 -0.100526256531085 0 0
0.0965115174016862 0.0963776058369995 1 1
0.0963439097479289 0.0962233856203812 1 1
0.184053235353114 0.183875248970721 1 1
0.111583755685494 0.111442530487894 1 1
0.221737152766364 0.221531483917779 1 1
0.390996816298184 0.39061815047092 1 1
0.242457634222174 0.242252768122481 1 1
0.247513803503073 0.24719573988575 1 1
0.15636243704883 0.156202786914748 1 1
0.0726309142457976 0.0725486769641229 1 1
-0.10389233913767 -0.103841451350728 1 1
-0.0232517084033392 -0.0231887588217744 1 1
0.0459921362713286 0.0459411922237635 0 0
-0.00263160917632387 -0.00262183581061912 1 1
0.17112940827328 0.170962866861807 1 1
0.390992413575921 0.390623737781426 1 1
0.151017998259116 0.150845760268345 1 1
0.0894189700137454 0.0893094782798126 1 1
0.197212853919749 0.197031803253375 1 1
0.238413910439223 0.238129571845885 1 1
0.707214701160811 0.70640315236649 0 0
0.175102174017912 0.174889174863079 1 1
0.0448887249272844 0.0448141316111359 1 1
0.153291617075346 0.153119418832853 1 1
0.101268732649526 0.101178735298557 1 1
0.350203412662202 0.349863327410642 1 1
0.280985098338067 0.280697638092668 1 1
0.370580025954635 0.370185514085737 1 1
0.200383453312724 0.200212140807185 1 1
0.116167607157825 0.116118364734961 1 1
0.170232701266663 0.170013521638914 1 1
0.153310407719954 0.153157446281027 1 1
0.164451636301824 0.164307646084042 1 1
0.377033747472465 0.376665838660926 1 1
0.12138087180945 0.121231066979328 1 1
0.313235274077543 0.312890627640657 1 1
-0.0110678952332258 -0.011102171403563 0 0
0.44405566421728 0.443631293290722 1 1
0.168447484181903 0.168340908778632 1 1
0.304227913499775 0.303944992009989 1 1
0.0334917037396832 0.0334758221447181 1 1
0.152574830706644 0.152359514356002 1 1
0.146120569140179 0.145976922864905 1 1
0.175600546917922 0.175395716679734 1 1
0.0488504862556712 0.0487029365309259 1 1
0.12288011986681 0.122750628649847 1 1
0.0916972232778913 0.0915876420577869 1 1
0.0242622512140981 0.0242365089941339 1 1
0.382029661082802 0.381667693340334 1 1
0.232010701185178 0.231740999323587 1 1
0.506162753453055 0.505574932074602 0 0
0.389647708768766 0.389251457258957 1 1
0.273773022704481 0.273488976066645 1 1
-0.127753626728622 -0.127641673388429 0 0
0.0974744042050549 0.0973039369142861 1 1
0.405524443123101 0.405100242187715 1 1
0.2558880131046 0.255598404587685 1 1
0.387995578624219 0.387678072964053 1 1
0.292676907573304 0.292419362824147 1 1
-0.0348111830976896 -0.0347417068357239 1 1
-0.000851134083917848 -0.000859437987997078 1 1
-0.0731530617551361 -0.0731278688973723 1 1
-0.112889693438567 -0.1127213215284 0 0
0.357129636458971 0.356700849107268 1 1
-0.00302054977141496 -0.00299090752004973 1 1
0.186530437410697 0.186383950672653 1 1
0.149161262733101 0.148979480433102 1 1
0.23193271799499 0.231698662608259 1 1
0.162543246463243 0.162375068483489 1 1
-0.0209276688863685 -0.0209034776033775 1 1
0.12802277296602 0.127955756212343 1 1
0.209443982859518 0.209219592474409 1 1
0.05065529096751 0.0506776650150841 1 1
0.221718953463482 0.221509252024269 1 1
0.256805814449156 0.256550933042766 1 1
0.3794126930973 0.378974794327956 1 1
0.0817687584303117 0.0817022139988812 1 1
0.176481479955954 0.176297739545384 1 1
0.510669666239654 0.510165051990584 0 0
0.458896602158953 0.45839545843755 1 1
0.261507530754301 0.261258423245482 1 1
0.0653803839576934 0.0652982214502545 1 1
0.0538110006389407 0.053795680457 1 1
-0.0444241987074324 -0.0443767752069067 1 1
0.155375354517094 0.155293448570935 1 1
0.376482656724868 0.376130914499354 1 1
0.554554277133445 0.553988542974416 0 0
0.292955975244738 0.292627324277451 1 1
0.231561036051998 0.231319001357505 1 1
0.547923207611053 0.547320243315344 1 1
0.0332288288951771 0.0331914139527369 1 1
0.0892265667858826 0.0891009621356026 1 1
0.0815785720993383 0.0815451481311238 1 1
0.10923997206537 0.10914890282992 1 1
0.0478694025025801 0.0478389159245707 1 1
0.440979941688517 0.440538377542254 1 1
0.285368589321535 0.285055760132841 1 1
0.250947538059833 0.250694213533467 1 1
0.0373462384530666 0.0372872806963406 1 1
0.184050543785438 0.183876512495374 1 1
0.262516989202215 0.262290735658303 1 1
-0.0116317476514076 -0.0116138858363597 1 1
0.386713880189978 0.386287426802505 1 1
0.345850069081175 0.345423258783415 1 1
0.351798063097966 0.351457952697005 1 1
-0.0380910491660575 -0.0380361190701354 1 1
0.169297477372815 0.169141440416886 1 1
0.115635850598479 0.11555005067337 1 1
-0.0903340441340829 -0.090261731323116 0 0
-0.131851392101193 -0.131758231792904 0 0
0.161477443802275 0.161344745957631 1 1
0.173716111759355 0.173559107195348 1 1
-0.0215343304145645 -0.0215122726218508 1 1
-0.333777283569303 -0.333428034462665 0 0
0.263624853521566 0.263366861017645 1 1
0.493814330671788 0.493360432265971 1 1
-0.261300602313438 -0.260974779156862 0 0
0.210651107425688 0.210403271445146 1 1
0.0782536278895995 0.078189080162214 1 1
0.297470812270123 0.297212337711393 1 1
-0.108446449881604 -0.108324993225485 1 1
0.388698966899941 0.388333510738831 1 1
0.334897880842106 0.334462115392436 1 1
0.190009113540514 0.189851582427304 1 1
-0.0365077695677237 -0.036438493914057 1 1
-0.0299132824946076 -0.0299400772901553 1 1
0.336234036812691 0.335907371494627 1 1
-0.226264794335031 -0.226033527676898 0 0
0.303682031597698 0.303344063724171 1 1
0.221747714121226 0.221536176260039 1 1
0.177538062196496 0.177315391305103 1 1
0.32723026560539 0.326853973176184 1 1
0.0900183093815343 0.0898760745021847 1 1
0.0609985049039637 0.0609439974294125 1 1
0.122898865068627 0.122790338573011 1 1
0.0792403218330734 0.0791386182722873 1 1
0.200575891121882 0.200438586912696 1 1
0.450262816816552 0.449814334260611 1 1
-0.0672428609870872 -0.0671935686696267 1 1
0.139647974546189 0.139497433427514 1 1
0.162573586493627 0.162420829410054 1 1
0.108443244090302 0.108365508769487 1 1
0.3475077306851 0.347237139122478 1 1
0.107347016940592 0.107246836914184 1 1
0.443144333912295 0.442633736635131 0 0
-0.0897633598440777 -0.0896621899523384 1 1
0.251925400756507 0.251650685862361 1 1
0.211066376684038 0.21086210899261 1 1
-0.0387790431760529 -0.0387554438287995 1 1
0.0848724055045759 0.0848071295603384 1 1
0.532155937817457 0.531479007358878 1 1
0.4471806138033 0.44677095510067 0 0
0.0890845628300363 0.0889330620448252 1 1
0.0614870809133729 0.0614242843773744 1 1
-0.1943059755797 -0.194109340314587 0 0
0.182626350695191 0.182384156052549 1 1
0.148898156757665 0.148758071917784 1 1
0.330966990930138 0.330682987923418 1 1
0.134986122970312 0.134869887393127 1 1
0.117937896245248 0.117801461637289 1 1
0.251453903561397 0.251176400412556 1 1
0.448844079903644 0.44833611731905 0 0
0.251333357205137 0.251086397144347 1 1
0.213445042275326 0.213230736326474 1 1
0.182214433734167 0.181972298300364 1 1
0.094920256199306 0.0948096098601491 1 1
0.0921152663888105 0.0919991736902211 1 1
0.0319690290637427 0.0319101034239728 1 1
-0.152801617454602 -0.152647091587013 0 0
0.0588949191229551 0.0587825514995149 1 1
0.313887769939778 0.313607454784307 1 1
0.223150942277526 0.222926407422374 1 1
-0.085705078084272 -0.0856466148957311 1 1
0.352832067220574 0.352487011955563 1 1
0.502733866313872 0.502203444433821 1 1
0.256554806299793 0.256334555993305 1 1
0.0947136934525203 0.0945610657717641 1 1
0.126196012895142 0.126014569255415 1 1
0.291817305480161 0.291483204306952 1 1
0.0218530946095714 0.0218361267938038 0 0
0.0932152544795084 0.0931193938325393 1 1
0.221829600395373 0.221586213262187 1 1
0.351143513653092 0.350826891662656 1 1
0.184957966155951 0.184854491470763 1 1
-0.0306363181540887 -0.0306360831095725 1 1
0.0829342262123735 0.0828713552268532 1 1
0.310380828172398 0.310107745280584 1 1
0.416888957696758 0.416453501541064 1 1
0.110012489232699 0.109888303017947 1 1
0.515305248027926 0.514754746237597 0 0
0.180680784722781 0.180473296523094 1 1
0.456577688547019 0.45611819693057 1 1
0.383800860092337 0.383408847627554 1 1
0.396995806186928 0.396614790002741 1 1
-0.11300453637597 -0.112890974555208 0 0
0.0644009032328462 0.064348518478449 1 1
0.341745640600347 0.341419408723303 1 1
-0.0911225422352485 -0.0910046196663626 1 1
-0.0141659184891329 -0.014202905167485 1 1
0.203903305666323 0.203666455327048 1 1
0.383908276170819 0.383502338444808 1 1
-0.0332075537078254 -0.0331772600146687 1 1
0.480524060270567 0.48000859607893 1 1
0.0911048673412168 0.09099593926965 1 1
0.288382582218412 0.288040325551153 1 1
0.332730070324492 0.332411981083528 1 1
-0.0526518361710393 -0.0526052867601382 1 1
0.0777698968984631 0.0777280038828354 1 1
0.368683450386657 0.368289723115516 1 1
0.0467656248073885 0.0467318313042097 1 1
0.0312802996903428 0.0312690260993543 1 1
0.313777703314809 0.313482036531154 1 1
0.315853486751344 0.315525901696254 1 1
0.217257053491659 0.217037536656969 1 1
0.256077020662256 0.255846261245103 1 1
0.168550017975095 0.168330536473183 1 1
0.173630910537654 0.173510209972862 1 1
0.175896705701841 0.175712121099023 1 1
0.46799617347877 0.46751646189175 0 0
0.1879225158538 0.187715218430351 1 1
0.302344326913815 0.30209996947476 1 1
-0.0602874630529141 -0.0602777333728502 1 1
0.156335463837063 0.156155033661628 1 1
0.245345056226538 0.245019716976867 1 1
-0.142899667209648 -0.142763205152291 0 0
0.3299409389046 0.329608987538794 1 1
0.0460684334445952 0.0460686549329697 1 1
0.0136527091513213 0.0136243125414568 1 1
0.277804154462246 0.277508736235273 1 1
0.0783170472478572 0.0782675670439699 1 1
0.201318209512398 0.201110110069698 1 1
0.11849022321055 0.118364808990098 1 1
0.068434072389171 0.0683410337532873 1 1
0.483625583439825 0.483121911997468 0 0
0.283826430652111 0.283541317461116 1 1
0.0635690293488072 0.0634643285572728 1 1
0.225811832202262 0.225589514027593 1 1
-0.155811201061552 -0.15564482386485 0 0
0.174190169948588 0.174012260867277 1 1
0.267619056458326 0.267301477911272 1 1
0.0442971099646313 0.0442686677032543 1 1
-0.0805787836943506 -0.080517147549831 1 1
0.22995711961359 0.229711111311695 1 1
0.244047348069406 0.243880996833051 1 1
0.293944636367691 0.293655847043747 1 1
0.144660502655994 0.144473262706416 1 1
0.213868305955651 0.213674449776 1 1
0.0968906810710228 0.0967823419723468 1 1
0.348706512043151 0.34837787550966 1 1
0.20974561648484 0.209520365381289 1 1
-0.0326611400341281 -0.0326263241191285 0 0
0.13857098675077 0.138413423770233 1 1
0.355088169079568 0.354785564653963 1 1
0.137371183822426 0.137227075325232 1 1
0.459514521008539 0.459071319455332 1 1
0.0477184738125277 0.0476761513330881 1 1
0.369556409068341 0.369197363403307 1 1
0.283752890427617 0.283434585842168 1 1
0.0176896749165277 0.0176366286351334 1 1
0.434743263646848 0.434324171976796 1 1
0.455040706099632 0.454591289991985 0 0
0.306100738813832 0.305723110720138 1 1
0.405433006701696 0.40506638630039 1 1
0.041352393880499 0.041290061696698 1 1
-0.0344937601426587 -0.0343942000521482 1 1
0.0603185164781819 0.0602843669000358 1 1
0.292730753508505 0.292421525176211 1 1
0.414744640523972 0.414256915049297 1 1
0.0338501871438465 0.0337966328134674 1 1
0.412174273899973 0.411712869332236 1 1
0.161943047454572 0.161811136058221 1 1
0.380610160686462 0.380149324631224 1 1
0.184053948238572 0.183901870954724 1 1
0.145595873745575 0.145450542989826 1 1
0.18798383339027 0.187675650522625 1 1
0.398740835254567 0.398304598352533 1 1
0.201487975786123 0.20128011825859 1 1
0.375282901506858 0.374894255020719 1 1
0.27063506857193 0.270311683533255 1 1
0.339330572848703 0.338996382077333 1 1
0.274570032986978 0.274248770618273 1 1
0.2473123148725 0.247044537943758 1 1
0.281996622012241 0.281740754033677 1 1
0.207016703528276 0.206856957490678 1 1
0.255388722778898 0.25513245444847 1 1
0.330944997630982 0.330560627166853 1 1
0.250632305034912 0.250403404904042 1 1
0.331577983055951 0.331227678877007 1 1
0.496945348493758 0.496440375813233 0 0
0.0424833917079053 0.0424310333913987 1 1
-0.110620243312503 -0.11052515350739 1 1
0.049330776321907 0.0493132664070712 1 1
0.0337107339173696 0.033693355920015 1 1
0.260143052726607 0.259848409672724 1 1
0.179793894889494 0.17961922371059 1 1
0.064203476036668 0.0641328396371671 1 1
0.09612040090811 0.0959845267344753 1 1
0.365009074997175 0.364609905735776 1 1
0.216273761168394 0.215992601293402 1 1
0.274082586089557 0.273816870710726 1 1
0.348067802645281 0.347703361904658 1 1
0.28650000959893 0.286234889251021 1 1
0.279676981203025 0.279373199676418 1 1
0.523330733495753 0.522766215525895 1 1
0.0952048550816771 0.0950383171630032 1 1
0.243118228289375 0.242905046885093 1 1
0.134588818926469 0.134447205576419 1 1
0.166328873621136 0.166166243372964 1 1
0.440202085982741 0.439744389316614 0 0
0.211453793685708 0.211213895623646 1 1
-0.0996803240665257 -0.0996328547507015 0 0
0.273498565685483 0.273227655953974 1 1
0.119682014012061 0.119544732740704 1 1
0.200730358412455 0.2005214018068 1 1
-0.00346139770151218 -0.0033721135920679 1 1
0.172383311756382 0.172155944123068 1 1
0.261588582176483 0.261330385340178 1 1
0.146217697594887 0.146081096549312 1 1
0.198841539703461 0.198635325954659 1 1
0.241060023140994 0.240786897208104 1 1
0.243192370463798 0.242951745618733 1 1
-0.133429132175585 -0.133309512997473 1 1
0.301181353727313 0.300854523218058 1 1
0.230377151002683 0.230132143804534 1 1
0.326092957955051 0.325762430234463 1 1
0.263958582352712 0.263705060232795 1 1
-0.128993253399711 -0.128892380591247 0 0
0.135860457949077 0.135732452628795 1 1
0.127881912458229 0.127738508729905 1 1
0.295661441011552 0.295423717272625 1 1
0.197667026252042 0.19748557489229 1 1
0.364483841905726 0.364112144981411 1 1
0.0204709018234942 0.0204239732480552 1 1
0.137729561455089 0.137608847433338 1 1
0.2921310659704 0.291889127648302 1 1
-0.0123347960422363 -0.0123368757841161 0 0
0.323055724989898 0.322695275282104 1 1
0.127582926677217 0.127492730582267 1 1
0.317854597753223 0.31751377297221 1 1
0.12374244150181 0.123628744118421 1 1
0.221138409570781 0.220976942854063 1 1
-0.042133884564652 -0.0420663714576819 1 1
0.117960493569382 0.117811694858723 1 1
0.191586778948505 0.191337083529586 1 1
0.142968946646851 0.142808289025236 1 1
0.225569671714152 0.225380104487877 1 1
0.388345102572693 0.387946662884278 1 1
0.206062950207591 0.205878466144614 1 1
0.00461993697304318 0.00461147039869601 1 1
0.099818493272081 0.0997024908663487 1 1
0.255977792355193 0.255682781281701 1 1
0.0358620694395002 0.0358771718076327 1 1
0.295978294955809 0.295700499147008 1 1
0.537502812681152 0.536959457843532 1 1
0.194756871219048 0.19455210917859 1 1
-0.00868077130122998 -0.00864819593891306 1 1
0.0610781189635412 0.061063606711898 1 1
0.218091395341302 0.21787019433426 1 1
0.204160863007739 0.203992455606894 1 1
0.13412648384874 0.133931265300125 1 1
0.45047543555384 0.449962856623585 1 1
0.166512956443847 0.166284435100267 1 1
0.240658037431094 0.24042376519926 1 1
0.165803907992899 0.165603936742222 1 1
0.289494582811971 0.289216047857927 1 1
0.269169821712899 0.268887131017341 1 1
0.00775096073009216 0.00774411114395855 1 1
0.189282060307088 0.189115938741626 1 1
0.135869930944949 0.135700291042607 1 1
0.17785377120395 0.177652012881539 1 1
0.345263897452055 0.344827992973624 1 1
0.300843027598943 0.300537215479336 1 1
-0.17684359208697 -0.176660031115545 0 0
0.162474692990605 0.162366095802113 1 1
0.400697628030542 0.400319130937843 1 1
0.341158345741344 0.340806641159563 1 1
0.186050194492674 0.185871116679142 1 1
0.210716235862829 0.210492938697624 1 1
0.364095931853603 0.363657300713999 1 1
0.075893340407863 0.0758639600046215 1 1
0.195451334986257 0.195253182604824 1 1
0.217972899814992 0.217822953004956 1 1
0.130661776647742 0.130556403450464 1 1
0.243636717226006 0.243372757074799 1 1
-0.170117042820728 -0.169922283359521 0 0
0.233945694249193 0.233726283934845 1 1
0.256142174432296 0.255836590981514 1 1
0.233347157356135 0.233030643497837 1 1
0.471165499179287 0.470676771224687 0 0
0.0462436667670679 0.0462020111602714 1 1
0.209323305894172 0.209094200538636 1 1
0.265466355269072 0.265233526403889 1 1
0.525953835553358 0.525400486073106 1 1
-0.0206197012189516 -0.0205859827148261 0 0
0.222760164550107 0.222543610666371 1 1
0.0187304792087435 0.0187122769336185 1 1
0.172052770524765 0.171868663933946 1 1
0.198238274190646 0.198024106452453 1 1
-0.0824784855622693 -0.0824193400950525 1 1
0.235789193697517 0.235565986329738 1 1
0.258543890715089 0.258252076539356 1 1
0.0333894058679953 0.0333758423692989 1 1
0.402256811134675 0.401773138849327 1 1
0.0560467650140256 0.0559401134978746 1 1
-0.0292330084673053 -0.0292142598195777 1 1
-0.0199789387907563 -0.0199508903294684 1 1
0.112078759884228 0.111942048694733 1 1
0.0238437386612075 0.0237470119057816 1 1
0.0323875399204283 0.0323198754981972 1 1
0.166213724791272 0.166092059608463 1 1
0.122306233682018 0.122170842267485 1 1
0.260135756416759 0.259898791570745 1 1
0.420157210569639 0.41979291109193 1 1
0.342528361837298 0.342157487472392 1 1
0.133808204646998 0.133605147444603 1 1
0.362614735380715 0.36229945073065 1 1
0.180680823669685 0.18043929953932 1 1
0.0599232189274281 0.0598212498041854 1 1
-0.0945312955302334 -0.0943868540976461 0 0
0.342469114217618 0.342165799920821 1 1
0.483256606000841 0.482763841973388 0 0
0.437564982270175 0.437090577804824 1 1
0.234024298078917 0.233781129489742 1 1
0.236613477339587 0.23640752825272 1 1
0.22304115103657 0.222786511289036 1 1
0.0607913066976293 0.0607420041556225 1 1
0.389685969046964 0.389276663883252 1 1
0.0609928199342928 0.0609569644936336 1 1
0.0589617653435033 0.0588926996418986 1 1
0.466041736821675 0.465558213161601 0 0
0.130823771742889 0.13057803302824 1 1
0.174606635630302 0.174440379756316 1 1
0.24937326292767 0.249068829092679 1 1
0.330373584272631 0.330015308668841 1 1
0.291750846510347 0.291442408495511 1 1
0.114333184764492 0.114208234959974 1 1
0.28121497066573 0.281005523736872 1 1
0.193457869598067 0.193249965350996 1 1
0.311823662174496 0.311500424314223 1 1
0.282377884727104 0.282070561354551 1 1
0.285369343545462 0.285088577126757 1 1
0.454569642256451 0.454062560736588 1 1
0.325494761710381 0.325177485618029 1 1
0.172881810142887 0.172728287207508 1 1
-0.130344739056937 -0.130193390145116 0 0
0.208299594878079 0.208063203323166 1 1
0.0970532622242116 0.096974819393285 1 1
0.158208574983712 0.158062982381093 1 1
0.569672651460631 0.569107905088592 0 0
0.226767045310215 0.226594326859938 1 1
0.319798101767995 0.319496837359476 1 1
0.145078430731453 0.144925808417027 1 1
0.424446317836351 0.423950833824548 0 0
0.151360568503816 0.151221337192815 1 1
0.218812864628801 0.218581228206603 1 1
0.270734818899119 0.270524979786843 1 1
0.237828360530555 0.237664021470661 1 1
0.423834768248775 0.42328454018112 1 1
0.0168510919885057 0.0168118810886424 1 1
0.0300528495439813 0.0300182989808673 1 1
0.307905003248343 0.307547800036288 1 1
0.173542220109162 0.173366027800759 1 1
0.0110884916369299 0.0110189350853113 0 0
0.0751882836383228 0.0751145180883662 1 1
0.0470915871599093 0.0470450905899814 1 1
-0.054793442032497 -0.0547543556842151 1 1
0.0635542299256091 0.0634944643262143 1 1
0.410662179324375 0.410247684742929 0 0
0.145069018064127 0.144951415821463 1 1
0.066823633331199 0.06670082479043 1 1
0.156797019420289 0.156558760854019 1 1
0.318585609499501 0.318300452235527 1 1
0.0624885098128477 0.0624581302425914 1 1
0.170665653929057 0.170468593878519 1 1
0.136819995389415 0.136694018432852 1 1
0.367512931383243 0.366998417805004 1 1
-0.028391558528012 -0.0283526275729349 1 1
-0.0950085176366012 -0.0949386607608982 0 0
0.263150955552497 0.262853656095966 1 1
0.283749741288864 0.283448298258548 1 1
0.0904366838465584 0.0902892506649585 1 1
0.311797308665382 0.311503436625346 1 1
-0.0623488289440291 -0.0622917532616158 0 0
0.0753557565009373 0.0752504521503022 1 1
0.105273251638881 0.105178552190143 1 1
-0.00791134743187481 -0.00788467738706241 1 1
0.169547280984005 0.169379730628222 1 1
0.272427849639158 0.272121829552648 1 1
0.186170078699561 0.185952378755547 1 1
0.157378753784831 0.157239010027582 1 1
-0.0565466187308711 -0.0564703244515689 1 1
0.352913896636874 0.35256210152307 1 1
0.510820231004563 0.510258752476592 1 1
-0.0485384478715513 -0.0485743511777313 1 1
0.457513613123914 0.457005914780719 1 1
0.229277923840085 0.229008869692016 1 1
0.129318858817833 0.12916386378578 1 1
0.0912110062787554 0.0911089605640072 1 1
0.32269621973285 0.322365734388388 1 1
-0.022053852828077 -0.022017325043132 1 1
0.290278282837519 0.289920959865524 1 1
0.507836749051582 0.507359291170225 1 1
0.0233727215164007 0.0233397911286552 1 1
-0.150806947793376 -0.150646145720753 0 0
0.0571389427722929 0.0569954003753256 1 1
0.0535532273207714 0.0535192886024183 1 1
0.694673255149238 0.693936389338243 0 0
0.224209368488459 0.223996135120745 1 1
0.263045084631689 0.26278341398088 1 1
-0.0272663883870978 -0.0272355996584428 0 0
0.137829257855907 0.137704758556481 1 1
0.238263416280286 0.238067498960547 1 1
0.0834979471285844 0.0833648386340173 1 1
0.192192026859013 0.191995766331201 1 1
0.0141662235909177 0.0141653010237362 1 1
0.123116062474418 0.123027053841865 1 1
0.251899229067122 0.251596958572831 1 1
-0.0442753037101674 -0.044312666537755 1 1
0.465666766734763 0.465214218143649 0 0
0.151078130002682 0.150990973860078 1 1
0.424843397418443 0.424403737294228 1 1
0.231379225014006 0.231168665329397 1 1
0.27929428561381 0.279010894840659 1 1
-0.0693565580052903 -0.0692434054849118 1 1
0.150679937513336 0.150528826645696 1 1
0.212833756005772 0.212636410188276 1 1
0.0983895221484873 0.0982931922001268 1 1
0.053137832649016 0.0530751762062217 1 1
0.298254606727814 0.29794071624728 1 1
0.097891958187474 0.0978283503198978 1 1
0.166167925512768 0.165938509034486 1 1
0.0735602755544227 0.0734727688457844 1 1
0.12366264959159 0.123501466937262 1 1
0.477386076699546 0.476837844565806 0 0
-0.0481320605623634 -0.0480468139716323 1 1
0.0614006525929159 0.061327852071147 1 1
0.157810820871145 0.157629149146284 1 1
0.0180041778209259 0.0179774017840276 1 1
0.168773622274979 0.168594683669977 1 1
0.18222546300211 0.18206081312797 1 1
0.317591406196219 0.317216312363194 1 1
0.207207240106688 0.206986479035852 1 1
0.10148528842689 0.101457087390573 1 1
0.241191282150931 0.24089725771898 1 1
0.151751377511451 0.151492093697304 1 1
0.209695166750121 0.209439660794617 1 1
0.303193216281249 0.302879899730215 1 1
0.324686193034515 0.324342779153673 1 1
0.369116018942248 0.368760639469265 1 1
-0.190799630591439 -0.19058808552323 0 0
0.33482090297586 0.334508721935244 1 1
0.148569035228815 0.148378263253078 1 1
-0.000257311502430933 -0.000254594748569183 0 0
0.169028520653609 0.168806081174698 1 1
0.321623221198324 0.32129001027059 1 1
0.183774052604856 0.183573980112225 1 1
0.383851366241408 0.383453258042129 1 1
0.034427792190568 0.034403973885812 1 1
0.0888485804129207 0.0887367969860995 1 1
0.277008524024936 0.276688566894049 1 1
0.210534465508069 0.210349999935191 1 1
0.129255435485419 0.129090110097027 1 1
0.238396934775356 0.238112487351109 1 1
0.264908429006624 0.264561232046798 1 1
0.440600414083386 0.440054920476734 1 1
0.358390503169398 0.358032571704247 1 1
-0.0539788080982385 -0.0539269919115074 1 1
0.191106796783886 0.190877248824295 1 1
-0.0442770785086956 -0.0442747669256862 1 1
0.311857694211952 0.311551154066493 1 1
0.165743306216571 0.165596937525839 1 1
0.1711662137317 0.17097786588432 1 1
0.485811510323716 0.485398505843105 1 1
0.322557051742504 0.322153586911577 1 1
0.191096232745691 0.190899276417785 1 1
0.366553630825781 0.36618937971343 1 1
0.49183037704135 0.491318811382868 1 1
0.306005580594699 0.305665520637408 1 1
0.214081530257534 0.213857285737706 1 1
0.557456605568444 0.556862388585889 0 0
0.452376014078712 0.45187765689073 1 1
0.142820742250818 0.142671882406459 1 1
0.515332470130306 0.514796036536054 1 1
0.330967372905546 0.330664808232812 1 1
0.193419222179467 0.193224251946798 1 1
-0.187293450945234 -0.187071347273116 1 1
-0.156566750595069 -0.156354628534782 1 1
0.311416364889205 0.311092993608511 1 1
0.303392498367379 0.303105377681723 1 1
0.353989703478332 0.353544544787909 1 1
0.214104717863052 0.213894569662952 1 1
0.391820755596783 0.391367893453141 1 1
0.0703213495220245 0.070212374342024 1 1
0.25762982822364 0.257334517830591 1 1
0.366814794856071 0.366541591651782 1 1
0.162697037760446 0.162599142470248 1 1
0.0292925855716628 0.0293096755840467 1 1
0.0347664579029471 0.0347683559874104 1 1
0.316748231947929 0.316421046312285 1 1
0.359773784691878 0.359374763350044 1 1
0.255437316127406 0.25513735670852 1 1
0.107005271031502 0.106836983080822 1 1
0.204219313655474 0.204035889387489 1 1
0.263853144696562 0.263618004375542 1 1
-0.0516433208207954 -0.0515892362845859 0 0
0.0259530779588625 0.0259179890109745 1 1
0.451653284215441 0.451209811695444 1 1
0.189637604343923 0.189386135594449 1 1
0.0340624572386129 0.0340101407184444 1 1
0.378173740318419 0.377780170521498 1 1
0.554262837271482 0.553623271293302 0 0
0.1934143621554 0.193145190957224 1 1
0.230503667813434 0.230321472388965 1 1
0.160525797926749 0.160359510775379 1 1
0.162035858282288 0.161804756832218 1 1
-0.0138455293889657 -0.0138302017649498 1 1
0.043452711610261 0.0433574298886153 1 1
0.331431940754892 0.331112188447137 1 1
0.0904981868660459 0.0904213082142427 1 1
0.299165985477559 0.298890082928972 1 1
0.0580157430495699 0.057946337407791 1 1
0.278106282984026 0.277857099160409 1 1
0.268791000874996 0.268561948958323 1 1
0.267131384240438 0.266926483492577 1 1
0.229528690575269 0.229294242399781 1 1
0.252821686416119 0.252590239635433 1 1
0.383272341646373 0.38288267794451 1 1
0.166173566123397 0.166025122362671 1 1
0.322083142246597 0.321861876993657 1 1
0.0652792009009811 0.0652035375219082 1 1
0.112254992229116 0.112145071590188 1 1
0.185882753930974 0.185617346231372 1 1
-0.0253359682144247 -0.0252927008368021 1 1
0.171780396997137 0.171578469076347 1 1
0.0799776311077716 0.0798725536387873 1 1
0.0359940432301022 0.0359089388333786 1 1
0.371340589830776 0.370872628404031 1 1
0.258474974448587 0.258255476941819 1 1
0.24999472981523 0.249798660141028 1 1
0.276613411757961 0.276262942376348 1 1
0.578373769076913 0.577730504150344 0 0
0.356796644310186 0.356430793377674 1 1
0.110606184727596 0.110444195719704 1 1
0.283755765378664 0.28345019372429 1 1
0.359477891981716 0.359140507226152 1 1
0.221190247906304 0.22092730476939 1 1
0.0887516042759195 0.0886263611810865 1 1
0.349647059040484 0.349310538328493 1 1
0.358045279050807 0.357667626311135 1 1
0.339929328187163 0.339602001526724 1 1
0.0709455081894929 0.0708680731367089 1 1
0.051061713178704 0.0510367121722645 1 1
0.0250870272159644 0.0250812874663606 1 1
0.270545934289407 0.270275918504944 1 1
0.239987629036377 0.239740438939871 1 1
-0.0077717514589658 -0.0077524613956287 1 1
0.200987630314847 0.200776595328934 1 1
0.30879573809121 0.308427391756163 1 1
0.281571245465579 0.281269945133549 1 1
0.241560714099721 0.241281293000779 1 1
0.353641154127729 0.353300352298401 1 1
0.20678808196586 0.206610372046129 1 1
0.425654720377172 0.425202874772613 1 1
0.0943792363131825 0.0942752488389553 1 1
0.0935268175862238 0.0933777120973361 1 1
0.124409588986089 0.124248007679764 1 1
0.230747219382871 0.230553242840601 1 1
0.106054081606573 0.10591688971382 1 1
0.340822295055265 0.340474209152466 1 1
0.233457785060619 0.233245545297264 1 1
0.297682919378137 0.297370271107596 1 1
0.164146910794005 0.164000756219584 1 1
0.0942853727065174 0.0941855321404432 1 1
0.131223331397752 0.131132468040685 1 1
0.0439231910525242 0.0438559512258536 1 1
0.0789744880631146 0.0789264069679429 1 1
0.314119984840739 0.313839004021191 1 1
0.585006787533357 0.584424608862565 0 0
0.148965310610346 0.148764983466593 1 1
0.2392150495358 0.239027664658071 1 1
-0.0208663656710457 -0.0208392800830092 1 1
0.110203434375965 0.110097524895414 1 1
0.323827339688032 0.32347716527996 1 1
0.143188508167037 0.143032145914012 1 1
-0.0221646728726873 -0.0221346786603568 1 1
0.270080172432829 0.269816186943636 1 1
0.132612075752732 0.132496618653698 1 1
0.477647631592628 0.477191190458176 0 0
0.289985725323483 0.289695395954792 1 1
0.343798137084198 0.343428388689605 1 1
0.144849025820012 0.144700925316172 1 1
0.0486263049115485 0.0485527972656679 1 1
0.321819478191295 0.321491399510453 1 1
-0.0910211743471484 -0.0908972737405315 0 0
0.238864510226413 0.238607131215135 1 1
0.202342747879886 0.202062741454901 1 1
0.328509411973277 0.328169289051486 1 1
0.046582683554505 0.0464809349597554 1 1
0.354998576604733 0.354655144061171 1 1
0.347283701273239 0.346903780017758 1 1
0.284431666574527 0.284146767032379 1 1
0.102569606438679 0.102484016169711 1 1
0.0191650602552793 0.0191286270611068 1 1
0.364222494937666 0.36380422187149 1 1
0.213707161500385 0.213484033689322 1 1
0.0882094420740676 0.0881161561475808 1 1
0.357312237345115 0.356952898236394 1 1
0.100132200681533 0.0999919283591409 1 1
0.413709731648202 0.41325836702568 1 1
0.0983031241801896 0.098240026822338 1 1
0.0827242807609507 0.0826433490912195 1 1
0.287719706446009 0.287370420953131 1 1
0.10294941732473 0.102785968384249 1 1
0.196593245203455 0.196400810342603 1 1
0.131811080389627 0.131646513997951 1 1
0.302846851831696 0.302575166886377 1 1
0.210953567742411 0.210759388159715 1 1
0.316347704225543 0.316006450751088 1 1
0.170150795261175 0.170042040772858 1 1
0.148003377187238 0.147852099523149 1 1
-0.00561107219402718 -0.00561006451461245 1 1
0.0316604333601158 0.0316527817549137 1 1
0.345571388497189 0.345166251410921 1 1
0.286931837199895 0.286654430113177 1 1
0.423784288208625 0.423396645336253 1 1
0.120220227850912 0.120095834726249 1 1
0.120445103575645 0.120355021131895 1 1
0.0326040555055511 0.0325777775450985 1 1
0.344080922258708 0.34374688562883 1 1
0.237056776608046 0.23681362089423 1 1
-0.0362126913052461 -0.0361967018723035 0 0
0.145808683222372 0.145637701407875 1 1
0.100349257834235 0.100253400774025 1 1
0.169231109598601 0.169068584077805 1 1
0.0130781961076054 0.0130428965639071 1 1
0.187800003923987 0.187592897223939 1 1
0.0803418143941386 0.0802961059936479 1 1
0.346712461756937 0.346353194898496 1 1
0.00921477621829458 0.00927712557639027 1 1
0.400402969025524 0.400016983783193 1 1
0.0949669124622906 0.0948695152135974 1 1
0.0664472692426394 0.066374729763721 1 1
0.10494506759626 0.104838322662206 1 1
0.0727880816623546 0.0727496314761723 1 1
-0.0895815027312238 -0.0895327214383295 0 0
0.0064130873877221 0.00639182370011631 1 1
0.019492803946637 0.019471234946074 1 1
0.0829848357451659 0.0829089863650658 1 1
0.209219427315638 0.209007998038109 1 1
-0.00760382219992341 -0.00758958683824023 1 1
0.311314290376277 0.310985762376926 1 1
0.399394769224715 0.398974375746294 1 1
0.158925669072678 0.158769970638424 1 1
0.116198089292681 0.116059036933394 1 1
0.238917103161708 0.238634880281313 1 1
0.318860092719516 0.318558822193919 1 1
0.245005699433026 0.24480137356703 1 1
0.203188770020777 0.20291703761352 1 1
0.489113415879406 0.48857915173858 1 1
-0.0233350893680764 -0.0232510434458137 1 1
0.331667614809445 0.331283450730186 1 1
0.284622098081965 0.284368009339558 1 1
0.0601530965607675 0.0600794273583229 1 1
0.221775103410755 0.221550957650319 1 1
0.425854923402503 0.425408682383474 0 0
0.058101702271271 0.0580651833170599 1 1
0.0580364935246378 0.0579487608787881 1 1
0.153125570287451 0.152951396651722 1 1
0.499313568653386 0.498834818029897 1 1
0.312576585428518 0.312259297996927 1 1
0.308542827299681 0.308199772519928 1 1
0.100329548449168 0.100245124354245 1 1
0.440165142156656 0.439708880931215 0 0
0.367744723190191 0.367269899111767 1 1
-0.100414008867047 -0.100305980120433 0 0
0.106982742736132 0.106906252075537 1 1
0.396460005074959 0.396016875727913 1 1
0.391529651205624 0.391141532503615 1 1
0.217789232193716 0.217572359768163 1 1
0.409983961743847 0.409524373235758 0 0
0.3215801388779 0.321294078170489 1 1
-0.0295217150913553 -0.0294543236636802 1 1
0.145487501508426 0.145349147125691 1 1
0.564403266002997 0.56379182351814 1 1
0.143055302459186 0.142928575406609 1 1
0.0342624776092739 0.0342732764594139 1 1
0.00319286384089602 0.00318777946508435 1 1
0.0094906969364489 0.00949158717778766 1 1
0.175148234311829 0.174947977215121 1 1
0.229193769121342 0.228969251278389 1 1
0.523380906917562 0.522865459599757 0 0
0.222301989493323 0.222011383416838 1 1
0.08258035174807 0.0824834452497378 1 1
0.206201853804093 0.205982456206875 1 1
0.222202397058504 0.22199159501144 1 1
0.0611952010390575 0.0611414556231872 1 1
0.103371548866884 0.103240224887515 1 1
0.0908355652941038 0.0907339339065808 1 1
0.265488610655499 0.265278124077496 1 1
0.267604574524953 0.267386704016854 1 1
0.282916384626508 0.282611114429691 1 1
0.021152069281647 0.0211397428205354 1 1
0.0117488996403985 0.011753036850993 1 1
0.241093547751581 0.24083216216913 1 1
0.402222055801397 0.401723316429623 1 1
0.143590048891687 0.143479920005917 1 1
0.0116795753042382 0.0116654757749953 1 1
0.393332212318377 0.392999818459749 1 1
-0.0901447668112076 -0.0899554825444335 1 1
0.0863525207960328 0.0862376237072205 1 1
0.022408016685707 0.0223907243377951 1 1
0.194744043461038 0.194532908404449 1 1
0.169006470628709 0.168836812915866 1 1
0.277315190916622 0.276981538407573 1 1
0.335280684672888 0.334910863610081 1 1
0.0991368675353572 0.0989969195360496 1 1
0.0385280035134455 0.0384887887845484 1 1
0.0905675396736679 0.0905166997636606 1 1
0.273227554000509 0.2729709878606 1 1
0.207204057396348 0.206993354014788 1 1
0.128121136215456 0.127998656514225 1 1
0.393078780649593 0.392609123229462 1 1
0.305253256527371 0.304873504935945 1 1
0.384345986661737 0.383914799888389 1 1
0.415702065659867 0.415294639559645 1 1
0.348948185573813 0.34861221718131 1 1
0.239499401928509 0.239211162629912 1 1
0.31421516987686 0.313844404732271 1 1
0.172658749725432 0.172555080063327 1 1
0.199653606284717 0.199457985281977 1 1
0.469367228643275 0.468813599110708 1 1
0.288171702477764 0.287841138368451 1 1
0.367566549862456 0.367251485806512 1 1
0.337909493112026 0.337541145823415 1 1
0.280747540717042 0.280434380906216 1 1
0.165608935306132 0.165466417032426 1 1
0.1472197209422 0.147119338272454 1 1
0.241862444417283 0.241555154714168 1 1
0.0188344781346218 0.0188233044729263 1 1
0.338329016404507 0.33794925172842 1 1
0.398879846909837 0.398421126563008 1 1
0.228717434270355 0.228452659276123 1 1
-0.0246389014749905 -0.0246150356482068 1 1
0.282375159740285 0.28211619408371 1 1
0.365730553010335 0.365283239893377 1 1
0.0812858431911869 0.0812137058276855 1 1
0.11529642651669 0.115167119447421 1 1
0.331295586260897 0.330947858138557 1 1
0.212506539591255 0.21227892286007 1 1
-0.0416511870379581 -0.0416160959470563 1 1
0.112919891638455 0.112741165570927 1 1
-0.0453125285104184 -0.0452938709789639 1 1
0.236710007216748 0.236472824984246 1 1
0.24292413144085 0.242693994220132 1 1
0.000288630508689842 0.000280923241252384 1 1
0.0806881767803266 0.0806281866087809 1 1
0.0610377330258094 0.0609437438799769 1 1
0.207230252387686 0.206994241909184 1 1
0.101930686475607 0.101790612126145 1 1
0.14450522837198 0.144419758204079 1 1
0.402583256406049 0.402142858941949 1 1
0.184040135307191 0.183908951088586 1 1
-0.0508200197829697 -0.050772606554677 1 1
-0.128758244251886 -0.128614728678562 1 1
0.338651701587788 0.338258648114278 1 1
0.225514862928881 0.225338618752451 1 1
0.221964866576451 0.221725253830393 1 1
0.303121464950642 0.302727277102757 1 1
0.144034087715267 0.14389666223206 1 1
0.165323957303965 0.165143248332333 1 1
0.243863234101973 0.243588657041779 1 1
0.125788969061868 0.125651890910574 1 1
0.24737993344297 0.247149676598867 1 1
0.225134985603127 0.224897154737397 1 1
0.365203423493989 0.364837905781608 1 1
0.450987640259708 0.450599894248395 1 1
0.340626998899835 0.340265675448976 1 1
0.186037807717438 0.185877294654663 1 1
-0.187621683567408 -0.187455434276783 0 0
0.114181230237303 0.114075905366608 1 1
0.00232328778146465 0.00239971480485691 1 1
0.356422769272735 0.356028683993696 1 1
0.321500017084026 0.32119297759793 1 1
0.379155908413483 0.378720047793954 1 1
0.251454395654203 0.251170237890421 1 1
0.110786813823575 0.110668141543113 1 1
0.104476047067385 0.104375964058135 1 1
0.238363640033134 0.238135514932835 1 1
0.236900745125582 0.23668652523192 1 1
0.242896777774346 0.242647555635283 1 1
0.0267793954100561 0.0267414611526628 1 1
0.018393911628631 0.0183842906709606 1 1
0.274737482993861 0.274513322177163 1 1
0.317854091386847 0.317572599293084 1 1
0.311493494256515 0.311163700639177 1 1
0.0968287163081807 0.0967190751373985 1 1
0.189203361556182 0.189041489731947 1 1
0.220373884998074 0.220102362552827 1 1
0.26363869518316 0.263332888737321 1 1
0.11578680101349 0.115638926422543 1 1
0.140308574728962 0.14012314193014 1 1
0.301705164637095 0.30140187376983 1 1
0.223654482082547 0.223459266270387 1 1
0.457299363030239 0.456833442650429 0 0
-0.0717963716566111 -0.0717114623484621 1 1
-0.164653181538138 -0.164509952909222 0 0
0.396565600423603 0.396136726582241 1 1
0.178979504689344 0.178781011873385 1 1
0.301536835978164 0.301183475833287 1 1
0.201150771688177 0.200980560638149 1 1
0.118758296958933 0.118656738644844 1 1
0.235159512425911 0.234953574583439 1 1
0.306360208607275 0.306097262633831 1 1
0.598071737302035 0.597495174530616 0 0
0.0812843856210442 0.0812454215402443 1 1
0.231120533515682 0.230881386523135 1 1
0.0237841141023666 0.023753977616747 1 1
0.124590177992259 0.124468283943287 1 1
0.0759823554245325 0.075936306537687 1 1
0.330005829023188 0.329674184082514 1 1
0.501251336360118 0.500706332134911 1 1
0.210749495803167 0.210539012643642 1 1
0.147226267207634 0.147071359887916 1 1
0.543280958175743 0.542701554646796 0 0
0.330267313943091 0.329931693349439 1 1
0.243936894211765 0.243752331635938 1 1
0.470747519062797 0.470257648301925 1 1
0.123350617877266 0.123204945968671 1 1
0.249238465238611 0.24898662614117 1 1
0.335723407222539 0.33536562088487 1 1
0.28504904187249 0.284629478225917 1 1
-0.0621521494136328 -0.0621196590365941 1 1
0.190611145708501 0.190434267565647 1 1
0.434334701446282 0.433874360872094 1 1
0.255796224460234 0.255530286973895 1 1
0.533331285087446 0.532793486648086 0 0
0.162837674929335 0.162616210101239 1 1
-0.104812152143122 -0.104647422221968 0 0
0.335860616612586 0.335470330740864 1 1
0.347077825196888 0.346699000316208 1 1
0.296263436833349 0.295998087803725 1 1
0.0648970535355449 0.0648229402220739 1 1
0.238724966267177 0.238592257300434 1 1
0.284351409426537 0.284143499661399 1 1
0.136459653710478 0.136263139076994 1 1
0.0414277606948459 0.0414164108660473 1 1
0.318185776155575 0.317895425104334 1 1
0.339411739337955 0.339043693521345 1 1
0.0951745863962624 0.0951339537944572 1 1
0.0491290596301884 0.0490735464007685 1 1
0.403545701577085 0.40308099677892 0 0
0.034666992161955 0.0346013528721526 1 1
0.164773863342873 0.164578585635122 1 1
0.386851967679604 0.386335123192074 1 1
0.186092647050495 0.185964420971256 1 1
0.0859091830887597 0.0858087735148232 1 1
0.263020032205197 0.262709900688108 1 1
0.105571210584502 0.105445083205237 1 1
0.246901654141642 0.246639356090117 1 1
0.188483979760206 0.188252391142597 1 1
0.407217413085393 0.406745469707732 0 0
0.0297439334963196 0.0297123154900113 1 1
0.196784040222875 0.196540864810315 1 1
-0.0655107692213374 -0.0654564153639218 1 1
0.362498997505754 0.362011138859549 1 1
0.275929346128682 0.275693042847416 1 1
0.247266512692332 0.247024612977641 1 1
0.370569598410164 0.370162912927881 1 1
-0.0241569932655039 -0.024141298175898 1 1
0.123521790262287 0.123398438661715 1 1
0.0852172863620393 0.0851356052324668 1 1
0.331897670288749 0.331626085850313 1 1
0.269159596993469 0.268921751338161 1 1
0.385426455339129 0.385028690936679 1 1
0.0145657397287979 0.0145780863650338 1 1
0.211379165412491 0.211115029285438 1 1
0.00557367780165791 0.00558630672132967 1 1
0.214109354333284 0.213767985125704 1 1
0.443347380394238 0.442812016590395 1 1
-0.0458242062772374 -0.0457782504029157 0 0
0.154705238331489 0.154589114093281 1 1
0.312092546247888 0.311765861349142 1 1
0.488294401059832 0.487725452700539 1 1
0.595380464667228 0.59471197140105 0 0
0.382678455767895 0.382263070499842 1 1
0.307244835468872 0.306875432102129 1 1
0.216778885153947 0.216596979987284 1 1
0.225183779036602 0.224924556028449 1 1
0.0577200144463267 0.0577300987333971 1 1
0.160654058800839 0.160461140301149 1 1
0.317706481769918 0.317353514215881 1 1
0.246903225968519 0.24661675498414 1 1
0.0855331839265911 0.0854409020108223 1 1
0.375749612330639 0.375409995904098 1 1
0.249724024174851 0.24951119219814 1 1
0.281201410473675 0.280938665254624 1 1
0.12884334386787 0.1287031053661 1 1
0.140741833261413 0.140518297273758 1 1
0.47155425088069 0.471083184261539 0 0
-0.0762945351191279 -0.0762536804190135 1 1
-0.0190385447951537 -0.0190374766893835 1 1
0.244901329467667 0.244669906352969 1 1
-0.0365616492281031 -0.0365044385964455 1 1
0.12861045733252 0.128453278878512 1 1
0.278137211036715 0.277890058631684 1 1
0.0607991782259662 0.0606930433541399 1 1
0.0481839891176051 0.0481620300530776 1 1
0.0781473309856279 0.0781352705866074 1 1
0.040213514287544 0.0401991194019977 1 1
0.305062570235941 0.30473135072791 1 1
0.104426713968001 0.10430689810289 1 1
0.160842166446452 0.16069812864027 1 1
0.0989261197393888 0.098789112677286 1 1
0.228210229974433 0.227926791701803 1 1
0.159474742265661 0.159339742431975 1 1
0.30626118283678 0.305931026576269 1 1
0.0971377358858753 0.0970428781750641 1 1
0.195706516942772 0.195532965440483 1 1
0.32227457088083 0.321902687845784 1 1
0.435164626585866 0.434638985275094 1 1
0.0987978576322268 0.0986906337294512 1 1
0.517793166286923 0.517256130618732 0 0
0.239682334512705 0.239321604534449 1 1
0.0800455597053905 0.0799329228137229 1 1
0.364708668268582 0.364313068346539 1 1
0.0733723394633362 0.073276742427466 1 1
0.294568970008167 0.294268856941433 1 1
-0.262814847398163 -0.262542718916809 0 0
0.253505704494971 0.253249025942197 1 1
0.224786587776044 0.224575012961169 1 1
0.284634150602724 0.284327764898867 1 1
0.167751417010973 0.167542050547229 1 1
0.149234791621216 0.149130079235702 1 1
0.189879561521751 0.189692845480944 1 1
0.0673231470571341 0.0672708929598592 1 1
0.622424943408095 0.621760797795637 0 0
0.390161667852106 0.389780406006009 1 1
-0.194869360270449 -0.194642177570905 0 0
0.0816883312509406 0.0815873043786006 1 1
0.313872094272216 0.313555737094354 1 1
0.162120409787744 0.161952181961448 1 1
-0.229684500311514 -0.229408899336361 0 0
0.128857184991101 0.128700865117913 1 1
0.207547532379851 0.207332317752582 1 1
0.41853261169176 0.418131676150911 1 1
0.148639827871493 0.148462285127383 1 1
-0.0850935025931509 -0.0850113196565557 0 0
0.033117080156463 0.0331366715235614 1 1
0.0933551499766553 0.0933130760071576 1 1
0.259596314205715 0.259329736308057 1 1
0.190972868428179 0.19072381224788 1 1
0.0862811998893424 0.0861833699120362 1 1
0.140261597632492 0.140099956143358 1 1
-0.00171639937469379 -0.00174227774585409 1 1
0.267169821275208 0.266774510162946 1 1
0.152495825400199 0.152385618921081 1 1
0.146402221701858 0.146237101348744 1 1
0.0436153603424426 0.0435362989459884 1 1
0.338186381100869 0.337776484313425 1 1
0.346426645804897 0.346076052560448 1 1
0.297576022856414 0.297232312707804 1 1
0.217022123336134 0.216840316843245 1 1
0.0452269471933057 0.0451966946093224 1 1
0.146704311576593 0.146543648633343 1 1
0.268138600042164 0.267896054069848 1 1
0.19706589993969 0.196861757900605 1 1
0.106155429465149 0.106007825864206 1 1
0.0510582595112227 0.0509921675167846 1 1
0.163254446434114 0.163092760994297 1 1
0.163948074081815 0.163793286745681 1 1
0.135406845503756 0.135241171718654 1 1
0.10283608013267 0.102756994741774 1 1
0.159602996293281 0.159418737925209 1 1
0.338878976921554 0.338513547326447 1 1
0.109607891389684 0.109476956887865 1 1
0.296791114918352 0.296490740268373 1 1
0.415873593041754 0.415411245653457 1 1
0.210825060362896 0.210593222177981 1 1
0.22813700063765 0.227916264556696 1 1
0.194496534900654 0.194305164317132 1 1
-0.17203514501011 -0.171867070814927 0 0
0.350391666281839 0.34997171110551 1 1
0.297105025958369 0.296802695667316 1 1
0.291073961750962 0.29073941290476 1 1
0.126123272847993 0.126027170679691 1 1
0.162984236268125 0.162791286848315 1 1
0.203258409598451 0.202976314966126 1 1
0.245397994438155 0.245168578610405 1 1
0.505261009479554 0.50468135391751 0 0
0.40875537023819 0.408359139755739 0 0
0.289106505200676 0.28882272746672 1 1
0.462111332933137 0.461594332877891 0 0
0.428728648690059 0.428255395751065 0 0
0.174143410285648 0.174060799114252 1 1
0.168018983386124 0.167835541854128 1 1
-0.180602386311509 -0.180425065445594 0 0
0.0499196376724572 0.0498614992155913 1 1
0.391935950387718 0.391531654396247 1 1
0.11990229040587 0.119828197225497 1 1
0.25474871873462 0.254476277875314 1 1
0.144749627316811 0.14453556897151 1 1
0.0103540594336039 0.0103167582511818 1 1
0.436327549165637 0.435868373771865 1 1
0.256575689043371 0.25633682057008 1 1
0.2192105582939 0.218957594502261 1 1
0.132893498754459 0.132826572651631 1 1
0.420377858139528 0.41987677402526 1 1
0.124766264735375 0.124695490278403 1 1
0.237662739273838 0.237477854435045 1 1
0.348958461209285 0.348587646435445 1 1
0.184008706766024 0.183788469137387 1 1
0.0317730525177698 0.0318018788728423 1 1
0.254856929824527 0.254639997510134 1 1
0.0440721207192701 0.0440091771313227 1 1
0.338295160444194 0.337926042889654 1 1
0.140467876633057 0.140313476931413 1 1
0.190375205565743 0.190137860827935 1 1
0.401031127398445 0.400613981201076 1 1
0.202956684334137 0.202731992463761 1 1
-0.0403222618640475 -0.0403409024403569 1 1
0.259073530439368 0.258786221507413 1 1
0.0616287547931786 0.0614972291591107 1 1
0.384826045642167 0.384472702728645 1 1
0.37245043798102 0.371981733618164 1 1
0.228447742038516 0.228215026065711 1 1
0.526811128045019 0.526311176975403 0 0
-0.15850392025949 -0.158351945550988 1 1
0.109586656749386 0.109476035229681 1 1
0.00738243741863508 0.00737162398681486 1 1
0.0702877015397677 0.0702498599780163 1 1
-0.10496311849686 -0.104873841448648 1 1
0.216557950442851 0.21631657140047 1 1
0.216710280885322 0.216495070199729 1 1
-0.0644246832738647 -0.0644206877668511 1 1
0.247558465284252 0.247331778125087 1 1
0.193122375894645 0.192950505610803 1 1
0.175716152121827 0.175537711048231 1 1
0.170488824536987 0.17036902838761 1 1
0.497259721801806 0.496637215089228 1 1
0.0896285283347503 0.0895171571684611 1 1
0.0502319725723327 0.05020219259218 1 1
0.335449427224878 0.335135852776555 1 1
-0.0240475470344904 -0.0239805086543301 1 1
0.316443824520911 0.316084701364829 1 1
0.320478446684674 0.320212259230602 1 1
0.0635516393665926 0.0635052598214654 1 1
0.163335309620597 0.163175585297864 1 1
0.189484558494609 0.189316230440091 1 1
0.172831875575671 0.172634824489065 1 1
0.0372464040687035 0.0371997343274165 1 1
0.415359225011674 0.414918880215497 1 1
0.470296522885658 0.469739417351258 0 0
0.382265892439541 0.381829583155498 1 1
0.207298932215687 0.207152561968659 1 1
0.241503817621674 0.241264868595303 1 1
0.383821696480763 0.383356393122848 1 1
0.58445886269331 0.583786626364695 0 0
0.135826311286996 0.135644406859961 1 1
0.408087774623338 0.407663670200997 1 1
0.348404307611697 0.348072297400837 1 1
0.481183133932409 0.480681726459895 1 1
0.174183239081986 0.173940898023243 1 1
0.177578845753899 0.177430064316283 1 1
0.169565365274043 0.169450982138834 1 1
0.31470632941929 0.314498931548754 1 1
0.203522276253337 0.203341079826222 1 1
0.0709721508767251 0.0709284455050627 1 1
0.359907169903709 0.35953661003727 1 1
0.0883904884611517 0.088264497097977 1 1
0.266219361727609 0.265946759255722 1 1
-0.0255522343121875 -0.0255535285620358 1 1
0.232748784454172 0.232539448388317 1 1
0.259647681357901 0.259363884489227 1 1
0.316031353212006 0.315618416516568 1 1
0.114016669896757 0.113906447194195 1 1
0.153883079504163 0.15369561861645 1 1
0.274098774397878 0.273751971292701 1 1
0.225136929424546 0.22485500302685 1 1
0.252079606097974 0.251760364009551 1 1
0.287432737274387 0.287093027287768 1 1
0.382754739618621 0.382436495498285 1 1
0.330303096782769 0.329865541816596 1 1
0.0548268767651403 0.0547770506542888 1 1
0.0238639298358456 0.0238393612935809 1 1
0.303639603522206 0.303331603586278 1 1
-0.113767694753538 -0.113651141375907 1 1
0.452373967819355 0.451914203899927 1 1
0.00548373090497034 0.00551560617357023 1 1
0.234616119660086 0.234368493355187 1 1
0.357488568673848 0.357113456422133 1 1
0.294865866465062 0.294578278979944 1 1
0.355917124528965 0.355482112856321 1 1
0.261764636289801 0.26141200613145 1 1
0.116629840003719 0.116563682043974 1 1
0.168951663225954 0.168780256870038 1 1
0.318117558739227 0.31783458014852 1 1
0.160702551153119 0.160528027613784 1 1
0.385619417151196 0.385243777832959 1 1
0.397784899869937 0.397420410616685 1 1
0.463362686775494 0.462889483295595 1 1
0.118775634060036 0.118662969340886 1 1
0.105035850653406 0.104944834380794 1 1
0.0640979590660314 0.0640754344745808 1 1
0.0693641378969168 0.0693633338955939 1 1
0.453891560276081 0.453356871846925 1 1
-0.0565293914361996 -0.0564825133683999 1 1
0.213380662256804 0.213214017887406 1 1
0.0743818795970808 0.0743856786182108 1 1
0.2925533059083 0.292292985019599 1 1
0.195184465787572 0.194956496924972 1 1
0.257535518355191 0.257258081880308 1 1
0.126565475464351 0.126404362221903 1 1
0.166996546250615 0.16678684652678 1 1
0.491664055875592 0.49105223492529 0 0
0.413871391166677 0.413438802553751 1 1
0.153090329768159 0.152930417742766 1 1
0.0474958459360656 0.0474211494188676 1 1
0.337477012147226 0.337182579635939 1 1
0.102444565530294 0.102382997771242 1 1
0.298167825969373 0.297839515909204 1 1
0.169969537272059 0.16981736769224 1 1
0.319669448023559 0.319292510438663 1 1
0.392899228088861 0.392439970072883 1 1
0.00123456887009464 0.00124459148453179 1 1
-0.0388116424700768 -0.0387643988635372 1 1
0.312018806241792 0.311753875054602 1 1
0.144559504535442 0.144430888030125 1 1
0.507683374534446 0.507163880011092 1 1
0.382709009874178 0.382369511380641 1 1
0.160393729117674 0.160243902881021 1 1
0.251618259533619 0.251330460375116 1 1
0.270011896715769 0.269706419445291 1 1
0.250099638557228 0.249767350154014 1 1
0.269531785787471 0.269246916048741 1 1
0.290893017374234 0.290517166831697 1 1
0.213769360504545 0.213557337602642 1 1
0.163790044702294 0.163614736216893 1 1
0.464655796981422 0.464224148029787 1 1
0.235603394266401 0.235323199817624 1 1
-0.0614529648263589 -0.0614010819502343 0 0
0.130469050609523 0.130372307651754 1 1
0.242975708421678 0.242724405401229 1 1
0.169243120075625 0.16906208840189 1 1
0.12741435326911 0.127311447191775 1 1
0.151622296539238 0.151505538894913 1 1
-0.0300549694292318 -0.0299573233175252 1 1
-0.168718175615177 -0.168460698367778 0 0
0.223732980989991 0.223543624178716 1 1
-0.115325874645063 -0.115172229762526 0 0
0.348942621010568 0.348576993423057 1 1
0.431476438662872 0.431078798116131 1 1
0.0828046125026065 0.0827510795903015 1 1
0.17287058097216 0.172677648768646 1 1
0.20746679762115 0.20723080310883 1 1
-0.000401129878311741 -0.000365513424787358 1 1
0.0906034796399252 0.0905516084797145 1 1
0.170757550105596 0.170656593654545 1 1
0.27077860230078 0.270511911313601 1 1
0.141291082990305 0.141114822173016 1 1
0.138354160389897 0.138203099305319 1 1
0.0380558492293254 0.0380149199035687 1 1
0.491240417614512 0.490737251378828 1 1
0.276362086783308 0.276053581798414 1 1
0.227682493763263 0.227433868212454 1 1
0.272474005626348 0.27212531644873 1 1
-0.112198973996046 -0.112089556365178 1 1
0.00913851513206889 0.00916912870788393 1 1
-0.154013950728129 -0.15389657941434 0 0
0.22075752024299 0.220563520294067 1 1
0.259925572203166 0.259654141882431 1 1
0.477049947574563 0.476512456797373 1 1
0.200708490728704 0.200540480142978 1 1
0.180242320317239 0.1800731477797 1 1
0.459603799646147 0.459188740801079 1 1
0.40200139323826 0.401582394458785 1 1
-0.0458400465947541 -0.0458055246250298 1 1
0.358069687177462 0.357717115491621 1 1
0.456060083072988 0.455583524094621 1 1
-0.0410805024761877 -0.0410293066102162 1 1
0.12517825981006 0.125010387892053 1 1
0.049535484207948 0.0495570068857345 1 1
0.173589405282451 0.173394447922103 1 1
0.435623968123792 0.435107240651761 1 1
0.496556155421624 0.496040819127197 0 0
0.362838660569351 0.362475060001227 1 1
0.230274933132474 0.23009481916977 1 1
0.184819836442806 0.184572648643506 1 1
0.03848781493701 0.0384863168012905 1 1
0.155852516452909 0.155694751972676 1 1
0.143931363673338 0.143812187330358 1 1
0.225581909441759 0.225305750672022 1 1
0.061801184880442 0.0617512758202681 1 1
0.312461718519093 0.312182113576085 1 1
0.215983530967669 0.215766227261283 1 1
0.260768291766293 0.260471061467985 1 1
-0.0676600467060265 -0.0675733891540008 1 1
0.344837287117727 0.34455900529153 1 1
0.336084496837473 0.335748580850654 1 1
0.118164159498697 0.118041521423995 1 1
0.330458991461487 0.330128465678611 1 1
0.0389016289141201 0.038911000686552 1 1
0.137708963384452 0.137607353671793 1 1
0.288874444371738 0.288650463108458 1 1
0.157445441084853 0.157327086594814 1 1
0.213922991782228 0.213704710795368 1 1
0.0413800835132801 0.0413253675565669 1 1
0.243179374072438 0.24291190067173 1 1
0.163108981889764 0.162949506588658 1 1
0.206817807775017 0.206630665195966 1 1
0.247459874271463 0.247233662210684 1 1
0.154302410047356 0.154155906433884 1 1
0.253802436517539 0.253460469880689 1 1
0.343365204658531 0.342949851028828 1 1
0.321819620327425 0.321392502432149 1 1
0.201118757900675 0.20087695670708 1 1
0.203380492154168 0.20318528171193 1 1
0.258095780726135 0.257846374186203 1 1
0.34235554727748 0.341997845928325 1 1
-0.0466270948776912 -0.0466029409018418 1 1
0.1086201157828 0.10852798071549 1 1
0.210020512153613 0.209803969461499 1 1
0.0914737664516516 0.0913728513845265 1 1
0.407514842754489 0.407145899338047 1 1
-0.0698156351284973 -0.0697053296525409 1 1
0.266406114617087 0.266129433614156 1 1
0.181095587033619 0.180924353333269 1 1
0.135621587509701 0.135491450903763 1 1
0.281919753852267 0.281657967352314 1 1
0.0304883618178746 0.0304328898276065 1 1
0.161562418834982 0.161435914150086 1 1
0.186459293229824 0.186300629902662 1 1
0.177716607223546 0.177559388732268 1 1
0.242578951562868 0.242274458966166 1 1
0.321511121311263 0.321165783040349 1 1
0.148327771051224 0.148155485953567 1 1
0.173296559905459 0.173153424693968 1 1
0.196913497652623 0.196719663213394 1 1
0.271002121961946 0.270706872374651 1 1
0.0751609164015158 0.075089042113091 1 1
0.0756136561557617 0.0755306122317883 1 1
0.0737217243747922 0.0736905908176655 1 1
0.0219219746964251 0.0218473158786283 1 1
0.126531838787992 0.126330206844709 1 1
0.115199147089163 0.115060437961033 1 1
0.353313599899868 0.352940489972449 1 1
0.13823848680143 0.138125747779525 1 1
0.341652053252738 0.341279760107802 1 1
0.288008165646326 0.287849388723046 1 1
0.162317604857596 0.162106792091308 1 1
0.116212389408128 0.116145998194098 1 1
0.322670999974779 0.322294284195609 1 1
0.0653131342417583 0.065361980707579 1 1
0.204561734076923 0.204332434582848 1 1
0.145350769736367 0.145212155797553 1 1
0.246028939848911 0.245762446797057 1 1
0.227939626507441 0.227680750331715 1 1
0.031586280448691 0.0315235433471513 1 1
0.289547502897806 0.289256954062926 1 1
-0.0993127383913255 -0.0991718594513266 1 1
0.266978507125807 0.266750306975519 1 1
0.437309135841476 0.436912807109128 1 1
0.215184705628831 0.214958431195882 1 1
0.343943939073169 0.343601587445602 1 1
0.403666518121944 0.403254437491573 1 1
0.162086701648877 0.161866560976623 1 1
-0.10498748985219 -0.104831235673334 0 0
0.156055616499026 0.155894538871074 1 1
0.301710615218999 0.30142991243684 1 1
0.0811929159219467 0.081149290776664 1 1
0.113436820357174 0.113349198371426 1 1
0.0462418430487708 0.0461917888268872 1 1
0.384417738458947 0.383994163880243 1 1
-0.0367842681657271 -0.0367469737188325 1 1
0.0182185889124672 0.0182202831807303 1 1
0.172433358986258 0.172259072716207 1 1
-0.0475745085844398 -0.0475423602015224 1 1
0.0379422702571647 0.0378614217299845 1 1
0.010767941871277 0.010737580199186 1 1
0.402518779514269 0.40212646948549 1 1
0.075385713940034 0.0753362165724693 1 1
0.157930169524363 0.157787506849194 1 1
0.191743187418327 0.191527094801408 1 1
0.389609916999648 0.38920025343907 1 1
-0.0527433686305419 -0.0527066065181463 1 1
0.322089000331408 0.321800663942488 1 1
0.364999011937597 0.364604819327914 1 1
0.236661052192352 0.236415910019907 1 1
-0.045435085039613 -0.0453643319171358 1 1
0.467125410579539 0.46659447747984 1 1
0.515746243391577 0.515192769131134 0 0
0.293005609147795 0.292728608402724 1 1
-0.0214678064202744 -0.0214630248051548 1 1
-0.127786112521791 -0.127553535638309 1 1
0.127062139763046 0.126853525272748 1 1
0.359831375552168 0.359506188488422 1 1
0.37910324603023 0.378742293018114 1 1
0.453703751826223 0.453235942716225 0 1
0.353878677778041 0.353583676375902 1 1
0.161737563306319 0.161557492590927 1 1
0.199264413952501 0.199082221524509 1 1
0.171823425456724 0.17168949815175 1 1
0.403150120917551 0.40269998728451 1 1
0.222487564303848 0.222214774659305 1 1
0.278680756823326 0.27840882541681 1 1
0.216095622089811 0.215858725987964 1 1
0.153261138754665 0.153103419311565 1 1
0.281878373440172 0.281611619245119 1 1
0.465025593296013 0.464449648214906 1 1
0.453369697015763 0.452931325958516 1 1
0.262406291006143 0.262133418108584 1 1
0.321719714469835 0.321337365261001 1 1
0.0877785216143491 0.0876926420919778 1 1
0.443751638805907 0.4433092919661 0 0
0.260512349081157 0.260226374333226 1 1
0.104425119511163 0.104338898149914 1 1
-0.118461643854791 -0.118363323105348 1 1
0.254099105970707 0.253839998358376 1 1
0.124619365061404 0.124466600168998 1 1
0.39525028415008 0.394845958430827 0 0
0.149879425698885 0.149765433374573 1 1
0.0727829386835262 0.0727293341612885 1 1
0.336103132389904 0.335700639898633 1 1
0.15993790752558 0.159782503839763 1 1
0.37645905056275 0.376053689339277 1 1
0.157143882814498 0.156960610234446 1 1
0.0633377887594248 0.0632905857640211 1 1
-0.0410501440104004 -0.0410201172008776 1 1
0.0610575632185337 0.0610052836467366 1 1
0.309219538762119 0.308919003148799 1 1
0.0721689002196133 0.0720973604010166 1 1
-0.160195018183038 -0.159990705406722 0 0
0.620639370109611 0.619959184526834 0 0
0.258221912125991 0.257944765533924 1 1
0.140581323628128 0.140457945180759 1 1
0.230364343526032 0.23001334467682 1 1
0.206574661452671 0.206339475105035 1 1
0.238519013300929 0.23828366689627 1 1
0.184073989051805 0.183902986980488 1 1
0.24787969577405 0.247617446023951 1 1
0.358012918000985 0.357665798858077 1 1
0.309746563762149 0.309296927175611 1 1
0.417298881614938 0.41687067186091 1 1
0.471407366622497 0.470930565349774 0 0
0.365622962820102 0.36516566526016 1 1
0.413385399895509 0.412929439333766 1 1
0.10051610198284 0.100421898447547 1 1
0.288926311935266 0.288668619174646 1 1
0.0182994989846703 0.0182448954437514 1 1
0.176854510525043 0.176694580797948 1 1
-0.0390325446784538 -0.038975934041852 0 0
0.308754345709269 0.308465595630874 1 1
0.0445872894333854 0.0445953399336696 1 1
0.143269873282699 0.143105787892976 1 1
0.0169638859299334 0.0169927693465374 1 1
0.114368782522432 0.11426523298268 1 1
0.100591355348289 0.100502689306084 1 1
0.139776530898474 0.139597671109401 1 1
0.166199781006109 0.16599413601256 1 1
0.266265925699694 0.266041714618627 1 1
0.377872665103183 0.377434550051425 1 1
0.510848377834111 0.510263174265703 0 0
-0.0065222805185601 -0.00659475202579793 1 1
0.395571315707383 0.395159588870972 1 1
0.0176794837352986 0.0176985943652885 1 1
0.0958861270821841 0.0957769043154556 1 1
0.240918896873452 0.24066457113971 1 1
-0.206470661881807 -0.206278019755005 0 0
0.0867644486693825 0.0866282020532745 1 1
0.253071627884447 0.252825341886416 1 1
0.0731350090253737 0.0730208535292676 1 1
0.094889140438396 0.0947358635269689 1 1
0.148850143868541 0.148673990954462 1 1
0.170004459794714 0.169848330435778 1 1
0.0315908232432528 0.0315590299084122 1 1
0.247282913842064 0.24702105535325 1 1
0.0751430153633167 0.0750262405396992 1 1
0.0137211553361478 0.0136937976969366 1 1
0.315961498292509 0.315660513834289 1 1
0.142363576340494 0.142213059298684 1 1
0.0652230599388359 0.0651328496153504 1 1
0.0493434575472598 0.0492637635952166 1 1
0.222408979575916 0.222158646264154 1 1
0.0562521680421659 0.0561950540488356 1 1
0.0781443420945387 0.0780327851220678 1 1
0.118472512521456 0.11837521240698 1 1
0.133509654451321 0.133412824681059 1 1
0.169368576707853 0.169196103990451 1 1
0.143955308522791 0.143778548619321 1 1
0.319039355459167 0.318689677722596 1 1
0.243350401663068 0.243035396153047 1 1
0.204872050117661 0.204639481340157 1 1
0.189687282633939 0.189462294627095 1 1
0.18406267939299 0.183902604349011 1 1
0.176178047802382 0.175981763997202 1 1
0.126072190123029 0.125892592974478 1 1
-0.00550847775244259 -0.0055431557164832 1 1
0.114011464727657 0.11386303446225 1 1
0.327479093061462 0.327178998213892 1 1
0.0940066028938647 0.0939279570098597 1 1
-0.0203892969749081 -0.0203304255922302 1 1
0.30139071783257 0.301119158671088 1 1
0.217755821697973 0.217543503906209 1 1
0.371916864669134 0.371537804890516 1 1
0.0858020565595702 0.0857063564771105 1 1
0.263068236135451 0.262759659677764 1 1
0.0964206093188796 0.0963299569866816 1 1
0.456298031161223 0.455863362995433 1 1
0.146401944657047 0.146266592434377 1 1
0.0955784835426957 0.0954801310205676 1 1
0.0835637761712033 0.0835302719404576 1 1
0.325743413476219 0.325407045949155 1 1
0.259580803979194 0.259295190406773 1 1
0.602392597177641 0.601742639840172 0 0
0.384773336182771 0.384362725498409 1 1
0.356721320453684 0.356287099995755 1 1
0.302139210495042 0.301823112842652 1 1
0.110120746330479 0.110029803247008 1 1
0.497643854463592 0.497053478601074 0 0
-0.0111557458556519 -0.0111283763578433 1 1
-0.0359091721684885 -0.0358863744046046 1 1
-0.0226028985412599 -0.0225472695317896 1 1
0.16391866334587 0.163757418770246 1 1
0.0443956886545257 0.0443714235071145 1 1
0.567492242582363 0.566903015784943 0 0
0.405373251158628 0.404925482562208 1 1
0.437528517692892 0.437042688721453 1 1
0.123537926907128 0.123432599464875 1 1
0.273454076548371 0.273217129341501 1 1
-0.116701754477759 -0.116624855200202 1 1
0.231410524609191 0.231215352925515 1 1
0.131481659698029 0.13134963158949 1 1
0.319883446455641 0.319558177220182 0 0
0.341272410149111 0.340922668402008 1 1
0.3607115732943 0.360414015430346 1 1
0.266565524165566 0.266268994890491 1 1
0.294277256184253 0.293969154337043 1 1
0.118525683323318 0.118384229208287 1 1
-0.0278344289749731 -0.0278007276904604 1 1
0.0170036819013706 0.0169644841058917 1 1
0.0308293462894299 0.0307966289782425 1 1
0.0975658930072973 0.097417423014704 1 1
0.144160282947577 0.14397576009475 1 1
-0.018637109048815 -0.0186647899277012 1 1
0.135970307855991 0.135824726956408 1 1
-0.129852452646727 -0.12970558540744 0 0
-0.145288846607596 -0.145155350766907 0 0
0.23679840055697 0.23653273031685 1 1
-0.0849372515881937 -0.0848217599626652 0 0
0.282887601306413 0.282607839695688 1 1
-0.0451750304269915 -0.0451059937294187 1 1
0.098461822878903 0.0983737189115907 1 1
0.278397420336399 0.278057212756918 1 1
0.144392698442344 0.144287047267005 1 1
0.0471967894643553 0.0471841959591492 1 1
0.25788784646938 0.257578486955923 1 1
0.337753384840288 0.337424375720141 1 1
0.297631709026968 0.297366547390176 1 1
0.247929375338384 0.247694957056551 1 1
0.240686641205603 0.240435594524718 1 1
0.36279029964562 0.362443377144564 1 1
-0.0154088806313237 -0.0153940104587359 1 1
0.313285366652625 0.312902440093951 1 1
0.257362316381765 0.257073124355687 1 1
0.106661687912247 0.106560429493439 1 1
0.143755187733473 0.143636571518469 1 1
0.241764978054351 0.241527340724764 1 1
0.0298839321369403 0.0298252469979432 1 1
0.181464805661101 0.181310168232441 1 1
-0.0785313615317254 -0.0784049026380497 0 0
0.441378318635058 0.440895436124304 0 0
0.114951254756056 0.114786992284475 1 1
0.202983943993537 0.202805420919623 1 1
0.153268028855718 0.153123560021753 1 1
0.337622592915381 0.337219633566863 1 1
0.185787021443546 0.185592935562584 1 1
0.0389306368318655 0.038879988134867 1 1
0.116995842046697 0.116908768663377 1 1
0.0795879459642045 0.0794979480668118 1 1
0.245574428235765 0.245327498832706 1 1
0.396340417937343 0.395960426004508 1 1
0.361404532916848 0.361033475770297 1 1
0.19475153473889 0.194487094157018 1 1
0.0372042722214965 0.0371672264857058 1 1
0.567423231841483 0.566946876080972 0 0
0.189188133260456 0.189031951219375 1 1
0.165312871837539 0.165116044424583 1 1
0.290771181805907 0.29050144978435 1 1
0.0316879526333588 0.0316908868984814 1 1
0.0732970936388597 0.0732482227919728 1 1
0.605464613343627 0.604927816345529 0 0
0.202903808339628 0.202610553317509 1 1
0.355673155772385 0.355359863112299 1 1
0.413722243532016 0.413250278774405 1 1
0.105313459314258 0.105223877100734 1 1
0.378563474332018 0.378205037792348 1 1
0.106289126675113 0.106175234895228 1 1
0.314497147568996 0.314107987418863 1 1
0.259360756385927 0.259113869232463 1 1
0.374652105304474 0.374208087602845 1 1
-0.18713837843582 -0.186976909891114 0 0
0.257760507649919 0.257527721580769 1 1
0.309543547747197 0.309181384489018 1 1
-0.122501795543381 -0.122365888653442 0 0
0.0617964299312712 0.0617889427684728 1 1
-0.111551128929228 -0.111382114389387 1 1
0.141731426782565 0.141554951235541 1 1
0.389190297511774 0.388820185555567 1 1
0.0453443097935446 0.0453107642481483 1 1
0.0652766993843871 0.0652343423164519 1 1
0.0375887933443972 0.0375498640638545 1 1
0.176196746928758 0.175966322888588 1 1
0.248481414555636 0.248200312676906 1 1
0.217864951610397 0.217597530019125 1 1
0.233530970833177 0.233358265334526 1 1
0.208572868962819 0.20831397636338 1 1
-0.0131779422836581 -0.0132033015127951 1 1
0.192180766195738 0.192030811215624 1 1
0.549763955008916 0.549247754286263 0 0
0.0862871319629191 0.0862162960518882 1 1
0.266893686159861 0.266642530721428 1 1
0.320003285743027 0.319630679936022 1 1
0.133363859141869 0.133226383044456 1 1
-0.0991519499783427 -0.0990812134616116 1 1
0.144458847312499 0.144328009035916 1 1
0.190728572257771 0.190487529314096 1 1
0.232486190480334 0.232220272053578 1 1
-0.0874074666802983 -0.0874067305429782 1 1
0.41650829380883 0.416071361765446 1 1
0.247262195169331 0.246969168785892 1 1
0.113527454514465 0.113431488449488 1 1
0.347070013019652 0.346700301313819 1 1
0.235742020335929 0.235457258911833 1 1
0.328017220663666 0.327646790961829 1 1
0.175574768029675 0.175420611398102 1 1
0.136040600948396 0.135888322354817 1 1
0.0683394873534904 0.068265504329997 1 1
0.319708521481069 0.319436325960526 1 1
0.205744344772798 0.205492562939939 1 1
0.235274617021135 0.235061321427298 1 1
0.111602588268244 0.111506404765438 1 1
0.0266893658669816 0.0266499467041334 1 1
0.0883061711226337 0.0881874036000854 1 1
0.289467576747063 0.289180992131377 1 1
0.185304571031879 0.185101608865394 1 1
0.440534890028361 0.440098604067605 1 1
0.0511907674296333 0.0511749640334007 1 1
0.166911107575144 0.166718332377671 1 1
-0.0344501960048053 -0.034461634119073 1 1
0.0386512864741825 0.038614486183181 1 1
0.0272647282795941 0.0272581051582647 1 1
0.492152141883565 0.49178872915201 1 1
0.168716437666718 0.168479550922424 1 1
0.37612417849603 0.375748658956196 1 1
0.303162834389328 0.30285757714454 1 1
0.166166526462841 0.166036046002969 1 1
0.153250643482656 0.153143993215816 1 1
-0.175266456032126 -0.175072307111429 0 0
-0.0059309471983222 -0.00593319671195971 1 1
0.184662115830339 0.184504042879382 1 1
0.15240711997639 0.152248858781275 1 1
0.253180482459523 0.252889253324323 1 1
0.283255126282316 0.282874629239368 1 1
-0.0598535659932884 -0.0597610552430679 0 0
0.233273086536928 0.233019361983257 1 1
0.12121025588754 0.12107241817652 1 1
0.190344164579488 0.190155705390819 1 1
0.396083407955462 0.395668717622424 1 1
0.262944551745127 0.262636279043188 1 1
0.118498641753726 0.118366380357979 1 1
0.109805038954442 0.109707991655234 1 1
0.355795864519061 0.355418151726369 1 1
0.20457112225586 0.20437909942038 1 1
0.270004632807743 0.269725020332258 1 1
0.244055571750163 0.243788431384898 1 1
0.12305565596123 0.122919539556892 1 1
0.150558889559088 0.150405133984344 1 1
0.165071831283282 0.164910658076697 1 1
0.318891548334661 0.318453729175509 1 1
0.00553405812619623 0.00555215528828696 1 1
0.131582030465837 0.131439062815411 1 1
0.303797035907609 0.303531365261815 1 1
0.195013748519826 0.194847345678619 1 1
0.18431439363362 0.184095408860004 1 1
0.19843175290392 0.198276216709527 1 1
0.432769283338636 0.43239786378884 1 1
0.160912701571266 0.160777557864649 1 1
0.0261692254473239 0.0261071401340228 1 1
0.28561903598736 0.285362438601371 1 1
0.0929066474293582 0.092800613984136 1 1
-0.0581956247049052 -0.058157584549292 1 1
0.352928805411101 0.352585122831018 1 1
0.226483513565077 0.226220760701548 1 1
0.508367191888004 0.507807456926002 1 1
0.108041656336848 0.107860150902322 1 1
0.272418674139563 0.272174954778674 1 1
0.311811242006783 0.311460519848037 1 1
0.147018650848134 0.146847218309444 1 1
0.105429340034424 0.105326946431442 1 1
0.32431109185739 0.323930580129991 1 1
0.271001073487407 0.27064426801149 1 1
-0.0128496234477721 -0.0128314880167159 1 1
0.124087339777715 0.123965587439724 1 1
0.312936196939768 0.312566190574126 1 1
0.148554430333867 0.148416858139437 1 1
0.385953789936291 0.385481992517091 1 1
0.20619520542503 0.205951609182799 1 1
-0.0439454157136484 -0.043910113844425 0 0
-0.267676924296259 -0.26749280168808 0 0
0.228771959032781 0.22855298594091 1 1
0.254088172844802 0.253864180069464 1 1
0.317274374266069 0.317033206550109 1 1
0.180798666328242 0.180667403424393 1 1
0.37560137383163 0.375188444451425 1 1
0.0902067396453353 0.0900604275592333 1 1
0.309591654799815 0.309282460542016 1 1
0.187982202205333 0.187731089287586 1 1
0.250461709215989 0.250120480765933 1 1
0.272532738269756 0.272246228970894 1 1
0.142942160363438 0.142809049457613 1 1
0.252242475732675 0.251912968080594 1 1
0.25492235369007 0.254669777841239 1 1
0.0430450635914407 0.0429746755932988 1 1
0.429454557750758 0.429080630950033 1 1
0.306856996754444 0.306530339223737 1 1
0.093453144379447 0.0934073512507201 1 1
0.21318122095937 0.212988837087979 1 1
0.156048710230631 0.155920476201402 1 1
0.119801003937661 0.119699897894569 1 1
-0.155425103288215 -0.155260314866168 0 0
0.0273745125993099 0.0273371251221146 1 1
0.0436089152510005 0.0435543245569838 1 1
0.268004206064907 0.267769718847748 1 1
0.0972708335531949 0.0971300501789705 1 1
0.286170133884993 0.285892810618684 1 1
0.353100451618367 0.352630244127117 1 1
0.190396249738927 0.190247892582045 1 1
0.283548788981999 0.283179445361727 1 1
0.284062771307011 0.283767160251478 1 1
0.35841852292625 0.358009102408414 1 1
-0.0289399537684052 -0.0289591957452119 1 1
-0.0109417822606721 -0.0109187007067669 1 1
0.464361633764161 0.463850774709599 1 1
0.485836000461136 0.485326267964321 1 1
0.395851498819784 0.395442110532805 1 1
0.1927930561555 0.192604543431773 1 1
0.348315168196863 0.347890508775184 1 1
-0.000196781266488227 -0.000238260940873744 1 1
0.280669693363876 0.280382840735018 1 1
0.47224188985304 0.471777366935709 0 0
0.316539644060064 0.316187820064782 1 1
0.00199053751591898 0.00197608301134818 1 1
0.301803929357472 0.301554404249865 1 1
0.50121750882631 0.500737946768893 0 0
0.575130082096873 0.574584249752861 1 1
0.454128907322949 0.453692289117802 1 1
0.174550515287849 0.174350021201435 1 1
0.380436598147591 0.380079797030839 1 1
0.330343161968249 0.330013910318748 1 1
0.307475471678816 0.307116719028464 1 1
0.241237032056557 0.240987590886598 1 1
0.302930749182322 0.302677484614081 1 1
0.0693795197384026 0.0692537709264699 1 1
0.129424097306758 0.129292211847973 1 1
0.201915941361037 0.201665573028606 1 1
0.139017909141471 0.13891401895213 1 1
0.286529289959772 0.286199546297333 1 1
-0.0269631815587527 -0.0269888039503721 1 1
0.407527668420337 0.407089230663276 1 1
0.0576049484843064 0.057526465791779 1 1
0.257765927030103 0.257510937767017 1 1
-0.115090275485415 -0.114989503678034 0 0
0.286220179928857 0.285897240342541 1 1
0.231678869781589 0.231425963225132 1 1
0.508438046918927 0.507802586223601 1 1
0.0868156992805393 0.0867310454530875 1 1
0.320311277618458 0.31999880803339 1 1
0.234363544908048 0.234099485323187 1 1
0.294187393947627 0.293867202239135 1 1
0.149997901331727 0.149851189776641 1 1
0.273052264871191 0.272686350219204 1 1
0.0646071107387793 0.064540294601188 1 1
0.334444298430858 0.334085918505945 1 1
0.427686304167046 0.427161247087773 0 0
0.460180380615832 0.459659302485839 1 1
0.295155489677034 0.294823328424496 1 1
0.23288175483411 0.232628230927337 1 1
0.312803344560478 0.312504130706426 1 1
0.318482370183475 0.318139822040553 1 1
0.241889096467814 0.241673293789596 1 1
0.192838635416765 0.192672204620954 1 1
0.0323051537402815 0.0322341836686606 1 1
0.269149057381293 0.268915936981182 1 1
-0.00287607527479967 -0.00289243615773321 1 1
0.293134545778111 0.292813570906196 1 1
0.198724938338973 0.198534284254007 1 1
0.165252967179915 0.16507328574405 1 1
0.0395435315761225 0.0394913343754302 1 1
0.357235979904849 0.356911071093193 1 1
0.114120679020926 0.114008954592403 1 1
0.159558610895179 0.159352524583745 1 1
0.154062466547846 0.153896297500999 1 1
0.052410796868987 0.0523670688826177 1 1
0.401171546074969 0.400746742023816 1 1
0.170103004967268 0.169964139313628 1 1
0.216632912082812 0.216406296261412 1 1
0.188241884318036 0.188032827954891 1 1
0.100627470273343 0.100557432765654 1 1
0.196927643496932 0.196738054263948 1 1
0.356556008777259 0.356119804791013 1 1
-0.0454097576698686 -0.0453582700444936 1 1
0.413655000335375 0.413222882820732 1 1
0.303335257179757 0.303078377132761 1 1
0.209753070969848 0.209488199676422 1 1
0.0585520242753762 0.0586102191486639 1 1
0.0996341111006034 0.0995158588816479 1 1
0.462120833844884 0.461693649278602 1 1
0.320417786819128 0.320101327012611 1 1
0.300410681713476 0.300098687806001 1 1
0.00807951903312174 0.00811777777323877 1 1
0.138795109095004 0.138583839870303 1 1
0.24761528720877 0.247361202354828 1 1
0.14031075325931 0.140120555264799 1 1
0.0515158449630083 0.0514210799254495 1 1
0.427945216535682 0.427542788450396 1 1
0.384690693136201 0.384323760126584 1 1
0.294676837484618 0.294370761506542 1 1
0.252223006678537 0.251961634876549 1 1
0.397732293832486 0.397283518273826 1 1
-0.0997728465677007 -0.0996436072288871 0 0
0.0310136086515324 0.0309698053023084 1 1
0.0671822373330585 0.0671137495318973 1 1
0.00377812652253241 0.00373799367635481 1 1
0.313898528740413 0.313578777603792 1 1
0.317774457687843 0.317470552128256 1 1
0.148143242336777 0.14808354328596 1 1
0.436368831914598 0.435855352521551 1 1
0.321689275583886 0.321348899464319 1 1
0.0255924171540744 0.0255417251583532 1 1
0.0082573852977167 0.00833011680933703 1 1
0.213802787122247 0.213688616553716 1 1
0.311401047215888 0.31108228440299 1 1
0.0513707903773852 0.051302299073916 1 1
0.0441249273202999 0.0441169818337142 1 1
0.328192469027123 0.327862854292365 1 1
0.299527766166504 0.299162871406319 1 1
0.272478444196182 0.272207106791662 1 1
0.339100718511106 0.338711190780007 1 1
0.0137419363934122 0.0137465270816667 1 1
0.384615583485607 0.384211400856772 1 1
0.0427296861901059 0.0426479230956866 1 1
0.345351101912618 0.344995514099745 1 1
0.234448987733393 0.234266190712034 1 1
0.350148074950738 0.349703416896693 1 1
0.359548828921217 0.359119383791343 1 1
0.114274336070606 0.11417973025573 1 1
0.00159930247760755 0.0016428495226886 1 1
0.436613699973723 0.436172230789672 0 0
0.503911981819162 0.503407963486984 1 1
0.233361213656862 0.233111201882845 1 1
0.175413645238514 0.175215517736255 1 1
0.276062328358017 0.275810485659138 1 1
0.232508146156386 0.232241464704009 1 1
0.234698221943303 0.234481266638968 1 1
0.175197107695614 0.175054777988097 1 1
0.298756864721764 0.298448370575003 1 1
-0.145483907992663 -0.145373805048674 0 0
0.180806198771158 0.180662776689907 1 1
0.518765617875169 0.518252836964605 0 0
0.0211339991795053 0.0211356921240694 1 1
0.222621227770423 0.222431278600344 1 1
0.318564978671124 0.318275960341363 1 1
0.631800497856715 0.63111609579006 0 0
-0.0065294432662261 -0.00647514167980409 1 1
0.386063655954089 0.385604830637718 1 1
0.10286117720139 0.102785196440734 1 1
0.433585468708756 0.433112293329276 1 1
-0.259520480406894 -0.259246507494032 0 0
0.12212744480113 0.121955159679993 1 1
0.0271849983618623 0.0271510140345189 1 1
0.0198024237235845 0.0197524103729175 1 1
0.436724091165252 0.436248492727209 1 1
0.0806536318307785 0.080582488598869 1 1
0.140532186085709 0.140408919910532 1 1
0.10262236602513 0.102504346977108 1 1
0.0975854291423608 0.0975732190588989 1 1
0.0933019993951794 0.0931937809568859 1 1
0.140222590912327 0.140063421450389 1 1
0.370916319184342 0.370521006459898 1 1
0.105440119789417 0.105391629000059 1 1
0.391289828748044 0.390930621250941 1 1
0.250484938394333 0.25026927107831 1 1
0.359638899299774 0.359306261290646 1 1
-0.0844569952821476 -0.084407363524019 0 0
0.56957383722016 0.569051757944748 0 0
0.243430344730815 0.243199477630777 1 1
0.279535056281353 0.279232315125174 1 1
0.462829233856678 0.462366368611587 0 0
0.140455227861877 0.140281386062811 1 1
0.0348842850649941 0.0349016682416245 1 1
0.0314768431646694 0.031444313187549 1 1
0.0722199552710701 0.0721107783159927 1 1
-0.0739242465744849 -0.0737759890794919 1 1
0.201557302178553 0.201357339434011 1 1
0.389668016059938 0.389248042630931 1 1
0.129416857499765 0.129210804432745 1 1
0.0580619098666323 0.0579589522964186 1 1
0.383603411954569 0.383179707736524 1 1
0.337703372803214 0.337301122100725 1 1
0.0812441950205546 0.0812066507815602 1 1
0.0467118497728866 0.0466465502860002 1 1
0.384539310486371 0.384144309174921 1 1
0.273270201303752 0.272959270246636 1 1
0.216675429975102 0.216500928800773 1 1
0.304052395984029 0.3037604779308 1 1
0.285456318577326 0.285219514118812 1 1
0.0953806724447518 0.0952876103212544 1 1
0.168722607637729 0.16849612316234 1 1
0.0153932815136292 0.0153500638167213 1 1
0.633877968600625 0.633252602148879 1 1
0.517027190610804 0.516435944791614 0 0
0.343107641421066 0.342722652085401 1 1
0.0391685259761671 0.0391547810962606 1 1
0.298431936141874 0.298029264146533 1 1
0.240961790423237 0.240730200375521 1 1
0.0820754489569744 0.082022053110908 1 1
-0.0075693551826868 -0.00759680062701033 1 1
0.127964924067902 0.127821556596741 1 1
0.300068406892781 0.299756106996935 1 1
0.146607238993606 0.146424088276903 1 1
-0.0424758125282789 -0.04250997464446 1 1
0.161233501759894 0.160998531769741 1 1
0.360552635946291 0.360178796034881 1 1
0.401241057912801 0.400899543020401 1 1
0.0160206561056486 0.0160468599376939 1 1
0.312860157612824 0.312556963810811 1 1
-0.0600463177779734 -0.0599907782620392 1 1
0.174291672967585 0.174144868079189 1 1
0.181052755051927 0.180906393670944 1 1
0.268426079423894 0.268207570148995 1 1
-0.133811752382737 -0.133675240655304 0 0
0.0977906389242847 0.097699995727954 1 1
0.253788460024178 0.25349774123055 1 1
0.173953708533176 0.173773627029731 1 1
0.240965577272004 0.240729130699647 1 1
0.234163078548779 0.233991382934932 1 1
0.251877639650118 0.251604278949736 1 1
0.351856515058224 0.351569511878257 1 1
0.153775018521598 0.153687274372952 1 1
0.252477769150774 0.252198937875481 1 1
0.194559935756591 0.194324038701543 1 1
0.21864641136559 0.218406399713022 1 1
0.190822930562074 0.190532788766059 1 1
0.148388864168843 0.148185233235993 1 1
0.309443248850309 0.309153032682581 1 1
0.19390561506775 0.19374400272257 1 1
0.182775096057986 0.182615659369298 1 1
0.020060060204643 0.0200432517105672 1 1
-0.0302917861604649 -0.0302848936677515 1 1
0.291026263950708 0.290747602945047 1 1
0.448869356639648 0.448449785446946 1 1
0.239557294836376 0.23934777944722 1 1
0.128087429853453 0.127987814982504 1 1
-0.0829059317345863 -0.0827776804203978 0 0
-0.0577529217046069 -0.0577251168006379 1 1
0.210860822190601 0.210646433292603 1 1
0.163405064637553 0.163203475846112 1 1
0.214835632229616 0.21465980637976 1 1
0.255173048441817 0.254922531552612 1 1
0.34555547036072 0.345186448333629 1 1
0.570087622133863 0.569534238932455 0 0
0.393628555456561 0.393249205832691 1 1
0.38842048037737 0.388037447133921 1 1
0.125396121944823 0.125247515146838 1 1
0.0716149994899987 0.0715327630600925 1 1
0.354204974105814 0.353869508187995 1 1
0.0929929945326656 0.0928927953378003 1 1
0.378997181092157 0.378584253083667 1 1
0.226987869199151 0.226667808588991 1 1
0.0856237488670683 0.0855037685399982 1 1
0.201579678704535 0.201303088143574 1 1
0.103306779599538 0.103228800190241 1 1
0.479605500731389 0.479041086476714 1 1
0.113319699978564 0.113156886153304 1 1
0.117836967497288 0.117678410728988 1 1
0.000455739393481397 0.000484566140964565 1 1
0.116666384314801 0.116586985464897 1 1
0.449173909842447 0.448659713156592 1 1
0.29622931509719 0.295962663461841 1 1
0.16313108899708 0.162988905084596 1 1
0.393557794189924 0.393127682035456 1 1
0.403546907266103 0.403128390315573 1 1
0.102976464064638 0.102924802439521 1 1
0.026510211041175 0.026509879713172 1 1
0.0826538129504386 0.0825694442854108 1 1
0.264232966351288 0.263954967011906 1 1
0.146307630681166 0.146138224390171 1 1
0.0558420894492318 0.0558047061632362 1 1
0.365939167003507 0.365565167270726 1 1
0.156628135572107 0.156446732872396 1 1
0.0585917096366322 0.0585208451330389 1 1
0.2684160897164 0.268127290708016 1 1
0.286524397702848 0.286188050904644 1 1
0.223555624485826 0.223282728890625 1 1
0.259606466731722 0.259295303186698 1 1
0.255632468973008 0.255387084225843 1 1
0.0519520990121653 0.0518992413216039 1 1
0.466873152272945 0.466305923449922 1 1
0.50277360893488 0.502229398727183 0 0
0.209743700838203 0.209515582285193 1 1
0.558588124766366 0.557954160364789 0 0
0.146009867989449 0.145853558198408 1 1
-0.107719296335022 -0.107573112226326 1 1
0.199347089100826 0.19909348304906 1 1
0.466479572854579 0.465960264786626 1 1
0.429885891705969 0.429456942838291 1 1
0.223188797528004 0.222898831690877 1 1
0.142553485809766 0.142426754131285 1 1
0.0733336164058751 0.0732460045185914 1 1
0.0520767219715158 0.0520462182556498 1 1
0.00863041967143062 0.00866970821900159 1 1
-0.0516886958642188 -0.0516331511927551 0 0
0.25121179365307 0.250909373789473 1 1
0.054327265880155 0.054258023311872 1 1
0.235308092488093 0.235016060905813 1 1
0.472658412935104 0.472184051058007 1 1
0.289435848017402 0.2892029596306 1 1
0.00654487570057709 0.00646176722986328 1 1
0.435298327375773 0.434825775705723 1 1
0.227334540599634 0.227157153502364 1 1
0.128741740272604 0.128586077725689 1 1
0.0870367652211126 0.0869800702826891 1 1
0.106487063193748 0.106419534914983 1 1
0.114114049356576 0.113988206684398 1 1
0.354248239347399 0.353942385981508 1 1
0.246152736216366 0.245840188819084 1 1
0.23678399496971 0.236565437637629 1 1
0.193053227496095 0.192877773105949 1 1
0.0199917358805422 0.019993095208774 1 1
0.250733743797998 0.250397654095874 1 1
0.245970150889529 0.245664317766422 1 1
0.0846221275805952 0.0845385387972509 1 1
0.470557795961689 0.47012447160046 1 1
0.181720481304814 0.181496285138011 1 1
-0.232630726783824 -0.232412522924549 0 0
0.110809540299459 0.11069522165091 1 1
0.336194653261864 0.335811495161103 1 1
0.101358635485802 0.101218581405381 1 1
0.257415210396159 0.257147445522445 1 1
0.297957437856436 0.297651124222989 1 1
0.233303428503804 0.233097805821198 1 1
0.0387638471009567 0.0386762449851954 1 1
0.0461343584963076 0.0460972760489362 1 1
0.245698972192925 0.245493266985822 1 1
0.19384245828136 0.193693097234432 1 1
0.21730199689077 0.217077592202527 1 1
0.155610740371389 0.155445878976186 1 1
0.0972902876614026 0.0971810664634441 1 1
0.347640639341215 0.347307699346297 1 1
0.122385859160875 0.122279984740615 1 1
-0.0240875415978049 -0.024060458696734 0 0
0.222739216179657 0.222440359713345 1 1
0.182644975732553 0.182397401685377 1 1
0.0698445024061261 0.0697864830720172 1 1
0.26163827414579 0.261420320932643 1 1
0.0224075891057676 0.0223526485418883 1 1
0.198693458068219 0.198460180671385 1 1
-0.0658022943665004 -0.0657588362794692 1 1
-0.176215304701931 -0.1760676082224 1 1
0.243371225499381 0.243118964907549 1 1
0.03609613089611 0.036048417001766 1 1
0.320001958242624 0.319610059590871 1 1
0.064603170455118 0.0644965841625176 1 1
0.369894726895014 0.369482690615293 0 0
0.243278181097431 0.243002707140427 1 1
0.00727352451653236 0.00730317150686945 1 1
0.248875371361164 0.248632864071561 1 1
0.0199292484407079 0.0199029111131996 1 1
0.213739332585636 0.213569506337985 1 1
0.260979299067882 0.260742593368368 1 1
0.231226658093702 0.231043457261022 1 1
0.149680423255592 0.149482762887195 1 1
0.0247528208257719 0.0246892882515076 1 1
0.202703325699026 0.202476042850348 1 1
0.277987063845723 0.27766857285434 1 1
0.175406808842945 0.175230021099537 1 1
0.20689046875008 0.206726766149929 1 1
0.106375835393174 0.106280743445782 1 1
0.210951139469987 0.210708297759756 1 1
-0.0506668753332218 -0.0505752314659506 1 1
-0.0161603279459798 -0.0161238141376011 1 1
0.104548790929881 0.104411905384428 1 1
0.217804137740741 0.217603399258867 1 1
0.237912596078046 0.237694146012151 1 1
0.195108698592305 0.194934677193688 1 1
0.0777283507028491 0.0776740640278617 1 1
0.447439577211033 0.447039523271001 1 1
0.153306102506773 0.153156705497634 1 1
0.233723336143944 0.233505103614687 1 1
-0.108489506926313 -0.108382933504654 0 0
0.0208477808392516 0.0208583752732875 1 1
0.0977532138871698 0.0976340530511268 1 1
0.270705400860325 0.270462971510938 1 1
-0.0324105342337767 -0.0323465962247869 0 0
0.097877349459099 0.0977498457587403 1 1
-0.00471385191288075 -0.00465633253437109 1 1
0.174840324030591 0.174655426986182 1 1
0.377090436933109 0.376719228254317 1 1
0.388908302145075 0.388498198328534 1 1
0.118835211588603 0.118693385646182 1 1
0.0124057538845148 0.0124224960909947 1 1
0.390248486091132 0.389865463800394 1 1
0.27511846303247 0.274841046130306 1 1
0.238853818575862 0.238596113749255 1 1
0.225172885117816 0.224969011202697 1 1
0.514847717772768 0.514265671714174 1 1
0.0729580051212838 0.0729067932530562 1 1
0.131678227672475 0.131547361353129 1 1
0.251505465687558 0.251201788453775 1 1
0.3723770833245 0.371944067153558 1 1
0.153705910251521 0.153582334303132 1 1
0.156776831211357 0.156640693922704 1 1
-0.0371974930222466 -0.0371724851506207 1 1
0.401607992343955 0.401246538456812 1 1
0.257574911021254 0.257383607202181 1 1
0.388942150524426 0.388593500826999 1 1
0.502696573502934 0.502160493121953 0 0
0.0717410472679136 0.0717022165741146 1 1
0.431016291408523 0.430491514804313 1 1
0.274358794283035 0.27408563442984 1 1
0.409356525723773 0.40895560513322 1 1
0.0815063117953614 0.0814224925053003 1 1
0.254442686872147 0.254175864358922 1 1
0.154167558711119 0.154012712106753 1 1
0.144135958324049 0.143941213354064 1 1
-0.24157051229425 -0.241355264189717 0 0
0.180008549209921 0.179809487716674 1 1
0.0308201679860228 0.0307214682597093 1 1
0.523135982354031 0.522612101339903 0 0
0.185094303527065 0.184937125048713 1 1
0.361618865865018 0.361305978358068 1 1
0.0896903326296695 0.0896018914338197 1 1
0.335019739424062 0.334658714838197 1 1
0.14720064829167 0.14700838552934 1 1
0.342867829874602 0.342535749168951 1 1
0.213058543086897 0.212775307834922 1 1
0.273336404411163 0.272957492518864 1 1
-0.0678708296436441 -0.0677845764216279 1 1
0.109893501740308 0.109754361488859 1 1
0.130001729455347 0.129861756377693 1 1
0.255512923078478 0.255260427050131 1 1
0.225567742706747 0.225396466235521 1 1
0.202531709056289 0.202268480714565 1 1
-0.0181639584152091 -0.0181636065756955 1 1
0.216234597956625 0.215999542211138 1 1
0.122149494607581 0.121999496349309 1 1
0.223323654986043 0.223035301482402 1 1
0.111300359781874 0.111130300137954 1 1
0.380699195519098 0.38034793286426 1 1
0.121020223164246 0.120862162885377 1 1
0.310136533372283 0.309812467725501 1 1
0.14360722456579 0.143502079507592 1 1
0.268430002233557 0.268164191988237 1 1
0.0394779582429413 0.0393825434707109 1 1
0.324917957746411 0.324582285860733 1 1
0.023136763069883 0.0231631978228647 1 1
0.282570998119038 0.282272064420116 1 1
0.298004060558982 0.297685579990585 1 1
0.100241527049114 0.1000528792534 1 1
0.171244622772341 0.170984620618733 1 1
0.0804339505293113 0.0803790089695222 1 1
0.323584995959493 0.323256282150606 1 1
0.106254767542847 0.106103375336659 1 1
0.0929427183819544 0.0927899511730744 1 1
0.178850333482184 0.17866065733486 1 1
0.247063544967286 0.246770184690201 1 1
0.0886739040579255 0.088580227769911 1 1
0.126854677994493 0.126703994806477 1 1
0.323668204776492 0.323376822435428 1 1
0.276018482659534 0.275602301023446 1 1
0.22791739859719 0.227697783722043 1 1
0.0601869797777468 0.0602020729065339 1 1
0.324499717510989 0.324121279599554 1 1
0.328624576507255 0.328261161550806 1 1
0.622021883623404 0.621391523739488 0 0
0.410193822797999 0.409825850051433 1 1
-0.0266916598127808 -0.0266227479207257 1 1
0.123396817683143 0.123287649649782 1 1
0.134651233810871 0.134527355976165 1 1
0.146166306204587 0.146055863767684 1 1
0.168919528074236 0.168753012204586 1 1
0.17182187355057 0.171658134405177 1 1
-0.047433264516817 -0.0474170297262567 1 1
0.338005043245757 0.337701873996172 1 1
0.442882687188002 0.442419604467328 1 1
0.21162328563825 0.211418672355118 1 1
-0.121128585461685 -0.121024778827334 0 0
0.369609307753891 0.36929700421193 1 1
0.00318586747401398 0.00315179142709533 1 1
0.238123716709124 0.237872142135671 1 1
0.30703763684976 0.306712483333915 1 1
0.133607744778455 0.133514817125172 1 1
0.145600129357821 0.145529338444307 1 1
0.0342980137830537 0.0342790216000732 1 1
0.260254433625516 0.260017661317505 1 1
-0.00796009854189571 -0.00797847007596271 1 1
0.0521582078182217 0.0521445937915834 1 1
0.298480065513189 0.298164917533318 1 1
0.238283909372994 0.238042264591817 1 1
0.269683085992602 0.269385150720895 1 1
0.309877043655806 0.309572771922937 1 1
0.389092539567244 0.38873201307062 1 1
0.476152398259833 0.475605031909746 0 0
0.21688594449354 0.216611760288844 1 1
0.360638936947474 0.36029512531451 0 0
0.382691368946539 0.382332481712446 1 1
0.347999487120607 0.34762678717455 1 1
-0.161454817937459 -0.161245574723301 0 0
0.23077299625652 0.230552120322148 1 1
0.21894722294842 0.218693503175621 1 1
0.130861136837713 0.130775931562092 1 1
0.110427577061631 0.110281285076854 1 1
0.278094384305236 0.277779386383878 1 1
0.290020492533274 0.289698500676111 1 1
0.223290470278062 0.2230534313204 1 1
0.190728842128527 0.190571892815517 1 1
0.529815403378132 0.529280303100117 0 0
0.0372092135489747 0.0372157210496042 1 1
0.0978952665819922 0.0978911331517828 1 1
0.0662089632996427 0.0661000792743191 1 1
0.21836939183179 0.218095230691258 1 1
0.138710509046742 0.138554977541621 1 1
0.00846444072933204 0.00839375135894586 1 1
0.407706455059673 0.40730717395783 1 1
0.136306008086966 0.136160726632635 1 1
0.151690091713735 0.151575041570102 1 1
0.419249818363423 0.418887345266602 1 1
0.363056555304787 0.362686274643388 0 0
-0.129574788876524 -0.12943097537893 0 0
0.440977263153468 0.440570973169407 1 1
0.0152968867055961 0.0152709039401192 1 1
0.209768289689969 0.209508725361483 1 1
-0.0609994035794962 -0.0609476177386777 1 1
0.0365026797290749 0.0365362706131099 1 1
0.0783140941608389 0.0781370642318223 1 1
0.18129968646245 0.181071674529766 1 1
0.320984197247324 0.320626217625974 1 1
0.48894573415026 0.488416880206533 0 0
0.224448742702736 0.224203695903307 1 1
0.147028759598608 0.146845909516537 1 1
0.41487557969135 0.414454087607304 0 0
0.263576570805703 0.263244730817591 1 1
0.0431831012700464 0.0431493935025385 1 1
0.273542002094923 0.273204209830876 1 1
0.0390404650172659 0.0389817093614452 1 1
0.224437370658191 0.224119606690126 1 1
0.0944192824905463 0.0943186004848408 1 1
0.0375380185372648 0.0374814273116274 1 1
0.242582179050621 0.242365080241456 1 1
0.19244892577932 0.192263752310112 1 1
0.2991123392988 0.298819750846725 1 1
-0.185424927093936 -0.185249859315255 0 0
-0.0495125768980958 -0.049463647838802 0 0
0.0756650030763172 0.0755924449156304 1 1
0.267015216175386 0.266648375526526 1 1
0.30978260659453 0.309489764913218 1 1
0.1374895624322 0.137334428914788 1 1
0.191988058346073 0.191771291875835 1 1
0.000596456550603024 0.000563679542395563 1 1
0.188617564457117 0.18845693410692 1 1
0.325742620336022 0.325476007212816 1 1
0.120401451352867 0.120320905097568 1 1
0.215163068044567 0.214959324835235 1 1
0.286881314066463 0.286580512254627 1 1
0.0827220097283562 0.0826035728140695 1 1
0.265722772640399 0.265463190558647 1 1
0.304589229830034 0.304187217605865 1 1
0.230945412167003 0.230734629228807 1 1
0.587791661784937 0.587149656920379 0 0
-0.00523141256475126 -0.00521946625434544 1 1
0.355958066932721 0.355617950916729 1 1
0.369823821968281 0.369517648495194 1 1
0.309608699328869 0.309247619414415 1 1
0.414658362478472 0.414190653979205 1 1
0.373981144077819 0.373501878247447 1 1
0.180057271552269 0.179867339646564 1 1
0.112941282170707 0.112807532025577 1 1
0.456787972596517 0.456306601054127 1 1
0.174664318851854 0.174442170313175 1 1
0.242119897954215 0.241916979462469 1 1
0.214513151585735 0.214220294346237 1 1
0.357663995940212 0.357262782267608 1 1
0.160725734477638 0.1605749150059 1 1
0.0282828277077761 0.0282592031903122 1 1
-0.0101943846052508 -0.0101744202516227 1 1
0.183462318372773 0.18330779464598 1 1
-0.0370897896449626 -0.0370165980951368 1 1
0.186051214830726 0.185855562737972 1 1
0.0513822136761172 0.0513232015546835 1 1
0.040255168820544 0.0402254098529862 1 1
0.0936094196481403 0.0935237294957875 1 1
0.141945249027718 0.141778780138599 1 1
0.0453162849764561 0.0452181380139759 1 1
0.310091243764222 0.309850975350331 1 1
0.303958537015873 0.303609457824248 1 1
0.222121437226197 0.221939908755917 1 1
0.423207680800863 0.422799673690965 1 1
0.187856033476313 0.187648406007111 1 1
0.222756619544273 0.222516276602113 1 1
0.246252280151096 0.245948695997995 1 1
0.0518528870366741 0.0517926576150067 1 1
0.101238141771824 0.101110320223035 1 1
0.222144501146617 0.221893487793777 1 1
0.277957635344237 0.277589661440285 1 1
0.22209425323909 0.221846901353773 1 1
0.371279923907608 0.370854251397345 1 1
0.128557927294701 0.128412641869995 1 1
0.160007700721751 0.15979853575222 1 1
0.13924025533167 0.139049079589042 1 1
0.12281433433871 0.122685235959997 1 1
0.128108860650931 0.127961952491799 1 1
0.0852549542483653 0.0851778374554618 1 1
0.234043086126405 0.23380855040478 1 1
0.266268142855786 0.265886937839175 1 1
0.207744917634543 0.207547307750163 1 1
0.361005680773903 0.360582118090684 1 1
-0.156308843510799 -0.156144482605295 1 1
0.103312445935833 0.103182519646229 1 1
0.330073460907301 0.329711618764583 1 1
0.3381125708005 0.337783687584947 1 1
0.0405047411731183 0.0405139575978817 1 1
0.407538014821708 0.407128464052395 1 1
-0.160768369735865 -0.160574683345582 0 0
-0.00544667350150697 -0.00539546846762497 1 1
0.366074325712726 0.365708431900564 1 1
0.0489771067178701 0.048897041721704 1 1
-0.00435358176878735 -0.00435820012812188 1 1
0.202619060835916 0.202330882387812 1 1
0.260602293656635 0.260372057329972 1 1
0.290512758230401 0.29022365356812 1 1
0.0842287099108025 0.0841328905831593 1 1
0.345868576638575 0.345525388388723 1 1
0.466958174147991 0.466485592461911 0 0
0.197645320690787 0.197434962787515 1 1
0.0938564502301798 0.0937991395053513 1 1
0.146205699134424 0.146087447027916 1 1
0.328250841640597 0.32797759694888 1 1
0.15387750109824 0.153756797787814 1 1
0.259355922648471 0.259087299508124 1 1
-0.00844931107806566 -0.00842643247612818 1 1
0.114927144729746 0.11480754766383 1 1
0.526720574332258 0.526166378250878 0 0
0.173243796255674 0.173021378140162 1 1
0.0635811486899478 0.063541331913769 1 1
0.0341491832686961 0.034109766480431 1 1
0.468689988579362 0.468165954447974 1 1
-0.103920950023631 -0.103844108933861 1 1
0.108867339514259 0.108777511793925 1 1
0.233449632356909 0.23312315120561 1 1
-0.0464442214544644 -0.04638658053637 1 1
-0.0165827785635484 -0.0165828960457967 1 1
0.432967568334389 0.432522267589316 1 1
0.30346220145516 0.303200603101523 1 1
0.487986160245782 0.487557101291687 0 0
0.0089535104476598 0.00897518665599328 1 1
0.354095366344103 0.353731369332837 1 1
0.203026535797002 0.202820517635156 1 1
0.215793318728222 0.21558473848955 1 1
0.533771805116274 0.533218606019644 1 1
0.295634670510167 0.295397266002968 1 1
0.0874164030894765 0.0873152457602689 1 1
0.386780630041259 0.386371870128276 1 1
0.365105946905429 0.364763380580592 1 1
0.298626484641205 0.298338245977833 1 1
0.0934978600532933 0.0934318619468742 1 1
0.0834542620651875 0.0833957859021241 1 1
0.234661239293247 0.234416656134543 1 1
0.0180211681861128 0.017958919224837 1 1
0.242717948056365 0.242441726389975 1 1
-0.0188527703573317 -0.0188623871843509 1 1
0.153763873793739 0.15367513587099 1 1
0.0816248447072861 0.0815198044403746 1 1
0.29887730796958 0.298581126534833 1 1
0.271800274104865 0.271512676779359 1 1
0.0797996240012393 0.0797115122272378 1 1
0.301963552190806 0.301649515777651 1 1
0.310670789088399 0.310354887593484 1 1
-0.016546788557157 -0.0165581992874106 1 1
0.327578033160854 0.327193326278723 1 1
0.369074097193189 0.368637432456184 1 1
0.0479894215641393 0.0479490033704884 1 1
0.153728504849117 0.153542395345645 1 1
-0.0279679743132357 -0.0279476842640165 1 1
0.188008177763573 0.18782404790921 1 1
0.247337897750396 0.247097243243033 1 1
0.371663322431629 0.371246360042136 1 1
0.022598067067635 0.0226195392270084 1 1
0.361192829043528 0.36080632903029 1 1
0.190096269447209 0.189879987366412 1 1
0.047529680931832 0.0474744852622338 1 1
-0.29171013099131 -0.291400892072413 0 0
0.206822902117075 0.206579966914246 1 1
0.107084563817608 0.106976397662879 1 1
-0.0875954067673872 -0.0875132391680978 0 0
0.11660826041121 0.116470732829825 1 1
0.124342017339256 0.124201594579755 1 1
0.316626069695043 0.316291948440711 1 1
-0.127558137740917 -0.127421997745344 0 0
-0.00584968695513248 -0.00585310605221425 1 1
0.0987384892815879 0.0985979123923745 1 1
0.204681844646786 0.204506865136955 1 1
0.181512839458956 0.181352574631979 1 1
0.260454208073511 0.260206008349864 1 1
0.0938204416352763 0.0937789148532504 1 1
0.555749529525701 0.555184729146697 1 1
0.378950875236875 0.378600864751137 1 1
0.125860454511282 0.125729562927006 1 1
0.214018038148927 0.213785145907362 1 1
0.260340515108234 0.260058631814196 1 1
0.0802352530104438 0.0801434729949682 1 1
0.289328285604775 0.289060034623075 1 1
0.302597745164852 0.302287921045344 1 1
0.403805885845229 0.403454237072914 1 1
0.437568816676554 0.437007942161244 1 1
0.29848404380844 0.298165625792738 1 1
0.341743338034943 0.341416840233385 1 1
0.450873654289324 0.450435692827617 1 1
0.181017266114873 0.180900919659403 1 1
0.0402881348668103 0.0402219979902988 1 1
0.0467580191374545 0.0467252520708753 1 1
0.485231178860965 0.484770578169041 0 0
0.23015441199856 0.22990671218033 1 1
0.203129909606102 0.202933302573942 1 1
0.360322718343514 0.359903621714521 1 1
0.329891420443279 0.329574900153331 1 1
0.277548843766458 0.277299388723584 1 1
0.0567614203266413 0.0566771366097807 1 1
0.0464318937799308 0.0464232719490161 1 1
0.506854803025147 0.506393401088775 1 1
0.287662994920531 0.28736974937437 1 1
0.113434736899992 0.113295848786407 1 1
0.155901659214669 0.15571677406859 1 1
0.23408098968606 0.233827356063734 1 1
0.25733315396023 0.257056244130891 1 1
0.125127690337004 0.124986863783669 1 1
0.256143405829661 0.255852689811819 1 1
0.178856784389667 0.178655154486939 1 1
0.489586174164364 0.48906534912842 1 1
-0.0021130811145619 -0.00208026461733077 1 1
0.248924404595352 0.248694057291575 1 1
0.239543583193495 0.239290353570114 1 1
0.211594861784386 0.211384559312755 1 1
0.0649306942158292 0.064861300125975 1 1
0.214072029376276 0.213878678180054 1 1
0.38301744743933 0.382552979440774 1 1
0.100726307842069 0.100640177436179 1 1
0.263371545385593 0.26309848759055 1 1
0.0805955519623571 0.0805412582834227 1 1
0.472761230401713 0.472336944229985 1 1
0.390341049647107 0.390004170659406 1 1
0.21737302448681 0.21718572345195 1 1
-0.0356988176098002 -0.0356390138285907 1 1
0.200988335002025 0.200815603073377 1 1
0.0473189814294279 0.047296545977921 1 1
-0.114501392316493 -0.114396161250481 1 1
0.197083616273564 0.196813356155068 1 1
0.212047887103471 0.211817734132821 1 1
0.44633412129201 0.445826812288265 1 1
0.0832236721075721 0.0830838449725743 1 1
0.0536682823511198 0.0536218018170059 1 1
0.321283396859896 0.320996783485393 1 1
0.315686683959964 0.315374982353656 1 1
0.134218976066838 0.134077173231386 1 1
0.229805210831452 0.229527436901546 1 1
0.106641418484665 0.106559783938654 1 1
-0.11896690308572 -0.118887379169534 1 1
-0.0501321083392632 -0.0500402172048027 0 0
0.0664934475440864 0.0664282113342709 1 1
0.120578793633616 0.120460265863806 1 1
0.204802219851574 0.204512140570629 1 1
-0.0324056394657671 -0.032395016647465 0 0
0.363194375376792 0.362776012298546 1 1
0.153576935610713 0.153422494360848 1 1
0.0837084120869293 0.0836562568149122 1 1
0.507402218883453 0.506922368619554 0 0
-0.0115184111651445 -0.0115401504821057 1 1
0.369268145610404 0.368888963920825 1 1
0.149292373658018 0.149101811209525 1 1
0.169105638913072 0.168965693385253 1 1
-0.0511967129194908 -0.0511686690774401 0 0
-0.0470103758257752 -0.0469181672369465 0 0
0.509384245178324 0.508877501869367 0 0
0.0862353253549002 0.0860852683284252 1 1
0.077972998219502 0.0778880671025157 1 1
0.209448659301049 0.209176445840979 1 1
0.24122726561621 0.240927256974637 1 1
0.146679524469603 0.146523014604179 1 1
0.235703250326128 0.235437857081788 1 1
-0.341196273732514 -0.340810515784198 0 0
0.0617574942949353 0.0616750607673231 1 1
-0.130581351691142 -0.130445943039003 0 0
0.273188610659046 0.272885492372039 1 1
0.178543770643724 0.178400246730748 1 1
0.038129410804778 0.0380378138127549 1 1
-0.00622974127023182 -0.00627621305667104 1 1
0.0681937703954563 0.0680583686247754 1 1
0.330821100011284 0.330422333727646 1 1
0.227924059165191 0.227688139054641 1 1
0.199481963608242 0.199238880251809 1 1
0.00548276838128728 0.00550252212298717 1 1
0.308634480315566 0.308364976244216 1 1
0.362729899514974 0.362322960239878 1 1
0.245266590188356 0.244992258264026 1 1
0.0964327784984631 0.096356925113216 1 1
-0.0646632386020822 -0.064606799363496 0 0
0.199694895816602 0.199439684398256 1 1
0.142243680875292 0.142106957914396 1 1
0.238277929559542 0.237999171237123 1 1
0.235722003369785 0.235507342010336 1 1
0.302521651642728 0.302204803110882 1 1
0.103686429642085 0.103606691221158 1 1
0.335679691028722 0.335275634685933 1 1
0.449071846663395 0.448674881596995 1 1
0.042928039536376 0.0428397041969525 1 1
0.0255085747968785 0.025462004554737 1 1
0.18226650487012 0.182038813085615 1 1
0.0243094863960903 0.0242376870228747 1 1
0.154749061537233 0.154554851792903 1 1
0.460807152816357 0.460342187624755 1 1
0.277054892089172 0.276781665964588 1 1
0.0742931784806433 0.0742204921837599 1 1
0.0390828438721201 0.0390167636840098 1 1
0.468971472699617 0.46856035059862 1 1
0.430278540149025 0.429846907779883 0 0
0.560834843388868 0.560182128862742 0 0
0.189801018409637 0.189554083561943 1 1
0.363479505774956 0.363128490174235 1 1
-0.0437070349821821 -0.0436970389643699 1 1
0.361028673767742 0.360611113268642 1 1
0.364800378201379 0.364419505017918 1 1
0.351558361570023 0.351196580759485 1 1
0.360027192254718 0.359610154427693 1 1
0.272519526332212 0.272244633714748 1 1
0.260611548984461 0.260384272498066 1 1
0.323026356636149 0.322740064230893 1 1
-0.0338694043624007 -0.0337963005080218 1 1
-0.0418644020960405 -0.0417745834638432 1 1
0.473227405413496 0.472778750871858 0 0
0.0979826183336225 0.097849896114332 1 1
0.035284113497069 0.0352606428849683 1 1
0.427264276468744 0.42685554419073 1 1
0.169853106643244 0.169636145023582 1 1
0.391830120940329 0.391384766412872 1 1
0.267796476645113 0.267578471512585 1 1
0.310099871580545 0.309778381262896 1 1
0.398521729606278 0.398005811371058 1 1
0.497581136999853 0.497015934057971 0 0
0.157539669920311 0.157376263637197 1 1
0.0876977889388899 0.0876752462209857 1 1
0.162854803993031 0.162676611631388 1 1
0.505471582389581 0.50498654136649 0 0
0.407403835720191 0.406979502834594 1 1
0.380468804940493 0.380132366250019 1 1
-0.0196326208563413 -0.0196392294301169 1 1
0.0233371702889677 0.0233385893722186 0 0
0.26866404807214 0.268389084041579 1 1
0.390942603221915 0.390503734867099 1 1
0.202984313153594 0.202762596809295 1 1
0.153519741814801 0.153353276461585 1 1
0.277480390496866 0.277179809128802 1 1
0.185828974755531 0.185652247478919 1 1
0.263017996697351 0.262772224747249 1 1
0.0362274086037987 0.0361565038301838 1 1
0.449318634767318 0.448818037801065 0 0
0.162316352198999 0.162125110170344 1 1
0.256681071991831 0.256442013470544 1 1
0.332510587010304 0.332198250751497 1 1
0.476746120537671 0.476247461634299 0 0
0.477361122186362 0.476952827402232 0 0
0.383789644223876 0.383403732028464 1 1
0.376322199572565 0.375940478076211 0 0
0.0529637590663197 0.0529139753751812 1 1
0.167149469290985 0.166947024627828 1 1
0.0561822642732638 0.0561430864690929 1 1
0.262394037248218 0.262015505414977 1 1
0.271264687151292 0.270979466854047 1 1
0.0494620305344909 0.0494624927736326 1 1
0.307120853016701 0.306835075423888 1 1
0.293820234131015 0.293552002108277 1 1
0.0321101031291019 0.0320968964423595 1 1
0.332490567969375 0.332142691022547 1 1
0.300436178624578 0.300110782254464 1 1
0.0503251682808434 0.0502711702641117 1 1
0.190988067972229 0.190814420379935 1 1
0.389722859064773 0.389279760167658 1 1
0.141754108191916 0.141663463355757 1 1
0.126119154775688 0.125952384661058 1 1
0.307667729217002 0.307294743239617 1 1
0.296755056225083 0.296472306304455 1 1
0.183463560142434 0.183223538591299 1 1
0.189100108255319 0.188941473340463 1 1
0.405478028885393 0.405042534164767 1 1
0.151383807014759 0.151238542596451 1 1
0.200079133855417 0.199839898966173 1 1
0.176995238089261 0.176807110834664 1 1
0.0331768175649055 0.0331494909557914 1 1
0.390462986522586 0.390105885855662 1 1
0.085669047428459 0.0855848353034476 1 1
0.107636966472248 0.107509221320336 1 1
0.0514838751859025 0.051394549872002 1 1
0.24126435854196 0.241015953637586 1 1
0.559488496590232 0.558891595096073 0 0
0.363635412434484 0.363241739549018 1 1
-0.184995171430752 -0.184859645237433 0 0
0.0813695533090127 0.0813281171052862 1 1
0.430564956530622 0.430052807854528 1 1
0.313409105912858 0.313075405619296 1 1
0.484837131929953 0.484369267090313 1 1
0.261512455656323 0.261250549216747 1 1
0.238635496213674 0.238387079045403 1 1
0.232814406711434 0.232577881656983 1 1
0.365850992923126 0.365407421226532 1 1
0.335874266208546 0.335493075193499 1 1
0.0651375133355013 0.0650774197244141 1 1
0.24196600168904 0.241690861984721 1 1
0.297731817129507 0.297456115625948 1 1
0.274925222152436 0.274647517872013 1 1
0.278333523735636 0.278057937213986 1 1
0.0894439754812537 0.0893524997875316 1 1
0.393620660863125 0.393153471572683 1 1
0.333502324764365 0.333040894092485 1 1
0.385660514103286 0.385231684871753 1 1
0.0387988559687961 0.0388068782627478 1 1
-0.0218764937450161 -0.0218432250487215 0 0
-0.00370513052344155 -0.0037118362199183 1 1
0.255489451434803 0.255209577741321 1 1
-0.00703238898882873 -0.00700543401936408 1 1
0.0550404837328139 0.0549793112627302 1 1
0.16405739592893 0.163932724578125 1 1
0.444996550709426 0.444544408610779 0 0
0.396501317797241 0.396105621337985 1 1
0.141142973666119 0.140978000987888 1 1
0.329266790789399 0.328950169379665 1 1
0.315573570203836 0.31521029575503 1 1
0.530676001099422 0.530136220665136 0 0
0.232931142793208 0.232767549643493 1 1
0.162066751840505 0.161908537432236 1 1
0.21208987080122 0.211816482187192 1 1
0.0876232021767907 0.0875259123559646 1 1
-0.073929427886747 -0.0738739416680496 1 1
0.231211576493797 0.230896965796384 1 1
0.0190233463118925 0.0190330072612732 1 1
0.19557616953285 0.195356675663053 1 1
0.349951314372774 0.34956140566702 1 1
0.0759744296638025 0.0758447066745546 1 1
0.135336563274804 0.135193979431946 1 1
0.191856026980329 0.191646526043536 1 1
0.32897147223138 0.32856771825479 1 1
-0.0139993820332961 -0.0139604411410667 0 0
0.315016002122908 0.314664600193967 1 1
0.0339183223772423 0.0338684625597197 1 1
-0.0524136817461486 -0.0523680541524234 1 1
0.0661539189400985 0.0660774404336477 1 1
0.176604395620726 0.176411513321456 1 1
0.0190868956756565 0.0190438881728735 1 1
0.187430546333858 0.187249709305115 1 1
0.451392643339863 0.450876476623657 1 1
0.164041588565079 0.163851662157974 1 1
-0.141056864246321 -0.140888131213529 1 1
-0.0228172939127121 -0.0228101949933075 0 0
0.129698286002711 0.129581809323046 1 1
-0.0117916392328264 -0.0117660611435751 1 1
0.285971805879783 0.285715845082354 1 1
0.198127646603945 0.197914238019725 1 1
-0.0299036389774512 -0.0298749115867582 1 1
0.170889156319711 0.170670590010828 1 1
0.26673205243583 0.266484988928414 1 1
0.071768435759798 0.0716738964361221 1 1
-0.0725016647293825 -0.0724898867747367 1 1
0.0505967733257419 0.0504328629574769 1 1
0.0324054887586499 0.0323505617722941 1 1
0.367569061576078 0.367178302692448 1 1
-0.0808159599745246 -0.0807664533574273 1 1
0.376780167752437 0.37638596526915 1 1
0.334149058837568 0.333849695511829 1 1
0.0146995509973774 0.0146744387813807 1 1
0.0419747188944413 0.041922284165294 1 1
0.16935317174502 0.169168959873516 1 1
0.309853787999896 0.309506124447865 1 1
0.355879362629631 0.355480019899374 1 1
-0.0678384081531688 -0.0677534288615587 1 1
0.514877748010998 0.514235583642599 1 1
0.0468697026180891 0.0467953613088831 1 1
0.223784581978841 0.223566563756079 1 1
0.2644899133844 0.264260795968473 1 1
0.503627923019658 0.503145082316964 1 1
0.141434640064595 0.141355603223544 1 1
0.0506070134937849 0.0505229871815756 1 1
0.0818902434908407 0.0817469670734131 1 1
0.186231992788176 0.186075577796891 1 1
0.304102569951851 0.303771734945315 1 1
-0.0143616333243633 -0.0143402930637956 1 1
0.0502009078372134 0.0501425441239155 1 1
-0.079136853028105 -0.0790232808225164 1 1
0.00501157068479566 0.00496245486995691 1 1
-0.00868488993895025 -0.00866962013650262 1 1
0.104431247499754 0.104365418878528 1 1
0.0770212136971602 0.0769136707945803 1 1
0.308557176390621 0.308231560807967 1 1
0.310784924316624 0.310422836049225 1 1
0.0572063874816992 0.0571485189968759 1 1
0.0991879467621656 0.0990948582205934 1 1
0.231065026229803 0.230788465850986 1 1
0.404701124056011 0.40428991283824 1 1
0.263566830244761 0.263244665287178 1 1
0.0594535584244488 0.0594532875337725 1 1
0.0235354294390117 0.0234999862157033 1 1
0.206818404652883 0.206635828675651 1 1
0.199708022801178 0.199492791123725 1 1
0.230673251532725 0.230390857261175 1 1
0.235760113650928 0.235513407052256 1 1
-0.0178022732244804 -0.0178305256211446 1 1
0.40806686909668 0.407646985363635 1 1
0.132898044436666 0.132697435960105 1 1
0.0829307537832812 0.0827721632273721 1 1
0.248778498483059 0.248540391927989 1 1
0.326347610930875 0.32597024399416 1 1
0.144613478818545 0.144456840786482 1 1
0.0612852217945582 0.0611960074851061 1 1
0.196725824628114 0.196538683153479 1 1
0.143510170853948 0.143394798340823 1 1
0.0501107750626488 0.0500835133512922 1 1
0.262761756321338 0.262400725929144 1 1
-0.171379458236711 -0.171196117384552 0 0
0.232924916516976 0.232677749327978 1 1
0.315810754518485 0.315452221947325 1 1
0.280694482853549 0.280415018854794 1 1
0.210088990559277 0.209849527848998 1 1
0.504214101024593 0.503732388326548 0 0
0.255071761639037 0.254782108204254 1 1
0.211782227326422 0.211607515749213 1 1
0.105997648204364 0.105899400769015 1 1
0.274122359332024 0.273879127662484 1 1
0.250716225277895 0.250435589671843 1 1
0.432465100992141 0.43208693179036 1 1
0.21942418134089 0.219175760576847 1 1
0.0540876003810612 0.0540036582577811 1 1
-0.0646021347484833 -0.0645184719131033 1 1
0.259130710046639 0.258870417748804 1 1
0.155354224111419 0.155219744328493 1 1
0.141036930074625 0.140920952906631 1 1
0.507924376836633 0.507371025761061 0 0
0.0809556121121682 0.0808409144597978 1 1
0.155534405661703 0.155417504516143 1 1
0.00931697818002757 0.00933873909277472 1 1
0.336302734386875 0.335981388491252 1 1
0.073495803003108 0.0734290150152505 1 1
0.131023439909333 0.130898135096313 1 1
0.360885422093553 0.36046154489901 1 1
0.0529224060225247 0.0528882683119148 1 1
0.126946981981767 0.126872393592398 1 1
0.285872257418368 0.285491172334618 1 1
0.16947911108502 0.169285639716625 1 1
0.379698584926886 0.379290676261244 1 1
-0.099934638135137 -0.0998360952129039 0 0
0.47364834645123 0.473085920177088 0 0
0.191932379228576 0.191722328811969 1 1
0.245735088868387 0.245505142285051 1 1
0.0510529428738824 0.0509233434049134 1 1
0.235856921032903 0.235612651163865 1 1
0.375242971310297 0.374794207807045 1 1
0.298971860646875 0.298749044245266 1 1
0.282802406954036 0.282535439904678 1 1
0.141185733200093 0.141038319912273 1 1
0.189623293314196 0.189406726533664 1 1
0.0559620321230654 0.0559326295948756 1 1
-0.142958262833733 -0.142874215049406 0 0
0.14950410277726 0.149339699064385 1 1
0.259070853578971 0.25880488323413 1 1
0.458758925870577 0.45829026851986 1 1
0.0332706364598555 0.0332321156944446 1 1
0.0786923764865249 0.0786536834507887 1 1
0.0500272056921869 0.0499442669147068 1 1
0.163491735256298 0.163294263332277 1 1
0.206677842394093 0.20645573406382 1 1
0.226402210542697 0.226171720856534 1 1
0.137565157017107 0.137391503894781 1 1
0.218884160215953 0.218579547583797 1 1
0.121020062687106 0.120818896315578 1 1
-0.00160843251887093 -0.00161560118228126 0 0
0.292292956731514 0.292012839255138 1 1
0.0767829421897313 0.0767197674707156 1 1
0.381945460435246 0.381590974624977 1 1
0.00122668000409632 0.00129634161717476 1 1
0.0478379485747992 0.0478271459062893 1 1
0.062881315413217 0.0628298144152742 1 1
0.596400576684689 0.595822439005822 0 0
0.400438608982989 0.400056248577356 0 0
0.282059252439465 0.281778881651397 1 1
0.195477884355862 0.1951776015664 1 1
0.298040594943624 0.297743155355417 1 1
0.159104277475751 0.158896336587945 1 1
0.258120592533926 0.257838022155273 1 1
0.510174416314191 0.509712680695365 1 1
0.524611013565253 0.524064473094074 1 1
0.410041953302008 0.409591429782654 1 1
0.138014989584306 0.137844477837101 1 1
-0.0845975466209896 -0.0844885165039971 0 0
0.377065937834754 0.376665842278819 1 1
0.461729527241135 0.461277388723062 1 1
0.258649279752226 0.258413855376166 1 1
0.183254822568963 0.183070057440312 1 1
0.356743771406584 0.35640467461813 1 1
0.214602810310048 0.214397710421198 1 1
-0.027058282608929 -0.0270217636141065 1 1
0.336412613198687 0.336086762944111 1 1
0.127944785700575 0.127806325003076 1 1
0.133832371642986 0.133658379106808 1 1
0.167941980384369 0.167789900075482 1 1
0.0633174007312648 0.063237299790701 1 1
0.186493750222216 0.186275127932933 1 1
0.171827022496632 0.171660428833593 1 1
0.0450535128157407 0.0450340998192505 1 1
-0.143416152560698 -0.143295522291146 0 0
0.243282302965189 0.24303234914866 1 1
0.173635094133412 0.173470080850966 1 1
0.183303750427467 0.183105538452971 1 1
0.251030117788511 0.250814302244956 1 1
0.261374247040858 0.261092650684775 1 1
0.283277518186165 0.282997647603091 1 1
0.280919545039927 0.280591639604169 1 1
0.370537297971101 0.370147660856119 1 1
0.17153587629113 0.171335764611188 1 1
0.210616278201914 0.210412373241264 1 1
-0.195758112473286 -0.195591835398115 0 0
0.43424706833568 0.433822058177548 1 1
0.305432782527095 0.305157338734259 1 1
-0.00361854088709132 -0.00362956636302809 1 1
0.0824728029175258 0.0823115289055393 1 1
0.424306878167963 0.423878983443405 1 1
0.213439804572947 0.21322433586358 1 1
0.255743912033265 0.255435892036424 1 1
0.668184899041994 0.667468652137678 0 0
0.111867468009953 0.111715579963205 1 1
0.279885370623924 0.279611238091058 1 1
0.0297148148347267 0.0296847958987225 1 1
0.409286446320772 0.408880492311681 1 1
0.174772739376746 0.174606419678105 1 1
0.215416447000804 0.215175967415502 1 1
0.256610305862901 0.256361746570478 1 1
0.111234098553555 0.111129281015028 1 1
0.358755287742983 0.358386709105539 1 1
0.281229973369191 0.280871184310476 1 1
0.283172947442995 0.282863556912363 1 1
0.183590620650901 0.183416639025168 1 1
0.202339947899016 0.202061791526938 1 1
0.191359893922977 0.191150069173177 1 1
0.21175662555501 0.211511405157107 1 1
0.230332637113236 0.230041945242336 1 1
0.0595663693423545 0.0595204827530506 1 1
0.245575080338378 0.245283503441024 1 1
0.141488426113474 0.141349562263667 1 1
-0.0438853308471082 -0.0438412964787679 1 1
0.267942060560768 0.267680050872611 1 1
0.275843249050537 0.275579987109353 1 1
0.403797199841987 0.403398595032458 1 1
0.247370407973753 0.247072426296653 1 1
0.271993519083001 0.271689350503016 1 1
0.283762949308661 0.283395258368974 1 1
0.172508914563694 0.172262878836796 1 1
0.338593375915402 0.338225902423492 1 1
0.127954715795127 0.127858854751982 1 1
0.307609305358435 0.307347608057613 1 1
0.0759372122424326 0.0758865784586129 1 1
0.419798708463535 0.419386982725981 1 1
0.2127708375762 0.212541754329324 1 1
0.153834538348399 0.15369684338615 1 1
0.25606294669791 0.255821313232331 1 1
0.284562739446633 0.28424700457869 1 1
0.129216902258803 0.129095233524196 1 1
0.228768851746118 0.22862248287408 1 1
0.176500510596401 0.176317056415512 1 1
0.246231127155172 0.245999597533834 1 1
-0.0923804473627456 -0.0922998234765205 0 0
0.367674019925399 0.367270654135362 1 1
0.144143165696113 0.143982985091167 1 1
0.471450904692486 0.470946712989092 0 0
-0.0165361561584716 -0.0165201285636428 1 1
0.0813612046978523 0.0813312532411616 1 1
0.322099969075319 0.321800248548602 1 1
0.316847971291187 0.316549530189571 1 1
0.38233060619321 0.381870059054085 1 1
0.307002760687142 0.306690540974447 1 1
0.313892653407278 0.313535563727147 1 1
0.506950114804757 0.506511599099669 1 1
0.270070476543861 0.269761934139263 1 1
0.287995431576079 0.287677329790121 1 1
0.0988086282523264 0.0987154630976936 1 1
0.227639330226496 0.227406803641083 1 1
0.156645822608195 0.156463507054068 1 1
0.229985486126835 0.229779571735847 1 1
0.370726195402188 0.370406641525059 1 1
-0.160386265101913 -0.160288810109671 0 0
0.0357832209522398 0.0357249807039135 1 1
0.0164996670980494 0.016461611641796 1 1
0.165369555030199 0.165240373775756 1 1
0.155255616918076 0.155077032816149 1 1
0.207719292880095 0.207471848163648 1 1
0.106397281579132 0.106262596229435 1 1
0.255704024948272 0.255510741417567 1 1
-0.0225198927507005 -0.0224683704942617 1 1
-0.033456301635447 -0.0334732268138632 1 1
0.0867713005563863 0.0866935150206931 1 1
0.0138530889678011 0.013794417857498 1 1
-0.285354926638276 -0.285079255604236 0 0
0.249235960498622 0.24899325579596 1 1
0.281274659235131 0.280915179986695 1 1
0.225835271417492 0.225655176743291 1 1
0.161630954817597 0.161477291093194 1 1
0.220619851408319 0.220395829818051 1 1
0.266633336774171 0.266378159552346 1 1
0.622153748950057 0.621519280600288 0 0
0.259741203918594 0.259389510381188 1 1
0.0127511696130844 0.0127459021028354 1 1
0.324159573244315 0.323883964488481 1 1
0.0526577297870983 0.0525920077213831 1 1
0.220195917045762 0.219937067871459 1 1
0.310080707073318 0.309724052967462 1 1
-0.112262879524527 -0.112151733103377 0 0
0.108031107162184 0.107873815485913 1 1
0.307595669284608 0.307257141237387 1 1
0.167837704631751 0.167660028862532 1 1
0.254504050297883 0.254241339632752 1 1
0.224611823180805 0.224396447517167 1 1
0.0400135480262726 0.0399876591955255 1 1
-0.0490625364373917 -0.0490013880889021 1 1
0.333490644334542 0.333108290681662 1 1
0.142356498625477 0.142189655343125 1 1
0.125319056968866 0.125275761218963 1 1
0.00171711536430823 0.00178405961173018 1 1
0.290733824746356 0.290476436807924 1 1
0.0959232002729497 0.0958095913332379 1 1
-0.00855916782204676 -0.0085099209227822 0 0
-0.0548341046257206 -0.054811831301831 1 1
0.329143178727669 0.328809709512419 1 1
0.100867549707984 0.100765922774605 1 1
0.024731094998616 0.0247070967244877 1 1
-0.0158373357828691 -0.0157754558272056 1 1
0.135168359352112 0.135022640494464 1 1
0.120102584074362 0.1200222297412 1 1
0.354178605510631 0.353802460272028 1 1
0.315006456699755 0.31471860713463 1 1
0.217295012807492 0.21707001665727 1 1
-0.111031327018683 -0.110936003503252 1 1
0.064411611810938 0.0643222568932016 1 1
-0.0108124762673782 -0.0106786974963109 1 1
0.239109084911058 0.238859347159607 1 1
0.219160240027356 0.218937689289671 1 1
0.209047879906184 0.208805645116418 1 1
0.211976404086102 0.211767418143253 1 1
0.129434544568796 0.129289515932929 1 1
0.270516232513242 0.27023419311013 1 1
0.414856929566716 0.41442335430223 1 1
0.293711730488768 0.293442919619393 1 1
0.22066466014698 0.220451993439087 1 1
0.0938402325635186 0.0936687128130232 1 1
0.150366043282072 0.150230574683392 1 1
0.203676264602358 0.203476599275463 1 1
0.167464926789419 0.167297393555649 1 1
0.350509304547396 0.350072008813094 1 1
0.333310701002556 0.332951562217497 1 1
0.104811570576611 0.104653503146463 1 1
-0.16036738241912 -0.160213970647789 0 0
0.184683205753675 0.184529564382974 1 1
0.298528224282872 0.298256442318999 1 1
0.309032110108842 0.308789974650761 1 1
0.0277250614595381 0.027642599520446 1 1
0.360626800996484 0.360216917475865 1 1
0.342602867419922 0.342269613660028 1 1
0.299092899724355 0.298752977168465 1 1
-0.0201785301076814 -0.0201370570517981 1 1
0.348703251776197 0.348284141875776 1 1
0.214176242841043 0.213927405956733 1 1
0.355762487474738 0.355362804343029 1 1
0.212728819007099 0.212563868284008 1 1
-0.0702348418838446 -0.0701194556882848 1 1
0.457847644425013 0.457448776322397 0 0
0.0902435180216683 0.0901548759884135 1 1
0.0316544570556908 0.0316117256431318 1 1
0.203379675303933 0.203167161626365 1 1
0.370122549894431 0.369661932459587 1 1
0.378674378683844 0.37826195383563 1 1
0.314025914613365 0.313773125798376 1 1
0.236739015395311 0.236531636677109 1 1
0.309845166430835 0.309531163631941 1 1
0.160046672766763 0.159934466479498 1 1
-0.0685339855378667 -0.0684748614946424 0 0
0.144460910443908 0.144255869051587 1 1
-0.130167267567175 -0.130006784540901 0 0
0.184650119195273 0.184463123109758 1 1
0.0258820890225106 0.0258846203993177 1 1
0.140532751191956 0.140345771847984 1 1
0.162007145394598 0.161859783773839 1 1
0.0594908946399138 0.0594308951380091 1 1
0.115333032296344 0.115190450647685 1 1
0.134787239011982 0.134571828380773 1 1
0.170173571710612 0.169994400926225 1 1
-0.0425503341796739 -0.0425578706279018 1 1
0.0803990194503449 0.0803014456390054 1 1
0.158914512133576 0.158677095475547 1 1
0.605678433861574 0.604904866927697 0 0
0.299403176438105 0.299039523986621 1 1
0.297726077386893 0.297402718920781 1 1
0.272782664363436 0.272439803312894 1 1
0.140382149711719 0.140191700470778 1 1
0.194386109287351 0.194224656755802 1 1
0.327709180266692 0.327406871167731 0 0
0.35955198928366 0.359189447059658 1 1
0.48326003938041 0.482785564235697 1 1
0.192599189750593 0.192395116487546 1 1
0.431779186309152 0.431334709917001 1 1
0.235400453456984 0.235122302739525 1 1
0.252226404463767 0.251975025776272 1 1
0.242288802713656 0.24200565619411 1 1
0.276318883137586 0.27606003154502 1 1
-0.100977503774781 -0.100832056860534 1 1
0.0596522410134981 0.0595796695299426 1 1
0.255734513191493 0.255421830438363 1 1
0.0413550488845049 0.041320587820407 1 1
0.317937494945825 0.317653023192642 1 1
-0.0189005378980659 -0.0188814258097584 1 1
0.329192773692337 0.328888664070034 1 1
0.531418927709575 0.530798660829059 0 0
0.308862410355765 0.308555376895191 1 1
0.259710745829772 0.259419363499866 1 1
0.324659043758709 0.324296226286292 1 1
0.129173217857661 0.129058332621426 1 1
0.317343085041591 0.317010477893684 1 1
0.168488406361478 0.168365657206252 1 1
0.171322645581731 0.171241522138046 1 1
0.317156276207468 0.316796908716835 1 1
0.110336466068163 0.110269798224094 1 1
0.0825334523330382 0.0824688126107638 1 1
0.11579762304899 0.11567389174584 1 1
0.18062267286558 0.180438881106755 1 1
0.151858426481051 0.151681351138209 1 1
0.386518227879551 0.386117264105615 1 1
0.285163882654819 0.284851819383141 1 1
0.276061641233427 0.275742580736027 1 1
0.253145044111965 0.252884155598869 1 1
-0.00325968589531694 -0.00326796070844703 1 1
0.448420720697009 0.447898675718084 1 1
0.0989986731208614 0.0987780581547347 1 1
0.267647549068574 0.267334724898397 1 1
0.129182551421204 0.129018149323594 1 1
0.14987188336543 0.149719429980809 1 1
0.435200260450124 0.434753276753184 0 0
0.218252082216394 0.218024197927297 1 1
0.138349820553793 0.138217822318432 1 1
0.174162669270431 0.173919806678298 1 1
0.374762872003496 0.374260953006654 1 1
0.209399120729398 0.209078176693728 1 1
0.333209360282656 0.332831828181896 1 1
0.150333850503579 0.15017623141657 1 1
0.0879581104729079 0.0878225099534955 1 1
0.145507556598271 0.145356735699589 1 1
0.211933236240848 0.211669717569849 1 1
0.20130133868216 0.20105489446541 1 1
0.373685568972939 0.373300845257031 0 0
0.26993177074756 0.269686392553847 1 1
0.41709870327409 0.416651604937135 1 1
-0.0555904330481515 -0.0555041384174501 1 1
0.21054639653994 0.210310368227183 1 1
0.253131309887303 0.252910371849672 1 1
0.339357942945377 0.339005644429208 1 1
-0.126881830930209 -0.126764629091922 0 0
-0.190624617274695 -0.190355056176263 0 0
0.111565818611248 0.111421320940068 1 1
0.393823472156569 0.393402902189261 0 0
-0.311149329891418 -0.310833959575611 0 0
0.250083869662415 0.249827321817931 1 1
0.428823386756618 0.428400723613356 1 1
0.140381919649525 0.140278180961502 1 1
0.0387898040655854 0.03873039700127 1 1
0.263188223337334 0.262984178610967 1 1
0.217777216739515 0.217550133513213 1 1
0.0681014063850727 0.0680908740380635 1 1
0.0649416311183932 0.0648812493239412 1 1
0.0972862498753909 0.0971786885733102 1 1
0.224753367717509 0.224452374068341 1 1
0.0614774636693107 0.0614453421542297 1 1
0.0562527447050949 0.0561269313613777 1 1
-0.126270477013492 -0.126151943358623 0 0
-0.0830652622838823 -0.0829931562674864 1 1
0.426033977274097 0.425633059955012 0 0
0.376241806563623 0.375864965710529 1 1
0.208602643109025 0.208407182153854 1 1
0.113118767010719 0.113010693057849 1 1
0.185176347844508 0.18503603133823 1 1
0.315073196108354 0.314707146452006 1 1
-0.0912074040881456 -0.0910689301405041 1 1
0.161909000241546 0.161748092624241 1 1
0.437512334698288 0.437010502222007 1 1
-0.169160382756572 -0.168955116395888 0 0
0.386661252788045 0.386231764789045 1 1
0.493610735210744 0.493158011862636 1 1
0.381186406215323 0.380813895098229 1 1
0.497322682284729 0.49682260027167 1 1
0.128099814575034 0.127989793777982 1 1
0.224239945695941 0.224048593317602 1 1
0.0039738553583925 0.00400493118580851 1 1
0.359844618514027 0.359485944734941 1 1
0.403141710153095 0.402745033216451 1 1
0.0344697287564617 0.0344692215329853 1 1
0.23678456320712 0.236488510866386 1 1
0.0903537542411154 0.0902635355996125 1 1
0.330567966206281 0.330230079982531 1 1
0.237169539587449 0.236940901789115 1 1
0.13359783055869 0.133422835794298 1 1
0.480833709870964 0.480288226925123 0 0
0.409121385736808 0.408720800220614 1 1
0.214071457423032 0.213843522077375 1 1
0.195529236377487 0.195314976768624 1 1
0.107699327043427 0.107621790450984 1 1
0.0509957799976587 0.0509460279965801 1 1
0.14767658400377 0.147545424894969 1 1
-0.283786061671899 -0.283443601119764 0 0
0.0274850467049637 0.0274635874361646 1 1
0.199207907524961 0.198951662341521 1 1
0.26937445607453 0.26912763120758 1 1
-0.106892726788709 -0.106817450357518 1 1
0.180406555103648 0.180217806430444 1 1
0.252742339015133 0.252461253338847 1 1
0.237859153875139 0.23761819266038 1 1
-0.123195112611677 -0.123033616267419 1 1
0.419739331203375 0.419189679172126 1 1
0.0958096167616327 0.0956989857924561 1 1
0.274625012648044 0.274319895544519 1 1
-0.121839148375995 -0.121756240772323 0 0
-0.0460606627402577 -0.0460405256511935 1 1
0.262417991653274 0.262197661600691 1 1
0.32234617068389 0.322045263252316 1 1
0.177249460010667 0.177136014466833 1 1
0.27682085141385 0.276588653074006 1 1
0.0799051870838873 0.0797986977608549 1 1
-0.0572466122780723 -0.057169019224155 1 1
0.0339267526214621 0.0338945469936813 1 1
0.0547119061839943 0.0546641425404496 1 1
0.0693919548219489 0.0692691903247988 1 1
0.24899294372975 0.248715165534539 1 1
0.183721091544635 0.183556087079531 1 1
0.27292910925807 0.272748390679811 1 1
0.0495257217743185 0.049447497601001 1 1
0.258277462338426 0.257902202613245 1 1
0.190989359856239 0.190763306778381 1 1
0.230115880048206 0.22987049936015 1 1
0.24876339076652 0.248500920794082 1 1
0.426939093620544 0.426441860407725 1 1
0.279492735144544 0.279255106154199 1 1
0.325835669356991 0.325481285090767 1 1
0.216199201098222 0.21591769020328 1 1
-0.0255338843914547 -0.0255276159805371 1 1
0.479168000885727 0.478657516645176 0 0
0.214849760206773 0.214605110044605 1 1
0.288660420828773 0.288414713533628 1 1
-0.138906923236917 -0.138702542063544 1 1
0.273109109278106 0.272766083501206 1 1
0.498202424679119 0.497711483392551 1 1
0.108303791451426 0.108223821898306 1 1
0.279082867743896 0.278820126348477 1 1
0.239169740616117 0.238915686912627 1 1
0.0755408776315011 0.0754220079227198 1 1
0.278447289395727 0.278242981587561 1 1
0.215242748334062 0.21506876281771 1 1
0.143190035911732 0.14304799723726 1 1
-0.106484754791714 -0.106391252475751 0 0
-0.108072159896443 -0.107920361005413 1 1
0.293468044102876 0.293127725375426 1 1
0.321886441253302 0.321548397022013 1 1
0.0493590345093667 0.0492854360804853 1 1
0.465374123685939 0.464883686710859 0 0
0.16816902245067 0.168017098972221 1 1
0.144286752204424 0.144122189782974 1 1
0.111496892261901 0.111423870674833 1 1
0.0283720162536492 0.0283719534773493 1 1
0.0644889871502244 0.0644565350261733 1 1
0.289960738530302 0.289725222387038 1 1
0.379662078947795 0.379264797303464 1 1
0.42706047745423 0.426601021177951 1 1
0.240190196949285 0.239941631350148 1 1
0.329246970350009 0.328943313705017 1 1
0.110007774495427 0.109905909648381 1 1
0.148907919555913 0.148818483097714 1 1
0.133875517880954 0.133667711617544 1 1
0.332980339090655 0.332700660242648 1 1
0.0985813845402581 0.0984485065367736 1 1
0.174951682577383 0.174782664404633 1 1
0.236045067277213 0.235815714680474 1 1
0.0210167386710613 0.0210035675111101 1 1
0.183873125130803 0.183665099317964 1 1
-0.10308653239859 -0.1029720618272 1 1
0.217378196374974 0.217161197827325 1 1
0.277478999997417 0.277174723275805 1 1
0.394662018174128 0.394271621828178 1 1
0.287904189412747 0.287594937943942 1 1
0.371646598678472 0.371251538443225 1 1
0.347283878008256 0.346919376566713 1 1
0.3620811680079 0.361716579945274 1 1
-0.047523598271298 -0.0474551953760589 0 0
0.0271855560045118 0.0271272016940128 1 1
0.227766813473487 0.227563346674765 1 1
0.434315368037139 0.433836694892307 1 1
0.179300540219463 0.1791215280632 1 1
0.152164938261678 0.152005631102691 1 1
0.348078029488108 0.347733076052554 1 1
0.170323980632703 0.170084275079545 1 1
0.0569460396791678 0.0569364282023978 1 1
0.114882408111778 0.114749203108203 1 1
0.825339411041982 0.824501892683733 0 0
0.254479735491944 0.254227103468521 1 1
0.400222423573149 0.399859612100823 1 1
0.351573347976586 0.351204655332615 1 1
0.298653564294514 0.298323676895123 1 1
0.280375866742614 0.280092742903871 1 1
0.0627788078060116 0.0626634282391433 1 1
0.292845995762772 0.292529211011475 1 1
-0.121900498436978 -0.121806325020473 0 0
0.351161239409547 0.350809799440269 1 1
0.396361272415841 0.395982179433382 1 1
0.13723105207218 0.137035322284592 1 1
0.229145756230097 0.228889856415601 1 1
0.224801414443663 0.224572867501233 1 1
0.227030984556777 0.226778557058201 1 1
0.310162158953528 0.309875679960735 1 1
0.475907917482609 0.475397971621791 0 0
0.362475070649192 0.362109453887069 1 1
0.276433172070377 0.276167231805476 1 1
0.0679121552406494 0.0677370542062227 1 1
0.180358339972637 0.180192686383094 1 1
0.319166568543568 0.31888463939945 1 1
0.2287302148424 0.228508562195031 1 1
0.0508636124702615 0.050851180511327 1 1
0.136770688310098 0.136599863445105 1 1
0.276955775671661 0.276701498335419 1 1
0.176177919051045 0.175967850595754 1 1
-0.000443433286789099 -0.000405644480704362 1 1
0.300340100725423 0.300050350611259 1 1
0.139761060693212 0.139643086140471 1 1
-0.0966540177202614 -0.096533744115842 1 1
0.0978907889582722 0.097787471870475 1 1
0.170019154231614 0.169859314205525 1 1
-0.0523956557586835 -0.0523239488013009 1 1
0.283480968806371 0.283173184439383 1 1
0.40863280353747 0.408183585482793 1 1
-0.00706356550762751 -0.00704793136253739 1 1
0.197527514741727 0.197287042422641 1 1
0.342095882192454 0.341794904834611 1 1
0.181254225466513 0.181047555988744 1 1
0.362936145709129 0.362483488415185 1 1
0.302579368138052 0.302238308009664 1 1
0.389482325956252 0.389075328773625 0 0
0.0759524642162322 0.0759485422450743 1 1
0.0894691305678783 0.0893761787787708 1 1
0.462060650604633 0.461661415426075 1 1
0.0158198861094772 0.0158600091806908 1 1
0.110358488330636 0.110227000968586 1 1
0.0507829718214399 0.0507617363146664 1 1
0.237698233609578 0.237446885891725 1 1
0.474695675711533 0.474137559410702 1 1
0.080305354358642 0.0802542638297752 1 1
0.307415431015981 0.307125645258452 1 1
0.336254595872993 0.335983548447 1 1
-0.09452823552585 -0.094426834114848 0 0
0.227765717549985 0.227503184725738 1 1
0.110300235002493 0.110169123750591 1 1
0.346174391367258 0.345878762425532 1 1
0.231613109572745 0.231367543023901 1 1
0.372499783252232 0.372118385087719 0 0
-0.0648202306272594 -0.0647213481109204 1 1
-0.0170044503699487 -0.0170014210887254 1 1
0.432821458071076 0.432373562425528 1 1
0.402565833266378 0.402158429149286 1 1
-0.173703107412889 -0.173533337793625 0 0
0.413291531026056 0.412885764332387 0 0
0.0841346891267022 0.0840004915932025 1 1
0.250136400921017 0.249837241192125 1 1
0.361011317567181 0.360699959901315 1 1
0.333690542993798 0.333353574819751 1 1
-0.0493854644123814 -0.0493151279285359 1 1
0.201700915168395 0.201580798418513 1 1
0.124588781635232 0.124455130949845 1 1
0.480473000727244 0.479998581102737 0 0
0.0559180635719454 0.0558547790589905 1 1
0.120239372294419 0.120104104190528 1 1
0.2051761355089 0.204932168021287 1 1
-0.0283733421625558 -0.0282890620566787 1 1
0.269438058115509 0.269212662765488 1 1
0.381450180185883 0.381012079065718 1 1
-0.0451688325023091 -0.0450713464341046 0 0
0.0942535392044268 0.0941266721621974 1 1
0.0951671302056214 0.0951017488899682 1 1
0.353468906840744 0.353161180563836 1 1
0.404213618943163 0.403779504964419 1 1
0.124828100464327 0.124667151265155 1 1
0.303010163442276 0.302669927771208 1 1
0.133528546160705 0.133398965804794 1 1
0.147453833155239 0.147335441315538 1 1
0.349898320684791 0.349474164756494 1 1
0.303146402467485 0.302857656896763 1 1
0.244316001267715 0.244121496922025 1 1
0.357477284551872 0.357148227887254 1 1
0.115315297256994 0.115165355643194 1 1
0.0840388476936539 0.0839555100380547 1 1
0.481010949557615 0.480503289971519 1 1
-0.0931553885854279 -0.09308503991202 1 1
-0.110576325098036 -0.110439931139931 0 0
0.0125381940787202 0.0125629846693298 1 1
-0.0909997803056881 -0.0909129150095787 1 1
0.195668161138081 0.195449596946725 1 1
0.408618753103808 0.408193176894291 1 1
0.288326782485994 0.287982638422275 1 1
0.113660135552081 0.113516894336037 1 1
-0.0941212536990817 -0.0940105393686119 1 1
-0.181912095766001 -0.181752407343433 0 0
0.444507825804097 0.443982676544093 1 1
0.0841419806266215 0.0840816835509799 1 1
0.0411637750889964 0.0411930593998496 1 1
0.242078002859184 0.241790061518008 1 1
0.337931154396756 0.337537935853852 1 1
0.306258983028269 0.305970852000277 1 1
0.416466817972255 0.416031744964911 1 1
0.282604439031485 0.282309807648909 1 1
0.0998851769031259 0.0997669310511778 1 1
0.150936208811461 0.150739063648014 1 1
0.21608543400923 0.215840958462214 1 1
0.188302948555832 0.188080422030181 1 1
0.268492496779747 0.268223691894252 1 1
0.356295650733607 0.355822254076006 1 1
-0.0375852098796998 -0.0375262162995941 1 1
0.37140387427202 0.370958524661497 1 1
0.0379438280284449 0.0378325515190754 1 1
-0.0191932266411434 -0.019238752731987 1 1
0.354276121621764 0.35396975879655 1 1
0.125929515028693 0.125765645307618 1 1
0.234032535507051 0.233677095005491 1 1
0.470350106723099 0.469841345108617 0 0
0.0690301751799893 0.0689440968470912 1 1
0.207466230426638 0.207261534214025 1 1
0.321562951134521 0.321202507958326 1 1
0.475708241115581 0.47531020467476 0 0
0.246995880316338 0.246819709064851 1 1
0.00665846387497164 0.00664206074152743 1 1
-0.021995390291093 -0.0219454962363895 1 1
0.275424821297316 0.275137059223715 1 1
0.262378011092348 0.262115739988428 1 1
0.0346720649090217 0.0346541854391576 1 1
0.144882228071123 0.144667308032924 1 1
-0.0328909294034476 -0.0328649279745497 1 1
0.0659446817901445 0.0659299586285548 1 1
0.418112015022687 0.417668406881515 1 1
0.283104459345939 0.282736511569332 1 1
0.201539721305252 0.201368298611622 1 1
0.307478320115092 0.307195049351403 1 1
0.186332575735545 0.186148375377836 1 1
0.63460533324744 0.633926539726524 0 0
-0.124646414230361 -0.124514863979994 0 0
0.20133667638329 0.201134669789752 1 1
0.135982063520471 0.1358154716924 1 1
-0.00590487359171235 -0.00592604111273534 1 1
0.126929934858979 0.12683281769495 1 1
0.308562962203605 0.308256354838213 1 1
0.155199012930129 0.155066527957343 1 1
0.195675275751697 0.195494459145178 1 1
0.0796238221740073 0.0795177750041771 1 1
0.722425205612031 0.721678529247076 0 0
0.26082646397544 0.26062325517166 1 1
0.190177454580156 0.189990003959217 1 1
0.270786514768877 0.270494854509356 1 1
0.11086174355853 0.110771695603698 1 1
0.214101139448167 0.213881967943089 1 1
0.215409634541853 0.215129501399688 1 1
0.393913668704978 0.393531626901748 1 1
0.22126003659413 0.221041553810842 1 1
0.271774666594706 0.271504879912345 1 1
0.554160157067945 0.553557605224416 0 0
0.0449549019657999 0.044908050904201 1 1
0.0982704075489233 0.0981775380873426 1 1
0.144763847772075 0.14451568449181 1 1
0.0930752557934939 0.09302018906322 1 1
0.0305803311574074 0.0305498495466637 1 1
0.0420300481399457 0.0419715239571397 1 1
0.00445791205759443 0.0044802934659077 1 1
0.247489250039277 0.247179843007128 1 1
0.194130946825697 0.193859099017491 1 1
0.380944515258453 0.380525741162144 1 1
0.095193037983318 0.095096579683837 1 1
0.0319102430300338 0.0318872417955723 1 1
0.471615333652354 0.471092890671248 1 1
0.173676618678645 0.173505675515022 1 1
0.144803456246537 0.144684771399069 1 1
0.0813006177187827 0.0812467781217056 1 1
0.06119508692795 0.0611420384436008 1 1
0.0916930843851336 0.0916467566278 1 1
0.166515309974884 0.166337983719236 1 1
0.0476844577177999 0.0476423784548771 1 1
0.081000275173016 0.0809348554824106 1 1
0.326354357757258 0.32604266545499 1 1
0.215727970549955 0.215490703332586 1 1
0.333940105427617 0.333615538388647 1 1
0.126350204870501 0.126276993650414 1 1
0.4089887685871 0.408562112164957 1 1
0.196646111894827 0.196423750339707 1 1
0.324902933631883 0.324480766441611 1 1
0.401528964442949 0.401087669489401 1 1
0.0208627756743873 0.020866760094783 1 1
0.185173860126775 0.185015896902631 1 1
0.495617538258521 0.495063460034268 0 0
0.198417312176913 0.198218604654151 1 1
-0.0407509430426278 -0.0407058076415204 1 1
0.327545833495815 0.327203259020985 1 1
0.302936984676304 0.302565491323219 1 1
0.405905032364065 0.405504629322262 1 1
-0.177077060546481 -0.176877747817841 0 0
0.10666554401631 0.106579455853955 1 1
0.145090705299764 0.14490314501326 1 1
0.172055775531649 0.171861371726226 1 1
0.5386040018983 0.538052563779689 0 0
0.434529938554923 0.434071192073504 1 1
0.288872815497716 0.28862644240648 1 1
-0.0206195742364731 -0.0205944763234989 1 1
-0.11319494440937 -0.113071773750532 0 0
0.289843260507033 0.289589133480968 1 1
0.259208686344446 0.258988564247975 1 1
0.298335172240607 0.298035750252895 1 1
0.386798225386247 0.386446750067031 1 1
0.295702104732055 0.295396062075482 1 1
0.459773016339534 0.459235069016262 1 1
0.0195286862971755 0.019477376907886 1 1
0.305056950579667 0.304748151113233 1 1
0.0615974956685513 0.0615132297128129 1 1
-0.140304781576577 -0.140146787928133 0 0
0.45532311744284 0.454872698009044 0 0
0.274763272513104 0.274519272834994 1 1
0.187913309491707 0.187702437442763 1 1
0.29650083629351 0.296206906140983 1 1
0.218069818166937 0.217875421191583 1 1
0.00560134623628042 0.005637421847679 1 1
0.370555746932027 0.370139104982643 1 1
0.369693441116566 0.369309088721675 1 1
0.334049145238733 0.333702281783804 1 1
0.278318316510516 0.278039108223782 1 1
0.127580564117993 0.127488816914834 1 1
0.495033751034483 0.494562279882471 1 1
0.0839496371076063 0.0838333092920008 1 1
0.255561181488956 0.255319859879906 1 1
-0.00584721685896394 -0.00582797518034193 1 1
0.0660536323890929 0.0660113338016038 1 1
0.413529424689432 0.413140742786556 1 1
0.276076164992881 0.275794181949231 1 1
0.311393862762072 0.311106232895862 1 1
0.136865808825523 0.136747331661061 1 1
0.19148626982828 0.191320411375213 1 1
0.352099818559495 0.351711695586323 1 1
0.199948828574297 0.199829272788715 1 1
0.209065511363321 0.20887714165092 1 1
0.0115952775293493 0.0115680613465455 1 1
0.394459212094596 0.394049216320585 1 1
0.061629236968815 0.061582203238901 1 1
0.418126926946981 0.417653707626257 1 1
0.277525562304229 0.277247800988137 1 1
0.286622930334902 0.286267711303359 1 1
0.195900475500858 0.195698211728247 1 1
0.37608978694204 0.375642570924511 0 0
0.0241511953313749 0.0241112392424768 1 1
0.235930314450261 0.235673720770285 1 1
0.42033987566713 0.419858154965298 1 1
0.366366498671575 0.365961852683134 1 1
0.115940868289156 0.115760161985904 1 1
0.275469347279297 0.275125055878895 1 1
0.461726775663447 0.461309355901402 1 1
0.00850146024617073 0.00846250462210899 1 1
0.053882004788219 0.0537774607863561 1 1
0.437543520184152 0.437079141653067 0 0
0.489574479474206 0.489089637039937 0 0
0.270495397653943 0.270226987483201 1 1
-0.0459895245888537 -0.0459231116656247 0 0
0.291989038213854 0.29171635969436 1 1
-0.122365506790922 -0.122223526648969 1 1
0.467355978765709 0.466913703420615 1 1
0.189982278846205 0.189788167436181 1 1
-0.161342667857529 -0.161231131716356 0 0
0.306257478087214 0.305946383888362 1 1
0.0208120076427261 0.0207630250508088 1 1
0.247730060197802 0.247494264007329 1 1
0.0926569897307609 0.0925513152151179 1 1
0.362250053412168 0.361793585152052 1 1
0.166728837022403 0.16651272516187 1 1
0.276804083341039 0.276573680135165 1 1
0.50887473582401 0.508272827327023 1 1
0.092843704430789 0.0927996339818618 1 1
0.128841360626158 0.128677583140875 1 1
0.206534038669363 0.206347039676295 1 1
0.115386916045296 0.115241482045732 1 1
0.448764225561095 0.44827337953831 0 0
0.165438909520489 0.165265141459691 1 1
0.30366109943848 0.303394311702898 1 1
0.300643744314119 0.300410590540972 1 1
0.312472749548527 0.312141817233703 1 1
0.125939373375902 0.125782191555823 1 1
0.282786622920994 0.282532451399036 1 1
0.206837593613641 0.206655786973634 1 1
0.375869013566577 0.37549237449452 1 1
0.0839969670205245 0.0839076417214072 1 1
0.451383068176969 0.450935545575453 1 1
0.104169523622706 0.104061151024638 1 1
0.313083857622617 0.312724725050817 1 1
0.139605850690493 0.139500453513806 1 1
0.447994275444014 0.44753352536865 1 1
0.301179967641056 0.30085731641989 1 1
0.0432305242880069 0.0431752942364762 1 1
0.326519469166005 0.326094787115149 1 1
0.319213133646597 0.318846143622255 1 1
0.176621880521732 0.176457019353944 1 1
0.139785739236233 0.13962168370645 1 1
0.282532759151841 0.282278590323415 1 1
0.316565685540897 0.316285919817674 1 1
0.112092062696889 0.112003604033051 1 1
0.60838761523305 0.607621594007484 1 1
0.335837921196236 0.335463630759652 1 1
-0.0608285669547293 -0.0607416158609744 0 0
0.253401170331706 0.253118525463973 1 1
0.156447325174723 0.156247793198984 1 1
0.215141392585919 0.214948107200146 1 1
0.367878479196507 0.367462743967688 1 1
0.0779529010204052 0.0778372669062354 1 1
0.389069327889041 0.388730336828648 1 1
0.330992575158461 0.330637652657535 1 1
-0.228667236175977 -0.228400691231189 0 0
0.0145753392470043 0.014541253402755 1 1
-0.0292485521252619 -0.0292377010868 0 0
-0.142678580206853 -0.142509644604805 0 0
0.252050183389375 0.251777783067113 1 1
0.24952977599992 0.249242426965314 1 1
0.601062121571394 0.60043067807095 0 0
0.381128714741045 0.380655994824711 1 1
0.268541930421049 0.268250216729782 1 1
0.160033026242853 0.159917429777152 1 1
0.410648855626277 0.410154573232605 1 1
0.160374394077585 0.160230304854851 1 1
0.118771685800707 0.11867878277772 1 1
0.14776006014536 0.147629758537829 1 1
0.170678665446394 0.170490334719978 1 1
0.277841817170904 0.277555207017156 1 1
-0.140647048512105 -0.140459912568474 1 1
0.218214731058669 0.217950121063711 1 1
0.15408172864394 0.153904759764173 1 1
0.0384663457783122 0.0384202965341457 1 1
0.409677886845276 0.409257702749251 1 1
0.0934258933887625 0.0933733683276322 1 1
0.0747825969566311 0.0747798866282802 1 1
-0.0256563371431525 -0.0256562688153556 0 0
0.208794187501982 0.208633644800086 1 1
-0.0215707685323765 -0.0215023184266692 1 1
0.335817922127377 0.335535415946711 1 1
0.290753754302403 0.290401060528353 1 1
0.270734533745029 0.270426424326584 1 1
0.146983429457097 0.146822004005578 1 1
0.147404965670579 0.147277251902866 1 1
0.191520271008157 0.191360635597814 1 1
0.0981694625580266 0.0980647364760055 1 1
0.00332496188870549 0.00334433925529237 1 1
0.323502028480332 0.323167864567079 1 1
0.206943572599252 0.206723651021209 1 1
0.12461914106878 0.124447515907921 1 1
0.223030769262584 0.222802547530128 1 1
0.301296572666502 0.301008348419254 1 1
0.315671602211536 0.315340883824206 1 1
0.419863737996295 0.419450040127143 1 1
0.228523248169451 0.228274835060555 1 1
0.30410240527088 0.303758768861119 1 1
0.0871239876323145 0.0870326936741823 1 1
0.294291473990496 0.294005000301245 1 1
0.045178257294153 0.0451482231436009 1 1
0.12937968375995 0.129244894217819 1 1
0.199834039096474 0.199586477728498 1 1
0.0660145117009745 0.0659441825294917 1 1
0.378872075998633 0.37849311574994 1 1
0.284619848740987 0.284343739347631 1 1
0.098458572120294 0.0983067748062521 1 1
0.22464127945568 0.224360726961887 1 1
0.156502841768122 0.15629321973735 1 1
0.260988560952699 0.260777558521895 1 1
0.44813521955088 0.44766638563486 1 1
0.274392438242472 0.274071950777096 1 1
0.389388094186952 0.38895845026048 1 1
0.276818088782614 0.276552973326377 1 1
0.194550909053941 0.194346518985917 1 1
0.267866235903126 0.267537223478529 1 1
0.430050951118756 0.429687284041383 1 1
0.339436594931505 0.339140157995166 1 1
-0.138678939268023 -0.138503892257958 1 1
0.274011944657582 0.273672991549458 1 1
0.278576495721554 0.278347136073608 1 1
0.192517672465534 0.192334632769546 1 1
-0.060449610844789 -0.0603606366512747 1 1
0.279640173231165 0.279315963792489 1 1
0.18279779227262 0.182593950952501 1 1
0.0260733620183571 0.026100231788107 1 1
0.331786355942679 0.331451098081095 1 1
-0.0315206239619326 -0.0315045173728125 1 1
0.0142446455519176 0.0142146447472645 1 1
0.142503507351878 0.142372377739122 1 1
0.14860091510695 0.14840674442611 1 1
0.0794856188021912 0.0794382551267179 1 1
0.187972177805732 0.187813283019663 1 1
0.0542725409803364 0.0542287996283144 1 1
0.449180901437582 0.448743434796286 1 1
0.327413843552053 0.327038966606071 1 1
0.37280016584354 0.372434494373117 1 1
-0.2722888073413 -0.272071600027238 0 0
0.258250330461169 0.258001013761905 1 1
0.377614876890176 0.377186162085673 1 1
0.0736598425133935 0.0735841424623456 1 1
0.319942858916378 0.319557905723736 1 1
0.194395182719352 0.194204751029259 1 1
-0.0570914331502129 -0.0570146690162656 0 0
0.101639357464743 0.101554752492817 1 1
0.168309077719166 0.168151379649767 1 1
0.454740335701766 0.454270994116464 1 1
0.27239097927338 0.27210215106037 1 1
0.294364451373371 0.294064020786558 1 1
-0.0730377889953586 -0.0729552280466715 1 1
0.142057568022787 0.141980022303362 1 1
0.12118405332783 0.121111979265312 1 1
0.161374245677251 0.16122306923202 1 1
0.442553572246646 0.442104482601679 1 1
0.246921098704825 0.246638792020613 1 1
0.490697223029344 0.490206896782138 1 1
-0.159483085580932 -0.159299424567437 0 0
0.522469097139237 0.521980708210293 0 0
0.0938270871412133 0.0937447817977934 1 1
-0.030609701326908 -0.030597431641375 0 0
0.220652330598894 0.220446079386254 1 1
0.258891214375319 0.258556744040693 1 1
0.254227627819468 0.253895817618656 1 1
0.182056916888292 0.18183238815104 1 1
0.128483777958847 0.128329013477871 1 1
0.188302466762077 0.188081122975676 1 1
0.310138377398223 0.309764711239664 1 1
0.227828971589911 0.227568239355566 1 1
0.219766841046286 0.219571537769584 1 1
0.447315237114016 0.446947420597705 1 1
0.0957360277405478 0.09565574151953 1 1
0.336082860522701 0.335744800681927 1 1
0.382047139054799 0.381662841286474 1 1
0.346530201836591 0.346193184969854 1 1
0.152736539116481 0.152587277035407 1 1
0.188552752098841 0.188322427930421 1 1
-0.127542797202077 -0.127440807432654 1 1
0.43682286897283 0.436431717574503 0 0
0.104765104761341 0.104631946177766 1 1
0.0232458647218011 0.0232182548742755 1 1
0.253445118659353 0.253137510070723 1 1
0.0962146540476744 0.0960471028837482 1 1
0.11717342823262 0.117049537486252 1 1
0.223281970384685 0.223090363388792 1 1
0.332364383922907 0.331978816137482 1 1
0.172431460008326 0.172264895188904 1 1
0.0879241871068924 0.0877686915131533 1 1
-0.413790563725184 -0.413384910529774 0 0
0.286983718457793 0.286688879170645 1 1
0.231338185485269 0.231101930596211 1 1
0.0801916144593183 0.080077268495609 1 1
0.0448529426505648 0.044802183777697 1 1
0.130570158896448 0.130450299071306 1 1
0.191993242332872 0.191795002371112 1 1
0.609064138192991 0.608454383192715 0 0
0.0244076126854069 0.0243893622779761 0 0
0.96808376882339 0.967147363158162 0 0
0.105527331820498 0.105418360898582 1 1
0.465082510606266 0.464616140232801 0 0
0.120364540097942 0.120224192439785 1 1
0.238526934192219 0.238333537518614 1 1
0.254192627787675 0.253962991920902 1 1
0.169957498483132 0.169735759284622 1 1
0.112786884581089 0.112634741277619 1 1
0.202372054674544 0.202112625077047 1 1
-0.129019596313108 -0.128914090127888 1 1
0.328168333169847 0.327778844102768 1 1
0.344221154546219 0.34392020017617 1 1
0.370939149914874 0.370604815596578 1 1
0.0829936823330037 0.0829104609675571 1 1
0.144166565168786 0.143949390606089 1 1
0.0240576960776714 0.0239858880928982 1 1
-0.0844096649456349 -0.0843286056263452 0 0
0.311270761784826 0.310982600975676 1 1
-0.462637706670143 -0.462115598729653 0 0
0.225496274257832 0.225290991645825 1 1
0.189461420787898 0.189252810921776 1 1
0.250508435236805 0.250279529381443 1 1
0.261334053704605 0.261010669466559 1 1
-0.0369077899369831 -0.036824773581014 1 1
0.402215449828465 0.401846429151916 1 1
0.203554673314986 0.203430922206649 1 1
-0.223018888969821 -0.222823540913439 0 0
0.492304486579448 0.491793312017066 1 1
0.125203650981601 0.125080925103916 1 1
0.197506769093288 0.197364472892996 1 1
0.350022834368066 0.349646683436151 1 1
0.192033198824189 0.191756051940154 1 1
0.0747541826624908 0.074667471821691 1 1
0.496057515685447 0.495572867648852 0 0
0.158391048667433 0.158294891337583 1 1
0.220195892450604 0.219974118618145 1 1
0.136491673115903 0.136320316616695 1 1
-0.0575981444935368 -0.057518649443896 1 1
0.567031001531063 0.566453411557406 1 1
0.16788387808884 0.167686192780076 1 1
0.122900810775099 0.122753197903937 1 1
0.3570466833308 0.35671931677836 1 1
0.203279750889595 0.203055933816915 1 1
0.307890994613189 0.307505623451925 1 1
0.0151459697089674 0.0151581788313669 1 1
0.517281305012662 0.516758960033257 0 0
-0.021068415771651 -0.0210243628391731 1 1
-0.0375809240589961 -0.0375043668087957 1 1
0.105307345790152 0.105192160239689 1 1
0.113114658619509 0.113063673165339 1 1
0.357518482682404 0.357188935526055 1 1
0.208616067523969 0.208378922776081 1 1
0.366261594532209 0.36582861528109 1 1
0.419683291350793 0.419285002664457 1 1
0.299568578091269 0.299289712933091 1 1
0.324038256440732 0.323665035629936 1 1
0.383970501277093 0.383534379194037 1 1
0.240258029910261 0.240055208425328 1 1
-0.00872282171356026 -0.00869640419068834 1 1
0.095612107310589 0.0955231271417953 1 1
0.377246479711599 0.376931884392091 1 1
0.280576945801135 0.28031373521522 1 1
0.0119404277788215 0.0119232056664126 1 1
0.469427565163528 0.468937544500011 1 1
-0.0909025233946486 -0.0907664566479945 0 0
0.0141936022809871 0.0141911643764355 1 1
-0.0471239876796868 -0.047053179954313 0 0
0.3026452686857 0.302350070058572 1 1
0.0104247540699268 0.0104196128429729 1 1
0.167873698583551 0.167676858385388 1 1
0.339134179518317 0.338801725170635 1 1
0.550765161954959 0.550117795340545 0 0
0.23012079793526 0.229913287102308 1 1
0.252605796760421 0.252257882754403 1 1
0.204445187468397 0.204208526982704 1 1
0.380255627379724 0.379853533250201 1 1
0.235808915907364 0.235569864258798 1 1
0.207049610656631 0.206853680204519 1 1
-0.0596642334810992 -0.0595922580635448 1 1
-0.17023981967753 -0.170051359055051 0 0
0.199051051631822 0.198879652034965 1 1
0.282471170018882 0.282148373255594 1 1
0.214221933146678 0.21400638654522 1 1
0.022761179890653 0.0226966726054407 1 1
0.256229759671099 0.256016472743668 1 1
0.326139035671986 0.325761769421654 1 1
0.289111288809779 0.28887254377086 1 1
0.166232741969572 0.166037923461666 1 1
-0.0106836028189238 -0.0106298076263766 1 1
0.272544081317857 0.272214112643726 1 1
0.594435318792098 0.59384584350119 0 0
0.0575007722935296 0.0574217898243261 1 1
0.30469360220173 0.304386279432953 1 1
-0.0115542366814944 -0.011548161280509 1 1
0.374834533878217 0.374482013540366 1 1
0.0643867593159621 0.0643250955293666 1 1
0.286652363546784 0.286385217671332 1 1
0.290799033231736 0.290532337212717 1 1
0.0359662266494212 0.0359936169642756 1 1
0.1023868236402 0.102309863135629 1 1
0.175732725074281 0.175605959354338 1 1
0.147566450401833 0.147386707468852 1 1
0.128221692334284 0.128061377607622 1 1
0.0719293408121319 0.0718928974659215 1 1
0.477548838546934 0.477048738878095 0 0
0.160025579228387 0.159877203557896 1 1
0.325924821492895 0.325519191337155 1 1
0.117867379408426 0.117732060605027 1 1
0.265870411778132 0.265561141822581 1 1
0.0562875784625219 0.0562595833649644 1 1
0.106072695063438 0.10597402871795 1 1
0.319044997653342 0.318692157855901 1 1
0.078967849345448 0.0788920718410411 1 1
0.208492088958342 0.208304887326577 1 1
0.368572332595446 0.368234479205415 1 1
0.364080299715868 0.363692026359422 1 1
0.167459530690205 0.167346688730155 1 1
0.258972184501788 0.258680768381404 1 1
0.028434044966898 0.0284276401639691 1 1
-0.139946432312655 -0.139780076772327 0 0
0.06113413542741 0.0610432824213778 1 1
0.236926652257851 0.236585922567128 1 1
0.483005142826995 0.482540095039844 1 1
0.217377182280799 0.217149517713271 1 1
0.3006932254523 0.300358481484346 1 1
0.293588556005098 0.293322784322392 1 1
0.0601762675809925 0.0600823554266165 1 1
-0.0312632499194491 -0.031214962583602 1 1
0.173273539671547 0.173036480602676 1 1
0.26122458357793 0.260911540975733 1 1
0.178362758072392 0.178180256086696 1 1
0.119656987267577 0.119600354079051 1 1
0.0907442855112675 0.0905918421397149 1 1
0.325911199185692 0.325614470139837 1 1
0.158624233694599 0.158474884709001 1 1
-0.0436120041973482 -0.0436179419394685 0 0
0.353250890919423 0.352860360414329 1 1
0.0595837569736424 0.0595429034510296 1 1
0.14744928269716 0.147406273917456 1 1
-0.0307187545734642 -0.0306821654134796 0 0
0.0784734842904962 0.0783778466818335 1 1
-0.0854702835485999 -0.0853934877394971 1 1
0.248382323520611 0.248080824989088 1 1
-0.0954157800845881 -0.0953382344716594 1 1
0.312827841347413 0.312434775944626 1 1
0.372115178491052 0.371673794150113 1 1
0.253963773094366 0.253698299070647 1 1
0.0959367622879244 0.0958170890606417 1 1
0.285995413493234 0.285700686936103 1 1
0.0215258133457791 0.0214837585477552 1 1
0.352832268593352 0.352499224176177 1 1
0.265157498908134 0.264850417466274 1 1
-0.0068655347505974 -0.00691201693793615 1 1
0.0870517464087327 0.0868967982749854 1 1
0.208191203195689 0.207994354280905 1 1
0.292242446278004 0.291973548687715 1 1
0.182732590883904 0.182592473212667 1 1
0.0601682549097083 0.0600608619788539 1 1
0.0114134390892292 0.0114019407988892 1 1
0.399402854033158 0.399020526794359 1 1
0.307194514820633 0.306767986420913 1 1
0.20661924092317 0.2064049951192 1 1
-0.0137132219467236 -0.01371269338723 1 1
0.31666746159859 0.31639374946695 1 1
-0.0908418354200586 -0.09074285996322 0 0
-0.0165231887142412 -0.0164832191481537 1 1
0.5847743533051 0.584153474243609 0 0
0.152485147147921 0.152306518588704 1 1
0.353486563643691 0.353033945191979 1 1
0.111067741111876 0.110951233595405 1 1
0.0473348822045153 0.0472645243377667 1 1
0.0852990824132791 0.0852042374581434 1 1
0.0590332345771755 0.0590386636519561 1 1
0.362816839586553 0.362452203837284 1 1
0.161839477210484 0.161696902089245 1 1
0.2362602515967 0.236045828092627 1 1
0.334377965885397 0.334143318933151 1 1
0.32865687403089 0.328325748605828 1 1
0.0858796373056907 0.0857606571463155 0 0
0.434875335465837 0.434381488564144 1 1
-0.0657409129734291 -0.0656923282301949 0 0
0.206253531371164 0.206067780062566 1 1
0.281765140378302 0.281450026396832 1 1
0.429664425753476 0.42924379143544 1 1
0.178359359776215 0.178172274999717 1 1
0.356605769222739 0.356215129684194 1 1
0.0938757140286367 0.093805177028071 1 1
0.14653794390446 0.146420767597253 1 1
-0.176818390960236 -0.176594096495948 0 0
0.13245105708439 0.132314952116857 1 1
0.418074158664308 0.417652961173037 1 1
0.0875098823423512 0.0874406193872732 1 1
0.274309065455567 0.274033238965036 1 1
0.245253626221784 0.244986909275819 1 1
0.0571457927223575 0.0570805720474056 1 1
0.437568293988006 0.437157178732372 1 1
0.207878287710836 0.207642329834765 1 1
0.155214970391109 0.155036976206485 1 1
0.261566148589824 0.26132415792825 1 1
0.23082797529754 0.230583947743199 1 1
0.34403944318874 0.343693433170034 1 1
0.063978811629553 0.063961920107832 1 1
-0.135621205286069 -0.135483737197399 0 0
0.386716058243314 0.386363706331351 1 1
0.209060312773982 0.208882768588916 1 1
-0.1277631332687 -0.127647700872055 0 0
0.101017613093748 0.10095290367142 1 1
0.385844127185972 0.385438465637487 1 1
0.484757505096288 0.484314969468134 1 1
0.225800761327833 0.225525986059431 1 1
0.600067158191552 0.599419096771293 0 0
0.127689241765375 0.127466774635996 1 1
-0.102573540165741 -0.102454982023622 0 0
0.438313196732389 0.43789313267002 1 1
0.295166873822439 0.294901189207521 1 1
0.215786853248 0.215566183855365 1 1
0.218980479747267 0.218755195041217 1 1
0.223042632682143 0.222775927428164 1 1
-0.0941282823897776 -0.0940751492270234 1 1
0.233531044839225 0.233250069170499 1 1
0.204327460898248 0.204107245004986 1 1
0.263489778087135 0.263200008625794 1 1
0.122049022542163 0.121926593377241 1 1
0.268367858484384 0.268119258828256 1 1
0.105534340637181 0.105449543371797 1 1
0.494649323084852 0.494149879426944 1 1
0.234761920066523 0.23445779607363 1 1
0.326142854453628 0.325827479747454 1 1
0.0356367523655312 0.0356291623087053 1 1
-0.0891090921146656 -0.0890632609385886 1 1
0.219706388336588 0.219488803988466 1 1
0.15126353418513 0.151029580347682 1 1
0.552346337444808 0.551830242699806 1 1
0.201445638743869 0.201251691346702 1 1
0.40874564562891 0.408380542614984 1 1
0.256304051032366 0.256045703461547 1 1
-0.0409870242039803 -0.0409018078414722 1 1
0.26358810151932 0.263226538835528 1 1
0.176113971604787 0.175905906384133 1 1
0.414049444396422 0.413652066784419 1 1
-0.0655384716805401 -0.0655128035015972 1 1
0.0237833228940199 0.0237572721184765 1 1
0.0739552117669325 0.0738689059413473 1 1
0.293581842049563 0.293289547763533 1 1
0.0664599924858039 0.0664186659477262 1 1
0.102590803488424 0.102433414522355 1 1
0.298146959931476 0.297884592824582 1 1
0.207846264219305 0.207532891092836 1 1
0.462890465213307 0.462445058710225 1 1
0.417081653969946 0.416619133444901 1 1
0.00127383550351583 0.00125017774938681 1 1
0.290940576318729 0.29066719125086 1 1
0.141342213668905 0.141172843985057 1 1
0.0658926164692139 0.0658159831625348 1 1
0.0776573949332746 0.0775239469527698 1 1
0.221059964545518 0.220845427017512 1 1
0.308192053216442 0.307875699160447 1 1
0.343322231135196 0.342954190210399 1 1
0.170976792748323 0.170811797729836 1 1
0.124643081451892 0.124531711330494 1 1
0.551594900712342 0.551051821143513 0 0
0.236856407568965 0.236597295859317 1 1
0.09338493610315 0.0932801877618768 1 1
0.0250881334699681 0.0250583337517644 1 1
0.37393919501128 0.373506320634435 1 1
0.237028870461339 0.236798898335674 1 1
0.0575477451997946 0.057484011577921 1 1
0.093521990734958 0.0934709911372859 1 1
0.239034833587363 0.238752817475205 1 1
0.35556582017176 0.35519086329647 1 1
0.191719942833767 0.191570203514505 1 1
0.28502583863352 0.284716457237714 1 1
0.129745762059325 0.12966576300707 1 1
0.194082288903937 0.193956145551268 1 1
0.430025306917405 0.429489084760277 1 1
-0.0125472277088346 -0.012529853896981 1 1
-0.0632984406454688 -0.0632475974565928 1 1
0.377592485661186 0.377221906916491 1 1
0.338788169633596 0.338455191968497 1 1
0.116261309041413 0.116177224023456 1 1
0.154133231539131 0.153935086818698 1 1
0.0466832660926863 0.0466508985980118 1 1
0.354023232179565 0.353653723747534 1 1
0.430133126401115 0.429711551789514 1 1
0.289881074782837 0.289612280605894 1 1
-0.038724366343908 -0.0387093759922952 0 0
0.0793801373089554 0.0793571827033867 1 1
0.126987404693861 0.126847710199423 1 1
0.263657956053136 0.263396782920164 1 1
0.470564343325196 0.47009621531536 0 0
0.32166589293151 0.321334887852461 1 1
0.459372598423787 0.458889108517745 1 1
0.370372088341907 0.369973372287318 1 1
0.0149192006113382 0.0149446643313581 1 1
0.25526870348882 0.255021682112424 1 1
0.156939580586272 0.15677721530908 1 1
0.129618369132508 0.129457769798909 1 1
0.108585228497149 0.108464737380811 1 1
0.331052746585419 0.330697870031389 1 1
0.49443767297748 0.493841538430188 0 0
0.195192476258708 0.194949785674565 1 1
0.346233258599977 0.345849446474106 1 1
0.131739205197823 0.131636003243426 1 1
0.209287914108481 0.20910987528418 1 1
0.241306685484249 0.241153356150654 1 1
0.27644871258437 0.276181990294436 1 1
0.340507601941298 0.340138462969186 1 1
0.188297364496633 0.188108563247423 1 1
0.612659844884667 0.612075481730738 0 0
0.572256275994041 0.571684549989364 0 0
-0.0297446209594145 -0.0297279074072287 1 1
0.324245672714405 0.323915460172141 1 1
0.42546020781872 0.425050408243651 1 1
0.281713180645658 0.281452950310715 1 1
0.0918903865088551 0.0918250342585595 1 1
0.0451209896860565 0.0450705188621871 1 1
0.293494811448759 0.293167428449365 1 1
0.240444608908467 0.240237231534175 1 1
0.112092186579524 0.111995416448913 1 1
0.163618137505128 0.163446063989531 1 1
0.21579100058549 0.215588015677819 1 1
0.120658848761402 0.12055741536338 1 1
0.198259830346647 0.198098783406996 1 1
0.224908523250485 0.224682954239607 1 1
0.192355326715335 0.192151958454066 1 1
0.386615733047136 0.386311868336545 1 1
-0.0972797460253 -0.097173957391039 1 1
0.509872738374605 0.509410783249484 1 1
0.084700544899861 0.0846264673407654 1 1
0.24912526687307 0.248850363372681 1 1
0.567383013808819 0.566770175355693 0 0
0.168536266773347 0.168321290484946 1 1
0.290157912162159 0.289845769256793 1 1
0.426880124176877 0.426466551410753 0 0
0.298668716613592 0.298397774944206 1 1
0.203975437302042 0.203742082279368 1 1
0.165270385305276 0.16509334844955 1 1
0.317079105397321 0.31675920422906 1 1
0.241514059679021 0.241262989826408 1 1
0.251439729462761 0.251173782089671 1 1
0.21433761408133 0.214118327881259 1 1
0.0429632020856899 0.0429922065107817 1 1
0.102395493703084 0.102291416216389 1 1
-0.0429588480584206 -0.0429079665051099 1 1
0.202139122459705 0.201957891063979 1 1
0.254317237179373 0.254075075966639 1 1
0.350804220526633 0.350437754439653 1 1
0.223583156524579 0.223323175224947 1 1
0.288728576668184 0.288410275770772 1 1
0.0651375391707296 0.0650949722517579 1 1
0.228143741001307 0.227961544181619 1 1
-0.079532998153097 -0.0794713393556972 1 1
0.606694369598074 0.606046938088242 0 0
0.152816295542439 0.152659355234658 1 1
0.194351414737197 0.194113659388133 1 1
0.365906774716861 0.365538435950305 1 1
0.408951246439209 0.408579837246426 1 1
0.154800606435471 0.154678564072662 1 1
0.284384611622559 0.284149666453081 1 1
0.342599290056345 0.342295885155444 1 1
0.190861187261691 0.190691957928114 1 1
0.456715220019425 0.456263814632835 1 1
0.209952523367855 0.209743745529227 1 1
0.10020883659357 0.100121066685916 1 1
0.067374313644845 0.0672726442585584 1 1
0.448734430323877 0.448292945595578 0 0
0.0982715885909849 0.0981829852171016 1 1
-0.012972980304289 -0.0129277028643363 1 1
0.18849831558792 0.188333773729496 1 1
0.1611676246922 0.160953825809251 1 1
0.146614300665159 0.146447531761182 1 1
0.146567070171464 0.146374879936408 1 1
0.0323995994247148 0.032370067015943 1 1
0.319112862702518 0.31872977358865 1 1
0.596086943751665 0.595428003512053 0 0
0.133997725810287 0.133910584321487 1 1
0.140514757628472 0.140422288188197 1 1
0.343310196563567 0.342944271031067 1 1
0.135634728750826 0.13546468814471 1 1
0.353158401862061 0.352825063132411 1 1
-0.00142473387262591 -0.00145835212988814 1 1
0.0788780847082086 0.0788432752318154 1 1
0.0321195597791667 0.0320583054040193 1 1
-0.0891254029836479 -0.0890165043403885 1 1
0.226410974845854 0.226108458009599 1 1
0.236165794532487 0.235895115966482 1 1
0.238663385478794 0.238357808872648 1 1
0.062740365824321 0.0627040557060775 1 1
0.302183683122498 0.301851503539577 1 1
0.251736907836624 0.251478326684811 1 1
0.175822137738897 0.175651580972057 1 1
0.229633667821881 0.22946476796036 1 1
0.305377914953748 0.305106703822695 1 1
0.256869143129873 0.256548954390289 1 1
-0.0543903271431475 -0.054278688544708 0 0
0.356030470190719 0.355730379957523 1 1
0.206114946847549 0.205812355145377 1 1
0.390055341838864 0.389584269783956 1 1
-0.10519295533434 -0.105076865891306 0 0
0.394795382139054 0.394461139481713 1 1
0.336314007914427 0.335916169810634 1 1
0.359228666156473 0.35882863351656 1 1
0.302867286882364 0.302484676345737 1 1
0.0857690754196882 0.0857430527159789 1 1
0.303313754604351 0.303038843209085 1 1
0.121043962191432 0.120938484366008 1 1
0.198032197690938 0.197809355500666 1 1
0.079572537429095 0.0794889709923061 1 1
0.15946512653321 0.159322637571957 1 1
0.182797162266323 0.182553691502569 1 1
0.36115115870289 0.360789562840493 1 1
0.174791123602169 0.174569194985656 1 1
0.17804773404098 0.177876226137604 1 1
0.202200785947917 0.202003959923571 1 1
0.242310831473432 0.242076589773655 1 1
0.201246469762438 0.201056320868976 1 1
0.0615955855626796 0.0615284630384685 1 1
0.0908412700105962 0.0907679780395049 1 1
0.310144853017298 0.309860916602426 1 1
-0.386285376904531 -0.385916919906503 0 0
0.37887492643318 0.378553593884674 1 1
0.25156965331618 0.251374413888919 1 1
0.2952747738417 0.294982042249832 1 1
0.333474981942514 0.333171411004924 1 1
0.374838056108081 0.374501565623279 1 1
-0.0314060723002275 -0.0313575700906393 0 0
0.41612829541712 0.415708729446726 1 1
0.0590601944464208 0.0589852324049625 1 1
0.263577136433031 0.263303585844684 1 1
0.327856749286871 0.32756418441147 1 1
0.369416628515328 0.369142563016545 1 1
0.0206558476527146 0.0206215867078273 1 1
0.222354989143881 0.22212703997202 1 1
0.323269534174398 0.32292684893761 1 1
0.280266890189502 0.280001219418288 1 1
0.378201250125947 0.377778436838586 1 1
0.347121736848923 0.346719677939416 1 1
0.0970729248933018 0.0970197052516835 1 1
0.461945093219 0.461526828447337 1 1
0.0771830252641631 0.0771161468246826 1 1
0.122738675440933 0.122653619424934 1 1
0.19999040786898 0.199808825499164 1 1
0.353173462217562 0.352808406454608 1 1
0.258252583720541 0.257967254017246 1 1
0.230303865159045 0.230057928566875 1 1
0.0546394914052892 0.0545647270932373 1 1
0.211779782451572 0.211546660273949 1 1
0.307438157382319 0.307136323955681 1 1
0.286534335038279 0.286179189004913 1 1
0.215101124757479 0.214853589076728 1 1
0.300619593482501 0.300376629601509 1 1
-0.0441851927645355 -0.0441264580833784 0 0
0.151457973268684 0.151363735024878 1 1
0.317655055193562 0.317312892313049 1 1
0.266121651909897 0.265857188280021 1 1
0.242781097346409 0.242510796151455 1 1
0.398904192601221 0.398473100585906 1 1
0.210053430504155 0.209863387888827 1 1
0.341796575308901 0.341519812197297 1 1
0.206765306963406 0.206519176641554 1 1
-0.0266349892889791 -0.0265981976903339 0 0
0.30756773293417 0.30721924487462 1 1
0.476888509168486 0.476388427468296 0 0
0.588864158482255 0.588165734900186 0 0
0.316281205845308 0.315918195394969 1 1
0.414292857085486 0.413800441190911 1 1
0.158290995077073 0.158107558284104 1 1
0.267249380166517 0.267014032993247 1 1
0.364549275996471 0.36417511045321 1 1
-0.0865231868519259 -0.0863544856187716 1 1
0.145710639454972 0.145543829564315 1 1
0.27313946681868 0.272880852141325 1 1
0.406534674670697 0.406089044336643 1 1
0.259770436778085 0.259516118903482 1 1
0.297933481731334 0.297615780261882 1 1
0.181304236809433 0.181094662837095 1 1
0.326866333935309 0.326508734425729 1 1
0.149942996954661 0.149843863728051 1 1
0.316083618530512 0.315776718431317 1 1
0.0681448402124959 0.0681134289293593 1 1
0.00718135544066174 0.00717278713461363 1 1
0.182835900677334 0.182660403609638 1 1
0.331869488906387 0.331535984565059 1 1
0.28346320290988 0.283209808798278 1 1
-0.0520876515368874 -0.05196626783598 1 1
-0.00491687429451801 -0.00495174674223112 1 1
0.191599982438494 0.191415437741577 1 1
0.107531311690172 0.107390102909478 1 1
0.302798303760484 0.302463794010779 1 1
0.21515482693254 0.214995257305894 1 1
0.082017443691927 0.0819338805096803 1 1
-0.0720518764842187 -0.0719982534437873 1 1
0.286752704544041 0.286496276358378 1 1
0.13256100846916 0.132336467822776 1 1
0.298467190849859 0.29815249763927 1 1
0.547507465097199 0.546964889734543 0 0
0.0923183502553127 0.0922460576128611 1 1
0.300521163585103 0.300186955370022 1 1
0.107027285715371 0.10691652335571 1 1
0.231876255544942 0.231684736333867 1 1
0.411546064700019 0.411180716940457 1 1
0.557446477878713 0.556860356124494 0 0
0.187673973710136 0.187435080819632 1 1
0.0321054072884233 0.0321334836871526 1 1
0.182225542337502 0.182040845085868 1 1
-0.153379122877824 -0.153218531810084 0 0
0.152950352775184 0.152798792698659 1 1
0.0477685645265973 0.0476849793286886 1 1
0.161563466955673 0.16146714539487 1 1
0.276657994585056 0.27636366663867 1 1
0.0793682039969383 0.0792610972531222 1 1
0.423947673148754 0.423407767168978 1 1
0.14348431659415 0.143288572159224 1 1
0.0702763845595636 0.070208347418158 1 1
0.212381395273873 0.212123515798539 1 1
0.207122407167526 0.206854740900185 1 1
0.467967910115373 0.467489988896909 1 1
0.0153755890528009 0.0153571736770964 1 1
-0.0535893125468211 -0.0535522685220384 0 0
0.254675504420559 0.254412578887132 1 1
0.405507301266502 0.405063823919212 1 1
0.130060147846946 0.129890579529655 1 1
-0.0585794663797865 -0.0584852862162803 1 1
0.256120726637015 0.255845077093643 1 1
0.359321962981696 0.358928927388682 1 1
0.504031812651632 0.503476275567007 1 1
-0.0428723007219395 -0.0428441286284834 1 1
-0.00545842239604043 -0.00544890825963229 1 1
0.364807693815582 0.364446136078232 1 1
0.322047928275658 0.321718188603808 1 1
0.154290387136827 0.154195113287119 1 1
0.0382527254947001 0.0382358300539217 1 1
0.103233529678185 0.103128830289997 1 1
0.21196462692235 0.211778929983676 1 1
0.269833048187231 0.269534113386812 1 1
0.30805141407974 0.307713351028178 1 1
0.414094422421569 0.413708181471836 1 1
0.337725174105531 0.337356042226711 1 1
0.366995070515427 0.366659286099988 1 1
0.232860704605395 0.232645115706872 1 1
-0.192152802126459 -0.191953536445248 0 0
0.0891971827542501 0.0891191292988188 1 1
-0.0915661980878813 -0.0914391611960408 0 0
0.428511646021742 0.428025931865877 1 1
0.132163978488102 0.132092445341338 1 1
-0.000691932524493188 -0.00064159387491421 1 1
0.346110252317545 0.345743516219948 1 1
0.204611197339477 0.204402518459493 1 1
0.0677564681552696 0.067699499494711 1 1
0.0464359741718928 0.0464389387339873 1 1
0.2707904831983 0.270543745472783 1 1
0.278994803793151 0.2786688593643 1 1
0.109111630534596 0.10896560436444 1 1
0.039999262973825 0.039891916185043 1 1
0.0434692304338498 0.0434643624034529 1 1
0.378977679451471 0.378647594404414 1 1
0.00155715930992208 0.00150957852619163 1 1
0.0563544299134013 0.0563030174065443 1 1
-0.0417926169400435 -0.0417319054756272 1 1
0.253987519983363 0.253768820084894 1 1
-0.00332287059820963 -0.00331472247449083 1 1
0.486937236416555 0.486437107523701 1 1
0.291243736267691 0.290885765400003 1 1
0.26371866481513 0.263407974296387 1 1
0.246620916936712 0.246395129274191 1 1
0.255336144377007 0.255076325463426 1 1
0.432828184199062 0.432306613502724 1 1
0.157452438425049 0.157299044588986 1 1
0.37541405523555 0.375044293083431 1 1
0.154382207147902 0.154246001461205 1 1
-0.0546258071725947 -0.0545648638317519 1 1
0.0404804877780569 0.0404307753342343 1 1
0.132207081815182 0.1320779952463 1 1
0.341735373214555 0.341401963111381 1 1
0.222549171437178 0.222215784165465 1 1
0.198986333498892 0.198777372914613 1 1
0.064081425581948 0.0640194808511818 1 1
0.225081136051102 0.224787744673449 1 1
0.151413228441791 0.151230305212506 1 1
0.133297400817091 0.133165075193796 1 1
0.105345847797393 0.105253112363264 1 1
0.110367354863957 0.110243714821796 1 1
0.249031440937427 0.248702142890249 1 1
0.217588115661753 0.217336028044178 1 1
0.289948814745998 0.289663233524924 1 1
0.25927635692267 0.259032429325158 1 1
0.264582485172275 0.264230817289251 1 1
0.339299838537592 0.338962275831417 1 1
0.126259223033183 0.126129492214978 1 1
0.199271223163557 0.199056379248494 1 1
0.168909412625799 0.168814528304224 1 1
0.339602454492042 0.33933182854708 1 1
0.07441089573596 0.0742918440375136 1 1
-0.0310751776076533 -0.0310539023825561 1 1
0.264628694203416 0.264402822603814 1 1
0.432815012684804 0.432333936322898 1 1
0.472474332550243 0.472045464885724 0 0
0.348562758878314 0.348151841927349 1 1
0.0507231307849646 0.0506315605211555 1 1
-0.0473412888847617 -0.0473029164905955 0 0
0.28204474266158 0.281777255149641 1 1
0.240122136532101 0.239866698452797 1 1
0.365013891706022 0.364681533388042 1 1
0.0883821292220727 0.0882479168514465 1 1
0.303958947345525 0.30360911957174 1 1
0.182156921982973 0.181967846171077 1 1
0.318206054446216 0.317846947186394 1 1
0.281300122041032 0.280996207999422 1 1
0.295402902669888 0.295137867083629 1 1
0.196531971262766 0.196333152103838 1 1
0.212375282640291 0.21222008218497 1 1
0.172562512709115 0.17241122639367 1 1
0.560463608268509 0.559829182926973 1 1
0.367732403246845 0.367338289884732 1 1
0.261849274605221 0.261590210669497 1 1
0.196032868265944 0.195788956902008 1 1
0.0206800168481103 0.0206216789802141 1 1
0.18241033425437 0.18221580944111 1 1
0.16241819981206 0.1622241595262 1 1
0.0999329227679 0.0998306745439095 1 1
0.282212719773804 0.281926034585297 1 1
0.407230098063623 0.40684803526607 1 1
0.500316922101579 0.499812687519964 0 0
0.346224162743623 0.34590977284626 1 1
0.561931412025941 0.561327253071233 0 0
0.008771730504581 0.00876006802643812 1 1
0.494259206851094 0.493766571061553 0 0
0.244134663565702 0.243944055350009 1 1
-0.0618670134910827 -0.0618074536062292 1 1
0.314987077939584 0.314625746744555 1 1
0.467404919128985 0.466918737247767 1 1
0.259973853961878 0.259683657606359 1 1
0.168086146656441 0.167928926011112 1 1
0.296104878815615 0.295840650596697 1 1
0.0121372948141024 0.0121375758491422 1 1
0.253436061201978 0.253149665441111 1 1
0.431960776865164 0.431596479188328 1 1
0.605092329981579 0.604427251596291 0 0
0.302392036184472 0.302053794384037 1 1
0.311687376304253 0.311423011529237 1 1
0.150086946426678 0.149924818801398 1 1
0.232796393624341 0.232576719192442 1 1
0.170169750190405 0.16994455180955 1 1
0.269070002966924 0.268702931018161 1 1
-0.0447606587373 -0.0446600573200001 1 1
0.170326715102644 0.170100579126249 1 1
0.386401493744283 0.386001300840784 1 1
-0.217662433032389 -0.217401988810698 0 0
0.433913978542346 0.433391026052129 1 1
0.301252494527292 0.30086113074446 1 1
0.300942232908371 0.300573190534389 1 1
0.0909030914412473 0.0907896081739539 1 1
0.189590793050529 0.1894475037481 1 1
0.289853566960919 0.289522552975686 1 1
0.0787850956301608 0.0786447854528599 1 1
0.519423785590772 0.518825499612687 0 0
0.238127357903025 0.23784686238842 1 1
0.148294487800826 0.148171987856571 1 1
0.391400959186093 0.39105847146947 1 1
0.0332929004621663 0.0332991784255414 1 1
0.352583498676182 0.352238749695556 1 1
0.250095290559215 0.2498141345549 1 1
0.534484053643096 0.533925631304009 1 1
0.256892068646326 0.256561408103763 1 1
0.109871005975782 0.10976029457374 1 1
0.337698430510092 0.337340203770199 1 1
0.108304263508558 0.108172644030576 1 1
-0.117145984681485 -0.11704115786723 0 0
0.136310062647942 0.136163566107115 1 1
0.382154582178773 0.381787358618712 1 1
-0.01079850907132 -0.010762549465972 1 1
0.0285752704523056 0.0285472077423142 0 0
0.292503325512942 0.292184318249828 1 1
0.067394426095807 0.0673287329318851 1 1
0.399378337055708 0.398919173583871 1 1
0.107003444359344 0.106875681189454 1 1
-0.0217114471887894 -0.0216873411343191 1 1
0.166693333626962 0.166529149664962 1 1
0.302417349892009 0.302137720202196 1 1
0.171627065692134 0.171461977653097 1 1
0.0182183202490132 0.0182150757756988 1 1
0.125517153621758 0.125368523944866 1 1
0.29868414815696 0.298415511905295 1 1
0.286210754092083 0.285881183047886 1 1
0.462770384005226 0.462384585905728 1 1
0.49271462431509 0.492296109251317 0 0
0.376646610887676 0.376280450007803 1 1
-0.0502532884202556 -0.0502100335433933 1 1
0.325821475687639 0.325502133843353 1 1
0.41139989408825 0.410947683135925 1 1
0.227569256458614 0.227395412698854 1 1
0.064553880124402 0.0644951965843825 1 1
0.289749121706036 0.289438002113824 1 1
0.0704694194568866 0.0703774460170092 1 1
0.00566966041734523 0.00564331743619267 1 1
0.330457266028484 0.330222913196613 1 1
0.239640231112525 0.23929904758481 1 1
0.242565065771203 0.242295209955534 1 1
0.138212802717618 0.138134783220738 1 1
0.806586837350543 0.805881460842542 0 0
0.0756164642577808 0.0755172420401404 1 1
0.260095677081086 0.259780119280627 1 1
0.010627435512873 0.0106231097177269 1 1
0.0115048567898029 0.0115172163679715 0 0
-0.00312437363589102 -0.00314593465437428 1 1
-0.171172382221773 -0.171000145054061 0 0
0.249759397767146 0.24947719420402 1 1
0.374089807709814 0.373707546586234 1 1
0.375341560386709 0.374925838714914 1 1
0.0385649380929919 0.038516615603916 1 1
0.14867508764998 0.148550916951813 1 1
0.0836296404995665 0.0836071845924762 1 1
0.255167593692678 0.254854056371022 1 1
0.17499100412977 0.174794437246227 1 1
0.193432466962938 0.1932257226319 1 1
0.120696355444904 0.120547305929801 1 1
0.185442851269946 0.185197107364289 1 1
0.31765889870053 0.317375441308615 1 1
0.108106154743275 0.108006101271671 1 1
0.189260829733974 0.189053413118231 1 1
0.404315955035599 0.403807023318844 1 1
0.0449951842092654 0.0449583555073785 1 1
0.163880447262775 0.163714473104049 1 1
0.120156319132108 0.119978777087695 1 1
0.130335895507807 0.130208769773042 1 1
-0.15915739765846 -0.158917186209466 0 0
0.136042641087606 0.135935875576489 1 1
0.129063597919153 0.128975791161163 1 1
0.146461072785039 0.14630356808154 1 1
-0.0768032098219535 -0.0767321080516591 1 1
-0.0253103858962111 -0.0252531930876799 1 1
-0.00708642508820698 -0.00709060201000353 1 1
0.0175727841523347 0.017581115927489 1 1
-0.00859649215735345 -0.00858911566992789 1 1
0.509640229240414 0.509045106937221 0 0
0.173181272162253 0.172995449984936 1 1
0.174398403438828 0.174168529696255 1 1
0.338845931385184 0.338459003444777 1 1
0.41171575785829 0.411275611942147 1 1
0.29849410959622 0.29818413636427 1 1
0.404961306391337 0.404520336707929 1 1
0.194333024107728 0.194180421635271 1 1
0.281537651829738 0.281208702136443 1 1
0.000280659950032389 0.000374306643652535 1 1
0.387949877624523 0.387516493569108 1 1
-0.130538356554884 -0.130334104341846 1 1
0.203835472618855 0.203616457542119 1 1
0.0311125737874215 0.031060721003579 1 1
0.307681960635621 0.307393157389403 1 1
-0.0258923731062882 -0.0258558981116858 1 1
0.405266660732596 0.404890962505237 1 1
0.0959632322039219 0.0958784070617136 1 1
0.19203077790656 0.1918060084512 1 1
0.347685837856671 0.347371765185629 1 1
0.0353269637669211 0.0352892229977046 1 1
-0.00415821731521757 -0.00417108776102023 0 0
0.437948037427117 0.437369427749033 1 1
0.447016583549285 0.446582517200647 1 1
0.191293262345697 0.191072745691778 1 1
0.451303346563317 0.45079704085626 1 1
0.108970019721316 0.108891918121049 1 1
0.260919444251627 0.260651786262457 1 1
0.0594138936882122 0.0593715513490309 1 1
0.367270386162965 0.366877109949682 1 1
0.240816778215365 0.240522238254298 1 1
0.279622173895193 0.279288839838794 1 1
0.25784600203671 0.2575090166163 1 1
0.266334443496439 0.266053534790436 1 1
-0.00993269994978743 -0.00988495274804407 1 1
0.147727287637049 0.147579727432954 1 1
-0.0529819231567158 -0.052949014583095 1 1
0.147191634626798 0.147013450567718 1 1
0.00287274354064239 0.00285282604449466 1 1
0.0279454601497385 0.0279569687319281 1 1
0.021153646654373 0.0211384690308536 1 1
0.095476199643 0.0953601605933494 1 1
0.352028873568755 0.351640250738008 1 1
-0.0286268704457755 -0.0286381649900357 1 1
0.190809818753963 0.190540494849442 1 1
0.156202256713572 0.156003114108387 1 1
0.344191934134824 0.34384789260344 1 1
0.360806431185125 0.36043784100262 1 1
-0.136938737873053 -0.13683035253715 0 0
0.268617702130125 0.268377852814442 1 1
0.29302010423614 0.2926918136285 1 1
0.335007058555132 0.334599857018539 1 1
-0.084177612748659 -0.084112042919115 1 1
0.319792251162203 0.319432766167958 1 1
0.249258712707972 0.2489593666751 1 1
-0.0429691174061902 -0.0429822443449494 1 1
0.373327903839045 0.372873172646126 1 1
0.056095842927068 0.0560434987940985 1 1
0.252194068460713 0.251955259123268 1 1
-0.143251913283244 -0.143093917523911 0 0
-0.106302562803352 -0.106098296850392 1 1
0.288357465030472 0.288094443779015 1 1
0.224449791164366 0.224282181781285 1 1
-0.0318754864745862 -0.0318401741571772 1 1
0.291179245237104 0.290840142726956 1 1
0.307814718227581 0.307485722072363 1 1
0.299228009076121 0.298849690742496 1 1
0.430450412323303 0.429990888130641 1 1
-0.0934597440630012 -0.0933706667452316 1 1
0.186644743041605 0.186369439951306 1 1
0.0600339412760958 0.0600065703706339 1 1
0.0411105460598055 0.0410895910791036 1 1
0.272984576933542 0.272657159404519 1 1
0.0325477131678529 0.0324944961861855 1 1
0.153329006812147 0.153160890441995 1 1
0.310618316213179 0.310254189328637 1 1
-0.0590670780285227 -0.0590310256571661 1 1
0.497854400337767 0.497314215563387 0 0
0.250393069662339 0.250137577983732 1 1
-0.000588992268124706 -0.000579865533622485 1 1
0.0746839759377012 0.0746164134004023 1 1
-0.111964650677985 -0.111865560771998 0 0
0.341359171002608 0.341021819576968 1 1
0.310663955826165 0.310329826115295 1 1
0.250814388538366 0.250604266186068 1 1
0.537434603930837 0.536942185008943 1 1
0.265855445890032 0.265575113358148 1 1
0.372128843847881 0.371798654546322 1 1
0.0267031256841708 0.0266213775685638 1 1
0.364448430367992 0.364090327404549 1 1
0.130284002135047 0.130171162882177 1 1
-0.130466428722844 -0.13031769993223 0 0
0.189724296944406 0.189557428859497 1 1
0.345303946385749 0.344954228891746 1 1
-0.00869922538564144 -0.00863404152358825 1 1
0.00102557169571609 0.000991209170595791 0 0
0.0698484462913065 0.0698351524745106 1 1
0.367186937324975 0.366729003856163 1 1
0.219950537136772 0.219677286100368 1 1
0.307106975612621 0.306815927328605 1 1
0.233075322099795 0.2328963081696 1 1
0.139751652328487 0.13958193965131 1 1
0.283942625773363 0.283680888159064 1 1
0.453115721125712 0.452670249223101 1 1
0.14367988793646 0.143498498644586 1 1
0.293153075802831 0.292827128953543 1 1
0.0510721423642402 0.0510543301443674 1 1
-0.152598996275089 -0.152484268299682 1 1
0.214519886730129 0.214306132697724 1 1
0.523880772465109 0.523388070155444 1 1
0.128029165579733 0.127871782820584 1 1
0.168852915789023 0.168744082493397 1 1
0.0634383281457261 0.0633887357275318 1 1
0.00595996821697339 0.00600199237724955 1 1
0.391043968221178 0.390673553374791 1 1
-0.119234225355941 -0.119049259304296 0 0
0.0918982257477189 0.0918052421694589 1 1
-0.188407833506868 -0.18821439013833 0 0
-0.212262356703986 -0.212084894655645 0 0
0.0703950601184837 0.0703310174489046 1 1
0.403833911331216 0.4033988696114 1 1
0.18058847707239 0.180378228397833 1 1
0.248212177109843 0.247866623783956 1 1
0.192884616878247 0.192681789303272 1 1
0.357635749611115 0.357278284507826 1 1
0.347028184648072 0.346691780967679 1 1
0.243653459492618 0.243453038004855 1 1
0.306375064335302 0.306078721002306 1 1
0.27792235682511 0.277565307184874 1 1
0.125403616592231 0.125294641172343 1 1
0.494921146692164 0.494385957853913 0 0
-0.0362383648326876 -0.0361818411841733 1 1
0.679389507765359 0.678712163931336 0 0
0.486696619415351 0.486162666149331 1 1
0.15261713685661 0.15246024257474 1 1
0.174665586134249 0.174497262068942 1 1
0.299318405000333 0.298990973545619 1 1
0.416201728008843 0.415688435025421 1 1
0.250474290976849 0.250232215232595 1 1
0.21213550121252 0.211888743854865 1 1
0.111457073516319 0.111285935327689 1 1
0.181162734315793 0.180964753195904 1 1
0.109779456262507 0.109734158028161 1 1
0.181699407270662 0.18151305689601 1 1
0.298522581817462 0.298145025020987 1 1
-0.0699473214119354 -0.0698709018845408 1 1
0.0634274816542254 0.0633231019160142 1 1
0.201788101616132 0.201539356969055 1 1
0.115426513947844 0.115312294420286 1 1
0.39035606471011 0.389980021426525 1 1
0.129787067448009 0.129626656141712 1 1
0.204725198536268 0.204534514817924 1 1
0.454305823755523 0.453857052893583 1 1
0.290128986964515 0.289869611045529 1 1
0.413524106638767 0.41308808475589 1 1
0.258403387926537 0.258155164438373 1 1
0.234684118555282 0.234451202862994 1 1
0.0150380502908001 0.0150646428990844 1 1
0.208419547482957 0.208232151106108 1 1
0.0815276518072043 0.0814253213921762 1 1
0.271449029641791 0.271208375053042 1 1
-0.0826433304097035 -0.082549398513011 1 1
-0.0834460095928279 -0.0833643344501357 1 1
0.0455223526022942 0.0455254251929824 1 1
0.190220596505289 0.190019320268785 1 1
-0.0970186816372427 -0.0969699886023763 0 0
0.387378916959359 0.387007412285971 1 1
0.332882670294979 0.332532801719351 1 1
0.368548339876805 0.368141541677421 1 1
0.321357763199792 0.321015274806845 1 1
0.181606861124881 0.181412036933991 1 1
0.284803869354514 0.284492126517378 1 1
0.221300433450365 0.221095825870235 1 1
0.549413688708867 0.548818702454687 1 1
0.11271891498219 0.112588621449268 1 1
0.0144434778742547 0.0143642864064401 1 1
0.283450880307629 0.283138855183203 1 1
0.0904705045284967 0.0903753103707092 1 1
0.177160972338488 0.176946160767845 1 1
0.635438778712106 0.634774904908117 0 0
0.345851481586083 0.345516352436668 1 1
0.455236701571164 0.454723100657944 1 1
0.356710148412886 0.356377336725766 1 1
0.17373411941435 0.17354779973522 1 1
0.111956488804499 0.111897018583637 1 1
0.186970701693742 0.186786487019766 1 1
0.274800121005795 0.274534851837481 1 1
0.398166834365903 0.397763524134323 1 1
0.128692836595222 0.128567875834112 1 1
0.176963294545391 0.17676196560499 1 1
0.0492229518972768 0.0491484665994718 1 1
0.11666782944416 0.116539375690797 1 1
-0.0586180243519849 -0.0585446807850325 0 0
0.263413255637333 0.263117588056461 1 1
0.342773974089283 0.342354737832782 1 1
0.304080161451958 0.303769171778049 1 1
0.04333295417131 0.0432820164070847 1 1
0.102465161692602 0.102340484589558 1 1
0.395326136180053 0.394933400281821 1 1
0.268469001344886 0.268186105821542 1 1
0.184811777287677 0.184591603612486 1 1
0.20191606499438 0.201746217225144 1 1
0.350371363208013 0.34992158138589 1 1
0.092217401155175 0.0921501199344304 1 1
0.0773021697376986 0.0772109190924032 1 1
0.126178819764198 0.126047107505319 1 1
0.219158584582032 0.218868026739514 1 1
0.431120722282469 0.430749930367939 0 0
-0.2444630893544 -0.244209811136946 0 0
0.0484917589879106 0.0484885274087898 1 1
0.0855324536567118 0.0854203088626577 1 1
0.236537084853559 0.23627642013612 1 1
0.34928267643512 0.34889837967627 1 1
0.225191143767256 0.224948900084522 1 1
-0.117324413071678 -0.117164940714051 0 0
0.0965435846278123 0.0964869780402596 1 1
0.178325032568644 0.178156760141537 1 1
0.0427701924748296 0.0426544083125683 1 1
-0.0290066969550074 -0.0289601586545322 1 1
0.143711393096252 0.143558587115288 1 1
0.0612621983909995 0.0611869033675503 1 1
0.313749086733356 0.313437485457165 1 1
0.292459621307754 0.292176745249977 1 1
0.366992861039604 0.366604209546179 1 1
-0.0098645057116108 -0.00984645847603286 0 0
-0.0388841331945278 -0.0388036661263908 1 1
0.248618274516972 0.248433881083079 1 1
0.198868867140894 0.198652849873337 1 1
0.329251658236328 0.328857118072691 1 1
0.197783311963347 0.19757784752678 1 1
0.329047502068553 0.328684864823105 1 1
0.169855141344388 0.169680688294386 1 1
0.439037818445714 0.43860911306666 1 1
-0.0229378098935984 -0.0229303431153379 1 1
0.174595759955762 0.174378506608253 1 1
0.23749613969314 0.237251611711311 1 1
-0.104088757806115 -0.103945667283815 0 0
0.0435940220543767 0.0435424915003403 1 1
0.264447478739212 0.264188093851796 1 1
0.106259258766979 0.106078350306514 1 1
0.216010434963536 0.215822817422231 1 1
0.154928687388608 0.154776672205757 1 1
0.217317121472208 0.217061665215284 1 1
0.155580732274987 0.155416252987717 1 1
0.0760133956736123 0.075905245713903 1 1
-0.189040456024875 -0.188827277020378 0 0
0.719180397496792 0.718437528434957 0 0
0.0986582828330222 0.0985949084042453 1 1
0.395553068093625 0.395149488719344 1 1
0.229723911906473 0.229475816042437 1 1
0.295995845475804 0.295677911642215 1 1
-0.134743820865648 -0.134582081678201 1 1
0.252153453098361 0.251950973040664 1 1
0.273702089472731 0.273349040150588 1 1
0.519205505651535 0.518641095886483 1 1
0.266719873033833 0.266427036949607 1 1
0.249673523149445 0.249431634153662 1 1
0.134100351835792 0.133970730258689 1 1
0.123819953331807 0.123712629316261 1 1
0.261300834131627 0.260998742525982 1 1
0.283141441542221 0.282896189682558 1 1
-0.0457907907457818 -0.0457262806543146 1 1
0.335529113911484 0.335100844940971 1 1
0.124534585115839 0.124333017549066 1 1
0.440537518216377 0.44013543132275 1 1
0.221021146021964 0.220785077180829 1 1
0.315275729730727 0.314924554957942 1 1
0.323972385425803 0.323697600300053 1 1
0.284368880021362 0.284017520013326 1 1
0.627692149033019 0.627149355289477 0 0
0.19813264800562 0.197895636548486 1 1
0.0831219229746566 0.0830411786436205 1 1
0.15506848689316 0.154822102741043 1 1
0.208471008108227 0.208253846269364 1 1
0.11981753934097 0.119615151058707 1 1
0.241261620180168 0.240990233875113 1 1
0.318684345186893 0.318342674076597 1 1
-0.0796596781585116 -0.0796018790860686 1 1
0.0873501525538764 0.0872663708524351 1 1
0.415371124942674 0.414908357529326 0 0
0.235051153931556 0.234902034161061 1 1
0.233683397248428 0.233477373015296 1 1
0.410655075736405 0.410232344683904 1 1
0.0958539677751568 0.0957751325838129 1 1
0.0654309411490565 0.065271548487322 1 1
0.104898014339767 0.104801498738123 1 1
0.526783299208187 0.526271877147216 1 1
0.260539547099864 0.260286407001726 1 1
0.205502766024371 0.205315082760207 1 1
-0.0670235088520605 -0.0669404529311791 0 0
-0.0285605409003429 -0.0285589306873579 1 1
0.387679818851663 0.387266050090577 1 1
0.266968197564655 0.266711479022048 1 1
0.202647769883123 0.202441752209799 1 1
0.13116352488816 0.131034656815105 1 1
0.185688709088855 0.185565675312307 1 1
0.0616182707628209 0.0614794214353744 1 1
0.168761884890929 0.168554700261835 1 1
-0.0552486458166821 -0.0551759935694455 1 1
0.159660457048202 0.159529109680478 1 1
0.275261502633838 0.274943938910803 1 1
0.0281044766584687 0.0281215402826106 1 1
0.0209994481495594 0.0209534626519086 1 1
0.221721181910805 0.221495604606073 1 1
0.446724151039841 0.446344219552993 1 1
0.424338206600704 0.423881178468367 1 1
0.239705214789591 0.239387707617101 1 1
0.213255254731891 0.213072909299837 1 1
-0.0284815471094388 -0.0284766813313133 1 1
0.141656859316944 0.141536169363752 1 1
0.130211127275488 0.130031258865042 1 1
-0.0716557059635477 -0.0716374715503577 1 1
0.462303849445987 0.461818258139443 0 0
0.296309006387911 0.296025386824124 1 1
0.218155038095589 0.217912241908668 1 1
0.144100034432627 0.143998184499625 1 1
0.300021544263296 0.299694067008205 1 1
0.39367325728564 0.393222836020012 1 1
0.237449724121277 0.237249454783819 1 1
0.339266018737323 0.338980340115649 1 1
0.252349382153198 0.252105897454261 1 1
0.314090129641979 0.313738758920338 1 1
0.28006984066679 0.279782498937527 1 1
0.254910343579475 0.254639505181373 1 1
0.184052367950004 0.183856084297196 1 1
-0.0747531815423942 -0.0746508153923538 0 0
0.328068355611607 0.327749879152424 1 1
0.249270274368214 0.248966310291355 1 1
-0.0019287074623615 -0.0019082176854586 1 1
0.141658531106876 0.141476482551188 1 1
0.138428119278878 0.13823842878786 1 1
0.174544322733752 0.174370134426166 1 1
0.192587762375476 0.192366316991743 1 1
0.469798016167317 0.469307931279536 1 1
0.00759588593326573 0.00756816471598597 1 1
0.257373590181663 0.257153313812893 1 1
0.264735743893773 0.264445846429992 1 1
0.234280262536748 0.234014741317159 1 1
0.278005339189384 0.27771855610855 1 1
0.220390464003978 0.220176345629593 1 1
0.0906061747060564 0.0904612072920932 1 1
0.300596331793939 0.300323529473919 1 1
0.189877590229659 0.189664957013399 1 1
0.412805273538556 0.412308939872634 1 1
0.531541615488685 0.530956499486172 1 1
0.170544236698146 0.170358896451396 1 1
0.30420462822981 0.303860890795722 1 1
-0.139072875563942 -0.13895266003778 0 0
0.20298524143056 0.202816498990568 1 1
0.295423895765461 0.295047544417102 1 1
0.363716968576756 0.36339473076783 1 1
-0.204097956004786 -0.203849830429432 0 0
0.0934326140150757 0.0933455679951218 1 1
0.0904852088911071 0.0904388514573036 1 1
0.239680086458196 0.239415320815119 1 1
0.0987749116433131 0.0986578626607372 1 1
0.341832240652895 0.341474570197723 1 1
0.253410432409699 0.253137451202885 1 1
0.260756787988454 0.2604637987673 1 1
0.136126605168219 0.136001354269712 1 1
0.133417349940611 0.133332335182642 1 1
0.226921581431775 0.226642632343353 1 1
0.19222760979268 0.192030710262706 1 1
0.546562088644546 0.545985017740927 1 1
0.149567167481191 0.149381625624477 1 1
0.167862525864918 0.167646828767823 1 1
0.235896247192074 0.235656127408862 1 1
0.319356038706047 0.319028591446681 1 1
0.294681519246303 0.294399406830229 1 1
0.165818054004699 0.165646857466663 1 1
-0.130802096236927 -0.130683821063261 1 1
0.353074532249431 0.352727420893937 1 1
-0.163256124275461 -0.163063033027859 0 0
0.0535811622024937 0.0535200432954316 1 1
0.379687440699192 0.37932825871419 1 1
0.139283440172703 0.13915549953859 1 1
0.218621902012916 0.21839580028155 1 1
-0.0392907714841877 -0.039261780101332 1 1
0.137059233378645 0.136999695779308 1 1
0.155136294804132 0.155016375508545 1 1
0.230261936617049 0.229994318329614 1 1
0.192403264252172 0.192232195514447 1 1
0.482686390338138 0.482268612198731 1 1
0.115487211884016 0.11531559192187 1 1
0.141545697997053 0.141412852997579 1 1
0.461597594977614 0.461035535756237 0 0
-0.00395442409893502 -0.00395186149761045 1 1
0.354509808547618 0.354201933618818 1 1
0.151747031822758 0.151616426100764 1 1
0.0278406545669928 0.0278633368081641 1 1
0.321996567013913 0.321556833838633 1 1
-0.167929976444919 -0.167746643232232 0 0
0.155825002658726 0.155683769444432 1 1
0.436244407032157 0.435829207885937 1 1
0.025938356746901 0.0259513279554 1 1
0.275894089699689 0.275611364571375 1 1
0.284813060450638 0.284529116477612 1 1
0.424814923270912 0.424371706683991 1 1
0.101781572274952 0.10168512696663 1 1
0.035376376442076 0.0353687881233003 1 1
0.125082355224412 0.124945099142292 1 1
0.353319414858178 0.352934958026515 1 1
0.351247799861586 0.35078116453457 1 1
0.192061279179777 0.191867815101529 1 1
0.112583483668677 0.112441603571235 1 1
0.221150852081339 0.220911739972278 1 1
0.308473571794798 0.308152462912059 1 1
0.223033913015692 0.222796174833106 1 1
-0.0697775827471567 -0.0697373583543239 1 1
0.343923739216645 0.343599367683359 1 1
0.323110564361322 0.322757311656598 1 1
0.155846567100048 0.155689593219434 1 1
0.133517615402128 0.13333497752346 1 1
0.157774403860851 0.157557232934471 1 1
0.370762989242024 0.370455180015284 1 1
0.291408254735705 0.291051244996868 1 1
0.157971614718359 0.157829094227468 1 1
0.142484457095796 0.142313514211591 1 1
0.216979547694206 0.216720500569705 1 1
0.301170480692486 0.300875047792029 1 1
0.110783024067232 0.110669020299843 1 1
0.549263028540641 0.548681049339244 0 0
0.037096983178106 0.0370887928463479 1 1
0.311258347923994 0.310950032877955 1 1
0.176800420059341 0.176594662655741 1 1
0.42598500273153 0.425618876578918 1 1
0.152757263456296 0.152605969721247 1 1
0.27630618723549 0.27608531115714 1 1
-0.0659669390312097 -0.0658832350780249 1 1
0.259167740332823 0.258876174152638 1 1
0.197387588242124 0.197232601936144 1 1
0.384605742702289 0.384145620281213 1 1
0.198356731772749 0.198200759752093 1 1
0.385595060368663 0.385169079931605 1 1
0.223975312026434 0.223778611020155 1 1
-0.057791152952504 -0.0576513576256622 1 1
0.338659422896563 0.338269830868393 1 1
0.121896501199066 0.12174542713245 1 1
0.294348696984439 0.293998497253333 1 1
0.106474157653563 0.106395655659304 1 1
0.16191827943291 0.161736908579882 1 1
0.0817481763961426 0.0816304010755645 1 1
0.196677319217527 0.196442225935413 1 1
0.128673966657347 0.128565341578072 1 1
0.155942214533131 0.155819751329078 1 1
-0.00804618584373243 -0.00798311001804196 1 1
0.355335187553372 0.355000139648173 1 1
-0.0883023651709582 -0.0882081774822706 1 1
0.0713620757535757 0.0712562255347425 1 1
0.3196051895468 0.319298514805804 1 1
0.160277148330456 0.160155542141592 1 1
0.220204997039466 0.219969480822485 1 1
0.266541394496962 0.266341982463131 1 1
0.254701757841542 0.254419755556153 1 1
0.330598906610312 0.330236473365717 1 1
0.318108524495554 0.317768131008797 1 1
0.169061640363492 0.16890107556894 1 1
0.311451793481484 0.311054061974582 1 1
-0.0471896990551084 -0.0471240019465018 1 1
-0.0190768571970595 -0.0190228447186062 1 1
0.484150142759101 0.483627476587585 0 0
0.430802153483092 0.430387152580517 1 1
0.0491470966184523 0.0490676997238177 1 1
0.314761227495762 0.314470196749907 1 1
0.059595213443131 0.0595195818706377 1 1
0.0527096287418265 0.0526355909985956 1 1
0.127559275237538 0.12746971723981 1 1
0.113229368353789 0.113069721423567 1 1
0.273180554162131 0.272909572597026 1 1
0.0882255289208865 0.0881388559542277 1 1
0.142837997971158 0.142668153869992 1 1
0.360476812250191 0.360111632082708 1 1
-0.13286716419688 -0.132709910018516 0 0
-0.0858145324911218 -0.0857493980384442 0 0
0.354430917489227 0.354042141688048 1 1
0.42622470316243 0.425800574397784 1 1
0.343523199433839 0.34323182214641 1 1
0.0103831002248125 0.0103908274668992 0 0
-0.00775707251960118 -0.00775782030009686 1 1
0.264739857953057 0.264508274195178 1 1
0.059670875864992 0.0596493129796509 1 1
0.247118533349184 0.246848012837075 1 1
0.00816938950598083 0.00816401737560749 1 1
0.298951937342679 0.298666512858814 1 1
0.282912284995655 0.282597398795478 1 1
0.310075010427983 0.309773443224249 1 1
0.256973156420613 0.256719335171822 1 1
0.153317044379934 0.153132063035485 1 1
-0.0271460363198783 -0.0271038472799675 1 1
0.06153744444374 0.0615102796504325 1 1
0.349257435544517 0.34886678031085 1 1
0.284989942077723 0.284719179015183 1 1
0.379769053444812 0.379286371587729 1 1
0.182238546805928 0.182040244598461 1 1
0.0992077472849055 0.0991003218892774 1 1
0.456656525527323 0.456182508482046 1 1
0.490135804034986 0.489645668771317 1 1
0.00254117564084222 0.00254919552946542 1 1
-0.152947371828906 -0.152798473540706 0 0
0.196156411807779 0.195921695909849 1 1
0.374342738400973 0.373910150252787 1 1
0.139288937441491 0.139093532119435 1 1
0.175301498348207 0.175135221272554 1 1
0.22278669012196 0.222520411212526 1 1
0.257556705786748 0.25729133236395 1 1
0.420311231610328 0.419790416443561 1 1
0.329566676904254 0.329270935441838 1 1
0.174621841695756 0.17445787014804 1 1
0.0991105841931492 0.0989864265144671 1 1
0.192805072365811 0.192622131852653 1 1
0.454564846875535 0.454033070915275 0 0
0.233538452706404 0.233331582932174 1 1
0.236989537514332 0.236778072766371 1 1
0.116562766585496 0.116425985723452 1 1
0.469212333321987 0.468718345709171 1 1
0.0713567263164447 0.0712626693296321 1 1
0.149345222922405 0.149213560107296 1 1
0.163150578576732 0.163010976970921 1 1
0.0527716948081009 0.0526673535672491 1 1
0.241775083218826 0.24154161664188 1 1
0.240137788629821 0.239903246159244 1 1
0.0718412938006421 0.0717551028100196 1 1
0.480226871964275 0.479699690120269 1 1
0.410691363609577 0.410259883166618 1 1
-0.0768150294846081 -0.0767513129376833 0 0
0.0773446541437181 0.0773168347010522 1 1
0.139436785634142 0.139226700234853 1 1
0.0751074791625561 0.0750353074449647 1 1
0.518420662786604 0.517917250311536 0 0
0.163650695363861 0.163445468321778 1 1
-0.0340592401465848 -0.0340198799508982 1 1
0.132747572937366 0.132644491350739 1 1
0.233105303679845 0.232867402151789 1 1
0.0903681255437895 0.090283433605546 1 1
0.0965784320314307 0.0964077296393401 1 1
0.128560627773134 0.128425422375849 1 1
0.506184865784858 0.505547775855901 0 0
0.169577278769917 0.169404893603979 1 1
0.271870182842755 0.271600772149205 1 1
0.203692225466671 0.203493507435294 1 1
0.303779969870179 0.303456987689038 1 1
0.248144464437105 0.247857776284357 1 1
0.259562197184129 0.259312070554098 1 1
0.357690274991575 0.357306046437908 1 1
0.236161136473221 0.235938081238079 1 1
0.509394521896932 0.5088319669843 1 1
0.526682720952675 0.526088493927705 0 0
0.227185767562298 0.226870252441191 1 1
0.323892820971655 0.32358609012864 1 1
-0.0760273476742706 -0.0759818082261957 1 1
0.253684247887864 0.253401012531134 1 1
0.174790589529122 0.174676790398784 1 1
0.0763228143927958 0.076281819059271 1 1
0.361236251616344 0.360847809247232 1 1
-0.174662315105949 -0.17449380673621 0 0
0.133746633127447 0.133623669214896 1 1
-0.00314065272561217 -0.00314285875523166 1 1
0.122526330325403 0.122413496440118 1 1
0.110272880215141 0.110201213357845 1 1
0.219425579285024 0.219131286742547 1 1
0.279943127224616 0.279657135086622 1 1
0.329287637526927 0.328963432838066 1 1
0.298933710140876 0.298601335137887 1 1
0.478370366560013 0.477838532567955 1 1
0.516325409384698 0.515863819032666 0 0
0.255212913470023 0.254932107805318 1 1
0.0535265234770962 0.0534478536185823 1 1
0.246435833847626 0.246232126228962 1 1
0.135016461748917 0.134832841852486 1 1
0.102136307326586 0.102061874669947 1 1
0.396691057675706 0.396306647190007 1 1
0.438496963630951 0.438023719830432 1 1
0.383357050205881 0.382921016628698 1 1
0.140443895790504 0.140306564813545 1 1
0.221708927217289 0.221393585506499 1 1
0.0413144686185952 0.0412880283821513 1 1
0.479244658244357 0.47869879159576 1 1
0.0825269683493394 0.0824335891549484 1 1
0.373001442863463 0.372597186505836 1 1
0.0989680793452586 0.0988633953663491 1 1
0.258815812606312 0.258551693050098 1 1
0.112762325971029 0.11264580310128 1 1
0.193213089368604 0.193005666536012 1 1
0.441099236219402 0.440697678853511 1 1
-0.0258881190774726 -0.0258083087172286 1 1
0.339305547388572 0.338970467899054 1 1
0.461244545807585 0.460764123768923 1 1
0.307567861343693 0.307238058118283 1 1
0.270165331279767 0.269896786552723 1 1
0.0753145311621423 0.0752200774184707 1 1
0.238279242300752 0.238063987951029 1 1
0.132195189827525 0.132109503183208 1 1
-0.0540078452548308 -0.0539701670053358 1 1
0.363985311968312 0.363509095555401 1 1
0.205414081964332 0.205185904150626 1 1
0.207863399057847 0.207670053261018 1 1
0.19623256027246 0.196034713813381 1 1
0.264102126525722 0.263812363215451 1 1
0.0931195310348194 0.0930354371474315 1 1
0.149360847820525 0.149243393424682 1 1
0.351043672072081 0.350623759650233 1 1
0.187573934651582 0.187424081160756 1 1
0.30713303208659 0.306849813412837 1 1
0.142776712871847 0.142615124192571 1 1
0.332249583653724 0.331888900668602 1 1
0.258921805923825 0.258653266764383 1 1
0.602095931249394 0.601518328359072 0 0
0.0230715517577252 0.0230983024014308 1 1
-0.0232415020377664 -0.0232005062932466 1 1
0.198211626697767 0.198039911340571 1 1
0.0382983341058294 0.0382160798534733 1 1
0.137142768859631 0.136989544117936 1 1
0.333361730360464 0.333058878473101 1 1
0.0534322710161273 0.0533372543975915 1 1
0.0229683944110098 0.0229592092685477 1 1
0.28884418197523 0.28857271205982 1 1
0.349733242056374 0.349368020472907 1 1
0.280426581868884 0.280094107012789 1 1
0.4003370389969 0.399929719683517 1 1
-0.0413960913038919 -0.0413457560331553 0 0
0.0858528993900378 0.0857449206668879 1 1
0.0655462812997609 0.0655068430099115 1 1
0.0465815583351411 0.0465211027522123 1 1
0.323689867769818 0.323364663979256 1 1
0.306699975708504 0.30640694515218 1 1
-0.0734845308393703 -0.0734215386479495 1 1
0.407411665985987 0.407011343963371 0 0
0.424225510964478 0.423818646717716 1 1
0.135978159259861 0.135869817355411 1 1
0.170521414473395 0.170372419873382 1 1
0.232671558519025 0.232439000483434 1 1
-0.0462759618928765 -0.0462130696851892 1 1
0.0793426497510871 0.0793042755653138 1 1
0.218452829456871 0.218203430475894 1 1
0.25455792458503 0.254289229704373 1 1
0.218363322592093 0.218111211372725 1 1
0.391427822204613 0.391020329276354 1 1
0.396981561536143 0.396548524422743 1 1
0.341780157576576 0.341498719862628 1 1
0.149181866075842 0.149031178445941 1 1
0.440392799149228 0.43986289779323 1 1
0.407931149292175 0.407460492478715 1 1
0.0531628447231623 0.0530655426586889 1 1
0.0924130109961709 0.0922957492636664 1 1
-0.0514650049757947 -0.0514160024150191 1 1
0.635020764820128 0.634406868388088 0 0
-0.0630498671639606 -0.0629918850453322 0 0
0.198022336324215 0.197843289992132 1 1
0.0547153495399101 0.0546850060960399 1 1
0.230480986304939 0.230259252624671 1 1
0.386835574650934 0.386413240880234 1 1
-0.0065869219604803 -0.00657771296970241 1 1
0.214418935589001 0.214226608899744 1 1
0.376394863074418 0.375919116801474 1 1
0.248412000857928 0.24812781665213 1 1
0.477326406157067 0.476820646634526 1 1
0.343480712645118 0.343111873159724 1 1
0.0170780124616393 0.0169651968344851 1 1
0.128314571937314 0.128182121168361 1 1
0.187854939341878 0.187670547669353 1 1
0.234827872319579 0.234555724405448 1 1
0.115381291536063 0.115247932002452 1 1
0.372319287407138 0.371938272162979 1 1
0.0187645400031602 0.0187545124844808 1 1
0.160500255489145 0.160355237399762 1 1
-0.00515041110624619 -0.00514059349847388 0 0
0.337238248514779 0.336944225551633 1 1
0.0173267379986017 0.0172537149022898 1 1
0.112834662356634 0.112729466416327 1 1
0.0861591024086421 0.0860530365926662 1 1
-0.053318836349791 -0.0532722520712426 1 1
0.368729998142826 0.368385085628098 1 1
0.435859203946821 0.435355658106106 1 1
0.337188026259682 0.336874788833922 1 1
0.230156161327109 0.229936374621451 1 1
0.131894249364101 0.131829717471845 1 1
0.331063545320319 0.330753668291246 1 1
0.225794770466393 0.225523390189082 1 1
0.121011687782836 0.120924105897417 1 1
-0.0388799088024574 -0.0388407216118607 1 1
0.107653757607962 0.107589023416146 1 1
0.130221198651889 0.130076316277323 1 1
-0.00524709615024307 -0.0052115491283961 1 1
-0.153430990869799 -0.153291473078395 0 0
0.00455127710037315 0.0045682771517695 1 1
0.256292639796322 0.256035555750361 1 1
0.25580734826929 0.255555814716388 1 1
0.302113979442291 0.301848535560529 1 1
0.186510143211534 0.186294716592467 1 1
0.256547669101563 0.256271883798669 1 1
0.19086301847806 0.190629205559822 1 1
0.36365054534667 0.363167457612377 1 1
0.132555761685285 0.132426435153338 1 1
0.212114333616653 0.211904422698648 1 1
0.480457612669605 0.479900645505678 1 1
0.167070399508066 0.166902856096472 1 1
0.326501009431151 0.32616690808784 1 1
0.0482730697747503 0.0481887731056891 1 1
0.496363624103324 0.495875505914979 0 0
0.222982459646304 0.222721764322946 1 1
0.294462573511 0.294173574153184 1 1
0.45422681527685 0.45374166361338 1 1
0.164228492268209 0.16404760603261 1 1
0.314017799306862 0.313763479326239 1 1
0.192338385870727 0.19208039546688 1 1
0.222848802014641 0.222594997952734 1 1
0.272243685071631 0.271976614322556 1 1
0.19999360643982 0.199767602471339 1 1
0.208601290074758 0.208414259473282 1 1
0.00430219271591969 0.00432277567952279 1 1
0.496628234216271 0.496058905699049 1 1
0.0470199275080236 0.0469227463023459 1 1
0.351331098189369 0.350954313384164 1 1
0.311041912268658 0.310710517718394 1 1
0.0641563045193028 0.0641000213263124 1 1
0.251775236169014 0.251562723316819 1 1
0.122229548280267 0.122115917594597 1 1
-0.120419357073958 -0.120325648769718 1 1
0.140756946611544 0.140581324036631 1 1
0.0238518276093334 0.023806092919292 1 1
0.288679121564257 0.288406947408366 1 1
0.138985034576883 0.138863807052283 1 1
-0.119949404601935 -0.119856621772111 1 1
0.0596355025413773 0.0596112153497816 1 1
0.0748309399872309 0.0747764431739239 1 1
0.362752413316745 0.362393627503037 1 1
0.211243389824261 0.211013574218951 1 1
0.544910163127596 0.544340402882008 0 0
0.0990228107279829 0.0988524403943703 1 1
0.254384829108928 0.254163703273693 1 1
-0.0142488618167464 -0.0142625472423541 1 1
-0.249523402513431 -0.249274938803429 1 1
0.129140675826996 0.12904064664873 1 1
-0.0078956339587945 -0.00782973098660324 1 1
0.192712962494929 0.19254226931787 1 1
0.299709170616931 0.299430673259338 1 1
0.321122690597264 0.320848421119698 1 1
0.373910832196716 0.373496755336655 1 1
0.338347730908383 0.337960532845647 1 1
0.0157336248345287 0.0156734377582911 1 1
0.434274471217741 0.433818813321887 1 1
0.0987339104395067 0.0986416232927132 1 1
0.153285224292864 0.153151676768177 1 1
0.100464181425644 0.100352953576038 1 1
-0.00930320688025472 -0.00927010300385483 1 1
0.447181678523433 0.446722612604207 0 0
0.198598507901456 0.198427877205916 1 1
-0.229906313622397 -0.229700381056401 0 0
0.132545428538587 0.132453546864512 1 1
-0.113738586478285 -0.113610895950113 1 1
0.373282458040887 0.372917591577974 1 1
-0.0662533264604006 -0.0661940465778839 0 0
0.115631048116237 0.115475437645534 1 1
0.248901147746842 0.248701824076966 1 1
0.0886032725198769 0.0885017836472903 1 1
0.308593823171564 0.30827617435076 1 1
0.0121293161279943 0.0121117479807794 0 0
0.307714147859033 0.307402303191422 1 1
0.384956541853931 0.384583611200035 1 1
0.00536801550387482 0.00541794647744843 1 1
0.139597752935835 0.139475443040824 1 1
0.221635494420349 0.221425481141987 1 1
0.168655494081106 0.168477586768739 1 1
0.155229106580283 0.155039797573426 1 1
-0.135221703988727 -0.135080527641786 0 0
0.221170629157293 0.220901583336028 1 1
0.213428245981755 0.213197513942644 1 1
0.236884495039892 0.236627431202006 1 1
0.051047897532845 0.0510015151205662 1 1
-0.0151329821896124 -0.0151370575876255 1 1
0.0583540378647091 0.0582507133703942 1 1
0.19866158207831 0.19850397696112 1 1
0.284926850198218 0.284614501154905 1 1
0.0374193167513533 0.037362896140728 1 1
0.230363423291075 0.230147206344863 1 1
0.0630374489426711 0.0629357828338059 1 1
0.16533015880488 0.165163815943438 1 1
0.511825811571513 0.511372726159783 1 1
0.19442280780766 0.194236709587208 1 1
-0.0596817217351447 -0.0596025779550183 0 0
0.222717424782612 0.222551443102278 1 1
0.0800679004245599 0.0799844501116322 1 1
0.386056323259229 0.385617761347398 1 1
0.134376569408863 0.134253090952476 1 1
0.0263046088552841 0.0262723124854299 1 1
0.223747620170675 0.223471335589909 1 1
0.0981009574421119 0.0979165949729674 1 1
0.123072923197302 0.122936320989779 1 1
0.360114617599986 0.35979856496168 1 1
0.274079110077166 0.273779438059219 1 1
0.182065393081282 0.181881101535903 1 1
0.130432852012698 0.130314413367937 1 1
0.491476906125617 0.491024395058688 0 0
0.052289317930621 0.0522732797476527 1 1
0.111734594259611 0.111598742277713 1 1
-0.157349367664627 -0.157155558792092 0 0
0.328248148936669 0.327902044371225 1 1
0.125454297271413 0.125331890995361 1 1
0.174622728312436 0.174454447099233 1 1
0.0792925442286447 0.079238507716541 1 1
0.267082152086656 0.266838487295775 1 1
0.13452326482409 0.134393394108247 1 1
0.214678785110507 0.214480126322654 1 1
0.463834224696478 0.463406494701693 1 1
0.493484440391001 0.4929961471951 1 1
0.209573333804402 0.209324393902172 1 1
0.568654451891634 0.568060748286957 0 0
0.222137032980927 0.221920554244986 1 1
0.290832082276483 0.290533249009599 1 1
0.280264743537735 0.280029175498898 1 1
0.138629661033135 0.138540095145865 1 1
0.114385691338819 0.11423252363496 1 1
0.311054283802273 0.310800571893865 1 1
-0.0311696834875821 -0.0311901598329786 1 1
0.318064758296723 0.317660033249448 1 1
-0.0214038070270553 -0.0213945182795694 1 1
0.308196205492254 0.307799676993327 1 1
0.122820777296263 0.122624688728683 1 1
0.426922074784911 0.426437480868224 1 1
0.235896452620421 0.235576555526579 1 1
0.195157688961481 0.194938667008636 1 1
0.141730904396543 0.141587119288254 1 1
0.257736665307344 0.25748604388059 1 1
0.210080496499572 0.20985864266452 1 1
0.353876394917192 0.353535580649033 1 1
0.253426838680353 0.253147295794779 1 1
0.29820231556974 0.297900613542506 1 1
0.359439313455686 0.359037044014849 1 1
0.106538672743659 0.106430618666126 1 1
0.166685798206925 0.166477476891691 1 1
0.268632781392362 0.268401827603699 1 1
0.308272392774173 0.307940347748893 1 1
0.311445319939795 0.311070357197899 1 1
0.322323104430228 0.321995816616388 1 1
0.238606522549672 0.238340245475727 1 1
0.275685272210405 0.275381742352317 1 1
0.0219218638162764 0.021899274977376 1 1
0.127919760156432 0.127774294556041 1 1
0.0698847671509318 0.0698608145141524 1 1
0.442748155267668 0.442223646394381 1 1
0.239531124220329 0.239292142490535 1 1
0.461762533102895 0.461282482684919 1 1
-0.0594172386726316 -0.0593249969702093 0 0
0.160448447387806 0.160306889249513 1 1
0.348947149375125 0.348599066015507 1 1
0.117642867362042 0.117512706731166 1 1
0.065334422056357 0.0652584641193815 1 1
0.594970357932966 0.594354895472928 0 0
0.173516202101717 0.173351027253237 1 1
0.204759411539699 0.20448374958429 1 1
0.507548632212703 0.506952764415316 1 1
0.269052606658565 0.268699393513497 1 1
0.302609123105909 0.302256378475896 1 1
0.162100159634197 0.161942279933651 1 1
0.292679033981364 0.292357392776555 1 1
0.206162610650636 0.205898717524973 1 1
0.538493765525201 0.537943714927912 1 1
0.306541753361131 0.306257897049415 1 1
0.131278094122475 0.131215804739987 1 1
0.479846816487909 0.479394813527713 1 1
-0.0887092917139603 -0.0885847829918703 1 1
0.336519726032992 0.336157047949137 1 1
0.154162485362648 0.153980735279271 1 1
0.287115826204022 0.286744504776596 1 1
0.245223761630334 0.244878787008518 1 1
0.365975308157379 0.365593390222779 1 1
0.110599378493952 0.110470406326492 1 1
0.0743021211877754 0.0742500219344794 1 1
0.21212210103749 0.211854867967786 1 1
0.0768796413610214 0.0767964837267701 1 1
-0.0546765787300057 -0.0546829401375507 1 1
0.328033982167394 0.32767325793668 1 1
0.139756355566916 0.139587789459923 1 1
0.325970313246316 0.325650257050924 1 1
-0.131878625522209 -0.131750625566188 0 0
0.216826518506824 0.216624098624904 1 1
0.197959314199318 0.197734650222074 1 1
0.218726333522985 0.218524598921088 1 1
0.212798647059367 0.212550289065254 1 1
0.0368691808459231 0.0368728444843983 1 1
0.483268824309154 0.482745818443814 1 1
0.620985256438899 0.620232081694873 0 0
0.244638483023856 0.244349747796911 1 1
0.466348988204074 0.465911824492762 0 0
-0.0422395835225892 -0.0422052528279299 0 0
0.374659333694846 0.3742573658023 1 1
0.353790466431912 0.353458936278184 1 1
0.0110718587398124 0.0110722816440407 1 1
0.14972365780937 0.149534759963463 1 1
0.474832616402294 0.474341994187955 1 1
0.190817760307078 0.190582980933865 1 1
-0.104814391619687 -0.104754565572633 1 1
0.33042321196877 0.330057583010022 1 1
0.199070605245553 0.198838671442439 1 1
0.198438339459938 0.19830489218197 1 1
0.755084021357469 0.754281072189848 0 0
0.273874563874573 0.273603276673867 1 1
0.26320664373963 0.262899242398169 1 1
0.098502304472972 0.0984542627629717 1 1
0.0637869708167849 0.0637198195737192 1 1
-0.02509624071878 -0.0250892758527624 1 1
0.0393117887091118 0.0392651985530985 1 1
-0.0374962742044218 -0.0373756904664529 1 1
0.362085501214854 0.361745035849728 1 1
0.200767021358628 0.200563760254693 1 1
0.448617130371277 0.448239443311021 1 1
0.224880657313558 0.224678742333119 1 1
0.597421586639439 0.596759396093933 0 0
0.166088402580774 0.165964206143837 1 1
0.130942102510623 0.130814327815358 1 1
0.152645352213171 0.152480673672149 1 1
0.427562245896605 0.42721415382944 1 1
0.382675595209524 0.382371433157185 1 1
0.208933772338964 0.208749778482616 1 1
0.175283546290449 0.175048142027622 1 1
0.290476549645797 0.290186971720783 1 1
0.523145424701499 0.522586317461313 0 0
0.0199825099449763 0.0199374450666615 1 1
0.0677549760057415 0.0676549314122848 1 1
0.00219320716602071 0.00217314300806075 1 1
0.172360557963819 0.172203431749737 1 1
-0.0354507274048566 -0.0354704971280106 1 1
0.241463751928895 0.241264843891069 1 1
-0.0839191347425387 -0.0838389616570936 1 1
0.0407155505787388 0.0406973864490086 1 1
0.0128726323526334 0.012869683332584 1 1
0.174225433187869 0.1740275391207 1 1
0.258450534700035 0.258250030099612 1 1
0.12756305384986 0.1274180704737 1 1
0.0720437066643067 0.072032245977528 1 1
0.117292270579796 0.117161208997038 1 1
0.115808782243711 0.115722056977595 1 1
0.194751818619599 0.194528858922994 1 1
0.0544281481276021 0.0543991285924724 1 1
0.324061031626908 0.323766405440153 1 1
0.274631684907439 0.274314597539365 1 1
0.0624012341151454 0.0623446224049487 1 1
0.477863470284243 0.47735056004264 0 0
0.0245156600844121 0.0244637299881549 1 1
-0.00212546403907692 -0.00211810186802496 1 1
0.476986873015659 0.476504720804186 1 1
0.279657383115289 0.279384981533425 1 1
-0.134389312901582 -0.134307145638396 0 0
0.273743717897079 0.273461361553989 1 1
0.00527657195171762 0.00528520397193297 1 1
0.221979380742678 0.221712949404959 1 1
0.218214965729299 0.217985733335404 1 1
0.0248643815726619 0.0248800871085716 1 1
0.196939830154753 0.196734027679152 1 1
0.238376459107052 0.238118729895015 1 1
0.0736641519660593 0.0736423978385814 1 1
0.350949284960061 0.350510652042551 1 1
0.199401094749576 0.199194486916668 1 1
0.090872447368376 0.0907359883036272 1 1
0.0717515453780868 0.0716389555547826 1 1
0.29517228805784 0.294818149603965 1 1
0.128949893085668 0.128816453053604 1 1
0.0813322268905458 0.081200090598053 1 1
0.302739505218733 0.302406122260206 1 1
0.247931530143403 0.24773307531833 1 1
0.08170024125653 0.0815508272898424 1 1
0.226537858251208 0.226314193728113 1 1
0.223349167095969 0.223091328247303 1 1
0.25742512833159 0.257130666392064 1 1
0.130176916317796 0.130033851811162 1 1
-0.0888273694673188 -0.0887047045751896 1 1
0.113583656694854 0.113437252136857 1 1
-0.00646340382350116 -0.00646949521712394 1 1
0.352729566440729 0.352338560755517 1 1
0.0933895433666806 0.0932877710263014 1 1
0.529955286812125 0.529327630375511 0 0
0.108690832233515 0.108571649061846 1 1
0.0383155677853605 0.0382393562655246 1 1
0.363230563701003 0.362854003553704 1 1
0.186304351846489 0.186118631388466 1 1
0.460081573390449 0.45959614754407 1 1
0.494509140808047 0.493919097827578 1 1
0.208937009554537 0.208701170773524 1 1
0.224739027333786 0.224495461675096 1 1
0.256215516394174 0.255911571506369 1 1
0.217801596611269 0.217598488975205 1 1
0.470606832219145 0.470142836854192 1 1
0.189282976456146 0.189132020537981 1 1
0.276250471686685 0.275950424455512 1 1
0.0733170493236068 0.0731973411868382 1 1
0.486007845042254 0.485512742253154 0 0
0.187728352680759 0.187487232618647 1 1
-0.000374421620598017 -0.000320212666593756 1 1
0.337136861634742 0.336829677051861 1 1
-0.00903520829640174 -0.00903736042082404 1 1
0.466095087126839 0.465610442843245 0 0
0.179125939522192 0.178883524775045 1 1
0.220873071488711 0.220686621992764 1 1
0.188326048647943 0.188179571616563 1 1
0.162368586911844 0.162188900688503 1 1
-0.0503736607226362 -0.0503384479564176 1 1
0.366552708305392 0.366152029118356 1 1
0.113655501603831 0.113456177914673 1 1
0.487824816448194 0.487324312787718 0 0
0.273038479817953 0.272778163740738 1 1
0.156321871161047 0.156207597948862 1 1
-0.0630782159948205 -0.0629671586469097 1 1
0.519429130473354 0.518946449207382 0 0
0.360371135349416 0.359998123587616 1 1
0.262367266038651 0.262067280361608 1 1
0.535800686419083 0.535195783697825 0 0
0.11186163966011 0.11178295045498 1 1
0.192669008793234 0.192475544444117 1 1
0.190217738719293 0.189992185685883 1 1
0.174331551792159 0.174149407578207 1 1
0.11288046167486 0.112742617685713 1 1
0.116734295430995 0.116565741228147 1 1
0.315932281066253 0.315656100681536 1 1
0.161586265018313 0.161383441690849 1 1
0.374413137772349 0.37407355838078 1 1
0.0706708602738722 0.0705793248550604 1 1
0.374556706869155 0.374189464595974 1 1
0.171140443599583 0.170976886280851 1 1
0.0432225816418501 0.0431752723828434 1 1
0.0747334489255033 0.0746247758753387 1 1
0.251052974420281 0.250846292736169 1 1
0.356804674912874 0.35642617769396 1 1
0.344315907018888 0.343951533311674 1 1
0.224580826786582 0.224370338601496 1 1
0.289478986883368 0.289116756456159 1 1
-0.146062542114561 -0.145941609461725 0 0
0.247906302213608 0.247676961574366 1 1
0.0374849973430383 0.0374919780496877 1 1
0.580611218705618 0.579939317690309 0 0
0.330361782587346 0.330030469251199 1 1
-0.0645182245231038 -0.0644549302853304 0 0
0.22927462688724 0.229008096688665 1 1
-0.193483949712546 -0.193291592167263 0 0
0.0779778881616085 0.0779181126938804 1 1
0.0305305908713816 0.0305506061858264 1 1
0.296723993893993 0.296414677083126 1 1
0.22777899454536 0.227580049480283 1 1
0.278451247330499 0.27813527048113 1 1
0.393090970825598 0.392668092332221 1 1
0.046659828532293 0.0465923309534811 1 1
0.139176133131997 0.139059746653345 1 1
0.155781068131402 0.155606395084168 1 1
0.106938599720784 0.106831857395129 1 1
0.047109955141573 0.04707745721402 1 1
0.167643134789886 0.167431553472562 1 1
0.235412413462468 0.235174048568989 1 1
0.0770562282856555 0.0769886610771245 1 1
0.306072463661201 0.305727060051082 1 1
0.297630516985885 0.297209607280473 1 1
0.416020930269935 0.415551808649575 1 1
0.33372553159393 0.333382790922086 1 1
0.0362816243569523 0.0362599455380653 1 1
0.17382731753415 0.17366059816385 1 1
0.102922549969994 0.102843234993269 1 1
0.178908145911751 0.178751853893627 1 1
0.354874200995964 0.354562219656864 1 1
0.159798184989127 0.15963201204749 1 1
0.184239121234519 0.184001969772918 1 1
0.186771478121667 0.186590853917431 1 1
-0.10277844902157 -0.102684575453308 0 0
0.172857312190171 0.172659454526567 1 1
0.459588081190486 0.459135461058256 0 0
-0.0519626684680183 -0.0519527903517897 1 1
0.149317432902696 0.149165662414235 1 1
0.0912674857657474 0.0911419123075914 1 1
-0.126664201932461 -0.126551886548367 0 0
0.326533304535848 0.326204445977772 1 1
0.282822798433405 0.282463614386214 1 1
0.220855403385379 0.220612023655663 1 1
0.152584119510957 0.152467039822216 1 1
0.164539387296696 0.164346031193999 1 1
0.380425461890614 0.380020084656888 1 1
0.108236061627327 0.108129251903792 1 1
0.277615485668501 0.277342758191617 1 1
0.0920682717993486 0.0919641685583353 1 1
0.0482594745632729 0.0482016474611324 1 1
0.290502068575876 0.290187933144269 1 1
0.211481028593903 0.211288976170527 1 1
0.168862502359245 0.168716687007557 1 1
0.497593865565657 0.49702831838589 1 1
0.304635207548434 0.304288994533591 1 1
0.340621580741315 0.34028436275275 1 1
0.121385325910489 0.121254052322268 1 1
0.28602016529698 0.28569307395131 1 1
0.173253893148116 0.173101641748513 1 1
0.114857143294156 0.114733168861286 1 1
0.243341242343001 0.243093950207209 1 1
0.205604353646166 0.205430692419532 1 1
0.271525366009553 0.271247091318234 1 1
0.0687323227529099 0.0686802747220207 1 1
0.354181806560456 0.353864539524414 1 1
0.232911814687263 0.232654765929225 1 1
-0.118692720968991 -0.118568464717114 1 1
0.103241433612268 0.10312595392988 1 1
0.249152123023561 0.248842787072358 1 1
0.0570554233612182 0.0570117912161136 1 1
-0.0777485976331317 -0.0776225310080383 0 0
0.281736476511318 0.281460300933821 1 1
0.299492774323411 0.299189371861007 1 1
0.340944423275015 0.340566312622167 1 1
0.164475679751724 0.164271886997188 1 1
0.210164489610479 0.209973947849617 1 1
0.290420071694787 0.290078747203427 1 1
-0.0472292361191343 -0.0471693313202424 0 0
0.178656328359682 0.178441430294028 1 1
0.335896223752342 0.335558287541699 1 1
0.34696960317471 0.346623497594848 1 1
0.252674360796449 0.252387863886243 1 1
0.000356461603646992 0.000364290698721003 1 1
0.355694618844043 0.355344078795436 1 1
0.215297713030728 0.215061874388589 1 1
0.123674050226262 0.123472102877865 1 1
0.378818136200916 0.378370154743669 1 1
0.60441956925189 0.603788067341851 0 0
0.30386769162411 0.303605584265571 1 1
-0.0159938650463947 -0.0158859131699295 1 1
0.254926264337408 0.254657222903978 1 1
0.0956961277089638 0.095615231901952 1 1
0.41150276775804 0.411110818827664 1 1
0.199568244127084 0.199353917879938 1 1
0.0657486373677324 0.0656764445498018 1 1
0.23478482154499 0.234549225437238 1 1
-0.0421540546168476 -0.0421766747016033 1 1
0.139719394650561 0.139566679155416 1 1
0.497356672070882 0.4967772500191 0 0
0.297071454815227 0.296781461630673 1 1
0.131529431403053 0.131331726914336 1 1
0.303074679474277 0.302714075617987 1 1
0.0649133210854212 0.0647892390037998 1 1
0.289938968745947 0.289623077434259 1 1
0.708727875491502 0.708092753325695 0 0
0.381592901436223 0.381245544107489 1 1
0.0595375954943777 0.0594578086775587 1 1
0.156416588964405 0.156214022657144 1 1
0.409201747954616 0.408826450119426 1 1
0.495701681595707 0.495160309909398 1 1
0.120107344092933 0.120067238658023 1 1
0.0735631825008201 0.0734511720916973 1 1
[truncated: 5,118 more chars]
