# Supplementary material for: Bias caused by sampling error in meta-analysis with small sample sizes
Source: PLoS One. 2018 Sep 13;13(9):e0204056. doi: 10.1371/journal.pone.0204056 (PMC6136825; doi:10.1371/journal.pone.0204056)
Supplement: S4 File — (ZIP) [file pone.0204056.s004.zip › results N = 10 theta = 0.5 tau = 0 sz = 10-20.txt]

"cohen.dl.theta" "hedges.dl.theta" "cohen.dl.cp" "hedges.dl.cp"
0.457892847374778 0.433997899355637 1 1
0.539078714453899 0.508518381823546 1 1
0.619247106201895 0.582191497896461 1 1
0.291445132527038 0.283402256856114 1 1
0.534704258658595 0.511812800960417 1 1
0.335204764977361 0.319572822600722 1 1
0.788066954113453 0.750433535397881 1 1
0.476447111465154 0.448719823907658 1 1
0.360748560643925 0.340391690156914 1 1
0.390315353084141 0.373512312651572 1 1
0.572794171245754 0.543745820002273 1 1
0.38603568867475 0.371453783518623 1 1
0.436039648932094 0.412337182655369 1 1
0.608606936162758 0.576552256259598 1 1
0.770693573580997 0.731193473889183 1 1
0.408628190986588 0.386472780474188 1 1
0.336624988380197 0.319508763872735 1 1
0.415017958283073 0.395540599007014 1 1
0.571896559574389 0.548422372443758 1 1
0.317803864527997 0.304892479538031 1 1
0.388783170278519 0.373077243186037 1 1
0.418862201743072 0.399475370266355 1 1
0.376439040888213 0.353149423862597 1 1
0.472973229509669 0.45202351098158 1 1
0.396611042663595 0.376337190256427 1 1
0.406267940887635 0.38455716158003 1 1
0.631702892816058 0.602289701552032 1 1
0.673828131490244 0.640325202591847 1 1
0.548553075822374 0.520505940930333 1 1
0.683238186034186 0.650273109892979 1 1
0.611678066135072 0.581532684650042 1 1
0.694674164525117 0.65583585609149 1 1
0.669306101237565 0.633879776021276 1 1
0.738641506222535 0.700690540319542 1 1
0.476848395196929 0.457977087298151 1 1
0.504870302352754 0.481693724655176 1 1
0.392922747528299 0.377478770737714 1 1
0.577418906423897 0.55140423551331 1 1
0.35636118564136 0.335337834213735 1 1
0.332935481565858 0.317784890206291 1 1
0.585089335808584 0.557629325386463 1 1
0.553608110345388 0.527922914313499 1 1
0.462714423749797 0.442632818230626 1 1
0.730100403340716 0.698729107110673 1 1
0.642937249483153 0.607260218729041 1 1
0.423219222500259 0.404839710971077 1 1
0.287442475820437 0.278309761401693 1 1
0.58450430683509 0.55323896053644 1 1
0.4238737491969 0.414952054296589 1 1
0.551405164336507 0.524348054018126 1 1
0.587900215220984 0.558912258588541 1 1
0.546926001594154 0.523760088092084 1 1
0.37738109390781 0.353391962369297 1 1
0.56134800338409 0.538812294917336 1 1
0.294060500041844 0.282373569406412 1 1
0.296956911005499 0.28077193996421 1 1
0.453075694990167 0.427524716190837 1 1
0.741043730160069 0.700129228454796 1 1
0.270786690140131 0.258426369292188 1 1
0.703873835867219 0.67475991534044 1 1
0.480479634448951 0.460667672911416 1 1
0.485049890179911 0.459708421494044 1 1
0.399930189060885 0.383930921855991 1 1
0.444040402054607 0.426480303736867 1 1
0.434758059569876 0.417488391462012 1 1
0.351873654574878 0.33710498009182 1 1
0.583437990835168 0.556468598991901 1 1
0.778510974681198 0.743139537470005 1 1
0.434836690094904 0.413175424719384 1 1
0.460123313094721 0.438842055669881 1 1
0.493278064541102 0.467606399989221 1 1
0.335698365147532 0.316581610537411 1 1
0.399643846024845 0.377296740412481 1 1
0.39695111690826 0.377254332073318 1 1
0.258548040977468 0.248934651651478 1 1
0.489515367537951 0.462894403989377 1 1
0.569883997517631 0.540820960790509 1 1
0.356492292284752 0.335960352055043 1 1
0.454998709133171 0.425445736525873 1 1
0.757691788573191 0.721479572231538 1 1
0.492811144616236 0.474989673464168 1 1
0.397554420614693 0.378267279052504 1 1
0.524568259623067 0.506050030596324 1 1
0.459020710502525 0.442616695308316 1 1
0.22477375051228 0.214502343989363 1 1
0.265479550148837 0.25299393808007 1 1
0.201460319646958 0.192989407660263 1 1
0.511677946787488 0.477665947298338 1 1
0.421463107601735 0.400011499341461 1 1
0.506404490612986 0.479674805338175 1 1
0.403704755937261 0.385792957689698 1 1
0.487528082107439 0.46289738315766 1 1
0.418972828111372 0.398691093494106 1 1
0.706931003225386 0.676428142329977 1 1
0.555903306696989 0.52739989242251 1 1
0.276100839795293 0.264798249836167 1 1
0.873315975032766 0.816841084540674 1 1
0.628303140670842 0.593579620922485 1 1
0.870375698908155 0.830657258619488 0 0
0.642968655691137 0.604868554823369 1 1
0.696548730445415 0.662320758100423 1 1
0.596904827948558 0.563471730835569 1 1
0.545017286745153 0.517315732106554 1 1
0.345304973317544 0.325612669215021 1 1
0.713091043197859 0.679931278555148 1 1
0.628118750521342 0.602718881781346 1 1
0.295994831900717 0.281251520746806 1 1
0.308226685189634 0.294015257226129 1 1
0.645214632457589 0.617026632374857 1 1
0.325194846108354 0.310312687430703 1 1
0.525747699940647 0.499968111968609 1 1
0.815991411982839 0.780826885930514 1 1
0.500377403702563 0.463299351845455 1 1
0.397879900220902 0.384016922614743 1 1
0.572869001178001 0.550749799586402 1 1
0.51556307424786 0.48309834874298 1 1
0.699527473441811 0.669088787307677 1 1
0.609175786949747 0.581869716590241 1 1
0.396481975456388 0.376300142133112 1 1
0.134983202049106 0.115958384389587 1 0
0.588147747094262 0.558783510598041 1 1
0.432479184315606 0.412125360919798 1 1
0.206991650117351 0.194435318612718 1 1
0.607798420197476 0.581515710874443 1 1
0.535900329328733 0.509158530335069 1 1
0.455557387709445 0.432520660759988 1 1
0.457825839504892 0.442013760830412 1 1
0.453335953041143 0.439659454434419 1 1
0.297817717891948 0.282771819331534 1 1
0.442755615252619 0.42551078935918 1 1
0.479019093569834 0.456446510721366 1 1
0.432784850200272 0.418788471652746 1 1
0.352666129208917 0.337228523215732 1 1
0.43309579733101 0.413300334652772 1 1
1.14491112734742 1.08113286354982 0 0
0.600671860606963 0.566265294454411 1 1
0.203857036214787 0.192869124190852 1 1
0.828185619364026 0.781415847898281 1 1
0.347459110260098 0.331989188401532 1 1
0.418743044718878 0.397693119224905 1 1
0.655943468178791 0.628381950490618 1 1
0.405286588352455 0.385219611896723 1 1
0.566505893258436 0.542340046863967 1 1
0.529504908887045 0.504823032507566 1 1
0.841758946205309 0.800827840889472 0 1
0.661115625463082 0.627878277362122 1 1
0.921804007138465 0.874572310672191 0 0
0.293395087044992 0.282197363394679 1 1
0.160862885937103 0.153586069333583 1 1
0.640549914903698 0.608580764443273 1 1
0.144146749392406 0.139164002656815 0 0
0.600762361073527 0.575933210759929 1 1
0.429409420697541 0.402733070751845 1 1
0.687785599408405 0.643618134176847 1 1
0.553220283092594 0.522968148720429 1 1
0.668186813989766 0.630902859858045 1 1
0.95237102306957 0.893405888722285 0 0
0.337636242032606 0.319898561152079 1 1
0.681929280682441 0.6523530548048 1 1
0.534464345439506 0.507037659519547 1 1
0.416913309578542 0.398720779430236 1 1
0.346927494939138 0.326649073691873 1 1
0.553726561461424 0.530278733171806 1 1
0.570961440416589 0.545892696224285 1 1
0.440083313471273 0.415615012021752 1 1
0.587936161572454 0.56194255072867 1 1
0.634256251917189 0.608065099952149 1 1
0.660200972193472 0.629654149868799 1 1
0.545697910208193 0.516534151685198 1 1
0.524447032181738 0.491791367137181 1 1
0.505370086626039 0.477744521956575 1 1
0.58744767687387 0.557820399550917 1 1
0.430537728407855 0.411372028426248 1 1
0.555765617184731 0.526085390284737 1 1
0.339636425422684 0.32880120886205 1 1
0.704553052428169 0.674129270472126 1 1
0.434225828823831 0.416154915248054 1 1
0.526854225204166 0.49452893659065 1 1
0.782665522341022 0.745322144426644 1 1
0.574738307493535 0.546851716130758 1 1
0.47581644412101 0.448570971998514 1 1
0.424216615999713 0.405213168372831 1 1
0.432440654892701 0.407775956390115 1 1
0.466467239215969 0.442667039702161 1 1
0.320604087045011 0.308599137551704 1 1
0.536412496654508 0.512991275635484 1 1
0.650848085235122 0.623979918453392 1 1
0.575437919397459 0.551266646876982 1 1
0.309581392262397 0.295606432715497 1 1
0.427226954464025 0.406674639366253 1 1
0.573215128259976 0.538835635596811 1 1
0.5398491974263 0.512726358251535 1 1
0.219221462862339 0.208524046251834 1 1
0.398126742963472 0.382912537623795 1 1
0.320965742441946 0.304115618783004 1 1
0.267283433918745 0.253888555759074 1 1
0.636734556283937 0.608515754316456 1 1
0.561720744963062 0.526740455943758 1 1
0.409325974090328 0.39985508742288 1 1
0.731638714103936 0.691879379144715 1 1
0.482612850393954 0.457771407724478 1 1
0.305851001489189 0.284516895742025 1 1
0.479631118420813 0.452969419520119 1 1
0.316441575657919 0.305987318968773 1 1
0.358222946531949 0.339384834723956 1 1
0.458097865767751 0.437365886755822 1 1
0.510561915410952 0.488558773868882 1 1
0.776791425805792 0.734538165888177 1 1
0.298019863491298 0.28160587357206 1 1
0.323201154591326 0.307419723582397 1 1
0.342251413128606 0.333472114700984 1 1
0.374348704894519 0.36112610742287 1 1
0.230030319181089 0.21652061317867 1 1
0.572953584967027 0.547829257416105 1 1
0.498189571820858 0.472269980401145 1 1
0.283933661049038 0.272022429601994 1 1
0.19816986267547 0.182478455846444 1 1
0.410458725048808 0.387886988082634 1 1
0.510370545341146 0.48204605603106 1 1
0.237421324276374 0.222000475355764 1 1
0.36003127233745 0.343163250073075 1 1
0.503189184756919 0.480638167984217 1 1
0.514316922668829 0.491161181998806 1 1
0.0910865779093488 0.0874664842103034 0 0
0.715341521902597 0.67834694104788 1 1
0.539046225629452 0.509685679071052 1 1
0.488249825572571 0.461129760635702 1 1
0.612691090139939 0.584652237165114 1 1
0.590911685849189 0.563751469898378 1 1
0.491209911658597 0.46596240453048 1 1
0.451977746382456 0.436597851481163 1 1
0.520649482264966 0.495114857426933 1 1
0.272136347700704 0.257084734928862 1 1
0.400851749785852 0.380489966567078 1 1
0.991277499414863 0.937827670241185 0 0
1.19373490317901 1.12897712069058 0 0
0.587596652958915 0.565066097470021 1 1
0.465130166880695 0.442091819920249 1 1
0.360745095544271 0.351758940089097 1 1
0.523595711902379 0.498736736764144 1 1
0.757176479184715 0.726834774580898 1 1
0.316242440866172 0.301288281514989 1 1
0.206869912654357 0.196400816219775 1 1
0.83733269672838 0.800119548714636 1 1
0.439168218339445 0.419304834498791 1 1
0.228481742425486 0.213145205521031 1 1
0.402277673639633 0.382718509873714 1 1
0.328060361090527 0.305386679614888 1 1
0.707719483729535 0.671392719214696 1 1
0.602912429154912 0.569774711980351 1 1
0.607372882567069 0.578773047491099 1 1
0.439326296647415 0.416486202607101 1 1
0.262986690735647 0.246905851489313 1 1
0.39839049638426 0.383810636629937 1 1
0.653270984006125 0.622496619087688 1 1
0.455145806696047 0.429029134768171 1 1
0.56126956563933 0.535287853854599 1 1
0.784782417892607 0.751111118032125 1 1
0.535170420906297 0.505440583474704 1 1
0.306507713477562 0.294017150376196 1 1
0.333166754284855 0.321248831395456 1 1
0.456141059664769 0.437847461957027 1 1
0.701833356422213 0.671269317087291 1 1
0.775032850741118 0.732961917597953 1 1
0.297212892797673 0.285210392809198 1 1
0.714293190645271 0.67416818549477 1 1
0.555409326411282 0.529683967258171 1 1
0.528172728820196 0.501766314282498 1 1
0.814563564212892 0.772358819857136 1 1
0.318345791882197 0.306347695499634 1 1
0.781921030100571 0.74330825788684 1 1
0.481011861485794 0.458791562651484 1 1
0.46707850831915 0.446567414894053 1 1
0.461165055761555 0.435783108663238 1 1
0.457880350687355 0.431409154369195 1 1
0.373169722272546 0.355900716036299 1 1
0.450722263146443 0.425983198609893 1 1
0.354979961516352 0.338959244747419 1 1
0.48801456814068 0.466376754552304 1 1
0.386978567321923 0.367912919174873 1 1
0.67955610434273 0.638821326819615 1 1
0.632336806579272 0.602081166086382 1 1
0.193320736787988 0.182808098744726 1 1
0.388140308755078 0.371214513686199 1 1
0.696009781008323 0.655860055811444 1 1
0.885784127969094 0.866792496156664 1 1
0.361822823335061 0.349125652633305 1 1
0.444850222989435 0.422733531881565 1 1
0.287000560850928 0.274680834467127 1 1
0.435791873354377 0.414454979860448 1 1
0.434378030887081 0.416349009211022 1 1
0.272612332869872 0.260391439640446 1 1
0.485278041594805 0.457726955770251 1 1
0.111003140044734 0.109370040315041 1 0
0.470446315791388 0.441864351850144 1 1
0.789135440441757 0.747518962214637 1 1
0.419376591374863 0.40057860328779 1 1
0.353659853387038 0.334772691890174 1 1
0.547921897740269 0.525901201805495 1 1
0.674869205086119 0.649055289026775 1 1
0.396997162719118 0.372576201003106 1 1
0.566369392378777 0.534433779357828 1 1
0.84091858095932 0.801466878332549 0 1
0.595662810831591 0.570534066902735 1 1
0.790625246618624 0.750738447348511 1 1
0.663918480003027 0.633739951183972 1 1
0.564060655875973 0.532089419316609 1 1
0.448133986110972 0.433378440974584 1 1
0.444882654241695 0.424985231758191 1 1
0.353810769704077 0.335510811628967 1 1
0.202000508958425 0.19038873826047 1 0
0.483279620824496 0.456714656612327 1 1
0.628664045731052 0.600500760867497 1 1
0.573327314429528 0.547490147841203 1 1
0.889915889658387 0.836720241779841 1 1
0.476754950052823 0.456276651250927 1 1
0.467202952788929 0.447470476181056 1 1
0.474203672112572 0.455997897768365 1 1
0.351329401583961 0.329841338690891 1 1
0.459053292868787 0.439978912634483 1 1
0.357607353801036 0.34232799401966 1 1
0.287103946258829 0.277381771829268 1 1
0.374930753378822 0.354683831806162 1 1
0.163739875527912 0.15667133402307 1 1
0.476475325400699 0.460057428840699 1 1
0.259768841514066 0.247144916242545 1 1
0.646985548260655 0.620303121811971 1 1
0.623479055436492 0.593248632282903 1 1
0.419535719303018 0.404753055227425 1 1
0.347108419168479 0.328974418920033 1 1
0.663120372068179 0.625285520241686 1 1
0.577857220285744 0.546509867921286 1 1
0.558214958187453 0.529896442090254 1 1
0.676666705098069 0.648171206936218 1 1
0.394511362534221 0.374359042683696 1 1
0.580438946131372 0.548525114222987 1 1
0.567866372931364 0.543503456942589 1 1
0.495373715967732 0.471630718968136 1 1
0.199228038462364 0.190205239615531 1 1
0.627378159682606 0.599478663775739 1 1
0.307284890845505 0.289751218661817 1 1
0.392245766808727 0.365590501312977 1 1
0.37845029338518 0.354912334245178 1 1
0.510033570602194 0.48988426556562 1 1
0.695985484404877 0.661170672301144 1 1
0.363122685776565 0.340042819426812 1 1
0.455310017007819 0.428625612624115 1 1
0.43416483124797 0.405772467611244 1 1
0.716276836576216 0.685237638090544 1 1
0.296717161935241 0.285275439437802 1 1
0.589565185215639 0.567334330944539 1 1
0.575069019924599 0.550032143167899 1 1
0.766302780078742 0.726400286822031 1 1
0.634606011363141 0.605331532838736 1 1
0.398237037574494 0.386931138591405 1 1
0.7054827241405 0.662609601191484 1 1
0.240384505013319 0.226003406093702 1 1
0.486321850593987 0.464026951755618 1 1
0.191602717495892 0.184043751562228 1 1
0.632447573345621 0.594800790459922 1 1
0.48094153012267 0.457603812558366 1 1
0.391393616489336 0.371151241259718 1 1
0.546895056561908 0.518770291093726 1 1
0.565676631988281 0.541185629725322 1 1
0.193663255902447 0.186459585988419 1 1
0.722946259365166 0.686378725549289 1 1
0.697786841143919 0.656025500937754 1 1
0.706804144608563 0.666927047344065 1 1
0.497720143869551 0.475422220976354 1 1
0.501899791492683 0.478768564854092 1 1
0.800043839670083 0.759058309794646 1 1
0.478684338656048 0.460716650020871 1 1
0.490890384688312 0.466293601459762 1 1
0.450086721493964 0.435847207996411 1 1
0.426851271280619 0.406657999592972 1 1
0.35411922078621 0.337992893288178 1 1
0.473162786839012 0.44757679865496 1 1
0.40512603387347 0.38866915472386 1 1
0.262120641436228 0.253886639683133 1 1
0.602511813225624 0.571012470929964 1 1
0.411145580568781 0.393589368570531 1 1
0.17511563083711 0.165852685169487 1 1
0.437847998552645 0.42189841606094 1 1
0.692780705957949 0.660540204245667 1 1
0.48850456163268 0.465105840452387 1 1
0.294118338980393 0.280193088693047 1 1
0.498984519529363 0.471908239942463 1 1
0.354559808588191 0.339989150763545 1 1
0.309035651352983 0.300444774028563 1 1
0.587973137693827 0.562861946856348 1 1
0.718542098071645 0.689367013892214 1 1
0.517856418133246 0.493600114408803 1 1
0.767866697479841 0.735093925497409 1 1
0.518323754255244 0.482470274339652 1 1
0.543500174061256 0.51694693024953 1 1
0.550099883498229 0.52764084152018 1 1
0.465951303205158 0.441935520347647 1 1
0.48851424202268 0.467608413962938 1 1
0.458347037808657 0.433901432221098 1 1
0.458919617684743 0.437857063255157 1 1
0.3357031405468 0.321233113483335 1 1
0.623906171400785 0.592007414179516 1 1
0.478657894347835 0.444619344801044 1 1
0.724067755164398 0.681296393128608 1 1
0.200409875054179 0.188220770499956 1 1
0.660243501525197 0.625031330557767 1 1
0.714799935103049 0.67888878186164 1 1
0.422846219800436 0.401191258542862 1 1
0.463748396127531 0.443877027076197 1 1
0.566662023870981 0.541096416821687 1 1
0.353204168075491 0.337200007016946 1 1
0.409072680694404 0.414056696648372 1 1
0.748368808150761 0.711151491422575 1 1
0.249972854784082 0.237382722024786 1 1
0.53908847341251 0.509433293780525 1 1
0.498538318192751 0.47371930562444 1 1
0.269532906424368 0.256021878014496 1 1
0.281820600768794 0.270337616279909 1 1
0.649773596537525 0.616576008542103 1 1
0.400440939173583 0.382783144893399 1 1
0.258172905745498 0.244043532065629 1 1
0.189739774759535 0.182494525345466 1 1
0.55562506033938 0.529066860508775 1 1
0.381041264764168 0.364385834026936 1 1
0.333928575831822 0.31764071881741 1 1
0.529244334237046 0.504437481980912 1 1
0.591813515102364 0.562461761063717 1 1
0.405186505762602 0.382827294024334 1 1
0.579681843813032 0.55692503061385 1 1
0.550053531032481 0.524242955641935 1 1
0.373201112838068 0.359365470976521 1 1
0.654906979195476 0.620131343773615 1 1
0.39924146768264 0.380911961488198 1 1
0.672403797055954 0.643095307864905 1 1
0.196158369239088 0.184765584600663 1 1
0.187864953569323 0.179579772545784 0 0
0.644699259147195 0.617584748895236 1 1
0.626431123413249 0.600437269475632 1 1
0.585609533518967 0.557090813089236 1 1
0.46051910685675 0.438395066794371 1 1
0.401764387781036 0.381199879616736 1 1
0.410435732664991 0.396976147970152 1 1
0.382824981946587 0.361467046071674 1 1
0.485334333710587 0.457960442774408 1 1
0.186949091060996 0.179102288305354 1 1
0.634667433343192 0.603637995647946 1 1
0.274083547965828 0.261269517147236 1 1
0.532723282227273 0.508798983144466 1 1
0.11033688933934 0.100270253384598 0 0
0.339364787662976 0.322591695861749 1 1
0.265667599533881 0.25389938584482 1 1
0.499467375875263 0.47396188253994 1 1
0.38140606894674 0.364080755070265 1 1
0.437374918476999 0.419020177670676 1 1
0.683932081131009 0.655202483472109 1 1
0.532358370207258 0.505102049967198 1 1
0.387152922550665 0.367061314084628 1 1
0.376197146299687 0.361965207348055 1 1
0.531087495047085 0.505673669699255 1 1
0.619147933762358 0.592636833279577 1 1
0.432072096517244 0.407570684269548 1 1
0.341240284014965 0.330744962690577 1 1
0.583484753886156 0.556441328896093 1 1
0.568558465015517 0.543053343795235 1 1
0.815844169227646 0.773053344436622 1 1
0.753906842706414 0.714068209051216 1 1
0.687376447763226 0.658973615796619 1 1
0.381885450262487 0.361639143813641 1 1
0.507573659986076 0.4811498661931 1 1
0.339297414411982 0.318498457763101 1 1
0.606649209475502 0.58734051310682 1 1
0.832585658680255 0.786198063302205 1 1
0.526665997481242 0.498267416841227 1 1
0.460556633193406 0.44075941807354 1 1
0.305098174421693 0.292894255445053 1 1
0.520948519637156 0.493721381362887 1 1
0.484573026872679 0.452435201976519 1 1
0.561898274548643 0.537703005034876 1 1
0.375812458382699 0.361589257810388 1 1
0.924630143999023 0.881611983645191 0 0
0.522395023904165 0.494362937653608 1 1
0.520580819431407 0.498515413792955 1 1
0.604887354260982 0.578844818044864 1 1
0.601761860329454 0.577314966321258 1 1
0.500064193403826 0.475463521445795 1 1
0.682178104457132 0.646720839797925 1 1
0.501147048111259 0.473002787233284 1 1
0.418064811163741 0.403735241115332 1 1
0.533059571575773 0.506945422996709 1 1
0.263520676413772 0.251479363781617 1 1
0.0865871687765706 0.0797302774889526 0 0
0.792019413756785 0.75710180635 1 1
0.0924166128194045 0.0883532902215619 0 0
0.56495516189193 0.53100126490095 1 1
0.319425309586177 0.302799089946642 1 1
0.412403092007166 0.392949416411909 1 1
0.65986140939126 0.622391909738072 1 1
0.433116684759094 0.412912933025582 1 1
0.571395098741944 0.54405756613858 1 1
0.420396108009172 0.40592343640216 1 1
0.454652651826753 0.428254727682214 1 1
0.295650743331714 0.283015030391146 1 1
0.407014684279523 0.387633688450851 1 1
0.258450313499891 0.243892582698714 1 1
0.58885784676589 0.545654454404387 1 1
0.418818835244389 0.401570027901006 1 1
0.626549283794138 0.594682180930983 1 1
0.79203886899302 0.750048506392274 1 1
0.540067297118969 0.510703137207444 1 1
0.445089796947937 0.421147903130765 1 1
0.696818353879261 0.668070272414657 1 1
0.639459496060766 0.602526301309297 1 1
0.490903961142535 0.465458502048048 1 1
0.732771600416247 0.697076161008361 1 1
0.619512046661942 0.591005788798851 1 1
0.276898655401386 0.264436727624887 1 1
0.28179736501779 0.268339372133231 1 1
0.36145373176371 0.342565442562798 1 1
0.339413109295196 0.319557663528135 1 1
0.762066253907916 0.722983387639375 1 1
0.70713408158351 0.67485241213855 1 1
0.688182118684316 0.65533875664726 1 1
0.636241131694194 0.609692785152234 1 1
0.684027138781082 0.647271004878475 1 1
0.908230104950425 0.864443258016508 0 0
0.439613845386481 0.416655477652816 1 1
0.487755438293961 0.459471992481665 1 1
0.307375522445586 0.29508102497128 1 1
0.58394147284468 0.560644780464741 1 1
0.297808465550569 0.287158495969453 1 1
0.525258689011604 0.499185759972433 1 1
0.59513989291746 0.569618418554621 1 1
0.678379638714869 0.642438739741425 1 1
0.19003591895601 0.180026586900328 1 1
0.702228246425664 0.672363093296804 1 1
0.639497613108875 0.610951015635113 1 1
0.331305740438187 0.317865440459364 1 1
0.634253410356483 0.603659069446155 1 1
0.641054067588307 0.608048029061332 1 1
0.488864717875845 0.462883600154788 1 1
0.655075498400107 0.628195175350482 1 1
0.7729314314892 0.734750991960646 1 1
0.58650470681381 0.556448233425383 1 1
0.30617750771921 0.28920076218832 1 1
0.639770118275969 0.608629842485072 1 1
0.47777218670401 0.457924527391116 1 1
0.725815790789018 0.693534254650159 1 1
0.423964294257978 0.402704652677442 1 1
0.390857265920151 0.372450035348362 1 1
0.564570684784551 0.539596292357283 1 1
0.48692267535319 0.461757488855995 1 1
0.696002070767261 0.663596102105387 1 1
0.234089461573744 0.219538677986149 1 1
0.622751596277677 0.597594942929919 1 1
0.559864929565416 0.536909879888866 1 1
0.504977025118523 0.478449019381235 1 1
0.564308293400186 0.538205222454134 1 1
0.708709576802963 0.670672486397395 1 1
0.7183357041352 0.687182571478516 1 1
0.383930760808584 0.362425248625476 1 1
0.678558900835371 0.648678151278789 1 1
1.05406610173508 1.0027777852826 0 0
0.624545097700759 0.592403254377655 1 1
0.489016933540729 0.467021799594455 1 1
0.251751101978495 0.239713274163974 1 1
0.390750902823959 0.373706474670847 1 1
0.291405699905758 0.279347467798763 1 1
0.401134106231963 0.385049388061215 1 1
0.617924837413742 0.584053682838726 1 1
0.80192256079226 0.759482946274613 1 1
0.691773392771923 0.659751862821721 1 1
0.566668186122619 0.537509007102675 1 1
0.35341124082438 0.339224726991821 1 1
0.345135665607247 0.31707990602863 1 1
0.865650346452969 0.81675563761812 1 1
0.412998270501826 0.39636753786272 1 1
0.768189022633267 0.734625616074619 1 1
0.907521799456401 0.866769558261302 1 1
0.574054542736207 0.54317513084937 1 1
0.374692699917228 0.358248784675625 1 1
0.383684087875612 0.368040182277237 1 1
0.278073543318775 0.266144132699698 1 1
0.43844193202146 0.420383299559652 1 1
0.396319028055062 0.378062749448529 1 1
0.575719273293998 0.548830447502145 1 1
0.230158878662253 0.220479418544507 1 1
0.462928408612891 0.443731162206776 1 1
0.704229782590779 0.665867168473572 1 1
0.518530874800213 0.497754153833574 1 1
0.396056382978341 0.375270419498018 1 1
0.485123930043631 0.464492369013751 1 1
0.372024970678026 0.354631393893628 1 1
0.328005093325436 0.311049310764004 1 1
0.658029537332695 0.631713023888972 1 1
0.658400824755553 0.623023416217964 1 1
0.579953660956114 0.554001332482799 1 1
0.383437490482063 0.362765377897411 1 1
0.546512548272475 0.51505775963807 1 1
0.401706947479797 0.381223755178585 1 1
0.680835997762452 0.64911237832379 1 1
0.490696942585884 0.468957663522171 1 1
0.622554356213547 0.593610308255812 1 1
0.393980150330757 0.373548762669501 1 1
0.582071891178673 0.555796042186847 1 1
0.543751625921907 0.514011349506308 1 1
0.499195764926574 0.475318007969389 1 1
0.277018214748069 0.263108422135235 1 1
0.542051239530753 0.514880224292774 1 1
0.494825216675779 0.474452731210622 1 1
0.425345838308981 0.407242717013579 1 1
0.735605634391496 0.701696660429851 1 1
0.476894941806823 0.454257152101888 1 1
0.813777277861962 0.778228713904918 1 1
0.702704518733937 0.662285948671665 1 1
0.315692528007493 0.304460999886564 1 1
0.595353843933727 0.563932156054066 1 1
0.423273483341486 0.400853578501725 1 1
0.616740083448017 0.58566756338283 1 1
0.431618976197648 0.414800909833788 1 1
0.542574193646118 0.521680969827756 1 1
0.450423536578221 0.430199104835161 1 1
0.44535233691576 0.421210125538627 1 1
0.630775678542975 0.600697584046443 1 1
0.473474281937122 0.449924138451394 1 1
0.493246826899974 0.465948225335412 1 1
0.808335872298705 0.770901438501463 1 1
0.463615197144688 0.437537988336721 1 1
0.840917350984618 0.798111063780319 1 1
0.260389805641987 0.24954059228014 1 1
0.494297753980482 0.465981037859382 1 1
0.602013225497321 0.576876702507594 1 1
0.715310179642682 0.6865308013311 1 1
0.544360510010575 0.517201072348433 1 1
0.31337639651927 0.298382584718544 1 1
0.648012531952559 0.616229470932132 1 1
0.252329463503975 0.2432691926776 1 1
0.710782637066501 0.674572407690109 1 1
0.494256277870312 0.473133224223801 1 1
0.653212363252101 0.623693902310744 1 1
0.486219856654869 0.464500658854857 1 1
0.542866866672669 0.52780686476195 1 1
0.705486174383275 0.66630136054205 1 1
0.429151668334698 0.412170906706721 1 1
0.386569485859648 0.36712707440027 1 1
0.466321917277978 0.427241733181043 1 1
0.498981368109498 0.477788861627315 1 1
0.707558924298454 0.669610750072402 1 1
0.414555452960315 0.391461087187995 1 1
0.311369863728321 0.295829633235773 1 1
0.485289079139343 0.461322838021635 1 1
0.600432065665606 0.574610779521622 1 1
0.452869231806234 0.431182146491382 1 1
0.410919388161813 0.391546912928229 1 1
0.592207672542663 0.56797829889267 1 1
0.550606772047193 0.525063441402979 1 1
0.404065944860556 0.382377717973539 1 1
0.715140868446513 0.688846028961978 1 1
0.743774693644891 0.718081073937404 1 1
0.931470262465316 0.887897314681044 0 0
0.783832039244781 0.745124346362031 1 1
0.358630397853631 0.34137818426861 1 1
0.67361958685333 0.622168470276424 1 1
0.440623940972569 0.417588677323318 1 1
0.658275056058565 0.631048673855475 1 1
0.282487248943208 0.266034073960764 1 1
0.775123173419372 0.741567299234343 1 1
0.265226750804318 0.2444547969 1 1
0.911780090662756 0.87295844182805 0 0
0.333786623945015 0.314002775355121 1 1
0.386345774109303 0.366331781598928 1 1
0.350039087418762 0.333162153002485 1 1
0.24905735756816 0.236251268320325 1 1
0.659773972526202 0.628048905533795 1 1
0.6334927826196 0.60951562885317 1 1
0.85951268801303 0.817836909680213 1 1
0.617126696730092 0.591471342068247 1 1
0.464780268650378 0.445276843586466 1 1
0.643685174992541 0.612596027467597 1 1
0.53971204774777 0.514272332492215 1 1
0.632247697482434 0.602256898034018 1 1
0.337829032193015 0.314501147335252 1 1
0.549320437026792 0.528368982668043 1 1
0.539910723437199 0.516395843563239 1 1
0.683635020178793 0.64247335827875 1 1
0.481073883920901 0.455898193060085 1 1
0.731848202850418 0.698121931818696 1 1
0.779166341607624 0.737440314698145 1 1
0.873538720035285 0.832330795100721 0 1
0.352458582976902 0.333065997017069 1 1
0.414876010942733 0.392480687205242 1 1
0.425032563440772 0.400932454309137 1 1
0.438178452228419 0.420951368357047 1 1
0.236421449264031 0.225652245056298 1 1
0.188794504896944 0.175653902754334 1 1
0.521720203496801 0.493606982636583 1 1
0.697495474492878 0.663133101590636 1 1
0.203769078689893 0.196039777065998 1 1
0.606807754795078 0.575956892875889 1 1
0.336869791933478 0.321265213738634 1 1
0.229068411586421 0.21022558114354 1 1
0.689387471370869 0.653492375737803 1 1
0.301128429634878 0.288684245300147 1 1
0.776656096697148 0.743237047765667 1 1
0.436388033114694 0.420874783292934 1 1
0.67905632551713 0.65249369396215 1 1
0.446762367663686 0.426713417818143 1 1
0.363981268507237 0.340442532876441 1 1
0.457880017465739 0.433922314656989 1 1
0.587556421550356 0.562328621560161 1 1
0.479686580507842 0.457044877370902 1 1
0.942597562485209 0.897710893356194 0 0
0.363250605419705 0.346969812550716 1 1
0.263040103140102 0.249714333233854 1 1
0.395730507656271 0.376481418782021 1 1
0.482224037577202 0.460673949000171 1 1
0.535880783043219 0.50213301942006 1 1
0.34137835745251 0.321569242389208 1 1
0.639343543983168 0.610353007218486 1 1
0.523692021522677 0.491151305449428 1 1
0.478711317140373 0.455141992512353 1 1
0.755571675081572 0.72138003123431 1 1
0.278351336919095 0.261241131719209 1 1
0.564531476424722 0.536510148158887 1 1
0.323487125272405 0.310060607472683 1 1
0.726023524870514 0.684280532337511 1 1
0.627876829359686 0.600284261106286 1 1
0.923384049296134 0.886075001927295 0 0
0.339907869193207 0.3282826723518 1 1
0.197468789763257 0.184140287683864 1 1
0.440543464176242 0.415182603625626 1 1
0.89167467845139 0.852328442633875 0 0
0.522140999955436 0.490106618639941 1 1
0.775565838162571 0.735853321641324 1 1
0.492462846761281 0.46655647909071 1 1
0.741258517497012 0.705485507822196 1 1
0.530289549511089 0.507488900762003 1 1
0.502204108610051 0.484815144004453 1 1
0.521753279692605 0.498199150516229 1 1
0.615550195992296 0.573388918675495 1 1
0.569773171383625 0.541532778567727 1 1
0.624181262180613 0.589173336458022 1 1
0.450850938835272 0.429124130542295 1 1
0.826753994553972 0.789108397473748 1 1
0.633166042199244 0.605290237489557 1 1
0.553356253364441 0.526293902235968 1 1
0.502601675011681 0.475073195560033 1 1
0.533104713447004 0.505468107704516 1 1
0.570834761742715 0.542794197900068 1 1
0.410951981303559 0.393406515245648 1 1
0.59914513590074 0.56972569263628 1 1
0.579009651168556 0.548194677904849 1 1
0.382921875101971 0.359812571108875 1 1
0.53041121609619 0.501352303162607 1 1
0.616250189616238 0.585115276305193 1 1
0.620758672431538 0.593751288464428 1 1
0.357154977569396 0.34033558848837 1 1
0.608657940140361 0.582428002325584 1 1
0.152465460519441 0.145392671198165 0 0
0.34131785701828 0.324592421518114 1 1
0.891473792332755 0.837179448526213 1 1
0.643653338719347 0.610256951408175 1 1
0.461205943927888 0.43563593536468 1 1
0.419895110753545 0.400269795520265 1 1
0.301072462704241 0.284335294346953 1 1
0.376243876450066 0.356863055457783 1 1
0.312891577038724 0.298061552850211 1 1
0.950727574948157 0.908411365389678 0 0
0.65385710669407 0.624434841216332 1 1
0.54084544582441 0.518391135902956 1 1
0.619147834387781 0.583217712117346 1 1
0.67746619638288 0.644316567382661 1 1
0.46261835422094 0.436218859585548 1 1
0.757502998028692 0.724500772859913 1 1
0.624320799643329 0.592619287720864 1 1
0.495581459863631 0.477904463589765 1 1
0.59973524522784 0.552974345509977 1 1
0.292700135043483 0.278825211723612 1 1
0.596584738151147 0.568377268769693 1 1
0.259132435547369 0.250702511936457 1 1
0.450629308458682 0.42865375858121 1 1
0.212557354088368 0.199577699688572 1 1
0.364653292257415 0.350284176641514 1 1
0.394939238168265 0.382036042243555 1 1
0.716245595023617 0.679481937757851 1 1
0.592851583185196 0.575550107978475 1 1
0.60033137012951 0.56988548853585 1 1
0.741592272767161 0.706620260831803 1 1
0.362313215917554 0.34869634847786 1 1
0.367530522757017 0.348384236100533 1 1
0.648632216229983 0.61587040812926 1 1
0.551121187328893 0.522282389035306 1 1
0.608128424702455 0.580227719315676 1 1
0.687562590871267 0.648785189475461 1 1
0.490938963332654 0.465060783900581 1 1
0.257921996732055 0.24490945235093 1 1
0.41787988237302 0.403946756781074 1 1
0.485246391101359 0.459842853195352 1 1
0.632643401620394 0.612720811992764 1 1
0.475233440649497 0.455278111504995 1 1
0.304735868375596 0.290634119563453 1 1
0.511464511867209 0.485010444756201 1 1
0.456353880682361 0.434964209688663 1 1
0.339518234792196 0.316893874428388 1 1
0.725120639424868 0.693358286367521 1 1
0.385136195066919 0.366740765613846 1 1
0.444446967089169 0.418953951112027 1 1
0.485934167474935 0.461326514684423 1 1
0.576873605627048 0.551591703777546 1 1
0.558719404577839 0.535639200926324 1 1
0.777934140079578 0.738165031634698 1 1
0.35865089576135 0.340241958628407 1 1
0.802767744678237 0.7698622937122 1 1
0.374720704436847 0.355049695754307 1 1
0.351612322912722 0.331862160216157 1 1
0.562661604346705 0.535794999987657 1 1
0.540595657189344 0.511332472448575 1 1
0.420460218981433 0.399772684259426 1 1
0.419532991568427 0.399841154995638 1 1
0.740725122517888 0.704578929748683 1 1
0.373766861605389 0.355859086216966 1 1
0.24353337933995 0.229686273648207 1 1
0.665015081078271 0.633715158489273 1 1
0.540744881685609 0.519233036004422 1 1
0.486510478148975 0.457469369334676 1 1
0.312060676359093 0.298807921257193 1 1
0.803905522420896 0.762998885620897 1 1
0.667591472364335 0.6420744495063 1 1
0.67772634042827 0.646728749060637 1 1
0.479078755140467 0.447543230768545 1 1
0.527874740975969 0.504634482458795 1 1
0.466174552568277 0.443557247314385 1 1
0.542151819043547 0.521319542077713 1 1
0.626480711858649 0.596230959808999 1 1
0.365841327579892 0.346304258620886 1 1
0.652684050913302 0.622476375012115 1 1
0.0619628557908411 0.0577638766635883 0 0
0.608322906950339 0.579776685162771 1 1
0.386514981247056 0.370225553299161 1 1
0.659634788126134 0.622268913970535 1 1
0.697139814370003 0.661322719952781 1 1
0.755211250756653 0.716982681402802 1 1
0.74165023254516 0.705257837160251 1 1
0.585781847132846 0.555554617403364 1 1
0.557956100089563 0.53051105095968 1 1
0.448604627059128 0.423894850822757 1 1
0.584772057804804 0.553681500656459 1 1
0.529506007348653 0.50384655200927 1 1
0.734495514320837 0.703157968542671 1 1
0.139636463641772 0.122900480550242 1 0
0.523307216648567 0.496230899165433 1 1
0.746225886628334 0.715089870912606 1 1
0.404419973305281 0.390846801784711 1 1
0.492271571404167 0.468797876799023 1 1
0.381199308041859 0.362443048167335 1 1
0.254359055983094 0.246465348543079 1 1
0.337279734028132 0.319798766937459 1 1
0.475764582606172 0.45613778200591 1 1
0.764553357897028 0.734067098029543 1 1
0.392574279351594 0.366992377666569 1 1
0.633586512803407 0.609465140336163 1 1
0.782622120166696 0.744126305443359 1 1
0.474237678913936 0.449657974853099 1 1
0.742422182854724 0.708800979304784 1 1
0.59849839802706 0.576779787722153 1 1
0.845906165938846 0.80149960920279 1 1
0.608280769110225 0.585631160341116 1 1
0.350192851913813 0.332149531475867 1 1
0.56416958358646 0.542334560237564 1 1
0.549912146322248 0.514031421734207 1 1
0.409099132781491 0.388959759107234 1 1
0.666398783207547 0.635305784045599 1 1
0.560540249453665 0.535045543677393 1 1
0.636471084839023 0.601127407426138 1 1
0.859871363533272 0.818744390396997 1 1
0.431213065187148 0.414920503665193 1 1
0.557604150587352 0.53657895891314 1 1
0.783482319638925 0.744277809261042 1 1
0.3100902359645 0.292603913174843 1 1
0.624564385674298 0.595118857430378 1 1
0.191709527990971 0.179108298628112 1 1
0.551973389581753 0.527608788809286 1 1
0.635374593202238 0.588877906639308 1 1
0.573062189254262 0.544940697144375 1 1
0.593074178096754 0.561637733140801 1 1
0.978830807991452 0.929526015982517 0 0
0.549021887402637 0.519142733148433 1 1
0.514996203250025 0.491708937373704 1 1
0.444635700427487 0.423043929085254 1 1
0.566918584898752 0.535445862242751 1 1
0.667056174950899 0.636776411289242 1 1
0.504481668487739 0.478866646925028 1 1
0.470122972151618 0.448271630376091 1 1
0.549132651187046 0.52670242449461 1 1
0.458876040931586 0.438368552137545 1 1
0.477041243702013 0.446312628827412 1 1
0.492753897572373 0.469077360084801 1 1
0.782712012347599 0.745338773920225 1 1
0.469533892302523 0.443298971099633 1 1
0.916093762929144 0.864678482322683 1 1
0.400789425930411 0.382487467442618 1 1
0.284963398904107 0.267070116394128 1 1
0.629497561845045 0.603994880326237 1 1
0.564390166330757 0.539753614076604 1 1
0.749728002978648 0.719395075057745 1 1
0.76281959402082 0.72923766445703 1 1
0.646993555820434 0.610202194973266 1 1
0.683222819794372 0.66060559265215 1 1
0.453301335810798 0.430660965626572 1 1
0.384448174811595 0.371205778772412 1 1
0.514271932584626 0.483434084860884 1 1
0.387189575087741 0.371264258767589 1 1
0.545991622472695 0.518578756874088 1 1
0.295136798743611 0.28237059078901 1 1
0.178899053675055 0.163094744850577 1 1
0.532261952476073 0.512526133663386 1 1
0.630194804287918 0.597828466838985 1 1
0.657550446803681 0.626325383777401 1 1
0.434261296142023 0.409428531740139 1 1
0.464924692300798 0.442982037643284 1 1
0.667914704869355 0.637369382041384 1 1
0.556160748506011 0.525347528934919 1 1
0.374894245021102 0.357169969629535 1 1
0.615268895310797 0.585596664069445 1 1
0.358638691674081 0.342313715722874 1 1
0.607360513125288 0.573963730416701 1 1
0.624454603481503 0.595267382529388 1 1
0.697329644613095 0.660912335942165 1 1
0.267095189615794 0.253424623373269 1 1
0.852084325297542 0.815739466183351 1 1
0.814523245054701 0.770756624583021 1 1
0.746596056301908 0.694705668979304 1 1
0.489239016202782 0.462732563693635 1 1
0.333821372793637 0.316875508911065 1 1
0.464196860973094 0.439179259842419 1 1
0.469486471540938 0.450683517610238 1 1
0.884480558126565 0.840965833598409 0 1
0.506662532907817 0.481514276302796 1 1
0.48001575068196 0.458701714014911 1 1
0.508348952030771 0.484172723173925 1 1
0.15046809056698 0.139793694281497 1 1
0.598137901927355 0.575584079381463 1 1
0.468304342680209 0.444699200178078 1 1
0.381800131986206 0.372031934013095 1 1
0.482847052957007 0.462914727318676 1 1
0.504120689662514 0.480506567709587 1 1
0.175253515577262 0.168696189643412 0 0
0.573337903146466 0.547032538230393 1 1
0.448407538802914 0.431806303636992 1 1
0.52135937456403 0.497052232555618 1 1
0.438316988910035 0.417252795371243 1 1
0.584777576612274 0.551284680305749 1 1
0.712619836841158 0.685221541629965 1 1
0.363177140967754 0.342234644197031 1 1
0.629956917947284 0.597569536801517 1 1
0.481137362517749 0.45937298883619 1 1
0.612893683861095 0.586510179336546 1 1
0.483823679355715 0.458436127968602 1 1
0.514430924192035 0.495755813237516 1 1
0.606761574227272 0.580016776203204 1 1
0.60997389071449 0.577091655295336 1 1
0.333133796070565 0.319133462001364 1 1
0.228145078500165 0.222543715333617 1 1
0.554689246204169 0.528139502354171 1 1
0.481914289010506 0.455846460849755 1 1
0.750281269702654 0.710635356576043 1 1
0.702938397199914 0.669031184953731 1 1
0.515955666177789 0.49170713378855 1 1
0.478384201853817 0.459343298216756 1 1
0.199578399593338 0.190631691704401 1 1
0.689558392438965 0.662940016543987 1 1
0.337999279643563 0.325875445793941 1 1
0.124793091461938 0.117845883775119 0 0
0.537369406159792 0.503184112454698 1 1
0.814516527027566 0.777091249905144 1 1
0.619201364960093 0.590281103607401 1 1
0.768372302408366 0.725557551266821 1 1
0.599933866242869 0.569190215167639 1 1
0.548523554548968 0.522408078373287 1 1
0.648418593718013 0.611495605990337 1 1
0.506182367190455 0.479416242147776 1 1
0.347176364144665 0.329911711665657 1 1
0.553689058312649 0.522098738530023 1 1
0.610832642221005 0.579674776532334 1 1
0.609274021094601 0.577760891122703 1 1
0.385072155754265 0.366309033198114 1 1
0.43199981121264 0.407298612330987 1 1
0.675044702485357 0.645571315676739 1 1
0.351766343692265 0.323386230122908 1 1
0.647518261984179 0.615525941526482 1 1
0.584609917437707 0.558102193798864 1 1
0.532145352597368 0.51283922993984 1 1
0.568048265138009 0.536040575554941 1 1
0.395946496278275 0.374019294344466 1 1
0.37389452319643 0.355334254380558 1 1
0.480333319306903 0.453845192226694 1 1
0.435683711732587 0.414942152292849 1 1
0.495600484447739 0.476084452766924 1 1
0.397512275727736 0.381817759229728 1 1
0.46267717320937 0.438567674044412 1 1
0.185584423744032 0.171101897598174 1 1
0.611700661565244 0.581790394620276 1 1
0.787581396427804 0.746498606993762 1 1
0.441515678140546 0.429436232972069 1 1
0.288156172934007 0.27083126374148 1 1
0.280318424141265 0.267474500222533 1 1
0.503939352388126 0.489583071375975 1 1
0.28285880583333 0.267577639662706 1 1
0.554966090559772 0.525381845090492 1 1
0.43203182876694 0.406571525983096 1 1
0.628423436279608 0.585341485669046 1 1
0.613211219138474 0.581046977470756 1 1
0.5835448385318 0.554677172276324 1 1
0.52656991235324 0.498646673846372 1 1
0.530087106744885 0.5012984690281 1 1
0.688498999165314 0.64693843265251 1 1
0.256789130932059 0.243627358346878 1 1
0.460225331315053 0.436965662157141 1 1
0.397833474138777 0.381083912786852 1 1
0.552825520372915 0.527007539124846 1 1
0.640302702826666 0.612651163840239 1 1
0.272330233254597 0.260716087432113 1 1
0.7546611747658 0.72023923085666 1 1
0.714668260119073 0.683045281062005 1 1
0.527371099241391 0.498795096735728 1 1
0.29764976753249 0.282010674212774 1 1
0.512328448893959 0.491964574163224 1 1
0.474167901927762 0.450142251345273 1 1
0.115287800871926 0.109925510128239 0 0
0.900741909513829 0.856723509597696 0 0
0.263800086883881 0.249753881528537 1 1
0.213754103526224 0.202914144479813 1 1
0.378963995633061 0.364828615814538 1 1
1.02690158013434 0.972424379604703 1 1
0.550597668116039 0.525837600050803 1 1
0.406395365589372 0.386043108589209 1 1
0.587764782935991 0.558581281805596 1 1
0.243081643752942 0.229219573428195 1 1
0.397363677476791 0.376967495603217 1 1
0.376064033388347 0.355775784085101 1 1
0.27304123245627 0.259130697718627 1 1
0.461736698434565 0.441947691970242 1 1
0.39148832670784 0.373157555441312 1 1
0.625083003825951 0.594704766065477 1 1
0.403356680736526 0.386500230835956 1 1
0.509523241680433 0.480688450092471 1 1
0.386446561876484 0.36677859254254 1 1
0.23572815765023 0.224766804300505 1 1
0.516779982193833 0.490561746274574 1 1
0.68943703099064 0.663031407801273 1 1
0.390128483540695 0.37397884052824 1 1
0.576773309125298 0.549045257758596 1 1
0.24123949367048 0.230036118319844 1 1
0.43529175434318 0.409929656133697 1 1
0.720429274969875 0.662751803167178 1 1
0.643906523385567 0.616398594989548 1 1
0.542522806128254 0.519134208694546 1 1
0.39457371229135 0.378455259365693 1 1
0.377782932284902 0.352373182015665 1 1
0.476595653203982 0.449566115805135 1 1
0.35152950285655 0.337285329062555 1 1
0.510623282150583 0.48085941674356 1 1
0.652180924680693 0.614571667688892 1 1
0.491578524890973 0.466066986959567 1 1
0.680586547597213 0.637778851392781 1 1
0.410207594157102 0.391169728911736 1 1
0.374408541578737 0.357492675145596 1 1
0.449475647250688 0.429287196118989 1 1
0.708059320204973 0.679105414404767 1 1
0.530061796447222 0.506960737101691 1 1
0.514094232441925 0.492808414992746 1 1
0.605065106195228 0.569154106074875 1 1
0.168682701239005 0.160913234459008 0 0
0.336284918793045 0.322586563195015 1 1
0.633745531808104 0.600020585022371 1 1
0.58327227294419 0.555193367641559 1 1
0.626548065113032 0.596202325151268 1 1
0.31964225514226 0.301646187030172 1 1
0.426811176674092 0.408408318212981 1 1
0.413946424506426 0.386769930368094 1 1
0.311212270753689 0.296890460927224 1 1
0.342211918417494 0.326257644877324 1 1
0.355828406666903 0.343695461174333 1 1
0.161081009682695 0.153222011051461 0 0
0.688433820492607 0.655927084565784 1 1
0.32899591735682 0.311035890701517 1 1
0.634756482580477 0.598648682677927 1 1
0.585262413936633 0.556976393362265 1 1
0.777646008579922 0.733768912508099 1 1
0.691461250479978 0.654300645816183 1 1
0.483997333026249 0.457542049140542 1 1
0.54735766325675 0.522065543304946 1 1
0.438363517623534 0.415740844726757 1 1
0.609244687181907 0.569693724911978 1 1
0.51158523413381 0.485917844169415 1 1
0.43567611683599 0.409777074374567 1 1
0.605469639614948 0.577538118463506 1 1
0.372656246727681 0.360180453255977 1 1
0.511635643262981 0.482289207818297 1 1
0.413680129484405 0.389402276403059 1 1
0.712559249923948 0.686298091806526 1 1
0.513817582518157 0.487167246999502 1 1
0.631295568831437 0.598741166022554 1 1
0.623520768543455 0.598916394390929 1 1
0.45296105921721 0.423549249401197 1 1
0.381729954879135 0.358015827691046 1 1
0.585392101496733 0.559166918227916 1 1
0.430566099972304 0.407531176614264 1 1
0.737458635697787 0.706250623362711 1 1
0.78623393553741 0.753602203061084 1 1
0.281322793498363 0.266469834962343 1 1
0.439087589138082 0.414385176770143 1 1
0.268642077952093 0.259400661989716 1 1
0.570021667034592 0.545943012741302 1 1
0.22643053205787 0.215670987316013 1 1
0.189530905189381 0.180667436835438 1 1
0.312985666285857 0.297182976604292 1 1
0.640883326431899 0.607365136073154 1 1
0.639213115481509 0.611150926038451 1 1
0.457392810255154 0.429718277934875 1 1
0.331837676274261 0.322452890332799 1 1
0.292967064770416 0.281181431334822 1 1
0.582777099397489 0.550568764273885 1 1
0.521851485593546 0.494868702406693 1 1
0.514772148152931 0.489185433066614 1 1
0.38998327449865 0.369821469802744 1 1
0.445274057350688 0.429010576221273 1 1
0.258165564216164 0.240148716218504 1 1
0.649844410902272 0.616060625676313 1 1
0.393234265324481 0.375741734042004 1 1
0.564456436995157 0.537567396278307 1 1
0.629965164870137 0.603477002126835 1 1
0.414391220275999 0.394442102003429 1 1
0.413826995673571 0.393098112855519 1 1
0.423753814340574 0.393115346672878 1 1
0.447705444675395 0.42223885165435 1 1
0.391228987033609 0.380524073428089 1 1
0.487959521987555 0.459991385462223 1 1
0.480130043976679 0.455082317756908 1 1
0.440394765620812 0.422420971572914 1 1
0.567309119759715 0.535880032905131 1 1
0.55602169654901 0.531118126357362 1 1
0.635536649097628 0.598847788238721 1 1
0.413097511114612 0.398379950994495 1 1
0.548700548886364 0.523681966067275 1 1
0.424107193482046 0.405145733177271 1 1
0.966018490326297 0.914360536555125 1 1
0.56213990657424 0.541756654912337 1 1
0.361235500114129 0.338068340042099 1 1
0.280567941558527 0.268195217502129 1 1
0.252387719924853 0.243788526126735 1 1
0.404911653776645 0.386232514262831 1 1
0.255192021086834 0.240174362860274 1 1
0.465785930244582 0.443597831261229 1 1
0.253044024963502 0.24245788563509 1 1
0.519552726210878 0.49013583491965 1 1
0.469109142856336 0.44728084635242 1 1
0.489740463201336 0.470220619558959 1 1
0.482713038810064 0.466766917389278 1 1
0.806252491829462 0.770879070255774 1 1
0.675271359032757 0.645456759314898 1 1
0.304235612992213 0.28980930202827 1 1
0.315021580991278 0.302069472427832 1 1
0.369100926498194 0.351723116580562 1 1
0.432031015497722 0.412415839679797 1 1
0.484073365010941 0.462915492338838 1 1
0.448677822592603 0.423921149963398 1 1
0.258053485275268 0.24433470403765 1 1
0.398443197735024 0.380771521108622 1 1
0.453980961635875 0.434882782212855 1 1
0.333781057674013 0.317336459038434 1 1
0.6000114108129 0.574969015124287 1 1
0.48698357177786 0.464268073214292 1 1
0.522364720733755 0.489981722388697 1 1
0.74092410595609 0.70277732399925 1 1
0.531753865109477 0.507654610732793 1 1
0.825593826603882 0.783802602817734 1 1
0.0676102146518576 0.0631315718880378 0 0
0.697159883229378 0.659431704679458 1 1
0.879221448371553 0.841228173702608 1 1
0.296469809934238 0.287165646358265 1 1
0.329080902912222 0.311983052165611 1 1
0.695508645098636 0.659355330290516 1 1
0.662625983616675 0.623299770513281 1 1
0.61099790864245 0.58323234922249 1 1
0.605536966334872 0.578699976252899 1 1
0.385461662422401 0.362908927540231 1 1
0.541337916226032 0.514547211426548 1 1
0.478071993515804 0.45599285151198 1 1
0.574214172844854 0.554581167790355 1 1
0.460221102569066 0.445500739163486 1 1
0.437352975851215 0.412209307980578 1 1
0.44733818692773 0.426968354482217 1 1
0.639136847519971 0.610576161297939 1 1
0.692477667626694 0.661586665612406 1 1
0.49353123717539 0.472724516689313 1 1
0.674920435008024 0.644563996066028 1 1
0.604023181937581 0.572818412792794 1 1
0.389239974295681 0.369993894237743 1 1
0.429281103944256 0.404215048440928 1 1
0.354100319057739 0.336959171641676 1 1
0.193368806721563 0.180886168823167 1 0
0.337576934891828 0.313616658029064 1 1
0.83321316289264 0.790520413351655 1 1
0.350783897583064 0.333327074381965 1 1
0.470101032291879 0.443189671546718 1 1
0.696309363150805 0.662921113849475 1 1
0.563866291606336 0.542403572311492 1 1
0.260170252880303 0.251213096167678 1 1
0.574278843684808 0.536721332680504 1 1
0.322048753354139 0.306850589791717 1 1
0.223600598301849 0.213049185583849 1 1
0.16230760105675 0.155678441103335 0 0
0.539974961044004 0.521415348628182 1 1
0.22662846374395 0.215412346689541 1 1
0.588305777043919 0.557842963174503 1 1
0.899106122978293 0.85090873512756 0 0
0.438552071759091 0.411742780611848 1 1
0.374270793978347 0.35641501663276 1 1
0.811586980551809 0.777665760281299 1 1
0.620051362911412 0.592860412860602 1 1
0.644446771382561 0.612054163508017 1 1
0.451179218415948 0.429591513859537 1 1
0.696899974447742 0.661985189908132 1 1
0.637952939096625 0.609197743951217 1 1
0.285654807651495 0.271695669350844 1 1
0.740382652777509 0.698403041186131 1 1
0.51276643150217 0.485458215239966 1 1
0.497808534675444 0.47732696348587 1 1
0.522055451587629 0.497488990143892 1 1
0.305764806524337 0.278808212057593 1 1
0.833054690393405 0.790176271969313 0 1
0.776224518481711 0.743339686681287 1 1
0.584720374965331 0.559379196472331 1 1
0.33859737728382 0.32059291615107 1 1
0.882067223570493 0.835654992457061 0 1
0.649942708059315 0.618735178196953 1 1
0.49324538078547 0.47605243994866 1 1
0.791000457985507 0.750042829939905 1 1
0.824773091189353 0.787264423713524 1 1
0.447673989155883 0.428121069807756 1 1
0.364052386858765 0.35008582723785 1 1
0.104660610602436 0.10209410554518 0 0
0.178373758157041 0.175375480480853 1 1
0.624327077677607 0.597784254378093 1 1
0.387319010357436 0.376668066668186 1 1
0.222206090122258 0.210586488005205 1 1
0.0901480296780414 0.0865965178428955 0 0
0.521720380137958 0.49658619442734 1 1
0.640419994423419 0.608603018797752 1 1
0.858721472938334 0.817182260050266 0 1
0.618048514083684 0.587776242019817 1 1
0.502859506345453 0.482458778758945 1 1
0.608537727286931 0.584100418030931 1 1
0.376951795735313 0.358016057998211 1 1
0.336909371763779 0.319635668164341 1 1
0.747242541892451 0.708416636258964 1 1
0.115170715063153 0.110661427608395 1 0
0.562369079711745 0.535761984011809 1 1
0.276609984274882 0.263755980064466 1 1
0.578961278219972 0.547154769719089 1 1
0.642336437727519 0.611540867419429 1 1
0.678172191078819 0.643670037239708 1 1
0.657087671233359 0.629031762160973 1 1
0.319698973896699 0.314555262038569 1 1
0.370442215061179 0.35283886083696 1 1
0.583556739993215 0.55148844604067 1 1
0.264635982627461 0.250071055454336 1 1
0.685572454151072 0.652131750477764 1 1
0.496139889143714 0.474364949352701 1 1
0.496653107640848 0.475997833102737 1 1
0.552345353593733 0.523984871956307 1 1
0.706254023142834 0.674720704178237 1 1
0.331102179888964 0.316349469115955 1 1
0.416845238095151 0.398733258355822 1 1
0.694856285681204 0.661699090409657 1 1
0.383770484418359 0.36178388905116 1 1
0.3217778818147 0.307251593975817 1 1
0.491938602683819 0.467795497404075 1 1
0.335063641282923 0.321416231226525 1 1
0.688832757149925 0.652680098593774 1 1
0.508205099664339 0.482827107316344 1 1
0.363890669837701 0.348383979259729 1 1
0.36563092718609 0.347436504959437 1 1
0.484985772347095 0.460502106721046 1 1
0.400700839579674 0.382895816674119 1 1
0.719896783429225 0.6902129406833 1 1
0.549482179436538 0.522640234394066 1 1
0.128327458568332 0.114697919743509 0 0
0.582041233981631 0.551448495307883 1 1
0.377555510225771 0.350507851978737 1 1
0.248563120974052 0.23319072122888 1 1
0.298779472283209 0.282054881613592 1 1
0.924070417245237 0.87976219287571 0 0
0.489573215964412 0.46410924217107 1 1
0.447005267478518 0.424101768346116 1 1
0.586923472003474 0.558243652641579 1 1
0.292654480205078 0.275348725488735 1 1
0.559114927431759 0.527684453945677 1 1
0.502271384073137 0.470298371838723 1 1
0.864378113882018 0.821398262531323 1 1
0.553897149637506 0.523552280742596 1 1
0.581761658654973 0.557087474125679 1 1
0.685611116405821 0.65141488156566 1 1
0.673345995456763 0.639037140503511 1 1
0.587139859748427 0.561557821931398 1 1
0.374081896691907 0.35460295037051 1 1
0.575313443370301 0.551271507002051 1 1
0.0329340882468313 0.0310097438530827 0 0
0.54652837313097 0.524251046176236 1 1
0.49344887163879 0.472635230481426 1 1
0.480600792082402 0.454957386209024 1 1
0.384956570022441 0.365700626940438 1 1
0.571658840913534 0.544517890527913 1 1
0.610411092143897 0.582397597058287 1 1
0.648244930668135 0.617628606598697 1 1
0.42884011356823 0.409075641828146 1 1
0.0989493569185956 0.094457575434427 0 0
0.804028116121366 0.766120162310501 1 1
0.404131726049104 0.385315522592382 1 1
0.353096730646244 0.332839756197397 1 1
0.734824863466169 0.698407172147271 1 1
0.668015918388956 0.637209628121049 1 1
0.109188524012436 0.102723482155001 0 0
0.535494308094933 0.506715370453638 1 1
0.44561472616125 0.424601467280111 1 1
0.525960605112819 0.503230889136131 1 1
0.522570893394669 0.494304468240376 1 1
0.204126589413955 0.196344516411898 1 1
0.670534955940237 0.639654656784065 1 1
0.544670098239092 0.520355212326824 1 1
0.508801662071562 0.48880940570133 1 1
0.183595140541266 0.17392008928893 1 1
0.700355810645281 0.662730612329441 1 1
0.604509924069662 0.573705188134086 1 1
0.403447421900842 0.39087125616452 1 1
0.54852806700836 0.525962233749739 1 1
0.695809677809418 0.664475299278266 1 1
0.604218988860268 0.571175724641529 1 1
0.622129862105364 0.59970409910072 1 1
0.121654295051785 0.117006216462391 0 0
0.589458662435865 0.558688064704315 1 1
0.603992082353492 0.577566192763243 1 1
0.878459714708292 0.833857715924577 0 0
0.401712163859537 0.384886508338187 1 1
0.546710843603461 0.525044433335652 1 1
0.689505882156179 0.654328519306475 1 1
0.423773856545787 0.406531290127671 1 1
0.719910925414481 0.683832141802296 1 1
0.494501846823349 0.47175136347572 1 1
0.571128073977426 0.550761250198843 1 1
0.200791173403983 0.189768529755623 1 1
0.386915135824132 0.369124721855654 1 1
0.463513795256874 0.440759610782955 1 1
0.417647543494457 0.395987689405903 1 1
0.478234595307619 0.457284304657303 1 1
0.428216918994192 0.401354800316245 1 1
0.623934504696524 0.587773859637422 1 1
0.628832542604365 0.600454438880678 1 1
0.563639934722764 0.531195291314103 1 1
0.407241567550683 0.391441317825872 1 1
0.615339502033884 0.583050229451056 1 1
0.448449373553027 0.424281125845299 1 1
0.680618545978433 0.64397318036647 1 1
0.886076283760578 0.843080330562401 0 1
0.556132824487017 0.531259687679948 1 1
0.294976031859764 0.280487521148768 1 1
0.778033485473319 0.737430277812754 1 1
0.319264182493509 0.305382863213895 1 1
0.313455808452566 0.298606582317372 1 1
0.352847271779036 0.335060363657763 1 1
0.242412660120753 0.221387133716125 1 1
0.339500900925273 0.328442752322866 1 1
0.785245721418228 0.739280971970719 1 1
0.521045741616978 0.488603984843562 1 1
0.500957700705785 0.479272138825059 1 1
0.382686066844132 0.358704216460672 1 1
0.494546440571765 0.479388410396382 1 1
0.483605379964609 0.464558491866515 1 1
0.521964095349821 0.496164733808874 1 1
0.661909178424648 0.635380154071785 1 1
0.604115637523767 0.571864977417096 1 1
0.206170146361709 0.195446114373679 1 1
0.42723455492916 0.408895371551595 1 1
0.426528113246611 0.406240655101207 1 1
0.515224399596794 0.485655304003833 1 1
0.580930060282273 0.552827218108184 1 1
0.501559068508663 0.482433833876585 1 1
0.563703708473704 0.541496477504838 1 1
0.641049004860805 0.607661726888265 1 1
0.863500415275456 0.824836950278281 0 1
0.16242997706541 0.152788339096297 0 0
0.342299586004837 0.330452292848637 1 1
0.5585671298927 0.534627334714187 1 1
0.804233753810893 0.768586913291094 1 1
0.695175413746651 0.665217545664403 1 1
0.485573777112013 0.46425812675343 1 1
0.614031091824245 0.581354181729612 1 1
0.316976293612437 0.30531562962565 1 1
0.304180612247662 0.29151390493068 1 1
0.325105794622133 0.309245793016026 1 1
0.303200313198463 0.288345199942215 1 1
0.640855795897814 0.606733420687237 1 1
0.124355571617027 0.117030848013731 0 0
0.516106339721513 0.494500179049179 1 1
0.11167170547605 0.104410213393215 0 0
0.468553836910476 0.437387938145606 1 1
0.401493426225439 0.387047533135783 1 1
0.311969536009096 0.293152412346563 1 1
0.250179386258574 0.245610125987471 1 1
0.264003564407401 0.251515080575767 1 1
0.444097599986892 0.424955766050074 1 1
0.439866143418252 0.418581486511596 1 1
0.588630309947449 0.561714282066235 1 1
0.307538981510228 0.297848348881529 1 1
0.205036695516877 0.192040469097981 1 1
0.266135899428597 0.254133383920901 1 1
0.426573163361098 0.402060613263534 1 1
0.841601152941668 0.79784127456595 0 1
0.45950978114674 0.434461544339728 1 1
0.326165797726091 0.310036729645165 1 1
0.531930284048655 0.510408642175837 1 1
0.630847221428466 0.607618921680592 1 1
0.531398299170746 0.508804334347388 1 1
0.346502802398007 0.337763451543518 1 1
0.562241486576273 0.533666520970277 1 1
0.388825696864829 0.368226842946424 1 1
0.518818344316625 0.495657398493569 1 1
0.493099732060283 0.468140241732717 1 1
0.540489008852008 0.519312935732485 1 1
0.539921353415624 0.514529582547834 1 1
0.54139075569909 0.513363751066648 1 1
0.309715411167715 0.296171484528222 1 1
0.644817714048242 0.608291393555138 1 1
0.263658927840285 0.248869468379385 1 1
0.480795752240042 0.459762613963306 1 1
0.493804780950831 0.471887199163578 1 1
0.296555217304039 0.282063998654535 1 1
0.455502559530648 0.43404452952093 1 1
0.722555230055556 0.6930031954465 1 1
0.578360309450629 0.546384718468035 1 1
0.198031352720988 0.182759679652356 1 1
0.603771063983847 0.570218183105474 1 1
0.519521462563902 0.497360324032241 1 1
0.714447295769198 0.677463961056641 1 1
0.592143064216307 0.564258988702541 1 1
0.293455026231684 0.273782305175597 1 1
0.967167921746461 0.918327264034259 0 0
0.647982001928902 0.618147806591445 1 1
0.484141801671001 0.459926805894682 1 1
0.422673114685151 0.407707615513858 1 1
0.686250747364074 0.655696488629305 1 1
0.365682092783555 0.351950061283153 1 1
0.572156789305121 0.543208832223566 1 1
0.239100718428506 0.230884249072089 1 1
0.179523277352261 0.171405520071666 1 1
0.415739285391646 0.391576917896939 1 1
0.217245231975467 0.205784873464618 1 1
0.68017614174841 0.650285847876233 1 1
0.679688384548559 0.651120385847321 1 1
0.450185161796808 0.430447667088483 1 1
0.585857838273695 0.56061577972038 1 1
0.525639535048708 0.500063801725932 1 1
0.653936460847908 0.62156408992976 1 1
0.617044591076642 0.583863206179003 1 1
0.503924756532546 0.490086230991516 1 1
0.267617553353517 0.253479425200976 1 1
0.224872340683218 0.218274883191141 1 1
0.445531185328878 0.422174518035291 1 1
0.134411625029227 0.127422955903527 0 0
0.643082941604975 0.610500471805497 1 1
0.36661798066527 0.347896228504377 1 1
0.521596989349884 0.489534934072501 1 1
0.630139666449834 0.601835080931202 1 1
0.602133416592365 0.577939926425188 1 1
0.40159023172214 0.383556329189808 1 1
0.560795351385917 0.526168320674598 1 1
0.350938901573336 0.338414459134851 1 1
0.588720101084473 0.557938215020469 1 1
0.725208326749377 0.692494023716246 1 1
0.82833942207754 0.792844053976163 1 1
0.669960611412473 0.642972942781743 1 1
0.548218838365933 0.524022149827767 1 1
0.53389936276414 0.511492347844713 1 1
0.410031745875189 0.390541835426949 1 1
0.507934827665133 0.487398140638988 1 1
0.298828971058145 0.283405067250881 1 1
0.21196741597822 0.197534389236483 1 1
0.545861539987222 0.520648361907302 1 1
0.403515548252893 0.384531778863939 1 1
0.102887426128956 0.101173646960397 0 0
0.431512642834034 0.409766939668832 1 1
0.356665970474951 0.33431889898281 1 1
0.237535313936954 0.228575939648814 1 1
0.685908672888272 0.659317839377907 1 1
0.40132509468381 0.38853726784376 1 1
0.4463467861402 0.425885763206404 1 1
0.772704077217556 0.734354431288065 1 1
0.561205970941185 0.534216354437328 1 1
0.490941085789603 0.470137552232122 1 1
0.231652865395335 0.221334241949301 1 1
0.554242276103669 0.528666883622277 1 1
0.534726150803623 0.512091370307863 1 1
0.762232056443908 0.725676524503426 1 1
0.311215118763745 0.298834905661757 1 1
0.687104100771052 0.658540909532069 1 1
0.386426923413754 0.365632768628349 1 1
0.517181531654913 0.489106403867352 1 1
0.60064382691719 0.573939748376395 1 1
0.118383006283389 0.113400782942924 0 0
0.631798191449396 0.597735598211654 1 1
0.634284489551556 0.605776996255225 1 1
0.723760267828624 0.692820964298174 1 1
0.488701047453556 0.46101890000624 1 1
0.386759919499576 0.368202801194111 1 1
0.384736226402322 0.370932517675516 1 1
0.664893922393295 0.633271278284541 1 1
0.364194065430711 0.353855145175517 1 1
0.192626293334478 0.186012601126838 1 1
0.51508545014394 0.485206770502745 1 1
0.611071178293243 0.576866295693812 1 1
0.500088136726521 0.464617476444521 1 1
0.572473543436079 0.547079293015626 1 1
0.570066874817075 0.550383208458234 1 1
0.182370469572044 0.175952791753391 1 0
0.543632477435754 0.515021630665819 1 1
0.579560203149929 0.551719728193178 1 1
0.29273808376641 0.277000415199368 1 1
0.590688050760357 0.564563043642105 1 1
0.257015123940519 0.249784054166381 1 1
0.510524718183783 0.481159700336966 1 1
0.487305042138772 0.459312999331544 1 1
0.408216462596841 0.3904322670666 1 1
0.660166706880414 0.616600595858692 1 1
0.730794330962744 0.693845894436861 1 1
0.329735517928557 0.312185282384882 1 1
0.538027933360695 0.511019180575988 1 1
0.495203895761259 0.465268422114202 1 1
0.579945971398141 0.554594594422259 1 1
0.599564978610797 0.565258032096652 1 1
0.625149648576738 0.590217806511739 1 1
0.213275333792387 0.201248398121905 1 1
0.491977314964182 0.47373578582948 1 1
0.215952144236645 0.210274669648944 1 1
0.658287248458276 0.624822472340944 1 1
0.307611169969871 0.291117321906596 1 1
0.272996476399054 0.265013125410395 1 1
0.220300321211368 0.20822629753146 1 1
0.665313503511112 0.627548060989019 1 1
0.396386014853065 0.382291284035926 1 1
0.515148623008705 0.494406101275488 1 1
0.659372696494961 0.634290863219797 1 1
0.767654131233124 0.7232788446546 1 1
0.609703561107905 0.582761391963006 1 1
0.335829226755135 0.321505070162825 1 1
0.633969717046807 0.601983994672869 1 1
0.56177633835778 0.533284987151132 1 1
0.586994472701838 0.55966054351944 1 1
0.56512706140696 0.537689773717948 1 1
0.43969119608109 0.412650367651918 1 1
0.404881239098082 0.382306284581237 1 1
0.763031747366281 0.733308655348642 1 1
0.311800622026582 0.297048259985585 1 1
0.774594179407902 0.736645297200281 1 1
0.584338003576766 0.560561381032627 1 1
0.710882142850806 0.663634076370455 1 1
0.302097904989805 0.286884111078973 1 1
0.597409952399831 0.570579173726425 1 1
0.358704500593199 0.342038465821668 1 1
0.384234957372516 0.354895920360195 1 1
0.724852814504645 0.690939254396567 1 1
0.556753904184918 0.529634939338313 1 1
0.423416936543593 0.405713146208367 1 1
0.209856653695017 0.199038260015047 1 1
0.608460642199165 0.58215173386964 1 1
0.445354893685551 0.425541576969131 1 1
0.575005106622575 0.54825426752892 1 1
0.410840937657668 0.390342819017824 1 1
0.64896016820078 0.619248808814629 1 1
0.603145980185439 0.574828568192133 1 1
0.566512738811267 0.537972668792703 1 1
0.409182194138687 0.391974214987564 1 1
0.280416077962809 0.270576238270882 1 1
0.602855741611323 0.573958267366278 1 1
0.533080652378461 0.506252350422088 1 1
0.434148806888805 0.404012412672579 1 1
0.555154882059431 0.531734894828028 1 1
0.309921908806715 0.295337700263338 1 1
0.542362506527231 0.513361785456756 1 1
0.453370886602432 0.431792278338653 1 1
0.56650935510909 0.53738756495041 1 1
0.417311641119648 0.395002244519699 1 1
0.531511801726679 0.506156722449266 1 1
0.636406511695933 0.608892309550892 1 1
0.364518096195089 0.340299961948696 1 1
0.698555967854676 0.647000975081989 1 1
0.276210460665586 0.259442288542827 1 1
0.484386463968634 0.467715697525859 1 1
0.365799763157342 0.343733314983336 1 1
0.395685652817504 0.374997500081022 1 1
0.361713556276855 0.343125862535793 1 1
0.413397776766494 0.394105489762098 1 1
0.730133590852525 0.691595652972873 1 1
0.520163770574483 0.485575264984968 1 1
0.564173571635811 0.534986829264362 1 1
0.607961913353794 0.577698692342518 1 1
0.535991246752546 0.507568265881676 1 1
0.0950311042390153 0.0958241007724982 0 0
0.433741311023009 0.408362894181417 1 1
0.568535409262231 0.542714772530834 1 1
0.26809453578789 0.25327010153817 1 1
0.508614156244953 0.491010547477591 1 1
0.519021671957575 0.494141699355733 1 1
0.35377516304906 0.345870971825712 1 1
0.476639119138931 0.448224589363366 1 1
0.523970889009612 0.503971809619834 1 1
0.316315896251019 0.288210857470065 1 1
0.395403376507017 0.373270709912308 1 1
0.587324822831553 0.558733556200031 1 1
0.208431487270711 0.198872560782337 1 1
0.128944938118716 0.1184432909638 0 0
0.301145747129652 0.282884330547331 1 1
0.888468589804484 0.836201690953433 0 1
0.541781365201473 0.509841472416668 1 1
0.377219537725512 0.355962402248608 1 1
0.682723534267937 0.648142908604664 1 1
0.45521161106741 0.438387633941018 1 1
0.142263827902897 0.1322020333964 0 0
0.464045882515489 0.440228198745225 1 1
0.302153659837925 0.286273462165177 1 1
0.753654172562451 0.711827234144793 1 1
0.408832253201513 0.392266655820984 1 1
0.564310331720206 0.542596595793975 1 1
0.170095304180855 0.161381533911923 1 0
0.20918334040389 0.200122051362791 1 1
0.375396199601652 0.355789214589727 1 1
0.691895487339121 0.662118222513222 1 1
0.486541422316025 0.466338280400145 1 1
0.608928093740534 0.57574084402353 1 1
0.363398009916295 0.35042883934369 1 1
0.493301425078613 0.462515320688508 1 1
0.682575974610565 0.656398292306393 1 1
0.569971663421811 0.539038913158674 1 1
0.476595754761327 0.457611695849236 1 1
0.511323766666114 0.488914022550262 1 1
0.385132878833376 0.360106103021474 1 1
0.64302690023771 0.616400956643719 1 1
0.280478305561362 0.264748013304581 1 1
0.214833103980696 0.203179968240742 1 1
0.674656114112025 0.643430828379934 1 1
0.453739311227567 0.434325383178942 1 1
0.559340757302675 0.531998085622574 1 1
0.802556822154821 0.760443701777493 1 1
0.471184533377862 0.444964849096558 1 1
0.580388177582655 0.552892318008951 1 1
0.37678070845685 0.361178013480342 1 1
0.548920992091653 0.523113280366167 1 1
0.641387056878316 0.6172277946309 1 1
0.416183535568501 0.394221792240518 1 1
0.684365770940345 0.64498309675067 1 1
0.583096260397507 0.553531616323533 1 1
0.425411875222488 0.404765909795596 1 1
0.252140284627554 0.237808331289833 1 1
0.426906807753732 0.407564050813818 1 1
0.399407882467307 0.378048578025095 1 1
0.65250712210671 0.624201205975893 1 1
0.433706069808403 0.414143399627472 1 1
0.394989923596695 0.373830684730705 1 1
0.238408759687352 0.232182530227777 1 1
0.585733200029282 0.556381712949442 1 1
0.433369423408957 0.398891417812857 1 1
0.563652978333478 0.537795088419398 1 1
0.517058008079046 0.493273085062153 1 1
0.345093188410301 0.329668595505498 1 1
0.529965935503287 0.502756964364701 1 1
0.568477870097674 0.541323537151239 1 1
0.550790633450094 0.524066258683349 1 1
0.610042479466159 0.581214481409324 1 1
0.381935204879832 0.366251069116413 1 1
0.586246106134434 0.560465167436653 1 1
0.620012009003418 0.591509331458701 1 1
0.280073521872255 0.27001687045479 1 1
0.174978912153006 0.169602526059826 1 1
0.56346415637254 0.535411512142547 1 1
0.148432450397263 0.14591863053508 0 0
0.705017006946131 0.674376689371496 1 1
0.600847588609187 0.575227406928088 1 1
0.747897379944409 0.711495647115083 1 1
0.619648954911807 0.597698348123916 1 1
0.589123740612277 0.562372433805286 1 1
0.478513314014905 0.459597882316486 1 1
0.428531697416511 0.413592631257221 1 1
0.507611392025897 0.48491870837331 1 1
0.244447792213168 0.231995391845987 1 1
0.334167355369527 0.31444288035803 1 1
0.560006478303441 0.530748326779337 1 1
0.684685272924486 0.654083672659343 1 1
0.473357094928292 0.450033254895793 1 1
0.779019087925614 0.739512012444751 1 1
0.583914469708062 0.562782749552586 1 1
0.523197736420797 0.494008227243697 1 1
0.655296104819006 0.624316854352595 1 1
0.633836997217743 0.604402786719558 1 1
0.285501324979007 0.278533934913187 1 1
0.22547957055151 0.213661777526252 1 1
0.345666607921246 0.329863491665501 1 1
0.647076668604566 0.618873423161659 1 1
0.490282370364156 0.46665932414165 1 1
0.400998410144092 0.375396031103426 1 1
0.598332015364553 0.566183121137278 1 1
0.431348424039503 0.40711589416403 1 1
0.611167913488103 0.577662066947365 1 1
0.546155477900475 0.513747605024548 1 1
0.444919259335591 0.416254052153768 1 1
0.243603573435774 0.228485670984689 1 1
0.488812378140917 0.464540248045974 1 1
0.336280954579414 0.319403874309464 1 1
0.476993455466184 0.451261312457158 1 1
0.0377451566089583 0.0324885017730539 0 0
0.882658568799803 0.849020596576427 1 1
0.327000520718822 0.312112792514101 1 1
0.195203989121369 0.180090463309982 1 1
0.339581970631704 0.324894527473989 1 1
0.717406444783643 0.687812397133026 1 1
0.757016558129301 0.723162894325016 1 1
0.454682909207779 0.429055090773052 1 1
0.51079955570681 0.493442754369756 1 1
0.338622621602897 0.327552947952091 1 1
0.665300124726996 0.627752049901656 1 1
0.363917796479618 0.347537208239817 1 1
0.282682366872654 0.270579778128267 1 1
0.447123300066533 0.423728453872647 1 1
0.60407818833323 0.572385089528111 1 1
0.288907488386494 0.27003847512252 1 1
0.741866113471925 0.711538454307031 1 1
0.993766935545137 0.943035743908751 0 0
0.564856790909362 0.534957447724494 1 1
0.354131523936869 0.337204325173718 1 1
0.56954928247899 0.544769203841558 1 1
0.656498656460691 0.624970963028647 1 1
0.389792273331181 0.369593525191749 1 1
0.661889575529973 0.63124521704091 1 1
0.547627399582555 0.521982755359106 1 1
0.403364249526718 0.385609140218992 1 1
1.14330471192101 1.06711589355075 1 1
0.451783263607516 0.433025808532382 1 1
0.304624792510295 0.288721267107187 1 1
0.259637131532363 0.248616044999801 1 1
0.532391117005583 0.503748733853292 1 1
0.573826378564269 0.539497815451423 1 1
0.683297797208076 0.641004167174222 1 1
0.430679413551237 0.412710755189198 1 1
0.489783244205079 0.463712766149016 1 1
0.521064762684941 0.503459246495048 1 1
0.450695948124643 0.4334986055429 1 1
0.405571934419072 0.384096242118287 1 1
0.548473930636219 0.51857733751232 1 1
0.699795101420929 0.669213927158114 1 1
0.343324365594722 0.325793413170334 1 1
0.565389225730598 0.535021319699731 1 1
0.721755017368471 0.698747407246855 1 1
0.719449590722129 0.681031046361913 1 1
0.746864313995602 0.71535297761018 1 1
0.376991344955554 0.358424272274658 1 1
0.718003356415217 0.681051595570111 1 1
0.362571114116103 0.349927594553017 1 1
0.365016109656636 0.347033333951058 1 1
0.782784066278877 0.732502252919234 1 1
0.324192219427184 0.309165678333999 1 1
0.667493213212712 0.640569127777752 1 1
0.467518180836392 0.446710896142119 1 1
0.87848044851006 0.834944713951342 0 0
0.422704304598742 0.406549194909107 1 1
0.390587033855631 0.37176912591209 1 1
0.549261902977356 0.520796053428857 1 1
0.581739704412466 0.555281161529183 1 1
0.348958965985265 0.331776920275779 1 1
0.229168621729291 0.216966322058269 1 1
0.481158150265686 0.456457422267433 1 1
0.559786983690102 0.525219436890815 1 1
0.645783150997569 0.614860489339237 1 1
0.417725150125098 0.397361109803608 1 1
0.384578973047652 0.362455357172181 1 1
0.605837328986362 0.577536913135492 1 1
0.356226385674445 0.332040757786808 1 1
0.700859339189294 0.669344152453833 1 1
0.442745653292645 0.419601076372816 1 1
0.462499262743103 0.436413899068865 1 1
0.517472581809574 0.49430056258799 1 1
0.355057511540929 0.337502484642878 1 1
0.544320668529968 0.510474243961742 1 1
0.414839915202555 0.394183160706247 1 1
0.418763935545307 0.399751310848971 1 1
0.498142612162089 0.478758040318261 1 1
0.58104233114047 0.55394975995195 1 1
0.627409350989844 0.593010569172208 1 1
0.437138330678738 0.413280064928745 1 1
0.246002344613909 0.236796301176308 1 1
0.36354283377586 0.345727434207736 1 1
0.329685757207182 0.312297426130296 1 1
0.469673229533628 0.435692374408663 1 1
0.501734230213184 0.472201293541296 1 1
0.419548297124141 0.392335456706329 1 1
0.361189191660712 0.345688720343274 1 1
0.594448522141054 0.569143631744642 1 1
0.750739248398381 0.706030804781576 1 1
0.327334012916927 0.313617917218414 1 1
0.481729310118742 0.455444523511788 1 1
0.502947564975195 0.481482364811436 1 1
0.421533642657658 0.40131380177698 1 1
0.326665801425958 0.318481007715738 1 1
0.286974943041712 0.268965495025765 1 1
0.438342973391953 0.404843896682231 1 1
0.450842481093166 0.436950184817603 1 1
0.521134256923918 0.495629072663781 1 1
0.498000127219585 0.47255499719216 1 1
0.518769134434851 0.497737419697213 1 1
0.630002539416803 0.600004423457363 1 1
0.360048052014429 0.343155898694423 1 1
0.391320274101178 0.371236464664531 1 1
0.50462130922971 0.4817099056115 1 1
0.646092809995475 0.618490237825313 1 1
0.41444047327063 0.395723961079338 1 1
0.50326488542648 0.481009434736419 1 1
0.542421103764111 0.497528245681248 1 1
0.402808618784757 0.380266661027478 1 1
0.516247941281896 0.492291827317868 1 1
0.702072977447403 0.673394090237102 1 1
0.321449220998946 0.304827969096976 1 1
0.448062439804971 0.43054847323301 1 1
0.532577838301179 0.498752767624515 1 1
0.655693432628285 0.626410432965177 1 1
0.450219460065036 0.427250370790715 1 1
0.814083829921076 0.76113323733738 1 1
0.706738431061915 0.66894839204212 1 1
0.517494356379933 0.497887513709698 1 1
0.37415008481247 0.351847633103263 1 1
0.423418368187905 0.408608611654198 1 1
0.622468182512469 0.591596033134612 1 1
0.300661972777354 0.280308249450161 1 1
0.311874982014345 0.298747653729378 1 1
0.756740313032832 0.721877459758918 1 1
0.571686584642395 0.541681951455049 1 1
0.664976383045759 0.621493561736246 1 1
0.420689191423385 0.402895083262993 1 1
0.683548027163307 0.647859934286681 1 1
0.0190941828564592 0.0155750110071089 0 0
0.385797541117204 0.365117890082607 1 1
0.447320240070556 0.428649967278078 1 1
0.328057216761928 0.31266008239288 1 1
0.57110432604219 0.541517388383015 1 1
0.409833953381082 0.389970134777158 1 1
0.343887689539427 0.319485062423878 1 1
0.540370169557486 0.523755283631367 1 1
0.489647074297214 0.465978896590614 1 1
0.683444781209993 0.652503750392136 1 1
0.0927214521789789 0.0889762027107518 0 0
0.746119938498268 0.708614098878686 1 1
0.315299068841288 0.299504371900383 1 1
0.515000555532682 0.49031877255702 1 1
0.396346870230932 0.379378891442675 1 1
0.419687883804564 0.403074075076797 1 1
0.33985784083123 0.329030843365574 1 1
0.386445371811155 0.365844492301323 1 1
0.544561674006325 0.520874225832855 1 1
0.849440235947916 0.808216617939407 1 1
0.524883683571053 0.497863766727517 1 1
0.829208741186194 0.783528545862583 1 1
0.257679495194438 0.245377975448125 1 1
0.421705666511485 0.401479930843181 1 1
0.362540827237406 0.345122347204817 1 1
0.439444962449136 0.406816260279436 1 1
0.168525538770501 0.160881496025001 1 1
0.460819291405773 0.437409893797819 1 1
0.641515882276866 0.609686547307055 1 1
0.185108332940101 0.173812500400938 1 0
0.689031246240852 0.659398586876118 1 1
0.276178711439031 0.262677917300118 1 1
0.170659892051822 0.162093568296486 0 0
0.369370188500049 0.347986717122012 1 1
0.758911588614292 0.722713100095355 1 1
0.465453409527043 0.449809516502118 1 1
0.318001330064359 0.304510840678943 1 1
0.685680211820481 0.653612114426218 1 1
0.674725003856367 0.641497554850796 1 1
0.592875617863877 0.561126420973864 1 1
0.624399782339075 0.588760610159188 1 1
0.478129727646794 0.45200844029989 1 1
0.601180796066201 0.573571882222569 1 1
0.502259627393122 0.474760495835265 1 1
0.779826478145099 0.740870923445303 1 1
0.728213451999751 0.694058426974073 1 1
0.400329211802812 0.385087316209938 1 1
0.392340371146361 0.380971779954926 1 1
0.626016266960375 0.599523153414965 1 1
0.589954655366451 0.563028064889768 1 1
0.541518105171173 0.516333695709421 1 1
0.375493446538494 0.35972665179723 1 1
0.592834078532067 0.565773779766063 1 1
0.255435619669598 0.244775066435697 1 1
0.50285318885269 0.481766023101598 1 1
0.648400262135143 0.62490914712854 1 1
0.509924208011701 0.480495055251072 1 1
0.540889421555195 0.515127847316321 1 1
0.313882464433355 0.301024232172946 1 1
0.243237571483115 0.232078740092352 1 1
0.710693347556503 0.677486335119059 1 1
0.153197563251235 0.144873669957099 0 0
0.693739376022035 0.65845602645527 1 1
0.376200265996015 0.358013414626042 1 1
0.530035408380447 0.505161349195899 1 1
0.682662502347364 0.652749272372193 1 1
0.621897005713451 0.594232753457542 1 1
0.431095070212831 0.416440723944796 1 1
0.700804990225248 0.667187800674722 1 1
0.443753687522458 0.425218141720345 1 1
0.272710915394503 0.262191176428595 1 1
0.411952693451903 0.394399754248251 1 1
0.551987319416149 0.532190281402917 1 1
0.852113700421884 0.814838105763888 0 1
0.482178801086743 0.458939136139739 1 1
0.308452383389124 0.297090997836757 1 1
0.353778850878918 0.338006492671774 1 1
0.37704347663926 0.359193556872557 1 1
0.543951516999663 0.517977448438344 1 1
0.40308119605717 0.386032100084792 1 1
0.950176384108078 0.906701373490887 0 0
0.683692596747368 0.652528040641347 1 1
0.436402061272592 0.412483591526074 1 1
0.622688110685736 0.605920250245777 1 1
0.441625324810073 0.416288888356497 1 1
0.632477808083281 0.600572626790989 1 1
0.753901620962368 0.712282816805489 1 1
0.433057799322214 0.411326514097402 1 1
0.454065496588371 0.435808293597578 1 1
0.54354027947328 0.520081113020063 1 1
0.606071364204067 0.569357381998408 1 1
0.585654079190103 0.555694475620633 1 1
0.646415010754556 0.61110903751631 1 1
0.61640444742023 0.588330856190014 1 1
0.380237119083175 0.358384873495028 1 1
0.80960852301729 0.766762523220442 1 1
0.615647814449393 0.581916637119004 1 1
0.29334717247265 0.281438216884887 1 1
0.439386550532925 0.413647961992087 1 1
0.529101449520995 0.501238900029555 1 1
0.762813635452775 0.719619890149073 1 1
0.587583482450136 0.560467455429941 1 1
0.516039395289027 0.489019337785284 1 1
0.644990128908855 0.618252417674909 1 1
0.263082415585911 0.253325677615524 1 1
0.301237468604604 0.287550939406958 1 1
0.673315158049895 0.635616005525456 1 1
0.554760635346143 0.52754510400906 1 1
0.384711644476244 0.368275733068946 1 1
0.418709923191381 0.40190649359286 1 1
0.340940774613838 0.319458696391826 1 1
0.616804975736164 0.585544698927758 1 1
0.624854152056819 0.588753163580616 1 1
0.341614690164942 0.326418441190258 1 1
0.702718641599179 0.666093386343729 1 1
0.653604727572142 0.617203958662941 1 1
0.938388500002173 0.897231238025534 0 1
0.194645826619819 0.184354468548752 1 1
0.344051289020989 0.328346571350918 1 1
0.567461960087436 0.533268899933861 1 1
0.642785673488805 0.605319564591125 1 1
0.484115124987675 0.460709663299675 1 1
0.279850218713188 0.264907171674862 1 1
0.353332926877339 0.337383240575753 1 1
0.506192201268865 0.480876842389152 1 1
0.69656090605649 0.664837437508463 1 1
0.329952371704082 0.314293926898333 1 1
0.748764000210088 0.714319037971916 1 1
0.408696556223828 0.387050732221395 1 1
0.560841951518313 0.537882565256397 1 1
0.326194314299042 0.316048247414736 1 1
0.820101251273485 0.784386217298192 1 1
0.426099950904348 0.40689372030752 1 1
0.336815353888474 0.325319993278383 1 1
0.414203338556368 0.389175468567883 1 1
0.721826412242475 0.680425293244555 1 1
0.420632874481404 0.393258459807777 1 1
0.423695414566086 0.404734471288939 1 1
0.382586713108561 0.367483415078674 1 1
0.411995521570584 0.385359256378897 1 1
0.555900902963538 0.534713437385242 1 1
0.498510668837568 0.469268754352655 1 1
0.560097612710963 0.535669213247225 1 1
0.495368667921118 0.466337303635203 1 1
0.420197855554918 0.399688097617267 1 1
0.493895279228925 0.467068403836898 1 1
0.49213524114234 0.467709150712734 1 1
0.417158095790118 0.400710918500902 1 1
0.668686200015944 0.636747742277928 1 1
0.452372861887747 0.436765352900129 1 1
0.503930315295869 0.479367795274117 1 1
0.693524084482136 0.647080562413031 1 1
0.130737577376151 0.128065311753106 0 0
0.710766906834928 0.671589982257819 1 1
0.58459492483139 0.551607525171082 1 1
0.390180274174547 0.377340357542921 1 1
0.571133448663064 0.543477325882128 1 1
0.697313485493143 0.671896856070041 1 1
0.182992892753079 0.173159946240956 1 0
0.637396582568497 0.609970705261899 1 1
0.439205613647098 0.415383638675821 1 1
0.348587096490138 0.32631227619008 1 1
0.382351037765977 0.361975442717872 1 1
0.540176345953176 0.515479452685997 1 1
0.502586746694496 0.487204396413966 1 1
0.456879449585565 0.433627463849762 1 1
0.320205704072842 0.30616590426408 1 1
0.490310116541651 0.470490730185149 1 1
0.234113683331175 0.220123613079386 1 1
0.202064064971638 0.189832390263608 1 1
0.400770624530536 0.37914973908276 1 1
0.475428826601106 0.453776636160148 1 1
0.639664970792799 0.607735471005652 1 1
0.770925628411397 0.736103260081651 1 1
0.60475935956547 0.577982659179491 1 1
0.355682170063209 0.346020125208312 1 1
0.732863638734557 0.697533000571352 1 1
0.34873877244709 0.335484290096948 1 1
0.717238470100704 0.68140656326809 1 1
0.441787518640213 0.422480805823208 1 1
0.649860885533223 0.624421638619217 1 1
0.326196978433732 0.305930000078047 1 1
0.605483113616116 0.574996195551471 1 1
0.654262819443362 0.624188918765384 1 1
0.860493178157906 0.818853514301767 0 1
0.686412542977815 0.654267947839 1 1
0.436386664801792 0.408191503125086 1 1
0.226313914435764 0.215412854753928 1 1
0.484732434991356 0.461549063751973 1 1
0.241734388640368 0.229029101068675 1 1
0.502146569792282 0.479930900049056 1 1
0.528029013645039 0.502191044631513 1 1
0.547668870342032 0.517671071270286 1 1
0.480181752424079 0.456490717634184 1 1
0.372395224917208 0.355919431844937 1 1
0.609909521699896 0.58552953056446 1 1
0.731837031439078 0.695090519904557 1 1
0.403056933318705 0.374933245268553 1 1
0.470327463712576 0.441417792280556 1 1
0.353111287661658 0.335761063883177 1 1
0.719637461461578 0.686644775558452 1 1
0.569925860234729 0.535116608726469 1 1
0.780166489020648 0.740631269173943 1 1
0.576173866593788 0.545100386926306 1 1
0.392876323041841 0.382026120774324 1 1
0.432863377321798 0.414294834661857 1 1
0.781289581614516 0.741715827920579 1 1
0.375128309761485 0.35968538987767 1 1
0.673148748211203 0.64466006690772 1 1
0.709067744445186 0.670018403812657 1 1
0.37239643669492 0.354033736490504 1 1
0.38535418353754 0.369037380837572 1 1
0.45573253778754 0.427536045599344 1 1
0.37175398840372 0.351273862022429 1 1
0.541318752738014 0.515950861572181 1 1
0.660326410923069 0.627075021995693 1 1
0.511492038139183 0.488365945826657 1 1
0.548764024548734 0.523236665212404 1 1
0.412423081678966 0.38459863162696 1 1
0.407155795686614 0.389255767083552 1 1
0.378493445452302 0.359078790823037 1 1
0.410436012131655 0.38676674555531 1 1
0.590095165571359 0.555103121410154 1 1
0.428411083091473 0.4086768569782 1 1
0.499981076236951 0.473207299670338 1 1
0.803457426709732 0.764494013781278 1 1
0.446666956351926 0.422446750375332 1 1
0.456112527621956 0.433542887344321 1 1
0.610905839452351 0.585915378768235 1 1
0.383933752610999 0.360263293346141 1 1
0.401783010557398 0.384576621554102 1 1
0.557836795259029 0.516497589862719 1 1
0.721793671085448 0.686897349788444 1 1
0.590458472741582 0.561204564606761 1 1
0.291058422258141 0.275996682808061 1 1
0.603227067850327 0.570378237201097 1 1
0.438774820145541 0.414249225563508 1 1
0.88030141659343 0.829785276080087 1 1
0.729391292585777 0.694537266358661 1 1
0.478669624502539 0.460174970729905 1 1
0.219820529196424 0.207820053473197 1 1
0.600100901133322 0.570044866510728 1 1
0.493088003680128 0.468784476657849 1 1
0.366749639786273 0.347924534696012 1 1
0.743610503662721 0.709894765361757 1 1
0.310889890849117 0.30026350161691 1 1
0.673189778672719 0.643752083904681 1 1
0.506897242659192 0.477647000583042 1 1
0.637760438326898 0.611451928052639 1 1
0.430167852791642 0.410987210203393 1 1
0.53499534755206 0.514023086201291 1 1
0.664969883112483 0.630435759219876 1 1
0.619089423922216 0.584552066363275 1 1
0.553927634029705 0.527868035950754 1 1
0.460318078379654 0.430567282304788 1 1
0.343820528536872 0.3285586079988 1 1
0.52549300375845 0.500909662901327 1 1
0.438666984146514 0.417242691776005 1 1
0.787739900200758 0.749640752347317 1 1
0.458641774510936 0.441399007569559 1 1
0.709198914553861 0.672137041117873 1 1
0.301143884678892 0.28556398302414 1 1
0.761284320201774 0.721545373372698 1 1
0.583626061448479 0.557784185546746 1 1
0.22737916274634 0.216152538272932 1 1
0.579814909365654 0.54971348318143 1 1
0.422067299442533 0.404704005540797 1 1
0.513161065760869 0.490723039034255 1 1
0.567344853635143 0.54208198992725 1 1
0.71252240343218 0.681364775907052 1 1
0.772485221726422 0.735046927745332 1 1
0.398024217056087 0.382730880548177 1 1
0.783457349536763 0.755327129974314 1 1
0.834938620964955 0.798933887077938 1 1
0.424953252732825 0.404222809906662 1 1
0.274602989419507 0.257938857587339 1 1
0.30738303920235 0.291748418633335 1 1
0.516573943044885 0.489139525050393 1 1
0.73428140988925 0.689569114940104 1 1
0.942902583985663 0.89242230946917 0 0
0.558240603065779 0.526331756939571 1 1
0.504789579011122 0.480643066738901 1 1
0.71490373530724 0.679046771828251 1 1
0.626340107856213 0.595714038714057 1 1
0.267487192042908 0.248472481280655 1 1
0.714313998314993 0.673728051743198 1 1
0.41106854833031 0.391090955625047 1 1
0.524426330210377 0.49553690026517 1 1
0.797194476167279 0.761499139603713 1 1
0.578962536419061 0.556828708374425 1 1
0.479692436961077 0.460569217666492 1 1
0.473582808795261 0.445757100785931 1 1
0.680690141283113 0.650507168284789 1 1
0.531335057119715 0.506956954313163 1 1
0.549860725215786 0.525533202236713 1 1
0.59198555849573 0.562330678287172 1 1
0.304395428042731 0.291460849108936 1 1
0.271646444305061 0.257098720242339 1 1
0.616050701483606 0.58702555744778 1 1
0.495447141062516 0.478785377843067 1 1
0.425216036678548 0.404553695644693 1 1
0.426490320012954 0.402960448167505 1 1
0.412653330448665 0.394406609503835 1 1
0.393174531741062 0.377083797903444 1 1
0.508968849270181 0.487988501075121 1 1
0.37445981427539 0.355860706164731 1 1
0.689074528513515 0.656556400068508 1 1
0.622434375918938 0.583841558308772 1 1
0.451531120119039 0.429367341652466 1 1
0.623146864797815 0.591641471838368 1 1
0.589238411956674 0.557737140730875 1 1
0.300123367192564 0.281099124515749 1 1
0.919131168371241 0.867150694322065 0 0
0.535222931233864 0.51658822681711 1 1
0.43289238739768 0.413797431580803 1 1
0.676977541045409 0.6502168810333 1 1
0.455193609733201 0.433153918200068 1 1
0.247232283103383 0.237318191825703 1 1
0.309002520354143 0.29485034316107 1 1
0.450763602721722 0.428013627609969 1 1
0.672001069782262 0.640981638781522 1 1
0.843867716569523 0.800565434797927 0 1
0.647212593826693 0.612315934597995 1 1
0.38041731713341 0.362616887840306 1 1
0.731330378912161 0.706131426088775 1 1
0.260828691286533 0.247791448312537 1 1
0.712968210724857 0.681681834343381 1 1
0.554993444168601 0.533792110980415 1 1
0.483523212299916 0.451248446963131 1 1
0.66153626981251 0.634543679074338 1 1
0.17867010057572 0.172776578523968 1 0
0.437373805064878 0.414577141048043 1 1
0.666767807514291 0.629421941065193 1 1
0.35161069970643 0.332565440870891 1 1
0.57894028645313 0.549622152559212 1 1
0.738288180936218 0.703576924254794 1 1
0.344203024906985 0.324792615543604 1 1
0.43897410730621 0.417823642842514 1 1
0.767973994346295 0.716361135572481 1 1
0.685478141127139 0.662189612701016 1 1
0.664555794918201 0.635843557420044 1 1
0.502137715827504 0.474537729805467 1 1
0.274553151252429 0.261337946036978 1 1
0.479199041885885 0.455586840871895 1 1
0.733757486557518 0.695603096501306 1 1
0.378671258868899 0.358932365316295 1 1
0.758691528930179 0.720120021184584 1 1
0.466609820204519 0.439103289168995 1 1
0.819307682881656 0.771228880938046 1 1
0.440215251167337 0.413802958920265 1 1
0.484454761342174 0.457935228229724 1 1
0.797856216317289 0.754677305361635 1 1
0.694926042528713 0.658300731590743 1 1
0.372019900271076 0.352964832464868 1 1
0.483014647971402 0.462812323337983 1 1
0.178970957836022 0.172149585761528 1 1
1.05923683240553 1.00175039318257 0 0
0.689679431701192 0.6684567477102 1 1
0.40612086665231 0.383456975693994 1 1
0.561812126580643 0.545848586021304 1 1
0.414659368093105 0.391203069941239 1 1
0.774118584937523 0.733994962421659 1 1
0.552402706303382 0.528693398967217 1 1
0.395361410936019 0.37245042105874 1 1
0.647192387613173 0.615477562619086 1 1
0.612618435367152 0.582205814588652 1 1
0.410628022517271 0.39062470697782 1 1
1.14014696823817 1.08175036797173 0 0
0.295856021657574 0.282948507611537 1 1
0.731831356608015 0.690226739071166 1 1
0.2718075193004 0.266935895970467 1 1
0.293169956192161 0.280939608407308 1 1
0.459037242381057 0.435807664308728 1 1
0.374137166029492 0.361517060899169 1 1
0.800556228512322 0.763139196032895 1 1
0.59176932508967 0.560448279511023 1 1
0.598820162975775 0.573747779567925 1 1
0.221487896870215 0.214970829735593 1 1
0.669432084772418 0.629471444030209 1 1
0.323910107100344 0.310296951233708 1 1
0.509372721900996 0.472369496759712 1 1
0.341785492575876 0.326529385695757 1 1
0.705509229696104 0.659826195284364 1 1
0.963346704590285 0.901340633335096 0 0
0.359806728257928 0.346206225976044 1 1
0.641061444647601 0.612477252739446 1 1
0.569762994655289 0.543962212570441 1 1
0.656357785204939 0.621745678257067 1 1
0.325247880876601 0.311977227048322 1 1
0.187537875244654 0.181863661265805 1 1
0.332903898168757 0.319739851194385 1 1
0.628684712786832 0.603942956285614 1 1
0.857847274310372 0.805652269895805 1 1
0.671030556051898 0.63454084333817 1 1
0.46759353929527 0.442579396213231 1 1
0.512365372433157 0.49011335371448 1 1
0.187171454861464 0.179940529037207 1 1
0.539580067900258 0.52375651341645 1 1
1.02163184502747 0.974579302619482 0 0
0.588929952224843 0.561027607365541 1 1
0.531146201565161 0.50469377483513 1 1
0.278492681162752 0.262234897674524 1 1
0.898522186903134 0.862321851686647 0 0
0.745747140217979 0.710284206005436 1 1
0.661943782324617 0.627177947721363 1 1
0.357219525987169 0.340811318277088 1 1
0.532508968841288 0.506453131760576 1 1
0.590005798147449 0.565901174921803 1 1
0.589540623631391 0.566507208792797 1 1
0.218121214290679 0.211952759062533 1 1
0.463441426320054 0.4423330204707 1 1
0.243560967496585 0.235444764321119 1 1
0.613133341991704 0.586376984486263 1 1
0.401268441285148 0.380469874613826 1 1
0.520327334565351 0.499762146401866 1 1
0.287620748914322 0.279508631473101 1 1
0.304246267640334 0.2894479909505 1 1
0.358588200603902 0.340893615291398 1 1
0.578891532493831 0.551069025385974 1 1
0.410626559732679 0.3910246671187 1 1
0.652742871038923 0.625096585865576 1 1
0.510062246539797 0.484293151829625 1 1
0.63882061193118 0.606389562678081 1 1
0.450719432755349 0.431684105907962 1 1
0.637761492071889 0.605607853435374 1 1
0.448266735279052 0.430816689834945 1 1
0.507777696354542 0.480535409181715 1 1
0.43614138063502 0.417365023253124 1 1
0.501482994591425 0.468927947768498 1 1
0.536753846167239 0.51690879830983 1 1
0.600473694024267 0.575259056640192 1 1
0.495407928432308 0.473575985944046 1 1
0.653002623210124 0.624843641738005 1 1
0.283899968019314 0.270906982730693 1 1
0.718280494718671 0.683509494439381 1 1
0.68921470146581 0.662001082097447 1 1
0.752199057436596 0.713177831164419 1 1
0.543638955821248 0.521485582150921 1 1
0.670599129104099 0.641200560921371 1 1
0.535337265665593 0.507713862449936 1 1
0.60237611974227 0.570573199210268 1 1
0.699563276182486 0.671877876041237 1 1
0.626258312121881 0.601673968215272 1 1
0.306826912714875 0.289116590055443 1 1
0.527918276339108 0.494307382933143 1 1
0.347355792950011 0.328765471589019 1 1
0.447378849867925 0.418861144958039 1 1
0.383775309489281 0.359810148682779 1 1
0.521540310404933 0.494082124491716 1 1
0.527396158785669 0.497509642096778 1 1
0.798946292778346 0.773271559248814 1 1
0.604755542251652 0.579381855498886 1 1
0.761468249830678 0.724728800222534 1 1
0.190720865486781 0.189501827359936 1 1
0.583598219021353 0.555287126801301 1 1
0.338500688103672 0.322260949463918 1 1
0.239824017701232 0.221478559047695 1 1
0.560885887513798 0.530914780656132 1 1
0.568559552094476 0.540875950427507 1 1
0.299762896406917 0.287792159006749 1 1
0.44056034469111 0.418018099497277 1 1
0.786733942117648 0.752126862919313 1 1
0.751559705108526 0.713543194344133 1 1
0.594205594354424 0.55646265728022 1 1
0.445463338908736 0.425352462207835 1 1
0.503675499887751 0.471394064882253 1 1
0.509443351416156 0.478287339637244 1 1
0.534272179986159 0.510648128779004 1 1
0.611172177972682 0.582594526069184 1 1
0.328877506434952 0.323570725847491 1 1
0.3741576646588 0.3581043886793 1 1
0.558524568474366 0.527233921363613 1 1
0.348545912435174 0.330953426895419 1 1
0.581908158416031 0.570684473464508 1 1
0.716441259635893 0.677074292172679 1 1
0.560226460653825 0.537064646546796 1 1
0.587851528473502 0.56286326365113 1 1
0.6357937922062 0.609672555720989 1 1
0.588711600175079 0.557550914686104 1 1
0.243699086815517 0.231887765009792 1 1
0.16763862261264 0.150732252445254 1 1
0.587055128767412 0.557987174885528 1 1
0.597142772832048 0.568971384845292 1 1
0.460594006731764 0.437239775155765 1 1
0.526849174973165 0.498511899602796 1 1
0.600507845633838 0.569606715189192 1 1
0.579406368296773 0.553692227055083 1 1
0.640264359936794 0.60840868698292 1 1
0.720645266176062 0.687098534648253 1 1
0.0615310405931762 0.0595116164288631 1 0
0.414621306286567 0.393919861187536 1 1
0.603912494375304 0.573783360892337 1 1
0.740428663459927 0.697924824417676 1 1
0.477210007436582 0.452107526125585 1 1
0.483122644592622 0.464333833357845 1 1
0.48658516527193 0.466519178718827 1 1
0.52856689100261 0.504750245026152 1 1
0.531691149539336 0.502955085047964 1 1
0.490440990639565 0.471262105409987 1 1
0.358710719117991 0.339668087497204 1 1
0.394081103362031 0.377582351619701 1 1
0.378404135625242 0.364332113441193 1 1
0.384517029311605 0.368836181705493 1 1
0.689656173556506 0.661442597003956 1 1
0.668624587870448 0.62927397067857 1 1
0.443503206976583 0.420827713505674 1 1
0.425836114165603 0.403886388478134 1 1
0.828397025386767 0.784466229885614 1 1
0.788541658129918 0.751202847327914 1 1
0.701645442140019 0.668227199626184 1 1
0.556021229359153 0.522954913234606 1 1
0.612049244872303 0.583191512319143 1 1
0.68891656696454 0.655379888831172 1 1
0.320237981219822 0.306407832558135 1 1
0.502079083258633 0.473098605159294 1 1
0.295842798290985 0.284870308237109 1 1
0.536296998879966 0.508230538393 1 1
0.708737829040104 0.670275104436561 1 1
0.575461446838092 0.546094664022074 1 1
0.711803440211204 0.673603667547449 1 1
0.269679097964713 0.256435856383521 1 1
0.548480196359517 0.522306369871042 1 1
0.301756939208427 0.282832782737146 1 1
0.390465284267164 0.370555400225443 1 1
0.370074923964908 0.351485806416291 1 1
0.392426187855075 0.376928536446149 1 1
0.345040228467113 0.329565847696689 1 1
-0.0377355226336302 -0.0348491698620756 0 0
0.53615146796058 0.520167636623402 1 1
0.507918210803929 0.480631327492736 1 1
0.761195497192267 0.724522377698171 1 1
0.483613777611267 0.449537312323425 1 1
0.447720663941785 0.430029957037112 1 1
0.377565256631469 0.356498641476745 1 1
0.170600431122281 0.157566340794004 1 1
0.555868332667154 0.532689027420779 1 1
0.437994975099149 0.412287878408849 1 1
0.373523520702763 0.358576172156887 1 1
0.586210565130347 0.553995040157764 1 1
0.586259249585858 0.55243278855211 1 1
0.547749220153182 0.511097356426133 1 1
0.717451019426196 0.696694366025916 1 1
0.302239908065955 0.286728399049458 1 1
0.795655167242774 0.760150999921247 1 1
0.286262185012596 0.277249773523461 1 1
0.521623030407155 0.502273276508036 1 1
0.450288453110253 0.428494419070085 1 1
0.447714236776834 0.424643679583263 1 1
0.576061165572941 0.548171785945579 1 1
0.288814777175247 0.268543862130867 1 1
0.573362077188708 0.541985990707169 1 1
0.29515390452596 0.275621885753809 1 1
0.773229060678969 0.726739904900609 1 1
0.516116858260972 0.48756554288254 1 1
0.960209727824951 0.917349021101394 0 0
0.731684664494184 0.697391327701623 1 1
0.274445992638962 0.26173892383014 1 1
0.757378169441211 0.722397415132014 1 1
0.589430989640015 0.561923186912242 1 1
0.375074769677712 0.358154795170389 1 1
0.414142692075669 0.39587400762282 1 1
0.487598564380053 0.459181386899278 1 1
0.553612170492537 0.528072295037218 1 1
0.10780112632118 0.103125853474653 0 0
0.367218735172179 0.35168351581194 1 1
0.695604702937879 0.66114250744698 1 1
0.435177927420616 0.415956995095402 1 1
0.763084048760832 0.727062648532106 1 1
0.605217601949665 0.570707441697022 1 1
0.523983548698435 0.481086444427972 1 1
0.760457623161327 0.723029939427033 1 1
0.400502545244322 0.385106627673674 1 1
0.510395833456064 0.487353375948541 1 1
0.375880197808982 0.356800629973573 1 1
0.0905951514369976 0.0844614640736207 0 0
0.185688612464319 0.178241874920086 1 1
0.289573074045409 0.276290075454563 1 1
0.121368811179986 0.11115843267887 0 0
0.345779698505005 0.329208684341748 1 1
0.555027505039548 0.525229280067435 1 1
0.512540340803914 0.494059995866521 1 1
0.149162069049283 0.141888550497907 0 0
0.263944048290749 0.247698278561828 1 1
0.543882363953648 0.517820468022162 1 1
0.392150391258935 0.371201211854986 1 1
0.517390401628467 0.489012650215 1 1
0.592342873970507 0.563664066834516 1 1
0.645618825896469 0.609894571076089 1 1
0.626242300920755 0.602333749975333 1 1
0.737491897771885 0.702608430309177 1 1
0.554325296693102 0.531446993514142 1 1
0.770830573775232 0.739406803119672 1 1
0.236534146835721 0.228808868819339 1 1
0.310691457200184 0.286929137278223 1 1
0.510124415842368 0.489833758739524 1 1
0.907279582886385 0.861934680349777 0 0
0.64504375729561 0.615106463060669 1 1
0.243366276622454 0.23466722734844 1 1
0.532289088483644 0.500521779219645 1 1
0.32759120324362 0.31097078225885 1 1
0.500028444192828 0.476127706163133 1 1
0.404590504550942 0.381644248535084 1 1
0.291492036410828 0.275500296035282 1 1
0.799720562388772 0.76692881346814 1 1
0.213504460145756 0.202146085616581 1 1
0.273961464878972 0.249480021306408 1 1
0.590579858030509 0.568641533335354 1 1
0.400019427720285 0.382924353819477 1 1
0.268625905150117 0.25642461188052 1 1
0.62738142067995 0.59905151714675 1 1
0.597867407123999 0.566421799567949 1 1
0.519366651142253 0.492574060135962 1 1
0.613822655482588 0.584293745363337 1 1
0.56516738451416 0.543705500205609 1 1
0.548657885232756 0.520365436655031 1 1
0.141166246873601 0.13597253982521 0 0
0.763877449420763 0.728721101495258 1 1
0.319400138126982 0.310343995986583 1 1
-0.00193532307672077 -0.00594978051894688 0 0
0.667546486041098 0.63827097188558 1 1
0.591048546494627 0.563847497290814 1 1
0.397975284095566 0.378763141693985 1 1
0.676824073760598 0.641520237757093 1 1
0.549421940061812 0.525281170956903 1 1
0.338372126305086 0.321081053605852 1 1
0.423613898817629 0.406912023801428 1 1
0.248109361445546 0.237851185634089 1 1
0.531966127359841 0.498823781932276 1 1
0.280475696079674 0.271220048217377 1 1
0.307070523339927 0.29133323720173 1 1
0.561575865641145 0.537115881168751 1 1
0.830754523051307 0.791266689515339 1 1
0.613079420324147 0.582392665621513 1 1
0.428358926735886 0.40714214952053 1 1
0.261827102611752 0.243983154125394 1 1
0.501568278144467 0.480077976315445 1 1
0.506446404935752 0.483920288352221 1 1
0.255037107677565 0.240065667341265 1 1
0.360850314246288 0.342878625818402 1 1
0.585885012580933 0.557543145524893 1 1
0.791804219553513 0.755095623718124 1 1
0.256303525633685 0.244056695300645 1 1
0.40055296338838 0.38250728758859 1 1
0.571930927982211 0.547061017121092 1 1
0.555351888488893 0.532366674584286 1 1
0.529534075137864 0.508747429718419 1 1
0.524668355732641 0.494068889061872 1 1
0.50355925609971 0.476715664430498 1 1
0.530143340308674 0.505225383873694 1 1
0.415331597865061 0.396079705237427 1 1
0.578202172093125 0.547813129729461 1 1
0.32142229691107 0.307072921429814 1 1
0.353887271029971 0.338699812685674 1 1
0.578023843085499 0.540322846549035 1 1
0.327079473876268 0.310098248918114 1 1
0.416875772263057 0.394887221890782 1 1
0.528988367398595 0.506772697902282 1 1
0.35765162784881 0.346953068739554 1 1
0.311145423794389 0.294794311065729 1 1
0.548533522017347 0.524254254223568 1 1
0.441498942606637 0.424120241539389 1 1
0.348444645369103 0.331972109280001 1 1
0.222929871336852 0.20779273853567 1 1
0.81719974658335 0.768373706235465 1 1
0.319564670274288 0.305462685641864 1 1
0.71604718805313 0.679495325470331 1 1
0.260248309041345 0.252677863053471 1 1
0.232381766042445 0.225148866973478 1 1
0.158467115281784 0.153015772723524 0 0
0.564587279877797 0.538283750766268 1 1
0.686784733172552 0.651796402181847 1 1
0.247662219730113 0.23895142681666 1 1
0.25613754850558 0.243022752685082 1 1
0.333616259616741 0.316097338998923 1 1
0.352528565978753 0.333525153141636 1 1
0.49410633937811 0.468952048418089 1 1
0.52372453240685 0.499710048986815 1 1
0.662019634252246 0.624356908495119 1 1
0.100885113075811 0.0929284342955077 0 0
0.379238295932229 0.355036855729075 1 1
0.211512235130397 0.192821822513805 1 1
0.449017125667945 0.423837906846137 1 1
0.322797726364021 0.30700448412618 1 1
0.455454189327731 0.431283328714666 1 1
0.478352065530892 0.457356996209785 1 1
0.541803005426132 0.519021662339053 1 1
0.440964992326287 0.416604848266889 1 1
0.914338979906843 0.870621104919123 1 1
0.728592718860745 0.698312799195594 1 1
0.323057044109949 0.304527503834222 1 1
0.323605290559429 0.308339899672193 1 1
0.498554394229904 0.481641764736194 1 1
0.499683126047362 0.473012083741563 1 1
0.36181787250063 0.341017720879025 1 1
0.449981082448792 0.429663295785375 1 1
0.614767504891696 0.587155932946368 1 1
0.421678000852534 0.40118170071103 1 1
0.616504565536653 0.588191104626537 1 1
0.441658504008582 0.421703350818587 1 1
0.842885355740969 0.802027857857918 1 1
0.790829806823317 0.752562649674266 1 1
0.780224686118069 0.735266726168827 1 1
0.433280252738197 0.411091632379735 1 1
0.349894006397621 0.332561943511268 1 1
0.41794530584931 0.401262534923903 1 1
0.574191097955225 0.549538998323324 1 1
0.693388577559987 0.659610806467014 1 1
0.351789420308609 0.332774875075736 1 1
0.452745356396255 0.432741938644813 1 1
0.340446004341144 0.319634133058357 1 1
0.458657790943108 0.436734052821011 1 1
0.423165911201905 0.396051075140225 1 1
0.538651572989297 0.512387533260592 1 1
0.453128056076813 0.433938869868839 1 1
0.717900072492359 0.686053334655457 1 1
0.779530390365545 0.734996150487474 1 1
-0.0251557112398048 -0.0238791919451853 0 0
0.6914353158752 0.659701070010666 1 1
0.553681407912681 0.523028270313222 1 1
0.410859332444296 0.379982096295967 1 1
0.527316143866494 0.498236005350279 1 1
0.674534973004229 0.635702304135316 1 1
0.373767743456431 0.354635593320642 1 1
0.486089836414774 0.4657428898609 1 1
0.257052506741054 0.243039817566515 1 1
0.500362731295149 0.472546709451708 1 1
0.453517486016699 0.426692265314188 1 1
0.489809730638929 0.465462708253651 1 1
0.53350339308679 0.509788794028945 1 1
0.522605427950745 0.49857160927977 1 1
0.206901436230255 0.196905972855273 1 1
0.594846499674414 0.574817821607347 1 1
0.659415533124105 0.631444838259636 1 1
0.656549880797599 0.621093288739297 1 1
0.27714149735041 0.265662466318373 1 1
0.365109915527784 0.345171689749721 1 1
0.578553017069833 0.550884534802604 1 1
0.451937223327188 0.428993165221521 1 1
0.561039582889449 0.525281041133769 1 1
0.601311311570823 0.570204791257359 1 1
0.68364924913029 0.650456499104886 1 1
0.396713991015043 0.377155931078383 1 1
0.403802967536113 0.379868735307168 1 1
0.771701988738882 0.733194750063602 1 1
0.495311359758935 0.477742711334492 1 1
0.608370285117855 0.586415663206759 1 1
0.667844974577383 0.631809436913373 1 1
0.25049839047579 0.243630237725607 1 1
0.856244754757469 0.815363281539763 0 1
0.549296408404132 0.521873320300516 1 1
0.679079136427692 0.64590319087796 1 1
0.75502302730963 0.719325539900554 1 1
0.652986373924372 0.618435744584608 1 1
0.307559744209916 0.286364966246081 1 1
0.550517593973547 0.511669065129664 1 1
0.528400876649146 0.504587442348584 1 1
0.417237927498867 0.392603893586815 1 1
0.373002958057361 0.36108844254323 1 1
0.49722718872067 0.472116377922588 1 1
0.717905398137428 0.691003773049861 1 1
0.71273720961866 0.679427435068021 1 1
0.515220747705233 0.484886055307754 1 1
0.565705173592589 0.54263299590003 1 1
0.467237231205491 0.445719375706876 1 1
0.59658992442596 0.562828473459367 1 1
0.587815044096799 0.558332000559303 1 1
0.630900242304958 0.604257577828183 1 1
0.416445179057594 0.39885118051998 1 1
0.691820689794707 0.66074587985745 1 1
0.312649118607448 0.301824976873603 1 1
0.17212291061499 0.163608948544584 0 0
0.47026256339956 0.446521960550998 1 1
0.524776363915702 0.494794631810505 1 1
0.446207605670499 0.426710529698072 1 1
0.691239483324933 0.659169403984079 1 1
0.756183323514832 0.718510033874381 1 1
0.676201358599094 0.653336084967981 1 1
0.5797866256986 0.552870550779994 1 1
0.558765662129154 0.533698331304546 1 1
0.323350156801047 0.308523894621579 1 1
0.355067728372902 0.322574855120127 1 1
0.35219407261347 0.332852921450508 1 1
0.212491864984404 0.198080638355776 1 1
0.477894563427005 0.453627151299574 1 1
0.429025836089739 0.41035667427991 1 1
0.256288715110648 0.242219670004105 1 1
0.710451521212011 0.67521908056322 1 1
0.554814565097006 0.527703986282236 1 1
0.262575031036074 0.246535765562415 1 1
0.793596161445651 0.752852074844473 1 1
0.385624815550756 0.371118758559075 1 1
0.393491511961292 0.371084323518725 1 1
0.195438732563725 0.181849455708447 1 1
0.620877347060981 0.594648997972585 1 1
0.592249499612022 0.562508420178789 1 1
0.289408325407789 0.273613658741865 1 1
0.374220459195995 0.353891238397778 1 1
0.521795515213683 0.49860172397753 1 1
0.414995121282205 0.401379950657139 1 1
0.64300605230586 0.610308031440261 1 1
0.656557780783507 0.62382451506772 1 1
0.234806966920654 0.223218398497907 1 1
0.710704530777068 0.68754505379492 1 1
0.572016994558646 0.540883975241612 1 1
0.337628237925367 0.323045118226977 1 1
0.317150671060029 0.302477268675891 1 1
0.418288310640682 0.39581963051107 1 1
0.34657082644054 0.33187405125433 1 1
0.563196709004529 0.534272794005821 1 1
0.562095305063122 0.532017407502389 1 1
0.566892119003893 0.53490024888689 1 1
0.693379417392643 0.661419870800423 1 1
0.622115625801155 0.587390826389743 1 1
0.605867021823391 0.579718318993366 1 1
0.46921844473761 0.447340341769011 1 1
0.67569621316372 0.64698363357904 1 1
0.382666580714594 0.354343386016042 1 1
0.554479022779611 0.536543305880985 1 1
0.542936376627793 0.517876048693279 1 1
0.726326905905924 0.694307176276653 1 1
0.424383220363454 0.400497382563574 1 1
0.408239389366487 0.391568831980891 1 1
0.219085001717121 0.208248164989686 1 1
0.161628187850175 0.1620592286978 1 0
0.638700969752089 0.602930485194146 1 1
0.814443272950875 0.776584738843546 1 1
0.540568753249102 0.513424853535922 1 1
0.505325922125778 0.479902031689351 1 1
0.759905024049857 0.716536346245257 1 1
0.363455781374698 0.350027638837317 1 1
0.434457510349685 0.40758118697987 1 1
0.461584227815234 0.441313768530927 1 1
0.60179031004563 0.575049588833803 1 1
0.428000647293585 0.404819852453481 1 1
0.369516538611115 0.352291167396848 1 1
0.423603185877444 0.401873911896642 1 1
0.252167060974897 0.231489145516603 1 1
0.312094933080111 0.297841660328923 1 1
0.365819046484898 0.350299220467146 1 1
0.525223876630524 0.504832956093418 1 1
0.431871425473689 0.411048972786234 1 1
0.473546055982386 0.458233348955612 1 1
0.639005670615676 0.602543803221083 1 1
0.685429682519822 0.65637292348959 1 1
0.482860463441863 0.455735621731426 1 1
0.20782231451236 0.198426545004331 1 1
0.469462427625327 0.450043372799239 1 1
0.626753373537286 0.587321694759897 1 1
0.463905948520044 0.442547210687119 1 1
0.49839625304551 0.470603853907821 1 1
0.976239182627953 0.918296737405213 0 0
0.837409893364268 0.78955912743871 1 1
0.419091605790442 0.398705083165646 1 1
0.528529400399514 0.502062120189722 1 1
0.850443422616779 0.811833870037254 1 1
0.622686848367788 0.596340365356612 1 1
0.61847860967232 0.588831129144043 1 1
0.494871491768052 0.468429743179607 1 1
0.424728873754151 0.40580027067481 1 1
0.68028720166723 0.647329961910849 1 1
0.752638104191807 0.716684413370649 1 1
0.50558227658144 0.489827740414707 1 1
0.681511674258881 0.652041431070328 1 1
0.354690364663349 0.342311161049766 1 1
0.492085806337616 0.467728987937528 1 1
0.590369103715922 0.563136245671725 1 1
0.797257723376652 0.753941203079805 1 1
0.520900394021778 0.494222767944286 1 1
0.537718553567445 0.517650914325377 1 1
0.526008164235887 0.498052150425427 1 1
0.355693191864987 0.335702838015563 1 1
0.282532873013014 0.269043517388814 1 1
0.717072646461728 0.681408923544928 1 1
0.434563979633464 0.411865742391285 1 1
0.437333739414486 0.416236815273315 1 1
0.477572819048682 0.452904612149134 1 1
0.763861402980681 0.727148187043922 1 1
0.54193222340239 0.518029705915948 1 1
0.595558351416096 0.567590877044999 1 1
0.660979533188704 0.625769288334452 1 1
0.455150330936889 0.42460235113926 1 1
0.450045725030079 0.428774502094341 1 1
0.708230115221574 0.676397908705043 1 1
0.554826437666022 0.526766122609786 1 1
0.424760941925457 0.402952103971782 1 1
0.563128695548026 0.53133961161553 1 1
0.434040334104141 0.411206159583553 1 1
0.594256710791652 0.56462333446951 1 1
0.648882485173289 0.621093511625254 1 1
0.351246233317829 0.337922069283716 1 1
0.876571681871486 0.830889469759566 0 1
0.478119450870059 0.453580196493833 1 1
0.760274575946385 0.718821869288028 1 1
0.651328537382846 0.619856135647398 1 1
0.738169523304053 0.698451723639998 1 1
0.604838565377522 0.575474957383282 1 1
0.141871255640172 0.145568037145939 1 1
0.836319082646574 0.792228094323585 1 1
0.422932959243963 0.395418263622131 1 1
0.426287909057709 0.40471921284856 1 1
0.488580624208303 0.466365660650867 1 1
0.686393881809219 0.650898618922069 1 1
0.486598814076527 0.460518979240642 1 1
0.604206036883373 0.5660994671691 1 1
0.715949259515787 0.67637249725524 1 1
0.530255561988632 0.493382108843283 1 1
0.461904884447301 0.443430137400503 1 1
0.417166243643053 0.395128071613546 1 1
0.161660860212211 0.152929471776639 1 0
0.418839440683004 0.397402307556541 1 1
0.605933853462428 0.578715927264288 1 1
0.423839971939347 0.403549221476253 1 1
0.308639651231841 0.297065333082262 1 1
0.272539655849377 0.257639356485348 1 1
0.339046907103681 0.321978644447579 1 1
0.383783353013058 0.369885692575174 1 1
0.5069681959966 0.48592992536707 1 1
0.449003492445806 0.428434659160436 1 1
0.226144742204534 0.210868285214395 1 1
0.541773816817291 0.512926372753651 1 1
0.322633004109231 0.305724143126861 1 1
0.721023048757704 0.688255598773035 1 1
0.560760020386447 0.536642461794697 1 1
0.285143657980427 0.269741597906813 1 1
0.663607519754837 0.62994673322209 1 1
0.606776193683658 0.580085165830344 1 1
0.600494814716284 0.571155975610698 1 1
0.69636208144091 0.665248845302451 1 1
0.56269272855831 0.53977885015879 1 1
0.443772761820955 0.418262950240453 1 1
0.563227750520232 0.542187782787669 1 1
0.647289430734959 0.613950028695491 1 1
0.145111615504127 0.13691436376689 0 0
0.530422981878912 0.501454159505378 1 1
0.654643323854983 0.615228809651881 1 1
0.363888853691594 0.345547185871596 1 1
0.547609612061768 0.521273351617516 1 1
0.389870792961466 0.370870282589096 1 1
0.379296271805919 0.355514309019712 1 1
0.626286777099723 0.597599839714201 1 1
0.622287075627386 0.593007051516424 1 1
0.435965711714348 0.417483112454231 1 1
0.543801484596961 0.510867205932071 1 1
0.486903390138571 0.467515983129177 1 1
0.650515266994617 0.624004593282787 1 1
0.262464944760745 0.256502159562336 1 1
0.327101826026967 0.313804532066659 1 1
0.319652869381999 0.306829103352448 1 1
0.491195830536358 0.467982958103505 1 1
0.584536463181601 0.557519760091999 1 1
0.0945553572667987 0.08960521389581 0 0
0.494754621498147 0.469404281746539 1 1
0.276741121120095 0.26018500854607 1 1
0.227330319252298 0.214822149181039 1 1
0.597909337335588 0.57268207034226 1 1
0.612558724051973 0.583363719864088 1 1
0.341783787793762 0.321131636596413 1 1
0.289090623216604 0.275359825221718 1 1
0.718615224762691 0.683078324003506 1 1
0.757810505279258 0.720831732813578 1 1
0.697891307626785 0.664467198352041 1 1
0.339441754944836 0.32658007017425 1 1
0.456187358087036 0.433368823872901 1 1
0.568012018110276 0.539486655613476 1 1
0.623588594775966 0.584846668094747 1 1
0.591303715158067 0.562765440869273 1 1
0.621890626759835 0.589911357670774 1 1
0.724232705436146 0.684316068278799 1 1
0.662651393653544 0.628680058877665 1 1
0.556549799889499 0.529909178358952 1 1
0.441849008168715 0.415674135629074 1 1
0.64215717031589 0.612431408076306 1 1
0.455404814268175 0.437204303812363 1 1
0.397329644961243 0.37493656941995 1 1
0.553634301591892 0.53654771972306 1 1
0.459452166123814 0.433402311248113 1 1
0.63087874788671 0.600774279446919 1 1
0.416340975809815 0.394143889491517 1 1
0.622072926695219 0.582890144313737 1 1
0.589833301916472 0.562242862211257 1 1
0.489644104525812 0.463876001673578 1 1
0.537571596430646 0.516940401155568 1 1
0.470360772583331 0.46275419335801 1 1
0.28654562722071 0.27373136880555 1 1
0.463263050877455 0.439929047059963 1 1
0.483500318184666 0.46579650605296 1 1
0.372521265305727 0.35098782824304 1 1
0.362248965579256 0.33645927535151 1 1
0.613289662307631 0.577447239644378 1 1
0.241550068077428 0.231665637383379 1 1
0.522849337270295 0.494480879194607 1 1
0.429778490679332 0.405777873675625 1 1
0.450708472495927 0.429899948822074 1 1
0.644981959668935 0.615208482962399 1 1
0.542358146508818 0.514539278140996 1 1
0.560815637618424 0.530435418856675 1 1
0.614844600127505 0.586337025871207 1 1
0.637407812260235 0.608438342106367 1 1
0.416825481728792 0.395092268873099 1 1
0.661796376042036 0.624095928548702 1 1
0.548666950048653 0.5298221740953 1 1
0.727876716598482 0.690583758099107 1 1
0.707953489705858 0.670224814506747 1 1
0.198170847854651 0.190579675609334 1 1
0.289970282952685 0.276748105849738 1 1
0.389719797073291 0.374683232167941 1 1
0.241070157408875 0.230014566851599 1 1
0.558015928246535 0.531854775272192 1 1
0.700010972205682 0.663186276446047 1 1
0.687579179151631 0.657798492583461 1 1
0.732739269012288 0.700532824721168 1 1
0.460652603255172 0.437798172117534 1 1
0.283611004490865 0.268771589825386 1 1
0.745159999019137 0.707277185539057 1 1
0.478060784906806 0.452116290640816 1 1
0.28359920647123 0.262658061637753 1 1
0.494132812244445 0.468766923097258 1 1
0.316218195716884 0.293161333982354 1 1
0.891425240785836 0.844073690704318 0 0
0.788243754425298 0.749717984716694 1 1
0.61237794573602 0.589495519565573 1 1
0.505697550661711 0.474666706308498 1 1
0.592934286698122 0.568493987283315 1 1
0.410679738637987 0.391702458451874 1 1
0.55734842477807 0.530614966937353 1 1
0.621345263953588 0.588717499687579 1 1
0.451300648383928 0.435616344563994 1 1
0.2116159835693 0.201282720605002 1 1
0.250101029509302 0.23551548548763 1 1
0.563963014301672 0.534938557757808 1 1
0.434458548728221 0.41569983595167 1 1
0.486769344599893 0.463162013789948 1 1
0.561541334693835 0.538506880067129 1 1
0.408104886730018 0.387413993468757 1 1
0.802318405740075 0.763674380840912 1 1
0.424907633180778 0.404124725515157 1 1
0.740294689982732 0.702147935192512 1 1
0.524625830183269 0.50068330534857 1 1
0.704948850238753 0.670090619339908 1 1
0.420958637154592 0.414369490154787 1 1
0.924632614741833 0.889083048392383 1 1
0.55968586806295 0.529542922355552 1 1
0.547372091400127 0.521205429608918 1 1
0.434383817438602 0.416684756124817 1 1
0.73018205531785 0.696958898516954 1 1
0.281090179557431 0.268002517389036 1 1
0.574906059734811 0.545396347544181 1 1
0.269795670948976 0.259457335513053 1 1
0.382440005404911 0.364412204026359 1 1
0.366547859311103 0.344696849483471 1 1
0.858095416920161 0.809489840077753 1 1
0.497471907657753 0.481799790205785 1 1
0.796742897584672 0.762101528336265 1 1
0.539157666440341 0.512201404226075 1 1
0.591606654084789 0.562032928332992 1 1
0.191209547795767 0.184499623028194 1 1
0.369258914778538 0.356245834106326 1 1
0.663877102656159 0.636431654958564 1 1
0.276644985839572 0.263139026776246 1 1
0.409810191131234 0.390502120030326 1 1
0.51207234220292 0.485991436255333 1 1
0.489122025939421 0.466367978329441 1 1
0.359177856549306 0.338198406518898 1 1
0.536879512958692 0.502680199561172 1 1
0.525158477556085 0.493302696633936 1 1
0.585206949297212 0.554766963994009 1 1
0.549803474842469 0.525732594737723 1 1
0.62690538775843 0.596509303744757 1 1
0.649173889690028 0.61320885800073 1 1
0.467705272627198 0.442649995186305 1 1
0.571663730449872 0.544605642472303 1 1
0.160284497849475 0.152741773246573 1 1
0.570488661334353 0.549885771448139 1 1
0.631767741741174 0.598854764066231 1 1
0.562684212544721 0.532268247856058 1 1
0.296427867458872 0.280880958793433 1 1
0.337285633492264 0.316286518691893 1 1
0.657328108476422 0.628063529305988 1 1
0.733051447927934 0.698006759678666 1 1
0.24026638494496 0.225181909776154 1 1
0.669903081773887 0.643145726128715 1 1
0.569654115571214 0.545683754405594 1 1
0.619354715540947 0.588620875527625 1 1
0.523887287267934 0.501772528108717 1 1
0.498515098717243 0.479418449491178 1 1
0.436232742242747 0.413780053801104 1 1
0.670890713905559 0.638677839484919 1 1
0.0462903967182335 0.046538828498597 0 0
0.236401730119126 0.225567193661442 1 1
0.386895004691601 0.363276166424028 1 1
0.251494508784247 0.240960860452626 1 1
0.651592151761994 0.619711665231109 1 1
0.391446632349098 0.371276435218944 1 1
0.196132752187835 0.187348819473141 0 0
0.334685363074854 0.313383178638412 1 1
0.59012164982902 0.563942148951422 1 1
0.591938711128759 0.561809922017383 1 1
0.38345644471713 0.364740522140364 1 1
0.456132718819179 0.433248311686331 1 1
0.717655935477871 0.686118871259393 1 1
0.446448804424484 0.422965470393849 1 1
0.480698465426484 0.460953498835505 1 1
0.561789564323715 0.527273183578331 1 1
0.197434625486289 0.186756610880963 1 1
0.262698119718184 0.253695460888378 1 1
0.173288783949819 0.16547135199795 1 1
0.446658679169284 0.418570011586063 1 1
0.401954989892693 0.387692805068563 1 1
0.242375319270957 0.228198056524011 1 1
0.537860668986688 0.510804220134891 1 1
0.59901411707651 0.568662252144945 1 1
0.392552966802073 0.371841234427935 1 1
0.373678439467716 0.358208340015012 1 1
0.578260113165603 0.543912084791991 1 1
0.429078771852639 0.408192748520926 1 1
0.474389117697717 0.455526984865729 1 1
0.504053975966495 0.478359992565585 1 1
0.558752020480481 0.537286105540692 1 1
0.364411751269549 0.348874102119767 1 1
0.775668668123851 0.732045274882065 1 1
0.373404399784209 0.35478592396292 1 1
0.330424011747324 0.315777795556042 1 1
0.443184933720396 0.421902781643942 1 1
0.50731086429059 0.484726997927335 1 1
0.558431719913785 0.53851344365423 1 1
0.349881864738253 0.331786316627672 1 1
0.568814857469332 0.536848001119201 1 1
0.672477093597373 0.644818257070086 1 1
0.646003945716447 0.624262443071619 1 1
0.60870916260738 0.582876998290156 1 1
0.332939357865434 0.315123071215575 1 1
0.549711051187358 0.528422533131717 1 1
0.724262399982493 0.69255449452052 1 1
0.444073349221273 0.425952342992163 1 1
0.682615012577468 0.648149907539503 1 1
0.761761857709116 0.722793829518646 1 1
0.34153371060042 0.324419660211279 1 1
0.495234535930417 0.464738556683858 1 1
0.628901612332167 0.593437483067465 1 1
0.573419048012108 0.546168208608069 1 1
0.456674786010051 0.432721813753553 1 1
0.668085303542686 0.633642074266366 1 1
0.475824202118914 0.448975892714014 1 1
0.754453733853613 0.723238022782114 1 1
0.624602512378652 0.593177632443047 1 1
0.543907736787941 0.520038537173938 1 1
0.444045059732371 0.424584549532497 1 1
0.304563547081047 0.288868346504745 1 1
0.375832077803237 0.358692514126511 1 1
0.0170440428805771 0.0219325247356964 0 0
0.648554963327669 0.622930173485425 1 1
0.38086577049188 0.362863850893301 1 1
0.247061840925807 0.237619094635298 1 1
0.414505627743007 0.39628217334276 1 1
0.509719435428815 0.488027178412117 1 1
0.611773323357138 0.577310510406627 1 1
0.469187055746941 0.44560164391233 1 1
0.948351724739132 0.896297573020058 0 0
0.647258595268386 0.616118243871149 1 1
0.220119059293157 0.20631225931659 1 1
0.605983814642447 0.576552859138959 1 1
0.283398879183208 0.273227094349596 1 1
0.243102259732318 0.226148683915258 1 1
0.257025620381458 0.243911790844286 1 1
0.382961900154433 0.366649528524277 1 1
0.107201983061558 0.102222698563559 0 0
0.602796915636423 0.574843988958698 1 1
0.684299337172081 0.653256019379265 1 1
0.753229679956345 0.707704763835958 1 1
-0.000325439586482172 0.00817897351992364 0 0
0.313344167140922 0.299576023121047 1 1
0.248888521209445 0.234061774951472 1 1
0.294980550883099 0.279006325004367 1 1
0.27036136615236 0.257803071792402 1 1
0.581443078326792 0.553107046944719 1 1
0.645767389030114 0.610528100109785 1 1
0.261310420325069 0.249567209876858 1 1
0.59644985649007 0.569118538969777 1 1
0.607182128208929 0.570722001552387 1 1
0.455476844194603 0.435397218898381 1 1
0.506877304729999 0.48217599832316 1 1
0.523856174750861 0.499867570669172 1 1
0.465490882485511 0.44496910168913 1 1
0.597032342313944 0.566498522864843 1 1
0.687342893233276 0.661033133544671 1 1
0.58169940862734 0.553166171148061 1 1
0.423459991676287 0.401317862403386 1 1
0.71986820214935 0.680308292401888 1 1
0.542588470753537 0.517190337692329 1 1
0.365915536832208 0.350658972539031 1 1
0.779444806901878 0.744377955612505 1 1
1.01235157699435 0.959352958790283 0 0
0.521360652219368 0.50192350476551 1 1
0.396218566045603 0.375745948450284 1 1
0.514642018289002 0.479883716981905 1 1
0.140930877504212 0.12983237184566 1 0
0.353734313762696 0.332008087736775 1 1
0.59225514147448 0.564266351504116 1 1
0.298507718891048 0.283720702092207 1 1
0.486559435192166 0.466920482420745 1 1
0.346185950277749 0.327722784816107 1 1
0.688216475993638 0.657677741102002 1 1
0.427777702505114 0.406816484295884 1 1
0.464449166965959 0.444265991188409 1 1
0.817688980622847 0.772110684902414 1 1
0.534428557735993 0.512668614198448 1 1
0.689044834296134 0.657166991144671 1 1
0.797583253720038 0.757208896619159 1 1
0.497969267488339 0.473406834421912 1 1
0.324265642078209 0.301938476825292 1 1
0.461460841353757 0.433918323887512 1 1
1.01094010120816 0.96326716931523 1 1
0.570915492062907 0.541316695259191 1 1
0.421371348231922 0.401451466515267 1 1
0.491760980299591 0.471743857882812 1 1
0.608921697915034 0.577467385113585 1 1
0.542618998493811 0.514034308662322 1 1
0.529285843514585 0.50212962046511 1 1
0.646834069032622 0.616249511151945 1 1
0.396311174265658 0.377189540318597 1 1
0.525237276868062 0.502848510454976 1 1
0.577039014780411 0.551645479792285 1 1
0.454885514260065 0.432368156245919 1 1
0.713030728563283 0.67646790857022 1 1
0.413375615307513 0.394497219533421 1 1
0.535051851464442 0.509292007032491 1 1
0.44098417336996 0.420748455362088 1 1
0.370404453032226 0.341758404457115 1 1
0.548815116538056 0.520092999391481 1 1
0.58508075512456 0.556967640100423 1 1
0.281983182192169 0.267938829235804 1 1
0.5712920230529 0.543160028284037 1 1
0.440625374950576 0.417583405270297 1 1
0.280409100785974 0.270483107243752 1 1
0.352281929492816 0.32298280639895 1 1
0.655522268854939 0.623810141180961 1 1
0.305696280710152 0.290642160586348 1 1
0.617687180693301 0.588050780324784 1 1
0.561565207051642 0.530119420803392 1 1
0.157852373342055 0.15383490014891 1 1
0.498655610215356 0.471771619954559 1 1
0.428973389680407 0.412993122736621 1 1
0.512821603195556 0.48902238170779 1 1
0.66856796790618 0.637884769890767 1 1
0.551752824833775 0.529294143267246 1 1
0.39170756827003 0.372876777808669 1 1
0.491332059252213 0.474061966422746 1 1
0.399119103028336 0.380968087818514 1 1
0.304679128816914 0.293066122397765 1 1
0.307068151555796 0.291280536477002 1 1
0.369844518949121 0.348138811543744 1 1
0.695584458492708 0.663355882934385 1 1
0.348892989551708 0.336827708860265 1 1
0.516154181855823 0.487647471964391 1 1
0.425076167912658 0.40503044704435 1 1
0.506597037333648 0.485266541312631 1 1
0.52112982560318 0.491919630591767 1 1
0.658041033595736 0.631895345222663 1 1
0.339227251249442 0.321384317831313 1 1
0.646759400735015 0.616803695626944 1 1
0.768757686908895 0.715189088670948 1 1
0.52321917390784 0.495045027379933 1 1
0.701939093508823 0.665321528851171 1 1
0.190507790704458 0.180261085527056 1 1
0.364745307538736 0.34743731488774 1 1
0.839883970767334 0.802648933608637 0 1
0.648366344114411 0.617233293078776 1 1
0.355377791092419 0.34502088876737 1 1
0.502898039347045 0.476072312900562 1 1
0.555718959580911 0.532849393181827 1 1
0.536745185457545 0.513929474467783 1 1
0.49314727568449 0.471114784231793 1 1
0.30304578812379 0.278888815701718 1 1
0.396972721191774 0.377048236994101 1 1
0.456332405770106 0.43219829022527 1 1
0.717576106887534 0.682734164535226 1 1
0.303336287873187 0.291413641899304 1 1
0.599114689817224 0.570832740596672 1 1
0.302613924678226 0.28976852915147 1 1
0.533011151192271 0.509651869121599 1 1
0.65257745644465 0.619621035083779 1 1
0.648904526315437 0.615156064499508 1 1
0.321549116462952 0.306126238045044 1 1
0.304802676255512 0.293731885378269 1 1
0.206602780943012 0.201464322147195 1 1
0.268855197228075 0.254211255493379 1 1
0.452615847184543 0.432704052989142 1 1
0.77853020027542 0.742862832439328 1 1
0.664456075159527 0.633776857424911 1 1
0.234923507238825 0.223588783119909 1 1
0.543533352603865 0.514390274490117 1 1
0.247225832685064 0.232777852098588 1 1
0.709217040584886 0.673867106724867 1 1
0.530195706692815 0.506735335696067 1 1
0.306279117127859 0.29267831240271 1 1
0.440921931431709 0.423654118435685 1 1
0.499528698347318 0.478121590543764 1 1
0.543259640746314 0.515802397203714 1 1
0.302222780060544 0.286337852122291 1 1
0.550967047387499 0.526847947417762 1 1
0.59561725392586 0.565566920586584 1 1
0.614045453436887 0.584485345202168 1 1
0.550965486332841 0.528190353300749 1 1
0.683953324191147 0.653202069901191 1 1
0.330914843497058 0.316955676516013 1 1
0.457880825806252 0.435655786137805 1 1
0.771382642529793 0.729610954597707 1 1
0.435800429177144 0.416663168009645 1 1
0.346618396865289 0.334045912637298 1 1
0.511008307223416 0.486374864002048 1 1
0.523309469408538 0.497902727118493 1 1
0.433925144353054 0.411079457562293 1 1
0.136716942165227 0.127929121266368 0 0
0.568218458179615 0.544401006758349 1 1
0.714659673099057 0.683764613045382 1 1
0.741376620023027 0.700669839711417 1 1
0.613541720988875 0.584787533665254 1 1
0.565746015494877 0.53869187209988 1 1
0.605809003835897 0.572527352237344 1 1
0.366425080598241 0.349981101092051 1 1
0.498672850116738 0.472593941386042 1 1
0.0918388163694544 0.0961775038339303 0 0
0.374530690714972 0.35494819668477 1 1
0.410317677903952 0.386382405981381 1 1
0.105804001623893 0.0978863037474329 0 0
0.675741171974847 0.647402687865232 1 1
0.537921659538383 0.515650233343476 1 1
0.603323501441026 0.578203211478643 1 1
0.359866359496458 0.3376884382953 1 1
0.486874686903162 0.460238922181446 1 1
0.277580389567077 0.26225565532785 1 1
0.611062666454377 0.582436540197444 1 1
0.853014580052243 0.817948752013158 0 1
0.823894569284583 0.779807911227594 1 1
0.249210311722747 0.23561505111515 1 1
0.571360640500047 0.544665675993745 1 1
0.484234218620818 0.465771559789587 1 1
0.227114453658268 0.213288662090761 1 1
0.706907902457277 0.668809690296273 1 1
0.579358696877189 0.554975758319744 1 1
0.46952600622756 0.443125169641683 1 1
0.575272036761593 0.543416695966051 1 1
0.339551317566479 0.317733330254707 1 1
0.454010902714305 0.428121291048044 1 1
0.49573427662123 0.469832840482037 1 1
0.593318364592906 0.560053928060213 1 1
0.619272896986681 0.589072923288079 1 1
0.50662809601888 0.484719604096296 1 1
0.604227797501824 0.578038859068436 1 1
0.195933094520766 0.186359403627354 1 1
0.575733800858231 0.54699259338666 1 1
0.41620268454189 0.399259712220576 1 1
0.449132674512138 0.430390989630517 1 1
0.419343273815086 0.402434636750055 1 1
0.70321162696388 0.66631440115981 1 1
0.462441349480385 0.434889097072206 1 1
0.651820010177407 0.625097036000874 1 1
0.491538450247775 0.468635582369605 1 1
0.638066585154436 0.60634384274723 1 1
0.537423472068662 0.517130118705096 1 1
0.535596749932565 0.501084572382785 1 1
0.448797241343984 0.428240897797659 1 1
0.537290427707221 0.51447145905482 1 1
0.522520662065401 0.502246714559785 1 1
0.629684364786492 0.598932497873762 1 1
0.363284275182066 0.341877629905015 1 1
0.432520856844013 0.411038585318819 1 1
0.708506522223209 0.67609221194282 1 1
0.690761931962177 0.650333879832222 1 1
0.277450360819205 0.262011193336947 1 1
0.597394616840681 0.572603175821637 1 1
0.617681106986953 0.592144652847983 1 1
0.657661730276807 0.629602474412344 1 1
0.459042974350102 0.434786605808337 1 1
0.463809468152556 0.436911383028804 1 1
0.675712939664501 0.641391934804535 1 1
0.574155744756496 0.544393071891607 1 1
0.534185832242389 0.511856663612431 1 1
0.340823263284442 0.322307217428371 1 1
0.467946874144811 0.449233197147085 1 1
0.672304034138915 0.639661947275663 1 1
0.715116556596665 0.68493926385682 1 1
0.512269108028121 0.485471580769852 1 1
0.80709581970441 0.767246283171062 1 1
0.281007448979078 0.269286440203351 1 1
0.552747403123495 0.535204144874961 1 1
0.737731536922643 0.697085494683303 1 1
0.439212193569284 0.412692443272731 1 1
0.335803182213343 0.321126816868787 1 1
0.486536842165573 0.462560806354761 1 1
0.508955217227644 0.492138028114915 1 1
0.595708310999216 0.573235941615506 1 1
0.282510941107293 0.270407903989093 1 1
0.76881779193624 0.725998427754586 1 1
0.446805865336591 0.42267287273365 1 1
0.475995063522384 0.452645034542252 1 1
0.408303393837547 0.39219173692175 1 1
0.625242565409413 0.593729003691663 1 1
0.485616653014814 0.461059543346415 1 1
0.44326508937675 0.424767793170515 1 1
0.511795715773186 0.485318273986007 1 1
0.555795656679976 0.532876384527324 1 1
0.40109192812289 0.383920573543725 1 1
0.373192972514284 0.340187858962759 1 1
0.659900006461775 0.625212142980506 1 1
0.60002229349042 0.565364281843532 1 1
0.22903122451674 0.225973458607155 1 1
0.556531078262518 0.521218371829405 1 1
0.457954379955722 0.435605232050163 1 1
0.712194902284949 0.674328944670081 1 1
0.480397098722035 0.453282816296403 1 1
0.265339405320132 0.250321111547095 1 1
0.349757363578299 0.332599900947721 1 1
0.35436972506772 0.339852760879745 1 1
0.348331355818738 0.329661345558414 1 1
0.330725700835521 0.316562118093388 1 1
0.72227822960605 0.691601598238854 1 1
0.540831247163351 0.510519764585602 1 1
0.40018750382704 0.382653863148129 1 1
0.456114328152546 0.433865517824383 1 1
0.515507436323391 0.485261852398449 1 1
0.529128155248635 0.500219039913282 1 1
0.395058379770989 0.378299954929635 1 1
0.172509062216147 0.162652640769463 1 0
0.479703146330772 0.462474788425373 1 1
0.384321588702697 0.360023489479135 1 1
0.386853414397197 0.369997508605488 1 1
0.499799940861569 0.477552002555282 1 1
0.467320159829864 0.44936663135883 1 1
0.241365306736975 0.228094785554764 1 1
0.248103504255342 0.243973558268633 1 1
0.504450653137208 0.480455158631397 1 1
0.694467185749512 0.657372352016175 1 1
0.570213976722197 0.540717395910187 1 1
0.504041934815848 0.483094305636498 1 1
0.442959257762544 0.424946978990771 1 1
0.514195881703847 0.48352634098434 1 1
0.280584073160965 0.262958852196757 1 1
0.670292129571222 0.635352373410678 1 1
0.742573033894361 0.70763941598151 1 1
0.241010809787968 0.230684892912067 1 1
0.7759189282827 0.737339372237326 1 1
0.571427747763224 0.545449348041428 1 1
0.363369788007917 0.345755782538406 1 1
0.569069341895998 0.537450969394806 1 1
0.12764631856188 0.118923217715449 0 0
0.503718391940023 0.481878294118175 1 1
0.447440693058494 0.422165803746776 1 1
0.835640332533498 0.790223692443114 1 1
0.646536037885938 0.61202324192387 1 1
0.541516811052571 0.513108018131966 1 1
0.569855454338748 0.537194490785303 1 1
0.433372355800065 0.413320582210777 1 1
0.583029424257988 0.558516696323777 1 1
0.609372070491282 0.580512028764199 1 1
0.447313382099292 0.429242643292637 1 1
0.334610841011829 0.319551426904627 1 1
0.265600844721589 0.260506406918454 1 1
0.305070555728467 0.290678507449238 1 1
0.31846730255277 0.302741549779862 1 1
0.546299057908185 0.516357068230055 1 1
0.434934673762856 0.414953536518014 1 1
0.564726516703357 0.53798245747037 1 1
0.349173692270401 0.329803284787716 1 1
0.612194422505222 0.586117127703263 1 1
0.255421192576944 0.24445606558027 1 1
0.357401183697612 0.340429865818487 1 1
0.358791121508692 0.346265841683202 1 1
0.521533621372074 0.499859085327593 1 1
0.775947952339416 0.730696191890071 1 1
0.279470368723522 0.264694401169731 1 1
0.688829447818663 0.657812159740996 1 1
0.449958968009142 0.428533371960634 1 1
0.555267699645542 0.53004026137025 1 1
0.338334937108995 0.323081637221286 1 1
0.467857353290319 0.44894781351137 1 1
0.521991124474841 0.49686457254691 1 1
0.517961226815523 0.497236009398825 1 1
0.4210101821086 0.405917128115262 1 1
0.259140896920909 0.243304895740768 1 1
0.595700729479692 0.56951067389824 1 1
0.381646879078097 0.361212683219495 1 1
0.51386042007905 0.484466250717899 1 1
0.735101431618973 0.702610231256583 1 1
0.563462308918075 0.535140322291349 1 1
0.656275071480819 0.626038417570522 1 1
0.376729885479664 0.35325237985484 1 1
0.640426432568869 0.610677601265006 1 1
0.705614485243639 0.670338025292589 1 1
0.507671079544745 0.484524667560976 1 1
0.623971707681348 0.590221550439031 1 1
0.431150549787077 0.411622484675911 1 1
0.586391473797743 0.56509275899493 1 1
0.556105512621254 0.522489095649135 1 1
0.47891446645701 0.45872240931342 1 1
0.157452113162099 0.145803259731773 0 0
0.501538086018298 0.479692399032895 1 1
0.51681676045865 0.49636112156234 1 1
0.433563875757868 0.413082750450827 1 1
0.424624995992827 0.4003485240685 1 1
0.305753284026204 0.288320855797195 1 1
0.453855760433579 0.426864780434534 1 1
0.245683854819283 0.233968755352759 1 1
0.76068797175722 0.724324326626283 1 1
0.447153159899722 0.420713213147745 1 1
0.50864879301006 0.477600639271474 1 1
0.666286814699809 0.635460433592738 1 1
0.479395861974604 0.457597690199474 1 1
0.279744872621873 0.276144408910666 1 1
0.548780684494839 0.520397265088816 1 1
0.567548324509383 0.539229380437346 1 1
0.596170248428258 0.570115354295666 1 1
0.338531449135171 0.322007971707174 1 1
0.407813613954967 0.385215646826849 1 1
0.449512601883928 0.43460134514907 1 1
0.632735596213682 0.592291378151429 1 1
0.679609345159956 0.642797096378763 1 1
0.361987088180391 0.341375944338189 1 1
0.226717257059003 0.210274227080829 1 1
0.610455269322233 0.579361871727298 1 1
0.53468287221843 0.501405338699412 1 1
0.630086454408324 0.600304651791387 1 1
0.514147372032553 0.483948638582427 1 1
0.491670464037932 0.467493738959496 1 1
0.486510817568097 0.454647619085102 1 1
0.55503410479552 0.528586210760072 1 1
0.436161709821272 0.414322246476597 1 1
0.29042343764517 0.279790671875273 1 1
0.461054992996939 0.440143645975631 1 1
0.335272908304222 0.317813368519382 1 1
0.365246322908307 0.348630227911751 1 1
0.419479518270364 0.398430864629808 1 1
0.436295480566865 0.411119756222911 1 1
0.438043104326575 0.419195976725999 1 1
0.429297295142936 0.409050258706664 1 1
0.383925734491618 0.363394435971362 1 1
0.501559540096967 0.48079141552327 1 1
0.668529459842453 0.635829142148519 1 1
0.49896730020336 0.475597987144728 1 1
0.411259859563689 0.385963929427586 1 1
0.400795094875901 0.374842760902648 1 1
0.453617615418586 0.432661593664024 1 1
0.529156777852414 0.508703431069509 1 1
0.488820861932151 0.472388108005172 1 1
0.573319547720142 0.546867328596145 1 1
0.432767801476862 0.411903785080532 1 1
0.357313174144438 0.33715274417119 1 1
0.454884970672211 0.424335067615743 1 1
0.508286011110396 0.484418205381253 1 1
0.699247227938767 0.667583924106846 1 1
0.412399834438054 0.396136548449088 1 1
0.43807395117764 0.424587837785057 1 1
0.653269435518021 0.629010280547197 1 1
0.685400548520311 0.65410134283577 1 1
0.450981878503569 0.427928400953022 1 1
0.553826166187521 0.543249319420845 1 1
0.339889687566794 0.321821389936339 1 1
0.593807006469856 0.555381594931682 1 1
0.802959997968462 0.758672959130274 1 1
0.811198293816122 0.775189461826912 1 1
0.827986490267103 0.784495129853638 1 1
0.299306296694255 0.28367650086257 1 1
0.562104138159651 0.53817608170076 1 1
0.414348881379486 0.395950672214173 1 1
0.63968996451922 0.605001821004422 1 1
0.561169579678781 0.536289313282653 1 1
0.288172155856011 0.268454364928188 1 1
0.596235074673673 0.566342671057793 1 1
0.610207476680382 0.582532064072771 1 1
0.427181813525866 0.408162989297803 1 1
0.651455211904882 0.624611553956041 1 1
0.207237122413913 0.191899779599989 1 1
0.483271082838621 0.460294714592303 1 1
0.658368270423624 0.646891614406996 1 1
0.605320778968105 0.578171607457538 1 1
0.195015616481404 0.18994447984913 1 1
0.488127158014546 0.465742578574824 1 1
0.423945966987863 0.401591445154746 1 1
0.77902210869914 0.742681033470233 1 1
0.529834515990156 0.499805428358963 1 1
0.690379395189268 0.652697469257902 1 1
0.706130549928277 0.673163472760064 1 1
0.753660704189453 0.717429322005669 1 1
0.558672104754501 0.536161108580336 1 1
0.403705206542768 0.382384723855634 1 1
0.206827810085706 0.193530873544913 1 1
0.593043663006848 0.54298186937683 1 1
0.388182459298583 0.368985912582578 1 1
0.517417116006367 0.489685676587323 1 1
0.490965357624149 0.466668291273381 1 1
0.514202904987265 0.485364860513317 1 1
0.294588999951589 0.278844111843583 1 1
0.631494934495298 0.602641763226709 1 1
0.324360143782776 0.314664330853873 1 1
0.3599755584388 0.347991195070029 1 1
0.171455131016551 0.160393231174832 0 0
0.502659609549971 0.48798998040169 1 1
0.638001366933304 0.610084754268349 1 1
0.394920563102722 0.373590502546561 1 1
0.66474729539869 0.630688654822709 1 1
0.73798201469522 0.708624489591322 1 1
0.335516496427955 0.31860832435024 1 1
0.391435519377902 0.37388006722996 1 1
0.414568601676475 0.401304264502477 1 1
0.528558010094757 0.505527692648777 1 1
0.66418032809509 0.639818899047079 1 1
0.602480696242481 0.567386722265867 1 1
0.473863551782581 0.450570049149277 1 1
0.264662372031272 0.254264214120658 1 1
0.277812983876774 0.264233165542422 1 1
0.407194717764963 0.388700970817152 1 1
0.0908998809769313 0.0861053033361198 0 0
0.655139342606956 0.622116342305442 1 1
0.69498465726173 0.656669524954216 1 1
0.424117575432303 0.409853870909899 1 1
0.476417199491128 0.454768513707431 1 1
0.438915493391209 0.407282711181855 1 1
0.592578973919409 0.565411556080151 1 1
0.478295456271168 0.457407464354498 1 1
0.559514736752835 0.53003597365456 1 1
0.405795788817548 0.385186708754974 1 1
0.482553717196054 0.461665328763021 1 1
0.65073221260038 0.622155044815699 1 1
0.547119895896261 0.524380598437256 1 1
0.395214632784706 0.372845716525674 1 1
0.29155404763987 0.274751302109026 1 1
0.744021729050125 0.715633853650921 1 1
0.769445556867389 0.719480278076163 1 1
0.521525450447366 0.494132942093853 1 1
0.444016737231797 0.416372645742828 1 1
0.592821390361328 0.566427638762918 1 1
0.657594434229847 0.612802296429967 1 1
0.578410017230485 0.549855721974999 1 1
0.521865464515773 0.499145728815154 1 1
0.39812926115212 0.372915418369188 1 1
0.480613563284764 0.454482965837977 1 1
0.277407346429694 0.260893229455478 1 1
0.588209900501996 0.548989131972951 1 1
0.43944064055294 0.418213956833312 1 1
0.59307190069875 0.564256188551977 1 1
0.709589659855118 0.674757408361457 1 1
0.854596924466948 0.808874488537879 0 1
0.550914615871706 0.526350447869205 1 1
0.545250301183048 0.507222299844138 1 1
0.624080133466224 0.595993799237924 1 1
0.527337064611287 0.503220896471778 1 1
0.836486403542801 0.791923416654868 1 1
0.442249184547419 0.419795466986662 1 1
0.467261867045661 0.446737782861898 1 1
0.256971295582213 0.24875168270074 1 1
0.409085939879552 0.387340986983409 1 1
0.691044947628162 0.656767816711446 1 1
0.676341924484415 0.64326690700521 1 1
0.604779626874269 0.575361830445753 1 1
0.634746532389997 0.601899654150894 1 1
0.368765227143573 0.360001769830313 1 1
0.551837077761035 0.54790344754342 1 1
0.5110329645395 0.491283585679006 1 1
0.330789712692781 0.313865299599252 1 1
0.197024903344829 0.193609985332426 1 1
0.54123570303016 0.520482369576534 1 1
0.748892676169837 0.71510523229679 1 1
0.524403806060502 0.497785876475315 1 1
0.571159785879408 0.539914716895605 1 1
0.646044285125666 0.620345462161666 1 1
0.367253780538772 0.35196294045941 1 1
0.458347106570112 0.429819740979932 1 1
0.606642725717769 0.581643262123193 1 1
0.181459993398183 0.159288797380541 1 1
0.369327936128835 0.354958507725051 1 1
0.53158414087104 0.506254042796949 1 1
0.387365163059036 0.366142641323329 1 1
0.291483640491841 0.265435161866728 1 1
0.572246543568944 0.54848673804424 1 1
0.245147996081516 0.235741448698352 1 1
0.534983799746591 0.507901629215459 1 1
0.459884055839556 0.4341870051062 1 1
0.594394278017273 0.564237228489072 1 1
0.463111678486406 0.437608062858613 1 1
0.782930531254459 0.748232842810483 1 1
0.49894925184969 0.4773254181337 1 1
0.404354436550738 0.380560947394107 1 1
0.800592702665142 0.757517824549436 1 1
0.70533685463755 0.673328958518356 1 1
0.182903372238344 0.172333149629061 1 1
0.905282718284937 0.862823706453975 0 0
0.660942402862868 0.63588039839245 1 1
0.475535170734501 0.454070801181025 1 1
0.768171134820867 0.737884383313737 1 1
0.636304850490302 0.605831099740553 1 1
0.407702546511551 0.389468630852426 1 1
0.810510354292694 0.77114028524638 1 1
0.736696266074179 0.699202336899755 1 1
0.417684226907109 0.399461670243259 1 1
0.508845010930038 0.489806324649127 1 1
0.393893844757716 0.376118741065147 1 1
0.820403768801878 0.784582084683498 1 1
0.441127085992335 0.417443232247207 1 1
0.678447637173713 0.643736102444428 1 1
0.49708224734129 0.474236607301396 1 1
0.318679180152246 0.306553213179643 1 1
0.274923943384746 0.261188392131136 1 1
0.84304124421524 0.806792900508594 1 1
0.471518570292757 0.44719190590186 1 1
0.417583730749204 0.398586115549067 1 1
0.654504350273721 0.621874455125305 1 1
0.315295685803745 0.29522732244565 1 1
0.521072132608591 0.495219244647433 1 1
0.464806348098464 0.444774846276238 1 1
0.480383128429064 0.458633230845072 1 1
0.487012186719414 0.470703234439557 1 1
0.436297749940355 0.418177810341423 1 1
0.511774500254056 0.487624791879173 1 1
0.245153685889925 0.231868787691869 1 1
0.245737442307693 0.230229311801043 1 1
0.510158436134039 0.484911286192108 1 1
0.543922926679976 0.518577903133939 1 1
0.685602916301962 0.654670723005165 1 1
0.779042824390453 0.743144722539402 1 1
0.517716900150333 0.494990030883483 1 1
0.612703256859744 0.581835425126469 1 1
0.598851688227244 0.56942226276238 1 1
0.572801244184308 0.539463525087365 1 1
0.535240200916653 0.513639105141455 1 1
0.461388120642337 0.444062511050292 1 1
0.254425024730972 0.240951348401653 1 1
0.981178796911808 0.930297537008738 0 0
0.710523206833537 0.678917049806675 1 1
0.761280312681702 0.727728720521853 1 1
0.426688798966634 0.40865293287198 1 1
0.404813071639151 0.386963814208939 1 1
0.824917997542391 0.790311552997224 1 1
0.573577453514338 0.543979110253382 1 1
0.633933325987567 0.60187054581144 1 1
0.533388334858865 0.506428603846357 1 1
0.632875939000254 0.596997853225043 1 1
0.61398883368213 0.580099612407613 1 1
0.466938176832051 0.44294766197381 1 1
0.447100869978191 0.428190604057429 1 1
0.74454690223883 0.708449290415013 1 1
0.724124338152927 0.689811980418715 1 1
0.650717046116807 0.61803834500223 1 1
0.719750970083557 0.68541187445291 1 1
0.484957808604669 0.460213288927064 1 1
0.366924966421157 0.352056272390675 1 1
0.108907666143382 0.104530676743632 0 0
0.23506634903628 0.218635499128203 1 1
0.504766136730823 0.486177416122316 1 1
0.623468388405954 0.599399382740695 1 1
0.617719516418961 0.588189031386944 1 1
0.799578299218417 0.760033443595352 1 1
0.350567735070993 0.334723942674819 1 1
0.639803844888191 0.610326771187342 1 1
0.190544810744192 0.182192212760767 1 1
0.267225884261713 0.253689175679261 1 1
0.565574930411039 0.537912411640206 1 1
0.481967231412953 0.461398364925104 1 1
0.228756071502818 0.219607530233047 1 1
0.673941990955513 0.644929032454438 1 1
0.499142039124012 0.474600430911886 1 1
0.383208745612368 0.366663333793968 1 1
0.737079669598584 0.705282632455975 1 1
0.781838734221664 0.741367203309956 1 1
0.107989966653805 0.108060975032057 0 0
0.416331481224515 0.400284384280762 1 1
0.596906746499415 0.569986078040451 1 1
0.584130990655821 0.556966186860143 1 1
0.487948272343393 0.460519847375841 1 1
0.291026077007488 0.277323582336084 1 1
0.331318991923122 0.31621735035171 1 1
0.413113334718962 0.395236039718763 1 1
0.623353802584566 0.599422226363562 1 1
0.527552912439814 0.496170618210313 1 1
0.376264448103607 0.358802373580028 1 1
0.35267357828486 0.335432286265439 1 1
0.448418246757029 0.431018149190501 1 1
0.252138721100512 0.236727222222098 1 1
0.645121601302027 0.617873337243663 1 1
0.634690776517604 0.601669844391105 1 1
0.542552531901911 0.515291501247478 1 1
0.56279320556407 0.532587772951096 1 1
0.449320276347711 0.430935941754278 1 1
0.40293869863561 0.38613287576435 1 1
0.575547086083193 0.548157745607472 1 1
0.238331445172208 0.224320702038967 1 1
0.324901373135368 0.309158985899734 1 1
0.490123741144719 0.465725995641165 1 1
0.372609364805185 0.364579511026075 1 1
0.712389082803881 0.676554213313039 1 1
0.334740063200758 0.316562021185539 1 1
0.382675629557508 0.35906113319285 1 1
0.497082390471043 0.472224269292616 1 1
0.517129213570728 0.488266521070261 1 1
0.788334717624331 0.75447822171939 1 1
0.487417616355553 0.460259122731958 1 1
0.364038799072954 0.346816423483278 1 1
0.625999619513048 0.590585662966386 1 1
0.146255084897137 0.13562242117336 1 0
0.56730368111901 0.543957988216086 1 1
0.337349990572027 0.321081492138072 1 1
0.423897751199349 0.40386731571801 1 1
0.321691471612534 0.303495616397434 1 1
0.172928281695249 0.1649968512989 1 0
0.568863648123372 0.541932801621735 1 1
0.534711621701895 0.511535354191549 1 1
0.453505038430536 0.431111880926919 1 1
0.375163969630725 0.359848608760804 1 1
0.435323629343889 0.415375416631891 1 1
0.299302562827125 0.281457070113367 1 1
0.457436812798243 0.436652521125136 1 1
0.39767830000931 0.386249325858338 1 1
0.289295074214745 0.272664314858987 1 1
0.487551900036105 0.464274764439411 1 1
0.237848412280961 0.223506505373582 1 1
0.532074558592276 0.512204558253338 1 1
0.29924081501005 0.284119584258633 1 1
0.809289730265252 0.766633606897749 1 1
0.490637871804216 0.470608509518247 1 1
0.398476335666853 0.377736995799008 1 1
0.816529725938863 0.771084046839211 1 1
0.809136166037467 0.771012997886849 1 1
0.467206388597372 0.440612020910189 1 1
0.443653990950677 0.426096282559068 1 1
0.646650389086834 0.617551162925353 1 1
0.484602173896466 0.461504720537284 1 1
0.613917129002514 0.583900931188856 1 1
0.428104796180887 0.407188686312412 1 1
0.430264659300463 0.407061859582122 1 1
0.57760496320185 0.55151040673426 1 1
0.688179407602753 0.655170411527149 1 1
0.22411216477242 0.217584093454403 1 1
0.728871004834961 0.690134245078743 1 1
0.526945593037217 0.497086383078819 1 1
0.413281704819154 0.397174056481531 1 1
0.61106488114934 0.585850156071299 1 1
0.435551107009144 0.411035095256791 1 1
0.78086406896079 0.743170011308181 1 1
0.659329026205673 0.622067476640875 1 1
0.255688043209556 0.244398216988165 1 1
0.340029549687473 0.323071675911443 1 1
0.270154838780704 0.257428513954023 1 1
0.663125098451978 0.629291774707248 1 1
0.296312491022082 0.282680963047597 1 1
0.0742774404987523 0.0723540957699645 0 0
0.499665006119821 0.477770963219379 1 1
0.593736146498466 0.563520262507026 1 1
0.0937786565476079 0.086693476375716 0 0
0.721493112290064 0.685327754980623 1 1
0.381375510141414 0.358326558158464 1 1
0.407633881619004 0.390456154781167 1 1
0.686065695340487 0.656497656562517 1 1
0.602415583074579 0.577441975404181 1 1
0.376016107138976 0.363173260740616 1 1
0.730609391564133 0.697064395693834 1 1
0.639530071274162 0.601366746609157 1 1
0.520515303439187 0.497497114062802 1 1
0.547683645516076 0.521798489531143 1 1
0.655410582001276 0.626662523934947 1 1
0.389629993566992 0.366396125360232 1 1
0.432062181462894 0.409774557300345 1 1
0.435159060376365 0.425227196593189 1 1
0.805742213817898 0.774790225612446 1 1
0.424922893516222 0.406882675891279 1 1
0.482744961488677 0.456122705679518 1 1
0.251394741339601 0.239560890153176 1 1
0.817431321329004 0.778438894416846 1 1
0.304490098271415 0.287194668773362 1 1
0.611196291667068 0.57807906408557 1 1
0.558339188687316 0.527082022995131 1 1
0.547643191101636 0.515961811091763 1 1
0.639662522300793 0.596553156012462 1 1
0.502014520649786 0.474332825884027 1 1
0.262506967102684 0.249027544277046 1 1
0.23160690071728 0.2203969726428 1 1
0.636642800830217 0.604667591792457 1 1
0.721485552768816 0.671778854891465 1 1
0.190231597982056 0.181506994276953 1 1
0.339319809934679 0.319036613961184 1 1
0.504220781403686 0.479011134430225 1 1
0.323053521968352 0.30614407790473 1 1
0.459844790636808 0.437940146100271 1 1
0.320347798652914 0.306869516858427 1 1
0.257190145228805 0.244680796706011 1 1
0.231844779393982 0.222633939009761 1 1
0.281545490164012 0.265162492292629 1 1
0.448505911935023 0.429160416598862 1 1
0.22928133408515 0.216598110797639 1 1
0.638449364828214 0.60870486294117 1 1
0.316142615182233 0.294314672782606 1 1
0.530692999062551 0.506604299345433 1 1
0.590873392464371 0.560848759459972 1 1
0.168457836097522 0.158105761711107 0 0
0.404094102752993 0.387239942838104 1 1
0.582349436402191 0.549674740305253 1 1
0.499186435683051 0.477767713651884 1 1
0.510268741993988 0.479843495887747 1 1
0.753939026996325 0.718030907618058 1 1
0.626714888578774 0.601235768360433 1 1
0.388802513434384 0.369645476096998 1 1
0.557201296844152 0.533290649946056 1 1
0.558349716132282 0.530989964523264 1 1
0.58455807973783 0.558980718576629 1 1
0.32517403640303 0.315291374805462 1 1
0.720881165400083 0.683162274346668 1 1
0.471424215527916 0.455873998042265 1 1
0.45214066032175 0.429304667791662 1 1
0.120511632431862 0.119521286215411 0 0
0.685641631973844 0.651852188898893 1 1
0.381383519679853 0.363338281522015 1 1
0.643338580820128 0.608700197460628 1 1
0.436010281135226 0.412913022679928 1 1
0.577469548484458 0.549986891794512 1 1
0.479074933809635 0.456875809689207 1 1
0.585868762503616 0.551449280424403 1 1
0.301338104847825 0.287581912541816 1 1
0.814138680679209 0.764458510445426 1 1
0.378631527414158 0.371304077063657 1 1
0.531130963766143 0.510757520744633 1 1
0.340374322882753 0.327479110911391 1 1
0.512131389372532 0.488679883785023 1 1
0.6734907093947 0.644092310360125 1 1
0.674629711915986 0.631975136397951 1 1
0.488975816253383 0.473881166610649 1 1
0.187112907471867 0.177816998989935 1 1
0.24892132743937 0.236459474991007 1 1
0.453714745157646 0.431952880763154 1 1
0.650121044391846 0.616669123674488 1 1
0.824700748037018 0.785674137817394 1 1
0.319435353695465 0.302158269354791 1 1
0.680985349314963 0.644015467828728 1 1
0.500774661295038 0.474598433094711 1 1
0.675837719579523 0.636870804104362 1 1
0.38488828719625 0.36566376704684 1 1
0.421167791926981 0.4048395989893 1 1
0.571384519653228 0.544905722325146 1 1
0.500352356560365 0.476864881430243 1 1
0.485076782528002 0.45801163150903 1 1
0.624501159753911 0.595870494216598 1 1
0.558941656438913 0.533667749981647 1 1
0.724163258621445 0.68090248416812 1 1
0.658631428447683 0.619041661163318 1 1
0.391615531433788 0.373749983583139 1 1
0.155814651795281 0.153543912904939 1 1
0.548632642101341 0.529018206534903 1 1
0.50689624901682 0.481875017825613 1 1
0.672800922086523 0.636936857558942 1 1
0.77085596142858 0.733613430632131 1 1
0.747498573037892 0.704656427882539 1 1
0.811789626733877 0.773848354212712 1 1
0.544535786936507 0.506779179604172 1 1
0.348939206445101 0.330090803774636 1 1
0.375830960681969 0.355121558471314 1 1
0.467593208788232 0.44955655698332 1 1
0.367396999946055 0.346117173036029 1 1
0.462770217992699 0.442679620379001 1 1
0.601373456307709 0.569627533135881 1 1
0.365191714280914 0.346346564360351 1 1
0.709474136849693 0.673973068546614 1 1
0.153319248254881 0.138733057697853 1 0
0.489991275139748 0.466016489561788 1 1
0.712586809895098 0.681429989767891 1 1
0.491592573412681 0.470334378193811 1 1
0.329204713226873 0.320853642013071 1 1
0.487956628846318 0.470511117470991 1 1
0.347628609019907 0.331873344660467 1 1
0.481588994678914 0.454239298543129 1 1
0.704468223260548 0.671868268589203 1 1
0.192865462745571 0.17852386299991 1 1
0.384374649077371 0.363661563409815 1 1
0.672659648192907 0.639711746610711 1 1
0.721683686552742 0.684178315026751 1 1
0.392155374470531 0.362224427074879 1 1
0.821995587254023 0.770569163334343 1 1
0.608843042930039 0.576723227627501 1 1
0.527738986446683 0.500830018018234 1 1
0.330286688893038 0.316724307080113 1 1
0.368289864396331 0.34896044051038 1 1
0.384507469537122 0.363400304398166 1 1
0.365458034422496 0.347962448548149 1 1
0.682120159020934 0.643336656164489 1 1
0.466465994466181 0.44022802794098 1 1
0.423454540449396 0.406740456105453 1 1
0.411531859442991 0.392069374979749 1 1
0.659898816403684 0.627124317329302 1 1
0.304866651878845 0.289540922438192 1 1
0.812496623161011 0.764763863477244 1 1
0.464198695475551 0.440148446822203 1 1
0.273615423017534 0.246809488195709 1 1
0.244058214836245 0.22834607825996 1 1
0.43472159550095 0.412964183423831 1 1
-0.002801708954495 0.00112595205131152 0 0
0.481827171430639 0.462381367865159 1 1
0.661941548923998 0.634986389297831 1 1
0.58846423564053 0.560882506909281 1 1
0.569456170494888 0.544791248508929 1 1
0.669434263506009 0.635287714724019 1 1
0.581355090386407 0.557550834537239 1 1
0.684012569382579 0.653219026192226 1 1
0.5428175960862 0.512472245537253 1 1
0.220248138572703 0.212228855192171 1 1
0.287316623454176 0.273003011268663 1 1
0.534290791356618 0.51035540049518 1 1
0.453581060727647 0.427893635647185 1 1
0.538759178474623 0.513196498544426 1 1
0.507092112012632 0.482313597865114 1 1
0.430693887490795 0.406377112720971 1 1
0.355889530717725 0.338613367174946 1 1
0.359776658962749 0.344944069508149 1 1
0.508242197709929 0.493540589882509 1 1
0.517765339887171 0.489321320088307 1 1
0.476855492128934 0.4567953733744 1 1
0.397575812373631 0.378625917519398 1 1
0.256819084754396 0.242886444932578 1 1
0.354108751494891 0.339805736821894 1 1
0.618968357099467 0.5913565892912 1 1
0.621441657319679 0.595229486987298 1 1
0.471643742314203 0.450562668364517 1 1
0.267525646278892 0.250708229935436 1 1
0.349226958126949 0.332606918653557 1 1
0.436914262568809 0.413144066539941 1 1
0.425415125451897 0.40332181509769 1 1
0.308043328258885 0.292962729499089 1 1
0.494356164022424 0.471742283440327 1 1
0.328376412660366 0.313533105011382 1 1
0.370977853797206 0.358570504510276 1 1
0.300178453367689 0.289923594723999 1 1
0.281185988714696 0.265062290028979 1 1
0.401669887632365 0.387629441507346 1 1
0.286747240416553 0.271512675755952 1 1
0.653818480541837 0.628913938154261 1 1
0.662339737218247 0.631386462820282 1 1
0.557037179316584 0.534493599082802 1 1
0.7527271955362 0.721653362401001 1 1
0.600001160512934 0.574208796983719 1 1
0.281972619984201 0.270531303194507 1 1
0.246746231308248 0.235689001151543 1 1
0.420916943517151 0.402063998008168 1 1
0.536733955459779 0.509761233145541 1 1
0.752804502035222 0.723230006315816 1 1
0.722692729382355 0.690757311480495 1 1
0.385493402602847 0.371884587910039 1 1
0.814867551721653 0.77589747966771 1 1
0.677731988612978 0.634589173855522 1 1
0.234590434814327 0.219572716373182 1 1
0.490988670820345 0.482493532142534 1 1
0.472476262348299 0.452799729266982 1 1
0.234616672773189 0.223133067965468 1 1
0.435079762319853 0.415073014235213 1 1
0.302349844503395 0.289841270433105 1 1
0.288274516355016 0.271789732279278 1 1
0.407050835135705 0.385733246898302 1 1
0.265105034556237 0.24848162406016 1 1
0.415640116154205 0.401096284773894 1 1
0.891065795194611 0.844699356523863 1 1
0.351841686637622 0.337333045549186 1 1
0.356722487759923 0.329986112227228 1 1
0.737601350669444 0.698304219666303 1 1
0.682719740135108 0.64668958014779 1 1
0.430581895676215 0.410084466005142 1 1
0.367175605321396 0.355237489417408 1 1
0.618352442448825 0.580937135597433 1 1
0.286714214981856 0.273392524142121 1 1
0.338042211830798 0.322081760904021 1 1
0.680993535007107 0.643453687015199 1 1
0.380012160149776 0.368462080467928 1 1
0.504360140493301 0.482727210033743 1 1
0.271514778818126 0.256969404053125 1 1
0.452808516981412 0.426666921073829 1 1
0.474646019536063 0.447774907405592 1 1
0.201826787426573 0.194555907847042 1 1
0.386589919518423 0.367766177139306 1 1
0.529302807811628 0.500385645418312 1 1
0.894491363864423 0.854259623489581 0 0
0.431776105669855 0.404844820447221 1 1
0.690382585735045 0.660766278239779 1 1
0.19817481753341 0.184815269119584 1 1
0.687783751039744 0.655544239569528 1 1
0.574919639836475 0.553515603868315 1 1
0.321944343147629 0.305568757163334 1 1
0.339438167070772 0.325987884338114 1 1
0.73318288541248 0.695937521711961 1 1
0.504498069697605 0.483791877601684 1 1
0.513477082008735 0.489207437365945 1 1
0.363013227294691 0.343141622638906 1 1
0.206356406122793 0.199096327358788 1 1
0.502430530142595 0.473147403931128 1 1
0.60412890464715 0.573496832895221 1 1
0.477721540642244 0.450289121276929 1 1
0.0847292755522037 0.0791933214707919 0 0
0.317071863739852 0.303192111114117 1 1
0.556183820416461 0.528713608421792 1 1
0.352866853596985 0.336388166635711 1 1
0.809523830081539 0.77322271489527 1 1
0.452920892235396 0.429180017472846 1 1
0.856525829732173 0.818132564621253 1 1
0.453158381182443 0.434171140573338 1 1
0.752120945283896 0.716176808348316 1 1
0.529903325268785 0.500721365885924 1 1
0.339594655639298 0.322669942693217 1 1
0.476610816942414 0.452650294010166 1 1
0.524186843721844 0.496336302746166 1 1
0.624992215938934 0.592315766818914 1 1
0.537159573829275 0.507410910851316 1 1
0.517102802530795 0.497647428811335 1 1
0.770788652512437 0.729120699653442 1 1
0.260487923631479 0.24542742465248 1 1
0.676559466672809 0.642000073161383 1 1
0.585340160825525 0.561032855600591 1 1
0.709654615804827 0.675789841033143 1 1
0.642762972410421 0.622084288650263 1 1
0.410552419481895 0.394116825202353 1 1
0.409876969987152 0.389834146200588 1 1
0.71260420169505 0.681288730720111 1 1
0.472156101346178 0.449464459698134 1 1
0.847011808842274 0.803166375905456 1 1
0.516526441157373 0.490820459012797 1 1
0.420287616392278 0.406514215650264 1 1
0.488015253459045 0.462549629339513 1 1
0.578962481624099 0.545743643632799 1 1
0.470739972425817 0.451823391689111 1 1
0.415896481423763 0.391248350670895 1 1
0.874095841017519 0.828754696933968 0 1
0.27166951134232 0.267324830683673 1 1
0.444826125716671 0.417294294142116 1 1
0.475243353461529 0.453323144129444 1 1
0.676208020640792 0.639010360542986 1 1
0.187211243333495 0.183475317554467 1 1
0.579445015803013 0.549192091642503 1 1
0.813216759480213 0.773378217079118 1 1
0.434360851784442 0.415541805312741 1 1
0.497201528766096 0.474097366638796 1 1
0.106358902114079 0.107761711077477 0 0
0.954182509445504 0.908710123489083 1 1
0.604002215940587 0.578219721017672 1 1
0.653601624155743 0.625590513301042 1 1
0.514528060300419 0.497620735106479 1 1
0.461926556336268 0.434362937754502 1 1
0.463248220006937 0.444874797752889 1 1
0.39536106971567 0.373040523132693 1 1
0.618397844891303 0.587257301080107 1 1
0.469559876963752 0.446227044556517 1 1
0.581457769383595 0.555029853415659 1 1
0.464688504938666 0.44351941182 1 1
0.353761500139533 0.335754449150407 1 1
0.444012051466555 0.426151155542632 1 1
0.536156376698619 0.515663892396343 1 1
0.424877322608948 0.407063745862397 1 1
0.640605108311844 0.60994278629716 1 1
0.225325517592579 0.214678107934217 1 1
0.594561409952023 0.565934598264491 1 1
0.590703268544886 0.562830494831908 1 1
0.402713454946171 0.382361378042279 1 1
0.869444306421775 0.814692566165946 0 1
0.366753059477146 0.351575270504703 1 1
0.28432496350066 0.269337567542649 1 1
0.380462367866618 0.344262121805922 1 1
0.224019082838611 0.214037360120063 1 1
0.404044118335349 0.390869460858497 1 1
0.668224031676241 0.635935717858883 1 1
0.7287567240463 0.693938734341959 1 1
0.502319513405006 0.477662740287156 1 1
0.29786023893048 0.275796874053951 1 1
0.674249540433606 0.639844269838922 1 1
0.5051974881953 0.472119712604774 1 1
0.415644582369733 0.401151518133818 1 1
0.344684433296954 0.327465092411198 1 1
0.56036852135103 0.535458324739521 1 1
0.807927175285951 0.769899227142635 1 1
0.338404842467647 0.317046832054532 1 1
0.324933298376665 0.312740907326675 1 1
0.82090500206329 0.784073300268312 1 1
0.459176078756358 0.439506226576654 1 1
0.690349161978306 0.655750050955292 1 1
0.350447231797109 0.34033596156225 1 1
0.409964735142436 0.390571416024023 1 1
0.338210486497665 0.322545189508596 1 1
0.764512129357699 0.729829966701204 1 1
0.657058494524299 0.624795804342947 1 1
0.236927748881102 0.2306939469149 1 1
0.413875282126509 0.393934139752927 1 1
0.942237509236341 0.887249730909121 1 1
0.750909952752574 0.718221159222968 1 1
0.532955808339242 0.506715845564492 1 1
0.488124787265076 0.472336024240087 1 1
0.707327209330954 0.672714975124651 1 1
0.360918364663684 0.345604056609973 1 1
0.463033634769811 0.441262380734153 1 1
0.645892580775154 0.617029957164356 1 1
0.572088691395415 0.549273830699804 1 1
0.439139335761195 0.418394446489213 1 1
0.807735497530248 0.775210167846437 1 1
0.334881633292315 0.326333289783613 1 1
0.459985991554318 0.435692125645675 1 1
0.69229922832073 0.657276893812917 1 1
0.538919340894333 0.515803546681268 1 1
0.644344514262761 0.614288264621162 1 1
0.530319424060652 0.51004931628387 1 1
0.401593097615708 0.380515323863994 1 1
0.493806103530402 0.467997219680392 1 1
0.774612146368948 0.733817300525859 1 1
0.503978220812885 0.474720519012738 1 1
0.219751319788996 0.2082282896386 1 1
-0.00191580802994244 0.00156625270796175 0 0
0.657685122113654 0.621790417239875 1 1
0.261736359955124 0.247953021774817 1 1
0.530588551262678 0.506784380170602 1 1
0.277617239385562 0.254146367538432 1 1
0.68366857654014 0.65362385233569 1 1
0.658832893061301 0.628290651123014 1 1
0.533102472140661 0.511486844423349 1 1
0.457329846838345 0.433455265176964 1 1
0.443965144237646 0.42490672865848 1 1
0.586699179861278 0.551756751433533 1 1
0.340046453288 0.325540113391865 1 1
0.692918978912721 0.662355502275127 1 1
0.416172926903466 0.393788440401649 1 1
0.20937742964325 0.199488586583542 1 1
0.585393509053216 0.561063641538253 1 1
0.50097072526061 0.47201317978652 1 1
0.408358078005439 0.391317128178009 1 1
0.355808273667293 0.339630482742363 1 1
0.524483757381719 0.492753435634553 1 1
0.559588166884837 0.534066832760708 1 1
0.398802750235139 0.374121063347416 1 1
0.466549194771472 0.442596886478026 1 1
0.693874669262701 0.660030288807339 1 1
0.364587659227055 0.346331721618019 1 1
0.639695874252852 0.609882283990241 1 1
0.493076953753013 0.472324750482422 1 1
0.408171896188781 0.377495215180659 1 1
0.620408055727742 0.592529640731004 1 1
0.416541188394932 0.39804283734688 1 1
0.149723179926311 0.143301957598156 0 0
0.192251272989695 0.185924984830082 1 1
0.27555944297545 0.260694255985673 1 1
0.362178292429832 0.348407798026476 1 1
0.166879618370799 0.157788890844346 0 0
0.851266255828868 0.809060245686312 0 1
0.168403482153519 0.161880755629732 1 1
0.50200390790059 0.475951853508207 1 1
0.25612156832973 0.243841786970167 1 1
0.610762786573222 0.581217790431675 1 1
0.530639492386525 0.500761670535508 1 1
0.690211145405465 0.644263586810556 1 1
0.816990394730244 0.776041785563393 1 1
0.384519473622949 0.368714735631515 1 1
0.325157090631507 0.311589031372929 1 1
0.434154479155135 0.414233117561103 1 1
0.297347703131444 0.278224106409158 1 1
0.436729595469628 0.416022879812249 1 1
0.43685038960883 0.41580970492935 1 1
0.494368396276823 0.47223902023941 1 1
0.374840154042357 0.360305115700634 1 1
0.669661152602512 0.632098714656623 1 1
0.731390882527565 0.705065565980137 1 1
0.905021848254666 0.859394371181408 0 0
0.497935697588203 0.473030484428834 1 1
0.166345433775593 0.158645857771986 0 0
0.546756775018465 0.521542967271956 1 1
0.58319956389162 0.557105899780467 1 1
0.301467879331247 0.298064829674115 1 1
0.328299392545984 0.311396004916502 1 1
0.454421276352758 0.432413404336984 1 1
0.60488450560854 0.574057257139874 1 1
0.43003005480751 0.412015667476632 1 1
0.516369421662423 0.49725331712592 1 1
0.334950969555431 0.319951616527705 1 1
0.581361176310223 0.55618810401264 1 1
0.678179726444142 0.640465372388222 1 1
0.704695741136699 0.677444875453788 1 1
0.607836863610819 0.580175361343938 1 1
0.535814240011825 0.513845403746125 1 1
0.654799868502446 0.622727679267237 1 1
0.61745011731092 0.591902116201516 1 1
0.631863980232343 0.59779740239666 1 1
0.476044950763306 0.452259767699858 1 1
0.378459867126058 0.356307085778006 1 1
0.385211008561734 0.373627884291284 1 1
0.434791239661393 0.416873716065865 1 1
0.373881418241258 0.358730805374601 1 1
0.44743359761349 0.433908181019364 1 1
0.566926473831714 0.540894704897422 1 1
0.353320481666944 0.334683316863213 1 1
0.495474175280048 0.464082151151576 1 1
0.482134325508091 0.455459824631232 1 1
0.436918973256589 0.414833008745385 1 1
0.522808289865216 0.49866381723168 1 1
0.58835969785839 0.555380403018437 1 1
0.46205064678004 0.441550759847908 1 1
0.631931322091573 0.596827345334325 1 1
0.105290086388367 0.100185416108769 0 0
0.51744781552995 0.497455058387874 1 1
0.607203990073543 0.571246337908504 1 1
0.327930676124652 0.302039267756749 1 1
0.567038494469754 0.536767126577653 1 1
0.302375146185695 0.289325724825848 1 1
0.688270617696508 0.647425312820934 1 1
0.701844463061711 0.670648459284874 1 1
0.322089083580733 0.304380002769863 1 1
0.398395315201001 0.380507165218193 1 1
0.533904503319133 0.513035786645778 1 1
0.586840582546869 0.557163868714945 1 1
0.337109804319988 0.328024423704893 1 1
0.37204193025117 0.35154251407209 1 1
0.513491747266611 0.495011735791216 1 1
0.319975292300148 0.300727245629779 1 1
0.503036302279872 0.476838384408176 1 1
0.388634380117814 0.372620512602794 1 1
0.388081038453064 0.374876685023326 1 1
0.35078831462467 0.325522745693101 1 1
0.647558367056253 0.614921403943819 1 1
0.244320765588762 0.232452323566259 1 1
0.439578439692218 0.421412484388456 1 1
0.463567328755216 0.432387372532254 1 1
0.617446159170263 0.589551287686474 1 1
0.622280493806246 0.590809631046629 1 1
0.750346831587772 0.711782789370433 1 1
0.388450098403744 0.367625547116306 1 1
0.147346057810956 0.139641130488458 1 1
0.573920439430163 0.547297995356613 1 1
0.909570334304422 0.86423337255025 0 0
0.237575241271537 0.225308441498394 1 1
0.725572945400008 0.683420584859487 1 1
0.651195247082533 0.623270507554689 1 1
0.796983780813218 0.752241226538989 1 1
0.424726154857356 0.403834236650174 1 1
0.296476735631885 0.279791168112995 1 1
0.485993271155837 0.46306845208097 1 1
0.913950546416765 0.868663862583469 0 0
0.574492466464214 0.545903409610823 1 1
0.815967439697377 0.784349234993489 1 1
0.494554741626206 0.47226250774331 1 1
0.369468645818616 0.350501087806357 1 1
0.272050731047385 0.258525198915897 1 1
0.416986317395042 0.39784026137925 1 1
0.344942704352352 0.328073577868837 1 1
0.46741506902982 0.445433775350191 1 1
0.437288717700643 0.415798997807356 1 1
0.682946277329884 0.643500762953162 1 1
0.628221075330648 0.606433972127057 1 1
0.52038676258421 0.497260296813528 1 1
0.700579337373213 0.657285193227727 1 1
0.377126262063851 0.353681866681077 1 1
0.577554651278812 0.549373568624702 1 1
0.364167835267481 0.348365255705159 1 1
0.3690329545591 0.350313290027851 1 1
0.486920737666601 0.462259957346619 1 1
0.570286064311374 0.545549842229184 1 1
0.501376830513601 0.475891313244287 1 1
0.417455768345938 0.397769459480173 1 1
0.913231516660182 0.873116351469075 0 0
0.307749402031331 0.293643278522079 1 1
0.305128934474691 0.29173108653925 1 1
0.357790478607267 0.335145451799087 1 1
0.443326937998407 0.422770576826126 1 1
0.88753695824427 0.845596357599518 0 0
0.291360671197589 0.277673998857205 1 1
0.56723472041123 0.53634776663907 1 1
0.736344185905197 0.700391051710402 1 1
0.64644232665658 0.622541174878103 1 1
0.792729179600468 0.753832666373225 1 1
0.344946600555879 0.329152066070425 1 1
0.43187009438591 0.413577170478421 1 1
0.496974298279986 0.473065513273729 1 1
0.412064796808964 0.393223361571322 1 1
0.484293792029846 0.459468880837663 1 1
0.517581640807359 0.492484143751333 1 1
0.558711903116686 0.531429440015005 1 1
0.438679173706641 0.42172426240073 1 1
0.451884458864098 0.431082020786491 1 1
0.610321435340617 0.58276080345065 1 1
0.818382056737394 0.776495206027411 1 1
0.874728557167103 0.841244863202392 1 1
0.381052853395328 0.364171965444767 1 1
0.525801452326589 0.502378327324626 1 1
0.502652410529065 0.481637248762668 1 1
0.391707028126631 0.37440321216304 1 1
0.309939726228255 0.29236168300696 1 1
0.486451431996832 0.464242882303517 1 1
0.502088054394492 0.480361005971944 1 1
0.738264141181909 0.701496679898314 1 1
0.499639802196412 0.471307047399476 1 1
0.802352698305997 0.766014655088095 1 1
0.483946086995769 0.461557765950861 1 1
0.566468191157508 0.534750563508264 1 1
0.262678257418975 0.253817119770029 1 1
0.5529599144134 0.52508743869626 1 1
0.519006191034177 0.496811001550149 1 1
0.640283185439085 0.610503155166734 1 1
0.741881698970759 0.70151693364256 1 1
0.466486343154239 0.443041158850885 1 1
0.633683068984285 0.60067415041791 1 1
0.332612839610848 0.319330987603579 1 1
0.474925878340374 0.448642507848403 1 1
0.664252780756257 0.636850752226693 1 1
0.374139164801703 0.362051594980742 1 1
0.478969895799466 0.456445585027326 1 1
0.637832869076655 0.600088788741695 1 1
0.403066297481273 0.384379963138441 1 1
0.673576395010055 0.638382465980659 1 1
0.706583467690954 0.678168724313549 1 1
0.507707506943866 0.478181429813196 1 1
0.519682443667988 0.490740817026049 1 1
0.311438436327061 0.296768331576654 1 1
0.546708922097237 0.515697083673195 1 1
0.661093769124283 0.6253163005226 1 1
0.32678486756596 0.309819316318894 1 1
0.314394302916752 0.298895381014114 1 1
0.482612756915464 0.456506296641688 1 1
0.284507297763421 0.269079551648569 1 1
0.278631249487815 0.267051991957633 1 1
0.990276828306322 0.940607535019473 0 0
0.621359151298546 0.591767524310771 1 1
0.391727628565468 0.376494828978047 1 1
0.339976711439215 0.33814336710081 1 1
0.543926752953114 0.517235666714021 1 1
0.488678707455865 0.469988820684429 1 1
0.539493746500611 0.511895536150375 1 1
0.689900895899277 0.652812299117376 1 1
0.831719680640134 0.795838363937721 1 1
0.644029180562603 0.616258513860863 1 1
0.429112027988528 0.406798613932894 1 1
0.526143712736579 0.507436188814478 1 1
0.630396483564577 0.58914615376177 1 1
0.570078023855413 0.540607940296 1 1
0.218545103346614 0.204684397909094 1 1
0.355991133376867 0.341351356391505 1 1
0.817206512952179 0.780533961050923 1 1
0.584415292882139 0.55908183791272 1 1
0.455331423142561 0.428939341344768 1 1
0.360675540150046 0.34635827572239 1 1
0.756586771427343 0.702888259864129 1 1
0.658576418004815 0.622784752816409 1 1
0.329733151897689 0.311172958585514 1 1
0.860456544057457 0.815416658088382 0 1
0.360826342660757 0.347736795030263 1 1
0.451217381604456 0.43329860647084 1 1
0.609419700480614 0.580923576658221 1 1
0.458727058481748 0.439038015841527 1 1
0.495888156133161 0.462758529111516 1 1
0.502048228950759 0.480562792690145 1 1
0.547786202158678 0.514683950196798 1 1
0.387082113462599 0.364973578574638 1 1
0.225999218014761 0.222060823731716 1 1
0.479108237600854 0.457466267080109 1 1
0.571954817832015 0.540054781610924 1 1
0.480886474371212 0.460209704191369 1 1
0.53387914310185 0.510847239310395 1 1
0.539819528421264 0.51411715724969 1 1
0.420742341937441 0.395111819607885 1 1
0.239225829000711 0.227273540893334 1 1
0.420480540790808 0.40525556383243 1 1
0.351064466164646 0.330219369607379 1 1
0.229239441553432 0.218417139737033 1 1
0.523952781751527 0.499430234060132 1 1
0.419410210077789 0.393060135195189 1 1
0.208318406126178 0.196456167944134 1 1
0.623202210049169 0.597568737101545 1 1
0.340596413738042 0.320785490525931 1 1
0.556544897270848 0.533495473195992 1 1
0.331988362245988 0.314379313804747 1 1
0.708037236846907 0.675239182097672 1 1
0.298004690402129 0.281820514341727 1 1
0.386294437768272 0.371545096292411 1 1
0.600302852797097 0.573417375598723 1 1
0.42930483690267 0.410191606360081 1 1
0.381167378052179 0.361282701091444 1 1
0.584427872863034 0.553894991318959 1 1
0.76790923810109 0.730691119167041 1 1
0.680274239458041 0.640037147134216 1 1
0.323227698447575 0.30693034860286 1 1
0.533937086979891 0.505128529629828 1 1
0.601974318495654 0.5761346894907 1 1
0.235350782088254 0.223002591623203 1 1
0.480759898825981 0.459345302823906 1 1
0.342367789988187 0.325853895744258 1 1
0.371078257901852 0.354360695241906 1 1
0.565957149632053 0.536605307805224 1 1
0.650006695732023 0.616089451401935 1 1
0.461015427189316 0.437407758112265 1 1
0.539863888173474 0.515975348409003 1 1
0.754422906979679 0.719236800857576 1 1
0.877061235119191 0.840856533187459 0 0
0.494865128511393 0.465773816916011 1 1
0.381614320934829 0.366988160218373 1 1
0.577275487554377 0.548766830545506 1 1
0.403942382458674 0.375020340240651 1 1
0.422018213400094 0.401268051833745 1 1
0.604498847738223 0.57046839119391 1 1
0.303608708196185 0.293815213124428 1 1
0.500124706105219 0.475522371561332 1 1
0.621191650597685 0.590838925743994 1 1
0.363774666707729 0.346500836351494 1 1
0.623265929732721 0.590298785083305 1 1
0.591672823408535 0.563656965979466 1 1
0.551648666282144 0.529430222014294 1 1
0.3906629718188 0.363527299348945 1 1
0.319321978294996 0.300446349691719 1 1
0.643162763586478 0.617108101194919 1 1
0.170199704791609 0.166798153066717 0 0
0.630854768399405 0.601780933311388 1 1
0.119637725446917 0.110887537864747 1 0
0.48709345486321 0.467353080758789 1 1
0.486379422227916 0.458513222606183 1 1
0.353413642436522 0.335308623344648 1 1
0.701745284332484 0.669864295283908 1 1
0.401427728818943 0.390484997993504 1 1
0.455340148522606 0.435819341926009 1 1
0.321006786580806 0.30618600718268 1 1
0.603453571047843 0.568298783287741 1 1
0.45085790818509 0.428778509071236 1 1
0.964457719299861 0.922425555828592 0 0
0.66590485630335 0.630685509191974 1 1
0.461895416799443 0.44478724782069 1 1
0.605473043980149 0.569099163173215 1 1
0.347536384281359 0.326066375744043 1 1
0.503596167581555 0.469028995902277 1 1
0.392477245805603 0.377200670807826 1 1
0.402762149270727 0.37789822073533 1 1
0.359348341505302 0.340297092078447 1 1
0.50097700881471 0.477863756026922 1 1
0.293159772181933 0.286432569684851 1 1
0.480879154248065 0.464310970876871 1 1
0.571570179703915 0.542762985235643 1 1
0.510563522342001 0.493364205612539 1 1
0.472648185391339 0.445580401386666 1 1
0.553628711043509 0.522153604496755 1 1
0.664222859729722 0.636037120749535 1 1
0.746066621038452 0.710434703858725 1 1
0.421127066344916 0.3963072341647 1 1
0.295667214772866 0.283057695977948 1 1
0.0130734056006238 0.0141890200745907 0 0
0.921567587491044 0.876367035371001 1 1
0.695481545123467 0.664109306933766 1 1
0.749111641451759 0.710996150826879 1 1
0.297593764343829 0.283231447906281 1 1
0.63079223712158 0.595994081468918 1 1
0.188340853421494 0.198380633817693 1 1
0.433095721713704 0.41080581391155 1 1
0.808242986458283 0.762542291908345 1 1
0.444625929638847 0.423134458070478 1 1
0.500689411773987 0.472043811476513 1 1
0.409159221388885 0.396475263183511 1 1
0.26560875667784 0.252250517529142 1 1
0.319392273709599 0.306297803968308 1 1
0.396532440587802 0.37847436315541 1 1
0.516722382316656 0.490005278703178 1 1
0.421997443672867 0.401439325167916 1 1
0.506925231001474 0.485605299877011 1 1
0.463117290932822 0.445152060746665 1 1
0.267145552164332 0.259003078608172 1 1
0.34082443379446 0.324851244988218 1 1
0.293694175576671 0.277495933663101 1 1
0.551025612456368 0.522461772525228 1 1
0.301652978199253 0.293906074767598 1 1
0.451363614767072 0.43193113493802 1 1
0.519233143115816 0.490089137271814 1 1
0.710316307053454 0.674469174567447 1 1
0.294996419001177 0.282219924556282 1 1
0.544456342408703 0.51338803788241 1 1
0.412614725780705 0.391837789373076 1 1
0.535686247507804 0.509955484690641 1 1
0.535116945909306 0.504682634072876 1 1
0.503791120410871 0.479682076037852 1 1
0.526391179451363 0.497424864098682 1 1
0.554504894221262 0.530876207334331 1 1
0.467182174881779 0.442219092963871 1 1
0.564019268945567 0.541685274730317 1 1
0.447265693074801 0.421518468392041 1 1
0.429369288897536 0.40313189908434 1 1
0.66572589585968 0.627565931904204 1 1
0.388047362039763 0.368151203903281 1 1
0.410843528649156 0.387163499048436 1 1
0.520005551752302 0.498717333069662 1 1
0.541783771487345 0.514837881644923 1 1
0.388578411025824 0.369551798211334 1 1
0.244481330769142 0.22986390102497 1 1
0.455135723242807 0.435350132139129 1 1
0.362360310046669 0.341210275784746 1 1
0.355939425617073 0.341673067261257 1 1
0.684104053149894 0.644715105361264 1 1
0.442106171143237 0.421573542250157 1 1
0.49134391964616 0.466387890672467 1 1
0.748380426444895 0.716046006708266 1 1
0.567097480764984 0.537302168974321 1 1
0.643598518492637 0.613448252584039 1 1
0.345236581691697 0.331253334866022 1 1
0.673216675000543 0.644559922228609 1 1
0.370332160601814 0.353891956936294 1 1
0.959613478801391 0.907984526665797 0 0
0.468871275828787 0.446378608906935 1 1
0.913760998975384 0.871900940655909 0 0
0.469990002018875 0.448086515251057 1 1
0.842130578947235 0.795405555532478 1 1
0.389797705285524 0.370988664490084 1 1
0.507284126781398 0.488378692085961 1 1
0.389235275904909 0.362365518656536 1 1
0.587852446606491 0.563997532825358 1 1
0.486035145527616 0.460440415493968 1 1
0.416397797038508 0.393704892782773 1 1
0.433907873719336 0.419092764207115 1 1
0.682725960585996 0.653961245583368 1 1
0.524049445501187 0.499404243580295 1 1
0.573313701715462 0.545611143707097 1 1
0.355363626245472 0.34045903376027 1 1
0.280686005050613 0.27059546781876 1 1
0.575036228443247 0.546122609512067 1 1
0.245583304422596 0.227441291830534 1 1
0.667496478336246 0.63817888465265 1 1
0.698256679220451 0.664872557865884 1 1
0.391551481202211 0.372634742955265 1 1
0.572804955081444 0.548922810862042 1 1
0.490181547371986 0.462562141809726 1 1
0.451813751728658 0.428079994194206 1 1
0.504068181060043 0.477697586101613 1 1
0.354772266767363 0.340115746127627 1 1
0.655845054350112 0.618228012736718 1 1
0.358110137672374 0.341941611092516 1 1
0.373670001995453 0.354792457382 1 1
0.568327342383623 0.538552601223989 1 1
0.555809371701003 0.528958665556081 1 1
0.223219020123556 0.209890216842111 1 1
0.454858101255089 0.434925478157822 1 1
0.268076636150645 0.248499546563955 1 1
0.169232165870353 0.169275345071749 1 1
0.169828705752612 0.154866594838369 1 1
0.373605226190214 0.354817993647251 1 1
0.406781731427077 0.385355701887361 1 1
0.383807284554611 0.361230737577517 1 1
0.946618489815585 0.904257581944619 1 1
0.141340936019755 0.137354290044882 1 1
0.648330904693363 0.614538014675097 1 1
0.508258395003956 0.485108766332484 1 1
0.690227408116118 0.657399823322006 1 1
0.701199195533831 0.656970297861163 1 1
0.354576591324605 0.336551927075114 1 1
0.509732249436578 0.482784196675923 1 1
0.409719575849838 0.389668241078936 1 1
0.650540101409386 0.617781204851907 1 1
0.497832041120107 0.477802131415528 1 1
0.215865501699743 0.207825206585651 1 1
0.679568944143529 0.65340304382761 1 1
0.270426247197905 0.267098052485508 1 1
0.670493247397739 0.635909815174474 1 1
0.756370745342346 0.71698684718987 1 1
0.434072281301579 0.421998742604607 1 1
0.540732159842209 0.512791468991382 1 1
0.478716921533534 0.454804000252434 1 1
0.354866811893149 0.337489316740083 1 1
0.430650181531794 0.400915990331573 1 1
0.639075356574748 0.605014452755935 1 1
0.515213216383176 0.489717675929833 1 1
0.420822474454364 0.400799100772337 1 1
-0.0346996271452964 -0.0335508364386824 0 0
0.63983148984386 0.608762566000392 1 1
0.64018678433909 0.608776690382569 1 1
0.465734378722496 0.446970579039769 1 1
0.290751911179583 0.275703397829861 1 1
0.65728593323562 0.625907846559827 1 1
0.387930181725666 0.369205944216215 1 1
0.393902749844293 0.370312967215023 1 1
0.584398573196027 0.557654077238386 1 1
0.607128051993619 0.578280200192863 1 1
0.285525450802212 0.270611574700794 1 1
0.663561601905112 0.631624753428221 1 1
0.770706844843301 0.730418053658455 1 1
0.546419422738346 0.525355369246315 1 1
0.57474303616046 0.550021685886237 1 1
0.585328761997847 0.563720228591051 1 1
0.447811542502091 0.425142056094913 1 1
0.651960980015119 0.620957309180625 1 1
0.540728521092508 0.516480311582578 1 1
0.618285179923955 0.585146962943469 1 1
0.132148190827482 0.123793555143603 0 0
0.490014642020649 0.46624827597698 1 1
0.721948883611043 0.676794176099257 1 1
0.322182826861983 0.305326288571226 1 1
0.735850664354251 0.696648910031179 1 1
0.669024762198861 0.633387082426512 1 1
1.00158420757583 0.944117796399227 0 1
0.53484668412933 0.507446162275994 1 1
0.565373604235103 0.534124812995512 1 1
0.519327065175969 0.500460470011736 1 1
0.592500809441604 0.560127545313669 1 1
0.514959902919119 0.491015405461194 1 1
0.717685750046172 0.68271190922726 1 1
0.41303093645151 0.385196787608845 1 1
0.397520151248778 0.376278003703539 1 1
0.957089433826095 0.9127517241225 0 0
0.499952096164966 0.472880527371559 1 1
0.610483522985945 0.582139836942838 1 1
0.734206462894566 0.69933547698034 1 1
0.141640038632042 0.134671883224469 0 0
0.566748305604775 0.540749245910981 1 1
0.443008828501207 0.424410826281183 1 1
0.643033703603477 0.61285474423257 1 1
0.253169811354117 0.238709764859124 1 1
0.387965879862906 0.366455936878138 1 1
0.665403704836384 0.634271504822111 1 1
0.214478756747615 0.204638902744321 1 1
0.367065195133135 0.348580294497208 1 1
0.389019482766394 0.366096965410353 1 1
0.850561842132053 0.803437826169834 0 1
0.780945332617755 0.745737004944022 1 1
0.759217594142297 0.716191061795341 1 1
0.452940484894136 0.431198388560011 1 1
0.511806339174315 0.480016753452312 1 1
0.546715857255993 0.52151583392232 1 1
0.319912652834165 0.307922479607817 1 1
0.682017036585858 0.643805486881336 1 1
0.518487407173921 0.490129449808521 1 1
0.250571734926973 0.242683249226049 1 1
0.126742435343054 0.121426323173009 0 0
0.523043714822828 0.497186980252843 1 1
0.42313494976058 0.405571322908937 1 1
0.760575099238157 0.72651111209718 1 1
0.678263152301149 0.649408858772002 1 1
0.506325178875093 0.475702750097714 1 1
0.554983586618186 0.52882754217692 1 1
0.415834227109899 0.389618735126641 1 1
0.328234535114018 0.303806133898366 1 1
0.657719843504748 0.621531081033735 1 1
0.460608947857187 0.442832806283094 1 1
0.463100954755456 0.437797670475573 1 1
0.197298733549749 0.184190175254482 1 1
0.559796550735527 0.529179356890568 1 1
0.648958764208772 0.619121569103621 1 1
0.608501343112798 0.581068189302548 1 1
0.697210502055137 0.66795536252525 1 1
0.117398383224225 0.111523209463595 0 0
0.124474112722331 0.116126282794758 0 0
0.985323073149464 0.941233166265029 1 1
0.615713372658632 0.589518580430714 1 1
0.577513451424264 0.550136237942774 1 1
0.529969744963441 0.515435322750235 1 1
0.281994714210262 0.27182839021691 1 1
0.665784498241016 0.634010990465156 1 1
0.741163101665417 0.709268476861369 1 1
0.461693100753826 0.436386851535169 1 1
0.57274735600507 0.54292008390829 1 1
0.274434860154336 0.263574245285704 1 1
0.345006082124311 0.327095641919892 1 1
0.397889711438502 0.381364573427143 1 1
0.812453217235528 0.768553694482569 1 1
0.164904739955934 0.156490167390006 1 1
0.505094242001656 0.480320886645909 1 1
0.423162710630082 0.40257458097708 1 1
0.375992151909419 0.356428516879438 1 1
0.616495038871389 0.591604445425657 1 1
0.625475213455726 0.600157525581074 1 1
0.531452447659221 0.509982787153291 1 1
0.470809540895315 0.447074521424928 1 1
0.584423768675695 0.550745813220109 1 1
0.500315425235026 0.471938778270713 1 1
0.395436945996539 0.376919115530172 1 1
0.570340971279518 0.54228155106981 1 1
0.359830498688329 0.344684364445414 1 1
0.213608739735364 0.2037860783427 1 1
0.523531596687848 0.495103152130758 1 1
0.280371615258813 0.265636279642461 1 1
0.763910676806299 0.728996417358006 1 1
0.746237646798898 0.70578321210467 1 1
0.528661037242563 0.50249377649237 1 1
0.321083860968219 0.30457965530508 1 1
0.704576971529562 0.670884696141884 1 1
0.731053417856413 0.697128766797174 1 1
0.529347118971466 0.499684312181153 1 1
0.492501058386137 0.470814548499304 1 1
0.439526381795897 0.418533159238579 1 1
0.313957002718619 0.301844072401325 1 1
0.546137871531018 0.514564360052258 1 1
0.426391875541575 0.406957288465794 1 1
0.655067699348638 0.636344902695652 1 1
0.61433795418797 0.584700041225542 1 1
0.490167295520634 0.470377999612778 1 1
0.371879349820014 0.352893878030352 1 1
0.463495382086372 0.44546345283425 1 1
0.559888085797988 0.534869145688386 1 1
0.513450163506416 0.493175878837234 1 1
0.252549303185727 0.242698955787214 1 1
0.75133703615694 0.713872058163348 1 1
0.418909669354772 0.434289672935251 1 1
0.419021987417811 0.400582856187393 1 1
0.412880636867163 0.395545828493253 1 1
0.583995306279943 0.554850952435773 1 1
0.293770591707791 0.286236483698901 1 1
0.678525492069879 0.641342934319884 1 1
0.767609899018563 0.721697494854016 1 1
0.484739372279926 0.461050786785278 1 1
0.173189239167165 0.166041420675414 1 1
0.590775982347975 0.553154729371317 1 1
0.298538641623515 0.288444089809453 1 1
0.498302371411045 0.473007862144141 1 1
0.339211115652399 0.324396945783991 1 1
0.297892623444574 0.289442052723783 1 1
0.394999651677819 0.378236860616065 1 1
0.439168438709251 0.420901265576686 1 1
0.863409368790668 0.817996754733884 1 1
0.63504151520205 0.600498184510017 1 1
0.390311355924938 0.369404647835899 1 1
0.523924312604359 0.497803415913772 1 1
0.644265970735834 0.60177808509868 1 1
0.528547928715222 0.507902693958636 1 1
0.38495367620029 0.35866376733836 1 1
0.512662518536603 0.489264428695923 1 1
0.582856892134295 0.556833824611007 1 1
0.47490814004024 0.450203293465148 1 1
0.765164190991852 0.723892695284008 1 1
0.426788859961822 0.404132886885639 1 1
0.589017705975644 0.568607708212267 1 1
0.674576475835951 0.645547730390226 1 1
0.486950127511677 0.464117473859105 1 1
0.522271487827208 0.495795421392536 1 1
0.286631913001725 0.275900274745461 1 1
0.647668372528488 0.621559693076735 1 1
0.817309543473118 0.769996106420917 1 1
0.570916684045551 0.542661903622824 1 1
0.296722757174522 0.273739726295956 1 1
0.612489523258605 0.584985854704912 1 1
0.486576613175305 0.458547138584692 1 1
0.54769594793352 0.51584774876486 1 1
0.0271257004128185 0.0243576216158925 0 0
0.497756671556288 0.4678676950441 1 1
0.379582467851517 0.361211747120013 1 1
0.675018970125475 0.642045610764329 1 1
0.652454768542265 0.622148029587006 1 1
0.555559007722365 0.534040532927524 1 1
0.414201754876198 0.396503686545373 1 1
0.495181999966694 0.471039207259411 1 1
0.430716399812541 0.411291514591318 1 1
0.291895904850036 0.283336958445048 1 1
0.472058663475017 0.453475617219127 1 1
0.680369307812168 0.639231464039541 1 1
0.610599922517127 0.584342468435111 1 1
0.404677307126736 0.384637565541285 1 1
0.407500538211769 0.386697148955585 1 1
0.271653937862328 0.258911791349711 1 1
0.569960539922524 0.541149922304541 1 1
0.401863687038204 0.37922852316325 1 1
0.541017308928309 0.514280182216777 1 1
0.816105943861333 0.78041991065311 1 1
0.363075371024358 0.346926841148829 1 1
0.63354352904283 0.595215477612213 1 1
0.6340572990652 0.602972088694023 1 1
0.620717820931879 0.594230048960641 1 1
0.366584992519736 0.347822280236604 1 1
0.503900853947423 0.481804972445553 1 1
0.588091781956083 0.55821899295994 1 1
0.716073330303863 0.680904935793125 1 1
0.562368948529046 0.533945451327242 1 1
0.550267197442679 0.527872830162727 1 1
0.354401083512205 0.33555458790345 1 1
0.712135571140728 0.679551102827144 1 1
0.776799253185525 0.737379438059603 1 1
0.385760321034174 0.368039367258722 1 1
0.438632363031171 0.422166393951597 1 1
0.454718137317882 0.43131570186455 1 1
0.33167603877271 0.316090758898183 1 1
0.603905740121097 0.575792563107281 1 1
0.378326378340679 0.357121985833253 1 1
0.532827774135676 0.505340112487994 1 1
0.397025777468167 0.394736621822927 1 1
-0.0193938138748175 -0.0189805490645578 0 0
0.440692433120513 0.418221988598378 1 1
0.501616403996171 0.479629305601935 1 1
0.766322256108993 0.727881619483259 1 1
0.694046051604088 0.657203073573932 1 1
0.471315261244963 0.448324726670195 1 1
0.522653108000532 0.502507124741858 1 1
0.623062325437426 0.588857964432605 1 1
0.545210654695236 0.521484319822895 1 1
0.428830816648432 0.402407274973958 1 1
0.224484457638767 0.217881078863098 1 1
0.502245264045704 0.473340356277292 1 1
0.499835778275709 0.473134956971968 1 1
0.307125506318407 0.289377078799771 1 1
0.520497011700543 0.496456550727926 1 1
0.47812451515441 0.454906872692086 1 1
0.36833516997935 0.357804750517566 1 1
0.640442830203898 0.613499033334187 1 1
0.29429024263321 0.279887728241241 1 1
0.537546522722679 0.508710682943046 1 1
0.375499852901293 0.352297104575398 1 1
0.308678541739905 0.291168830475756 1 1
0.593444746476666 0.546843403945776 1 1
0.771238062919047 0.732311022861008 1 1
0.446259061262669 0.423480640369153 1 1
0.534800025695181 0.517867374149744 1 1
0.826539807898238 0.772625573956977 1 1
0.414253850203602 0.392921376962199 1 1
0.652549091806771 0.65791683950056 1 1
0.218612879304425 0.211977814470702 1 1
0.427120469311947 0.408292125157371 1 1
0.496152140513308 0.47158946699542 1 1
0.507014055046383 0.483745657933823 1 1
0.310042146297393 0.296539095373029 1 1
0.640278849337359 0.597507475601453 1 1
0.544534630202416 0.509005312782674 1 1
0.55202302895339 0.524192381306886 1 1
0.370798543100574 0.351117967600429 1 1
0.543264385836789 0.521242730843047 1 1
0.396485149004084 0.378688608108132 1 1
0.60037767652498 0.568043944400168 1 1
0.166993880970897 0.159178162718442 0 0
0.79308810293342 0.746656369246041 1 1
0.429366098324385 0.408578580548935 1 1
0.712862154693258 0.682726207977534 1 1
0.407329592477357 0.386241790325514 1 1
0.472896427089836 0.456134806874366 1 1
0.317975187887429 0.299864696683614 1 1
0.369814373565752 0.354761839250114 1 1
0.507666174535122 0.48560558322649 1 1
0.572643207223175 0.537023226078896 1 1
0.285101177499762 0.277884400026089 1 1
0.387565524429386 0.36791879961899 1 1
0.492516488011375 0.466369239029899 1 1
0.448713488536777 0.429083327883217 1 1
0.384353769771756 0.36749159225948 1 1
0.622829843868886 0.584114054550586 1 1
0.338494251008203 0.324651957871538 1 1
0.551649797988749 0.522951224639316 1 1
0.674618188823421 0.64364666948104 1 1
0.415535313441998 0.39615831441242 1 1
0.533262191019497 0.506249186180629 1 1
0.680420918700274 0.641989014008952 1 1
0.552141200611335 0.52759565970556 1 1
0.164934113967659 0.159374758814031 1 0
0.571811425809223 0.546865694971094 1 1
0.72531440281106 0.700652974601954 1 1
0.67033030580624 0.640931372798787 1 1
0.232960029409115 0.224169404642293 1 1
0.511736935815948 0.482546781229372 1 1
0.220918145114451 0.212643034999226 1 1
0.198481190997757 0.191891272731458 1 1
0.488907506121946 0.467002668108564 1 1
0.212521374149588 0.203230359538419 1 1
0.62316074867671 0.59678869786785 1 1
0.565762941715492 0.544265868215376 1 1
0.518497050115928 0.489248463161279 1 1
0.311859918385392 0.29488227490971 1 1
0.491924501728165 0.473022358568353 1 1
0.975451680224056 0.923886746295985 0 0
0.311626108326368 0.295278032340387 1 1
0.893952566201964 0.84173080819827 0 1
0.132267982705639 0.134558333174328 1 0
0.406499442717707 0.38463796836982 1 1
0.512463030899503 0.48485357618301 1 1
0.588512986606847 0.561237384610049 1 1
0.338139984651675 0.320574847205132 1 1
0.645620177038316 0.611831189491561 1 1
0.696943595915391 0.661381149698754 1 1
0.446370617950789 0.424998383746656 1 1
0.640005629511868 0.608427998203558 1 1
0.493794066248256 0.463922266280511 1 1
0.349795041401952 0.331813320350617 1 1
0.760292910020529 0.720834003920318 1 1
0.309083467480019 0.294220416725747 1 1
0.305658418810883 0.289994735779097 1 1
0.274963789869992 0.261152158079399 1 1
0.383485502922889 0.367762332037768 1 1
0.473242743373877 0.448710095223441 1 1
0.185183431144908 0.176994160259141 1 0
0.508004461044527 0.485516617636775 1 1
0.322146914661311 0.309197684642785 1 1
0.533691827485609 0.510869752812875 1 1
0.441184552865082 0.415312681179641 1 1
0.726169444607533 0.688630306399661 1 1
0.683529285290039 0.652715593671344 1 1
0.723366639645569 0.68692451132922 1 1
0.557033662799231 0.528540545020971 1 1
0.349676018868574 0.336219766484662 1 1
0.734264545429972 0.693940225524341 1 1
0.711122254855719 0.676732811674678 1 1
0.54500837992116 0.510419762729533 1 1
0.482466489017848 0.457994127997236 1 1
0.580661671653523 0.54727439514496 1 1
0.592986712280143 0.564183502684393 1 1
0.455007645012243 0.433407905836236 1 1
0.760050374509785 0.725775922003897 1 1
0.489030866504182 0.464365691276453 1 1
0.681288684864692 0.63688289721217 1 1
0.360502010793762 0.345304026173718 1 1
0.534109515077062 0.504263782042885 1 1
0.594852364964032 0.568151573684939 1 1
0.633492449198368 0.603764951241073 1 1
0.306631154975096 0.29776027632595 1 1
0.533092345359345 0.514832034492611 1 1
0.58233845966105 0.558602051325664 1 1
0.519075061240186 0.494858141723072 1 1
0.173091977358053 0.168540159141381 1 1
0.471866123908781 0.44271250946266 1 1
0.466400808269738 0.443128336544765 1 1
0.294127844196555 0.270400822224392 1 1
0.778065792367547 0.739555070801493 1 1
0.555586879725604 0.528666366307029 1 1
0.567765478355873 0.534452928836404 1 1
0.500056835198776 0.478379301709093 1 1
0.580493335840461 0.555107896753856 1 1
0.476223721396308 0.451654433229147 1 1
0.458061784590168 0.437293696260534 1 1
0.886400632884797 0.850751674463904 1 1
0.698099225157168 0.665441931524836 1 1
0.582914629635226 0.557658540661162 1 1
0.427701714799799 0.405907121296596 1 1
0.69451068221798 0.66100240040805 1 1
0.536625467900332 0.508803425521443 1 1
0.495351262582465 0.472746518314661 1 1
0.417664159087042 0.396621762493174 1 1
0.303717829644985 0.29681865672555 1 1
0.3533611290984 0.333542596627756 1 1
0.577796348612793 0.551402671643373 1 1
0.455859731327843 0.437009599529234 1 1
0.414153957284973 0.393891456179703 1 1
0.610875995006808 0.580992638905323 1 1
0.571584566936312 0.550273113618231 1 1
0.257644558308512 0.24513858052087 1 1
0.31521239238805 0.299627980884343 1 1
0.40955030815793 0.38732884435326 1 1
0.838339617984839 0.794737104957152 1 1
0.337887289133761 0.322033764037539 1 1
0.471557945314647 0.451136688596154 1 1
0.425444700394825 0.407011443537681 1 1
0.441412954176241 0.421223774430698 1 1
0.49160827596779 0.468004133628879 1 1
0.475978596347342 0.45249843667083 1 1
0.698191595143661 0.665008658869859 1 1
0.689822365166352 0.661180136494499 1 1
0.290782766457034 0.274999419210484 1 1
0.174472078400143 0.17205063007401 1 1
0.608250370337421 0.581171766888015 1 1
0.306476307164538 0.284376924835805 1 1
0.559121962103059 0.5323704851325 1 1
0.750226470018713 0.70992801251745 1 1
0.395473559561444 0.374595678588114 1 1
0.508911794976849 0.487089852763757 1 1
0.33324537641818 0.319009036147308 1 1
0.463435722647955 0.442953003865574 1 1
0.554517922493944 0.524032332376575 1 1
0.547528127988784 0.521158556447616 1 1
0.46207696262376 0.442301396838736 1 1
0.248009579143332 0.23654844315537 1 1
0.626957378033082 0.590421131107397 1 1
0.594713686971135 0.568427298851992 1 1
0.551505993157549 0.525655584180622 1 1
0.49847978682069 0.476179553036303 1 1
0.450469601364314 0.429320634939528 1 1
0.237496507039729 0.206994331642078 1 1
0.69766031385531 0.664058386415601 1 1
0.309106862848542 0.29006678696396 1 1
0.340023606299604 0.32669085879075 1 1
0.359012508621118 0.340928040245856 1 1
0.399279555206494 0.379107163381026 1 1
0.474041534261974 0.454124875865737 1 1
0.718527503523101 0.70019867350488 1 1
0.422059600528064 0.402879686948866 1 1
0.516145620933321 0.493697414092566 1 1
0.530482789005233 0.502479902915199 1 1
0.639033049793844 0.60358213213289 1 1
0.550365442847586 0.529900323036063 1 1
0.844280466227043 0.803840033247597 0 1
0.338448213976536 0.320652851094201 1 1
0.629676260359994 0.600509431100675 1 1
0.789139755345747 0.747046498386468 1 1
0.452750005909185 0.432938084390236 1 1
0.324798808227121 0.312442666220543 1 1
0.658366580098654 0.619806930468947 1 1
0.350077203972495 0.339006671295319 1 1
0.778779784899519 0.733774596640791 1 1
0.480114002726942 0.457403064493306 1 1
0.352433934722083 0.334412399018103 1 1
0.661914377118951 0.632663667181904 1 1
0.627289374858091 0.599698905720172 1 1
0.630488659811997 0.588187248018459 1 1
0.983596580640021 0.954461653909776 1 1
0.801458845978749 0.763704024284229 1 1
0.12336698637202 0.119302601926948 1 1
0.464212101746973 0.462200979543305 1 1
0.141080995490403 0.133008287053211 0 0
0.247637308852641 0.238949618614426 1 1
0.616368601410373 0.589185079105775 1 1
0.377919400689637 0.355196867969853 1 1
0.489544458114015 0.468217658874758 1 1
0.396524431584571 0.38042004704867 1 1
0.649139455185178 0.622817835587522 1 1
0.746208664495427 0.706255260507556 1 1
0.609898955335182 0.57980105107201 1 1
0.387820894677197 0.367682754162226 1 1
0.388357884521187 0.373207349495419 1 1
0.668851494554898 0.634501126472175 1 1
0.549788021071374 0.524769675685919 1 1
0.693311547835626 0.663888725447772 1 1
0.375066993011325 0.359054713973301 1 1
0.458685565412326 0.437892251204426 1 1
0.115811616625615 0.107743897102986 0 0
0.4457859422675 0.424836607883196 1 1
0.295453369739962 0.281963510168496 1 1
0.505004485353328 0.485061193465482 1 1
0.60161032193337 0.590207840748029 1 1
0.268388095436495 0.259142686859358 1 1
0.607864207254227 0.580277869239486 1 1
0.543103321139754 0.508541381717069 1 1
0.511403497626993 0.485712308353324 1 1
0.578251142298005 0.553390065523376 1 1
0.430650074295294 0.40026637931467 1 1
0.514677292938128 0.493489309155222 1 1
0.606204274911931 0.580580721873123 1 1
0.595916403947562 0.573316926494291 1 1
0.686235813762236 0.658413785620796 1 1
0.283007186302623 0.269776338890892 1 1
0.663426360418985 0.634505235757275 1 1
0.304447594958407 0.287910661093198 1 1
0.568499943909822 0.543186436169612 1 1
0.259185924925578 0.245360603988379 1 1
0.450142355971592 0.428026426583558 1 1
0.358239640516695 0.341709318909721 1 1
0.63226319007646 0.603393793408276 1 1
0.562007324459752 0.529830067341396 1 1
0.173315778533943 0.167170337315777 0 0
0.533654471366346 0.507256739866058 1 1
0.532767621245862 0.50322666534352 1 1
0.232020266704452 0.221227517936206 1 1
0.324037855252971 0.30161019748984 1 1
0.500751534680383 0.476890298533442 1 1
0.343896044459572 0.328197488092423 1 1
0.357792910902605 0.343930523619992 1 1
0.42634214738978 0.404757213546686 1 1
0.425729839422493 0.411645607263786 1 1
0.468882318587059 0.449798938957775 1 1
0.520814040859256 0.502011914620224 1 1
0.585838158635144 0.553761299804942 1 1
0.581672189354114 0.548949601304309 1 1
0.303805885755681 0.288356912290661 1 1
0.673127451060157 0.641915504731521 1 1
0.296207400169028 0.285264350964119 1 1
0.678409619915552 0.648091746686665 1 1
0.586747626166801 0.558279208300174 1 1
0.687500725649432 0.650498417911888 1 1
0.278631288259618 0.27099272642798 1 1
0.741091995807718 0.708949098579155 1 1
0.386048909032548 0.363763765925759 1 1
0.403771410231484 0.383584726634879 1 1
0.172678465264567 0.163565076757434 0 0
0.586094838022945 0.561886605129247 1 1
0.369484531676633 0.349714629426197 1 1
0.322252094203274 0.300494217279156 1 1
0.257684350970301 0.243342329391378 1 1
0.22017199759178 0.212118839250862 1 1
0.269577821121585 0.254525339168428 1 1
0.644117346403246 0.619830370848502 1 1
0.696294725742105 0.660519328962486 1 1
0.50146769508732 0.481800193880087 1 1
0.491021560814461 0.463360714989756 1 1
0.725987037062685 0.696102572250088 1 1
0.477843785423576 0.450489221752839 1 1
0.462594457870457 0.434909031806473 1 1
0.508703018007511 0.479257003107348 1 1
0.44022318594144 0.416372166847051 1 1
0.242643254954408 0.228839759373903 1 1
0.592313356307759 0.562232317391778 1 1
0.519507305162825 0.496963837824087 1 1
0.113342709562358 0.115063865143036 1 1
0.340171710223831 0.322031005899668 1 1
0.652159751801142 0.625327861191463 1 1
0.688562587808078 0.653442554338445 1 1
0.342311913844685 0.330579962464968 1 1
0.594728977574648 0.557904158137244 1 1
0.453538112507221 0.430238257783316 1 1
0.638852706464401 0.5958700675144 1 1
0.537636846649457 0.518851107556431 1 1
0.253230524763067 0.237163154776511 1 1
0.542243147840742 0.518315285560404 1 1
0.760279171206463 0.720185329528927 1 1
0.225419510454526 0.216159629896899 1 1
0.595798240690071 0.566269671674285 1 1
0.53419581969794 0.508184384304013 1 1
0.537973435780267 0.509113409786194 1 1
0.443875544750405 0.426394526932802 1 1
0.259499803706235 0.240312872008182 1 1
0.4737786073263 0.45260401727193 1 1
0.527900236689794 0.50263351913684 1 1
0.520019909589645 0.492848634187111 1 1
0.603305057174069 0.568481412029194 1 1
0.364596275652288 0.348510725371409 1 1
0.44019554055461 0.418848260663939 1 1
0.603354699837691 0.570896401737036 1 1
0.602927786805251 0.576797643725963 1 1
0.214024131650944 0.205923931901152 1 1
0.267742329852684 0.256401893868895 1 1
0.503656568054522 0.479979810036616 1 1
1.11307450622296 1.06424085301391 0 0
0.705028040724217 0.667205105690284 1 1
0.56695283323231 0.543616089790936 1 1
0.509438729613957 0.484191642473189 1 1
0.696738007330771 0.667181000260098 1 1
0.722666445501126 0.675614032109624 1 1
0.35126517997492 0.334286896591933 1 1
0.538112755832856 0.521847671893214 1 1
0.644736232731946 0.605164977296882 1 1
0.539309516811655 0.511758014046501 1 1
0.516106784553802 0.497394278785381 1 1
0.19797111093559 0.18697035389813 1 1
0.527879429774775 0.496885915682699 1 1
0.305367285333665 0.289411544582204 1 1
0.119275097178832 0.111953337579549 0 0
0.379660842084052 0.357036638473625 1 1
0.443767223605394 0.416999230422646 1 1
0.380510689893901 0.365170867549478 1 1
0.318201378642614 0.304665383282877 1 1
0.508522825065436 0.488118634148273 1 1
0.491172402580191 0.466339047350514 1 1
0.306896213175909 0.291688401842279 1 1
0.579539765992197 0.553747448800798 1 1
0.341544803040977 0.324188146929733 1 1
0.446057427071696 0.419305126743306 1 1
0.19744829072506 0.182069246222369 1 1
0.412441701993655 0.375797577429503 1 1
0.441828726535802 0.426709968220657 1 1
0.719148642150284 0.690291524687809 1 1
0.356490024635193 0.338748934167487 1 1
0.439016123116999 0.419628277998868 1 1
0.599879823466117 0.56951240685283 1 1
0.393222206302017 0.367412203531556 1 1
0.15669380701311 0.15191617273398 0 0
0.682554014953101 0.656704295954017 1 1
0.658973080938674 0.620878886370332 1 1
0.731860660525148 0.69271196775492 1 1
0.549368105732372 0.507129516135745 1 1
0.471084039634899 0.450604564703036 1 1
0.325786934644115 0.309680023259388 1 1
0.614236495675003 0.584491226979073 1 1
0.471990706249318 0.451045691054523 1 1
0.571252089580142 0.543056501709753 1 1
0.347732386041163 0.335722012201342 1 1
0.31418928863486 0.297731046911069 1 1
0.289835053245884 0.273956638830972 1 1
0.563397327663853 0.532723303164925 1 1
0.533288239549115 0.506959416982132 1 1
0.634750278500822 0.600826873135081 1 1
0.595274926680068 0.574673947942247 1 1
0.699493092362132 0.663624333698222 1 1
0.455472598390877 0.43523649703816 1 1
0.383353717171284 0.369206332493978 1 1
0.736592248977806 0.709642447326939 1 1
0.380720651341156 0.365510172490415 1 1
0.269142616770986 0.257710731483952 1 1
0.700578657503787 0.664899410322222 1 1
0.515377409658036 0.478698120171895 1 1
0.612505545174941 0.585998889671756 1 1
0.390368443171761 0.375778233223735 1 1
0.777440108364266 0.743454788836548 1 1
0.462986388019173 0.439415700130684 1 1
0.746336520145154 0.709489137039826 1 1
0.326495235803581 0.316344024193512 1 1
0.391158992629382 0.375400574419762 1 1
0.409451933904255 0.392106210980316 1 1
0.39963769537276 0.38018236012705 1 1
0.4028325548313 0.381765807940973 1 1
0.560398071659807 0.532759315738847 1 1
0.712523039834819 0.680567674550378 1 1
0.184024868047537 0.173359970345524 0 0
0.533642701934416 0.507513657740503 1 1
0.0295157378378955 0.0307214683842317 0 0
0.691914262715555 0.657417509417833 1 1
0.536878602291182 0.510638424799082 1 1
0.306299131991855 0.295575554255054 1 1
0.504594354593465 0.473717966444721 1 1
0.361353715789854 0.341260663154142 1 1
0.341181725563878 0.323261874317768 1 1
0.48183511133716 0.458809154926691 1 1
0.817266863597836 0.770612787947205 1 1
0.757143866789953 0.720736037712806 1 1
0.566198082638018 0.530571328273093 1 1
0.519660430150878 0.493913789957265 1 1
0.363263175803192 0.349501138439204 1 1
0.457920025119704 0.439541291218739 1 1
0.488054957802227 0.467677946615388 1 1
0.163966771751598 0.150704259223727 1 0
0.633888662759944 0.591083823555542 1 1
0.399386771013977 0.38120773394041 1 1
0.567953027772173 0.541549756568236 1 1
0.179196903822998 0.166958227489173 1 1
0.468952009279719 0.448654637993437 1 1
0.87762478900222 0.835808965210933 0 0
0.470196150083541 0.44469976501901 1 1
0.544619021209075 0.517816844612252 1 1
0.346246990975137 0.327529579058917 1 1
0.743044583456189 0.706286669813198 1 1
0.518644356135934 0.501768630618402 1 1
0.557009547443055 0.527062970742109 1 1
0.656480908866843 0.616512412580588 1 1
0.394640152823297 0.371511000810516 1 1
0.379466168520876 0.364053575035574 1 1
0.734506033292589 0.701596121914582 1 1
0.710463681140714 0.675906078331701 1 1
0.399254244475826 0.382125911927421 1 1
0.203899247229688 0.194369924992877 1 1
0.324421983614847 0.311103652267399 1 1
0.394360352839545 0.375104060277782 1 1
0.721459206082658 0.686682178943582 1 1
0.597503531195037 0.569796205909752 1 1
0.258003841806026 0.249024909790366 1 1
0.463061477307682 0.445843133759473 1 1
0.688003845674161 0.652635470844852 1 1
0.828268607636327 0.787800987081548 1 1
0.546655353785317 0.522026601631189 1 1
0.50120936968956 0.47100568520501 1 1
0.351439673946193 0.332506866052216 1 1
0.550953589571271 0.520810261242704 1 1
0.465840751736327 0.450462371912183 1 1
0.410794428650153 0.389043834311565 1 1
0.457585970552225 0.438012761714089 1 1
0.572134028478417 0.547634232778053 1 1
0.475765629528305 0.454428438665626 1 1
0.208063667370072 0.19984228943241 1 1
0.600063865370521 0.573325270364544 1 1
0.574876976706755 0.544570548498328 1 1
0.28904862963576 0.277835922327072 1 1
0.519687502812736 0.503736348379218 1 1
0.457727913695349 0.438703577426853 1 1
0.679986440232709 0.651695815655141 1 1
0.101583467914187 0.0974692710132251 0 0
0.627680766855112 0.587637686139631 1 1
0.148157380978929 0.142396035124487 0 0
0.350445071806883 0.330873157278601 1 1
0.431297997787078 0.415315405581805 1 1
0.613725416444881 0.585777327069655 1 1
0.701190688304253 0.66740651222633 1 1
0.752677263133462 0.714642948556755 1 1
0.539342779840587 0.508737711690339 1 1
0.639750991449047 0.613838984990916 1 1
0.0837081940394046 0.0729783323119153 1 0
0.449459262958699 0.43018191178617 1 1
0.449150593847076 0.428778892030408 1 1
0.508328982944541 0.483159457468839 1 1
0.404188689347357 0.38966369509503 1 1
0.556656017680821 0.530115668102319 1 1
0.515769201109679 0.49202907394802 1 1
0.499222093710191 0.471371411283394 1 1
0.615362324149725 0.581845936032272 1 1
0.554679932630257 0.522423529238352 1 1
0.89774929289339 0.858503807560801 0 0
0.689124265985429 0.666281792608823 1 1
0.622511090857049 0.595615980661742 1 1
0.443422133422538 0.426377762032888 1 1
0.419783580679052 0.403324129369978 1 1
0.595391310472155 0.56469511306375 1 1
0.631943749619314 0.601253091563143 1 1
0.480979800577416 0.455934486230341 1 1
0.46957014056051 0.449002136500087 1 1
0.141063471885489 0.133530908389791 0 0
0.389424577422524 0.371144210326834 1 1
0.394471870681721 0.378793481783924 1 1
0.553617134512163 0.521867460996711 1 1
0.527023508946512 0.502479204592595 1 1
0.693614591000589 0.66126505938495 1 1
0.727407289880799 0.69550931050169 1 1
0.420400856781021 0.4085112010207 1 1
0.324947466589276 0.306797433494451 1 1
0.396625652115086 0.384906449921594 1 1
0.727412045869658 0.689419337707973 1 1
0.722393789955797 0.681836842651816 1 1
0.676256706342634 0.641522627177626 1 1
0.511348775167729 0.490176070321839 1 1
0.466804779134851 0.443679123656579 1 1
0.624414501179614 0.592489674058542 1 1
0.494428950390217 0.470349708327439 1 1
0.593486131863029 0.568489639581987 1 1
0.473772950733843 0.453084831491818 1 1
0.266852671580848 0.254391227525585 1 1
0.77843557018084 0.741190688495852 1 1
0.450704229283985 0.424738277637034 1 1
0.534365768569947 0.502817975037973 1 1
0.395155149545587 0.372958437563629 1 1
0.692184589355372 0.657974846280182 1 1
0.435064976059617 0.412702523450892 1 1
0.394459331023364 0.379156210424822 1 1
0.427924464789309 0.409738559437454 1 1
0.590178366477915 0.564433042688536 1 1
0.685421667340032 0.65164804599461 1 1
0.486578385217987 0.459210260081544 1 1
0.673329102811359 0.644423366992011 1 1
0.404754589464886 0.382672596730419 1 1
0.486736204736982 0.463273675627163 1 1
0.511964140977926 0.489847777221966 1 1
0.431580657173535 0.408426863510735 1 1
0.570300395284267 0.534634994172371 1 1
0.49840257681564 0.474878951127641 1 1
0.479815801143408 0.45484956780369 1 1
0.423379343513717 0.393119135951928 1 1
0.669834192962643 0.639888379063115 1 1
0.475930191282059 0.449616078162708 1 1
0.819727811984051 0.791098352953158 1 1
0.391962813074174 0.377813896795372 1 1
0.721910788692552 0.687275882998917 1 1
0.49159079311934 0.467726028224813 1 1
0.605855119117672 0.577403626994159 1 1
0.59911289374302 0.559759545556518 1 1
0.464719264863753 0.444874360055018 1 1
0.781924561518231 0.761486398457261 1 1
0.369212510656919 0.356356874075431 1 1
0.654677782712401 0.625635209828073 1 1
0.413703227908493 0.394402723120913 1 1
0.326840613478621 0.309633716124748 1 1
0.606811474055973 0.607120262778693 1 1
0.183025824582183 0.170440401951611 1 1
0.612836037537599 0.57867491136572 1 1
0.550448739273034 0.525871040953441 1 1
0.646199957029934 0.615334471050149 1 1
0.663345778833439 0.63118215652185 1 1
0.375338302011494 0.35622016645045 1 1
0.827189892613989 0.793230868556134 1 1
0.743064103908946 0.70264632155775 1 1
0.199103040130197 0.188720825212762 1 1
0.644666498697153 0.603867541043862 1 1
0.644968786497856 0.617310946071806 1 1
0.472741537695069 0.452731773275125 1 1
0.850771113191633 0.808051351923626 0 1
0.595870273355547 0.570857880741402 1 1
0.406335175295383 0.386159196839814 1 1
0.597654330679622 0.566869965170932 1 1
0.441578532138652 0.419863030126928 1 1
0.542590699603332 0.509235607817332 1 1
0.423279557777587 0.405557243014984 1 1
0.577644800725029 0.547081933272881 1 1
0.438296402410571 0.416118396461821 1 1
0.396863695369213 0.375892182953499 1 1
0.324537650168191 0.306311505003519 1 1
0.600827998993092 0.565463084666741 1 1
0.519322141953924 0.490500527986875 1 1
0.482839597135273 0.46233869942027 1 1
0.607873620268802 0.577678649863137 1 1
0.659769109643281 0.63499394305922 1 1
0.633626516322512 0.60985889749125 1 1
0.346083480327621 0.331089392927646 1 1
0.533288192418484 0.50813528706102 1 1
-0.0621504978223628 -0.0588916843261465 0 0
0.644310630660327 0.611776767566164 1 1
0.556341196934675 0.538999210370591 1 1
0.474064287042016 0.449328717979319 1 1
0.657600346419348 0.629319646936527 1 1
0.671046465768308 0.639244462527844 1 1
0.454215105639256 0.424707230482546 1 1
0.382612201738298 0.365247795505624 1 1
0.555975179221518 0.521450169423606 1 1
0.612473504288263 0.587672352049626 1 1
0.592818509700141 0.581032139948646 1 1
0.425958402778832 0.405580583761353 1 1
0.502397165009236 0.473289443946821 1 1
0.62677470400131 0.595862756875547 1 1
0.559338879247336 0.533195302901684 1 1
0.606540382407446 0.579691010111768 1 1
0.275505314287305 0.254388510299538 1 1
0.64365337849349 0.624349241800653 1 1
0.756084314218777 0.715157035917744 1 1
0.261231417750207 0.246902259153451 1 1
0.367416139755337 0.346963406776069 1 1
0.907343725594167 0.854180017435768 0 0
0.571787900225405 0.541725564651586 1 1
0.547945787172492 0.524956975978865 1 1
0.439419142552579 0.417100180090318 1 1
0.465104146508379 0.439801770750316 1 1
0.688683162669644 0.662505467471332 1 1
0.150584702871907 0.124677084170402 1 1
0.757700753631595 0.723573392749566 1 1
0.435205652638391 0.405185729737873 1 1
0.590240490701096 0.559345404784555 1 1
0.685533258362791 0.652728312935166 1 1
0.478276681384197 0.456752116797182 1 1
0.510872414695146 0.484706849911449 1 1
0.270739502694336 0.251359381470552 1 1
0.499002795894194 0.478234714755558 1 1
0.37820778915198 0.356866303582064 1 1
0.620247984196461 0.582406162407453 1 1
0.413348874219358 0.39053551975762 1 1
0.603471590316685 0.57485938258596 1 1
0.440874420804161 0.424119564860354 1 1
0.608192157949743 0.575497348644759 1 1
0.626919251990281 0.596694963252567 1 1
0.438320164097446 0.418033635146628 1 1
0.599500496869571 0.574810311756997 1 1
0.295445517109432 0.280347091224662 1 1
0.319745278295695 0.307019444350289 1 1
0.371870091493261 0.352914353874576 1 1
0.163015912713476 0.157964128417502 0 0
0.523234975910845 0.501174570021551 1 1
0.73703206013262 0.70160893159653 1 1
0.819723049970233 0.78057013249266 1 1
0.446536662211337 0.430382913339196 1 1
0.246760683782552 0.232485021797653 1 1
0.465182244143171 0.450127465957656 1 1
0.283777923658142 0.276845321469381 1 1
0.514985171651125 0.473991525597589 1 1
0.440180943734029 0.420363204132645 1 1
0.475056073316129 0.458270204888752 1 1
0.299389163072384 0.283032608655489 1 1
0.572221734326257 0.546652532739283 1 1
0.681235230585997 0.648646486883935 1 1
0.658887123906591 0.622779277359459 1 1
0.379178906521688 0.360548314036598 1 1
0.381984215839479 0.359861250584515 1 1
0.201644943532883 0.186322811787674 1 1
0.631941670523978 0.602163995389981 1 1
0.245778346899555 0.234337448120589 1 1
0.645573681509017 0.615190601847352 1 1
0.506356962440643 0.482587011908728 1 1
0.612524342656051 0.583315449605513 1 1
0.364659331609455 0.349943022113928 1 1
0.459798059607282 0.435430585998958 1 1
1.00480512530896 0.955195839364096 0 0
0.686238745394044 0.653160499378624 1 1
0.499934751385663 0.477549726150791 1 1
0.580148949454131 0.553815584985724 1 1
0.510513416845019 0.48901324682391 1 1
0.599004571956514 0.575700386195254 1 1
0.68261674478056 0.651438134785052 1 1
0.656808887176469 0.632969242685934 1 1
0.146243762820265 0.147262617570134 0 0
0.887342164794088 0.835256766796999 1 1
0.229656257158688 0.22088183981211 1 1
0.860969394271485 0.816255528494208 0 1
0.534899491450318 0.509539287248584 1 1
0.611081894100235 0.582251141885592 1 1
0.889200346220906 0.841687520090802 1 1
0.542053748420263 0.521177611690934 1 1
0.48708409162874 0.467959576379196 1 1
0.233731707151852 0.224152003003383 1 1
0.453462767664863 0.430010667811992 1 1
0.281502417058983 0.266943238363196 1 1
0.489350745005671 0.467634297313963 1 1
0.539628613088842 0.510443557569334 1 1
0.65588835920719 0.622843575923188 1 1
0.331892041812387 0.319621531362472 1 1
0.681690174612682 0.651612133461077 1 1
0.493881274866136 0.471650966424582 1 1
0.442200301298734 0.422945549664255 1 1
0.162549782599514 0.152841954682054 0 0
0.240696383289923 0.22782056603501 1 1
0.638985716033962 0.608271907793829 1 1
0.547449031055386 0.530171280284012 1 1
0.262117778191664 0.255302948921193 1 1
0.355727504892772 0.335478171316507 1 1
0.462048798538252 0.437272911301976 1 1
0.388657137857231 0.371419527799276 1 1
0.686421869750421 0.651122894970742 1 1
0.420563182562139 0.398919436549497 1 1
0.380293184611555 0.360360370439836 1 1
0.694365620880754 0.655455699429055 1 1
0.612815762772336 0.587004373550996 1 1
0.411061279026839 0.392541436152593 1 1
0.679012600453044 0.641315485063934 1 1
0.468673892980733 0.442813945225449 1 1
0.386588206951282 0.372257937054351 1 1
0.577273035221985 0.552802760000631 1 1
0.571363972835498 0.545982966317124 1 1
0.404506169807299 0.390084657070825 1 1
0.271961565448095 0.251369723138829 1 1
0.446631711544392 0.424580714173952 1 1
0.279522467406633 0.264221807939671 1 1
0.352729838559271 0.332672049038137 1 1
0.262025769679735 0.250602349751654 1 1
0.530272397837011 0.500178658181522 1 1
0.394939042658652 0.377851532662735 1 1
0.312175456022262 0.296125707783576 1 1
0.823092268222744 0.784211905679663 1 1
0.582846977470225 0.55336435696437 1 1
0.624511641281388 0.594724371679813 1 1
0.325486432208285 0.315150840485231 1 1
0.522194362994364 0.492110235368116 1 1
0.223396656644246 0.212206822382514 1 1
0.468870426718506 0.443923589018085 1 1
0.599562739128136 0.566616800525406 1 1
0.399007196312398 0.377046594279123 1 1
0.528552814422719 0.497493203073753 1 1
0.132103202928898 0.118531387918474 1 1
0.586440833091911 0.556693214864629 1 1
0.666982873860682 0.628598808825824 1 1
0.382728215183854 0.361555710007248 1 1
0.452693050922433 0.445085235649474 1 1
0.669378681632576 0.623705366628729 1 1
0.261980745289881 0.247057392918114 1 1
0.783344737199754 0.74589064784308 1 1
0.771278018293754 0.747446759331664 1 1
0.700271153488304 0.665439105005261 1 1
0.590437180131942 0.566028130383034 1 1
0.40544756289376 0.386881793904074 1 1
0.528044964831246 0.508410280110363 1 1
0.580785924433456 0.546289677789262 1 1
0.295562501445712 0.279280200485281 1 1
0.209728970683274 0.20114082165253 1 1
0.470832016418533 0.448357874968169 1 1
0.502498328951138 0.480424317622641 1 1
0.864807189498768 0.818917544575786 0 1
0.384922087010198 0.368680555656295 1 1
0.471545046936976 0.444036577957195 1 1
0.413538412684203 0.396090277551179 1 1
0.76190988790433 0.725019982915853 1 1
0.664969084187574 0.630351213586453 1 1
0.449176326054989 0.429908950157917 1 1
0.652490414245277 0.625356411934521 1 1
0.623140712449799 0.593946336529892 1 1
0.445715055408565 0.424544439925369 1 1
0.620884390477149 0.589361299736544 1 1
0.261189574855859 0.247971023337631 1 1
0.436663940427157 0.420218155203076 1 1
0.617279115699662 0.582629092878992 1 1
0.473495970811329 0.454205738927701 1 1
0.466874627923712 0.437984226655874 1 1
0.54472964122088 0.513526395800951 1 1
0.628910356692858 0.596384126959086 1 1
0.553094266197479 0.519784680068057 1 1
0.677787958231706 0.648719738855843 1 1
0.834164328101911 0.796469202262375 1 1
0.435190226926127 0.412248534271004 1 1
0.616810707293719 0.582380324082984 1 1
0.665633051648131 0.630503570509959 1 1
0.329778035569162 0.317861050320662 1 1
0.729199406829004 0.69254310354981 1 1
0.296658600891494 0.282824310381293 1 1
0.663889903094621 0.630933474460964 1 1
0.622447835421771 0.597272750398607 1 1
0.532936280772322 0.508671401829627 1 1
0.304075869783172 0.289294238674962 1 1
0.784022294169882 0.741865787934187 1 1
0.728546368346431 0.698755273081944 1 1
0.385662888664875 0.367961285510831 1 1
0.581348816530141 0.548987468905678 1 1
0.403254448956488 0.380815145313516 1 1
0.819786444536688 0.775615545448664 1 1
0.582385258255357 0.552123484963573 1 1
-0.0573066660385431 -0.0497139855910948 0 0
0.353212024649882 0.338496948816632 1 1
0.513042968386922 0.485657350749036 1 1
0.542153286141583 0.515931958837197 1 1
0.408547181814689 0.389846584112597 1 1
0.403881876028994 0.385729789834399 1 1
0.500708652739671 0.472700268753312 1 1
0.818619003953601 0.780510853168158 1 1
0.582821184915179 0.556861408550633 1 1
0.370765515727773 0.351402178778182 1 1
0.505826763864445 0.481306531065848 1 1
0.59030584869212 0.562334737064534 1 1
0.483813417673857 0.462993693585248 1 1
0.458049824169302 0.430182613584554 1 1
0.566076799694737 0.539185833257151 1 1
0.4717080529994 0.441356960692461 1 1
0.565094407421163 0.538512941980484 1 1
0.587086885410168 0.561539918533518 1 1
0.481985957936943 0.45133202874499 1 1
0.642229062975491 0.613460082124238 1 1
0.61483515552322 0.577244840857813 1 1
0.427592137030146 0.407200432962009 1 1
0.493177998006749 0.467427924008824 1 1
0.298049084725281 0.285651163862412 1 1
0.76813487983309 0.726280084852054 1 1
0.381495672937882 0.35976710601865 1 1
0.486611841203285 0.465715074022199 1 1
0.680223351351971 0.644989609886078 1 1
0.512980495071015 0.492604341831112 1 1
0.308148821135169 0.295193616503292 1 1
0.254544574214851 0.24425612334391 1 1
0.407005794937512 0.385709186726736 1 1
0.249854888396945 0.237626280944739 1 1
0.551480143339635 0.527287080814559 1 1
0.341363001133613 0.322720116475828 1 1
0.709624958375577 0.679169385352818 1 1
0.0667801218723404 0.0644066742845724 0 0
0.690138086227287 0.65813234279711 1 1
0.239801076513257 0.229913455225679 1 1
0.474446654663492 0.44580012206195 1 1
0.520816962288931 0.497306480053024 1 1
0.766477680445737 0.734328595640674 1 1
0.593753358028446 0.562778512686632 1 1
0.414917784992699 0.398753360778541 1 1
0.513922195007383 0.489272055375578 1 1
0.442451758808279 0.421026138346562 1 1
0.397822847640955 0.378843769070173 1 1
0.429097619712943 0.404108182104353 1 1
0.542521841108201 0.512063519999946 1 1
0.608273359602233 0.578556672132556 1 1
0.628603193932031 0.60052830427435 1 1
0.4545078265227 0.431499947330205 1 1
0.258836888197117 0.246097191372735 1 1
0.48750330332066 0.469419727141926 1 1
0.323319638344128 0.308369296361777 1 1
0.386690003715927 0.368860365667277 1 1
0.747241493924641 0.71139673742617 1 1
0.758227543547266 0.713602481935669 1 1
0.781304133891122 0.74122690031874 1 1
0.382787949332367 0.365256513061107 1 1
0.311373841012324 0.301294624435318 1 1
0.24106388025115 0.227782322520744 1 1
0.619758750020257 0.591737433475623 1 1
0.393118791175588 0.371792525793065 1 1
0.492650978591235 0.470569440632363 1 1
0.286006735251172 0.269342981514991 1 1
0.36491229772395 0.345256863073659 1 1
0.444574170885636 0.428148758330752 1 1
0.233625125148914 0.219307957905973 1 1
0.59113231718042 0.578382644785601 1 1
0.670421453911909 0.632851582705257 1 1
0.913561262730173 0.8602574043372 0 1
0.465231700618353 0.441136473411368 1 1
0.729121589557237 0.688648468152577 1 1
0.438238509156286 0.418488642408778 1 1
0.574977102917701 0.539934024005633 1 1
0.46038564908605 0.440363797519864 1 1
0.8339717965624 0.791791682921146 0 1
0.206165354727182 0.194479198339831 1 1
0.371889270770134 0.357480853625228 1 1
0.570671727327029 0.541586663904685 1 1
0.351043118949808 0.337413998533218 1 1
0.622760761989158 0.595588129903337 1 1
0.321978470756497 0.30510308939394 1 1
0.505115811759099 0.481361270352682 1 1
0.571252031506674 0.543641348333466 1 1
0.525984185737241 0.499593409203233 1 1
0.506652818769379 0.477693529786567 1 1
0.624537669533313 0.59718052700984 1 1
0.472824188658954 0.44468688458377 1 1
0.320935593618351 0.305603512069006 1 1
0.657976936959441 0.629667493439592 1 1
0.315278403814986 0.298485986263289 1 1
0.184111211038887 0.174239044469938 1 0
0.638467028985669 0.612295319967668 1 1
0.805175417139223 0.768295150783515 1 1
0.630427109168414 0.596527078387247 1 1
0.687377735689474 0.651280950296339 1 1
0.616911883571366 0.586386759770587 1 1
0.250086624319989 0.235187114714579 1 1
0.833981837276546 0.79496459128884 0 1
0.215915402206552 0.208799882960208 1 1
0.341246280106528 0.324360444119506 1 1
0.278170394522384 0.262658199379378 1 1
0.36169904143971 0.343196536404231 1 1
0.450827830750938 0.429631961387898 1 1
0.490688491141426 0.464653714298709 1 1
0.689762415327538 0.652554765018347 1 1
0.637764062057844 0.608280833110538 1 1
0.67308954996444 0.639637599765868 1 1
0.684827204481408 0.651103239716097 1 1
0.475003628419712 0.454530320055272 1 1
0.290855681039007 0.276666750452412 1 1
0.389262227200515 0.369132105318334 1 1
0.330068740855584 0.313850337573644 1 1
0.484379089215375 0.46566587160856 1 1
0.355153972014477 0.335445943769646 1 1
0.237430393596591 0.225598459662489 1 1
0.649514651964974 0.613188272171054 1 1
0.620643815969086 0.593861766787934 1 1
0.541450929472248 0.513893691976167 1 1
0.61008056298156 0.576429274914095 1 1
0.855442797077822 0.817239713002959 0 1
0.599572644089737 0.569300623266853 1 1
0.382731001038136 0.363290662527991 1 1
0.272225765614583 0.259316023008065 1 1
0.581457247242965 0.553726871060133 1 1
0.405875639963495 0.391697894577326 1 1
0.222775816977927 0.212311844452958 1 1
0.612680327155335 0.58029442524682 1 1
0.565113336683961 0.539711420393512 1 1
0.42591295542073 0.406244879206633 1 1
0.693074442361615 0.659944157257729 1 1
0.431920847862496 0.411008901180017 1 1
0.524930417080629 0.50142970411883 1 1
0.720061072505333 0.680820607862178 1 1
0.482052318655844 0.45427115070037 1 1
0.600943015958445 0.567427750880112 1 1
0.423945922214441 0.408060944452136 1 1
0.850599256578231 0.801104320763382 1 1
0.566281842772218 0.538549737792541 1 1
0.630296077610246 0.596419870353726 1 1
0.584484466889073 0.557044578883588 1 1
0.217597548203027 0.209269042401861 1 1
0.722519378464466 0.691147887564896 1 1
0.399019026072548 0.383042132500727 1 1
0.458293761445408 0.438781818746829 1 1
0.263618829703874 0.249889562570447 1 1
0.577867995796197 0.546065607654465 1 1
0.612566405093296 0.571102954827986 1 1
0.474494985656966 0.447580898419445 1 1
0.679934054067656 0.643619093454653 1 1
0.605299383995664 0.578881202442241 1 1
0.604240532382855 0.57381947187981 1 1
0.352853650741109 0.339817467718649 1 1
0.671026870036896 0.636880569043123 1 1
0.554273973921916 0.528943628926024 1 1
0.415983241995964 0.394352689345413 1 1
0.393491538832816 0.37741123261462 1 1
0.483201198680967 0.460935908590984 1 1
0.333752968514581 0.320742230926082 1 1
0.579014561927357 0.550857375242126 1 1
0.73040148983261 0.699963906722807 1 1
0.279066935224971 0.263025788007796 1 1
0.432953552207581 0.408726248672747 1 1
-0.029840818969966 -0.0314674009850569 0 0
0.41285227243118 0.397078419148019 1 1
0.59747835621427 0.563260277304364 1 1
0.878382138894599 0.841846312760707 0 0
0.538514666046804 0.509522472671691 1 1
0.514204816465358 0.485342774078226 1 1
0.923274026462804 0.877218960666636 1 1
0.774102665455895 0.731113954849345 1 1
0.769399540722111 0.73078538755113 1 1
0.76460936053019 0.729424192138733 1 1
0.541172026023581 0.516772667064998 1 1
0.443412395990259 0.419371027482721 1 1
0.750405934917128 0.71413483939075 1 1
0.352764831911323 0.333650845178412 1 1
0.737613420783766 0.702335845320338 1 1
0.929146634126172 0.880812941288598 0 0
0.780332232950749 0.735690408484695 1 1
0.959403246795501 0.914598386538193 0 1
0.351768576625374 0.339399170151034 1 1
0.495214885701839 0.471371311461461 1 1
0.498778175354847 0.469335288878853 1 1
0.467728939950419 0.446214948983363 1 1
0.69754470400465 0.658461471607 1 1
0.748157415078809 0.713037347668908 1 1
0.40496334684137 0.384155875914594 1 1
0.654842804242457 0.627507523208415 1 1
0.717912157633559 0.680018999580133 1 1
0.525861176340318 0.496722364322018 1 1
0.343696733153331 0.333116373986762 1 1
0.665647068395503 0.633816354352263 1 1
0.358447251384273 0.357452249855428 1 1
0.457107697590849 0.434731786150935 1 1
0.499557410109051 0.473145017359235 1 1
0.294497704101027 0.281949452652002 1 1
0.517612503168917 0.490398413345371 1 1
0.622552947285677 0.589785499281526 1 1
0.415469494711234 0.394956968858704 1 1
0.743201191299319 0.710131952055966 1 1
0.474782834033688 0.450276606179462 1 1
0.269845166228212 0.251682557669922 1 1
0.425678285314049 0.403266092326706 1 1
0.254939142099844 0.242692976849861 1 1
0.690154983471703 0.658658164654254 1 1
0.659944045174101 0.625189493217931 1 1
0.32801292873308 0.308704303768228 1 1
0.524811083139637 0.503317036493974 1 1
0.489456047900657 0.47295379388283 1 1
0.435926192385823 0.412950712133699 1 1
0.789373110524812 0.754309090793119 1 1
0.447643412422516 0.427850238235823 1 1
0.514180335394753 0.493165464726818 1 1
0.41157814616475 0.392520077385224 1 1
0.392421766706184 0.370850552714921 1 1
0.515199437633414 0.490550779286268 1 1
0.506019864018145 0.4850234973324 1 1
0.501957612456472 0.474812433071287 1 1
0.375455527134556 0.35293301336282 1 1
0.0993013425272803 0.0963127552287585 0 0
0.679440989705389 0.644354792828803 1 1
0.372816216215358 0.358438457630333 1 1
0.314083251124362 0.299153600798153 1 1
0.40879962799426 0.390314488999065 1 1
0.501832112160839 0.476880810109571 1 1
0.529012145538343 0.503759390592963 1 1
0.679801455741019 0.642155875222797 1 1
0.618610159595674 0.590011992215962 1 1
0.56238596925661 0.539967763736264 1 1
0.476128997030078 0.452751862139619 1 1
0.532126298833597 0.497301848378537 1 1
0.330667632752144 0.318613338913976 1 1
0.175310930387747 0.167032965441348 1 0
0.628024273677877 0.602854002386049 1 1
0.715705944875616 0.678144182605467 1 1
0.6732015053611 0.631632013204487 1 1
0.651361915885242 0.623230549206706 1 1
0.42289338591587 0.400523754268715 1 1
0.555031991015204 0.527012494573859 1 1
0.419957058781126 0.399452284656558 1 1
0.560911447977448 0.522888251750399 1 1
0.748428317564035 0.716848876200135 1 1
0.76890019866866 0.728467228752624 1 1
0.214381161676008 0.204970421959191 1 1
0.582329515285572 0.558582514152135 1 1
0.533323815427555 0.503580949672544 1 1
0.532479262580769 0.511006558760478 1 1
0.304580453613195 0.288835516949717 1 1
0.416907211688812 0.398121329272937 1 1
0.600333707551703 0.577314245888082 1 1
0.536186034076323 0.516300703768495 1 1
0.574017645472339 0.550155515954877 1 1
0.175179803516661 0.170653981656187 1 1
0.277183786174418 0.265933561560653 1 1
0.588536581416122 0.561013198342989 1 1
0.295996027099483 0.279977719298031 1 1
0.403939622261149 0.386748823801308 1 1
0.49796528396759 0.473604468593873 1 1
0.432318789492165 0.408723079382125 1 1
0.355445526782835 0.334913002980527 1 1
0.887610143317562 0.851323034017439 1 1
0.449800720818561 0.426361739815356 1 1
0.488426908649855 0.462894895620056 1 1
0.480240166545797 0.459945355266514 1 1
0.540066010436545 0.510228284251175 1 1
0.671642721291763 0.635683865986479 1 1
0.421982856557425 0.403108898642431 1 1
0.833957294204258 0.796171468390023 1 1
0.484351842355037 0.463566141380797 1 1
0.577714928299659 0.54332114826816 1 1
0.510903931040175 0.488368556888791 1 1
0.613873144571462 0.582799340819087 1 1
0.545704135328739 0.518483616960021 1 1
0.684460895518317 0.6421945986419 1 1
0.537178706375926 0.511726249519101 1 1
0.421007650537675 0.396834161838201 1 1
0.354736837566014 0.337507555285104 1 1
0.506477776597973 0.477726222852398 1 1
0.646189197270737 0.609752238255537 1 1
0.497821128843762 0.474324157547658 1 1
0.384188482500486 0.365007646522059 1 1
0.271757119498779 0.258016610766331 1 1
0.352611787100333 0.34358566572055 1 1
0.471437234962128 0.450944025829623 1 1
0.343831891552395 0.329204037471587 1 1
0.524832160433498 0.486768692044316 1 1
0.16458522717923 0.154098309506467 0 0
0.464112188856451 0.440946259791456 1 1
0.437469980796125 0.417649385540539 1 1
0.466585422479833 0.447395888983252 1 1
0.243311784001338 0.232598775493234 1 1
0.426347858964612 0.406610367712756 1 1
0.487220158546577 0.47056571376906 1 1
0.287043765260655 0.278750172653875 1 1
0.609944301858052 0.580364985186816 1 1
0.935779953497205 0.893378004924631 0 0
0.220897613813582 0.208714055759473 1 1
0.578528806908711 0.55653916066542 1 1
1.02027878925033 0.966502912406484 0 0
0.593356696975846 0.574154727910458 1 1
0.448884989727428 0.428711717937693 1 1
0.59662253834313 0.563823674646542 1 1
0.518313491235505 0.480195060497274 1 1
0.651695758375675 0.618022922747186 1 1
0.442485575354993 0.424459289370807 1 1
0.424697818898966 0.399401780303147 1 1
0.424627385053545 0.404166388963181 1 1
0.432132130774084 0.409996182511511 1 1
0.738640681165112 0.709601612069302 1 1
0.375316374695194 0.35610645276226 1 1
0.401888271780861 0.381553853952262 1 1
0.604318645459518 0.576693205744546 1 1
0.863794397298269 0.835411430283696 1 1
0.445492702046336 0.417951040305401 1 1
0.514506649003893 0.48606288597974 1 1
0.49960902414756 0.477662485455738 1 1
0.479737309302741 0.45677789718442 1 1
0.490813682645079 0.462060331277042 1 1
0.454680595677007 0.436790205888627 1 1
0.736886987724535 0.701290020857867 1 1
0.91666147649192 0.868021130070068 0 0
0.563203986071671 0.532446295379579 1 1
0.510423504791404 0.491490000190898 1 1
1.11485781307299 1.06344559519784 0 0
0.424790397077908 0.403428667969301 1 1
0.404725517203386 0.384538352384762 1 1
0.391700244403901 0.372850342779854 1 1
0.546331482386854 0.525883869732093 1 1
0.603176714613357 0.571494310662541 1 1
0.421148062460092 0.40003835828703 1 1
0.518106262764772 0.493052464836431 1 1
0.121328127934541 0.116817511274557 1 1
0.725495376940217 0.688880852119335 1 1
0.368506501229661 0.358978348273334 1 1
0.349813826931721 0.32688531216712 1 1
0.599047463836453 0.569012177705459 1 1
0.539320656136263 0.510762940038332 1 1
0.728378466428656 0.694942756305498 1 1
0.370409946871849 0.352707510714432 1 1
0.419669559054635 0.398016897387142 1 1
0.643250090748584 0.60982398862092 1 1
0.67474842276944 0.637305228988808 1 1
0.168379546311092 0.15644177161562 1 1
0.720547190643826 0.680671820469099 1 1
0.412204132777931 0.393745293839277 1 1
0.159973702191093 0.153702485637254 0 0
0.339473211147211 0.321114109125426 1 1
0.515619063415195 0.489910879123262 1 1
0.531230755768303 0.502782730425543 1 1
0.866077040644227 0.822850981550938 1 1
0.19762611577478 0.192902308031784 1 1
0.445372490024419 0.422950349898865 1 1
0.376447697670608 0.354653160024554 1 1
0.314464862500978 0.294403937298104 1 1
0.509662419707695 0.48541008154254 1 1
0.438534030937649 0.419850400876859 1 1
0.205538398794318 0.195702802143017 1 1
0.481918573479849 0.461387989701047 1 1
0.662378268616438 0.632769220162453 1 1
0.522103707942387 0.49720284947274 1 1
0.636284529999895 0.605440071089572 1 1
0.421166971467302 0.396489586101744 1 1
0.375489441795685 0.353595921561393 1 1
0.513959401351388 0.48385791914189 1 1
0.600359538927377 0.571722234905924 1 1
0.392193584634796 0.377912506153194 1 1
0.453478535084046 0.427908125738024 1 1
0.292164407910362 0.277606571521064 1 1
0.76127373495118 0.72124024998085 1 1
0.73203099282025 0.690218142252024 1 1
0.656817895498836 0.629275543850343 1 1
0.749989312265175 0.712993881549471 1 1
0.524238741046198 0.495148494653575 1 1
0.224061715444856 0.212007274232627 1 1
0.420025540014537 0.397553908031166 1 1
0.238594214233888 0.228127004919371 1 1
0.553052897636212 0.529860421691938 1 1
0.588661520691813 0.560252548991357 1 1
0.371100882560437 0.349189564470944 1 1
0.158924828129796 0.152482427512532 1 0
0.308236108282722 0.295386615791022 1 1
0.571252819084356 0.542421654577628 1 1
0.594022351853774 0.568936784825193 1 1
0.848781671592736 0.80126702025065 0 1
0.590716929422088 0.563923892712575 1 1
0.238701192091936 0.228550664574604 1 1
0.578182733557662 0.54985891824584 1 1
0.364355130599619 0.34367889541694 1 1
0.478674637390601 0.454104112487802 1 1
0.522838395947647 0.500751962530912 1 1
0.323009346858779 0.304492181220076 1 1
0.443231839535011 0.420822489928122 1 1
0.635477634910271 0.601384930176692 1 1
0.736805561592187 0.696953342004945 1 1
0.570358783354097 0.53709262589144 1 1
0.349733527629322 0.327264842439002 1 1
0.751795330957617 0.717824122490323 1 1
0.521163927955424 0.490328700751761 1 1
0.490779488827336 0.467991693842945 1 1
0.306563670236935 0.290741256905013 1 1
0.424157300551092 0.397790597159538 1 1
0.655217349884616 0.626223641076162 1 1
0.708603168553289 0.677083508868715 1 1
0.475212048356187 0.461275835060483 1 1
0.428672946509213 0.407215415707031 1 1
0.573690662206672 0.545522435728264 1 1
0.181518266534616 0.171440887769773 1 1
0.583359861100809 0.556217269360344 1 1
0.670281723230242 0.636886175307686 1 1
0.367203350980776 0.347809718289984 1 1
0.419921915326409 0.404943472615448 1 1
0.634405905635872 0.609237512306851 1 1
0.18921941008349 0.186033891688874 1 1
0.492743971894361 0.466801757290088 1 1
0.613242845899869 0.580219406448238 1 1
0.203678199717801 0.19710770266954 1 1
0.898759898263902 0.845618782510971 0 1
0.528100732431894 0.504407251955546 1 1
0.106914554815655 0.103369996053866 0 0
0.0275535539189775 0.0253115977496192 0 0
0.470480836106213 0.448670050016866 1 1
0.408308288308873 0.386311396996928 1 1
0.482890647437735 0.455959859487089 1 1
0.493562467005431 0.463192058488742 1 1
0.118160113025047 0.116919652793426 0 0
0.543109213313259 0.511867865678893 1 1
0.0741974876090098 0.0689639922867 0 0
0.572183053819652 0.547947987058958 1 1
0.643740903256747 0.606061631650085 1 1
0.577241132132409 0.553126602198292 1 1
0.223091812018781 0.21120759924435 1 1
0.505637540452809 0.484439613606032 1 1
0.467801369125687 0.450822242320993 1 1
0.442131224196165 0.417567520680247 1 1
0.509507389243956 0.485908703019219 1 1
0.646475748549181 0.615358878869119 1 1
0.334221953506381 0.32158231405492 1 1
0.612900030205941 0.580202818323532 1 1
0.506915994284523 0.485741774298412 1 1
0.56992160694873 0.544123305915351 1 1
0.659193846784184 0.627397034302987 1 1
0.27335042593565 0.261092807815124 1 1
0.623412128412155 0.591302603610489 1 1
0.536935755680443 0.511460966478744 1 1
0.393290450387395 0.373472220509625 1 1
0.490380529098794 0.477356761020723 1 1
0.32030077915347 0.310893168674129 1 1
0.431564568221689 0.402775679948646 1 1
0.770270174298228 0.733119193503679 1 1
0.495895250818012 0.467825397800856 1 1
0.355548874277047 0.340880903586907 1 1
0.872261777938635 0.831131042206386 0 1
0.553938782197181 0.525244027121735 1 1
0.573577709316869 0.544341943461917 1 1
0.657429999625273 0.622979421597523 1 1
0.597865452388231 0.564959257043506 1 1
0.31607720921773 0.302442020975349 1 1
0.229250635985174 0.224659456026751 1 1
0.639950273113571 0.608189874702336 1 1
0.33513092217909 0.321475429158484 1 1
0.37574111932003 0.353738669684706 1 1
0.59667381139542 0.565909791605478 1 1
0.690047801337209 0.659197370160928 1 1
0.599274115284363 0.571504366547462 1 1
0.33297717172225 0.316257912694328 1 1
0.296284653365155 0.279904262685333 1 1
0.691326836522742 0.656829942551155 1 1
0.838408109053538 0.793542944019757 1 1
0.292243070042446 0.283673792740089 1 1
0.379321623045868 0.364584704811326 1 1
0.710333260476135 0.670472359325838 1 1
0.447030706921665 0.422865576256098 1 1
0.480554818845497 0.458158371896681 1 1
0.477537110591475 0.456774691556914 1 1
0.635125906938446 0.602652091633046 1 1
0.638839885275121 0.609481206914567 1 1
0.737583417458678 0.702505537160406 1 1
0.521156865848258 0.493458137765136 1 1
0.580285432931711 0.549501222282343 1 1
0.40796784691906 0.390248142458989 1 1
0.591463388733598 0.563761531100211 1 1
0.771544931087447 0.738704921523812 1 1
0.668835282696239 0.629613633593685 1 1
0.477685461450731 0.44913850391579 1 1
0.497656689362947 0.47443230626746 1 1
0.516355637820939 0.494205051767046 1 1
0.473788615120175 0.453108142964373 1 1
0.396305152255612 0.376873724619623 1 1
0.49231181084922 0.460414521117107 1 1
0.491572370472014 0.467569296423597 1 1
0.706530497416093 0.677067943087785 1 1
0.472718624761474 0.445949842967504 1 1
0.474599853186867 0.453128340858222 1 1
0.456266619110877 0.415536008168115 1 1
0.663976625365515 0.631931359600329 1 1
0.528166018205906 0.495363017421316 1 1
0.570524087602261 0.54301172506383 1 1
0.512707233002415 0.484809301911627 1 1
0.432820384858549 0.410784149410629 1 1
0.530584497917933 0.506370655062718 1 1
0.425360120539952 0.404635922635348 1 1
0.426179532443247 0.406602139186398 1 1
0.370345228153939 0.349084183248357 1 1
0.478152601231712 0.455191993515842 1 1
0.541202844585656 0.513045927111909 1 1
0.70976899225175 0.661662611441306 1 1
0.659007454879925 0.630064911848668 1 1
0.369843656837102 0.350813091487497 1 1
0.520377663629325 0.498625667426544 1 1
0.410554346560359 0.385681294577593 1 1
0.394743661107293 0.370162897972046 1 1
0.367553555951617 0.347456595871551 1 1
0.675392920019852 0.647200193175206 1 1
0.464523242922445 0.446600524781822 1 1
0.547674717863495 0.524208839552728 1 1
0.63457518146018 0.604815428563826 1 1
0.473068391469711 0.447929045671538 1 1
0.573867965498339 0.543462846457381 1 1
0.495601729286065 0.474638139357876 1 1
0.470527978968203 0.457798973778904 1 1
0.587187973016813 0.560025299459069 1 1
0.335981540474866 0.314621546166334 1 1
0.698990970336474 0.665576596915952 1 1
0.215796485182243 0.203842429817886 1 1
0.581966625403295 0.555328194325866 1 1
0.477753529933839 0.456272429197762 1 1
0.577159511083138 0.548366278598234 1 1
0.67109259121784 0.635538114525291 1 1
0.383793407574816 0.370249524991012 1 1
0.590025747266819 0.558658186764953 1 1
0.640547261628869 0.612914481688907 1 1
0.177175887604974 0.171747075372755 1 1
0.133619952928015 0.131636328191956 0 0
0.542377376283788 0.514584963922105 1 1
0.573489976260565 0.542666833690481 1 1
0.52296883343489 0.496537162155522 1 1
0.214284564714061 0.203951685138042 1 1
0.471412120027982 0.446114199824248 1 1
0.542189593032945 0.519670152584459 1 1
0.505320833533039 0.476195576795186 1 1
0.664606671577883 0.636229910846882 1 1
0.513993235771751 0.492408041169028 1 1
0.386720161476237 0.358062770274825 1 1
0.542712150891264 0.521661927181857 1 1
0.596994607517915 0.567491407296103 1 1
0.554956588332741 0.525661350517615 1 1
0.318324291621174 0.301021020985389 1 1
0.420953167758514 0.405606520111328 1 1
0.380105029928454 0.360076107771276 1 1
0.590148368762252 0.56260939987857 1 1
0.720891232891634 0.700657686162411 1 1
0.426974395551261 0.412788987385152 1 1
0.519262139814338 0.498653872908658 1 1
0.500557805031409 0.475091893263721 1 1
0.555591366451282 0.528187786089805 1 1
0.337991344454505 0.315163505364748 1 1
0.592469466095246 0.563957202087883 1 1
0.396216687717718 0.378226409928531 1 1
0.520063284152021 0.492593915411718 1 1
0.28759956664851 0.274883131218241 1 1
0.68891491627589 0.65825567972999 1 1
0.112908730657619 0.105709361832095 0 0
0.542929145183428 0.516998342716359 1 1
0.589009120682635 0.560710546414328 1 1
0.462687212284768 0.447466947589297 1 1
0.305576339647882 0.291715249590363 1 1
0.555798828621937 0.525545040346038 1 1
0.302158032257078 0.295109822404318 1 1
0.730508436435587 0.695283807665033 1 1
0.33926401419975 0.318311001289366 1 1
0.600397624360455 0.567540723945222 1 1
0.39982767764988 0.378418785419373 1 1
0.521429603897666 0.49492150609606 1 1
0.5612888782846 0.533047628890043 1 1
0.624183942003435 0.593015557450351 1 1
0.338187235927513 0.316251178536984 1 1
0.29795083195998 0.277347731008481 1 1
0.428443940537954 0.412178128857278 1 1
0.667495189021197 0.631143573420843 1 1
0.352008637494638 0.330646304640757 1 1
0.367277598468651 0.347910838759027 1 1
0.480584910866788 0.455459161300246 1 1
0.273300100012655 0.256956132354621 1 1
0.5260734636266 0.500060950510923 1 1
0.3621946448598 0.338313005430751 1 1
0.401774305952562 0.380890406408378 1 1
0.557495310168274 0.533879749598787 1 1
0.455835364745599 0.43422797219959 1 1
0.439936738011904 0.41045093357911 1 1
0.330792043686153 0.312488758947631 1 1
0.364576011632206 0.342120369638504 1 1
0.634749148778082 0.596629899071626 1 1
0.410888754343273 0.386463584400284 1 1
0.477513966611098 0.457306532462094 1 1
0.527094980424393 0.508015452684304 1 1
0.67242821340688 0.632199661308169 1 1
0.733133852601587 0.703380882732563 1 1
0.462580483995281 0.438806466529586 1 1
0.898026344381287 0.853167782642798 1 1
0.617312027358195 0.580556628012785 1 1
0.79964679832695 0.752705413045959 1 1
0.623283302877596 0.595942595956671 1 1
0.578805681001564 0.551712959829236 1 1
0.468630035299015 0.445368409143065 1 1
0.780032960347146 0.749957394575704 1 1
0.266312156020652 0.254174247753198 1 1
0.786835554688835 0.754614515676169 1 1
0.922925246054742 0.874960913286506 0 0
0.44012555082979 0.423853926729102 1 1
0.483274458549117 0.461059826233172 1 1
0.527161543044932 0.499357557436984 1 1
0.393753716764395 0.373356741613339 1 1
0.611474652259598 0.586279440142887 1 1
0.238115786060055 0.228323111399294 1 1
0.255241773715983 0.246248178611815 1 1
0.574122759774768 0.548647104190879 1 1
0.509522341649257 0.487476502287056 1 1
0.278957110454643 0.263846579062872 1 1
0.42290556840021 0.401256527936297 1 1
0.230189492512706 0.215750512459639 1 1
0.348848551096627 0.326354178251554 1 1
0.318798607261273 0.308299624042854 1 1
0.805959181332552 0.753624239196616 1 1
0.800741984572471 0.765658921061251 1 1
0.594704498869618 0.568852558327542 1 1
0.312230834347842 0.297644621492829 1 1
0.600866482605706 0.575716086727074 1 1
0.393557615535558 0.366084349311475 1 1
0.809980887847786 0.77288221205429 1 1
0.516301746692576 0.486866495914282 1 1
0.437739798106088 0.417013206163552 1 1
0.258724957758491 0.241596086171262 1 1
0.534640241693229 0.508989030882267 1 1
0.500500459710066 0.481242782166489 1 1
0.524955926864999 0.500450375747844 1 1
0.207544761187474 0.193246233972315 1 1
0.303320224665911 0.293823039597894 1 1
0.400934566600623 0.382258686128687 1 1
0.488910824257808 0.466983498306461 1 1
0.726078943984483 0.688908228678805 1 1
0.50667009588523 0.48526171318694 1 1
0.348741255861033 0.33150184479394 1 1
0.687900215958772 0.657029217124991 1 1
0.271209416402527 0.264674200492201 1 1
0.698018256088356 0.664232489819034 1 1
0.653883883020852 0.627135785998159 1 1
0.556096590241848 0.525590547553819 1 1
0.541187878808996 0.515119539022472 1 1
0.777228810253695 0.737505731968898 1 1
0.535974554353056 0.509264535504235 1 1
0.362078144817112 0.344217520546665 1 1
0.486485421259337 0.460490351717455 1 1
0.633662326644844 0.602790471935808 1 1
0.641675118744137 0.616706507117513 1 1
0.49012870349242 0.463810326176221 1 1
0.561381947108543 0.537118914445089 1 1
0.302998708416402 0.287610286802629 1 1
0.437140695695361 0.41398990623687 1 1
0.717861796993426 0.68661179292441 1 1
0.502553549550225 0.485314595192902 1 1
0.742652801452463 0.704784514004447 1 1
0.39413157654753 0.374866689470676 1 1
0.337473963560186 0.320170333726936 1 1
0.231258336253015 0.219624499569826 1 1
0.469010837791676 0.447152810106318 1 1
0.30330442301096 0.29419013819421 1 1
0.781465813976926 0.748072368447764 1 1
0.671090643807145 0.637850149558856 1 1
0.590235126006152 0.566654494547639 1 1
0.443774557495442 0.416097896881637 1 1
0.64701609970668 0.611972093749202 1 1
0.474152671437562 0.448335310481553 1 1
0.28702070883601 0.272101256487105 1 1
0.749545548292001 0.717806559699649 1 1
0.477258583631281 0.449597988333267 1 1
0.622379147728995 0.59362174863902 1 1
0.267256847422268 0.251423110046009 1 1
0.457747920965007 0.431661626147086 1 1
0.111045683860658 0.109366018051932 0 0
0.404627958374683 0.387471994960644 1 1
0.699039734004284 0.665674617715513 1 1
0.226088840828319 0.20697433065877 1 1
0.687143829221712 0.655857120207809 1 1
0.371591639740179 0.352758735911075 1 1
0.250096433092386 0.234617571765592 1 1
0.116443630370015 0.113688254313136 0 0
0.299287460420071 0.282830104447044 1 1
0.410432774417529 0.391339344737955 1 1
0.496281452300211 0.475304086712943 1 1
0.669097885050553 0.634801269945128 1 1
0.479349421207878 0.463892944226506 1 1
0.566159894284031 0.540114773910823 1 1
0.380340018204066 0.362858846892207 1 1
0.576962624855271 0.548963683227359 1 1
0.619737987502373 0.586605219257021 1 1
0.488462425635013 0.46427629299739 1 1
0.371102163422702 0.358896240648586 1 1
0.686621372408343 0.653578045562876 1 1
0.598518979214427 0.57968917389523 1 1
0.586373212084763 0.556089499470782 1 1
0.330785995928435 0.312506839868977 1 1
0.613715730237775 0.580628885219814 1 1
0.763552241655061 0.729245272405148 1 1
0.639191661951144 0.610289907379858 1 1
0.402031083518406 0.382832286628465 1 1
0.541901069726727 0.51369489912589 1 1
0.438737026704695 0.415888326398009 1 1
0.25807730533737 0.244117640330677 1 1
0.54797634194528 0.521276043324219 1 1
0.680538180431162 0.651198120352678 1 1
0.253938185268447 0.239279117944686 1 1
0.614151213422716 0.573071561703533 1 1
0.481386890389051 0.452942176875179 1 1
0.277897664948635 0.263811118127439 1 1
0.796945231048146 0.752343561696607 1 1
0.419678848298535 0.395372103840931 1 1
0.717822110640202 0.686865471484789 1 1
0.640758930604679 0.607405229428312 1 1
0.780663902772359 0.733102820725032 1 1
0.228996323524771 0.216986256855151 1 1
0.425285417083603 0.42131085937594 1 1
0.607858137959266 0.58553658257156 1 1
0.436325775501997 0.415977627691499 1 1
0.356451848640086 0.341177308624048 1 1
0.242750308945623 0.228109624044102 1 1
0.355245309844942 0.340745574040581 1 1
0.450016172319635 0.426786464300619 1 1
0.613658304888987 0.579222417300778 1 1
0.58716985231308 0.554471527989369 1 1
0.95818953286772 0.910020198248975 0 0
0.319482527378081 0.304204738220406 1 1
0.787436572334218 0.753320115420275 1 1
0.500279573382833 0.4721226586531 1 1
0.761704434215341 0.724264901510819 1 1
0.575457601449961 0.543484587933636 1 1
0.284967364851538 0.265159473672783 1 1
0.582223366323536 0.555155069748138 1 1
0.547320669343545 0.515321734684645 1 1
0.385590526833442 0.367696108639036 1 1
0.452875865660005 0.432370763072435 1 1
0.586720171175331 0.560861349577313 1 1
0.898131511255137 0.856893356520785 1 1
0.38244536805802 0.367822502450982 1 1
0.699172143034947 0.667184379732784 1 1
0.337250949463057 0.323115957515271 1 1
0.340683784659775 0.324875730659238 1 1
0.574065888908728 0.546954620962962 1 1
0.766207106825218 0.717249243416229 1 1
0.681237049722339 0.636296809642893 1 1
0.698140223018305 0.66163531103865 1 1
0.636525114716107 0.607492849200583 1 1
0.721447929706141 0.680819409614776 1 1
0.411581447906824 0.39456745656095 1 1
0.278656462823181 0.274956483030658 1 1
0.220364187200257 0.208392827095208 1 1
0.207598893410603 0.200455018573874 1 1
0.597326790483294 0.564795078627874 1 1
0.373883626992727 0.349956251147989 1 1
0.443315432876381 0.422905259170137 1 1
0.637022809470427 0.606920353396471 1 1
0.490956379950294 0.471598226263021 1 1
0.58509126853898 0.560311982100484 1 1
0.44364663717308 0.42376793290725 1 1
0.698084666411658 0.667476487224687 1 1
0.821075198443657 0.786047608234917 1 1
0.857155812429598 0.810995691404555 1 1
0.250067580972395 0.240520521816024 1 1
0.390144249108131 0.377469430814955 1 1
0.555935627327893 0.529840178033836 1 1
0.820301737980797 0.771854755207655 1 1
0.498132334219654 0.476866817863943 1 1
0.48272764169855 0.464240819024398 1 1
0.415431554545914 0.387676254696418 1 1
0.52270786023979 0.494632958829888 1 1
0.911571131542788 0.868029074359681 1 1
0.283934941252193 0.272993620565844 1 1
0.563624986657285 0.536833964383747 1 1
0.481347074025645 0.451834371165315 1 1
0.664393790089149 0.620150489911012 1 1
0.432348275763696 0.412843533077216 1 1
0.338022696136394 0.323604536470111 1 1
0.56093785011334 0.536876121013063 1 1
0.46120277463949 0.440677577729208 1 1
0.650075239809146 0.618211926971232 1 1
0.320999079842354 0.30174204886912 1 1
0.33188240759781 0.310541507460919 1 1
0.105527912895617 0.103430272122794 0 0
0.621794061934449 0.591513656352703 1 1
0.320569469836039 0.304058076478541 1 1
0.615537470430637 0.58104494973304 1 1
0.54374156406342 0.515067584800614 1 1
0.496375531708456 0.474415671173616 1 1
0.849326044882413 0.814378159434102 1 1
0.286696875259287 0.268948263360504 1 1
0.468892376117948 0.447090418049344 1 1
0.554562587851957 0.527708352490671 1 1
0.780827999811471 0.758092476597934 1 1
0.470100813982412 0.446595681381342 1 1
0.576823275609525 0.564811821747023 1 1
0.557183303678629 0.531204860919531 1 1
0.414431263244324 0.389469765736627 1 1
0.560108831942534 0.532357137399342 1 1
0.437717311335294 0.421680775923971 1 1
0.696329665382337 0.651393847660186 1 1
0.330831991202524 0.318855947749389 1 1
0.612547019710818 0.584134275790383 1 1
0.193905815229153 0.185467126961614 1 0
0.496288268088328 0.471638862094851 1 1
0.480156429289842 0.453847864510926 1 1
0.648318770903679 0.615017147509458 1 1
0.450903536819163 0.426557177413698 1 1
0.52935587167377 0.497800920873175 1 1
0.405847464601587 0.389959377196058 1 1
0.452430583618781 0.428731352664889 1 1
0.454410372025471 0.430659576755774 1 1
0.591336921471695 0.556084041001228 1 1
0.654659511157278 0.624098230467468 1 1
0.59582194588466 0.566712363332315 1 1
0.372036442527387 0.350711155428647 1 1
0.412151772201665 0.395005562848808 1 1
0.594328303107565 0.567613664652333 1 1
0.544982940378209 0.513472047803552 1 1
0.509075905697787 0.484679972245135 1 1
0.431710246403155 0.406141058173471 1 1
0.30290987714701 0.295175695417894 1 1
0.411256316678525 0.391996152408968 1 1
0.69618171768248 0.657592482073255 1 1
0.523523115534668 0.495306595631312 1 1
0.674973193326326 0.63746439304815 1 1
0.470713402676534 0.44954859747952 1 1
0.590049753633877 0.557127744729221 1 1
0.583514715190823 0.553424798420478 1 1
0.41045589608408 0.394904843428452 1 1
0.480192119866589 0.453882726284452 1 1
0.27821600062188 0.26668741157589 1 1
0.487833660496338 0.464348584456035 1 1
0.563178497969907 0.538494196362386 1 1
0.828238687598242 0.793722791951694 0 1
0.266893487657659 0.256565184996975 1 1
0.595020108161062 0.560873888959705 1 1
0.241737208345392 0.228033748423634 1 1
0.13001670003324 0.128774676827675 0 0
0.211943627895206 0.199754528312633 1 1
0.389186101560173 0.370694720991172 1 1
0.571153751685441 0.542977117028926 1 1
0.467943142039132 0.448601364080081 1 1
0.42745280528916 0.40576111822371 1 1
0.366653128150417 0.348176991745023 1 1
0.892304563245792 0.845809130047564 1 1
0.648386111110087 0.613120186781009 1 1
0.225080904487183 0.21406323440729 1 1
0.863176394297352 0.817047202445247 1 1
0.718576109834723 0.683904677947651 1 1
0.382677043135371 0.362854996597259 1 1
0.259784977417919 0.251269870689151 1 1
0.480274950451727 0.458135512512759 1 1
0.570512140883996 0.541094849871926 1 1
0.756864832935252 0.72869398084845 1 1
0.329555740910395 0.313508968009002 1 1
0.569987820009595 0.546070589187578 1 1
0.524474839707697 0.502468522279385 1 1
0.698146551935209 0.667248216395768 1 1
0.318686461298204 0.302022974391408 1 1
0.451573025250688 0.430699912726485 1 1
0.445812271960113 0.425446531623341 1 1
0.34096801541793 0.326031569446485 1 1
0.0689460700382221 0.0632247046291328 0 0
0.553492447657878 0.525274619832466 1 1
0.338575567654257 0.321963021007911 1 1
0.376210073264673 0.360938235850616 1 1
0.482395150522098 0.457026939188673 1 1
0.561108484109056 0.536874826429857 1 1
0.45816369641378 0.44126495445621 1 1
0.364641736255961 0.348477013403794 1 1
0.308735718609077 0.28945481788573 1 1
0.305624546906092 0.291234353457819 1 1
0.428165084221304 0.410686547091704 1 1
0.0868248541249187 0.0812211907686022 0 0
0.4052037924252 0.381103876077791 1 1
0.635799863949806 0.604222063217731 1 1
0.619469360472426 0.591818306593758 1 1
0.53654609507217 0.50953214293362 1 1
0.510155339992446 0.485130016012851 1 1
0.649170768042144 0.618378897452437 1 1
0.50244602604416 0.476145066258083 1 1
0.544802037940654 0.520382141089909 1 1
0.238167515438864 0.229844675466546 1 1
0.517130385487863 0.486801157978917 1 1
0.62798248986218 0.596309644970862 1 1
0.483204491521111 0.459512783522455 1 1
0.681009313738794 0.642314663112081 1 1
0.38643560100117 0.374218466909635 1 1
0.470043895317748 0.453073233742623 1 1
0.139772662804421 0.137757173741756 1 1
0.432178508645574 0.416177677344152 1 1
0.434833474883361 0.408115423515206 1 1
0.378028449606914 0.35907074029078 1 1
0.601996455853739 0.567295339716915 1 1
0.649061838800723 0.617705192581559 1 1
0.474772880112347 0.453591394326859 1 1
0.60576236029414 0.579103584002542 1 1
0.659839350836078 0.630262165266706 1 1
0.593750700784595 0.566997314059963 1 1
0.358563895673138 0.339865447659585 1 1
0.689225397162607 0.660020812378158 1 1
0.501898931490945 0.474424117778214 1 1
0.57520749961954 0.543430941938441 1 1
0.455219541037909 0.431836084304314 1 1
0.281650170132962 0.267347620278634 1 1
0.49513351557073 0.473666471162363 1 1
0.350559895660624 0.337215093856834 1 1
0.416007051065675 0.391006740833581 1 1
0.422059815741336 0.396993677264549 1 1
0.490066835449074 0.467112155242333 1 1
0.581810557850187 0.53801770893652 1 1
0.371032516834281 0.345149492970481 1 1
0.231804484744754 0.219924197392294 1 1
0.320044441121268 0.305361595871531 1 1
0.438371394381275 0.42032512682136 1 1
0.732910555556517 0.704677107400076 1 1
0.631256907811992 0.607032464425982 1 1
0.70210612990452 0.667713849685849 1 1
0.594637906310717 0.566361455814888 1 1
0.362231145773685 0.346574601200441 1 1
0.40969674504632 0.388254576787269 1 1
0.611054100675141 0.584718981069159 1 1
0.588256604653063 0.560146928034262 1 1
0.17246155292916 0.165719337855086 0 0
0.655864166090432 0.620359513912466 1 1
0.566374999895554 0.544429698586617 1 1
0.742166678886075 0.707711073895239 1 1
0.654449869919537 0.620428451692467 1 1
0.940919456604723 0.89280953607867 1 1
0.315687116887762 0.311396784090155 1 1
0.719352189968852 0.675899244835756 1 1
0.4813401068911 0.45494642740133 1 1
0.434653869530257 0.413436480036345 1 1
0.268098187372201 0.249426805892167 1 1
0.400484922683808 0.38124790345838 1 1
0.186627804926716 0.177497928267547 1 0
0.68885007649488 0.648428503720279 1 1
0.406004108309966 0.381862117983995 1 1
0.756231204860643 0.727170291575367 1 1
0.175102560250067 0.169398779571538 0 0
0.623172048880237 0.591821589869804 1 1
0.741034341624348 0.707114579586829 1 1
0.0393141487711122 0.0352306584263345 0 0
0.495505847614167 0.464852251076074 1 1
0.522742143760789 0.497741935876485 1 1
0.341402569392922 0.325095039022457 1 1
0.555568466449246 0.522512705270023 1 1
0.349993715976283 0.331916570095596 1 1
0.394004023621902 0.375939513079093 1 1
0.642297052561484 0.613156018118887 1 1
0.337293090447153 0.321193916019188 1 1
0.820154148309567 0.780022002985901 1 1
0.296405990249718 0.283920712706511 1 1
0.666564213160567 0.634767159592342 1 1
0.4548506434998 0.438781107074645 1 1
0.665312386629994 0.635705826562497 1 1
0.682069829340191 0.656340479970622 1 1
0.712637727396436 0.676616959036167 1 1
0.339990055705626 0.319509372100198 1 1
0.386880481957035 0.370444134093695 1 1
0.384622292791385 0.377552803486817 1 1
0.39600829005758 0.380331289062464 1 1
0.17538875288261 0.165628987402935 1 1
0.741140730689023 0.708947311827752 1 1
0.486582504867004 0.4542858293025 1 1
0.660148894153661 0.622977879895797 1 1
0.729522359463939 0.690224568861161 1 1
0.420328572377207 0.405469871058571 1 1
0.516251823540076 0.49219073864181 1 1
0.573501126482671 0.549948689264797 1 1
0.546568190498109 0.51575628912163 1 1
0.48275940485094 0.462990419805184 1 1
0.544417168744326 0.519055185854533 1 1
0.366351028731707 0.352187875982347 1 1
0.769154039103987 0.727734845999017 1 1
0.376836710711653 0.359350823692288 1 1
0.62401171389102 0.591549964088897 1 1
0.272146208530346 0.258713520271112 1 1
0.256536509859714 0.239945883333475 1 1
0.65821170023349 0.621467396654609 1 1
0.513062157571018 0.494921727271239 1 1
0.60316071375601 0.575718248182407 1 1
0.305084301961604 0.285440980376348 1 1
0.330728798068534 0.316228949329864 1 1
0.498340443873222 0.477058726990573 1 1
1.00671206982334 0.958646014744641 0 0
0.38464013107335 0.366482640578648 1 1
0.445747857445571 0.426954904360893 1 1
0.400565441831295 0.377104139231128 1 1
0.543890387298528 0.515590261199326 1 1
0.667660381286631 0.627881286955892 1 1
0.390305531788361 0.369402739244357 1 1
0.501007416992177 0.474218664200029 1 1
0.282071324617838 0.27097503855583 1 1
0.340871883772546 0.329734335997654 1 1
0.595166795624345 0.564563451346034 1 1
0.237144496986451 0.219458927429999 1 1
0.564184684196468 0.538028336437577 1 1
0.353977130942727 0.333420601247257 1 1
0.337764233908826 0.320379263175058 1 1
0.891982175878138 0.846984128621341 0 0
0.576681549720249 0.549129288437674 1 1
0.588823545994852 0.558324367049631 1 1
0.365614149519346 0.345287510480995 1 1
0.291337229843776 0.279574748537555 1 1
0.589380280003773 0.559844206963751 1 1
0.271753784271163 0.261264914057234 1 1
0.389291616368231 0.37307908890959 1 1
0.696811996463869 0.66719247620147 1 1
0.508174274326032 0.476416484763807 1 1
0.674333372450381 0.639499284631077 1 1
0.133211305354243 0.126691932679507 1 0
0.399168470156755 0.378371833576127 1 1
0.535631647183339 0.513820802028653 1 1
0.378410856537492 0.361692038464451 1 1
1.00083815870245 0.951411391808542 1 1
0.416709424313633 0.391569992868484 1 1
0.536184506303997 0.512550843516598 1 1
0.484323056847979 0.458449575171219 1 1
0.632410260750087 0.592978632329931 1 1
0.200639179877639 0.190686701046545 1 1
0.333244570749113 0.316597700798817 1 1
0.546752969628954 0.520769115611816 1 1
0.695649632244539 0.655165461882293 1 1
0.721341690287754 0.690673563856308 1 1
0.484433648782599 0.459998202818511 1 1
0.549338507716139 0.521248459410682 1 1
0.661959628137197 0.629052201246555 1 1
0.504513971111663 0.47911586074096 1 1
0.63427252687148 0.599734155516479 1 1
0.518904683001883 0.499686452302589 1 1
0.618870923319562 0.590101841159926 1 1
0.853992488795788 0.808777107285778 1 1
0.703067748285318 0.659029906251308 1 1
0.484142695888176 0.463337135350232 1 1
0.372559048561158 0.359131592089059 1 1
0.600943049044471 0.572411569576052 1 1
0.124296008159909 0.114348979726766 0 0
0.670873544081705 0.646007529638952 1 1
0.41270641758205 0.390884867401858 1 1
0.428192531400839 0.404746649562165 1 1
0.573077644350503 0.549082139594853 1 1
0.516493809282972 0.491205732646659 1 1
0.785301521627901 0.745373906891014 1 1
0.377462793070637 0.356145091127443 1 1
0.500922262956751 0.477247292032536 1 1
0.667055193324707 0.631100786157239 1 1
0.608700247818609 0.577835239608695 1 1
0.241693057540272 0.230864280406625 1 1
0.574523545200588 0.541412135762487 1 1
0.548178623164388 0.516746616473089 1 1
0.525270730994415 0.492313533156307 1 1
0.391736183978317 0.376523556877251 1 1
0.544135181068596 0.517741346915516 1 1
0.61977443417056 0.592513646822161 1 1
0.474118805454122 0.449331712058699 1 1
0.358395384367196 0.347689575312712 1 1
0.484166078749921 0.463752879715476 1 1
0.313531639028775 0.300925060777562 1 1
0.804826822510945 0.766104059051953 1 1
0.494247154186833 0.471538641847779 1 1
0.48721163607653 0.46629039125657 1 1
0.454340870574978 0.431037641648842 1 1
0.494814980366214 0.459427371322639 1 1
0.743107648888021 0.699380367796649 1 1
0.330854461149779 0.314519677080438 1 1
0.392586159861913 0.376443291462421 1 1
0.150535139297944 0.143202719418819 0 0
0.271171462983705 0.24879557986629 1 1
0.416793730849528 0.400035205836434 1 1
0.827657878125058 0.788568295519605 1 1
0.628564878293048 0.603013420369153 1 1
0.481345547070466 0.460251015264914 1 1
0.146944667843977 0.140192992760071 0 0
0.658724023932302 0.621726093904802 1 1
0.652529358594102 0.620984826745074 1 1
0.608258982200621 0.579411055130843 1 1
0.428914757717565 0.404722885847956 1 1
0.644945222694173 0.60975339317762 1 1
0.390686156805369 0.359376136873891 1 1
0.714873019840181 0.678382505401165 1 1
0.639390403998927 0.609630064681734 1 1
0.969725560815869 0.925784148421051 0 0
0.119285469418355 0.114882057776789 0 0
0.66407676538514 0.638230432406183 1 1
0.428709469998575 0.409049982950278 1 1
0.780583358351038 0.738295545100596 1 1
0.694924864464302 0.65400379523845 1 1
0.686931063211924 0.660786296227383 1 1
0.527332095480778 0.49773188536458 1 1
0.614502022147225 0.586498295709876 1 1
0.696876468856675 0.662517967879378 1 1
0.674478333538639 0.641251950097875 1 1
0.341951032761441 0.327092759263432 1 1
0.406786576135981 0.387655668961712 1 1
0.399807296701811 0.37953755336496 1 1
0.637376127447154 0.605936582615972 1 1
0.556165521282815 0.526298988848036 1 1
0.752486931461232 0.714845705175728 1 1
0.451671651799419 0.429129973810853 1 1
0.539275147291675 0.512122640278191 1 1
0.575463022205256 0.546287371964423 1 1
0.345416272524845 0.326118387123075 1 1
0.724353792377865 0.68401256116465 1 1
0.373785588489778 0.355513568650016 1 1
0.382613732125862 0.359534355838719 1 1
0.365139988082093 0.347309359494666 1 1
0.353539439591058 0.339290284891681 1 1
0.57624939433219 0.549276776291042 1 1
0.780610649938043 0.740244942436795 1 1
0.312996352086985 0.296494710173116 1 1
0.63579035798973 0.599343618147918 1 1
0.453808954705493 0.431525537939474 1 1
0.422615209979026 0.404837612900895 1 1
0.29978202806804 0.285639056872314 1 1
0.568718526411006 0.541923980698763 1 1
0.227239372282608 0.214713291026526 1 1
0.55789099178845 0.532830961709318 1 1
0.555793621826638 0.530752711781224 1 1
0.791970423163051 0.759339583600341 1 1
0.639896202231099 0.612965708088764 1 1
0.473041434878573 0.452339458966372 1 1
0.425439364133122 0.401793636410783 1 1
0.516060984035607 0.492252348217866 1 1
0.478478473120729 0.453692163542206 1 1
0.713426936454887 0.67803897242365 1 1
0.52744287139102 0.496579272893718 1 1
0.272667089294466 0.258934723693567 1 1
0.613400800120637 0.594300714537228 1 1
0.749097063972525 0.706782704828022 1 1
0.713582532998415 0.677165911760945 1 1
0.302152580153737 0.282397044249887 1 1
0.503174121246401 0.481484191620071 1 1
0.521880654527819 0.494284907560714 1 1
0.361499147137246 0.342854290318323 1 1
0.375534302573281 0.355391646177978 1 1
0.520827093033552 0.493250323491675 1 1
0.444881400440532 0.421908325330464 1 1
0.285478826170735 0.272230718954628 1 1
0.239849295908263 0.224892210912539 1 1
0.308395670577257 0.293526616883558 1 1
0.415730059658194 0.394071755322558 1 1
0.511806118551276 0.484955495594671 1 1
0.622801976690178 0.590885998144753 1 1
0.402311141634363 0.387516077903794 1 1
0.625278826343731 0.591331626628615 1 1
0.835493039334447 0.78486890329132 1 1
0.614426238894225 0.580459653825972 1 1
0.453935979121247 0.435095581371502 1 1
0.507580096845409 0.486607841044414 1 1
0.299044208250999 0.279900006433279 1 1
0.576199275916685 0.546323047258786 1 1
0.348466981506385 0.332171346611914 1 1
0.279096478586612 0.265200529630125 1 1
0.523328972202149 0.505496604233476 1 1
0.269586854898742 0.252800110207659 1 1
0.643173255104975 0.615020951367649 1 1
0.718334878335329 0.686594182433822 1 1
0.609298286769561 0.58201979576199 1 1
0.526899581027077 0.49918377765245 1 1
0.539615213025832 0.51289853493709 1 1
0.418079580088111 0.396866546393803 1 1
0.790197435311187 0.750341661425352 1 1
0.510487767271959 0.482474713420306 1 1
0.704597749009233 0.66735107495122 1 1
0.565704642199678 0.526533439747909 1 1
0.304823922997106 0.290276539723589 1 1
0.4047035230887 0.382004310081558 1 1
0.386097044724044 0.374481122748574 1 1
0.654204768983542 0.620580492380717 1 1
0.470456746617436 0.444514929177855 1 1
0.632103037591574 0.597844076942284 1 1
0.573930653357781 0.546554838182094 1 1
0.381788425735789 0.359828363019619 1 1
0.308102803699054 0.290133378253305 1 1
0.738618794646498 0.702031392290493 1 1
0.422159840179026 0.404294968146989 1 1
0.393341580658871 0.375626093660803 1 1
0.742779980120589 0.699092618532022 1 1
0.442847250747142 0.425081025520607 1 1
0.425124524520452 0.400333959070039 1 1
0.351325041371668 0.336426643519263 1 1
0.527537362625614 0.507684689615814 1 1
0.300685396319628 0.283877764042266 1 1
0.348326194686316 0.333423410307198 1 1
0.491203116723605 0.466168679724224 1 1
0.419642762456608 0.396593830461034 1 1
0.545074523939224 0.515678503268253 1 1
0.339503151995459 0.322399913767536 1 1
0.464395195710805 0.443529083718731 1 1
0.537243272367325 0.514053926862765 1 1
0.305239662668439 0.290689184353652 1 1
0.364836996745227 0.350628400349859 1 1
0.222708665584822 0.219220793299835 1 1
0.637140191535108 0.6077813773272 1 1
0.557507479001652 0.530150239330431 1 1
0.547230696791801 0.521949430705754 1 1
0.78553640575291 0.750113628223886 1 1
0.759163712045922 0.715197627561213 1 1
0.428964421897293 0.406813721415539 1 1
0.311665208482106 0.296194875823734 1 1
0.26337222107275 0.246294434687548 1 1
0.526907323779921 0.503695476253342 1 1
0.63639474906704 0.615989751640853 1 1
0.679595774051607 0.646986221994095 1 1
0.539967013897415 0.503950626611181 1 1
0.443359734766359 0.415634810411666 1 1
0.442223590971346 0.421461118189944 1 1
0.520143393631413 0.497235280624941 1 1
0.449774548732798 0.420779159511601 1 1
0.11897375745629 0.114128420319337 0 0
0.556358994078737 0.534741828685273 1 1
0.38309866351465 0.360392303126619 1 1
0.385189916056365 0.358018176996785 1 1
0.319268669152171 0.305064933248436 1 1
0.438897016563623 0.415255373564454 1 1
0.649773348639123 0.611526236505794 1 1
0.480711023890116 0.450594273836037 1 1
0.517165067219704 0.493356760786782 1 1
0.423658854461102 0.401641678397994 1 1
0.504088701403514 0.475692033662693 1 1
0.448482726970004 0.426428955985514 1 1
0.557288934208484 0.536577879598734 1 1
0.281829705532629 0.271505199403022 1 1
0.398837130253163 0.375802592846383 1 1
0.568495136586577 0.545666898745 1 1
0.241261197119469 0.228089502848115 1 1
0.302833868582939 0.289758298761782 1 1
0.705152422380971 0.668118441154552 1 1
0.758256788346987 0.721840943665599 1 1
0.533614342098256 0.505496453454414 1 1
0.385164876014854 0.367331309536337 1 1
0.340179637723779 0.316768169140737 1 1
0.659245914979901 0.633039062007962 1 1
0.438819097004097 0.414450000846681 1 1
0.341439753264473 0.312489310509025 1 1
0.553549524039282 0.528090275828692 1 1
0.44450715696086 0.424510133692085 1 1
0.752708883801843 0.714470344856716 1 1
0.64863255439942 0.609749961956839 1 1
0.425541782146663 0.406005019004029 1 1
0.497039124417177 0.467590684579063 1 1
0.575275682942011 0.552308550585607 1 1
0.471254791540263 0.449194647356982 1 1
0.333375045309105 0.317066720915325 1 1
0.374895716595921 0.356074576347321 1 1
0.539304139481601 0.512984770224881 1 1
0.384349757890068 0.362622532219077 1 1
0.329068264736945 0.315447760207214 1 1
0.431331518549832 0.40732487358647 1 1
0.803014388787898 0.758415159296666 1 1
0.138519669236161 0.122131698290104 1 1
0.608074478509774 0.579867307547119 1 1
0.594495320678676 0.557171580004229 1 1
0.212879531182326 0.197198128669496 1 1
0.75986513166662 0.723067383808177 1 1
0.590489844070539 0.56749108756166 1 1
0.494812066110478 0.473082858968478 1 1
0.378160437651934 0.356670771819782 1 1
0.264155752862859 0.249612766861152 1 1
0.0270781948657025 0.024247241218056 0 0
0.82788581823911 0.790527518133109 1 1
0.408632714328092 0.386798879812381 1 1
0.325525645506208 0.311459635673452 1 1
0.737322857473393 0.697161638193673 1 1
0.326677749567679 0.307806744054831 1 1
0.715931073979319 0.675997563482413 1 1
0.0718883932560482 0.0746908979402597 0 0
0.294857877515543 0.289228879924931 1 1
0.331769425122853 0.313650742741514 1 1
0.994759740910433 0.952331303679354 0 0
0.679705828637274 0.646515299905624 1 1
0.660463908318828 0.627123335414335 1 1
0.566455575764749 0.542280048296439 1 1
0.396316451577447 0.380178597814505 1 1
0.544180705665929 0.513039444596954 1 1
0.370352391482302 0.351377795384657 1 1
0.304739328976057 0.296956645949869 1 1
0.546464822431618 0.517891986663318 1 1
0.194958291948453 0.190231773948679 1 1
0.520475984710411 0.49502999454386 1 1
0.430477388479075 0.411459441132028 1 1
0.44852485315543 0.426419715964835 1 1
0.563026402156968 0.538726516125031 1 1
0.571603840997126 0.542089955909105 1 1
0.781286557843261 0.749828883633919 1 1
0.359545809629747 0.345158992664874 1 1
0.501216206434132 0.476910343483912 1 1
0.491962426132886 0.465205333039269 1 1
0.42937118256434 0.403938401872729 1 1
0.647059114896147 0.614384446062343 1 1
0.553105814250826 0.524295204812902 1 1
0.603213474526263 0.574881810670525 1 1
0.44804906175731 0.424821134776272 1 1
0.685870576318941 0.644704135522598 1 1
0.232562602619593 0.225420166309613 1 1
0.511359909970167 0.484827578211784 1 1
0.491946585747944 0.470162855695013 1 1
0.534261301671756 0.507476685781933 1 1
0.588488551263065 0.559409831817368 1 1
0.489645401422774 0.469527370373165 1 1
0.415134481115407 0.394057664795834 1 1
0.467978819930556 0.44357219568117 1 1
0.585597857853505 0.561001532649633 1 1
0.555037034810422 0.525410512875547 1 1
0.567309181692752 0.536443969193612 1 1
0.479884517700663 0.458902741285489 1 1
0.611929748486713 0.577426637517951 1 1
0.243921603051277 0.230396031886738 1 1
0.461669933765248 0.438868752729385 1 1
0.26823745360239 0.255745118718441 1 1
0.594192216162942 0.565302658805629 1 1
0.461534828509824 0.43762582849691 1 1
0.544583315107861 0.519924995586858 1 1
0.249270525782349 0.235419823119894 1 1
0.526815712255528 0.497194714197496 1 1
0.684146348215101 0.65158104378302 1 1
0.599276654059222 0.570383392192945 1 1
0.515583610675707 0.494037134839089 1 1
0.42161843410871 0.40012579550645 1 1
0.6000031132494 0.565796869765673 1 1
0.352705782946277 0.334099888245619 1 1
0.595988890841818 0.563848592273671 1 1
0.170964101860548 0.161105245531255 1 0
0.512540954927848 0.489955344661461 1 1
0.365087085418609 0.347655370081867 1 1
0.6372379204544 0.605168487400491 1 1
0.424535587707744 0.403802907092465 1 1
0.177156288198632 0.169202238945597 1 1
0.441426276507516 0.421557002561668 1 1
0.453666019344826 0.428581362519188 1 1
0.385483154555343 0.366943187136553 1 1
0.342079954545974 0.328309049367152 1 1
0.610866197374793 0.583691771096868 1 1
0.39686776593415 0.38510762554283 1 1
0.235467256946132 0.223381630405013 1 1
0.521478366888478 0.498558674350813 1 1
0.560513668816429 0.533002993155345 1 1
0.663968968432967 0.632943471861906 1 1
0.696916536975175 0.66556436740745 1 1
0.251775682187103 0.237711948599878 1 1
0.268046508484024 0.254771545106188 1 1
0.568425142781463 0.542176954966011 1 1
0.542460166322755 0.511246722761373 1 1
0.465760873121637 0.442765347108211 1 1
0.647391813713042 0.616867231422113 1 1
0.367797765146434 0.349632886872938 1 1
0.625469070031297 0.596564269075887 1 1
0.586030185740826 0.558154456424256 1 1
0.579213561486866 0.551707380847192 1 1
0.683351702506678 0.644857557003043 1 1
0.546209687121324 0.510924239886669 1 1
0.318962466972145 0.304262966826416 1 1
0.423010305530459 0.405204223157533 1 1
0.135576609262818 0.130083128356977 1 0
0.446780766682609 0.422747451734401 1 1
0.582624962345756 0.561443941285711 1 1
0.701964092972298 0.663064497048553 1 1
0.452548575076974 0.431660687671524 1 1
0.451303706619873 0.439509477923135 1 1
0.590561118608144 0.560975978115294 1 1
0.381515595927414 0.370980635737827 1 1
0.484190050626087 0.45979902786073 1 1
0.491036420758811 0.465191440935096 1 1
0.224298178577031 0.210000011685553 1 1
0.619606961454949 0.588374684289335 1 1
0.679931485655713 0.645405557923629 1 1
0.439479452387842 0.413603037102067 1 1
0.523158008237197 0.498711681547258 1 1
0.154766887395777 0.156639240352797 1 1
0.058937245153633 0.045671192532056 1 0
0.57333962988202 0.55150914316883 1 1
0.428675206507911 0.404345657621283 1 1
0.578383486081643 0.552107151415785 1 1
0.326635230792015 0.313628484577682 1 1
0.752622372780567 0.714055046247727 1 1
0.570018866001478 0.538142462730651 1 1
0.205696534350854 0.195682208888513 1 1
0.529088894801988 0.504227044434275 1 1
0.426429147076154 0.408373798204467 1 1
0.677505479194886 0.644931347258919 1 1
0.656285968402183 0.631973285812269 1 1
0.645900234408801 0.619287337700774 1 1
0.451193505364324 0.43027610815298 1 1
0.594252891000451 0.565271197665181 1 1
0.256407000987797 0.242569893919531 1 1
0.621352609701553 0.590938308299604 1 1
0.728921141916232 0.695154799743011 1 1
0.418593025492173 0.396221015354971 1 1
0.456233117353155 0.432592511424058 1 1
0.334387977127548 0.318845411866198 1 1
0.333889902362765 0.322876806612398 1 1
0.206135382836162 0.194440400576561 1 1
0.482848204124048 0.456565277136349 1 1
0.683276280496302 0.644960799754232 1 1
0.696442020432154 0.6615571791451 1 1
0.59601395050483 0.568169176506829 1 1
0.170750431950782 0.15714320397428 1 0
0.546090880371032 0.519796474277823 1 1
0.857639405167588 0.816920802322739 1 1
0.456997794045418 0.441023444989128 1 1
0.494866861243497 0.474948095554165 1 1
0.520406835049049 0.487497907405721 1 1
0.493790010066729 0.470570000446367 1 1
0.468079677868841 0.446000733670308 1 1
0.373560337609003 0.355798996248774 1 1
0.671378805307783 0.637396384103552 1 1
0.455948465592365 0.427284071737232 1 1
0.476701388529649 0.455726757437521 1 1
0.457939323871438 0.435017209330341 1 1
0.655833485404363 0.62692080885464 1 1
0.467064953758994 0.444381409173132 1 1
0.498393101580951 0.474535947592036 1 1
0.473545777045032 0.453070964148375 1 1
0.368824990450596 0.349170429908419 1 1
0.364386556893953 0.35290265706664 1 1
0.686975824129265 0.658905855446995 1 1
0.426168806251864 0.401367698931595 1 1
0.045482608143461 0.0481088582847072 0 0
0.930411488069041 0.886806827645462 1 1
0.162692131439944 0.159027944278993 1 1
0.23674525129576 0.225838502061869 1 1
0.350625442732507 0.325639400039499 1 1
0.856224965357451 0.812586487854861 0 1
0.416222441459877 0.397526039591863 1 1
0.651349297058452 0.621480554009486 1 1
0.501085701378679 0.4702544683034 1 1
0.522834786179116 0.500760179429077 1 1
0.625892051620054 0.595979532822966 1 1
0.56700475539399 0.535432714108542 1 1
0.728100103849397 0.692486208405907 1 1
0.520343831258574 0.488830277527025 1 1
0.610850654179182 0.585460854120922 1 1
0.484516106028769 0.467751729340995 1 1
0.935176938119817 0.885924372589198 0 0
0.258038320623793 0.256739837542136 1 1
0.751272179303419 0.715258478673219 1 1
0.628711363976453 0.60088735410331 1 1
0.46591140155544 0.443056702888013 1 1
0.549095007624035 0.526566430722283 1 1
0.486110735121151 0.462984761520993 1 1
0.325912010573882 0.309078620102661 1 1
0.508286350514058 0.479915719084189 1 1
0.215821188271908 0.205578712965082 1 1
0.806819158487099 0.77163023989981 1 1
0.517226207552719 0.493485667360765 1 1
0.225403988628548 0.214286509266553 1 1
0.669165020409326 0.632501972189216 1 1
0.447082705227396 0.42447124971253 1 1
0.693447221207864 0.655981336183316 1 1
0.480864904100884 0.454387578406578 1 1
0.263177538802333 0.248949031602051 1 1
0.699924422173133 0.662897449320686 1 1
0.499579510454822 0.473713015231821 1 1
0.279040421539018 0.268392400224752 1 1
0.475642536034975 0.453819702947221 1 1
0.521372985297475 0.491433037960486 1 1
0.339887199717217 0.32580084157826 1 1
0.640840933454571 0.615990675474085 1 1
0.82429260698769 0.783866849266206 1 1
0.431789832259982 0.411859858992701 1 1
0.299671834482376 0.284801491834627 1 1
0.50332968648039 0.480153685136857 1 1
0.546766980271784 0.51968116062707 1 1
0.666040034371771 0.637423945452658 1 1
0.536196191178735 0.508741419920295 1 1
0.388536234693981 0.366258202560158 1 1
0.430239481040473 0.410753159600633 1 1
0.637043108716866 0.60698934158701 1 1
0.392229844519756 0.375734905831871 1 1
0.43024365490403 0.408185642552709 1 1
0.30463774315294 0.291857351802949 1 1
0.511736292805801 0.486204012310759 1 1
0.3431621386232 0.329971285155077 1 1
0.494066702234816 0.472473030073376 1 1
0.357696539457011 0.332841481135684 1 1
0.682232308795105 0.643789897320448 1 1
0.67636538588339 0.640281427863893 1 1
0.438900141213348 0.415643410982183 1 1
0.639682959666826 0.603463144061458 1 1
0.451251386079254 0.423404488360897 1 1
0.452865621998397 0.432698491347505 1 1
0.663195087822978 0.625395506851682 1 1
0.599991472623318 0.567668910512862 1 1
0.55315401613193 0.522273202483701 1 1
0.552552898941075 0.521294349397425 1 1
0.327008340055643 0.310578202388704 1 1
0.538836534327838 0.518513891370395 1 1
0.222140639873019 0.206555610652093 1 1
0.608561663882979 0.587083828662991 1 1
0.610050740225582 0.580863787923348 1 1
0.455556598393387 0.433378991314743 1 1
0.578906834714459 0.54840004929856 1 1
0.45492708121145 0.429445937527711 1 1
0.549770607695596 0.518125721654322 1 1
0.456590602966667 0.429306256822924 1 1
0.589754750475265 0.551257823248883 1 1
0.489370810374055 0.464934461131961 1 1
0.484953446297269 0.451478499322167 1 1
0.416008983998651 0.390962906464393 1 1
0.771011276570283 0.733690570208002 1 1
0.482680128970184 0.464093507897712 1 1
0.393852083711706 0.377352903546154 1 1
0.288436474044717 0.267926151168325 1 1
0.333066141966426 0.313672806352322 1 1
0.576385866767001 0.547336561164559 1 1
0.503543209295306 0.48157241339003 1 1
0.685058237044537 0.644487608217021 1 1
0.551347855388002 0.529532880964753 1 1
0.455013836543441 0.43445347331126 1 1
0.399421955266397 0.378345076928712 1 1
0.612173879372886 0.572556534671174 1 1
0.632670469315052 0.608953232089674 1 1
0.525281256992712 0.494031024558277 1 1
0.210152033522292 0.197473756321553 1 1
0.345392490196772 0.328810884647232 1 1
0.653645291385913 0.627226402623392 1 1
0.685641208838917 0.647478713326906 1 1
0.657167439735621 0.623736902089452 1 1
0.6033716515535 0.572664919623705 1 1
0.491551845110941 0.459145956369801 1 1
0.256708329873728 0.243065758410393 1 1
0.609990912902866 0.575731062113917 1 1
0.431590101374434 0.407960205644222 1 1
0.298971384013075 0.285203792850238 1 1
0.325200719785481 0.305632457385367 1 1
0.562907508719267 0.53923629092251 1 1
0.727066641865632 0.685066822497627 1 1
0.77797592005818 0.738754992761953 1 1
0.279092787021397 0.266178857063555 1 1
0.429427127035898 0.406378685763845 1 1
0.555132498339455 0.525035715976189 1 1
0.426470110434352 0.4051358291383 1 1
0.746142570106705 0.703848248157209 1 1
0.505231690850082 0.480881636309166 1 1
0.504588413720419 0.486366874256403 1 1
0.927700835531777 0.885136722309771 0 0
0.376740286187291 0.364426320767805 1 1
0.72504533891954 0.689636658109126 1 1
0.549791905287632 0.522020033537233 1 1
0.443574759404269 0.411526949477302 1 1
0.814690382602643 0.768813406477543 1 1
0.795935737930388 0.758893944386139 1 1
0.392646475426906 0.375609182615695 1 1
0.935896901609082 0.886905252824047 0 0
0.570747059341569 0.540522267439797 1 1
0.362278293698436 0.342360294597297 1 1
0.492573650216169 0.470837085498549 1 1
0.498239724829477 0.472216473380569 1 1
0.506589480777968 0.481373014830701 1 1
0.0810688873659792 0.0799145743582692 1 1
0.702288993901199 0.674289443846168 1 1
0.595617756932022 0.570483164978665 1 1
0.162313239226398 0.150504965883104 1 1
0.582104615542993 0.547869637794177 1 1
0.339926885539885 0.333409892379172 1 1
0.269072815786715 0.255027254488265 1 1
0.555841862053861 0.531259545347063 1 1
0.507036581262398 0.484993068556654 1 1
0.7762867091491 0.742385496304457 1 1
0.599459374027197 0.576156908134925 1 1
0.359174941598544 0.341138485898396 1 1
0.346292635095677 0.331191750687863 1 1
0.178696825908155 0.174122341634639 1 1
0.131037011692402 0.121276858357608 1 0
0.404406306995501 0.384295451721906 1 1
0.279857954519105 0.258329146317209 1 1
0.525099687152402 0.502996817881215 1 1
0.30846069701761 0.286635035198444 1 1
0.607781807591796 0.579971085417306 1 1
0.427933271514087 0.40683818701457 1 1
0.339271216349129 0.317144277550354 1 1
0.269876828660304 0.255750027523504 1 1
0.526818592690174 0.504829340180285 1 1
0.652076980440091 0.620618129043722 1 1
0.611103461009822 0.58159358633006 1 1
0.440291482911611 0.418468390856559 1 1
0.47756234598345 0.453040749736395 1 1
0.537696403183226 0.509956676872884 1 1
0.231173466959951 0.224044641098757 1 1
0.36557341547506 0.347616882872214 1 1
0.418720350500754 0.397105502498524 1 1
0.492772719289594 0.466761508238422 1 1
0.456416742992291 0.43996987131148 1 1
0.532867787723037 0.508964770004295 1 1
0.506285299171927 0.487384023313825 1 1
0.682125133582682 0.658459747901524 1 1
0.716527037489592 0.685145940943809 1 1
0.257581511547465 0.248213897262051 1 1
0.209623488496367 0.199670004450294 1 1
0.267697416032651 0.254400442369054 1 1
0.549760808731432 0.520789515026755 1 1
0.446415200577028 0.424319226032674 1 1
0.592403740888287 0.566899399933153 1 1
0.293488969652618 0.282931735954634 1 1
0.498529823430334 0.472322851279412 1 1
0.320162026409832 0.305898662128227 1 1
0.442321337513091 0.423067561657845 1 1
0.487589374776232 0.466066119503423 1 1
0.594412032814278 0.564527429576848 1 1
0.231025882095445 0.2100888063529 1 1
0.397800606990915 0.3772499143219 1 1
0.759494755671271 0.726984274020329 1 1
0.603330403354211 0.571736226340257 1 1
0.275208508276065 0.261584873626976 1 1
0.345497074185053 0.333438656783868 1 1
0.624505115636385 0.595162753568372 1 1
0.820665920995837 0.778920228868657 1 1
0.526302652582771 0.506156122697275 1 1
0.484523960975774 0.462559015633357 1 1
0.568259063253472 0.541330116030428 1 1
0.575739485737922 0.556696435365958 1 1
0.374791412856618 0.358999675359153 1 1
0.236772657118135 0.224827896524359 1 1
0.419499329552349 0.40589620971349 1 1
0.735281303249194 0.690706259635581 1 1
0.561682303043276 0.535983118556989 1 1
0.486979967195169 0.459244260376992 1 1
0.584098202966511 0.55795080141846 1 1
0.566242800152877 0.537187092570018 1 1
0.60470077721782 0.575955430372166 1 1
0.44962020669605 0.420188192694305 1 1
0.525383760123295 0.499894081169453 1 1
0.68695059632101 0.652566213166913 1 1
0.40035966427032 0.379917937823151 1 1
0.143742679191359 0.136745489465528 0 0
0.313961500117919 0.299255762902264 1 1
0.477214611403862 0.457981420549538 1 1
0.733327884768947 0.699305792945235 1 1
0.565939382170139 0.541803427452256 1 1
0.640902610690105 0.61301571105264 1 1
0.364154416978017 0.349467878415826 1 1
0.761881461088658 0.72272840836639 1 1
0.792224861888341 0.755024624964838 1 1
0.60123634440589 0.57011755243449 1 1
0.505438138587686 0.479701685460883 1 1
0.246881449197378 0.246248104311663 1 1
0.377257321192262 0.355183584201218 1 1
0.270343268013474 0.254427212515343 1 1
0.401962033423397 0.382997518884388 1 1
0.501471388133212 0.480647975527754 1 1
0.384049562069303 0.362461417581026 1 1
0.532011092366749 0.495423092788952 1 1
0.546935607993775 0.519834866384164 1 1
0.304769412753325 0.289823279614398 1 1
0.295940237594213 0.281932677411324 1 1
0.518746424591493 0.494048228066512 1 1
0.584299251212361 0.551196956480623 1 1
0.56332137008696 0.538417766082195 1 1
0.654813185643374 0.623628702562013 1 1
0.420494942147186 0.406996635445813 1 1
0.659879386474443 0.627175324522243 1 1
0.526976546365243 0.505030842435236 1 1
0.349110409537084 0.337007945564758 1 1
0.535532577860488 0.508101644906661 1 1
0.518814280791866 0.492365585533127 1 1
0.545535647890218 0.517282012436093 1 1
0.445083698829957 0.426690305392433 1 1
0.172256783511189 0.165619775116754 0 0
0.454428748540386 0.436449131741625 1 1
0.497890513382128 0.470786085248317 1 1
0.560860247432478 0.53519897857853 1 1
0.566128603181962 0.543481498215193 1 1
0.437519057216807 0.418201104454191 1 1
0.326350628904984 0.312003450197585 1 1
0.37912615884033 0.36150836010592 1 1
0.79324047884811 0.750726220500232 1 1
0.373217845055121 0.356443950211444 1 1
0.544665435364321 0.517603853587269 1 1
0.268800548102629 0.254637962312482 1 1
0.592205516304305 0.56779610335597 1 1
0.716376589106665 0.679915572489344 1 1
0.584591576044933 0.557358623189526 1 1
0.294934761566711 0.283070614382208 1 1
0.358081983760513 0.341253862982566 1 1
0.284932621808979 0.275865425702849 1 1
0.306457986724294 0.294295345171246 1 1
0.541834029839888 0.512294153788152 1 1
0.259932950953623 0.247636602802212 1 1
0.744947069341736 0.709337961712009 1 1
0.579604467796125 0.547842343616013 1 1
0.56553762365129 0.535087154007694 1 1
0.381279231628862 0.366616083747203 1 1
0.408056698132255 0.391481880482616 1 1
0.0823130472448306 0.0835538919197744 1 0
0.494763482682737 0.473078467858479 1 1
0.611729230016155 0.58003728886351 1 1
0.559796779582936 0.535612480882176 1 1
0.256181285038083 0.242854488677893 1 1
0.583505456548307 0.558596141089734 1 1
0.415682330991492 0.39644070450086 1 1
0.658747489202488 0.630679901062137 1 1
0.330629401705092 0.31575207366655 1 1
0.351791252746035 0.336083815418052 1 1
0.287933959390305 0.271672729834214 1 1
0.423885829313744 0.388613590022327 1 1
0.696380642830287 0.654927863145797 1 1
0.582106532488603 0.5510536921603 1 1
0.680803079618179 0.645527491745741 1 1
0.449079798098097 0.426470051877906 1 1
0.585664991379001 0.56228114158367 1 1
0.493399110378452 0.46799245618164 1 1
0.398047132379821 0.372137646464183 1 1
0.548925890871518 0.52227351958749 1 1
0.602249531312507 0.573656704050531 1 1
0.600429813528712 0.568701801017814 1 1
0.474461230901161 0.448142608408623 1 1
0.372017407640585 0.353916826159777 1 1
0.689273490287812 0.656675217543504 1 1
0.287001815906821 0.275095567222683 1 1
0.641584713764497 0.61461530038081 1 1
0.524119579498812 0.499034223455155 1 1
0.823394302230839 0.78232344770664 1 1
0.443071642270941 0.419580810650884 1 1
0.492189143714047 0.470698268121159 1 1
0.341731060446236 0.324314740850555 1 1
0.418833422095912 0.396369788965311 1 1
0.135809674969366 0.125289150660665 1 0
0.588249242670006 0.563966917473139 1 1
0.384945843851871 0.368244715172087 1 1
0.626705767359703 0.597127518658634 1 1
0.124666139535924 0.116736219447373 1 0
0.577121870613935 0.542794759833444 1 1
0.44181375811231 0.42059789969322 1 1
0.526074890272086 0.490856628754765 1 1
0.584324525050678 0.553404953771526 1 1
0.730519479001881 0.70268772270488 1 1
0.279281256041061 0.265239460652079 1 1
0.394416306112455 0.374793593940467 1 1
0.311029259216346 0.296163592786643 1 1
0.735790697355179 0.69922181537111 1 1
0.440739793051152 0.418331903219586 1 1
0.458145466600994 0.433455372284283 1 1
0.700957175099937 0.663265648920672 1 1
0.691235230454478 0.65947233848759 1 1
0.255391808586604 0.241405427591752 1 1
0.445238067364965 0.424034053478824 1 1
0.161421486888533 0.154113568735102 0 0
0.432094160078477 0.404679814271998 1 1
0.511991669071013 0.488796353830258 1 1
0.454962944496943 0.434687172860109 1 1
0.234547564632509 0.225737092449085 1 1
0.520755668501759 0.498987345914274 1 1
0.511477196521637 0.489170669575371 1 1
0.52166974962499 0.490584282800806 1 1
0.412622731097845 0.38692658445749 1 1
0.33355390423693 0.32341032447624 1 1
0.43018152462326 0.404501134778721 1 1
0.697930483748908 0.660500543811175 1 1
0.480851922009392 0.459947943194469 1 1
0.607538117130925 0.575323368256568 1 1
0.379220748239347 0.365983005434947 1 1
0.494778941880168 0.466422423625499 1 1
0.780301232874484 0.740346720488465 1 1
0.395387446716261 0.378131338832475 1 1
0.637839980182127 0.607660938859549 1 1
0.319569421099512 0.3027376689639 1 1
0.308928425129155 0.288905931201572 1 1
0.463643453626163 0.429435143902741 1 1
0.820076868023903 0.781689568613997 0 1
0.58178695666141 0.55252715777849 1 1
0.759813598726802 0.7248763058027 1 1
0.678970218364074 0.652340552757813 1 1
0.592607759864741 0.561554945083664 1 1
0.456134106112578 0.439100930214807 1 1
0.228335167382879 0.216099704599488 1 1
0.628368269663859 0.594218471971728 1 1
0.397299267689889 0.375386822987866 1 1
0.598853126101704 0.569634688409209 1 1
0.37191736130568 0.345822224964091 1 1
0.39291638181661 0.374159390910793 1 1
0.432317688011342 0.406190744253625 1 1
0.63771298114809 0.606322788458134 1 1
0.514489576251435 0.483728559308831 1 1
0.417998437569022 0.401134951291993 1 1
0.367563458555462 0.347518761042179 1 1
0.577899468676775 0.553718662651606 1 1
0.396915393670887 0.376788694530204 1 1
0.789783144290567 0.75216291710296 1 1
0.47082852481214 0.447602142503021 1 1
0.656124023229139 0.619923992281117 1 1
0.207391770723042 0.19548332375987 1 1
0.588464791067017 0.555892187386606 1 1
0.850015410772727 0.816566726372434 1 1
0.4310637538351 0.415512068055006 1 1
0.805826488502302 0.760471009152755 1 1
0.762995131204663 0.726652839871019 1 1
0.364055721739227 0.349698218142667 1 1
0.72522044542428 0.694110929625237 1 1
0.377209710512708 0.354433231891176 1 1
0.545128330751196 0.514072487537439 1 1
0.303805124412989 0.28965590832294 1 1
0.540243631305214 0.516680708787771 1 1
0.399590982024705 0.384350521090475 1 1
0.232204909108125 0.217980385169274 1 1
0.824878875679772 0.780769065051689 1 1
0.925418196591745 0.882278537624308 1 1
0.674707526935647 0.642469735788069 1 1
0.514189475876215 0.48889558812721 1 1
0.222936067432643 0.215096434067717 1 1
0.524689697540088 0.501263775798844 1 1
0.123016284268388 0.121491642028709 1 1
0.356375031500905 0.333223796652255 1 1
0.356558023240504 0.338139609449471 1 1
0.377829562155547 0.363240062973101 1 1
0.426910905939748 0.405006932706829 1 1
0.20156198239052 0.196821543198246 1 1
0.441368090421278 0.42238132092179 1 1
0.675609507266908 0.642676237191658 1 1
0.641872321023277 0.609784649833395 1 1
0.460507011716293 0.438848575578795 1 1
0.475629909685843 0.448407220563121 1 1
0.395051753295066 0.374614980642006 1 1
0.378874134300639 0.360822799069179 1 1
0.509437651165485 0.487579283746324 1 1
0.547279965385956 0.518626341315466 1 1
0.687040651335864 0.648672692935133 1 1
0.444194176115942 0.417866089192391 1 1
0.454622144122218 0.429975502092805 1 1
0.583015149752979 0.553652014793191 1 1
0.439596961143972 0.416950139846526 1 1
0.332610647838723 0.312590301016115 1 1
0.33563278436967 0.31865275861067 1 1
0.696299014768476 0.656994706935381 1 1
0.337773273291771 0.32061325046902 1 1
0.566293412576411 0.541262721539024 1 1
0.523088753779385 0.499343893229378 1 1
0.390626373983373 0.371906489226666 1 1
0.745794523319794 0.714246215286679 1 1
0.860383845502537 0.819310163401296 0 1
0.449552862031836 0.422274061608568 1 1
0.660215391686866 0.615716535896051 1 1
0.607120500534304 0.581567804410393 1 1
0.558029840023502 0.529265103575272 1 1
0.37062308536031 0.356872861026505 1 1
0.68079261390573 0.647916502140868 1 1
0.488899729955728 0.463853303110775 1 1
0.207139772023323 0.197047593510047 1 1
0.626039075528264 0.598684263063507 1 1
0.602538736342891 0.579118209064524 1 1
0.47503750726265 0.444809045827164 1 1
0.431985007666782 0.411273474400605 1 1
0.610675078360144 0.583049378173022 1 1
0.27056564397445 0.257101934479036 1 1
0.510708890461566 0.47509048813574 1 1
0.624538638456058 0.592333599849564 1 1
0.596238109953138 0.569917549051288 1 1
0.415761412750181 0.402366343096456 1 1
0.604125472462989 0.579884542383197 1 1
0.585221173077672 0.556083086053339 1 1
0.632689466768519 0.600149102173127 1 1
0.489340389544411 0.465471054124093 1 1
0.492484741605395 0.467107705315644 1 1
0.692884882323242 0.663500013069186 1 1
0.591122584389709 0.564823953747526 1 1
0.414200858983369 0.400944575871822 1 1
0.620164297074892 0.594211941783717 1 1
0.18673670824404 0.176070063081658 1 1
0.536526663621988 0.510615025531074 1 1
0.505741021716306 0.482918111883767 1 1
0.386524677375317 0.367300303479694 1 1
0.603098584844616 0.574468929807183 1 1
0.299342927177677 0.284067861839419 1 1
0.432709663873089 0.411387964437727 1 1
0.683731082587093 0.648362207619132 1 1
0.532560449176909 0.506707675717461 1 1
0.202407596722447 0.192685284526017 1 1
0.562532436422592 0.537444274450569 1 1
0.491116530735954 0.466564264540363 1 1
0.579581090121239 0.548901968712178 1 1
0.355428633897694 0.338705053973889 1 1
0.285126040828736 0.275833587584486 1 1
0.537615975715945 0.507741495026813 1 1
0.505748438867467 0.476225187582349 1 1
0.452855537187796 0.429842745651914 1 1
0.136507740989947 0.132106256053538 0 0
0.611421804116088 0.584182371488849 1 1
0.505954949282352 0.473972352169855 1 1
0.583301726686688 0.54689356809579 1 1
0.621046906825167 0.589178886818118 1 1
0.460041254967105 0.442527902496014 1 1
0.480400731436522 0.45806016703058 1 1
0.387546471596638 0.369346855031914 1 1
0.421592081822106 0.397631099824203 1 1
0.495604333353478 0.470984207939746 1 1
0.541867468320502 0.517794185489228 1 1
0.472341350127094 0.454209825014326 1 1
0.526603086470876 0.49554298784139 1 1
0.418259934289306 0.406173433281262 1 1
0.764328284432669 0.730206774764628 1 1
0.678487712529237 0.641384298659565 1 1
0.328210490602745 0.315777306132408 1 1
0.585272188909351 0.560440341051837 1 1
0.521141039994947 0.495577529365776 1 1
0.465033714955536 0.445786027868073 1 1
0.26314407170961 0.256050213997337 1 1
0.261159051191297 0.24526621228532 1 1
0.528622566556417 0.503277129304032 1 1
0.482690938838513 0.459834687660288 1 1
0.932469481993194 0.889252987845399 0 0
0.530986584953106 0.499525462817078 1 1
0.349888940037569 0.32924764731437 1 1
0.658686718247308 0.626623182450305 1 1
0.493317711166432 0.472444401672459 1 1
0.316677993355305 0.300755979910501 1 1
0.680169230779885 0.649435167065274 1 1
0.510087761695133 0.48709866326458 1 1
0.656687932766226 0.625191909463891 1 1
0.654878314726566 0.620726273302441 1 1
0.320017035677534 0.304323453629535 1 1
0.385747178898125 0.36329756028486 1 1
0.645726126965957 0.617018858115284 1 1
0.464631141757368 0.448414617882093 1 1
0.685565876382849 0.655762751235558 1 1
0.404527391281932 0.387031868685855 1 1
0.284845953135548 0.274214588167744 1 1
0.406529175255616 0.389505637980121 1 1
0.54679075062519 0.517143935648458 1 1
0.467984373433029 0.439963818003431 1 1
0.0704226041270276 0.0605622689501853 1 1
0.664731118927989 0.63052980757229 1 1
0.370357008439713 0.35624674024209 1 1
0.257479149644861 0.242459518916574 1 1
0.372141825908241 0.35504124279903 1 1
0.598476042653117 0.568163908023381 1 1
0.562710129815691 0.539567873351555 1 1
0.6865188335973 0.656308617944983 1 1
0.782476765751536 0.735644783085176 1 1
0.986453932462948 0.935720661085511 0 0
0.424534797688849 0.406709380033992 1 1
0.480669298684282 0.445237971586804 1 1
0.336795318093214 0.323059539859944 1 1
0.14316230910288 0.132016953645845 1 0
0.306558438778986 0.292647457499352 1 1
0.286142010332425 0.272745275791684 1 1
0.385131585788344 0.362948214372655 1 1
0.48257194864122 0.46038961869109 1 1
0.499595361394781 0.473908567158251 1 1
0.856439435286432 0.816791396260089 1 1
0.623288473373432 0.589739526329296 1 1
0.613494346167899 0.587396676778829 1 1
0.338983700427251 0.332094714076259 1 1
0.325565571166202 0.29534331885802 1 1
0.0850902624932841 0.0799370183901743 0 0
0.236460186832145 0.229463158995674 1 1
0.559692771652455 0.532617986236725 1 1
0.414067225408376 0.39181587362705 1 1
0.501099545581912 0.48202425557945 1 1
0.902136026071128 0.863752252892517 0 1
0.547927308657023 0.523736867617937 1 1
0.523067583780056 0.498097925010269 1 1
0.220368430146869 0.205783655970934 1 1
0.607131499422984 0.572143124387377 1 1
0.777035464938487 0.73915237355203 1 1
0.438103916303883 0.41071141793279 1 1
0.824068041346262 0.789855529182405 1 1
0.492249852080686 0.470053331063649 1 1
0.655748831729439 0.610165357318081 1 1
0.539893494735811 0.512482588919973 1 1
0.563646818922182 0.538453913383736 1 1
0.633012351462312 0.60409602602836 1 1
0.838322237277954 0.796123901456263 1 1
0.664274539611814 0.638468135190247 1 1
0.51961127423179 0.492205822222103 1 1
0.201237950361128 0.188082940817167 1 1
0.016363774108353 0.0157667037051516 0 0
0.567009333843062 0.540539472673809 1 1
0.863357931303865 0.815626583720307 1 1
0.588835680638796 0.558652823649576 1 1
0.735905934017214 0.700684412410918 1 1
0.434001074607285 0.410708233783402 1 1
0.132385382147518 0.127753890938299 0 0
0.216735504276747 0.201472569138616 1 1
0.623756228351613 0.591718790105919 1 1
0.224280621154749 0.210014067855738 1 1
0.596200512441926 0.569932246303914 1 1
0.534176512823685 0.512122397765912 1 1
0.488977353033139 0.458841414678554 1 1
0.434845823458372 0.417114927250132 1 1
0.566293586159852 0.533551191751917 1 1
0.316273636497296 0.307014028412594 1 1
0.318796703911973 0.295281661527959 1 1
0.437691794726639 0.411266188802227 1 1
0.42575907869268 0.401187230277773 1 1
0.350604546533181 0.329174681580499 1 1
0.496817030739893 0.469756354927727 1 1
0.299850734740052 0.285987303625801 1 1
0.772180452865143 0.73156516512219 1 1
0.251140575499493 0.238392797365437 1 1
0.754365544921964 0.710695654713246 1 1
0.403718770287469 0.392051046844473 1 1
0.584491737636712 0.55400104124985 1 1
0.515067115102713 0.490632213290592 1 1
0.452847786543184 0.431784581387662 1 1
0.552823924080799 0.526790877656906 1 1
0.231820175918776 0.2222003180686 1 1
0.691388031402345 0.658309316717174 1 1
0.38957774012774 0.37282211864621 1 1
0.507392623131625 0.479369393416198 1 1
0.395296022879968 0.370869498911531 1 1
0.631280263469157 0.613481686288959 1 1
0.951300341902218 0.90326708423373 0 0
0.428012969598557 0.410635118708947 1 1
0.889275364352264 0.836107752703082 0 1
0.815630682984201 0.775275660111166 1 1
0.664805503849479 0.63779802911415 1 1
0.539340895215415 0.509780559778154 1 1
0.35473283194893 0.33803138596854 1 1
0.58712309101531 0.554269038263533 1 1
0.349720411306928 0.333921090311968 1 1
0.685673457843176 0.655296724261851 1 1
0.336154059281007 0.321864160243974 1 1
0.298438548872116 0.285208733857325 1 1
0.312878722815503 0.29946682352745 1 1
0.0976084481933133 0.0905034338170792 0 0
0.458051654943425 0.437520633172845 1 1
0.460013008675607 0.434365712942476 1 1
0.469007963635666 0.452866855031227 1 1
0.483015901979714 0.460902751739812 1 1
0.644524995219462 0.611698657073248 1 1
0.632231884536401 0.608546969906574 1 1
0.523043029635117 0.50554598168596 1 1
0.909277437350036 0.858027714590341 0 1
0.691745616303005 0.663089125451295 1 1
0.6930167926788 0.661320666601163 1 1
0.392064551233448 0.369460486298132 1 1
0.568271212088192 0.538544121970709 1 1
0.498736912449263 0.47311596997019 1 1
0.405213891091218 0.394423941974666 1 1
0.588418559323098 0.559745531956193 1 1
0.383734084814698 0.368002099682355 1 1
0.679067920527741 0.648884192463181 1 1
0.435726469622691 0.410317088894646 1 1
0.476397020198604 0.452596276869209 1 1
0.423336197244582 0.401607837866922 1 1
0.371645229403062 0.353124236135942 1 1
0.737321023727246 0.706406192030418 1 1
0.397647380111816 0.374842629145733 1 1
0.817706516203086 0.775702293388257 1 1
0.511321925786009 0.48655423261767 1 1
0.483142128017207 0.458474253862685 1 1
0.343549047767154 0.323108786764772 1 1
0.431375590012758 0.415646370222213 1 1
0.610349340054344 0.575796937471073 1 1
0.470763609238088 0.446436221090023 1 1
0.535417854948289 0.512814549533151 1 1
0.51479887767142 0.495978963284441 1 1
0.453747262802442 0.432801815381775 1 1
0.446830048869836 0.423901921105708 1 1
0.417881707785413 0.39241650417396 1 1
0.467081601971033 0.445462429919044 1 1
0.442710316572768 0.41219449384463 1 1
0.18686237750619 0.17328589824926 1 1
0.504021842087987 0.47334563222532 1 1
0.505807091360197 0.481789073553292 1 1
0.34814215350305 0.322809724974749 1 1
0.601647480811891 0.574871137902382 1 1
0.529509659461378 0.510104642861768 1 1
0.419325306951249 0.399925039635341 1 1
0.741999375510474 0.696860129659939 1 1
0.358039960839788 0.344363473604284 1 1
0.508438986175834 0.48803677985458 1 1
0.493905009657703 0.471706040681824 1 1
0.393499061799703 0.373898236953922 1 1
0.148967661933386 0.142619263985573 0 0
0.498824832210566 0.473957654972239 1 1
0.643021272209304 0.609725353499519 1 1
0.253676812001279 0.237915890145843 1 1
0.421984629405093 0.399686558856223 1 1
0.512332380315199 0.476715150916142 1 1
0.338275720083087 0.327545258018748 1 1
0.401898900142778 0.390106344624617 1 1
0.480978639729355 0.463536656891961 1 1
0.123548618155981 0.113481219333363 0 0
0.371829411384296 0.344523292187332 1 1
0.605933921034299 0.576007708923719 1 1
0.616557798819463 0.585876208660717 1 1
0.535124004095485 0.509337549597936 1 1
0.26553116895419 0.24959321578394 1 1
0.680398868814681 0.65200447121671 1 1
0.531338598563935 0.50354799873204 1 1
0.480738991483844 0.449596882055679 1 1
0.266194531474507 0.262035533846884 1 1
0.514652197763503 0.485957018640086 1 1
0.827104108679618 0.78049368111157 1 1
0.53708778945828 0.507101073212891 1 1
0.503881916139045 0.476685640776383 1 1
0.466373559507354 0.443190839450403 1 1
0.671181250833672 0.631776663834775 1 1
0.634458343367734 0.609898606980861 1 1
0.481113616927426 0.458802204313988 1 1
0.193041315107758 0.185860771881642 1 1
0.612135587928421 0.582539949670489 1 1
0.517621862409159 0.49072783911864 1 1
0.355222964181698 0.337664869749554 1 1
0.8586859729908 0.817865755885329 0 1
0.632752633996073 0.599797195846606 1 1
0.416861304974667 0.395348630417487 1 1
0.390307399605368 0.370196997619427 1 1
0.632535036685138 0.599237525908571 1 1
0.662861995891406 0.625040933867019 1 1
0.46475898139528 0.439525688359764 1 1
0.401949535381531 0.385763752509676 1 1
0.445026811632772 0.42389709466387 1 1
0.377316923627209 0.360295524343208 1 1
0.318806104973945 0.305250171431276 1 1
0.564149845485094 0.544603432351883 1 1
0.669534087187551 0.635179952102999 1 1
0.478587626773548 0.457281659324073 1 1
0.266514527170911 0.2567325334465 1 1
0.598422192419476 0.57016078119752 1 1
0.571938815522421 0.541196191759789 1 1
0.383142588481934 0.368317048602356 1 1
0.632100626053749 0.605225584466585 1 1
-0.019165811449191 -0.0235925473605951 0 0
0.440470688055773 0.408416535999631 1 1
0.163326069480859 0.156861312478579 0 0
0.505926141362351 0.481016400822166 1 1
0.461763359502196 0.441648357041589 1 1
0.56601248331846 0.537265376397307 1 1
0.267927779427928 0.252865795801835 1 1
0.461497710458835 0.437377765144776 1 1
0.412961245569408 0.400760490960193 1 1
0.563840095252751 0.539808818219568 1 1
0.410324171997277 0.394784093355822 1 1
0.573575785999579 0.53912205544723 1 1
0.39230757839104 0.373518788039464 1 1
0.758416223157407 0.726475996739012 1 1
0.913621770344535 0.873517914743853 0 0
0.543968580067374 0.523318268362714 1 1
0.395496115328051 0.37854810221689 1 1
0.627478564910585 0.591986709126209 1 1
0.343622638870925 0.326988647850247 1 1
0.641032805301201 0.603978392718061 1 1
0.485574439034348 0.464820191931279 1 1
0.190229035380191 0.183282095309961 1 1
0.618053165971081 0.589635046822796 1 1
0.454441569413032 0.436565443759564 1 1
0.32640484811492 0.313248959689023 1 1
0.389753730885533 0.372680210231243 1 1
0.39171583597325 0.371045849240452 1 1
0.497282012739223 0.470171383790373 1 1
0.498494069064464 0.475666539045969 1 1
0.350569742581387 0.327234650156519 1 1
0.670598349336883 0.637505701922781 1 1
0.46636724192706 0.446168801653799 1 1
0.233986575824654 0.219362721039829 1 1
0.50440136683836 0.478945920801757 1 1
0.5496168382754 0.523799287347963 1 1
0.612528388411254 0.584340060088895 1 1
0.261762981831024 0.243346894640234 1 1
0.408893516791541 0.388298506527753 1 1
0.492174949280702 0.471920803566373 1 1
0.275679846208072 0.265805771019672 1 1
0.367069707853899 0.349131928587797 1 1
0.429578289337878 0.405825640132471 1 1
0.623171804948767 0.58994452728462 1 1
0.117643565071997 0.113826598173168 0 0
0.567876480706874 0.527874125140043 1 1
0.419363747667388 0.393568257304505 1 1
0.521118455356107 0.506668908688845 1 1
0.821524084772053 0.779871543510214 1 1
0.389495650650367 0.371370075756682 1 1
0.505829149430108 0.483749753009049 1 1
0.508639340096985 0.487090874492106 1 1
0.472001791565242 0.449519696948888 1 1
0.174951218820085 0.157667794072369 1 1
0.769642698946738 0.730830786287521 1 1
0.421230466956818 0.401259883230597 1 1
0.306908083088864 0.28992097922059 1 1
0.283176819518493 0.271894228525531 1 1
0.33719886288749 0.322993630407775 1 1
0.490473985008318 0.471546839137768 1 1
0.48614812984368 0.456581290802687 1 1
0.238185439456406 0.223721462832747 1 1
0.343872952248187 0.330653102841465 1 1
0.320454272981707 0.304591995069897 1 1
0.391804006626015 0.373107655993911 1 1
0.495899726610856 0.471868529224525 1 1
0.584248353304288 0.554699608866814 1 1
0.546000132309636 0.513279276036055 1 1
0.555948818861735 0.531173228663784 1 1
0.475244761403771 0.455422219598934 1 1
0.508357405515653 0.478637716249114 1 1
0.481505642499904 0.456813900481767 1 1
0.628990828642872 0.596339396722403 1 1
0.338009931593193 0.323669742515786 1 1
0.496125250719886 0.469726660829777 1 1
0.645241280305376 0.615887817621104 1 1
0.474952630120227 0.448036009466714 1 1
0.588306777329838 0.559123917264624 1 1
0.302586556659016 0.29582712714951 1 1
0.528294020978654 0.499440721893744 1 1
0.347906601274195 0.331750638684785 1 1
0.53674294535193 0.504023740587231 1 1
0.557087912118468 0.529128896767565 1 1
0.325665536647535 0.30482491524781 1 1
0.430695731031919 0.414210940660577 1 1
0.606308966736521 0.577006932004573 1 1
0.489399377736786 0.464760508724505 1 1
0.221688457639844 0.207154952808497 1 1
0.464951128907959 0.44136711039701 1 1
0.457367211849393 0.435059796202644 1 1
0.350910032557926 0.332648133676765 1 1
0.53812475650908 0.509526490157164 1 1
0.609556119075307 0.584947736294729 1 1
0.555518624999979 0.527992087495705 1 1
0.387336372748543 0.375248488260229 1 1
0.539116180407997 0.510636114222607 1 1
0.491449168125816 0.461432807757567 1 1
0.419179820532242 0.400227756825901 1 1
0.760608768066824 0.723064735806602 1 1
0.574726274739871 0.545280841164177 1 1
0.358085435827238 0.344533806432905 1 1
0.383442908085006 0.370869007559724 1 1
0.217164137642802 0.208913581531074 1 1
0.44087510104913 0.416627921581418 1 1
0.443189838354945 0.426979628173937 1 1
0.527945956915141 0.50418268802983 1 1
0.623379233760203 0.595086945380217 1 1
0.239256069467081 0.230595230416401 1 1
0.614972864474468 0.580941317690213 1 1
0.624968568495989 0.593866516239817 1 1
0.407564495320927 0.386892376013037 1 1
0.429034181989431 0.410485175810789 1 1
0.623206112696948 0.590532001215055 1 1
0.295869262274954 0.288803005443367 1 1
0.639761145624235 0.605306781051306 1 1
0.570550775723311 0.546779813687077 1 1
0.576285614026338 0.542769405371786 1 1
0.418902501548281 0.401534864587451 1 1
0.545749114757471 0.514601222235358 1 1
0.0829561171085242 0.0787946346993001 0 0
0.345596627960736 0.326111275659875 1 1
0.34197151833967 0.323925039295018 1 1
0.485781352609079 0.45704322975622 1 1
0.502964140307551 0.482572674405104 1 1
0.457082947250487 0.445239304461502 1 1
0.263848903832705 0.253247324758801 1 1
0.763864572169108 0.721815668193396 1 1
0.442691078880179 0.423771543252033 1 1
0.356340062630934 0.336588803222697 1 1
0.794603543772651 0.763340294008029 1 1
0.867767253586439 0.821265347658148 0 1
0.505077893905442 0.476080737465447 1 1
0.3596125462908 0.334696805771467 1 1
0.324826465400382 0.308511463877621 1 1
0.504626442158445 0.481289283024157 1 1
0.64629059398672 0.622048188758911 1 1
0.516392203216422 0.492766254268629 1 1
0.857723286258954 0.818013535044456 1 1
0.378766143638486 0.36271015467603 1 1
0.703538160685321 0.672046378128222 1 1
0.43663397230896 0.407091950535563 1 1
0.217380946501167 0.205909743902456 1 1
0.438047419870407 0.417831283168736 1 1
0.366694154017903 0.347220831216305 1 1
0.524228684991676 0.498197749280261 1 1
0.410948028069226 0.396569265633594 1 1
0.548901013407582 0.524924156389861 1 1
0.300601716872901 0.283452383980279 1 1
0.743253677972 0.702712303428287 1 1
0.460752318959543 0.442955320001156 1 1
0.704621374745031 0.666405166486101 1 1
0.607866130920085 0.577052181169067 1 1
0.650063028537729 0.612887925573598 1 1
0.440115875312504 0.416538997483372 1 1
0.518729376139858 0.493589902990172 1 1
0.202151266332785 0.196102516307921 1 1
0.589392695125933 0.562429655925748 1 1
0.278767785416215 0.265634970658212 1 1
0.632722565134857 0.615817939859404 1 1
0.721796383668976 0.677013709782287 1 1
0.639759351627237 0.604688576156504 1 1
0.688953141247911 0.655956155343531 1 1
0.601310004160288 0.571638075206383 1 1
0.504168072904051 0.480608641707995 1 1
0.460329807257041 0.43950550301164 1 1
0.495185697753947 0.476852304706496 1 1
0.654794544752064 0.626191366507134 1 1
0.46831335435047 0.441870280227289 1 1
0.710503741484442 0.678409970004297 1 1
0.653594594438027 0.616820537751334 1 1
0.371715818011752 0.349851730147275 1 1
0.679309604655601 0.645996448725995 1 1
0.741492002927382 0.705255422065714 1 1
0.267907143229045 0.255247560963399 1 1
0.424978370835396 0.402101170921176 1 1
0.723122832292161 0.678445926253726 1 1
0.828675214587619 0.791544148016147 1 1
0.557215696956332 0.530684695033556 1 1
0.518958421665766 0.494093266899533 1 1
0.261875910968259 0.257011268326066 1 1
0.500262226023533 0.476336171174889 1 1
0.231160746539989 0.219584960807008 1 1
0.646591646057322 0.617705330192456 1 1
0.261612746486044 0.250815986422978 1 1
0.459366276769665 0.433384314379059 1 1
0.725311586597765 0.689806949972848 1 1
0.732213538320718 0.690227805441516 1 1
0.451190169129541 0.426897944813881 1 1
0.518199170438916 0.492752026164479 1 1
0.350740151650176 0.334937379033277 1 1
0.59316996638227 0.56238389581487 1 1
0.635974941954089 0.60782556645788 1 1
0.452212185860105 0.43247133360767 1 1
0.237159891015336 0.22257800040841 1 1
0.503791121974125 0.482293895551168 1 1
0.962157299704461 0.906791234225282 0 0
0.631899488235263 0.605955272228625 1 1
0.420701139235576 0.396055143068573 1 1
0.485908967517941 0.46277745835543 1 1
0.560659728142072 0.53478808019281 1 1
0.40313897480277 0.382072727185206 1 1
0.633407775856431 0.603050108788022 1 1
0.628175608712028 0.601766337605045 1 1
0.534019011158004 0.50161783379032 1 1
0.604935059352513 0.578502288301103 1 1
0.251723517150937 0.226843353041802 1 1
0.55225479568295 0.515209776562964 1 1
0.455438953087744 0.43130080545593 1 1
0.290654147943117 0.262725350322741 1 1
0.211666322058522 0.201410780608557 1 1
0.185659073224137 0.172772861318167 1 1
0.492764850960185 0.466331607192071 1 1
0.358618510668613 0.341871434376232 1 1
0.499701449188071 0.474103126080078 1 1
0.684390971679638 0.650984329190846 1 1
0.605704032881219 0.568142813886367 1 1
0.528844719463084 0.503892818641195 1 1
0.897164266680813 0.850428634143078 0 1
0.407439180862544 0.385716929466443 1 1
0.67513052494928 0.640108430430951 1 1
0.697350532949685 0.657502970191914 1 1
0.360836336642535 0.348430647232088 1 1
0.312702066284736 0.2974349965315 1 1
0.418465474317695 0.396626998373847 1 1
0.492992696413227 0.469631724453294 1 1
0.553239721705183 0.526494389075285 1 1
0.344597132042026 0.332348215316213 1 1
0.542007346989149 0.515906945119211 1 1
0.092650628859959 0.0912722019182176 1 1
0.437484572287275 0.418692902408955 1 1
0.360102325468278 0.345051181184164 1 1
0.494180870452716 0.470269974804356 1 1
0.663149947954617 0.626565094994853 1 1
0.41158136215597 0.393945469675417 1 1
0.569052226921006 0.542371184098021 1 1
0.602366367187741 0.572427917849555 1 1
0.696621026437923 0.672315800862623 1 1
0.587666021631524 0.559892948307184 1 1
0.442636917581009 0.418927285224011 1 1
0.688408110229364 0.662756693788374 1 1
0.374211205040026 0.352240782448041 1 1
0.788680015093662 0.752328490143803 1 1
0.616444298835575 0.583924125459659 1 1
0.502591244293301 0.478442466432202 1 1
0.465777035016645 0.443976890590623 1 1
0.460237671743044 0.444301770378289 1 1
0.139248557486235 0.134792663163272 0 0
0.599664623150855 0.571505198620873 1 1
0.479528954533635 0.458416831480011 1 1
0.572625567362787 0.536691428346016 1 1
0.730515193166962 0.699661887134333 1 1
0.502565669240892 0.469993132036351 1 1
0.245863946082448 0.239519877259121 1 1
0.576086855683332 0.545348679845702 1 1
0.566340280429943 0.535165850672795 1 1
0.328640057956924 0.316923958955923 1 1
0.557785893565501 0.536112073026827 1 1
0.251702417314945 0.236829278123975 1 1
0.568243823739998 0.539201720727386 1 1
0.519312092986557 0.487680999628588 1 1
0.355576950344309 0.332995743756246 1 1
0.242690333243724 0.228799560076337 1 1
0.661606327838366 0.621702533016801 1 1
0.145143180159325 0.137157717832997 0 0
0.565316399613388 0.537248523134021 1 1
0.617646807768819 0.588724008848565 1 1
0.722366159176575 0.690136962360963 1 1
0.703180619498169 0.670307395005879 1 1
0.599157533568828 0.568264777651678 1 1
0.532552073713785 0.507699234600735 1 1
0.212949770386018 0.196725211311863 1 1
0.442255281446436 0.424638721943969 1 1
0.384773524604073 0.367532645654149 1 1
0.358718937417692 0.34317445218446 1 1
0.269958881378416 0.259241705511058 1 1
0.464644151963306 0.442959460218412 1 1
0.539337906022791 0.517656049922787 1 1
0.700396225183837 0.659055485914815 1 1
0.281567649153709 0.271763858537174 1 1
0.779818917054615 0.736852620246284 1 1
0.24261001649431 0.230300454450098 1 1
0.739210570821407 0.709233018772056 1 1
0.348884585851142 0.338239261006842 1 1
0.473493645810436 0.450306032162069 1 1
0.483164632505915 0.463527907961526 1 1
0.31614108239079 0.302576046890792 1 1
0.579910593110475 0.554560775107931 1 1
0.520601308401133 0.499922180074403 1 1
0.66619623985558 0.63133225618932 1 1
0.186891795799354 0.174326451272034 1 1
0.717956571733799 0.675117365206795 1 1
0.415289432803845 0.394293018451808 1 1
0.662152953365474 0.632156345612648 1 1
0.464688622234446 0.442597176140181 1 1
0.510039966574676 0.481050016329038 1 1
0.589467189391726 0.563265674272265 1 1
0.285295150811397 0.271264488488429 1 1
0.739659443013176 0.700093895663877 1 1
0.160120782685838 0.152330154320546 0 0
0.45730262435832 0.428707317219074 1 1
0.328705622055681 0.310516861706456 1 1
0.523758560536063 0.491019335988753 1 1
0.674149010630533 0.646728209869552 1 1
0.528150548350672 0.507624914613252 1 1
0.570431754817026 0.548525170549219 1 1
0.774592583281455 0.746795088397225 1 1
0.311409860339034 0.298613581640138 1 1
0.479438963036487 0.459900940367449 1 1
0.595722894953701 0.567928090587276 1 1
0.535988324925125 0.510966652604806 1 1
0.404660058960351 0.379859084782672 1 1
0.390952674183535 0.375308605431784 1 1
0.584324303055498 0.549243097045829 1 1
0.809318884861468 0.769978866472332 1 1
0.537141212459144 0.515518636571242 1 1
0.753093820727029 0.707673602791249 1 1
0.805670756346645 0.77091176632997 1 1
0.761265279058584 0.732252270272751 1 1
0.630686724124698 0.593668402914411 1 1
0.41964085277841 0.387636626350985 1 1
0.51135983323904 0.485896181542038 1 1
0.253414406347128 0.240369749364178 1 1
0.369786499585075 0.353899652616767 1 1
0.101855898472691 0.102256449970645 0 0
0.162733613215132 0.145818524171576 1 1
0.457680630835049 0.43511585371823 1 1
0.68289987995638 0.655509817931645 1 1
0.434466285181201 0.413052815159849 1 1
0.423915561461817 0.403486079001444 1 1
0.573281142395073 0.544677539058571 1 1
0.362631059513432 0.344771729031946 1 1
0.54248742921098 0.512911768025626 1 1
0.403769068778214 0.390795834612736 1 1
0.675998842462932 0.643855969621026 1 1
0.868020092347624 0.827092038745613 0 1
0.410536567129879 0.390866349408352 1 1
0.254945320242992 0.247746584891203 1 1
0.684984138623268 0.641156338274276 1 1
0.50157506076988 0.478738596492363 1 1
0.151584947483029 0.13595258795786 1 1
0.3463299030175 0.324149926920371 1 1
0.575265057462329 0.549983285150706 1 1
0.580401062918471 0.547374039508983 1 1
0.449613735668609 0.428349846448493 1 1
0.505101876546074 0.480865586074248 1 1
0.407687696342258 0.388086933542391 1 1
0.384812302814707 0.371196804356232 1 1
0.355620915207185 0.339831827532411 1 1
0.953125281191662 0.906148833749928 0 0
0.665944570869932 0.624429741619598 1 1
0.654787336238082 0.618296941524008 1 1
0.482148120459375 0.45310881456962 1 1
0.436837568155677 0.413644746459969 1 1
0.48377499032876 0.461689762498619 1 1
0.549007211268695 0.528603282311422 1 1
0.599422611845574 0.570363673854331 1 1
0.28800763882928 0.272263959679758 1 1
0.529003188191143 0.496939548807896 1 1
0.63244978626084 0.599172380053973 1 1
0.524422650238514 0.49367998936303 1 1
0.429330261930001 0.414334656476968 1 1
0.38791095866294 0.369758786094578 1 1
0.472297843433115 0.453801076658664 1 1
0.422671017169589 0.397004689482885 1 1
0.542941686290598 0.524746487911403 1 1
0.569361650646936 0.544445377592509 1 1
0.155716127067225 0.15579121030536 1 1
0.163995827600465 0.157746771929991 0 0
0.563283772600872 0.537878883247197 1 1
0.30143697217127 0.282156885820855 1 1
0.676423743772343 0.643135904016589 1 1
0.460061359574511 0.447628159429225 1 1
0.59222279771927 0.566383179716656 1 1
0.763866828944596 0.723144408861653 1 1
0.421033179969704 0.395967956081306 1 1
0.522304565170673 0.495904781310231 1 1
0.497222416314794 0.476573179819726 1 1
0.351407873428939 0.327963859649118 1 1
0.494638325786034 0.469237108087521 1 1
0.589335638802347 0.554341272718075 1 1
0.82794732114846 0.785197287368058 1 1
0.329448941780529 0.313666455480378 1 1
0.653596147919483 0.607579305635641 1 1
0.934813725627235 0.881001404381705 1 1
0.867053371211758 0.819033993049745 0 1
0.67352861215784 0.638985640025383 1 1
0.609871504535911 0.581216558076821 1 1
0.380736208863378 0.362529081968554 1 1
0.431608408147902 0.408558806862177 1 1
0.513226176403766 0.488897665826622 1 1
0.573241213118618 0.548053763996286 1 1
0.666919301823936 0.637168855911902 1 1
0.513854905097061 0.491548124860888 1 1
0.472508387673609 0.448902297759297 1 1
0.634190590202415 0.601981254204497 1 1
0.569831219352859 0.534958198184097 1 1
0.309595683213132 0.291435776091911 1 1
0.409198225495545 0.384403922993954 1 1
0.418607963954968 0.402110035986006 1 1
0.86256298435101 0.808927972215632 1 1
0.357337029647506 0.339216011174698 1 1
0.449218242959383 0.423053114107198 1 1
0.29240774044971 0.278363072649986 1 1
0.554363443332258 0.521641788791918 1 1
0.635424856311253 0.605490404474737 1 1
0.478300848549086 0.456726907142641 1 1
0.467154554830249 0.44531797750091 1 1
0.214783234127018 0.203229805885168 1 1
0.466249846282353 0.447081142651124 1 1
0.644443136181646 0.616164099812861 1 1
0.297551190473606 0.284517422384575 1 1
0.494296720433622 0.472385469478047 1 1
0.560106764338961 0.526487285586844 1 1
0.528762119052024 0.501585580850399 1 1
0.280126772372557 0.265347758423924 1 1
0.753705415585426 0.716170523630916 1 1
0.591745069530733 0.571915621591093 1 1
0.388067995012447 0.370620883668191 1 1
0.366040557547016 0.347514612174434 1 1
0.688473128740039 0.651450653195799 1 1
0.0459346823000611 0.0475177610676504 1 1
0.222630905542744 0.217991349913996 1 1
0.457504148812782 0.434754862981538 1 1
0.418422976498102 0.400118441237754 1 1
0.298747496568492 0.280001428994112 1 1
0.620487629985995 0.59004473645354 1 1
0.607589876828601 0.573631442741592 1 1
0.503993711473902 0.477220372792873 1 1
0.341805407618109 0.324293853383559 1 1
0.438070618767322 0.418279917357362 1 1
0.41358421769307 0.393926923112444 1 1
0.292735472096117 0.280027824216037 1 1
0.222463383476666 0.216317630012079 1 1
0.687222362615154 0.649087779192011 1 1
0.382667573410953 0.375047996063227 1 1
0.344774279318045 0.319979577503843 1 1
0.466764378152987 0.447047798924159 1 1
0.606895329306053 0.574716756296211 1 1
0.626623860440346 0.593860889618368 1 1
0.345604644155139 0.330500186931632 1 1
0.657376563021308 0.627476267695956 1 1
0.582538561824762 0.557360726303533 1 1
0.530656032541533 0.501688247995592 1 1
0.575302274660116 0.547997604171148 1 1
0.65330249063141 0.616328325961928 1 1
0.6477726429924 0.610225188004773 1 1
0.549409864594853 0.522288267462779 1 1
0.313516433515766 0.29747163822719 1 1
0.749862881134876 0.713021033979053 1 1
0.43653213824168 0.421624310177384 1 1
0.214633658335673 0.206074778284682 1 1
0.260710101898053 0.248142933476716 1 1
0.385991250048161 0.369232368499601 1 1
0.489577753068765 0.466280241537515 1 1
0.691755509863301 0.656639322396641 1 1
0.263208265999595 0.248893620001153 1 1
0.499094265190775 0.477735668560757 1 1
0.481253706588483 0.458958872458295 1 1
0.401244442659574 0.383445757191378 1 1
0.545717089502642 0.521818530573667 1 1
0.680703307391534 0.65084146177358 1 1
0.422286276573403 0.399324444871086 1 1
0.773249754193091 0.729042607804954 1 1
0.308082205498361 0.298142891028273 1 1
0.191390954668695 0.182427816773039 0 0
0.570756842251026 0.533924626867927 1 1
0.442339432364141 0.417745541861771 1 1
0.477690690584209 0.45925267934232 1 1
0.455846812206156 0.432655540867486 1 1
0.621898875949394 0.590149260612079 1 1
0.611932499138239 0.583611033239749 1 1
0.444563663404626 0.426403481925283 1 1
0.639102595277565 0.610163248086653 1 1
0.400344040260733 0.378430091041652 1 1
0.252873092502603 0.238546374204277 1 1
0.642663010765296 0.614095043257555 1 1
0.795713534123685 0.757144196188621 1 1
0.562240295832704 0.532823265253915 1 1
0.655093709149788 0.625880581782633 1 1
0.276610724806948 0.266382617841338 1 1
0.424368364148522 0.404646550213171 1 1
0.733233069996088 0.692928074456287 1 1
0.540423813405311 0.515370772216096 1 1
0.357195079693677 0.34076248027163 1 1
0.409579622729318 0.39368854886272 1 1
0.649280636135688 0.618396501932939 1 1
0.459720230984748 0.435916661735831 1 1
0.589977429407021 0.56872171858093 1 1
0.357065526600138 0.339310846879453 1 1
0.507863513141808 0.480185700005312 1 1
0.661056236948837 0.626149110790149 1 1
0.616653101298996 0.583338502464267 1 1
0.427761753763586 0.406374958313298 1 1
0.54369375038488 0.517763601513569 1 1
0.642922587332608 0.609433287286852 1 1
0.463547401213917 0.437218000258807 1 1
0.830904550717144 0.776052578991694 1 1
0.855485461413744 0.816622736825348 1 1
0.583047428155311 0.559801993944644 1 1
0.487023030279134 0.460474934171775 1 1
0.482799720207186 0.463524352930967 1 1
0.410653259247697 0.388977922696839 1 1
0.441451930695914 0.421435085448773 1 1
0.416007540186789 0.396113100032425 1 1
0.562153109258049 0.535970312118715 1 1
0.433230166108857 0.417247120047096 1 1
0.75174818517937 0.717990236547434 1 1
0.661256448158688 0.630695551417901 1 1
0.557854195640499 0.531115778543278 1 1
0.249965929919594 0.23821476047688 1 1
0.603301407591558 0.57836857593258 1 1
0.477797156986968 0.454019143318081 1 1
0.583286541963263 0.5551851119882 1 1
0.48912173174389 0.462104033616669 1 1
0.628489633404969 0.602336539063218 1 1
0.751756154524282 0.716235410537124 1 1
0.479261325234053 0.45814028304689 1 1
0.803481104027447 0.762609088419764 1 1
0.423048497844183 0.408057868333053 1 1
0.341344695770054 0.323464130198658 1 1
0.806975362239452 0.765561963482089 1 1
0.566829794678907 0.535067058287065 1 1
0.369957870214174 0.351322995393717 1 1
0.475463485874636 0.455811932697935 1 1
0.446918072389549 0.420261413144587 1 1
0.472680976970127 0.4493792535333 1 1
0.539969675057917 0.506691097499771 1 1
0.573197254463441 0.550013810634242 1 1
0.359227265155544 0.342274848673523 1 1
0.248223327818707 0.237291869625986 1 1
0.479256296579893 0.453160192135313 1 1
0.514123590061913 0.488484721585449 1 1
0.148841948161961 0.146675124426665 1 1
0.512544863485406 0.486673621498094 1 1
0.328517908967649 0.313944854969055 1 1
0.692182118320664 0.652823483883689 1 1
0.470647909738607 0.44857529764551 1 1
0.724697943243288 0.689495716389033 1 1
0.411497300510921 0.391179671890102 1 1
0.569585596591807 0.543066251703495 1 1
0.878141901858156 0.831128089632904 0 1
0.459614817164443 0.445275385568383 1 1
0.701577367498411 0.663373599360017 1 1
0.662875804339617 0.618377745273583 1 1
0.713734940991534 0.679784453427394 1 1
0.49258137983593 0.470175298255105 1 1
0.400863141224096 0.385275272570508 1 1
0.692919310366749 0.656816061188259 1 1
0.509194868536304 0.477605345690827 1 1
0.138404818236842 0.131320733330141 0 0
0.477902223689981 0.445548396003519 1 1
0.480894407580246 0.458656762947465 1 1
0.636070021943962 0.606832950155077 1 1
0.232832393881432 0.222859940921417 1 1
0.553502709696877 0.522694088997514 1 1
0.360688135689399 0.342827222366132 1 1
0.326106784442352 0.310622475131595 1 1
0.464720538292877 0.436500625680994 1 1
0.432208633509123 0.412955835480924 1 1
0.365864191520141 0.346267703022949 1 1
0.232870225661994 0.211973909545449 1 1
0.312178722495035 0.297809307471232 1 1
0.501013803266564 0.476015667933032 1 1
0.157059105772665 0.148514431790238 1 0
0.393908054579748 0.373554773819988 1 1
0.311482276263257 0.295298780622375 1 1
0.681342366890863 0.651362013310679 1 1
0.262943225305116 0.250546176615319 1 1
0.614758154178224 0.595023528520504 1 1
0.365751087901666 0.352769794174095 1 1
0.451452487680669 0.429314392751125 1 1
0.649218093564961 0.622385453061388 1 1
0.306613411944476 0.293125435713317 1 1
0.557902838836462 0.532646004601007 1 1
0.574772535976292 0.545913758943177 1 1
0.378236909699727 0.361745638287537 1 1
0.390841013909029 0.371580674581975 1 1
0.478346478393448 0.455657344627958 1 1
0.219383773528175 0.211004799398534 1 1
0.456369717895966 0.434649512574249 1 1
0.640095158442988 0.606593309369241 1 1
0.575227661564344 0.556157263348784 1 1
0.635292942437989 0.599440560229722 1 1
0.322342830115451 0.30882177830124 1 1
0.617729196590161 0.584828041953175 1 1
0.57915313194559 0.539979437235278 1 1
0.581321690048957 0.550979028430714 1 1
1.03338840241473 0.989095232331929 0 0
0.466783055750816 0.441523083265243 1 1
0.551121106733939 0.525670288613619 1 1
0.388616091818697 0.375525242252645 1 1
0.489288860412816 0.467575120096508 1 1
0.585563632933472 0.55419865986131 1 1
0.618459977049885 0.586717817025702 1 1
0.417678068467037 0.397535336776564 1 1
0.973360858975234 0.921780212386606 0 1
0.394074175991479 0.376390097225418 1 1
0.342642643736071 0.328147796384151 1 1
0.306419494831332 0.29175321511041 1 1
0.478417904823647 0.448365367081901 1 1
0.384212943643819 0.368876928409841 1 1
0.71575368677203 0.685000228808206 1 1
0.619711795592357 0.592711532978689 1 1
0.851367579965369 0.811998623456566 0 1
0.587837218736293 0.561456568560434 1 1
0.454901314435074 0.435913403239964 1 1
0.839645701130713 0.804887222112308 0 1
0.307769703102386 0.292414807365321 1 1
0.454098392580332 0.435335942405863 1 1
0.600020163470825 0.571850966410802 1 1
0.294168164029677 0.275406932545497 1 1
0.680208563580851 0.648188793943167 1 1
0.334804655941175 0.313813027682973 1 1
0.40232414828404 0.386529172219886 1 1
0.419947409102699 0.396796120145989 1 1
0.877035323378114 0.832659207002314 0 1
0.497152149600753 0.476480745380847 1 1
0.780318323146531 0.742611006961801 1 1
0.72255239525604 0.693920080910706 1 1
0.394364099633018 0.364130737124385 1 1
0.31279963481005 0.294086393009265 1 1
0.523062112912413 0.498384541720438 1 1
0.681756298321848 0.648172184674307 1 1
0.18697814176446 0.177946686675319 1 1
0.714997330051405 0.675822072297331 1 1
0.393221829712466 0.371538720920228 1 1
0.692543414302768 0.655934524432326 1 1
0.242955946412411 0.230709030754911 1 1
0.670551873073211 0.630845389647123 1 1
0.024764347182654 0.0229703707074559 0 0
0.519164672653515 0.494179100156174 1 1
0.556076002845257 0.534811728010615 1 1
0.649180309635944 0.622131780709302 1 1
0.678723584542744 0.649223915152076 1 1
0.315828917167195 0.303026546957703 1 1
0.703311869175761 0.663303818423854 1 1
0.756762392978611 0.716942623792123 1 1
0.0856763763307979 0.085803563934463 0 0
0.420564242023468 0.396385034248155 1 1
0.315645773319467 0.298765721845931 1 1
0.338912947397864 0.325672316376531 1 1
0.22159992328672 0.20890486303734 1 1
0.265813113872369 0.252306542239552 1 1
0.491222651365238 0.479574169585297 1 1
0.387588372256901 0.365884169980003 1 1
0.539754071382411 0.521684246311083 1 1
0.529258251698694 0.505979111421232 1 1
0.769372153414471 0.73412763397036 1 1
0.402815036754476 0.382455935451542 1 1
0.335776266565933 0.319690556527643 1 1
0.345895737249607 0.325663834913904 1 1
0.709094489669744 0.677559722914351 1 1
0.338778009479759 0.322025187017709 1 1
0.298883044306004 0.289230949410545 1 1
0.29770967609806 0.28452835436603 1 1
0.723724215507229 0.685943391809021 1 1
0.360722186629325 0.340075508183831 1 1
0.508347152228769 0.484101287280385 1 1
0.862604706318621 0.81553039584685 0 1
0.543567757022577 0.521845661071087 1 1
0.550249191979086 0.520422940341233 1 1
0.614469475552007 0.58405357576698 1 1
0.535481192292485 0.509756653997839 1 1
0.45998997398172 0.442067068405546 1 1
0.44299390635319 0.419882570840566 1 1
0.496820269258739 0.47488246975829 1 1
0.264446516614461 0.25160092973161 1 1
0.580384741618575 0.554750687852837 1 1
0.628654213814111 0.597908948821084 1 1
0.542245756409767 0.51422054464787 1 1
0.50480741411282 0.484124965070833 1 1
0.300662226520313 0.284842648924 1 1
0.377844330810635 0.349929342814928 1 1
0.742255519555241 0.710924619530939 1 1
0.49231746117249 0.463993522941273 1 1
0.807884863526235 0.769744661310944 1 1
0.793089463362602 0.751641728518777 1 1
0.686794733476415 0.657299102818199 1 1
0.699547585138458 0.666934921031513 1 1
0.308823745271092 0.292001113394559 1 1
0.564441648334031 0.537983198673055 1 1
0.456835254441765 0.434470945194641 1 1
0.322058872345165 0.304863296607403 1 1
0.566723146101583 0.53319469007614 1 1
0.393739135608372 0.368828576858404 1 1
0.256509504888832 0.244891563693051 1 1
0.659791923224262 0.625333097084903 1 1
0.459682479162129 0.438434891474069 1 1
0.657917839727062 0.628321822626972 1 1
0.52629280403754 0.500228419151885 1 1
0.490458453446643 0.4718528913193 1 1
0.733257247800117 0.700238959664699 1 1
0.370872360117838 0.343735317858659 1 1
0.651022527612637 0.620286371525078 1 1
0.525067028837881 0.498942287467537 1 1
0.332830794490123 0.314912686445524 1 1
0.322217221516473 0.305278703012366 1 1
0.357549246759511 0.342072181537907 1 1
0.509210264043722 0.490840689890891 1 1
0.479243272976652 0.457455480570207 1 1
0.58505721978971 0.559219294911892 1 1
0.333991552114278 0.317403709012888 1 1
0.576570793009997 0.554712189460353 1 1
0.0969527589433685 0.0901734030237677 0 0
0.501593175275434 0.465765278070538 1 1
0.506041732744497 0.48318551990299 1 1
0.445039189767508 0.428818480781429 1 1
0.312272398933467 0.300452644107868 1 1
0.9441499815554 0.894946183682213 0 0
0.489388759293311 0.465727738014802 1 1
0.586606840368698 0.558449499632728 1 1
0.468836609426157 0.444238139312617 1 1
0.17656248129128 0.169179282167454 1 1
0.814823043410354 0.775273450320317 1 1
0.541138487817776 0.519316345851413 1 1
0.522619351278949 0.486534683965673 1 1
0.421093874681894 0.401732833773568 1 1
0.3076542945819 0.291560233377484 1 1
0.765956553307072 0.724993789204728 1 1
0.564223434481305 0.541781301090908 1 1
0.464631988487853 0.445278227857775 1 1
0.482684119818442 0.465055886644638 1 1
0.198886578238027 0.194226243795363 1 1
0.575736222920573 0.548406886343302 1 1
0.457786956543832 0.439587993875081 1 1
0.301370882429695 0.284445122418587 1 1
0.472850772970045 0.448914117424377 1 1
0.366059679057032 0.349661382660436 1 1
0.314100455674788 0.298817123516473 1 1
0.589080804960663 0.559061788925976 1 1
0.357432900724277 0.344398733030089 1 1
0.229519252691965 0.218462741346142 1 1
0.435081601837392 0.415006078399726 1 1
0.488626694215309 0.467040728520197 1 1
0.617917841323526 0.580900144941796 1 1
0.435576334235564 0.410743364868764 1 1
0.1942383861744 0.187770985907208 1 1
0.52841462466703 0.501007521008874 1 1
0.669952918297326 0.636576736485643 1 1
0.437538052778068 0.415779886904932 1 1
0.622471662905311 0.592744843441394 1 1
0.411274396762191 0.394217034507318 1 1
0.482641532699104 0.455308458238475 1 1
0.643474810143016 0.611577020901629 1 1
0.450417990820481 0.432390538488814 1 1
0.773530531523998 0.734424588454618 1 1
0.502708794407319 0.482953531706715 1 1
0.493201480208654 0.471468468095288 1 1
0.521026906062808 0.498316962116159 1 1
0.356889916668787 0.338540367534947 1 1
0.494110981594132 0.471693224068858 1 1
0.385652200481578 0.361823253323313 1 1
0.66840469929981 0.634921801052991 1 1
0.280983900485446 0.268741863259372 1 1
0.111825006806553 0.0998615868715968 0 0
0.46190144415681 0.437687660456941 1 1
0.681290175470357 0.647874650399438 1 1
0.469121629816963 0.448879020705342 1 1
0.335333744288812 0.323131538772246 1 1
0.386259557087998 0.367339152482384 1 1
0.452422342202651 0.433691077483877 1 1
0.65270312974525 0.614685846514905 1 1
0.686031497756371 0.659738779249054 1 1
0.408383440974077 0.389220719781739 1 1
0.970863201845779 0.915783306068363 0 0
0.815168959883436 0.77034096137332 1 1
0.418143181977803 0.397297455889141 1 1
0.414825703304239 0.397381978186009 1 1
0.563680380019841 0.524549283810166 1 1
0.643627588789352 0.614492995772485 1 1
0.578853011031337 0.551333480460538 1 1
0.697377086282709 0.664053724850661 1 1
0.467157684707926 0.450199468352844 1 1
0.376409321698231 0.36572811946627 1 1
0.473002779953779 0.455761551169075 1 1
0.380706535755905 0.362697946088163 1 1
0.339292132096973 0.331719999352448 1 1
0.551915449852986 0.528165560633651 1 1
0.781373560805993 0.754907156669895 1 1
0.282796368608619 0.273524875567478 1 1
0.672535897689615 0.637986458929267 1 1
0.221317620227136 0.209858434371507 1 1
0.484580224925681 0.462844735615823 1 1
0.552352738627044 0.524678531920756 1 1
0.332950980475197 0.315851603959065 1 1
0.570096222280896 0.546736313937702 1 1
0.468059717963867 0.443033114878642 1 1
0.586874102337038 0.563902744550646 1 1
0.853974701882167 0.806180850559564 1 1
0.520491117129139 0.485397343255031 1 1
0.456794938439607 0.43280697729484 1 1
0.706408107226968 0.667436042619118 1 1
0.531778454356714 0.510489589308546 1 1
0.508860425323867 0.4836079666628 1 1
0.341377890509284 0.322366142086489 1 1
0.83097491131802 0.785596927479996 1 1
0.653174436746252 0.623617350480965 1 1
0.676323367839193 0.636081194422891 1 1
0.112691533061962 0.0897290633513972 1 1
0.900835334512823 0.857382889951187 1 1
0.492446153762933 0.471190945716719 1 1
0.621450566390735 0.599072963790266 1 1
0.430701215387677 0.403056798124356 1 1
0.742596452293922 0.703836841861819 1 1
0.37425994844293 0.359258031097321 1 1
0.73940979011498 0.712305858160578 1 1
0.616891127707085 0.583804935801964 1 1
0.554857550768227 0.53406373049149 1 1
0.371014208556036 0.35316040383373 1 1
0.599932102039996 0.571709418711649 1 1
0.380441148715014 0.365925404315483 1 1
0.433335577705048 0.414954587447678 1 1
0.602707729822508 0.578313066575903 1 1
0.437481080874247 0.418004990376127 1 1
0.563165195405001 0.54324961147411 1 1
0.658256335296442 0.620198915729161 1 1
0.455248794628621 0.433166657681031 1 1
0.655166739163347 0.616791228026208 1 1
0.419963006412156 0.40315435296143 1 1
0.60109879993476 0.564468814510656 1 1
0.767895967462822 0.72378205670872 1 1
0.296326839364122 0.283253482398855 1 1
0.507558532092894 0.481110967654842 1 1
0.449804228778616 0.42877270315951 1 1
0.490901771826404 0.46798216219009 1 1
0.844014623181223 0.805307259696486 0 1
0.633389065400198 0.599137691149545 1 1
0.335971884179955 0.320475876891814 1 1
0.302547685823192 0.289247455544617 1 1
0.408020988625442 0.389734121651739 1 1
0.530154845555233 0.502097460605385 1 1
0.334180805858514 0.319488523692285 1 1
0.622201300902286 0.589317980647816 1 1
0.452585102989409 0.431329063808132 1 1
0.535510528582189 0.513764613096372 1 1
0.166232820089041 0.159495674272683 0 0
0.478775772401888 0.459820253988398 1 1
0.560056687434437 0.532634163529027 1 1
0.667571151007147 0.63699058282522 1 1
0.339729667683335 0.320253674605764 1 1
0.325074361566652 0.311833983019284 1 1
0.613420564935025 0.583324959030289 1 1
0.783388127619737 0.749501450125652 1 1
0.536223763262869 0.513339103002448 1 1
0.3841567770665 0.366131215924502 1 1
0.498175256941251 0.473511816816625 1 1
0.685004931387632 0.658005472422974 1 1
0.439713216215661 0.414511678964076 1 1
0.64602600227371 0.616755040166596 1 1
0.43002112456354 0.410933091614853 1 1
0.512523787336266 0.489013602513976 1 1
0.51408850619378 0.485900778656466 1 1
0.901287545818727 0.857529343018066 1 1
0.553198871864716 0.518351817966906 1 1
0.414706473068628 0.391330750321696 1 1
0.642387154119805 0.606646327727214 1 1
0.68566265996357 0.645425413296338 1 1
0.345433283936894 0.328295170140527 1 1
0.809363079446539 0.770096435899003 1 1
0.428118260327547 0.40340660439788 1 1
0.30319027677246 0.285839285966429 1 1
0.677271071754923 0.642016560251765 1 1
0.877803654195156 0.83773233258556 1 1
0.5790473501655 0.549084596887405 1 1
0.650211986353239 0.625402500863301 1 1
0.554002432960389 0.529907180147814 1 1
0.329993022543629 0.314030409999485 1 1
0.529077730521752 0.50753167826169 1 1
0.24657605883182 0.23406529531429 1 1
0.661130360849223 0.62705115567973 1 1
0.420515399914598 0.403581671310268 1 1
0.392334357924326 0.374318595334074 1 1
0.32518886004199 0.308411942824021 1 1
-0.0803835947790989 -0.0748972938802758 0 0
0.787302666455357 0.752417870892409 1 1
0.502396502468799 0.48030539058809 1 1
0.429130611734477 0.411806290929879 1 1
0.390516836084587 0.37189055695873 1 1
0.898872486071397 0.841020763841577 0 1
0.406914784354114 0.390573386087414 1 1
0.668527953720049 0.637273032003188 1 1
0.418966870872655 0.397798879426255 1 1
0.660337901139372 0.617593586910452 1 1
0.287951676204487 0.272207438988207 1 1
0.637029041646139 0.600818895287725 1 1
0.524552721269551 0.502819057977599 1 1
0.210800211216045 0.196947281199125 1 1
0.656031809825289 0.629284152400686 1 1
0.616197547424706 0.585429014777817 1 1
0.776492693496648 0.732587533697643 1 1
0.408316824316908 0.386827358763612 1 1
0.214811885025864 0.202293181606318 1 1
0.0976230780139483 0.0926102221402397 0 0
0.480577093232324 0.457489862081628 1 1
0.253437410806132 0.241261874192678 1 1
0.604199690602773 0.574466646731192 1 1
0.452881613057077 0.426980081228209 1 1
0.717996523092509 0.682526245151161 1 1
0.476658303988837 0.451463259405258 1 1
0.448077013233772 0.432319575278791 1 1
0.381374023177731 0.370002433618206 1 1
0.610602153970135 0.580574627148943 1 1
0.204230555447425 0.193775649418333 1 1
0.319994401303079 0.306131728325023 1 1
0.54399286926142 0.513325912775376 1 1
0.749784963800097 0.714300932309334 1 1
0.319595924102209 0.304715829641705 1 1
0.47168246901014 0.454159399357001 1 1
0.612134600431873 0.57898775591849 1 1
0.419138959392097 0.402226086907474 1 1
0.717137868997757 0.688889999692275 1 1
0.205784638727839 0.189434201680262 1 1
0.657901249177883 0.629910023480678 1 1
0.523808222101579 0.495974105087197 1 1
0.491111040037188 0.468733818373474 1 1
0.473888670173873 0.449535171463598 1 1
0.606177696719671 0.580140786362329 1 1
0.534986259018461 0.510745625330405 1 1
0.676836850709609 0.640510798030734 1 1
0.676903610704988 0.642293707169987 1 1
0.52187339178649 0.498608728415883 1 1
0.455293133631686 0.434092085889545 1 1
0.441040523469856 0.423110758982308 1 1
0.598239767944303 0.579426451656949 1 1
0.546705314212153 0.518193095090473 1 1
0.416153168220976 0.399976483362968 1 1
0.629546745430384 0.595504274974326 1 1
0.446665174855217 0.430365131956469 1 1
0.500837814832982 0.47985342781323 1 1
0.493604020269895 0.46357399246502 1 1
0.627377346807068 0.599303141967809 1 1
0.449558245046818 0.427836687821561 1 1
0.553125255871536 0.530629880361696 1 1
0.531592331660899 0.50775796719304 1 1
0.888748677066635 0.851963008605227 1 1
0.78929928288466 0.748184054921587 1 1
0.510326130675303 0.490472568800265 1 1
0.505043539120178 0.476303793730378 1 1
0.521540585445674 0.497211584844324 1 1
0.561951186546732 0.535251857756103 1 1
1.23973963465494 1.18558381728257 0 0
0.675912287474654 0.640407686436369 1 1
0.666864291974913 0.636683674698834 1 1
0.835885491828324 0.789796297611339 0 1
0.570848163674416 0.542631181671426 1 1
0.453577050091238 0.426747027724418 1 1
0.244318663626242 0.232395963844981 1 1
0.304621680190244 0.28680522870364 1 1
0.884224275810783 0.840519990429526 0 1
0.521861418955604 0.495349666268433 1 1
0.193244648868444 0.184823718828059 1 1
0.535750194982279 0.510457911089906 1 1
0.371302705050986 0.354009691839698 1 1
0.498884093412889 0.471868739461419 1 1
0.46646783993744 0.446393032252422 1 1
0.314067158389639 0.293535962913255 1 1
0.642721990370778 0.612330021612491 1 1
0.366874080021337 0.353382851975305 1 1
0.712786505710078 0.673621374331207 1 1
0.379452658875433 0.357800147638707 1 1
0.392422318578789 0.371257867152318 1 1
0.453748650664641 0.423882612315543 1 1
0.543483983129082 0.525757324901765 1 1
0.53327201874383 0.512242225581401 1 1
0.743102002059084 0.707487008873735 1 1
0.20699882817004 0.195954482930548 1 1
0.118829289876963 0.113929766461183 0 0
0.414682140013786 0.395111562103143 1 1
0.254536476179337 0.243474703004264 1 1
0.713064540352084 0.680122274077225 1 1
0.444901157330803 0.421982847431467 1 1
0.469745386644952 0.447849313550212 1 1
0.347587321368568 0.33249678078911 1 1
0.083755778316149 0.0814036997927951 0 0
0.673015916802416 0.63879044989989 1 1
0.433184597965337 0.41372213685774 1 1
0.688249845561369 0.656661494309297 1 1
0.713262200087902 0.688161315611701 1 1
0.654334366441305 0.616386571457871 1 1
0.287340153965392 0.277639819837734 1 1
0.410357589644441 0.390001330049716 1 1
0.530063375985191 0.511741176653123 1 1
0.418493459385393 0.393855589324394 1 1
0.408939584260197 0.387726610975592 1 1
0.547802450051793 0.517320918178262 1 1
0.437357893436896 0.417063798847117 1 1
0.483045470992156 0.457090619657302 1 1
0.21183697824466 0.201660241914648 1 1
0.613119442615364 0.588835630924292 1 1
0.559899264474967 0.530822948395446 1 1
0.357989061715376 0.338318530360176 1 1
0.224596329577388 0.202999907117505 1 1
0.442140667489213 0.42351546502887 1 1
0.800955762611511 0.754034666642977 1 1
0.36069801507842 0.346823549689157 1 1
0.643600329297611 0.619419892969941 1 1
0.790746787381257 0.752687321361532 1 1
0.429515397566757 0.409612379038272 1 1
0.354480360258124 0.3396537192463 1 1
0.45291066645927 0.438855094449788 1 1
0.659912346863073 0.621847798403957 1 1
0.685606560946888 0.649328790299733 1 1
0.614789116317619 0.588354190211802 1 1
0.57383192240685 0.559095357364412 1 1
0.400367089897143 0.384176502885142 1 1
0.542529294225585 0.511199061510409 1 1
0.495441491764071 0.463745787266194 1 1
0.273161867334792 0.263508272155461 1 1
0.758731206889583 0.714760516801465 1 1
0.394400389315597 0.372457957864159 1 1
0.520756112654067 0.49825054666409 1 1
0.338738036728935 0.319014230501298 1 1
0.437216051677092 0.420047023106422 1 1
0.348327852698048 0.326209918863018 1 1
0.778367068974752 0.746095919951073 1 1
0.858560316494509 0.824616473980683 1 1
0.385457540437402 0.364625295882675 1 1
0.47070217055224 0.45347600629529 1 1
0.391303974397395 0.372820795450035 1 1
0.66150913537379 0.62526161670068 1 1
0.319328697894026 0.303807695192858 1 1
0.464504146124049 0.442863153352554 1 1
0.730852643978999 0.693598401398894 1 1
0.507427653005829 0.487398994118434 1 1
0.292819236399002 0.283648136672084 1 1
0.639700438121908 0.610894095846316 1 1
0.480559045950269 0.456757087185763 1 1
0.381315594173387 0.362059913381473 1 1
0.349450235118564 0.334597708787325 1 1
0.282337988423622 0.269992721678238 1 1
0.536716374290644 0.509321650947357 1 1
0.442518195030787 0.418207488950149 1 1
0.544449369342789 0.516806213374459 1 1
0.661527963283025 0.628432433795394 1 1
0.348688952221092 0.335226172641223 1 1
0.344800588414522 0.328190408940805 1 1
0.453854536520103 0.428671622636064 1 1
0.427540484668356 0.40791631365448 1 1
0.652383730916814 0.618713706260833 1 1
0.262951317160643 0.250486883294346 1 1
0.348948421546587 0.331078796744565 1 1
0.716647952181693 0.670717668201618 1 1
0.446199567011623 0.42830314318694 1 1
0.260591413364965 0.249365055601117 1 1
0.614466278126661 0.58398550769747 1 1
0.104506259312557 0.0963470995632231 0 0
0.624361359769761 0.593193506314383 1 1
0.610681272842096 0.578260081605869 1 1
0.86689217718145 0.828434921538507 0 1
0.636071797766275 0.607943108239963 1 1
0.624039057061367 0.596947195763175 1 1
0.364005938744977 0.348366306266563 1 1
0.401873515943198 0.38190039475581 1 1
0.357015581473015 0.334925047764137 1 1
0.488920966642737 0.471897790008662 1 1
0.43690785804427 0.418650238457077 1 1
0.768913145145232 0.731720452379878 1 1
0.479547559704849 0.458112599863828 1 1
0.318185894970136 0.300021933013532 1 1
0.199832242164872 0.192431581854879 1 1
0.564346483573248 0.536612689745519 1 1
0.531918616673897 0.500280076011537 1 1
0.290563136821109 0.276406030269676 1 1
0.303686821724979 0.291707529887126 1 1
0.868432825864066 0.828302500947625 0 1
0.590259873807004 0.559208057869772 1 1
0.241983957254782 0.228167011164727 1 1
0.555913346493862 0.530777979335562 1 1
0.419093949879048 0.402247373014348 1 1
1.06485812615125 1.02363196004105 1 1
0.45249764445502 0.435632856243197 1 1
0.449161153026026 0.429945866966254 1 1
0.364805461628785 0.346587682564473 1 1
0.309583188842669 0.295552683690542 1 1
0.265157191312241 0.249485499088078 1 1
0.531290516497484 0.506644085401397 1 1
0.444884804283384 0.419762823655434 1 1
0.490204872523299 0.468846140748562 1 1
0.313964087543945 0.331272321806965 1 1
0.527923453966979 0.496804395207576 1 1
0.511004582957576 0.488940703339967 1 1
0.140883522486163 0.133945314297765 1 1
0.811405770579686 0.765651482321926 1 1
0.538155817937803 0.504341254579886 1 1
0.589371348236816 0.553662274974526 1 1
0.635139290187636 0.602950712061615 1 1
0.434362669612289 0.414668480184475 1 1
0.405921708551964 0.384462260718427 1 1
0.496775201244363 0.467001138836928 1 1
0.817046943742356 0.770205629464732 1 1
0.204268696116399 0.194374244547318 1 1
0.572222425249129 0.557716421933593 1 1
0.666692329467214 0.63231399013783 1 1
0.518069696758101 0.493677649669205 1 1
0.537273936643021 0.510291256352949 1 1
0.448937836724357 0.421545646010949 1 1
0.501122953171724 0.481328671601484 1 1
0.42214194249943 0.399931565566392 1 1
0.543536101177225 0.517436623435421 1 1
0.567038838555241 0.535802879271306 1 1
0.542193073651207 0.51585129500691 1 1
0.934514526805484 0.887230620631233 0 0
0.368887070139441 0.354778153279423 1 1
0.319824857971102 0.300910303299754 1 1
0.38497477864597 0.367126949442029 1 1
0.707970795987107 0.675184186550648 1 1
0.650136946296194 0.615500002077308 1 1
0.728178869521071 0.692035671925723 1 1
0.517952138218113 0.501997307817593 1 1
0.587940873154825 0.554315066580671 1 1
0.420295090067247 0.400272548356133 1 1
0.4635123140579 0.444020031257393 1 1
0.642365747753151 0.619875636724185 1 1
0.805038905796806 0.764648313819425 1 1
0.476445014363091 0.4526481524626 1 1
0.230984545993359 0.220335062350074 1 1
0.343620050520836 0.326384649940479 1 1
0.719223368678227 0.681973302873977 1 1
0.29976866842687 0.285343680462201 1 1
0.707839703396143 0.681790202274984 1 1
0.622738109473065 0.594015740048426 1 1
0.732738193631606 0.69632086691771 1 1
0.505979284244162 0.488932311971546 1 1
0.436978926636009 0.410966233672697 1 1
0.601723490402955 0.571788658545307 1 1
0.526960518030043 0.507430426755438 1 1
0.593838975454423 0.547726252100715 1 1
0.654951057769836 0.622401594397173 1 1
0.74016394854131 0.703179582876335 1 1
0.264953371789898 0.253451968155349 1 1
0.671691221059617 0.639025219616274 1 1
0.495940882107875 0.472498234458523 1 1
0.655030051330542 0.619915485852192 1 1
0.580505242315144 0.549270203609824 1 1
0.486171619880598 0.461442511026226 1 1
0.333263876602338 0.315954956874543 1 1
0.619039939876523 0.591336595269533 1 1
0.367193166697912 0.351963914528836 1 1
0.362655450208892 0.341003820083416 1 1
0.481896064356844 0.458648106750584 1 1
0.589258235882234 0.554122856687661 1 1
0.346244466228004 0.327711461404339 1 1
0.67680169308158 0.647827132838002 1 1
0.679399064432017 0.653252556865605 1 1
0.223796024069457 0.211161867658861 1 1
0.491217603368412 0.473088671256845 1 1
0.553275364446066 0.532054216758071 1 1
0.533267800990296 0.510214187011402 1 1
0.918642004704535 0.874391449924623 1 1
0.725251091222469 0.695736609567394 1 1
0.147745416658409 0.142129200078869 0 0
0.459172984110859 0.437137010104739 1 1
0.666526281405271 0.637038786333558 1 1
0.124056315781795 0.119367656982408 0 0
0.588459449861772 0.562085429743011 1 1
0.273491662177189 0.261031064037146 1 1
0.701551341799079 0.665056028277085 1 1
0.604577132166467 0.57423693395153 1 1
0.588147279100175 0.563969902731104 1 1
0.434577697323654 0.416847961883653 1 1
0.42959898035952 0.40800465449414 1 1
0.417963357139446 0.400107129481739 1 1
0.491699989312171 0.468902564578787 1 1
0.399721083585784 0.379795043889383 1 1
0.413041508012167 0.396080946720389 1 1
0.688834364824168 0.652866559290561 1 1
0.554850761161619 0.529636679956427 1 1
0.399831673140175 0.376536760160573 1 1
0.618940772544749 0.586350423274466 1 1
0.528797041055423 0.507298197995904 1 1
0.963824085658771 0.922248722236706 0 0
0.604618676932107 0.575235349063607 1 1
0.421659698905237 0.401877363466977 1 1
0.704289149186521 0.668715068123765 1 1
0.382464066728167 0.364028709917213 1 1
0.383366834406768 0.365899894594818 1 1
0.531486475684735 0.500627899477331 1 1
0.326812412772991 0.312157007955966 1 1
0.18427759831547 0.173054563770309 1 1
0.41667676818236 0.392533327354401 1 1
0.311816811306235 0.297057928139528 1 1
0.46213653552873 0.438755900404242 1 1
0.44157462475972 0.424161075975761 1 1
0.306146369097441 0.288838679567257 1 1
0.317318539509584 0.299769763223419 1 1
0.54641471984804 0.517633300540008 1 1
0.373967511447758 0.358951942456928 1 1
0.327528175430971 0.316367205094516 1 1
0.48860685376168 0.466360714154218 1 1
0.522072402196895 0.499303126670969 1 1
0.60097879610503 0.566065268771708 1 1
0.576540267407345 0.550341799175695 1 1
0.623698752345936 0.592877012852624 1 1
0.585728756262234 0.560390381761402 1 1
0.353041118547778 0.335410275309399 1 1
0.537813385294792 0.510667108911752 1 1
0.250708527028086 0.241446812646198 1 1
0.537529361474875 0.505142231670613 1 1
0.445391589766743 0.430031623738964 1 1
0.455913871256687 0.435058156491952 1 1
0.747500530580326 0.714604266386246 1 1
0.301400906151677 0.288949100320063 1 1
0.649314473145679 0.611832534945092 1 1
0.442223684306878 0.425624941158748 1 1
0.433556100848987 0.418475336362883 1 1
0.443018390548123 0.424167547483901 1 1
0.492687404729491 0.475121303936308 1 1
0.3912058551273 0.369574774526169 1 1
0.611114802798829 0.583952224642925 1 1
0.766419817676446 0.732212838919114 1 1
0.70866295348556 0.685426768719081 1 1
0.29252062918798 0.277345979033694 1 1
0.482719773331132 0.465918084478243 1 1
0.675262508121581 0.646591840204689 1 1
0.392327074589596 0.372377148388985 1 1
0.557647236414046 0.532298193361909 1 1
0.471501255153891 0.449155776082932 1 1
0.703143292107219 0.676033505008802 1 1
0.528537081038335 0.503785874667224 1 1
0.405373207552748 0.383689342610199 1 1
0.669677019046558 0.634191641083005 1 1
0.504154733199003 0.47928574807776 1 1
0.506731470460037 0.480860090921132 1 1
0.290215580057078 0.273899820902243 1 1
0.256442510823135 0.245857446910816 1 1
0.487726462775928 0.467632916471856 1 1
0.427775770071764 0.415349118030224 1 1
0.359799716553016 0.33776839133647 1 1
0.549892758002333 0.525419975653875 1 1
0.427313618871077 0.41004303342721 1 1
0.975561035439639 0.924722918110253 0 0
0.367680874036621 0.352117325669117 1 1
0.624626374173644 0.592243715983616 1 1
0.525800035712225 0.503915968648408 1 1
0.565962282602495 0.538370325341015 1 1
0.457301984045995 0.427157318020692 1 1
0.438674000550826 0.415368446361144 1 1
0.674155459960633 0.651119917201731 1 1
0.32196667817235 0.306577781832475 1 1
0.348060482140132 0.330130098669494 1 1
0.255081842564388 0.242396194188548 1 1
0.631508236511079 0.596611356630225 1 1
0.693253533751331 0.657518506165479 1 1
0.697888352344195 0.667102022163022 1 1
0.693131352050869 0.655534626306334 1 1
0.461768980063582 0.441054415555449 1 1
0.605401775280014 0.569848722835241 1 1
0.46443774629406 0.439012685735381 1 1
0.594017395244316 0.569026591112055 1 1
0.637055048315876 0.605903993484725 1 1
0.676561747810032 0.645170942125931 1 1
0.385771853470143 0.368387403496144 1 1
0.531086216562078 0.50238438784729 1 1
0.467545664563977 0.44858287488539 1 1
0.609575547856092 0.575009246970601 1 1
0.502125567309902 0.471955540840369 1 1
0.632702003172166 0.599529054072738 1 1
0.547046270603978 0.518743687440512 1 1
0.533082485683411 0.509620620030217 1 1
0.514417461948091 0.489926966306442 1 1
0.337930796965228 0.318686783225706 1 1
0.526554873975022 0.501089615261197 1 1
0.661009817885337 0.630874689202934 1 1
0.544010990748697 0.521212990216185 1 1
0.368422912080187 0.350124242808887 1 1
0.408401776842099 0.387438669828361 1 1
0.606474449279601 0.578275886596914 1 1
0.447278378510975 0.42306344775489 1 1
0.541310785724762 0.521252555241387 1 1
0.424180381217767 0.407854962376758 1 1
0.15607900710156 0.149413458199738 0 0
0.84513404184967 0.793825755751794 1 1
0.291149050589858 0.280957867524687 1 1
0.275648040994101 0.260034923453455 1 1
0.589689708608189 0.565543711439695 1 1
0.30531688644323 0.287686471188356 1 1
0.484487252976954 0.461783065855342 1 1
0.572386972693442 0.546184711620267 1 1
0.596020181674323 0.566853393687777 1 1
0.652484046893361 0.61880637291125 1 1
0.591906279848455 0.566591076695716 1 1
0.712892660664269 0.677973121864216 1 1
0.625365470812243 0.596818433764905 1 1
0.673179667877915 0.634986984934636 1 1
0.23637160498146 0.223839366814923 1 1
0.288265485391249 0.270884212296186 1 1
0.52010120079358 0.498707262684235 1 1
0.0813535350281426 0.0754007674248876 1 1
0.440119671574779 0.417299396787165 1 1
0.790648498457111 0.748416744980729 1 1
0.544884899865633 0.522674913552085 1 1
0.265785415634733 0.255715207361444 1 1
0.296684691066968 0.29179407108987 1 1
0.331589786564927 0.320163824591108 1 1
0.298699099550977 0.286684855439145 1 1
0.483726484831862 0.460765408983812 1 1
0.434949280710486 0.41678661623349 1 1
0.287578904076497 0.276517633715607 1 1
0.505730674905636 0.478088687048446 1 1
0.673853432122912 0.631321203273427 1 1
0.376785257449894 0.36106580047663 1 1
0.519817444716274 0.49317817027714 1 1
0.490070457344363 0.459589081539813 1 1
0.317052472164191 0.302519741174426 1 1
0.325137327113632 0.303271515694443 1 1
0.502689243147922 0.483461403003807 1 1
0.322117963011414 0.304719481401202 1 1
0.42101172194593 0.398248164228496 1 1
0.451038750388873 0.429119699701097 1 1
0.820956670947262 0.783117573261978 1 1
0.658041154551607 0.628092084311551 1 1
0.574350817694616 0.546802333770171 1 1
0.545110898560545 0.520610636778123 1 1
0.436399030615779 0.422092576768826 1 1
0.601055878704114 0.575030916189313 1 1
0.575572536445096 0.551848920148749 1 1
0.478997934570123 0.455454847510304 1 1
0.536553552941216 0.506657036751013 1 1
0.857482254953381 0.813103974682707 0 1
0.10587766503136 0.111613203017266 0 0
0.189252241302435 0.182684018974693 1 1
0.37479480968156 0.357771881109414 1 1
0.420005036098577 0.396761104236258 1 1
0.364733196765094 0.35781745238172 1 1
0.67230519757683 0.634810107469646 1 1
0.235172524789557 0.221525046159998 1 1
0.469607177196421 0.45035131626905 1 1
0.289211610861194 0.273435757199415 1 1
0.548857784935703 0.52622393380745 1 1
0.276240022806055 0.266584392553584 1 1
0.503923958839901 0.476266350995589 1 1
0.0849963344105827 0.0821023552521191 0 0
0.335402928112414 0.318356861500021 1 1
0.458913944790287 0.436129106972742 1 1
0.622206118168443 0.591628821933615 1 1
0.486662027504421 0.461433655140012 1 1
0.409999804815561 0.391559967933022 1 1
0.239052297469536 0.225822776676918 1 1
0.673393566474959 0.639210686386351 1 1
0.580556291351848 0.550583457854441 1 1
0.679429902311679 0.647330348575274 1 1
0.696961295976969 0.660612500578484 1 1
0.513336163343526 0.482303472409018 1 1
0.79353024714104 0.755577521369453 1 1
0.411284061379186 0.386401373724097 1 1
0.127611741529294 0.128333232311443 1 1
0.516297480809935 0.492015601740413 1 1
0.470400691003226 0.447631279274004 1 1
0.54800392430822 0.520189173213888 1 1
0.215771696717901 0.208182046634266 1 1
0.197943018702054 0.183121568688472 1 1
0.529835454047362 0.498532627374286 1 1
0.784936052189122 0.745407102019103 1 1
0.791309121732471 0.756006423206227 1 1
0.562986574442884 0.532714119911028 1 1
0.614462069267224 0.585929434130106 1 1
0.250872756480365 0.241998763538732 1 1
0.570160637707022 0.544466803117367 1 1
0.695108347007501 0.666367401981272 1 1
0.269780130995893 0.257270601398861 1 1
0.668797075223244 0.640740004129121 1 1
0.533799940068247 0.509415152614016 1 1
0.384853210337608 0.36946778200688 1 1
0.455640880995905 0.439055894310406 1 1
0.721506451652514 0.684098277738561 1 1
0.602657463537974 0.56368806972669 1 1
0.724837500005617 0.693336056727972 1 1
0.747116112497701 0.702576122972395 1 1
0.417590623622497 0.391726274658656 1 1
0.510632288196663 0.48158463254662 1 1
0.906692560673611 0.857442288100776 0 0
0.377252431601265 0.358771481023357 1 1
0.663161651936121 0.631220138786772 1 1
0.376985411342591 0.361462125987422 1 1
0.48708291902482 0.46456913822031 1 1
0.400397117167805 0.378880468649635 1 1
0.556159396852181 0.524751182054928 1 1
0.678499720295529 0.640868693579772 1 1
0.283585629528343 0.269434072907305 1 1
0.668812200957775 0.624789131424064 1 1
0.545333506323929 0.522236842049624 1 1
0.37207627950964 0.350060651705396 1 1
0.3494360869913 0.329699000871178 1 1
0.439694926850678 0.416984380788867 1 1
0.728722079232701 0.692964867006946 1 1
0.550715134452272 0.523085587690235 1 1
0.3084472966193 0.300849799652607 1 1
0.345128616838039 0.333627206539459 1 1
0.294364794953596 0.28015691354892 1 1
0.619938165590113 0.585302565813528 1 1
0.646911797444735 0.61679921597881 1 1
0.515257244766796 0.492268745785835 1 1
0.349182151833908 0.334749373820943 1 1
0.347156274286011 0.352567342399828 1 1
0.508925145362768 0.484782651395455 1 1
0.60392162976798 0.573290174722916 1 1
0.366963018619655 0.353379236287151 1 1
0.506704286268294 0.482377373179226 1 1
0.3148376923305 0.290440799374674 1 1
0.64706501845464 0.616747527467893 1 1
0.486496581399121 0.463868089862249 1 1
0.616190345565345 0.583800020316685 1 1
0.193508905343008 0.1812540321861 1 1
0.331436603530588 0.311965737209745 1 1
0.468921750775119 0.450399183101427 1 1
0.394477297532942 0.372659590044767 1 1
0.666915514422609 0.635819049674199 1 1
0.359284726053621 0.346972331740299 1 1
0.133452793968758 0.127091697678311 0 0
0.619298883044252 0.590306432540077 1 1
0.172335153348496 0.161734744711864 1 1
0.327862725333291 0.311951944992167 1 1
0.495773689902596 0.464886648686069 1 1
0.343324016856291 0.315685400898963 1 1
0.654196092882666 0.615373049502608 1 1
0.642422566630719 0.610590256083113 1 1
0.226024133706333 0.209818099540351 1 1
0.400872428563466 0.37999835931641 1 1
0.591134725397004 0.563744143276022 1 1
0.371909941553493 0.35651595578901 1 1
0.598963982302864 0.570883543848615 1 1
0.278475260846918 0.264640184626494 1 1
0.536340102872996 0.505963418318111 1 1
0.610703950968933 0.57767891149325 1 1
0.737378891633812 0.719977237725594 1 1
0.536125036874429 0.508622789442257 1 1
0.569241952180199 0.536465010334416 1 1
0.729039934768914 0.69071748046837 1 1
0.76056680054256 0.733204960279659 1 1
0.336433069097199 0.321502416812816 1 1
0.362803295240209 0.343501349183189 1 1
0.789571081527534 0.738406400926123 1 1
1.19866907165027 1.13002927983621 0 0
0.439933773603741 0.417074649987589 1 1
0.449409185244169 0.429281984243644 1 1
0.305210597134415 0.284382998035895 1 1
0.495633806504459 0.474505408703396 1 1
0.6466308226468 0.616029869293875 1 1
0.255345820699743 0.244105236019599 1 1
0.552251707810852 0.519342189740745 1 1
0.379330761065037 0.359129125071591 1 1
0.645085528185012 0.613313331903709 1 1
0.64108325658119 0.608305642835868 1 1
0.434586589625939 0.420166872757643 1 1
0.577815264793433 0.546116989593886 1 1
0.64430406650664 0.622008189165944 1 1
0.205496381564302 0.196046931599494 1 1
0.31966468240088 0.304456285075536 1 1
0.786452177626319 0.753200845957648 1 1
0.203623061513636 0.194104596147227 1 1
0.547947255772144 0.520738241968866 1 1
0.305751082855465 0.285335568626385 1 1
0.275135068477739 0.265747444788556 1 1
0.507386952803332 0.484387250569106 1 1
0.407819041362313 0.383737742338591 1 1
0.439672668632397 0.415086709531784 1 1
0.53766121612908 0.513815081919763 1 1
0.499017332167333 0.458904601868007 1 1
0.66958968162393 0.638946058467571 1 1
0.799731499398638 0.761171350553648 1 1
0.498711513787387 0.474948355932324 1 1
0.351897786096886 0.336224924463011 1 1
0.239230679886206 0.225071033189071 1 1
0.310632751052998 0.297718779250055 1 1
0.680713593252456 0.648533785791897 1 1
0.518989003493531 0.496081670504284 1 1
0.376492757711668 0.358544496946804 1 1
0.288604075261135 0.278851621404497 1 1
0.587028673176555 0.562393015739162 1 1
0.453082148872543 0.428152769631378 1 1
0.584083157853655 0.55510209379529 1 1
0.467994599991647 0.448648946281951 1 1
0.43096671685499 0.413120582805601 1 1
0.31082104252975 0.301195553088315 1 1
0.462784410157322 0.44611442354569 1 1
0.915928302807526 0.870214817733209 1 1
0.371308144337448 0.354193421281166 1 1
0.342117528304192 0.321897087727407 1 1
0.600010896587056 0.568175551893332 1 1
0.62048293702719 0.59183240823084 1 1
0.682116376405631 0.654810453703907 1 1
0.68650957859503 0.654318987341103 1 1
0.315429737265056 0.300524555102701 1 1
0.202978663479202 0.19322464733236 1 1
0.798071671101966 0.766614303379058 1 1
0.353364350570639 0.337578997933913 1 1
0.187828225739714 0.171723215100004 1 1
0.622895451186977 0.59514664435244 1 1
0.505904494960491 0.482198224873133 1 1
0.590087332383219 0.562574744173451 1 1
0.387230833839737 0.361688376258889 1 1
0.418409653249847 0.396769765601134 1 1
0.334283705857102 0.31654755923394 1 1
0.666120562312847 0.635843181819232 1 1
0.655426653226643 0.62733050706338 1 1
0.394510278092429 0.374873616756372 1 1
0.571430329356596 0.530634002951633 1 1
0.828512736653527 0.781537331019384 1 1
0.555091493740393 0.531549704954155 1 1
0.424931716717512 0.40899740195557 1 1
0.586360180980314 0.558422027833949 1 1
0.568261425914242 0.542522254586657 1 1
0.482673972512464 0.456940382299887 1 1
0.650142570000017 0.616200247775875 1 1
0.646011059698333 0.617686058917009 1 1
0.601188650726417 0.5689176884635 1 1
0.437239142160111 0.414183054366433 1 1
0.437920926424471 0.420348253553614 1 1
0.553234808885978 0.519718442929568 1 1
0.546725367027563 0.515169532174743 1 1
0.439310394017234 0.417781100695515 1 1
0.423121557674301 0.399740047467631 1 1
0.440981735337676 0.423517777150059 1 1
0.272259644385616 0.257754665107427 1 1
0.464530476392001 0.435213790609851 1 1
0.681839992475331 0.63757684468595 1 1
0.539368041058661 0.516189368083078 1 1
0.253240852437058 0.241970195331645 1 1
0.469875536660145 0.44140640340983 1 1
0.534255855383012 0.513220585301744 1 1
0.382909150743109 0.364747433742469 1 1
0.349850003917857 0.33814419589447 1 1
0.292883443800504 0.277393491007793 1 1
0.427372356488514 0.409468221114022 1 1
0.594610078090998 0.56753195855997 1 1
0.475319331408521 0.449492094905965 1 1
0.591941126870768 0.565766773706966 1 1
0.720906404008104 0.681253850553602 1 1
0.514573061808281 0.491928706076717 1 1
0.544863916608689 0.52257254495062 1 1
0.600157422262274 0.569947071727046 1 1
0.286266193527745 0.268472583157616 1 1
0.632600769558891 0.599858182408279 1 1
0.617844107271519 0.585210771460125 1 1
0.351031030218107 0.328322990134409 1 1
0.580375584658641 0.554458432378866 1 1
0.725004547208465 0.692500531868764 1 1
0.581590359094982 0.554451825915514 1 1
0.6357021506998 0.612440687110855 1 1
0.503839604342194 0.472323017496978 1 1
0.501472035749162 0.47784981695541 1 1
0.392589731773313 0.378608556653887 1 1
0.518452608340626 0.49242849669111 1 1
0.79042476527868 0.749600267022244 1 1
0.601740882832841 0.576439534171707 1 1
0.28982954438072 0.264832284797236 1 1
0.364126497184255 0.350627310400412 1 1
0.340302930326189 0.324474430298087 1 1
0.490719134734121 0.467880605004751 1 1
0.432730120258083 0.40658151555275 1 1
0.504061964223358 0.473697666404974 1 1
0.345232698260118 0.329395390097508 1 1
0.674806351139651 0.644713694730808 1 1
0.602116626241325 0.569582400050702 1 1
0.478963419379605 0.45049374235089 1 1
0.680154483202664 0.642523428059302 1 1
0.604413587640167 0.580742871174114 1 1
0.689990782916567 0.659602056392568 1 1
0.190386691484388 0.187174564134027 1 1
0.134500453948153 0.131856198801081 1 1
0.737195751078913 0.713278010219514 1 1
0.31929141202712 0.303030850356502 1 1
0.579483767495083 0.547409697668714 1 1
0.470185110871374 0.451537866868701 1 1
0.508095042580312 0.483410403544832 1 1
0.652859449988465 0.624366733393671 1 1
0.836370843672929 0.794274056285593 1 1
0.269497248840867 0.25546030444175 1 1
0.297068423123596 0.274065938059017 1 1
0.241779611398416 0.237802471244493 1 1
0.681368723094054 0.644056935479892 1 1
0.567056334513799 0.540717539706439 1 1
0.281769131439539 0.275938361138572 1 1
0.535631341326115 0.511861744614196 1 1
0.432909185670872 0.403919123776192 1 1
0.51549092733987 0.49828003160391 1 1
0.640262324403038 0.607441129766683 1 1
0.234183696329307 0.222450291448657 1 1
0.196240255829541 0.181318224781276 1 1
0.30242010431886 0.288093497604141 1 1
0.365198206492367 0.343868696237765 1 1
0.235921881052641 0.220737619549697 1 1
0.567335141805362 0.539023250621511 1 1
0.350079702399028 0.32635071054575 1 1
0.580193927105829 0.556931922771418 1 1
0.408024066656751 0.386165635433184 1 1
0.684178100201398 0.65623062189535 1 1
0.229971257959189 0.21140940790935 1 1
0.341775884588337 0.332525156255261 1 1
0.492723820459927 0.473575828102515 1 1
0.555597034471582 0.528921445818298 1 1
0.570528877051951 0.537792397097604 1 1
0.456444596035365 0.430196229161109 1 1
0.510806511417518 0.487705185488424 1 1
0.439417542669921 0.413991734822671 1 1
0.708908189096893 0.674018647666456 1 1
0.787162125614099 0.746883657329146 1 1
0.65994811562161 0.630726670716758 1 1
0.380848033218874 0.361566518190352 1 1
0.529499523924388 0.498406511612914 1 1
0.78427650961146 0.73709657556776 1 1
0.281703862127077 0.271094117500268 1 1
0.195951201208814 0.189212796113875 1 1
0.535665669802862 0.511954210797902 1 1
0.54648731886163 0.523977183069333 1 1
0.537544752776962 0.509018414372966 1 1
0.520820473299224 0.491482898101769 1 1
0.444700141842847 0.419951409340696 1 1
0.647118043434301 0.614706414518516 1 1
0.587041410862536 0.557493384850517 1 1
0.29005971004365 0.276058935880869 1 1
0.349864425269357 0.330521426004594 1 1
0.666380370359974 0.635887859205749 1 1
0.527461578221329 0.4969196876878 1 1
0.721201936144282 0.68964465640484 1 1
0.67848149896305 0.643803281952274 1 1
0.487264627373878 0.458777819577908 1 1
0.721614797849469 0.67815281981245 1 1
0.572637057223903 0.544048934471629 1 1
0.300627204777233 0.293572360779726 1 1
0.683732067478572 0.644693249445431 1 1
0.624365382380481 0.592334652752207 1 1
0.708679445869299 0.668044282209118 1 1
0.529411137518946 0.505013837033616 1 1
0.349761295666114 0.329276504691763 1 1
0.456306465377202 0.440320725296814 1 1
0.365167345931328 0.339318514485837 1 1
0.81713234446773 0.779072005069626 1 1
0.774444048224456 0.743196942644709 1 1
0.33322694636866 0.320322060657001 1 1
0.410014343853181 0.390086235478189 1 1
0.554701269490035 0.533862744412015 1 1
0.758496554336768 0.724433569875631 1 1
0.431882147685594 0.412170316948533 1 1
0.663043243143127 0.623208843972836 1 1
0.657918186793652 0.618937369734808 1 1
0.451689439830044 0.440394927431844 1 1
0.806504951530984 0.770455012399777 1 1
0.50677972102478 0.48916228680642 1 1
0.26481134579128 0.251862072237569 1 1
0.55746016109763 0.531137835361107 1 1
0.448739199553658 0.426568281137852 1 1
0.2278979391538 0.216458505212247 1 1
0.566694348546308 0.540981557750648 1 1
0.604595525466565 0.572999933536103 1 1
0.345765757408901 0.330448960406638 1 1
0.296295952474254 0.282614364259976 1 1
0.34551024591551 0.327962750687847 1 1
0.526155506876903 0.498510911396653 1 1
0.612536070184062 0.579311032269517 1 1
0.415608716793461 0.397988914078862 1 1
0.300332842237932 0.296484878040937 1 1
0.486521998568757 0.462719766578227 1 1
0.682117690947372 0.647075579364952 1 1
0.430226157834937 0.410080129690642 1 1
0.432909034402016 0.408939239442533 1 1
0.743306254727869 0.714983791169435 1 1
0.38497380009203 0.370946303377064 1 1
0.521916270430238 0.502268927451246 1 1
0.197016362110446 0.187188410515242 1 1
0.6617915729698 0.625403986820326 1 1
0.468093909702991 0.445326133559502 1 1
0.361963127351314 0.34597925997599 1 1
0.70275491833247 0.670693994635794 1 1
0.455009231837227 0.437646654316075 1 1
0.419737120781651 0.404724626947157 1 1
0.425031804957865 0.403986736222458 1 1
0.474448787389493 0.451194846847397 1 1
0.661062090072302 0.631854832839352 1 1
0.259321516494414 0.250575158244586 1 1
0.534993699681417 0.510033010508661 1 1
0.596624838968376 0.568407476079376 1 1
0.448898632127328 0.428492967692441 1 1
0.368189173974853 0.348182187442608 1 1
0.387197105554913 0.373286924612691 1 1
0.310499442476287 0.293203242344422 1 1
0.585429317874003 0.561329152901437 1 1
0.590050640274581 0.555119326103344 1 1
0.632466988414987 0.598316903592188 1 1
0.503419228188146 0.485515571373175 1 1
0.497482826273646 0.476264088955453 1 1
0.571757413583581 0.542460015851979 1 1
0.496564296642322 0.47517109812643 1 1
0.451168580252354 0.428030272013792 1 1
0.344504828659656 0.325693710355186 1 1
0.29993445381822 0.287979384257722 1 1
0.508074974133017 0.492118872847653 1 1
0.48372717219475 0.460745002433655 1 1
0.479206823072299 0.455965474398775 1 1
0.497252526662429 0.470904107827884 1 1
0.38295081182615 0.365316910833616 1 1
0.459444565330509 0.437501146549725 1 1
0.630131238256976 0.600936201680855 1 1
0.341811167810992 0.330682973042773 1 1
0.705512725234542 0.668040167775985 1 1
0.533999292486856 0.511962370418337 1 1
0.370844000418067 0.346611994209054 1 1
0.697126164404048 0.657153936145623 1 1
0.414146133335696 0.38964160944529 1 1
0.653212218626649 0.615239670308223 1 1
0.285233608861767 0.271917930621804 1 1
0.519472439083846 0.50074836671836 1 1
0.171510931493932 0.163918877770085 1 0
0.479870814700408 0.454694737418145 1 1
0.458155942120345 0.442609422223803 1 1
0.367596212090318 0.351774235530082 1 1
0.637151732741503 0.602366445891335 1 1
0.683131060149181 0.654275988446846 1 1
0.550803621183357 0.51877589069634 1 1
0.40723026723449 0.378057544060115 1 1
0.735865312547578 0.690553867174889 1 1
0.528969319907493 0.502541096052636 1 1
0.490176346689099 0.46868472060007 1 1
0.714446065514029 0.682829051645518 1 1
0.579932341016011 0.554248297075026 1 1
0.6220342807654 0.597619164601895 1 1
0.624303949441893 0.597164896485287 1 1
0.77199008703483 0.738555931584658 1 1
0.620710465905546 0.582699633563132 1 1
0.278536744866665 0.263803153613855 1 1
0.336787010526878 0.324671055634325 1 1
0.416108653668216 0.393296260479146 1 1
0.367147970675899 0.334196444669958 1 1
0.41535689191138 0.401289152367717 1 1
0.551146253334629 0.523552170209905 1 1
0.660279819448015 0.637058251392534 1 1
0.514190241107251 0.485229637617434 1 1
0.598801043705167 0.571393613948889 1 1
0.636103804596005 0.608209704731342 1 1
0.166213064664099 0.157817423610411 0 0
0.440934065787677 0.422116399441019 1 1
0.47296626701567 0.449062201889394 1 1
0.435139978359801 0.410292378431026 1 1
0.692155778986045 0.66107773813064 1 1
0.52825912642646 0.503738799443259 1 1
0.63601040392744 0.611326442829958 1 1
0.640785630849848 0.610874983561682 1 1
0.259830890550268 0.247612448510131 1 1
0.953685774706757 0.91308117050974 1 1
0.237984887179002 0.223267913693323 1 1
0.435210550187899 0.411773788179262 1 1
0.515221699184416 0.487407267901269 1 1
0.166817438055602 0.158220717477953 0 0
0.552322080692472 0.528698681317701 1 1
0.368300241235982 0.350591475732862 1 1
0.417622005616547 0.394011374615376 1 1
0.397819298188904 0.379193104453213 1 1
0.180917760871532 0.173131533740667 0 0
0.544739697522095 0.516203245047576 1 1
0.454049316603575 0.433697826988044 1 1
0.236240432557351 0.223625249211721 1 1
0.807258749732448 0.770736948273584 1 1
0.431225917342252 0.41368338083666 1 1
0.455222670624729 0.434858284523899 1 1
0.145801061429456 0.139936391042988 0 0
0.397556737668209 0.378294985260996 1 1
0.6769166486391 0.646120075407951 1 1
0.491136678716057 0.461242991513518 1 1
0.495146803464081 0.474255240308268 1 1
0.782098241800881 0.740850858712203 1 1
0.485804217555265 0.461447721313179 1 1
0.66510194006527 0.635517623522631 1 1
0.605548221640759 0.571675995023551 1 1
0.266177133470537 0.251213101176784 1 1
0.737257280068561 0.706220474999184 1 1
0.358503870357861 0.343494902804355 1 1
0.694903921110559 0.656244607479555 1 1
0.388234892283059 0.365857025690023 1 1
0.366774917926789 0.351991281333984 1 1
0.680301483066104 0.65137311992229 1 1
0.591259927978726 0.566031842930772 1 1
0.492446673104863 0.469459215810761 1 1
0.739154876319688 0.708926789499679 1 1
0.294634952976268 0.279307523302841 1 1
0.377100752747077 0.362876924304616 1 1
0.316495338838393 0.301996197800839 1 1
0.300928697464455 0.286008046338344 1 1
0.485564751103786 0.459687763357008 1 1
0.558206809512305 0.528477996130809 1 1
0.196561284683797 0.182165914892485 1 1
0.376220165920761 0.35709590716065 1 1
0.398345663089283 0.375798496897082 1 1
0.647890377211422 0.618464369806941 1 1
0.509234891630955 0.487058341232702 1 1
0.256030837130969 0.243481473050664 1 1
0.583579930890857 0.552626404797529 1 1
0.783334308736559 0.732637396212378 1 1
0.57600897481842 0.550657676854543 1 1
0.640484592473302 0.611275198198423 1 1
0.856183737763635 0.820775481241713 1 1
0.559729707079752 0.53506793193549 1 1
0.390359857462776 0.372765879563835 1 1
0.488043687351793 0.46026175414837 1 1
0.515934699277142 0.490172824888243 1 1
0.381883742446106 0.363132402255895 1 1
0.349936353573464 0.337763964470657 1 1
0.633246372636756 0.598522916370418 1 1
0.540033735274386 0.518617540326001 1 1
0.403641569615105 0.385118578210747 1 1
0.21533010530396 0.206101865285012 1 1
0.320020822418814 0.297825790321609 1 1
0.809128260526627 0.770740032063656 1 1
0.508840241048345 0.486436801347022 1 1
-0.055528947858305 -0.0449584896472663 0 0
0.455930378731972 0.43620648988256 1 1
0.820649421685457 0.78428005004789 1 1
0.345296407581792 0.326950141490306 1 1
0.468085728089895 0.444110318102348 1 1
0.821271693971394 0.781689418938123 1 1
0.416573468273648 0.395427575385222 1 1
0.378594406461512 0.359344130667157 1 1
0.0412671590368049 0.04302258631329 0 0
0.687706545944478 0.650650761049712 1 1
0.46193508854325 0.439701818620121 1 1
0.383464435576458 0.365296919400721 1 1
0.216072073043393 0.206718663222725 1 1
0.339319752303653 0.321066658449426 1 1
0.284251265330519 0.26173814176702 1 1
0.526612296236092 0.496971598680803 1 1
0.326652264667645 0.308554503149563 1 1
0.298499152098702 0.285943474228835 1 1
0.40084108965163 0.382955562951945 1 1
0.547703198444402 0.519965598999754 1 1
0.618487319701265 0.580820148242552 1 1
0.531742192998782 0.512857064626599 1 1
0.519957015059847 0.489841745018046 1 1
0.414485599618228 0.393383110768828 1 1
0.641960438896932 0.611669250783666 1 1
0.361563534191224 0.344815485401582 1 1
0.456575897305757 0.433568436844456 1 1
0.589883696108334 0.561133201907414 1 1
0.145566126308098 0.142072919776464 0 0
0.774485787780196 0.726975394746713 1 1
0.341396480036371 0.329021385434481 1 1
0.549013953709026 0.522512978016613 1 1
0.577037530816976 0.552694015238168 1 1
0.684590093795331 0.653717814303325 1 1
0.327592554992689 0.305868499524429 1 1
0.533750300482176 0.506979788007385 1 1
0.260318169147381 0.249324652600672 1 1
0.0445078321765369 0.04455569063796 0 0
0.402245625574825 0.374218480973575 1 1
0.572533098358065 0.546206128786606 1 1
0.427133235267187 0.409589769608658 1 1
0.44508412748624 0.420556666516493 1 1
0.384150750345549 0.369094733880464 1 1
0.468585562233246 0.442187628643715 1 1
0.397147602361653 0.375378045486585 1 1
0.514568764221695 0.489927038470269 1 1
0.450417721456484 0.433128400683845 1 1
0.456432443408285 0.43241705200776 1 1
0.634501447198599 0.604707540212776 1 1
0.394997387841852 0.37465557346642 1 1
0.527154398663453 0.506718683398304 1 1
0.351474939890734 0.33796000466584 1 1
0.533239941847483 0.510743506911099 1 1
0.518501645697513 0.487495376136016 1 1
0.597466552447933 0.566971554101907 1 1
0.576090124476964 0.543491811869522 1 1
0.4624047346725 0.437110882200552 1 1
0.395904118959782 0.37888218746546 1 1
0.290050375771913 0.273348110861764 1 1
0.670530662687215 0.6352151744334 1 1
0.683439827908134 0.641590789808047 1 1
0.692381713163518 0.661101827050699 1 1
0.794670220123087 0.740391032035792 1 1
0.507981562891816 0.48032884504542 1 1
0.660455043006701 0.631149675219078 1 1
0.647701494906289 0.616887750907436 1 1
0.52752331398026 0.50170567905885 1 1
0.459689516644664 0.441984375403054 1 1
0.636253600827284 0.604213612733465 1 1
0.501181200291221 0.483577540481625 1 1
0.570174635804678 0.541790855016599 1 1
0.739221841406023 0.699544121183936 1 1
0.661357807555186 0.627123595655967 1 1
0.640624647706454 0.608765227011088 1 1
0.383486615711173 0.365695656241453 1 1
0.492779776654751 0.47792873651455 1 1
0.559601487549728 0.531071478514549 1 1
0.822187087287027 0.789403995993433 1 1
0.671713619171605 0.633720046459621 1 1
0.571090607104991 0.544305343583989 1 1
0.642293651781159 0.608503277798594 1 1
0.939989901837668 0.887582649786163 0 0
0.654114670731779 0.627987103901761 1 1
0.795800506202496 0.755151710262366 1 1
0.315413182421455 0.29930404894195 1 1
0.993394192677267 0.941641108327788 0 0
0.132618873574916 0.120296271400184 0 0
0.297154914821586 0.28337508692279 1 1
0.568535917429682 0.536898767168266 1 1
0.282994666333687 0.269566726330204 1 1
0.365486813646586 0.347141223874329 1 1
0.485360978948738 0.463393976679956 1 1
0.630754167905773 0.609327500345527 1 1
0.477625540391085 0.444077596240216 1 1
0.362011214442647 0.341254773556092 1 1
0.602590389500181 0.573984139227359 1 1
0.635792255218817 0.614287203990061 1 1
0.63919597620763 0.610692274500442 1 1
0.840039648348764 0.80512864496494 0 1
0.197770260852169 0.188208570737159 1 1
0.438223904213593 0.411463113158512 1 1
0.0274060713430292 0.0245327392045539 0 0
0.227648227153302 0.214054620214871 1 1
0.731324826201685 0.69516372034534 1 1
0.319109829211812 0.305736174221856 1 1
0.562180386510905 0.53649064945846 1 1
0.514987556190477 0.486808299519971 1 1
0.902489210378024 0.853698285344735 0 0
0.600985996623834 0.566807310910798 1 1
0.505020819201595 0.48452402612743 1 1
0.353223390678878 0.344624747820993 1 1
0.412070661068088 0.39558599212395 1 1
0.471273129908275 0.439052995652024 1 1
0.287932325772126 0.279130784867724 1 1
0.803987347639576 0.763138876822108 1 1
0.536592088228896 0.50780473003217 1 1
0.64046743889982 0.609085437808114 1 1
0.481732944491848 0.459593403932555 1 1
0.379898605973082 0.360429064641592 1 1
0.300809261291464 0.286579468243564 1 1
0.501606053080258 0.481224524338018 1 1
0.635768116237803 0.607213460010456 1 1
0.438053064797711 0.416962227845793 1 1
0.255579203546577 0.247028335048199 1 1
0.642246044172551 0.611022827339521 1 1
0.537959708568626 0.51525600889386 1 1
0.292496131104522 0.276913447222792 1 1
0.462890715409255 0.442210090265189 1 1
0.641238904626076 0.607373616268351 1 1
0.650836320510394 0.620369797449534 1 1
0.293314047300037 0.275082476167717 1 1
0.54384210630749 0.520910946199897 1 1
0.384870231014926 0.368287622671161 1 1
0.811284748607434 0.774205281595504 1 1
0.363113286955533 0.338138358240227 1 1
0.539276505865601 0.513151299130291 1 1
0.707200232665214 0.671372415610045 1 1
0.736886102226523 0.694560883672011 1 1
0.462116325433348 0.430947344885347 1 1
0.390756680284281 0.369951507055132 1 1
0.429135157783144 0.413682008823791 1 1
0.517972153547771 0.499016953280149 1 1
0.295131220028434 0.284350508505406 1 1
0.532569246553311 0.521507382224446 1 1
0.551559838765742 0.521198240310838 1 1
0.707308764689604 0.671937418130779 1 1
0.409032219131119 0.388102012092022 1 1
0.739415185858976 0.700219421901317 1 1
0.65594880799362 0.627867390720021 1 1
0.521677314158646 0.494948019400827 1 1
0.138678341278846 0.133273371567395 0 0
0.592017976240049 0.567195113342765 1 1
0.498756716802093 0.477016018354103 1 1
0.353809682315308 0.339368650470533 1 1
0.58012525108338 0.54308194462357 1 1
0.712702464116809 0.676758043501275 1 1
0.507631407252983 0.485217391695649 1 1
0.631993665279078 0.596005227331747 1 1
0.412538914917733 0.389542492312878 1 1
0.732576281875344 0.694344043690773 1 1
0.474310832559913 0.448241664225708 1 1
0.516431843979033 0.489645932504336 1 1
0.603986162891285 0.577222194888681 1 1
0.734106169698996 0.696657498863752 1 1
0.572114879392104 0.54501162236612 1 1
0.747325165640245 0.705934731072967 1 1
0.567030220910493 0.54524840151193 1 1
0.624297516668913 0.587827360955356 1 1
0.644641101981228 0.619736919293976 1 1
0.565794249892247 0.540807334147596 1 1
0.912331151905623 0.8612790042243 0 1
0.138417224882059 0.131208839168956 1 1
0.490564014032581 0.468459667650023 1 1
0.593794464446283 0.567777580617281 1 1
0.343150719805268 0.323624229042178 1 1
0.409854278536165 0.390191949921196 1 1
0.28166571841836 0.271599211963046 1 1
0.605133803428056 0.573545483399471 1 1
0.360052649809533 0.341789471152968 1 1
0.733470883157178 0.697038135799874 1 1
0.541858305803957 0.513815677654905 1 1
0.393219356407203 0.375284399801234 1 1
0.238292354263849 0.225734116485492 1 1
0.531573328756395 0.51057075276791 1 1
0.476740195159778 0.454465864218271 1 1
0.555565987513916 0.52661669587518 1 1
0.377842645339992 0.355251433846429 1 1
0.773022607993282 0.737081555065153 1 1
0.562060168049309 0.533837403220487 1 1
0.444379761643609 0.427038295607036 1 1
0.521565812207399 0.498638821796274 1 1
0.517884665850921 0.489036969706011 1 1
0.697139214520581 0.666860107881657 1 1
0.521306249132911 0.495626410168318 1 1
0.632535171696127 0.60339219381594 1 1
0.561113872216652 0.538395360355244 1 1
0.330930939756458 0.318402811159855 1 1
0.684856360932521 0.647748028043978 1 1
0.687007830665672 0.657670081159186 1 1
0.650029302728729 0.616608563442205 1 1
0.617512523361039 0.587217372906509 1 1
0.288553728820378 0.277891944316084 1 1
0.242080435608798 0.22787455822981 1 1
0.529634913225016 0.506839781054035 1 1
0.425702360635107 0.410049237249497 1 1
0.843473258937528 0.805664781146982 1 1
0.517986317902253 0.489261568152943 1 1
0.396699088453205 0.376643521472709 1 1
0.484559839293276 0.46421090167985 1 1
0.5702597059298 0.542868301506316 1 1
0.614465747580884 0.584696905462987 1 1
0.292004766425196 0.281221514866691 1 1
0.597467425793137 0.569425173283882 1 1
0.511495145136258 0.485548409933599 1 1
0.634049153487909 0.607560032193719 1 1
0.575601397192339 0.546248804187847 1 1
0.745676057494689 0.712366534609704 1 1
0.385467396944063 0.370867807532357 1 1
0.304267018601701 0.296561379251757 1 1
0.685808112889498 0.647101908720116 1 1
0.288606118044512 0.273963600999285 1 1
0.541345405832768 0.510722158115457 1 1
0.717564779945653 0.682360706969351 1 1
0.571184659225535 0.54828104474073 1 1
0.64584463423379 0.611191531412537 1 1
0.75309239662608 0.720643222577835 1 1
0.398183812290831 0.381089505525365 1 1
0.377113914382596 0.359464506778572 1 1
0.595915936577774 0.575248252162133 1 1
0.715787260829944 0.682813394985923 1 1
0.489597601620324 0.457961274201302 1 1
0.636895243514134 0.604433390395233 1 1
0.563611447624847 0.530469377091855 1 1
0.590757879230748 0.558275173542614 1 1
0.661757691236368 0.628220699206465 1 1
0.347606439604523 0.33072318774451 1 1
0.550691564194479 0.532877096178555 1 1
0.318751481819634 0.296834823699875 1 1
0.339963409888639 0.325545045952235 1 1
0.386755286823518 0.369140248877371 1 1
0.804192705395962 0.761093072860986 1 1
0.253756674671651 0.239241275593154 1 1
0.550325504176263 0.529390157341528 1 1
0.3417124635164 0.331143564447713 1 1
0.735372909090983 0.692470016756756 1 1
0.212212924740055 0.201371715362505 1 1
0.224602187459056 0.215009830986848 1 1
0.433827738801353 0.413623643651122 1 1
0.472882545119033 0.449475686999384 1 1
0.424954441564145 0.404664839092168 1 1
0.282332140917362 0.266487082038166 1 1
0.382505633220343 0.365917403769893 1 1
0.828229933549987 0.784331311694592 1 1
0.412695777354644 0.39291493703371 1 1
0.590765535670593 0.560202781248781 1 1
0.261641818368273 0.250285593729374 1 1
0.781998046353668 0.740637906777031 1 1
0.456577455998814 0.44218900561232 1 1
0.545136438605107 0.518872008770286 1 1
0.473470757212216 0.446685081715818 1 1
0.748139094852936 0.70694705561191 1 1
0.342675265025399 0.326167622345045 1 1
0.444358272875851 0.418862259095152 1 1
0.548162253301963 0.519129487315777 1 1
0.540578199895288 0.513967708013837 1 1
0.445508767933863 0.420471377643659 1 1
0.591642746863202 0.561936819058179 1 1
0.762336993921096 0.726035975728311 1 1
0.459761201057867 0.435507287354144 1 1
0.441797467771079 0.426882725285035 1 1
0.837823287327964 0.806302936948452 1 1
0.390546130065015 0.371668509068029 1 1
0.638981163046485 0.607252683519226 1 1
0.550166884845847 0.521809566377504 1 1
0.34313988355386 0.327771830921735 1 1
0.747177247596341 0.706075518113369 1 1
0.498793446662271 0.475315120935031 1 1
0.432298521516505 0.41632384260999 1 1
0.365022357912584 0.343200047332438 1 1
0.454086465494101 0.434954805249319 1 1
0.573138959228145 0.552119326306859 1 1
0.634192409260589 0.599937994372344 1 1
0.486631809798076 0.461723054722387 1 1
0.205211271820498 0.18947630334647 1 1
0.668727102935399 0.635000646247349 1 1
0.797932335134676 0.757692637463665 1 1
0.719814819392684 0.678268036907927 1 1
0.796831456556494 0.759200784646926 1 1
0.471867637484415 0.454967320499994 1 1
0.411813325577004 0.39348238728551 1 1
0.699591042270523 0.665038428969863 1 1
0.476020530233685 0.452784585133725 1 1
0.586218666960293 0.542613171922385 1 1
0.322175737195387 0.313506991819308 1 1
0.692708123159909 0.661408015221503 1 1
0.561143501610844 0.534160224004476 1 1
0.465254766150212 0.436370185585441 1 1
0.826558614565502 0.785868785800015 0 1
0.434699027310767 0.416010207615197 1 1
0.43869796436845 0.417143154307272 1 1
0.615876023407867 0.588600758644628 1 1
0.356679887866161 0.337402970742003 1 1
0.559926562934694 0.531903772558777 1 1
0.412251347580955 0.387763665778651 1 1
0.24273497469863 0.230899326391557 1 1
0.462995581383767 0.438704174115365 1 1
0.358312406246498 0.339710001499849 1 1
0.847733400580319 0.80844120026952 0 1
0.463788687213189 0.443230471290445 1 1
0.393375124589489 0.374138991874091 1 1
0.505271826162793 0.481974070238576 1 1
0.73648275201212 0.696322777483447 1 1
0.520180386668091 0.49793342806154 1 1
0.316066711958864 0.303206750441381 1 1
0.343817859874783 0.327701969412084 1 1
0.477315717195753 0.456485268522745 1 1
0.634029746727776 0.606865355605508 1 1
0.664453809374366 0.631185929762005 1 1
0.504377537866101 0.484168751215829 1 1
0.622819320166142 0.594433600627851 1 1
0.460949263813112 0.438960536791681 1 1
0.40294311433318 0.381394668305953 1 1
0.505555351142821 0.483345459908047 1 1
0.505891132927446 0.484134855263524 1 1
0.446675209322197 0.424515887647263 1 1
0.602927541274263 0.578815379552691 1 1
0.0609624469988698 0.0605123196831917 0 0
0.659524173517313 0.627098949960452 1 1
0.656980057761743 0.626343579723096 1 1
0.495225547116672 0.465645231070392 1 1
0.837647992958282 0.790251938053898 1 1
0.842653909877 0.798598564863112 0 1
0.618003277166823 0.586563360503592 1 1
0.718927845655839 0.679736647144366 1 1
0.578684390228024 0.551497515637761 1 1
0.443069789130358 0.423158346740725 1 1
0.519485380052367 0.492259178670715 1 1
0.463223844904702 0.446787441201801 1 1
0.331409417063781 0.314096510001828 1 1
0.189533819951361 0.183784674592257 1 0
0.462354627911337 0.448092916738627 1 1
0.692345905991379 0.660156065130413 1 1
0.100367706599964 0.0953408886160594 0 0
0.436880182493716 0.412571668692523 1 1
0.408441576978554 0.388830470023884 1 1
0.338968918975194 0.324910410415517 1 1
0.395991978917668 0.379944838989042 1 1
0.576427133833542 0.549592019898982 1 1
0.911191231272611 0.869023312797803 0 1
0.654670373901861 0.623740491620558 1 1
0.274891585393181 0.264407191499959 1 1
0.3621269562248 0.346405306128124 1 1
0.545605303245808 0.516835055294878 1 1
0.550697973628487 0.527257174859098 1 1
0.325234769533797 0.308217459907814 1 1
0.735999729559371 0.702580793088042 1 1
0.437367198044895 0.420488503720938 1 1
0.578939643141163 0.552841833318147 1 1
0.447106357269421 0.423087415348475 1 1
0.691439455543668 0.65820200450382 1 1
0.143731224422764 0.12885796110459 1 0
0.552668386049659 0.527764772649264 1 1
0.452657861378298 0.421778676572928 1 1
0.443601682606154 0.422030369703242 1 1
0.543248103506534 0.514634853263443 1 1
0.682619910428175 0.649017818059355 1 1
0.123478743540412 0.117985583394071 0 0
0.769111440231221 0.732529097390795 1 1
0.289065093862157 0.280463331420395 1 1
0.556650159003688 0.531654208918188 1 1
0.658119573067762 0.623487001467444 1 1
0.486313074368418 0.456316983818011 1 1
0.617133712116526 0.581544299130246 1 1
0.614896450803059 0.584406549320447 1 1
0.30592523124041 0.289995865285275 1 1
0.591724097248887 0.562557787664533 1 1
0.555568946502416 0.52526692571637 1 1
0.317702862971489 0.304451890754542 1 1
0.553267946560962 0.527208473126702 1 1
0.72072900393362 0.682929585193505 1 1
0.44541608194756 0.421213092982392 1 1
0.374898506182565 0.359487969634197 1 1
0.206508824531218 0.193128022547116 1 1
0.441179182891835 0.416096512110673 1 1
0.525920982969864 0.498032398023209 1 1
0.649151827377412 0.621195794773883 1 1
0.440112743832454 0.416634070809292 1 1
0.650235820954015 0.619312876734408 1 1
0.538650907137034 0.514599714927941 1 1
0.5831051944674 0.546641000246486 1 1
0.425291390464381 0.402144948151753 1 1
0.813599921232652 0.774121941122635 1 1
0.658972402503391 0.631287567541613 1 1
0.456452965419981 0.44094962068159 1 1
0.660119557281369 0.635486092341224 1 1
0.408897278866828 0.398500239659235 1 1
0.837015992363487 0.802242552649617 1 1
0.41186890383383 0.390100184867332 1 1
0.644897229558163 0.608428774955917 1 1
0.445871556066224 0.422811770522488 1 1
0.550622244159824 0.528113224122825 1 1
0.477045897655231 0.45291260556999 1 1
0.507369742002753 0.485896844219472 1 1
0.666035068292272 0.631088870293569 1 1
0.448520995735722 0.420257733822164 1 1
0.391980322197448 0.375992401877188 1 1
0.477860154838742 0.444413864201607 1 1
0.410321641744212 0.392625194050764 1 1
0.496937072415744 0.475240918472612 1 1
0.527132069489536 0.500829703600533 1 1
0.815403602791883 0.773921635548151 1 1
0.474091697879784 0.444996329727208 1 1
0.629729619788826 0.603155311823784 1 1
0.303362588507773 0.287549436489168 1 1
0.331415562598348 0.319442045516971 1 1
0.281262888479426 0.267995486803307 1 1
0.8110110837004 0.765162343017593 1 1
0.441183646311335 0.423459592857949 1 1
0.628844174056208 0.595586749101604 1 1
0.49463693303684 0.472819424024794 1 1
0.472752796183995 0.443686945229877 1 1
0.545004929358937 0.52021986552181 1 1
0.151657519123199 0.144629774741636 0 0
0.58850015151051 0.55866112124738 1 1
0.416283844855245 0.393406005462221 1 1
0.582727021095977 0.553729312568034 1 1
0.671386285457703 0.636884130753552 1 1
0.885532887588012 0.839537344257004 0 1
0.590100897053829 0.552802917196912 1 1
0.509450049493158 0.490643361342569 1 1
0.384236822181608 0.366316619197987 1 1
0.576446319357438 0.528291414684883 1 1
0.384253186212818 0.364282400362376 1 1
0.560837814264254 0.533766805006405 1 1
0.82805617986795 0.79116632330462 1 1
0.666725117106584 0.632753143404003 1 1
0.325237461965358 0.306135577660423 1 1
0.465881654042315 0.446270981995366 1 1
0.647634437091005 0.615523534544781 1 1
0.64007249017358 0.616783226913793 1 1
0.479800762017873 0.458641079281295 1 1
0.649060806605152 0.635561799935994 1 1
0.624043987618197 0.590625501621513 1 1
0.600231488638269 0.572142196265918 1 1
0.292441204404268 0.281795699185889 1 1
0.261913830469975 0.248505996448441 1 1
0.673606673743052 0.649113544564112 1 1
0.600399253218454 0.571298170232777 1 1
0.414907743195762 0.39142778874748 1 1
0.702510468114004 0.669132222128464 1 1
0.805836625731103 0.764097063858166 1 1
0.570609596274911 0.542827736097872 1 1
0.684612724476389 0.657480769535398 1 1
0.331917490074667 0.318432759299411 1 1
0.202012719778966 0.18335856737373 1 1
0.592742477790379 0.559249827007753 1 1
0.695223234925925 0.66172811076203 1 1
0.591122124218106 0.566318305515456 1 1
0.782463683011689 0.744044259343567 1 1
0.422462159497832 0.403621513196579 1 1
0.364960070320958 0.349636285116757 1 1
0.594195032840662 0.562147483527006 1 1
0.523027587097357 0.499073506431356 1 1
0.519310510873067 0.493930032906456 1 1
0.461637846415115 0.43991873653218 1 1
0.09678197324095 0.0907144840235815 0 0
0.528213975356584 0.501837170481336 1 1
0.36920656589204 0.352583865683916 1 1
0.540764313913571 0.512175078053575 1 1
0.359552859422514 0.346120553431181 1 1
0.500420340934866 0.47901181226015 1 1
0.347161471576207 0.322109883749938 1 1
0.548063897291532 0.513598043774752 1 1
0.606389180377516 0.577354360667852 1 1
0.828712482375343 0.788322793639619 1 1
0.467674343458792 0.447361890086211 1 1
0.523184081643858 0.495755829683059 1 1
0.479363834044499 0.461889498078482 1 1
0.393137972595543 0.374825437012983 1 1
0.602289010487413 0.574318615967534 1 1
0.320958762110905 0.303740098796522 1 1
0.561145326259117 0.534710477122446 1 1
0.808911309576981 0.76694440151388 1 1
0.184260075151987 0.173300064301687 1 1
0.735928559736646 0.685088669531679 1 1
0.489466447249103 0.489438545107572 1 1
0.39913420367734 0.382090215071634 1 1
0.631843929449537 0.606871706767234 1 1
0.393385952667728 0.362856704471484 1 1
0.552608095052987 0.522871805484943 1 1
0.196108909728291 0.184624475654481 1 1
0.432797758479178 0.409065835913863 1 1
0.411738072062984 0.395009089091262 1 1
0.541848663729696 0.507587183993546 1 1
0.709300125913612 0.676185751742081 1 1
0.535508994608679 0.511998563337 1 1
0.693681783516043 0.655157730579665 1 1
0.492899334007989 0.471389554016813 1 1
0.812459352357969 0.779828223384877 1 1
0.184933865403573 0.175023077892123 1 1
0.611485050995349 0.582534401571403 1 1
0.529978609859571 0.50591913674368 1 1
0.314896118272674 0.303975725859658 1 1
0.424009358908803 0.402604409574668 1 1
0.382815103110867 0.360503844501689 1 1
0.56885281907654 0.532018618312461 1 1
0.953702293697206 0.898855855104191 0 0
0.586728131208594 0.576128730173436 1 1
0.621310311768929 0.588333895379922 1 1
0.524668060269476 0.503751162717209 1 1
0.521153117830222 0.502551252427849 1 1
0.641002362842823 0.608780965201883 1 1
0.396203677463227 0.382453385036928 1 1
0.439456849280007 0.417625285666149 1 1
0.543632627367759 0.515730327423475 1 1
0.668457290278601 0.631134284305222 1 1
0.495339426054638 0.462895958246757 1 1
0.49610263357964 0.476063091455428 1 1
0.536295921206403 0.50979791319609 1 1
0.732049836102391 0.696475873219437 1 1
0.552745805742969 0.524265395951888 1 1
0.522907975084688 0.492411951540708 1 1
0.543421207910645 0.52016771675955 1 1
0.141994885381852 0.135284093205402 1 0
0.531557867856263 0.500791976431785 1 1
0.36178695161175 0.344173563105739 1 1
0.440811395687191 0.423035453774901 1 1
0.429182798898215 0.409129144314758 1 1
0.492564215036888 0.470613466271361 1 1
0.321834563331181 0.306285202810467 1 1
0.384880908680281 0.364388783938855 1 1
0.445539072880477 0.422761997703311 1 1
0.565103130361242 0.533541946777652 1 1
0.305699235570079 0.285740323769405 1 1
0.584761354651916 0.558496021181892 1 1
0.745063981128488 0.707953305999273 1 1
0.556698601234079 0.528363729024392 1 1
0.231971572659775 0.217916297170321 1 1
0.979661526777764 0.929486092364978 1 1
0.587458583638797 0.558843185398418 1 1
0.644492289354831 0.613166890288681 1 1
0.619005556832101 0.589486407738817 1 1
-0.0138686677259388 -0.013931186272528 0 0
0.790419057481632 0.752449191856424 1 1
0.674548256683808 0.643063356590686 1 1
0.64804963205216 0.616863865565198 1 1
0.369361271990729 0.354004578508896 1 1
0.425797922976675 0.404406705623232 1 1
0.377557155346768 0.354296845912745 1 1
0.408320869254957 0.388180929198306 1 1
0.361450704929781 0.341136705555744 1 1
0.679417009088104 0.647742240945202 1 1
0.888242884588492 0.851483404335326 0 0
0.241137109526589 0.230295908664185 1 1
0.566550764646441 0.540633643404462 1 1
0.411554908016971 0.389160633919914 1 1
0.383733261526645 0.357631994651792 1 1
0.725467162012609 0.692486113819536 1 1
0.531846518005646 0.502921262314531 1 1
0.502596747582154 0.475888185861155 1 1
0.484334668601678 0.457454466419466 1 1
0.453101434072504 0.432268564202369 1 1
0.475445784754738 0.461681168210159 1 1
0.556089762964208 0.534573760139165 1 1
0.570345461894931 0.53506583428772 1 1
0.837541642687818 0.798395046899336 0 1
0.700980730657943 0.660661206647001 1 1
0.610384108704253 0.580501844219463 1 1
0.640307108290288 0.607421252818746 1 1
0.573573193023922 0.534550256289191 1 1
0.476185742774815 0.454075881894489 1 1
0.30261709892479 0.285633525642978 1 1
0.475202689550512 0.449953944661268 1 1
0.635363027387959 0.609572323116894 1 1
0.657221399027951 0.627825742256764 1 1
0.429545895893658 0.404337459659001 1 1
0.525968260563528 0.495809247280083 1 1
0.349239278471253 0.330879774499113 1 1
0.408181504014163 0.382509789127598 1 1
0.76922924033337 0.732457083924142 1 1
0.47185187457665 0.448978440042671 1 1
0.506009738246496 0.482245994350928 1 1
0.42859888302205 0.404169396605196 1 1
0.821172676890646 0.773258382744289 1 1
0.49523205610832 0.474600923904058 1 1
0.575108341281927 0.549026068434552 1 1
0.0152201417844058 0.0197114911642105 0 0
0.408702505763457 0.387436296999728 1 1
0.54296361718441 0.513998471652671 1 1
0.904906818894978 0.859641673937271 0 0
0.618951459402209 0.584501136380356 1 1
0.797406635434017 0.758128416378134 1 1
0.283107522599987 0.270292947537055 1 1
0.745265698976807 0.709639362195278 1 1
0.529000355909482 0.505565700845229 1 1
0.470935912791816 0.450705798401751 1 1
0.650048641673119 0.620168265544751 1 1
0.372904630229391 0.357396306617063 1 1
0.614166380388476 0.587345311376762 1 1
0.505803856726106 0.483323331388052 1 1
0.573210645462349 0.539295349238315 1 1
0.536663287097906 0.509123839580953 1 1
0.429106164493094 0.405369148561899 1 1
