# Supplementary material for: Bias caused by sampling error in meta-analysis with small sample sizes
Source: PLoS One. 2018 Sep 13;13(9):e0204056. doi: 10.1371/journal.pone.0204056 (PMC6136825; doi:10.1371/journal.pone.0204056)
Supplement: S4 File — (ZIP) [file pone.0204056.s004.zip › results N = 10 theta = 0.5 tau = 0 sz = 100-500.txt]

"cohen.dl.theta" "hedges.dl.theta" "cohen.dl.cp" "hedges.dl.cp"
0.494488402692533 0.493314750494125 1 1
0.538216820333353 0.53665060915846 1 1
0.493709977894623 0.492146347700018 1 1
0.500680733570055 0.499510475886821 1 1
0.455634866032779 0.454668527829403 1 1
0.465075443000251 0.464006718367089 1 1
0.451973043183825 0.450695463046829 1 1
0.523273041435166 0.521539856558536 1 1
0.560590533141773 0.558915269403094 1 1
0.449278352292149 0.448222510087576 1 1
0.456893200617721 0.455860923867054 1 1
0.482253103735605 0.481291509146458 1 1
0.491328036675933 0.490010874604859 1 1
0.524467211324816 0.523092908231264 1 1
0.567349585512274 0.56598371976051 1 1
0.542033052661916 0.540613538841844 1 1
0.43778038335213 0.436859809418284 1 1
0.520799280354689 0.519532152048124 1 1
0.439483755288072 0.438611704129728 1 1
0.423803902588996 0.42292141485055 0 0
0.54279200140336 0.541346373044612 1 1
0.523643439284393 0.522455267843979 1 1
0.498723745906464 0.497506369330149 1 1
0.578761607855926 0.577375415804391 0 0
0.4691874265736 0.467981243967534 1 1
0.480297240232636 0.478986880248634 1 1
0.50353249348115 0.502598241492982 1 1
0.486050291993787 0.484822952517722 1 1
0.526286382443633 0.524806588452383 1 1
0.4648331496626 0.463282278141213 1 1
0.527783189754935 0.526207612941208 1 1
0.500731135233897 0.499272060679888 1 1
0.544394036234763 0.543074986487032 1 1
0.48891062754038 0.487170713408216 1 1
0.544017065649967 0.542746750071476 1 1
0.475204613745411 0.474201737478168 1 1
0.503503294947426 0.502372719272524 1 1
0.503541894465348 0.502316158131191 1 1
0.567455366726746 0.565839558219167 1 1
0.48762650523889 0.486414556688958 1 1
0.505941124210099 0.504680966848061 1 1
0.504798794327542 0.503248752028798 1 1
0.550331911337455 0.548968475833566 1 1
0.514832913933757 0.513337517498005 1 1
0.508641479168406 0.506754135669789 1 1
0.545329331321803 0.543818593474821 1 1
0.48994373436879 0.488896912505097 1 1
0.563712997484059 0.562226985754216 1 1
0.4991553083385 0.497851868647513 1 1
0.577410552475606 0.576104599740559 0 0
0.457975348333459 0.456909944081109 1 1
0.451904830071744 0.45081625736203 1 1
0.50008776046037 0.498662772063971 1 1
0.531293896942765 0.530199530118378 1 1
0.512782701497603 0.511691647026111 1 1
0.516242349575318 0.514728580874981 1 1
0.444566571256209 0.443405217676782 1 1
0.447891639533414 0.446712369674775 1 1
0.518768466011713 0.517659070222827 1 1
0.442994452720124 0.441949303318081 1 1
0.512432281229916 0.511306430094161 1 1
0.470738046055876 0.469524254527646 1 1
0.500811376515257 0.499433959247273 1 1
0.456107570624068 0.455013934006755 1 1
0.495402531813241 0.494070467884152 1 1
0.528733455484751 0.527718450193321 1 1
0.482316686441911 0.481236522250535 1 1
0.449295455641196 0.448284416812489 1 1
0.458332653623643 0.457136549161002 1 1
0.456944474939967 0.455710702538623 1 1
0.60049791798646 0.598958498089695 0 0
0.503217145350481 0.501891907780752 1 1
0.430364941320889 0.429091703812261 1 1
0.500172514294461 0.498905055777717 1 1
0.420361392858823 0.419081111789976 1 0
0.567844144647489 0.566243755929395 1 1
0.496898118270594 0.495595828103782 1 1
0.519406031432583 0.518156547382618 1 1
0.436613389043461 0.435600521137573 1 1
0.470900424156645 0.469579226804868 1 1
0.522218238340032 0.521212582731228 1 1
0.475782429440672 0.474578851511524 1 1
0.489671066790391 0.488300411049097 1 1
0.515148025112863 0.513856942911932 1 1
0.518987837637616 0.517918302376545 1 1
0.472587776494986 0.471672606175361 1 1
0.474163562639734 0.473042550474121 1 1
0.447912792127626 0.4467213557966 1 1
0.529320848272384 0.52785352265341 1 1
0.517606629340596 0.51627262314265 1 1
0.485567340723498 0.484522147903339 1 1
0.556908987522889 0.555316981155133 1 1
0.494543791919967 0.493141298630787 1 1
0.469859300429187 0.468845966325758 1 1
0.48369156228043 0.482530705929991 1 1
0.49584576162055 0.49486464872147 1 1
0.538576239960667 0.537244510830913 1 1
0.46930498089294 0.467944860790644 1 1
0.464530047557378 0.46347472971367 1 1
0.465060966558957 0.463749036812472 1 1
0.518558795410978 0.517112863080338 1 1
0.543822744588757 0.542210073135824 1 1
0.479701343422829 0.478252326960682 1 1
0.449864409165597 0.448499028019337 1 1
0.47034290097078 0.468792534939593 1 1
0.553933066173039 0.552756274833659 1 1
0.537374710956821 0.53561444902411 1 1
0.460789582169305 0.459606475164593 1 1
0.475843187083676 0.474470047704192 1 1
0.502662631969383 0.501280396146174 1 1
0.556511550072535 0.5553149254314 1 1
0.488913265813338 0.487925288926734 1 1
0.563453867993254 0.561817476030724 1 1
0.478558998421329 0.47731438669125 1 1
0.476656063109949 0.475751817067505 1 1
0.416133253412596 0.414975075285711 0 0
0.501079020531833 0.499919143981032 1 1
0.473715038348795 0.472513771142215 1 1
0.476067100625917 0.474851372835609 1 1
0.530214236186343 0.528687606003291 1 1
0.530237386797051 0.52894857003193 1 1
0.51579002745255 0.513974495964801 1 1
0.52764697125554 0.526304957254259 1 1
0.478541491848641 0.477269776654689 1 1
0.502956298511317 0.501322606308855 1 1
0.490031169829318 0.48865837133161 1 1
0.532028096290483 0.530988329229985 1 1
0.525379991342793 0.523874395452652 1 1
0.499685127316483 0.498247796095482 1 1
0.514570383595462 0.513446271957964 1 1
0.553305774945901 0.552088044050199 1 1
0.480766723738846 0.479689386825842 1 1
0.545465683278106 0.544030954447649 1 1
0.576024027084808 0.573803996351261 1 1
0.542849113841079 0.541055108972582 1 1
0.500169440800161 0.498273493949863 1 1
0.545163797753468 0.543533964583409 1 1
0.506742321955669 0.50554485912942 1 1
0.490995717131393 0.489780099234326 1 1
0.475320628538263 0.474085683959181 1 1
0.573381199153622 0.572072470380531 1 1
0.482709803199034 0.481603287468261 1 1
0.450368836395986 0.449415042989002 1 1
0.526057253576731 0.524724319363645 1 1
0.534949425015008 0.533716636239973 1 1
0.546954835391421 0.54542170813125 1 1
0.519118913433702 0.517974885076538 1 1
0.523655148164145 0.522287901851707 1 1
0.516754427533572 0.5154521898947 1 1
0.506125561360729 0.504992600253149 1 1
0.477852911942891 0.476527476485485 1 1
0.519022051917487 0.517878933093993 1 1
0.527666540143401 0.525500346849529 1 1
0.52244731388101 0.5205126645096 1 1
0.472341816526611 0.47109262537202 1 1
0.513111074677204 0.511570390054494 1 1
0.521812384259507 0.52032701557273 1 1
0.509992963880626 0.508851408373512 1 1
0.507211623537779 0.506199616867644 1 1
0.533717759748496 0.53237673837082 1 1
0.450567352907956 0.44962757391826 1 1
0.508604022131536 0.507105232201043 1 1
0.47943184459451 0.478194798189452 1 1
0.530565673218727 0.529136362054978 1 1
0.527315815119641 0.525813281360062 1 1
0.547737237642159 0.546439344439586 1 1
0.470029696442764 0.469036567697683 1 1
0.446516128431205 0.445497491714791 1 1
0.396096242122667 0.39479602493671 0 0
0.473471066099473 0.471925639957899 1 1
0.467351129078477 0.465946553727427 1 1
0.463242627408704 0.461088119628923 1 1
0.492306067081772 0.491285770864338 1 1
0.492740129438688 0.491491242571545 1 1
0.507035217890009 0.505836081125115 1 1
0.453575596824243 0.452405645579114 1 1
0.474094566685247 0.472920163806946 1 1
0.543936158351002 0.542557384611689 1 1
0.535289879690116 0.533840453324782 1 1
0.39969728193238 0.39857729214784 0 0
0.475446298631451 0.473707632332971 1 1
0.522053115445818 0.520790876620783 1 1
0.494668241442487 0.493619078478485 1 1
0.570901621167677 0.569132631676284 1 1
0.580258578980834 0.578821845800922 0 0
0.514590446129218 0.513312807807448 1 1
0.525261586564353 0.523803185282185 1 1
0.544024391227379 0.542727485376756 1 1
0.530977538286674 0.529686272196065 1 1
0.490843544661658 0.489761287822746 1 1
0.522775155665795 0.521098894893415 1 1
0.510285403364594 0.509124289511773 1 1
0.47785740021341 0.476467920893518 1 1
0.452209887070675 0.451269234881056 1 1
0.499439382823798 0.498240122183026 1 1
0.5077310676694 0.506690413060866 1 1
0.466478258291762 0.465067677846892 1 1
0.468179928092133 0.466831208789755 1 1
0.459304755096031 0.458066503447627 1 1
0.50162297322481 0.50044375778122 1 1
0.549996893420714 0.548113965010496 1 1
0.504414683393548 0.502756884842639 1 1
0.455809957159111 0.454662685279832 1 1
0.471426032456927 0.470201045029508 1 1
0.487512305344713 0.486380886318913 1 1
0.453002228088586 0.451823392416903 1 1
0.537507878219064 0.53623910667317 1 1
0.526329090083258 0.524942624925726 1 1
0.527921617070269 0.525612477633211 1 1
0.520964178728086 0.519861223436204 1 1
0.545307197788214 0.544138807738565 1 1
0.531209612461122 0.529804476114692 1 1
0.466817515382899 0.465427426298211 1 1
0.483126549151096 0.481867335391845 1 1
0.538541311705616 0.537128943321839 1 1
0.515764828205958 0.514805689228043 1 1
0.497221040837788 0.496184188874372 1 1
0.519571504971312 0.518181473704166 1 1
0.482090775344821 0.480923714953411 1 1
0.556231052155477 0.554680730952932 1 1
0.453331343358038 0.452191928933174 1 1
0.508344097964871 0.506994445176915 1 1
0.542495513196012 0.541051309458859 1 1
0.511701804969307 0.510128575291878 1 1
0.483980676981367 0.482245740234682 1 1
0.483169263761151 0.481952683924629 1 1
0.500009027072029 0.498932084946283 1 1
0.488692210866044 0.48754842974792 1 1
0.49705812359653 0.495864014335844 1 1
0.537761133914177 0.536520743600844 1 1
0.49143572616597 0.490279665691273 1 1
0.462134045921802 0.46115512327457 1 1
0.540202889090181 0.538051721017493 1 1
0.506821344919712 0.505645209620174 1 1
0.441774841578939 0.440465957293306 1 1
0.553501205809673 0.552024460319178 1 1
0.551345130036796 0.550270627798581 1 1
0.512425332708562 0.511019865802748 1 1
0.462196192232253 0.461204957327651 1 1
0.551537230970487 0.54991591820098 1 1
0.511543332965182 0.510111996542664 1 1
0.435325860151656 0.434303650931844 1 1
0.517733849004698 0.516495707247812 1 1
0.476871199664133 0.475429199709314 1 1
0.6000667769873 0.598756040057546 0 0
0.485008654206944 0.483593571697729 1 1
0.428028392726259 0.427122878623087 1 1
0.522611764619997 0.520607328354094 1 1
0.530372661741467 0.5288873813374 1 1
0.45429832706159 0.452657953310059 1 1
0.445922151032956 0.444532576764378 1 1
0.459162054806231 0.457940390169775 1 1
0.439751947633177 0.438566394133568 1 1
0.463220600129027 0.462185365152938 1 1
0.518550524085619 0.517423947158812 1 1
0.430515271750389 0.429397130030784 1 1
0.526807067885888 0.525569333963001 1 1
0.541965956280102 0.540780450802448 1 1
0.465161139761017 0.464143559711174 1 1
0.525763667605266 0.524535055574293 1 1
0.531978826148433 0.530830162976675 1 1
0.482119246245558 0.481104060315857 1 1
0.476509425907459 0.4753148977454 1 1
0.486225544855566 0.485142912223759 1 1
0.491943518263613 0.490708978680978 1 1
0.535583786708965 0.534215402129017 1 1
0.499000222576408 0.497711712206102 1 1
0.553080623526084 0.551769452649781 1 1
0.4399475653638 0.438677037619118 1 1
0.468920870426068 0.467861327212288 1 1
0.502720289435411 0.501447238263753 1 1
0.479343083854896 0.478154952994343 1 1
0.518299732724546 0.516886626554455 1 1
0.517517868485707 0.516324852541666 1 1
0.45936810572354 0.458124378956188 1 1
0.531339572918385 0.530150670181692 1 1
0.423360802885874 0.422296071921946 0 0
0.44775456208102 0.446804862511626 1 1
0.485588198478617 0.484600975437974 1 1
0.448297185376414 0.447415657837978 1 1
0.545975667126831 0.544234460043458 1 1
0.453485660136723 0.452569463061436 1 1
0.487637446646214 0.486468593519358 1 1
0.572369244448101 0.571277345979606 0 0
0.467316245153561 0.46607906403043 1 1
0.522033192638224 0.520739074879883 1 1
0.486057467221209 0.484917562299648 1 1
0.59001384335629 0.58862757788174 0 0
0.50261605033707 0.500943297657743 1 1
0.515051314246426 0.51372747613438 1 1
0.464134954060799 0.463190100786566 1 1
0.470998659364004 0.469964792782535 1 1
0.520506214296968 0.518970603772638 1 1
0.508013020434289 0.506689942404268 1 1
0.571191808674731 0.568810746374177 1 1
0.473564697578522 0.472145791964365 1 1
0.557067371801417 0.555731994243548 1 1
0.441306918639821 0.440284619164821 1 1
0.500101996312004 0.498806860216211 1 1
0.491100277383173 0.489867630113804 1 1
0.519243182055994 0.518016636991197 1 1
0.475288283292027 0.473609989951745 1 1
0.485973614610747 0.485011134466091 1 1
0.491926789079851 0.490787569546336 1 1
0.509270034668468 0.507514034057479 1 1
0.415494222481211 0.414578620310418 0 0
0.472156268482508 0.47099290551707 1 1
0.511208012649944 0.509735645087156 1 1
0.468147833241424 0.467080755678379 1 1
0.508761314297323 0.507608894454069 1 1
0.474363768630298 0.473311373698309 1 1
0.577287360878952 0.575619127908825 1 1
0.448261170132941 0.447158710147983 1 1
0.502108798253745 0.501026486417655 1 1
0.518528652275874 0.517095587139348 1 1
0.503676432481472 0.502405159598175 1 1
0.492361976199125 0.491040101015442 1 1
0.472113755682987 0.47086241906377 1 1
0.403949412589765 0.40264562151955 0 0
0.433611617926267 0.432564833117886 1 1
0.439507908195851 0.438240117817549 1 1
0.546718480282622 0.545287579167979 1 1
0.441533678754888 0.44048155746005 1 1
0.481232867199427 0.480134071272146 1 1
0.48982810760434 0.488259236468342 1 1
0.46663755509461 0.46551183061385 1 1
0.491216503378043 0.489767820385115 1 1
0.570202280358774 0.568870491432911 1 1
0.527841134784309 0.526453505045166 1 1
0.469090687025656 0.467948791279657 1 1
0.516681004296001 0.515384372793512 1 1
0.499263206409641 0.497887615071297 1 1
0.409625412854996 0.408107644899553 1 1
0.505046155100014 0.503919621899987 1 1
0.462637077361969 0.461545056977239 1 1
0.532845287855894 0.531366755937982 1 1
0.531833459244629 0.530658032652263 1 1
0.482332659032531 0.48101453767607 1 1
0.46945677777017 0.468413753172545 1 1
0.506006898676411 0.504686227388437 1 1
0.503085004085549 0.501632799096322 1 1
0.539856618699358 0.538428598519572 1 1
0.444618829572899 0.442814229310091 1 1
0.499579871084034 0.49840602843552 1 1
0.406261486159532 0.405307867749803 0 0
0.598550329183907 0.596724508157494 0 0
0.578030067994819 0.576628717351195 0 0
0.485481254408138 0.483970496348952 1 1
0.510177094510339 0.508967660441383 1 1
0.506482884515166 0.505427481265644 1 1
0.466535454865017 0.465695808837389 1 1
0.455628424010174 0.454064407557007 1 1
0.521173193725635 0.519166407935288 1 1
0.519958578034349 0.518577812985953 1 1
0.576148164595311 0.574510553847716 1 1
0.42605042251992 0.424802352014635 1 1
0.478252836926225 0.477061198974414 1 1
0.525490861375067 0.523874408566406 1 1
0.500025628844539 0.498656327372256 1 1
0.520652488138024 0.519175228516215 1 1
0.488821573809491 0.487598463594631 1 1
0.434444316482123 0.433553195831836 1 1
0.496337775549644 0.495045517957215 1 1
0.551318112185347 0.549709218296227 1 1
0.486719408647983 0.485408685638787 1 1
0.530837526324205 0.528875637435834 1 1
0.553876164454008 0.552324731089426 1 1
0.491185191254917 0.490032162186688 1 1
0.523120486433338 0.521777276495749 1 1
0.520015823622851 0.518648375599194 1 1
0.456068434162852 0.454658414186881 1 1
0.462590077660667 0.461585351227456 1 1
0.416233032802375 0.415258604292976 1 1
0.511528309050547 0.510478664276451 1 1
0.454084396921532 0.45298556705231 1 1
0.466170750970571 0.465207984710945 1 1
0.515834254734746 0.514535176251894 1 1
0.495543847583241 0.493913142827385 1 1
0.510268505385322 0.508845170354377 1 1
0.531778467496702 0.530241387073177 1 1
0.526466190277189 0.525413189224029 1 1
0.469293750696043 0.468203944866961 1 1
0.488256918734891 0.48719479903083 1 1
0.47411327001508 0.472986369248219 1 1
0.472772392965686 0.471628224598499 1 1
0.575374365094592 0.573986281976488 1 1
0.533343049512484 0.532015791103902 1 1
0.443379802137019 0.442034803255389 1 1
0.49535702920994 0.493983919926622 1 1
0.528034048661133 0.52698011086351 1 1
0.437841074999507 0.436779497101358 1 1
0.467057956888393 0.46602944424591 1 1
0.497934188633383 0.496817276803393 1 1
0.495753133566048 0.494274122156197 1 1
0.511999087641914 0.51041575481068 1 1
0.497544865728355 0.496313848247885 1 1
0.527844632684497 0.526293265982002 1 1
0.503372603931563 0.502123111876892 1 1
0.459770657686638 0.458507403105201 1 1
0.472692960680392 0.47164894916296 1 1
0.493032384722542 0.49177362433348 1 1
0.554643697856649 0.553291161472046 1 1
0.458754049738699 0.457605482937142 1 1
0.524400912396549 0.522784996863178 1 1
0.490518241336943 0.489192704440401 1 1
0.536102982875029 0.534847695779947 1 1
0.419408888584839 0.418443525924434 0 0
0.499014828424629 0.497879069048565 1 1
0.504639498125495 0.503353760428051 1 1
0.453259926062514 0.452323254341584 1 1
0.496674322001498 0.495480290287622 1 1
0.478914972302407 0.477642777478044 1 1
0.509723628572468 0.508522383605418 1 1
0.511468100433761 0.509740152548877 1 1
0.495154009300254 0.49408471752953 1 1
0.506175008607501 0.504532706414616 1 1
0.48247675315782 0.481167194652399 1 1
0.570774991156307 0.569503223890115 0 1
0.506028177701078 0.504679806314656 1 1
0.491085085403333 0.490013954832981 1 1
0.507782462226789 0.506542200473569 1 1
0.523809746600619 0.522591691967982 1 1
0.549074710385671 0.547922494971047 1 1
0.477978486309617 0.47690691437999 1 1
0.392726027361632 0.39186561931109 0 0
0.483748737377597 0.48230507171571 1 1
0.601603459407112 0.599795004001922 0 0
0.509490150320669 0.507965170909722 1 1
0.494444678987013 0.493056132347334 1 1
0.484830196042772 0.483806213381679 1 1
0.457450737697641 0.456347003150072 1 1
0.513221802205992 0.511880959292486 1 1
0.53873253792215 0.537372196663543 1 1
0.491669549827295 0.490518565211318 1 1
0.543219912131344 0.541849571638967 1 1
0.562434568117502 0.561292362241609 1 1
0.41784215519635 0.416634598247067 0 0
0.511638257090593 0.510434800230876 1 1
0.529553563536253 0.528494094025043 1 1
0.544293382263255 0.542939028645018 1 1
0.449231753705707 0.448072522259643 1 1
0.460802281779791 0.459784487550222 1 1
0.476248970956287 0.475127261115952 1 1
0.533524156639722 0.532168488880054 1 1
0.590210970224567 0.588773121321503 0 0
0.540170077351795 0.53876207122097 1 1
0.501369916416482 0.500446428392316 1 1
0.549380469614751 0.548079090384084 1 1
0.484081913540598 0.482557639470518 1 1
0.462117141769175 0.460791145200309 1 1
0.531555306095894 0.530256452986997 1 1
0.526160016457477 0.525003812375245 1 1
0.463347169860395 0.462414091172046 1 1
0.513490555772521 0.512252268917599 1 1
0.489117093479147 0.48803124940171 1 1
0.509907951429698 0.50850849514942 1 1
0.458193188232727 0.457293325796484 1 1
0.518150295844975 0.517083869523258 1 1
0.554447961404668 0.553226045101348 1 1
0.527419833647145 0.525737704338347 1 1
0.507461328284758 0.506077599677425 1 1
0.4534094281406 0.452481584560697 1 1
0.53930340304694 0.537698619182029 1 1
0.593252812579029 0.591995141260362 0 0
0.545418346096687 0.544003827903918 1 1
0.47371414012351 0.472573775294906 1 1
0.460517221674713 0.459569068977591 1 1
0.483211229970433 0.481699122193963 1 1
0.440400007706741 0.439198736779038 1 1
0.564436527182463 0.56289638288739 1 1
0.525637343278417 0.52426636569503 1 1
0.496338442652835 0.495193847125993 1 1
0.524847717101761 0.523627388856179 1 1
0.535898707155394 0.53478559811078 1 1
0.521557101157894 0.519557853593575 1 1
0.53880462102419 0.537441168368701 1 1
0.467293594594629 0.46603454555313 1 1
0.502205678479513 0.500978900500464 1 1
0.461866826543965 0.460816059593039 1 1
0.472702630713491 0.471281839899429 1 1
0.461969554510332 0.460722912609095 1 1
0.422124256212398 0.421061682815446 1 1
0.433737322757813 0.432500209271882 1 1
0.525418902550144 0.524183454218826 1 1
0.559504862027158 0.557945465037655 1 1
0.491134886434614 0.489825787028145 1 1
0.474265137214825 0.473208616257029 1 1
0.550960997095946 0.549608390168927 1 1
0.534476038537409 0.533198497933631 1 1
0.486913289677805 0.485732854364787 1 1
0.507087193352999 0.505742440527162 1 1
0.52512058000222 0.523877300775741 1 1
0.471200767498549 0.470144722368143 1 1
0.466291377126716 0.464951502225926 1 1
0.428910216689206 0.42786716628124 1 1
0.467992343563013 0.466913535312326 1 1
0.488598115178502 0.486816628521855 1 1
0.49242404507682 0.491294254582269 1 1
0.442465068006362 0.441330843326084 1 1
0.517258079418249 0.515665096114614 1 1
0.507118269541829 0.505872428321637 1 1
0.502508925752924 0.501275843278519 1 1
0.450004822430513 0.448915890228628 1 1
0.487226990974993 0.48570790213848 1 1
0.457768658209901 0.456260725318486 1 1
0.541299416355726 0.539613354717583 1 1
0.476029002086429 0.474564454542452 1 1
0.514703179869687 0.513262697259724 1 1
0.541073116087472 0.539691465112795 1 1
0.50809575783221 0.506795153430605 1 1
0.520736734097473 0.519745091051668 1 1
0.429813905977296 0.428630132507614 1 1
0.504355477212988 0.502965260341695 1 1
0.487386632489628 0.485951273016351 1 1
0.57623455988248 0.574672035367554 1 1
0.504880549982541 0.503646937042485 1 1
0.518608302707534 0.517397963667101 1 1
0.519950221150967 0.518442606163939 1 1
0.493246786968782 0.491847377668892 1 1
0.56086546777229 0.559476491184466 1 1
0.420653481083753 0.419582774111911 1 0
0.486473534089843 0.485252058217885 1 1
0.409852622888543 0.408775134742817 0 0
0.545141869702355 0.543482744235327 1 1
0.436559783118191 0.435390957968317 1 1
0.47413402107538 0.472928793115995 1 1
0.516548541324704 0.515071884722127 1 1
0.521683280181217 0.52011742928891 1 1
0.56712294522997 0.565329884382472 1 1
0.562043689831186 0.560667987469756 1 1
0.464844600348937 0.463655737236351 1 1
0.537635914290706 0.536332158436621 1 1
0.536398729201504 0.535068899761047 1 1
0.528348661306272 0.527143395898714 1 1
0.558386276920235 0.556714762103834 1 1
0.532100112427528 0.530463255574824 1 1
0.44686753700531 0.445999093123759 1 1
0.530983784191176 0.529133386443306 1 1
0.498281777147743 0.497246744685926 1 1
0.503781064531612 0.502069987109662 1 1
0.503545537758511 0.502368244746033 1 1
0.531197756757781 0.529840487645508 1 1
0.447605908813958 0.446376396572479 1 1
0.484993473330639 0.483767488073262 1 1
0.450708527803796 0.449312452931004 1 1
0.504757848496812 0.503538436598135 1 1
0.465975521766115 0.464742415316586 1 1
0.524105148995749 0.522961213099467 1 1
0.463144156613904 0.461945464781886 1 1
0.521325347512554 0.51972303318257 1 1
0.475687010738163 0.474621996248589 1 1
0.490586703060896 0.489446705437288 1 1
0.441352620328029 0.440339191117504 1 1
0.465826462997051 0.464858343026543 1 1
0.511351992367463 0.50991834551415 1 1
0.490337354958426 0.48907538062491 1 1
0.474174320636868 0.473091126176237 1 1
0.492836263126554 0.491459838369425 1 1
0.491224445794393 0.49018669220076 1 1
0.520033405725488 0.518696924660516 1 1
0.535286593734014 0.533993873927117 1 1
0.473854909732639 0.472490503827983 1 1
0.389258309116326 0.388365541146343 0 0
0.487103694756019 0.485828643330774 1 1
0.527394585995906 0.525778554443864 1 1
0.532237974990722 0.531130630254354 1 1
0.524923843537113 0.523570382343619 1 1
0.516851560777307 0.515456714251695 1 1
0.474809284262495 0.473426947621048 1 1
0.527866660564935 0.526470024882158 1 1
0.491142860722929 0.490087455200073 1 1
0.518902616553293 0.517445066524031 1 1
0.490599355278109 0.489491271262122 1 1
0.492845297591332 0.49144418439171 1 1
0.556824130525799 0.55544111260656 1 1
0.521212199711994 0.519980463978434 1 1
0.544634960989953 0.543170152827031 1 1
0.449695822681141 0.448314918991161 1 1
0.491459502357751 0.490097909623568 1 1
0.492478137596136 0.491346751964899 1 1
0.5217605987085 0.520399796371456 1 1
0.555765324122845 0.553723700285354 1 1
0.431662221393787 0.430438753174217 1 1
0.521588731092635 0.520335805895201 1 1
0.519835363981552 0.518679175034498 1 1
0.547014077404381 0.545797928383116 1 1
0.549858508779002 0.548191558987767 1 1
0.541757267271856 0.54009846474261 1 1
0.506841629352913 0.50568291496899 1 1
0.490232605094089 0.488132433794582 1 1
0.499009914671444 0.497613068216606 1 1
0.477744135816763 0.476694737783432 1 1
0.421297688837211 0.420140984982793 1 1
0.509607491989567 0.50860512297595 1 1
0.48230252480166 0.480685711860717 1 1
0.465893921917038 0.464620144139898 1 1
0.492254522969575 0.49096064406002 1 1
0.475457055678669 0.474103817411594 1 1
0.501866544054422 0.500504515398786 1 1
0.521155036276807 0.519631030772185 1 1
0.461309713071671 0.460119509979499 1 1
0.497001509361363 0.495650934774387 1 1
0.530837911785423 0.529651599864844 1 1
0.521073577758153 0.519758685277041 1 1
0.504020642689536 0.502783392977876 1 1
0.452411763704769 0.45145284117919 1 1
0.419355633634357 0.418020533877745 1 1
0.521274649170825 0.519826802259923 1 1
0.48802182807596 0.487024195533623 1 1
0.552754414540793 0.551621114526958 1 1
0.478838271696918 0.477826467828342 1 1
0.490507958564118 0.489272466710672 1 1
0.547387124762174 0.546182344112276 1 1
0.418535442561148 0.417314144664312 0 0
0.480769934756638 0.479660524795669 1 1
0.482480612839617 0.481339240027538 1 1
0.477561214112641 0.476121770139101 1 1
0.429511197583013 0.428301033816031 1 1
0.494321223234973 0.493283108647278 1 1
0.436592348129693 0.435525330471604 1 1
0.482961694513419 0.481693181660928 1 1
0.561709336322276 0.560180993107712 1 1
0.465316064216838 0.463801730061902 1 1
0.435557885390927 0.434270665665817 1 1
0.464889440690398 0.463499089114795 1 1
0.50421560107519 0.503123896914308 1 1
0.470616072811753 0.469390400103199 1 1
0.501152034779913 0.499872592929438 1 1
0.424077785066029 0.423193651595486 0 0
0.519968735437076 0.518226219495757 1 1
0.49873921000816 0.497470330930416 1 1
0.457352484322401 0.456176227201633 1 1
0.494559765171085 0.493370304876792 1 1
0.469461243930148 0.468380784379941 1 1
0.60851426443976 0.607110978122582 0 0
0.590859368379458 0.589176274420008 0 0
0.486099350500893 0.48490941859845 1 1
0.521858571897216 0.520640231252377 1 1
0.457090659806364 0.456077253659327 1 1
0.47878470135474 0.477591816353765 1 1
0.46442084945019 0.463352969799778 1 1
0.452916962582052 0.451254425180175 1 1
0.52539086697625 0.524206900322437 1 1
0.49356532758688 0.492402848727224 1 1
0.464588560425696 0.463496844997632 1 1
0.462891778660982 0.461701727886151 1 1
0.499185353738394 0.497791685746858 1 1
0.497958828815477 0.496323548575261 1 1
0.449683776080137 0.44851223230964 1 1
0.481052098548032 0.479466636079498 1 1
0.533127473748302 0.531851524851332 1 1
0.463526558160913 0.462509675708493 1 1
0.500994487945119 0.499793093756074 1 1
0.470489276168404 0.469549885415337 1 1
0.466598672141081 0.46557481739997 1 1
0.495675466345063 0.494247392274059 1 1
0.484745364420098 0.483734685768967 1 1
0.501459908071512 0.500077961648663 1 1
0.560956434507652 0.559577070250641 1 1
0.440518669902115 0.43945484716901 1 1
0.490451721311634 0.489328964420808 1 1
0.591674471633892 0.589592037352257 1 1
0.505984402817282 0.504689304720584 1 1
0.516603248856252 0.515545366576446 1 1
0.530462259766682 0.529011867325492 1 1
0.534548557072845 0.533381637503095 1 1
0.501808398924065 0.500525870278805 1 1
0.5284234032083 0.527369060093685 1 1
0.520638369749633 0.519400128466711 1 1
0.484694994239735 0.483420582389398 1 1
0.477209768038396 0.47607478550549 1 1
0.508836426408966 0.507639416426929 1 1
0.486509314753031 0.485029542126467 1 1
0.475014073849622 0.473972399474874 1 1
0.556809716701529 0.555113665578917 1 1
0.492834324930307 0.491826852844548 1 1
0.531485012546616 0.529956306547256 1 1
0.489310504194645 0.488140477747614 1 1
0.536634842311454 0.535197345152571 1 1
0.439426981594855 0.438225742340652 1 1
0.464803155131221 0.463596406394875 1 1
0.498545777556214 0.497058363838873 1 1
0.595397008527405 0.593960898989769 0 0
0.517596800803683 0.516072446116186 1 1
0.543772173028255 0.542342641844283 1 1
0.465378815485398 0.464412963762101 1 1
0.581379636388564 0.579801497388195 0 0
0.537810350239242 0.536372992770043 1 1
0.474793297626493 0.473446905579401 1 1
0.456540889744974 0.454921772449248 1 1
0.514549461759672 0.513213041987338 1 1
0.492662341356274 0.491484046788039 1 1
0.480457772964239 0.479409666898745 1 1
0.460526508566097 0.459382534263221 1 1
0.466822806849949 0.465699682243644 1 1
0.533957795864661 0.532696020554446 1 1
0.4731667237043 0.471460910775567 1 1
0.560479841974421 0.558983543707473 1 1
0.50101116934032 0.499810842003979 1 1
0.43109410753297 0.429753491646827 1 1
0.445168131862004 0.444011969198609 1 1
0.498914532715696 0.497869450586504 1 1
0.540279417471492 0.53890586576156 1 1
0.492322642496476 0.491068020247039 1 1
0.516740199146185 0.515669480099047 1 1
0.505633811724023 0.504530489840278 1 1
0.45047674742128 0.449377961391951 1 1
0.550823315161155 0.548555083936995 1 1
0.497150894737988 0.495965788746661 1 1
0.514594143760496 0.513274335225042 1 1
0.531946322083926 0.530327838231158 1 1
0.495188323363413 0.493885197054718 1 1
0.530168579820888 0.528573779446841 1 1
0.527888603515551 0.526590264428988 1 1
0.57448832621776 0.573161463551789 0 0
0.485116567450919 0.483567701544313 1 1
0.465399617851344 0.464327255642266 1 1
0.535760667318666 0.534510359224633 1 1
0.548148545672315 0.546650052014709 1 1
0.457191983957031 0.456084477806416 1 1
0.46394188676872 0.462794700062019 1 1
0.495363515801801 0.494074542941501 1 1
0.54632344029635 0.54487393996105 1 1
0.540836231425773 0.539380211235936 1 1
0.479353375381109 0.47786089749183 1 1
0.490139860692466 0.488985794455782 1 1
0.482509020941168 0.481303450898353 1 1
0.472493027295945 0.471197819970446 1 1
0.50822279274076 0.506929183008774 1 1
0.496403212908905 0.495146191483599 1 1
0.523169497355177 0.521818266852897 1 1
0.538376430050318 0.53667398547067 1 1
0.539777256182562 0.538242439347462 1 1
0.440458090702966 0.439304189566988 1 1
0.50250877468397 0.501439481029402 1 1
0.50577643074333 0.504466369195526 1 1
0.441100576583214 0.440170457882248 1 1
0.506105624282862 0.504845301984089 1 1
0.510796847164608 0.509371478644482 1 1
0.502807980299137 0.501524513663611 1 1
0.489237340374078 0.487846033073456 1 1
0.487430350402195 0.486236543736377 1 1
0.55592904505321 0.554604421935699 1 1
0.469652384518273 0.468443872709101 1 1
0.475710186360183 0.474724886158769 1 1
0.583326481764118 0.581640650539137 1 1
0.515224810592957 0.513969168868881 1 1
0.529170902551899 0.527878574238255 1 1
0.528270062308002 0.526665696725266 1 1
0.52857476468369 0.527311563280267 1 1
0.453138689394673 0.452042695115356 1 1
0.537599075453376 0.535791212767121 1 1
0.455098554240854 0.45395118804811 1 1
0.439161426196771 0.43821691336556 1 1
0.524209914249388 0.522892205379692 1 1
0.552278190440213 0.550788830284628 1 1
0.461410054223306 0.460392045533114 1 1
0.461510325204057 0.460198440882925 1 1
0.512556799206957 0.511114955349595 1 1
0.525165089709104 0.523607885342362 1 1
0.514360406192079 0.513104416978677 1 1
0.503016531030266 0.501854932023369 1 1
0.472689400174804 0.471378462304555 1 1
0.476864472319644 0.475709742721874 1 1
0.51498820476136 0.513830301780783 1 1
0.474549695813666 0.473316510484831 1 1
0.516163427502951 0.514889019992176 1 1
0.485546639122698 0.484187295718334 1 1
0.523770026251455 0.522076774675045 1 1
0.536177381323501 0.534319536498521 1 1
0.42006010063747 0.419026039482078 0 0
0.520111069384002 0.518565490736114 1 1
0.53599041421235 0.534848515143898 1 1
0.522476422612829 0.521302821554356 1 1
0.428580468587303 0.427223263914735 1 1
0.4020949794444 0.400623313335715 0 0
0.506958569133479 0.505878297360286 1 1
0.424427021007583 0.423424313646083 0 0
0.471892107071012 0.470894499308155 1 1
0.497211666669414 0.495731926136849 1 1
0.472375699729043 0.471214720969358 1 1
0.486114576480244 0.484929786142275 1 1
0.519886083793712 0.518578975844793 1 1
0.529321109697721 0.528242348425275 1 1
0.551449186735077 0.548692421898607 1 1
0.43726561962639 0.436096341415804 1 1
0.461000229172637 0.459825138804873 1 1
0.469496973790324 0.46834222746899 1 1
0.488355898213756 0.487109577419205 1 1
0.461980291704152 0.460877918744362 1 1
0.489188308885639 0.487098138995466 1 1
0.542854950163695 0.541358015250253 1 1
0.525468578392259 0.524160937165109 1 1
0.473107837452737 0.471947649497473 1 1
0.567522930691399 0.565812097858861 1 1
0.489293431916719 0.488064986623351 1 1
0.472468500184267 0.471480160402626 1 1
0.505632896493235 0.504472019226575 1 1
0.502653350915727 0.501546176831952 1 1
0.535201562582677 0.533974025552259 1 1
0.463166566940883 0.462055910565089 1 1
0.466298262076967 0.465366613163668 1 1
0.420354083405728 0.419361834676211 0 0
0.484288054298934 0.483087172774066 1 1
0.44442164443637 0.443333971196214 1 1
0.471521529112115 0.469968748586837 1 1
0.485509070511101 0.484001257532601 1 1
0.470052517003597 0.468984243380176 1 1
0.530872182993475 0.529595002232732 1 1
0.504477863218771 0.503063758333761 1 1
0.477949878303354 0.476574123832835 1 1
0.472468533502953 0.471454201159859 1 1
0.460172305830251 0.459112386817431 1 1
0.54425861703542 0.542978920209509 1 1
0.543129673143017 0.541922466411376 1 1
0.509603969700342 0.508081447665437 1 1
0.558704774675977 0.55742714762462 1 1
0.459331037632633 0.458295920229674 1 1
0.486945099433433 0.485387619303888 1 1
0.582502963790522 0.580975773427233 1 1
0.461505661674862 0.460425442366025 1 1
0.501261048147856 0.499963628374054 1 1
0.53298361065167 0.531761068799222 1 1
0.504711869077786 0.503174497097496 1 1
0.504435849692038 0.503190603305862 1 1
0.483328643935003 0.482219299399219 1 1
0.470263190702195 0.469069007327104 1 1
0.449369636233598 0.44824021414808 1 1
0.525381529543103 0.523749863428887 1 1
0.501950121658618 0.500968548660428 1 1
0.53956713843922 0.53832863795438 1 1
0.479754488460265 0.478613559510778 1 1
0.484375672684607 0.483132108670877 1 1
0.556621615051795 0.554947365695535 1 1
0.504647280037334 0.503257817559344 1 1
0.538494711089826 0.537310759717002 1 1
0.50001854203938 0.498793066941161 1 1
0.50313954913638 0.50210828969006 1 1
0.465470653819513 0.46428177593584 1 1
0.490626573076741 0.488871143517557 1 1
0.477127449610406 0.475962972274757 1 1
0.470655777419407 0.469147228238394 1 1
0.458726022570124 0.45762066178988 1 1
0.509810003327344 0.508685725929331 1 1
0.494365971833783 0.493101762837803 1 1
0.514288955338978 0.51247157108174 1 1
0.531682940551194 0.5304215773987 1 1
0.478845597137471 0.477718466852984 1 1
0.51220476926998 0.510816648413391 1 1
0.5020358654242 0.500737267180803 1 1
0.461243187754677 0.460022760222447 1 1
0.505727369369905 0.504594011078288 1 1
0.487776222187607 0.486405138197166 1 1
0.487990883387511 0.486767596638608 1 1
0.483372282612397 0.482397831962188 1 1
0.464519073518868 0.463281081824906 1 1
0.466441439473984 0.465299656891954 1 1
0.522975475309927 0.521268743680169 1 1
0.449772450312844 0.448796994640942 1 1
0.487507882864201 0.486541494702915 1 1
0.408125242652284 0.40685118315855 0 0
0.444369993137545 0.443332470000245 1 1
0.505213157039746 0.50402378445709 1 1
0.475503360070068 0.474416313543927 1 1
0.594668774471505 0.592870870503988 0 0
0.51596904732181 0.514651847448874 1 1
0.494262316562867 0.492782663036683 1 1
0.480336205844883 0.478685071648811 1 1
0.464817765556966 0.463570690534086 1 1
0.507211695089467 0.505447969018372 1 1
0.522823085444414 0.521530242759671 1 1
0.521605885925616 0.520312465425821 1 1
0.503750782665916 0.502537578944748 1 1
0.500645629807387 0.499262623810526 1 1
0.482512249969745 0.481300447804043 1 1
0.507361370384263 0.506015507369287 1 1
0.529470239452521 0.52817139307514 1 1
0.476972631987871 0.475122586099152 1 1
0.534027548327558 0.532631410440021 1 1
0.515120771222466 0.513785851612044 1 1
0.538935843796921 0.537380076342407 1 1
0.491788757535845 0.490386163321804 1 1
0.490392450864564 0.489396661305588 1 1
0.497709589371674 0.496546377004406 1 1
0.49465465206506 0.493210055009039 1 1
0.571252684839918 0.569777935807604 1 1
0.49173155130456 0.49013657893571 1 1
0.47760594859578 0.47645436813597 1 1
0.502688086648707 0.501353390193643 1 1
0.496156991873419 0.494778155799984 1 1
0.578259672202796 0.576662360463789 1 1
0.555592945794018 0.554289197118141 1 1
0.518474181276193 0.517245547552414 1 1
0.515704335229587 0.51418524779676 1 1
0.494529134595464 0.493176921298267 1 1
0.465784691175416 0.46461139157393 1 1
0.514492404229047 0.513141774544507 1 1
0.486161055080149 0.484830916022121 1 1
0.50083052734691 0.499492298892326 1 1
0.484302695616019 0.483305486388263 1 1
0.432365648420265 0.430916609996044 1 1
0.480844536937551 0.479673080876942 1 1
0.485094684483625 0.483475151564415 1 1
0.593257743823912 0.591765548567141 0 0
0.501821281231047 0.500632374828967 1 1
0.467391646440104 0.465968649549331 1 1
0.476768951439732 0.475541343435439 1 1
0.473521474878822 0.472152635195244 1 1
0.486654812348948 0.485215609322652 1 1
0.4956559279536 0.494298138239203 1 1
0.515227685759629 0.513684831120306 1 1
0.491904910068136 0.490721171926411 1 1
0.457253556420605 0.4561569617768 1 1
0.505012738658623 0.503386053510987 1 1
0.458882890782863 0.457647367962982 1 1
0.436594590583535 0.435422995737202 1 1
0.506639279245115 0.505443435889326 1 1
0.462129311203388 0.461011822879125 1 1
0.52948678118569 0.528432825548299 1 1
0.495645832486085 0.494563926891587 1 1
0.519863405457047 0.518489613924362 1 1
0.474368106740944 0.472743736691605 1 1
0.509616176867223 0.50816211649134 1 1
0.520732864509854 0.519449660220744 1 1
0.445928009255897 0.444841560032607 1 1
0.493041018632265 0.491879926715883 1 1
0.473850762195014 0.472512810850092 1 1
0.52490456636267 0.52322685580631 1 1
0.48927591632399 0.488255785847597 1 1
0.504409003417734 0.503153222339156 1 1
0.498712484711431 0.497297697810601 1 1
0.508831193036301 0.507504178166915 1 1
0.535039526178301 0.533283231525263 1 1
0.476609349994544 0.475102482314729 1 1
0.460348916242712 0.458966684646473 1 1
0.48953411542096 0.488160014346927 1 1
0.430907211582293 0.429871300319005 1 1
0.489431805350478 0.488419562877246 1 1
0.460828107181592 0.459716105371373 1 1
0.447029429171611 0.445819504346069 1 1
0.500738718291971 0.499749875751263 1 1
0.490886567138982 0.489703794540431 1 1
0.474286640601705 0.473228866991455 1 1
0.495536037871825 0.494370446163883 1 1
0.499130846575158 0.497838848725574 1 1
0.472852190784999 0.47174093936258 1 1
0.522662258502765 0.520944364520163 1 1
0.41340705975072 0.412268750707456 0 0
0.477203498927645 0.475980065491372 1 1
0.562019774705239 0.560633491536914 1 1
0.500436029889841 0.498835184165376 1 1
0.4482806299308 0.447087054154021 1 1
0.478533406070135 0.477436000182258 1 1
0.485096525809988 0.483775784590147 1 1
0.552585296350576 0.551258697038425 1 1
0.434344150981873 0.433272535677253 1 1
0.488928893596468 0.487827041693113 1 1
0.472042788463659 0.470614043412961 1 1
0.53369430726145 0.532439099167803 1 1
0.458810649220874 0.457606440481627 1 1
0.520949573592137 0.519688751439207 1 1
0.509262416259384 0.507944250099942 1 1
0.516330089572805 0.514918015391743 1 1
0.514184385796141 0.512881073779976 1 1
0.428587971814414 0.427461690483821 1 1
0.508044119207643 0.506227711761396 1 1
0.504042202077167 0.502870730557106 1 1
0.5275650316926 0.526427646262792 1 1
0.49811225566773 0.496898412690904 1 1
0.507206191642085 0.506080950769547 1 1
0.455123713116707 0.453937674781937 1 1
0.481336452130938 0.480152318891585 1 1
0.469087003113642 0.467677478134531 1 1
0.488768777088015 0.487625849656199 1 1
0.45940951719811 0.458048834473538 1 1
0.438874288156067 0.437606079667585 1 1
0.468389220823495 0.467298322793146 1 1
0.493164437798719 0.491895134491443 1 1
0.481627853429407 0.480323167020651 1 1
0.464685341838437 0.46354861341156 1 1
0.502556098767919 0.501460936694497 1 1
0.423342155129423 0.42235952568927 0 0
0.458361631092355 0.457272456303879 1 1
0.554899103031292 0.55339344065513 1 1
0.521533809630531 0.520094743907233 1 1
0.464238625768459 0.462879683058487 1 1
0.518057241056096 0.516957236999686 1 1
0.483622292668726 0.481977764569237 1 1
0.496309015101547 0.495278331067384 1 1
0.474720461786324 0.473590512973732 1 1
0.567899438389996 0.566139594181826 1 1
0.474388687454503 0.473066957694598 1 1
0.557228687554968 0.555205351648345 1 1
0.556231912689886 0.555060250886493 1 1
0.502726534087399 0.501395484972104 1 1
0.496143991833655 0.494856464863309 1 1
0.530477382814769 0.529250863769224 1 1
0.485844524062629 0.484741443910932 1 1
0.45495507861567 0.453915868458885 1 1
0.444789927656232 0.443669751175339 1 1
0.560378057999822 0.55902580112904 1 1
0.522382550882438 0.521170541592072 1 1
0.4328591322378 0.431666016138866 1 1
0.526619070371741 0.525270701622111 1 1
0.554695130197765 0.553426419311372 1 1
0.492753885335549 0.491543024424315 1 1
0.563618384674997 0.562081641049335 1 1
0.428791457098433 0.427848267701957 0 0
0.541130958409719 0.539304596342944 1 1
0.518580584974931 0.517233103649476 1 1
0.474657590357633 0.473266158272882 1 1
0.524500202429269 0.523408022017424 1 1
0.478674714184984 0.477401123893998 1 1
0.39901419533382 0.397716404835739 0 0
0.494136192010373 0.492878572033318 1 1
0.502134597311487 0.501014620714266 1 1
0.517396039277071 0.516001881050146 1 1
0.532271278532002 0.530922103114128 1 1
0.533712789804148 0.532473442759281 1 1
0.507817021131771 0.506705152894293 1 1
0.483451428590637 0.482354991216457 1 1
0.586022837392831 0.584595062493857 0 0
0.466924625191807 0.465720797533137 1 1
0.451760995684437 0.450591035589448 1 1
0.466775276399182 0.465429515272109 1 1
0.555425368765267 0.554244102955055 1 1
0.468476679865724 0.467308143781468 1 1
0.474040666122864 0.472840559976406 1 1
0.511418391407649 0.510286660859762 1 1
0.456463006972239 0.45521268854052 1 1
0.425711574142404 0.424340300898673 1 1
0.497605663822978 0.496506128666317 1 1
0.502444805484741 0.500953552182993 1 1
0.507285708150372 0.506022731795164 1 1
0.491684336518607 0.490371518034737 1 1
0.459796592519844 0.458681289781116 1 1
0.445704048023801 0.444250364892608 1 1
0.43763616928297 0.436514774468927 1 1
0.551359451659404 0.549834816681925 1 1
0.457896615544901 0.456990792546262 1 1
0.476388028076452 0.475093776168345 1 1
0.558899274740241 0.557481361241009 1 1
0.478660411921091 0.47766655725372 1 1
0.545402653918458 0.54424503227707 1 1
0.445510377376772 0.444185318659832 1 1
0.449259280936048 0.447731839005071 1 1
0.510616863566506 0.509141597887684 1 1
0.589094600977949 0.587397509131011 0 0
0.456465278408709 0.455176140950526 1 1
0.510321882968088 0.509304222561385 1 1
0.488250380907422 0.486892346556819 1 1
0.467685713859712 0.466561781786646 1 1
0.53289492904582 0.531521734096883 1 1
0.558480477568914 0.556921974797492 1 1
0.434047031013171 0.432987768650885 1 1
0.502790499448563 0.501738146435433 1 1
0.502589452867368 0.501415640230329 1 1
0.520356539448824 0.518784321196919 1 1
0.523382037235205 0.521958117998412 1 1
0.449752726886052 0.448640793103422 1 1
0.441426920469071 0.440350935285393 1 1
0.504111593092647 0.502700505593218 1 1
0.496935136690458 0.495633145748464 1 1
0.535618380974185 0.533626915309158 1 1
0.494821903532352 0.493641347832976 1 1
0.52759067793343 0.526382716632186 1 1
0.475308587282135 0.474211225912567 1 1
0.432166118373248 0.431126375115407 1 1
0.458687975352205 0.457438145728184 1 1
0.458426664649459 0.457207423359791 1 1
0.53017692712001 0.528723925565449 1 1
0.535739476291869 0.534302677763371 1 1
0.498766510397375 0.497691073575098 1 1
0.473356103849889 0.472086657819661 1 1
0.469107471402059 0.467910583782407 1 1
0.472009874212455 0.470757028770739 1 1
0.504521369163402 0.503328811870305 1 1
0.454943938855727 0.453465491221732 1 1
0.489091223829537 0.487797521362498 1 1
0.471824206787215 0.470687376179848 1 1
0.472720350530008 0.471673078817456 1 1
0.551349992850696 0.549947772777108 1 1
0.507470058864891 0.506397633421365 1 1
0.518640153386301 0.517485524931689 1 1
0.512155259893156 0.511042377981747 1 1
0.547871945323842 0.546457477662258 1 1
0.472652745727889 0.471533732685574 1 1
0.413751287007912 0.412669249938678 0 0
0.517723984378136 0.516365171275389 1 1
0.571562358101798 0.569783554301708 1 1
0.508990490310074 0.50783486701133 1 1
0.481678883792931 0.480375249747906 1 1
0.540291288326334 0.538896950374967 1 1
0.518033984354908 0.516883570805774 1 1
0.530906819015678 0.529511561383327 1 1
0.468436153098296 0.467396082693085 1 1
0.457529739371323 0.456330170699281 1 1
0.530365908836578 0.529015244552642 1 1
0.457730810314563 0.456508906247839 1 1
0.548590703049213 0.547207128582908 1 1
0.513576722693489 0.512182635418415 1 1
0.49498555304622 0.493305819957273 1 1
0.475196732774578 0.474187335727724 1 1
0.488893969409648 0.48752250568508 1 1
0.429029083249658 0.427983806105774 1 1
0.463296500117606 0.462324538168391 1 1
0.499355313443634 0.498115310166471 1 1
0.497087209395334 0.495967140225241 1 1
0.440978255480635 0.439987662416712 1 1
0.505385981475633 0.504240105357583 1 1
0.451378149956306 0.44994360033627 1 1
0.501063205140796 0.499954248451809 1 1
0.457595462238817 0.456384334934908 1 1
0.477581874054765 0.476325170745129 1 1
0.508314361801071 0.507111141165701 1 1
0.484758572413344 0.483517880867039 1 1
0.47009645210048 0.46833298347853 1 1
0.522727309078682 0.521407604612536 1 1
0.49271826570875 0.491407642728018 1 1
0.501909109318823 0.50067601398307 1 1
0.474113599896207 0.473195061003145 1 1
0.481895247892661 0.480590092394737 1 1
0.490410212378102 0.48927221607386 1 1
0.505829587617994 0.504593969123802 1 1
0.541262135028328 0.539835307568198 1 1
0.503988981631614 0.502785079010144 1 1
0.556164866267203 0.554736213329946 1 1
0.502230668889905 0.500484376293021 1 1
0.541214465847714 0.539878611220631 1 1
0.455649162831008 0.454650636802019 1 1
0.456890595364892 0.455830068359347 1 1
0.450485024087152 0.449323377878493 1 1
0.483419938652738 0.48229787842986 1 1
0.458304682155169 0.4571371162896 1 1
0.529952909731375 0.528589272265348 1 1
0.489443556159124 0.488128013525324 1 1
0.509309167018914 0.507869400567461 1 1
0.460594696382694 0.459119109471838 1 1
0.427122592795141 0.426165108318406 0 0
0.499207629107272 0.497822186355494 1 1
0.455996026233528 0.454972830684879 1 1
0.504304993660425 0.503105526079108 1 1
0.494446576494883 0.492980879977208 1 1
0.492262986336883 0.491033755435973 1 1
0.53665955656622 0.535179785967469 1 1
0.558876808150703 0.557525519955219 1 1
0.490022719346076 0.488839807852185 1 1
0.526584084151793 0.525290845571349 1 1
0.52403939429896 0.522857430365671 1 1
0.495234950454141 0.494046522831705 1 1
0.444573911986156 0.443533005682085 1 1
0.508198937674323 0.506435280540618 1 1
0.473329494999837 0.47235352810975 1 1
0.452858706732418 0.451644228749839 1 1
0.498599976760963 0.497344053337625 1 1
0.490846247439276 0.489542154079844 1 1
0.504961263185319 0.503807869147692 1 1
0.49023947002676 0.489128538466899 1 1
0.529070402319394 0.527772491117385 1 1
0.501284658184832 0.499948478813558 1 1
0.484907720350564 0.483805037662456 1 1
0.630287799972738 0.628820243185903 0 0
0.496368219994998 0.495063989970323 1 1
0.515518360409983 0.514112706557169 1 1
0.566430392526405 0.564935063018747 1 1
0.448565321519848 0.44695404569798 1 1
0.503471548837697 0.502162102361117 1 1
0.474385600420547 0.472959089318073 1 1
0.452330364400506 0.451276788680615 1 1
0.510286959266705 0.508794893218713 1 1
0.523481890312909 0.522312349424517 1 1
0.501146410710601 0.499986961875107 1 1
0.506134841377173 0.504145310466932 1 1
0.500234141852913 0.498889786932248 1 1
0.537022804018462 0.535512916088723 1 1
0.507299120945479 0.505675312210912 1 1
0.465593094068006 0.464198678559379 1 1
0.436562483676602 0.43546242379643 1 1
0.536752074816466 0.535745976784747 1 1
0.454331940723402 0.453303023361443 1 1
0.564951591222818 0.563724680664959 1 1
0.572057885111403 0.570378632997042 1 1
0.494456212469549 0.493014455363917 1 1
0.568365280288507 0.566971241850085 1 1
0.44220777336568 0.441180886008542 1 1
0.525482775254705 0.524352355175373 1 1
0.521209681484563 0.519878996960102 1 1
0.492359717421587 0.490991422842259 1 1
0.495610096208505 0.494245661668339 1 1
0.553664220678264 0.551559186455406 1 1
0.493930753405647 0.492782708351255 1 1
0.442977692496797 0.441777225930594 1 1
0.523322897751127 0.521856959983855 1 1
0.531199393326303 0.530134999183834 1 1
0.475724752227304 0.474630454190016 1 1
0.522337337569064 0.520966199090799 1 1
0.435284101257721 0.434176597341721 1 1
0.505372349842295 0.504073758319076 1 1
0.44545901502466 0.444154085716496 1 1
0.475055939588471 0.473754230257093 1 1
0.484424226465408 0.4833656161717 1 1
0.437979746063073 0.436683868953152 1 1
0.495834672185953 0.494686203154231 1 1
0.412223362314957 0.411408984647153 1 1
0.534539658031856 0.533098826221117 1 1
0.510999281095248 0.509515079635651 1 1
0.479406879437976 0.478158577154958 1 1
0.445102115337441 0.44397275419219 1 1
0.530171519912997 0.528608154624891 1 1
0.507032068072247 0.50565431334635 1 1
0.453903211850498 0.452754195791524 1 1
0.503466575211741 0.502156836198142 1 1
0.489586280475681 0.488665576883146 1 1
0.464670442100932 0.463398069364831 1 1
0.503892977765375 0.502874148822707 1 1
0.467277261026941 0.465951688772914 1 1
0.504757115482666 0.503393285433133 1 1
0.494827920241418 0.492953105640502 1 1
0.491365521239021 0.490188301340369 1 1
0.426781594734296 0.425737722478675 0 0
0.5318712693404 0.530334513895598 1 1
0.527754585692388 0.526457310005151 1 1
0.498439571738742 0.497234167935284 1 1
0.504714443016714 0.503296871166554 1 1
0.441033781805685 0.439749089467173 1 1
0.470647999086157 0.469246981651712 1 1
0.530934485558762 0.529275658219646 1 1
0.492944140846 0.491801444727635 1 1
0.491611237336204 0.490514581782594 1 1
0.423799224814242 0.422612987307798 1 1
0.513552418247629 0.512445455008583 1 1
0.522479146146778 0.521516564576407 1 1
0.462643375882191 0.461103974361409 1 1
0.477143160307905 0.475781619109213 1 1
0.48983916736654 0.488464130599724 1 1
0.510940186565219 0.509721135624629 1 1
0.490653579026931 0.488857306680564 1 1
0.503619447553034 0.502081460157831 1 1
0.517028042255973 0.515895954479099 1 1
0.532797077277223 0.531614130859439 1 1
0.44014737994625 0.439036632194327 1 1
0.464684460889285 0.463788441346843 1 1
0.568081771598715 0.566572217135 1 1
0.540444361614907 0.539040073686673 1 1
0.562050365885528 0.56037823769468 1 1
0.447991089926762 0.446671014695744 1 1
0.441711289264852 0.440628997337381 1 1
0.52430575929845 0.522985522735523 1 1
0.548848078959908 0.546693639652919 1 1
0.519759702763352 0.518458938167944 1 1
0.590492289063806 0.588561197159519 1 1
0.447487417230158 0.446422287034387 1 1
0.44548049267921 0.444524131688536 1 1
0.522719508329595 0.52122018424396 1 1
0.498407229258289 0.497118554998155 1 1
0.516097835805496 0.514948382192468 1 1
0.529085726590901 0.527603511614148 1 1
0.509498227891776 0.508148570513376 1 1
0.514495474407613 0.513320401823231 1 1
0.523583941157884 0.522210366187684 1 1
0.454448303933305 0.45323414616181 1 1
0.480295336663834 0.47908856882489 1 1
0.525793339873375 0.524324545179554 1 1
0.464437620726262 0.463084637316509 1 1
0.480722189348355 0.47950481395685 1 1
0.480825416563493 0.479491109354621 1 1
0.515023144791707 0.513633724113139 1 1
0.484951051632692 0.483898774158509 1 1
0.491683584674046 0.490492567838934 1 1
0.47002211087679 0.46877027723466 1 1
0.579967986848765 0.578717350056006 1 1
0.497932546697707 0.496876120996714 1 1
0.50686735946948 0.505616083396523 1 1
0.47395474346578 0.47276455685982 1 1
0.507200656751225 0.505641848376671 1 1
0.494746138657751 0.493500486766802 1 1
0.52166509453275 0.520295828100459 1 1
0.558842400213372 0.557347661320332 1 1
0.549600849635593 0.548277660034934 1 1
0.47089787535392 0.469066677765641 1 1
0.455054103805768 0.453678770933425 1 1
0.547471597472899 0.546069694738092 1 1
0.501400143975016 0.500326405301536 1 1
0.477021032159923 0.475852763992704 1 1
0.539110528543585 0.537864986106392 1 1
0.541576038084667 0.540057877393877 1 1
0.447232812403168 0.446198455129875 1 1
0.466146159924779 0.464625013588542 1 1
0.47560575851539 0.474333222798949 1 1
0.535032051574123 0.533498226955004 1 1
0.532414858418926 0.530714923657025 1 1
0.499990267538712 0.498626246690036 1 1
0.529057113003422 0.52763858148002 1 1
0.472623543819191 0.47138361437692 1 1
0.501554681626814 0.500201690610193 1 1
0.533010002152072 0.531591884185783 1 1
0.529568321594839 0.52840566321205 1 1
0.47573988924493 0.47419200190055 1 1
0.552070531366362 0.550450003609209 1 1
0.522868485584669 0.521724055192751 1 1
0.451723076361925 0.450360178909743 1 1
0.460664462755324 0.459500804685799 1 1
0.591472633715006 0.590042228670851 0 0
0.500190803119774 0.49914934659576 1 1
0.529863644757598 0.528675925615652 1 1
0.473555168001745 0.472411542760721 1 1
0.460866059469838 0.459779872208279 1 1
0.510251749673643 0.509008816870672 1 1
0.478633082573571 0.477354725962409 1 1
0.528680959634439 0.527107056651282 1 1
0.439912184542084 0.438460610786812 1 1
0.480922349430133 0.47953530505667 1 1
0.513278398703933 0.512139919139976 1 1
0.605673770663696 0.603966754543682 0 0
0.484836945391806 0.483648841313733 1 1
0.457630957058664 0.456665236595997 1 1
0.501903112033653 0.500724617285245 1 1
0.479558200186262 0.478332126282252 1 1
0.475863647718056 0.474673150251117 1 1
0.513432727451851 0.511839245127935 1 1
0.476664574901843 0.475335734921719 1 1
0.500562163810125 0.499366371769214 1 1
0.477009117058733 0.475744351423141 1 1
0.518906832419139 0.517623241490614 1 1
0.527744389169595 0.52643566117781 1 1
0.532652031866731 0.531429796307216 1 1
0.438218754811362 0.437053539550731 1 1
0.513120571613955 0.512024264831363 1 1
0.507428112528198 0.506357071605727 1 1
0.50253818006285 0.5011045028845 1 1
0.466399244634445 0.465293265323154 1 1
0.43648025192174 0.435078510283392 1 1
0.453621344389623 0.4524614235122 1 1
0.477043824234223 0.475944088131441 1 1
0.464925799509422 0.463262880872385 1 1
0.542713999338011 0.54144194518868 1 1
0.538934895223923 0.537682708141595 1 1
0.49470025929549 0.493293892840169 1 1
0.516165352546244 0.514775461433506 1 1
0.395606723439371 0.394562380584028 0 0
0.534444765107934 0.532949905497939 1 1
0.547702214538117 0.546517081553492 1 1
0.490183055276612 0.48898665339849 1 1
0.546686462872101 0.544717168097719 1 1
0.504219470206671 0.503132832062903 1 1
0.484462778643641 0.483376170768832 1 1
0.48577458440123 0.484804039843734 1 1
0.538431707226192 0.536973293230717 1 1
0.494870630856195 0.493537060532044 1 1
0.535124954011966 0.53370310118789 1 1
0.454632037055191 0.453489631918533 1 1
0.537472011586546 0.535990074386392 1 1
0.510935803200082 0.509669006800092 1 1
0.484909362174984 0.483669128899393 1 1
0.492199393405917 0.491186785387946 1 1
0.545743344944287 0.544166839411232 1 1
0.50493835951045 0.503488400802549 1 1
0.441740078568998 0.440631197050329 1 1
0.478240256792367 0.476958768545357 1 1
0.484959064764431 0.483890915179999 1 1
0.529457570997589 0.527953927891627 1 1
0.507630144807329 0.506281276190615 1 1
0.427758055339096 0.426602111629029 1 1
0.53556266608158 0.534094807736679 1 1
0.538794925190214 0.53731716606859 1 1
0.591572155462074 0.589820833470693 1 1
0.579696545220244 0.578336492850781 0 0
0.531095629794935 0.529935601722076 1 1
0.539438251804422 0.538255104440504 1 1
0.475690278441154 0.474467376513866 1 1
0.536088791542642 0.534731079957437 1 1
0.491476003953504 0.490348528916544 1 1
0.551770698441334 0.549718075061056 1 1
0.505983188569324 0.50455700914612 1 1
0.50516253794622 0.503898174486023 1 1
0.45757243719412 0.456307874938878 1 1
0.490508191644594 0.489277774464605 1 1
0.493441020797092 0.492390933059059 1 1
0.460028370187898 0.458893931766995 1 1
0.476966317263915 0.475859119975834 1 1
0.553824576535189 0.552175188527252 1 1
0.470693958240374 0.469556760487997 1 1
0.500358545884079 0.49912703613271 1 1
0.529335080331602 0.527506801058996 1 1
0.435646517259639 0.434490808376339 1 1
0.535811735498698 0.534262097978595 1 1
0.515812540285804 0.514637501910867 1 1
0.464713438716161 0.463584063337077 1 1
0.455732723791938 0.454661288021139 1 1
0.510978369178384 0.509766635259708 1 1
0.499805559632358 0.498741392830774 1 1
0.530649438580913 0.529496013803506 1 1
0.487852299795491 0.486667363954587 1 1
0.520707500793455 0.519481852081825 1 1
0.50772266790972 0.506495699567223 1 1
0.505596344528826 0.504510815832264 1 1
0.488556998443134 0.486854874678917 1 1
0.543898460574375 0.542659409464058 1 1
0.471442220097834 0.470098380644951 1 1
0.536955172887828 0.535854110082989 1 1
0.51585561827627 0.514751223790372 1 1
0.433123421117419 0.431983836996677 1 1
0.490737942479834 0.489460957756782 1 1
0.478421568375968 0.477121005727692 1 1
0.479745869026159 0.478742826520721 1 1
0.557427483252169 0.555812836768731 1 1
0.484439254615754 0.483361865455902 1 1
0.526766990259077 0.525256037960054 1 1
0.480597330734306 0.479412173104695 1 1
0.458631950451424 0.457434681239355 1 1
0.522292486852428 0.520447711285585 1 1
0.520309177178533 0.519200054953406 1 1
0.56742546403626 0.565818060340038 1 1
0.525327357854815 0.524039624392445 1 1
0.571780683316213 0.569930724458734 1 1
0.534811501258296 0.533568440557296 1 1
0.573822709537384 0.572358684212065 1 1
0.508566758384335 0.507418859850282 1 1
0.503038936800726 0.501745114021668 1 1
0.557632530350135 0.556486650489374 1 1
0.472425694107451 0.471411642900909 1 1
0.532617675058532 0.531252705399669 1 1
0.486657624580166 0.48540389355473 1 1
0.507081140632719 0.505689538076494 1 1
0.46356956315575 0.462313186730622 1 1
0.451694487022218 0.450555976672226 1 1
0.460540459166892 0.459515984879271 1 1
0.478557828628483 0.477333394290411 1 1
0.484491221241182 0.483359114638992 1 1
0.535149917215581 0.533910377380238 1 1
0.447429754643886 0.446468105162013 1 1
0.506647766714731 0.505000778883001 1 1
0.455591937783665 0.45411928419761 1 1
0.508870935897595 0.507399239905314 1 1
0.495214198168164 0.493914073182368 1 1
0.515434002956808 0.513841066299028 1 1
0.526996997102217 0.525419774668362 1 1
0.500135617988491 0.498854505628967 1 1
0.51827850347202 0.517281863156529 1 1
0.471422478124349 0.470202777181111 1 1
0.477814646895934 0.476758114536131 1 1
0.561865423277285 0.560354262336731 1 1
0.506393657143911 0.505332991246539 1 1
0.491040026773225 0.489801638091676 1 1
0.490275621882149 0.488657244371361 1 1
0.509905757592161 0.508205217303056 1 1
0.552547416846672 0.55080453801485 1 1
0.514810239243722 0.513695065025328 1 1
0.565404714787729 0.563758745060982 1 1
0.475348353546622 0.474111031335451 1 1
0.506785406003512 0.505600380600294 1 1
0.444609127086982 0.443748709990105 1 1
0.511435071658615 0.509868374701143 1 1
0.456094937068423 0.455152497540592 1 1
0.559974783233166 0.558396578374762 1 1
0.490191217217086 0.48884248456358 1 1
0.533366511004504 0.531857862652896 1 1
0.526906540973576 0.525676193693016 1 1
0.538296779354165 0.537023682189772 1 1
0.547593270893295 0.546019033990593 1 1
0.46988657039797 0.46866885508973 1 1
0.516019728597988 0.514550326729538 1 1
0.522002734878602 0.520688551949011 1 1
0.480380927564842 0.479159290968427 1 1
0.486338924267977 0.48475676292134 1 1
0.489330942600347 0.487977578141696 1 1
0.515885220280062 0.514227021162889 1 1
0.415281047456688 0.414272916208988 0 0
0.445357046542426 0.444420946263337 1 1
0.513549138295572 0.512382619469996 1 1
0.542726537317654 0.541427442763286 1 1
0.475060130694774 0.473798431346496 1 1
0.509189491212161 0.507819799341428 1 1
0.509211321247902 0.508017559984569 1 1
0.491342210842245 0.490149511774777 1 1
0.450449771512334 0.449040723715047 1 1
0.537233455747901 0.535965258384513 1 1
0.544065121099224 0.542369824763201 1 1
0.462649273556695 0.46148050492152 1 1
0.427530268043577 0.426388576328662 1 1
0.525209747541792 0.52393339517142 1 1
0.483180175629945 0.482105716398633 1 1
0.462286899059079 0.461197728875826 1 1
0.494190917339764 0.493102712985645 1 1
0.488051990097223 0.487120069790054 1 1
0.476853333098968 0.475691542211804 1 1
0.532268971730972 0.530746647683386 1 1
0.517580974797183 0.51619638133909 1 1
0.550501068548657 0.549256807815421 1 1
0.556401155443127 0.555046200682371 1 1
0.559096523736381 0.557796098411645 1 1
0.510967168148077 0.509831025086358 1 1
0.510081086950966 0.508546328772008 1 1
0.4241015152183 0.423034859433745 0 0
0.442504991794697 0.441436624534747 1 1
0.496471384347538 0.495411821176038 1 1
0.44900090507556 0.447894613829107 1 1
0.438499976003629 0.437377064143166 1 1
0.474213505244834 0.472892654928404 1 1
0.525702652693178 0.524378519363946 1 1
0.49869751466663 0.497094039053116 1 1
0.568281719667523 0.566757488192313 1 1
0.569551133869415 0.567721290948295 1 1
0.47605126570511 0.474958445043562 1 1
0.477988459243522 0.476985118473181 1 1
0.479418690761843 0.478330025130431 1 1
0.495580927259695 0.494223751250638 1 1
0.467842415913372 0.466872493459554 1 1
0.50025722079682 0.499264205557102 1 1
0.472065602225008 0.471029252206285 1 1
0.537237281110575 0.535980966982427 1 1
0.518380365877851 0.51708795500236 1 1
0.47971106638325 0.478285712436645 1 1
0.537408255329237 0.53628212327707 1 1
0.506720555905687 0.505353895420823 1 1
0.500981259776476 0.499920134891413 1 1
0.536865069460251 0.535751678645957 1 1
0.472667922038935 0.471423721743298 1 1
0.432255215880645 0.430733868752642 1 1
0.501162949637793 0.499835792056401 1 1
0.484634759875943 0.482959373974245 1 1
0.487031093153011 0.485940550366188 1 1
0.473765555201999 0.472707027134488 1 1
0.493951458970637 0.492645637766077 1 1
0.476431265834646 0.475030497291196 1 1
0.523249509143779 0.521698854857218 1 1
0.43186673745753 0.430737035062926 1 1
0.479728758254512 0.47854704369904 1 1
0.50479138926944 0.503276222829262 1 1
0.448780234808256 0.44757191674736 1 1
0.560795129336807 0.559196694069726 1 1
0.438883067300907 0.437782344848019 1 1
0.522173272690983 0.520741265461713 1 1
0.476976876669941 0.475793852106568 1 1
0.479676969551168 0.478354504909408 1 1
0.536502992780735 0.535332882893381 1 1
0.506417787779662 0.505109175039051 1 1
0.590138223525363 0.588844341616237 0 0
0.504322679355459 0.503037462192593 1 1
0.457349394409178 0.456144855391741 1 1
0.478325471042635 0.477089555770845 1 1
0.525994146504757 0.524635066312214 1 1
0.521442031863768 0.520202094074128 1 1
0.560475306138451 0.55913023027055 1 1
0.510370591264714 0.508984217970773 1 1
0.506386761862213 0.504293988319285 1 1
0.549757621905742 0.548443917894266 1 1
0.520825478682263 0.519556624323889 1 1
0.446669575327359 0.445728605236259 1 1
0.482866124664674 0.481731483145256 1 1
0.510514239272743 0.509509903063378 1 1
0.577051123669291 0.57525841647965 1 1
0.545343379896001 0.544107267610909 1 1
0.437203741960034 0.436000369322955 1 1
0.497288118666573 0.496093404541706 1 1
0.532049518069733 0.530543266430135 1 1
0.482236309028973 0.48091270857272 1 1
0.531380067748464 0.530151317919342 1 1
0.487455827230651 0.486270683013928 1 1
0.505213718732003 0.504077027525609 1 1
0.492689149473248 0.491501225872731 1 1
0.51336731518631 0.512267750569583 1 1
0.446283471420551 0.445302904175553 1 1
0.475162811319015 0.474105758370335 1 1
0.50020455262448 0.499097989393877 1 1
0.44958549918319 0.448490825279505 1 1
0.491945833704884 0.49007814174443 1 1
0.481747211986123 0.480726181437567 1 1
0.49836528232924 0.497170087197985 1 1
0.546227793661137 0.544783606453866 1 1
0.519437961906918 0.518291687828379 1 1
0.482861276721148 0.481534960501459 1 1
0.496551178110943 0.495525686935807 1 1
0.505135562160865 0.504035417579083 1 1
0.525739123259465 0.524504592676106 1 1
0.558136607685343 0.55673564882828 1 1
0.43951894064438 0.438537102398062 1 1
0.486316320683076 0.485052833358927 1 1
0.472485403901036 0.471054088772729 1 1
0.414200275974315 0.413144701855411 0 0
0.472821705630541 0.471880028328978 1 1
0.546213740660194 0.545012120097683 1 1
0.529951030114895 0.528512987208797 1 1
0.489495595604183 0.48812706392487 1 1
0.486289200253658 0.484839692140757 1 1
0.529523501165582 0.528200035595015 1 1
0.487966971447136 0.486438620452656 1 1
0.494938965466114 0.493756351799614 1 1
0.514985733318245 0.51369185637436 1 1
0.449165721238729 0.448084998909556 1 1
0.521995930931842 0.520748173476173 1 1
0.488865791721073 0.487676106016471 1 1
0.529463216097651 0.528103471242594 1 1
0.502495515626289 0.501172410888205 1 1
0.499824080512537 0.498210539689442 1 1
0.451323628253671 0.450122707998014 1 1
0.478878373908669 0.477904188275865 1 1
0.528992261045807 0.527723788238403 1 1
0.475788274069073 0.474663480724199 1 1
0.511645740742892 0.510131807472363 1 1
0.562484896159848 0.560778382736697 1 1
0.476618429452994 0.475283205815596 1 1
0.476183223566424 0.47488102912713 1 1
0.518764220977466 0.51762731777306 1 1
0.496300865558388 0.494951977608141 1 1
0.584959240702554 0.58352988079574 1 1
0.569164240837249 0.567497962409235 1 1
0.54950038977841 0.548015060097183 1 1
0.497309991171979 0.496035763937306 1 1
0.495491721037009 0.494231181797285 1 1
0.505753351742316 0.5046897715239 1 1
0.438644125461526 0.437360965754124 1 1
0.498897706674725 0.497677163271247 1 1
0.469554886917313 0.468362221819835 1 1
0.472812496642691 0.471712293395232 1 1
0.52299122128373 0.521367914994427 1 1
0.479615615095164 0.478379853232545 1 1
0.537013661042676 0.535686774343258 1 1
0.551237375752757 0.549977401417801 1 1
0.544659595754575 0.543241615262303 1 1
0.494959277333486 0.493707959066942 1 1
0.511987451440774 0.51036082981409 1 1
0.540072290202699 0.538422203554737 1 1
0.534508536576279 0.533098787012985 1 1
0.511703925769219 0.510632398917729 1 1
0.428046861694727 0.427031407594285 0 0
0.499295148741678 0.498016467621703 1 1
0.426964909451939 0.425976957616001 0 0
0.533442253638318 0.532168759371785 1 1
0.470181666880095 0.468876374214867 1 1
0.531267934384746 0.530174695437257 1 1
0.492025653064814 0.490918584211193 1 1
0.520428898386425 0.519027057926278 1 1
0.511283306219037 0.510132848333267 1 1
0.516651723241539 0.515581506840264 1 1
0.496581148087765 0.495381847673601 1 1
0.536751490471687 0.535491166549556 1 1
0.521322851870721 0.519970105522443 1 1
0.524785845202084 0.523440753476298 1 1
0.472071445725011 0.470437472025606 1 1
0.48628718498577 0.485195915732494 1 1
0.528819172151477 0.52741306511481 1 1
0.54517481118 0.543765441262162 1 1
0.49093758076541 0.489591376975901 1 1
0.487692697648763 0.48642100861662 1 1
0.485009231898644 0.484003216643701 1 1
0.546186239424085 0.544907573827761 1 1
0.473233384457606 0.472030467297391 1 1
0.457010657264591 0.456049571572391 1 1
0.467635648876666 0.46659853923225 1 1
0.504836502343941 0.503345214189733 1 1
0.451166066585444 0.450177536938206 1 1
0.527109879507237 0.525822890696388 1 1
0.545861259871899 0.544155406705081 1 1
0.479764221625365 0.478481923156211 1 1
0.482071025657642 0.480575955064953 1 1
0.462738510057726 0.461751070419608 1 1
0.483763545534203 0.482612139556313 1 1
0.466593811160593 0.465231509423417 1 1
0.491936209356172 0.490524247489015 1 1
0.542348531840161 0.54093647998142 1 1
0.483268963328773 0.482199826295606 1 1
0.453816032242789 0.452550523260284 1 1
0.519481011809744 0.518102808337398 1 1
0.556994245194408 0.555810802816791 1 1
0.439741881406224 0.438694267994092 1 1
0.498092304328793 0.496872864815256 1 1
0.464243028121974 0.463086979221959 1 1
0.46906227092498 0.468063940729907 1 1
0.528887943787671 0.527297952438677 1 1
0.52699546126864 0.525831755745294 1 1
0.511446064028807 0.509817025036225 1 1
0.532534716307099 0.53057296915459 1 1
0.547146237712914 0.545953174474413 1 1
0.425351644652523 0.424347773359128 0 0
0.461089505630096 0.460031311524381 1 1
0.52605646917576 0.52472649935357 1 1
0.392583452961826 0.391640981482187 0 0
0.568542932270686 0.567417690362907 1 1
0.532834102041767 0.531689919175036 1 1
0.55011480611301 0.548909061338293 1 1
0.487170799978975 0.485952761498851 1 1
0.466448985322366 0.465482533596151 1 1
0.531439639619087 0.530031324988126 1 1
0.485365684799458 0.484342735908939 1 1
0.516071004095299 0.514844076017338 1 1
0.472162887063838 0.471097463815929 1 1
0.560171286208175 0.558952030831224 1 1
0.51823505038448 0.516937467956217 1 1
0.458141186164107 0.456984623093146 1 1
0.512322976404079 0.5111570284383 1 1
0.490675443584783 0.489469717551207 1 1
0.542459525505079 0.54117591831814 1 1
0.446506862088752 0.44480922904943 1 1
0.480718030474595 0.479583643641807 1 1
0.535833974877764 0.534530462326534 1 1
0.449226761205967 0.448168496301963 1 1
0.520275948280485 0.518524424875137 1 1
0.506635106425424 0.50538099003619 1 1
0.512937618784789 0.511582583182234 1 1
0.516542917615077 0.515068991877185 1 1
0.533497149464463 0.532347308810235 1 1
0.527425185542662 0.525853445004846 1 1
0.513271724898023 0.512089514688323 1 1
0.532010455302044 0.53040231848319 1 1
0.434189078271764 0.432891632715658 1 1
0.474048854030026 0.472889834692865 1 1
0.481082140718589 0.47972803048627 1 1
0.527788733774949 0.526416318207638 1 1
0.470802677587003 0.469572131644634 1 1
0.583178493339068 0.581655006928382 1 1
0.486516687998144 0.485102924794058 1 1
0.466871394289513 0.46523310765459 1 1
0.529898293158095 0.528245552576709 1 1
0.536786380739969 0.535412285569536 1 1
0.436581610800177 0.435652482567608 1 1
0.410673243480419 0.409525331258313 0 0
0.457524158610594 0.456209465987456 1 1
0.517382826794694 0.516135612072047 1 1
0.452982614810425 0.451865707568079 1 1
0.451339840660613 0.450087070933887 1 1
0.519891406865615 0.518561501806978 1 1
0.546339984519236 0.545109709244726 1 1
0.500611049084789 0.499377253433095 1 1
0.469759045727943 0.4682055259349 1 1
0.464540357085457 0.463480500801976 1 1
0.4375869746886 0.43630704662821 1 1
0.508663332314221 0.506821825883052 1 1
0.455003997349773 0.454042379703502 1 1
0.527587810299492 0.526540442616641 1 1
0.410958669408178 0.409750505298548 0 0
0.517477249851183 0.516063660042751 1 1
0.518394398577215 0.516627299999241 1 1
0.48183391448061 0.480719064929838 1 1
0.472944262321129 0.471829727308884 1 1
0.532382782622839 0.53065211414895 1 1
0.397350032380174 0.396136812964038 0 0
0.5092891946994 0.508164252853625 1 1
0.521214795680225 0.519820333352477 1 1
0.524508388329236 0.523386249572162 1 1
0.593729045653604 0.592386991360881 0 0
0.405487033025404 0.404441622141005 0 0
0.47916449898134 0.477932958635615 1 1
0.602468047695752 0.600193968048865 1 1
0.547503007904211 0.546124614850896 1 1
0.472187778985544 0.47092376796644 1 1
0.460213457194847 0.459171575759798 1 1
0.485495249620199 0.484349677793847 1 1
0.561054519386726 0.559549228081635 1 1
0.561037424923645 0.559326543661851 1 1
0.486959671821642 0.485945001587011 1 1
0.568305952896293 0.567106330601783 0 1
0.414853910895764 0.413789477090939 0 0
0.566049726058828 0.56497059376963 1 1
0.574539825922601 0.573052741132923 1 1
0.552366206296589 0.550980146340489 1 1
0.525678302137662 0.524411769035916 1 1
0.466567293111951 0.465334429950658 1 1
0.479367265733156 0.478070909887664 1 1
0.549051297151662 0.547958773352844 1 1
0.465793580927869 0.464352002670513 1 1
0.501897220709899 0.500389966226192 1 1
0.425548955808944 0.424520091144052 0 0
0.405918743049823 0.404631482876742 1 1
0.4876842897773 0.486322048470676 1 1
0.47474465603357 0.473555330978847 1 1
0.523553985577525 0.522048752110402 1 1
0.516612530064257 0.515515560357184 1 1
0.460002694136845 0.458962433554639 1 1
0.496044860507865 0.495018281543276 1 1
0.480017740954215 0.478883558948011 1 1
0.514356375492423 0.512947953109319 1 1
0.5533827712115 0.551750865697847 1 1
0.484246473922783 0.482879538323513 1 1
0.473831755236122 0.472788898566181 1 1
0.543347834718353 0.541746105994433 1 1
0.507135495394744 0.505237792131688 1 1
0.556828986393898 0.555404019037209 1 1
0.506555876707046 0.504801264513629 1 1
0.480669712340317 0.479542805946026 1 1
0.422706065787143 0.42172286717215 0 0
0.528558602060549 0.527395147817747 1 1
0.444425463351403 0.443450091683912 1 1
0.520384615606349 0.519019042895296 1 1
0.486094072222843 0.484948152210927 1 1
0.529013683559459 0.527578739182215 1 1
0.489733651128539 0.488567259708809 1 1
0.496621587053403 0.495529361062026 1 1
0.505969785741104 0.50467135270837 1 1
0.528416525390486 0.526753043507321 1 1
0.575607213487035 0.574191158966524 0 0
0.51176442902105 0.510647625287171 1 1
0.509269156619671 0.508031385220851 1 1
0.455247950877577 0.453843175035193 1 1
0.512069471751889 0.510867118896617 1 1
0.501061204137686 0.499394087823488 1 1
0.503444887014752 0.502345234388823 1 1
0.519256671211876 0.517933127687755 1 1
0.516341671216092 0.514968159696442 1 1
0.448873049346911 0.447701195611876 1 1
0.470265636270632 0.468835076927345 1 1
0.480082330238123 0.478741792746899 1 1
0.539653829857809 0.538518680563844 1 1
0.451786011876586 0.450809332484918 1 1
0.559253438484479 0.557565126544875 1 1
0.482572120182357 0.481508252305655 1 1
0.461973944133801 0.460852500128336 1 1
0.541763201816778 0.540284091843367 1 1
0.514438637708976 0.51327616859542 1 1
0.505229394232929 0.503876734499393 1 1
0.502915523785765 0.501583361581275 1 1
0.50179300106837 0.50059074308351 1 1
0.477102217687041 0.475991856670342 1 1
0.49663551666188 0.495443248434602 1 1
0.520421107748921 0.519020047103703 1 1
0.484123804562693 0.483199701153156 1 1
0.479403876214283 0.478229055095829 1 1
0.482609513822505 0.481458116827779 1 1
0.506678046751684 0.505373840607038 1 1
0.457801515126351 0.456544610312003 1 1
0.514140135322445 0.512978132073748 1 1
0.496510522699006 0.495278263525263 1 1
0.514921470901161 0.51358356143291 1 1
0.504231747080583 0.502616346742472 1 1
0.449560603664626 0.448416188054238 1 1
0.498703470193963 0.497418808903119 1 1
0.507033324584591 0.505651420373236 1 1
0.541327257391981 0.539854603675821 1 1
0.542564387779807 0.541082834492308 1 1
0.485634662188307 0.484138118869339 1 1
0.4862526109372 0.485046076957032 1 1
0.503762495695069 0.502353106185013 1 1
0.499442743204845 0.49760254460568 1 1
0.530072839931607 0.528443582309362 1 1
0.45731169999023 0.456341287838299 1 1
0.533133478281968 0.531588210743307 1 1
0.483484805657631 0.481984350683173 1 1
0.449318382427517 0.448266882708759 1 1
0.488725890343143 0.487002642818924 1 1
0.501998386311912 0.500758247828204 1 1
0.544780775696664 0.54319556165371 1 1
0.53454775097129 0.533169958760142 1 1
0.497792268286038 0.496090721692375 1 1
0.494461927104936 0.49350534217026 1 1
0.502153421551543 0.500900784494121 1 1
0.47368282942327 0.471804557516982 1 1
0.570144338475345 0.568806405589121 1 1
0.489609770631195 0.488593400657458 1 1
0.549843173029344 0.548510900428937 1 1
0.525564327138654 0.524409388290018 1 1
0.509572613445775 0.508288842050587 1 1
0.485851614562137 0.484665499205189 1 1
0.480586270427066 0.479489939670012 1 1
0.530482663557179 0.529296090279221 1 1
0.534863449403023 0.53363658021304 1 1
0.499518864911552 0.49816357681208 1 1
0.47971622396132 0.478390025643076 1 1
0.532372592804717 0.531024973677657 1 1
0.455932880032685 0.454828819988305 1 1
0.522549023540317 0.521146321269241 1 1
0.478700675196562 0.477536211169347 1 1
0.514280017659831 0.512941633732779 1 1
0.578898983980164 0.577457975220601 0 0
0.567004457188919 0.565433658531721 1 1
0.512890728493057 0.511302579334892 1 1
0.474668393485063 0.473218408939971 1 1
0.471425791617316 0.470274573739951 1 1
0.438492986969436 0.437300404266089 1 1
0.502351692777506 0.50105895329614 1 1
0.539833704363746 0.538593562413901 1 1
0.534958494466128 0.533175557124996 1 1
0.494175262224394 0.493125085035603 1 1
0.527403338084836 0.526212744102105 1 1
0.498917245653134 0.497474429500815 1 1
0.481987476186119 0.480923705387172 1 1
0.488060165077532 0.486887597277032 1 1
0.526694432866776 0.52540664884822 1 1
0.536148232918407 0.534884015203561 1 1
0.545579776563795 0.543956648327943 1 1
0.476421107403234 0.474824478231144 1 1
0.510870507908501 0.509523909457175 1 1
0.529128645481201 0.527394220174458 1 1
0.44555162355026 0.444432700562328 1 1
0.523008083020382 0.521311418358206 1 1
0.551487552618525 0.549848238676019 1 1
0.508441536609052 0.506828445114817 1 1
0.52337093155716 0.521696820132364 1 1
0.509658957807084 0.508350466017822 1 1
0.473961902185466 0.472630839260652 1 1
0.509023180946007 0.507738388169014 1 1
0.521586950086147 0.520360933192552 1 1
0.475676541896496 0.474300624056625 1 1
0.491314653377468 0.489979316902946 1 1
0.522629256912981 0.52119772845571 1 1
0.511768578554408 0.510715794593305 1 1
0.524581383191344 0.523463188593406 1 1
0.55652988773181 0.555336537418059 1 1
0.497801969446912 0.496228122051374 1 1
0.487490029880128 0.486054974490594 1 1
0.520737404602111 0.519547795363095 1 1
0.489070704613446 0.487744943069109 1 1
0.475295437686318 0.474033377607953 1 1
0.477849747392108 0.476673519894985 1 1
0.499239390065098 0.498071664839322 1 1
0.453638908790069 0.452420615845327 1 1
0.487418342748474 0.486221894316097 1 1
0.448087261628179 0.446831321686872 1 1
0.525462990628027 0.524184348718861 1 1
0.407079058601571 0.406107777271297 0 0
0.516444876647296 0.514809388739309 1 1
0.434996541940869 0.433666351258317 1 1
0.537623890952696 0.536226065259306 1 1
0.467466266299751 0.466416691892478 1 1
0.509901599523052 0.508492878029522 1 1
0.415825067065403 0.414812293350459 0 0
0.506865223710139 0.505545107238101 1 1
0.477103825126178 0.475780872939311 1 1
0.5330367795814 0.531927979641213 1 1
0.523546449812748 0.522413306217287 1 1
0.551019499036749 0.549481352246629 1 1
0.484935226971152 0.483791564566322 1 1
0.565624532235307 0.564388615497274 1 1
0.567240078144629 0.565554987600831 1 1
0.574224723629383 0.572699056782317 1 1
0.474938465552971 0.474041060991 1 1
0.514035785080663 0.512653563352196 1 1
0.561579025610321 0.560477059429874 1 1
0.470346404931649 0.469078810412332 1 1
0.499574492734578 0.498362836160556 1 1
0.529438825728187 0.528082080681424 1 1
0.487398032104997 0.485910887211527 1 1
0.537565196505172 0.53620298245345 1 1
0.517051730044032 0.515918677566422 1 1
0.430856537789696 0.429595178913673 1 1
0.523087986028796 0.521774185281918 1 1
0.503828057701456 0.502182567037255 1 1
0.521280171727235 0.520071075999308 1 1
0.468380609729982 0.467086488743397 1 1
0.512751942051686 0.511542412544786 1 1
0.528472623927578 0.525774764796383 1 1
0.497559609529485 0.496399248073773 1 1
0.501094130857064 0.499650842628571 1 1
0.566698259461768 0.565274336588534 1 1
0.49529705287769 0.493468755483894 1 1
0.516327303768298 0.51488413373331 1 1
0.522325828421904 0.52030333907241 1 1
0.49295207767307 0.49185112171105 1 1
0.48702307685946 0.48545544319192 1 1
0.469897179972233 0.468807212306436 1 1
0.445735553508951 0.444645078641249 1 1
0.506414880317431 0.50534179143105 1 1
0.50798844172141 0.506790375570145 1 1
0.497937095681084 0.496528198130231 1 1
0.439690930735266 0.438813589077901 1 1
0.483075182386317 0.48169829852299 1 1
0.521421498332726 0.520002657667471 1 1
0.528258410147401 0.527073940747899 1 1
0.464120506527175 0.462702064310157 1 1
0.423591139787256 0.422615414674133 0 0
0.409265866982968 0.407935640781904 0 0
0.512952944131934 0.511646366596068 1 1
0.548905737635806 0.547662293856743 1 1
0.503876082127952 0.502545618718128 1 1
0.497095547673264 0.495709828600493 1 1
0.512057466703109 0.510461753932871 1 1
0.538783902124452 0.537215266998502 1 1
0.497531486072465 0.496452098309371 1 1
0.571676181322125 0.570326299937656 1 1
0.530615405454587 0.529245596959491 1 1
0.547891302696864 0.546295314441643 1 1
0.507055376491249 0.505832705663691 1 1
0.454506053716002 0.453544013924903 1 1
0.535434987593947 0.534231381143288 1 1
0.564219236768155 0.562778064230856 1 1
0.43644966783403 0.435385530785422 1 1
0.495327098986882 0.493984493988286 1 1
0.524085035308801 0.522923753500828 1 1
0.553252213457386 0.552049471676309 1 1
0.429004162347039 0.427986951952622 0 0
0.471549876612934 0.470044063966454 1 1
0.559148331893263 0.557290015340669 1 1
0.464214688939281 0.462766014096674 1 1
0.498969545315599 0.497628665322954 1 1
0.461111357706184 0.459946775655253 1 1
0.464941673916416 0.463907106037368 1 1
0.460465143745266 0.458751099312034 1 1
0.480098282014781 0.478841633468043 1 1
0.467103626366845 0.465732368518005 1 1
0.50140583369868 0.499566481692227 1 1
0.573378837133549 0.571990665581805 0 0
0.498519474830758 0.496957221880727 1 1
0.538148352405392 0.536665132254529 1 1
0.493397016822039 0.492334372748154 1 1
0.488673360358097 0.487566663331845 1 1
0.534231981848931 0.532877752859433 1 1
0.470329444496246 0.468887637409094 1 1
0.60304430926589 0.601304056854227 0 0
0.500244797314568 0.499159931365325 1 1
0.501132911075362 0.499601639609058 1 1
0.52499443744142 0.523636895944661 1 1
0.494445196190323 0.493232018382793 1 1
0.495686734237608 0.494562404662603 1 1
0.445365460834843 0.444168328415967 1 1
0.522222456861847 0.520879295682749 1 1
0.448213301074707 0.447239134023066 1 1
0.461160673590125 0.45943033139874 1 1
0.48806177696821 0.486117420514791 1 1
0.483791706170624 0.48278777423046 1 1
0.502454118449922 0.501363990588683 1 1
0.509693754510748 0.508403641799186 1 1
0.560488396266259 0.559252370965408 1 1
0.557509696889642 0.556032518108895 1 1
0.559166802412002 0.557743949022151 1 1
0.509424404859895 0.507805214326924 1 1
0.50222734747515 0.500617535757531 1 1
0.53804155783575 0.536581655672385 1 1
0.457489828385475 0.45653814694418 1 1
0.501997420761907 0.500445197554254 1 1
0.56389513063926 0.562624845127054 1 1
0.566039887259697 0.564766485984737 1 1
0.489877308656732 0.488632391373458 1 1
0.49882803702612 0.497652845643347 1 1
0.540327829001818 0.53915360113768 1 1
0.579245086219233 0.577442757886869 1 1
0.414694056572018 0.413560416109487 0 0
0.533809643051231 0.532348968454783 1 1
0.470351778180218 0.469028585951652 1 1
0.533517687597407 0.532111019529077 1 1
0.564645270747057 0.563173919556761 1 1
0.509723185886283 0.508469493876275 1 1
0.473652871594643 0.472723776466165 1 1
0.454592571615488 0.45322514225709 1 1
0.519696731448643 0.518639876963195 1 1
0.53915735326207 0.537885919214364 1 1
0.529160246213463 0.52716039574416 1 1
0.489553715922092 0.488091114879526 1 1
0.609706179252698 0.608525347828487 0 0
0.527356779001416 0.526012638204801 1 1
0.616784594894367 0.615125926954547 0 0
0.526587526573993 0.525232158343377 1 1
0.455672037755858 0.454584988003335 1 1
0.450821316253351 0.449604424587855 1 1
0.443507233665128 0.441878735998801 1 1
0.438386196114665 0.437401980606691 1 1
0.520807231324481 0.51913606612386 1 1
0.526638117764388 0.525423218076368 1 1
0.524179839308481 0.522789507478933 1 1
0.521645775957901 0.520227880520943 1 1
0.485347343595507 0.484008377664446 1 1
0.478653381266611 0.477541794592161 1 1
0.474332743346682 0.473214072045881 1 1
0.460537224005207 0.459234921000394 1 1
0.46164799559365 0.460542522097649 1 1
0.464962306296158 0.463974703461167 1 1
0.522150182588408 0.520469470924786 1 1
0.499578507509207 0.498183182554478 1 1
0.498753746792427 0.497668703738939 1 1
0.427007161375631 0.425655026441843 1 1
0.458546370393309 0.457406503368181 1 1
0.533983195083086 0.532771824396239 1 1
0.418574622502736 0.417260470475227 1 0
0.425657035152464 0.424771508289601 0 0
0.497372340398649 0.496064455382134 1 1
0.478974434497119 0.477572845378047 1 1
0.444187674560071 0.443315475728284 1 1
0.543262872396736 0.541976664700142 1 1
0.492397539207712 0.491084053683228 1 1
0.453681923690355 0.452154028311913 1 1
0.513717317509406 0.512295280148311 1 1
0.572986678675122 0.571462280111928 1 1
0.538453290744196 0.537184184355702 1 1
0.44685668290636 0.445733892975654 1 1
0.448953000806213 0.447880012652297 1 1
0.429073015813563 0.428056297698439 1 0
0.503012579067296 0.501608621641578 1 1
0.472157255295917 0.471116328958442 1 1
0.502031730774816 0.500685344895036 1 1
0.499992246840513 0.498997873986437 1 1
0.511501552793221 0.510132577706567 1 1
0.536745553960126 0.535331951481828 1 1
0.504555499408801 0.503137547259923 1 1
0.492563378725839 0.491337923358375 1 1
0.491354368698434 0.489787271692868 1 1
0.457401168830652 0.456305493207295 1 1
0.531274387538566 0.530145442840377 1 1
0.53159294937006 0.530031401281839 1 1
0.485680797720729 0.484297285078412 1 1
0.476199351231504 0.474928805988673 1 1
0.52418064660013 0.523031242220928 1 1
0.458865290275555 0.457580309872406 1 1
0.450388821292376 0.449400282515817 1 1
0.551997523691847 0.550762439960603 1 1
0.541626177248628 0.539970035417326 1 1
0.492967117150931 0.491754255347152 1 1
0.530028768667469 0.52877258863507 1 1
0.404676858240761 0.40388273332193 0 0
0.472042795960348 0.470766030849047 1 1
0.492600306961265 0.49137152042862 1 1
0.523254819166544 0.521932159117793 1 1
0.526142785493708 0.524486385060682 1 1
0.446299722880864 0.44533351722809 1 1
0.525838582877868 0.524562099661105 1 1
0.448827447419427 0.447927697055841 1 1
0.493550500192901 0.492229472444319 1 1
0.499021965816766 0.49768250624127 1 1
0.480630615476778 0.479297329262961 1 1
0.510371745204901 0.509358428544083 1 1
0.563364158763374 0.560774032857177 1 1
0.46527557455962 0.464210448751408 1 1
0.446575837882008 0.44555267329725 1 1
0.543878119871946 0.54251130698181 1 1
0.523347731246453 0.522025073892503 1 1
0.418593243090301 0.417527370701233 0 0
0.482363909491625 0.481121137137897 1 1
0.535036066358347 0.533743021871631 1 1
0.433283846051858 0.432138678202129 1 1
0.472412818808385 0.471315630369509 1 1
0.440932855109346 0.439991251846727 1 1
0.496376900756346 0.495326472774635 1 1
0.533890843959358 0.532507002081402 1 1
0.519142625902632 0.517737724653668 1 1
0.479558520057298 0.478277559008334 1 1
0.432653693988336 0.431556115263852 1 1
0.477915982612386 0.476505608952429 1 1
0.434025243953341 0.432906364781234 1 1
0.574182852131323 0.572867170340294 0 0
0.518235800153536 0.51708765917708 1 1
0.458870093700016 0.457486589621505 1 1
0.468198984768207 0.466838950608749 1 1
0.438385736575429 0.437333234589466 1 1
0.547584916299019 0.546215297678713 1 1
0.516880061030186 0.515844488832092 1 1
0.530650272501871 0.529376259407381 1 1
0.560215370693561 0.558904333411734 1 1
0.548868568350111 0.547356941264013 1 1
0.470120235165387 0.46903350752912 1 1
0.567276505710785 0.565668196116024 1 1
0.467038886361921 0.46590838872295 1 1
0.483361615228687 0.482102416200456 1 1
0.522979194899251 0.521669898404505 1 1
0.432735535733113 0.431644252390236 1 1
0.526432351818898 0.525302335219556 1 1
0.490808740923091 0.489603190279852 1 1
0.479763981939012 0.478328457428665 1 1
0.503748075171985 0.502623173867792 1 1
0.461169574269334 0.460064820490016 1 1
0.431939478523336 0.43074974368336 1 1
0.486856857393217 0.485267479907706 1 1
0.482964948376607 0.481965982396607 1 1
0.501362900847034 0.500276025670308 1 1
0.481861585870872 0.48065253071058 1 1
0.481437415000045 0.48031364031908 1 1
0.519267987758004 0.517997057010224 1 1
0.554621976853678 0.553283500823132 1 1
0.449082531029754 0.447810604824729 1 1
0.449965298146244 0.448608939911649 1 1
0.487843458567796 0.486536242066126 1 1
0.55005396278758 0.5484449875618 1 1
0.459752642302786 0.45865434643581 1 1
0.481442275131288 0.480539971106417 1 1
0.514198660621249 0.512717038559481 1 1
0.518559996712249 0.517342785634026 1 1
0.505239302480257 0.503678156425673 1 1
0.471804100773413 0.470563174566602 1 1
0.550211976793213 0.549090545005295 1 1
0.529844818603086 0.52839784545535 1 1
0.497800360670969 0.496515108289237 1 1
0.485249746212096 0.483907625491145 1 1
0.487162952536367 0.486029652738111 1 1
0.521494682861114 0.520448095045192 1 1
0.522089610716954 0.520960589369034 1 1
0.495438201400221 0.493879172387049 1 1
0.53060193980537 0.529376441747428 1 1
0.416330713280962 0.415040233383859 0 0
0.458397637650986 0.457242542772304 1 1
0.464936895215914 0.463795282852746 1 1
0.488207080850813 0.486876524378993 1 1
0.610681355747205 0.608930896124132 0 0
0.491100157466386 0.489849256365833 1 1
0.509893894503838 0.508545876200309 1 1
0.528024434873581 0.526717205630941 1 1
0.529033356962365 0.527797481158289 1 1
0.525561423574722 0.52449151645034 1 1
0.528973309842572 0.527277405162989 1 1
0.515692104833364 0.514393642014925 1 1
0.50073481252706 0.499410903208988 1 1
0.488698300834092 0.48729218803668 1 1
0.44758566061805 0.446368187843555 1 1
0.510503700300104 0.508826742092046 1 1
0.544649583193991 0.543254376196469 1 1
0.572864662514408 0.570924378404022 1 1
0.474643246723137 0.473362173302782 1 1
0.532138299731429 0.530604438402362 1 1
0.501693405393107 0.500197326247161 1 1
0.574117460747291 0.572626799919816 1 1
0.538123086325871 0.536840758027844 1 1
0.552627227085215 0.550903257313386 1 1
0.517339428764986 0.516133540829669 1 1
0.530825639332972 0.529561104248444 1 1
0.558432176543666 0.556937298025187 1 1
0.526432099582739 0.524682934403011 1 1
0.531342495365426 0.52945112481932 1 1
0.512927356473081 0.511603098571571 1 1
0.45787102094844 0.456714300705274 1 1
0.499867326028431 0.498599132483023 1 1
0.417188344274546 0.41609798882557 0 0
0.473941281424966 0.47251844983536 1 1
0.505235748211694 0.503995433553259 1 1
0.528117494695705 0.526977455793476 1 1
0.487010473809387 0.485915453829588 1 1
0.506954439682589 0.505491131101158 1 1
0.483405550315605 0.482397295587031 1 1
0.539659378119505 0.538191422457569 1 1
0.47163019581054 0.47052876712798 1 1
0.556474598775024 0.5549690168257 1 1
0.499160428607824 0.497332788646488 1 1
0.495017258234974 0.493879849960762 1 1
0.45405237098591 0.452966241185103 1 1
0.527278651707137 0.525961051766606 1 1
0.563340564199706 0.562125372764103 1 1
0.573163794128884 0.571719396754865 1 1
0.556309520711639 0.554936641266141 1 1
0.4941809024989 0.493030891641089 1 1
0.434418192217913 0.433026349526046 1 1
0.558227534836034 0.556873634924693 1 1
0.499084128836732 0.497668737695343 1 1
0.544284886089744 0.542974003257189 1 1
0.52410267806052 0.522784686683774 1 1
0.574106300917603 0.571936540798483 1 1
0.483885989391748 0.482834418058435 1 1
0.525751680621035 0.524393034099168 1 1
0.468863753581381 0.467790118293213 1 1
0.502411084889257 0.501068211796328 1 1
0.48688155098819 0.485749725595956 1 1
0.511027497010134 0.509681991945753 1 1
0.484929099390273 0.483683296190564 1 1
0.464627932188561 0.463556566053721 1 1
0.501684744785055 0.50043251253631 1 1
0.473608273514615 0.472342297773377 1 1
0.545804953630582 0.54440190073605 1 1
0.482241075506727 0.481208301427922 1 1
0.414211054231261 0.413187666015645 0 0
0.553187062789996 0.551723240556145 1 1
0.514836188665191 0.513334460516329 1 1
0.561132974874839 0.559831928916777 1 1
0.564035236001907 0.562675790753962 1 1
0.520879140773043 0.519403135435929 1 1
0.496271239361319 0.495153071746764 1 1
0.525280988204171 0.52392441795433 1 1
0.551849336126461 0.550221248199354 1 1
0.500151197696394 0.499187104659267 1 1
0.582215401153056 0.580854249287979 0 0
0.477297662172571 0.476279925406917 1 1
0.488093944873886 0.4869614444627 1 1
0.515929690628572 0.514267972910849 1 1
0.514524389533287 0.513184918625121 1 1
0.515673907469855 0.514098386104515 1 1
0.434929090103566 0.433872410944745 1 1
0.552289945432769 0.551196275148272 1 1
0.530906965979679 0.529452481508146 1 1
0.513423505069865 0.512133665653994 1 1
0.555904950598085 0.554657503089075 1 1
0.395378304704051 0.394318319756475 0 0
0.540984273625064 0.539778183608176 1 1
0.586991649179691 0.585717770352502 0 0
0.503243972530807 0.502062028928252 1 1
0.478337166804739 0.477233292225408 1 1
0.508152675132625 0.506962453362797 1 1
0.553695916142633 0.552517764943137 1 1
0.497271520070044 0.495958381738634 1 1
0.486335620609443 0.485282032871043 1 1
0.448864413090244 0.447801801890134 1 1
0.50146249529324 0.500342550711264 1 1
0.506640516373619 0.505116315455901 1 1
0.48336777300087 0.482420791306333 1 1
0.50601149244072 0.504869142187751 1 1
0.515455182212531 0.514335534558712 1 1
0.583650769805681 0.582301857029056 0 0
0.523581685643489 0.522373629832682 1 1
0.496823201264778 0.495680513257998 1 1
0.497605505871423 0.496544547951636 1 1
0.488457533608317 0.487150082989313 1 1
0.440859571126665 0.439882425361766 1 1
0.540417838715302 0.53909438986319 1 1
0.490680877190358 0.489629098559725 1 1
0.464169405091328 0.463047492009298 1 1
0.489631898535218 0.488345584641133 1 1
0.491831719263055 0.490773006204929 1 1
0.514158772332098 0.512831915977418 1 1
0.496423414851756 0.494425992767651 1 1
0.544890968348381 0.543501034153387 1 1
0.489988742552651 0.488329083760989 1 1
0.549144383118696 0.547293975807896 1 1
0.475310683733846 0.474005955031037 1 1
0.516844033912425 0.515414463075029 1 1
0.551400947700257 0.550114721786571 1 1
0.487918444739421 0.486797962458066 1 1
0.540876742399119 0.539415952103682 1 1
0.563335036475233 0.56173761474628 1 1
0.488763205165363 0.487426839523861 1 1
0.493089555048222 0.491796116725494 1 1
0.465252227698663 0.464057227754593 1 1
0.551931073390435 0.550556732927726 1 1
0.464234904250683 0.462985172814363 1 1
0.495424102645197 0.494335795634729 1 1
0.423780481516578 0.422737890566149 0 0
0.513930890271091 0.512786845889563 1 1
0.483432122794431 0.482066108287318 1 1
0.444520168591604 0.443201033412077 1 1
0.513379366914175 0.512335356592589 1 1
0.53469848016705 0.533299978877257 1 1
0.58761032991148 0.586325667106342 0 0
0.489127770368915 0.488102776482031 1 1
0.495443581543493 0.494162729568089 1 1
0.453738391666401 0.452613768073059 1 1
0.493380527223048 0.492215533960643 1 1
0.530986962973002 0.528971186084324 1 1
0.499384624217318 0.49830895125061 1 1
0.503730766751052 0.502061585275918 1 1
0.43570329269149 0.43434661143835 1 1
0.431643606574485 0.430794600948724 1 1
0.506911414274058 0.505648881804964 1 1
0.508625388936909 0.507388057589108 1 1
0.430654858257831 0.429042612222175 1 1
0.467330865197877 0.466250200337087 1 1
0.52313252431429 0.521778348606707 1 1
0.489679897750895 0.488392631226503 1 1
0.594104284442238 0.592650918448506 0 0
0.510125823706918 0.50892741833777 1 1
0.536091316645042 0.534775803283505 1 1
0.486067949948552 0.484960879495974 1 1
0.482399796868031 0.481281296051487 1 1
0.585835961794576 0.58388232231481 1 1
0.483308506554226 0.481776825093292 1 1
0.499798978956324 0.49835124030254 1 1
0.535652150661722 0.534497613279453 1 1
0.471226177408242 0.470130535846981 1 1
0.516523576623375 0.51530997377141 1 1
0.480056878000982 0.478777324069693 1 1
0.482741002369563 0.481706850081745 1 1
0.54210415432604 0.54070638035842 1 1
0.527009830581659 0.52577178356319 1 1
0.424974888259411 0.42370892237546 1 1
0.543920796326227 0.542622110473136 1 1
0.591602895319098 0.589996703765505 1 1
0.546152192705704 0.544349134228495 1 1
0.533265922859444 0.532049068681989 1 1
0.488603459686455 0.487362322443659 1 1
0.53024126405183 0.528597409570142 1 1
0.535639710626315 0.53416631439629 1 1
0.514579689803187 0.513192253571728 1 1
0.533704132072325 0.532396549228819 1 1
0.520342694970356 0.518798680470956 1 1
0.527293141027844 0.526061615669819 1 1
0.495004549749752 0.493459413782361 1 1
0.516726724108022 0.514766903947945 1 1
0.478232634280865 0.477208472556452 1 1
0.519736937156665 0.518232461833237 1 1
0.478542194951579 0.476814188999067 1 1
0.524153285882585 0.522776156735842 1 1
0.469012909561793 0.467543116696399 1 1
0.498802141367543 0.49727351007912 1 1
0.469098188576076 0.467813910014575 1 1
0.474317787481948 0.473254297444099 1 1
0.612575822326886 0.61085010728722 1 1
0.54695193308293 0.545455316792359 1 1
0.531121923781878 0.529733848215179 1 1
0.488340021957655 0.48715169698663 1 1
0.428296963587837 0.42721761775881 1 1
0.458464842586999 0.45730758572211 1 1
0.542005840500131 0.540662950018384 1 1
0.53317966566481 0.531954271843839 1 1
0.494353327134833 0.493222889246353 1 1
0.538480400463256 0.536672400138122 1 1
0.511410024378266 0.510159342624656 1 1
0.423756846600417 0.422918301810316 0 0
0.526418318235405 0.525016178192363 1 1
0.516184333039531 0.514760898021312 1 1
0.502325129400886 0.501150169152355 1 1
0.558802563845759 0.556867439615042 1 1
0.501308355886416 0.500256306700507 1 1
0.449036806086114 0.447691747710553 1 1
0.474163020103102 0.473325356126566 1 1
0.506171081031969 0.504801395668292 1 1
0.475516296542718 0.474270343056322 1 1
0.553874691788915 0.552213825907073 1 1
0.488222734680323 0.487212678517117 1 1
0.481797421620357 0.480312796744897 1 1
0.547869239542502 0.54659370939487 1 1
0.490756241560512 0.489599893356961 1 1
0.453162729121412 0.452226578887901 1 1
0.615009083758664 0.613160397427449 0 0
0.47573960117626 0.474590996428134 1 1
0.492972381832161 0.491737385607772 1 1
0.512130616508221 0.509920737648267 1 1
0.504830432240111 0.503390859040567 1 1
0.489094005544573 0.487965087552705 1 1
0.466956997167672 0.465340249127853 1 1
0.539540668099521 0.537828870486333 1 1
0.456801863193822 0.455771375448709 1 1
0.529116629206802 0.527614600626303 1 1
0.567335852360098 0.565942219859147 1 1
0.491973487771478 0.490703374345337 1 1
0.475029694044461 0.473844486351036 1 1
0.524747025173039 0.523203465326973 1 1
0.445831124268984 0.444846898282002 1 1
0.505405296410323 0.503903028815387 1 1
0.433505936026654 0.432603155569034 1 0
0.522185905581119 0.520894477493 1 1
0.531457685554614 0.530279245570232 1 1
0.533445444924293 0.531993351876903 1 1
0.524242713819729 0.523142223907678 1 1
0.505222808572978 0.504036919155415 1 1
0.482645550025586 0.48141220669241 1 1
0.500936429537315 0.499444929758464 1 1
0.474710266569725 0.47340598620394 1 1
0.504866644845238 0.503621957387362 1 1
0.588913496992555 0.587242047476736 0 0
0.525141318763684 0.523589891313183 1 1
0.516256774095319 0.514891557893418 1 1
0.515875377161406 0.514454833594374 1 1
0.491689626478928 0.490585456465159 1 1
0.471157887610239 0.469846560615582 1 1
0.525604804969279 0.523832454855977 1 1
0.492026626150783 0.490780927359912 1 1
0.503919371074755 0.502667595409408 1 1
0.506388834273968 0.504938875974622 1 1
0.497141400641075 0.495871351063238 1 1
0.488495709535848 0.487216466561004 1 1
0.488683214738299 0.487333487330087 1 1
0.49811511114662 0.496549970643576 1 1
0.447514606038175 0.446277212034745 1 1
0.492615310471138 0.491156602054894 1 1
0.472415466388537 0.471425207004223 1 1
0.492724903636667 0.491574825902916 1 1
0.495029691186299 0.493708875350725 1 1
0.503332797803865 0.501516400551791 1 1
0.532130582037768 0.530789635813066 1 1
0.505827242127556 0.504436154254787 1 1
0.465469355151263 0.46431243323524 1 1
0.486874089535261 0.485707363965868 1 1
0.502179669954098 0.501163909112085 1 1
0.448494005443161 0.44742415880148 1 1
0.55204707712684 0.550558215985271 1 1
0.494010553757014 0.492880417869808 1 1
0.519637716064636 0.518343938362616 1 1
0.486652186256122 0.485213197359873 1 1
0.538311923984669 0.536744000668751 1 1
0.468731002252592 0.467614464379304 1 1
0.543712441957349 0.542511726893308 1 1
0.432561238848444 0.43152755164767 1 1
0.455279116816253 0.453909127049475 1 1
0.523710838154776 0.522352337979423 1 1
0.457682591736298 0.456544751734117 1 1
0.412676910553686 0.411604967222789 0 0
0.470509656691764 0.468977754601747 1 1
0.460427113197882 0.459377242901887 1 1
0.530705245644115 0.529041491889803 1 1
0.569267302620698 0.567793361753063 1 1
0.491020787323989 0.489974244405494 1 1
0.534216180929659 0.532282515273852 1 1
0.466245473540388 0.464962301143592 1 1
0.460467161395423 0.459503708529789 1 1
0.529770894056099 0.528000300039332 1 1
0.497907016217298 0.49680166340929 1 1
0.493463843628919 0.492434836045217 1 1
0.558673993072809 0.557400644940448 1 1
0.51728472624603 0.515915072373217 1 1
0.505524947695148 0.504462572266082 1 1
0.462216904667001 0.461294641533811 1 1
0.496094064177091 0.495071267081047 1 1
0.474760681198671 0.473556104787376 1 1
0.510362161521662 0.508928653164267 1 1
0.448030098555318 0.446858926088902 1 1
0.533976123632576 0.532464165572231 1 1
0.4864797329029 0.485509545368243 1 1
0.48669582640179 0.485462609449072 1 1
0.496597047255403 0.495198975075648 1 1
0.573839116234951 0.572489525432748 0 0
0.372109980748125 0.371136537660714 0 0
0.511727164665579 0.510349145849241 1 1
0.483461466854996 0.48234658653216 1 1
0.521200257166157 0.520022510675756 1 1
0.496468788373454 0.495206880048734 1 1
0.530876261995343 0.529530114233592 1 1
0.511216943347378 0.509826717649132 1 1
0.482795143247634 0.481590802699961 1 1
0.476346476610586 0.475323208619885 1 1
0.461466791120178 0.460223793037669 1 1
0.467171416091386 0.466166524900362 1 1
0.515701872192455 0.514474190821033 1 1
0.513335519204911 0.512107488272674 1 1
0.515661888781953 0.514237419742001 1 1
0.506187642182992 0.504684579691395 1 1
0.503299052665616 0.50221397178153 1 1
0.503275094403551 0.502186618306125 1 1
0.460539934872173 0.459462571357278 1 1
0.448636860103024 0.446970040698769 1 1
0.564298731608485 0.562230244742801 1 1
0.550650273554496 0.54941516099682 1 1
0.515141917942086 0.513857250574351 1 1
0.530124968344063 0.529018754505834 1 1
0.505387289207454 0.504417791754924 1 1
0.489063346152257 0.487638093091292 1 1
0.518411118170339 0.517261198139272 1 1
0.548619256746566 0.547304907521578 1 1
0.488325994754866 0.487246538202349 1 1
0.462446078725138 0.461412367060471 1 1
0.525845036276307 0.524280982200305 1 1
0.428040256481235 0.42699336459666 0 0
0.514837113320661 0.513483419531788 1 1
0.492107054353566 0.490795013080211 1 1
0.476847697045036 0.475553165978525 1 1
0.495900021429208 0.494719116468589 1 1
0.456302640323701 0.455038636725246 1 1
0.478789644971968 0.477513643442674 1 1
0.485453531518576 0.484157970015152 1 1
0.468527648190178 0.4671085008685 1 1
0.44580789047606 0.444735626932262 1 1
0.454400506175739 0.453088350795101 1 1
0.459228107388503 0.457935829976766 1 1
0.526188448000959 0.52453192248455 1 1
0.465118119529434 0.463962695276383 1 1
0.545503103874683 0.544086543695792 1 1
0.460608840807297 0.459460414825029 1 1
0.574366296485335 0.572969041897276 0 1
0.506878880869064 0.505657464915246 1 1
0.548578968448461 0.547325890773764 1 1
0.484980586590769 0.483482182762841 1 1
0.445703066784163 0.444672954398112 1 1
0.474003641060762 0.473034081840037 1 1
0.441340506577081 0.440147743315991 1 1
0.488406213105233 0.487151113652732 1 1
0.535083652064523 0.533896582784458 1 1
0.510359192931726 0.508675321863516 1 1
0.513716960135577 0.512646974533116 1 1
0.538729794312124 0.536947339690198 1 1
0.487915922239818 0.486748538393549 1 1
0.512313122083214 0.510987658495143 1 1
0.459208183288967 0.458262811684532 1 1
0.531579942573864 0.53003016823193 1 1
0.569666803469204 0.568457930552502 0 0
0.53587832470524 0.534581155728665 1 1
0.548291002017924 0.546995551580987 1 1
0.522051791134018 0.520633612536748 1 1
0.498479169335625 0.497201291189865 1 1
0.521163400411277 0.519828805847358 1 1
0.460947699140847 0.45966407817199 1 1
0.445079704724547 0.443899981934436 1 1
0.463774067697849 0.462777727560406 1 1
0.460906133303813 0.459828918642221 1 1
0.445389569272223 0.443801339983091 1 1
0.530444946343803 0.528938350641628 1 1
0.490803953266186 0.489758939821173 1 1
0.497596361938575 0.496450052770641 1 1
0.491044388543579 0.489838782711582 1 1
0.510497529865742 0.509169315933682 1 1
0.51001537965904 0.508747632604419 1 1
0.543380330735332 0.54196965180074 1 1
0.449641522185381 0.448412429466261 1 1
0.4275911460874 0.426294852597257 1 1
0.528727792013701 0.526995483886202 1 1
0.467902026530111 0.466579942745984 1 1
0.49482143043977 0.493436960538019 1 1
0.447490669476269 0.446099348372507 1 1
0.544658587755495 0.543412275657776 1 1
0.450057601863303 0.448525680320896 1 1
0.472829461745852 0.471668124263759 1 1
0.506469971847032 0.505358989864595 1 1
0.434630128258503 0.433327683999586 1 1
0.488091699879811 0.486737733900459 1 1
0.461882666471465 0.460631354146688 1 1
0.467642613722812 0.466426169697159 1 1
0.484573321953817 0.483244436266144 1 1
0.531101252774076 0.529700675369694 1 1
0.542055328558226 0.540829265783633 1 1
0.490033390908677 0.489117171240673 1 1
0.467624357951456 0.466342689568008 1 1
0.425641661604292 0.424302908345525 1 1
0.481840570074909 0.480944147287191 1 1
0.49730583170649 0.496140688482642 1 1
0.578709826537867 0.577333288560663 0 0
0.531524808845911 0.530200719825969 1 1
0.553567133942719 0.551854385585619 1 1
0.496536034273615 0.495337089314363 1 1
0.454916613616347 0.453868395835028 1 1
0.48057022374429 0.479130464573811 1 1
0.424564500407547 0.423567898197355 0 0
0.538741379487965 0.537525365003077 1 1
0.502067406936421 0.500852587084743 1 1
0.55912299396446 0.557631437045765 1 1
0.482020330462301 0.480776794556035 1 1
0.510108424956724 0.508802624860131 1 1
0.499946024786231 0.498847688190376 1 1
0.545518359078463 0.544131923893782 1 1
0.536801973968747 0.535533710716873 1 1
0.513273252309791 0.511864337435521 1 1
0.493821548338249 0.492582501823719 1 1
0.505323758789908 0.504010685851468 1 1
0.524410577802025 0.522961293990994 1 1
0.437706782278721 0.436723756230751 1 1
0.524826589395445 0.523088636740318 1 1
0.523748511018067 0.522061428086923 1 1
0.503996723270845 0.502721359223473 1 1
0.457248684089954 0.456273358624647 1 1
0.558764149191509 0.557179340924642 1 1
0.424305814889209 0.423231198514856 0 0
0.524177370427044 0.522984431467349 1 1
0.490593991721409 0.489551256863694 1 1
0.486460652411074 0.485058721482156 1 1
0.467690681196477 0.466502943030292 1 1
0.453137761145708 0.452011722654066 1 1
0.462511029181361 0.461391729304762 1 1
0.499494103319852 0.498323085458766 1 1
0.528812671585872 0.527479622620061 1 1
0.519338599641133 0.518120573350189 1 1
0.502074374413984 0.500878966963013 1 1
0.494514104735644 0.493273481140899 1 1
0.564499733760628 0.562928796742333 1 1
0.528011303438301 0.526575607265674 1 1
0.488657516668685 0.487531279906809 1 1
0.470656609498396 0.46967660433137 1 1
0.512597146802859 0.511550425388278 1 1
0.503277452875647 0.502087666029088 1 1
0.511143858067282 0.510102809848483 1 1
0.499658434833405 0.497822069482301 1 1
0.561989342196082 0.560048367764434 1 1
0.496199200813545 0.494828105306168 1 1
0.507936506176051 0.506721315538298 1 1
0.508307301247576 0.506971718578451 1 1
0.540239930961778 0.538990668953375 1 1
0.507480809160569 0.506156476132449 1 1
0.568875903439462 0.567181276999983 1 1
0.542588013557328 0.540654519656511 1 1
0.487181256184745 0.485986982841911 1 1
0.407398326623964 0.406292744548929 0 0
0.534624942351901 0.53307620568763 1 1
0.49357183562763 0.492363671520845 1 1
0.487310221051957 0.485774209846675 1 1
0.523480228330282 0.522315510809556 1 1
0.50137414261579 0.499953959521566 1 1
0.48156571855019 0.480372820392551 1 1
0.477636120848886 0.476541488703313 1 1
0.486295357061962 0.485116453738913 1 1
0.502716949811066 0.501520488047045 1 1
0.626179431257007 0.624303414521471 0 0
0.529140815533187 0.527788471006884 1 1
0.514241298741697 0.513209144214715 1 1
0.530748529154553 0.528886952826591 1 1
0.489475834468145 0.488196359715103 1 1
0.507122352879584 0.505963737832199 1 1
0.549898356120519 0.548416790215085 1 1
0.511107057696406 0.509825594517014 1 1
0.518726832510824 0.517510061191227 1 1
0.529018605337576 0.527661691226987 1 1
0.506341037610341 0.504590629153287 1 1
0.572255327652475 0.571034391235105 0 0
0.538151145814228 0.536686933950602 1 1
0.546009964764087 0.544690187561121 1 1
0.547840708557108 0.546639428785268 1 1
0.546776112365078 0.545293593839051 1 1
0.49147801861283 0.490172273719769 1 1
0.496201416390917 0.494891541472083 1 1
0.406536224988438 0.40513557430735 0 0
0.523350439962853 0.522020406726257 1 1
0.516719412230904 0.515387087975928 1 1
0.527170437342276 0.525926309628271 1 1
0.492953149833791 0.491554984595119 1 1
0.517336817365903 0.516164636065493 1 1
0.547989364401972 0.546242862054761 1 1
0.505017968437037 0.503718386077256 1 1
0.49781415307882 0.496625417258736 1 1
0.538138618422295 0.536833460326728 1 1
0.548880432887713 0.547253205134377 1 1
0.484143841538158 0.482939711915804 1 1
0.582720168780399 0.581112761316063 0 0
0.499872222277744 0.498966302588186 1 1
0.519071700582018 0.517724734771646 1 1
0.511247903443822 0.509872474798257 1 1
0.488248639816277 0.487187257538748 1 1
0.518431098045763 0.516654211672283 1 1
0.453808334318625 0.452542356658288 1 1
0.471389418928321 0.470309619695543 1 1
0.46492986286565 0.463785927774688 1 1
0.453910624249715 0.452700781622064 1 1
0.483555891275172 0.482099873195542 1 1
0.506264087751672 0.50517414706302 1 1
0.524971696898722 0.523637329197774 1 1
0.455246338158503 0.453981297795005 1 1
0.486659511637592 0.485526162014499 1 1
0.563245131351954 0.56178756093819 1 1
0.411266260438351 0.410316925478215 1 1
0.525521512825802 0.523972590441254 1 1
0.494513417898723 0.493381956608242 1 1
0.477012078530918 0.475884118946515 1 1
0.481524443902717 0.480117136642606 1 1
0.428199529683289 0.4269608214453 1 1
0.54272429734675 0.541388982398038 1 1
0.455657701883163 0.453792082019065 1 1
0.503872302121302 0.502676174398939 1 1
0.527518249149969 0.526268816875891 1 1
0.533756532311888 0.532349254534521 1 1
0.484228051271126 0.483108026723398 1 1
0.592468676484067 0.591096174775731 1 1
0.580987615740782 0.579154960046913 1 1
0.527397464109575 0.526079973413566 1 1
0.500396716523757 0.499188382429362 1 1
0.509625063378979 0.508307285261706 1 1
0.515437677131661 0.514059376889225 1 1
0.387747889346497 0.386658963170345 0 0
0.47432341420153 0.473173288970593 1 1
0.588882803618977 0.587210183716969 1 1
0.459740503539468 0.458578322435509 1 1
0.507131893539983 0.505454284825391 1 1
0.523405696378229 0.522020285995487 1 1
0.518818908703847 0.517104935134605 1 1
0.517498486622822 0.516228925511976 1 1
0.490936445675119 0.48980880266665 1 1
0.496618585542245 0.495328603443585 1 1
0.469295313135123 0.467860048252105 1 1
0.525611217585355 0.523944357064004 1 1
0.487652260932008 0.486549350425336 1 1
0.547084721206454 0.545213369834718 1 1
0.515830696494616 0.514749049664709 1 1
0.517366821472379 0.515936886254661 1 1
0.490756201916406 0.489199195935196 1 1
0.4631375904753 0.462020397422782 1 1
0.450331593813669 0.449398794874504 1 1
0.504201715465106 0.503034612436983 1 1
0.512031517634931 0.510982769572561 1 1
0.549940898661703 0.54827659712761 1 1
0.544162550647155 0.542504980274488 1 1
0.555154876187272 0.553887032373045 1 1
0.540852580810716 0.539525824060343 1 1
0.514420464670569 0.513286741739209 1 1
0.489408062344383 0.488074220286721 1 1
0.448212670966088 0.447130048435636 1 1
0.502568834502019 0.500858176834265 1 1
0.513202028000256 0.511980119540851 1 1
0.509955006868415 0.50866963997382 1 1
0.52089806857262 0.51970507259114 1 1
0.544604960359146 0.542680096004209 1 1
0.539851863260614 0.538362917224716 1 1
0.409285921346325 0.408224274011516 0 0
0.520684707781556 0.519408088272267 1 1
0.545933235640558 0.544042230131154 1 1
0.519180810841927 0.517936066028751 1 1
0.50708956173689 0.505820784640379 1 1
0.439230643619574 0.437815235229259 1 1
0.509725784024973 0.508461743181642 1 1
0.516510855207275 0.514874069924266 1 1
0.479814944632653 0.478640176842723 1 1
0.535596694696913 0.534121200908429 1 1
0.526645573623448 0.525002845941155 1 1
0.497849095188406 0.496408664713519 1 1
0.475981284873357 0.474958238814173 1 1
0.567413293072746 0.565894067982655 1 1
0.465023326945812 0.463515403554133 1 1
0.641303703489534 0.639013835112414 0 0
0.522603158546861 0.521152713713016 1 1
0.478638486082817 0.477534763620545 1 1
0.495457058916824 0.494386160917084 1 1
0.417301386992941 0.416348043961911 0 0
0.468327148560953 0.467185089399002 1 1
0.499697547201707 0.498246352364835 1 1
0.469535806806745 0.468315805468295 1 1
0.500788557899193 0.499413511274202 1 1
0.490411021336386 0.489299447827821 1 1
0.534139679735901 0.532357016556761 1 1
0.474470997874539 0.473079934114933 1 1
0.482174144498807 0.480934656706078 1 1
0.503299052032621 0.502327966761258 1 1
0.514595384168505 0.513400907143886 1 1
0.545621007700837 0.544214491935734 1 1
0.557499440233167 0.556029553176105 1 1
0.524875315997417 0.523655693950539 1 1
0.421319300938638 0.419944384483177 1 1
0.446400866527166 0.445296063659055 1 1
0.504627570844009 0.503234968157425 1 1
0.500073378970801 0.498592920862619 1 1
0.468428320580462 0.467216978532146 1 1
0.515911470807144 0.514585980217443 1 1
0.481780716244228 0.480473421682124 1 1
0.509228363095486 0.508012034921433 1 1
0.469574423626577 0.46852034891111 1 1
0.498826770544751 0.497697015802605 1 1
0.496414233745757 0.495327399771511 1 1
0.505277882176139 0.503976359521725 1 1
0.496977564336162 0.495880179246178 1 1
0.481708644519042 0.480617266858823 1 1
0.536091562678194 0.534783310056347 1 1
0.413306441932625 0.412460977210026 0 0
0.430294733285915 0.429264392771868 1 1
0.519785603657812 0.518773811960131 1 1
0.482658311055281 0.481535257764558 1 1
0.498113607990342 0.496825966430012 1 1
0.466777076406808 0.465556411790265 1 1
0.499134222685687 0.497592071840258 1 1
0.495053514787522 0.493712454877561 1 1
0.501527576212136 0.50024785772586 1 1
0.497862650097789 0.49663995483406 1 1
0.452694722758222 0.451579029155531 1 1
0.500734048721237 0.499618910037867 1 1
0.525480010939079 0.524283405355943 1 1
0.536854827710004 0.535458111763646 1 1
0.46540151240496 0.464262552178671 1 1
0.560351839996185 0.55897393971259 1 1
0.532378685135684 0.531166280807261 1 1
0.542550808248554 0.541249929951383 1 1
0.453641858498244 0.452093190570219 1 1
0.462069543624391 0.461024238417914 1 1
0.397977137028649 0.39685624135532 0 0
0.535866231426649 0.534152551446684 1 1
0.493815944972132 0.492753087441753 1 1
0.553037755783638 0.551835007961777 1 1
0.531473686591201 0.530169064152413 1 1
0.501549877593935 0.500175442778136 1 1
0.526568742009182 0.525333476513496 1 1
0.531236191911057 0.530074003612532 1 1
0.582633348102789 0.581055105393201 0 1
0.581672745806801 0.579635675153518 1 1
0.495770638667344 0.494372715833674 1 1
0.52630998341365 0.524952134822343 1 1
0.446757817250018 0.445512362845315 1 1
0.522455346017779 0.521178168491451 1 1
0.494835488329208 0.493527919966805 1 1
0.51883239727811 0.517725439183492 1 1
0.507654297776592 0.506241084035734 1 1
0.463017618049574 0.461812940561223 1 1
0.499103879465636 0.497923371118071 1 1
0.570361166009322 0.568957012464376 1 1
0.549873049045307 0.548248726252831 1 1
0.474667304653428 0.473481849975311 1 1
0.504760379555209 0.502851325072778 1 1
0.394805919292301 0.393976004919014 0 0
0.445627843161496 0.444625453482615 1 1
0.397280870141407 0.396171463703422 0 0
0.478951434706153 0.477473750524481 1 1
0.501406006003804 0.500265322036645 1 1
0.52651973262961 0.525222821383373 1 1
0.492454327954441 0.491260280192416 1 1
0.481592423879064 0.480024603961316 1 1
0.510334089315399 0.509223706674383 1 1
0.502142327392534 0.500820564575127 1 1
0.495275001737421 0.494170067024304 1 1
0.451266512592091 0.449802721085621 1 1
0.493263015535584 0.49208814453231 1 1
0.468389120792885 0.467192966972998 1 1
0.430133455668052 0.428801890828557 1 1
0.442790194152413 0.441713464145124 1 1
0.512726018552989 0.511285466405878 1 1
0.514400409632608 0.51285948535836 1 1
0.470289270720863 0.469301586771426 1 1
0.549664003212948 0.547810038109922 1 1
0.561390004715102 0.56014858250545 1 1
0.444201383442355 0.443194733479889 1 1
0.548025035711498 0.546748136570365 1 1
0.473310484562619 0.472040713969489 1 1
0.492276959776687 0.491166094797054 1 1
0.547318164699193 0.545836220330456 1 1
0.44309911275685 0.44178708919357 1 1
0.459650689514767 0.458264019873229 1 1
0.513830109951195 0.512648389624705 1 1
0.45266744283125 0.451628169096313 1 1
0.496557724328214 0.495365769454005 1 1
0.498916396559363 0.497648217109599 1 1
0.518219918995876 0.516673925903825 1 1
0.541175878015345 0.540183183094693 1 1
0.502733626087595 0.50171287472773 1 1
0.509946788239817 0.508724478910876 1 1
0.517221732742388 0.515619949254921 1 1
0.483460738164341 0.482443741599283 1 1
0.474943076880299 0.473649193488868 1 1
0.507639329978253 0.506406206552416 1 1
0.536525892935228 0.535218217805414 1 1
0.436540226310969 0.435098396164232 1 1
0.521309876644162 0.520066531124768 1 1
0.48787394104881 0.485924658547669 1 1
0.488539140117891 0.48742425600426 1 1
0.544400236308898 0.542693931620383 1 1
0.514903293191666 0.5137600195569 1 1
0.479900708227212 0.478286173393956 1 1
0.517109622723116 0.515595217665093 1 1
0.461451726502207 0.46018285496061 1 1
0.532498437286558 0.530313215975244 1 1
0.449963779849235 0.448989386242648 1 1
0.50803514089751 0.506276362262909 1 1
0.55311078239127 0.551244908715519 1 1
0.475643898618272 0.47451854884739 1 1
0.56315624184509 0.561821728580686 1 1
0.451583467861247 0.450198836248182 1 1
0.495756770530458 0.494294866151497 1 1
0.530186261919946 0.528996369492696 1 1
0.538177758709232 0.536787296249588 1 1
0.502048493767125 0.500434575010208 1 1
0.487892004775656 0.486505482215871 1 1
0.552348458438206 0.55053359836094 1 1
0.496340392048085 0.495161368583002 1 1
0.49409065735082 0.492494070442873 1 1
0.550334294368759 0.548835734715638 1 1
0.524024605261997 0.522813059315704 1 1
0.558400542434892 0.556960869750018 1 1
0.461219800156373 0.460181019487248 1 1
0.462473861639196 0.461337285769939 1 1
0.507791333740779 0.506386373694397 1 1
0.514135911610219 0.512696613365785 1 1
0.497499457345518 0.496193724948706 1 1
0.50628295467398 0.505006870172327 1 1
0.468838868745228 0.467436202025333 1 1
0.570749642409364 0.569146582530226 1 1
0.455582669558115 0.454451308971161 1 1
0.506525519155434 0.505468852434391 1 1
0.505283738589622 0.503815076850925 1 1
0.502014913648318 0.500606534760636 1 1
0.483945592945277 0.482838201318399 1 1
0.46614678497879 0.465073236817936 1 1
0.545072420441701 0.543816519661045 1 1
0.494218407785091 0.493253775616037 1 1
0.551680093629116 0.550201781269979 1 1
0.567101388331189 0.565638325334689 1 1
0.449284251392389 0.448136303292673 1 1
0.486147466655466 0.484749739613997 1 1
0.46929498909258 0.467977313439198 1 1
0.421771793979801 0.420575973588579 0 0
0.457966892896457 0.456807123631501 1 1
0.525668323929402 0.524395365477208 1 1
0.514199454878443 0.512939217293692 1 1
0.445390136427898 0.444268882589724 1 1
0.53956455659656 0.538426982260518 1 1
0.500994156933059 0.499588415773159 1 1
0.530754168941143 0.529499989805522 1 1
0.475610303882228 0.474442257501676 1 1
0.478760429972477 0.477323197974667 1 1
0.472399592024392 0.471260507112455 1 1
0.509556685372991 0.508198866370566 1 1
0.523695104192753 0.522266282548451 1 1
0.521039374745537 0.519583748959978 1 1
0.449027417576501 0.447595152468975 1 1
0.529807358081194 0.528807795498147 1 1
0.489936914268929 0.488813791529855 1 1
0.487422098911514 0.486246840635732 1 1
0.568820355570804 0.567162751816078 1 1
0.488301598973754 0.487070352408475 1 1
0.452857690858173 0.451771678598316 1 1
0.489728054742853 0.488510113411105 1 1
0.49613352983953 0.494339637939756 1 1
0.438877493589117 0.437906892487091 1 1
0.46209973223097 0.460899090360271 1 1
0.463271279433652 0.462293519425361 1 1
0.502528835553443 0.501178115039062 1 1
0.534855194994111 0.533116140172828 1 1
0.607255041169912 0.605700540343934 0 0
0.495257566758292 0.494103684316655 1 1
0.462964411562179 0.461962225183304 1 1
0.485787662253528 0.484609251860069 1 1
0.472789352271403 0.471613949135087 1 1
0.497410350467707 0.496030780658041 1 1
0.453239002595716 0.45210564543373 1 1
0.500836055988538 0.499287701829897 1 1
0.512798577238532 0.511440287025471 1 1
0.477449490194379 0.476297973512821 1 1
0.482889975342376 0.481792744807193 1 1
0.541065628772207 0.539943193867035 1 1
0.423836263618127 0.422823507349195 0 0
0.577256820012622 0.576063553240448 1 1
0.472512254441954 0.471218974492751 1 1
0.559602927807509 0.558451124689045 1 1
0.513059407961146 0.511683970672963 1 1
0.480345924184542 0.479181083638208 1 1
0.424991150108592 0.424103740637941 0 0
0.540220493021449 0.538817050449706 1 1
0.468835934549237 0.467433355989451 1 1
0.477903683059778 0.476828784039347 1 1
0.470312768106809 0.46916140309943 1 1
0.523451248885573 0.52215625544623 1 1
0.549486951696515 0.548206220498182 1 1
0.512579094772978 0.51134889453356 1 1
0.520483200085242 0.519473728968253 1 1
0.468119141140223 0.467035036873606 1 1
0.458974583852012 0.457640597100585 1 1
0.467531829432494 0.466231770932664 1 1
0.537835315114952 0.536201822245301 1 1
0.489139594002089 0.487724300156794 1 1
0.481697020055935 0.480195598595764 1 1
0.470486463033337 0.469293250841466 1 1
0.534110156512298 0.532929156168026 1 1
0.495685992143315 0.494490270450333 1 1
0.557844233299454 0.556198779934726 1 1
0.484491718474058 0.483450537779715 1 1
0.472296027559639 0.471238172521997 1 1
0.472813265362409 0.471559585333191 1 1
0.529453992029205 0.528331006488892 1 1
0.526261855250763 0.52494889580538 1 1
0.540560961343988 0.539067365388932 1 1
0.509479977848246 0.507483550229675 1 1
0.519267434715341 0.517947231868035 1 1
0.482181533121479 0.480945263443554 1 1
0.459793814773197 0.458574185001688 1 1
0.508559617158401 0.507228834478046 1 1
0.550588138289332 0.549222811937091 1 1
0.474065578587028 0.472626382886875 1 1
0.518528401939635 0.517250692475753 1 1
0.498819356895328 0.497449371237584 1 1
0.485091135014865 0.483853214408809 1 1
0.529518747198227 0.528302866388338 1 1
0.482589469451101 0.481261207805226 1 1
0.50980034722335 0.508760079034143 1 1
0.41482244296363 0.413799817883313 0 0
0.522191253980454 0.521049743433136 1 1
0.455224182389787 0.45391184860593 1 1
0.427917671433717 0.426754292614824 1 1
0.521932481529793 0.520758824553876 1 1
0.455678864431944 0.454813152825624 1 1
0.496008717889917 0.494757835414515 1 1
0.437589397809462 0.436261523777 1 1
0.552443118592797 0.551033317837781 1 1
0.435231367474895 0.433958110297811 1 1
0.510996108434853 0.509467761289198 1 1
0.492622189482721 0.491653184557203 1 1
0.516050792297193 0.51474083550096 1 1
0.467005827505654 0.465809748172217 1 1
0.482221923729752 0.481189965398061 1 1
0.481951614140126 0.480646490822078 1 1
0.557195422407323 0.555320529957137 1 1
0.489722802624718 0.488716660178093 1 1
0.52894727979188 0.527690488065885 1 1
0.487774724735393 0.486660338631303 1 1
0.493146266564823 0.49184443575935 1 1
0.554297861578885 0.552850287680385 1 1
0.478010073168802 0.476979419611814 1 1
0.465494647086789 0.46439725309837 1 1
0.482088087231949 0.481040709280358 1 1
0.517831227436511 0.516534698075731 1 1
0.482133610181912 0.480751531057871 1 1
0.456596045794893 0.455364567207569 1 1
0.531457736679197 0.530184751940017 1 1
0.495412552914277 0.493816795031787 1 1
0.50989626329049 0.508532024986595 1 1
0.546477567769519 0.545259146573907 1 1
0.553861193994291 0.551042433640461 1 1
0.517959987926964 0.51603132663323 1 1
0.466253986095876 0.464932794647029 1 1
0.539973158926937 0.538792369612113 1 1
0.452145838914013 0.451120915922966 1 1
0.492416609029675 0.491097419356775 1 1
0.512671084787377 0.511026035060732 1 1
0.521991671769997 0.520823932260626 1 1
0.417083306951883 0.416113731623503 0 0
0.463552270003402 0.46246797885254 1 1
0.498609816640736 0.497161643202131 1 1
0.504783635683296 0.503660725491494 1 1
0.500836532906886 0.499443315202151 1 1
0.549942057747239 0.5484490528577 1 1
0.474707110265845 0.473331730910683 1 1
0.495868568916213 0.494276932608782 1 1
0.48750071986647 0.48595076919853 1 1
0.433365102669096 0.43211649819536 1 1
0.529983336310836 0.528567274598552 1 1
0.527754846817283 0.526697590424711 1 1
0.459686562156008 0.4586634216036 1 1
0.52735314831029 0.525774292558447 1 1
0.564186521600186 0.561913979489227 1 1
0.535428650501585 0.534207370157927 1 1
0.421236016694833 0.420262266352073 0 0
0.490884549159485 0.48975014519858 1 1
0.539818513528155 0.538383413433206 1 1
0.502336414811736 0.501111579769111 1 1
0.495770770679629 0.494599637143839 1 1
0.482839236135648 0.481726294935858 1 1
0.465288145990105 0.464252101465091 1 1
0.544983540287983 0.543725760328054 1 1
0.539662262747102 0.53815733975122 1 1
0.550556547736219 0.548619460509054 1 1
0.517773322528159 0.516700857979838 1 1
0.506878362820541 0.505666408034384 1 1
0.549637502356364 0.548419434268209 1 1
0.5422591622535 0.540900875871739 1 1
0.52068136145478 0.519336800674619 1 1
0.446242070075122 0.445115218825981 1 1
0.519137007895421 0.517679758511698 1 1
0.47048865767575 0.469077198781167 1 1
0.535225457363622 0.533950147340949 1 1
0.444021627856253 0.442923115950852 1 1
0.563695703596536 0.561926385855096 1 1
0.454303138755137 0.453197651545505 1 1
0.591090831903829 0.589132555986816 1 1
0.461937508268353 0.461065975532241 1 1
0.464977037885869 0.463914414337076 1 1
0.472926069865153 0.471788233578319 1 1
0.50973503808124 0.508467264872598 1 1
0.479331595743243 0.478090716072391 1 1
0.471894980147767 0.470798521334971 1 1
0.464644120885847 0.463601485999359 1 1
0.518211819873193 0.516883353058314 1 1
0.538729858918375 0.537382247738836 1 1
0.490941529348476 0.489894994360412 1 1
0.559092373542632 0.55764695589876 1 1
0.54916653121592 0.547950184016781 1 1
0.528321344474105 0.527031891112807 1 1
0.452830403130768 0.451682667469214 1 1
0.524180956512617 0.52258789788493 1 1
0.497265902629484 0.495902298946992 1 1
0.523698380566237 0.52269116585392 1 1
0.48698449558315 0.485634045010269 1 1
0.525344436288299 0.524157183644578 1 1
0.556584341340217 0.555044952360411 1 1
0.431170315524539 0.430032225738967 1 1
0.446332506823267 0.445308360970406 1 1
0.468351309836052 0.466910372454666 1 1
0.455449874035571 0.454346916164342 1 1
0.519138200428915 0.518001390489158 1 1
0.541735174717544 0.540275661289237 1 1
0.492530900347782 0.491384957153655 1 1
0.480738015103915 0.479550441000061 1 1
0.469584350383874 0.468632469787472 1 1
0.532737746254384 0.53151557435204 1 1
0.46990109612339 0.468962095487798 1 1
0.492756978879615 0.491265499040428 1 1
0.482126201961416 0.480942988706487 1 1
0.490242923686101 0.489008375940107 1 1
0.552892192632859 0.551580776877185 1 1
0.472145584844716 0.470579322323645 1 1
0.471642954532482 0.470612305079082 1 1
0.487918523015359 0.486461516226672 1 1
0.540751880644451 0.539432481067331 1 1
0.478858521631927 0.477451267530526 1 1
0.470294629901148 0.469031454707674 1 1
0.516441922586432 0.515229941504827 1 1
0.45463136125319 0.453517004402411 1 1
0.491898943422883 0.490494486956972 1 1
0.51784278573083 0.516477855352356 1 1
0.526061400760896 0.524737677758092 1 1
0.507831766978035 0.506749024639044 1 1
0.512313676763352 0.511167514451199 1 1
0.482688050870881 0.481674223318322 1 1
0.455144657729788 0.45415133575704 1 1
0.489664497614359 0.487820466688979 1 1
0.519124792520974 0.517683553023305 1 1
0.586387074951677 0.585058873122619 0 0
0.466174835305725 0.465154242608747 1 1
0.517271973767195 0.516046927764147 1 1
0.454768248819606 0.453280616648854 1 1
0.452790444934052 0.451373282548352 1 1
0.494633751021173 0.49330817664989 1 1
0.521654945624037 0.520322520814476 1 1
0.463395812536629 0.461759273723944 1 1
0.500606308997029 0.499452754297736 1 1
0.497087195524364 0.496056967574337 1 1
0.480773185498009 0.479692745574982 1 1
0.542404432790587 0.541417272855188 1 1
0.529813349485572 0.528578821472008 1 1
0.559981192081325 0.558249320764273 1 1
0.486068027124177 0.484606833029884 1 1
0.548418141515764 0.5472623990265 1 1
0.479058714546636 0.477848443355221 1 1
0.490127199193455 0.48861633436372 1 1
0.554047756943909 0.552715011089647 1 1
0.526248029028938 0.524852053886082 1 1
0.471482088624771 0.470532327613384 1 1
0.544420060254144 0.543325245795274 1 1
0.502016464288405 0.500524898946941 1 1
0.470374980980005 0.469126079491543 1 1
0.539121564414673 0.53715804520942 1 1
0.546671464876705 0.545149827011116 1 1
0.55020316376811 0.548864514286229 1 1
0.476208222228003 0.475107149330716 1 1
0.495524065209072 0.493822279863952 1 1
0.46683324773117 0.465748606278567 1 1
0.489768442674665 0.488533683612753 1 1
0.468413714018918 0.467173303513648 1 1
0.419430239184202 0.418582310384896 0 0
0.457338189126814 0.456381154254792 1 1
0.453965095665743 0.452960323672039 1 1
0.47892157535623 0.47786685341886 1 1
0.511666034839856 0.51031881277201 1 1
0.484934679753066 0.483874223468533 1 1
0.47394670975388 0.472866506439549 1 1
0.53389965484383 0.532649830764077 1 1
0.50210592509362 0.500984537852839 1 1
0.478295713516084 0.477021516050834 1 1
0.488418808925632 0.487464045949155 1 1
0.501890614469737 0.500790278870847 1 1
0.470069989054507 0.468958815739347 1 1
0.544706656823066 0.543432615853986 1 1
0.523349740329687 0.522249951168658 1 1
0.483458367677023 0.482098797260996 1 1
0.523466649007173 0.522168966370135 1 1
0.559502031394927 0.558187183654503 1 1
0.442807836462737 0.441602481744384 1 1
0.503537349994867 0.502160947188504 1 1
0.463108763086926 0.461961195932484 1 1
0.53619531697939 0.534873986795249 1 1
0.51059297701839 0.509493412999465 1 1
0.592965817034244 0.591483256756516 0 0
0.492006553958151 0.490698633179517 1 1
0.514139628819695 0.512972973154249 1 1
0.504312212609842 0.503154840624783 1 1
0.534600519076495 0.533458032159888 1 1
0.534448165625551 0.533289420779113 1 1
0.56295945147485 0.561543107849077 1 1
0.486785434938665 0.485449690452335 1 1
0.528350046607759 0.52708747742146 1 1
0.484157323399217 0.483071737501988 1 1
0.496868067958654 0.495474042593701 1 1
0.451933902867636 0.450559019258728 1 1
0.53695640073104 0.535589650877527 1 1
0.532913092171792 0.531247384773058 1 1
0.463670298306812 0.462520080386643 1 1
0.514017403956461 0.512929072906148 1 1
0.497877308821251 0.496436051772637 1 1
0.538874420105778 0.537562380314276 1 1
0.46147912769035 0.460125693988955 1 1
0.517567038396165 0.516284235882872 1 1
0.484904373543801 0.483808821223058 1 1
0.522076539997032 0.520577697208611 1 1
0.4748890657201 0.473745341233959 1 1
0.481396679849513 0.480306584473657 1 1
0.468915455430027 0.467836790719812 1 1
0.497111376896625 0.495545834430122 1 1
0.468324197149921 0.467139693677455 1 1
0.456664290648877 0.455589453818621 1 1
0.497453610384859 0.49601761072009 1 1
0.557748365148592 0.556615529444324 1 1
0.429602653402799 0.428294816830598 1 1
0.455856242806875 0.454466327110514 1 1
0.56238260347101 0.561082046758664 1 1
0.465402035946332 0.464424114345246 1 1
0.535643922515584 0.534247614250892 1 1
0.520346384408163 0.519195589526018 1 1
0.455092806879494 0.453591758989993 1 1
0.519460340922539 0.517911659809726 1 1
0.477796021348433 0.476074740850181 1 1
0.582371237033975 0.580841113834086 0 0
0.519292101254891 0.51787805962403 1 1
0.469883062829048 0.468499798171434 1 1
0.48285838326373 0.481729816589044 1 1
0.545960879552288 0.544709089029351 1 1
0.43663035494308 0.435243961767449 1 1
0.579011560440074 0.577523399230712 0 0
0.571320423137423 0.569728442268351 1 1
0.53498370693494 0.533576998885509 1 1
0.488021108607979 0.486678506354986 1 1
0.48543041002458 0.484076346617972 1 1
0.553934049704177 0.552485580479712 1 1
0.476191341481707 0.475208506588995 1 1
0.548645075158143 0.547139357968578 1 1
0.484463064146915 0.483264477043971 1 1
0.477036501013106 0.475987612413177 1 1
0.432034339879974 0.430781207017091 1 1
0.440263726945078 0.43905308429519 1 1
0.49276226112477 0.491503698646331 1 1
0.540062331487761 0.538888589927434 1 1
0.511596827774625 0.51030188801461 1 1
0.491516913072187 0.490117801722953 1 1
0.554280183689531 0.552794278714557 1 1
0.504215074926443 0.502737879648351 1 1
0.457128906074515 0.456106409532704 1 1
0.463206641470403 0.462211009655119 1 1
0.501908676578638 0.500795260093825 1 1
0.528587438723138 0.527340297041666 1 1
0.454973310429314 0.453844963640821 1 1
0.57101560629657 0.569401441134 1 1
0.529499442608346 0.527992413672198 1 1
0.540392914333112 0.538632747089645 1 1
0.463187991616789 0.462083487823291 1 1
0.511994711926481 0.510871392432712 1 1
0.613212060089242 0.611608767370313 0 0
0.478788965580287 0.477619773978025 1 1
0.585195066729109 0.583641644633726 1 1
0.496855661976139 0.49549714806368 1 1
0.462913146368815 0.461767899953043 1 1
0.507849958029668 0.505827749040665 1 1
0.479902173769892 0.478777519054929 1 1
0.536835906073314 0.535588869118006 1 1
0.517921198364188 0.516292159976721 1 1
0.545392452039204 0.543866652837296 1 1
0.529926273638096 0.528583775483875 1 1
0.562659912426921 0.561114449939952 1 1
0.574949463248329 0.573526135501839 0 0
0.505951326194925 0.504568965167957 1 1
0.48704894677994 0.486055203520143 1 1
0.510357913613488 0.508918686736845 1 1
0.522742249783567 0.521397882266644 1 1
0.498217655617788 0.496874839533126 1 1
0.532468578634217 0.531002050818924 1 1
0.519889237365358 0.518377580132785 1 1
0.465507557829765 0.464371807143331 1 1
0.548998255419571 0.547739438120816 1 1
0.513345899031558 0.512106787756387 1 1
0.524423331319184 0.523077045561091 1 1
0.496151321213089 0.494664989274146 1 1
0.496117190905217 0.494983427855728 1 1
0.525834911222652 0.524649790760515 1 1
0.500320189553582 0.498973786929784 1 1
0.448590847117988 0.44751523078852 1 1
0.515869023629588 0.514233375850547 1 1
0.463413751330774 0.462131178168633 1 1
0.519329038494882 0.518075137602148 1 1
0.534788763675768 0.533815574093872 1 1
0.506343381319462 0.504945579056034 1 1
0.544249876956314 0.543121746165766 1 1
0.524533981060747 0.523307727834352 1 1
0.519412664544364 0.518258321605224 1 1
0.488390882199197 0.48727687783238 1 1
0.511636193913553 0.510340369060043 1 1
0.639093117394147 0.637399007788119 0 0
0.444017897290709 0.44305526019866 1 1
0.467484254229085 0.466355113479933 1 1
0.507707473406291 0.506581831876243 1 1
0.483327431853838 0.481991730671412 1 1
0.512914510311863 0.511397854895796 1 1
0.482475616369215 0.481221967073117 1 1
0.504454638306999 0.503120516129865 1 1
0.450944066744368 0.449661374348594 1 1
0.479132291372595 0.477809271030799 1 1
0.519933049734111 0.518494820438045 1 1
0.503724664652059 0.502023308744919 1 1
0.528791249055238 0.527547579527616 1 1
0.464284867836036 0.463023876198744 1 1
0.500369195734968 0.499214079914648 1 1
0.545164208405685 0.543874758471385 1 1
0.530390077683475 0.528739557978182 1 1
0.449331133741316 0.448010676364786 1 1
0.509743217387951 0.508546657851428 1 1
0.486144108700746 0.485006463359887 1 1
0.543526027199335 0.542043206497703 1 1
0.484357671328137 0.483060444550802 1 1
0.491741903047955 0.490437908259511 1 1
0.454729103489823 0.453847252485396 1 1
0.495639760018901 0.494489940834504 1 1
0.496178296268403 0.494856071974615 1 1
0.508334206597771 0.507076189882569 1 1
0.464531064328874 0.463209438634682 1 1
0.49113563080074 0.489817903266377 1 1
0.428862081754611 0.427913805238425 0 0
0.510650512730934 0.50934911283851 1 1
0.467248930674649 0.466154626865255 1 1
0.502444980456375 0.501212258921968 1 1
0.447927012482196 0.446807251412345 1 1
0.525498345742134 0.524339375782736 1 1
0.455152494010769 0.453969779686118 1 1
0.474241401802793 0.473166019707811 1 1
0.492476235040766 0.491297086822647 1 1
0.495883062106143 0.494628310588879 1 1
0.522307180653774 0.52111665811212 1 1
0.485052494370019 0.483464197467154 1 1
0.424085137093788 0.422996431488733 1 1
0.51469588822871 0.513559839205443 1 1
0.497896001983135 0.496740942786317 1 1
0.369966778700855 0.368667732747241 0 0
0.544936222170761 0.543532241441623 1 1
0.551033624251692 0.549814396997425 1 1
0.490318350451337 0.489161002912604 1 1
0.519283830351638 0.518200079180925 1 1
0.476110838293275 0.474840654482591 1 1
0.528640445080235 0.526833406001173 1 1
0.517792508638927 0.516458212269583 1 1
0.451076585200872 0.449900209433272 1 1
0.538681444952871 0.537462957803191 1 1
0.545846611477246 0.544248917331912 1 1
0.498503704696402 0.496962074761514 1 1
0.551677138081682 0.550025039401104 1 1
0.566021370263128 0.5640222795696 1 1
0.571698675499319 0.570142563486148 1 1
0.476632864181328 0.47533072415232 1 1
0.524937293213096 0.523345422837796 1 1
0.492388527939594 0.49107366109718 1 1
0.500844356439485 0.499551727786959 1 1
0.459976574044065 0.45858257743144 1 1
0.571406388114516 0.569882151194261 1 1
0.524755486678355 0.523493469549281 1 1
0.471220177645692 0.470039663826841 1 1
0.452222036892649 0.451271621686172 1 1
0.466931530436003 0.465912687761566 1 1
0.525985541608175 0.524695377548861 1 1
0.495501058391798 0.493304967254634 1 1
0.529713037201647 0.528469868637461 1 1
0.55394522136478 0.552285470838885 1 1
0.522343302911531 0.52108380387159 1 1
0.505241370917104 0.50363475349753 1 1
0.484525142081508 0.483076503982581 1 1
0.45262532475389 0.451481723367511 1 1
0.5843386029501 0.583023939749744 0 0
0.56808881758769 0.566806996964728 1 1
0.517530880451075 0.516054302629666 1 1
0.512618516111025 0.511258976222831 1 1
0.514629455046184 0.513466121984065 1 1
0.47458164304512 0.473388087662121 1 1
0.513534987589205 0.512237323873181 1 1
0.471466857021225 0.470404947583573 1 1
0.454365086685809 0.45326221854035 1 1
0.430259726112336 0.428982014818788 1 1
0.459267882883843 0.457894984242263 1 1
0.504737157567363 0.503348281719812 1 1
0.509748593557911 0.508515660229288 1 1
0.479360857029067 0.47817410775937 1 1
0.480384318994563 0.479339854201074 1 1
0.539621776293276 0.538405705419258 1 1
0.466213673121493 0.464765782427837 1 1
0.521374602665438 0.520209808469279 1 1
0.504433625212399 0.503294488029699 1 1
0.456303995753985 0.455200913854576 1 1
0.473897005209786 0.472303829016763 1 1
0.551788732232605 0.549974192277472 1 1
0.502434933815562 0.501314773318949 1 1
0.488110322294451 0.486775016453902 1 1
0.521241726349496 0.520123438921506 1 1
0.477546502806406 0.47651747295993 1 1
0.394176033823577 0.393053750601195 0 0
0.505418857767014 0.504088860828228 1 1
0.555520142879162 0.554278050686082 1 1
0.524969161510065 0.523429576355814 1 1
0.585858574639537 0.58444399125849 0 0
0.511765994998159 0.510533801035968 1 1
0.496542533691979 0.494824514816545 1 1
0.441428389742163 0.440450447807873 1 1
0.441410257581094 0.439988379486579 1 1
0.4970833081465 0.495981073418017 1 1
0.506691315779098 0.505494634257167 1 1
0.456321953974759 0.455187513932519 1 1
0.553315809769262 0.551609902764374 1 1
0.458643891399085 0.457603504303968 1 1
0.444155504428124 0.443042389801829 1 1
0.482847514336178 0.481577809691816 1 1
0.442013264080922 0.44091902949149 1 1
0.549792656535041 0.547965537949779 1 1
0.483171778525015 0.48187337095731 1 1
0.528277981217241 0.526802988075835 1 1
0.504108368458792 0.503053957851516 1 1
0.535424062319775 0.534275078209017 1 1
0.544935745880807 0.54313204821873 1 1
0.446833162043466 0.444988135733452 1 1
0.524250883689159 0.522998605099222 1 1
0.463245881727447 0.462074105687995 1 1
0.469842517962751 0.468677360380604 1 1
0.493713667361361 0.492208179134116 1 1
0.561088420586447 0.55929459876231 1 1
0.446760198024822 0.44569730705639 1 1
0.499913547688815 0.498698036341018 1 1
0.523612842507556 0.522586728955528 1 1
0.491575484138725 0.490326466254655 1 1
0.483703501260214 0.482210997271605 1 1
0.449570226618187 0.448597993037384 1 1
0.418539009395999 0.417428963761044 1 1
0.502621527955433 0.50137030209918 1 1
0.544583788323636 0.542990976668418 1 1
0.570929827550185 0.569589671281628 0 1
0.497554136669128 0.496407871149375 1 1
0.521823241775064 0.520505438920001 1 1
0.497688729733355 0.496679236597217 1 1
0.478875400999839 0.477618123938171 1 1
0.502055622563453 0.500710342697089 1 1
0.513450868410495 0.512214554406099 1 1
0.492093825976077 0.490986682399095 1 1
0.464878141572981 0.463445088659659 1 1
0.474046641461846 0.472269449972104 1 1
0.432193741569767 0.430934835868228 1 1
0.508733179832945 0.507288813137981 1 1
0.456347302238812 0.454923648370795 1 1
0.52707800698483 0.5258226328866 1 1
0.556134211300553 0.554692822116241 1 1
0.50709506167621 0.505827877025819 1 1
0.466854052032916 0.465488509314214 1 1
0.520653580419902 0.519537322127599 1 1
0.48695304355944 0.485648479326233 1 1
0.460861907567446 0.459730284925038 1 1
0.481005728320662 0.479894418232747 1 1
0.433298439201993 0.432470757850678 1 1
0.46272178010257 0.461707077075945 1 1
0.473414070729701 0.47204491586596 1 1
0.553688114523354 0.552435700253858 1 1
0.539052662008135 0.537692878454113 1 1
0.563606506802277 0.561281340536741 1 1
0.445618873898928 0.44451454054917 1 1
0.384294434660298 0.382772923923198 0 0
0.501277473151988 0.499984971220344 1 1
0.486070765982094 0.484668867330228 1 1
0.485589782216317 0.484429730164343 1 1
0.523903101832322 0.522662984843854 1 1
0.49705231041654 0.495909986268763 1 1
0.536009806526354 0.534474715008264 1 1
0.481736990755566 0.480394691903569 1 1
0.538348593027247 0.536821735395225 1 1
0.507118726688111 0.506001801155317 1 1
0.488534174429326 0.487371813477812 1 1
0.529381449178672 0.528147599694349 1 1
0.551468643651899 0.549983048271074 1 1
0.534718649480502 0.533463208320301 1 1
0.458040143179124 0.456859432778784 1 1
0.531125045572981 0.529809230589583 1 1
0.518302765702188 0.517139788885402 1 1
0.495407203348504 0.494308564221319 1 1
0.510533485357612 0.50875379809791 1 1
0.494161640798744 0.493064439471067 1 1
0.452764501925564 0.451469282188533 1 1
0.473882293292199 0.472700577982974 1 1
0.557093491162951 0.555672301879828 1 1
0.481869660539806 0.480760068275163 1 1
0.546008586909869 0.544539892878761 1 1
0.534761348417462 0.533276627995911 1 1
0.51662495153741 0.51540031440792 1 1
0.531970970249054 0.530800433797603 1 1
0.471455937519178 0.470202741637161 1 1
0.486740922007928 0.485243485675359 1 1
0.451760923257447 0.450371158478865 1 1
0.493502816263992 0.492251162997435 1 1
0.476044220045982 0.474874315448889 1 1
0.459132199404621 0.458043804905299 1 1
0.515703321020016 0.514311987368406 1 1
0.49055524485686 0.4894855873174 1 1
0.533223675143834 0.532045985344926 1 1
0.474688039161464 0.473389583386653 1 1
0.502560718176712 0.501506150760756 1 1
0.609609414311739 0.607287003932694 0 0
0.475079979933374 0.474105391678885 1 1
0.544512590157286 0.543305234024284 1 1
0.50116246406628 0.499426092610572 1 1
0.470256748548539 0.469121549922698 1 1
0.530995930591961 0.529719598105071 1 1
0.506593081766842 0.505211231692332 1 1
0.574246670009338 0.572375300792361 1 1
0.522108626705671 0.520779211943197 1 1
0.428123678435286 0.426929319902404 1 1
0.509521210124368 0.508259464407384 1 1
0.48581381571616 0.484653816082866 1 1
0.432283792493479 0.43118921169536 1 1
0.525715295486286 0.524336824922579 1 1
0.519498625836555 0.518106017380189 1 1
0.492582106178316 0.491295061782577 1 1
0.478041959813556 0.476626344451709 1 1
0.50212442422555 0.500930646388995 1 1
0.582021368518423 0.580719169826638 0 0
0.440151327355856 0.439157954866536 1 1
0.540874283641061 0.539754580517657 1 1
0.544356350209804 0.542965045675246 1 1
0.42876813481007 0.427905925060156 0 0
0.416836884577874 0.415436858138363 0 0
0.519851236249008 0.518314662410203 1 1
0.444437041694733 0.443354414852891 1 1
0.589401856196875 0.587912128994496 0 0
0.426388556171322 0.425400274483629 0 0
0.486481588187753 0.485231387461981 1 1
0.449435442957318 0.4484856017042 1 1
0.522678643324252 0.521400147381497 1 1
0.510228894986309 0.509161805004886 1 1
0.494981619320707 0.49358601313492 1 1
0.531567228430573 0.530214750016657 1 1
0.511675581834225 0.510553965040765 1 1
0.537896274300351 0.536659170800203 1 1
0.560419653787634 0.559151739776772 1 1
0.509559551489638 0.508424490476799 1 1
0.516038399765251 0.514541847545442 1 1
0.468166324746777 0.466959886165321 1 1
0.551050550399323 0.549888012049689 1 1
0.549950634136051 0.548413437771657 1 1
0.547472915229241 0.545760403303698 1 1
0.514943136764584 0.513690519555378 1 1
0.557501682524833 0.556134380463439 1 1
0.467594812751297 0.466214195705746 1 1
0.463700554967275 0.462373912644487 1 1
0.534504218695594 0.533013109523105 1 1
0.519596503301197 0.518435705405917 1 1
0.486487193637516 0.485269048979961 1 1
0.5319699279825 0.530450605509611 1 1
0.523212829117455 0.522052540773453 1 1
0.509730414615011 0.508424046782928 1 1
0.406893041081231 0.405912389807751 0 0
0.464321615259844 0.462985704030946 1 1
0.502150688980385 0.500861183298123 1 1
0.582320859080737 0.580872979423085 0 0
0.489551150539354 0.488359143220115 1 1
0.584286977047496 0.582665449079714 0 0
0.510491359567214 0.509450637643045 1 1
0.504216028278654 0.503105990901461 1 1
0.494589322257459 0.493427052500328 1 1
0.543024237355819 0.54165494690362 1 1
0.462022215723457 0.460851909060536 1 1
0.544257456292923 0.54302685062788 1 1
0.536061990978774 0.534718191149963 1 1
0.539335029022507 0.538067386158428 1 1
0.514983718722515 0.513179660707978 1 1
0.472641965861725 0.471380097825608 1 1
0.498726331174438 0.496986384367319 1 1
0.475053821824397 0.474013481223054 1 1
0.534856659356052 0.533540742195117 1 1
0.485720435401458 0.484581735519601 1 1
0.514828959980425 0.513283609952699 1 1
0.538609721693736 0.537267338320365 1 1
0.501509756960315 0.500324267729634 1 1
0.561939957150592 0.560597958952428 1 1
0.485272609140133 0.484265630856687 1 1
0.467620754143076 0.466528183860959 1 1
0.404223364512589 0.403568754593283 1 1
0.504622016399513 0.50350463417439 1 1
0.498044515252441 0.496890731378358 1 1
0.549700128319319 0.548229238071842 1 1
0.549463628539519 0.548191024549652 1 1
0.513229607810802 0.511846700733258 1 1
0.5464710393756 0.545148299899824 1 1
0.418391643382788 0.417349212533427 0 0
0.601509683112619 0.59992369954588 0 0
0.541156583915993 0.539820300545676 1 1
0.50033732646067 0.499029737271839 1 1
0.527863316178515 0.526519470600912 1 1
0.508315055928024 0.506990914492622 1 1
0.487066691983292 0.485888006175751 1 1
0.479178109158672 0.478146031648784 1 1
0.482002757174815 0.48043426402662 1 1
0.542500269408093 0.541098132784536 1 1
0.531456584838133 0.530232007378442 1 1
0.421133512321524 0.420249235393257 0 0
0.379931552333361 0.378967992579721 0 0
0.474538938519987 0.473348917552103 1 1
0.508979958674195 0.507888718373593 1 1
0.473146788397417 0.472253848155827 1 1
0.549643713614557 0.548362499247715 1 1
0.492346193253454 0.491283863863201 1 1
0.44212492913591 0.440699576430471 1 1
0.469621383029678 0.468069803180514 1 1
0.507705845514129 0.506391010042239 1 1
0.471199015826768 0.470139873623368 1 1
0.494991767925577 0.493403971330021 1 1
0.468715500407001 0.467765297877445 1 1
0.450236794288991 0.449131435872732 1 1
0.475841100076811 0.47440333166761 1 1
0.503066940375927 0.501760209695278 1 1
0.55762723822994 0.556420430591872 1 1
0.507596707396084 0.506057823224826 1 1
0.495239644869671 0.494041440189438 1 1
0.474524061306651 0.473379754414299 1 1
0.476442547171626 0.47531288459734 1 1
0.4602115514985 0.459052121331814 1 1
0.481014552295181 0.479742898466583 1 1
0.46608420959146 0.464595840341665 1 1
0.499043360062742 0.497995265253747 1 1
0.440958432476493 0.4399014761539 1 1
0.517613965659917 0.516188603530701 1 1
0.52456524889006 0.523214180611973 1 1
0.512509712867594 0.51129977530918 1 1
0.50210936702777 0.500074880123904 1 1
0.494975297268476 0.493747083530481 1 1
0.533471750127425 0.532080457707139 1 1
0.404807876543954 0.403955307577984 0 0
0.460872428344204 0.459860902097672 1 1
0.515735582104365 0.514510291329455 1 1
0.518495505251428 0.517266274220465 1 1
0.506530991608743 0.505348253220336 1 1
0.535675874670089 0.534245378527095 1 1
0.457621159368528 0.456309237893112 1 1
0.530009383789411 0.528710130670735 1 1
0.556640966810267 0.555220305099659 1 1
0.535578849697138 0.53413930390503 1 1
0.521642478838457 0.519942067909896 1 1
0.495847089538236 0.49412005311409 1 1
0.428004849985231 0.427092281322542 0 0
0.443010976530749 0.441583482844351 1 1
0.458825586085307 0.457777656366011 1 1
0.512195607408076 0.510960398383826 1 1
0.520785588833611 0.519269873277284 1 1
0.560308523989196 0.558849231805098 1 1
0.550314425014416 0.549104305098752 1 1
0.474922403922137 0.473206339881113 1 1
0.497326213001294 0.495735827055128 1 1
0.55611041487626 0.554769817499396 1 1
0.515110778826728 0.513576440346253 1 1
0.514426381673495 0.512843814788476 1 1
0.47881564383245 0.477686502195399 1 1
0.505162366368268 0.503482440541512 1 1
0.510561808776478 0.5095328075956 1 1
0.531897820511177 0.530691154057449 1 1
0.526771494215652 0.525501098169584 1 1
0.529882610596393 0.528568747570829 1 1
0.521798468005949 0.52031353235298 1 1
0.508014798941027 0.506990100317419 1 1
0.505835710822272 0.504640295653134 1 1
0.499520808700983 0.498369890154133 1 1
0.506507904420639 0.505346885598872 1 1
0.40696673184096 0.405764765624167 0 0
0.47968335188893 0.478736015626806 1 1
0.530071142283785 0.528706792279437 1 1
0.497791827894028 0.496187628320338 1 1
0.49683423124082 0.495630892246034 1 1
0.468602358795232 0.467392505659891 1 1
0.543767439432217 0.542337852197202 1 1
0.531589898896708 0.530261567729782 1 1
0.454477561717436 0.453251506234455 1 1
0.468720776643611 0.46746018832079 1 1
0.548978600316351 0.547662795699701 1 1
0.456382492614373 0.455078054335294 1 1
0.472466541482974 0.471490309971346 1 1
0.516796496867998 0.515379748212882 1 1
0.593162518216673 0.590678148967021 1 1
0.483891195177783 0.482757790250021 1 1
0.462796481884139 0.461429728448646 1 1
0.439861813148511 0.438758328172754 1 1
0.450008356785229 0.448944727327011 1 1
0.512613365745177 0.511342934668288 1 1
0.49436197100587 0.492985397168347 1 1
0.576281498187575 0.574754091325916 1 1
0.460919385856172 0.459658314898916 1 1
0.477312520239613 0.476407230417055 1 1
0.51362442474397 0.512217616860894 1 1
0.497080802525981 0.495938697249563 1 1
0.434634114707469 0.433338771170572 1 1
0.462895728116592 0.461688362576937 1 1
0.442178377822291 0.441139490924121 1 1
0.427154385591925 0.426107538174673 1 1
0.492772651379084 0.491720624627305 1 1
0.477028486355344 0.475653920477371 1 1
0.428356968977927 0.426938868022318 1 1
0.533783072818662 0.532388540703367 1 1
0.463064072238336 0.461732822877844 1 1
0.464533675058893 0.463256719784691 1 1
0.408630209947031 0.407693975981133 0 0
0.507941232330076 0.506433105379105 1 1
0.497566522388805 0.496393563995943 1 1
0.517244632802611 0.516194065754448 1 1
0.506722298038947 0.505466667172114 1 1
0.498305269430563 0.496959886339187 1 1
0.510688290024428 0.509370656916181 1 1
0.479055967717385 0.477892870893568 1 1
0.553327781939741 0.551810624148993 1 1
0.542149435976914 0.540689385401843 1 1
0.53093573116532 0.529596395395697 1 1
0.550629777525841 0.549277158059334 1 1
0.454681092451778 0.453360014187238 1 1
0.469013011403749 0.467495727668552 1 1
0.573994573390781 0.572613732878251 1 1
0.518811218344886 0.517323716606956 1 1
0.460780426556665 0.459425755886448 1 1
0.47080117378899 0.469647722816783 1 1
0.509537855945816 0.508223194815061 1 1
0.527166775546675 0.526158314751521 1 1
0.455744035131819 0.454616799909034 1 1
0.484539005763506 0.482792441866696 1 1
0.473127909103283 0.472084295659459 1 1
0.447572063026295 0.446205777707655 1 1
0.495638128307693 0.494397678804514 1 1
0.506778482011099 0.505390008247327 1 1
0.492631757198861 0.491535828472157 1 1
0.51402093116951 0.512615263574593 1 1
0.545931676180973 0.544666104758178 1 1
0.494551246386274 0.493494157039264 1 1
0.485378640393506 0.484232137981364 1 1
0.558676135597379 0.557474533596609 1 1
0.470212266000517 0.469169690217452 1 1
0.522202966095305 0.521160891808757 1 1
0.493313212853399 0.491821724450173 1 1
0.468997388026249 0.467885207588407 1 1
0.46356731577588 0.462389286471661 1 1
0.488346979283397 0.487217440678509 1 1
0.513990311176747 0.512268847918068 1 1
0.520672233724776 0.519392212333864 1 1
0.486221982246598 0.484699811917055 1 1
0.513157421387198 0.511865306750894 1 1
0.595712515600517 0.594314761140803 0 0
0.46723821065064 0.466208927922393 1 1
0.537001981981024 0.535791473964695 1 1
0.461105160500186 0.45988768066654 1 1
0.583029299943666 0.581454490358228 0 0
0.441544635683528 0.440086656020279 1 1
0.507846716644406 0.506399302970517 1 1
0.485646792052796 0.484571704810548 1 1
0.503900938836949 0.502905538023927 1 1
0.505302534388914 0.504275662486632 1 1
0.485184278401493 0.484042166347254 1 1
0.583464785999717 0.581707822342588 0 0
0.557728884795548 0.555900176897045 1 1
0.378970719903856 0.377931376198229 0 0
0.492125926628492 0.490949001443458 1 1
0.498801884385468 0.497392604778857 1 1
0.475055857160044 0.474083629227235 1 1
0.46370607738042 0.462674548964922 1 1
0.530870223341139 0.529270397596272 1 1
0.526476269396467 0.524757290559525 1 1
0.41777379195736 0.416602743916243 0 0
0.397093741973168 0.396089963719253 0 0
0.462391280452356 0.461127178805688 1 1
0.506139662538319 0.505186045379894 1 1
0.550963560525699 0.549566439828436 1 1
0.459213219664423 0.457971563347442 1 1
0.559572942680479 0.5579434048735 1 1
0.454089054210848 0.452956213065965 1 1
0.486747982565966 0.485311855031669 1 1
0.521777563964487 0.519821794643121 1 1
0.516557106451426 0.515166460436034 1 1
0.49949760067939 0.498094357761301 1 1
0.387699877809041 0.38663077124532 0 0
0.473916762305542 0.472942209031849 1 1
0.515547252157648 0.513915377163622 1 1
0.471814715819147 0.470690854610817 1 1
0.52665882314281 0.525414896233927 1 1
0.525468137118757 0.524058122114018 1 1
0.535481384531354 0.533870297323364 1 1
0.459221784928812 0.457996700923797 1 1
0.485818526217642 0.484434299023325 1 1
0.494790426094671 0.493456054629541 1 1
0.53926577021956 0.537770306417242 1 1
0.545986898868861 0.544580602219685 1 1
0.449165145871128 0.448078135752471 1 1
0.449686706211441 0.44864176944667 1 1
0.45033234182709 0.449212176895414 1 1
0.530524919512685 0.529149929157642 1 1
0.51144692571634 0.510043015990866 1 1
0.484110665855778 0.483023561350283 1 1
0.535360427215391 0.533937087220693 1 1
0.519730986865043 0.5184371680323 1 1
0.542096763393431 0.540769254069383 1 1
0.489518929300232 0.488376177324517 1 1
0.453385834529252 0.452430428375167 1 1
0.455613544654337 0.454189367487722 1 1
0.513862249479275 0.512693370688699 1 1
0.491890575102619 0.490589127556215 1 1
0.476641159975263 0.475416724348159 1 1
0.585227415976035 0.583798399981398 0 0
0.522409153965469 0.521172809987587 1 1
0.458045183879326 0.456839216814872 1 1
0.486729041190678 0.48519585435357 1 1
0.510985929329528 0.509524195150776 1 1
0.558761681561572 0.557460153983546 1 1
0.501367109084432 0.500227522264678 1 1
0.570540652254225 0.568901714390881 1 1
0.478994059954386 0.477747499752539 1 1
0.495981135265082 0.494380553785614 1 1
0.462092986027297 0.460697208391564 1 1
0.505809663776322 0.503964519482064 1 1
0.501645881800717 0.500480728650279 1 1
0.493559575632586 0.492385268427828 1 1
0.511261389078524 0.509823353360818 1 1
0.501499122450091 0.500276771073673 1 1
0.441828334587146 0.440389998174432 1 1
0.499942868685375 0.498764825136252 1 1
0.491802988786491 0.490168428089436 1 1
0.44851314799745 0.44738630212135 1 1
0.424767980067074 0.423669663600821 1 1
0.520511517633168 0.519429646160316 1 1
0.523889435020606 0.522353718332641 1 1
0.489200876255478 0.488021202413194 1 1
0.470405253072721 0.469280568513669 1 1
0.518300114237953 0.517191230405213 1 1
0.47755178623491 0.476345109950534 1 1
0.490128152787857 0.489067843092374 1 1
0.469516139981969 0.468224601925945 1 1
0.516347445670169 0.515037843829755 1 1
0.456335348368612 0.455221897926951 1 1
0.503700030531829 0.502594916954465 1 1
0.531775921895142 0.530353275650139 1 1
0.46979396258412 0.46843314290368 1 1
0.474067530595483 0.472857680852179 1 1
0.494487288239992 0.493399563526932 1 1
0.47765071156292 0.476388530629889 1 1
0.449871270088612 0.448769740485623 1 1
0.557350019020431 0.555904501915666 1 1
0.471925128382921 0.470890230177437 1 1
0.540667945152686 0.539244980080927 1 1
0.550798278572688 0.549232389244359 1 1
0.58399807178405 0.582403617663434 0 0
0.461769950581099 0.460709253456899 1 1
0.449059466095242 0.447935827778691 1 1
0.511378738744913 0.509913337104734 1 1
0.475538213146023 0.474544839270272 1 1
0.524020536952046 0.522960656931816 1 1
0.514549619522773 0.513078235799048 1 1
0.475356309029339 0.474119502059294 1 1
0.514106031205632 0.51285084632751 1 1
0.497198206252818 0.496089761321083 1 1
0.470055687627099 0.468569364526969 1 1
0.497861948503616 0.496208303675992 1 1
0.600333676248697 0.598941633194592 0 0
0.456549770161656 0.455660275787706 1 1
0.449394613708003 0.448503532267236 1 1
0.536510440285502 0.535313750758435 1 1
0.522469738528123 0.521356555682995 1 1
0.507169010540004 0.505775988104429 1 1
0.45653274881565 0.455445221228838 1 1
0.507505096933737 0.506406124222205 1 1
0.51486783157454 0.513724177183389 1 1
0.53123428826883 0.529820015387682 1 1
0.468620921847136 0.46765449142075 1 1
0.505331446782686 0.504172376705518 1 1
0.412083134548926 0.410984059886031 0 0
0.470151621782096 0.469155585397616 1 1
0.519312710632344 0.518133208848409 1 1
0.539565239261352 0.53806652232903 1 1
0.508137270374002 0.507063970243671 1 1
0.56478487720129 0.563542802772427 1 1
0.488858182870497 0.487648529914686 1 1
0.514169502473731 0.512505905137366 1 1
0.535307474558793 0.533762730444217 1 1
0.587850517744625 0.586064792173897 0 0
0.47546021558727 0.474474965470492 1 1
0.540410971936385 0.539170335683177 1 1
0.460220916418956 0.458846102463123 1 1
0.455987080959577 0.454807453858202 1 1
0.512343849010457 0.511179290656182 1 1
0.45530971528468 0.454174658132803 1 1
0.499057930172609 0.497757909137676 1 1
0.437745567216422 0.436823795395813 1 1
0.477946503312899 0.47699294332564 1 1
0.499689206130029 0.49847076678813 1 1
0.454509116097059 0.453283635348439 1 1
0.553332763594032 0.551968616544113 1 1
0.439024633714153 0.43762100161184 1 1
0.542142618332735 0.540742095093105 1 1
0.5067131852927 0.505562475128323 1 1
0.464210599206465 0.462903649224784 1 1
0.532449567051878 0.531282915828244 1 1
0.504313036910024 0.503015915079445 1 1
0.48163388034829 0.480277266152935 1 1
0.525064750585804 0.52370074769848 1 1
0.526739028679921 0.525574142507645 1 1
0.550407136473575 0.548827725497151 1 1
0.500983200244234 0.499738639723667 1 1
0.497051945312964 0.495669062345168 1 1
0.493231280629285 0.492018777153147 1 1
0.497552809722901 0.496302142267246 1 1
0.528691835403918 0.527316090087078 1 1
0.497452108310011 0.496081172943165 1 1
0.431671806909206 0.430212481779325 1 1
0.530194399752169 0.528958774455988 1 1
0.4888481403503 0.487331906915461 1 1
0.514998883693694 0.513643165868155 1 1
0.489597518888606 0.488319033767058 1 1
0.476014390063457 0.474863019749669 1 1
0.443320016057334 0.442402675543572 1 1
0.470455286216711 0.469224979375738 1 1
0.562348351000828 0.560973554021185 1 1
0.511954895142862 0.510701597063976 1 1
0.569045178247327 0.567597054008747 1 1
0.469282404865503 0.468018391489435 1 1
0.540792132345209 0.539402275553922 1 1
0.393499132666091 0.392144812708217 0 0
0.42846851727258 0.427494301660693 1 1
0.545785774392199 0.544487364266317 1 1
0.494795955643999 0.493371147148403 1 1
0.465750896350185 0.464468645263747 1 1
0.580308097594872 0.578759002511796 1 1
0.520008688571822 0.518864208474636 1 1
0.482167945340542 0.480976566300755 1 1
0.482268373119241 0.480822296299311 1 1
0.484658951876708 0.483671014435106 1 1
0.547935288130815 0.546488833284455 1 1
0.477095118980064 0.475954424304599 1 1
0.474854511340142 0.473804011359558 1 1
0.505649475105283 0.504374207310265 1 1
0.562189763760416 0.560938129758237 1 1
0.515653602956545 0.514182575538838 1 1
0.485983339404464 0.484550845637777 1 1
0.471398937246703 0.470378048547548 1 1
0.467023368186213 0.465735611808226 1 1
0.433272643361351 0.432145670128355 1 1
0.505942396532973 0.504871660937426 1 1
0.504320566229915 0.503005009478728 1 1
0.507618477581493 0.50649039845692 1 1
0.475448584239918 0.474434565622388 1 1
0.512616804207883 0.511338884762345 1 1
0.513026772116585 0.511843157836341 1 1
0.52112663947092 0.519909101231034 1 1
0.542729976500906 0.541411665639409 1 1
0.440024579028484 0.438351506168911 1 1
0.524441967505063 0.523255104723575 1 1
0.448793312452699 0.4477321296513 1 1
0.520834578070044 0.519704937566016 1 1
0.480638528950608 0.479006061939468 1 1
0.473122802552216 0.471931103304191 1 1
0.566301195151978 0.564495646876187 1 1
0.527803850131299 0.525969738866202 1 1
0.597261696228237 0.595531918710705 0 0
0.505860721660454 0.504283671253563 1 1
0.552219034824686 0.550941958025893 1 1
0.488485321126993 0.487216901051662 1 1
0.513270381677125 0.511988309146544 1 1
0.506015396981629 0.504608892784382 1 1
0.573071771318138 0.571522964772983 1 1
0.491768615572555 0.49055651703226 1 1
0.468961992720718 0.46761015652203 1 1
0.415793902173304 0.414759020266018 0 0
0.473802256771554 0.472779055166557 1 1
0.482128427967355 0.480892650574103 1 1
0.448482210766562 0.447451596549577 1 1
0.49481677706475 0.493400285813616 1 1
0.432014911237884 0.430155129582444 1 1
0.48930932367479 0.488155947765351 1 1
0.492221835307822 0.491040005067032 1 1
0.529847627460592 0.528281126960769 1 1
0.553508368263356 0.552184907273187 1 1
0.482924635836738 0.481677457043654 1 1
0.498551360482791 0.497541696713292 1 1
0.455004381121847 0.453876136927191 1 1
0.490288547626947 0.489191664993629 1 1
0.467731737384123 0.466661866174619 1 1
0.454691464881126 0.453443789657193 1 1
0.489340745062047 0.488150711197623 1 1
0.496639167946759 0.495429569403033 1 1
0.501816805474184 0.500584689878032 1 1
0.430929643302596 0.429889869939026 1 1
0.553835518176723 0.552059753957456 1 1
0.517224548933044 0.515663159728743 1 1
0.492221588141166 0.490910224670615 1 1
0.53719375487765 0.535950608762799 1 1
0.507436771590955 0.505722336717801 1 1
0.52887359227339 0.527346698318166 1 1
0.403748359806358 0.402887508302758 0 0
0.455787137607941 0.454627756045382 1 1
0.548338803067052 0.546946633290738 1 1
0.533900589236154 0.532833058073399 1 1
0.494288770069336 0.492842372259584 1 1
0.491854315851234 0.490699201673201 1 1
0.540670589729328 0.539174140722321 1 1
0.472628528987727 0.471602086000966 1 1
0.493066886876544 0.491697287982989 1 1
0.47745240034748 0.476438251632737 1 1
0.524027796331252 0.522712582792208 1 1
0.509292221731546 0.507713262216276 1 1
0.373576136584823 0.372450726315114 0 0
0.450558899543894 0.449535270246867 1 1
0.49239686361261 0.49110054412351 1 1
0.497207121634714 0.49590385364667 1 1
0.479008080548292 0.477420899048669 1 1
0.458471310148028 0.457287063047011 1 1
0.526727409676946 0.525691961430997 1 1
0.57921075232441 0.577698699067156 1 1
0.495647304959554 0.494471072067605 1 1
0.454726606126916 0.453215471111395 1 1
0.54929010270259 0.548132194897289 1 1
0.519488042947099 0.518147849061449 1 1
0.521653970089179 0.520379217807279 1 1
0.505636615325155 0.504563646243564 1 1
0.510360905030122 0.509228855383053 1 1
0.536733283010727 0.535449124101888 1 1
0.50826332455767 0.50670593869759 1 1
0.478229756850523 0.47676335316239 1 1
0.548166611658305 0.5469622849625 1 1
0.475770643313814 0.474805496405502 1 1
0.482203710477016 0.481063585858723 1 1
0.460617393601843 0.459627772620488 1 1
0.508606828782784 0.507196172914391 1 1
0.562728162372495 0.561246117174308 1 1
0.472576844747544 0.471482879169325 1 1
0.4966907113387 0.495507944720457 1 1
0.498759583721166 0.497534315488954 1 1
0.507828135060539 0.506773931806978 1 1
0.473537866821723 0.472356325863817 1 1
0.483434540219205 0.482332736545064 1 1
0.560042342880232 0.558504827007068 1 1
0.428510565824633 0.427345931626897 1 1
0.520314816405878 0.519216392358643 1 1
0.507397458936985 0.506344121209693 1 1
0.450265811243896 0.449071030478378 1 1
0.414310166117756 0.413340054736233 0 0
0.457160721568761 0.455724747469146 1 1
0.490159493404433 0.488834404934847 1 1
0.471973129719596 0.470873977020527 1 1
0.433534227697034 0.432328172256149 1 1
0.471215795748355 0.469916844112535 1 1
0.464809543302071 0.463395583141149 1 1
0.480423920776849 0.479394382033573 1 1
0.43105760933397 0.429814285186483 1 1
0.54431814173896 0.542802821505099 1 1
0.473402540885962 0.472045839846374 1 1
0.504497105180371 0.502942231088412 1 1
0.548698611766314 0.547385774443943 1 1
0.431476717509531 0.430503115521329 0 0
0.430075900622517 0.429095275559969 0 0
0.431615480676796 0.430449445610415 1 1
0.474768530416104 0.473760788826335 1 1
0.554612054160195 0.553090830903345 1 1
0.526600119008942 0.525073476599972 1 1
0.531167255538304 0.529622937770727 1 1
0.511903550659533 0.510592952569412 1 1
0.529405011091767 0.528067350696207 1 1
0.521162424970938 0.520023587106227 1 1
0.458281556050962 0.457107267286377 1 1
0.549567184495492 0.547948474320026 1 1
0.42048052960927 0.419213321895177 1 0
0.544545213611339 0.54328416466772 1 1
0.477903867765969 0.476784152446883 1 1
0.544617564561827 0.543350104670785 1 1
0.445445330871644 0.444333059060658 1 1
0.512826119264256 0.511428734383454 1 1
0.510789510369283 0.509548994015361 1 1
0.50408964612201 0.502776653585121 1 1
0.503769373003504 0.502720219625581 1 1
0.522544632953841 0.520855518555644 1 1
0.55247282748014 0.551177610853342 1 1
0.563516538683124 0.56221860827383 1 1
0.524815809035111 0.523456015287563 1 1
0.527991997586847 0.526666390215449 1 1
0.449360220040485 0.447942845475266 1 1
0.544108030458626 0.542639174061059 1 1
0.503523309095847 0.502243144172649 1 1
0.510200377396253 0.508937619117179 1 1
0.519618715457282 0.518511596619657 1 1
0.522964444738451 0.521619712524366 1 1
0.451607644144646 0.450533895435639 1 1
0.553505641674457 0.552315249473547 1 1
0.496868516605065 0.495732930935369 1 1
0.548776622428651 0.547320752823344 1 1
0.516549198328616 0.51514324314915 1 1
0.506231813780276 0.505170673982407 1 1
0.444993870279062 0.443930599690776 1 1
0.485282066569091 0.484094938001361 1 1
0.498583000170585 0.497400356165587 1 1
0.428652907275757 0.427445846797773 1 1
0.523526946924577 0.522324998815036 1 1
0.434299664840669 0.432754696379561 1 1
0.55582227488359 0.55432324458383 1 1
0.573185886812019 0.571645907891499 1 1
0.468904362384961 0.467899207699699 1 1
0.570009033204308 0.568749067298805 1 1
0.464569355310429 0.463366313167959 1 1
0.475456991156864 0.474385514647543 1 1
0.533244857239793 0.532100952962565 1 1
0.494410769719152 0.493404154592983 1 1
0.571480998508045 0.570137966328576 0 1
0.51888621837611 0.517379234315509 1 1
0.524265446710046 0.523203445337828 1 1
0.519266818293292 0.517678809347758 1 1
0.484688586132047 0.483451328909226 1 1
0.49299124595492 0.491661428044593 1 1
0.547593082629901 0.546294671621897 1 1
0.49308973620193 0.491869841580014 1 1
0.458079763630412 0.45694173779795 1 1
0.47085091573179 0.469827357998518 1 1
0.511999807039756 0.510992776688085 1 1
0.455203766659849 0.45414823341668 1 1
0.529469198866099 0.52811466120421 1 1
0.473962921950677 0.47250068995282 1 1
0.433049834606089 0.431952681247856 1 1
0.505035058028606 0.50387819732402 1 1
0.462084756947204 0.460977778216028 1 1
0.460554092228705 0.459302888332332 1 1
0.45321714472566 0.451913365066341 1 1
0.530297936441325 0.528759832334363 1 1
0.493327670693581 0.49169181493746 1 1
0.509546570453267 0.508297623775524 1 1
0.507304862285721 0.505816902391779 1 1
0.473031144341433 0.471576831056808 1 1
0.460973323381039 0.459859630785591 1 1
0.54476269169073 0.543463387281634 1 1
0.544547225463126 0.543068030820534 1 1
0.559779553334628 0.55809404316152 1 1
0.545506533907448 0.54417297366534 1 1
0.472241375809326 0.471124049504343 1 1
0.456570301136342 0.45543008735119 1 1
0.528535986892054 0.527315339260419 1 1
0.519182872622658 0.518178582565317 1 1
0.529712734026172 0.528655017185534 1 1
0.449442973875149 0.448139827804934 1 1
0.522373269311516 0.521043245551697 1 1
0.489433190442584 0.488006752751052 1 1
0.473937759481454 0.472788583403926 1 1
0.518142191498065 0.516910664704277 1 1
0.477236086672651 0.476237957558873 1 1
0.5065342889637 0.504849101008165 1 1
0.564201808219574 0.562978955696697 1 1
0.505969679642774 0.504372642688426 1 1
0.494498340561803 0.493318891563776 1 1
0.478421425728213 0.477201581237183 1 1
0.505553500581679 0.504380006198442 1 1
0.504530053837058 0.503331765541434 1 1
0.49768085368274 0.49648719834251 1 1
0.505422280137467 0.503676744994204 1 1
0.542421966453777 0.54115435479738 1 1
0.393423587261137 0.392330498793055 0 0
0.51127765048774 0.510090723160148 1 1
0.535052113518663 0.533469416565251 1 1
0.47443840470928 0.473002947727434 1 1
0.550146929277662 0.548812400607223 1 1
0.472638867437702 0.471213986421335 1 1
0.485305890461327 0.483743160203382 1 1
0.544290155047482 0.542973114707083 1 1
0.496643613278067 0.495494066673782 1 1
0.483145339296559 0.482010387426477 1 1
0.463493990560655 0.46245364756958 1 1
0.482344913661828 0.481193037447761 1 1
0.50920316731831 0.507895012101323 1 1
0.444957102599747 0.443786869186524 1 1
0.453697554991912 0.452561318263884 1 1
0.480265742947194 0.479227894992575 1 1
0.560830193775095 0.559156345552628 1 1
0.446281730262186 0.445019436245063 1 1
0.493950724950386 0.492291878693183 1 1
0.49372018540878 0.492484347840705 1 1
0.469787995175751 0.468480054663781 1 1
0.459696145785208 0.458737683216774 1 1
0.537668462614745 0.536184871518645 1 1
0.488896634525907 0.487732539400749 1 1
0.478776987141609 0.477161642691137 1 1
0.487923562964904 0.486816319968489 1 1
0.569213781536153 0.56790847865796 1 1
0.509870413657438 0.508179644606156 1 1
0.507836276168485 0.506554858051094 1 1
0.563184577941241 0.561769824053169 1 1
0.479906554189791 0.478779253504094 1 1
0.518372741107534 0.517147154668723 1 1
0.486315456186918 0.484955770609081 1 1
0.435763412130488 0.434626430501907 1 1
0.47611896796972 0.474711430899128 1 1
0.476883686852873 0.475820075239494 1 1
0.478682422221334 0.477300050527523 1 1
0.469560260938275 0.468537453291154 1 1
0.470685678323409 0.469432533773277 1 1
0.451600193063634 0.450491814800563 1 1
0.500013259753114 0.498802995510421 1 1
0.570961776913105 0.569491005771473 1 1
0.482493262946944 0.481407071214916 1 1
0.465231121802191 0.464190446047839 1 1
0.47176285122499 0.470731528907024 1 1
0.47944784181106 0.478522321304759 1 1
0.499667349426409 0.498554037967784 1 1
0.48299980595768 0.481773629588517 1 1
0.547906897133217 0.546618933790948 1 1
0.520181888121676 0.518897953597763 1 1
0.474894973668552 0.473943247783777 1 1
0.540969548757652 0.539800604793571 1 1
0.465280415658931 0.464070369637448 1 1
0.469998015877367 0.469010715130921 1 1
0.477476157176561 0.476441834335647 1 1
0.536694946515338 0.535223243768604 1 1
0.513669655095933 0.51250107835946 1 1
0.543647480816885 0.542171142742229 1 1
0.42925597183928 0.428068894532422 1 1
0.492407232961719 0.49112062355134 1 1
0.556667498389415 0.55520151590028 1 1
0.522319759153804 0.520949648109959 1 1
0.510270098767528 0.508584767520756 1 1
0.493850248743643 0.492579275588637 1 1
0.428007485610415 0.427055074851008 1 1
0.497670984727821 0.495638386901865 1 1
0.438885859564487 0.437894164453944 1 1
0.492079337869746 0.490576567862332 1 1
0.477384443810448 0.476112428464179 1 1
0.518666067982001 0.517432449412024 1 1
0.534870087142883 0.533412343263037 1 1
0.495032913355759 0.493681996798252 1 1
0.558512294020998 0.557025041770982 1 1
0.528964060679855 0.527779795334302 1 1
0.542466628079347 0.540988166806815 1 1
0.497599191915874 0.496248233217142 1 1
0.533817013235689 0.532429875197207 1 1
0.502163596146063 0.501025209947308 1 1
0.403225272151972 0.402174567607034 1 1
0.528739159354897 0.527407681904405 1 1
0.480395570598919 0.47927131356941 1 1
0.473240016689632 0.472231120749874 1 1
0.545976749526702 0.544202918500893 1 1
0.483719442072829 0.482641063317869 1 1
0.573469632910494 0.571605467796839 1 1
0.522087183021807 0.520763369413043 1 1
0.475170926648553 0.473757028289062 1 1
0.498216829763939 0.496867867199887 1 1
0.474416769128943 0.473039400918589 1 1
0.462705754350189 0.461555713658797 1 1
0.565044829854786 0.563463298780144 1 1
0.52635955530688 0.525109885694226 1 1
0.512299712757717 0.511014213831526 1 1
0.513068033578622 0.511691333526995 1 1
0.518503301143337 0.517371257940788 1 1
0.432445290751848 0.430940416293396 1 1
0.54373347329373 0.542663660347064 1 1
0.453100649329947 0.452181443011662 1 1
0.482509028120922 0.481056324745418 1 1
0.4727788803957 0.47163736945392 1 1
0.54211603043773 0.540699612386164 1 1
0.526169308479775 0.524959649624369 1 1
0.484747865136267 0.483481172905653 1 1
0.503843672623172 0.502660877605788 1 1
0.499324705311359 0.498079533440222 1 1
0.411317574680851 0.410085787754962 0 0
0.462835428408479 0.46127455476658 1 1
0.534804787911783 0.533512601233582 1 1
0.491912700898112 0.490657849659635 1 1
0.54050334366484 0.53900250681421 1 1
0.565254389382764 0.563685625013732 1 1
0.548905901736172 0.547787815333145 1 1
0.501187982391176 0.499629136787432 1 1
0.513140326430413 0.511484659851001 1 1
0.439091958314647 0.437963379254911 1 1
0.522201999561886 0.520906248671323 1 1
0.519757594697501 0.518612764407391 1 1
0.540859493080727 0.539702119486557 1 1
0.538339404811177 0.537167800025525 1 1
0.597048901766657 0.5958555267998 0 0
0.576354028015852 0.574774391508207 1 1
0.537952715192308 0.536598007861311 1 1
0.538454440375477 0.537230426311799 1 1
0.455128765841079 0.454056068479699 1 1
0.444711419037847 0.443625184036838 1 1
0.476451044124141 0.475167631381434 1 1
0.473875319477309 0.472670201544028 1 1
0.456962180653296 0.455779134844772 1 1
0.509966015840146 0.508625877323977 1 1
0.570612512387658 0.568965973881305 1 1
0.509857303473823 0.508596920531465 1 1
0.563453204596408 0.562089508763201 1 1
0.517647019223157 0.516514027120042 1 1
0.53823436008298 0.536568325098086 1 1
0.53016150840072 0.528626184521216 1 1
0.518606659936153 0.517542937560889 1 1
0.502513956216865 0.501069360166762 1 1
0.504005026991033 0.502715402672191 1 1
0.53287383901485 0.531553396776784 1 1
0.518516297072834 0.51700996442921 1 1
0.538225749905506 0.536760807322098 1 1
0.49772739944171 0.496063054165305 1 1
0.551125347474689 0.549131151860081 1 1
0.475296087038985 0.473778522997856 1 1
0.547330724716587 0.545756412030846 1 1
0.481245907640753 0.479691859733556 1 1
0.44177118284744 0.440644839237821 1 1
0.540707499554722 0.539268654477322 1 1
0.473303832555507 0.47125820096519 1 1
0.523480249212333 0.522311028036632 1 1
0.509301351227976 0.508005372743853 1 1
0.530714699956444 0.528936152283414 1 1
0.480995301284681 0.479586635469456 1 1
0.466631081943901 0.465600905433071 1 1
0.46743228751031 0.466228201549876 1 1
0.474756020896537 0.473625605279935 1 1
0.501984332246799 0.500807197548957 1 1
0.556746607810893 0.55535201722341 1 1
0.44294101317036 0.441889248132476 1 1
0.54518100313716 0.54389564168996 1 1
0.468233488187448 0.467077739486051 1 1
0.447698687832868 0.446745762829452 1 1
0.454788526100083 0.453600547572575 1 1
0.522976771612348 0.521752379461831 1 1
0.520242330168549 0.518819572935166 1 1
0.451488948459405 0.450413327036488 1 1
0.484865765047735 0.483487091729135 1 1
0.478311946771916 0.477005940633645 1 1
0.499979072099659 0.498549259065933 1 1
0.475816961549341 0.474570460506188 1 1
0.489562523318469 0.48818952262036 1 1
0.483720456632318 0.482180914535261 1 1
0.461485076503599 0.45973930286765 1 1
0.507676143152219 0.506507709982291 1 1
0.436874290064548 0.43556580079624 1 1
0.518007864999743 0.516907240615201 1 1
0.522943174910749 0.521716012180651 1 1
0.441950679851286 0.440724245059989 1 1
0.471342494904213 0.470123061146122 1 1
0.449902250189397 0.448839257629418 1 1
0.432379886076058 0.431273703249599 1 1
0.475082578478358 0.473955189715862 1 1
0.472042488343186 0.470733885401365 1 1
0.471978283357026 0.470389750201037 1 1
0.503024522462376 0.50144496920124 1 1
0.508539868643734 0.507394121072881 1 1
0.46513523554488 0.464075502802345 1 1
0.468055696750216 0.466892753049089 1 1
0.475397955176229 0.474395167617178 1 1
0.504561006739355 0.503317821659838 1 1
0.519153555849044 0.517685484958564 1 1
0.519384198346154 0.518048706125595 1 1
0.508315414347651 0.506980865245012 1 1
0.516558040413469 0.514777636679031 1 1
0.499513133194487 0.498496375563509 1 1
0.441449020583805 0.43993065914728 1 1
0.400329946528933 0.399082257947129 0 0
0.504680972630063 0.503055347224033 1 1
0.450948298391158 0.450082853107844 1 1
0.497159461489022 0.495723734750575 1 1
0.492449875338102 0.491282017183156 1 1
0.480327408355193 0.479276247322774 1 1
0.422758370492778 0.421750233238322 0 0
0.503535857106205 0.502253954834477 1 1
0.539064563331224 0.537764093959101 1 1
0.46251886072575 0.461259446014304 1 1
0.408574640379479 0.407465121546471 0 0
0.483380340694301 0.482020099086348 1 1
0.45645199768785 0.455345866551353 1 1
0.500610397361423 0.499452335324209 1 1
0.444784952636502 0.443730613724185 1 1
0.488107297712774 0.487041086004165 1 1
0.572003147137062 0.570701436211375 0 0
0.468228726976235 0.467297035115762 1 1
0.54192887829237 0.540413918976645 1 1
0.489596157292694 0.488032599287897 1 1
0.506459070221996 0.505416503672983 1 1
0.512644431653614 0.511264718452292 1 1
0.414508158744052 0.41341311559071 0 0
0.490193187368196 0.488935544861371 1 1
0.469651655873575 0.468081021244039 1 1
0.549903134124534 0.548562293279753 1 1
0.560217041101323 0.558554924476788 1 1
0.53030914884834 0.528471050302971 1 1
0.533054997562917 0.531895171956987 1 1
0.581312825191355 0.579844348721419 0 0
0.494192796687224 0.493219219815546 1 1
0.511976867237589 0.510577620794615 1 1
0.542254859501587 0.540751805260544 1 1
0.466998325130044 0.465609648925416 1 1
0.494575396552582 0.493150635480885 1 1
0.50073720771502 0.499581240602585 1 1
0.462669550118237 0.461347166295511 1 1
0.492894327188182 0.491521282061742 1 1
0.507408419877005 0.505795707204866 1 1
0.506342465872775 0.505133351504404 1 1
0.480667391289693 0.47966134034886 1 1
0.532885094420382 0.531553858541547 1 1
0.451683614970172 0.450553254877302 1 1
0.520507681622845 0.519330207678914 1 1
0.50054197484053 0.49931096521277 1 1
0.489559100292761 0.488433951091279 1 1
0.589795154932223 0.588151648918429 1 1
0.45857904108922 0.457320193386952 1 1
0.529536989331666 0.528149615516253 1 1
0.477541787116197 0.476291102079286 1 1
0.527886023065461 0.526441245367162 1 1
0.491504521481905 0.490439634249456 1 1
0.469763739500893 0.468653323277368 1 1
0.535713155679373 0.534312653660975 1 1
0.509791895777768 0.508598756772644 1 1
0.458292614934348 0.456801064133815 1 1
0.468863732485786 0.467742301477784 1 1
0.556474498200357 0.554967818899091 1 1
0.530304424304145 0.528793696911233 1 1
0.505418788913573 0.50395423729686 1 1
0.498664155321204 0.49721391081439 1 1
0.472522521911087 0.471307419486216 1 1
0.440620787878951 0.43941067762944 1 1
0.488411590344754 0.487033503977668 1 1
0.521054867928195 0.519725083352575 1 1
0.424395947512007 0.422863626111735 1 1
0.564450991052335 0.562764965690982 1 1
0.51706097962468 0.515908263199065 1 1
0.488835143915217 0.48772568891469 1 1
0.513093801362451 0.511951232481522 1 1
0.497822405143354 0.496588292060767 1 1
0.465587798071784 0.464197054260287 1 1
0.48955794316384 0.488080386816146 1 1
0.456669690435323 0.455452941475918 1 1
0.530927960951846 0.528916636603367 1 1
0.417595178386364 0.416542649308287 0 0
0.470977074946639 0.469977637057636 1 1
0.481959682318587 0.480929928161803 1 1
0.501106148163873 0.499215585653847 1 1
0.527275337385408 0.525831485898249 1 1
0.516471311330005 0.514946746880773 1 1
0.442876381423496 0.441536468893964 1 1
0.385681386966799 0.384579840205739 0 0
0.527165141724232 0.525757871160854 1 1
0.47679605120176 0.475003932927263 1 1
0.521735132424212 0.519864679642353 1 1
0.471934406031257 0.470880799372734 1 1
0.408627526343441 0.407543160195991 0 0
0.472814936101782 0.471730869006327 1 1
0.498096303531887 0.496321031629063 1 1
0.501999293070285 0.500659160207726 1 1
0.438091517364325 0.437023189375747 1 1
0.438979464056024 0.437882266930179 1 1
0.505061363770312 0.503924430518047 1 1
0.462072833606342 0.460797789296136 1 1
0.546803479698083 0.545391595764313 1 1
0.510809655255307 0.509661466113626 1 1
0.5152554269453 0.513273816252568 1 1
0.476199266502317 0.4750746817823 1 1
0.581005401105756 0.579022332152386 1 1
0.507931759111045 0.506578856416206 1 1
0.524685224324924 0.523284834771354 1 1
0.434404615076767 0.433260187040164 1 1
0.476597548748944 0.475273066354799 1 1
0.506688290821069 0.505349471872916 1 1
0.455656158853296 0.454530483765496 1 1
0.555695708834853 0.553815439825436 1 1
0.516028222414132 0.514900791451879 1 1
0.483112495825907 0.48180721023277 1 1
0.498296019565557 0.496873604498423 1 1
0.473280583905414 0.471100680873837 1 1
0.426796778346506 0.425817223340676 0 0
0.448754722750618 0.447552743756504 1 1
0.513256234460981 0.511661052971357 1 1
0.444341699940351 0.443194129229671 1 1
0.552973997929317 0.551642367058022 1 1
0.416001316638922 0.414990679066737 0 0
0.521465375627972 0.520184659565477 1 1
0.534382265755342 0.532627528526266 1 1
0.564208514471543 0.561984182426156 1 1
0.502352515785501 0.501184732423838 1 1
0.45270308828818 0.451487817890999 1 1
0.428029682415364 0.427104800381386 1 1
0.44551534445323 0.444309307259935 1 1
0.456472819823708 0.45522072208809 1 1
0.522654075395906 0.521486649547963 1 1
0.502376423311254 0.501211130481297 1 1
0.521382041822463 0.520258223306375 1 1
0.500763441762295 0.499342381833534 1 1
0.480708159865503 0.479384772488548 1 1
0.498644297578538 0.497290574178735 1 1
0.51044769059953 0.509057590755938 1 1
0.516380797347879 0.514976799266772 1 1
0.491071718452153 0.489600776492343 1 1
0.476950642185937 0.475929088326366 1 1
0.514149337509572 0.512976494681154 1 1
0.584526460581901 0.58308332846902 0 1
0.471424448147924 0.470372493423514 1 1
0.504078975400442 0.502724224835584 1 1
0.536107664194501 0.534914606493447 1 1
0.506393990515448 0.505303149407212 1 1
0.536093538730314 0.534768359045307 1 1
0.544856641880842 0.543173467971998 1 1
0.467788039406311 0.466674021735036 1 1
0.498722966820238 0.497488152895558 1 1
0.430982410085134 0.429708968213877 1 1
0.475515230126763 0.474297484857268 1 1
0.508350883051654 0.507160348696561 1 1
0.533593643148493 0.532296024210749 1 1
0.502858532805314 0.501359046689204 1 1
0.442338793693226 0.441046450737334 1 1
0.486364236764921 0.485273061016749 1 1
0.484343416745861 0.483001612661442 1 1
0.482797511570338 0.481378090856695 1 1
0.456186480067543 0.455056484108484 1 1
0.570448192073633 0.56920419940669 1 1
0.434221000293517 0.433359049303762 0 0
0.498736217201573 0.49750554291298 1 1
0.514206885352446 0.513129854442766 1 1
0.483926049903527 0.482376228175486 1 1
0.511151129895222 0.509329419884381 1 1
0.570937601451015 0.5691404978461 1 1
0.520156460987854 0.518314182672256 1 1
0.485658867914673 0.484401759176985 1 1
0.560185878640015 0.558556209794893 1 1
0.524018390259911 0.522748206889259 1 1
0.475269020499639 0.473812721599814 1 1
0.603475379609716 0.60215819362325 0 0
0.474649400869562 0.473548017228604 1 1
0.497317363297804 0.496141697738191 1 1
0.503676499686661 0.502410883711489 1 1
0.521741413804907 0.520177175100325 1 1
0.464259754488179 0.463173372443016 1 1
0.512826741550524 0.511622445614476 1 1
0.447275700183869 0.446157790664377 1 1
0.523782804318657 0.522295466606393 1 1
0.520890958328237 0.519474078826272 1 1
0.488462247376805 0.487418885963324 1 1
0.541617744467863 0.540369473763661 1 1
0.521224580317404 0.520054856763671 1 1
0.494591848748574 0.493532670601648 1 1
0.537134392878324 0.535844867586012 1 1
0.515093269184826 0.51374966034262 1 1
0.47162225580028 0.470595176004387 1 1
0.443255898016099 0.441911800281594 1 1
0.502943598530568 0.500953223996509 1 1
0.612365247620197 0.610584983524579 0 0
0.473022543254871 0.471786225868609 1 1
0.480404242477036 0.479385804944558 1 1
0.506917997109417 0.505424918227853 1 1
0.463732333038277 0.462736662192554 1 1
0.521769380242934 0.519933220873908 1 1
0.509755525747368 0.508356447757971 1 1
0.501676546244133 0.500343269786128 1 1
0.510076050453733 0.508683877908008 1 1
0.517502169090202 0.515564899014646 1 1
0.494630152149842 0.493231448147788 1 1
0.431468150464001 0.4302935840193 1 1
0.424242962398082 0.423364432971006 1 1
0.482467266594157 0.481249248826254 1 1
0.500416853776685 0.499247228652704 1 1
0.545521842519441 0.544175079398219 1 1
0.456680279292053 0.455320267299684 1 1
0.536600262261446 0.535254054833874 1 1
0.518970690140516 0.517706253555646 1 1
0.413344174342955 0.412115394462128 0 0
0.466423672968549 0.465238446779894 1 1
0.472040457079215 0.470930759655625 1 1
0.50445760174619 0.503049659891843 1 1
0.488400061205424 0.487180731311245 1 1
0.539637212827134 0.538298122051861 1 1
0.484181345339217 0.482766646101673 1 1
0.428097231698035 0.427057881666753 0 0
0.524277210561124 0.523113878864225 1 1
0.513771376523248 0.5125805911242 1 1
0.452720458388553 0.451248646793653 1 1
0.49648821356174 0.495163850007472 1 1
0.48773600231093 0.486752066412044 1 1
0.501317525024177 0.499835568583945 1 1
0.525505732260509 0.524313539675964 1 1
0.554492011527671 0.553062301911902 1 1
0.496830233347444 0.495347203402825 1 1
0.500290359495422 0.499037706868014 1 1
0.510711664580455 0.509348309768567 1 1
0.532345487969295 0.531230419434084 1 1
0.476188941499837 0.474803511236619 1 1
0.546541533034324 0.545224295186465 1 1
0.512504504612257 0.51130211191569 1 1
0.513645972295919 0.512297887529169 1 1
0.477653804584929 0.476235672446766 1 1
0.536804880866035 0.53563003339522 1 1
0.512389933360209 0.511248952099182 1 1
0.491497998285072 0.490479579688269 1 1
0.473668854845681 0.472455034687798 1 1
0.474801999893857 0.473727788018387 1 1
0.500169986101179 0.498917684846109 1 1
0.480152458521784 0.479077072231693 1 1
0.503880521685556 0.502399734248618 1 1
0.476568182150354 0.475219816487057 1 1
0.564344307729819 0.562790222062272 1 1
0.507013579830876 0.505860673687161 1 1
0.484766904091368 0.483665525292318 1 1
0.482639990394477 0.481431627151172 1 1
0.458248258451944 0.45715281489112 1 1
0.57029054719353 0.568989076169977 0 1
0.505075440103231 0.503972559110837 1 1
0.467551685670125 0.466254391669032 1 1
0.50759087088617 0.505552515353252 1 1
0.498657620182185 0.497434677875562 1 1
0.501519605595267 0.500470148843302 1 1
0.47154393061323 0.470461764624796 1 1
0.472839563342616 0.471577408973782 1 1
0.551419989852033 0.550260613345614 1 1
0.477475456002132 0.476465709892793 1 1
0.520744104648961 0.519470180264554 1 1
0.529269626261657 0.527440514596665 1 1
0.500132573067368 0.498700030090707 1 1
0.552425935075094 0.550948973337557 1 1
0.461027123574769 0.459813138465778 1 1
0.478962664343744 0.477914401808944 1 1
0.521259807014769 0.519939870046259 1 1
0.388486650599938 0.387644011580514 0 0
0.475541338126075 0.474367160023328 1 1
0.498629420770303 0.497557825490866 1 1
0.456839184054961 0.45593167559205 1 1
0.521499246730852 0.520308060154721 1 1
0.453667707605123 0.452526258996645 1 1
0.481294470233593 0.480201326777037 1 1
0.553300906998258 0.552007104808273 1 1
0.503795618689864 0.502322975058503 1 1
0.39580595752028 0.394627447696428 1 0
0.494813146285366 0.493515064749463 1 1
0.521830249715104 0.520541612210671 1 1
0.465384535904574 0.464233060437358 1 1
0.475704172836008 0.474558343518408 1 1
0.460361808596976 0.459123727906653 1 1
0.454620335913696 0.453605289214296 1 1
0.486145344684531 0.484951614132948 1 1
0.54191865648051 0.54015986580416 1 1
0.461116134674758 0.459927894039672 1 1
0.552027404425359 0.550255449169208 1 1
0.419585660325846 0.418564668928339 0 0
0.473814466495704 0.472679357987233 1 1
0.576398481798502 0.574870722676055 1 1
0.47872297468942 0.47738927411349 1 1
0.51455741344222 0.513230788165284 1 1
0.437644532931421 0.436318424638602 1 1
0.521416615740679 0.520236383057362 1 1
0.514075457102492 0.512466475055306 1 1
0.464369819802173 0.463320448304127 1 1
0.468886194538905 0.467619897758845 1 1
0.494214548598875 0.492963739276536 1 1
0.497311347483229 0.495500900439442 1 1
0.488054701160463 0.486788952210631 1 1
0.53832827679507 0.537181768175197 1 1
0.458214535833268 0.456901890422632 1 1
0.52374414494402 0.52257537048974 1 1
0.53688501347681 0.535678900098512 1 1
0.441357891483591 0.440081024652253 1 1
0.509632041009495 0.508443565364369 1 1
0.505546989411927 0.50395092991682 1 1
0.537572551656165 0.536183349453081 1 1
0.461905902986013 0.46055721613323 1 1
0.504229930948062 0.503194629799295 1 1
0.551335735390105 0.549433446307015 1 1
0.464128449853405 0.462797928499602 1 1
0.445356646187514 0.443951820744835 1 1
0.496886169677083 0.495265185476447 1 1
0.458060308897763 0.45683874486494 1 1
0.438197263212144 0.436969452336551 1 1
0.427361222335647 0.426401751911843 0 0
0.491333470808436 0.490265512443285 1 1
0.525882884867046 0.524721628490283 1 1
0.474935249918319 0.473409721982641 1 1
0.533717133716049 0.532529094598671 1 1
0.525720377128467 0.52478115245411 1 1
0.494193309570763 0.492724202324519 1 1
0.521496002820756 0.52008736060174 1 1
0.471843803482484 0.470907739404459 1 1
0.535313970666989 0.533845534804502 1 1
0.525163149836847 0.523639667769439 1 1
0.534662056234951 0.532943357828144 1 1
0.514541167774671 0.513352727698226 1 1
0.520130658455014 0.518788410628061 1 1
0.533744703183708 0.532419818323596 1 1
0.50363336458788 0.502254713833647 1 1
0.489117377059508 0.48783781287698 1 1
0.487739126762924 0.486519166298844 1 1
0.461311732534448 0.460095021513995 1 1
0.466697733114272 0.465613145503514 1 1
0.529262532174097 0.527632162791061 1 1
0.451907902528671 0.450547321349665 1 1
0.560728476631666 0.559338728164595 1 1
0.473207919422646 0.472047607848695 1 1
0.599938303311163 0.59834579308735 0 0
0.475894367632949 0.474833082669185 1 1
0.536193363189458 0.535044193193745 1 1
0.510005623425409 0.508259872221222 1 1
0.493511445434413 0.492481695813856 1 1
0.534887366424585 0.533728319751977 1 1
0.575958570996823 0.574701596210749 0 0
0.587268109153735 0.585877696168961 0 0
0.509628209379667 0.508327441190911 1 1
0.519118990948596 0.517666853533683 1 1
0.465569044254176 0.464366828369019 1 1
0.473848352421216 0.472563074096256 1 1
0.498731158332689 0.497307219696164 1 1
0.517843858868101 0.516427741069014 1 1
0.534007559404652 0.532676506781727 1 1
0.45252890501835 0.451387231405357 1 1
0.499943099407336 0.498550256805704 1 1
0.484320691093955 0.483254428403403 1 1
0.544951157826121 0.543520904183352 1 1
0.506661358643827 0.505540743585773 1 1
0.529142634954831 0.527666262888697 1 1
0.497890298809817 0.496709540745158 1 1
0.46323892794719 0.461613590710174 1 1
0.511778380621753 0.51024926660207 1 1
0.536296278154431 0.53476771438023 1 1
0.539757362326154 0.538076032676092 1 1
0.494817253636724 0.493392212128836 1 1
0.495681610839488 0.494253815615586 1 1
0.444618197990635 0.443393812552535 1 1
0.500888071617835 0.499706035022501 1 1
0.482040688411427 0.480997909233129 1 1
0.51232789173793 0.510751661115961 1 1
0.473818202323026 0.472643124666358 1 1
0.559258175224566 0.557696408489712 1 1
0.543877561593971 0.542322962642496 1 1
0.50767888811903 0.506170532118074 1 1
0.532057580380492 0.530958620114432 1 1
0.517897637213963 0.516598350418592 1 1
0.468036242899658 0.466942656732485 1 1
0.503492496757248 0.50165824752009 1 1
0.510041867223209 0.508757948625315 1 1
0.571960297359616 0.570426225091608 1 1
0.514807426211079 0.513501892719057 1 1
0.480537791067053 0.479531680668916 1 1
0.57609602502454 0.574707865262251 0 0
0.547038565665318 0.545658007926242 1 1
0.452742599921765 0.451655081373641 1 1
0.4950761390405 0.493597587919391 1 1
0.47546352140395 0.474030223029544 1 1
0.512713243784377 0.511292766972114 1 1
0.530380999280064 0.528818644006413 1 1
0.488579873832047 0.487660195462987 1 1
0.46239521138563 0.461327335350862 1 1
0.49899510237772 0.497788595284433 1 1
0.474101737388249 0.472904341121659 1 1
0.526153891615559 0.524561442611258 1 1
0.487742996718108 0.486555283301352 1 1
0.509940340780839 0.508965266714438 1 1
0.466668283744223 0.465527170793954 1 1
0.487295749892403 0.485447603950451 1 1
0.531247293440143 0.530053679315378 1 1
0.505782050288342 0.504605998574403 1 1
0.52027336060425 0.518992464309059 1 1
0.448890699656679 0.447565269971932 1 1
0.488346000183703 0.486886997428774 1 1
0.488666694670146 0.487511695312107 1 1
0.506171117816934 0.504834059992078 1 1
0.454557311939924 0.453551059181505 1 1
0.460462952204081 0.459372492002948 1 1
0.521581560998679 0.520027368736598 1 1
0.468902053602996 0.467643711049294 1 1
0.427589466098199 0.426479614835345 0 0
0.496811968500178 0.495590697593601 1 1
0.51279977009061 0.511587374764496 1 1
0.510557031382501 0.509271198527838 1 1
0.473414004652982 0.471831999437871 1 1
0.491469225032904 0.490407909703716 1 1
0.485496888254783 0.484152742687972 1 1
0.534959868284277 0.533614943618227 1 1
0.559955651909536 0.558869503610672 1 1
0.44609895171269 0.444928756371195 1 1
0.496507168512299 0.495327709544558 1 1
0.47816660027192 0.476753259607377 1 1
0.474937443739063 0.473826496964646 1 1
0.504809887629999 0.503288882608041 1 1
0.489499975048048 0.488377311771779 1 1
0.493409561702686 0.492043124207129 1 1
0.514944258281428 0.51355337102372 1 1
0.499518303074614 0.498490729848708 1 1
0.494340404485661 0.492912678079032 1 1
0.589532723526454 0.588176720818021 0 0
0.514167239391128 0.512872273857801 1 1
0.461931734437815 0.460683044386239 1 1
0.489689219608943 0.48830429754296 1 1
0.436790180144896 0.435291117126911 1 1
0.505139436697914 0.50344625996419 1 1
0.503883477420907 0.502414704852315 1 1
0.519718523658005 0.518120406443481 1 1
0.497658526990589 0.496327130884578 1 1
0.497708705614939 0.496097520662895 1 1
0.479882239466735 0.478640525721637 1 1
0.531978583199853 0.53044361630087 1 1
0.536798330077173 0.535637039982735 1 1
0.477638200825929 0.476398853787026 1 1
0.486505258173386 0.485282709384191 1 1
0.514392620193894 0.512885740581199 1 1
0.477643353393425 0.476698223518888 1 1
0.537820955032803 0.536169719090828 1 1
0.554283991811036 0.552756774754918 1 1
0.491284187564935 0.490395127365623 1 1
0.486700254753768 0.485640771262122 1 1
0.473239022426557 0.472052454189362 1 1
0.454772229504468 0.453667000607862 1 1
0.522399686213344 0.521110179317648 1 1
0.460772932254152 0.459647660492953 1 1
0.443100055263917 0.442149231050855 1 1
0.495811543201614 0.49436773553098 1 1
0.547534424136754 0.546131577801117 1 1
0.502399712219983 0.501147003774757 1 1
0.472406841565003 0.471217806354784 1 1
0.471512739221698 0.470436265212173 1 1
0.51298801696382 0.511648992918881 1 1
0.475834823954035 0.474685292942279 1 1
0.466252328785166 0.465202626174022 1 1
0.552947075897465 0.551474453499332 1 1
0.53645201285548 0.535201747118428 1 1
0.567479648824457 0.566043363226732 1 1
0.495445140670674 0.494223366281471 1 1
0.479567503985089 0.478140427951802 1 1
0.497954983067395 0.496989848390741 1 1
0.5084034508179 0.506949038984905 1 1
0.530068732347819 0.528425860024671 1 1
0.57608476286963 0.574901865283535 0 0
0.440838065613648 0.439726031115889 1 1
0.520780290306197 0.51925291510841 1 1
0.53666197975197 0.535070862630561 1 1
0.525771240408345 0.524269368830187 1 1
0.427275044602517 0.426150916071985 1 1
0.531402985328901 0.530071827376981 1 1
0.532344181848226 0.531151797714633 1 1
0.437555481696452 0.436382933349839 1 1
0.396317638906907 0.395070974793339 0 0
0.458739645798008 0.457123355900221 1 1
0.393386301134838 0.392210807337758 0 0
0.52680187008522 0.525458842443507 1 1
0.54096619161515 0.539303791744531 1 1
0.581416122626007 0.579399281841567 1 1
0.435289805130364 0.434223812498288 1 1
0.448605020244148 0.447438326580978 1 1
0.472027163240463 0.470912218789194 1 1
0.539386744638708 0.537360710832122 1 1
0.591534514244124 0.590086322977585 0 0
0.525007863256112 0.523793095304659 1 1
0.534870246913923 0.533640346093747 1 1
0.477681710188236 0.476542580788146 1 1
0.498705775354021 0.49733833583225 1 1
0.466403722629246 0.465292046517417 1 1
0.438698885679399 0.437679112837925 1 1
0.517454674564233 0.515783196543257 1 1
0.417875972423617 0.41693104689463 0 0
0.478084118562765 0.476911108599545 1 1
0.516227943958562 0.515052243681599 1 1
0.532544052563548 0.5314114236409 1 1
0.470850073808325 0.46921226653373 1 1
0.505590328652145 0.504204584976166 1 1
0.533573953615767 0.532123976280852 1 1
0.489389314617723 0.488040739144094 1 1
0.459935908800944 0.458740628041336 1 1
0.561151215618257 0.559456847281916 1 1
0.550814589302462 0.549229665443745 1 1
0.489167337364263 0.488185313288069 1 1
0.487766851664624 0.486626329068071 1 1
0.529857311945373 0.528487296447927 1 1
0.501658831710879 0.500398646868771 1 1
0.461003969295423 0.459942583776249 1 1
0.512653316356247 0.511421093040439 1 1
0.505748235737257 0.50453107614507 1 1
0.505961129479023 0.504680953836995 1 1
0.549481304666164 0.547465594154578 1 1
0.505146659629073 0.504025207437756 1 1
0.533481772292114 0.532048067184892 1 1
0.448532699694756 0.447415793402265 1 1
0.546127222631398 0.544531855956021 1 1
0.614339087748326 0.61261740220053 0 0
0.46677427870348 0.465737089239817 1 1
0.478131845777225 0.476927709945215 1 1
0.519558398687451 0.518414953091431 1 1
0.489393892083408 0.488298842762225 1 1
0.471815456735416 0.470575066563377 1 1
0.487373712575557 0.486195387115167 1 1
0.5052996454841 0.504232773365322 1 1
0.567721621517769 0.566254597923508 1 1
0.494972060757987 0.493347293445139 1 1
0.484303187702316 0.483238589652451 1 1
0.473645732894443 0.472826217961514 1 1
0.505904536800961 0.504758529764969 1 1
0.526068624594708 0.524810876164447 1 1
0.456873595372969 0.455177989956484 1 1
0.485947377965682 0.484682012312845 1 1
0.422814746783787 0.42159245654334 1 1
0.475114413842602 0.473930417683806 1 1
0.4550874949583 0.454078854924069 1 1
0.545619021950598 0.544143642145831 1 1
0.442808133257156 0.441918166447806 1 1
0.581408441058551 0.579913619831213 1 1
0.4698906317304 0.468831264664723 1 1
0.496816248219375 0.495811465962807 1 1
0.572908374757817 0.571667206296946 0 0
0.519043141944359 0.517636223226669 1 1
0.466270215341424 0.465176374712722 1 1
0.540833559843336 0.539673334495425 1 1
0.548380618956835 0.547254340916208 1 1
0.524944763157559 0.523591978087788 1 1
0.481843093700779 0.480737447672166 1 1
0.535782610122577 0.534526247775354 1 1
0.487879243039274 0.486480658696908 1 1
0.466986557888485 0.465520415591182 1 1
0.501429853695479 0.500233576424578 1 1
0.549474632571758 0.547883464007621 1 1
0.494578118454959 0.493409770125238 1 1
0.491790579631206 0.490344602558903 1 1
0.516625297176796 0.515514524493047 1 1
0.508036187620481 0.507030780143496 1 1
0.481202128753426 0.479767435761516 1 1
0.51566473874583 0.514458082930277 1 1
0.479422169655501 0.477933691009722 1 1
0.426836202563188 0.425579298226294 1 1
0.448421300744622 0.447250673231345 1 1
0.483126656280776 0.481925988176964 1 1
0.489265829221177 0.487964609741082 1 1
0.505199637961081 0.504004146689239 1 1
0.500802108687041 0.499589654681777 1 1
0.466877288646393 0.465978214296364 1 1
0.536366339049908 0.534983441893871 1 1
0.526348421385855 0.525217754821366 1 1
0.529848088973115 0.528416368742831 1 1
0.528056712236697 0.526673188405049 1 1
0.480135214546812 0.478856628685311 1 1
0.497340469659078 0.496253794583951 1 1
0.526746469146543 0.525404144740699 1 1
0.540271092681889 0.538622091644954 1 1
0.536441309138866 0.535306374460495 1 1
0.500304687020608 0.499156257522784 1 1
0.4738436334283 0.472738981242845 1 1
0.478135358626095 0.476623039904779 1 1
0.495831773478029 0.494641588488503 1 1
0.484160545786264 0.482903852257007 1 1
0.489806258241212 0.488383404333281 1 1
0.518596798282738 0.517244651193813 1 1
0.520948871840038 0.519646613897405 1 1
0.452954645046492 0.451848540610295 1 1
0.506753166836501 0.505300577726129 1 1
0.481076104549234 0.479308206808953 1 1
0.451062545625678 0.449851054921687 1 1
0.483544028634053 0.482287812224996 1 1
0.458425860142677 0.45743493957553 1 1
0.495866193986087 0.494694262805209 1 1
0.523444137059688 0.5222962350703 1 1
0.483833259367056 0.482737430159802 1 1
0.536511063694487 0.535236536847726 1 1
0.524090699574755 0.522816948646834 1 1
0.540686866179125 0.53895525723978 1 1
0.430632906367197 0.42959883999284 1 1
0.497401776998242 0.496104482425392 1 1
0.507342933677891 0.506011083559886 1 1
0.512221369081038 0.511043519789073 1 1
0.50964925519324 0.508304602060866 1 1
0.483894703020184 0.482674808201895 1 1
0.485115568810416 0.4838147393061 1 1
0.432201841759052 0.431129316660124 1 1
0.50781591592098 0.505921383279725 1 1
0.560163842505364 0.558830721953078 1 1
0.518948561490144 0.517650098435329 1 1
0.464242773759773 0.463014546364183 1 1
0.507782181289291 0.506509894459134 1 1
0.589407904960978 0.58816753105141 0 0
0.481278611398854 0.480155934089731 1 1
0.560291437604372 0.558852013676972 1 1
0.439778119926215 0.438895441817606 1 1
0.478160538774484 0.477089955352302 1 1
0.47712830282483 0.476146342858385 1 1
0.500561461682265 0.499212659000134 1 1
0.577694097695779 0.576049090598946 1 1
0.492370333267006 0.491007896580733 1 1
0.461757698256877 0.460265858080049 1 1
0.508434085954258 0.507314391972463 1 1
0.498989473007633 0.497732927939251 1 1
0.543414848005545 0.541945931166104 1 1
0.432661356929787 0.431612479552952 1 1
0.471437881879468 0.470221070184543 1 1
0.500212243472296 0.498877393248062 1 1
0.504385254561883 0.503379783700322 1 1
0.457275464760145 0.456138070305746 1 1
0.494082190608505 0.492959934477927 1 1
0.515880843321975 0.514562060632367 1 1
0.445547720116343 0.444188448951944 1 1
0.504468026242125 0.503342254513484 1 1
0.50835734056608 0.506992254326977 1 1
0.475485330426026 0.474291595442457 1 1
0.420557750591222 0.419484504019865 0 0
0.506168108898493 0.504974357171535 1 1
0.512077931708088 0.510756253844741 1 1
0.532384497126957 0.53100497752176 1 1
0.548301381844158 0.547003092012804 1 1
0.395978748389654 0.394534130371764 0 0
0.55875687352661 0.557135394924891 1 1
0.501540435357327 0.499554520991473 1 1
0.492548300429928 0.491345204506534 1 1
0.518875610027093 0.517511523936056 1 1
0.500726719200648 0.499362627840203 1 1
0.499932800568655 0.49881788867595 1 1
0.489395062160522 0.487861905949244 1 1
0.475546772219074 0.474405704949116 1 1
0.499995406633167 0.49875600352025 1 1
0.47488533643733 0.473816452640297 1 1
0.449236560280081 0.44785872087612 1 1
0.545419680074708 0.543925056608716 1 1
0.461628307671004 0.46044988658882 1 1
0.535544872827068 0.533933654934979 1 1
0.499017896016341 0.497935435224918 1 1
0.505767945620607 0.50448804642615 1 1
0.471267528988088 0.469901186042581 1 1
0.536929648785537 0.535628512788795 1 1
0.518420194770438 0.517265069174041 1 1
0.491928680050507 0.490531923547333 1 1
0.49428086340251 0.493078942476549 1 1
0.507441920340066 0.506061561588634 1 1
0.549991902280132 0.548950773900125 1 1
0.419381083490342 0.418284153199819 1 1
0.534754917497426 0.533375675258731 1 1
0.556181307367999 0.5546622604222 1 1
0.5264178303074 0.525103479612717 1 1
0.548607891783565 0.546970788056081 1 1
0.539891248238246 0.538633549885531 1 1
0.445912252934041 0.444802729193885 1 1
0.444855339312736 0.443387998111791 1 1
0.528779298673829 0.527599620418322 1 1
0.482893164369909 0.481847171354121 1 1
0.490274745402827 0.489140437372454 1 1
0.484432657782076 0.483379003488543 1 1
0.540635253482073 0.539397185226576 1 1
0.491781184141756 0.490513786173336 1 1
0.530860039280544 0.529329213248123 1 1
0.480820451108392 0.47963906227629 1 1
0.499002772300581 0.497427944859699 1 1
0.581520480108362 0.579371898611745 1 1
0.443101368655047 0.442012094341622 1 1
0.496379692098008 0.495347025207441 1 1
0.459187099973645 0.457676980187417 1 1
0.511475674194757 0.509825184122643 1 1
0.437686045140062 0.4366581737236 1 1
0.593614823210016 0.592047028670837 0 0
0.498879888386483 0.497592204378217 1 1
0.481411051364136 0.48023329218087 1 1
0.492474507869543 0.491270901234988 1 1
0.46027255962295 0.459222855054311 1 1
0.515826191013651 0.514342031737112 1 1
0.584851905870969 0.58335388377915 0 0
0.520428204863187 0.519159752891075 1 1
0.526723495117086 0.524962840703413 1 1
0.468758402744366 0.467702413593919 1 1
0.508210794895853 0.506714627660714 1 1
0.540949401152771 0.5395845244557 1 1
0.544367616648238 0.542662819009982 1 1
0.496260051915557 0.495189000308937 1 1
0.512189466716856 0.510469075188495 1 1
0.417274120246139 0.415904334011911 1 1
0.357152444886704 0.356262881109062 0 0
0.472661187035742 0.471302891854108 1 1
0.511523910725997 0.51043399929602 1 1
0.478149696667092 0.47704142633192 1 1
0.533349379500875 0.531773955097836 1 1
0.571155278840638 0.569356755698997 1 1
0.573160901217169 0.571726007088505 1 1
0.426640032904292 0.425710449057368 0 0
0.489587531943915 0.487857624475097 1 1
0.507637893912049 0.505976564071263 1 1
0.488106017122396 0.485994084061942 1 1
0.494492365685042 0.493342609718975 1 1
0.571434640716203 0.569804440085101 1 1
0.55307263885745 0.551468055359125 1 1
0.485813035785482 0.484831477857756 1 1
0.474628742630054 0.473464507833091 1 1
0.5035398439346 0.502130840338808 1 1
0.423833969500557 0.422735718450312 1 1
0.43698828111503 0.435875836226181 1 1
0.471700987019277 0.470604422065705 1 1
0.517373174712411 0.515858051961719 1 1
0.478913655006396 0.477766809166649 1 1
0.447616533594969 0.446583261148521 1 1
0.550200711886535 0.548585736020546 1 1
0.494767457580267 0.493599649595 1 1
0.457717340309281 0.456652586439894 1 1
0.572316176867493 0.571052221419264 1 1
0.48967793942881 0.488590575837666 1 1
0.566710217618195 0.565290442471276 1 1
0.514388986776242 0.513170107813947 1 1
0.445421099796232 0.444222364703557 1 1
0.461507555595 0.46038684881499 1 1
0.498945834874369 0.497544434973913 1 1
0.496244735925859 0.495095320116527 1 1
0.478063700856596 0.476701694975034 1 1
0.526206411095203 0.524733915215113 1 1
0.536922024314117 0.535635364406518 1 1
0.524725199524431 0.523607062616238 1 1
0.637414716006174 0.635396847068498 0 0
0.529635303509765 0.528507800255796 1 1
0.543846681591557 0.54243694026228 1 1
0.467610689622226 0.466511059281669 1 1
0.486117989987581 0.485090395737006 1 1
0.462916705407282 0.461761796547349 1 1
0.469405712619023 0.468212828789689 1 1
0.522487880978427 0.521158955266898 1 1
0.499566345898543 0.4981114190109 1 1
0.52703267081311 0.525787614338607 1 1
0.497091332088306 0.495876558988138 1 1
0.522394271323303 0.520681244812628 1 1
0.57863538551062 0.577243704777217 0 0
0.497887309345187 0.496620528164754 1 1
0.501866072394693 0.500703336536265 1 1
0.513174251089665 0.511774226929151 1 1
0.436437861083332 0.435365702496369 1 1
0.514292296171898 0.512984157929542 1 1
0.492706064067051 0.491506794813483 1 1
0.48661597125991 0.485405019336275 1 1
0.593631370681286 0.591892001268119 1 1
0.474157590384888 0.472665721438987 1 1
0.495027474927989 0.493650057131237 1 1
0.48333317193815 0.482088407467443 1 1
0.497623623169437 0.496521301064147 1 1
0.492698965430478 0.49159727697033 1 1
0.551863737123869 0.55023030018896 1 1
0.486918620094163 0.485575966513993 1 1
0.456422689089925 0.455328809831751 1 1
0.473652556760155 0.47237035536557 1 1
0.523485969037432 0.522385327385509 1 1
0.466341603450121 0.465088344467867 1 1
0.503448371457962 0.502127317854406 1 1
0.478150617233551 0.477048980925284 1 1
0.517604073057883 0.516077578247992 1 1
0.5211274300162 0.519147666934192 1 1
0.564871670170263 0.563265080405997 1 1
0.577662181134786 0.575918706864568 1 1
0.50744489574596 0.506036060622358 1 1
0.476859883113694 0.475722934414995 1 1
0.503838908351646 0.502676942276215 1 1
0.46633314542547 0.464804343009883 1 1
0.529861584232757 0.527839380974469 1 1
0.477305581224481 0.47617389697613 1 1
0.506134174849644 0.5051178130099 1 1
0.521545303704665 0.52013703184675 1 1
0.482940959888909 0.481632610247412 1 1
0.383682954602642 0.38282400648972 0 0
0.462122754618769 0.460928425674519 1 1
0.53917497178247 0.538089210198885 1 1
0.490817406407066 0.489785868779266 1 1
0.601540999639843 0.60014519328311 0 0
0.499446498061046 0.49821598877228 1 1
0.524028564375918 0.522763805539738 1 1
0.502747458639818 0.501474578491727 1 1
0.509188112313099 0.508033960379116 1 1
0.481024014426246 0.479862251175598 1 1
0.54464079241436 0.543280065629056 1 1
0.511331111708506 0.510201639494599 1 1
0.481142406527751 0.479873179430407 1 1
0.433743856412133 0.432798882751444 1 1
0.439122032790509 0.438090040914216 1 1
0.52511360638579 0.523022056911607 1 1
0.49832223231005 0.496795233248806 1 1
0.468133258770287 0.46679716232208 1 1
0.457299797540991 0.456176292842962 1 1
0.557912555944149 0.556291796568999 1 1
0.443919400928528 0.442613221752235 1 1
0.46294473469038 0.461939446126366 1 1
0.480041791788886 0.47892443329106 1 1
0.494532338896502 0.493388512280243 1 1
0.487137061969265 0.485920270540237 1 1
0.469066578771536 0.467692869528328 1 1
0.473529376633876 0.472503339721519 1 1
0.558980701374139 0.557781274464174 1 1
0.500634990696042 0.499343241690553 1 1
0.425292951859259 0.42412999140725 1 0
0.512182611702388 0.510976334256202 1 1
0.508142642403569 0.506880708657539 1 1
0.486647095526591 0.485433974430983 1 1
0.401801882660289 0.400853681406327 0 0
0.515074448662091 0.513607322041389 1 1
0.503358590439949 0.501987588772578 1 1
0.537019146361312 0.535523213160566 1 1
0.470519085270377 0.46930522627485 1 1
0.514864721417796 0.513386523337124 1 1
0.512103757273444 0.51082179909471 1 1
0.461471867415729 0.460423154302565 1 1
0.446735436360984 0.444972751798248 1 1
0.49116336401666 0.489788808205535 1 1
0.494506518571062 0.493481776174652 1 1
0.51229301609976 0.511099117668667 1 1
0.51282466111001 0.511669466473077 1 1
0.521616189045026 0.520417707706437 1 1
0.539796773565497 0.538356839671986 1 1
0.551826319073754 0.550325171702865 1 1
0.478269362321635 0.476846696608899 1 1
0.532573158826239 0.531343653579994 1 1
0.597424643970623 0.595876077063846 0 0
0.501322297036865 0.5000485676115 1 1
0.540586636984407 0.539359957546737 1 1
0.547188307299586 0.545934515625099 1 1
0.451622026672368 0.450601220698902 1 1
0.476330508160787 0.474900295385529 1 1
0.536837534945796 0.535112807793038 1 1
0.496336201307216 0.494894492461966 1 1
0.537138959491725 0.535861269299807 1 1
0.503401964112942 0.502082372504693 1 1
0.520140118440852 0.518805333880327 1 1
0.452932799713268 0.451904646668015 1 1
0.537932340425684 0.536458562200678 1 1
0.452364921227221 0.451289208369941 1 1
0.50081184395134 0.49932730510015 1 1
0.498938023160224 0.497793140538715 1 1
0.456914721058056 0.455837275246804 1 1
0.471884496598038 0.470547182015808 1 1
0.506514864999686 0.505076625480527 1 1
0.451865370907692 0.450434074236965 1 1
0.463322878326425 0.462347096808453 1 1
0.50776698922368 0.506572000325798 1 1
0.487710816938835 0.485978008362293 1 1
0.488276934717079 0.486929524841256 1 1
0.481989291799442 0.480881127494565 1 1
0.523322270891571 0.522086654067273 1 1
0.484786184420256 0.483696871459066 1 1
0.518523632568142 0.517130330685846 1 1
0.447360114291185 0.446139811959106 1 1
0.487545469277644 0.486265004622783 1 1
0.5008557205545 0.499239391790689 1 1
0.492806984343315 0.491843229701757 1 1
0.442042073985114 0.440542734009547 1 1
0.509126806182382 0.507173152594508 1 1
0.475675567171805 0.474650280553596 1 1
0.489697631228084 0.488468082098633 1 1
0.50644905747722 0.505147971874893 1 1
0.558513639488352 0.557153188507603 1 1
0.584695294667929 0.583166836682146 0 1
0.478663722717571 0.477498455912192 1 1
0.466620696530945 0.465497479193731 1 1
0.475670475018125 0.474667034293923 1 1
0.493157396852754 0.492011097092434 1 1
0.413206630421691 0.412206467670273 0 0
0.51657652259525 0.515047011748033 1 1
0.523502953755687 0.522268636487907 1 1
0.476736353303425 0.475419164887539 1 1
0.464133578630865 0.463037716956365 1 1
0.497978437476003 0.496760269296089 1 1
0.486466486613941 0.485330222391225 1 1
0.48383013401439 0.48262645822017 1 1
0.55006240520203 0.548717139863741 1 1
0.527520199053046 0.526151365618921 1 1
0.51739461688081 0.51586637364371 1 1
0.474776023387944 0.47360566510546 1 1
0.47504691251102 0.473948201899811 1 1
0.501989908878465 0.500867428961643 1 1
0.480536095299186 0.479336012682495 1 1
0.4977171523069 0.49642008530199 1 1
0.485379446196016 0.482880310449567 1 1
0.516364972382818 0.514896436401812 1 1
0.516831072161454 0.515521738900453 1 1
0.531185947213777 0.530046098526055 1 1
0.442510455404055 0.441507473274695 1 1
0.459665424638687 0.458559096646081 1 1
0.517861939260936 0.515630805260851 1 1
0.549971102772249 0.548626065993185 1 1
0.516191182970827 0.514783212728423 1 1
0.504791290413461 0.503494656663213 1 1
0.553884245194122 0.552365376668746 1 1
0.472039689272311 0.470448664307857 1 1
0.539969355158727 0.538437909743905 1 1
0.454548630265096 0.453073496923972 1 1
0.525657794141544 0.524273018012056 1 1
0.545064132138897 0.543613502137751 1 1
0.421090422956542 0.419940211526933 1 1
0.464405437230364 0.462974714701364 1 1
0.462035713678652 0.460790785954465 1 1
0.441847606018152 0.440771491356266 1 1
0.541336100356469 0.539935114817213 1 1
0.453124321415608 0.452184359950591 1 1
0.449654789431834 0.448439802504993 1 1
0.477875296873754 0.476755356082698 1 1
0.565767258626803 0.564175597740781 1 1
0.483989522494665 0.482881976017047 1 1
0.559418412075016 0.55794116887445 1 1
0.473155639942694 0.471920303578895 1 1
0.519006766497495 0.517949231246935 1 1
0.47934605798791 0.478134219183355 1 1
0.494903857642685 0.493408111950226 1 1
0.468566314096359 0.467416348337525 1 1
0.590437970161126 0.588573462502058 0 0
0.475917342197007 0.474786088130659 1 1
0.473229950065028 0.472066179518809 1 1
0.513565580989511 0.512242156445613 1 1
0.529006529877837 0.527789476324838 1 1
0.498413303845153 0.496972591557472 1 1
0.489407857580252 0.488261800851783 1 1
0.520132908200599 0.518948937046145 1 1
0.525397318609607 0.524239953555495 1 1
0.498964569356896 0.497641456303954 1 1
0.520828123481093 0.51938804280918 1 1
0.486327222561279 0.484855895697225 1 1
0.444597154860391 0.443582611557586 1 1
0.516906095581248 0.515381708477616 1 1
0.47911502291908 0.478038312201902 1 1
0.518362950656954 0.517311462120004 1 1
0.529951794262703 0.528486198426187 1 1
0.546946754019202 0.54560153758567 1 1
0.557938876923185 0.556570680997142 1 1
0.55961785455696 0.558152012590546 1 1
0.52042435319394 0.519215917356272 1 1
0.452187787561287 0.450888486834777 1 1
0.496203969567892 0.494817865867153 1 1
0.534135331839934 0.532728826136007 1 1
0.500835574858647 0.499724921678721 1 1
0.536272138667736 0.534898865933911 1 1
0.563943955193489 0.562630719156085 1 1
0.503477333175166 0.50225951075066 1 1
0.531131385048322 0.529477177017798 1 1
0.449280324824601 0.447830502492551 1 1
0.510700170826104 0.509350202079449 1 1
0.520726052720966 0.519451666618331 1 1
0.512075060174015 0.510977331249578 1 1
0.463568442333963 0.462456980617812 1 1
0.489034570918285 0.487814734104214 1 1
0.440563596369157 0.439620347887343 1 1
0.489027648991457 0.487361159289824 1 1
0.55211695376107 0.550497161177708 1 1
0.48339533153292 0.482434359820707 1 1
0.510258317525255 0.508808360075414 1 1
0.474691341824512 0.473548032260329 1 1
0.581352341119373 0.579984868237131 0 1
0.528750250606757 0.527269308581498 1 1
0.500948237318227 0.49979753111728 1 1
0.542658880952654 0.541219581026315 1 1
0.449699700881171 0.448407694498384 1 1
0.432398984345712 0.431409187260827 1 1
0.409137790383852 0.408121231248977 0 0
0.563432886776706 0.56191035115109 1 1
0.469097379126126 0.467893620263039 1 1
0.498062283308264 0.497108615221413 1 1
0.50777633115232 0.506410835199848 1 1
0.529378395597154 0.527564050211007 1 1
0.52465422907488 0.523217534979562 1 1
0.50012704796876 0.498744470903117 1 1
0.448657428006136 0.447574344842346 1 1
0.496472006995301 0.495310971893714 1 1
0.437511710189979 0.436523999361269 1 1
0.504337494104218 0.50330586826151 1 1
0.489772588325615 0.488480392451158 1 1
0.432188278586784 0.431036992417273 1 1
0.547908749886548 0.546786843195534 1 1
0.504667010920354 0.503600297230989 1 1
0.44527942471624 0.444362015581159 1 1
0.567637692096809 0.566044322182387 1 1
0.556700167683731 0.555410671135718 1 1
0.459288873444646 0.45819978229694 1 1
0.520485916273104 0.519170092120811 1 1
0.494289203095471 0.493050996265437 1 1
0.499038156956699 0.497885044258549 1 1
0.442551515978841 0.441454614554214 1 1
0.471246524884378 0.470121275420294 1 1
0.533740265038749 0.532636401894668 1 1
0.508760737273526 0.507522971297945 1 1
0.463197258754977 0.461795694590504 1 1
0.481784520502293 0.480464513740703 1 1
0.488711339299587 0.487362724111015 1 1
0.539584588149043 0.538338359332556 1 1
0.527471783313945 0.525634351497402 1 1
0.523653386964449 0.522094812614352 1 1
0.528776373231149 0.527427549823128 1 1
0.548615136603777 0.547140743021767 1 1
0.486421598565542 0.485047726633722 1 1
0.495348872886575 0.49401108996227 1 1
0.470832271492923 0.469579522240342 1 1
0.579620352091298 0.578022916081407 0 0
0.471652507652768 0.470420524946747 1 1
0.503786048315151 0.502633705790662 1 1
0.514929000494846 0.51351667208279 1 1
0.531721799868917 0.530288679887682 1 1
0.455725452237767 0.454655568575683 1 1
0.492988166531287 0.491955028042646 1 1
0.505710161029511 0.504450642257673 1 1
0.397297744825797 0.39639907433698 0 0
0.455972269728803 0.454622304303541 1 1
0.475436404985154 0.474324922450275 1 1
0.48122906997621 0.480030106557225 1 1
0.498939449591978 0.49776465814357 1 1
0.481107764145417 0.479895395486558 1 1
0.496647995960613 0.49561699630563 1 1
0.511464791093666 0.510172096641815 1 1
0.485019416298866 0.483751050027664 1 1
0.544839375830416 0.543390957149507 1 1
0.555060215080618 0.553404694829014 1 1
0.57120904188524 0.569413600448541 1 1
0.517559906392766 0.516322629980775 1 1
0.495515983514708 0.494057617732328 1 1
0.53041628639143 0.528590531749253 1 1
0.548408717068015 0.547061522366393 1 1
0.431818326738085 0.430794493775135 1 1
0.497970498490006 0.496988090113287 1 1
0.592492687689646 0.590801020833855 0 0
0.602795986867116 0.601144978991252 0 0
0.457576521828814 0.456320372714679 1 1
0.50901478219319 0.507879806527487 1 1
0.512603571274385 0.51144435308792 1 1
0.475027549081412 0.473641092352693 1 1
0.505397846153757 0.503936239626632 1 1
0.537777553775664 0.536592061357926 1 1
0.514287716922188 0.513085664251929 1 1
0.477976764029631 0.476482479675579 1 1
0.451678945082229 0.450693216137663 1 1
0.470849270682375 0.469336972708038 1 1
0.505904723633952 0.504710375533127 1 1
0.456849379496847 0.455186151564232 1 1
0.465430945611065 0.464454804076365 1 1
0.503126499975951 0.501861939412399 1 1
0.487606001586064 0.486383820289326 1 1
0.440460032266579 0.439529523554399 1 1
0.538644221375326 0.537324975487154 1 1
0.531322489058544 0.529533283306061 1 1
0.496906183133142 0.495491774026397 1 1
0.50673313650936 0.50470988616119 1 1
0.534309560194408 0.533013659115464 1 1
0.397165184435744 0.396252234690616 0 0
0.554966682983371 0.553647434003905 1 1
0.535441186444959 0.533857238467065 1 1
0.462394313365427 0.461289030965057 1 1
0.466812331183298 0.465820390089801 1 1
0.497346797166447 0.496065853660755 1 1
0.551860917308887 0.550501164934987 1 1
0.508244542256271 0.507042639165368 1 1
0.446380057697451 0.445058993653916 1 1
0.518558974290156 0.51688668699012 1 1
0.508314458282284 0.50675667771215 1 1
0.525832315150551 0.524240866612225 1 1
0.518839245911531 0.517696810866893 1 1
0.488933262469364 0.487764511881466 1 1
0.501060186109566 0.499850918554687 1 1
0.501902765025253 0.500811035541916 1 1
0.426650173304795 0.425485212108174 1 1
0.502553573961742 0.501532024799625 1 1
0.456159940348373 0.455164186967957 1 1
0.534796964214545 0.533580276030357 1 1
0.51120166810751 0.510062501275013 1 1
0.487878850165477 0.486805688699155 1 1
0.532212490435914 0.530749081199256 1 1
0.497159937151938 0.495819568029198 1 1
0.445535770684 0.444484885273958 1 1
0.502259220659267 0.501272529939132 1 1
0.551729051426286 0.550601327072651 1 1
0.425616686266966 0.424346513442149 1 1
0.517584002815726 0.516441570626827 1 1
0.506909217464452 0.504711339997601 1 1
0.460472977666847 0.45914563349516 1 1
0.525907210695873 0.524428358997168 1 1
0.517766948072868 0.516340916911149 1 1
0.547593325358607 0.546181930270083 1 1
0.505662175609399 0.504511727168788 1 1
0.559770006451336 0.558631554506955 1 1
0.499943110374691 0.498666935056939 1 1
0.466957218846032 0.465706470003079 1 1
0.53465948806558 0.533124102668696 1 1
0.452704613413448 0.451619136993937 1 1
0.466216336759051 0.464813889659769 1 1
0.485023101461616 0.484091020091074 1 1
0.51705393727114 0.515647344435836 1 1
0.49881754829109 0.497221770665912 1 1
0.524603594117207 0.523379819643105 1 1
0.488504551822097 0.487135671604143 1 1
0.585390083545287 0.584124069436332 0 0
0.538802336082439 0.537564592894608 1 1
0.416220886096077 0.415076465938166 0 0
0.4984852904671 0.496922347953289 1 1
0.504115985400809 0.503027207477928 1 1
0.480382792354899 0.479080979055334 1 1
0.47018824964109 0.468693963182308 1 1
0.512820300184524 0.511463772816676 1 1
0.450961776563137 0.449838858023588 1 1
0.453573411701035 0.452402832162159 1 1
0.530799257530798 0.529519644665548 1 1
0.484523020940632 0.48316046778679 1 1
0.567079605918953 0.565513021058885 1 1
0.499529993649939 0.498407514100729 1 1
0.490096804812037 0.489083683640537 1 1
0.558226281859037 0.557016240175161 1 1
0.528019119788381 0.526915200838147 1 1
0.505142160187503 0.504130247011168 1 1
0.511371873107138 0.51031240313635 1 1
0.556516149265596 0.554737514599537 1 1
0.459324896393852 0.458108373150512 1 1
0.476675713506617 0.475275044110955 1 1
0.423053044360888 0.422030197415792 0 0
0.443171493989865 0.442175233128825 1 1
0.521790128642529 0.520451546945832 1 1
0.49009280271044 0.489006635742438 1 1
0.492805753316196 0.491424735099025 1 1
0.483750209035153 0.482464937410959 1 1
0.50484432296147 0.503760698860858 1 1
0.533770409500125 0.532506668857746 1 1
0.524722864637032 0.523327610427738 1 1
0.502796835166803 0.501471438643834 1 1
0.57979257118508 0.578382708942553 0 0
0.494414589815279 0.492886089591058 1 1
0.520928639497132 0.519501001160562 1 1
0.507032768380811 0.505562611945323 1 1
0.51300501885752 0.511842117502602 1 1
0.502834622208222 0.501548492959089 1 1
0.493372366809492 0.492259321070671 1 1
0.517490829608633 0.516329537402099 1 1
0.515666282571551 0.51393947741603 1 1
0.5033093172053 0.50218841493661 1 1
0.499151173556469 0.497384632868148 1 1
0.525071555365595 0.523985405596247 1 1
0.512393649566552 0.511165846654737 1 1
0.520035892061246 0.518719432319693 1 1
0.563147169321039 0.561768449860535 1 1
0.512221405067022 0.511208498328409 1 1
0.487358364460714 0.486091527106658 1 1
0.454470372373387 0.453424761778762 1 1
0.440686137146943 0.439544780351899 1 1
0.506609064146021 0.505293270717704 1 1
0.462508764636377 0.461398795839554 1 1
0.512585124360524 0.511261091455153 1 1
0.490246410827778 0.488972503379207 1 1
0.505709503430626 0.504493580516143 1 1
0.559760011912373 0.558574331091306 1 1
0.518469022006236 0.516829455482766 1 1
0.493840262919333 0.4922836552266 1 1
0.53798267127011 0.536149922932911 1 1
0.515182338795148 0.513908191456945 1 1
0.584640285575102 0.583403448008248 1 1
0.467592611680365 0.466272972745347 1 1
0.518166358272135 0.516720572364743 1 1
0.527643181422334 0.526278657983642 1 1
0.508709929048969 0.507677390101987 1 1
0.513803944361416 0.512636475857148 1 1
0.477583374329865 0.476408103843568 1 1
0.514582687780394 0.513318897579116 1 1
0.503594666761666 0.502346136816037 1 1
0.482743935019232 0.48170359140007 1 1
0.52314146855359 0.521768502018698 1 1
0.405289039516979 0.404003430139315 0 0
0.480278708152178 0.479056751244879 1 1
0.479697142977192 0.478405971262387 1 1
0.498449902394999 0.497178247874728 1 1
0.503222061161439 0.501942411142587 1 1
0.534792944681755 0.533325741336185 1 1
0.484377726177719 0.483205547070571 1 1
0.515771057565449 0.514338742003483 1 1
0.491948197336166 0.490513196285942 1 1
0.514300804216028 0.512943395437879 1 1
0.524358768680853 0.523030127613425 1 1
0.542418419644772 0.541084628266854 1 1
0.530175736195903 0.528880591490973 1 1
0.533272455285185 0.531223398358645 1 1
0.495695785360762 0.494187493774539 1 1
0.396972958522099 0.395817955660372 0 0
0.564138355067939 0.562350265443147 1 1
0.493028597437745 0.491779521703393 1 1
0.410750368923672 0.409819768507948 0 0
0.517189902306783 0.516091082993731 1 1
0.54928434021476 0.547684476360172 1 1
0.543965763561238 0.542243947490591 1 1
0.494762632028368 0.493872785645168 1 1
0.548655811586421 0.547391020162422 1 1
0.464165497678018 0.463099063753524 1 1
0.476608027835377 0.475574124661071 1 1
0.498713334213972 0.497211424528118 1 1
0.526143396611863 0.52479084043032 1 1
0.517194364176091 0.516020441120986 1 1
0.509228252293767 0.508103947531785 1 1
0.512513501630425 0.510669558420286 1 1
0.542963364431804 0.541260901012709 1 1
0.528885203192108 0.527623027397662 1 1
0.579962810684308 0.578366251936701 0 0
0.439639926793444 0.438769423452467 1 1
0.579751496281565 0.578476364620014 0 0
0.388033902040876 0.386724225495706 0 0
0.503473838349856 0.502062351330848 1 1
0.506519864048782 0.505262968231508 1 1
0.548163549748188 0.546538676209598 1 1
0.503707379976945 0.502391354789519 1 1
0.502958708265509 0.501827484647011 1 1
0.518073775111557 0.516816034008001 1 1
0.505679259170523 0.504338708608976 1 1
0.481902509721302 0.480622426507275 1 1
0.519205223409514 0.518071086598675 1 1
0.438757222575155 0.437739995260578 1 1
0.550634589046851 0.549290600602793 1 1
0.484619900322029 0.483376152483583 1 1
0.518447578547906 0.51743165188711 1 1
0.511759240871747 0.510245450921698 1 1
0.504983764289472 0.503404540085689 1 1
0.516400357856699 0.515067716792024 1 1
0.501152337487234 0.500100827539732 1 1
0.487739046969212 0.486382016725915 1 1
0.478195714053679 0.476759703007638 1 1
0.528453628448596 0.527049428630737 1 1
0.558097952588268 0.55699673535546 1 1
0.453275285685869 0.452200136646408 1 1
0.443367233109775 0.442212186069662 1 1
0.575174714842111 0.573418766227404 1 1
0.48933675244942 0.488358387762961 1 1
0.507850681643193 0.506803570055935 1 1
0.575284000908346 0.573513374565104 1 1
0.538901725704083 0.537641984132309 1 1
0.501224668936099 0.499953518287911 1 1
0.53068728513631 0.529291812759593 1 1
0.420591893981531 0.419574159177937 0 0
0.519628260864134 0.518441206766543 1 1
0.497163819027446 0.495870765254168 1 1
0.57853141352876 0.576944852525612 1 1
0.537578320375208 0.535932416433074 1 1
0.444047843288604 0.443013410137573 1 1
0.481184653277913 0.479757185085446 1 1
0.508094212474812 0.506637698877721 1 1
0.523264770494837 0.521898123386867 1 1
0.474425956039837 0.47331312839701 1 1
0.500733934285528 0.499633563815366 1 1
0.445690278216672 0.444605724254853 1 1
0.490449453591461 0.489067613085554 1 1
0.549521405989099 0.547372568271935 1 1
0.499127984642223 0.497718917206749 1 1
0.488892640805016 0.487673532742097 1 1
0.4877111708827 0.486270438859686 1 1
0.490833900707617 0.489691079025377 1 1
0.535926157893535 0.534558420685506 1 1
0.509093713470931 0.507799146229644 1 1
0.437855485077348 0.436706404500532 1 1
0.555024543654547 0.553525641179749 1 1
0.430745033041635 0.429591243805626 1 1
0.460754578140245 0.459253277534667 1 1
0.512680957645338 0.511187759918279 1 1
0.466693497920848 0.465743466551934 1 1
0.527971112024759 0.526551458934547 1 1
0.533810247090239 0.532536901961346 1 1
0.500830691091829 0.499469398391911 1 1
0.458378335838702 0.457471994658494 1 1
0.500134719362174 0.499077149736667 1 1
0.510013523746459 0.508840641862127 1 1
0.456844405433115 0.45564281314108 1 1
0.451501364742558 0.450520998082001 1 1
0.501288182277983 0.49987368985781 1 1
0.452491370645049 0.451476492619016 1 1
0.458240081676263 0.456883537810518 1 1
0.505262295907091 0.504050510561728 1 1
0.492698889069241 0.491527561460948 1 1
0.46398019198322 0.462507137850378 1 1
0.484861645328409 0.483764725328733 1 1
0.546103794445338 0.54442640726866 1 1
0.53587862569412 0.534665844407256 1 1
0.456104327767256 0.455109741379446 1 1
0.472885643405178 0.471703598592011 1 1
0.460433300825141 0.459254947030564 1 1
0.555184323658867 0.553378759076349 1 1
0.546415005219609 0.544969167741076 1 1
0.454799341554002 0.453799948869935 1 1
0.474713151661401 0.473442855719418 1 1
0.525153257408739 0.523812881333023 1 1
0.557112927501716 0.555829606206841 1 1
0.467867226532125 0.466643709411031 1 1
0.516372717948958 0.514904390459219 1 1
0.435054861483097 0.433904761446238 1 1
0.550648247363298 0.548907470420046 1 1
0.477847253809973 0.476667785812883 1 1
0.564711737005121 0.563272598082181 1 1
0.516857652004944 0.515491190818729 1 1
0.482190637424179 0.480528641009558 1 1
0.452652344163454 0.451514039039676 1 1
0.464168815276241 0.462999993918279 1 1
0.48308893983294 0.481872607398829 1 1
0.488958163772497 0.487726088393798 1 1
0.463776556268055 0.462297094894974 1 1
0.518718173208513 0.51756652679765 1 1
0.517330141011933 0.516186364288137 1 1
0.5454928896079 0.543821297503862 1 1
0.544492134196446 0.543228371690506 1 1
0.457682080703056 0.456243440983549 1 1
0.528186966026624 0.526792027665012 1 1
0.53873940088884 0.53751130943272 1 1
0.488968188537056 0.487838140059248 1 1
0.492780614735184 0.491464188859654 1 1
0.474091194371478 0.472500919891425 1 1
0.52350922814175 0.522072022493353 1 1
0.518090783357436 0.516609018568037 1 1
0.539474898020198 0.538292611157438 1 1
0.555376540010275 0.553814702072388 1 1
0.559386593416923 0.557935132927349 1 1
0.494682871833467 0.493478031489797 1 1
0.459007981033338 0.457925291471569 1 1
0.483618577771504 0.482187545367272 1 1
0.496095896809938 0.494850451086363 1 1
0.55084258878305 0.549454410260374 1 1
0.512629109921894 0.511590344116496 1 1
0.463975976053194 0.462100179738201 1 1
0.540261278918632 0.538986038582745 1 1
0.478353256346748 0.476945087116499 1 1
0.472827446192088 0.471393178162403 1 1
0.558735262618113 0.557390707343545 1 1
0.463422996766317 0.462215781871613 1 1
0.554363824028747 0.55289953869926 1 1
0.429624108984881 0.42857469940938 1 1
0.494136588115994 0.492763332234627 1 1
0.435556406382713 0.434366534845911 1 1
0.547048725744177 0.545762038579077 1 1
0.483948186114452 0.482838731764608 1 1
0.5587398993103 0.557277335713394 1 1
0.501551702551021 0.500124835088018 1 1
0.511431849334131 0.510033498145129 1 1
0.49688809138846 0.495654897278751 1 1
0.493122904304096 0.491818619610923 1 1
0.518543588039288 0.517470442301171 1 1
0.54216708821702 0.540859763174436 1 1
0.497386951722426 0.495912293134966 1 1
0.401760761357133 0.400917326147512 0 0
0.574822825726488 0.573394488139803 1 1
0.561032291570678 0.559547808024243 1 1
0.507256456565137 0.505867299487254 1 1
0.578513029170535 0.576237559831897 1 1
0.517363249562095 0.515924460096026 1 1
0.477776461459447 0.476539875432786 1 1
0.467848751289814 0.466775001175306 1 1
0.507635131277918 0.506579592194227 1 1
0.569387492009166 0.568004639489957 1 1
0.574728371130428 0.573163119099364 1 1
0.540393562063007 0.53895761051426 1 1
0.498683423404632 0.497539806286465 1 1
0.525537373586938 0.524383044603777 1 1
0.537720648561504 0.536501972205449 1 1
0.491665366799083 0.490399997525448 1 1
0.472238652625911 0.470969238544277 1 1
0.512570864531508 0.511158628022044 1 1
0.47364875803498 0.472610994634995 1 1
0.499926065057961 0.498628292993029 1 1
0.497871305929854 0.496660604123451 1 1
0.531216637276398 0.52988221052234 1 1
0.499526274046874 0.498341790047376 1 1
0.523340759328365 0.521856451826221 1 1
0.51002141668665 0.509004804554322 1 1
0.519098938171942 0.517730467106661 1 1
0.496885032686721 0.495559546236661 1 1
0.443723469219665 0.442558838157438 1 1
0.521939323458167 0.520550869539433 1 1
0.472586335055822 0.471097548953397 1 1
0.544991223231929 0.543721592606671 1 1
0.547356250202808 0.545965363485043 1 1
0.482424214671384 0.480869587354406 1 1
0.550058397388801 0.548605908066268 1 1
0.484143521059303 0.483061731022215 1 1
0.510054003245387 0.508736896464301 1 1
0.480891276200654 0.479619661338082 1 1
0.566783250003142 0.565092083335372 1 1
0.477097364701665 0.475744390932937 1 1
0.510556250264216 0.509040975464016 1 1
0.571532270679614 0.570124573230215 1 1
0.507043957466259 0.505841787139355 1 1
0.521988526597818 0.520732181975931 1 1
0.529574517039526 0.528196848243077 1 1
0.573645866660621 0.572055457835835 1 1
0.501715972042392 0.500625520527388 1 1
0.497503522911702 0.496404505468308 1 1
0.537954588141835 0.536633439071452 1 1
0.569426577040371 0.568155638669186 1 1
0.527636770531697 0.526284858220627 1 1
0.500348069657805 0.499072930371875 1 1
0.550852472038 0.549423684330099 1 1
0.51466144973276 0.51338221772056 1 1
0.414205899235135 0.413470058036773 1 1
0.495064786626158 0.493924009905086 1 1
0.518354503849584 0.516450103090345 1 1
0.445640336862744 0.444704427331917 1 1
0.491970901407828 0.490770675487184 1 1
0.488929963417071 0.487561133040374 1 1
0.532758845072259 0.531602490342151 1 1
0.511016565913875 0.509624794299281 1 1
0.580486756201899 0.579055441409122 0 0
0.482290741184875 0.481074508225232 1 1
0.514332458196925 0.513166387489393 1 1
0.470903617894432 0.469758683938799 1 1
0.524301834432712 0.522872963466784 1 1
0.538522821561544 0.537101385016512 1 1
0.517518733619814 0.516209467964899 1 1
0.519808441358903 0.518678691128776 1 1
0.487425305980144 0.486118697977741 1 1
0.522276505477035 0.521096650110894 1 1
0.579427394219647 0.577833790155875 1 1
0.576466207614573 0.575224962648464 0 0
0.528202520819245 0.526892392778921 1 1
0.513406680940791 0.51216453127644 1 1
0.548397611227719 0.546926634803245 1 1
0.533032924602772 0.531939263582166 1 1
0.4897603237456 0.488375527330854 1 1
0.474696584606405 0.473390420444355 1 1
0.464070286783275 0.463011224920425 1 1
0.530263412039412 0.529052528827188 1 1
0.479558987960087 0.47819003466917 1 1
0.47937176853318 0.478323533550443 1 1
0.547728577149555 0.546503454368782 1 1
0.483078711575322 0.481920783828079 1 1
0.535337382153044 0.53393398895884 1 1
0.515455285744443 0.514225431799557 1 1
0.530829969964817 0.529396728055943 1 1
0.531739114217227 0.530322032990029 1 1
0.537218478240024 0.535990679408177 1 1
0.525004534639196 0.523700133371258 1 1
0.476913316209686 0.475754374499296 1 1
0.531646847836824 0.529874945342823 1 1
0.473865793670634 0.472337220716756 1 1
0.51281951090651 0.511493834281674 1 1
0.486076936290415 0.484514931618547 1 1
0.452997640534131 0.451759173940994 1 1
0.506972299129496 0.505774522775456 1 1
0.505886978298833 0.504364708557361 1 1
0.531270307433787 0.529634482167335 1 1
0.523829906128562 0.522536755054865 1 1
0.47856539963298 0.477369718553685 1 1
0.466513078479342 0.465465914726703 1 1
0.507290330876019 0.50594067047182 1 1
0.528648453014127 0.527329890772285 1 1
0.473847389903278 0.472315261073316 1 1
0.462035047585255 0.460915037124472 1 1
0.469388852116245 0.467857246211032 1 1
0.473345609885862 0.472190672815526 1 1
0.475105478886479 0.473916340576863 1 1
0.539334419138412 0.537868007312973 1 1
0.569992167943068 0.567323400141211 1 1
0.495736487861726 0.494601647008559 1 1
0.459565021343437 0.458012676770778 1 1
0.503224890829622 0.502077286856532 1 1
0.527210519203087 0.525707548976945 1 1
0.501710378729105 0.500175849686087 1 1
0.496436339697822 0.494925329212688 1 1
0.508710792955559 0.507371317780438 1 1
0.469123135725772 0.468165599186762 1 1
0.455896225713003 0.454963356492884 1 1
0.539176135078886 0.537107879268411 1 1
0.53537306567442 0.533781962847011 1 1
0.512875355076791 0.511674970559382 1 1
0.498063269878206 0.496865629002989 1 1
0.507671657094518 0.506375310691665 1 1
0.495232721296254 0.493939950755983 1 1
0.51515126717312 0.51338151493243 1 1
0.496812936836944 0.495476721555709 1 1
0.508792653161351 0.507582359113671 1 1
0.53305951395327 0.531677116143367 1 1
0.527496040292309 0.52581258959972 1 1
0.523634460976721 0.522355628926815 1 1
0.482759486833375 0.481381985089928 1 1
0.459417824526116 0.458178074762233 1 1
0.545178609274724 0.543968743019645 1 1
0.48328903874656 0.482282196787042 1 1
0.470471401198579 0.469327977306793 1 1
0.540334394233028 0.538830634376574 1 1
0.47839426562772 0.477388364037456 1 1
0.470494379485174 0.4690753267751 1 1
0.488350955018444 0.487197229611966 1 1
0.498548302096241 0.497211471852754 1 1
0.469664957763848 0.468720919667003 1 1
0.517267996024927 0.516066141544087 1 1
0.45499686334111 0.454028615840887 1 1
0.52572092566538 0.524398568455422 1 1
0.478286646746499 0.47706619761063 1 1
0.51114379973051 0.509912257365661 1 1
0.533898347689907 0.53268292482767 1 1
0.474156692178867 0.47288138853922 1 1
0.541713645154017 0.540282118882917 1 1
0.532112214602026 0.530363489792424 1 1
0.462314932862635 0.46117433929243 1 1
0.474746098191557 0.47332506543315 1 1
0.395134796634129 0.394218758776894 0 0
0.505001946003501 0.503705592004753 1 1
0.385409938058753 0.384402439974129 0 0
0.465023411925787 0.463922947534881 1 1
0.564441707347611 0.562212146248218 1 1
0.522836829986077 0.52092902943733 1 1
0.523107743727731 0.521331449695968 1 1
0.583711302869578 0.582101261764845 0 0
0.526038452411361 0.524882949021861 1 1
0.555729104639135 0.554153799112615 1 1
0.479810886398313 0.478463260686077 1 1
0.522441064424297 0.520761732161592 1 1
0.500856311267399 0.499580929136271 1 1
0.505290621756069 0.503873851395049 1 1
0.5364283419911 0.535057411084965 1 1
0.443024319276962 0.441991058095399 1 1
0.52155651727151 0.520119915421029 1 1
0.487452690058398 0.486111262399073 1 1
0.51021544185057 0.508884282096659 1 1
0.484693256535704 0.483433493991609 1 1
0.536182073737709 0.53476104900525 1 1
0.423948039480294 0.42295175145559 0 0
0.556890757624687 0.555284469749221 1 1
0.424047261224415 0.422886377114546 1 1
0.531545587717178 0.529991475023734 1 1
0.496146268508253 0.494540978840844 1 1
0.533444859114714 0.532188729169878 1 1
0.599502671311239 0.597854192350639 0 0
0.500847340596573 0.499670093413155 1 1
0.491412409497353 0.490330379914461 1 1
0.49803176967284 0.496923211348151 1 1
0.522919703705988 0.521482927056711 1 1
0.440392817485524 0.439202689805585 1 1
0.515867776167565 0.514677303003503 1 1
0.48054714162899 0.479173870441847 1 1
0.541409108837764 0.540181911890181 1 1
0.517828249801685 0.516594913138797 1 1
0.522512224451856 0.521272322296214 1 1
0.537150129672616 0.53605416363923 1 1
0.509559598889221 0.508258528542848 1 1
0.50661973020219 0.505666528970126 1 1
0.49004290561958 0.488677259826097 1 1
0.472386793654749 0.471207246669094 1 1
0.528083475621634 0.526576299794628 1 1
0.458748977458043 0.4577494733192 1 1
0.444233992517417 0.442700250770983 1 1
0.502423378183073 0.501080388195675 1 1
0.466440597542221 0.465176535285011 1 1
0.466464623975714 0.465476543060904 1 1
0.539688881076587 0.538243668179168 1 1
0.50330955306453 0.501993504334175 1 1
0.581053061322284 0.579686320766852 0 0
0.51181932707848 0.510405926026912 1 1
0.510988250683734 0.509378244599711 1 1
0.444693736213739 0.443600059387181 1 1
0.567720695567395 0.566334797512577 1 1
0.530992411384588 0.529348414492905 1 1
0.469357449559712 0.468082767168543 1 1
0.541144633711683 0.539570222032081 1 1
0.507622695240336 0.506206944886245 1 1
0.408888026088694 0.407731636980158 0 0
0.451469413015253 0.450102997742615 1 1
0.490178849140358 0.488846112810369 1 1
0.455267709235325 0.454263431690774 1 1
0.496060903864404 0.49470920224937 1 1
0.425237579389469 0.42409866806007 1 1
0.486768540505678 0.485560501657332 1 1
0.467691837110138 0.466460181951562 1 1
0.488985269202544 0.48799622003712 1 1
0.500385465248979 0.498519494796671 1 1
0.511444371535823 0.509699914614193 1 1
0.497068881459491 0.495743196410477 1 1
0.520907747797359 0.51901614759098 1 1
0.415102120129355 0.414040011633694 1 1
0.503889474020666 0.502696358602987 1 1
0.504162859478271 0.502824028884296 1 1
0.454163796866819 0.452855277529068 1 1
0.514332623395638 0.513057000050841 1 1
0.538932685938689 0.537761952333985 1 1
0.521327351482739 0.519800872081256 1 1
0.580940327910836 0.579241867316821 0 0
0.479224322935256 0.478075761635631 1 1
0.53281688129168 0.531599784496941 1 1
0.433732134153001 0.432655257886439 1 1
0.493174344335757 0.492160805908754 1 1
0.534718690432567 0.533386154188041 1 1
0.458989602604587 0.457683948366147 1 1
0.605549761356349 0.603998840881977 0 0
0.555892796137942 0.554550701500769 1 1
0.49144326477795 0.490205963590423 1 1
0.519155079138589 0.517973228070858 1 1
0.522817775669621 0.521193420320876 1 1
0.439882761978525 0.438427925188785 1 1
0.53772346744172 0.53669693062535 1 1
0.496266519076966 0.495050661631315 1 1
0.489840209147144 0.488221065170818 1 1
0.514430123989848 0.512956746241484 1 1
0.557148060936444 0.554645965025983 1 1
0.535787379803201 0.53440894788852 1 1
0.433213184841838 0.43213216290614 1 1
0.544739818691231 0.543017505044984 1 1
0.490029627122692 0.488712180448701 1 1
0.522802220998977 0.521138586321595 1 1
0.491709413913941 0.490455557822666 1 1
0.51770117089176 0.515298742371201 1 1
0.469246573711361 0.468061229003258 1 1
0.491189271501041 0.489829692407806 1 1
0.512574347130133 0.511342956243591 1 1
0.495418879581593 0.494339567291878 1 1
0.521034876608362 0.519654785537573 1 1
0.540549865107839 0.539256684864907 1 1
0.470868999175744 0.469698917718412 1 1
0.495267415892059 0.494130606882173 1 1
0.523324648964431 0.521602454392378 1 1
0.5072743010364 0.505822289813136 1 1
0.506832510868124 0.505391080293126 1 1
0.539589903343595 0.538277860454152 1 1
0.507307508067777 0.506051542923061 1 1
0.549740941488616 0.548439899921039 1 1
0.495033717323807 0.49364824659105 1 1
0.492705577931007 0.491634496466701 1 1
0.506387788938303 0.505097010953781 1 1
0.553730508323185 0.552318191548367 1 1
0.465737312248939 0.464795629783031 1 1
0.469442256398682 0.468272976053775 1 1
0.478413890225317 0.477209670941005 1 1
0.50230388486815 0.50097793097801 1 1
0.520026986416221 0.518634742909211 1 1
0.525350116760585 0.523974893564747 1 1
0.471987094398657 0.470575403239604 1 1
0.480444384829968 0.478673869622461 1 1
0.474927189316121 0.473651801767433 1 1
0.467228287240498 0.465784927056003 1 1
0.543951301389337 0.542418608927047 1 1
0.514312032006554 0.512934980566484 1 1
0.512340121569042 0.51064307707788 1 1
0.527638233481735 0.526263893218992 1 1
0.547030077773027 0.545807304165435 1 1
0.55518790923796 0.553864169941154 1 1
0.521858015189128 0.520342792953543 1 1
0.546626095313205 0.545030676199052 1 1
0.458317898556639 0.45720674968766 1 1
0.527280855664389 0.526074179494635 1 1
0.508401837598086 0.507093589476587 1 1
0.437968966244708 0.436911012261358 1 1
0.447140023609565 0.445897459501995 1 1
0.443107567399499 0.441917669427482 1 1
0.4979751307309 0.496777612095045 1 1
0.531362687460096 0.529972038687194 1 1
0.483592820614607 0.482503871799851 1 1
0.535100833923944 0.533831333910775 1 1
0.483028017391054 0.481630424632099 1 1
0.503869442354274 0.50255579803552 1 1
0.483731197436757 0.482727484650606 1 1
0.538379069550157 0.537045426466511 1 1
0.439303054601176 0.438216586677032 1 1
0.5336313213375 0.532305967918112 1 1
0.538159137683437 0.53608167220105 1 1
0.613734321552441 0.612113897888577 0 0
0.509197568679234 0.507891322320112 1 1
0.510161781696148 0.50903655468577 1 1
0.530604304994587 0.529473596069469 1 1
0.447451302884395 0.446000913987785 1 1
0.537326010166473 0.535624786701805 1 1
0.532861087451846 0.531307777101601 1 1
0.486553046335016 0.485288121053651 1 1
0.520065480139257 0.51872337285531 1 1
0.475235884516359 0.474071426888409 1 1
0.460855807552573 0.459800272280459 1 1
0.521648869235022 0.520382378010438 1 1
0.516611253594208 0.514984033303243 1 1
0.466646910860955 0.465612515098547 1 1
0.445232799328563 0.443950217220639 1 1
0.534635069482066 0.533421515331505 1 1
0.469185494418654 0.468181457794663 1 1
0.494706911201826 0.493346226189276 1 1
0.522468898697932 0.521204740739042 1 1
0.533141731040735 0.531823354285523 1 1
0.452182844297056 0.450945501764227 1 1
0.47533464924165 0.474134700103132 1 1
0.537181770964501 0.536029969375898 1 1
0.506307333857369 0.504762087392657 1 1
0.411073819300331 0.409970044012485 0 0
0.46778882980331 0.466758252466013 1 1
0.45082166094929 0.448936845731335 1 1
0.393325180208904 0.392160905326371 0 0
0.493812197617986 0.492779424310567 1 1
0.558472024485241 0.55693736737779 1 1
0.485653291174435 0.484478029852176 1 1
0.468685404291747 0.467512447668968 1 1
0.502214110188961 0.500791438390615 1 1
0.505554848801432 0.504009849033497 1 1
0.509308100380883 0.508056863388873 1 1
0.54036051035789 0.53847186254944 1 1
0.445251194345635 0.444165818838185 1 1
0.535790775891386 0.534453963196169 1 1
0.462218039730425 0.460903564269191 1 1
0.504133210310612 0.502943737316679 1 1
0.443932164251014 0.442694893227937 1 1
0.521633486022231 0.520312857017878 1 1
0.495190597009241 0.493765732956047 1 1
0.560292786187104 0.558499805488944 1 1
0.517782122252293 0.516437295935776 1 1
0.449658305672152 0.448607859331321 1 1
0.523265198269062 0.521908718857628 1 1
0.489169611756624 0.488129419365954 1 1
0.533818786548842 0.532571005929847 1 1
0.493895735050546 0.492409545384545 1 1
0.454450167699104 0.453344304921001 1 1
0.49185038138916 0.490696187437413 1 1
0.441909227642402 0.440935689713702 1 1
0.53437278635578 0.53296138247966 1 1
0.541951758520327 0.540729465971834 1 1
0.522680303855931 0.521098165309079 1 1
0.494193265770932 0.492552724535757 1 1
0.531120062564247 0.529742757621266 1 1
0.493063035314179 0.4917349394301 1 1
0.579156292225494 0.577144600063847 1 1
0.506981408203511 0.505634280144243 1 1
0.513261821968018 0.511959733475748 1 1
0.519982438570695 0.518729497893538 1 1
0.533103985569248 0.53197281850833 1 1
0.520568018613109 0.51910380071249 1 1
0.486270525793239 0.485103382370381 1 1
0.552108944571469 0.550751217285359 1 1
0.513776272963129 0.512524537766855 1 1
0.479679540750946 0.478490719867939 1 1
0.478015602186979 0.47667642444701 1 1
0.518347240955158 0.516957614419743 1 1
0.523718694625983 0.522471137940703 1 1
0.509000824166119 0.507983496654623 1 1
0.545924319529013 0.544527261609948 1 1
0.475040831944628 0.473920902129521 1 1
0.586575820725273 0.584811691812386 0 0
0.409716946126858 0.408864723637254 0 0
0.438412777490882 0.437344555453773 1 1
0.511127570903668 0.509660154234234 1 1
0.489928613258782 0.488073059821232 1 1
0.408120625043269 0.407100074893167 0 0
0.519034673975349 0.517905874413275 1 1
0.482403716760931 0.481433020289368 1 1
0.467008020742794 0.465837182591198 1 1
0.483151010666472 0.481952554784674 1 1
0.54075213197 0.539228549509781 1 1
0.485020821025766 0.483642377569955 1 1
0.446600766912364 0.445516966105858 1 1
0.519890154289263 0.518668257529094 1 1
0.479849989766748 0.478577222237667 1 1
0.512816387265805 0.511491391079635 1 1
0.488350043475208 0.487213605512071 1 1
0.51802708143742 0.516435855167943 1 1
0.550081058811332 0.548712822013263 1 1
0.481051702162848 0.479588500980558 1 1
0.483999510177544 0.482686141937045 1 1
0.488364951668561 0.487271759515849 1 1
0.499948029985625 0.49871612428259 1 1
0.506933220208819 0.505649925578771 1 1
0.448255365159673 0.446964411951876 1 1
0.582540234880655 0.580967320145192 1 1
0.513655375628395 0.512368386070794 1 1
0.486616831064703 0.485416666235086 1 1
0.50845615685776 0.507166423795783 1 1
0.500185341468066 0.499027352930327 1 1
0.519203184204094 0.51780103402826 1 1
0.486204483159924 0.484974309106854 1 1
0.510426130444941 0.509320955958133 1 1
0.509272860194583 0.50801064682355 1 1
0.521023269919325 0.519978069517602 1 1
0.555891003037205 0.554678314783674 1 1
0.450288266191304 0.449244305495006 1 1
0.500010627905522 0.498815607557936 1 1
0.508171873227107 0.506847197941716 1 1
0.489110652944527 0.488048993407924 1 1
0.509646851586622 0.508358939012039 1 1
0.479374732223395 0.478242386492855 1 1
0.473615230569173 0.472604097836612 1 1
0.554108815239665 0.552731676712669 1 1
0.476383275080498 0.475287432713551 1 1
0.445746103871716 0.444586392471408 1 1
0.47212024949884 0.470722805542695 1 1
0.479206775824069 0.477699893737801 1 1
0.529463536389499 0.527940102823274 1 1
0.506173387891721 0.505081633288059 1 1
0.473710331280292 0.472584740961866 1 1
0.506457111297659 0.505229286523646 1 1
0.479632747408451 0.478203048333781 1 1
0.511351838494511 0.510055921421417 1 1
0.49255352347245 0.491204655433324 1 1
0.51307621821091 0.511956922713553 1 1
0.481564504494708 0.48050667388171 1 1
0.510700962150208 0.509364453480286 1 1
0.531818928745492 0.530393616830111 1 1
0.506156965436019 0.504947650905821 1 1
0.451106062494697 0.449664356669203 1 1
0.488516516478305 0.487388597489177 1 1
0.567396535112083 0.565793916897851 1 1
0.430069282169283 0.429089784796714 0 0
0.510070932127768 0.508824418842027 1 1
0.516555785776204 0.514976571591312 1 1
0.619987860798891 0.618384924800515 0 0
0.570164952024048 0.568877893808866 0 1
0.492701851356365 0.491594578499675 1 1
0.466362448177552 0.464964816662511 1 1
0.521521249772491 0.520103380004545 1 1
0.456713704538617 0.455618665422854 1 1
0.498705146671711 0.497548929879373 1 1
0.509323347998786 0.508149898582969 1 1
0.537155352363883 0.535751194946641 1 1
0.460756004476149 0.459578322459587 1 1
0.483750825205158 0.48243675031818 1 1
0.535457615808911 0.533974427705904 1 1
0.52390742697832 0.522584380444758 1 1
0.515388080895261 0.514198401684082 1 1
0.563131511772757 0.561810238883256 1 1
0.540514525073007 0.539241071274284 1 1
0.495088580810205 0.493866338443636 1 1
0.529470336489425 0.528324168925244 1 1
0.463526448318855 0.462530472218499 1 1
0.504574066669256 0.502663197690262 1 1
0.553573571210014 0.552333287097417 1 1
0.46978391593174 0.468489030112602 1 1
0.517050306494514 0.515772473998755 1 1
0.495236633217217 0.493676733013766 1 1
0.441537222409606 0.440167556066476 1 1
0.546287090882067 0.544648564729317 1 1
0.489261550166707 0.488104467588733 1 1
0.537952548457153 0.536064132109269 1 1
0.48964616605045 0.488524940041545 1 1
0.480964803280156 0.479975864158784 1 1
0.462564836199647 0.461324132784208 1 1
0.600355337472658 0.598474111083439 0 0
0.473659561089588 0.472477403747833 1 1
0.49236545601605 0.49087976896498 1 1
0.478543060787327 0.477194454789831 1 1
0.527037857854474 0.525793168804373 1 1
0.489962348690043 0.488615942553643 1 1
0.539447192622234 0.537929483947162 1 1
0.514204220205328 0.512795360263553 1 1
0.458619982343362 0.45734597172414 1 1
0.492131290565815 0.490939241084076 1 1
0.455840319834785 0.454856222325479 1 1
0.468755931533114 0.467455191750563 1 1
0.511952372194694 0.510478757557592 1 1
0.550554349715527 0.549121277930769 1 1
0.48198845249011 0.48058555462742 1 1
0.524935648543018 0.523614614814721 1 1
0.519810187009963 0.51870152448643 1 1
0.455401771582765 0.454382268891667 1 1
0.459026912660964 0.457912423203724 1 1
0.499835410606384 0.498478011383402 1 1
0.558797867134981 0.557478926754987 1 1
0.485097738896859 0.48397420327467 1 1
0.512215545792008 0.510995795505209 1 1
0.487243674449229 0.48618657970131 1 1
0.499165602918581 0.497913023888761 1 1
0.438294039284178 0.43725799845053 1 1
0.488758970939049 0.487121616262122 1 1
0.537470974028388 0.535578732461461 1 1
0.557246717445108 0.55564518259462 1 1
0.495883349956748 0.494395023787581 1 1
0.477359204736743 0.476204452891084 1 1
0.572664558061357 0.571121448788787 1 1
0.466092209963427 0.464832825340256 1 1
0.451780919545715 0.450741939956732 1 1
0.539482516777731 0.538278519422132 1 1
0.470396483259337 0.469098192026967 1 1
0.46833836077334 0.466921778621808 1 1
0.511358067959342 0.510149870875487 1 1
0.493640018760181 0.492537567328085 1 1
0.499087340161487 0.497838350181399 1 1
0.498379310757486 0.497244017878722 1 1
0.47841176027853 0.477256382963602 1 1
0.549320065917789 0.54778939439199 1 1
0.50992764633018 0.508724204293057 1 1
0.47741767912878 0.47573837854956 1 1
0.530752639550205 0.529721339848829 1 1
0.551843163227288 0.550371708887549 1 1
0.485395894372853 0.484368369244113 1 1
0.510191117982477 0.508424481155562 1 1
0.579222560665921 0.577872251253326 0 0
0.491690728817147 0.490557366175994 1 1
0.554155845612921 0.552422399014515 1 1
0.551319837521789 0.55005462811388 1 1
0.450974147320748 0.449673291742861 1 1
0.544589917936136 0.542959277169848 1 1
0.54677097922369 0.545462147268504 1 1
0.445643250843894 0.444437070448847 1 1
0.578033406840364 0.576376725671266 1 1
0.522203394326484 0.520757988707253 1 1
0.518097663889034 0.516747334543036 1 1
0.520378405923744 0.519085220277105 1 1
0.485924421367635 0.484807188795322 1 1
0.472351517960113 0.471095059314065 1 1
0.440296587063667 0.439176760750847 1 1
0.509271239794577 0.508086409493662 1 1
0.534516968974444 0.533154936252674 1 1
0.533615139014253 0.531920809333763 1 1
0.51735526710232 0.516236974136724 1 1
0.523312763310843 0.521973940650377 1 1
0.526584106168328 0.525271111201776 1 1
0.528051407687669 0.526995721841158 1 1
0.466595164112867 0.465401827992896 1 1
0.515782282508693 0.514588616584373 1 1
0.51168290445971 0.510672978399667 1 1
0.469428720484848 0.468122894406138 1 1
0.511709104694168 0.510396743063589 1 1
0.382168116249516 0.381241773682303 0 0
0.515493880370258 0.514091970650445 1 1
0.551395743651245 0.550185832094177 1 1
0.478127012006633 0.477019482492725 1 1
0.430120828237582 0.429238256172146 1 1
0.568667490837307 0.566852305817752 1 1
0.515930175727723 0.5147745186605 1 1
0.458210175156415 0.457174082756866 1 1
0.459780658605264 0.458631032644498 1 1
0.466698829603518 0.465681321962085 1 1
0.456905530335545 0.455606346820734 1 1
0.438956854562718 0.43777121502123 1 1
0.539703260000378 0.538553802066002 1 1
0.543428422075497 0.541748837837004 1 1
0.461400598986816 0.459467357794272 1 1
0.498453301988804 0.497289404991645 1 1
0.500494105427585 0.499244401856921 1 1
0.538896199088735 0.537470280461263 1 1
0.538075245303558 0.536667587952636 1 1
0.556206380075166 0.554821722681536 1 1
0.610767875787229 0.609161482182499 0 0
0.453349554906987 0.452275341823931 1 1
0.52110266612803 0.519924841102114 1 1
0.563772705099035 0.562167187573677 1 1
0.576760792865348 0.57533260095764 0 0
0.529978690218392 0.52873659823247 1 1
0.481970801989835 0.480386995959509 1 1
0.462948105744789 0.461872472890857 1 1
0.499557278507729 0.498331024643394 1 1
0.494921352925384 0.493511266007176 1 1
0.446435095317376 0.445247152598546 1 1
0.463573128957733 0.462204868602853 1 1
0.525913751561698 0.524826054839537 1 1
0.509669592759425 0.508434755392406 1 1
0.448569938525531 0.447511271668237 1 1
0.523051172640339 0.521709151779257 1 1
0.536110868624627 0.534584155267032 1 1
0.521460253334559 0.519836785244865 1 1
0.546569341792279 0.545464376460169 1 1
0.487975638846682 0.48681320201624 1 1
0.506005294546599 0.504981405314947 1 1
0.460380171462752 0.459346533579579 1 1
0.523805970707674 0.522517458592793 1 1
0.503056959665727 0.501485684370175 1 1
0.508223622398938 0.507043293090196 1 1
0.481421327243438 0.480309668668173 1 1
0.510471340466285 0.508857059650996 1 1
0.429850082534717 0.428362157266167 1 1
0.422080414265013 0.421200607795667 0 0
0.502642052360967 0.501347167561196 1 1
0.513990043676798 0.512972202336819 1 1
0.537276522431701 0.535846349324994 1 1
0.453637530537964 0.452472789850876 1 1
0.522131003774325 0.520893531109369 1 1
0.442666936914979 0.441709261598247 1 1
0.499463766637466 0.498104868997467 1 1
0.587196526678358 0.585890268131328 0 0
0.544544379765181 0.543280523401872 1 1
0.536405464044466 0.535156803848566 1 1
0.464497142642798 0.463432520895862 1 1
0.5459971648579 0.544974625923316 1 1
0.500985452174801 0.499180181171994 1 1
0.501649846981093 0.500187524755733 1 1
0.492713067150822 0.491470710531212 1 1
0.458551042180083 0.457582756828758 1 1
0.485170917485673 0.484286706251154 1 1
0.477407390338644 0.476006571116179 1 1
0.465574691115876 0.464356606162886 1 1
0.531303060404048 0.530046623814633 1 1
0.505640627549426 0.504169959320611 1 1
0.53518015862358 0.533700276221467 1 1
0.534485870988741 0.533212366046239 1 1
0.497926273040168 0.496540355758351 1 1
0.473743260820425 0.472114378000636 1 1
0.467709666324799 0.46646136920826 1 1
0.484043666773876 0.483088808122741 1 1
0.492813784577475 0.491851410877894 1 1
0.474747941692883 0.473539164554271 1 1
0.513094983039911 0.511863502515577 1 1
0.427491118599056 0.426253020040599 1 1
0.510129132294445 0.508442661807834 1 1
0.518715716292779 0.517157731698244 1 1
0.527305766957988 0.525973060820351 1 1
0.505765436410895 0.504292201826383 1 1
0.470060466051912 0.468827859917634 1 1
0.482623104936372 0.48136789755259 1 1
0.528756696882938 0.527105891088245 1 1
0.579331174084452 0.577407742722919 1 1
0.467015980133144 0.465605686998772 1 1
0.454548384688747 0.453551970708409 1 1
0.521210160631717 0.520006247955079 1 1
0.588453830424049 0.586875444555312 1 1
0.451676090462844 0.450535473707531 1 1
0.522662161951207 0.520552156304505 1 1
0.499344915425297 0.497776224387855 1 1
0.5351764511526 0.534045313904883 1 1
0.469227226725634 0.468270195595731 1 1
0.428897710814634 0.427865674558612 1 1
0.449085231769677 0.447768784133665 1 1
0.412733083917636 0.411466181731086 1 1
0.511940978495068 0.51051875119838 1 1
0.503172021722462 0.501827718792182 1 1
0.510998491188479 0.509685143534379 1 1
0.498799225398938 0.497638392487042 1 1
0.48442568806097 0.483301648235488 1 1
0.548968382923291 0.547601297188556 1 1
0.566655230799721 0.565072802286431 1 1
0.480704486161895 0.479389885658311 1 1
0.444637223203367 0.443556474567865 1 1
0.436720096537993 0.43573229331754 1 1
0.588588121133481 0.586746301198547 0 0
0.480110093001827 0.478963233028751 1 1
0.496247523382847 0.49507307164034 1 1
0.455085172316753 0.454030486076769 1 1
0.482518662397316 0.48103525026132 1 1
0.511868915486272 0.510454010106599 1 1
0.442578674075866 0.441067206353784 1 1
0.444068708848963 0.442800673989006 1 1
0.571548942039323 0.569091618068441 1 1
0.50611877663694 0.504874462749836 1 1
0.439794121078122 0.438289817766912 1 1
0.480373298899352 0.479312183895941 1 1
0.497261771407564 0.496061925712736 1 1
0.467861857477748 0.46669036860478 1 1
0.499516934876496 0.498226315131626 1 1
0.526694568180985 0.525535778612992 1 1
0.580906746239359 0.579689095000543 0 0
0.47981830569576 0.478739877434905 1 1
0.512117410376143 0.510735799241275 1 1
0.529032441710651 0.527846897587161 1 1
0.520312141839518 0.519076223164154 1 1
0.484398755868483 0.483041577906173 1 1
0.514047254873789 0.512639942970959 1 1
0.448575171300605 0.447418339105819 1 1
0.525088293741571 0.523199058287348 1 1
0.509972252321088 0.508536880481461 1 1
0.496994669313008 0.495950838286906 1 1
0.564428681605901 0.563164428859773 1 1
0.43748297401704 0.436428630604675 1 1
0.520913075722885 0.519359582834879 1 1
0.498488759795257 0.496426442473472 1 1
0.478030400975344 0.47674331485084 1 1
0.467133461212762 0.465975443328595 1 1
0.524303673439421 0.52289034202052 1 1
0.456179351046375 0.455039305389128 1 1
0.551730457539015 0.550619917559129 1 1
0.537179668641396 0.536025852962843 1 1
0.537890167839278 0.536350261336137 1 1
0.471660798624767 0.470486462011655 1 1
0.446541309111665 0.445385692778895 1 1
0.489753564195237 0.488325459841338 1 1
0.515057164432477 0.513759724028203 1 1
0.469175967129467 0.467869456659163 1 1
0.549859347483406 0.548041944492245 1 1
0.459269483805537 0.457960887893689 1 1
0.488938671318711 0.48765936820817 1 1
0.490669620336331 0.489482351316972 1 1
0.480030668994883 0.478583060022618 1 1
0.532417796000514 0.531150012575237 1 1
0.486258545892056 0.484939912279007 1 1
0.473579168066351 0.471645070071797 1 1
0.512260047486589 0.511175693627462 1 1
0.493973339649841 0.492505337990968 1 1
0.490768604967406 0.489466099514218 1 1
0.495391258400456 0.493971651135084 1 1
0.523571882680955 0.522525887988977 1 1
0.530790349013113 0.529544327261276 1 1
0.53634362401064 0.534902349003544 1 1
0.519274979559915 0.518108738542951 1 1
0.458299027535722 0.457252996852622 1 1
0.539623204531851 0.538199262731545 1 1
0.521662005783908 0.520138754322317 1 1
0.50285362472525 0.501551410898747 1 1
0.522673077042957 0.521492079288049 1 1
0.481545654317475 0.480278255384114 1 1
0.515857381913078 0.514347492041222 1 1
0.538592248813353 0.537539563405486 1 1
0.571891195115053 0.570275722494379 1 1
0.454299567820426 0.453337520821632 1 1
0.520320419324838 0.519047231722355 1 1
0.484339407349071 0.483251368625662 1 1
0.472843072976516 0.471283280060269 1 1
0.560916715075212 0.559643575160944 1 1
0.451401855312569 0.450229764102186 1 1
0.508583225988108 0.507304414615326 1 1
0.495879994357144 0.49394634382152 1 1
0.487500786119336 0.486272882906756 1 1
0.480395651411993 0.478846846630477 1 1
0.567894372220167 0.566705897116595 0 0
0.560757979313882 0.559197597522976 1 1
0.544392289826656 0.543227889652651 1 1
0.45910209828369 0.458066366310115 1 1
0.488520941726344 0.487275743833155 1 1
0.486998100532082 0.48569281700645 1 1
0.504775904847593 0.503529942623354 1 1
0.58489604981309 0.583397398382542 0 0
0.539864228726314 0.538053254879775 1 1
0.529858094704383 0.528147212757842 1 1
0.449458623474897 0.448260115015825 1 1
0.523122894159295 0.521452188076216 1 1
0.491435733365537 0.490375580764929 1 1
0.519274356064212 0.517950406090169 1 1
0.505068735152833 0.503789207895115 1 1
0.459886523235263 0.458535524332894 1 1
0.523962270520498 0.522607891096303 1 1
0.520652635000973 0.519126062611575 1 1
0.483919119828211 0.482329743048869 1 1
0.489845938416951 0.488665805803973 1 1
0.465021308033072 0.463894747413734 1 1
0.504361471012462 0.503196519449104 1 1
0.494598941973725 0.49320294478216 1 1
0.483051169365346 0.481645489762879 1 1
0.573499535549698 0.572077696680981 0 1
0.521318046465534 0.519786103338006 1 1
0.44099809116792 0.439393353578479 1 1
0.516920756353999 0.515549489827935 1 1
0.477602311773195 0.47590373718177 1 1
0.530084317245834 0.528813712793578 1 1
0.509970143127364 0.508943494842735 1 1
0.48519728685818 0.484036347763757 1 1
0.502541715229865 0.501333360205681 1 1
0.539248870948798 0.537718182859097 1 1
0.527583715754644 0.525913066807164 1 1
0.521429326656999 0.519916931113557 1 1
0.474797232447005 0.473438313493525 1 1
0.577316978322928 0.57567104930488 1 1
0.487873884699098 0.486528591751613 1 1
0.511566670273057 0.509977050731957 1 1
0.549512997793926 0.548288559860677 1 1
0.503035305653101 0.501823696783394 1 1
0.456152452610808 0.455100548262285 1 1
0.496226897017296 0.494864380748088 1 1
0.485601895910241 0.484562855603998 1 1
0.528414062688132 0.527040810570921 1 1
0.504423269136039 0.503435904461786 1 1
0.46804131807198 0.466958528992593 1 1
0.421164365979103 0.419841887301096 1 0
0.493585420280553 0.492450997104438 1 1
0.543861549179257 0.542670420348964 1 1
0.514188573369075 0.512723746684567 1 1
0.542577826129398 0.541111885598984 1 1
0.512207203836783 0.510610567951202 1 1
0.533804412540524 0.532478389773504 1 1
0.5234896957979 0.522209241404639 1 1
0.509057432095088 0.507906159044522 1 1
0.551786318305324 0.550538090413547 1 1
0.487049765629778 0.485894267322633 1 1
0.503891551623402 0.502598819163732 1 1
0.54987114114544 0.548436786490173 1 1
0.478055481752025 0.476854752317658 1 1
0.475447068393412 0.474237213942681 1 1
0.454850887777155 0.453789692429473 1 1
0.477805257746115 0.476776339500505 1 1
0.518308310170831 0.516713056303191 1 1
0.490970558407871 0.489828104808545 1 1
0.552117525168012 0.550124483201974 1 1
0.517999902455727 0.51664102719633 1 1
0.544103270034517 0.542633614586055 1 1
0.479582175338856 0.477906131934258 1 1
0.500907769328165 0.499821811387737 1 1
0.506012758040984 0.504766359200151 1 1
0.488861854517399 0.487795503343213 1 1
0.504287401284042 0.502923226001815 1 1
0.492582695965465 0.49135697436367 1 1
0.523924894426814 0.522367675857233 1 1
0.501476241232127 0.500421725180967 1 1
0.463630713770539 0.462467173694343 1 1
0.500046836855129 0.49857713461323 1 1
0.531613593171436 0.530284463550836 1 1
0.543399107176052 0.542136047498934 1 1
0.493347829763727 0.491768030847092 1 1
0.557547068142751 0.555663278265161 1 1
0.534705378733323 0.532977878452889 1 1
0.490723097969638 0.489387383776711 1 1
0.529385653810968 0.528000622928746 1 1
0.503021071787744 0.501806905603315 1 1
0.543107509509517 0.541957956974291 1 1
0.505461819784813 0.503796542231732 1 1
0.513405265593838 0.512291657096235 1 1
0.493471657203218 0.492332124270886 1 1
0.490580220647867 0.489343759955539 1 1
0.443277642974501 0.44213029296685 1 1
0.457504824552006 0.45642608569657 1 1
0.532722776540504 0.531579238828948 1 1
0.470260399688801 0.469247384363822 1 1
0.57910645402735 0.577725733684916 0 0
0.526584112701562 0.525235157650165 1 1
0.507680768528823 0.506463971364505 1 1
0.504662070668562 0.503429662656163 1 1
0.582288777160616 0.580904679279733 0 0
0.474930425755959 0.473623856663553 1 1
0.500530938433656 0.49937803151931 1 1
0.519702751885913 0.518004898720529 1 1
0.454994527600381 0.453467768494953 1 1
0.489581631767726 0.488176804891121 1 1
0.437000794996385 0.436040730982813 1 1
0.437961606575021 0.436860169513594 1 1
0.467046824742828 0.46592723771466 1 1
0.525332453286098 0.523993258982122 1 1
0.523870398185815 0.522613093058874 1 1
0.48866557935852 0.487699546860754 1 1
0.553070313400183 0.551541026654165 1 1
0.485237372313364 0.483585766444858 1 1
0.498186250696013 0.497012056893383 1 1
0.476145143820238 0.475069549342245 1 1
0.499610941084927 0.498403626692636 1 1
0.513541502352449 0.512382816072985 1 1
0.495375799888175 0.494127697370733 1 1
0.447323755844696 0.446298376213312 1 1
0.510879589304425 0.509579882762644 1 1
0.490768559432567 0.488940720218229 1 1
0.517315507886034 0.515620512380585 1 1
0.480460528623216 0.47903697307649 1 1
0.523248897616181 0.521828896818479 1 1
0.523136592224888 0.521469315430744 1 1
0.535236476493972 0.533872206716165 1 1
0.452468539521459 0.45129199715395 1 1
0.458083451789984 0.4568133158893 1 1
0.468235264481128 0.466889565633824 1 1
0.444665958441424 0.443554556951745 1 1
0.517662215926461 0.516371747201755 1 1
0.509008306811714 0.507820192303145 1 1
0.529443214500539 0.528089978854807 1 1
0.472594293706131 0.471484002820757 1 1
0.524911974690668 0.523225781420633 1 1
0.504468347796815 0.50314872935567 1 1
0.52233357408623 0.521007077453718 1 1
0.519849537364242 0.518713572903359 1 1
0.475016281384475 0.473978499075093 1 1
0.430504767867701 0.429220410936794 1 1
0.468546452009293 0.467068046610908 1 1
0.452134044022284 0.451053962136765 1 1
0.460227987123079 0.459147985989014 1 1
0.44875895659456 0.447423112123552 1 1
0.496869408021002 0.495803788067842 1 1
0.501880999190432 0.500865112671323 1 1
0.475913798053051 0.474480842051204 1 1
0.446293965032602 0.445140655452418 1 1
0.482207459307826 0.481042406137885 1 1
0.517449358822316 0.51637838438973 1 1
0.4602340298887 0.458692939281072 1 1
0.472393688843084 0.471269333809286 1 1
0.547276976319054 0.54560841711833 1 1
0.486400514857505 0.48536784120387 1 1
0.518201046640798 0.516803032920522 1 1
0.598824839297657 0.597611516369082 0 0
0.509937083717475 0.508113810658809 1 1
0.448607464407053 0.447494677877881 1 1
0.473180752311925 0.471911721772722 1 1
0.535843309770778 0.534357814054749 1 1
0.466905581313113 0.465613299561651 1 1
0.472621215469092 0.471421521563509 1 1
0.491860742609437 0.490691934702526 1 1
0.48583818365651 0.484448030469414 1 1
0.513250075976005 0.512090493018191 1 1
0.468336692122713 0.46734192237707 1 1
0.538908205711951 0.537853627533001 1 1
0.543521180826463 0.541978539127438 1 1
0.536228779255865 0.534983481577254 1 1
0.455418843073409 0.454361061335791 1 1
0.526591481972615 0.525283428670433 1 1
0.505457588961884 0.504289714426114 1 1
0.469913882803311 0.468599496212169 1 1
0.447129384100895 0.446119400083164 1 1
0.460423342848449 0.45937228715754 1 1
0.53001455241745 0.528523782987002 1 1
0.522145033262243 0.520903761478543 1 1
0.503381818630476 0.50219726961143 1 1
0.495788183246178 0.494473745519059 1 1
0.476700139777776 0.475584678520932 1 1
0.466692586243994 0.46536983736714 1 1
0.510294977456568 0.508842227160928 1 1
0.545303631527314 0.543849261804652 1 1
0.505051063751212 0.503800212272075 1 1
0.467088339319108 0.46583506943367 1 1
0.502787186830663 0.501690380630548 1 1
0.560679626338861 0.559378531219373 1 1
0.551645226998976 0.550266596138425 1 1
0.519209594785205 0.517822270218562 1 1
0.467162951278508 0.466024802360684 1 1
0.538976940856209 0.537183741702109 1 1
0.535939324774772 0.53443994547532 1 1
0.507545844261673 0.505968066743564 1 1
0.495826273344346 0.494687589123617 1 1
0.472816019336181 0.471738570999259 1 1
0.482025545122684 0.480479494509391 1 1
0.497293787110431 0.49522545119612 1 1
0.510059990596225 0.508715053526312 1 1
0.529340195706765 0.528209285970551 1 1
0.516591826606736 0.515319428648177 1 1
0.530598929423842 0.528998508836114 1 1
0.524405830814375 0.523313935362063 1 1
0.476589328887356 0.475265541635556 1 1
0.43676138212732 0.435719505778193 1 1
0.522866740595193 0.52161396844815 1 1
0.439674272956888 0.438513101704131 1 1
0.557847166886588 0.55657052155576 1 1
0.498554913359009 0.497208618572622 1 1
0.501060962241045 0.499653049303471 1 1
0.547658057116636 0.546286164696092 1 1
0.48064408591652 0.47935770082313 1 1
0.591407097501588 0.589895333565631 0 0
0.530311026764436 0.52880086454447 1 1
0.482046660405387 0.480861828095748 1 1
0.472128114152014 0.470889556622626 1 1
0.565256873915103 0.563800542423301 1 1
0.489644952993022 0.488129347944974 1 1
0.493667633508504 0.492455557732823 1 1
0.509787138927632 0.508728731428061 1 1
0.414996590208894 0.413819976572341 0 0
0.512891198387791 0.51166378108928 1 1
0.534212792667733 0.532861290197316 1 1
0.495937075384434 0.494634141939154 1 1
0.441929518164169 0.440636835994517 1 1
0.526756988800257 0.525273585754167 1 1
0.508916108814753 0.507655670838475 1 1
0.473294402415949 0.472056108812081 1 1
0.634674786838032 0.632955274719234 0 0
0.506027290253908 0.504901370569186 1 1
0.445994879442026 0.444833583760328 1 1
0.536119532629041 0.53477324699593 1 1
0.422863114732737 0.42201534821334 0 0
0.525727802669369 0.524466700090548 1 1
0.492603823026895 0.491074760795936 1 1
0.559475082300066 0.557998010086318 1 1
0.500385438301901 0.498816063006155 1 1
0.513832089342467 0.512449932759222 1 1
0.502430385300001 0.501071114536153 1 1
0.480506006021204 0.47927874416073 1 1
0.505900809465542 0.504305481815592 1 1
0.554547122988162 0.553211332844317 1 1
0.478878089473015 0.477586454786603 1 1
0.539847961818128 0.538709822483789 1 1
0.513684476559855 0.512511515184735 1 1
0.489276503348274 0.488246612215875 1 1
0.516810653108259 0.515628754443303 1 1
0.54927419009985 0.548076648812777 1 1
0.459340489898206 0.457965369185927 1 1
0.453622625934553 0.452477519789957 1 1
0.526301726758889 0.525006173365862 1 1
0.475576168442164 0.474546296622372 1 1
0.472604257270382 0.47144013376589 1 1
0.463916743015854 0.462380414115092 1 1
0.432434693004869 0.431177694330791 1 1
0.487113623520534 0.48592645482768 1 1
0.521929549211822 0.520654916940869 1 1
0.50970744721572 0.50837505543693 1 1
0.509848752360336 0.508836222676588 1 1
0.450710669520074 0.44949865836044 1 1
0.545480086453784 0.544265407466408 1 1
0.454083888710561 0.452977146844647 1 1
0.406139276327287 0.405037585114796 0 0
0.56776108510245 0.566336509024941 1 1
0.46223383752069 0.460418421846202 1 1
0.520655064036288 0.519127092285867 1 1
0.470701384910835 0.469389086398171 1 1
0.419768027745647 0.418749741626038 0 0
0.478082327199282 0.476722512630974 1 1
0.475306235007976 0.473536569175494 1 1
0.480766939179797 0.479536493643325 1 1
0.483148685655961 0.48185950655419 1 1
0.56623771679129 0.564668803566237 1 1
0.507517813303173 0.506401709769823 1 1
0.492490375787289 0.491027251471402 1 1
0.495804869338996 0.494840679471746 1 1
0.460986195213115 0.459814124305963 1 1
0.510798791100816 0.509585781180979 1 1
0.466086976650893 0.46508846811663 1 1
0.595458591612354 0.594078332365559 0 0
0.473739462954163 0.472602437818922 1 1
0.474557380171785 0.473454591295259 1 1
0.535981443833258 0.534726480716118 1 1
0.48518717678014 0.484138050436627 1 1
0.490955608438962 0.489170224526851 1 1
0.541802722235272 0.54063074687996 1 1
0.52812849858027 0.527031018509715 1 1
0.506110890365084 0.50502258376167 1 1
0.458027858916525 0.456788599190296 1 1
0.493525952278465 0.492241010880387 1 1
0.487270725440919 0.486150412744881 1 1
0.472818210381558 0.47189866411789 1 1
0.501854600262185 0.500694354623559 1 1
0.573268325077974 0.571178003383126 1 1
0.54158900490618 0.5403824539695 1 1
0.476167526346079 0.475192287131592 1 1
0.471359061056691 0.47016863590532 1 1
0.528061024746354 0.52632813825798 1 1
0.563651958855705 0.561648176827367 1 1
0.446442703785923 0.44527667530057 1 1
0.486474901420607 0.485351756897696 1 1
0.438743898405395 0.437765855115824 1 1
0.483566457271689 0.482086057695956 1 1
0.561881765026948 0.560186498391917 1 1
0.553285177802207 0.551863792409715 1 1
0.499331050482436 0.497954012822705 1 1
0.546078041974646 0.544598057227372 1 1
0.420703371331845 0.419507463286197 1 1
0.513066047814974 0.511909567650594 1 1
0.516464243067963 0.515106328940779 1 1
0.507500018265345 0.506437647949652 1 1
0.546066596954105 0.544487574183846 1 1
0.49835164208933 0.497050317000972 1 1
0.48894454094738 0.487725873149264 1 1
0.477554242783457 0.476249467592931 1 1
0.526039405691871 0.524691085671591 1 1
0.499950517077928 0.498617053121172 1 1
0.519326077957101 0.518100520057203 1 1
0.493253541113087 0.491764499253109 1 1
0.442897853181476 0.441794594593688 1 1
0.50933369922762 0.50805283316329 1 1
0.534298932296694 0.533005224095498 1 1
0.510752810467094 0.509392141771406 1 1
0.522482358862151 0.520805377933111 1 1
0.510237733300977 0.509069104006387 1 1
0.471225578278329 0.469919340891461 1 1
0.496044520476529 0.494878209403174 1 1
0.461212682551302 0.459844008187868 1 1
0.452666194405849 0.451677267584585 1 1
0.514831581425952 0.513212317985194 1 1
0.499269331754794 0.497479287912076 1 1
0.508542757656809 0.507367955101279 1 1
0.549277826807566 0.547998151887525 1 1
0.543230578994894 0.54186058527921 1 1
0.502472894507137 0.501267909687309 1 1
0.494170549500306 0.492834018361907 1 1
0.503163005155609 0.502051322701028 1 1
0.525990319311906 0.524628725245793 1 1
0.505763664602993 0.50422811407281 1 1
0.477316315069971 0.476131624633306 1 1
0.532717550412922 0.53137871014411 1 1
0.465212269893376 0.463849511661401 1 1
0.472219293242776 0.471067017290193 1 1
0.536984907228126 0.535874841365832 1 1
0.544766884019071 0.543302631129868 1 1
0.510157782043719 0.509058896389424 1 1
0.498013058940631 0.496630877595465 1 1
0.52399788491864 0.522700283698198 1 1
0.457058485013331 0.455764403959636 1 1
0.532501364415949 0.530778014027554 1 1
0.422003220604745 0.420693061912131 1 1
0.505747859391356 0.504353760379202 1 1
0.489702551802381 0.488528700201051 1 1
0.549411845660589 0.548114239868824 1 1
0.500315926010739 0.49889550427586 1 1
0.463876398409042 0.462746547711611 1 1
0.501331455668464 0.500124167743385 1 1
0.5381551271864 0.536816710797451 1 1
0.516747039692129 0.515417043508262 1 1
0.545119596302786 0.543155607180985 1 1
0.474242924688419 0.47303136578843 1 1
0.465242147113755 0.463874307434292 1 1
0.488414594282559 0.48699534862289 1 1
0.560002375019155 0.558484121078255 1 1
0.519220534419799 0.517784962245961 1 1
0.478203511440198 0.477024636326535 1 1
0.465556531722623 0.464261636561378 1 1
0.444328140360885 0.442891391287199 1 1
0.532731650563408 0.531011623839174 1 1
0.552295213430751 0.551020442773385 1 1
0.433439314127256 0.432398269447028 1 1
0.489954418031882 0.488843599475271 1 1
0.494937298656842 0.493733960655199 1 1
0.553815416044678 0.552405442567822 1 1
0.522231591087108 0.520941957207379 1 1
0.589169066904559 0.58748357776178 1 1
0.491428877846081 0.490165833419685 1 1
0.474273923944047 0.47312569235672 1 1
0.502224937493167 0.500885212081677 1 1
0.485980063060957 0.484731228354912 1 1
0.555164044804662 0.553810312932914 1 1
0.474980119590606 0.473802371130425 1 1
0.503613553768103 0.502389127333723 1 1
0.482813830973852 0.481669205217748 1 1
0.483679103263964 0.482398112963617 1 1
0.490165228973465 0.488760461374614 1 1
0.524021433308651 0.522666990322402 1 1
0.460590028343221 0.459450456705335 1 1
0.477161953790508 0.475542826598116 1 1
0.470536469841666 0.469595349008302 1 1
0.548447873374246 0.547214291341439 1 1
0.390944838122337 0.390015692767904 0 0
0.415282174565678 0.414112409960072 0 0
0.526172547215758 0.525103478371115 1 1
0.482251455143613 0.481099283407648 1 1
0.587455072189347 0.585980594639233 1 1
0.472261352723363 0.471114227995369 1 1
0.548724695404728 0.547216176345593 1 1
0.498093263979709 0.496875946056486 1 1
0.400752347379398 0.399704470134853 0 0
0.550698671558038 0.549201954882877 1 1
0.512705944130399 0.511389870656444 1 1
0.543946182579849 0.542495730393094 1 1
0.48741553808019 0.485970977167364 1 1
0.461305526279742 0.460096196528839 1 1
0.491934187525567 0.490618558399118 1 1
0.531487557594582 0.52969349676116 1 1
0.527480100201299 0.52594575984779 1 1
0.525110083020304 0.523907848966671 1 1
0.475973844323857 0.47469333118864 1 1
0.522504867122066 0.521099914027508 1 1
0.514560942484149 0.513120710637169 1 1
0.478528831984631 0.477165623649799 1 1
0.534758876435087 0.53331796864633 1 1
0.4927084018119 0.49130909325045 1 1
0.434125289486517 0.433065630838938 1 1
0.538395728333967 0.53687682134036 1 1
0.426566990549135 0.425352644011829 0 0
0.456501097782836 0.455353534876992 1 1
0.501889979256821 0.500430793726463 1 1
0.516692400295143 0.515293955490648 1 1
0.466990155136224 0.466022310745757 1 1
0.507388722801508 0.506229985992256 1 1
0.505557461464315 0.504370449448399 1 1
0.497528015690248 0.496261703154807 1 1
0.467462674956685 0.466099858608642 1 1
0.477026867855534 0.47583333736078 1 1
0.520645929586182 0.519442407606604 1 1
0.517545095433258 0.516258268788902 1 1
0.540029650511216 0.538521856973179 1 1
0.563214139014979 0.5619885448923 1 1
0.501409985584806 0.500336139949103 1 1
0.463875558663398 0.462799380004952 1 1
0.489952443250555 0.48888101116031 1 1
0.512527716838072 0.511335757650441 1 1
0.560317814705834 0.558665202434954 1 1
0.548808881081662 0.547515980833685 1 1
0.446612455919868 0.445381225291965 1 1
0.523448333391003 0.522453590530052 1 1
0.563286891441713 0.562121638326936 1 1
0.472412241231085 0.471094592590003 1 1
0.487232723903969 0.486024356816494 1 1
0.482267311761232 0.48088569335906 1 1
0.52205942513123 0.520708010696872 1 1
0.469851321362498 0.468166882501762 1 1
0.520943826687515 0.519699821449524 1 1
0.436168393886548 0.434732147798924 1 1
0.555182687506151 0.553837386427223 1 1
0.505499046562457 0.504292406971469 1 1
0.467787719229007 0.466597933312468 1 1
0.473370520045244 0.472186871710218 1 1
0.529751345472392 0.52822183579698 1 1
0.460770621898612 0.459500476044905 1 1
0.565910323121365 0.564516195866951 1 1
0.463900945150119 0.462546699200377 1 1
0.50102739717885 0.49995764756587 1 1
0.521165593441612 0.520075959262913 1 1
0.480364220111754 0.479137628720713 1 1
0.494399054478929 0.493195800451176 1 1
0.443562036538592 0.442548344913472 1 1
0.473482186196781 0.472338888938975 1 1
0.423374659660714 0.422349357090326 1 1
0.474175683161821 0.473168951132642 1 1
0.450486460031761 0.449411553869301 1 1
0.516981455965525 0.515628150031943 1 1
0.405393659133161 0.404197204208406 0 0
0.549577221219981 0.547985698849602 1 1
0.464569775214354 0.463405307911919 1 1
0.451568658040507 0.450438805416624 1 1
0.573404361205294 0.571629076515146 1 1
0.447404491686744 0.446077359916496 1 1
0.51309594470793 0.511943925440279 1 1
0.545875835580653 0.544628122390434 1 1
0.492228111115731 0.490945623152579 1 1
0.493136699118752 0.491638753103593 1 1
0.470603197028424 0.469617046012521 1 1
0.431535794937486 0.430562157645459 1 1
0.504811687463913 0.503578230791922 1 1
0.511101442202072 0.509709812004839 1 1
0.462141576562677 0.460583710663979 1 1
0.50933133229393 0.508042088271388 1 1
0.55121716012398 0.549636373525598 1 1
0.522789879952933 0.521608771920307 1 1
0.495518367496937 0.494209648132231 1 1
0.499679111471881 0.49837619360216 1 1
0.444299875246766 0.443323626219375 1 1
0.561024653959859 0.559700477863526 1 1
0.468574893191767 0.467619324396867 1 1
0.48041115301234 0.479178212717615 1 1
0.457537169951611 0.456479751800605 1 1
0.471298388157213 0.470236483670912 1 1
0.513469029934786 0.512380863892154 1 1
0.476655258848036 0.475542455790277 1 1
0.576336405971973 0.574652199842152 1 1
0.473750657296088 0.472554106227672 1 1
0.547798956381143 0.546370503376386 1 1
0.466734391143393 0.465552124389692 1 1
0.47788260326705 0.476529132013519 1 1
0.506057840882921 0.504468248378726 1 1
0.458221582660855 0.457013835624761 1 1
0.502623234273444 0.501208474322461 1 1
0.471066347136068 0.469858731055056 1 1
0.448674802746015 0.447533969144507 1 1
0.505360310391626 0.504032496695806 1 1
0.520810305965046 0.519105660170232 1 1
0.491600671922599 0.490234719086012 1 1
0.538203169769782 0.537064608532398 1 1
0.498416238605788 0.497174164542204 1 1
0.513287149997591 0.512265319245876 1 1
0.54193216255211 0.540618765583914 1 1
0.481694928078876 0.479892501198083 1 1
0.479874490567433 0.478666398921036 1 1
0.514062762094543 0.512250993397607 1 1
0.533048236241756 0.531170529812177 1 1
0.522100221906079 0.520780853949302 1 1
0.52291709720298 0.521716003944447 1 1
0.53189054028383 0.530166162899495 1 1
0.543372922726732 0.5420707867368 1 1
0.498846580266662 0.497560610498085 1 1
0.569561311517245 0.568001051002759 1 1
0.480943503824522 0.480003206278203 1 1
0.496552073619588 0.495257254764237 1 1
0.513920138359088 0.512497672662301 1 1
0.471252632481564 0.469981095940661 1 1
0.495216522463923 0.494099103510518 1 1
0.506573671950802 0.505072335198571 1 1
0.497667054872866 0.496600108707683 1 1
0.48194700978999 0.480963727125916 1 1
0.420264446343833 0.419275986648009 0 0
0.528733307884192 0.527302534255463 1 1
0.500813282545183 0.499184431290173 1 1
0.509908655829186 0.508676117804936 1 1
0.464562090834976 0.463493173703457 1 1
0.485317675698547 0.484249353747881 1 1
0.477089564889221 0.475319316888831 1 1
0.494124503808727 0.492541295305157 1 1
0.518048346153994 0.516583561266852 1 1
0.57328626747131 0.571914158057281 0 1
0.464633817925392 0.462839838730654 1 1
0.594838348425089 0.593253146824264 0 0
0.368951315274063 0.368230455415616 0 0
0.456956699039437 0.455852221939414 1 1
0.495112367954919 0.494026997343219 1 1
0.500081260594292 0.498316737830384 1 1
0.565549221183091 0.564316430257484 1 1
0.549173095851849 0.547711818963994 1 1
0.443289257602705 0.442017090339178 1 1
0.482567336274536 0.481343572898528 1 1
0.462315503087858 0.461214199349267 1 1
0.488328776646073 0.48709079561412 1 1
0.550509769877041 0.549154631121482 1 1
0.576284436523064 0.574442069682285 1 1
0.550921123626521 0.549562247784636 1 1
0.519356107228843 0.518126685562468 1 1
0.470638613216777 0.469503338172555 1 1
0.483850182022541 0.482501869221046 1 1
0.522821571562349 0.521660042114377 1 1
0.471851182842796 0.470689715136368 1 1
0.4681728419196 0.466879122831466 1 1
0.440027015580789 0.438846151266623 1 1
0.527262122795794 0.526146447359314 1 1
0.515396544933538 0.514074602741521 1 1
0.470755034048595 0.468946201492531 1 1
0.516280602760188 0.51494459864428 1 1
0.509735652345479 0.508442372316661 1 1
0.460605404247078 0.459404763225326 1 1
0.520604613808295 0.519127004063756 1 1
0.458383826060375 0.457183014200683 1 1
0.538818394549514 0.537515023450438 1 1
0.497996557439047 0.497012231878203 1 1
0.508662775712763 0.507644213594785 1 1
0.406940767175836 0.40581316455657 1 1
0.44701938765341 0.445874123999428 1 1
0.465195121206765 0.464154034758885 1 1
0.500762721755545 0.49935224951153 1 1
0.497242887779618 0.496027183394852 1 1
0.498651668697283 0.49741612031485 1 1
0.51928799698105 0.517921524720383 1 1
0.401028549767379 0.400112832899081 0 0
0.5172869795959 0.516157061350847 1 1
0.492067941424998 0.49058696005531 1 1
0.553665760218788 0.551982539843376 1 1
0.520319439546076 0.519048912506469 1 1
0.557211556662954 0.556077305520264 1 1
0.500446733744743 0.49884163136253 1 1
0.507142935937239 0.506005808200066 1 1
0.529027649070486 0.527605704327965 1 1
0.519458847939073 0.518143832769297 1 1
0.501318456098149 0.499964344669723 1 1
0.504440190378104 0.50264797675061 1 1
0.48099971671784 0.479835760498261 1 1
0.449425744141862 0.448243630272911 1 1
0.543210102963865 0.54171502392391 1 1
0.459349990679458 0.458097577562104 1 1
0.503626077954503 0.501865635137973 1 1
0.501459390344088 0.500187272445416 1 1
0.474067392829619 0.472914210070986 1 1
0.50742258178372 0.50614097019246 1 1
0.45051037516081 0.44957137420789 1 1
0.528088658746009 0.52680205891187 1 1
0.554669753483626 0.553014515780768 1 1
0.543424642982536 0.542111779716714 1 1
0.500917054797332 0.499406010109855 1 1
0.476089176242317 0.475181784423361 1 1
0.548808621357458 0.546948472761657 1 1
0.473173528125286 0.472140759010963 1 1
0.473921793700903 0.472757570664193 1 1
0.467331998547835 0.466095201680954 1 1
0.519023061776 0.517592280610078 1 1
0.504288368348451 0.503003700086479 1 1
0.487397377987441 0.486282417417553 1 1
0.500111908504608 0.498969964660991 1 1
0.471585587251842 0.470425176237683 1 1
0.486672381084496 0.485425962587437 1 1
0.446662431809282 0.445524253860456 1 1
0.558512892581383 0.556751533196903 1 1
0.542346040637176 0.541166978555782 1 1
0.49436123220671 0.493257686694582 1 1
0.502211784924519 0.501091232795324 1 1
0.513570392581174 0.512472316805033 1 1
0.489673188565984 0.488573977840057 1 1
0.479602911970132 0.478310627391651 1 1
0.542564161276077 0.541368900751787 1 1
0.499045172047039 0.497932748801669 1 1
0.500247052394592 0.499079249625468 1 1
0.503057057566934 0.50149484017406 1 1
0.509642263326324 0.508117804015813 1 1
0.481645795176252 0.480627156759333 1 1
0.594722585255718 0.592866440232656 0 0
0.546855264750042 0.54531199221323 1 1
0.510015952531858 0.508819426736652 1 1
0.518287491975689 0.516430101818819 1 1
0.516745030397759 0.515552394854758 1 1
0.534574994335565 0.533126823018056 1 1
0.496198716191305 0.494918416822918 1 1
0.528925735309848 0.527390469892164 1 1
0.517217898889354 0.515846346249863 1 1
0.501038664632551 0.499652265284296 1 1
0.463090030763094 0.462088487782834 1 1
0.433442502952187 0.43214227642759 1 1
0.497919938349967 0.496859625957761 1 1
0.509408712058002 0.508133188501471 1 1
0.507805268370765 0.506599097618247 1 1
0.504438984848309 0.502772741923768 1 1
0.519817135964458 0.518377159578754 1 1
0.487975863315098 0.486651117005768 1 1
0.480323390514221 0.479189053819764 1 1
0.52904119871694 0.527547348453937 1 1
0.457262536696453 0.455951628679335 1 1
0.544340827242769 0.542889690671013 1 1
0.40477418368925 0.403612941475447 0 0
0.508707632337016 0.507462148295697 1 1
0.50160752829547 0.500391009636514 1 1
0.46822579871975 0.466907424573201 1 1
0.481987112188818 0.480659152600826 1 1
0.4658298490987 0.46463284892236 1 1
0.535707776332112 0.534288750169143 1 1
0.543606604487074 0.54239843498016 1 1
0.497169533352385 0.496086405846179 1 1
0.477037788639652 0.475877510757487 1 1
0.52430411694632 0.522823986839101 1 1
0.521912010394684 0.520702304518552 1 1
0.527703934829479 0.526357661886546 1 1
0.579544435104628 0.577765964351206 1 1
0.489037951562641 0.487942994182269 1 1
0.490281847495358 0.488862376637831 1 1
0.497299659912571 0.49625241258567 1 1
0.50190872197128 0.500315764191105 1 1
0.548823307412016 0.547185319728986 1 1
0.462071131200959 0.460878413477918 1 1
0.477846763085897 0.476895222084781 1 1
0.432719598237071 0.431775533898508 1 0
0.540981519290156 0.539390896101992 1 1
0.505544484672343 0.504350305727658 1 1
0.546246513642541 0.544931848982709 1 1
0.504917242545971 0.50353359222216 1 1
0.494895184019866 0.493869413944509 1 1
0.514254870818717 0.512960742808468 1 1
0.475903530530761 0.474574845348578 1 1
0.511972082620451 0.510373042120352 1 1
0.45290801097721 0.451772386949988 1 1
0.506809555839104 0.505739063903223 1 1
0.510391296508533 0.509021237867916 1 1
0.522970697935427 0.5216460814758 1 1
0.484600144380097 0.483319335120701 1 1
0.545981202866018 0.544760572851488 1 1
0.508313973682074 0.506627772875149 1 1
0.500127853549019 0.498430213439464 1 1
0.483151337483613 0.482054245721648 1 1
0.430085124534392 0.42895650303293 1 1
0.511667162651624 0.510265353648395 1 1
0.505735345553721 0.504783018307351 1 1
0.559418570936319 0.558093962957438 1 1
0.456930735919548 0.455720418586038 1 1
0.501282188446689 0.500032357580262 1 1
0.573884049226554 0.572432805710935 1 1
0.503989844131339 0.502929929202669 1 1
0.557103256702376 0.555769388551309 1 1
0.450974238013804 0.449732061901005 1 1
0.519042911216597 0.51770273223089 1 1
0.441134989279979 0.440170223502551 1 1
0.485793659437509 0.484662837683532 1 1
0.500113069436081 0.499015147035891 1 1
0.51333724378625 0.512259489939307 1 1
0.549158862413006 0.547665762241047 1 1
0.521168176261067 0.52010881807018 1 1
0.479739990724855 0.478474609059648 1 1
0.49355894117614 0.492570843680384 1 1
0.433345892268657 0.432288623988804 1 1
0.428525577657559 0.427435145328326 1 0
0.541414063279646 0.539982940516357 1 1
0.512326984682235 0.511261531153281 1 1
0.470731691846846 0.46960134122216 1 1
0.455809945868937 0.454479644031261 1 1
0.500605254541027 0.499191762140631 1 1
0.430962057246881 0.429630878115077 1 1
0.415423006315645 0.414413264947458 0 0
0.502528908955487 0.501424773267475 1 1
0.546109611501582 0.545037916632448 1 1
0.43472652505167 0.433597140018653 1 1
0.497097467150008 0.495357629097258 1 1
0.53925586326348 0.537826903565713 1 1
0.460335590924451 0.459080186796492 1 1
0.483803604126953 0.482615264856299 1 1
0.447637036160887 0.446490195611597 1 1
0.531053763463633 0.529518483744587 1 1
0.528713253633239 0.527585458869179 1 1
0.490566576047916 0.489442739617948 1 1
0.534247554235944 0.53310165982368 1 1
0.471242417161101 0.470023984780382 1 1
0.49867883305186 0.497341015706458 1 1
0.520912685181241 0.519694033816095 1 1
0.492804733017886 0.491553213459179 1 1
0.473177786498615 0.472160823104581 1 1
0.478650647806911 0.477418276921139 1 1
0.456452430467233 0.455414356430471 1 1
0.515668970176959 0.514635606604106 1 1
0.555171005908941 0.5538258300375 1 1
0.594611395077725 0.593214455424 0 0
0.537993171092656 0.536245191248548 1 1
0.499679497474477 0.498219014644203 1 1
0.504228599185439 0.502985604761907 1 1
0.515710130505272 0.514051122500658 1 1
0.486252496445824 0.485135545870154 1 1
0.539525452832252 0.537890481960641 1 1
0.53978251982411 0.538682769533484 1 1
0.515944198216722 0.51485397053058 1 1
0.554932060689682 0.553700531147826 1 1
0.471087443154186 0.469881763462887 1 1
0.490671040773636 0.489395001807727 1 1
0.474365442913633 0.473161650396 1 1
0.473329554709398 0.472165912262339 1 1
0.546061392881332 0.544823110288613 1 1
0.526651072096463 0.525312576244507 1 1
0.565486980089366 0.564238933829348 1 1
0.494467464966093 0.493376011145996 1 1
0.515090725492747 0.513488163316969 1 1
0.509622382062077 0.508366645688102 1 1
0.48273595414392 0.481595266119703 1 1
0.481647633773532 0.480278096586259 1 1
0.516217875353843 0.515009639099875 1 1
0.454549964668874 0.453321215836215 1 1
0.522844821152368 0.521402861533136 1 1
0.529668612538762 0.527861737606169 1 1
0.495849185250325 0.49453116931458 1 1
0.489633458320893 0.48837154916737 1 1
0.49324057689649 0.491687987954715 1 1
0.487806918247805 0.486263908566622 1 1
0.487175487297173 0.486050565294882 1 1
0.526904110342369 0.525361675360565 1 1
0.473671782631903 0.472314679943358 1 1
0.500184828934616 0.498436487104742 1 1
0.450328557612404 0.449018682066822 1 1
0.536207620146358 0.534726741354143 1 1
0.513706749981938 0.512408429688751 1 1
0.42033593029578 0.419107618411295 0 0
0.528809052972921 0.52747445463376 1 1
0.556687146897993 0.555574380933388 1 1
0.501227797624318 0.499843447162941 1 1
0.511753676680474 0.510434611252315 1 1
0.579247301800655 0.577700137485645 1 1
0.488728508118404 0.487433369765064 1 1
0.489729741826095 0.488578893367202 1 1
0.475474843387854 0.474219373847843 1 1
0.475558392419119 0.47434968563967 1 1
0.485111123863252 0.484059024038129 1 1
0.485595983757593 0.484402368405579 1 1
0.481511494865136 0.480125073461393 1 1
0.521622708109991 0.520338265871758 1 1
0.464489020502518 0.463036924849518 1 1
0.485427285965563 0.484357208717266 1 1
0.560041205070009 0.558800042578216 1 1
0.375765488883876 0.374851066426685 0 0
0.489492522520837 0.488380007364206 1 1
0.485420572633714 0.484092024167468 1 1
0.433573976786846 0.432046019357812 1 1
0.522207215177051 0.520737033144125 1 1
0.485211339405845 0.48395580452573 1 1
0.472198129428437 0.470833740610092 1 1
0.428581249667691 0.427465513286982 1 1
0.436429387772919 0.435271294419084 1 1
0.517541822378783 0.516400686048584 1 1
0.548030076129695 0.546722251175324 1 1
0.536130036368165 0.534612648606112 1 1
0.538721912314863 0.537221368440516 1 1
0.421101021951298 0.420181479862666 0 0
0.45889187286986 0.457788895740149 1 1
0.540792979803632 0.539358769682038 1 1
0.559403448348593 0.557973374821383 1 1
0.468654258751334 0.467556145653118 1 1
0.452663983750498 0.451718090950671 1 1
0.537492264101408 0.536015823133161 1 1
0.52416620161263 0.52274509030348 1 1
0.504007844376835 0.502733990963167 1 1
0.554452090824813 0.552763864469365 1 1
0.497183583712229 0.496160538556026 1 1
0.457892923861068 0.456788262981941 1 1
0.487869397065336 0.48681513764802 1 1
0.544264595743169 0.5430097979897 1 1
0.442491515040519 0.441350202612763 1 1
0.514747389888959 0.513486171902606 1 1
0.517176361280944 0.515976105374352 1 1
0.462174089514923 0.461030517417503 1 1
0.49320705654695 0.492050488647054 1 1
0.617505556328224 0.615773409538556 0 0
0.521025419569567 0.519757790129295 1 1
0.57050875974415 0.569016938177379 1 1
0.556913125126984 0.555402706779442 1 1
0.446873550838222 0.445704635814219 1 1
0.494675689595902 0.493510480856568 1 1
0.54300386663785 0.541718052614567 1 1
0.553312596888349 0.552070070390076 1 1
0.513014310176018 0.511640970899231 1 1
0.514152382916755 0.512671013345898 1 1
0.463709206292887 0.462547140166912 1 1
0.432668956925562 0.431667381224622 1 1
0.459210381605329 0.457934601573168 1 1
0.4968153701375 0.495509422912627 1 1
0.518501590286204 0.517372417402185 1 1
0.411829336569479 0.410878099955976 0 0
0.546292537815722 0.544723234405392 1 1
0.517912138333976 0.516164069586267 1 1
0.47722087264645 0.476073432788203 1 1
0.496856378275953 0.49555656277468 1 1
0.504782069162671 0.503700353205401 1 1
0.489309937046452 0.488097679284411 1 1
0.476878330587277 0.475722108348539 1 1
0.476505340592463 0.475283200816541 1 1
0.582959161009914 0.581192063144705 0 1
0.564088000231587 0.562713901368837 1 1
0.536227499085186 0.534996292455739 1 1
0.460859972170939 0.459806074963881 1 1
0.512937506856125 0.511562174189049 1 1
0.50549374421534 0.504352629779881 1 1
0.532480188882588 0.531156213774994 1 1
0.495221932553398 0.494168791742771 1 1
0.544224666423057 0.543028152420543 1 1
0.496761038080747 0.495399091484491 1 1
0.51101873077045 0.5098621218925 1 1
0.53745491695615 0.536034165356803 1 1
0.459710846891348 0.458421054267271 1 1
0.487343708998901 0.486077597516061 1 1
0.479193853796488 0.477782717789492 1 1
0.532967668211131 0.531642169972995 1 1
0.527345208361838 0.525991582434655 1 1
0.459387629554145 0.458212202938592 1 1
0.548891070890051 0.547669312827352 1 1
0.505507597687328 0.504161726465387 1 1
0.511233378607758 0.510044260631955 1 1
0.525051573017149 0.523663088588452 1 1
0.543149234694699 0.541623090617899 1 1
0.540173358202213 0.539150223082547 1 1
0.51073317322522 0.509486906442616 1 1
0.509734462116455 0.508708079435693 1 1
0.483631687338673 0.481908802524421 1 1
0.484539500964341 0.483182906209462 1 1
0.542227106599714 0.540759265673726 1 1
0.457911239652822 0.456855357862427 1 1
0.546770724181782 0.545388205353726 1 1
0.541825193710023 0.54024842006958 1 1
0.490311979381383 0.48903409196494 1 1
0.534026688501564 0.532666922166294 1 1
0.454414848100351 0.453313691820616 1 1
0.50999950886656 0.50882470684978 1 1
0.556942073222861 0.555362596521713 1 1
0.491625248843875 0.490516716365614 1 1
0.537648933618499 0.536126029656629 1 1
0.532550848282051 0.531060476615021 1 1
0.534894606606576 0.533614417784753 1 1
0.54453725599074 0.54260149910772 1 1
0.506329084195731 0.50501425674818 1 1
0.478755775659052 0.477416010221738 1 1
0.438186449164643 0.437070954061904 1 1
0.514071603881 0.5130302431323 1 1
0.482762570320172 0.481533178452538 1 1
0.472189688024989 0.470708201413934 1 1
0.479852115587683 0.47859040311305 1 1
0.409554674375425 0.408486706271767 0 0
0.54623660891516 0.54504986287339 1 1
0.438972124469084 0.437738679548762 1 1
0.531667577002949 0.530425271174337 1 1
0.491480927872513 0.490211873670486 1 1
0.442488382132006 0.441133480495715 1 1
0.540898264146965 0.539124578426308 1 1
0.479475306995362 0.478271034646912 1 1
0.47467541932089 0.473473139660664 1 1
0.543245518063414 0.541983416482211 1 1
0.5272190496926 0.526129384466046 1 1
0.520300249534987 0.519054170952109 1 1
0.571778018639135 0.570304331989767 1 1
0.526914862647946 0.525961541508094 1 1
0.456911686909506 0.455719555132291 1 1
0.468812854116883 0.467603699896824 1 1
0.534325495143747 0.532942661515854 1 1
0.5381373487696 0.536937911859325 1 1
0.452273296999287 0.451220583181466 1 1
0.535286632809076 0.534124801228702 1 1
0.499930794569912 0.498650724244712 1 1
0.444020763492277 0.442662806784819 1 1
0.4192379013852 0.418053959197427 1 1
0.482256481660377 0.48083830840343 1 1
0.503596399246239 0.502438251076281 1 1
0.536080543973973 0.534830150706659 1 1
0.541893583607735 0.539951816448431 1 1
0.463059680048126 0.461842285248375 1 1
0.51242678687048 0.51100877856651 1 1
0.436003755575373 0.434947620775948 1 1
0.506063019587537 0.504158181472798 1 1
0.441890316605683 0.440694850508223 1 1
0.381027084778399 0.380143380849448 0 0
0.534483995236673 0.533224019653827 1 1
0.432896353272706 0.432067545140022 1 1
0.454945260064507 0.453522189797661 1 1
0.499127590500875 0.497584644080987 1 1
0.495168641504113 0.493957449977384 1 1
0.531710975538366 0.530483122178152 1 1
0.513916526481858 0.512332793188771 1 1
0.497578890217079 0.496020271148755 1 1
0.500758347168723 0.4996101871468 1 1
0.536339015725518 0.535222350314965 1 1
0.444292397654068 0.442822509407965 1 1
0.49775002776148 0.496408782531442 1 1
0.43062644553287 0.429323245377319 1 1
0.431936045454288 0.431071764282795 1 1
0.483681211959408 0.482217972406767 1 1
0.465991860870966 0.464758913892346 1 1
0.524475025629471 0.522937012994279 1 1
0.503811475250232 0.502563405666867 1 1
0.549522913937023 0.547727106920889 1 1
0.556108131238597 0.554816933283684 1 1
0.521498120629246 0.520121786602508 1 1
0.528381799445056 0.526866665138335 1 1
0.526806233364333 0.525572313610865 1 1
0.541522514606098 0.539700313562825 1 1
0.531227165427842 0.529435226280773 1 1
0.530054818064437 0.528911305996826 1 1
0.522646670982422 0.521334983302575 1 1
0.521429342295794 0.519878752648817 1 1
0.484604498860732 0.48330789504807 1 1
0.55387563754848 0.552516389897862 1 1
0.559880296694274 0.558347550877665 1 1
0.485809207311001 0.484595281882243 1 1
0.518216424904027 0.51681107512621 1 1
0.497984788465724 0.496898648868801 1 1
0.527612666179082 0.526105458225096 1 1
0.463645569224752 0.462609525563862 1 1
0.483672751842518 0.482442925025491 1 1
0.503838746138878 0.502681781334578 1 1
0.481835146467341 0.480691442335176 1 1
0.469866545503512 0.468839450884334 1 1
0.430949426386545 0.429768774661087 1 1
0.522283505353068 0.520965425317851 1 1
0.526163483964407 0.5244181079831 1 1
0.522631237822396 0.52146740693875 1 1
0.440134850596134 0.438773102641657 1 1
0.476732108967496 0.475507651916412 1 1
0.494659976387439 0.493432815993743 1 1
0.518142019991584 0.516839525841515 1 1
0.456914603986446 0.455601893233372 1 1
0.460562327032015 0.459270240659568 1 1
0.509839021997909 0.508778187135487 1 1
0.516060694974858 0.51470115205221 1 1
0.541444439448685 0.540057873974964 1 1
0.443629389147448 0.442569949810845 1 1
0.550445309626265 0.548880108082705 1 1
0.51235079538212 0.511026097441614 1 1
0.462108386743423 0.461105779124879 1 1
0.475979656977949 0.474857827418543 1 1
0.533658100532559 0.532181148817974 1 1
0.49323971308149 0.491907661893457 1 1
0.567659379666606 0.565584419587697 1 1
0.496692443123756 0.495266151274299 1 1
0.477065004810683 0.475773258223337 1 1
0.466308946928787 0.46502256768915 1 1
0.495007440007541 0.493738005696292 1 1
0.580152254939851 0.578536119942885 0 0
0.5368615363419 0.535665375134057 1 1
0.500511374134187 0.498946269977731 1 1
0.477978524906684 0.476856681111671 1 1
0.42889301185509 0.427257726478741 1 1
0.550668266319633 0.549248964561602 1 1
0.478482859512532 0.477049470873836 1 1
0.433242296618831 0.432051415246173 1 1
0.429825449561816 0.428738923961989 1 1
0.503981874166291 0.502795992484319 1 1
0.543679441368344 0.542393989040466 1 1
0.512019589861542 0.510337686686577 1 1
0.538855886628545 0.537256162890385 1 1
0.458416999759092 0.457305713901974 1 1
0.516835603647074 0.515535210269191 1 1
0.528611863803506 0.526899925845329 1 1
0.54357610035704 0.54238005047301 1 1
0.498591906976512 0.497422154425449 1 1
0.562088711219762 0.560505943338927 1 1
0.552617890176069 0.551336042581256 1 1
0.47575290689882 0.474343162081866 1 1
0.473500016693045 0.472204104312315 1 1
0.53966328067109 0.538496023664845 1 1
0.555370811197376 0.553755429567752 1 1
0.458151211697248 0.456856140482228 1 1
0.547628332399005 0.546421139682612 1 1
0.523029614413111 0.521469777841949 1 1
0.496335052272886 0.4945862303776 1 1
0.545440433769009 0.544271666394356 1 1
0.516431375074992 0.51511105187319 1 1
0.466990693002722 0.465847188510811 1 1
0.44453760833569 0.443180782629111 1 1
0.5550203716838 0.553692467556456 1 1
0.496724585388965 0.495706237764369 1 1
0.469255292234315 0.468219501296397 1 1
0.441736644410003 0.440591596586957 1 1
0.504304864583207 0.502950921020098 1 1
0.464670512015358 0.463583521142508 1 1
0.518549760657783 0.517363400912487 1 1
0.516654759933974 0.51482908695586 1 1
0.554580971359411 0.552888176845464 1 1
0.522311067279691 0.520860646358214 1 1
0.475876430215668 0.474714782823308 1 1
0.531885888432644 0.530720716903554 1 1
0.431540595890883 0.430361421089799 1 1
0.450193905719619 0.448698356526214 1 1
0.508892212088852 0.507844923397613 1 1
0.430757528729555 0.429747345127392 1 1
0.504339081493291 0.502937030544474 1 1
0.507503471689236 0.506071299186974 1 1
0.503925624611579 0.502314409861886 1 1
0.551760036961571 0.55000174895438 1 1
0.477502962181163 0.47637098026595 1 1
0.492431343470947 0.491139851112537 1 1
0.512006260132857 0.510767664048836 1 1
0.532389333112029 0.531011833264515 1 1
0.451355580989224 0.450289133805097 1 1
0.54909726227826 0.54788188146701 1 1
0.536201427637678 0.534602677541407 1 1
0.461443501236908 0.46021722993119 1 1
0.506995652516192 0.505738674049027 1 1
0.470558857744816 0.469407881320872 1 1
0.475374512184867 0.474059841649968 1 1
0.482154619157225 0.480785191063298 1 1
0.48410923465622 0.482545676853942 1 1
0.509867105551773 0.508609326478269 1 1
0.506457815129196 0.504194810909301 1 1
0.494100511092833 0.492663280209008 1 1
0.594985823562911 0.593499556873574 0 0
0.503732186963721 0.502492887131923 1 1
0.532201588738692 0.53107383584548 1 1
0.521542349617409 0.519979780553855 1 1
0.493771768478282 0.492375482414575 1 1
0.538086986589403 0.536832912459334 1 1
0.485317521089829 0.483959085127837 1 1
0.48970421133967 0.488552601454295 1 1
0.510204233680932 0.508993985693004 1 1
0.450109232971393 0.449193071841689 1 1
0.457437235145359 0.456093566001794 1 1
0.487448088772969 0.485964542678524 1 1
0.528799145197083 0.527559040732154 1 1
0.507944454583506 0.506491110538452 1 1
0.462321759291531 0.460763910073297 1 1
0.532595883683452 0.531484090229359 1 1
0.48120303828329 0.480248540783811 1 1
0.544188948540838 0.542821508447294 1 1
0.504591704822859 0.503503624623144 1 1
0.518594757166076 0.517151224729366 1 1
0.514731752873009 0.513645539469486 1 1
0.505839560753774 0.504634576966575 1 1
0.595086972009972 0.593562102273966 0 0
0.512673064838287 0.511529493332672 1 1
0.434532375752677 0.433258995810268 1 1
0.441558397987704 0.440436529763067 1 1
0.531106629855032 0.530030021579597 1 1
0.52674207660351 0.52555141775513 1 1
0.486342976357807 0.485001924969769 1 1
0.469864065517973 0.4687322394122 1 1
0.489794201805912 0.48868170786239 1 1
0.476313531563396 0.474816895446409 1 1
0.482751648303149 0.48159544459539 1 1
0.488266304964512 0.486932973022827 1 1
0.513389976769761 0.51217628106404 1 1
0.441262932682833 0.440181054788598 1 1
0.493598074592359 0.491921492860452 1 1
0.485738088642384 0.484632707277882 1 1
0.509914814640266 0.508370570813777 1 1
0.532934407875244 0.531478952061441 1 1
0.505279359944106 0.503876355197825 1 1
0.462454934359142 0.461340913288295 1 1
0.465121498565036 0.464002464455335 1 1
0.533691889861803 0.531252365703331 1 1
0.49677977398357 0.495556147672451 1 1
0.443708677821367 0.442704233500474 1 1
0.505590353822181 0.504137414278616 1 1
0.483697559305517 0.482412845291482 1 1
0.60403861451819 0.602251747412887 1 1
0.443498979235907 0.442227333663335 1 1
0.493118497768278 0.491931532594563 1 1
0.485728289237645 0.484373040945271 1 1
0.45131008858402 0.450204813888447 1 1
0.448327274098023 0.447364857647605 1 1
0.531089175689988 0.52982898304885 1 1
0.519965708783603 0.518561364475719 1 1
0.468040149219542 0.466841275658167 1 1
0.560487398332993 0.559092290116959 1 1
0.472833734424694 0.471645576400985 1 1
0.465010098053276 0.463845451653205 1 1
0.494074250122602 0.492573793873158 1 1
0.464633624786552 0.463734856169551 1 1
0.468784417234538 0.467388350752309 1 1
0.425302204730447 0.424468838302346 1 1
0.526018282335753 0.524667231205281 1 1
0.522554225566292 0.520942669958016 1 1
0.467769065815302 0.466684156590647 1 1
0.57589276962821 0.574472858736013 0 0
0.484415913271212 0.483189719842951 1 1
0.565634237178593 0.563891399975379 1 1
0.542196457101481 0.539609126034739 1 1
0.563555287313689 0.562138815483231 1 1
0.480027465678841 0.478754625545722 1 1
0.495912865709755 0.494724922458549 1 1
0.540884180209032 0.539232940214713 1 1
0.53102018232448 0.529711856953832 1 1
0.450086905843754 0.448900022671811 1 1
0.542663942929426 0.540838295886412 1 1
0.488308126733548 0.487326094023651 1 1
0.52066995835775 0.519011097668153 1 1
0.498121965793571 0.496721444695599 1 1
0.509683078828175 0.508245508169454 1 1
0.502696401613081 0.501482083270685 1 1
0.527252205800599 0.526149862071841 1 1
0.451132092720561 0.450013341140702 1 1
0.425405509360005 0.424442505986837 1 1
0.495758349700707 0.494334550923113 1 1
0.484220606578717 0.48274931560234 1 1
0.478854884913683 0.477814553039836 1 1
0.480410013928826 0.479399522668165 1 1
0.47022649246187 0.469063803583205 1 1
0.49425463714171 0.493026643550216 1 1
0.447100519394422 0.446220213214513 1 1
0.531473516085688 0.530258757646351 1 1
0.459043029039405 0.458037789280477 1 1
0.464919633750678 0.463792573116072 1 1
0.508193892886306 0.506535866897219 1 1
0.458016306193078 0.45704671406551 1 1
0.41781437360398 0.416703376291233 0 0
0.548087650640441 0.546729414827472 1 1
0.470973196671582 0.470026181701759 1 1
0.561008072627406 0.559736060066004 1 1
0.508372098565496 0.506830753686304 1 1
0.438195480473258 0.436975371845166 1 1
0.469304410601196 0.467679545983445 1 1
0.507601287995029 0.506427882619024 1 1
0.52243086766996 0.521076342936918 1 1
0.442531805401655 0.441188691975975 1 1
0.47447702272057 0.47340285027817 1 1
0.53414736399845 0.532508313503173 1 1
0.462780655698191 0.461577423576599 1 1
0.555854019515576 0.554474545256192 1 1
0.501251206587526 0.50020061315759 1 1
0.513514458414505 0.511692669757959 1 1
0.508642640798078 0.507348048534852 1 1
0.524778038813769 0.523347981042549 1 1
0.491460717256945 0.490229861539338 1 1
0.453252932359032 0.452345952338505 1 1
0.507646773440085 0.506460839524524 1 1
0.425305709597642 0.424279972803603 1 1
0.50851065389756 0.507263049465633 1 1
0.550568474629052 0.548530500178332 1 1
0.461619627355533 0.460469376551674 1 1
0.485383305881397 0.484133223364457 1 1
0.537154959523507 0.535679584414031 1 1
0.504507260310014 0.503352047345439 1 1
0.429318179951721 0.42838924927069 0 0
0.451799625170383 0.450797193547164 1 1
0.506535329450593 0.504912159955186 1 1
0.559830930726771 0.558349341926781 1 1
0.548035570581853 0.546354651333779 1 1
0.462654156934102 0.461428922884322 1 1
0.586983120628483 0.58508507541711 1 1
0.54346967642361 0.541986233724653 1 1
0.491059130365809 0.489851481381599 1 1
0.53334829758204 0.531864838032691 1 1
0.53476994658153 0.533169150195681 1 1
0.527726943840808 0.526311940802798 1 1
0.537461630574744 0.536072559336748 1 1
0.506222221951046 0.504420348562994 1 1
0.528367650358378 0.527088555514428 1 1
0.452385378989366 0.451250420584113 1 1
0.555790477775659 0.554415277304417 1 1
0.445336857750681 0.444046427330843 1 1
0.458409496587937 0.457043513071801 1 1
0.450566951690459 0.449229000983747 1 1
0.545703006239317 0.544418509632079 1 1
0.44966575018 0.448539300583378 1 1
0.498776756149171 0.497474861007382 1 1
0.492556464745739 0.491470216646825 1 1
0.490997203927299 0.489640690812988 1 1
0.528414489647581 0.527081014210209 1 1
0.50041276020724 0.499343681775529 1 1
0.528792027658608 0.527470742767638 1 1
0.477651538536173 0.476352414940927 1 1
0.575329792277642 0.573059678256381 1 1
0.519275685208006 0.517960182461258 1 1
0.56651349248544 0.565056553827692 1 1
0.489318636741531 0.487979562446745 1 1
0.422597829541159 0.421598772896761 0 0
0.495352403062611 0.494223879444925 1 1
0.47439248388259 0.47320123918786 1 1
0.571522637437697 0.570197443712777 1 1
0.485933374694106 0.484598861063278 1 1
0.450932918667182 0.449983341260136 1 1
0.473860873671026 0.472371911384088 1 1
0.492849927434554 0.491163133490323 1 1
0.520756486449075 0.519342149885962 1 1
0.465948702926142 0.464913368155631 1 1
0.478325345665948 0.477213071332955 1 1
0.503551501716322 0.501968123550078 1 1
0.515812589202699 0.514384901715917 1 1
0.46223737634385 0.461319318711999 1 1
0.540174772894423 0.538358756645874 1 1
0.588216803160958 0.586799797396629 0 0
0.494563336660309 0.493607177790045 1 1
0.530751529846533 0.529468988562125 1 1
0.486736031534614 0.485590978405308 1 1
0.533890913998009 0.53265595140974 1 1
0.47211851046298 0.471118917689682 1 1
0.60018572364157 0.598552025236146 1 1
0.406351651510317 0.405449253024343 0 0
0.535453359085627 0.533866723464412 1 1
0.522501265278034 0.521313148862451 1 1
0.477766353268757 0.476523169301886 1 1
0.463839958745684 0.462756583495392 1 1
0.526687848325686 0.525380170764867 1 1
0.516639174157612 0.515290110019268 1 1
0.499291954885457 0.497917011805286 1 1
0.563636013350821 0.561972267420816 1 1
0.464521469789807 0.463391095802251 1 1
0.509792696234612 0.508672319637289 1 1
0.47355543384564 0.472133616377156 1 1
0.459866365436183 0.458696159946132 1 1
0.497142630299874 0.495342180088057 1 1
0.416476358708282 0.415719829782559 0 0
0.535713162003879 0.534062883615525 1 1
0.485191970962126 0.483995679633953 1 1
0.425573657166917 0.42433772546703 1 1
0.381336098028231 0.38025723327914 0 0
0.438588525161897 0.437415696844487 1 1
0.527422212113252 0.525903313861615 1 1
0.545468293504834 0.543802659542298 1 1
0.491205488225583 0.489663120310623 1 1
0.470102552436184 0.468993640043566 1 1
0.492722370771969 0.491325100516587 1 1
0.518066251191883 0.516827110390973 1 1
0.467423185860741 0.466423103224218 1 1
0.580545413001645 0.578962452930192 0 0
0.482154517481458 0.480800150780698 1 1
0.490816814186369 0.489509662535557 1 1
0.500843951439637 0.499736204833824 1 1
0.508593315977064 0.507114367348806 1 1
0.507303469226416 0.506190716592359 1 1
0.460703523113589 0.459788095135643 1 1
0.421484863307639 0.420308489930529 0 0
0.55838443172194 0.556721057583791 1 1
0.47642732071441 0.475096033364078 1 1
0.526054542264923 0.524596556316824 1 1
0.468939882162147 0.467520905100974 1 1
0.506304901484733 0.504655717118262 1 1
0.476370893507388 0.475241503891589 1 1
0.474073156918895 0.472854955819572 1 1
0.509394697079526 0.508119657297377 1 1
0.434698579051042 0.433848295277264 0 0
0.454257451854767 0.453120273382717 1 1
0.491517007417982 0.490305428683725 1 1
0.588280717299716 0.586376645162273 0 0
0.466610545938476 0.465066069670839 1 1
0.449741865147941 0.448457076621236 1 1
0.507614008300569 0.506362699388708 1 1
0.562847416898927 0.561404521945684 1 1
0.51243989655047 0.511259694401544 1 1
0.551830005363493 0.550553424042761 1 1
0.603288953293968 0.601950650782259 0 0
0.474556208633705 0.47335719918496 1 1
0.524109641088015 0.523042484371434 1 1
0.529618692902858 0.527779731828325 1 1
0.460195324919329 0.458695346231942 1 1
0.523895156251553 0.52271945986356 1 1
0.473927524251142 0.472483054869005 1 1
0.360631944259855 0.359652269838476 0 0
0.500683546872183 0.49948758369811 1 1
0.446898699137473 0.445566639516447 1 1
0.445222929554223 0.44402774621499 1 1
0.570260290235054 0.569025098358654 1 1
0.420676191653344 0.419750218820073 0 0
0.496438749129157 0.49535237230475 1 1
0.534288738202322 0.532720141430449 1 1
0.468663348978273 0.467435968616247 1 1
0.524240818903757 0.523111329623056 1 1
0.489546888220087 0.488083911280233 1 1
0.489759069976174 0.488381789807639 1 1
0.534977478930765 0.533513641727826 1 1
0.5491827886857 0.547788358736221 1 1
0.481434282876607 0.480170442825115 1 1
0.503872144324442 0.502824564316296 1 1
0.482258956364226 0.481026614223887 1 1
0.470690982417438 0.468989215020429 1 1
0.541533715912247 0.539663565001713 1 1
0.460868939329393 0.459738986750683 1 1
0.531310806734417 0.530099665615719 1 1
0.53947738276406 0.537831541786569 1 1
0.490933290892623 0.489677283556729 1 1
0.459842012465415 0.458598040190063 1 1
0.49514770917521 0.493616929076015 1 1
0.48866899768264 0.487395076387722 1 1
0.499551360485641 0.498494494181316 1 1
0.425698006463908 0.424729397830491 0 0
0.511308776888672 0.509996798395522 1 1
0.507181422890957 0.506143834682609 1 1
0.544850851223936 0.543152014544656 1 1
0.507722173243042 0.505976823068967 1 1
0.528077594495641 0.526807885368211 1 1
0.435047190683202 0.433767802624493 1 1
0.543299812722685 0.541922539302364 1 1
0.497723752932651 0.496188527406442 1 1
0.499294067044073 0.498190409315451 1 1
0.467488511930956 0.466133674687159 1 1
0.491854588323967 0.490660761524418 1 1
0.519458198846763 0.518388300582314 1 1
0.485406985664535 0.48432870541625 1 1
0.51464149167244 0.513493950935462 1 1
0.5508984651223 0.549354569682709 1 1
0.495743794260802 0.494378966067056 1 1
0.518757872975806 0.517203821609257 1 1
0.472894226122403 0.471657600668379 1 1
0.512096010905913 0.51064377639902 1 1
0.449524609903362 0.448197522855069 1 1
0.559072701512756 0.55715956619377 1 1
0.536188003469045 0.534700497898074 1 1
0.535530166990814 0.53408261217262 1 1
0.559420690423296 0.558188409099718 1 1
0.474276002759775 0.473243550310349 1 1
0.525457013337929 0.523980103944693 1 1
0.463913622695186 0.462688563215084 1 1
0.462163460047338 0.461290127708592 1 1
0.490003065256114 0.488735962482638 1 1
0.508607512369597 0.507241057936841 1 1
0.528777742223015 0.527403676988244 1 1
0.447273742049812 0.446057370466894 1 1
0.426035873427768 0.425064014495634 0 0
0.527662993914224 0.526384947638583 1 1
0.543892475026362 0.542636207893946 1 1
0.511342162559062 0.510204145204399 1 1
0.543470495097105 0.54222226638905 1 1
0.478710313184111 0.477200704291717 1 1
0.393329434193488 0.392276492299986 0 0
0.538503393891802 0.536924183217532 1 1
0.531658981078117 0.53038590917626 1 1
0.529492684906821 0.528199896348145 1 1
0.544618125682252 0.543254345614818 1 1
0.597978643556086 0.5963859583131 0 0
0.481625725171038 0.480619849456141 1 1
0.464982293041976 0.463890468013947 1 1
0.58509818398586 0.583718899013637 0 0
0.511326430379846 0.510058024695633 1 1
0.486700930846738 0.485239616037498 1 1
0.500348198285007 0.499291399598091 1 1
0.512674744690035 0.51105302098794 1 1
0.496034387839497 0.494657186552346 1 1
0.502136446515649 0.500712800721304 1 1
0.48174894922879 0.480427017449753 1 1
0.543777646985833 0.542506055615814 1 1
0.507662836612302 0.506247074646916 1 1
0.529415740743672 0.528107680288392 1 1
0.443081351322248 0.442017283879947 1 1
0.48174962064177 0.480462726463458 1 1
0.539591197365093 0.538185442074838 1 1
0.48068102241769 0.479333522031947 1 1
0.51151701248751 0.51014152891704 1 1
0.535812698630041 0.534489512893003 1 1
0.517695745609154 0.516284184592856 1 1
0.524931018297848 0.523625463981091 1 1
0.514131944300523 0.513023880126296 1 1
0.510605655912736 0.50940722212095 1 1
0.536056810453998 0.534600777459673 1 1
0.477546004880188 0.47604896970153 1 1
0.513049592439744 0.511240743101155 1 1
0.450320380443645 0.449108851191328 1 1
0.48073371879214 0.479766831658617 1 1
0.547690826570526 0.546557457682479 1 1
0.555106183203829 0.553555496248 1 1
0.443241454736998 0.441919466833767 1 1
0.449638657693828 0.448502729853742 1 1
0.543835780226529 0.542539360470484 1 1
0.60186343193828 0.60034245940696 0 0
0.553524261893424 0.551679340858424 1 1
0.546878204977012 0.545733719039421 1 1
0.512306043053742 0.511099927053515 1 1
0.471672502632673 0.470548491245011 1 1
0.504996322640772 0.503615230205954 1 1
0.456490327632831 0.455546529595029 1 1
0.539860080366092 0.538341189027454 1 1
0.493137498516837 0.491901576226607 1 1
0.435621252331941 0.434666486431712 1 1
0.53010065780993 0.528601937860556 1 1
0.464980321781169 0.463793611171526 1 1
0.452111075606565 0.450759616885127 1 1
0.514015293459449 0.512660359620935 1 1
0.481565946326129 0.48017639939474 1 1
0.493302807128834 0.492258038773065 1 1
0.467531520621784 0.466291157189402 1 1
0.545429668329375 0.544232395495831 1 1
0.505194289970798 0.503805451424932 1 1
0.422927505300572 0.421910351112651 0 0
0.523066546062125 0.521772488979931 1 1
0.475630715770005 0.474144190289726 1 1
0.499706031639229 0.498401064945928 1 1
0.507743991134405 0.506272655258274 1 1
0.539842964214385 0.538213018085849 1 1
0.535336101321195 0.533403287077082 1 1
0.529234720991301 0.527681120320397 1 1
0.539614005195289 0.538135486747759 1 1
0.499712492334408 0.498490695234 1 1
0.495744075879148 0.494142486418949 1 1
0.534103037945149 0.532492859707949 1 1
0.528088785311092 0.526870110838035 1 1
0.454643369281246 0.453351837908081 1 1
0.501722952547837 0.500510908890295 1 1
0.424473953501435 0.423203682742838 1 1
0.486683220992246 0.485446933165652 1 1
0.51062240091898 0.509318712726992 1 1
0.502377828099168 0.500675079737141 1 1
0.538187365447521 0.537008811072405 1 1
0.515659890031272 0.514417148894235 1 1
0.516191696653994 0.514763130713591 1 1
0.481490825365738 0.48001656168357 1 1
0.508947244986591 0.507635653139363 1 1
0.505667529453611 0.504519353947399 1 1
0.539247222987733 0.538169295758194 1 1
0.489948484180964 0.488770099057676 1 1
0.465551059106572 0.46444225001522 1 1
0.524065836295825 0.523030238878576 1 1
0.469978748065327 0.46888026088716 1 1
0.545973601051403 0.544726780725796 1 1
0.474546847297885 0.473456726648787 1 1
0.489397724431671 0.488195565319075 1 1
0.469563288832541 0.467957836800605 1 1
0.451213398337024 0.449962333564304 1 1
0.530175484413353 0.528916635985592 1 1
0.493585265586208 0.492494694802302 1 1
0.505941689512976 0.504498643669033 1 1
0.482720666337827 0.481368300225036 1 1
0.483425475153354 0.482252020981314 1 1
0.456339807582828 0.45458017705093 1 1
0.529897989780344 0.528685985459814 1 1
0.417933427502425 0.416720392839697 0 0
0.494009440045645 0.492795985961779 1 1
0.522963554031365 0.521622052596712 1 1
0.474222472636588 0.472897563285446 1 1
0.555832136716012 0.554447003472411 1 1
0.542021843408844 0.540473279922454 1 1
0.518571172154171 0.516811658555379 1 1
0.440055874149119 0.439099203463718 1 1
0.495450270798591 0.494222018059982 1 1
0.443901223517412 0.442930174276045 1 1
0.497993130723601 0.496357393458733 1 1
0.517421433677764 0.516211325643036 1 1
0.51335622173099 0.512122137969963 1 1
0.552776375910605 0.551287643386963 1 1
0.564917034818319 0.563341584548014 1 1
0.457352975730011 0.456369296396034 1 1
0.459392016913895 0.458127789438244 1 1
0.53943059031744 0.537675233923282 1 1
0.527516871590457 0.526016377449249 1 1
0.452672143587541 0.451557389782783 1 1
0.486185083685484 0.484767501641534 1 1
0.509632441090265 0.508531740162733 1 1
0.453490427472741 0.451861946908429 1 1
0.585885446791578 0.584505744385239 0 0
0.490777411451009 0.489087452779833 1 1
0.442953449141636 0.442007777546909 1 1
0.482836534196689 0.481808821266191 1 1
0.570683836902913 0.569102808575311 1 1
0.532904957532684 0.531750346722281 1 1
0.539575655331681 0.537964194286375 1 1
0.469765003196664 0.468540831935541 1 1
0.520141542467304 0.518706854471128 1 1
0.437514339614961 0.436160692093071 1 1
0.481645777329097 0.48031531895719 1 1
0.535562737960523 0.534308368836982 1 1
0.487029493936067 0.48572397578988 1 1
0.505400312993221 0.504124113956462 1 1
0.45381576558511 0.452599978283821 1 1
0.493142176604245 0.491218320249425 1 1
0.570465514594324 0.569059949085609 1 1
0.505087412708668 0.503699980651636 1 1
0.457957394336212 0.456907330714823 1 1
0.466853862090384 0.465683645070534 1 1
0.511907526441979 0.510467817148381 1 1
0.467262407674328 0.465977248366143 1 1
0.439035488974317 0.43783674152511 1 1
0.477113339079707 0.475863760760999 1 1
0.459587013029873 0.458243031559461 1 1
0.48105964326721 0.479945956010191 1 1
0.468477764077859 0.467343323184736 1 1
0.532987533134912 0.531743112077453 1 1
0.487666844607924 0.486444112919806 1 1
0.495720204131007 0.494550998980336 1 1
0.526546776910593 0.525380639487044 1 1
0.49899472187883 0.497777947488848 1 1
0.450009919115835 0.44887725588737 1 1
0.465100087026001 0.463624933764457 1 1
0.523210621350741 0.521944956037635 1 1
0.457216635856518 0.456104920760057 1 1
0.468723951629338 0.467643165508371 1 1
0.588409373475277 0.586084060208965 1 1
0.47797918549724 0.476703678359533 1 1
0.468712360407738 0.467399887888593 1 1
0.511233602555791 0.509801466604138 1 1
0.477313483292737 0.475886789776124 1 1
0.524148327772288 0.52263625016752 1 1
0.486633416507185 0.485101491393131 1 1
0.451973124444439 0.450958586694343 1 1
0.540722131231175 0.539273509586376 1 1
0.472770298182574 0.471789176181011 1 1
0.486970365127026 0.485687259842293 1 1
0.559214085720961 0.558094283597695 1 1
0.488328402432683 0.487127695384659 1 1
0.484609590104519 0.483272142926045 1 1
0.520177510698312 0.51865273972741 1 1
0.493287151178337 0.492159931103042 1 1
0.594256756325085 0.592652134549291 1 1
0.496235248861157 0.495117457026062 1 1
0.436304738092952 0.435266255614507 1 1
0.43821500094367 0.437110981599006 1 1
0.518151988868666 0.516846538719094 1 1
0.390473390633407 0.389581126030941 0 0
0.565078456377991 0.563264132083548 1 1
0.476040893113139 0.474892134391076 1 1
0.504689415152447 0.503292525664854 1 1
0.522266570463994 0.520721681985937 1 1
0.506824196232733 0.505706509840925 1 1
0.450538843459176 0.448950770701765 1 1
0.501190462288912 0.499946678661181 1 1
0.513115200354465 0.51185377032483 1 1
0.538573745620486 0.537382870809146 1 1
0.517032411037597 0.515813810914401 1 1
0.450012317930074 0.448841703637278 1 1
0.538725934268115 0.537139145046362 1 1
0.531498784826922 0.53018539418998 1 1
0.488633848964375 0.486853007557942 1 1
0.46782609220519 0.46674369220985 1 1
0.475442646410953 0.474162134060707 1 1
0.4713653846663 0.470009823200832 1 1
0.485800443041635 0.484695526370523 1 1
0.475828173943386 0.474591076735523 1 1
0.484994552107155 0.483739851534733 1 1
0.52144853703032 0.520305432923769 1 1
0.464414930589364 0.463255155987823 1 1
0.517370695085373 0.515335551184457 1 1
0.47318328463664 0.47177813219307 1 1
0.510376310959844 0.508680985430334 1 1
0.622066632581775 0.620631105115924 0 0
0.519690701609541 0.518029773043377 1 1
0.473574924183968 0.472043328663415 1 1
0.497857961112214 0.496775985431105 1 1
0.478930444363675 0.477629169080305 1 1
0.488921152061062 0.487728468133811 1 1
0.51096847945231 0.509296451580176 1 1
0.439103382473218 0.438098336246457 1 1
0.437462059605351 0.436411251735637 1 1
0.539164752215418 0.5376744846084 1 1
0.517834872578494 0.516567177666425 1 1
0.522950712588117 0.52186809549615 1 1
0.47834021257256 0.477409372263048 1 1
0.504785777972541 0.503638395713912 1 1
0.456804234211041 0.455717097946993 1 1
0.502711728032999 0.501611803166101 1 1
0.478252397625167 0.477020955118367 1 1
0.485339148399326 0.484173232930003 1 1
0.544292307552193 0.543231211304967 1 1
0.462100421443582 0.460671541491417 1 1
0.532381702819804 0.530931455468864 1 1
0.502922115540374 0.5014146518664 1 1
0.473263177008054 0.472154153529874 1 1
0.544356702766082 0.543069664237402 1 1
0.477619397305291 0.476316763401284 1 1
0.555829263317347 0.554314031953209 1 1
0.433676583604071 0.432419831967898 1 1
0.510731753684152 0.509443667925993 1 1
0.479202351902306 0.477862019302825 1 1
0.504584850254326 0.503375441736611 1 1
0.491569862101359 0.49035189258296 1 1
0.490228986125121 0.489043319339692 1 1
0.536937739226965 0.535706909723254 1 1
0.536077628994226 0.534897849820684 1 1
0.592454553055752 0.590983766634791 0 0
0.514966863517001 0.513859615298132 1 1
0.529755324555779 0.528390864134853 1 1
0.449631619694508 0.448670679354758 1 1
0.534790003355038 0.533517152364002 1 1
0.495909995923037 0.494672937312017 1 1
0.472120201592838 0.47072197732586 1 1
0.565323146695097 0.563839419884167 1 1
0.414669526222099 0.413672827616483 1 1
0.516826522727879 0.515204582169237 1 1
0.505466386239791 0.504000225083963 1 1
0.513849106784254 0.51233128126599 1 1
0.48958660053255 0.488501079482675 1 1
0.50160811899139 0.500449532478495 1 1
0.522379128828552 0.520580446114167 1 1
0.493483654017476 0.492298877284915 1 1
0.511253949089834 0.509581593250641 1 1
0.467664582092887 0.466738908964601 1 1
0.471531330977202 0.470606501426366 1 1
0.544704227768649 0.543312180704189 1 1
0.47928088637203 0.478194384104019 1 1
0.507396917475434 0.506244597493094 1 1
0.487843068183726 0.486704354123704 1 1
0.496988694057815 0.495302248751608 1 1
0.488713049901989 0.487499029786208 1 1
0.511526270640361 0.510292592715811 1 1
0.489601294741035 0.488394727556558 1 1
0.45293812701988 0.451548476626063 1 1
0.50911629516751 0.50793419337815 1 1
0.452627719291364 0.451219632926624 1 1
0.456562867703841 0.455438490572214 1 1
0.51858286228266 0.517271340736936 1 1
0.496777026986448 0.495676805997427 1 1
0.515979525019362 0.514632903738496 1 1
0.491828089132227 0.490422621416926 1 1
0.465926125960707 0.464665209147958 1 1
0.526930492058234 0.525721597213241 1 1
0.46680951870893 0.46515581809409 1 1
0.498449079540271 0.497361073367433 1 1
0.481875516518514 0.480794756539744 1 1
0.464931705696057 0.463636558290308 1 1
0.553806119614416 0.552406681753918 1 1
0.51345809739644 0.512222187909032 1 1
0.533126627549525 0.531810922026746 1 1
0.546174759736959 0.5443462149525 1 1
0.430172022865391 0.429198049577188 1 0
0.544239725023663 0.542697696803811 1 1
0.468689561918165 0.467599830685581 1 1
0.514499455127855 0.512944783206814 1 1
0.517132616824667 0.51593847889577 1 1
0.473380426694285 0.472402551676025 1 1
0.483985789321581 0.482439776008971 1 1
0.467629096006711 0.466554076539725 1 1
0.517962619106054 0.516264275572947 1 1
0.506525613833381 0.505379936885183 1 1
0.426999074208848 0.425666659939448 1 1
0.512273583272971 0.511004908666055 1 1
0.497923194811212 0.496445687105059 1 1
0.520980048785381 0.519875326220608 1 1
0.462180073492139 0.461119621643441 1 1
0.461811806327494 0.460532044901371 1 1
0.497593153645595 0.496405539220442 1 1
0.526201252526447 0.524860636574136 1 1
0.460762753313327 0.459290219469135 1 1
0.496165231691551 0.495096651772682 1 1
0.460240593210393 0.459025968089256 1 1
0.489067026711111 0.487831822803381 1 1
0.4825598129046 0.480847407968485 1 1
0.506707996507971 0.505205565876737 1 1
0.518892698378751 0.51734187699258 1 1
0.46314150890005 0.462023495040217 1 1
0.487983110238109 0.486600244758777 1 1
0.436535477509141 0.435680029696289 1 1
0.460779214086541 0.459584907802761 1 1
0.472107203236125 0.470737703256607 1 1
0.515047003710386 0.513651751512855 1 1
0.567202405418361 0.565952185955167 1 1
0.524488344317025 0.522728410418197 1 1
0.517687354626052 0.516383901564571 1 1
0.514037635281323 0.512673868588393 1 1
0.49417418326333 0.492659666941843 1 1
0.441733124813846 0.439887311475896 1 1
0.502366051062721 0.500857919325429 1 1
0.517693860587749 0.516145065920709 1 1
0.453453078528507 0.452072389006729 1 1
0.494724203056495 0.493624930850785 1 1
0.559184097140447 0.557776867886731 1 1
0.570040767117653 0.568858460105661 0 0
0.433673087395136 0.432399487506296 1 1
0.523216777117553 0.521969876396185 1 1
0.473626352608118 0.47241069141798 1 1
0.497157719342695 0.495741161051865 1 1
0.4831685659376 0.48201191831398 1 1
0.509478819916434 0.508158274275688 1 1
0.565547390160308 0.564362736264613 1 1
0.50529025970829 0.503996424141495 1 1
0.465059748138797 0.463798955658161 1 1
0.472232177028205 0.471030791424415 1 1
0.482582884311111 0.481437864262937 1 1
0.469872688615781 0.468798447196182 1 1
0.475515179770497 0.474281924149035 1 1
0.53076581946397 0.529422144784983 1 1
0.477438042658232 0.476056396267786 1 1
0.446824764023833 0.445736835580887 1 1
0.562689481925393 0.561142140422423 1 1
0.488991211606524 0.487601592977634 1 1
0.407025298491326 0.405825679226799 0 0
0.499692071846327 0.498624065703264 1 1
0.461382325477196 0.46017554644828 1 1
0.461598408168258 0.460456886691724 1 1
0.471173227062454 0.470055496371457 1 1
0.52639876453479 0.525185790526869 1 1
0.46172536050436 0.460527734214814 1 1
0.499819278113408 0.498684303448902 1 1
0.455762374400028 0.454138086906969 1 1
0.534373655557887 0.533037532229841 1 1
0.472690058515625 0.471563345299613 1 1
0.543151881204597 0.541744010212736 1 1
0.517642864502165 0.516174599535281 1 1
0.478342033819748 0.477036612053232 1 1
0.486685996631147 0.485599947263669 1 1
0.529368067273317 0.528038650618751 1 1
0.519258702564236 0.517876074180335 1 1
0.535255442913156 0.533767980241006 1 1
0.515325683162676 0.514114873840643 1 1
0.558101578889279 0.556801262456694 1 1
0.465964882163451 0.464963717580661 1 1
0.475530201254544 0.474401533692482 1 1
0.451001650584783 0.449954891676598 1 1
0.522581297988005 0.521090218058992 1 1
0.433901516841683 0.432473109196841 1 1
0.529421427886551 0.528129066168167 1 1
0.464816806486281 0.463358869903469 1 1
0.434158681778992 0.432938467064288 1 1
0.500039359228404 0.498974165519203 1 1
0.489702270212784 0.488449094299403 1 1
0.503988334897134 0.502852083758982 1 1
0.451807883325963 0.450759968867264 1 1
0.503050562238299 0.501963428012723 1 1
0.520743823203055 0.519227519087822 1 1
0.467923779720548 0.46664796397961 1 1
0.525877322318598 0.524585280545292 1 1
0.466109067541222 0.464963624557507 1 1
0.495763717700791 0.494685941763821 1 1
0.434819149024006 0.433617144055188 1 1
0.544405450632565 0.542863720939077 1 1
0.513571959424224 0.511655094243326 1 1
0.489502140268038 0.488111676843442 1 1
0.491707280170268 0.490438719994685 1 1
0.427054978519791 0.426157332748457 0 0
0.508466538924719 0.507354652826027 1 1
0.50209255733521 0.500807582550562 1 1
0.455455565927497 0.4543814802861 1 1
0.498417216246828 0.497371484335799 1 1
0.529849093610191 0.528571410130613 1 1
0.459639787403313 0.45834077324878 1 1
0.431451768366054 0.430344062460096 1 1
0.480812742544001 0.47973860822234 1 1
0.421912442544011 0.420612319379178 1 1
0.502944108401285 0.501793053393241 1 1
0.492685327699588 0.49168439815228 1 1
0.442474809611987 0.441262728109548 1 1
0.481842731296124 0.48084330898071 1 1
0.485272159752349 0.484154399741685 1 1
0.51177840318486 0.51018189579641 1 1
0.503049888734129 0.501802274850048 1 1
0.516542569832896 0.515300060555857 1 1
0.543071219730642 0.541786799746926 1 1
0.510545411991448 0.509163758973219 1 1
0.527220857209546 0.525918466096464 1 1
0.565251437814174 0.563460289957165 1 1
0.525937132959016 0.524643956419936 1 1
0.529505005517329 0.528141352069627 1 1
0.415225879407277 0.414080164403118 0 0
0.470159582731733 0.469008430000859 1 1
0.459704732708659 0.458652934907567 1 1
0.423407279029928 0.422280628756635 0 0
0.506254897352551 0.505189442472344 1 1
0.560979496275214 0.559303719275786 1 1
0.487541736613744 0.486380011527612 1 1
0.536056671114489 0.534315003947001 1 1
0.50933210936394 0.507837618952338 1 1
0.512965824275778 0.511614059824172 1 1
0.552067311109741 0.550617422172651 1 1
0.483749962778357 0.482725754964152 1 1
0.487948553424791 0.486690448168813 1 1
0.541499031759099 0.540061664772744 1 1
0.506975588581564 0.505770821052418 1 1
0.520349765065108 0.519044885601883 1 1
0.444790422511044 0.443503839885249 1 1
0.480641886163847 0.479441829167501 1 1
0.547025616875448 0.544929336547874 1 1
0.475191206582603 0.473938080031022 1 1
0.54372411100035 0.542270262520093 1 1
0.522699243673546 0.5210244630102 1 1
0.481272132050767 0.480027406711184 1 1
0.46903210086598 0.467687897073338 1 1
0.475186097943086 0.474117151670684 1 1
0.483917637285211 0.482673116934816 1 1
0.531339212653099 0.530288832577856 1 1
0.52313791885422 0.521508523930291 1 1
0.538545528917128 0.537014708770383 1 1
0.453677283749604 0.45271187539784 1 1
0.495155927812143 0.493868933532864 1 1
0.524695793214766 0.522697057854464 1 1
0.480539596803667 0.479479633145219 1 1
0.520150769600362 0.518661680048679 1 1
0.490438974694171 0.48912611404887 1 1
0.502190572057231 0.501180012208342 1 1
0.500166668904197 0.499009150210815 1 1
0.465685016259379 0.46467315751169 1 1
0.530673505350618 0.529550307238222 1 1
0.493899229427235 0.492429278026352 1 1
0.494699671994086 0.493582663426309 1 1
0.480220287739641 0.478745738650117 1 1
0.559076280503373 0.557324254829756 1 1
0.436640188338901 0.435600553329254 1 1
0.516513807021707 0.515350297989586 1 1
0.534252069596416 0.533223171928357 1 1
0.523618871435292 0.522459577062259 1 1
0.515837913847772 0.514629234645016 1 1
0.435006884088084 0.433643400118565 1 1
0.467878073827484 0.466731863923789 1 1
0.549717998228795 0.548103380044617 1 1
0.474649923800847 0.473431085683391 1 1
0.491914893545718 0.490735806095679 1 1
0.541973815680862 0.540915565812397 1 1
0.524291986272769 0.523021042833095 1 1
0.500207963865316 0.498828278522292 1 1
0.521759495468338 0.520223565878065 1 1
0.424840742821716 0.423739049980896 1 1
0.517531575080728 0.5162189589771 1 1
0.487914532078626 0.486103668021352 1 1
0.488512882952431 0.487375492858379 1 1
0.514447801097321 0.513317203144967 1 1
0.52760804112487 0.526110588312612 1 1
0.508587546010686 0.50748076944793 1 1
0.507765391058908 0.506707066241799 1 1
0.455629689928367 0.454365238345907 1 1
0.499585628799329 0.498474019016837 1 1
0.507963178514714 0.506973205949672 1 1
0.420412840243751 0.419262861191376 1 1
0.471889813348353 0.470562346649842 1 1
0.458156112904519 0.456980145393532 1 1
0.511456115528788 0.510423595503102 1 1
0.561921860304144 0.560135624924159 1 1
0.469327434103516 0.468069019440103 1 1
0.457689620079846 0.456459941893906 1 1
0.514879891941608 0.513185580833833 1 1
0.515030860602857 0.51368210602406 1 1
0.509593448279931 0.508221097876557 1 1
0.514265879066875 0.512921979825367 1 1
0.473086773840189 0.471841368101292 1 1
0.45577076490267 0.454141793017472 1 1
0.468261030243487 0.466844212553253 1 1
0.440198804485158 0.439348265972852 1 1
0.455237344660602 0.454119191148657 1 1
0.533188155181113 0.531994699796614 1 1
0.463225829597129 0.462072775204316 1 1
0.514877498743185 0.513665491206814 1 1
0.480353552088925 0.47893646783901 1 1
0.52695862699769 0.525686332084631 1 1
0.494035410308813 0.492733888449744 1 1
0.56541864221714 0.563706038526337 1 1
0.514990111454948 0.51377233700176 1 1
0.481504160612227 0.480091119020089 1 1
0.451357528091935 0.450248143056669 1 1
0.538511063762449 0.536990920443364 1 1
0.472806027638224 0.471610458388505 1 1
0.504616332212895 0.503340225000445 1 1
0.502385359992041 0.501364304122312 1 1
0.515679866387954 0.514116297524778 1 1
0.479978764943574 0.478797353672665 1 1
0.490110068610306 0.489054757352638 1 1
0.48410413872875 0.482743352615289 1 1
0.522011818517389 0.520695738032717 1 1
0.472260421279731 0.471239056503553 1 1
0.58598856725835 0.583985995751357 0 0
0.504619806647584 0.503494449115329 1 1
0.466526883066275 0.46503291527696 1 1
0.542265626033178 0.541223302506118 1 1
0.53405294418112 0.532335358357726 1 1
0.519649484225565 0.51835944946819 1 1
0.441937807544112 0.440840948725169 1 1
0.513580116824089 0.512165976561901 1 1
0.453969929358904 0.452700273008954 1 1
0.471495700594658 0.470348844812817 1 1
0.541109229881667 0.5398644545985 1 1
0.427951701893726 0.426869424886772 1 1
0.456238116539811 0.455269369076577 1 1
0.479446334896268 0.4783374018013 1 1
0.546762906285794 0.545505365779385 1 1
0.53087691119143 0.529619635334693 1 1
0.498956436356402 0.497845427598012 1 1
0.500993519035412 0.499739300632837 1 1
0.467386802296019 0.466282617007203 1 1
0.513982159622631 0.512385725152517 1 1
0.519670549540126 0.518296775975135 1 1
0.494412829983031 0.493318709523573 1 1
0.518098014876033 0.516608988970255 1 1
0.414801162697849 0.413428202311978 0 0
0.546284860218607 0.545034380151461 1 1
0.526204509297848 0.525220705658901 1 1
0.513658303995027 0.512260197516571 1 1
0.512202882343283 0.510542213002644 1 1
0.523614149081911 0.522453940725279 1 1
0.47244275560451 0.471053712579836 1 1
0.535472824909715 0.534233175462057 1 1
0.5208896014749 0.519070011999397 1 1
0.553136744779203 0.550910445677897 1 1
0.46650747543036 0.465005383027146 1 1
0.51621877316958 0.51468895764645 1 1
0.508870322460776 0.507550243774844 1 1
0.440886116860262 0.439806190667838 1 1
0.541385029959685 0.539916799282097 1 1
0.535247574461165 0.533712711668275 1 1
0.555649414701752 0.55433529966265 1 1
0.526240394452028 0.524780864397828 1 1
0.493438985214381 0.491983447364209 1 1
0.468795844387227 0.46772749622143 1 1
0.49196989306634 0.49078575325467 1 1
0.48817700581644 0.487019377012437 1 1
0.412040558621594 0.410863709320126 0 0
0.517082526264813 0.515898155588424 1 1
0.46892606137054 0.467817098813798 1 1
0.534615475276721 0.533270752360784 1 1
0.470561368129243 0.468797830928253 1 1
0.510060148995071 0.509007360210036 1 1
0.480414621589841 0.479225571978139 1 1
0.458766167423108 0.457653049813409 1 1
0.504723701614604 0.503562799356328 1 1
0.44743967266031 0.446367748642674 1 1
0.486576302662683 0.4855022982159 1 1
0.424508220899559 0.42286226989065 1 1
0.459118903044964 0.458027380663205 1 1
0.520456061545227 0.519062915790266 1 1
0.536048221999074 0.534862114663985 1 1
0.526389638166136 0.524652279091404 1 1
0.500852794714908 0.499728178817598 1 1
0.521015649658305 0.519674849666094 1 1
0.501294071735317 0.499933218980639 1 1
0.476005869700336 0.474760039356066 1 1
0.521417012659595 0.520079326854985 1 1
0.482558955612092 0.481356506253416 1 1
0.512768632280188 0.511660351720222 1 1
0.507629996274365 0.506368121137512 1 1
0.502606608326105 0.501156464374657 1 1
0.498220919912739 0.496675396301046 1 1
0.523212533012146 0.522105951501571 1 1
0.49185318029822 0.490841361505257 1 1
0.488425684961989 0.487287911866253 1 1
0.516541318597082 0.515347349295718 1 1
0.549336157381619 0.547898871908794 1 1
0.526084819648041 0.524781299207157 1 1
0.44558595163012 0.444387995154155 1 1
0.503148751286047 0.501654477552729 1 1
0.471991551764846 0.470877832450845 1 1
0.470972645030475 0.469868334958448 1 1
0.498717683491684 0.497556649103784 1 1
0.420373564237613 0.419279906511843 1 1
0.506420797886126 0.505144595806185 1 1
0.480055293350763 0.479040837544444 1 1
0.505493881728814 0.503871178434013 1 1
0.493543990251047 0.492114160831225 1 1
0.476191024696031 0.474851972502554 1 1
0.446298418965375 0.445222077702607 1 1
0.469493924539149 0.468403940419722 1 1
0.457080293645061 0.45588511013644 1 1
0.490789464222113 0.489520442654678 1 1
0.47418849238978 0.473063470630602 1 1
0.494591016916946 0.49347120684545 1 1
0.526878954755383 0.525127597481768 1 1
0.539348569194193 0.538182703907219 1 1
0.502339513140037 0.500824034369849 1 1
0.502754680599235 0.501495730777373 1 1
0.52074528847596 0.518870364030051 1 1
0.527535972290801 0.526134912008943 1 1
0.557105997973887 0.555632206147467 1 1
0.476588696980457 0.475417870506978 1 1
0.440602955830142 0.439289529130406 1 1
0.534028497402717 0.53249876760385 1 1
0.467458768352848 0.466412594197029 1 1
0.472790936725367 0.471396616485452 1 1
0.556083202180948 0.554641919560482 1 1
0.499816713296631 0.498902710380676 1 1
0.485826608218897 0.484460912561129 1 1
0.519395554365605 0.518212532885564 1 1
0.421590371400809 0.420522150725908 0 0
0.527189071052407 0.525645132369859 1 1
0.522926366676949 0.521700994975051 1 1
0.547228535669323 0.545956817825255 1 1
0.484484110759582 0.48348507510286 1 1
0.454248461955106 0.453241545501102 1 1
0.48997878143307 0.488753000417714 1 1
0.558988332575181 0.557516599781649 1 1
0.488250250161444 0.487134893698595 1 1
0.49080088343297 0.489650845471329 1 1
0.556700815648585 0.554706511623658 1 1
0.392567195620554 0.391278893878418 0 0
0.466239662209534 0.465247387810467 1 1
0.484701825977664 0.483592812190633 1 1
0.523229228971194 0.522056244414875 1 1
0.551680527740099 0.549793532619725 1 1
0.468588405459767 0.467509905344212 1 1
0.517219129838838 0.51595039782484 1 1
0.485839471591477 0.484553088513912 1 1
0.564794512590302 0.563118579349104 1 1
0.523404589315405 0.522003549806295 1 1
0.501844517289651 0.500424265122428 1 1
0.498239363277023 0.496905567670866 1 1
0.474403017898646 0.47322781015336 1 1
0.483903456356434 0.48277747293963 1 1
0.497803573601801 0.496340841917515 1 1
0.400376733468708 0.399476370664289 0 0
0.497222181748242 0.495919339891496 1 1
0.531560391739205 0.530039571741676 1 1
0.536273056805002 0.534611198502 1 1
0.529198309612446 0.527579690679159 1 1
0.457959144169885 0.456373463702411 1 1
0.450637737455021 0.449515721116025 1 1
0.4786566012748 0.477559742313499 1 1
0.446197687382376 0.444533985626507 1 1
0.450421296856337 0.449401526198257 1 1
0.458968160007793 0.45809563712073 1 1
0.475544564396273 0.474449996088537 1 1
0.502379776398488 0.501207072101917 1 1
0.57184600813307 0.57036151858994 1 1
0.573413975520688 0.571861833368414 1 1
0.424768937396371 0.423687603821161 0 0
0.541172069730528 0.540136549441332 1 1
0.470474976154684 0.469534236518447 1 1
0.489572745551078 0.488292566411575 1 1
0.479148475632466 0.478075008722675 1 1
0.510838838814202 0.509370525346246 1 1
0.50121787589734 0.500155268932904 1 1
0.525286219828989 0.523537633653883 1 1
0.410280958884087 0.409356258928655 0 0
0.455862147236625 0.454779563885012 1 1
0.514062827329576 0.512641632516241 1 1
0.561070694577719 0.559693356999968 1 1
0.508803255763022 0.507679599679452 1 1
0.437273492467223 0.43614343315727 1 1
0.488302871245175 0.487132126767526 1 1
0.522103579715708 0.520852724620199 1 1
0.525493532882073 0.524254166623353 1 1
0.448634572709879 0.447524062114173 1 1
0.458534542892325 0.456679144826821 1 1
0.51255881705744 0.510786458027499 1 1
0.455168969604645 0.45411054614533 1 1
0.548717879534178 0.547256999016169 1 1
0.512474178968761 0.511354399558816 1 1
0.534619913297679 0.533394556183325 1 1
0.511005974902334 0.509631067797503 1 1
0.501740309112651 0.500545198462616 1 1
0.527498969244358 0.526029485277768 1 1
0.547544091699242 0.546031613053303 1 1
0.550922552283445 0.549599028268421 1 1
0.44843459962877 0.446917480358572 1 1
0.475677718522398 0.474354790985961 1 1
0.539195691537164 0.537855516629476 1 1
0.519279003945472 0.517838247969672 1 1
0.486623068116512 0.485490282028051 1 1
0.555160381104444 0.554015168258138 1 1
0.505792435955077 0.504548443634826 1 1
0.427582085552558 0.426360784869327 1 1
0.48919061999141 0.488157215431089 1 1
0.543326382572312 0.542023745321069 1 1
0.453557582670527 0.452472947210686 1 1
0.536076387300376 0.53458529059197 1 1
0.49637331146503 0.494951873949847 1 1
0.544990424965271 0.543465160347436 1 1
0.53238833681209 0.531191566204077 1 1
0.469303369468456 0.467888358505045 1 1
0.396881376062982 0.395869729276335 0 0
0.467764224367309 0.466803364451783 1 1
0.45830991193004 0.457245207662903 1 1
0.454516287065312 0.453526964755969 1 1
0.454438935459791 0.453436024973522 1 1
0.46018477881395 0.458932841881252 1 1
0.481582310236418 0.480437684666387 1 1
0.53435688767861 0.532998303221432 1 1
0.552620629147667 0.550798717559589 1 1
0.542417379139898 0.541214511182131 1 1
0.543289301795746 0.541789802419463 1 1
0.515887759525784 0.514646604127041 1 1
0.502750225207492 0.501411053714849 1 1
0.499444890594356 0.497682763785833 1 1
0.558598661478486 0.557296159832787 1 1
0.495554323910644 0.494038083421021 1 1
0.509096470983514 0.508088999579238 1 1
0.543509458610319 0.542111171283069 1 1
0.433667411289039 0.432662344025668 1 1
0.428313390295863 0.427239750688708 1 0
0.438963082093647 0.43788379833474 1 1
0.509047337099949 0.507444315703341 1 1
0.515258967101074 0.513866828642138 1 1
0.545205331654638 0.543777416903861 1 1
0.541219084287836 0.539173342351519 1 1
0.481571596543058 0.480172827304108 1 1
0.500747716912994 0.499334652852621 1 1
0.467004391382005 0.465508165855492 1 1
0.459971694841099 0.459112076565479 1 1
0.44214964917274 0.440907926451336 1 1
0.544456773533971 0.542880936164996 1 1
0.483794055161958 0.482677596834773 1 1
0.50525560505106 0.504144949743151 1 1
0.468692145589685 0.467546242657015 1 1
0.472285595928112 0.470946267662221 1 1
0.430641781135996 0.42970166348409 1 1
0.501446830158128 0.499977910829419 1 1
0.480935662544595 0.479691242686703 1 1
0.520217135430916 0.518809767731322 1 1
0.476266915758947 0.47521016157549 1 1
0.467088527309576 0.465620893563259 1 1
0.538737537916912 0.537659800305431 1 1
0.514554212069127 0.5131969261621 1 1
0.524345371660123 0.522872120533577 1 1
0.510137758330177 0.50899352799927 1 1
0.508854557503488 0.507565592902991 1 1
0.4640088821017 0.463009896122586 1 1
0.554772807816396 0.553335781812771 1 1
0.471357877596923 0.470167667783614 1 1
0.516063809554941 0.514917182793317 1 1
0.542447678192085 0.541216391621698 1 1
0.518434412712401 0.517279603934564 1 1
0.577921759019508 0.576392077524392 0 0
0.489038966385241 0.487665855850349 1 1
0.540775534532902 0.539369266717978 1 1
0.449775573766511 0.448563047199623 1 1
0.485569347914258 0.484365049426264 1 1
0.578149223710959 0.576849563211061 0 0
0.476249282843591 0.474747862290037 1 1
0.511749836557069 0.510495444694535 1 1
0.534407700817687 0.532843500191162 1 1
0.503931247842887 0.502855424789264 1 1
0.538566543917447 0.537320134467679 1 1
0.511268471817488 0.509730824039048 1 1
0.529516948415889 0.527948609758447 1 1
0.489112692338498 0.488038446778387 1 1
0.469524809692185 0.468377695439456 1 1
0.465070668233199 0.463967868194259 1 1
0.451176096186088 0.450082521737538 1 1
0.505848315632 0.504603767797028 1 1
0.508704518897784 0.507689734131214 1 1
0.513800232198178 0.512178431975102 1 1
0.495948412448981 0.4945723782605 1 1
0.497299627043627 0.496175345678409 1 1
0.530100618684002 0.528760813207055 1 1
0.522611244583836 0.521388129740577 1 1
0.521329404437216 0.520259734627397 1 1
0.535781960660282 0.53446787538833 1 1
0.518450007468415 0.517054997018519 1 1
0.521743804312361 0.520490820174522 1 1
0.465033224939286 0.463651113979282 1 1
0.50917388170598 0.507811439327677 1 1
0.533244968220502 0.531809502258826 1 1
0.545228150161042 0.543705398847218 1 1
0.499506671479323 0.49829493942014 1 1
0.538704914483214 0.537522727106122 1 1
0.465059798712404 0.463754030267294 1 1
0.567886538237496 0.566294762581975 1 1
0.530311694245375 0.528841095247061 1 1
0.553057358754964 0.551460315793771 1 1
0.505033680118692 0.503912585438452 1 1
0.49370347416903 0.492670814519295 1 1
0.428577434330481 0.427692667574135 0 0
0.489613749047171 0.488562270934784 1 1
0.482649816688783 0.481528981624485 1 1
0.481259685896357 0.480139088081392 1 1
0.528725194383074 0.527542141454582 1 1
0.504635074751696 0.503526955372172 1 1
0.555524164876466 0.554205381624422 1 1
0.468465019642343 0.467228300080603 1 1
0.497021987009272 0.495765496882669 1 1
0.49160538379571 0.490643149039326 1 1
0.551994748843444 0.550333776084634 1 1
0.457341161490046 0.456222762518322 1 1
0.50155102317768 0.500251061662952 1 1
0.511691685337863 0.510343072627784 1 1
0.50755370500439 0.506120431290598 1 1
0.506764627085927 0.505631792426178 1 1
0.460950895380151 0.459826383389944 1 1
0.525835163167967 0.524286964764492 1 1
0.524410798662013 0.52338002710506 1 1
0.559710342045327 0.558360842885103 1 1
0.533513379025328 0.532244760812459 1 1
0.539538014277225 0.538184511591133 1 1
0.569013816089816 0.567067377822239 1 1
0.509302703081672 0.508241072267013 1 1
0.479309168052658 0.478037811657845 1 1
0.461911453278259 0.460983586415231 1 1
0.487630427529549 0.486497181811757 1 1
0.50868914184957 0.507360774226958 1 1
0.482385588795028 0.48134740999417 1 1
0.529285739948141 0.527931305482376 1 1
0.51007398482545 0.508711486568369 1 1
0.525268190928761 0.523276178862745 1 1
0.510423218084265 0.509333128536152 1 1
0.48495056993543 0.483727649250364 1 1
0.575359348348857 0.573660598585264 1 1
0.4553546454192 0.454323334904365 1 1
0.473374621296889 0.471761751354863 1 1
0.473174915802555 0.471779756832786 1 1
0.449865725048853 0.448632269283812 1 1
0.503484307136744 0.501881377652453 1 1
0.488063766519215 0.486444315267897 1 1
0.507010196221474 0.505673449283034 1 1
0.465301613148618 0.4640302082443 1 1
0.516729096376218 0.515328048751809 1 1
0.495214548885421 0.493686090775095 1 1
0.462467256363265 0.461190104568413 1 1
0.488986295795159 0.487677440917714 1 1
0.527741391466812 0.526529145747988 1 1
0.438544354797974 0.437532067627645 1 1
0.538937207877576 0.537541273194105 1 1
0.446803621097051 0.445622849737486 1 1
0.509323177839073 0.508108351028006 1 1
0.510110530958694 0.508955737471578 1 1
0.576252455993306 0.575026292493758 0 0
0.545191065596283 0.543819427561357 1 1
0.511683506619206 0.510521881742595 1 1
0.544066385999674 0.542622278282726 1 1
0.483962448174029 0.482658975035264 1 1
0.537378071910075 0.536002525187296 1 1
0.448365374723483 0.447120211077397 1 1
0.504159739149887 0.502786200053988 1 1
0.533105478861358 0.531145930339673 1 1
0.481170580611095 0.480074201663692 1 1
0.475985260812544 0.474218582742175 1 1
0.521141968683805 0.519865056111379 1 1
0.465341222946234 0.464299292534248 1 1
0.538373190727975 0.536876327237568 1 1
0.545415410340258 0.544006369181353 1 1
0.438660326188161 0.437460896451866 1 1
0.520764052051094 0.519683746466515 1 1
0.503125559259785 0.501913179721484 1 1
0.504754461593532 0.503562578450165 1 1
0.534001650746139 0.532700025015881 1 1
0.46293834869116 0.461633749741462 1 1
0.541446189190511 0.539926447476668 1 1
0.488656325545065 0.487430102336027 1 1
0.504414111440764 0.50321626440017 1 1
0.533888940311628 0.532375990208785 1 1
0.524175793179336 0.522574987198567 1 1
0.488124960259871 0.486979054001549 1 1
0.529058252013614 0.527841325313077 1 1
0.544581450450485 0.542883427732615 1 1
0.430761337719778 0.429744891625199 1 1
0.49243442984445 0.491254677553988 1 1
0.485357249939312 0.484269093050242 1 1
0.495168283383592 0.494085696560108 1 1
0.473508235893524 0.472450397668981 1 1
0.431104384312651 0.429724170727302 1 1
0.560594852756228 0.559175696882151 1 1
0.540500055667028 0.538944412926774 1 1
0.496407396924744 0.495161451963777 1 1
0.533804226407269 0.532574647846129 1 1
0.454098227903003 0.452794319023603 1 1
0.485039499671094 0.483678861053012 1 1
0.545830518946096 0.544678442839597 1 1
0.499039621529887 0.497548394208757 1 1
0.538996765965437 0.537425095200932 1 1
0.519480823625216 0.518116937285566 1 1
0.493475103005343 0.492296103828122 1 1
0.497743493889453 0.49611470426809 1 1
0.492825415119683 0.491788275889038 1 1
0.479494254945598 0.478504677932847 1 1
0.54931545824424 0.548057332353352 1 1
0.510892350125722 0.509785380582446 1 1
0.465276055303145 0.464219620161186 1 1
0.49761195000656 0.496533392443378 1 1
0.545647273710385 0.544164429130043 1 1
0.491894232133738 0.490641512147695 1 1
0.418814238385578 0.417847204638698 0 0
0.460596662319846 0.459406040018728 1 1
0.549834170397327 0.548250786209692 1 1
0.54944458239807 0.548050647801118 1 1
0.460001957772197 0.458686486505854 1 1
0.511561898303259 0.510539093823685 1 1
0.511845371622018 0.510666506018411 1 1
0.433516925059842 0.43254019457126 1 1
0.521956013477059 0.520790928789139 1 1
0.469494737240769 0.468304897889604 1 1
0.463699671015066 0.462255558495139 1 1
0.492643759460885 0.49128959423592 1 1
0.499843158255109 0.498750043181093 1 1
0.535009205236165 0.533767237093219 1 1
0.500302820043579 0.498871979489026 1 1
0.493666003825869 0.49244113737144 1 1
0.543953162175483 0.542747846761156 1 1
0.532997254968537 0.531695346792434 1 1
0.5025188244228 0.50137501944168 1 1
0.507090224898927 0.50607073102444 1 1
0.492454975429468 0.491287055942185 1 1
0.522665420120731 0.521599372875734 1 1
0.532964845966702 0.531709024725155 1 1
0.512262566088433 0.510867501291704 1 1
0.505378391274719 0.504062919549946 1 1
0.463698210360035 0.462488273587412 1 1
0.505954157358103 0.504383772302655 1 1
0.549037039324445 0.547422344668405 1 1
0.386740156644075 0.385691794269653 0 0
0.512314255937657 0.511054893258312 1 1
0.597171787905971 0.595333055162384 1 1
0.536543831854011 0.535415549952935 1 1
0.477810852766329 0.47664482131965 1 1
0.473250779706057 0.472280343381857 1 1
0.511860170225734 0.510528064009779 1 1
0.468335028712494 0.467326843110933 1 1
0.49253107968561 0.491485735914684 1 1
0.536352057489927 0.534870142350797 1 1
0.465048425387471 0.463899639469398 1 1
0.469513472864068 0.468342425464939 1 1
0.492523847870403 0.491460806712445 1 1
0.564509108133339 0.563005030281712 1 1
0.483887957055086 0.482724410730231 1 1
0.510457112284522 0.509341346381558 1 1
0.507588412563545 0.506020812618617 1 1
0.477257719084084 0.47615357023799 1 1
0.476088715276142 0.475004837439052 1 1
0.462428300628287 0.461064943803905 1 1
0.516349518432455 0.514623062372899 1 1
0.423853306367514 0.422038354753967 1 1
0.521103123909071 0.519952088929613 1 1
0.518056617717041 0.516837399196087 1 1
0.533329886270846 0.531984678698522 1 1
0.499080186195414 0.497755298202214 1 1
0.511991469687227 0.510417078065406 1 1
0.50002676810674 0.498862351148871 1 1
0.468600608739403 0.467628584427642 1 1
0.477526853092862 0.476118610523147 1 1
0.495114587956798 0.493839205079569 1 1
0.528058954460102 0.526588078468999 1 1
0.448799637066168 0.447825861337282 1 1
0.471142769731361 0.469862056274299 1 1
0.522751797098534 0.521645839336945 1 1
0.495186048949262 0.493998410805664 1 1
0.53420161445049 0.5331960683466 1 1
0.524561244992384 0.523103868687588 1 1
0.526417897614638 0.52515727150969 1 1
0.489031953908297 0.487716169384264 1 1
0.599764701653811 0.597678905993048 1 1
0.53110302351119 0.529816155176574 1 1
0.537893997342157 0.535844472845894 1 1
0.493083866980194 0.491906096856262 1 1
0.532470970621541 0.531343680447641 1 1
0.51230730964496 0.511053067103823 1 1
0.517618075190311 0.516474121323621 1 1
0.501924002396051 0.500626182255691 1 1
0.537466053142381 0.53591359652302 1 1
0.504626985176855 0.503372565643945 1 1
0.475223893817942 0.474095959635657 1 1
0.506759034418442 0.505696558549135 1 1
0.570411012582027 0.568534232365158 1 1
0.545337100137459 0.542873121611343 1 1
0.486472391289901 0.485174966257842 1 1
0.428865301179454 0.427600438432172 1 1
0.491990867833056 0.490615845002734 1 1
0.503304168554855 0.501551424609056 1 1
0.48507167780544 0.484115370308898 1 1
0.471257358085392 0.470068789667056 1 1
0.479701020828271 0.478406519495435 1 1
0.452601280499177 0.451440091142359 1 1
0.570977873058729 0.569153982072834 1 1
0.589148818557198 0.587720453765649 0 0
0.566744038243346 0.565541493972502 1 1
0.455969335689984 0.454623689179436 1 1
0.50023159932503 0.499053545293093 1 1
0.556041074570586 0.554650353450839 1 1
0.592394284237351 0.590732920925214 0 0
0.506045859444213 0.504571566868138 1 1
0.519421032138255 0.518273384213919 1 1
0.512407764453195 0.511090568299442 1 1
0.497499277940881 0.496481593833862 1 1
0.48490037162314 0.48337765427619 1 1
0.50510967462428 0.503360953518994 1 1
0.491843945314038 0.490552877063419 1 1
0.495028689565322 0.493772220051141 1 1
0.507460912587346 0.506287463595685 1 1
0.515737510179495 0.513740956342126 1 1
0.511499110266699 0.510235224378169 1 1
0.493905265133525 0.492626956033941 1 1
0.541365787291614 0.539959977832939 1 1
0.476764613706776 0.475386463605864 1 1
0.573871411896009 0.572356665956107 1 1
0.553274756916516 0.551811712718724 1 1
0.468789956081234 0.467799728822025 1 1
0.477678905817628 0.476395047127807 1 1
0.512549447137985 0.511186203531486 1 1
0.521095819146363 0.519678535639762 1 1
0.469652395703798 0.468452414569624 1 1
0.567259650918702 0.565898066284846 1 1
0.532961278607244 0.531709854585239 1 1
0.493483293005027 0.491797033253625 1 1
0.49154608528322 0.490535815755886 1 1
0.472416416371629 0.47125327500859 1 1
0.487395957774423 0.486248069526561 1 1
0.437576200613524 0.436698540540962 1 1
0.452897032841827 0.451737534367922 1 1
0.474742335143278 0.473650457648615 1 1
0.541567271313661 0.540360143274277 1 1
0.538319392732271 0.536668479177556 1 1
0.557211709660533 0.555662297245132 1 1
0.565140599408179 0.56356656715519 1 1
0.414587408556514 0.413243601719311 1 1
0.515879687617732 0.514717577819647 1 1
0.458511252846515 0.457345641690088 1 1
0.511326969013294 0.50935999625075 1 1
0.468550606006277 0.467536462188427 1 1
0.510225841878318 0.508884020703506 1 1
0.511738867977683 0.510608015554046 1 1
0.401121248408882 0.400208205149554 0 0
0.500439827616939 0.499276634038118 1 1
0.557213576121838 0.556069736896867 1 1
0.516220346217525 0.515237427815557 1 1
0.49569473900107 0.494406592549541 1 1
0.473946285543747 0.47293024014271 1 1
0.504700905395015 0.503494174591775 1 1
0.438384341970337 0.437333699810391 1 1
0.568332801812704 0.566132306307653 1 1
0.536531665263248 0.53534073872352 1 1
0.511432191401616 0.510157410969053 1 1
0.516148496377303 0.514673011438319 1 1
0.503275791454777 0.501970671121463 1 1
0.3990389020155 0.397551161557894 0 0
0.466841523018346 0.465700075563225 1 1
0.51048711880405 0.509361991432196 1 1
0.489791429236536 0.488065001761499 1 1
0.500255759512922 0.499166466791283 1 1
0.468011035424529 0.466857777641394 1 1
0.501202153438719 0.500029558056138 1 1
0.513805120642094 0.512627353388716 1 1
0.501512372546801 0.500295260784841 1 1
0.470178131618156 0.469240174400662 1 1
0.464708473829762 0.463648366777185 1 1
0.490086795254601 0.489091716371443 1 1
0.548122770995775 0.546754147479266 1 1
0.515685802570807 0.51451132107808 1 1
0.491798085264841 0.490604217614559 1 1
0.471636166855749 0.470425766261045 1 1
0.510687444338537 0.509388069046137 1 1
0.497325159116287 0.496010898867273 1 1
0.529304617566269 0.528184855961016 1 1
0.570769577888192 0.569504726074999 0 1
0.414719242772883 0.413563410036283 0 0
0.43227401308796 0.430987445766875 1 1
0.569733807985039 0.568201937514559 1 1
0.442073361901554 0.440853766693303 1 1
0.56087487962455 0.559429859400039 1 1
0.614139932432135 0.612879383732788 0 0
0.459208250304635 0.457847440679454 1 1
0.463214318749671 0.462062097825071 1 1
0.46068744177452 0.459676074046178 1 1
0.429214509582233 0.428199459044376 0 0
0.477611426697149 0.476152744968862 1 1
0.40072136708165 0.399794864677978 0 0
0.494465453145741 0.493386745620401 1 1
0.516637719979609 0.515404622911751 1 1
0.549111142527352 0.547830712418853 1 1
0.434910411057712 0.433581945966434 1 1
0.48789069252284 0.486729970048976 1 1
0.441531604437168 0.440535730874465 1 1
0.537922501035766 0.536445190745954 1 1
0.502257415960228 0.501045266742159 1 1
0.521605005900107 0.52055298603051 1 1
0.52169455620542 0.520131310898042 1 1
0.451675237968895 0.450640588172049 1 1
0.560270915785766 0.558830086993466 1 1
0.527575316526783 0.526247410740708 1 1
0.513400453173203 0.512265563876871 1 1
0.457018587255473 0.455450093060082 1 1
0.507014165724015 0.505237631420449 1 1
0.511392772887494 0.510266585019067 1 1
0.477878810987272 0.476668316469125 1 1
0.515767969857515 0.514506330564046 1 1
0.517740318230211 0.516371474559466 1 1
0.550922807989081 0.549697648322666 1 1
0.553958547316867 0.552670875871903 1 1
0.538043892185144 0.536558581857953 1 1
0.548563964994364 0.547199929233055 1 1
0.522151273236219 0.52110676635527 1 1
0.50637392874699 0.504946205995503 1 1
0.507437948599703 0.506318994849105 1 1
0.542907319003698 0.541579138682289 1 1
0.49646614105773 0.495065383123574 1 1
0.46578023126879 0.464586802332902 1 1
0.458210653522377 0.456778962566047 1 1
0.496162173083003 0.494840675398281 1 1
0.494411074053185 0.493046640926692 1 1
0.465346826264364 0.464209752610408 1 1
0.493925379588679 0.492746388794374 1 1
0.466331211760598 0.46507411415932 1 1
0.537674116398003 0.536218724219849 1 1
0.529640296853399 0.528308827895223 1 1
0.491442115192199 0.490018854069032 1 1
0.467021106566936 0.465921919989196 1 1
0.561406227472487 0.560109680320844 1 1
0.465029461209205 0.463786424319779 1 1
0.516479019000771 0.514774978114201 1 1
0.514088195665897 0.512755792162183 1 1
0.444984091138088 0.443771807177794 1 1
0.505876103705883 0.504305446791989 1 1
0.569148647782899 0.56748922373345 1 1
0.53167406606886 0.530092789690562 1 1
0.538989450026022 0.537762464046597 1 1
0.423288579770539 0.421974695584651 1 1
0.51969153119093 0.518314029635987 1 1
0.477443782845144 0.475530766331414 1 1
0.534953905271094 0.533493234281278 1 1
0.544122587840455 0.542282437911197 1 1
0.546356372650492 0.54495978651412 1 1
0.523992873825058 0.52275747334081 1 1
0.548909508905117 0.547669687426468 1 1
0.475633995501463 0.474127608697864 1 1
0.492660399983928 0.49141054905493 1 1
0.46381529898591 0.462484704106725 1 1
0.511018753901468 0.509893953819623 1 1
0.409742479534948 0.4086071073338 0 0
0.454369697748356 0.453292389934692 1 1
0.469359897131529 0.468097125242946 1 1
0.510077597672641 0.508620265868629 1 1
0.507947791498947 0.506497657970738 1 1
0.505261006400534 0.504208204111088 1 1
0.484812806271201 0.482973200086111 1 1
0.53295632633505 0.531826757340665 1 1
0.492374383403119 0.491018844411905 1 1
0.510498226085554 0.509299653838102 1 1
0.549257953252538 0.548057201493842 1 1
0.528119321930148 0.526748438291853 1 1
0.529157340636164 0.528019341297069 1 1
0.527464559124603 0.526237072132989 1 1
0.490297507626432 0.489389597633039 1 1
0.601879508932667 0.600044275784804 0 0
0.532762491482032 0.530974374752233 1 1
0.474492815908962 0.47319006991256 1 1
0.394844320547921 0.393894251242242 0 0
0.440199707346971 0.438976168200698 1 1
0.521745011710205 0.520292576596152 1 1
0.55262440875004 0.551353298599844 1 1
0.51781425844037 0.516502770517804 1 1
0.561607920354391 0.560126153871629 1 1
0.562622086950344 0.561331867471223 1 1
0.46081687343186 0.459514048658109 1 1
0.531217235896631 0.529859448542426 1 1
0.542169900140473 0.540991239710392 1 1
0.533624934649761 0.532316139025623 1 1
0.480907628892223 0.47965488879103 1 1
0.489470244545691 0.488015883619952 1 1
0.527288788833769 0.526201338769087 1 1
0.515512880670601 0.514395590118104 1 1
0.502631134078577 0.501475500409421 1 1
0.545068098387718 0.543320264280485 1 1
0.48116744728739 0.479846446587119 1 1
0.488430696972704 0.487253112926914 1 1
0.479225628106974 0.47787925283166 1 1
0.419986541979165 0.418693074503283 1 0
0.552133717955026 0.550858793062871 1 1
0.52542399518727 0.524193169738616 1 1
0.479623301434199 0.478506751211447 1 1
0.550232172191896 0.548800820799647 1 1
0.504053439849285 0.502263948184291 1 1
0.460623342238239 0.459524619005461 1 1
0.502351265956118 0.500949256989942 1 1
0.510636845737526 0.508906329534598 1 1
0.487716621030669 0.486518290293182 1 1
0.422416070673196 0.421328262296601 0 0
0.470858542276354 0.469397994841574 1 1
0.526114875299258 0.524739952800248 1 1
0.508050273708102 0.506860262789451 1 1
0.46399844010221 0.462647494231828 1 1
0.534952941776557 0.533454977174137 1 1
0.516854621129615 0.515474340764821 1 1
0.538601397510216 0.537276293122634 1 1
0.485358234437934 0.484098284292051 1 1
0.512504982069584 0.511297746928301 1 1
0.51481404120916 0.513442112122047 1 1
0.523534842087174 0.522419893138874 1 1
0.49886691338024 0.497329146942923 1 1
0.460283931746553 0.459001630873432 1 1
0.488520957798371 0.486859953364692 1 1
0.546191047962449 0.544533039350224 1 1
0.469479526468655 0.468415519459614 1 1
0.432306789200047 0.431087904670451 1 1
0.465163596824747 0.463841126559015 1 1
0.489772853347983 0.488594022882411 1 1
0.48223475130508 0.480989873440864 1 1
0.513141318748961 0.511971694117493 1 1
0.512605481770743 0.510852764813256 1 1
0.480366784161396 0.479234569778351 1 1
0.489480846390836 0.488489505372062 1 1
0.468471399871388 0.467303135916627 1 1
0.580908755143346 0.579289362220548 0 0
0.568524469744176 0.566640094985293 1 1
0.5275009164125 0.526120943537582 1 1
0.440627553476682 0.43969765187465 1 1
0.540927895800324 0.539472763177127 1 1
0.517251761470738 0.516066975687436 1 1
0.501317271002897 0.500097299699496 1 1
0.483175750869913 0.482073368942153 1 1
0.490758936113078 0.489443019136804 1 1
0.490462702212968 0.48939298139065 1 1
0.449930211206187 0.44883873839205 1 1
0.495347815902385 0.49417976616273 1 1
0.459888978531886 0.458800892711342 1 1
0.520217879998081 0.518792536924179 1 1
0.564515326565466 0.563309438798827 1 1
0.510432511416297 0.509213926480131 1 1
0.489194917836582 0.488041302062659 1 1
0.502657483477117 0.501603578378943 1 1
0.458855390001113 0.457191567913538 1 1
0.466819118155286 0.465408984834689 1 1
0.5002344813006 0.49911574288259 1 1
0.504443582524659 0.503229241193768 1 1
0.50746438383705 0.506188397631396 1 1
0.48135903688854 0.480255135526626 1 1
0.481445231604269 0.480144415507495 1 1
0.55251943951349 0.551209804021306 1 1
0.491755197133757 0.490348339509746 1 1
0.413980041417277 0.412822317718226 0 0
0.426598052160388 0.425549147225043 1 1
0.523205100610911 0.521645461177707 1 1
0.506192563918011 0.504658246517705 1 1
0.540146396792442 0.538913532797261 1 1
0.517781949226576 0.51646094718203 1 1
0.466668796058709 0.465380396266434 1 1
0.550908288824618 0.549332823024822 1 1
0.562153313095409 0.560823136714081 1 1
0.517640083267583 0.516347140400094 1 1
0.577403623680371 0.575457533423117 1 1
0.55448089585254 0.553094608336855 1 1
0.583843689690868 0.582578750868554 0 0
0.484455158767308 0.483032992146491 1 1
0.499510733376543 0.498333561862558 1 1
0.478521440066789 0.477334095940188 1 1
0.548406373308369 0.546866830036794 1 1
0.499641851869456 0.497596514574956 1 1
0.506499659447282 0.505263370482973 1 1
0.523704819456313 0.522420435534464 1 1
0.447464628200374 0.446004382041871 1 1
0.54996506266259 0.548379344195953 1 1
0.425110529288701 0.423910356631682 1 1
0.47436156931388 0.472859375030501 1 1
0.533309183425642 0.531842718075549 1 1
0.536033669848908 0.534617643038255 1 1
0.569165171148032 0.567886989771985 1 1
0.44609080214614 0.445027675898121 1 1
0.458577446737091 0.45741451501974 1 1
0.518544890156717 0.517176192581004 1 1
0.476829690014928 0.475588688335384 1 1
0.515710071061101 0.514521755251983 1 1
0.499175753806407 0.49788873611213 1 1
0.535086177802699 0.533362117048603 1 1
0.464152912984008 0.463034485425082 1 1
0.478047003434188 0.476689189521936 1 1
0.495765090668762 0.494687934888509 1 1
0.456930794377392 0.455854906146109 1 1
0.502456782497939 0.501276880588207 1 1
0.499061406442085 0.498000726742639 1 1
0.573294462501412 0.572068733860856 0 0
0.523005938301213 0.521087518362274 1 1
0.491584470826495 0.490365925083824 1 1
0.486735282181669 0.485758175447582 1 1
0.4511387756075 0.449927994783548 1 1
0.578680545711631 0.576849393322397 1 1
0.487791505920142 0.486788375434841 1 1
0.464984628068861 0.464063302829424 1 1
0.521124067938961 0.519793203423314 1 1
0.535597035529336 0.534369753501148 1 1
0.489748245740466 0.488569494670908 1 1
0.49572793655402 0.494538638471246 1 1
0.546005125365358 0.544419642365787 1 1
0.501922046923326 0.500544884500293 1 1
0.518539317167344 0.517304557746775 1 1
0.489034728945878 0.487755983425746 1 1
0.509938321592214 0.508444050237967 1 1
0.457676024678378 0.45635102386515 1 1
0.536006982073796 0.534700010649341 1 1
0.488885898940443 0.487696908431988 1 1
0.442043659359985 0.440830228820221 1 1
0.487408253640022 0.486335956743347 1 1
0.523415303419463 0.522322837751818 1 1
0.481570810145563 0.480443585790097 1 1
0.50534287459749 0.503844445391554 1 1
0.430186534677469 0.429062897549528 1 1
0.501358034731613 0.499892832506264 1 1
0.576119008829417 0.574486953582015 1 1
0.470569804024059 0.46931640356867 1 1
0.473840783509548 0.472501121988534 1 1
0.441020240180064 0.439574686163141 1 1
0.463785550193364 0.462882172549747 1 1
0.444250327722529 0.442787615052328 1 1
0.547330260557434 0.546116862544146 1 1
0.519429688922802 0.518273750522341 1 1
0.593004953255701 0.591472228001297 0 0
0.456770643197794 0.455516208380196 1 1
0.552097546372127 0.550730753007726 1 1
0.481343368891212 0.480278751260079 1 1
0.527892517184888 0.526349352032971 1 1
0.486338082267716 0.485252150789558 1 1
0.509120402708411 0.507860170530634 1 1
0.542640626735712 0.541229161869462 1 1
0.494938966709491 0.493487555683365 1 1
0.416245153234789 0.415179872748965 0 0
0.487420569657944 0.486125926696782 1 1
0.525115242348191 0.523583118510457 1 1
0.498389939636143 0.497132021430702 1 1
0.550394894233817 0.548306556544216 1 1
0.477774684776311 0.476557785342847 1 1
0.513162925609975 0.511964121378044 1 1
0.49704713470235 0.495560483916661 1 1
0.5342469029433 0.533006279399874 1 1
0.578859524415312 0.577103285750086 1 1
0.491239073361844 0.48970494626715 1 1
0.492572880612472 0.491360916618645 1 1
0.596810142687791 0.595375298221164 0 0
0.461215435037697 0.460117060408399 1 1
0.499621924961314 0.49846033967439 1 1
0.491254950184979 0.490207349509241 1 1
0.5120755554495 0.510752012323385 1 1
0.412204956962614 0.411069502790623 0 0
0.49411286916022 0.492605750464077 1 1
0.554650611493692 0.553113133309518 1 1
0.528526670566492 0.527423403824162 1 1
0.485017272693201 0.483826849704462 1 1
0.522306186892405 0.521112070187211 1 1
0.51475958699921 0.513582711978495 1 1
0.494309242340904 0.49306326736809 1 1
0.486779642914268 0.4855011666077 1 1
0.534495377195998 0.53307966820084 1 1
0.514780649756446 0.513475059584209 1 1
0.524190611026572 0.52279813530897 1 1
0.509261488684566 0.507775241241934 1 1
0.52761307975637 0.526187858103694 1 1
0.426826442088969 0.425699853622614 1 1
0.49680676964298 0.495527313327325 1 1
0.484466623303804 0.483229962182913 1 1
0.55018786610861 0.548883786565392 1 1
0.470006851318436 0.468935374915146 1 1
0.519940729919517 0.518563082370264 1 1
0.46926790449272 0.468103223562171 1 1
0.497506179019397 0.496305805715404 1 1
0.549610536016976 0.548255755884295 1 1
0.50602720960497 0.504416196087867 1 1
0.479394746255659 0.478214966382791 1 1
0.517223156453161 0.515676874640274 1 1
0.480737203907661 0.479309989235847 1 1
0.540364230252171 0.53907249017828 1 1
0.489114768224421 0.488026075609339 1 1
0.482333630479377 0.481339879040979 1 1
0.55874475552317 0.557301425179029 1 1
0.459270001918433 0.458119237667735 1 1
0.479864462135307 0.478734015660572 1 1
0.423164817875126 0.421945201826632 0 0
0.503406806014089 0.502120196992804 1 1
0.484587716856359 0.483345784452932 1 1
0.502206035304532 0.50098943857259 1 1
0.534178962764023 0.532829896324549 1 1
0.519652703761257 0.518204982481253 1 1
0.507142289790659 0.506021470381015 1 1
0.463223361020259 0.461992169734285 1 1
0.447254986926672 0.446052381542416 1 1
0.530031426050426 0.528609453941226 1 1
0.491729627071702 0.490376861988539 1 1
0.493686453134191 0.492525575039312 1 1
0.460928829407717 0.459717617112359 1 1
0.489639257941699 0.488519117024974 1 1
0.535865907993157 0.534195771277569 1 1
0.475697136172461 0.474361424091056 1 1
0.488886320739248 0.487509591962494 1 1
0.498572411606357 0.497245788953281 1 1
0.434557544368336 0.433433626436458 1 1
0.553286922118729 0.55133895012952 1 1
0.563367719082547 0.561838998090662 1 1
0.518934965516475 0.517734256095134 1 1
0.47955070601021 0.478175125937706 1 1
0.541613689171238 0.540046982698655 1 1
0.514720441061894 0.513694430426728 1 1
0.52475965653221 0.52282523925042 1 1
0.416342792124509 0.415221230699848 0 0
0.461435109213792 0.460285423319251 1 1
0.479844307068109 0.478531574954069 1 1
0.501619591454524 0.500493912277155 1 1
0.470310341014228 0.469250843619738 1 1
0.55519585413173 0.553807913854387 1 1
0.495735457811871 0.494710899571312 1 1
0.536722807386158 0.535447767908846 1 1
0.534908378849729 0.533461879813793 1 1
0.461468233776105 0.460223252792696 1 1
0.452663213510675 0.451683666974824 1 1
0.448333308496686 0.447193097051998 1 1
0.524367907657573 0.523210669684883 1 1
0.450777931127727 0.449566498852426 1 1
0.46854069762892 0.467296446757288 1 1
0.518091192921589 0.51657331974433 1 1
0.473146987306324 0.472068583735722 1 1
0.547360534137472 0.545930484093401 1 1
0.495537536887707 0.494458750295909 1 1
0.493206619850027 0.491704382719696 1 1
0.402892613468207 0.401847399151409 0 0
0.424552306147097 0.423404865048121 1 1
0.460142483234046 0.459090323584529 1 1
0.47919570540942 0.47805216096434 1 1
0.495851107699684 0.494728281634053 1 1
0.542360962401767 0.540999938923555 1 1
0.480881417510159 0.479786860705185 1 1
0.467728734218364 0.466895485557909 1 1
0.501170557583988 0.499875332659987 1 1
0.506965309269906 0.505789253092899 1 1
0.536502795580072 0.535307435186843 1 1
0.503954220311478 0.502794114706363 1 1
0.439186938404106 0.438125652288144 1 1
0.516465694757884 0.515187293671444 1 1
0.531479322466839 0.530100496750889 1 1
0.535729926946596 0.534576341493108 1 1
0.541182165546012 0.539716201413128 1 1
0.515404644485337 0.514271632964583 1 1
0.458051823427388 0.456697363767254 1 1
0.458865471028033 0.457235336680116 1 1
0.517635378197203 0.515970174839481 1 1
0.512659569819058 0.511543969589679 1 1
0.58327840468768 0.581844154806504 0 0
0.451443734838127 0.450150341571981 1 1
0.587999451237048 0.586142124170574 1 1
0.48908088247085 0.487802839273776 1 1
0.472633971612628 0.471531878363255 1 1
0.500502104929711 0.499287451066523 1 1
0.513662234957714 0.512391582468838 1 1
0.427324268462456 0.426195707735887 1 1
0.453746561632002 0.452694547437179 1 1
0.518819808505019 0.517383768721803 1 1
0.455389705916542 0.453958338323109 1 1
0.501297276114107 0.49999074202231 1 1
0.51797350094585 0.516876485099462 1 1
0.450189944380689 0.449058499859287 1 1
0.539182100785087 0.53797422212264 1 1
0.505962751774952 0.504925475470136 1 1
0.502748300977036 0.501423622339319 1 1
0.549219267125157 0.547672372046937 1 1
0.523732859313057 0.52214454907326 1 1
0.545978068222669 0.544407751032864 1 1
0.504569210808244 0.503461105228433 1 1
0.469507226747262 0.468354077514994 1 1
0.506871927517999 0.505154529322128 1 1
0.552775981023711 0.551342202624472 1 1
0.473326075562071 0.472154691138277 1 1
0.441806276068647 0.440703289823444 1 1
0.459447098603046 0.457849164775042 1 1
0.480967083543887 0.479900882744503 1 1
0.534712163827106 0.533192863213726 1 1
0.43032087752643 0.429412462839972 0 0
0.446263260310286 0.444874270506404 1 1
0.527154418710182 0.525816161557151 1 1
0.557719740318323 0.556257612897218 1 1
0.476442301194948 0.475287796042084 1 1
0.453225571069005 0.452032983927288 1 1
0.545231235348888 0.544116467581805 1 1
0.542964247974467 0.541712908632589 1 1
0.469514840266649 0.468303955632155 1 1
0.517284512803861 0.515991466590346 1 1
0.530222899544644 0.528948722273951 1 1
0.456635854977063 0.455388765176773 1 1
0.537304655097832 0.536034984193863 1 1
0.508063880231578 0.506907497009558 1 1
0.489666652035088 0.488494880324569 1 1
0.488037386036807 0.486942259849758 1 1
0.48847287918202 0.487274790936506 1 1
0.506125946731532 0.505044955566498 1 1
0.542119025344934 0.541145323347337 1 1
0.502682296454128 0.501380038889135 1 1
0.53662786368091 0.535244595156234 1 1
0.546440062238244 0.544937304239953 1 1
0.581884537962576 0.58031870645222 1 1
0.4402975059954 0.43925709432078 1 1
0.48510804502411 0.483794421663578 1 1
0.480413186660381 0.479264447308344 1 1
0.534080205165762 0.53215408542267 1 1
0.501696083725775 0.500507473426713 1 1
0.50064762205293 0.49936643097322 1 1
0.505994630409904 0.504296835370085 1 1
0.496121303973633 0.494898858176619 1 1
0.537452354694954 0.536159586014105 1 1
0.520275967237333 0.518949789364666 1 1
0.482571109586175 0.481116525885424 1 1
0.595284338738303 0.593605810865802 0 0
0.535678776237432 0.533987034775027 1 1
0.487428992503251 0.486352283044099 1 1
0.472421571888886 0.470995978981439 1 1
0.512502898902143 0.510925493912315 1 1
0.500405718018606 0.499428280511233 1 1
0.504816071880284 0.503739637514894 1 1
0.514543828193726 0.513073036784071 1 1
0.510763747522082 0.50941561613038 1 1
0.522340544009985 0.521198563695504 1 1
0.487012208670813 0.485470065779149 1 1
0.498451142614479 0.497266695045802 1 1
0.550107992307466 0.548551077583912 1 1
0.508655639066942 0.507559220205253 1 1
0.479898601572693 0.478591125459159 1 1
0.45898307707655 0.457811826720471 1 1
0.524895421744534 0.523654823509399 1 1
0.517692703899302 0.516350342732667 1 1
0.477781553756977 0.476550394497217 1 1
0.459840287745804 0.45881381971596 1 1
0.523161295719486 0.522153783663734 1 1
0.495543756112922 0.494339837613655 1 1
0.454946418079241 0.453683171601137 1 1
0.487698620623337 0.486121640145706 1 1
0.481659715634007 0.480665399124233 1 1
0.532496537187152 0.53088178262296 1 1
0.523407859084937 0.522212703362367 1 1
0.521843805900437 0.520491082885745 1 1
0.456113401115552 0.454999742704916 1 1
0.499918105300079 0.49861416867564 1 1
0.546499991397598 0.544697746435555 1 1
0.554084661075343 0.552642798558124 1 1
0.509796285196002 0.508620061277854 1 1
0.520075370527917 0.518679644385103 1 1
0.470790071346023 0.469654571230582 1 1
0.495271286975059 0.49417932336554 1 1
0.542580852632518 0.54046476478073 1 1
0.582424140077433 0.580394953576624 1 1
0.545945199198752 0.544518980041784 1 1
0.437067096869663 0.436093872663241 1 1
0.469615888401484 0.468476391571831 1 1
0.561539502406622 0.560232661908161 1 1
0.468266710629233 0.466906680273827 1 1
0.572936176012782 0.571584217382224 0 0
0.468627816103951 0.467132507666086 1 1
0.459722905005412 0.458643751157268 1 1
0.462591748123903 0.461369345161046 1 1
0.511462166018469 0.510242458292001 1 1
0.487009193339401 0.485763382853138 1 1
0.552027615553911 0.550620940817499 1 1
0.458927441401763 0.457764298353283 1 1
0.494712644150686 0.493607344793134 1 1
0.536044508524277 0.534738273554456 1 1
0.402965908662761 0.402091794721408 0 0
0.481991829556539 0.480322212483463 1 1
0.508090439119519 0.50697030905799 1 1
0.509853943085628 0.508724758793094 1 1
0.555186245056533 0.553810514232628 1 1
0.486824603632871 0.48555083859366 1 1
0.475080722793475 0.473859790911704 1 1
0.480500608307608 0.479121841367243 1 1
0.41278074443477 0.411555091143622 0 0
0.457441315164314 0.456097093778297 1 1
0.5406079698943 0.53907763835226 1 1
0.505230680385302 0.503999645718056 1 1
0.537673936951976 0.536346516719995 1 1
0.541977095718599 0.540645521735738 1 1
0.48687173686167 0.485864172283095 1 1
0.526972975730911 0.525331504376394 1 1
0.540896084296352 0.539377927194337 1 1
0.474197238303555 0.472978560513644 1 1
0.467391293531844 0.466119797127689 1 1
0.478988257261886 0.477855291439988 1 1
0.513472378415195 0.51241644708026 1 1
0.521517944154585 0.519407055642003 1 1
0.523839033361376 0.522462493968233 1 1
0.439607263404021 0.438452578813559 1 1
0.500324165645427 0.499145347581904 1 1
0.470392220670409 0.469188909296325 1 1
0.522824486056232 0.521677910976084 1 1
0.471189201213208 0.469750029434138 1 1
0.510744295435895 0.509426783938886 1 1
0.497500099709829 0.496420070320216 1 1
0.479893538383326 0.478617185448632 1 1
0.520908678637888 0.519701748425853 1 1
0.505744469000934 0.504605800478846 1 1
0.520169203928808 0.518871761717672 1 1
0.473407111344883 0.472275780304635 1 1
0.53960393738377 0.538103020473596 1 1
0.445037800386689 0.443859959537332 1 1
0.483618662044966 0.48260222095943 1 1
0.472507480357451 0.471499385729349 1 1
0.518961153513786 0.517778347633825 1 1
0.498191816004086 0.496750266959243 1 1
0.510141207275397 0.508780792366159 1 1
0.377442836958671 0.376110946881586 0 0
0.465496272399657 0.464406305385598 1 1
0.559488578809392 0.558092353772271 1 1
0.460052464012835 0.458797818382897 1 1
0.488277757368166 0.487009770388254 1 1
0.492628133220149 0.491303771594826 1 1
0.558953508662064 0.557420999819922 1 1
0.446024889330105 0.444662770443596 1 1
0.50145678874977 0.500045386868686 1 1
0.556012926539071 0.554529806325873 1 1
0.551036962314622 0.54939740036386 1 1
0.575468204001158 0.574204687624476 0 0
0.499969444305995 0.498646989283919 1 1
0.556164408284711 0.554511638513102 1 1
0.547814058903212 0.546293745331992 1 1
0.495889339415392 0.494482735526417 1 1
0.506441965428691 0.504798168287347 1 1
0.45535977379099 0.45388485511757 1 1
0.548684954690503 0.547462452978693 1 1
0.515331084259159 0.514176611158856 1 1
0.509951126492441 0.508624888178377 1 1
0.492307335939879 0.490835296343938 1 1
0.435620278067917 0.434217423515909 1 1
0.510976548126246 0.509538705237746 1 1
0.490734993166276 0.489252947913477 1 1
0.510654284899638 0.509377734285415 1 1
0.553358999158402 0.551962849962465 1 1
0.518275411145844 0.516828231727481 1 1
0.528588816932575 0.527039306092878 1 1
0.543230635748367 0.541928246104262 1 1
0.490221903201352 0.489032045514099 1 1
0.489549020458336 0.487799986949635 1 1
0.516007064201196 0.514170113633919 1 1
0.478400113213992 0.476736914473906 1 1
0.531495982729475 0.530068566999317 1 1
0.503065431542992 0.501920565104547 1 1
0.433018008243073 0.431824354411611 1 1
0.541655191768564 0.540444784165737 1 1
0.473577918264557 0.472233052153919 1 1
0.510259809708646 0.508996001485584 1 1
0.505386683995933 0.503966516718721 1 1
0.483637202541897 0.482433571182616 1 1
0.515967209336974 0.51464695365626 1 1
0.526072320895029 0.524903472088094 1 1
0.527704528897428 0.526055288038141 1 1
0.530408255812512 0.5289324014361 1 1
0.550198581672176 0.548857852201267 1 1
0.477873260329402 0.47668596220119 1 1
0.495234867547597 0.493750179689693 1 1
0.501531905543132 0.500470587473851 1 1
0.530654954999147 0.529613297411197 1 1
0.474655736041168 0.473505777197918 1 1
0.439269160398824 0.438105471736859 1 1
0.44449580387948 0.443177971993625 1 1
0.486631106385557 0.485408522665336 1 1
0.499550819126418 0.498223056710688 1 1
0.485643184946848 0.484544826174822 1 1
0.515979180540567 0.514660371601268 1 1
0.51083989353793 0.509441692559308 1 1
0.504226817128871 0.502995499643405 1 1
0.509623350176014 0.508257086027566 1 1
0.389643931894008 0.388494709562799 0 0
0.578823035699615 0.577140794638418 0 0
0.45605899276565 0.454811293486379 1 1
0.507830507470415 0.506743345066364 1 1
0.558565337110797 0.557010822383239 1 1
0.466304791983333 0.465256272926264 1 1
0.513268508412496 0.512081711756465 1 1
0.449712590310766 0.447938889492549 1 1
0.538667008851669 0.537037578267332 1 1
0.481162202487033 0.479953864411715 1 1
0.508526630977875 0.507251645970593 1 1
0.391156380321842 0.390212942506459 0 0
0.505995648192885 0.50457741116365 1 1
0.475722319419209 0.474611792433469 1 1
0.491744046450797 0.490531249602283 1 1
0.493821012433803 0.492825418608899 1 1
0.460461772975139 0.459328865855939 1 1
0.518052241019069 0.516423689541841 1 1
0.494344935359369 0.49248550730031 1 1
0.424600209874562 0.423667102029396 0 0
0.496881500845778 0.49564528718051 1 1
0.456694900437112 0.455472436523424 1 1
0.45080928545016 0.449735446531756 1 1
0.498965284252111 0.49776859782767 1 1
0.4980280452237 0.496409367369686 1 1
0.50409125534344 0.502671474787841 1 1
0.414722142404008 0.413944522850426 0 0
0.479364058985157 0.478222965017432 1 1
0.488746272045002 0.487443245186193 1 1
0.54047658316751 0.539271673814773 1 1
0.514916951906987 0.513468875075638 1 1
0.541622141875129 0.540059086518216 1 1
0.539465385838146 0.538324184337454 1 1
0.487919683833372 0.486613881959113 1 1
0.480910325509746 0.479670842709768 1 1
0.514859141051751 0.513602572530789 1 1
0.447088650037676 0.445888915506853 1 1
0.517391598365525 0.515795634215781 1 1
0.489052881157626 0.487531031335225 1 1
0.477009736725256 0.475690340029056 1 1
0.401065578523279 0.400240122851553 0 0
0.513401664914733 0.511771845350904 1 1
0.450128734701529 0.448809196346363 1 1
0.545693126699808 0.544191942297421 1 1
0.462837655769214 0.461740651352675 1 1
0.587929365010127 0.586527515888417 0 0
0.550564415494809 0.54926671651331 1 1
0.574035537981964 0.572729622854358 0 0
0.535694227108862 0.534250852623986 1 1
0.456938574530864 0.455827116686393 1 1
0.50147248855916 0.500423346521327 1 1
0.555816465470944 0.554073433619051 1 1
0.551838788153204 0.550650251541327 1 1
0.490972538590672 0.489827892121533 1 1
0.528723087570777 0.527478894522804 1 1
0.510771393566113 0.509495544771914 1 1
0.503276324068596 0.502034504761653 1 1
0.475334935598884 0.474138030422852 1 1
0.511383466374917 0.510035520516125 1 1
0.547049146060058 0.545479766388557 1 1
0.468437490951613 0.467017948557551 1 1
0.540284478912908 0.538778391200946 1 1
0.532180420420242 0.530965417069448 1 1
0.481673558549913 0.480498907562763 1 1
0.599696259876606 0.59793527358641 0 0
0.487443263029673 0.486154486043218 1 1
0.489115008691174 0.487658491006077 1 1
0.462551980073447 0.46144639992962 1 1
0.500708069166068 0.499614239516895 1 1
0.438549479699212 0.437215021924727 1 1
0.533749871192522 0.532262294659355 1 1
0.521390394691975 0.519869785466915 1 1
0.4805302798205 0.479166808594684 1 1
0.456772142633453 0.455718572212168 1 1
0.507047775109947 0.50590552874071 1 1
0.526217470391419 0.524555655255858 1 1
0.485652144934737 0.484443762089061 1 1
0.480509900869289 0.479479648976266 1 1
0.54659143920142 0.545225246425967 1 1
0.556940558296904 0.555320107009041 1 1
0.54336404507437 0.542140183869991 1 1
0.460305494808235 0.45933744313327 1 1
0.505846471039441 0.504595747060604 1 1
0.503704272924187 0.502220448558383 1 1
0.523108615775721 0.521800002523027 1 1
0.477143209800855 0.475737346785948 1 1
0.486386504234773 0.485179536523078 1 1
0.51183011902934 0.510814462378914 1 1
0.430821898717318 0.429905536241137 0 0
0.517846190851986 0.51640963130006 1 1
0.567203523774881 0.565709996493847 1 1
0.45683415157139 0.455599353609374 1 1
0.522384410668999 0.520931875165912 1 1
0.579200946300002 0.577517177496412 0 1
0.465466796674331 0.464472786661933 1 1
0.492648341235614 0.491029419379043 1 1
0.47799959812823 0.476652166154449 1 1
0.501209259291917 0.49920785277941 1 1
0.545109034540403 0.543851324953715 1 1
0.451863590640002 0.450576810069766 1 1
0.527686601921754 0.526285309712953 1 1
0.465656888281508 0.464503082791148 1 1
0.521473819348171 0.519788778959009 1 1
0.533973273099027 0.532467066115737 1 1
0.511833877332176 0.510792140380396 1 1
0.462842666337506 0.461673842522574 1 1
0.471516172273053 0.469921812367254 1 1
0.541121317761986 0.539781851106869 1 1
0.437731623348799 0.436505275109102 1 1
0.50174418913921 0.500638545662134 1 1
0.522452202101192 0.521167645761496 1 1
0.535108131721777 0.533867562636872 1 1
0.463054601952615 0.461958140633185 1 1
0.509995148676892 0.508771152203547 1 1
0.496482088375601 0.495081021882685 1 1
0.538718030882577 0.53727746791452 1 1
0.546646848297992 0.545125370137396 1 1
0.534453159409238 0.532943121561857 1 1
0.489802442482409 0.48864023650855 1 1
0.584222399054553 0.582777352887396 0 0
0.514404355263058 0.513101179303666 1 1
0.538462496910237 0.536753493809421 1 1
0.497033334847184 0.495805743062867 1 1
0.568587447240995 0.567147494108639 1 1
0.522373115345668 0.52114698102639 1 1
0.51906061999009 0.517623047793044 1 1
0.51085874118268 0.509866315731252 1 1
0.526495322623065 0.525094681750923 1 1
0.518297172289858 0.517025285395083 1 1
0.53372189869756 0.532466419017815 1 1
0.525486566637876 0.524528071588655 1 1
0.449051686204591 0.447506448831809 1 1
0.464026737353034 0.462901570890244 1 1
0.486377327946912 0.484717218328573 1 1
0.559186526472189 0.557822269188354 1 1
0.52397100458582 0.522486220274866 1 1
0.508685303464345 0.507471826740262 1 1
0.50871949849031 0.507419841564649 1 1
0.467077599759274 0.466067856989101 1 1
0.496379728592492 0.495333018923095 1 1
0.502184484527948 0.500657975982859 1 1
0.489525449774415 0.488326895774447 1 1
0.49494824062203 0.493393902666563 1 1
0.485047017717602 0.483262012214227 1 1
0.459422557675358 0.458196975726158 1 1
0.583766471261945 0.582203690673662 1 1
0.477672591813104 0.476187853685965 1 1
0.475468916873714 0.47417275077138 1 1
0.492576867978698 0.490752508659391 1 1
0.520563993464378 0.519294005287376 1 1
0.546752579151945 0.545227562344094 1 1
0.498790334747841 0.497483078084526 1 1
0.526274398106949 0.52490877518517 1 1
0.45459462639903 0.453557994172738 1 1
0.52142757623383 0.520072993919984 1 1
0.556184565806246 0.554829441378688 1 1
0.492972242475885 0.491677205894926 1 1
0.564496396478155 0.56295587097799 1 1
0.522395835554331 0.521065635999663 1 1
0.451508418298462 0.450296330365297 1 1
0.483344376409901 0.482375685910096 1 1
0.500203339053521 0.499108388857637 1 1
0.546197431146934 0.544778801377648 1 1
0.532188410611901 0.530940751330915 1 1
0.510622357177475 0.509332004798387 1 1
0.513735912014716 0.512068300240001 1 1
0.501912569231303 0.500771636900196 1 1
0.494537710569303 0.493255634343687 1 1
0.543461856298383 0.541975436670022 1 1
0.523469042320902 0.522193433452244 1 1
0.560766182316275 0.558902877913281 1 1
0.537104534454745 0.535848394585265 1 1
0.562088308946012 0.560906187580449 1 1
0.48103954302352 0.479782826245469 1 1
0.468122363918917 0.467040594886123 1 1
0.573589879990934 0.572244517861653 0 0
0.505604160117239 0.504219796087144 1 1
0.514727582619142 0.513407374817757 1 1
0.541226641563153 0.539770402123644 1 1
0.530850547719445 0.529149971297836 1 1
0.532172704973785 0.530693090196135 1 1
0.551382862528621 0.550237069115491 1 1
0.519976527170422 0.518505539359385 1 1
0.463613663163255 0.462358601139878 1 1
0.550056511084047 0.548803435265283 1 1
0.429176974382291 0.428128692671429 1 1
0.474380361220367 0.473206118332907 1 1
0.532379553085561 0.530641041502042 1 1
0.551786682145661 0.549447527756254 1 1
0.535858335106814 0.534553178430092 1 1
0.441923661409312 0.440903981887629 1 1
0.576254123125007 0.575020183598935 0 0
0.541782232969719 0.54024548550913 1 1
0.510503379610549 0.509322330654594 1 1
0.426939135302592 0.42585366114537 1 1
0.493901586590019 0.492638890160555 1 1
0.43678209655233 0.435818048833757 1 1
0.439668993643871 0.438691002342571 1 1
0.532742910567357 0.531439473629745 1 1
0.535885318787521 0.534376442027033 1 1
0.420005195206983 0.418905639116028 0 0
0.524965438690647 0.523574175432138 1 1
0.526551189641698 0.525371494878262 1 1
0.466182150123685 0.464885550964158 1 1
0.485259717803853 0.484023268805737 1 1
0.505367651727746 0.504178619584808 1 1
0.469632342447825 0.468706914697644 1 1
0.513195295957896 0.511728431601412 1 1
0.469499021717337 0.468385027792687 1 1
0.488970326238285 0.487868571527778 1 1
0.526031537522343 0.524746743958863 1 1
0.468946206355547 0.467685654352355 1 1
0.529676293575873 0.528071801294467 1 1
0.534227699762982 0.53275109729146 1 1
0.521396120050972 0.519713400818845 1 1
0.520416184965366 0.518935408235236 1 1
0.458764990213009 0.457456984817682 1 1
0.47383950349263 0.472380870583683 1 1
0.47741082212859 0.475796062745473 1 1
0.519920008650291 0.518799158455215 1 1
0.511155260247855 0.509693916596428 1 1
0.507623453261258 0.506260773434871 1 1
0.542078593522902 0.54072660990795 1 1
0.49453526933923 0.493468516508561 1 1
0.488893428661735 0.487709381191112 1 1
0.46471191461562 0.463363919016656 1 1
0.507563026212251 0.506175150370842 1 1
0.506803017073109 0.505551957597865 1 1
0.474860139091368 0.473732069427788 1 1
0.457434844504848 0.456299137324392 1 1
0.551758409952191 0.550439787462217 1 1
0.529057192790211 0.527740552590663 1 1
0.453326470214147 0.452029430510037 1 1
0.505522917450539 0.504441803055606 1 1
0.537591344669233 0.536127828556511 1 1
0.494401203303916 0.493156834440152 1 1
0.4450962754318 0.443862834537888 1 1
0.512272662500867 0.511240967539317 1 1
0.590043936765303 0.588139808928879 0 0
0.448725736786522 0.447799218815405 1 1
0.530156760506379 0.529005519550113 1 1
0.571616034058495 0.570306693127204 0 1
0.471428271796133 0.470158148549951 1 1
0.566213534104215 0.564705931967348 1 1
0.482391127201518 0.481036149100944 1 1
0.502811530833605 0.50184658050396 1 1
0.515849898595484 0.514486108375491 1 1
0.496909236107383 0.49583449814844 1 1
0.519930953945416 0.518430975216272 1 1
0.520364693219382 0.518678689451066 1 1
0.503143240219348 0.501941099246543 1 1
0.452766877300122 0.451811493820823 1 1
0.483544148001437 0.482583765177182 1 1
0.415004227287416 0.413867600681892 0 0
0.500423300796225 0.499201469883737 1 1
0.491521856321077 0.489932500474472 1 1
0.491956765531825 0.490479370375276 1 1
0.474645813850313 0.473462155263692 1 1
0.443113749666225 0.442107058777859 1 1
0.41019637449806 0.408875057893798 0 0
0.531647987455682 0.530483815362791 1 1
0.526865482148094 0.525556475350045 1 1
0.454476030541124 0.453206340395346 1 1
0.568489417097524 0.567054673120674 1 1
0.469755407818787 0.468582306751413 1 1
0.567000144743404 0.565367002442932 1 1
0.468752331770915 0.467605640168165 1 1
0.509981789775422 0.508547128951559 1 1
0.470944776278728 0.469380970574778 1 1
0.56554476260525 0.564069715168321 1 1
0.444327114283109 0.443330585144632 1 1
0.491373982825457 0.4899835185207 1 1
0.491678625050215 0.490702934543581 1 1
0.544204709136278 0.542600996223382 1 1
0.469717313686195 0.468430489481031 1 1
0.508137271432056 0.506943805034679 1 1
0.475465613824849 0.474169401100896 1 1
0.492646921791776 0.49126835766611 1 1
0.460115545535141 0.458842111109447 1 1
0.519389069895552 0.517858894902344 1 1
0.554534328472832 0.55306483849534 1 1
0.538835281970846 0.537389996184935 1 1
0.549630921985026 0.54790714108868 1 1
0.526700259273453 0.525000122390345 1 1
0.504598012188551 0.503451765360823 1 1
0.486881684352115 0.485593781571733 1 1
0.474249987867611 0.473260594569695 1 1
0.461643259032872 0.460092427226123 1 1
0.530057354386288 0.528531731216616 1 1
0.503849975080564 0.502773829363258 1 1
0.540130337061097 0.538360457979488 1 1
0.48355932939432 0.482603322975177 1 1
0.473176027799219 0.471676935648658 1 1
0.583330217548641 0.581587079701121 1 1
0.568108419741461 0.56630754680311 1 1
0.491987690280553 0.490615547391392 1 1
0.496756006176948 0.495632838898491 1 1
0.457135047968791 0.456093159432509 1 1
0.500288241134324 0.49883147646268 1 1
0.446128634115026 0.445262530594064 1 1
0.555034698491769 0.553628355971338 1 1
0.514020014520803 0.512721247608925 1 1
0.577608419710844 0.576220674983982 0 0
0.562425684736664 0.560843829157756 1 1
0.448985057652387 0.4478526359791 1 1
0.458582357079427 0.45738627151815 1 1
0.451601880098079 0.450546264991158 1 1
0.478295244904627 0.476907643954805 1 1
0.537398716394394 0.536022801027639 1 1
0.518180017965284 0.516979211511025 1 1
0.499470816543161 0.498097718382381 1 1
0.491958393992256 0.490661415522384 1 1
0.505478471341256 0.503738377650462 1 1
0.497677750502965 0.496550071392698 1 1
0.468976179668604 0.467819733126627 1 1
0.483715915081372 0.481942522817848 1 1
0.498727648123477 0.497443309858926 1 1
0.535089903502213 0.533756405962993 1 1
0.553060835028126 0.551568844117059 1 1
0.528473662248732 0.52715817966534 1 1
0.517809080197067 0.516623413119301 1 1
0.441203065708323 0.440046519605844 1 1
0.485593429626849 0.484286735972752 1 1
0.504867468633591 0.503732437085824 1 1
0.521016686931556 0.519726457988273 1 1
0.457137130439344 0.455960533863053 1 1
0.477303066376705 0.475978316328222 1 1
0.443072286527274 0.44142996920675 1 1
0.543727002288054 0.542574849145884 1 1
0.511014654591898 0.509567828699388 1 1
0.486186489196929 0.485104043503793 1 1
0.547807332004106 0.546323519668648 1 1
0.495799541222688 0.494343676502708 1 1
0.46856405705708 0.467468550898307 1 1
0.428923453138102 0.427765574635483 1 1
0.564963824323481 0.56352713290855 1 1
0.545601434026441 0.544438549757267 1 1
0.474769735940473 0.473794721944243 1 1
0.565111044355072 0.563206236488711 1 1
0.463456148579015 0.462256360945948 1 1
0.478879172780465 0.477616085972869 1 1
0.484848747337489 0.483659406085764 1 1
0.476576829362573 0.475183319948974 1 1
0.516316118247904 0.514979234412919 1 1
0.541407805866196 0.539580440023757 1 1
0.449544972955531 0.447965478787364 1 1
0.501646597807848 0.500551032374136 1 1
0.492500791010777 0.491393445800564 1 1
0.484134314762549 0.482753074712913 1 1
0.538654759411356 0.537361926322791 1 1
0.549354859047757 0.54797317319301 1 1
0.454706551735419 0.453770644041674 1 1
0.478854425944023 0.477849198169624 1 1
0.483637556496852 0.482678990277023 1 1
0.462497747891026 0.461453026264155 1 1
0.469017996715694 0.467837419278179 1 1
0.49879369472917 0.497347952422047 1 1
0.467115026528112 0.46618443592671 1 1
0.51370474332997 0.512550265715204 1 1
0.462307801449813 0.461203651194034 1 1
0.523423735474616 0.52205874940266 1 1
0.411445322228054 0.410449757988568 0 0
0.497121949924387 0.496059272540874 1 1
0.520795440217945 0.519606006371309 1 1
0.519010636831436 0.517537229990536 1 1
0.514826178140865 0.513557732856775 1 1
0.539374296783619 0.537929639048132 1 1
0.483462543824352 0.48214700165178 1 1
0.446973061753334 0.445776457979638 1 1
0.473530050253837 0.471990127736408 1 1
0.518653949144621 0.517050450049207 1 1
0.494698547527235 0.493489393626122 1 1
0.528225291933374 0.526343065363116 1 1
0.545052199079098 0.54386491177159 1 1
0.527589680982726 0.525739796106097 1 1
0.542498032751578 0.541082213483961 1 1
0.514694621645983 0.513541746787692 1 1
0.536729081486346 0.53532484098731 1 1
0.514589763718588 0.513242976733433 1 1
0.484164428473875 0.483066710198461 1 1
0.484320277004253 0.483291369876302 1 1
0.513996602701068 0.512986765767986 1 1
0.520082735754897 0.51897841649169 1 1
0.496990825245703 0.495407254797017 1 1
0.566718767935185 0.5648850344024 1 1
0.540286281589775 0.538835979235635 1 1
0.470087845965851 0.469009419135786 1 1
0.488280895135836 0.487074135793921 1 1
0.538158589593217 0.536813790891661 1 1
0.48709866134784 0.48588042366334 1 1
0.413299764150319 0.412195970520406 1 0
0.491452263448085 0.490072192613078 1 1
0.542498870113639 0.541206321941096 1 1
0.528278718468813 0.527233493512661 1 1
0.441345390870652 0.440387570214771 1 1
0.429487497391368 0.427928169036619 1 1
0.489841236833249 0.48877285495112 1 1
0.480344295450695 0.479247501190462 1 1
0.499475774516214 0.498171369504065 1 1
0.523619845319163 0.522453492805123 1 1
0.520992000549272 0.519818806544407 1 1
0.469525885685215 0.46851389683747 1 1
0.527841398561035 0.526527376614117 1 1
0.518897057827725 0.517671467831466 1 1
0.519826441661423 0.518582536120699 1 1
0.477068698080467 0.475912837730152 1 1
0.574322047512312 0.573023648620399 1 1
0.556421978681185 0.555025858689249 1 1
0.548638886868628 0.546609172596537 1 1
0.443108204024756 0.44204953513981 1 1
0.515456691807863 0.514148063532772 1 1
0.516671349596905 0.515379052230585 1 1
0.452396830300958 0.451276815744364 1 1
0.524212256267424 0.523007366911465 1 1
0.553193295206426 0.551612779880724 1 1
0.511557812862277 0.510388934603682 1 1
0.515526528420369 0.514357178654595 1 1
0.506292752051589 0.504557555738749 1 1
0.521986847795503 0.520754983891964 1 1
0.450504403934475 0.449405192789575 1 1
0.515315875574679 0.514033708241382 1 1
0.516639880251524 0.515471476650682 1 1
0.487257903015074 0.485875198465199 1 1
0.442757001520926 0.441670745442466 1 1
0.476195969200718 0.474762482821733 1 1
0.500732451738162 0.49948479199887 1 1
0.481577311721626 0.480443890143351 1 1
0.513309964686723 0.511993214919647 1 1
0.392720580871563 0.39162533465584 0 0
0.48085632937715 0.479687452838975 1 1
0.478995810676239 0.477827536957703 1 1
0.544007225874871 0.542543569213089 1 1
0.51487826585946 0.513243926700454 1 1
0.50694200155066 0.505412286484508 1 1
0.547284290891262 0.545758113316391 1 1
0.46487645717558 0.463158811136674 1 1
0.537767988918037 0.536641922782098 1 1
0.501386454990797 0.500431535025449 1 1
0.490521320511036 0.488740501632731 1 1
0.481927649720382 0.480561646239791 1 1
0.467615159681018 0.46614484399041 1 1
0.543214615037847 0.541515615174658 1 1
0.490735824614765 0.489277145364421 1 1
0.471998322803513 0.470646450431638 1 1
0.53220990036225 0.530773474360339 1 1
0.490830677105717 0.489374030808062 1 1
0.452360079066939 0.451202972315293 1 1
0.425592032175367 0.424496994594154 0 0
0.549008057417395 0.547672548890673 1 1
0.47305281103324 0.471981276166082 1 1
0.500026968116785 0.498517992794897 1 1
0.552136449702118 0.550384349992087 1 1
0.499828530772808 0.498453402251446 1 1
0.492408411420248 0.490880643502692 1 1
0.461530653517078 0.460340918653211 1 1
0.495696860284608 0.49442572596402 1 1
0.536330815171566 0.534957814383251 1 1
0.536668497434933 0.535596076153779 1 1
0.43679532802898 0.435784368523281 1 1
0.509600454005143 0.507889806153441 1 1
0.481549707262291 0.479897872332375 1 1
0.498364358313039 0.497241708039358 1 1
0.547464339849766 0.54536840583566 1 1
0.431897015302029 0.430762787680861 1 1
0.508500967862639 0.507164342108511 1 1
0.531868543530477 0.530708884664722 1 1
0.479980725127775 0.478852609902967 1 1
0.523912905648043 0.522690286189042 1 1
0.500161805540058 0.499275830064867 1 1
0.512003770272876 0.510813753070453 1 1
0.547626064432833 0.546459219298974 1 1
0.461055941290693 0.460071870360802 1 1
0.49086548785411 0.489541649658976 1 1
0.502852163306523 0.501588687333603 1 1
0.436752566624613 0.435654655132925 1 1
0.502735116800881 0.501562202120708 1 1
0.503739316423971 0.502684397143356 1 1
0.495051893166586 0.49351059066138 1 1
0.553673121307846 0.552521828206452 1 1
0.493850573555408 0.492658897767424 1 1
0.523690852888023 0.522152764398352 1 1
0.470499711135231 0.469580893656683 1 1
0.523101147364096 0.522080918956669 1 1
0.480184255298199 0.479042327617722 1 1
0.581566995431746 0.580044271064952 0 0
0.468799975338068 0.467215698391668 1 1
0.456223216120606 0.455170669668677 1 1
