# Supplementary material for: Bias caused by sampling error in meta-analysis with small sample sizes
Source: PLoS One. 2018 Sep 13;13(9):e0204056. doi: 10.1371/journal.pone.0204056 (PMC6136825; doi:10.1371/journal.pone.0204056)
Supplement: S4 File — (ZIP) [file pone.0204056.s004.zip › results N = 10 theta = 0.5 tau = 0 sz = 20-30.txt]

"cohen.dl.theta" "hedges.dl.theta" "cohen.dl.cp" "hedges.dl.cp"
0.402743685309183 0.3908785448127 1 1
0.573226854549807 0.556705345717588 1 1
0.387479528794741 0.376337637191292 1 1
0.773757581602434 0.751559892178481 0 1
0.528487717335646 0.511151407148762 1 1
0.376528655991957 0.366305077106383 1 1
0.524837387739129 0.51015040964962 1 1
0.510011539804888 0.496074989817658 1 1
0.5394886416722 0.520379058091776 1 1
0.511935052645079 0.496661550961901 1 1
0.58459420360253 0.567692327905552 1 1
0.371402287411594 0.36001597044199 1 1
0.341026747955066 0.330531961274883 1 1
0.562274370310496 0.546249175894421 1 1
0.521716818503969 0.506371669854725 1 1
0.326003246141239 0.31627598595867 1 1
0.528664210512101 0.5147653078112 1 1
0.508870866857246 0.492741670054509 1 1
0.490081585281624 0.47650542787785 1 1
0.606753730647552 0.589196258539126 1 1
0.523290586998783 0.509123066037153 1 1
0.437133932915339 0.424816414292568 1 1
0.279540337292829 0.271660639301522 1 1
0.361806642923341 0.351408858418315 1 1
0.567241416689428 0.5497208742809 1 1
0.271480978540795 0.263231382090759 1 1
0.303329543693932 0.294621442039051 1 1
0.796282845140895 0.772577512413688 0 0
0.515812293736444 0.499762935702272 1 1
0.548074952444104 0.531327554936923 1 1
0.240456182492061 0.231314664988606 1 1
0.672187740645669 0.652804365577173 1 1
0.610484019503456 0.593117113200921 1 1
0.288122398798874 0.279619093699901 1 1
0.554005202529529 0.537816480670011 1 1
0.452064582177978 0.44094854717522 1 1
0.430024080363563 0.41870577298017 1 1
0.529938480003491 0.515362380653804 1 1
0.443425996354261 0.430213636887194 1 1
0.494056658690605 0.479288250057315 1 1
0.584274129807237 0.56800249404103 1 1
0.392939476666523 0.379790297762821 1 1
0.538023294429696 0.522139920491366 1 1
0.375423556088327 0.36463791746711 1 1
0.597945723643945 0.578696582440841 1 1
0.682460442068195 0.661307626874794 1 1
0.571406254161867 0.555815001833021 1 1
0.50792782989081 0.490970278382374 1 1
0.549395057870814 0.532669943554465 1 1
0.359278106036584 0.349605527283814 1 1
0.60912692325412 0.591997805730352 1 1
0.338317395329527 0.328862036703989 1 1
0.360440061843251 0.349959123192434 1 1
0.578775178270081 0.562597486100388 1 1
0.402542110618276 0.39050245802051 1 1
0.515601936680412 0.49992792478943 1 1
0.470971240309839 0.457195528998144 1 1
0.435535930474766 0.420707431939875 1 1
0.47228116014274 0.458270830870741 1 1
0.621781948769564 0.601131580392228 1 1
0.401815715590954 0.389623629035973 1 1
0.300557306189215 0.291511385959509 1 1
0.653621026707052 0.63486689333752 1 1
0.658746030972635 0.639890812456989 1 1
0.553289796289388 0.536447158115488 1 1
0.830405332339337 0.808289517233857 0 0
0.432551500951662 0.420017504965423 1 1
0.424040701205515 0.411971689621836 1 1
0.42802401241668 0.41249717708376 1 1
0.460838000859995 0.445511036124192 1 1
0.424931938201055 0.410611881307841 1 1
0.301685493218268 0.292954267669177 1 1
0.387255091902007 0.375471898388507 1 1
0.457006835556496 0.443052017193638 1 1
0.288126488600628 0.278359068549641 1 1
0.584099923382188 0.567711834476528 1 1
0.56414394903781 0.549338125083914 1 1
0.462135353642464 0.448403268994074 1 1
0.346435204820342 0.335331567472733 1 1
0.758689329387463 0.735136710884388 1 1
0.720654692635536 0.701222490644458 1 1
0.615708538744741 0.596301511465617 1 1
0.50855013087501 0.491509719853368 1 1
0.487461646582049 0.474330294069371 1 1
0.7033564060854 0.684877773499727 1 1
0.579424105278642 0.562819912094108 1 1
0.414731146262472 0.403220587555509 1 1
0.539009861565112 0.523796426377267 1 1
0.662134556909697 0.641948667100697 1 1
0.640930118444979 0.620770510856642 1 1
0.349329501846371 0.340183453827592 1 1
0.468398900304457 0.453935442590859 1 1
0.625942367815427 0.60785929092454 1 1
0.660833140391882 0.642382428609684 1 1
0.550363497616722 0.534920269683002 1 1
0.422297029086788 0.409568481794461 1 1
0.617012711486277 0.600081567548747 1 1
0.745691229981058 0.722756997296515 1 1
0.568069442771687 0.550358612505597 1 1
0.458249461671994 0.443268841764082 1 1
0.344743763862756 0.333410791690243 1 1
0.502226155811386 0.488654498104928 1 1
0.859136442240363 0.833493625846419 0 0
0.36569768610755 0.3540346292689 1 1
0.50730920560473 0.492863347174904 1 1
0.419334779281176 0.405769950597655 1 1
0.474576973170013 0.458003610911644 1 1
0.438662187226168 0.425657806627875 1 1
0.732761494284225 0.710636950299903 1 1
0.370821656625448 0.361308751658255 1 1
0.543601955440752 0.527644562532846 1 1
0.308940109394368 0.299730992260859 1 1
0.901002489807958 0.873061765721521 0 0
0.467536669358505 0.453562012511929 1 1
0.607564767097238 0.591401026517487 1 1
0.474020279945422 0.460178245505322 1 1
0.360222265391627 0.350972446215385 1 1
0.352621332990806 0.341863997103665 1 1
0.318759112343413 0.311304517375639 1 1
0.541917778073584 0.525629184849785 1 1
0.416811082449194 0.405473274318985 1 1
0.455916289699742 0.440058810644881 1 1
0.590431565865709 0.573090059064557 1 1
0.871710100434468 0.843462506635866 0 0
0.56528511129217 0.547127277987481 1 1
0.436139436041975 0.423163392041366 1 1
0.525855288108328 0.512637944534086 1 1
0.60259357876782 0.58302105347744 1 1
0.531466711090224 0.515664070516782 1 1
0.625226730861584 0.608309951698183 1 1
0.334995454167718 0.32522422085515 1 1
0.504438441790267 0.489366468997821 1 1
0.421689311584771 0.407911810253764 1 1
0.415367094875508 0.401554288191571 1 1
0.419562821506543 0.404800153239829 1 1
0.479355505497342 0.462477144489949 1 1
0.471932088146842 0.457373144694109 1 1
0.622640988850138 0.604608495668311 1 1
0.677069691280344 0.656958620024639 1 1
0.444094025174257 0.431006076247389 1 1
0.609464662904618 0.592429240258385 1 1
0.527298615290113 0.512204523562488 1 1
0.399399735379046 0.388154001954867 1 1
0.583031316344316 0.566199080123622 1 1
0.321697513019493 0.311936887611145 1 1
0.4297347462194 0.417512451145889 1 1
0.535613517675288 0.520131908768284 1 1
0.356206935812472 0.345848954874793 1 1
0.625014126341271 0.605607430980614 1 1
0.613314500924466 0.595964412541526 1 1
0.359149713774069 0.345496451847178 1 1
0.344666564814579 0.334984554772162 1 1
0.715385838553259 0.69101947657827 1 1
0.652346034049502 0.631965194885483 1 1
0.352520439224159 0.341473839648526 1 1
0.395442626854584 0.384609691578238 1 1
0.854271007226882 0.826647421595515 0 0
0.721112197015736 0.700684208403564 1 1
0.59815361062673 0.582474824529185 1 1
0.361158396205345 0.351178967048933 1 1
0.61137668660341 0.592054712577969 1 1
0.412171174537468 0.399124333390799 1 1
0.371910941730851 0.362477201950018 1 1
0.62891344258462 0.609451711327469 1 1
0.256774864621413 0.248786892584398 1 1
0.542954727519709 0.523313943584869 1 1
0.583920441854298 0.568397817386 1 1
0.475794475840969 0.462072141475431 1 1
0.70139536842882 0.680583929147418 1 1
0.479094437559127 0.462239443135644 1 1
0.545916858075536 0.528747795791897 1 1
0.387313256671633 0.374482657381344 1 1
0.418122492049969 0.408053227582909 1 1
0.487765409249375 0.473253741873817 1 1
0.470292265830708 0.457578488650857 1 1
0.559993398538345 0.54228298707523 1 1
0.685463155681687 0.663416577939806 1 1
0.484893098327954 0.470001266257956 1 1
0.506609627576787 0.491413128875246 1 1
0.568614418866765 0.553267428475311 1 1
0.600005311368537 0.580403243739016 1 1
0.461747958223226 0.448074404968541 1 1
0.543524183361742 0.528734645767908 1 1
0.573496670624247 0.556898757440133 1 1
0.53664527170225 0.519611251911729 1 1
0.565942749896463 0.550623921182956 1 1
0.425582237224719 0.412036190974602 1 1
0.473456399018251 0.46151941031817 1 1
0.47676766273195 0.462912470559297 1 1
0.544036938053946 0.530484137573579 1 1
0.280112555159403 0.270944051248703 1 1
0.835435512623423 0.812822150050536 0 0
0.591300036710683 0.573606954167248 1 1
0.43571005832601 0.423365109001758 1 1
0.334814943842399 0.325227647376689 1 1
0.456800995955277 0.443504549384351 1 1
0.547739184117915 0.531927178781076 1 1
0.517476084893309 0.498150436253637 1 1
0.317033816457182 0.308929347776243 1 1
0.456781296281498 0.443280514437107 1 1
0.260997498856788 0.253840616289178 1 1
0.445024944976605 0.430926565287738 1 1
0.339592109836595 0.329588477447822 1 1
0.394814093601988 0.382546434658745 1 1
0.310181888452697 0.300388959751315 1 1
0.469107833734826 0.45605557172035 1 1
0.59365273094711 0.57631561058269 1 1
0.694835043974781 0.674413003451222 1 1
0.438702774587838 0.423882053177992 1 1
0.359466208263017 0.350482445367797 1 1
0.633491168657759 0.617470572917771 1 1
0.576519452143558 0.559372571278766 1 1
0.379795585198765 0.367962668603749 1 1
0.475304944027038 0.462231094049207 1 1
0.506406070073624 0.491152658827069 1 1
0.586101110717436 0.570058444934554 1 1
0.406904685462204 0.393371910629583 1 1
0.687097394390504 0.665987015614799 1 1
0.591681153558598 0.572949353551068 1 1
0.78298407487448 0.760417223324548 1 1
0.446648122853878 0.432333935075929 1 1
0.444167976156666 0.430581069707936 1 1
0.491940931424609 0.478765242963861 1 1
0.484048418106945 0.468998278508555 1 1
0.478009937110757 0.464046907189488 1 1
0.573177911504263 0.556796030713232 1 1
0.728414612963041 0.709039829799059 1 1
0.354540601410272 0.345081543121637 1 1
0.830455986406735 0.804987072503848 0 0
0.637151791486317 0.618506200644552 1 1
0.569152742409834 0.55421929367846 1 1
0.507909129665554 0.494841720058456 1 1
0.610166301594735 0.593045020092977 1 1
0.510007458196698 0.49430391750769 1 1
0.487132381540664 0.472741884603384 1 1
0.292006013311537 0.281336282968515 1 1
0.492427729314911 0.479043132804054 1 1
0.411653777564949 0.401275288822407 1 1
0.328862149796905 0.319601503620719 1 1
0.47176032687986 0.455698978853641 1 1
0.467034206395148 0.452981509991957 1 1
0.325585168130951 0.315855436349961 1 1
0.518826212837687 0.50383937213105 1 1
0.692014290440105 0.670260547612527 1 1
0.31411975565393 0.30438166890529 1 1
0.46747241212489 0.455082450849549 1 1
0.546217907056144 0.530959031278305 1 1
0.551541035339334 0.53443959838837 1 1
0.630396733906193 0.610673669507396 1 1
0.438351859499911 0.424584376081163 1 1
0.492701039524705 0.477586971465018 1 1
0.519255314665302 0.501697718163709 1 1
0.522387431586228 0.50687976509721 1 1
0.420269521509079 0.408355732863865 1 1
0.624203641914841 0.605620953633304 1 1
0.675006377843968 0.655238521125782 1 1
0.338622848013551 0.32851081272173 1 1
0.527685997781731 0.513748106961658 1 1
0.394790965376744 0.382613176998351 1 1
0.30833572979365 0.299854169683978 1 1
0.576617511862064 0.560583565484422 1 1
0.607984629890402 0.591818493554697 1 1
0.3120110137599 0.302607653038374 1 1
0.633417785718476 0.616685685869787 1 1
0.608935585499502 0.591810643138921 1 1
0.23448719931605 0.22654827949006 0 0
0.522484204012352 0.505025926331802 1 1
0.609275212021411 0.589541402162326 1 1
0.595845415736104 0.577578973410355 1 1
0.544380851774622 0.529386659905045 1 1
0.574941258928805 0.557276122421172 1 1
0.511567018390255 0.497644391045445 1 1
0.590032706479449 0.570173846525166 1 1
0.373665658833569 0.363379474977082 1 1
0.632122022911568 0.613312182453954 1 1
0.610530854180624 0.593892775640262 1 1
0.576647741087908 0.560267653604115 1 1
0.367192384892061 0.356760333855418 1 1
0.599653284193972 0.583948496786313 1 1
0.347836480140836 0.337888752976887 1 1
0.56446183905454 0.545806015889738 1 1
0.33946918194363 0.330171763001273 1 1
0.484252735589835 0.469455343934266 1 1
0.518501345289748 0.504688872713736 1 1
0.384266288602739 0.372080708963871 1 1
0.471284771797234 0.456849092097308 1 1
0.472982475141247 0.45855538490169 1 1
0.369936839522126 0.36106053126162 1 1
0.459189072344271 0.443827327759203 1 1
0.64000719724685 0.622368681830517 1 1
0.416117923772598 0.405130670132616 1 1
0.491280300770859 0.477838636017558 1 1
0.304628108518927 0.294667342320657 1 1
0.604134689696333 0.586723116688206 1 1
0.30658246001291 0.297787844814106 1 1
0.533315081208917 0.517414517764575 1 1
0.418177602250717 0.405167094247388 1 1
0.433921654268155 0.422810841055731 1 1
0.319568791304216 0.309944057096466 1 1
0.252609487512506 0.245697469621798 1 1
0.698190062916941 0.676964348513244 1 1
0.596183436273336 0.577676290956823 1 1
0.428402616245675 0.417414702989668 1 1
0.670970540736712 0.652229666453792 1 1
0.526990105032707 0.509945750202415 1 1
0.588391837599476 0.571798245313818 1 1
0.841855574312355 0.817113115383395 0 0
0.671749719723892 0.650878240804681 1 1
0.585488144335751 0.570078264322204 1 1
0.372468164300773 0.362095409419064 1 1
0.208313112699034 0.204748380828099 1 1
0.347162712193653 0.337274760187874 1 1
0.560525978801158 0.543333740400569 1 1
0.544459784473444 0.528943582464776 1 1
0.523764259545129 0.507860935477573 1 1
0.599508565035295 0.582088101020959 1 1
0.541105950775208 0.524379061435647 1 1
0.502660285103291 0.488222002045281 1 1
0.586901937495973 0.568773847093115 1 1
0.328999025219161 0.319565362501476 1 1
0.52743207332559 0.511189299466343 1 1
0.174249962689805 0.16869098255055 0 0
0.341102850746181 0.331328752034842 1 1
0.306963646459222 0.298715638785818 1 1
0.51393970054029 0.49844954282077 1 1
0.514604559436699 0.499270104732894 1 1
0.382884699549537 0.371346499844385 1 1
0.647636097552618 0.630092615962 1 1
0.507027056493641 0.492761618472237 1 1
0.438367063354898 0.424437403137923 1 1
0.622530628072696 0.603408032008779 1 1
0.66782905226685 0.646301066943374 1 1
0.836161413796447 0.810837298312268 0 0
0.664213730669291 0.643355373461043 1 1
0.511635767537851 0.496373547284513 1 1
0.534394881978159 0.517769569685556 1 1
0.531671178943395 0.516743212764567 1 1
0.466936395817249 0.453559548535911 1 1
0.293135384908174 0.286455259235474 1 1
0.667418789970215 0.647220180542294 1 1
0.307401620399558 0.298160572983338 1 1
0.294930639060894 0.287357802415118 1 1
0.604715118737299 0.587072217507909 1 1
0.305078628677051 0.296534534211388 1 1
0.399070508910574 0.386507102811 1 1
0.784537461769066 0.759481847120614 1 1
0.476313630931382 0.461889786620864 1 1
0.342289871923592 0.332041294711257 1 1
0.55950255384989 0.543691644710535 1 1
0.376843257139604 0.365899735152391 1 1
0.514122040997574 0.500407855799925 1 1
0.794962385789079 0.771782585639142 0 0
0.660385488392065 0.641034110543576 1 1
0.490497853202497 0.476537902439538 1 1
0.399848260949636 0.386281852510326 1 1
0.556485256656291 0.536466126812035 1 1
0.369006995342559 0.357152127160434 1 1
0.459478182243122 0.445800336526119 1 1
1.01509886295953 0.985941328351635 0 0
0.475439604326 0.462036261518748 1 1
0.520398606773473 0.504938402409588 1 1
0.476393585688426 0.462420077709432 1 1
0.489254698519144 0.473624349332146 1 1
0.254892219055046 0.247638138897682 1 1
0.455627741731944 0.443151714494373 1 1
0.712788744876619 0.690840638884209 1 1
0.447605686065466 0.435384367621135 1 1
0.420141383661792 0.407458622023336 1 1
0.289269679653291 0.280907069002529 1 1
0.635194575419109 0.617677306422437 1 1
0.439990654934761 0.42856945359184 1 1
0.300245759846173 0.291650253290502 1 1
0.403010359372105 0.392852485382381 1 1
0.412406112526494 0.401006969910408 1 1
0.551911857779894 0.535460321312803 1 1
0.448534796794577 0.436747211499181 1 1
0.508591183685968 0.494089381433773 1 1
0.693977047705164 0.672557775592174 1 1
0.396787926943737 0.385364809103512 1 1
0.689427414664006 0.667534079290664 1 1
0.306068260295769 0.297903881792873 1 1
0.523484961305765 0.510469844001943 1 1
0.454918391083356 0.442146548841977 1 1
0.377061863634197 0.364757140957307 1 1
0.540108196612084 0.523622382705782 1 1
0.307121493533893 0.299225818140568 1 1
0.556702239646062 0.540887122291389 1 1
0.369758665228734 0.357637804808356 1 1
0.546870871356515 0.530354006037348 1 1
0.522029334949281 0.50770857907187 1 1
0.418101012667267 0.406126119122919 1 1
0.501602601157154 0.48853749156995 1 1
0.320412640485533 0.311441098907288 1 1
0.353291589877483 0.342596945953962 1 1
0.52158913217185 0.506346895383525 1 1
0.413594481525899 0.401471474610352 1 1
0.505236826840314 0.49237094716539 1 1
0.775365883787915 0.754243970533732 1 1
0.636145211185529 0.617143413336241 1 1
0.212289214600905 0.205698109434814 0 0
0.363093441432348 0.352909370332579 1 1
0.637128059063967 0.619598088724631 1 1
0.513950919584798 0.498745721719605 1 1
0.459861598658745 0.446383278176496 1 1
0.443995597077319 0.430135505321828 1 1
0.618680980807041 0.602106481584279 1 1
0.549975790801892 0.534257025838895 1 1
0.532601948631221 0.518514482258501 1 1
0.290068934534612 0.281754424985057 1 1
0.424757750820032 0.412911484238631 1 1
0.578545727096934 0.563002733405519 1 1
0.519642980218686 0.506036932690024 1 1
0.40274959565272 0.391272002479574 1 1
0.470144627197695 0.45427371378188 1 1
0.511125755964926 0.496338114749017 1 1
0.641597403201177 0.622397583872766 1 1
0.423448246055669 0.410631507270933 1 1
0.704080694410183 0.684269215977425 1 1
0.523505908137467 0.508828097556529 1 1
0.437491619404567 0.423397931611556 1 1
0.462703204981743 0.446621947921901 1 1
0.597107362688769 0.58059483091585 1 1
0.561148619409853 0.546318178760353 1 1
0.30476632018594 0.295451078833697 1 1
0.313906260574697 0.305043183521672 1 1
0.681009035024845 0.662029271086692 1 1
0.52045686734489 0.504857910362634 1 1
0.533865058005441 0.517125457010876 1 1
0.538355517025215 0.521565554520312 1 1
0.467807786548371 0.454509173617552 1 1
0.391986747445358 0.379311386078537 1 1
0.340410216635618 0.329905984389435 1 1
0.448629487313779 0.434693293251932 1 1
0.326725333361641 0.317997789419378 1 1
0.373628630137386 0.36251703387565 1 1
0.492470643368916 0.480205677764634 1 1
0.556400272459292 0.539869180625746 1 1
0.356940130992997 0.346409834645624 1 1
0.403190261732066 0.392350583648757 1 1
0.450466681072112 0.436223941883069 1 1
0.550101435018812 0.533324315441482 1 1
0.251947934746236 0.244495411191504 0 0
0.459231053073499 0.444883626274831 1 1
0.719932502407498 0.697118381496774 1 1
0.390897791170036 0.378748816012253 1 1
0.364950886230341 0.35312670413422 1 1
0.663571646100005 0.646404755730916 1 1
0.333478532571887 0.323834096264333 1 1
0.515968914529465 0.501902132382942 1 1
0.436569413986566 0.421886731332643 1 1
0.578159036643474 0.561188051218513 1 1
0.368384583929163 0.356961893300878 1 1
0.444965243651261 0.432776671938906 1 1
0.504692303355399 0.490698964735487 1 1
0.451654471768315 0.436794797186497 1 1
0.414158652639001 0.401600895913433 1 1
0.431308100091819 0.419475493387717 1 1
0.483598840171208 0.469492587301605 1 1
0.528498617872598 0.513936048613937 1 1
0.629033375808925 0.61060485477935 1 1
0.380945307031036 0.366291737423654 1 1
0.399576441170927 0.386692298044505 1 1
0.560600862630493 0.543853207151577 1 1
0.558299176567293 0.542279370810668 1 1
0.443842043737035 0.430231226930906 1 1
0.421872662183973 0.408830519098691 1 1
0.650044531661349 0.632083537002287 1 1
0.572894248144311 0.556079750257953 1 1
0.56120484029448 0.544680924459881 1 1
0.552011666417681 0.534331659035374 1 1
0.565890721911215 0.549858235162992 1 1
0.5060602066431 0.490868075873332 1 1
0.470454292943993 0.457759824570128 1 1
0.356410348781629 0.348471583252718 1 1
0.433685049992819 0.420301482390276 1 1
0.871639835773765 0.84610046707906 0 0
0.493927410484035 0.477708812301138 1 1
0.674462139688078 0.655435686144525 1 1
0.48105051587181 0.467384325162424 1 1
0.460943755307693 0.447975180955128 1 1
0.667738261888143 0.649092698516651 1 1
0.259138441216943 0.251227057444925 1 0
0.652380984339737 0.632941120806551 1 1
0.58967995668623 0.572022089650656 1 1
0.366736018084682 0.356619481445079 1 1
0.645993687683471 0.626261773415472 1 1
0.568580783004929 0.553279898641474 1 1
0.831454761963174 0.806787591510834 1 1
0.290616481668084 0.28173278710039 1 1
0.518589775989382 0.505123031633121 1 1
0.555868436638565 0.538654728623588 1 1
0.31751732412417 0.307618808302464 1 1
0.408370713814864 0.396577756906818 1 1
0.407205939851527 0.395455781576161 1 1
0.521763314169694 0.505547531511412 1 1
0.502718805734495 0.489640405734138 1 1
0.555876844396895 0.539571193087818 1 1
0.645972893097326 0.628512042595237 1 1
0.543585227473343 0.527775963125112 1 1
0.508306131248057 0.494994765582292 1 1
0.387416197513666 0.375848645207826 1 1
0.284478724854546 0.27408573797967 1 1
0.691394966468435 0.671428307411408 1 1
0.362139515127509 0.351164975202552 1 1
0.402858632877678 0.390378195380091 1 1
0.3843011073921 0.371701611234504 1 1
0.713894472642059 0.693349304223166 1 1
0.375299641831963 0.363468066107428 1 1
0.55091868656921 0.534570535266636 1 1
0.44324583972998 0.429708327417507 1 1
0.422349596667242 0.411391446170601 1 1
0.537318838469981 0.519914777952209 1 1
0.216344868953909 0.209266384134317 0 0
0.631648777932429 0.612781230622704 1 1
0.293520485218657 0.284606210762417 1 1
0.731451810144817 0.709737525227819 1 1
0.446195348258647 0.433935790635554 1 1
0.390636560592098 0.378793189139362 1 1
0.339335136813166 0.329005941639354 1 1
0.359486029955957 0.350074572796869 1 1
0.686971994706593 0.666763840448878 1 1
0.801099612022536 0.776959015609656 1 1
0.413323120209316 0.402026671127642 1 1
0.529667425320248 0.513734688903164 1 1
0.559799603392148 0.543001993090956 1 1
0.426458996158497 0.412589202445101 1 1
0.692981717568827 0.669487283384849 1 1
0.800092292766453 0.775824572828395 0 0
0.52140410882606 0.506667693756781 1 1
0.595860141984188 0.578866154137069 1 1
0.323770186605881 0.312947753917245 1 1
0.452673055093024 0.437824376974131 1 1
0.537772655227638 0.523204298720383 1 1
0.539680842782723 0.524238063122845 1 1
0.577311137417728 0.560957201304097 1 1
0.360237611040657 0.348953411620592 1 1
0.426242700424002 0.414973978598818 1 1
0.31680696766524 0.307036411604595 1 1
0.576779391143282 0.559493841973402 1 1
0.461454584364572 0.446650288441743 1 1
0.481180640794906 0.463756090257135 1 1
0.500844446345371 0.486418915772552 1 1
0.753232997842037 0.730463222724257 1 1
0.379738358532737 0.369384014385926 1 1
0.648464266031401 0.626988066446094 1 1
0.533316168809079 0.516644487101008 1 1
0.454871008148094 0.443754360260249 1 1
0.527419671542973 0.511562324438885 1 1
0.304143105559098 0.295355878470444 1 1
0.205882409103201 0.199935439424013 0 0
0.412450667368755 0.399132511259649 1 1
0.508519166513428 0.49530674166383 1 1
0.322337008920844 0.311083354550387 1 1
0.365819763272646 0.356837352888595 1 1
0.477922561998548 0.463462293600886 1 1
0.708109084584217 0.688470402963716 1 1
0.683966531490497 0.663013516050465 1 1
0.390736932966912 0.376987734630495 1 1
0.500821825948591 0.486238287773047 1 1
0.482746383759462 0.468040523604181 1 1
0.285449793339836 0.278199706896661 1 1
0.370357837806006 0.358476910352515 1 1
0.464258860268176 0.450793298197505 1 1
0.637538172281922 0.619029977235992 1 1
0.633157234419853 0.613946729034141 1 1
0.731950188226289 0.711485563410632 1 1
0.535895838058414 0.520340607892703 1 1
0.412400612576471 0.400656203691584 1 1
0.614250790412839 0.595849802918888 1 1
0.563591807806793 0.546928373466069 1 1
0.493832625285194 0.480196670243921 1 1
0.644671724653393 0.62416268613691 1 1
0.576821438052312 0.560408287512763 1 1
0.700737348910006 0.679072258171414 1 1
0.614859603301092 0.597304633103887 1 1
0.602882621185691 0.585051225283198 1 1
0.423085044146297 0.410809153338797 1 1
0.541195228111271 0.523273719539225 1 1
0.420206129285376 0.406860350796111 1 1
0.53162691950644 0.518431299032566 1 1
0.532453573926489 0.516091882596847 1 1
0.517802889309058 0.501503553131349 1 1
0.759061681358833 0.736763137751539 1 1
0.383681086022038 0.370927910043957 1 1
0.392748274749938 0.38177761664558 1 1
0.506063713438709 0.49178025355463 1 1
0.643708271717574 0.623643138506692 1 1
0.555420808588959 0.537909027460383 1 1
0.428729596390761 0.415136628394804 1 1
0.464583615353441 0.450361893084021 1 1
0.662479720901688 0.642967591296692 1 1
0.628526539253375 0.609354541286307 1 1
0.747968744807933 0.723175691542407 1 1
0.614723375750847 0.59815215096796 1 1
0.694574188941812 0.672678459958941 1 1
0.483101161281589 0.468055834883027 1 1
0.461045427545458 0.447752597001016 1 1
0.490397121232806 0.475629677034783 1 1
0.495770070702835 0.480848201492045 1 1
0.361391790455945 0.350428780545541 1 1
0.737774355129258 0.714632491924076 1 1
0.582861460899892 0.56490179451951 1 1
0.461641847780823 0.450032892581424 1 1
0.352084592909498 0.341336044545962 1 1
0.520822485760621 0.505840191775805 1 1
0.562176318814557 0.545788112717944 1 1
0.688759174251956 0.6651984710026 1 1
0.665290867647431 0.645463335576157 1 1
0.602672779409039 0.585963473473174 1 1
0.380968233427729 0.369590017220115 1 1
0.794911801035146 0.77301894890306 0 0
0.573417476560306 0.556920069005998 1 1
0.488015855462471 0.472599521600723 1 1
0.618509277749235 0.59913026502407 1 1
0.579484567610481 0.564026374302713 1 1
0.43331916997295 0.420476375664495 1 1
0.797209605716228 0.773230193448197 1 1
0.614754165705609 0.596933930891214 1 1
0.635529393760005 0.617274026112409 1 1
0.230573190257405 0.223823946377806 0 0
0.562615544759619 0.543718602051287 1 1
0.290416135750868 0.281675088072026 1 1
0.479885140473803 0.464765065131443 1 1
0.392167529890558 0.377566797798658 1 1
0.469503349611646 0.454361149055149 1 1
0.476723873176036 0.461318308671692 1 1
0.57125956598885 0.555830081405815 1 1
0.537308303419887 0.521989543630362 1 1
0.465803696977416 0.45102550796303 1 1
0.542659492178416 0.52619349572888 1 1
0.570499456860266 0.553406624224013 1 1
0.845675946340724 0.818849345773496 0 0
0.394588404079722 0.382653887800039 1 1
0.462806608339599 0.450221978023583 1 1
0.494805098971261 0.481699274901456 1 1
0.455771306352358 0.439616234434996 1 1
0.388166177866177 0.377001777745461 1 1
0.570888122387288 0.552848246706717 1 1
0.404425697536548 0.393973835107843 1 1
0.51870466798269 0.503906293744572 1 1
0.271366851849231 0.264146233350916 1 1
0.39280320636729 0.380454051673274 1 1
0.511998309110573 0.497918583697295 1 1
0.617633333568202 0.597089510589846 1 1
0.457573404911017 0.443815392186673 1 1
0.366026616685187 0.35578414250111 1 1
0.566112501498234 0.548076620068482 1 1
0.595689323442269 0.57807040772531 1 1
0.493857079743638 0.478569755748409 1 1
0.619885769725029 0.600579597046052 1 1
0.609915251811879 0.592580833534854 1 1
0.455417257924437 0.442297046137421 1 1
0.447291621775275 0.434795051096744 1 1
0.392080958022116 0.38146000599616 1 1
0.590041441149928 0.571041239661432 1 1
0.311344641838843 0.301737637321067 1 1
0.358909346080838 0.349099133857807 1 1
0.278655537071588 0.268557571376504 1 1
0.582880247549423 0.565857900678832 1 1
0.587108250829018 0.570646676855621 1 1
0.574776252539845 0.560471587011253 1 1
0.278164832829221 0.270631270141525 1 1
0.23562516529784 0.22840139464818 0 0
0.257492308577876 0.249101407707702 1 0
0.538532138246206 0.522965356089662 1 1
0.373205012848852 0.362565487226582 1 1
0.698915995425293 0.676201555041197 1 1
0.588311255785333 0.571362551117987 1 1
0.52628746172495 0.510654054074466 1 1
0.259880375458235 0.251477196407162 1 1
0.637132545835437 0.620428837428855 1 1
0.517720837584931 0.501978144154127 1 1
0.367889130131755 0.356279343816713 1 1
0.723030766247137 0.703016758395138 1 1
0.49193746358783 0.477542347599333 1 1
0.661611972289626 0.642820734654514 1 1
0.417773495104097 0.405516674612367 1 1
0.433456502664687 0.421274920092864 1 1
0.557956781453637 0.541973225512025 1 1
0.654804795693856 0.633751839016001 1 1
0.301706564682103 0.293453757833088 1 1
0.284315302850402 0.275787637093457 1 1
0.540644959665964 0.524444943930709 1 1
0.442519768426652 0.430201839844092 1 1
0.622309553877066 0.603670560534623 1 1
0.539600503153672 0.524773036652513 1 1
0.659620148311261 0.640348965153773 1 1
0.72021110968038 0.699259028136287 1 1
0.670352651370685 0.651784182457178 1 1
0.573670586674085 0.556383950719761 1 1
0.648699049002625 0.629157442853815 1 1
0.616884152279647 0.59956441756152 1 1
0.38500319491549 0.373026684158661 1 1
0.565462348084757 0.549946049981966 1 1
0.455859334634805 0.443254389667622 1 1
0.424865088061037 0.413760737488858 1 1
0.498482846716784 0.482969400952538 1 1
0.481706713950993 0.465622534697429 1 1
0.443423775330681 0.430678489338066 1 1
0.540144828061363 0.522079649315887 1 1
0.663206837182534 0.645001308620247 1 1
0.487278258285469 0.474449093046698 1 1
0.412696466027027 0.400918680011709 1 1
0.410116085500858 0.397620470118912 1 1
0.403701127736021 0.393115713619504 1 1
0.606540121624886 0.589888215080578 1 1
0.328677288524648 0.318750975756385 1 1
0.463638640008392 0.448509337399655 1 1
0.570081565677595 0.553589736523809 1 1
0.766068417086841 0.743496731988341 0 1
0.413171959231234 0.403270701268928 1 1
0.504863531904964 0.490846387605766 1 1
0.643877913261395 0.626272849141705 1 1
0.639933039921988 0.621935964645082 1 1
0.39475450700376 0.382656107454487 1 1
0.404695726449649 0.390880579472024 1 1
0.512251279316488 0.498048963667416 1 1
0.475813071438573 0.46182866087615 1 1
0.683715061518678 0.660493898935666 1 1
0.561073620351995 0.544861956028642 1 1
0.388664818213124 0.376804143513654 1 1
0.21900909381532 0.212704645224626 0 0
0.329059887768967 0.319896405688236 1 1
0.624160264354349 0.604999877674426 1 1
0.609818163901622 0.591513170068163 1 1
0.47119897170598 0.458310024757727 1 1
0.599566132050889 0.581670864967257 1 1
0.307741303349418 0.299432269291217 1 1
0.308724108360919 0.299338976512662 1 1
0.484118383790939 0.468829273118035 1 1
0.606330068919201 0.588435347301722 1 1
0.620349499999456 0.599735651337456 1 1
0.652687558067272 0.632889283253752 1 1
0.297889262216321 0.288807659513708 1 1
0.617396239149965 0.600075834064533 1 1
0.692066765913855 0.67233428853716 1 1
0.45528596193105 0.44323191459759 1 1
0.52775973707004 0.511208082175121 1 1
0.567531889269145 0.548160338430386 1 1
0.680741817496756 0.662594020663157 1 1
0.442044727615922 0.428664499596942 1 1
0.422330680639316 0.410965958479463 1 1
0.491935350456003 0.476654793298687 1 1
0.511803985119871 0.496417027994848 1 1
0.449333745488663 0.436551912716023 1 1
0.686500263184819 0.66482311732763 1 1
0.345271237166907 0.334039736278211 1 1
0.530210909330699 0.515387196916 1 1
0.508238145766769 0.492007003514319 1 1
0.485295182057062 0.472862780862457 1 1
0.581433323356934 0.564467371470426 1 1
0.578184900976131 0.56205822883018 1 1
0.270692084531033 0.261437735298892 1 1
0.568866666355688 0.55403187853934 1 1
0.471885150274149 0.458238280860446 1 1
0.659901595319556 0.640388431488792 1 1
0.537995264284335 0.522085299736906 1 1
0.442312068076608 0.427895421612971 1 1
0.674886639872982 0.655221335648501 1 1
0.550799257326599 0.53579582105116 1 1
0.644274455107295 0.624239483729141 1 1
0.536866314000412 0.520886022129969 1 1
0.404055129979403 0.392108487816001 1 1
0.443617984878507 0.431225384689503 1 1
0.386674146743357 0.375581925851871 1 1
0.420835658885699 0.409186344632894 1 1
0.508079996630123 0.493488969290745 1 1
0.490782329275034 0.476174955517108 1 1
0.500291768846692 0.484686468222714 1 1
0.545394300402311 0.529020912906023 1 1
0.489617884081993 0.475931218221838 1 1
0.586582165265043 0.570082972088373 1 1
0.630205704618384 0.612544446028764 1 1
0.453764135386147 0.44253419683136 1 1
0.635416483706988 0.615068662569896 1 1
0.390347097725605 0.374654648291958 1 1
0.452127305772439 0.437417669283257 1 1
0.338873526001355 0.327283971013233 1 1
0.384664966555948 0.373851595699533 1 1
0.428237447314883 0.4154962782808 1 1
0.479725966392019 0.465139427641733 1 1
0.353638022225595 0.344268649223322 1 1
0.534722021356845 0.517834917276494 1 1
0.560733359351234 0.545877296781273 1 1
0.41375684174829 0.402028178879742 1 1
0.477760008165944 0.463124862050141 1 1
0.51696602604813 0.500711002969828 1 1
0.463857322716264 0.450017960631819 1 1
0.490929992737657 0.475965821588496 1 1
0.616289690712702 0.597630371441432 1 1
0.461671656811815 0.446633775915463 1 1
0.409647856875118 0.397769640999521 1 1
0.339497095178863 0.327987497256221 1 1
0.457757847144926 0.442318095943776 1 1
0.544134176625886 0.529858372697222 1 1
0.624564438896127 0.606114135994266 1 1
0.582800884094118 0.567809958486743 1 1
0.458355906313197 0.44571627873822 1 1
0.551133461931662 0.535304135019821 1 1
0.583525334402968 0.568081150970791 1 1
0.468387711611604 0.457228314392931 1 1
0.427889599192274 0.416466322265567 1 1
0.755569069142743 0.733094913642801 1 1
0.700256857161217 0.680850006477041 1 1
0.848741916641736 0.823907108785903 0 1
0.481075081543699 0.46453818884262 1 1
0.240490583180835 0.232571043546831 1 0
0.453669070105081 0.440108219659064 1 1
0.703033244373495 0.680049974153488 1 1
0.3632381046109 0.353370357622153 1 1
0.428798237308192 0.415512404720742 1 1
0.513907957408783 0.499273695628788 1 1
0.398865357791776 0.387927883291849 1 1
0.401951319009588 0.389638365561313 1 1
0.440484040441146 0.427450941103238 1 1
0.626763532277946 0.607420538933214 1 1
0.582772775622545 0.565806761190884 1 1
0.399819427810835 0.388082914949513 1 1
0.454254490386977 0.440294794660522 1 1
0.480220750962167 0.466552640124008 1 1
0.609029512755365 0.5900500876543 1 1
0.354508937089592 0.344928572969188 1 1
0.565705678068963 0.549293163236543 1 1
0.474314456184009 0.459891689780231 1 1
0.447008877243274 0.433346825327445 1 1
0.474975152578393 0.461086534574654 1 1
0.70224808087563 0.680718075177104 1 1
0.663039796946844 0.643398542553646 1 1
0.62518460768819 0.606905926563645 1 1
0.32348889573774 0.314492572441008 1 1
0.381029384027491 0.370897869080915 1 1
0.465590155609394 0.452841828338757 1 1
0.463652944988845 0.449339843549211 1 1
0.432525175598367 0.41851322462678 1 1
0.429852116170492 0.417232050315391 1 1
0.429310116579606 0.418391788957609 1 1
0.808468799271521 0.784950604540698 0 1
0.366697920704576 0.356715823261586 1 1
0.478997352206659 0.465600598208689 1 1
0.373463901978624 0.364935643107866 1 1
0.372646174453458 0.362519009498177 1 1
0.560505821808675 0.54437050944758 1 1
0.377452870447329 0.366349890546939 1 1
0.369130800807004 0.358928413786496 1 1
0.52575855362712 0.509550187927546 1 1
0.608772740458667 0.589517526035272 1 1
0.547032608373259 0.530483105554974 1 1
0.611078739076273 0.593603628064779 1 1
0.240077865424205 0.23194372153573 0 0
0.416892380668719 0.403407263717311 1 1
0.68070203870803 0.659734317911646 1 1
0.481827626258607 0.468625137648488 1 1
0.465957422756523 0.451839207416893 1 1
0.380808415286877 0.371876763915037 1 1
0.60044495782639 0.584636314930842 1 1
0.307883761729721 0.298765267754505 1 1
0.533823944630233 0.520103843006012 1 1
0.639281206977606 0.619941696880019 1 1
0.559769696681836 0.543174012586933 1 1
0.678977899492681 0.659978801960784 1 1
0.498401786183304 0.483977747185624 1 1
0.400450475843725 0.389005746132515 1 1
0.396113736139303 0.383621023977682 1 1
0.672853826726067 0.656439301539816 1 1
0.582027638971896 0.565975653825825 1 1
0.401322562310172 0.389565940399561 1 1
0.373716113704607 0.360379471551917 1 1
0.721434978143044 0.701544051133313 1 1
0.489498286541121 0.476225242733596 1 1
0.517776338303231 0.501149298108935 1 1
0.715402514927083 0.694935049254467 1 1
0.439070773307302 0.426625361118427 1 1
0.524594051835759 0.508605776528559 1 1
0.488913422474615 0.475661859774144 1 1
0.786853450934514 0.764178857623436 0 0
0.643640229102675 0.626173822677804 1 1
0.521773305007742 0.506357433618719 1 1
0.408029937978296 0.396529542262011 1 1
0.54788413600341 0.531238859533684 1 1
0.518800706877304 0.503455465569303 1 1
0.437589325449788 0.42633232544028 1 1
0.356481345728621 0.344500326816502 1 1
0.480114037631284 0.466163187734808 1 1
0.533403831568146 0.518409870197983 1 1
0.542121978809209 0.525044829858736 1 1
0.541228398075424 0.526248527992428 1 1
0.569310865434798 0.550487834848365 1 1
0.312342904447233 0.30317785745576 1 1
0.404319588109075 0.392955635093251 1 1
0.408657162944169 0.395865996908229 1 1
0.40892789504869 0.395908717127861 1 1
0.281480017631097 0.272349920151225 1 1
0.499908417356104 0.484696517453651 1 1
0.701626767699593 0.681072388873546 1 1
0.624491701337921 0.606238581016323 1 1
0.275889928478188 0.267762560472615 1 1
0.682136400813502 0.662846933565947 1 1
0.564580046144059 0.546061674757753 1 1
0.490156783839516 0.476218112314014 1 1
0.430427191803074 0.418378803592155 1 1
0.551476801509869 0.534466015977882 1 1
0.480576616552899 0.466894672019139 1 1
0.567549527351283 0.550539948032855 1 1
0.595897345935448 0.578042200908103 1 1
0.392542779055312 0.381735987854469 1 1
0.700363245011192 0.680403357543151 1 1
0.537979203641144 0.522801540005768 1 1
0.31708217115609 0.306973399160907 1 1
0.399327674259531 0.386821070306927 1 1
0.848737055341194 0.822001369932363 0 0
0.457537290769356 0.443308331297062 1 1
0.452320454362034 0.439180140471417 1 1
0.565585911384485 0.551100131761035 1 1
0.366886645820866 0.356281606078542 1 1
0.31855380657551 0.307296915123205 1 1
0.63250289777254 0.613870476486815 1 1
0.332490341172159 0.32356732461185 1 1
0.538352415536111 0.5219570735536 1 1
0.241340014115761 0.235510982609937 0 0
0.485846539422173 0.472418322841492 1 1
0.481417507104138 0.467367536614858 1 1
0.428320290320521 0.413356304638081 1 1
0.26310900885602 0.25299514496699 1 1
0.533861207458668 0.518203697655522 1 1
0.487180214155928 0.473420388570958 1 1
0.599061265288682 0.583595003856445 1 1
0.502952357036356 0.488566060863318 1 1
0.484918423776739 0.471271045067609 1 1
0.528050637962967 0.514658684532178 1 1
0.678729187665663 0.658924128530614 1 1
0.472739767400757 0.457892182599315 1 1
0.376185828900625 0.364047814330085 1 1
0.280028813343357 0.270717905653267 1 1
0.19113116320506 0.184718037545274 1 1
0.481868654353939 0.466823014739392 1 1
0.519729522265189 0.505273167462647 1 1
0.630338018938766 0.610801698413296 1 1
0.496834603149994 0.48303963437593 1 1
0.436425205085764 0.424485400724307 1 1
0.556702268675881 0.540543314673277 1 1
0.424848348569306 0.413419156490647 1 1
0.668418714792806 0.649617905696267 1 1
0.433358203324146 0.421798956753483 1 1
0.548653905583774 0.533353271266627 1 1
0.463554057539268 0.449196541734531 1 1
0.339046695657451 0.329129992455771 1 1
0.51880792578042 0.502542484615656 1 1
0.474551291562036 0.461684912756608 1 1
0.538065053889223 0.521846863666531 1 1
0.413561729800498 0.401339216714311 1 1
0.375910357518553 0.364624343570535 1 1
0.385136997116534 0.37386919636759 1 1
0.569289360917264 0.552990885564685 1 1
0.322894533057187 0.313250020988306 1 1
0.592620058064701 0.57470105968056 1 1
0.431369009102578 0.417024367249226 1 1
0.656978150532167 0.639470220237234 1 1
0.511861461893475 0.496840896639524 1 1
0.689733551030113 0.670114221422326 1 1
0.444234037539717 0.431038923736588 1 1
0.479287658634313 0.464429208354451 1 1
0.377435423951334 0.366785293631256 1 1
0.444049130907184 0.431228142020949 1 1
0.391211693942057 0.37772361000203 1 1
0.52233404142268 0.507237594282925 1 1
0.360174715660914 0.348839154635596 1 1
0.409373302354368 0.397323763039466 1 1
0.574506165616833 0.557936697401232 1 1
0.535102783973394 0.520059252300771 1 1
0.229782607178272 0.223065965256725 0 0
0.65234287681766 0.634024614727294 1 1
0.490722251330917 0.4783054106681 1 1
0.456335569982558 0.440882139597641 1 1
0.458247021117567 0.445216382086689 1 1
0.682100542776812 0.661604513669938 1 1
0.39491540953865 0.382189154723683 1 1
0.494984131377864 0.480478240011157 1 1
0.328105853859894 0.318058677784374 1 1
0.484143664783586 0.469055674701912 1 1
0.537219234759124 0.5219200027479 1 1
0.286988084013705 0.278784228905519 1 1
0.49765136221238 0.485198096825745 1 1
0.405735762969861 0.393577248512536 1 1
0.603184330417993 0.583544415477024 1 1
0.545425757638902 0.531265020087229 1 1
0.586989928440757 0.568736423281875 1 1
0.653943751434368 0.634358344903842 1 1
0.310894890715134 0.302129541648538 1 1
0.530894044296947 0.515218353767913 1 1
0.408789222392081 0.397659550529747 1 1
0.415448492175449 0.402655111123557 1 1
0.455299789994206 0.441169238584392 1 1
0.396835710663055 0.383082858926463 1 1
0.416346933015422 0.404013550180731 1 1
0.277911272688836 0.269622389277148 1 1
0.290488183809421 0.281417382103086 1 1
0.667176763238057 0.647271607768174 1 1
0.390982902260357 0.379968625422294 1 1
0.569667729635177 0.553961629672614 1 1
0.51483643005805 0.499473853915143 1 1
0.530094670320373 0.515097229219063 1 1
0.378148741274879 0.367372564982918 1 1
0.381788720579096 0.368437624863684 1 1
0.454471646224183 0.439911529324558 1 1
0.44451357603313 0.43136215234313 1 1
0.490500583435712 0.475808185455794 1 1
0.31986840281494 0.309668769791642 1 1
0.699980777829578 0.680852144087923 1 1
0.428453276197388 0.415582057746532 1 1
0.354469600165928 0.345375603253769 1 1
0.631681645212584 0.612843078138177 1 1
0.564628874130116 0.54893375169277 1 1
0.536114270117586 0.518387925491349 1 1
0.804733881548784 0.779896883295393 1 1
0.560752217389971 0.541782002003044 1 1
0.285280964673806 0.27696077906283 1 1
0.551851768859202 0.536205602177908 1 1
0.511071158757098 0.497243781227867 1 1
0.18923128090791 0.184044568574204 0 0
0.588026317349519 0.571247009430715 1 1
0.629295350360112 0.610705172575028 1 1
0.468356280657804 0.454977174732602 1 1
0.514380852585933 0.498372994456617 1 1
0.589215862217087 0.571756488296477 1 1
0.559465529658149 0.543281459116972 1 1
0.311156404120094 0.302243925182264 1 1
0.416380099565313 0.403446930312863 1 1
0.243538900939755 0.23691243015625 1 1
0.52792422867839 0.514809206344851 1 1
0.523339393214087 0.508355268240283 1 1
0.619099758685474 0.599847416689608 1 1
0.458718710513438 0.446628115101883 1 1
0.670190264087692 0.648067811293913 1 1
0.636302422752418 0.617960397966551 1 1
0.309385295684993 0.300219966673697 1 1
0.577743616234472 0.562581632917804 1 1
0.46663082062704 0.45101474896685 1 1
0.254384018269669 0.24691294960232 1 1
0.432868118556271 0.420088777939493 1 1
0.385187781050386 0.374323746215058 1 1
0.554087243424207 0.538597565591956 1 1
0.191648833408964 0.186886179372124 0 0
0.53492713430479 0.519625791425146 1 1
0.562886541055654 0.545684043779117 1 1
0.289687077839873 0.28070602583211 1 1
0.392781676443374 0.379263488271125 1 1
0.458465106233899 0.443702649150381 1 1
0.509515851601247 0.493679493948371 1 1
0.707327044869191 0.684305830458914 1 1
0.329643300167874 0.321711527577196 1 1
0.442481958465743 0.429312338789867 1 1
0.529073635867589 0.513241745641466 1 1
0.685621345159633 0.666338323495622 1 1
0.521675571229643 0.505373328003826 1 1
0.732673377925936 0.710556729637628 1 1
0.364913022659711 0.354349238367348 1 1
0.160211952216501 0.15570679983112 0 0
0.429225639722038 0.41584687100996 1 1
0.430733559848772 0.417615399745221 1 1
0.284823141086048 0.275921377905094 1 1
0.355696509201028 0.345301476626928 1 1
0.494874087560879 0.478573649767719 1 1
0.477930577280282 0.463019786724629 1 1
0.415812086820887 0.402526010963919 1 1
0.450796021537328 0.437097780081067 1 1
0.619098289922704 0.600944990062514 1 1
0.564604649683526 0.547208585230855 1 1
0.471654418233413 0.45850290975976 1 1
0.279849330739048 0.270795482307266 1 1
0.406360207472525 0.395902843207644 1 1
0.228372482469391 0.221668412011696 0 0
0.659787468208235 0.642201887038752 1 1
0.465512665415892 0.452283565678838 1 1
0.609397373397734 0.592166848417877 1 1
0.493707827193533 0.478736326849108 1 1
0.333431546600143 0.322715100708693 1 1
0.241581868206959 0.234143464868839 0 0
0.250941767389668 0.243162908190712 1 0
0.47840995482001 0.461092278321425 1 1
0.466052592822808 0.451892444282923 1 1
0.362567192906247 0.352751984331512 1 1
0.341504474631096 0.330506323728282 1 1
0.519350479420368 0.505390458237141 1 1
0.699641968962628 0.678821767170625 1 1
0.416153401475796 0.404397615557117 1 1
0.459098060027545 0.445344256765997 1 1
0.670339369846689 0.6494412366107 1 1
0.501061107250217 0.48391471386093 1 1
0.411244850488425 0.398721867816396 1 1
0.702791284032383 0.679636221956447 1 1
0.723479882438216 0.703096742783712 1 1
0.693669353883728 0.673893550916874 1 1
0.517943782250195 0.502141072578939 1 1
0.486389227699669 0.473523276684 1 1
0.498429532617166 0.482976077203067 1 1
0.577512558975032 0.561997071205276 1 1
0.347403333709522 0.337425901590492 1 1
0.375296977416825 0.363467592137043 1 1
0.472439996685011 0.458836930106887 1 1
0.44733703383058 0.434917847792665 1 1
0.570551043253739 0.553059398532199 1 1
0.763508464257879 0.738952439031792 0 1
0.398001412349396 0.387940727492601 1 1
0.573157652416864 0.554742401598344 1 1
0.422113941724032 0.409158056162024 1 1
0.550167958944423 0.535797827102673 1 1
0.509431276933516 0.493413945147767 1 1
0.459982243026835 0.447021968600209 1 1
0.673950302223224 0.655713542016209 1 1
0.503289425487531 0.4892747000255 1 1
0.507347512881353 0.491659819716367 1 1
0.412332839894617 0.401095080888707 1 1
0.442555785603196 0.430236687553631 1 1
0.498267936431352 0.483875624365656 1 1
0.538773338542702 0.524128087768304 1 1
0.417262161690317 0.403973996305199 1 1
0.603353007762854 0.584475554721427 1 1
0.332827404149355 0.322860815736778 1 1
0.189466495761345 0.183061123346788 0 0
0.750702502266761 0.729599246843216 1 1
0.458993305402535 0.445926866143991 1 1
0.698995685915892 0.678958794407835 1 1
0.51268940579273 0.495712859690747 1 1
0.416087664830327 0.4048279939633 1 1
0.49554636460676 0.479848898468456 1 1
0.387480107524411 0.377316283633436 1 1
0.561873343588424 0.544230923262077 1 1
0.629633500777575 0.611895902779901 1 1
0.27332838065622 0.264069284558617 1 1
0.42111308839188 0.409883992503217 1 1
0.529109588878037 0.512019803808819 1 1
0.503913685412968 0.487611911069425 1 1
0.641303753684213 0.621475087635288 1 1
0.611259339165645 0.592137204355432 1 1
0.495335974992341 0.480239510554665 1 1
0.231966821583594 0.225052011342645 1 1
0.343721540106209 0.33430642528971 1 1
0.622808904225964 0.601335180406887 1 1
0.152282419805467 0.147842011464901 0 0
0.683745533425696 0.662960076621251 1 1
0.348367298720204 0.338569138436337 1 1
0.565981137765166 0.548810845613105 1 1
0.755502677766566 0.732670446373484 1 1
0.399216446768248 0.386971120057165 1 1
0.434421555494355 0.420707728487992 1 1
0.615657934518588 0.59711337204279 1 1
0.488436401914219 0.474516054271737 1 1
0.606362175745612 0.588820017092355 1 1
0.712457693830434 0.691191006877765 1 1
0.397337958428849 0.385443181940135 1 1
0.628877759128527 0.610432596634715 1 1
0.539783659258748 0.521089485310119 1 1
0.409704504435327 0.398746364599652 1 1
0.411372568825276 0.400031733555142 1 1
0.660525962817805 0.641147591324537 1 1
0.743117775552136 0.722708350636771 1 1
0.396635018658765 0.384716321321181 1 1
0.641743479489431 0.622842129233855 1 1
0.588480703733944 0.57209156572588 1 1
0.514725574225934 0.499158777262107 1 1
0.370870145787273 0.360062154145418 1 1
0.566928308976742 0.550412163610017 1 1
0.596817688070564 0.577887121058821 1 1
0.75940637412462 0.733818145142009 1 1
0.603216986420865 0.584299092706179 1 1
0.627504451138903 0.608443240096328 1 1
0.245912147633767 0.23797471745391 1 0
0.797350092945629 0.772204746285614 0 0
0.481350483615038 0.468601487356872 1 1
0.366311600115668 0.352155699128802 1 1
0.524899849291685 0.510690966276648 1 1
0.47206837312852 0.458484724797324 1 1
0.641962605113049 0.61981061701633 1 1
0.590285212537819 0.573932057865426 1 1
0.127795313902742 0.123597008294588 0 0
0.525477441886113 0.509490547206242 1 1
0.565866465196109 0.548606868940236 1 1
0.612929482669413 0.593556527993649 1 1
0.681472033297179 0.662344578940003 1 1
0.410442775144852 0.397626151393797 1 1
0.42777699407417 0.414117642253672 1 1
0.441765508336758 0.429921502492869 1 1
0.564651234139346 0.546247784960648 1 1
0.557611846297806 0.541751491962963 1 1
0.402339310314176 0.388322866784652 1 1
0.348693751748721 0.340088919161743 1 1
0.499919505137553 0.485176152290193 1 1
0.564423155887681 0.547992073835414 1 1
0.46247753949625 0.449029442215357 1 1
0.626585069684631 0.607242024722054 1 1
0.265310575112883 0.256686844285094 1 1
0.265495711677756 0.257441034866897 1 1
0.29367997661422 0.284518344069607 1 1
0.474077741272741 0.461870622939193 1 1
0.596833800616247 0.578170463980953 1 1
0.436119235765634 0.423974479327755 1 1
0.626422188292696 0.608440940970796 1 1
0.619692821713258 0.600605784534064 1 1
0.480233107300243 0.465620323932131 1 1
0.453252041475501 0.439132678731362 1 1
0.647045666615351 0.6305398999539 1 1
0.341078670074035 0.330118942947936 1 1
0.495709427791019 0.481393072237758 1 1
0.672489883152811 0.651682397513253 1 1
0.596949229978637 0.57937846171385 1 1
0.426484942470102 0.410083448507802 1 1
0.650064538307725 0.631990736695029 1 1
0.455889010573456 0.441977493347208 1 1
0.324448011474561 0.31469222969892 1 1
0.499087285426485 0.483534761505315 1 1
0.477234495718126 0.465312077819275 1 1
0.342622386463389 0.332411729737288 1 1
0.443872256594212 0.431378487624082 1 1
0.443508216934603 0.429087824743496 1 1
0.42953239818019 0.41756312756019 1 1
0.402312420809297 0.390100758990902 1 1
0.32406901133991 0.313921416408077 1 1
0.301987849154086 0.292624024218405 1 1
0.613362674392283 0.595975197195052 1 1
0.587165176960727 0.568795109131717 1 1
0.732496373509236 0.711386986692225 1 1
0.634853261148632 0.615523277413549 1 1
0.498926782900006 0.483973449180902 1 1
0.652412282523888 0.632182435287593 1 1
0.385333159016905 0.37282280855714 1 1
0.202148653883265 0.195667227517175 1 0
0.494693897744201 0.478004003886877 1 1
0.520911940848051 0.506859767916451 1 1
0.5038469516361 0.489896968088653 1 1
0.80699443458938 0.781737060893378 0 0
0.333009349641052 0.324679277824455 1 1
0.571871092548675 0.557536025087918 1 1
0.515925285065449 0.498902771699498 1 1
0.633264672630145 0.614398810503604 1 1
0.603882712049376 0.586377727663728 1 1
0.58494222435965 0.567352517389948 1 1
0.55644666608659 0.540270208092463 1 1
0.56340157764494 0.547888720191578 1 1
0.334897441055063 0.325021060425395 1 1
0.362711724619812 0.351772411470344 1 1
0.485731033960926 0.471124686402449 1 1
0.531266051490716 0.516778942060399 1 1
0.494769126049456 0.477893985669224 1 1
0.43529237100349 0.422632894523212 1 1
0.436765920330646 0.423757255527089 1 1
0.663544990862441 0.642894776086888 1 1
0.581347218041619 0.563854751494849 1 1
0.33797501467267 0.327150270391151 1 1
0.43007670497099 0.415998219700693 1 1
0.43766133525399 0.42370379417292 1 1
0.521993336811115 0.505595397827625 1 1
0.500821479805984 0.487778322099532 1 1
0.254947683498933 0.246749271806622 1 1
0.324376898658428 0.314530406744117 1 1
0.417650209556498 0.405979425975004 1 1
0.535432412501478 0.520702523750327 1 1
0.608267480572955 0.588360587657535 1 1
0.415829630063221 0.403543300805073 1 1
0.602586779012788 0.586459225602725 1 1
0.35383183528432 0.343142593334055 1 1
0.509229069503984 0.493595057152833 1 1
0.721051838206767 0.699542478815598 1 1
0.642585696015563 0.625071345073218 1 1
0.615378025669865 0.593222234416244 1 1
0.496998954382255 0.482435349930236 1 1
0.491835108924987 0.478603913041206 1 1
0.386842178168459 0.375371637255805 1 1
0.508207908783894 0.492872876932892 1 1
0.44011831629231 0.42684767552552 1 1
0.670218615866172 0.648820827358917 1 1
0.431633227975969 0.419166278592832 1 1
0.616874616963603 0.599223168570249 1 1
0.622213527661809 0.602831004369387 1 1
0.750194038406979 0.72834653292431 1 1
0.341404702897472 0.330198952817 1 1
0.590695719312369 0.572467559418076 1 1
0.472560579309217 0.458447591882599 1 1
0.67750888595444 0.658009537686522 1 1
0.427770724837589 0.415642616536156 1 1
0.363962552344613 0.351616381729633 1 1
0.276823493480816 0.268308011092647 1 1
0.443337968417698 0.429130852323509 1 1
0.347545242290057 0.337925998765674 1 1
0.573142669406454 0.55612230497951 1 1
0.599985710824203 0.584472461160266 1 1
0.444198678348245 0.431308008572579 1 1
0.473027412587303 0.459173683487749 1 1
0.387089061545121 0.372642174153239 1 1
0.621587446762124 0.603562061797263 1 1
0.264730590449734 0.255239676330735 1 1
0.38627692152738 0.374031981315698 1 1
0.206736621528262 0.201292409448816 0 0
0.595233587214183 0.579085620682076 1 1
0.307098064137492 0.298199326747292 1 1
0.218310314200803 0.211810048421281 0 0
0.450410774658613 0.43718244438481 1 1
0.585267402963927 0.569334633261562 1 1
0.413679998627162 0.401512519771315 1 1
0.41603499842118 0.402810019911026 1 1
0.627097046465262 0.610199157856995 1 1
0.575699146951075 0.558927784450616 1 1
0.602117901483414 0.584461271061587 1 1
0.405023392058107 0.393493767741799 1 1
0.64125941335787 0.623388344072052 1 1
0.483890629121863 0.469891113283586 1 1
0.777777933596723 0.755220798509549 0 1
0.572739963883814 0.55567801178373 1 1
0.455464615034063 0.442464183839804 1 1
0.622980809036184 0.604667281208459 1 1
0.341158016130939 0.331585105861791 1 1
0.367135088574433 0.355964706484161 1 1
0.414870843802215 0.404280834332474 1 1
0.516016730914614 0.500915907247599 1 1
0.46114141136094 0.448335977778537 1 1
0.359865343844021 0.349687779750296 1 1
0.486135671199351 0.473423976109387 1 1
0.614426050095968 0.597033124409844 1 1
0.577207265165649 0.560081125337463 1 1
0.400021343400246 0.38827582562898 1 1
0.318118650491294 0.307432714247544 1 1
0.521750901156697 0.505801679658336 1 1
0.351611659262004 0.341878833688085 1 1
0.511379504640874 0.496680166124885 1 1
0.384065930748588 0.371659656631392 1 1
0.606342213598427 0.587637504731431 1 1
0.476540945166798 0.46261733563991 1 1
0.576176601970854 0.557547528969624 1 1
0.446687723087935 0.434398835421371 1 1
0.573664501470377 0.557298765510766 1 1
0.287364428043895 0.279625102283156 1 1
0.468138837151411 0.453966943457111 1 1
0.428325512366744 0.416325905859952 1 1
0.647840229863154 0.627593039683764 1 1
0.459032774200252 0.445694570279974 1 1
0.421087503673313 0.406526887325079 1 1
0.663042199268273 0.644298995215092 1 1
0.52744801269628 0.511854221991719 1 1
0.574622704775416 0.556464675778039 1 1
0.382166510682329 0.370515308992874 1 1
0.582975462648538 0.567100413230905 1 1
0.549277349644292 0.531246483183137 1 1
0.620090796249073 0.603605122114434 1 1
0.519589854789471 0.505455024763998 1 1
0.466427148077406 0.451838706172368 1 1
0.637114317040574 0.619562913229187 1 1
0.620840493518595 0.602980946322886 1 1
0.471161410400073 0.457322010683915 1 1
0.729200341974978 0.70706220298503 1 1
0.824446977775415 0.797502240544267 1 1
0.641207040619184 0.62226823411606 1 1
0.614331711946036 0.59694948294636 1 1
0.675046431675771 0.652242756413262 1 1
0.257389275231445 0.249699203698236 1 0
0.461073807490882 0.448110342197888 1 1
0.615983883443046 0.599018506393455 1 1
0.477947026197389 0.462606568948617 1 1
0.581384979119629 0.565277306878643 1 1
0.480051484110521 0.465562933145073 1 1
0.386353345479526 0.375557620278155 1 1
0.470331230807879 0.456695936969953 1 1
0.772839810697245 0.748284860288927 1 1
0.462647000697421 0.449824057431218 1 1
0.407986921223788 0.395325972012305 1 1
0.580105801073645 0.561769167035294 1 1
0.592198472874603 0.573461368822227 1 1
0.567942277093409 0.551048996853547 1 1
0.345954914427133 0.335342741363786 1 1
0.417725945156847 0.40800620236992 1 1
0.550508319924545 0.532417939154465 1 1
0.42579414242138 0.412576059053988 1 1
0.598290593780486 0.578983527224262 1 1
0.412481163506238 0.400545918406521 1 1
0.502321297729314 0.485489840153623 1 1
0.496904430590708 0.482522661122871 1 1
0.358873803572077 0.348076064280866 1 1
0.601574855817357 0.582787241479803 1 1
0.478018706731641 0.464928068110496 1 1
0.517630762354094 0.503318114085484 1 1
0.375444723185814 0.364429274737168 1 1
0.596961714362008 0.580155534968166 1 1
0.576896717812381 0.558761587357496 1 1
0.588992587399124 0.571697378941499 1 1
0.353051797991016 0.343034836349275 1 1
0.573625138371169 0.55775142353534 1 1
0.418507646064332 0.407595891650181 1 1
0.444278880908311 0.430658839222122 1 1
0.575051769722495 0.558151920782413 1 1
0.482573484714111 0.469325532500496 1 1
0.514618263830319 0.500986533587679 1 1
0.498270251836529 0.483781187122666 1 1
0.641079077788153 0.62364368691609 1 1
0.68863957296456 0.670862043032341 1 1
0.322835198936586 0.313451664971621 1 1
0.62972962797106 0.611223806458993 1 1
0.356160856586232 0.346749867247395 1 1
0.604373144181105 0.587276149517693 1 1
0.471093108730441 0.455472217342768 1 1
0.464537625010644 0.452072662901536 1 1
0.618581934029019 0.59821920417673 1 1
0.479710762245794 0.466638646482617 1 1
0.754684847222366 0.73394404230995 1 1
0.393033754614776 0.378887431337138 1 1
0.423162417484314 0.409022124058567 1 1
0.554867128767235 0.539520982329042 1 1
0.65763969267888 0.637540640713198 1 1
0.475812183839732 0.461004230725437 1 1
0.640383414450912 0.620819174195119 1 1
0.274298947699842 0.267349219853429 1 1
0.440840397802721 0.428915653752831 1 1
0.450475952202152 0.438395171367626 1 1
0.374327513111097 0.363921513386506 1 1
0.434638590806475 0.422767182464648 1 1
0.504021130079905 0.490081642401416 1 1
0.478504388355224 0.465901403066787 1 1
0.3379516881159 0.327961501701147 1 1
0.31360381093778 0.303770753303566 1 1
0.498676885797593 0.485458904041729 1 1
0.733393414052284 0.710791154088596 1 1
0.493419292702031 0.47767052195268 1 1
0.451116763297786 0.439104380923465 1 1
0.307316425867191 0.299988385907322 1 1
0.452931300187549 0.440260761455932 1 1
0.512906912899494 0.497910153417218 1 1
0.768951487930505 0.744772793599631 0 1
0.428807289402462 0.417056847707534 1 1
0.352657589001194 0.342327904403667 1 1
0.35707353715254 0.346044909897787 1 1
0.27737459889085 0.269374179076795 1 1
0.483581912439251 0.467049930157015 1 1
0.678063702766281 0.660159747526391 1 1
0.67070459456046 0.650790962652106 1 1
0.598810386050448 0.581771901845085 1 1
0.429274782824695 0.415905111156349 1 1
0.428407502695716 0.414663619161958 1 1
0.492888625858856 0.477252613571953 1 1
0.559554827620158 0.543368505937272 1 1
0.639644504077765 0.618550093010105 1 1
0.545460206573777 0.527978543986147 1 1
0.794082537644164 0.774305166692298 1 1
0.658956311422963 0.639498239835853 1 1
0.551576506155635 0.535241615427512 1 1
0.450565743144612 0.437995849988012 1 1
0.258993079514294 0.252529956749611 1 1
0.686107885273971 0.666991682725056 1 1
0.272352377855189 0.263753614343249 1 1
0.56909386111735 0.548976494370327 1 1
0.236981414950524 0.230600641587378 0 0
0.285338447276747 0.277732880036871 1 1
0.481203365187019 0.467898979397464 1 1
0.432388513424976 0.4205005222035 1 1
0.424871458651119 0.413265957392609 1 1
0.51250258148818 0.498353456903533 1 1
0.448916086040921 0.433862181088401 1 1
0.5700800560954 0.553169003857573 1 1
0.666256659853569 0.646798121741124 1 1
0.444520203976083 0.43074166059022 1 1
0.487705191344993 0.474651798854453 1 1
0.444105439327504 0.43121762432166 1 1
0.737725860248027 0.717091125977128 1 1
0.476378722802912 0.463157250433957 1 1
0.482115250586283 0.467343112111933 1 1
0.356062005517646 0.344640025790038 1 1
0.223223920329815 0.21658047085846 0 0
0.565573771082897 0.548488932581273 1 1
0.437316701319022 0.424415854501731 1 1
0.566015252691471 0.547785169162328 1 1
0.644395126021088 0.62379242144072 1 1
0.349482417478185 0.339751162091887 1 1
0.515634506378913 0.500839327164306 1 1
0.566772577613258 0.551225088887334 1 1
0.733427764901098 0.711073194899423 1 1
0.392030942745067 0.379590852678275 1 1
0.591289113554239 0.57463554298977 1 1
0.578517034587716 0.562734453490158 1 1
0.496857510041178 0.483584537688299 1 1
0.382335819598555 0.370352420569082 1 1
0.63709093229903 0.617369702143924 1 1
0.754264388149099 0.727810056407579 1 1
0.203918967551455 0.197989516990366 0 0
0.515865318454103 0.500437122711247 1 1
0.627860941950625 0.60733413479677 1 1
0.477748477635509 0.465025912507932 1 1
0.438900481347638 0.426099359583072 1 1
0.534188543739113 0.51920634494041 1 1
0.35754931048958 0.348061229308632 1 1
0.369914887006046 0.359539775832067 1 1
0.414388642264145 0.401576917131924 1 1
0.473128843324635 0.458030131428148 1 1
0.479642332338948 0.465444094207333 1 1
0.578834713124374 0.56232968886971 1 1
0.283968934841565 0.275679086433794 1 1
0.444984307962704 0.433342351257699 1 1
0.477511741429305 0.46422729210418 1 1
0.623999724324175 0.602923730310617 1 1
0.357854025419007 0.348782874576568 1 1
0.389163953586769 0.378278774174355 1 1
0.547942806811819 0.532581391979569 1 1
0.473481965904148 0.458932097040061 1 1
0.451082936656631 0.437831909674358 1 1
0.60271548284514 0.584664645959731 1 1
0.413943867898797 0.401206351763432 1 1
0.541869954931639 0.526180260857335 1 1
0.557426192396617 0.540335257793784 1 1
0.444917670199172 0.434064862158002 1 1
0.905076093277811 0.878793262867946 0 0
0.437465124453001 0.425811407951948 1 1
0.269748450088171 0.264211109437423 1 1
0.376368109133461 0.365196836304821 1 1
0.421889005495501 0.410063465679409 1 1
0.536786727570124 0.522497375297691 1 1
0.4546607759569 0.438882005952977 1 1
0.658370870498756 0.63973322244142 1 1
0.452409719595944 0.437952147060694 1 1
0.328111356910732 0.319579005771244 1 1
0.433734541095484 0.418735027973822 1 1
0.729273760523518 0.708653614930227 1 1
0.405167347004548 0.393670527097823 1 1
0.65049420088842 0.631278386474509 1 1
0.449518203170705 0.43544089392344 1 1
0.655844104817953 0.636263898681318 1 1
0.253240416749404 0.24454015953055 1 1
0.650594298937906 0.63247360488948 1 1
0.70122592222315 0.681728557219408 1 1
0.476681652714964 0.462064208314528 1 1
0.367999997283727 0.35667723117976 1 1
0.422516151506188 0.411107336702319 1 1
0.559030238686416 0.54185930851394 1 1
0.473143016366759 0.459803908184265 1 1
0.588754019434286 0.569213038957825 1 1
0.622508370485589 0.605530917033985 1 1
0.578141706802221 0.561088969090027 1 1
0.553257276875343 0.534146733109796 1 1
0.426267515693012 0.414645585397297 1 1
0.512012121957393 0.496220771101791 1 1
0.441793043680965 0.429157314452928 1 1
0.582725599459915 0.565949872913478 1 1
0.49594265645954 0.480540878676128 1 1
0.724422243457145 0.703509548173115 1 1
0.483151523349194 0.469401387623214 1 1
0.467188474052232 0.45275869585211 1 1
0.239744909266357 0.234053900152286 1 1
0.418245467756046 0.406050335253207 1 1
0.415090971956101 0.404001488408685 1 1
0.341795805765544 0.33322393979166 1 1
0.534613263265176 0.51970316353647 1 1
0.49956042356374 0.481501144716526 1 1
0.414453864801013 0.402334978667602 1 1
0.538726903729441 0.522681453292792 1 1
0.338485203103745 0.328983309648951 1 1
0.586009561791895 0.569855402090648 1 1
0.616089938857368 0.599385074217049 1 1
0.648328481927559 0.630347519694904 1 1
0.434481141219409 0.421643810393522 1 1
0.616379827643658 0.597680653468748 1 1
0.510930572140403 0.496940129467609 1 1
0.696411169571784 0.675797099039743 1 1
0.514789530284657 0.496941666589167 1 1
0.485653368637557 0.470814854396078 1 1
0.541702952422128 0.525172045128535 1 1
0.371899521382136 0.36193712457135 1 1
0.173893482060642 0.167872584334767 0 0
0.471640627656955 0.45767626161166 1 1
0.247388935288057 0.241032356536162 0 0
0.478111722138998 0.464660233281443 1 1
0.437494118220902 0.425746003390471 1 1
0.22209504461627 0.21504143126262 0 0
0.497534165825269 0.48191426810757 1 1
0.225716481142354 0.219431607981589 0 0
0.749419879865327 0.726290470105233 1 1
0.572095942168976 0.554592429409621 1 1
0.446338110732377 0.433528550506518 1 1
0.610161153663931 0.593089701245729 1 1
0.332130018842555 0.32104568775819 1 1
0.588663867813281 0.572701897531511 1 1
0.496171087705294 0.483029678315219 1 1
0.520021104405161 0.505608288222479 1 1
0.526117810269166 0.512386314894141 1 1
0.651188098703599 0.631872468589368 1 1
0.618717826330225 0.598853534616079 1 1
0.527263080481837 0.512114702417889 1 1
0.618823282300662 0.601767600083859 1 1
0.322256631321493 0.312828990372355 1 1
0.480404956659851 0.468494366515353 1 1
0.335262547459756 0.324481223522352 1 1
0.357915578863438 0.34708122474925 1 1
0.315509402822359 0.304655578515963 1 1
0.524711328285633 0.508423169372818 1 1
0.540602510006031 0.525150346786432 1 1
0.381063720743355 0.369275505706516 1 1
0.524709691217196 0.509141579132465 1 1
0.697544996032061 0.678975536855498 1 1
0.703727359328429 0.683719098675708 1 1
0.394008415619239 0.382602360463215 1 1
0.604673238655824 0.587260568681888 1 1
0.484622024625494 0.469230017889034 1 1
0.243520894407819 0.235546478958441 0 0
0.348122563877852 0.339448902086523 1 1
0.445327582392226 0.433202945335179 1 1
0.583826739982405 0.568000427845936 1 1
0.380774050090748 0.368293568426016 1 1
0.348508167831458 0.338606305233029 1 1
0.45026760909629 0.43646214567968 1 1
0.571417760645263 0.554763011241357 1 1
0.634340112965338 0.616300729543178 1 1
0.714259194426105 0.693253536713255 1 1
0.587311509415409 0.569440143908769 1 1
0.453569061181611 0.438383540087645 1 1
0.671796197008571 0.652396872642219 1 1
0.624056546655792 0.603989869705942 1 1
0.358527761901803 0.347524378826752 1 1
0.574652196808167 0.559708107056474 1 1
0.56399343309783 0.548674557056505 1 1
0.339903047680106 0.330625953865499 1 1
0.54136033459167 0.52642342504082 1 1
0.492956973276189 0.4770196795271 1 1
0.641137729756139 0.623398316823428 1 1
0.446237601852835 0.433135409850487 1 1
0.461152312799114 0.448115001659403 1 1
0.634774416937601 0.61638678560382 1 1
0.553194060527811 0.535186634142001 1 1
0.363605960774999 0.352308007488464 1 1
0.565158647559234 0.546991181185743 1 1
0.547812565732485 0.529511205273264 1 1
0.649003200744042 0.629265347477785 1 1
0.404064838751822 0.392632277566178 1 1
0.693947226392081 0.674599718907672 1 1
0.360363918877496 0.349488734592808 1 1
0.563571293394728 0.547394030385335 1 1
0.632972618732765 0.614800959887854 1 1
0.523569440362045 0.507269727251187 1 1
0.556794211709072 0.541733822352573 1 1
0.632566944055069 0.61447442764147 1 1
0.688269698478129 0.666424138334408 1 1
0.553729822790456 0.539853502266737 1 1
0.626937733106498 0.609660849204579 1 1
0.667388455950748 0.647278404484821 1 1
0.567128238525658 0.550093365180929 1 1
0.4164523574319 0.403534381494848 1 1
0.328274352412724 0.318754607132013 1 1
0.559915280839719 0.541667134308264 1 1
0.151531225017104 0.148061857728846 0 0
0.674234017236791 0.653908666458823 1 1
0.348979241698854 0.339166500284935 1 1
0.561858107006941 0.544118290146416 1 1
0.405282072982964 0.393253372036181 1 1
0.600492503414382 0.584230280114956 1 1
0.48131174646622 0.467095945160876 1 1
0.542212471424866 0.527436613330197 1 1
0.295488729993282 0.286816033720424 1 1
0.43365374359712 0.421901379330229 1 1
0.680494650475329 0.659357100912511 1 1
0.542659068957735 0.527297195348216 1 1
0.553262374014219 0.536539329068543 1 1
0.469325981649431 0.457085835167981 1 1
0.512396721431148 0.497281985472311 1 1
0.375260057997963 0.3650497784956 1 1
0.495374913946748 0.482080249463953 1 1
0.312103481147699 0.302261058250147 1 1
0.435983561379135 0.421335421077688 1 1
0.642157610413789 0.622957851383014 1 1
0.446388718853099 0.431185192936473 1 1
0.624778490203664 0.606047278705043 1 1
0.783839366359863 0.758641029380278 0 1
0.597469877205473 0.578578017637114 1 1
0.533787045762968 0.521410767673687 1 1
0.338027265840748 0.327551235917499 1 1
0.401824217817667 0.388587025101742 1 1
0.598115994169092 0.581296224943774 1 1
0.549529710011902 0.533489343012687 1 1
0.579307874149563 0.561631237310147 1 1
0.59563677781779 0.579412476226426 1 1
0.388434923432236 0.375656584800291 1 1
0.485908642491951 0.471960691949949 1 1
0.462744629064367 0.449400995130655 1 1
0.325819693565655 0.316836827642818 1 1
0.341819994698141 0.3313362061717 1 1
0.421479561807306 0.407448512418274 1 1
0.300006021512799 0.291562223514925 1 1
0.522398168549297 0.508777582828173 1 1
0.380635986173838 0.370322682184382 1 1
0.506439832602587 0.493187646260319 1 1
0.453603103109371 0.441097460435063 1 1
0.623822590040692 0.606683663615759 1 1
0.327775613086321 0.317355102959517 1 1
0.571396236487585 0.554712578873187 1 1
0.393678173399364 0.382894375631565 1 1
0.352757066396011 0.343026654164589 1 1
0.348544165984318 0.339456694527932 1 1
0.773179438671148 0.747416151156617 1 1
0.303183413268825 0.294756758589511 1 1
0.478271586332425 0.464187493673336 1 1
0.457118152491062 0.443452883218228 1 1
0.426825140072983 0.415676953466199 1 1
0.457262705337213 0.441727272949706 1 1
0.598584856024949 0.580450447825868 1 1
0.547243188828361 0.529955070044179 1 1
0.551695376972273 0.536528139806787 1 1
0.610603397285278 0.591030427259751 1 1
0.451170572289753 0.43865801683586 1 1
0.346562248926444 0.335140141034045 1 1
0.367659662475941 0.356653594932321 1 1
0.503441003018696 0.489176395363238 1 1
0.525354153180461 0.509355567616123 1 1
0.590533516507631 0.573782723579237 1 1
0.801295857931819 0.772574136301121 0 0
0.622974392447346 0.603550778353655 1 1
0.486872986454659 0.473709422842025 1 1
0.295572406089582 0.286326795725837 1 1
0.372652614019023 0.360968631074883 1 1
0.491815220015383 0.476138507974835 1 1
0.627792430445684 0.607806971364217 1 1
0.218204314540611 0.211619308609784 0 0
0.425421691569845 0.411206355904825 1 1
0.43654880071161 0.422577853654731 1 1
0.771313329052887 0.747316038082889 0 1
0.649657802359754 0.630272812262707 1 1
0.67975644906418 0.65811112678138 1 1
0.606003850600066 0.58773189698983 1 1
0.642488486083012 0.623376947249051 1 1
0.485952972748985 0.47183241307306 1 1
0.393219602999793 0.383940717885414 1 1
0.48963223669086 0.474680272872538 1 1
0.56730779772873 0.55130955497594 1 1
0.796653037372442 0.773512202836969 0 0
0.354503425831504 0.344115883095618 1 1
0.49680489818686 0.481060410048953 1 1
0.416541032215571 0.403808834633786 1 1
0.571064796880089 0.553496569012524 1 1
0.571686413497195 0.556501478828765 1 1
0.571435197661748 0.554650468291911 1 1
0.404754725095129 0.392129794413655 1 1
0.480811616397394 0.465274567310805 1 1
0.456230210704672 0.442807461625799 1 1
0.588936539320635 0.572564102115268 1 1
0.520810472672527 0.505223086099611 1 1
0.393003698405905 0.381819717709801 1 1
0.681310984228711 0.660089715934322 1 1
0.529137301442599 0.515105639711584 1 1
0.407284724455283 0.394904348453378 1 1
0.406031105902811 0.394690031638394 1 1
0.675117795669855 0.65613250504965 1 1
0.440926072217901 0.42885803800687 1 1
0.542218452418856 0.524556242519068 1 1
0.339534602714441 0.326302094347624 1 1
0.485095781694374 0.470518771697929 1 1
0.257292339085717 0.249200972179584 1 1
0.418841435653078 0.405313787527814 1 1
0.376305316288226 0.366160782282288 1 1
0.597561082356115 0.581409281204645 1 1
0.580096260359966 0.559652137238143 1 1
0.508382070186513 0.493524404090363 1 1
0.540136427163112 0.523462695309192 1 1
0.353611364022758 0.343883702536263 1 1
0.594414191356713 0.57646028634816 1 1
0.632157838370556 0.611349126767772 1 1
0.490787658199844 0.479020186311561 1 1
0.454431868860899 0.442171429519717 1 1
0.543139237930076 0.526203967256756 1 1
0.480327208764389 0.466243249842721 1 1
0.374409934135726 0.363901106503027 1 1
0.599571831986107 0.581316761344778 1 1
0.520510692552298 0.505998391051843 1 1
0.353617276886224 0.342802610093667 1 1
0.402044359914338 0.390882108686457 1 1
0.476827590957313 0.462157285560312 1 1
0.650379584404497 0.629953507059222 1 1
0.579416317646294 0.561989921397428 1 1
0.57355665877367 0.557333472407616 1 1
0.557722315185368 0.542590443068487 1 1
0.550520881296395 0.534545846024821 1 1
0.315803694900714 0.306567768773652 1 1
0.601252240761033 0.58362052124077 1 1
0.54707903155794 0.531569386152708 1 1
0.525882462802939 0.509463605829128 1 1
0.435487122977603 0.423481449312292 1 1
0.735571551612136 0.711901782837949 1 1
0.510063055961467 0.492790190266643 1 1
0.500747535149928 0.485114935061545 1 1
0.565369635726332 0.547813956434103 1 1
0.571952778654565 0.557361160671301 1 1
0.465021461824003 0.451167477510769 1 1
0.553873198459141 0.537534390324032 1 1
0.463226533957423 0.450751493686796 1 1
0.639783578488052 0.621844361848797 1 1
0.614620145871686 0.596337769724459 1 1
0.451218526065307 0.437679025585885 1 1
0.638665365774621 0.621315357326952 1 1
0.454655387548158 0.442320035048714 1 1
0.466948022042895 0.454734473492623 1 1
0.515022398478311 0.498666276742736 1 1
0.279457244145664 0.27061646437848 1 1
0.639331974900905 0.622374260324502 1 1
0.423565287443194 0.412034349818609 1 1
0.394581329617591 0.382119476832426 1 1
0.268770526538136 0.262136817295656 1 1
0.680774267168861 0.660325707253645 1 1
0.416904471648233 0.405151871129296 1 1
0.341882585362992 0.33208196128768 1 1
0.444287329248284 0.431750396525647 1 1
0.549991741037064 0.533465517564579 1 1
0.421083613946476 0.407527618205407 1 1
0.279894387880301 0.270321699528875 1 1
0.529468739532952 0.514413851817927 1 1
0.652553776863909 0.633199907056792 1 1
0.402356637726912 0.388985444975548 1 1
0.571704938724947 0.555416496521962 1 1
0.604378502102461 0.585925244536334 1 1
0.596806812418398 0.577731316061302 1 1
0.44852442451552 0.435244790103124 1 1
0.509649808608818 0.494704280468692 1 1
0.549798125541352 0.532434697999428 1 1
0.437765015417052 0.425298155920977 1 1
0.494355425506911 0.479081755529112 1 1
0.598634863813246 0.580664718608404 1 1
0.411969833210963 0.398212604166563 1 1
0.603803747640748 0.586754884980428 1 1
0.571858582942514 0.55394055745697 1 1
0.426106124882903 0.413055319885767 1 1
0.468702364460835 0.455774646112211 1 1
0.563243871165558 0.546181873115927 1 1
0.332287980806705 0.322667628876489 1 1
0.449809117589789 0.436634777685914 1 1
0.299097106864517 0.2904316461326 1 1
0.401468024116683 0.389630822250056 1 1
0.553368403795192 0.537380062902637 1 1
0.182821654174949 0.177619102917551 0 0
0.213482180523518 0.206744465192149 0 0
0.53990596733745 0.523115360301858 1 1
0.716738352537132 0.698144119626864 1 1
0.366405297198196 0.355179658406029 1 1
0.446461893711461 0.435044551550447 1 1
0.609932341174575 0.592367554222455 1 1
0.338974216721591 0.327659455577426 1 1
0.533286835935508 0.515182281215102 1 1
0.695734958960301 0.676510190945005 1 1
0.394717327772345 0.383419325571094 1 1
0.352742052773161 0.340752254363208 1 1
0.587026843287316 0.568502048404494 1 1
0.508155813053781 0.492692079762145 1 1
0.452082018056242 0.43998750937451 1 1
0.718945648729852 0.697451827482887 1 1
0.598983227093612 0.583012297890291 1 1
0.313364517713503 0.300343161677274 1 1
0.507371065247318 0.493646753182891 1 1
0.779485601232082 0.755398163943135 1 1
0.341632931046045 0.3294826723448 1 1
0.424851102796676 0.410849070657432 1 1
0.408934558624552 0.398386214482059 1 1
0.581883295255636 0.565423985881317 1 1
0.408399567360165 0.398028410808933 1 1
0.709975101119142 0.68895755040217 1 1
0.55958863734528 0.542644307429726 1 1
0.213598474017511 0.208536148339694 0 0
0.694572797835604 0.674522057397685 1 1
0.299997976727986 0.291989893034075 1 1
0.7492447882268 0.727685711215013 1 1
0.510881597520946 0.495560292410411 1 1
0.49446788098407 0.479829036047701 1 1
0.483927393510286 0.469122737577477 1 1
0.472786876573287 0.458326329283879 1 1
0.366509321997192 0.356412942023047 1 1
0.574453716416467 0.55793460042532 1 1
0.38647196680141 0.375880037765724 1 1
0.43857108490248 0.424090632633956 1 1
0.241141058624621 0.235081442140243 0 0
0.518949574349873 0.502812468679561 1 1
0.653123724035853 0.633608715515392 1 1
0.254198251663783 0.24757818273201 1 1
0.376573421946434 0.365082699195641 1 1
0.277918438367369 0.271603491545228 1 1
0.380230063476694 0.366907177426636 1 1
0.498907354176454 0.485255377740191 1 1
0.72687814190084 0.705085791886674 1 1
0.409950226581785 0.396774973203858 1 1
0.458188105235341 0.443628412835874 1 1
0.485523649451016 0.473052106283217 1 1
0.539050121765757 0.523944510333173 1 1
0.580784358609796 0.567447989787691 1 1
0.464363773918596 0.450238373132143 1 1
0.643438117611445 0.62355399755251 1 1
0.420489479947321 0.410210875432841 1 1
0.453245125546142 0.439069626348218 1 1
0.304491141674357 0.296802171089408 1 1
0.447543070440428 0.432559849087445 1 1
0.571781581700176 0.554752813416639 1 1
0.538837000583352 0.522146742638528 1 1
0.583604223927259 0.566396229455974 1 1
0.691994840174275 0.671694515789801 1 1
0.488266025273273 0.470593070144267 1 1
0.31013160964097 0.301009878792956 1 1
0.727373769123866 0.706506396744067 1 1
0.363839867503544 0.353393927848014 1 1
0.518971498886853 0.500212425466529 1 1
0.416590551456416 0.405346806249783 1 1
0.636282949211466 0.618370298663294 1 1
0.392937238529731 0.380829858651857 1 1
0.65737990198298 0.640126778156888 1 1
0.710591772820485 0.687727493213219 1 1
0.188731141906717 0.184707914727419 1 1
0.572755741006907 0.55694785666387 1 1
0.482908761583174 0.465583966525103 1 1
0.490624795987491 0.475952701736301 1 1
0.362143550531053 0.349537686497168 1 1
0.293365903619969 0.285202003928637 1 1
0.408238809005794 0.395419418050701 1 1
0.510264379461133 0.494876482955258 1 1
0.210644333146276 0.206378880259989 1 1
0.633283324804094 0.614927912937892 1 1
0.525071265361259 0.508848597786215 1 1
0.354847251454639 0.344643495335727 1 1
0.696228854535176 0.673952349357466 1 1
0.399542421021383 0.388817708477528 1 1
0.724434089938996 0.705082751909024 1 1
0.46234088729352 0.447147682809846 1 1
0.684420107387514 0.666474029137954 1 1
0.397509908087735 0.386431713798876 1 1
0.682078701638873 0.658874505006838 1 1
0.44027151883171 0.428267809421054 1 1
0.291021412775751 0.282858797215323 1 1
0.611664063000328 0.591892100795868 1 1
0.45249226809433 0.439355064234733 1 1
0.453237639679516 0.442708237481963 1 1
0.333755180318913 0.324335482230006 1 1
0.637009153002676 0.618446666062971 1 1
0.660550028501264 0.643069412814306 1 1
0.58907324599536 0.56805610188412 1 1
0.334138068651401 0.325114215364799 1 1
0.715016353377115 0.694618970696665 1 1
0.458267848369491 0.443991216106844 1 1
0.44206734771153 0.430276811122598 1 1
0.352080560572955 0.340740657948256 1 1
0.356533121903474 0.347388414190789 1 1
0.545614940616248 0.529786736854383 1 1
0.364319563072993 0.351939904264065 1 1
0.559064520945349 0.543330959609167 1 1
0.324245633913457 0.312573643776618 1 1
0.595418876846237 0.575957063205318 1 1
0.407614943351342 0.395065498383977 1 1
0.459822574489024 0.446668411059882 1 1
0.635238966538305 0.614615806721275 1 1
0.497564216545868 0.482631534446871 1 1
0.809077961331459 0.786800257420792 1 1
0.299124907657087 0.290856798573498 1 1
0.723838042826851 0.701498732309177 1 1
0.510707096117112 0.491839444851683 1 1
0.366218285614474 0.354302974778084 1 1
0.500732278364006 0.486318393617419 1 1
0.452175125312559 0.439679438179282 1 1
0.526413147304979 0.509073581257098 1 1
0.73813817169648 0.714667132979472 1 1
0.388175029909312 0.376948243066539 1 1
0.619682602918512 0.601929797117347 1 1
0.692379559381988 0.670015622231804 1 1
0.531366036765661 0.516277442388739 1 1
0.522507358022116 0.506406367019504 1 1
0.435922594646269 0.42274175578392 1 1
0.372139351369268 0.361379535181093 1 1
0.426692787055145 0.413112750466533 1 1
0.515886791946032 0.50188852003715 1 1
0.501813815535966 0.485757253606266 1 1
0.48079981410207 0.465881522126822 1 1
0.375873290687156 0.364748470550168 1 1
0.476638567277396 0.463509769348096 1 1
0.563893533868073 0.546211110155868 1 1
0.495673621340307 0.478508548739522 1 1
0.551979028634125 0.534247627712389 1 1
0.547284712298397 0.531346937348298 1 1
0.627023043129806 0.6100281117131 1 1
0.488056192689265 0.473373018508757 1 1
0.57804301474744 0.557457902935955 1 1
0.695242995939002 0.675508108121012 1 1
0.584153181896492 0.568264715638797 1 1
0.70585883013986 0.683686711570361 1 1
0.551464991705312 0.53442050970853 1 1
0.357235078157154 0.348008150872588 1 1
0.575530930081566 0.558453497966483 1 1
0.722936938256062 0.702174000130224 1 1
0.682620736528653 0.663352284369051 1 1
0.629424603964581 0.612255169060163 1 1
0.559100567165005 0.541473691282988 1 1
0.57869367251572 0.562060897145457 1 1
0.523368965520592 0.506777811503615 1 1
0.412205226640148 0.400656136101639 1 1
0.641718424436146 0.62305159903627 1 1
0.54798996069316 0.532920715899018 1 1
0.774554618550845 0.748091194371915 1 1
0.691512869542363 0.67064845557378 1 1
0.507233936878959 0.492741350452823 1 1
0.564239919379746 0.545474340094631 1 1
0.315805107028476 0.307092363687485 1 1
0.293286538360088 0.284831336977789 1 1
0.728153718038761 0.705460171074972 1 1
0.437175488936077 0.42439184706477 1 1
0.718591975027554 0.698941631642598 1 1
0.806514189537174 0.786269936659022 1 1
0.399445737900618 0.388216682661287 1 1
0.67520557885529 0.649924794747546 1 1
0.168648408503493 0.16393684332732 0 0
0.552561588959327 0.534384079248366 1 1
0.413595755511854 0.40144873875885 1 1
0.544187128239583 0.529163867536772 1 1
0.729694426873292 0.710368758592262 1 1
0.341298222622281 0.332986660131403 1 1
0.284812706200204 0.275676314151722 1 1
0.252712537390086 0.245226395123859 0 0
0.64693867679085 0.624838205759766 1 1
0.455740037201604 0.443399350395496 1 1
0.360717411219094 0.35053162734457 1 1
0.369205574628921 0.358979519523225 1 1
0.47664008820442 0.462633925223906 1 1
0.280347360841679 0.271740369372468 1 1
0.466868540672028 0.454056415931552 1 1
0.186541344416162 0.180843813494759 0 0
0.467686214258244 0.453939497847171 1 1
0.589688058954162 0.571217012678762 1 1
0.389912865370735 0.377741389959351 1 1
0.483989993144661 0.46979750102743 1 1
0.605693854834304 0.587329000351081 1 1
0.648799036932264 0.631111462695039 1 1
0.576997476377434 0.559998737413595 1 1
0.641541843199123 0.623431435001129 1 1
0.410648761664139 0.398572650148463 1 1
0.355647200719364 0.345682100345657 1 1
0.619227500692832 0.599470562913356 1 1
0.438898471933594 0.425023254688516 1 1
0.587274878227724 0.570060327162752 1 1
0.461395507864834 0.446707355037675 1 1
0.349951064444859 0.341036752291513 1 1
0.543981469072762 0.525164295120769 1 1
0.60583177587486 0.587219284160337 1 1
0.443809556683934 0.431826956414021 1 1
0.337123023768377 0.326520411514754 1 1
0.526571102045668 0.511660848403518 1 1
0.720519710167138 0.699363491465222 1 1
0.608043394120931 0.587397408927585 1 1
0.557425683584352 0.53928213596834 1 1
0.321543582312283 0.31227152415549 1 1
0.560284285174265 0.544357393721319 1 1
0.371786901686559 0.360198099307696 1 1
0.698181553257621 0.678472703414013 1 1
0.410005518432228 0.398064463355025 1 1
0.491878404640247 0.477349835672998 1 1
0.589151000926944 0.570818285368162 1 1
0.440600151748917 0.427736027108067 1 1
0.652969966256218 0.633038933236437 1 1
0.383337238880734 0.37257535399599 1 1
0.494965902250544 0.480924005776366 1 1
0.563137887454068 0.547363048668773 1 1
0.462027523234244 0.449706951920167 1 1
0.389234213838571 0.378100717852343 1 1
0.585744297572625 0.56976253800538 1 1
0.650130060035447 0.630528258016351 1 1
0.322889784125264 0.314103882715703 1 1
0.337670433937718 0.328628839108922 1 1
0.747361168805388 0.723917043500355 1 1
0.413018979797601 0.399468262649477 1 1
0.429806111584792 0.418698125269173 1 1
0.392422433314289 0.380541536750679 1 1
0.323764592481635 0.313848972186891 1 1
0.6804663428691 0.662724117155807 1 1
0.646043997624257 0.62533601190207 1 1
0.321198242727888 0.311565177730649 1 1
0.326693785795602 0.316488341551506 1 1
0.475412624790544 0.461349859201734 1 1
0.364576881892034 0.354241173940888 1 1
0.548483628473267 0.530879281350572 1 1
0.740097297008116 0.718841955652718 1 1
0.593670141834028 0.576801052713327 1 1
0.438033966360421 0.425688203059213 1 1
0.283128625718621 0.270999585787461 1 1
0.753338626433576 0.73073257057727 1 1
0.555055545257232 0.538177661252259 1 1
0.477993388881712 0.465461220726377 1 1
0.600877553266036 0.583124030725168 1 1
0.843495372753269 0.81844795631287 0 0
0.421363866022646 0.410087455877656 1 1
0.785947685827354 0.762522305462097 0 0
0.299596642491642 0.291469878957867 1 1
0.479464819649407 0.464563281803939 1 1
0.680146039742618 0.657087615163706 1 1
0.46868304483733 0.454748600249231 1 1
0.558017831226567 0.540540707348631 1 1
0.489228231845895 0.473874969083634 1 1
0.279025946173736 0.271650998383962 1 1
0.346231033943976 0.336346849857074 1 1
0.413544163846195 0.400261165284316 1 1
0.603408526576315 0.584760865032868 1 1
0.707236478713743 0.68518015128864 1 1
0.418428302337455 0.407021445662404 1 1
0.386237450354827 0.373873052043021 1 1
0.388098759890008 0.376819712935297 1 1
0.350359236294519 0.341449336104807 1 1
0.734677676842665 0.713574040431837 1 1
0.542982063716422 0.527657536800683 1 1
0.450075824390921 0.43540501918604 1 1
0.40884650263491 0.398767140069483 1 1
0.457104740676298 0.443391044160321 1 1
0.588718908057882 0.570174732459749 1 1
0.4814698691168 0.468075962881349 1 1
0.346102098557293 0.334942044380122 1 1
0.477784430955237 0.464815616891471 1 1
0.387137851134437 0.373820840718293 1 1
0.39484665970642 0.382891566735437 1 1
0.335252005842102 0.323545215888544 1 1
0.402684097663617 0.390926858654564 1 1
0.406221746934806 0.3938248347179 1 1
0.664354834020414 0.645274203102889 1 1
0.667599049865802 0.640355528461692 1 1
0.490980746137878 0.477277938377722 1 1
0.477271372490739 0.463588459999552 1 1
0.552640175598047 0.537805986662141 1 1
0.494390944097982 0.478510323132117 1 1
0.497968522460017 0.483379227445 1 1
0.554899925493557 0.539325947695553 1 1
0.66861060221368 0.648872695764008 1 1
0.638123961949246 0.618816812356157 1 1
0.333084400437612 0.324119218643328 1 1
0.390975778576572 0.380645507151942 1 1
0.486665941673781 0.473525026910946 1 1
0.510873403546227 0.495876423134131 1 1
0.549736844284959 0.533339863946213 1 1
0.511201281072243 0.496177502076174 1 1
0.601765267840776 0.58386986038423 1 1
0.560716229748035 0.542595610887376 1 1
0.671020861006115 0.65132505177038 1 1
0.494727806744044 0.479635635840518 1 1
0.423622081646313 0.412553327039417 1 1
0.356416079562964 0.344432722668618 1 1
0.294098369301655 0.285326134553162 1 1
0.538437880250625 0.520974429753218 1 1
0.50952005227477 0.493520278660893 1 1
0.432415932489022 0.420749032592318 1 1
0.431704362202816 0.419089162329766 1 1
0.279090491074779 0.270830026513042 1 1
0.610668139083889 0.594517401721606 1 1
0.579136905367594 0.562476057677117 1 1
0.510584532262368 0.494916086760972 1 1
0.621702829946662 0.603849385555823 1 1
0.686781615803145 0.668109615700206 1 1
0.540295567088173 0.524851931275223 1 1
0.633661856116226 0.614413792359901 1 1
0.573088149519975 0.556240835241541 1 1
0.511776585363319 0.496288738405393 1 1
0.568202666724034 0.551589591497054 1 1
0.547073229446492 0.530571829572542 1 1
0.296367878148528 0.286896517892892 1 1
0.634603154194342 0.615044460441617 1 1
0.547515737424709 0.531960687812259 1 1
0.453088084150284 0.442687890487828 1 1
0.492213777037705 0.480383653893151 1 1
0.416096377938751 0.401372581488681 1 1
0.653716351325109 0.634327398301573 1 1
0.688677946013958 0.668703162258796 1 1
0.420823500369525 0.40845179210796 1 1
0.588031218982233 0.568643021107672 1 1
0.490734871244986 0.474993558413226 1 1
0.425935217474611 0.41501735111759 1 1
0.654296838629886 0.633665302571026 1 1
0.609081264615388 0.59138046374065 1 1
0.458312849131704 0.446379112965039 1 1
0.652444042257317 0.631880249860125 1 1
0.408155316076707 0.395797183088307 1 1
0.596172591157724 0.577090416849259 1 1
0.441041435222267 0.426739671184808 1 1
0.549844209999278 0.533843955130591 1 1
0.619858683373624 0.601921143064044 1 1
0.828614344695922 0.801927257397815 0 0
0.465431324716077 0.451583608601511 1 1
0.466019895701829 0.452039832648011 1 1
0.340940877819088 0.332391802665951 1 1
0.472535594858609 0.459107943645176 1 1
0.645577385735236 0.626277347609681 1 1
0.53251701402443 0.518784600062652 1 1
0.512986248510873 0.494292664280761 1 1
0.481702426657914 0.465873514402525 1 1
0.610077146951041 0.592395757543042 1 1
0.541416365377366 0.524309136602333 1 1
0.516183344934254 0.502084694312756 1 1
0.444009132261188 0.428389116034421 1 1
0.399498159872931 0.388064993240071 1 1
0.509787219097994 0.495238307892113 1 1
0.505852573177029 0.492069396804498 1 1
0.627177972008718 0.609504349973188 1 1
0.583918099363523 0.567045448019626 1 1
0.649889150071398 0.629886817565112 1 1
0.565607924212207 0.548445104153357 1 1
0.623695606851957 0.605002596427374 1 1
0.604437399836399 0.585684127569943 1 1
0.631499691405868 0.611907213583323 1 1
0.517893596767609 0.501302543238954 1 1
0.408859092852884 0.396601601130538 1 1
0.63408538070348 0.61646793344513 1 1
0.578596531651651 0.559890288765184 1 1
0.479512355210953 0.465034679240249 1 1
0.461012112574082 0.446713488381142 1 1
0.632132688398292 0.611686396451597 1 1
0.544759908011718 0.528731823077127 1 1
0.697541893741435 0.67715269243169 1 1
0.401624124315892 0.3897793552951 1 1
0.696709000370189 0.676030584940593 1 1
0.889054351629769 0.862621785938164 0 0
0.554450911707868 0.537139565832119 1 1
0.421127899022036 0.407999023561264 1 1
0.302785406108009 0.293532925340421 1 1
0.577258537087981 0.560274892676873 1 1
0.409051642484313 0.395919425452587 1 1
0.606797233200772 0.585039322716049 1 1
0.672724432943311 0.652330936513313 1 1
0.27774239921438 0.270533689948825 1 1
0.578967083778197 0.563678073177527 1 1
0.440285886974475 0.427942938676974 1 1
0.418510615767609 0.406486988615261 1 1
0.314937138091297 0.304730179770488 1 1
0.475562492445111 0.461790369589715 1 1
0.523364240860709 0.508379574796969 1 1
0.527598653867256 0.509593028525004 1 1
0.692097117669507 0.67155407120841 1 1
0.554905684794012 0.538407303725136 1 1
0.561635046248995 0.544892047779562 1 1
0.311343652539895 0.301863308605999 1 1
0.570884993022916 0.554553649042939 1 1
0.495987752905869 0.479959290108002 1 1
0.429025482554566 0.416473504785018 1 1
0.440724178547437 0.425831797077295 1 1
0.61307705773866 0.595580335827099 1 1
0.384049912460577 0.374076923021647 1 1
0.629941215586206 0.611397314589595 1 1
0.404605437626602 0.393309225642309 1 1
0.270745270453654 0.261616870544124 1 1
0.667576699243741 0.649191937498854 1 1
0.56382145053662 0.547128647864949 1 1
0.364727232508742 0.353938189106163 1 1
0.352315523860927 0.342928049536066 1 1
0.741266051490518 0.720642441257588 1 1
0.657053844145727 0.638291337182878 1 1
0.269984768838402 0.264680600605801 1 1
0.452838128138579 0.441432728364931 1 1
0.429824633055835 0.416339132449081 1 1
0.534343340747239 0.518019956492684 1 1
0.525750438348229 0.509670405325311 1 1
0.266028425301687 0.257110947310558 1 1
0.334087990560997 0.322395337313605 1 1
0.415860554767674 0.403665216668853 1 1
0.377313463522094 0.366596600218435 1 1
0.349724895050688 0.340297084485063 1 1
0.442681088293329 0.429837499829244 1 1
0.380335942533377 0.369229470534583 1 1
0.630999783836576 0.613289704477788 1 1
0.396968996711776 0.385437536383725 1 1
0.504833547555586 0.489067939911604 1 1
0.423365320059607 0.412145163773675 1 1
0.403802086444168 0.39324769027587 1 1
0.71709823923478 0.696305178864938 1 1
0.362488497978081 0.351311110665178 1 1
0.414480993564006 0.395231614664236 1 1
0.584668175582794 0.566735555636445 1 1
0.538173939756288 0.520267124907378 1 1
0.383225026303773 0.372146322918618 1 1
0.433306773481419 0.422482848136461 1 1
0.338223074927555 0.328246542016888 1 1
0.499998551852155 0.485504848031338 1 1
0.363050962151753 0.351848324890604 1 1
0.44208804980572 0.429122923793337 1 1
0.465467164052208 0.451384011985921 1 1
0.587678476043205 0.572108641617256 1 1
0.336988821340823 0.326583178268564 1 1
0.476936802342621 0.46309871060266 1 1
0.658431723528543 0.639314400890941 1 1
0.464992569580551 0.453395368032322 1 1
0.333239361149005 0.323770570839887 1 1
0.518390532276815 0.505759827941447 1 1
0.344220836727842 0.332827272411111 1 1
0.408456764003306 0.397419953631785 1 1
0.461424922654405 0.446237088497909 1 1
0.523434980853067 0.508943849113201 1 1
0.536609724380217 0.520507446236226 1 1
0.323551183892554 0.313961950011988 1 1
0.550503167143892 0.536013484375474 1 1
0.474616752699388 0.459740949566241 1 1
0.390440956521414 0.379807486821567 1 1
0.678515568489541 0.658834030637174 1 1
0.480890990486359 0.467219179593627 1 1
0.517953172238387 0.504021315241612 1 1
0.404418473899469 0.393938983167287 1 1
0.433627616207783 0.421800843968498 1 1
0.663000171216636 0.645348575333942 1 1
0.625895465465469 0.607327553370292 1 1
0.213203363932346 0.207822004831927 0 0
0.278564617971525 0.269490389674692 1 1
0.694877094405418 0.673440534734159 1 1
0.737563965615124 0.715722720997088 1 1
0.656366138195411 0.635228686728566 1 1
0.49168094167328 0.476387419958639 1 1
0.502688583526393 0.487078768803578 1 1
0.742201579905044 0.721400407850262 1 1
0.645061220248928 0.624340365924158 1 1
0.485780513380689 0.472252545586675 1 1
0.418329581486569 0.406324506424264 1 1
0.318507976542111 0.30903568600559 1 1
0.55961787902487 0.540820557018624 1 1
0.6521535830749 0.632079963938893 1 1
0.459036425676874 0.444726225984869 1 1
0.686462941320976 0.666628494989937 1 1
0.452209311032204 0.438675653116334 1 1
0.336442279798549 0.326489439618177 1 1
0.697674425370552 0.678041386164354 1 1
0.469485691896525 0.456888255558826 1 1
0.596135884714527 0.577833371659785 1 1
0.597184375165342 0.579987640615209 1 1
0.577044052664526 0.561875308370923 1 1
0.479698737793557 0.465697714824358 1 1
0.487891208916232 0.474791238653965 1 1
0.501437395946381 0.487648791738421 1 1
0.487613214423478 0.474842115130153 1 1
0.486547518446462 0.471772411174173 1 1
0.45238445496623 0.438305867726543 1 1
0.629659226713285 0.609749955622244 1 1
0.700316766991776 0.681542751107879 1 1
0.493762312216305 0.477789812620028 1 1
0.575212429224769 0.557264086105863 1 1
0.390157980765932 0.380347115064982 1 1
0.591630481407658 0.574222296214246 1 1
0.598073583361608 0.579692116892938 1 1
0.498796302371548 0.484908334685918 1 1
0.62952315216356 0.612537656250364 1 1
0.525259627758135 0.509307429227349 1 1
0.303528248120452 0.295120010396717 1 1
0.710122074017133 0.691774107302316 1 1
0.585100946047199 0.568593514966277 1 1
0.638699249993002 0.621799779318282 1 1
0.348494084301994 0.339195689051847 1 1
0.430604026758632 0.416508191321805 1 1
0.63495398173876 0.611260432023566 1 1
0.558965069143533 0.540945986862197 1 1
0.332670977327051 0.3227518699702 1 1
0.413527220915709 0.400919272744641 1 1
0.616153381646821 0.597048301444724 1 1
0.37086226162488 0.360359910840959 1 1
0.713357245762312 0.693399577840606 1 1
0.583433598642586 0.566945256914568 1 1
0.397238709880946 0.385110669300659 1 1
0.609860520723922 0.593704074257339 1 1
0.233348225736448 0.226936625208292 0 0
0.469783246910425 0.455758439669451 1 1
0.507559557042441 0.492150675618414 1 1
0.526173557119286 0.509050403428411 1 1
0.437100903036699 0.425358464697195 1 1
0.704181941455524 0.683732017630443 1 1
0.427985999684156 0.411174028623051 1 1
0.346451588584463 0.335737735555696 1 1
0.545542432320438 0.529393076302492 1 1
0.593115938320674 0.575473154954933 1 1
0.394607938466643 0.379478591567006 1 1
0.543039301216582 0.527315940361853 1 1
0.49366839149121 0.478291132098297 1 1
0.541517783019051 0.524186340295196 1 1
0.489844514891153 0.476157210144976 1 1
0.656416938598696 0.635922181068992 1 1
0.463202421572937 0.450487966247556 1 1
0.279792308702128 0.269569542042651 1 1
0.235597138952115 0.229510769641243 0 0
0.568093071767648 0.549360865510627 1 1
0.499487394791482 0.483496468394184 1 1
0.532190965636402 0.515143249995485 1 1
0.409376447271051 0.397184715032168 1 1
0.43157985246943 0.417386572302499 1 1
0.524029296447047 0.509122870013259 1 1
0.319605487033064 0.309397997716127 1 1
0.633829573956819 0.616572643834062 1 1
0.506640362896966 0.492281647198032 1 1
0.21256787970979 0.206595626291122 0 0
0.475485796924754 0.463167534478752 1 1
0.432150324938779 0.420692202193927 1 1
0.398738884483848 0.385856915467723 1 1
0.675859662591939 0.655529901517026 1 1
0.280779995113824 0.272786303632318 1 1
0.531971878646383 0.516504893892292 1 1
0.477016553623735 0.461226726454394 1 1
0.552841400326943 0.537167139542366 1 1
0.568374771835815 0.550036501379047 1 1
0.617469446831271 0.601799946736567 1 1
0.366038619974282 0.354458861228177 1 1
0.34556417398386 0.335960775748878 1 1
0.569020643147712 0.551771970803086 1 1
0.654300261794992 0.635454210628472 1 1
0.405163793672679 0.394083823774902 1 1
0.636040132218394 0.618509683393062 1 1
0.431468207346302 0.418058507984347 1 1
0.445506600166036 0.433374409287931 1 1
0.604902351411956 0.586871819609477 1 1
0.470256211647692 0.458856188280643 1 1
0.557688871566595 0.541918037807322 1 1
0.541183884872311 0.524615867949694 1 1
0.499032837165937 0.484297886742231 1 1
0.474080459992625 0.458907263249827 1 1
0.482740493120896 0.467574222730093 1 1
0.40248839867807 0.390661973550554 1 1
0.344868253395053 0.333700236099134 1 1
0.410771255089451 0.397942938484925 1 1
0.700677282526826 0.679910093479522 1 1
0.520075937401898 0.503064875863283 1 1
0.594918784794885 0.578941696590038 1 1
0.551966522574307 0.536642166173494 1 1
0.405476392426174 0.394258383366689 1 1
0.39974000887511 0.388208548422713 1 1
0.389105631614128 0.378072208612157 1 1
0.582083924343206 0.564037303755205 1 1
0.40371904256735 0.391212013065827 1 1
0.223847412570819 0.217151306334576 0 0
0.572994451549296 0.556445209839228 1 1
0.390622955320312 0.378921257975084 1 1
0.669115315609669 0.647702336259393 1 1
0.34102428840506 0.327867385487636 1 1
0.60864202682754 0.588956395092561 1 1
0.598543226474553 0.579260793452911 1 1
0.538929286825432 0.522509825936744 1 1
0.459180248479575 0.445302516974189 1 1
0.568593135902692 0.551705103394908 1 1
0.670570604814 0.650796804410384 1 1
0.422915921518925 0.410970668325018 1 1
0.529030533746935 0.512462146996211 1 1
0.311633490923481 0.303200649018876 1 1
0.467490621430139 0.452122684837207 1 1
0.683204180351219 0.663588566790716 1 1
0.385965429850104 0.375782909814522 1 1
0.699571079667531 0.681081624041737 1 1
0.283975383123859 0.274196203909929 1 1
0.442839607913819 0.430103693451414 1 1
0.688589124220129 0.66973461400304 1 1
0.456488013405609 0.441817504633558 1 1
0.420748066205272 0.406768301871706 1 1
0.487522598874508 0.472728260978499 1 1
0.331771549549609 0.323327965763873 1 1
0.613394516719201 0.595568453929379 1 1
0.603162834981673 0.586558020793448 1 1
0.485300179389051 0.47239737397542 1 1
0.634349404749218 0.614801467736296 1 1
0.613053268591515 0.596015502250256 1 1
0.615571749837475 0.596703592021913 1 1
0.596408178521569 0.577284431650924 1 1
0.456185089627877 0.441817583252174 1 1
0.429132424036836 0.418067399939943 1 1
0.762220203258581 0.739599026668114 0 1
0.548413958224204 0.531411586036149 1 1
0.518178693499456 0.503178021458094 1 1
0.37618240455717 0.364352729260372 1 1
0.588816624580716 0.571178778881505 1 1
0.258089581836945 0.25087413556357 1 1
0.514510968651084 0.500569062754234 1 1
0.367230798333458 0.356199004708475 1 1
0.41380859719313 0.401468722049499 1 1
0.271002236885519 0.262701217866453 1 1
0.265131767631985 0.25784375176594 1 1
0.464290140377171 0.450612880502974 1 1
0.735079357151307 0.712650358742019 1 1
0.567688392485447 0.549019816570348 1 1
0.561255173838294 0.544723761021793 1 1
0.616831574935148 0.59567401789591 1 1
0.509496353311712 0.495977025490005 1 1
0.605391528706768 0.586459108745486 1 1
0.676058939690761 0.655124797107807 1 1
0.369234812130703 0.359603865189933 1 1
0.264600974977438 0.256922727476333 1 1
0.705502890237637 0.686668685005719 1 1
0.438639864347121 0.427148949326987 1 1
0.498490173084674 0.483818574890502 1 1
0.471095958094915 0.457870201966108 1 1
0.585621369957279 0.567505842559193 1 1
0.256913739470628 0.249585035247474 0 0
0.169383312767458 0.165122063817144 0 0
0.536505221127164 0.521530275540382 1 1
0.54577633965881 0.530983510484755 1 1
0.560768598176914 0.543556381586093 1 1
0.448328560359947 0.434338218778482 1 1
0.369304378409477 0.357989178162886 1 1
0.485281423069349 0.472781962650328 1 1
0.608071556367359 0.589955613606054 1 1
0.680185315341454 0.660253552383611 1 1
0.512053958322024 0.497430681078555 1 1
0.709206395910124 0.688758484626928 1 1
0.271904686471948 0.264004060360218 1 1
0.657885146838761 0.638626181816523 1 1
0.457978945599652 0.445710344835465 1 1
0.353104325757142 0.343906050103002 1 1
0.573136065895044 0.55640699423869 1 1
0.600266228503881 0.583280705667231 1 1
0.62080255207105 0.603025221358908 1 1
0.625245791855239 0.607752510410719 1 1
0.437368036832062 0.42517104935014 1 1
0.485351964449395 0.470319951800019 1 1
0.47089204170136 0.458646735774201 1 1
0.770682773072828 0.748783568024807 0 1
0.274819553983816 0.266014492850852 1 1
0.380646713105724 0.36944313690612 1 1
0.363358564760365 0.354090541992205 1 1
0.393009576956058 0.383585099343719 1 1
0.47342822396781 0.458802640713885 1 1
0.49790388981047 0.48051420258628 1 1
0.453181013261378 0.43870132282041 1 1
0.611393024046926 0.594829132700445 1 1
0.659737841172373 0.641010507023475 1 1
0.471933732632467 0.458341397643027 1 1
0.568063951248411 0.552510939111779 1 1
0.749597835318957 0.727027137090126 1 1
0.470353728295162 0.457387318909263 1 1
0.400965707728549 0.390310969708484 1 1
0.340833608128227 0.33123830368615 1 1
0.53696446205958 0.519167781592346 1 1
0.452738383510261 0.439949648109081 1 1
0.353202300650943 0.344207510527102 1 1
0.72133556372714 0.699874920895765 1 1
0.693505373090947 0.673240610623394 1 1
0.47117088224482 0.457443526299437 1 1
0.791556202708869 0.769780217339321 1 1
0.336250401940149 0.326228252712815 1 1
0.616226750870417 0.598058124233858 1 1
0.504968562801717 0.489194892586758 1 1
0.57266708688594 0.554887492261694 1 1
0.560252421557428 0.544137508514744 1 1
0.457940453595181 0.443544101100978 1 1
0.43249455777122 0.418830275629648 1 1
0.0955855267223008 0.092146635825268 0 0
0.661477241593268 0.640718035081282 1 1
0.579286882297487 0.563050686353942 1 1
0.471735711286133 0.458808208232597 1 1
0.609228885993915 0.59027702451334 1 1
0.549174639684613 0.530855397836602 1 1
0.255228005648114 0.24799045421426 1 1
0.226330812534696 0.220075898247301 1 1
0.369000456230859 0.358978727711411 1 1
0.4398582796115 0.427657647704841 1 1
0.414056678049596 0.401782740289119 1 1
0.416358651621189 0.403230086947126 1 1
0.664676584144775 0.645371222514248 1 1
0.520989622536862 0.506327355387533 1 1
0.44206061303642 0.428951002997928 1 1
0.564091032404178 0.54966920157127 1 1
0.458960930154136 0.445122782330147 1 1
0.405538815068767 0.39359803234443 1 1
0.202093540629716 0.196443230117528 0 0
0.629815125221464 0.610526246000492 1 1
0.417452055017994 0.402670685015605 1 1
0.555720231001931 0.539021341168595 1 1
0.555593051975617 0.538439785714832 1 1
0.309304447546785 0.299165231828239 1 1
0.404447757973428 0.393866392038426 1 1
0.32241878957854 0.311707212066038 1 1
0.637841668099279 0.617196763672506 1 1
0.437174066446682 0.42196125402794 1 1
0.737552976111692 0.717253950643458 1 1
0.551053901636469 0.536467306389343 1 1
0.659048897312162 0.639538298965431 1 1
0.256940842185618 0.248582280932557 1 1
0.461308737691814 0.448173149551879 1 1
0.610764740173446 0.593236530246808 1 1
0.467578008268515 0.451735202679526 1 1
0.560761959102443 0.543304877496588 1 1
0.199122727100711 0.193307662721242 0 0
0.53328427505659 0.518662177320334 1 1
0.659450923405679 0.637870828361426 1 1
0.446217256855847 0.433597991560092 1 1
0.556121053920959 0.53712479499981 1 1
0.571701667085198 0.552825399900104 1 1
0.53376521086819 0.515448603082329 1 1
0.582582374712807 0.565409156876428 1 1
0.53581266936206 0.518376945053194 1 1
0.51674013880153 0.497944215529397 1 1
0.603744613810855 0.585955849586842 1 1
0.452741889975833 0.439812688288114 1 1
0.595588944212565 0.576829062823614 1 1
0.571093776248028 0.553979614871867 1 1
0.713173659920063 0.690167307004777 1 1
0.380299627595398 0.36945056031988 1 1
0.444371325624667 0.430691496265978 1 1
0.618224157429042 0.599182697839574 1 1
0.498874615305002 0.484976478753496 1 1
0.570876483953621 0.554988004001293 1 1
0.499232291521136 0.483812738789949 1 1
0.494743833775975 0.477294545199384 1 1
0.559482541067027 0.544170791790951 1 1
0.627325950031249 0.607854293799919 1 1
0.400387095878939 0.388485866751392 1 1
0.403073855576397 0.390578192964334 1 1
0.213574564831407 0.207053069044418 0 0
0.509885383499855 0.495937326369675 1 1
0.336394886054375 0.326893739274288 1 1
0.63874235752894 0.618832965380126 1 1
0.498477399539296 0.482640215749302 1 1
0.502366280990583 0.48920529548923 1 1
0.166431626903783 0.160893857037889 0 0
0.493365010256574 0.478235257220735 1 1
0.383617709451078 0.371454193602413 1 1
0.592875690458411 0.575414159807703 1 1
0.469232530562362 0.456947347968907 1 1
0.487577973621603 0.473824758757261 1 1
0.609288116474546 0.591045017272448 1 1
0.621985571452228 0.602733215480421 1 1
0.666793003794296 0.645962375245748 1 1
0.386286087586162 0.374694072911817 1 1
0.359084197097551 0.347925117749804 1 1
0.643305016044342 0.624107268886266 1 1
0.284124396363134 0.274889327677636 1 1
0.741892232378394 0.718960869616101 1 1
0.276700336233367 0.269105190138935 1 1
0.73762531504834 0.717318099931011 1 1
0.634919316192436 0.616362714456206 1 1
0.363125057333999 0.350241293530469 1 1
0.628238636244251 0.610418760726857 1 1
0.279914105582515 0.274923441350455 1 1
0.448104217788369 0.433673325347405 1 1
0.483136767787268 0.469191078026997 1 1
0.782621474501533 0.759993999396272 0 0
0.571254373477451 0.554180784389589 1 1
0.607128142955912 0.589828208969993 1 1
0.362704733717449 0.351725982681148 1 1
0.300181894340118 0.291172988281715 1 1
0.703079421899326 0.684170577632744 1 1
0.330178919729872 0.321304366661972 1 1
0.589041645621857 0.570926034437083 1 1
0.548385341018177 0.53125256721109 1 1
0.700066826417572 0.680593884650107 1 1
0.412027607566074 0.399942959155174 1 1
0.562553372479066 0.548109346462718 1 1
0.562025185561319 0.544917820734098 1 1
0.341480850108638 0.331396357633089 1 1
0.485871650057276 0.471386793328449 1 1
0.320843208952396 0.311336066533111 1 1
0.342137198776377 0.333005737288041 1 1
0.498958416286994 0.483062905936892 1 1
0.344561824388685 0.333890882407521 1 1
0.318159666420653 0.308808606836418 1 1
0.533759206170631 0.51809056356652 1 1
0.414049817350077 0.402133533897073 1 1
0.434714441202033 0.421067775691295 1 1
0.346134505169947 0.333019071161196 1 1
0.548797671024686 0.533231849000241 1 1
0.61821997605781 0.598012834632522 1 1
0.518433003446142 0.50308268158702 1 1
0.338165578292714 0.327807161994784 1 1
0.531377895749932 0.516490538270273 1 1
0.320294292502238 0.307400377282545 1 1
0.481853639477921 0.467721683918768 1 1
0.484851911773053 0.471004125741234 1 1
0.546825719716833 0.53036374976946 1 1
0.351915102004978 0.341768445719011 1 1
0.336465097805705 0.328225690653734 1 1
0.456341486616204 0.442036595233081 1 1
0.688096904447799 0.669718646978127 1 1
0.606316347976199 0.586001791835322 1 1
0.52725814157512 0.512454736926771 1 1
0.652649391836142 0.635480584087362 1 1
0.4596172744152 0.445389408237204 1 1
0.325123732241145 0.316091183951596 1 1
0.714020021800294 0.692697090693219 1 1
0.449865403262834 0.436557836034416 1 1
0.479199204570457 0.465919202572745 1 1
0.34149527146714 0.332805100164639 1 1
0.525273424487798 0.509233978208361 1 1
0.626877257480402 0.607438310759296 1 1
0.692293661853634 0.674727077465734 1 1
0.523881658136688 0.507080764989193 1 1
0.711316051302104 0.689099419479273 1 1
0.441162729463032 0.42826224092009 1 1
0.523467763189 0.507030921240774 1 1
0.417909321558925 0.405949593245262 1 1
0.728130186504566 0.70641806597455 1 1
0.423539882117943 0.41094092569272 1 1
0.386562312653966 0.374831902298675 1 1
0.351997897856038 0.341885356252645 1 1
0.394061226999377 0.381671120027365 1 1
0.367298149786218 0.357860427787457 1 1
0.528351968952621 0.513450603129662 1 1
0.619070904233723 0.598976450229997 1 1
0.415862937723369 0.403175415087732 1 1
0.610827321867784 0.59296968853391 1 1
0.50971178115633 0.49450368059775 1 1
0.578562480011523 0.563494364445368 1 1
0.552350530610736 0.536411280950062 1 1
0.556329187574115 0.538483683491526 1 1
0.254135496187901 0.246478539724119 1 1
0.476635835107811 0.462443257429845 1 1
0.607663705682839 0.589713335445496 1 1
0.507059919825973 0.490295984801032 1 1
0.402791068542423 0.390926819686861 1 1
0.312852267300904 0.303301346418436 1 1
0.761013163612514 0.73954676417494 1 1
0.416968552640381 0.404998658907814 1 1
0.668245560740234 0.649151398634535 1 1
0.429505221513955 0.417379804035038 1 1
0.42089550030053 0.407183206701229 1 1
0.570359676308388 0.556038675169277 1 1
0.497195073955323 0.482976012250583 1 1
0.531271060269993 0.514704569014995 1 1
0.404791142780346 0.394017665179142 1 1
0.35737175486799 0.347216962321752 1 1
0.74626220670129 0.722511701167682 1 1
0.523397766215479 0.50758633346685 1 1
0.613803339783658 0.595290987535311 1 1
0.527404638298086 0.509522617569522 1 1
0.579935861704396 0.56415938141843 1 1
0.491809543302855 0.477171192279685 1 1
0.344372570239766 0.334556294195046 1 1
0.389785654576865 0.379274292433055 1 1
0.671543067220877 0.654244400672327 1 1
0.516200883918187 0.501976315827376 1 1
0.546830554452877 0.53157616783677 1 1
0.363490115341172 0.353091153964421 1 1
0.443273390145273 0.426622725057153 1 1
0.535901348517926 0.520666267795858 1 1
0.501624864554303 0.485804142449546 1 1
0.663026554505919 0.642357641379541 1 1
0.608592524908484 0.590894977720688 1 1
0.357810686468479 0.345610966466287 1 1
0.682168970271384 0.662479738709507 1 1
0.470488119652049 0.456789765427304 1 1
0.529421874286033 0.512690161987131 1 1
0.329305362170656 0.319664256411485 1 1
0.427101613604012 0.415728895350893 1 1
0.532875451637443 0.51586336395892 1 1
0.200643126847943 0.193836992289579 0 0
0.567793231526901 0.551273905824455 1 1
0.410145192831024 0.398424053592945 1 1
0.565883344945225 0.545027353274876 1 1
0.406703425765634 0.396067129738985 1 1
0.614831428741387 0.596356215614848 1 1
0.448614207017314 0.434075978284105 1 1
0.610912500328973 0.594281119541155 1 1
0.589659490245603 0.572241949567387 1 1
0.401897015195059 0.391723384477127 1 1
0.406540273423274 0.395826512088617 1 1
0.736601850413547 0.712494876116931 1 1
0.462321872535281 0.447763763841927 1 1
0.180001567425255 0.175649493704429 0 0
0.654867383512117 0.635978590382397 1 1
0.494460797829819 0.479357276890808 1 1
0.239729731407788 0.231742160667084 0 0
0.294007047269585 0.284875085986269 1 1
0.618843581289733 0.600316907499097 1 1
0.727827989499873 0.706125485399787 1 1
0.565594660258386 0.548162443603872 1 1
0.584141920471443 0.567952380947693 1 1
0.400711079750051 0.388638392360571 1 1
0.494479686758605 0.480457576488936 1 1
0.531244265203877 0.51683029410866 1 1
0.317102897148209 0.307251606364514 1 1
0.561516499382036 0.543054434187961 1 1
0.333783685257893 0.322417457455047 1 1
0.207471275741291 0.200281645498959 0 0
0.558566758957356 0.540578503172704 1 1
0.360428268203176 0.350627535374216 1 1
0.738670292148981 0.716398371963068 1 1
0.655834663953737 0.635515284921204 1 1
0.424158009087972 0.411013107526062 1 1
0.593780737903311 0.575344915983843 1 1
0.568413135480967 0.551339494973148 1 1
0.4530581240303 0.440143021812208 1 1
0.465176261375471 0.451717017250411 1 1
0.307202673230986 0.29856473748981 1 1
0.390307061442685 0.378199555165684 1 1
0.472571481481873 0.458088005997716 1 1
0.698137731632876 0.677464481741136 1 1
0.696911405968058 0.677179109462599 1 1
0.510989805857504 0.496700426873885 1 1
0.224575127378773 0.219604799093189 1 0
0.643556371347948 0.624152774758667 1 1
0.797123051138695 0.773359090975726 0 0
0.883388855139281 0.853729000824164 0 0
0.391360116863667 0.381059225587658 1 1
0.616996819440469 0.597057384221675 1 1
0.483730267059368 0.469154437986147 1 1
0.455012118782237 0.442223939526402 1 1
0.376666611956258 0.366065697728446 1 1
0.725051882704779 0.704398431979518 1 1
0.675133235547475 0.65567367149934 1 1
0.350655580902142 0.340640222470553 1 1
0.515660044176419 0.500295431189391 1 1
0.507728356626081 0.491771192477907 1 1
0.481826070181054 0.467021386469537 1 1
0.307828735445141 0.299455408470971 1 1
0.555555466550297 0.537843515731853 1 1
0.571215066583093 0.556055395944214 1 1
0.497313110882177 0.482644326718705 1 1
0.5740116449238 0.556956580959577 1 1
0.603787251478574 0.58501066084779 1 1
0.409007171823847 0.397172800913352 1 1
0.428780913889642 0.417030617741473 1 1
0.396364146261045 0.386684504335821 1 1
0.515428620443035 0.501022120703412 1 1
0.437689271869728 0.425772740669883 1 1
0.632955891550131 0.614623116276911 1 1
0.527057364557776 0.510485170252967 1 1
0.465181795692433 0.451872520299411 1 1
0.435183875793688 0.421362842407814 1 1
0.544835529949036 0.529099256423691 1 1
0.343808201484861 0.334615465378913 1 1
0.652406789339019 0.633645991344242 1 1
0.457827476588121 0.443182708360127 1 1
0.543530231475741 0.527587094163311 1 1
0.595720110993864 0.574868697154399 1 1
0.457199872198227 0.444399180235182 1 1
0.639793318543344 0.6185949031731 1 1
0.379472049877559 0.369273411496508 1 1
0.438783495887248 0.425327095603552 1 1
0.430264870398188 0.416522583526125 1 1
0.457260587384131 0.442482034743461 1 1
0.560864437139247 0.54596806573824 1 1
0.463365004281167 0.447345281586191 1 1
0.654930575597092 0.636753968258692 1 1
0.536280518464134 0.521212841772053 1 1
0.343945243735928 0.333153538628912 1 1
0.64913408644637 0.631319250467181 1 1
0.45025758044789 0.43618320651247 1 1
0.679385751315397 0.658012440224365 1 1
0.360671818395907 0.350610892099831 1 1
0.69601817213152 0.675399460586814 1 1
0.28681132508301 0.278651805607179 1 1
0.784607427243456 0.760809330568796 1 1
0.451027769152774 0.438311557815358 1 1
0.505785696452528 0.492547060825871 1 1
0.406610865727816 0.395482588657574 1 1
0.481156622564776 0.464914758816077 1 1
0.519605006538552 0.501547695561156 1 1
0.380126929571543 0.367592488675708 1 1
0.495323012015762 0.478516129088017 1 1
0.396874450756716 0.384251209423783 1 1
0.770643344672889 0.745666654289546 0 1
0.728633310959091 0.70890051448201 1 1
0.328098432051625 0.318498142232934 1 1
0.32340371468569 0.317644136341239 1 1
0.620906130970429 0.60465606733462 1 1
0.528561011733696 0.51285157560752 1 1
0.469303255908041 0.455321800217711 1 1
0.643770427808157 0.624517004644176 1 1
0.45237808164926 0.43688962299937 1 1
0.358116045971891 0.347460156092879 1 1
0.38103071160388 0.370846320119474 1 1
0.309950033532501 0.300436013131136 1 1
0.633267379317345 0.613484032007265 1 1
0.683968136350106 0.662738031325786 1 1
0.529611689702008 0.514161493043299 1 1
0.661685402000094 0.642179271422781 1 1
0.384385860632245 0.371453163195868 1 1
0.592182977719155 0.576136235383294 1 1
0.423960195089707 0.411488823841198 1 1
0.56500273330101 0.549928737513322 1 1
0.196329102562909 0.190567420672815 0 0
0.423605939392051 0.411303012572843 1 1
0.542827775736163 0.526411818399373 1 1
0.415294866906272 0.40338311051838 1 1
0.488671468802029 0.474250686455586 1 1
0.389047029579649 0.377795527747496 1 1
0.542512515173053 0.526962613112649 1 1
0.517628201487289 0.503151284947354 1 1
0.179941240304809 0.174521405802995 0 0
0.274307234074135 0.267496332545025 1 1
0.533125176493823 0.517265278676642 1 1
0.525803218936728 0.512046904739871 1 1
0.66190621583558 0.643804239651123 1 1
0.465928622988705 0.450986889596575 1 1
0.587202435820163 0.570728965844012 1 1
0.421187186816383 0.409499019443365 1 1
0.574489549168926 0.55586985384954 1 1
0.643582074095556 0.626056767936261 1 1
0.599542949422769 0.579411070816909 1 1
0.601550200974796 0.584187006462337 1 1
0.550770869235714 0.535584473487135 1 1
0.431937865275123 0.416816126845804 1 1
0.543484474615295 0.528652088887142 1 1
0.619273207752916 0.601544313169006 1 1
0.597435500497836 0.58031073599739 1 1
0.43379309463964 0.421570148505697 1 1
0.390885359422764 0.378741144293394 1 1
0.414958528755261 0.402409294106399 1 1
0.473285117077985 0.460185495256586 1 1
0.717404040520433 0.696241901974849 1 1
0.62799540445165 0.610482864363844 1 1
0.521755107036996 0.506604870275364 1 1
0.539688148104232 0.522132207004981 1 1
0.552983980918596 0.536952754340569 1 1
0.371953810792156 0.36144971397675 1 1
0.406589292471364 0.394090635215435 1 1
0.750231790648911 0.726389856421236 1 1
0.661012002573802 0.640849198693575 1 1
0.459799770244693 0.443754272066718 1 1
0.797241484461289 0.772402134335984 1 1
0.554842517242126 0.539465628392707 1 1
0.807628383513183 0.779991576327712 0 0
0.453522942894318 0.440461512546846 1 1
0.456108452143604 0.444839408711729 1 1
0.724343972567763 0.704011907748115 1 1
0.512935345932528 0.497833442901801 1 1
0.580744512485702 0.56122525230132 1 1
0.751956198085471 0.73195319813696 1 1
0.381728705696517 0.371449315183877 1 1
0.302303424409537 0.292803184234445 1 1
0.528715164154448 0.513416535557014 1 1
0.409754210113542 0.397459484483111 1 1
0.381262208128236 0.371277449340338 1 1
0.367671880344773 0.356078260910611 1 1
0.922497538432733 0.895570113341321 0 0
0.602353066086422 0.584399406913738 1 1
0.196151037232977 0.190391562042746 0 0
0.490113532026898 0.476664353599991 1 1
0.468282340526975 0.45382555521487 1 1
0.641839152250285 0.622246828389003 1 1
0.654395329181367 0.637991066065422 1 1
0.567124876174162 0.550783377999195 1 1
0.359446434184787 0.348747466699123 1 1
0.380713487597689 0.368630340370171 1 1
0.628455203377356 0.608237782663984 1 1
0.5089311282509 0.493551658064537 1 1
0.730457930582859 0.709775658250094 1 1
0.599119953661332 0.581500247958705 1 1
0.681313128589795 0.660878892193354 1 1
0.494379371303322 0.480117889518826 1 1
0.369924319154032 0.360438728996239 1 1
0.942278815187653 0.913951759120045 0 0
0.70323406076292 0.682585776197256 1 1
0.706035816879471 0.684001089484909 1 1
0.484981746411273 0.470317378896201 1 1
0.415395147816354 0.40210760716153 1 1
0.506175356954189 0.48947291475623 1 1
0.562569488992122 0.543747833562795 1 1
0.726970528519749 0.705406696506004 1 1
0.606117306548505 0.588096131379096 1 1
0.604481951899996 0.587949047880256 1 1
0.580650457287535 0.562584038666927 1 1
0.410323992757049 0.397741453132377 1 1
0.611479009434237 0.596020137328796 1 1
0.538830048079563 0.522757273320843 1 1
0.602452115888278 0.585295931521661 1 1
0.406133378488289 0.392298918044511 1 1
0.430574666805568 0.416962344266594 1 1
0.614738872497403 0.596022523556511 1 1
0.669191041842427 0.649175584224197 1 1
0.550668631890435 0.533617124717505 1 1
0.516103840694859 0.50080525504012 1 1
0.334233868458607 0.322304620667144 1 1
0.521115111437768 0.507007103691202 1 1
0.564964870236013 0.549221655509027 1 1
0.461953821365558 0.447880922646518 1 1
0.378038917770859 0.365343656588115 1 1
0.466730235644407 0.453355703254779 1 1
0.597237785609331 0.579393480189008 1 1
0.561019863141598 0.545238190105114 1 1
0.480936725308696 0.468414713073757 1 1
0.54615058928009 0.531411270074178 1 1
0.680138972100218 0.659678582993285 1 1
0.354593855786946 0.345240178454966 1 1
0.504489285020055 0.489883194530956 1 1
0.44982526755974 0.435829303756111 1 1
0.467899811524534 0.452627601182026 1 1
0.57424477144485 0.558447034571223 1 1
0.512948285215031 0.498492497569134 1 1
0.539932336926078 0.52471319968329 1 1
0.342221570505272 0.330596943169981 1 1
0.355584391064384 0.344052182724765 1 1
0.545411529096128 0.530214150067722 1 1
0.449828752087162 0.436888280033634 1 1
0.451979317571997 0.437976419092263 1 1
0.382931681195154 0.37135902732372 1 1
0.666381804102324 0.648074907805419 1 1
0.373542349313017 0.363987402350874 1 1
0.533647133813715 0.518322112735167 1 1
0.608237656143191 0.591799628441355 1 1
0.376009281097919 0.364062497111203 1 1
0.613269057999369 0.595862405729388 1 1
0.309127876528201 0.299721502350115 1 1
0.329728221519767 0.318855880421015 1 1
0.336465119671957 0.327226602132866 1 1
0.447592891257109 0.43422554873435 1 1
0.604590467705423 0.584947750926497 1 1
0.285032069983089 0.276884611690363 1 1
0.769484699163192 0.747479658458676 0 1
0.408223822480739 0.39641473031921 1 1
0.493873787750411 0.480889477530828 1 1
0.358018524529619 0.347777725587518 1 1
0.418684363453475 0.407240720734348 1 1
0.662729047005876 0.64278732223106 1 1
0.708394697780381 0.687178315079236 1 1
0.353540599422178 0.344998664899689 1 1
0.346879342388114 0.335838022355071 1 1
0.397688743870501 0.386696558864584 1 1
0.822861781869443 0.798662232270655 0 0
0.281278296521135 0.272968323815585 1 1
0.576478084565952 0.559882600796633 1 1
0.463625304927712 0.44810959849219 1 1
0.503285803034077 0.487885410904071 1 1
0.529993402131317 0.516184528821842 1 1
0.32957598836153 0.320738935808594 1 1
0.529189147270897 0.513789611866628 1 1
0.42611948017362 0.414128699199216 1 1
0.580443231109954 0.562952499654018 1 1
0.407300141577847 0.394578528429657 1 1
0.58195067831455 0.562807827765849 1 1
0.624713544923537 0.606146541962806 1 1
0.568673584322877 0.552769876728658 1 1
0.512085580341018 0.494119502060447 1 1
0.735114515903521 0.712765262864302 1 1
0.2374481816703 0.231247379154247 0 0
0.739077445091466 0.715804003771707 1 1
0.59996681916021 0.58230929537921 1 1
0.40591835805439 0.393470426439938 1 1
0.454496357809198 0.439210022297353 1 1
0.447726014242681 0.433854132176863 1 1
0.508973242068547 0.494098683275345 1 1
0.636106299595643 0.617691399338182 1 1
0.396662141341815 0.385222002568714 1 1
0.415751325089022 0.404729151498825 1 1
0.34740995371059 0.337502339338365 1 1
0.467523314547931 0.451535118362212 1 1
0.869491257627621 0.843666945501061 0 0
0.711786457333407 0.692614030570891 1 1
0.683343936791104 0.664008546228498 1 1
0.654885254667647 0.635108418931282 1 1
0.521712123554417 0.506031541664851 1 1
0.262593152439421 0.254793303310088 1 1
0.39147373047353 0.379642063222093 1 1
0.409749233357009 0.399145505285225 1 1
0.61158888960835 0.595183042968606 1 1
0.530785668796585 0.515280396219096 1 1
0.586885365530713 0.569779649050743 1 1
0.554687539693714 0.536652448614262 1 1
0.575675026632626 0.557501925403753 1 1
0.541563020032561 0.527079194668516 1 1
0.67165513325895 0.651475253177643 1 1
0.613985129641341 0.595524549979152 1 1
0.633961098106072 0.614509367935704 1 1
0.55897683864506 0.543415226180046 1 1
0.914612598762345 0.88849502484457 0 0
0.46448101046338 0.449607412732965 1 1
0.38488335584466 0.373706023617087 1 1
0.455822572076667 0.442793011538774 1 1
0.6298193926552 0.610069456204638 1 1
0.675354603508503 0.65319906045892 1 1
0.447967015376796 0.435044644895872 1 1
0.676890960753194 0.655651512760843 1 1
0.607315634551724 0.588681141571542 1 1
0.525872702249639 0.510123120934748 1 1
0.395296360537402 0.382137032619925 1 1
0.42829105987327 0.416038817424497 1 1
0.571024036841311 0.552790738397675 1 1
0.669872763192202 0.650031560650954 1 1
0.599930273549257 0.584653995354825 1 1
0.638464774240877 0.62034037140886 1 1
0.42226679907163 0.410995832629025 1 1
0.671767355801763 0.65311585086994 1 1
0.622364231906628 0.604652123583045 1 1
0.531929198294263 0.516185865623068 1 1
0.409126040187595 0.398376331148432 1 1
0.591765740426257 0.574349314106652 1 1
0.678557145141403 0.659610285279559 1 1
0.584178243933676 0.567305981389356 1 1
0.503136425837587 0.488108178957525 1 1
0.388028266831828 0.374800427976324 1 1
0.517647689778813 0.501404893408257 1 1
0.794103500460095 0.771514431559535 1 1
0.430581531261517 0.416754998492495 1 1
0.701946006701174 0.682837319547006 1 1
0.500054309073465 0.486140116885801 1 1
0.503605936599697 0.48851491689426 1 1
0.596156204040279 0.580829089783065 1 1
0.630205081843468 0.613861237893135 1 1
0.597268862827842 0.579306098087838 1 1
0.373867665119209 0.363004181856228 1 1
0.685998863125895 0.665679535810755 1 1
0.681338192439929 0.661299878456508 1 1
0.936392704984144 0.90916344201834 0 0
0.548363114687413 0.53281284949068 1 1
0.610578020011446 0.594191496958609 1 1
0.575965228982382 0.560876536464508 1 1
0.501415088358753 0.486388080096706 1 1
0.366176069121324 0.353553909581271 1 1
0.5162572943695 0.501908709922758 1 1
0.659985781398312 0.641618165477715 1 1
0.687710681480245 0.667877269484213 1 1
0.454324598156844 0.442084803332423 1 1
0.562525458646567 0.546395717761564 1 1
0.438933163864271 0.425217174058274 1 1
0.579099743627812 0.562589841154228 1 1
0.563526105995017 0.547146029476042 1 1
0.448839856923007 0.434406759741012 1 1
0.57019100756365 0.553134684571368 1 1
0.443725118626135 0.431088722777844 1 1
0.69143194248671 0.671297460016884 1 1
0.641773132027328 0.622385379411957 1 1
0.494099914863409 0.480785863234266 1 1
0.606872480044937 0.589037504684485 1 1
0.471165046129902 0.457874122716601 1 1
0.48468273538419 0.47118268690959 1 1
0.822306856607114 0.796127196698064 0 0
0.495305036728255 0.480385864217583 1 1
0.415425560512475 0.403073284349015 1 1
0.385471082520808 0.374121059409027 1 1
0.461839603056931 0.448498092434408 1 1
0.367391428021427 0.356820772408979 1 1
0.397146237587667 0.38636377973572 1 1
0.604498387511498 0.584980831529578 1 1
0.459448161237126 0.445310214752466 1 1
0.449752235953732 0.436727296269282 1 1
0.441061774634821 0.427572738638595 1 1
0.521723640063314 0.50502614742185 1 1
0.503228379338163 0.49037101813898 1 1
0.401617812624755 0.388370392623873 1 1
0.578042741121574 0.561303755275421 1 1
0.510146018684945 0.493665798224614 1 1
0.768616607183744 0.744412028242248 0 1
0.299732697627216 0.291573382892366 1 1
0.47006944401298 0.455003123504895 1 1
0.539209268693446 0.523900111360114 1 1
0.362082134224613 0.351951718984989 1 1
0.398611525058244 0.386098665131387 1 1
0.587826115142119 0.570442061659322 1 1
0.564233526708262 0.547964220758987 1 1
0.417708678032355 0.406297768009464 1 1
0.434041489188979 0.421932315316382 1 1
0.602294517364496 0.585316960465881 1 1
0.694762492272526 0.67387893845421 1 1
0.489389210389907 0.476640393187463 1 1
0.45630561328238 0.443170907864891 1 1
0.474319865289801 0.460228871126094 1 1
0.537594721323855 0.521672751082819 1 1
0.55463186690482 0.540434532807065 1 1
0.418382816532176 0.405983757225486 1 1
0.550877564286162 0.535678726896174 1 1
0.538859804817868 0.522070684233829 1 1
0.425488730508577 0.413581647658454 1 1
0.243778734709532 0.234812332916936 1 1
0.297748625734745 0.288748892818624 1 1
0.753118551881214 0.730052077191401 1 1
0.40980695992837 0.397765249552628 1 1
0.366498416884289 0.355999940311659 1 1
0.588348781568216 0.571897458882559 1 1
0.384905101796403 0.372302368956563 1 1
0.602993435923448 0.587053976086926 1 1
0.281645643585235 0.272044074761372 1 1
0.452336436428148 0.436036123582832 1 1
0.460302939167616 0.447558420237353 1 1
0.686694886627026 0.665954697339128 1 1
0.308925539757832 0.300812951089955 1 1
0.575080330786346 0.558827620941398 1 1
0.519180042549375 0.500740586471792 1 1
0.684226310354091 0.663140623351983 1 1
0.580728881340651 0.563716405787559 1 1
0.443957703856885 0.431724450889209 1 1
0.587633188972652 0.568291429800552 1 1
0.502802447983273 0.487008092213872 1 1
0.545247708026344 0.529711746801368 1 1
0.465360525108635 0.45414225971524 1 1
0.552366193428131 0.537993681839495 1 1
0.542538462303683 0.527744698131242 1 1
0.354177569570018 0.343310201860575 1 1
0.421902664290202 0.408813703396129 1 1
0.758440418067595 0.737134442126954 1 1
0.647031560539281 0.625941867804906 1 1
0.464897445084733 0.450825464136284 1 1
0.564196265276155 0.54661551586408 1 1
0.359260881960665 0.349676644774731 1 1
0.40796713717239 0.394859573553042 1 1
0.673351482846638 0.654449818850794 1 1
0.623619163806931 0.60446018084917 1 1
0.561949236222944 0.545291930609822 1 1
0.518315053914865 0.502375282717516 1 1
0.492869990744992 0.477060539951573 1 1
0.570643332469204 0.553985723310123 1 1
0.529217292315347 0.513478363938773 1 1
0.514412515937002 0.498522321132077 1 1
0.437217645632656 0.42538126193185 1 1
0.693992203874873 0.675389612675948 1 1
0.503098151312659 0.488470133192037 1 1
0.538384506231621 0.524085589699364 1 1
0.679136024113451 0.658827365364597 1 1
0.572244379520859 0.556645033053895 1 1
0.555358923012404 0.540583677772767 1 1
0.341559642156611 0.331466666965657 1 1
0.38614901088067 0.375038026400922 1 1
0.548802467410738 0.533070256781007 1 1
0.495189409804316 0.481548263736809 1 1
0.429599573312306 0.416312857548695 1 1
0.657390757735754 0.637334738237436 1 1
0.405815265621176 0.395043549937665 1 1
0.528535461385134 0.514989802531379 1 1
0.503860149671089 0.487321257573855 1 1
0.69122586075912 0.671800831643865 1 1
0.202961848458505 0.19718695674413 0 0
0.439218110433235 0.426055383592494 1 1
0.505501840299535 0.490356250051976 1 1
0.589772948304611 0.571444525601731 1 1
0.717272848718717 0.695604654791198 1 1
0.571943706413437 0.556437703179852 1 1
0.419228822805236 0.405713989151378 1 1
0.52721782786966 0.511485635788325 1 1
0.562638083864013 0.546501311184214 1 1
0.808431395369383 0.785132023917678 0 0
0.651369169525645 0.63226998876272 1 1
0.541054235493921 0.524994035031948 1 1
0.553502384560859 0.53876008454636 1 1
0.589876735599576 0.571983597079517 1 1
0.401611882574477 0.389378013409766 1 1
0.800652198407975 0.777808176252254 1 1
0.310900115717252 0.30298744761317 1 1
0.703246106383708 0.683329410311212 1 1
0.554257212128994 0.539321927956026 1 1
0.358651058988547 0.347651574416377 1 1
0.244688805625841 0.237314554249379 1 0
0.561466504985454 0.544532631816118 1 1
0.536221490401305 0.519898521131595 1 1
0.486891069102649 0.472020309756152 1 1
0.333793633179003 0.324691782480679 1 1
0.365112962727581 0.355769666754178 1 1
0.318711401089039 0.309383896077946 1 1
0.534125581611027 0.517421539226386 1 1
0.488297424792562 0.473292465014097 1 1
0.412356167131185 0.398939107545969 1 1
0.604012359113748 0.585579652041805 1 1
0.597624813120068 0.582215677053823 1 1
0.413435978822695 0.402169614479042 1 1
0.274564152542667 0.266995160378503 1 1
0.424575265522377 0.412289032236951 1 1
0.527841720553612 0.511477771489965 1 1
0.425355255936669 0.412827184682895 1 1
0.602807886842726 0.583153043369005 1 1
0.660235197000397 0.642993608452585 1 1
0.701292748824544 0.677236379103318 1 1
0.692045898065476 0.669449037536927 1 1
0.496029197772753 0.483095479395534 1 1
0.649422820023582 0.629068055516093 1 1
0.461445949253044 0.446798923670204 1 1
0.671781273973889 0.652930674860585 1 1
0.441758477155312 0.427356765096012 1 1
0.350546764972552 0.338912670560473 1 1
0.691311501410473 0.670132596206024 1 1
0.650800127094543 0.631719564851667 1 1
0.439540125098995 0.42567323116947 1 1
0.508808619194244 0.492322139609975 1 1
0.422607088404916 0.410123512134085 1 1
0.604584248862425 0.587684970501812 1 1
0.804962689934533 0.780819409725066 0 0
0.658283169789108 0.638372414446977 1 1
0.449015148643653 0.435419990432411 1 1
0.504293078458543 0.489587998346683 1 1
0.304166980925938 0.294619144558984 1 1
0.541093698964385 0.524823298460172 1 1
0.563918057426396 0.54671156526876 1 1
0.454477460925478 0.441651783387018 1 1
0.512783508526497 0.494708121237921 1 1
0.36443873635984 0.352621852034009 1 1
0.527663406880785 0.512080690318051 1 1
0.424560765207237 0.412492626434618 1 1
0.535142116994226 0.518773161910535 1 1
0.691024566948623 0.671047087851874 1 1
0.512765497814963 0.498387939031179 1 1
0.179969290425098 0.174530013939004 0 0
0.424498439601757 0.412162509380426 1 1
0.688021582042062 0.666732703929742 1 1
0.262045477980819 0.252927132763833 1 1
0.411034256846964 0.399161060229692 1 1
0.536899460178747 0.522944974247615 1 1
0.777644611130334 0.755931859622974 0 0
0.56456247314608 0.548404222270548 1 1
0.376839577128964 0.363287806814518 1 1
0.433744729264104 0.420064597898352 1 1
0.252642522271313 0.245255859677079 1 1
0.616730739010466 0.598474674154199 1 1
0.515192223598366 0.500579873816169 1 1
0.362093143557985 0.352381051116229 1 1
0.539867904500404 0.525129431905952 1 1
0.557034191095399 0.542080846567152 1 1
0.437551953902957 0.424619969361802 1 1
0.435206999482324 0.422522337624384 1 1
0.315803460978729 0.306339253957098 1 1
0.458814001869509 0.444061181521566 1 1
0.552278493030581 0.536732580327853 1 1
0.503993271670836 0.488430816382269 1 1
0.425652332063376 0.412718637280125 1 1
0.711617970017508 0.690026065886802 1 1
0.426955645820748 0.414429193921393 1 1
0.455344931847524 0.443410852099271 1 1
0.162426972751633 0.157605533407535 0 0
0.484839346076816 0.470215166105 1 1
0.580031512306652 0.565348469686602 1 1
0.362678514505127 0.351422127112293 1 1
0.446690837783618 0.432822447783282 1 1
0.544976849889076 0.529523402527242 1 1
0.379212619473553 0.368878439009782 1 1
0.491594557671908 0.476620336093061 1 1
0.601371647494009 0.582736355891752 1 1
0.6898519283821 0.670018984922403 1 1
0.460378180316702 0.447410245514539 1 1
0.418688144252655 0.407155742537904 1 1
0.467988552044954 0.452761060745895 1 1
0.496580116772691 0.481513590265724 1 1
0.512176839078605 0.498970174867231 1 1
0.456378288394884 0.44129105705311 1 1
0.469881245349965 0.455894515733706 1 1
0.582985603426057 0.564343985138761 1 1
0.437091739591545 0.423811090533812 1 1
0.840555658017972 0.815660414900744 0 0
0.254660433587257 0.247619616511416 0 0
0.331642591186739 0.321991854702655 1 1
0.64133023497808 0.623175046533843 1 1
0.639257462164362 0.620383633914252 1 1
0.506110666765793 0.491404458126944 1 1
0.445920353860752 0.43531924998448 1 1
0.580988624794448 0.564246481751262 1 1
0.566532557044198 0.549971897998132 1 1
0.466041488334564 0.45326997996774 1 1
0.401482340870133 0.389130506554334 1 1
0.318411683219247 0.309062254036569 1 1
0.554844173822674 0.53764729955617 1 1
0.527177162870258 0.511987684962709 1 1
0.267290076901561 0.259312173436763 1 1
0.468836152013815 0.455552728557615 1 1
0.79019024282415 0.76728740652068 1 1
0.413487389088806 0.400513151878439 1 1
0.514372300773947 0.499478066889524 1 1
0.569971538361011 0.553271714123921 1 1
0.289340724191247 0.281212131970427 1 1
0.491191877859484 0.47660279269237 1 1
0.433696829333097 0.420856532345984 1 1
0.771159300460044 0.747930758492061 0 1
0.379649671390858 0.368103993910513 1 1
0.3790711686063 0.365647779460131 1 1
0.813173921614716 0.786068678374388 0 1
0.745350879897892 0.722268737203989 1 1
0.362275327891806 0.352132857435894 1 1
0.498273928060222 0.48291845184676 1 1
0.526159297427746 0.510513040128469 1 1
0.588461171159529 0.57297277969146 1 1
0.399146090138743 0.386746283098576 1 1
0.390839387072958 0.379313810115767 1 1
0.476594267972963 0.461645607724369 1 1
0.175193277196335 0.171223083107613 0 0
0.351486870764698 0.340262303264202 1 1
0.604839740052763 0.587331219392161 1 1
0.397281532274924 0.384235702572688 1 1
0.37219793605438 0.362337652799222 1 1
0.641964195992048 0.621858847604327 1 1
0.429015867061316 0.417490012474062 1 1
0.494470368698637 0.477840231959344 1 1
0.485447655097179 0.470777207020684 1 1
0.459226624991745 0.445478466109055 1 1
0.594436296203468 0.577123379871445 1 1
0.454907539864259 0.441958680095161 1 1
0.862652859041703 0.838718373500361 0 0
0.298679773953636 0.288294906094418 1 1
0.572077183782577 0.555682961064029 1 1
0.44707691875755 0.433533468932712 1 1
0.565267150851412 0.548743272451516 1 1
0.692997714481509 0.670306530806067 1 1
0.41842923529713 0.404934813366838 1 1
0.491949292793351 0.478237282187238 1 1
0.660984658663214 0.643872707653765 1 1
0.713463476659472 0.694494782103152 1 1
0.561286062719644 0.544251553660043 1 1
0.334582331203865 0.323812892640359 1 1
0.450504630303634 0.438060320911917 1 1
0.346758736999288 0.33528566666854 1 1
0.627865371099822 0.609886968014143 1 1
0.416135090334568 0.403368628941879 1 1
0.500233873781451 0.48442745458474 1 1
0.375513994875475 0.366790801804113 1 1
0.439222329464811 0.424595813131759 1 1
0.781988129530935 0.755301599759313 1 1
0.468674660312026 0.454490499313129 1 1
0.38049697941077 0.366657962095512 1 1
0.394710787508524 0.383166187495504 1 1
0.555802918865769 0.539246591217573 1 1
0.495803724511028 0.480991965985192 1 1
0.387921767677371 0.378501120867218 1 1
0.634434992791759 0.61503252817928 1 1
0.539751591139274 0.524439777166285 1 1
0.641792667621582 0.624189495225027 1 1
0.386921555188988 0.377560417740911 1 1
0.541088262948187 0.525575644778465 1 1
0.519812763297398 0.503172825508071 1 1
0.429856227949534 0.416676694332757 1 1
0.464709303645365 0.450928796339235 1 1
0.423318068993503 0.41061571484322 1 1
0.42220097712177 0.408827664795764 1 1
0.531513967199765 0.515561043249246 1 1
0.420606112987323 0.407367759743264 1 1
0.590570789972776 0.57221683776394 1 1
0.412141723599505 0.399854844222819 1 1
0.380790086646296 0.370593363976869 1 1
0.529755000692638 0.514498623945258 1 1
0.403704264099912 0.39329505730294 1 1
0.550423066394789 0.534431399770188 1 1
0.573729426500356 0.55593645735913 1 1
0.245927286203109 0.238779456806763 1 1
0.590000908276511 0.573416176427539 1 1
0.483761848706281 0.468952848433962 1 1
0.543537232655624 0.52402961584219 1 1
0.407194615439452 0.39529228040761 1 1
0.632180222669521 0.615224674070099 1 1
0.510625655642937 0.494448839017678 1 1
0.449850715305616 0.436534313522542 1 1
0.345303961160168 0.335988510410036 1 1
0.641441140478092 0.620042306696169 1 1
0.303991924957977 0.295788050561259 1 1
0.457620143587091 0.445227453987802 1 1
0.436252549817763 0.423838145721346 1 1
0.501661467533663 0.484711447380833 1 1
0.584912897377579 0.56673834310041 1 1
0.617148448471494 0.599668703403325 1 1
0.560264394222838 0.544404027906559 1 1
0.330928323792211 0.320564702554747 1 1
0.475448349035115 0.462388342545944 1 1
0.463348018158656 0.446895591841902 1 1
0.4665654311537 0.453261097368109 1 1
0.477406648003102 0.463950836706942 1 1
0.54246289556671 0.52722260571541 1 1
0.605452284323581 0.587674906560685 1 1
0.578079508537117 0.561280798155736 1 1
0.611552172417962 0.592398110339067 1 1
0.292037183588173 0.283765224513361 1 1
0.49835157327122 0.482336561517913 1 1
0.668824734437539 0.650281750912742 1 1
0.559120617632919 0.543017414326891 1 1
0.676362351233829 0.657259314143689 1 1
0.593856035789463 0.574562615340324 1 1
0.301989805261091 0.293982069035299 1 1
0.458331501280893 0.444813612002774 1 1
0.595984042225897 0.578158385878198 1 1
0.668226585314502 0.648372260770704 1 1
0.616961598520778 0.597045666574519 1 1
0.737621018837388 0.716334438562918 1 1
0.427121000399077 0.413776843040622 1 1
0.673336981576827 0.655502227153137 1 1
0.502375492126937 0.488255986462077 1 1
0.360731676001885 0.348803913492625 1 1
0.595535686464342 0.573657912009394 1 1
0.305669226476948 0.298959016189221 1 1
0.454141054770458 0.441552533291608 1 1
0.580274720715117 0.562812974634803 1 1
0.626145183958026 0.607486622903982 1 1
0.46517254092157 0.45153707079861 1 1
0.411944928394579 0.398248526474964 1 1
0.514567849082339 0.499466762749545 1 1
0.518933264938614 0.505003340085083 1 1
0.4622718355867 0.449013746631052 1 1
0.60054677104796 0.580083186799984 1 1
0.405270438366158 0.394583457753376 1 1
0.432400543292882 0.419845963752299 1 1
0.592934867131828 0.576660219351437 1 1
0.444332137150392 0.430649066763379 1 1
0.539945913015692 0.52441691207509 1 1
0.340998266836197 0.331351212208266 1 1
0.574040885879203 0.557053338064927 1 1
0.400229466003307 0.390304994573974 1 1
0.42729695472495 0.414240354404147 1 1
0.426982487767683 0.414418874405618 1 1
0.697267576818029 0.676603407305172 1 1
0.609403191220121 0.592148435710984 1 1
0.332618664723954 0.323624946804007 1 1
0.389065269653318 0.377284141547899 1 1
0.609069141672994 0.589991143861089 1 1
0.360390075265406 0.349234966098872 1 1
0.632273671117772 0.60993586751694 1 1
0.556158746658536 0.54116113716008 1 1
0.56122593890559 0.544520299119226 1 1
0.439719049757891 0.426670888073972 1 1
0.690452025022991 0.669228928141385 1 1
0.429801430242006 0.417804607961631 1 1
0.818632575713366 0.793834489731355 0 0
0.413788580143485 0.402290765834686 1 1
0.262514744572465 0.255024026792875 1 1
0.481118538047844 0.466234741120801 1 1
0.290613164831343 0.280720060969048 1 1
0.571306401459125 0.554690595460255 1 1
0.493543911932815 0.481008789743006 1 1
0.404086948761119 0.391901865761937 1 1
0.500896023726433 0.484882721155282 1 1
0.583185451553397 0.563985053612776 1 1
0.356128963070561 0.346138990776641 1 1
0.638540119012398 0.61999608920405 1 1
0.682772971397936 0.66191662817856 1 1
0.549667578150195 0.532190235563924 1 1
0.303444055094496 0.293597275312798 1 1
0.470233597466952 0.456508944270034 1 1
0.615458769584981 0.59651933907311 1 1
0.256079126034022 0.248946119857175 1 1
0.466511886399327 0.453543949559104 1 1
0.4396715168669 0.426060046609923 1 1
0.458558256985271 0.44710676109466 1 1
0.433742080921329 0.421581968134438 1 1
0.416015511084393 0.403655294952942 1 1
0.67655930503211 0.657684897527919 1 1
0.496339679774654 0.481144386134844 1 1
0.455746529615896 0.444615662891364 1 1
0.667027213205027 0.648391141771518 1 1
0.454016582232353 0.439970615970712 1 1
0.597985579846905 0.579956063569536 1 1
0.548384023757201 0.532337829556349 1 1
0.362074644656571 0.351568070569546 1 1
0.612024910371135 0.594699890959874 1 1
0.558320848050751 0.542063305470119 1 1
0.404542106620956 0.393235368662443 1 1
0.562880207897253 0.544326834495239 1 1
0.673098499171823 0.65272137754388 1 1
0.35943954002255 0.349125817575978 1 1
0.269741497778886 0.262175967297366 1 1
0.578885909948029 0.562599416883347 1 1
0.609033825597814 0.590039775874256 1 1
0.326446663526158 0.316879240624642 1 1
0.567437776576755 0.55212621918975 1 1
0.800892325403027 0.778832845912426 0 0
0.511378022729836 0.498664246538131 1 1
0.545937303091891 0.532242442746098 1 1
0.5274798196427 0.513347126926602 1 1
0.339180462983585 0.328984098630818 1 1
0.521676837756784 0.505763836809653 1 1
0.538920779829365 0.523191205483977 1 1
0.572748286146943 0.55404478684061 1 1
0.454600955110091 0.442637159039457 1 1
0.393394584640756 0.382174051059601 1 1
0.412353652409164 0.399667476242021 1 1
0.468492842537174 0.453739876155402 1 1
0.265682178984382 0.257504199940889 1 1
0.528318249967413 0.514249142673707 1 1
0.444566318971813 0.429071106486249 1 1
0.43908729565519 0.425992443669636 1 1
0.442091719788739 0.429314302595167 1 1
0.639933509607499 0.621928516860839 1 1
0.367321933559756 0.356918724058241 1 1
0.566571602684285 0.54987947143952 1 1
0.653351300251357 0.635328094345896 1 1
0.507928248705341 0.490180645864268 1 1
0.508773266279945 0.49288444664395 1 1
0.223029612860891 0.215772380254704 0 0
0.679997498022862 0.660133693842391 1 1
0.695113218870729 0.676218488905307 1 1
0.420363103990884 0.407844779451249 1 1
0.253608244430016 0.246314132606604 1 0
0.591307895992372 0.572609097732163 1 1
0.696171116736326 0.675818062996378 1 1
0.782961567213362 0.759221055720047 1 1
0.689695755764656 0.669506586920089 1 1
0.660006569229678 0.639049401680875 1 1
0.220877628061633 0.213345532819718 1 0
0.448268050972566 0.435073829975444 1 1
0.607331636476247 0.589137499555138 1 1
0.505816056806823 0.489993963242152 1 1
0.482112748751452 0.469869817830437 1 1
0.449008804817143 0.435132296364126 1 1
0.558132065902687 0.541081886803778 1 1
0.369096304011723 0.358230812231226 1 1
0.524152381820076 0.508698154894483 1 1
0.577911563217627 0.55997925882628 1 1
0.515046691449108 0.500302869715432 1 1
0.400149860257522 0.388375257265016 1 1
0.497597116838292 0.482182992645284 1 1
0.457150573350149 0.442586050050051 1 1
0.342486109687433 0.332181377665045 1 1
0.43168898393172 0.419831937491453 1 1
0.543324165601862 0.527542288304523 1 1
0.510501422705624 0.495325261365982 1 1
0.469763507165442 0.456202365545598 1 1
0.442490483186917 0.428938763321502 1 1
0.363850914821549 0.352757401962588 1 1
0.461310695752628 0.446416401212296 1 1
0.466511585927002 0.453951719827232 1 1
0.365488175483941 0.355643407601399 1 1
0.355479295707123 0.346648166577808 1 1
0.431631869123776 0.419759458970642 1 1
0.588668032289901 0.570301066994463 1 1
0.504664524887906 0.490055219394519 1 1
0.5147859324649 0.499734037493224 1 1
0.816428101093195 0.792725765139276 0 0
0.352633389145448 0.341039840392371 1 1
0.160126970805188 0.153966614617457 0 0
0.268096104248822 0.261265803237479 1 1
0.427380662112224 0.416151036017338 1 1
0.447040447710731 0.433793772456013 1 1
0.512456660360141 0.49603440632624 1 1
0.753159629651749 0.729117186109947 1 1
0.457587652499984 0.442243889795707 1 1
0.658299942986857 0.639698078286038 1 1
0.455683508805379 0.442164736265455 1 1
0.583499931721608 0.565787873707695 1 1
0.276547923342884 0.267837548192642 1 1
0.155413499961337 0.149835541972318 0 0
0.63495964395139 0.614157575972473 1 1
0.463308641254286 0.449921884302191 1 1
0.467941452363668 0.455679891360138 1 1
0.583267145981666 0.565711898047738 1 1
0.517162347825175 0.500596416825227 1 1
0.832801538377655 0.808361616044979 0 0
0.406552523222075 0.394361298615896 1 1
0.519871222822073 0.504089794259001 1 1
0.246205884608375 0.239259014736769 0 0
0.282389563031762 0.273643198990505 1 1
0.431213689667061 0.419846020730425 1 1
0.48875049968565 0.476153949400181 1 1
0.456626647487251 0.444942686591758 1 1
0.474539091451108 0.459821327079976 1 1
0.390030068936372 0.375388035252158 1 1
0.566343440605944 0.549578204714291 1 1
0.545305179755404 0.529531150866488 1 1
0.577313802544309 0.561234428257588 1 1
0.57283494694908 0.555039856834611 1 1
0.267992673676408 0.260079739764454 1 1
0.375614078347824 0.364440000848052 1 1
0.648133644371047 0.629243699564188 1 1
0.548145492245385 0.532146045339395 1 1
0.404999837321801 0.393542156641316 1 1
0.569121344666653 0.554375419858977 1 1
0.390530118446847 0.378672726721023 1 1
0.548708493270403 0.533640989005318 1 1
0.280259021803707 0.272642796563745 1 1
0.62122767574789 0.604071913590531 1 1
0.501600847145982 0.486641310629907 1 1
0.527231326834912 0.510127026372115 1 1
0.494971163483153 0.481529252862572 1 1
0.708094943233928 0.689843580284501 1 1
0.346657606572999 0.336876544628614 1 1
0.364098214404789 0.354560542211671 1 1
0.307612072586142 0.29731920917046 1 1
0.739403334143843 0.715834716643999 1 1
0.398464995535529 0.386645868094479 1 1
0.549772557356102 0.53457528774882 1 1
0.476670105344613 0.461203790926183 1 1
0.528366046591101 0.513542306211554 1 1
0.36807153983441 0.357027320428052 1 1
0.417107992086297 0.404274760676891 1 1
0.449364476079616 0.435577818105609 1 1
0.777740982759463 0.756359332830084 1 1
0.394417193083937 0.381073876475255 1 1
0.570215543597231 0.55297145000056 1 1
0.643402622990742 0.624015253243969 1 1
0.669303693265887 0.649837516096083 1 1
0.416358059155236 0.403835076147304 1 1
0.370195312855412 0.359753854505376 1 1
0.430766654015573 0.416882013192619 1 1
0.446944281133226 0.434806659097381 1 1
0.508987757218504 0.494487415793198 1 1
0.570034169394398 0.552863377547646 1 1
0.341745231459532 0.332759089797386 1 1
0.58778916297591 0.572382865490809 1 1
0.530366358234717 0.513893846782344 1 1
0.260569593939983 0.252590562468248 1 1
0.481788111382078 0.4663045137537 1 1
0.627157363469867 0.607336148598771 1 1
0.321829941731349 0.313123268765619 1 1
0.521240377870988 0.506588492774696 1 1
0.25123751048495 0.245858776965486 1 1
0.522238000898321 0.507727766259294 1 1
0.723021630529364 0.700392815652364 1 1
0.567331700714183 0.54969490572301 1 1
0.476017373261701 0.461815234081421 1 1
0.563509362650034 0.54748654709611 1 1
0.474054031580058 0.461387980928461 1 1
0.446688241046104 0.431769862700983 1 1
0.59047488241507 0.570904288061721 1 1
0.483536279436322 0.469924695456904 1 1
0.397006168981979 0.385008267857152 1 1
0.415593197101688 0.403483067856332 1 1
0.546752349709979 0.532036751804761 1 1
0.590433293169107 0.572847607274362 1 1
0.345800742325112 0.336096068316819 1 1
0.519893000115487 0.50597522962691 1 1
0.687503310959678 0.666786321698823 1 1
0.204272225304611 0.197536762426034 0 0
0.38430064330834 0.371270947324735 1 1
0.560058037519981 0.541251760974189 1 1
0.699413363073504 0.677550796175548 1 1
0.448563143640838 0.434494603482645 1 1
0.424197142080246 0.411005648378502 1 1
0.475616548418931 0.46175819623044 1 1
0.638442371631707 0.619920444992755 1 1
0.401638169458194 0.389962157448039 1 1
0.536734366975376 0.52131479084339 1 1
0.640627467829058 0.621581330927647 1 1
0.498830177879915 0.484021168628628 1 1
0.463583458737635 0.449921887769958 1 1
0.546309103933228 0.530168314267288 1 1
0.403877794813846 0.391110530133134 1 1
0.36949697689899 0.358977967636664 1 1
0.360814323763801 0.350674813684534 1 1
0.511095011876302 0.493205928993053 1 1
0.531714155009009 0.514114530561338 1 1
0.503665291456584 0.489648033282857 1 1
0.594789010154794 0.5769684687129 1 1
0.296843323577619 0.287162820794992 1 1
0.32351366210746 0.312576969667165 1 1
0.373950333030961 0.36238245685167 1 1
0.345315152798817 0.33559786730456 1 1
0.46289986231729 0.451045054640787 1 1
0.48734823414645 0.472587997285218 1 1
0.533681051295364 0.518291665671442 1 1
0.439654793119742 0.426151331462096 1 1
0.460798599695155 0.446377958874289 1 1
0.513168119233019 0.498550630089648 1 1
0.524557186631656 0.5097808062714 1 1
0.624152436120924 0.604541408259115 1 1
0.532110713437266 0.515671599999125 1 1
0.55036885904812 0.535152680034325 1 1
0.465949294459214 0.45197122395699 1 1
0.468202416948108 0.454293540558754 1 1
0.377260542148191 0.366981411240024 1 1
0.698066453651179 0.679198570054192 1 1
0.569666583458266 0.553015153551997 1 1
0.452633804685273 0.44011378003671 1 1
0.528840437792851 0.512766651406545 1 1
0.642203494061529 0.621949922616171 1 1
0.64812526735399 0.630709476328262 1 1
0.317715688490481 0.309625606714375 1 1
0.311917325094147 0.303968791307499 1 1
0.459887014511876 0.447221358418943 1 1
0.637357136208063 0.616728673904451 1 1
0.549519013716522 0.53298102217589 1 1
0.571636442068016 0.552962411282301 1 1
0.481852199045203 0.464958851472816 1 1
0.531476760651585 0.516592892943488 1 1
0.714753569228239 0.693153367298306 1 1
0.540805433401809 0.525053449138463 1 1
0.616394590012732 0.598898596142706 1 1
0.538808854013113 0.523833116724556 1 1
0.606183950893006 0.590341710585103 1 1
0.488999784378782 0.477197499890192 1 1
0.587839321405356 0.570595034938123 1 1
0.450206674856232 0.43578568790862 1 1
0.61033785771617 0.592975769959242 1 1
0.657112205216278 0.638248110859506 1 1
0.535641020966266 0.518913404270595 1 1
0.25271512149788 0.244381387816861 1 1
0.596555674610795 0.577441151643536 1 1
0.477863376557439 0.464031504810416 1 1
0.722925326720757 0.700229352452002 1 1
0.451780709902749 0.437816722875856 1 1
0.386824075954836 0.377035021479081 1 1
0.55523512067999 0.537987524888585 1 1
0.651376670885705 0.635571168018871 1 1
0.294203686578516 0.28334238714066 1 1
0.455979838011508 0.442146454163372 1 1
0.442648227316534 0.429924140681693 1 1
0.514534473721493 0.498884172470097 1 1
0.323567617980048 0.316257672529365 1 1
0.35575787967762 0.343800527460305 1 1
0.757522791731145 0.73628944024 0 1
0.466916085750475 0.451687992219542 1 1
0.19018490255932 0.187412375785416 0 0
0.429449499200521 0.417636313185211 1 1
0.531100807219831 0.515824003464305 1 1
0.502938639495022 0.48926086376594 1 1
0.576463774877734 0.561036001941623 1 1
0.453933823055905 0.442183735227736 1 1
0.46211407324885 0.447837665361294 1 1
0.373711555228789 0.361752216871683 1 1
0.634377618526868 0.616802688319787 1 1
0.577877669679027 0.560678972223789 1 1
0.52026723584363 0.50478636420941 1 1
0.502764844034013 0.486333979313953 1 1
0.386779689286515 0.375411604472453 1 1
0.425195904835579 0.411914645865264 1 1
0.415582604520622 0.403797945449402 1 1
0.465230040082587 0.451900503213744 1 1
0.527518332829863 0.513018114521506 1 1
0.6469747602505 0.627678181407511 1 1
0.55319369079168 0.537046578048389 1 1
0.436665320644395 0.42267019384393 1 1
0.663373800025029 0.643103809267152 1 1
0.532045331606501 0.517722206513105 1 1
0.608013641778267 0.590615266884226 1 1
0.517464513270935 0.503210367203399 1 1
0.604465636503377 0.585071797139368 1 1
0.609526604336289 0.589007466956711 1 1
0.718906250686393 0.69744851414106 1 1
0.592321170063992 0.574412038233624 1 1
0.471740881427064 0.4582934117902 1 1
0.516654621189739 0.502590643088959 1 1
0.630319710223873 0.612100941051174 1 1
0.704872142217957 0.68239659385171 1 1
0.6110397575553 0.593409429229696 1 1
0.530851278006755 0.512986424748527 1 1
0.435953110285781 0.422912823581721 1 1
0.482917353573078 0.468860038629733 1 1
0.416334300484935 0.403660334278674 1 1
0.396116297771746 0.385376865553084 1 1
0.607043015966991 0.588057195397775 1 1
0.40994389087075 0.396584295479753 1 1
0.363755740647738 0.352906668454081 1 1
0.505519582561853 0.490045587168689 1 1
0.531847372428737 0.515131559760184 1 1
0.482251186437262 0.467105986921004 1 1
0.572228073800031 0.554631122457828 1 1
0.605882598367953 0.586177294004533 1 1
0.422516667206578 0.41002676588946 1 1
0.550200203353282 0.533861039564927 1 1
0.446483395794034 0.432776485581274 1 1
0.544270640935059 0.52977245947746 1 1
0.296627743949834 0.289410850750747 1 1
0.577633840998301 0.560841764287588 1 1
0.515964418492438 0.50003998175557 1 1
0.471153126112733 0.45854775910005 1 1
0.373077101381885 0.361715098650496 1 1
0.653730684461338 0.632910566740531 1 1
0.643086351844784 0.62615908184322 1 1
0.415130897149305 0.404866009328022 1 1
0.392739430261073 0.380770840776779 1 1
0.544793360506074 0.529608927945351 1 1
0.334337530823636 0.325028683403698 1 1
0.397670386537454 0.386880923949053 1 1
0.569665530594798 0.552382709472716 1 1
0.453124077676227 0.441024384820217 1 1
0.416237547444042 0.404210065722816 1 1
0.380995536060153 0.370113990238207 1 1
0.364625143220113 0.354031981270888 1 1
0.657614181288637 0.638968667991576 1 1
0.61886823480351 0.601263120468253 1 1
0.591027127352638 0.574182357239972 1 1
0.523485629729563 0.508890795691304 1 1
0.422849011907445 0.410776638411992 1 1
0.360436713833437 0.347988792069226 1 1
0.403576812650918 0.393277707699093 1 1
0.485329015220259 0.471939780795788 1 1
0.506206621016321 0.491247813554012 1 1
0.5354677123103 0.51992112163714 1 1
0.484885556082127 0.471065843949072 1 1
0.562884841424152 0.548171481860854 1 1
0.462735727040691 0.451024300027056 1 1
0.664968660381092 0.645548975444266 1 1
0.565454396836511 0.547394512164935 1 1
0.560464638527098 0.542978895216107 1 1
0.499585404574762 0.483983286156724 1 1
0.666497312733647 0.645591570996649 1 1
0.518282229769715 0.503840416252496 1 1
0.285582209785444 0.277950241029415 1 1
0.4985673741224 0.483273664394906 1 1
0.73092290563996 0.708699833644294 1 1
0.585889048933461 0.567667091838827 1 1
0.604709266440349 0.587479155562148 1 1
0.50650695595844 0.489892603328675 1 1
0.459628979695499 0.446106757124486 1 1
0.552982998799153 0.534218292445803 1 1
0.605513975332992 0.58900601587963 1 1
0.662551198436409 0.643935674334966 1 1
0.66106791482084 0.640180832742803 1 1
0.383241430886473 0.372284506846185 1 1
0.433034943950213 0.420374806449198 1 1
0.465377245251353 0.451910969619697 1 1
0.630281609482912 0.613480983753519 1 1
0.580642545198682 0.562961179482969 1 1
0.404797068314366 0.393381709132251 1 1
0.715306609104669 0.692465283913475 1 1
0.334333603074959 0.321740196797883 1 1
0.439801155226841 0.428920330321037 1 1
0.461406915449969 0.445605424102356 1 1
0.542388424481576 0.526259091292283 1 1
0.536448534219001 0.520664501945135 1 1
0.369511216295048 0.357137811942742 1 1
0.632130155245048 0.613037559853891 1 1
0.659813951530498 0.639855508162525 1 1
0.550155935855651 0.534304901339793 1 1
0.623775581371725 0.605664151309993 1 1
0.498042310020015 0.482114645373708 1 1
0.690132519773345 0.670140359436562 1 1
0.717730033831225 0.695645163721224 1 1
0.424948314003594 0.413428703718628 1 1
0.398649523165033 0.387433721997983 1 1
0.424995965532606 0.413564446535275 1 1
0.357884870486596 0.346116340091835 1 1
0.577737675979986 0.560259786491791 1 1
0.447034849925384 0.43387020028695 1 1
0.492847556283656 0.479122284373601 1 1
0.606652423245873 0.588844220603199 1 1
0.278344468533506 0.269961772010216 1 1
0.450017112694636 0.436322799114045 1 1
0.305989332413088 0.296268950583155 1 1
0.546870263106304 0.534099946413558 1 1
0.336995755938569 0.326945999128055 1 1
0.490181297667865 0.476209788776071 1 1
0.576629230443987 0.560284501424335 1 1
0.574705269004143 0.557370570988045 1 1
0.230396087353474 0.225167534209579 1 1
0.449260788859471 0.436273926949879 1 1
0.562886360331585 0.547177124729609 1 1
0.67342053249539 0.652952731401716 1 1
0.407425052503602 0.395158445295188 1 1
0.648815227642122 0.628704214347285 1 1
0.485808389314867 0.47085765996713 1 1
0.536705941996837 0.521960703680131 1 1
0.733965255608907 0.711863290395084 1 1
0.398152890977056 0.386793579039722 1 1
0.374225028852433 0.360887835795223 1 1
0.591975362261845 0.574740367169947 1 1
0.376535825056777 0.367270046777502 1 1
0.562704437703028 0.546894308680822 1 1
0.540113438368368 0.523230238420928 1 1
0.769516730911058 0.748103526844552 1 1
0.544795183026509 0.53029342628823 1 1
0.358266349391505 0.34835245187152 1 1
0.418643717773244 0.406727468312793 1 1
0.365440891792635 0.355096640859666 1 1
0.508604904181745 0.493704400444541 1 1
0.567534202639536 0.55092613048666 1 1
0.490543684091426 0.475952247359604 1 1
0.486998087676898 0.473899783337441 1 1
0.524667340645931 0.509466575272331 1 1
0.50677493575046 0.491428001153605 1 1
0.366969893637721 0.356015518042262 1 1
0.369394049868029 0.359831637349782 1 1
0.481679471827252 0.465776206575159 1 1
0.514901551147088 0.501041547893565 1 1
0.632013508574064 0.614365454238046 1 1
0.495128321688349 0.47885584280889 1 1
0.65002144748247 0.632495142736778 1 1
0.405964216739755 0.394059005703564 1 1
0.35684943035508 0.345381500275211 1 1
0.367467824568975 0.356118442823363 1 1
0.533405163724417 0.518797215003266 1 1
0.493770228140062 0.479745787707858 1 1
0.447171063284102 0.433943667439087 1 1
0.3800743362835 0.36931136081502 1 1
0.406289248506882 0.394247561775419 1 1
0.406382044703837 0.395527258914398 1 1
0.709893643017806 0.687007700870023 1 1
0.415328839861693 0.40343116569358 1 1
0.620686437693659 0.601646882031981 1 1
0.380911941470887 0.370216800363676 1 1
0.449108195770747 0.436344506644277 1 1
0.473016987324507 0.458692629531422 1 1
0.378159894142028 0.364410634057949 1 1
0.468095092560921 0.456041429485049 1 1
0.244908995408051 0.23853070740761 0 0
0.464747540774882 0.452458187727996 1 1
0.517319204558397 0.501028171029862 1 1
0.399421148648383 0.389229711778041 1 1
0.444477209117005 0.431079150133599 1 1
0.570242131330231 0.552262479673603 1 1
0.727697479518615 0.707027696370803 1 1
0.543238108866819 0.525498692227942 1 1
0.717892197666912 0.695478195542481 1 1
0.470750403444501 0.457011062761616 1 1
0.348199340320367 0.340025280122169 1 1
0.325837965984833 0.316603470915007 1 1
0.469059163647487 0.456034130843116 1 1
0.335159088907242 0.325694945472627 1 1
0.537354433324236 0.522948734489783 1 1
0.911072414075044 0.883810290594108 0 0
0.604751491576038 0.586608840022597 1 1
0.486690446854852 0.471166447677942 1 1
0.702108478692644 0.682449403319917 1 1
0.550326806025973 0.536216069117173 1 1
0.516662721037957 0.503568966076895 1 1
0.425527890971486 0.415253879629444 1 1
0.486273989220247 0.471604950006887 1 1
0.457481403399683 0.444485953930937 1 1
0.370628204023455 0.359410754945052 1 1
0.392796646287621 0.378885480075883 1 1
0.78868313391992 0.763380514399579 0 0
0.538500108660288 0.522137874407609 1 1
0.363358696363786 0.353254338194924 1 1
0.416150340657744 0.405185025869359 1 1
0.599765487875921 0.581633947582631 1 1
0.460207056467334 0.446248575042874 1 1
0.733853212431821 0.711518975067293 1 1
0.349776402832102 0.339339946149625 1 1
0.437664004649281 0.423718198624711 1 1
0.521301945901747 0.504317118054285 1 1
0.262674651314441 0.255017891806596 1 1
0.587007413588587 0.569307224734163 1 1
0.654762924277803 0.636170936447797 1 1
0.472815233503323 0.457386236190552 1 1
0.418489667677661 0.407502034494847 1 1
0.416212441690456 0.403459885663939 1 1
0.370164608223364 0.356695020972311 1 1
0.330431892298271 0.318368570589877 1 1
0.475130745328772 0.461945208278312 1 1
0.501470310343619 0.486913394559792 1 1
0.615129024031453 0.597173210472887 1 1
0.46691849833233 0.452716940210506 1 1
0.538096927754798 0.521151340083558 1 1
0.306614125744367 0.298633803323737 1 1
0.492196242431285 0.478019664768407 1 1
0.633488458040669 0.61473128966699 1 1
0.45151865748055 0.43832770141403 1 1
0.344584097640363 0.33704695031994 1 1
0.410326549632328 0.398061303826518 1 1
0.507024323204751 0.492156104662115 1 1
0.463425449490098 0.451744408014725 1 1
0.2130907111411 0.205889646651052 1 1
0.640368311447215 0.621459325055081 1 1
0.0762360038465817 0.0744383822679536 0 0
0.656394210358776 0.63735134841008 1 1
0.432311735360223 0.420507227712536 1 1
0.562216490666707 0.544820654837099 1 1
0.704657547100199 0.685007090737759 1 1
0.251579795123471 0.243395441010263 0 0
0.546102422882237 0.530770169671376 1 1
0.45130659904281 0.437963647076862 1 1
0.552049239188625 0.535231120250359 1 1
0.570213916152376 0.553026482383684 1 1
0.588208163530211 0.569846833693381 1 1
0.420896939011702 0.408669913239601 1 1
0.522096401377131 0.504081164349873 1 1
0.581082657511968 0.565005474218514 1 1
0.229732164318804 0.222650178384453 0 0
0.52077071814336 0.506095941176367 1 1
0.3612166037684 0.351418126521132 1 1
0.460075670540281 0.446271250888071 1 1
0.563002180926732 0.544452707778611 1 1
0.487887596732507 0.475027465897548 1 1
0.37770923574481 0.367335120076522 1 1
0.439906388037441 0.426820039888546 1 1
0.33886441351213 0.329135511029678 1 1
0.443266236149054 0.425630813460898 1 1
0.543811684706474 0.527930586904989 1 1
0.296366926809131 0.28636761781105 1 1
0.353740848798272 0.343015344412585 1 1
0.566932516091008 0.548007293423488 1 1
0.526055124586274 0.510977402506679 1 1
0.472269894691032 0.458492518278218 1 1
0.262054370635846 0.253037970239908 1 1
0.654231959610518 0.633621330868153 1 1
0.4204160003473 0.409067188734622 1 1
0.497817883619605 0.482685055204213 1 1
0.541432437131479 0.52650283361447 1 1
0.2154959548323 0.209667250623296 0 0
0.575396315159774 0.559974487345214 1 1
0.400447038416568 0.389572537170878 1 1
0.357463257101161 0.347074792017804 1 1
0.445139812438273 0.431390598150542 1 1
0.586925866100802 0.569071465481175 1 1
0.452883660152065 0.440313620735076 1 1
0.59347999083404 0.576136898763446 1 1
0.34588996071979 0.336020350126922 1 1
0.579754280835657 0.562515183716405 1 1
0.723295417473411 0.701876859886134 1 1
0.315532670544063 0.306542618493016 1 1
0.549286618092215 0.531210528454585 1 1
0.26109615194938 0.253719580571366 1 1
0.480152422118426 0.465227653682653 1 1
0.528708579650827 0.514913729382325 1 1
0.482943852236351 0.46867885265855 1 1
0.432744172194254 0.420296117286273 1 1
0.505309057715303 0.490957377146414 1 1
0.574862822054231 0.558906676151089 1 1
0.60996014997158 0.591799870363924 1 1
0.307950754321681 0.298835083208215 1 1
0.285743518558715 0.278107816310767 1 1
0.533978086009624 0.519411073717517 1 1
0.632274697289248 0.612998752446158 1 1
0.571514570275137 0.557033880559125 1 1
0.411931843995541 0.399008879037181 1 1
0.742835221982052 0.72143170621068 1 1
0.321889752013093 0.312044757751279 1 1
0.482923781644306 0.472211640588088 1 1
0.353386952617112 0.343851992538715 1 1
0.41847326039614 0.408783000153157 1 1
0.350117124295183 0.340842873290669 1 1
0.666968138992846 0.648694802271241 1 1
0.594148180557369 0.577933797860049 1 1
0.453388002218326 0.439471081848954 1 1
0.674949367229397 0.653263605901825 1 1
0.426686471121851 0.413941445405466 1 1
0.343524678977425 0.334834014723623 1 1
0.262760530659512 0.255255122539268 1 1
0.462041540254309 0.447212099367358 1 1
0.482294551950179 0.466504259002705 1 1
0.574224745204663 0.556447017926723 1 1
0.785213234219346 0.76350606220309 0 0
0.573538473054109 0.557252215310892 1 1
0.442606146748927 0.431879470489431 1 1
0.379432705959424 0.369023385957076 1 1
0.342616643683784 0.333756592896514 1 1
0.392872781568032 0.379408380751956 1 1
0.593560116600457 0.575119970565855 1 1
0.438090505075265 0.423856846899502 1 1
0.482338582817923 0.467948858754491 1 1
0.363192825846891 0.353291916370778 1 1
0.428561937712261 0.414883552985393 1 1
0.352701830685179 0.343390041114249 1 1
0.411420022579624 0.397956132135695 1 1
0.369244819988324 0.360960708171473 1 1
0.273405082922969 0.265697775330019 1 1
0.515879233432394 0.500777191972343 1 1
0.52494018952575 0.508377143296941 1 1
0.534289187020554 0.519001367314202 1 1
0.345429501029886 0.334855396927744 1 1
0.449061263167546 0.436272464938884 1 1
0.639612154203119 0.620118436694024 1 1
0.715147495672359 0.69363452179146 1 1
0.644035202052916 0.624769996739265 1 1
0.560418723236212 0.54280558662631 1 1
0.546364892593562 0.530539575529864 1 1
0.514215771660885 0.499193368766848 1 1
0.638806177032005 0.620811953563895 1 1
0.464577955666904 0.449669932591521 1 1
0.623207022181849 0.605629289549049 1 1
0.427299655663211 0.417296540159446 1 1
0.497702217981628 0.4841062192697 1 1
0.8184456488187 0.79363151613096 0 1
0.514982573029731 0.498803708261816 1 1
0.289622322858944 0.281862940847395 1 1
0.524384262737976 0.508796902458748 1 1
0.27105998222073 0.263127412803462 1 1
0.3277427166049 0.317043122409968 1 1
0.384700030425759 0.372247574477673 1 1
0.574568279032542 0.558179627857945 1 1
0.681643032335269 0.661238374231327 1 1
0.636992428408055 0.616866401919469 1 1
0.42590511142827 0.414905875502541 1 1
0.62029524257011 0.602584521075172 1 1
0.319860684130503 0.311567943917094 1 1
0.398893592117664 0.387121035321039 1 1
0.475803962416253 0.46257266614706 1 1
0.41293159768853 0.401213789212761 1 1
0.60382810923555 0.586626773775925 1 1
0.518807686014982 0.503620117837981 1 1
0.658272877052375 0.638056874589249 1 1
0.639116913145389 0.620385174561743 1 1
0.425869006327419 0.413092095645369 1 1
0.297347967498342 0.288789968632787 1 1
0.598323170470612 0.579327739300144 1 1
0.518771278305362 0.502089742824149 1 1
0.40632993063445 0.394323097276992 1 1
0.569073668922263 0.551302704891282 1 1
0.62574212874479 0.606807112754999 1 1
0.675268684115674 0.656072345204897 1 1
0.273976621559882 0.265820568352678 1 1
0.484485357046558 0.468595638213994 1 1
0.224504311246907 0.216221377797198 1 1
0.590434320939252 0.573958476000919 1 1
0.690835590783349 0.671267647732868 1 1
0.55037794137328 0.534184260029315 1 1
0.651374797445095 0.63328246200232 1 1
0.399934246451101 0.387042661277025 1 1
0.648018847217505 0.628674838899861 1 1
0.435104604490357 0.422421723040797 1 1
0.511670223037788 0.495867446230488 1 1
0.440872802569544 0.428215100836968 1 1
0.530994112131952 0.514115733935349 1 1
0.577046186829385 0.559138109827261 1 1
0.672257421654471 0.649972739332383 1 1
0.355905757576735 0.347160650761464 1 1
0.326393597475887 0.31663953514268 1 1
0.582385914842067 0.563724470606422 1 1
0.645259015175608 0.625551936156977 1 1
0.55015687903999 0.534054420250956 1 1
0.307865472256164 0.299030155942549 1 1
0.656660235486855 0.634948057879522 1 1
0.616691608552355 0.597446524411751 1 1
0.369498905384675 0.358606424227199 1 1
0.633696777296254 0.615363658321964 1 1
0.662500247210895 0.644271378528411 1 1
0.550751882626935 0.53627177984891 1 1
0.303836560590619 0.295444635894435 1 1
0.458812449351172 0.445387322470091 1 1
0.334436209768118 0.325824447200655 1 1
0.457089404230812 0.443598183993799 1 1
0.593330313098544 0.57458934034102 1 1
0.565052442427129 0.549012574320635 1 1
0.380714077701007 0.371252390060961 1 1
0.666989403367551 0.644136281461113 1 1
0.289746033666277 0.28257217135338 1 1
0.491574059885854 0.475956617058981 1 1
0.495626731833405 0.481618464181554 1 1
0.378203324921832 0.366346556983715 1 1
0.367527634450645 0.355483432505594 1 1
0.621409122469271 0.603505358269312 1 1
0.50308394314751 0.488341115129461 1 1
0.601045029587559 0.583957391449988 1 1
0.603491789342702 0.588534413532447 1 1
0.30014478542162 0.291534571886135 1 1
0.639087180953203 0.619746197609794 1 1
0.654283972611447 0.634001537765337 1 1
0.194428810506199 0.187557174350923 1 0
0.58744327434737 0.569869957798066 1 1
0.437182278118699 0.423108316904032 1 1
0.363266279570277 0.350688667966758 1 1
0.713524307913287 0.69132596087091 1 1
0.59821623959595 0.581574252066642 1 1
0.706228526363953 0.68580340811342 1 1
0.485120449659089 0.471187062792468 1 1
0.699695330904279 0.677238620943336 1 1
0.580540517843331 0.563251329478558 1 1
0.374422082053453 0.364374960191181 1 1
0.277350158501594 0.269005661115283 1 1
0.364373467336651 0.355075649018052 1 1
0.574464288241074 0.559291588582429 1 1
0.553866677103161 0.533848835352817 1 1
0.611276581963548 0.591837631559323 1 1
0.352305164720193 0.34140864018122 1 1
0.59653157280989 0.579505584396377 1 1
0.385019807724761 0.373798661709109 1 1
0.670745032790322 0.650941295163506 1 1
0.636462764497093 0.618271370611955 1 1
0.501161951925623 0.487734218879294 1 1
0.580211597944337 0.564235065901009 1 1
0.471577181502912 0.457678027100358 1 1
0.491659685661367 0.477595593287083 1 1
0.728187655402822 0.705923711273198 1 1
0.45331244731649 0.438496105417766 1 1
0.666865368976411 0.648629699815473 1 1
0.353901663015243 0.344142735885664 1 1
0.404596473244088 0.392023413486763 1 1
0.442681253621419 0.428601769748902 1 1
0.447943220317992 0.434623146096875 1 1
0.645094193901814 0.627819836526175 1 1
0.356253235287396 0.346231654260306 1 1
0.700692271325074 0.680870426007153 1 1
0.541164092127177 0.525350410779277 1 1
0.591064107340256 0.573552264059605 1 1
0.674321402602985 0.653153997651036 1 1
0.425437977691201 0.414660988974254 1 1
0.398782706299757 0.386960803915294 1 1
0.499192482212111 0.485645804478542 1 1
0.47419557160889 0.461778619608245 1 1
0.320928627265966 0.312071428749529 1 1
0.574966230131947 0.557396051136455 1 1
0.459930790663834 0.447595843426325 1 1
0.483243010837204 0.469506125361743 1 1
0.330561458112432 0.320716426950272 1 1
0.301315799125907 0.293320770568847 1 1
0.584271765929881 0.569724640956114 1 1
0.299739447079884 0.290177218589058 1 1
0.451667944963875 0.438659334177617 1 1
0.36894365187954 0.357812729877237 1 1
0.617492049962842 0.599031025841448 1 1
0.53985010475763 0.526188466645043 1 1
0.545818895691755 0.530052236951241 1 1
0.564516785619406 0.547008992030535 1 1
0.400433946948302 0.387921098850239 1 1
0.426070265425712 0.4133229928089 1 1
0.442141641563651 0.428342060568017 1 1
0.424028745117822 0.411838915770356 1 1
0.59331862844181 0.574440393949067 1 1
0.60348010682 0.585786187599683 1 1
0.494123599164738 0.478755801225683 1 1
0.455646262977294 0.443574062298552 1 1
0.596108198647059 0.577059200370382 1 1
0.427907647033874 0.415997369670669 1 1
0.429859301653511 0.416250118884353 1 1
0.43881509424619 0.42514194553027 1 1
0.398955829518406 0.387725907815567 1 1
0.51615470535409 0.50162185439409 1 1
0.523247560256347 0.507641698449279 1 1
0.309927624211403 0.30174069887656 1 1
0.378953202203461 0.366974165434891 1 1
0.658909324608996 0.638166622082443 1 1
0.35749577102163 0.348374749713585 1 1
0.386144652717783 0.375152781314846 1 1
0.644615937470118 0.625702252046157 1 1
0.507607553411282 0.491743967562162 1 1
0.556075942759252 0.539852919903187 1 1
0.278440765314498 0.270107814874007 1 1
0.541359902058382 0.526521209548142 1 1
0.388506165823522 0.377080753905478 1 1
0.112176832169446 0.108397829608795 0 0
0.504896416217974 0.488841143166729 1 1
0.528785719627908 0.511684369827143 1 1
0.314173448302745 0.305199491777352 1 1
0.735622340008102 0.714196274422605 1 1
0.425433143763729 0.413680902770673 1 1
0.51066928235986 0.495698723194524 1 1
0.476933086875066 0.463294147166463 1 1
0.613591139652675 0.594285628634995 1 1
0.397879834500243 0.384796158550229 1 1
0.55195990481441 0.534703677555384 1 1
0.703690494906337 0.684736814504118 1 1
0.370180702794283 0.35920659655771 1 1
0.377373018676594 0.365296536656065 1 1
0.742446591507592 0.717759813843628 1 1
0.541524721061552 0.524416509358908 1 1
0.53831778882924 0.523724537355466 1 1
0.642240151024065 0.621111528104886 1 1
0.780287774837836 0.756086937664149 1 1
0.390154061420258 0.378410970770729 1 1
0.687097100866564 0.664768430961138 1 1
0.506659045646234 0.490489456855528 1 1
0.501442159514543 0.486124105236525 1 1
0.652487684581205 0.630617941175822 1 1
0.33930359592683 0.329424797807633 1 1
0.34804039016987 0.338356034675884 1 1
0.364167278673385 0.355456294783709 1 1
0.486098846654672 0.471040275386465 1 1
0.532741659912299 0.517513716716841 1 1
0.318474211272156 0.305991353577316 1 1
0.555044296530967 0.540098010254381 1 1
0.484170559053578 0.471014394592375 1 1
0.380235869030398 0.369450484508691 1 1
0.690268012785343 0.671777355101766 1 1
0.384125393932655 0.373806051603976 1 1
0.673791021240779 0.654598238803038 1 1
0.54422998848845 0.527362623490321 1 1
0.549382776062868 0.533990972371785 1 1
0.621649977079635 0.603457007717135 1 1
0.511349758044512 0.495461555270661 1 1
0.357292664828958 0.346330652821864 1 1
0.539922562862744 0.524370108773832 1 1
0.602529756816088 0.583178044915916 1 1
0.414924246213177 0.402517509125967 1 1
0.59672185376596 0.576156622851552 1 1
0.574355431366335 0.557825335213514 1 1
0.70309798681206 0.682544251485916 1 1
0.47746793052884 0.464523110587041 1 1
0.47941380950247 0.464889872346266 1 1
0.419792430221295 0.407097582922469 1 1
0.573046574929692 0.557735993628176 1 1
0.623795972945854 0.604487906262738 1 1
0.491489344357407 0.476644856446495 1 1
0.539422657222716 0.524046847295575 1 1
0.605432855957961 0.586810742930959 1 1
0.32018483905265 0.311823529326594 1 1
0.458371082982223 0.444381803923082 1 1
0.869046953183058 0.843369239587158 0 0
0.580253814641469 0.564050498807116 1 1
0.424777424316059 0.412735426820232 1 1
0.496642292847253 0.481413906988171 1 1
0.343474008429534 0.33399596980295 1 1
0.299909950847742 0.289929671231244 1 1
0.508005939126793 0.493475714502975 1 1
0.520333169747597 0.505101448661074 1 1
0.349590804412827 0.33757285972173 1 1
0.564540981523716 0.546174470684761 1 1
0.472157710835457 0.457847146990519 1 1
0.434017889880435 0.421599886064483 1 1
0.535906109966285 0.518273466464319 1 1
0.424675691735605 0.41228267109021 1 1
0.379509330693852 0.368556656231207 1 1
0.333308039227557 0.323441722292891 1 1
0.402967968623076 0.394192230697606 1 1
0.632986240346621 0.61448176116855 1 1
0.409359209225018 0.397938226041854 1 1
0.688964084133242 0.667586153808414 1 1
0.476241948102423 0.462326759837609 1 1
0.549133251492126 0.53324930815664 1 1
0.496393466330859 0.480502001990641 1 1
0.378487289615171 0.368163336903785 1 1
0.555824056108786 0.538862963987564 1 1
0.402694343196505 0.389875377033269 1 1
0.418587880834946 0.405811140197868 1 1
0.709405162495277 0.686868728216737 1 1
0.354583726484972 0.343609311497683 1 1
0.638928631712896 0.617036550798544 1 1
0.61439830082271 0.597130179965321 1 1
0.392732535062142 0.381478113591927 1 1
0.568862247224564 0.550975991893517 1 1
0.684153150221029 0.664871961479195 1 1
0.319220374681139 0.309287871049604 1 1
0.417813511359951 0.40510657870856 1 1
0.316558593409773 0.306990766913699 1 1
0.538237383979998 0.523507108667728 1 1
0.66685760794652 0.64318013887338 1 1
0.311269390809535 0.301751659507164 1 1
0.475355923471163 0.460882379145415 1 1
0.530289949621479 0.515022037206088 1 1
0.634253409233794 0.61273909978548 1 1
0.406202994872616 0.393369998263606 1 1
0.544711609116082 0.526881336626 1 1
0.537042323064065 0.521629508305277 1 1
0.53953232467765 0.522809694351222 1 1
0.543498478671487 0.525049884241892 1 1
0.568376476988989 0.550519532629064 1 1
0.593461962000951 0.576270897663087 1 1
0.782906895922053 0.758282070311518 1 1
0.50793287455049 0.49246222633656 1 1
0.513574136988286 0.49869725033736 1 1
0.265572673978867 0.255816634894706 1 1
0.257313005461549 0.249530291780361 1 1
0.511519150977491 0.497147372767408 1 1
0.59068906144738 0.575804145055263 1 1
0.538446006403246 0.522413363274873 1 1
0.256663593763476 0.248774114635329 1 0
0.367528847419323 0.357347495099929 1 1
0.385912516458613 0.374619301184769 1 1
0.404963341986797 0.393549178244462 1 1
0.403771513577668 0.392518660659046 1 1
0.380273382543168 0.368441215773376 1 1
0.483097066850947 0.469971618395035 1 1
0.502662861192754 0.484349471908186 1 1
0.353559467691614 0.34291560749762 1 1
0.459803366402559 0.446636412621444 1 1
0.271406245057977 0.264887854177633 1 1
0.64952387628323 0.632348451566833 1 1
0.540575875060785 0.524515949091702 1 1
0.695311161655782 0.675904302475331 1 1
0.713774335107342 0.68722537452044 1 1
0.461508449085383 0.446905547973993 1 1
0.674453274943315 0.655482615860111 1 1
0.268619202064656 0.257210526317143 1 1
0.783939106093814 0.761185943965589 1 1
0.268149528347296 0.260213135762739 1 1
0.56401329931385 0.546104042751744 1 1
0.721622736055742 0.69989554363523 1 1
0.544409433440453 0.52815396852014 1 1
0.366107798700676 0.355295191063689 1 1
0.735003166521239 0.714818491593871 1 1
0.421304247796326 0.407867276706835 1 1
0.484035937730073 0.469383743205853 1 1
0.541676842317706 0.525288737605903 1 1
0.570458889651745 0.553129909514623 1 1
0.509018704564953 0.494292675446557 1 1
0.502206865410951 0.486838788378519 1 1
0.273107039725194 0.265837576983923 1 1
0.667013943403223 0.64613786378766 1 1
0.324778491053877 0.31450502705398 1 1
0.384295643490115 0.372185676930421 1 1
0.515259372380782 0.499837707949499 1 1
0.565899853061414 0.552370756770358 1 1
0.580175924489869 0.562447957841341 1 1
0.331114195754812 0.320933116410852 1 1
0.409090109953771 0.397405729711985 1 1
0.420487790627422 0.408626327187421 1 1
0.529267193362437 0.514481683588766 1 1
0.782345302302917 0.758040025849318 1 1
0.471811272162534 0.457816563873767 1 1
0.719140949936774 0.696963357009652 1 1
0.376962772911681 0.364594023174043 1 1
0.546394732909538 0.531802852302416 1 1
0.620227309825662 0.603096383670277 1 1
0.595265706562546 0.578040069083925 1 1
0.321382828540206 0.312115360901257 1 1
0.553643550111692 0.538839032649819 1 1
0.460628514943626 0.445351066215463 1 1
0.52936582098465 0.513861749140558 1 1
0.518220761866997 0.501731393367058 1 1
0.50485482763256 0.490548807912725 1 1
0.500464654580305 0.486027645603664 1 1
0.474822652279824 0.46137701668835 1 1
0.560844991109703 0.544804086345634 1 1
0.349216832386378 0.338640645814891 1 1
0.187255797179301 0.184532138561304 1 1
0.484652371770275 0.470729126374817 1 1
0.626828895766862 0.607226895019782 1 1
0.695989353808499 0.673745453235414 1 1
0.605426094257474 0.587001114819316 1 1
0.519302281958298 0.505931450527107 1 1
0.597968588724234 0.58046855990531 1 1
0.564458420614574 0.548374055515624 1 1
0.590299851455786 0.573006103277648 1 1
0.402579332557399 0.391013233428374 1 1
0.729126044624676 0.707524919898849 1 1
0.370689321118232 0.359398177133892 1 1
0.425201819419496 0.412270329579725 1 1
0.566240893616072 0.548928890685689 1 1
0.656865063680069 0.639043390972068 1 1
0.753946256471894 0.730353128626972 1 1
0.444197113463163 0.431398948801139 1 1
0.679819059995302 0.660223450426613 1 1
0.468132883652727 0.45204852804208 1 1
0.33112801633412 0.321061379055938 1 1
0.451244130053304 0.438261681113022 1 1
0.484177465035823 0.468233589753054 1 1
0.381180023474257 0.368688102030829 1 1
0.379651300976085 0.37006189323052 1 1
0.492861968425288 0.478410770345891 1 1
0.356466867790773 0.344716509241086 1 1
0.660963571406883 0.640268669085295 1 1
0.561271678254361 0.544673750230967 1 1
0.369692856886024 0.357647649737609 1 1
0.611430893739273 0.593538012659959 1 1
0.293492740572581 0.286011720902526 1 1
0.518836132255132 0.502573792559277 1 1
0.244439917236029 0.238314283085278 0 0
0.721684300516142 0.700264046465006 1 1
0.539347728831245 0.521301477714697 1 1
0.44988048910746 0.436630249682481 1 1
0.596270102940593 0.577068186558701 1 1
0.574294625890259 0.557108609109955 1 1
0.60541563828906 0.586606492046064 1 1
0.470018486575924 0.456167799536252 1 1
0.567714087404603 0.551685294777902 1 1
0.516814442712739 0.502064818744284 1 1
0.365495646578423 0.355177994279016 1 1
0.680205480200386 0.66048767047339 1 1
0.313853989268988 0.305024411078074 1 1
0.459385983907636 0.446213397479805 1 1
0.475914039230419 0.458271603898331 1 1
0.353498255110707 0.341683519499082 1 1
0.508373618717609 0.493758646832129 1 1
0.749876122800584 0.727098500780083 1 1
0.69568703386915 0.673376973480345 1 1
0.326120047604717 0.316506126769667 1 1
0.415623506672102 0.401347661291295 1 1
0.601781331216994 0.58354015428308 1 1
0.482101055268329 0.467284673373259 1 1
0.188278600042864 0.181431260729989 0 0
0.34413154925283 0.332795408464241 1 1
0.623094808038795 0.605259499557756 1 1
0.57579680503314 0.55864222422895 1 1
0.426861385534768 0.414649355514435 1 1
0.275998703473834 0.269164194097059 1 1
0.431396844207676 0.417671219603012 1 1
0.695554960011422 0.675484751798502 1 1
0.687240213847269 0.668627983280784 1 1
0.557275584477303 0.541036625598504 1 1
0.239808761264109 0.233824661831762 0 0
0.425918949581369 0.414215092098952 1 1
0.60199432298975 0.583400270685763 1 1
0.53498647790167 0.516887587951404 1 1
0.778684075141644 0.756786404553497 0 1
0.45322308619181 0.438588262475663 1 1
0.371144080444242 0.361274976426647 1 1
0.522155417720311 0.507231469630583 1 1
0.55853297834294 0.539218939986894 1 1
0.698170921896552 0.677785824525742 1 1
0.31073359196457 0.301149840126952 1 1
0.548588567813436 0.53206246968464 1 1
0.544848858033213 0.52914424899137 1 1
0.643683237211433 0.624923792029543 1 1
0.318961107270406 0.307812072073812 1 1
0.457721932685099 0.444500667112857 1 1
0.422788549403609 0.411420743009775 1 1
0.365652255081131 0.353119923591594 1 1
0.359590549622018 0.348200371822437 1 1
0.512165462218135 0.495920185206189 1 1
0.452690744609053 0.438335885516247 1 1
0.511418102940369 0.49566020229272 1 1
0.464749868143657 0.450751404451825 1 1
0.769681465202749 0.747566403854105 1 1
0.384224044179525 0.372094916539723 1 1
0.493828470173507 0.47771839532028 1 1
0.457332971475321 0.444699565953431 1 1
0.473811284731835 0.46058841398518 1 1
0.56870438208336 0.553422403264309 1 1
0.578926421861595 0.562841849386817 1 1
0.452588572354961 0.441273467319763 1 1
0.458740550165409 0.445606344799019 1 1
0.70263184820517 0.681021533326305 1 1
0.743847292901012 0.724574407729208 1 1
0.705493377037135 0.679760978387193 1 1
0.59121778449091 0.573211263134701 1 1
0.850936656468234 0.825700268313904 0 0
0.315105858896662 0.305829157093261 1 1
0.529684422242489 0.51216261912317 1 1
0.227253130327555 0.221123718055405 1 1
0.381451675889001 0.370152124867712 1 1
0.43379516701355 0.41934333549257 1 1
0.428414457082864 0.416047336549076 1 1
0.538697731615551 0.523435128647733 1 1
0.56090143695428 0.544513314278397 1 1
0.81000581658649 0.78591327595634 1 1
0.560199076278545 0.542582547928986 1 1
0.4449954534899 0.432576745055222 1 1
0.516493728011289 0.501587232892525 1 1
0.633991898657966 0.617200806845703 1 1
0.318499807388815 0.309821063368802 1 1
0.260672874966759 0.253636134779154 1 0
0.483484640472733 0.467805557654178 1 1
0.380670598925796 0.369565101804162 1 1
0.525083540683348 0.509870781816202 1 1
0.474242142667978 0.460178067247421 1 1
0.664528149944731 0.643038247870573 1 1
0.49874119306756 0.484545978119534 1 1
0.767872621399722 0.744328497477496 1 1
0.224803890184762 0.217657116495789 0 0
0.544483639186316 0.524952711328589 1 1
0.674369472739683 0.649814362911616 1 1
0.692387164883118 0.672966980423698 1 1
0.491041955769616 0.475402911907139 1 1
0.544653579108304 0.528289139989258 1 1
0.39648562177154 0.386668167381914 1 1
0.398020805946525 0.385984253476747 1 1
0.526876055759662 0.509973248525473 1 1
0.471046252134473 0.4555837713469 1 1
0.432991132487558 0.419282722592361 1 1
0.453993253742762 0.44109387569325 1 1
0.592018503068051 0.574809220693996 1 1
0.466876979546506 0.454824020587212 1 1
0.491064244046704 0.476172414231642 1 1
0.394475288559608 0.379877552463172 1 1
0.592111921153285 0.575138130116363 1 1
0.252778146917155 0.244250792590211 1 1
0.52245155632504 0.506421235788171 1 1
0.245580257101159 0.238600179890881 1 1
0.566089423712785 0.55038657827149 1 1
0.546027684654511 0.530969884505259 1 1
0.518475789151994 0.50262963858141 1 1
0.338252762322186 0.328012266442235 1 1
0.244041989675153 0.239977065590066 1 1
0.567865615042997 0.548494231673433 1 1
0.740492202643336 0.719481052995048 1 1
0.307676565075181 0.298822878367542 1 1
0.484603523828929 0.469856480276809 1 1
0.412853248680297 0.400355395615734 1 1
0.482895759072935 0.469791003098841 1 1
0.388205817742638 0.376979811240474 1 1
0.625277842214525 0.607829827251954 1 1
0.558454758053335 0.542712230955734 1 1
0.599335174142512 0.581049121040682 1 1
0.650870678618668 0.628748173775433 1 1
0.33717906827011 0.327076744695155 1 1
0.500780735816148 0.487560098384307 1 1
0.537487727114126 0.522519230844649 1 1
0.509585885544238 0.494541921806511 1 1
0.455931357433477 0.44369971052836 1 1
0.366741473901599 0.356212959781041 1 1
0.194368668544109 0.18955971592421 0 0
0.310031260960906 0.300941502685537 1 1
0.46337256930024 0.450183556542301 1 1
0.456659307470672 0.442795440315719 1 1
0.595599716131997 0.57797480102331 1 1
0.397045538416104 0.385623202048249 1 1
0.565930249412426 0.54915909255041 1 1
0.437560295899299 0.424319266265281 1 1
0.286760022311068 0.277717878516389 1 1
0.606757656454793 0.58961723923855 1 1
0.623014543218325 0.60540070181964 1 1
0.675189985584824 0.656120280234104 1 1
0.327974036001428 0.316710547840131 1 1
0.592224444072319 0.576068921285817 1 1
0.491142643229233 0.477457947264546 1 1
0.249642642258475 0.242469618158221 0 0
0.554388168910751 0.537507052217907 1 1
0.488271457441285 0.472451588957117 1 1
0.273098234769891 0.265042435493909 1 1
0.586894913701177 0.569268764983103 1 1
0.680267550966494 0.661990105388882 1 1
0.539096306873471 0.523803888109665 1 1
0.442810263788999 0.429285553748979 1 1
0.268062363948818 0.261210179517226 1 1
0.466357232793095 0.451183106036487 1 1
0.309538368973385 0.302108337023641 1 1
0.556579365959455 0.540177493384543 1 1
0.357103911417493 0.347084933847223 1 1
0.507934323431422 0.492826606308546 1 1
0.257755887772295 0.249963637228278 1 1
0.502430311244796 0.489812857948627 1 1
0.483700297384999 0.470300753381288 1 1
0.550341833197803 0.532500824979537 1 1
0.504288913673215 0.489558409014283 1 1
0.60580992673053 0.588335524902913 1 1
0.356561256231839 0.346249096642678 1 1
0.431303270802019 0.418873142853048 1 1
0.700970295588149 0.682531748904175 1 1
0.363345797490479 0.353596623484784 1 1
0.505258377378671 0.491835358693878 1 1
0.57443265013368 0.556615384483408 1 1
0.513934743525665 0.497238511993716 1 1
0.724698168132648 0.704006584808232 1 1
0.571968759014116 0.554369736513873 1 1
0.465982039252992 0.452208908819307 1 1
0.443135559462615 0.430939088788125 1 1
0.727156239977398 0.702307640542272 1 1
0.442605879405219 0.429864137012509 1 1
0.562764396648628 0.543294957854112 1 1
0.595242816883736 0.58054093553574 1 1
0.473824799241166 0.459994871836161 1 1
0.615002808390862 0.594008159387324 1 1
0.576753685215391 0.559371867681006 1 1
0.734633168342345 0.712934496787524 1 1
0.472535529697575 0.458499247804351 1 1
0.559594994912033 0.542619912735763 1 1
0.526588468907165 0.509326095412974 1 1
0.461874524595583 0.44802128439034 1 1
0.408619664854469 0.397089678197931 1 1
0.48439474253444 0.469901487443944 1 1
0.545459394026238 0.529519106702897 1 1
0.493729250523828 0.478964909846383 1 1
0.420833624637931 0.408416009797356 1 1
0.554271577764652 0.537477230602515 1 1
0.354817209929855 0.341590481456135 1 1
0.322872434850626 0.314402781595818 1 1
0.494888167993124 0.47968787787995 1 1
0.77659716403691 0.753447428567571 0 1
0.370987000118338 0.359567721425684 1 1
0.512498424453082 0.49859247189202 1 1
0.428053750886967 0.416820880567019 1 1
0.574663752897061 0.558645858462179 1 1
0.478984381731184 0.465421727668384 1 1
0.471529714702701 0.456996158561626 1 1
0.67268643881323 0.653570544704578 1 1
0.61348728894042 0.593536334965039 1 1
0.516164251478865 0.500433900593827 1 1
0.540426055334011 0.523962875401119 1 1
0.446889596284599 0.431911143188211 1 1
0.467664443367536 0.454133961062484 1 1
0.138497684190887 0.134673318448308 0 0
0.567853639205571 0.552474601151347 1 1
0.441122632003953 0.430594843518662 1 1
0.327561260237925 0.318548876312533 1 1
0.421278542363061 0.408593579595368 1 1
0.781591307938824 0.760260111848891 0 0
0.744852171964447 0.72419810996976 1 1
0.578028533072166 0.56278044153623 1 1
0.225726616224876 0.219794400565902 0 0
0.444589797675096 0.432423883934816 1 1
0.582366737532049 0.56375079059951 1 1
0.707763398076299 0.685817082551059 1 1
0.683642815018207 0.661630802820972 1 1
0.50757194720128 0.49297359114119 1 1
0.636155863172684 0.61757956542435 1 1
0.554577676967654 0.538050441422229 1 1
0.40066966060138 0.38877900537127 1 1
0.541335843853585 0.525455879160475 1 1
0.745105816227053 0.721893400133554 1 1
0.411338985380031 0.398764891806799 1 1
0.670266337237812 0.651266860669225 1 1
0.354956157030641 0.344684956620163 1 1
0.51610928347745 0.501594998333529 1 1
0.628902696036418 0.609251322576358 1 1
0.587345088497061 0.56701072202953 1 1
0.356845448007221 0.345572307355248 1 1
0.656983371523735 0.64037904597357 1 1
0.677602515227931 0.658997357587283 1 1
0.526838152884951 0.511042786345823 1 1
0.547783004426936 0.532697426105025 1 1
0.525765345480148 0.510972854427245 1 1
0.457076578826078 0.442570871212556 1 1
0.405335226436893 0.394188162971745 1 1
0.248271737273007 0.239458138916708 1 0
0.728096168339711 0.706717106019214 1 1
0.472756280525807 0.457375827819623 1 1
0.431894310196363 0.417952078215727 1 1
0.5280278938095 0.510642581422993 1 1
0.456717737805494 0.441881375502363 1 1
0.780476636628651 0.755464680452354 0 1
0.470381469223899 0.455017256734007 1 1
0.531871341181412 0.51536705843166 1 1
0.287286601266679 0.278755218930837 1 1
0.593057184706871 0.575184729526986 1 1
0.288755041608881 0.280398499590856 1 1
0.498741269692438 0.483496733838292 1 1
0.696122582797952 0.676088394906267 1 1
0.657819455324517 0.637038718974471 1 1
0.335507154994894 0.3261907672238 1 1
0.435727694481527 0.422722172685931 1 1
0.513935843060846 0.498049366753468 1 1
0.518091657084628 0.502176260816929 1 1
0.405435095872325 0.394989710326767 1 1
0.38770903995687 0.375493755595778 1 1
0.377257028342194 0.367044512126961 1 1
0.45376383571508 0.442217840742238 1 1
0.461472627874973 0.448353495530293 1 1
0.414092590358508 0.401366845515198 1 1
0.15212980247738 0.148226993432863 0 0
0.310000112716086 0.298507934268294 1 1
0.529364903282096 0.513132572351478 1 1
0.598655564108709 0.582209410508779 1 1
0.555373729003947 0.539625663853869 1 1
0.505664852862419 0.490791959517802 1 1
0.274092120458057 0.26609529194334 1 1
0.577738042326617 0.561182887826028 1 1
0.628539691354541 0.610014220770217 1 1
0.491342129201303 0.477269158281407 1 1
0.637755718299771 0.619809881864418 1 1
0.662650852266361 0.642855355780197 1 1
0.336459606253382 0.325836536308097 1 1
0.522958803273052 0.509773007535251 1 1
0.476404115035685 0.461313131821376 1 1
0.580608509776981 0.564318954622017 1 1
0.630321368851106 0.613813343249814 1 1
0.611193474783553 0.590586763326304 1 1
0.50181028934693 0.488904306307753 1 1
0.459600181470066 0.44743873345866 1 1
0.284569092265791 0.275578924998012 1 1
0.57649364134439 0.559302621076245 1 1
0.400543278273163 0.388220154312529 1 1
0.761724142218201 0.738374825196767 0 1
0.547617430860397 0.533157863016388 1 1
0.501348825100976 0.487031178507887 1 1
0.649885522534319 0.630619303116728 1 1
0.191522926072657 0.185483949120258 0 0
0.579691007420515 0.563931976510109 1 1
0.522734540419014 0.50706554818275 1 1
0.659515910612388 0.638463025223224 1 1
0.494055549723601 0.47851430088022 1 1
0.312914315469137 0.30939715039359 1 1
0.632769987106748 0.61534077624777 1 1
0.616315462314464 0.598114687841189 1 1
0.639261452051169 0.620989481500671 1 1
0.437481914866614 0.424408824480546 1 1
0.501899562258404 0.486653064602964 1 1
0.489869653650719 0.476011704819977 1 1
0.653943868081838 0.635334730841196 1 1
0.299974993008695 0.291431517657585 1 1
0.682676048609672 0.66416586251069 1 1
0.360771375603235 0.348093293675594 1 1
0.554809572959868 0.540318157854944 1 1
0.462526545128631 0.447826892057754 1 1
0.484131769472163 0.47001995557878 1 1
0.629338851781804 0.611973474064423 1 1
0.573683377178484 0.557924010721777 1 1
0.860678010939333 0.834896120229037 0 0
0.574641886794965 0.557962705946658 1 1
0.401667269987129 0.39047899567021 1 1
0.111839001989535 0.108929549839527 0 0
0.383702316438498 0.374066089227251 1 1
0.517913537505568 0.502427642674177 1 1
0.372723282769059 0.362757306585838 1 1
0.447649564734629 0.435767633319669 1 1
0.389473237211737 0.379391570111847 1 1
0.409076598008416 0.397281690401287 1 1
0.27115044576476 0.260396678650726 1 1
0.58085259421172 0.562548275077178 1 1
0.425797462846776 0.41162248282574 1 1
0.720145981599518 0.695496730882343 1 1
0.456150514830611 0.442113723864675 1 1
0.598014173223502 0.580433473651234 1 1
0.46814956269236 0.452591406076416 1 1
0.477994181135424 0.463955556098079 1 1
0.459879328904963 0.445531040826407 1 1
0.56032700697828 0.541596036488997 1 1
0.686257934033726 0.664876647420919 1 1
0.532232629686157 0.518204621233232 1 1
0.441883722931933 0.428901663472259 1 1
0.55547778029109 0.5376110972997 1 1
0.531699699911829 0.516221835850408 1 1
0.665946117064007 0.648532042503109 1 1
0.68628972265452 0.665890450307516 1 1
0.721911979364038 0.698370706318623 1 1
0.531917161188204 0.517736966776145 1 1
0.492280842414347 0.477241799847907 1 1
0.475580211362171 0.461945381380655 1 1
0.51579315638628 0.499583979196376 1 1
0.316463603408456 0.308714890051504 1 1
0.509721961305068 0.495906247549897 1 1
0.391435808628849 0.380252086989214 1 1
0.714304656453012 0.690673936571696 1 1
0.450549155988736 0.435859291086796 1 1
0.813531194667261 0.78835515480585 0 0
0.474144241977352 0.461096794357718 1 1
0.557270761605918 0.540287354594205 1 1
0.734795918679253 0.712935040552043 1 1
0.391805414371936 0.381162888983787 1 1
0.470826483656867 0.45770168159354 1 1
0.347910393073143 0.336866032721599 1 1
0.607502477997307 0.58950943078808 1 1
0.535400219721497 0.519755007907013 1 1
0.605506719014754 0.589702671200038 1 1
0.603456054836478 0.583558423297107 1 1
0.434041285915437 0.421719111331415 1 1
0.69928008858073 0.678686783772974 1 1
0.530671472267563 0.513341076896502 1 1
0.465675209559172 0.452784955460227 1 1
0.319341260837983 0.310436133415924 1 1
0.530822332747013 0.514770333107684 1 1
0.636277530824617 0.615711949880998 1 1
0.436986496890882 0.423851693032955 1 1
0.630898143778765 0.611240338043233 1 1
0.378863507152253 0.367155174943401 1 1
0.476144812180806 0.462485899947601 1 1
0.418973644189913 0.406759148039242 1 1
0.38161696234766 0.369991134378902 1 1
0.629281167133664 0.609662342566045 1 1
0.465338016434081 0.451718534614 1 1
0.372827510168153 0.361386055581464 1 1
0.579950264101706 0.561010220156793 1 1
0.383801785015931 0.371927837210525 1 1
0.461452536019661 0.448669569686895 1 1
0.412113856397922 0.401188888476876 1 1
0.454176587960875 0.441339890949677 1 1
0.63307184141288 0.612871169337079 1 1
0.582216681148072 0.564763451034118 1 1
0.654548664196732 0.637938252876492 1 1
0.621580801960491 0.604102684802368 1 1
0.586211858184435 0.569761061283676 1 1
0.495140077681413 0.480761102921867 1 1
0.476245627070445 0.462497184681578 1 1
0.396006491518177 0.384435070443793 1 1
0.460632383722035 0.447260964274279 1 1
0.48796908317081 0.47510944068705 1 1
0.328243242759168 0.318709694484474 1 1
0.573868583423802 0.558179015859464 1 1
0.411730965125678 0.399278391063096 1 1
0.59698168493212 0.577853727656588 1 1
0.444719047736786 0.43497752947809 1 1
0.519653341643712 0.504929114814799 1 1
0.345600523098651 0.335141820250861 1 1
0.260673456035975 0.252272822002324 1 1
0.435280074618535 0.421714152791195 1 1
0.543362431463769 0.529666812993085 1 1
0.511920346007393 0.496224046626299 1 1
0.462213050874812 0.449138854568532 1 1
0.510022126980231 0.496051800326725 1 1
0.454554013239765 0.440970875181166 1 1
0.339332216044421 0.329871956415545 1 1
0.597003464648757 0.576034652146341 1 1
0.390884701662627 0.379683279025465 1 1
0.492177147526451 0.47882858454035 1 1
0.581005588243057 0.562383512761412 1 1
0.544090040195206 0.529605222368236 1 1
0.620039217498731 0.601279246189852 1 1
0.460435092945956 0.448349376300014 1 1
0.729853030088094 0.706075760624272 1 1
0.433248337780722 0.420012484461095 1 1
0.505132073743548 0.490032730497251 1 1
0.515017523058338 0.499735088758942 1 1
0.580636583439567 0.56504968387212 1 1
0.347962398664606 0.338409961719453 1 1
0.503268693833882 0.488513753612373 1 1
0.357678924259412 0.346521213719594 1 1
0.624861088292024 0.607227356170788 1 1
0.694698306776752 0.672210240527794 1 1
0.357425285538974 0.346818796966565 1 1
0.300326647205786 0.290893729389616 1 1
0.401969591412877 0.391660868509148 1 1
0.722240616775432 0.701828790780915 1 1
0.470125477457897 0.456390222315276 1 1
0.546215433960083 0.528606760927244 1 1
0.42756878266076 0.414460756132498 1 1
0.382631670547547 0.371551637555283 1 1
0.356931025266468 0.344223149829854 1 1
0.366736548572726 0.357167738007918 1 1
0.628871949766622 0.609633097433578 1 1
0.529898284350201 0.514849697818878 1 1
0.570931303316382 0.554336359758441 1 1
0.278437954758337 0.271844511111196 1 1
0.444007525787139 0.431602663239055 1 1
0.56400753024241 0.54685345447944 1 1
0.503792609276619 0.48994409516136 1 1
0.390015233420862 0.377830027719335 1 1
0.490181204409391 0.477247169801212 1 1
0.551103657227794 0.535671686060125 1 1
0.436549229513688 0.423943199437028 1 1
0.295866445020488 0.287635077938884 1 1
0.404860177115848 0.394136493195784 1 1
0.426860104906717 0.414444466590463 1 1
0.447545020805885 0.431386347073113 1 1
0.460414651034374 0.446783036795102 1 1
0.482286128096848 0.46666197244602 1 1
0.321439169583209 0.312774201550764 1 1
0.683382389120119 0.661957840983157 1 1
0.233190077400165 0.226613699024576 0 0
0.502751617360109 0.488825743835707 1 1
0.674257380467021 0.653019366598598 1 1
0.645811636907188 0.62775901745475 1 1
0.302431629166493 0.294991864911737 1 1
0.493787128969439 0.480131562605513 1 1
0.319686538398896 0.31072434372135 1 1
0.310045779038948 0.303010859250041 1 1
0.444459813431697 0.431869712797689 1 1
0.338526142527445 0.329530300508001 1 1
0.570499217051472 0.55517141735396 1 1
0.471129327424295 0.457397983419182 1 1
0.700025149150431 0.679752372214577 1 1
0.560983950085919 0.546534252620186 1 1
0.382027467041676 0.370414142373108 1 1
0.529975809595404 0.514300186776959 1 1
0.501823568210004 0.485355329845933 1 1
0.634309300344167 0.616919059193992 1 1
0.553244842303741 0.535952119703712 1 1
0.474704315325593 0.461497467549859 1 1
0.481309255143095 0.467007688883037 1 1
0.593437697039399 0.576759110194697 1 1
0.60222614648593 0.585206999177951 1 1
0.718525986727128 0.694719940943437 1 1
0.585666832520545 0.568698408508297 1 1
0.56586248887446 0.549472948895166 1 1
0.524670458835705 0.509180498543901 1 1
0.568328456747882 0.551642733157579 1 1
0.335487372365432 0.327360549050759 1 1
0.591462799826815 0.573169474344811 1 1
0.471504614807177 0.458679532730523 1 1
0.434383016510818 0.421033420609709 1 1
0.516493943881338 0.499495636582277 1 1
0.544428725138334 0.528473619830676 1 1
0.234564475152359 0.225395172000222 1 1
0.378953719508384 0.366091310266871 1 1
0.574555902591506 0.559117556495044 1 1
0.662615144744157 0.644307461412878 1 1
0.48213522314207 0.468672740774463 1 1
0.433829056050288 0.420326543526497 1 1
0.662208596906308 0.639523961376394 1 1
0.709526429249934 0.689993709009083 1 1
0.648569074651845 0.628742261466663 1 1
0.437680750455118 0.426161629188668 1 1
0.380395400034179 0.369319776761338 1 1
0.531174157736615 0.516692337912014 1 1
0.169820197008687 0.16468707782131 0 0
0.42649967841885 0.413717027211038 1 1
0.264279094708642 0.256129774358486 1 1
0.585501360951054 0.568101088308779 1 1
0.422313896151192 0.409367177596287 1 1
0.301069489455024 0.291042138533149 1 1
0.357717872700122 0.34686631516425 1 1
0.556843714695204 0.539774868522567 1 1
0.421733643773706 0.410568496944683 1 1
0.611040956179231 0.594770746728674 1 1
0.593856936106871 0.576448293339247 1 1
0.337408624633414 0.325316839391381 1 1
0.47955858477417 0.465348192356512 1 1
0.462776193741513 0.449382102619482 1 1
0.270871197512872 0.26261631891047 1 1
0.446853474846814 0.434200969005942 1 1
0.263136941123172 0.255783453878287 1 1
0.299488038508498 0.29162293564318 1 1
0.644521545320911 0.626080566813676 1 1
0.697999909094478 0.677144656710284 1 1
0.516518692751783 0.500061431636813 1 1
0.421217737747631 0.408625489312557 1 1
0.425614416746047 0.411844702961283 1 1
0.267522891655807 0.259765082573107 1 1
0.328491939534395 0.319180374530267 1 1
0.229052269373203 0.222011726974666 0 0
0.68126428181323 0.663094170717289 1 1
0.565597652107725 0.548886911375377 1 1
0.210887074273941 0.204610305474196 0 0
0.327705436269222 0.318345586785775 1 1
0.553441972755716 0.535732728025503 1 1
0.705643532374032 0.685766599834734 1 1
0.486501147345349 0.472506592235096 1 1
0.543554547170212 0.53027915559621 1 1
0.671662968479347 0.652086257690163 1 1
0.669808602911012 0.651114588251687 1 1
0.603951958363346 0.587086429381628 1 1
0.420720288306488 0.40766341136654 1 1
0.323562407560048 0.310965878772014 1 1
0.422138329161602 0.407948437370174 1 1
0.457802425876688 0.445016571113669 1 1
0.489877460468674 0.475824998870032 1 1
0.417166790658581 0.405101828111999 1 1
0.669118773584213 0.651638139258648 1 1
0.274888487005466 0.266925053412726 1 1
0.542144430816287 0.525899386414402 1 1
0.452493471069923 0.436188130186611 1 1
0.582710297056423 0.566313512145977 1 1
0.514736593005349 0.498530611390738 1 1
0.371436649782307 0.361776988952813 1 1
0.394501721011396 0.383128940681303 1 1
0.347596644224527 0.334177145164528 1 1
0.356112580659421 0.344035369126102 1 1
0.71155883865731 0.689596979640603 1 1
0.566802007957698 0.550876402086148 1 1
0.453732454429396 0.439479738508539 1 1
0.679481706987476 0.65984849487275 1 1
0.614470928773324 0.594819022263391 1 1
0.537100671853793 0.521608715472397 1 1
0.465506295017089 0.452659159526838 1 1
0.483538533608537 0.471817235158563 1 1
0.725262848969113 0.701443892061728 1 1
0.429309603236586 0.416215110626128 1 1
0.612224592546778 0.594063766700743 1 1
0.575018842518165 0.558301627529336 1 1
0.662423528863849 0.641078500512912 1 1
0.515506339972595 0.501349288815974 1 1
0.496243405712684 0.484169388030442 1 1
0.594501266437364 0.575959931372143 1 1
0.486547693643326 0.471223455834848 1 1
0.276757484638212 0.268323881255933 1 1
0.371144973066361 0.360037954930847 1 1
0.453341009865198 0.439165915173911 1 1
0.530400555464195 0.518170466071752 1 1
0.510553662164822 0.496481595819183 1 1
0.274752527272493 0.266385806821206 1 1
0.447000613256878 0.433396648051351 1 1
0.570771376025557 0.554066344142029 1 1
0.354584526650727 0.343163473760227 1 1
0.43351270161622 0.420895047440762 1 1
0.474294175671738 0.46151243729656 1 1
0.44023864745608 0.427279043542583 1 1
0.465396671027747 0.451133624569552 1 1
0.382498026546503 0.369913777708926 1 1
0.291341940478947 0.283108494447518 1 1
0.652883587853918 0.632231331172987 1 1
0.62170458900359 0.604199152636827 1 1
0.626308599347843 0.609456212715453 1 1
0.617203578516261 0.598926842602986 1 1
0.386579780037821 0.374500335791323 1 1
0.771283023786764 0.749816165088837 1 1
0.587433173091995 0.569594094261594 1 1
0.705646877049367 0.687339704129197 1 1
0.536722654443768 0.520812626543628 1 1
0.568958056563639 0.551544507209957 1 1
0.475258885233367 0.461894672175665 1 1
0.401410385423254 0.388910280553595 1 1
0.608481050576157 0.592496867267177 1 1
0.422787875401336 0.409570534755277 1 1
0.617900104502972 0.596940486300733 1 1
0.393398325065097 0.38229519261743 1 1
0.520608498876445 0.50316312799792 1 1
0.352761147224374 0.342938053291175 1 1
0.496547410424539 0.482740629286575 1 1
0.543192770224316 0.527269802939946 1 1
0.454794535874038 0.439909459103304 1 1
0.480635003499748 0.466148084859399 1 1
0.490163930332233 0.475849380398297 1 1
0.583906187095145 0.566617523190593 1 1
0.528746658597851 0.511160708631753 1 1
0.365288751636175 0.355340349665523 1 1
0.433437105494577 0.422476840796271 1 1
0.570865051766891 0.553298718480808 1 1
0.284615177777474 0.276082868700966 1 1
0.270348878999595 0.26197457296204 1 1
0.308067741733305 0.299209665309975 1 1
0.43615334598503 0.423355582347279 1 1
0.401361439755307 0.388026609586228 1 1
0.520820638606025 0.503079343701299 1 1
0.659878190616752 0.641225450721475 1 1
0.626522614534226 0.608035013405777 1 1
0.388449040220887 0.376305708716633 1 1
0.609671046526458 0.591577012738274 1 1
0.634280710045833 0.61561861509033 1 1
0.428812260855611 0.416654552730921 1 1
0.499266915941159 0.483346412019567 1 1
0.519975605770577 0.506276007955648 1 1
0.494838638833104 0.480274289332613 1 1
0.529566176501751 0.514586462939751 1 1
0.54811453243147 0.533211983011739 1 1
0.722065939121422 0.698480256832641 1 1
0.265641526719895 0.257840778168223 1 1
0.641567068567361 0.62292250910698 1 1
0.432046274845646 0.421905187049099 1 1
0.534245900196584 0.51733196096881 1 1
0.508496924666342 0.493457144555032 1 1
0.382833405465582 0.372973136298506 1 1
0.488507589635972 0.475388344577673 1 1
0.32848707732218 0.316981931952158 1 1
0.58199003085586 0.565321576461276 1 1
0.511676702890221 0.497498712341761 1 1
0.349739357464526 0.339960175337038 1 1
0.428774012464871 0.416053122570994 1 1
0.51144923233604 0.494761472727815 1 1
0.422674733512593 0.409679595080914 1 1
0.383206324055145 0.372284711722986 1 1
0.593375057418813 0.574608110403633 1 1
0.526814305105953 0.512593243576841 1 1
0.755551564008693 0.734011038390681 1 1
0.538912193237841 0.521571113696145 1 1
0.669202011177202 0.650643302472607 1 1
0.269103836516618 0.261423328214368 1 1
0.778273773699706 0.755751753364039 0 0
0.453716728773955 0.442236722079644 1 1
0.412413133914114 0.399116708749689 1 1
0.321650433809121 0.311083462014937 1 1
0.401238949293444 0.390294241095425 1 1
0.469567007692774 0.456374846436615 1 1
0.366975343248119 0.355191615368354 1 1
0.531439486733729 0.514673696145561 1 1
0.632843860807781 0.613246047085616 1 1
0.50546488257829 0.490248183032858 1 1
0.485585672320657 0.471127491316384 1 1
0.517453980352409 0.502593227358754 1 1
0.605712312790252 0.586094026229939 1 1
0.356659320642596 0.346316921796412 1 1
0.358399900182447 0.350060341313472 1 1
0.590019589279299 0.571583186512437 1 1
0.534208000830786 0.519601844958579 1 1
0.32225755865863 0.314558717532261 1 1
0.468948812477022 0.455598433457726 1 1
0.381659456000922 0.371231024171626 1 1
0.627318468904277 0.610180907407675 1 1
0.362639325710769 0.351852148003742 1 1
0.413159541413841 0.400293755188233 1 1
0.452910142916552 0.439737677796015 1 1
0.534842739535155 0.518481115852201 1 1
0.298847360637445 0.289536123782785 1 1
0.715036264746794 0.695572357877684 1 1
0.734722652932518 0.713999530535641 1 1
0.587723207994721 0.570292254646289 1 1
0.618551075721515 0.600252664618648 1 1
0.633773386890988 0.615954731543552 1 1
0.447625262912556 0.436184004906249 1 1
0.834053341314187 0.809338941797338 0 0
0.6725230926068 0.65270188363108 1 1
0.443292461205679 0.430320327947409 1 1
0.686052254406032 0.668695191723101 1 1
0.308975805472207 0.300996566792156 1 1
0.574916533228538 0.557818708685989 1 1
0.409327245956091 0.396748329088709 1 1
0.52861981232784 0.512231288291533 1 1
0.482962629163946 0.46912207728639 1 1
0.506934733502232 0.493079005929743 1 1
0.304650537772373 0.295759488917007 1 1
0.495247198598631 0.48090632846615 1 1
0.332606406569164 0.32238106650996 1 1
0.530749435001176 0.515258855568214 1 1
0.635017482029553 0.617263188129557 1 1
0.457543988053491 0.444035315074281 1 1
0.668475217293083 0.647573989045314 1 1
0.534416220704408 0.518931760774994 1 1
0.284721914416309 0.275489336242989 1 1
0.418207124792313 0.402690643155111 1 1
0.548116706550718 0.530148927652416 1 1
0.603942447263521 0.585779352361023 1 1
0.516932263719353 0.501952238503795 1 1
0.488694605758456 0.476089151917658 1 1
0.558240790782618 0.540713146595617 1 1
0.642570577150727 0.62350712387408 1 1
0.667324206242627 0.646289095115623 1 1
0.412462724582693 0.400942361304084 1 1
0.370803538166577 0.360434931698007 1 1
0.493624537317002 0.478828807195263 1 1
0.276609688601763 0.269198340488404 1 1
0.586632253948184 0.571541964210955 1 1
0.507232503105463 0.493019372707465 1 1
0.426967342811092 0.415173675637952 1 1
0.439160524892166 0.425372088764662 1 1
0.583420561601788 0.566001793964257 1 1
0.322043534791156 0.312339015132486 1 1
0.379358737769247 0.367757301023121 1 1
0.639855838090939 0.619136339866998 1 1
0.433886585155149 0.419264012372326 1 1
0.520928909476735 0.507541920500727 1 1
0.41330909045396 0.401508624741946 1 1
0.539994306970393 0.524026913830335 1 1
0.61314035621681 0.594811496986009 1 1
0.459742176918879 0.446509375828224 1 1
0.527478573662248 0.511680020182294 1 1
0.721171513869856 0.700913880510334 1 1
0.356677506438957 0.347197464396477 1 1
0.474902171657245 0.46069805457187 1 1
0.345309731914021 0.336392664869892 1 1
0.488606603673076 0.473661925968403 1 1
0.483885671088689 0.468786049727217 1 1
0.572785215707256 0.555682028216933 1 1
0.388398890729497 0.377514874876076 1 1
0.567086821478766 0.550640955321849 1 1
0.577703629416427 0.560835884587854 1 1
0.586063389458131 0.570324532766786 1 1
0.558595187085437 0.540797416535112 1 1
0.578842891146362 0.56313388873625 1 1
0.544292710309463 0.527114283834868 1 1
0.544072563146417 0.529205049459331 1 1
0.442571905884311 0.430433933966512 1 1
0.490539512496992 0.475818480812523 1 1
0.581346207651869 0.565524744703972 1 1
0.361508350497107 0.35077163922452 1 1
0.459960112834287 0.446661436051347 1 1
0.593177968242907 0.576452596879554 1 1
0.391671307792544 0.379493898008158 1 1
0.377874430189294 0.366354340254539 1 1
0.414753889970714 0.40181676417081 1 1
0.479467962507479 0.463689261893116 1 1
0.510780557881966 0.495037555278801 1 1
0.425870919535342 0.414346417030523 1 1
0.525577962735748 0.510079784975443 1 1
0.530657219631456 0.51462008660578 1 1
0.339869152823366 0.33095063865406 1 1
0.513662979964346 0.497829278179885 1 1
0.419347567478333 0.406301154872368 1 1
0.593451132903135 0.575679409232718 1 1
0.691685695940133 0.670728422318753 1 1
0.361741964013575 0.34825854995656 1 1
0.609770103532577 0.592746293966466 1 1
0.372376244478562 0.362916995960684 1 1
0.534745171205579 0.520533399882478 1 1
0.417055457153944 0.403248495572231 1 1
0.365535282779952 0.352663214304486 1 1
0.545005680248109 0.531047046197205 1 1
0.387660273583716 0.377234882282174 1 1
0.513371180276148 0.49821450024871 1 1
0.522305700952402 0.507328774832606 1 1
0.323991566133059 0.314565357561485 1 1
0.489359030021973 0.476128828718987 1 1
0.473234644569947 0.459833531476134 1 1
0.454627071830013 0.443697871734751 1 1
0.581176297921464 0.563521207320291 1 1
0.501891579325648 0.485443842331366 1 1
0.426192163887376 0.412241030509157 1 1
0.671295124643949 0.652431034488294 1 1
0.592340574938279 0.574301353252777 1 1
0.573156102234924 0.55762110062178 1 1
0.578411707130985 0.562401151228889 1 1
0.454778245189334 0.442402392615656 1 1
0.416583817142796 0.405153023196174 1 1
0.520621674910773 0.504699316580271 1 1
0.635312698164581 0.617388396439534 1 1
0.352511349722965 0.341003693347262 1 1
0.556660143082037 0.541330501715551 1 1
0.391058753365244 0.379403339167907 1 1
0.471657501070547 0.45756835127591 1 1
0.661556441712643 0.642600181002209 1 1
0.382292752666303 0.372350533781151 1 1
0.691071814908587 0.668911455283342 1 1
0.702298570878114 0.682189783861051 1 1
0.457935441111991 0.446681214664757 1 1
0.557653195941839 0.54202415545504 1 1
0.292791689569859 0.286424276495804 1 1
0.659862424893839 0.637966066462606 1 1
0.656624769797882 0.635553410794252 1 1
0.57826035269191 0.562235658081303 1 1
0.63414744114574 0.614874374772893 1 1
0.427939200422556 0.415462930575796 1 1
0.613237595164989 0.596116665961516 1 1
0.536859047727739 0.519310436858134 1 1
0.552501680768187 0.536427096666336 1 1
0.522321385931735 0.507481086405725 1 1
0.230002042161291 0.222362363819543 0 0
0.289188919212458 0.281636674909941 1 1
0.453088888552105 0.437560734260814 1 1
0.560641446601662 0.543606277483553 1 1
0.322532027185867 0.312547476072205 1 1
0.751419371739191 0.729915786215301 1 1
0.303272140419473 0.294566729251646 1 1
0.447769710522082 0.434536721189954 1 1
0.2892040394171 0.281110311616777 1 1
0.593952796097646 0.57755658850466 1 1
0.332332373338197 0.3214216781908 1 1
0.42006921946851 0.409002294964398 1 1
0.495532726650064 0.479390779277831 1 1
0.442637669542785 0.428439929919977 1 1
0.280343762829169 0.272590407143026 1 1
0.459176426269737 0.445421142944111 1 1
0.459341322485769 0.445181459123513 1 1
0.658561757431915 0.639780473158072 1 1
0.601197681922892 0.580336946300959 1 1
0.471205956172558 0.456763587202469 1 1
0.439409084878944 0.42733798494414 1 1
0.493431600804745 0.480966536972964 1 1
0.746411189866212 0.725300410533326 1 1
0.350108070016413 0.339104882726939 1 1
0.465301509106403 0.450457921619561 1 1
0.56839026987822 0.552202571963974 1 1
0.532367103003901 0.5174539592007 1 1
0.634022227815924 0.615943919528278 1 1
0.578858209333149 0.560809905367101 1 1
0.452013462309499 0.438106086235297 1 1
0.594620923685495 0.577250550740685 1 1
0.545968783446173 0.52963147712419 1 1
0.47773606762761 0.463283112527703 1 1
0.398146312568876 0.38703817753749 1 1
0.54562232904135 0.529155224556463 1 1
0.616619110500228 0.600543606008713 1 1
0.414093932554322 0.402065032856443 1 1
0.531046646650401 0.515672958383903 1 1
0.234480162394838 0.226995111672949 0 0
0.407604248887775 0.395316087701989 1 1
0.442188367663351 0.430050549660517 1 1
0.567883353936604 0.552111508356873 1 1
0.531697920837015 0.514625157948155 1 1
0.295198616142067 0.285739884203443 1 1
0.552038451773764 0.53693899596344 1 1
0.423437877033212 0.411257521712632 1 1
0.556908162550965 0.539214619052994 1 1
0.636909131728521 0.619449178010357 1 1
0.917300678931845 0.889082698561712 0 0
0.68264814943031 0.659609302064838 1 1
0.695998311213259 0.676127486419011 1 1
0.514500817855286 0.500364745905665 1 1
0.342071145622717 0.330576491060665 1 1
0.434759994180346 0.422023108993849 1 1
0.570034343547938 0.551732128860664 1 1
0.297650869121385 0.288962185400893 1 1
0.353205943300781 0.342944980448878 1 1
0.575814995424287 0.559249592402153 1 1
0.411148134958447 0.399248980001548 1 1
0.313612256055817 0.304521936588481 1 1
0.369840926155351 0.359281313120749 1 1
0.588255821506916 0.569414286600775 1 1
0.629185830513848 0.611432218174687 1 1
0.611524551146355 0.591741294718653 1 1
0.388728106175788 0.378230693495725 1 1
0.451736501281754 0.437598863542638 1 1
0.328325228390785 0.317733949435032 1 1
0.714218335026381 0.694317418678742 1 1
0.53794007503668 0.523348661879221 1 1
0.380895012240031 0.370881787148463 1 1
0.16840793485382 0.163425263742473 0 0
0.714811316418425 0.693095167691653 1 1
0.556620108525446 0.539295406788922 1 1
0.329295223451182 0.320266417716145 1 1
0.364657124476765 0.3545221539432 1 1
0.621060987928981 0.60444243739756 1 1
0.527554971603517 0.513356752972037 1 1
0.492579835482121 0.47769128339527 1 1
0.378903776500556 0.368295526634425 1 1
0.553660036666485 0.537976343205252 1 1
0.649210394394812 0.629965526357473 1 1
0.709887765688255 0.691541768801256 1 1
0.497272253934005 0.48159088813911 1 1
0.334341107097612 0.325728221801731 1 1
0.459389337797968 0.44559206672044 1 1
0.399623298187052 0.386598552495419 1 1
0.532099121882556 0.516511675705043 1 1
0.372754645144302 0.363858011346485 1 1
0.435853687005329 0.42287282669126 1 1
0.409443649215392 0.399143704081778 1 1
0.486590529298154 0.474529710146552 1 1
0.497379450174718 0.48443937512862 1 1
0.606393567358014 0.588033193693546 1 1
0.731342227021902 0.70654818075961 1 1
0.651109437707305 0.632762570681305 1 1
0.434253145531028 0.422395537261795 1 1
0.449248655259572 0.434514483305605 1 1
0.405756788563066 0.392450441031153 1 1
0.298126354934978 0.288623436205833 1 1
0.705558076611565 0.68475974375368 1 1
0.299447680908903 0.290215036880891 1 1
0.530570289465607 0.515766423069824 1 1
0.439898060510422 0.425205125408795 1 1
0.430991864289117 0.415489321237316 1 1
0.456005320877507 0.443916631349656 1 1
0.284533223088317 0.276985624693289 1 1
0.361811919310926 0.353267374082903 1 1
0.181039867167338 0.176573977987741 0 0
0.581264033127223 0.561524499143253 1 1
0.275507621814702 0.267831810073829 1 1
0.339800073894639 0.330938417354174 1 1
0.258738613608611 0.250352244602337 1 0
0.627807172345032 0.608381233032285 1 1
0.640611833169073 0.621976427131719 1 1
0.656678453588954 0.638281143026595 1 1
0.661168034484385 0.642592703904358 1 1
0.508488287100233 0.493676505631712 1 1
0.443083438422563 0.429707008661564 1 1
0.580860658219586 0.565535728805291 1 1
0.398360142653821 0.383126701577631 1 1
0.425699072300249 0.413577321617917 1 1
0.322672696469754 0.31299561163686 1 1
0.484550021027623 0.471031548199164 1 1
0.4628860331709 0.448966196442022 1 1
0.512062334921413 0.496456928891561 1 1
0.416066257692002 0.40302292647199 1 1
0.403749426796582 0.392098964659713 1 1
0.361340697073111 0.352665116951843 1 1
0.730250387228204 0.710620947281437 1 1
0.550032403676402 0.535054794240997 1 1
0.548342801426909 0.529998160749946 1 1
0.297504478325738 0.288616251562662 1 1
0.496743131381007 0.484313776401526 1 1
0.509275114954444 0.4958308178694 1 1
0.6212978866447 0.601606984291089 1 1
0.561458779969446 0.54381448675968 1 1
0.495752076469922 0.481799018481422 1 1
0.707670524440264 0.686804505184315 1 1
0.763028571145872 0.739654039617149 1 1
0.535861634840407 0.520745056130177 1 1
0.720836309622359 0.699233853181288 1 1
0.488258747390386 0.474905379990968 1 1
0.52888897553914 0.513064249330766 1 1
0.42795144284436 0.416563694606001 1 1
0.390582414115657 0.378514184083963 1 1
0.488840404222547 0.475815768809836 1 1
0.791007061713693 0.768748459167279 0 1
0.182936893930327 0.178685515278699 0 0
0.433828209672708 0.420486585530848 1 1
0.239881831918701 0.23233329829789 0 0
0.239394517782675 0.232578806699061 1 0
0.590202583994152 0.573788985366694 1 1
0.146348140195299 0.142220440168563 0 0
0.631453055464069 0.613149328266471 1 1
0.569171714197547 0.552534064401068 1 1
0.665342276795572 0.647330576193877 1 1
0.547077507082161 0.530915293272585 1 1
0.48800598392669 0.473883029615909 1 1
0.466637784813377 0.452324240175771 1 1
0.471926878810237 0.458756107940956 1 1
0.430221253013701 0.417338193396942 1 1
0.552845199319149 0.533142281511693 1 1
0.523159404447324 0.505922834313372 1 1
0.500289265403571 0.485058395570287 1 1
0.725056620458225 0.70445905090618 1 1
0.502412732280646 0.490439209420173 1 1
0.764549532386384 0.742529983567808 0 1
0.739480399291403 0.718401795565045 1 1
0.610745443530006 0.591101487678333 1 1
0.60734106393605 0.590837761162693 1 1
0.749938261152617 0.729721955995357 1 1
0.632666457530504 0.615395285876968 1 1
0.493573400727571 0.478875329971057 1 1
0.517322388746526 0.502149281933099 1 1
0.3876001270851 0.37494665144812 1 1
0.668088545362192 0.647547977207939 1 1
0.404026411462597 0.392118963726655 1 1
0.35931841557392 0.349660361438084 1 1
0.518616046154442 0.504515003897506 1 1
0.448081133124012 0.435409156482187 1 1
0.564886538603374 0.548419301635998 1 1
0.38798440709352 0.375199010126678 1 1
0.524214180698195 0.507734014923996 1 1
0.404644564746157 0.392071358029231 1 1
0.479940896940658 0.46639353523632 1 1
0.51425169859826 0.498639950904285 1 1
0.682770394057786 0.662502519042079 1 1
0.309168193519156 0.301231634949705 1 1
0.382313227283784 0.372024838226337 1 1
0.455878405243681 0.441056985696782 1 1
0.594037727883097 0.575770672809572 1 1
0.523187010577196 0.507165829163758 1 1
0.241351678959103 0.23373536437389 1 0
0.393048533223295 0.382412142509767 1 1
0.521808044914103 0.505836520912735 1 1
0.469132588982431 0.456575411483307 1 1
0.433413372130029 0.420718757414156 1 1
0.482736846946972 0.468759069196227 1 1
0.513665841271932 0.498960013235607 1 1
0.491555367793176 0.477028847080608 1 1
0.590344708161361 0.571568141665294 1 1
0.424225057791781 0.409998538464244 1 1
0.636518316425613 0.618301954705222 1 1
0.494128824196986 0.476460129757112 1 1
0.469947592891484 0.45451241206396 1 1
0.653507324225018 0.633710317381803 1 1
0.494908513693412 0.481827762355205 1 1
0.569033844135317 0.552555276988191 1 1
0.512573216102272 0.49869762389132 1 1
0.543137690362817 0.526229841938053 1 1
0.48603734667754 0.471474622044523 1 1
0.564437716025408 0.547843515044462 1 1
0.591353788471733 0.574180007562412 1 1
0.424088712724419 0.41183639927704 1 1
0.616275935921506 0.599105188451349 1 1
0.438460470048247 0.425211027824604 1 1
0.483592382865107 0.469908168608548 1 1
0.662866602434228 0.640370808280677 1 1
0.558474904173149 0.54175384250508 1 1
0.486375046147103 0.472954238263567 1 1
0.553225941070468 0.536298320489432 1 1
0.332446673766824 0.323151908301389 1 1
0.468324283035753 0.456261268272085 1 1
0.575159865220879 0.558694716693518 1 1
0.595431838716242 0.576892329067376 1 1
0.344386615907902 0.333701213460248 1 1
0.21470357915027 0.208985100150264 0 0
0.334341828729529 0.32473721375574 1 1
0.486947630878508 0.471754406149757 1 1
0.198307561461777 0.190126934190628 0 0
0.429244079671838 0.416528785387628 1 1
0.590089070250772 0.570784631687521 1 1
0.295315197195079 0.285928151574918 1 1
0.52683261912453 0.511712894742334 1 1
0.491524123169785 0.475793930036792 1 1
0.539228836913629 0.522365100232167 1 1
0.249456589945597 0.24278038865159 1 0
0.307781626905952 0.298300651263705 1 1
0.549264145281586 0.53042535504599 1 1
0.303193787834806 0.294877897945854 1 1
0.583655788556261 0.564616503444489 1 1
0.451080929240656 0.437654721911152 1 1
0.300762203882265 0.291408304171544 1 1
0.359746835155061 0.349696371963168 1 1
0.336172610978983 0.325609345389078 1 1
0.509513985301567 0.495471056117338 1 1
0.196682244674605 0.193302886062724 0 0
0.489004900004287 0.475715713324439 1 1
0.298695379028729 0.289699115928823 1 1
0.528563392839576 0.513348383468741 1 1
0.435207148106157 0.422070615263441 1 1
0.286798229491757 0.277631777757239 1 1
0.476516896015225 0.459755877692322 1 1
0.566729441755437 0.551702447970263 1 1
0.54019372852307 0.526380830745269 1 1
0.513821470003045 0.497773493710544 1 1
0.37226043138036 0.360629917019894 1 1
0.819575616829655 0.793495113873261 0 0
0.467986549442789 0.452911566025815 1 1
0.521343015234431 0.506179514286303 1 1
0.634479153815774 0.615793635114822 1 1
0.488250778901813 0.473009455961464 1 1
0.581806645033819 0.563200617478427 1 1
0.602347646063869 0.585003702267825 1 1
0.485034993342773 0.471165213833687 1 1
0.507762005610763 0.493626654250835 1 1
0.54919249393091 0.533015645762878 1 1
0.39560354554959 0.383874975122608 1 1
0.607414561011177 0.588881923950776 1 1
0.640441150520045 0.621649788280674 1 1
0.94438451054813 0.91479556171466 0 0
0.33118747707514 0.321814335149063 1 1
0.553077903531013 0.535938451959591 1 1
0.744935246894471 0.723657716154704 1 1
0.3189241193224 0.309602168744064 1 1
0.636976039781465 0.618564576905706 1 1
0.553827485847659 0.538137671247487 1 1
0.66565586383649 0.643963206918189 1 1
0.447025087355144 0.432670460192186 1 1
0.533708708373154 0.518419999738323 1 1
0.555727607338433 0.53918984166289 1 1
0.535071582711437 0.519473171996399 1 1
0.550891546038153 0.534669780056874 1 1
0.539554033011362 0.522751337035014 1 1
0.491518295836272 0.475310026356499 1 1
0.605401883000031 0.587984512479438 1 1
0.212077403711342 0.206534102354801 0 0
0.485823331854538 0.471499725200172 1 1
0.559108147540867 0.544145247953554 1 1
0.420034793192687 0.406427250784698 1 1
0.428026375109739 0.417144206900589 1 1
0.607935793784297 0.590445328495753 1 1
0.447061994722015 0.436029157730625 1 1
0.444075538252244 0.431744992962085 1 1
0.69916393490108 0.677146285556216 1 1
0.504902572813489 0.489704216858689 1 1
0.496315163768761 0.481692646026633 1 1
0.646642339807403 0.626342522793044 1 1
0.312044612150879 0.302878502560595 1 1
0.520760597501935 0.505769046589283 1 1
0.553338405658177 0.535691701497313 1 1
0.532085165059108 0.516654403170441 1 1
0.646471360105557 0.627684785800322 1 1
0.574753170701122 0.557919726430963 1 1
0.457681935218947 0.444954174163818 1 1
0.544454591297081 0.528423174224378 1 1
0.522175650588923 0.505482228513472 1 1
0.466483986194882 0.453158143477344 1 1
0.536071921691111 0.5210688246052 1 1
0.634353532712804 0.615677603154107 1 1
0.450059075954919 0.437706914736423 1 1
0.315301677214554 0.306687270520883 1 1
0.411743766120548 0.400960082510454 1 1
0.372241398596555 0.361008016631754 1 1
0.684980313615078 0.663794106852434 1 1
0.419034788828509 0.407128641871281 1 1
0.501748372216536 0.487737728720349 1 1
0.55710508935908 0.539854465934234 1 1
0.355999476152205 0.345973053230993 1 1
0.536861151354479 0.523845647610681 1 1
0.513499574726918 0.498238142293758 1 1
0.553617814691936 0.535391303775476 1 1
0.631927588109653 0.61130294597126 1 1
0.61277557669144 0.595616499657714 1 1
0.644455840621961 0.625247623514999 1 1
0.649872239031598 0.630682279795015 1 1
0.542526476853392 0.526576129289056 1 1
0.61775953400114 0.6002710653496 1 1
0.53944957665431 0.524426420609037 1 1
0.529263761332894 0.513109536567833 1 1
0.374751003781493 0.362976799654265 1 1
0.15147965330453 0.147730943070737 0 0
0.469984057523736 0.456974054746655 1 1
0.492514026348857 0.47725759976944 1 1
0.391800140360181 0.381136505752779 1 1
0.506016403975978 0.493157191974018 1 1
0.419928537751462 0.407231596986391 1 1
0.546971218559875 0.531307309879803 1 1
0.540690105647919 0.525780650773911 1 1
0.555752209311547 0.538479435676409 1 1
0.644628741797732 0.621646157984614 1 1
0.527547889646321 0.512200567880814 1 1
0.387422874418228 0.376331075679824 1 1
0.459936140100016 0.44648992089 1 1
0.645490523622414 0.625050861914358 1 1
0.527888637161193 0.511734600359811 1 1
0.398697984184839 0.386291353393552 1 1
0.421556894462943 0.409147128205957 1 1
0.395128977985458 0.383727453754083 1 1
0.413586573727416 0.402616291758742 1 1
0.257989625386417 0.250393857733179 1 1
0.388375098955489 0.377330787644232 1 1
0.624424808953955 0.604803843428525 1 1
0.783179535811559 0.759410245807551 1 1
0.500249797179114 0.485739799104603 1 1
0.661802460908472 0.642552340406541 1 1
0.425046520184895 0.413369830660062 1 1
0.392893408563403 0.380687274817669 1 1
0.535892809542207 0.520053575744561 1 1
0.0771297415296624 0.0750577627631553 0 0
0.742186882694933 0.723078292731449 1 1
0.72815199667444 0.705674411774575 1 1
0.406561881132757 0.395031212830253 1 1
0.561008243536055 0.543984870307528 1 1
0.523364683566199 0.50627435857163 1 1
0.616842983581892 0.598524620666564 1 1
0.649557936747879 0.632788629840593 1 1
0.449403979497878 0.438895733414712 1 1
0.575914618467662 0.558774382439762 1 1
0.673856480263084 0.654435106873709 1 1
0.539059948669108 0.525503878443498 1 1
0.377180052460831 0.365614059253142 1 1
0.449114097741046 0.435004204369064 1 1
0.522907037482962 0.506610066746788 1 1
0.622915231753727 0.604990682604419 1 1
0.470809735428815 0.457263105153089 1 1
0.449053696772925 0.434247211356165 1 1
0.556621146579605 0.541526455001831 1 1
0.765666643807472 0.741770965356717 1 1
0.571053352558778 0.5553577801212 1 1
0.550676170983532 0.533408083092004 1 1
0.604254243898935 0.586580502344004 1 1
0.383877892392817 0.373383487598119 1 1
0.472421596909752 0.458251831868394 1 1
0.456171755526085 0.443179323841883 1 1
0.102593455644533 0.0999284116019633 0 0
0.781915247483193 0.759089484584677 1 1
0.804473956007251 0.78202208340099 1 1
0.511620464852562 0.496683121904954 1 1
0.482831543644415 0.468155240412841 1 1
0.42310144838356 0.410189841282411 1 1
0.667929405697478 0.647066542493198 1 1
0.51924087028341 0.504255569194639 1 1
0.571789186899958 0.553591440197563 1 1
0.444549344301539 0.431672162227057 1 1
0.472525688382195 0.457537254862789 1 1
0.595333556920665 0.577044367350873 1 1
0.431358557456781 0.418671193325242 1 1
0.799176269547378 0.777291178767604 1 1
0.68133879173361 0.661612949803819 1 1
0.370416914403566 0.359988318301979 1 1
0.431279910782074 0.419436912684009 1 1
0.502589859339606 0.486438788133247 1 1
0.533682969960443 0.517923277711131 1 1
0.415507246072839 0.40488477166679 1 1
0.599020684081481 0.581236464564595 1 1
0.654480110845511 0.634495913324966 1 1
0.44032314886947 0.425462741029811 1 1
0.298867717984942 0.289136154639029 1 1
0.526698601899002 0.512682600255913 1 1
0.495725971396114 0.482723194404533 1 1
0.551661022428703 0.534676584740649 1 1
0.660187141805956 0.640982564018478 1 1
0.547440692303096 0.530382858710079 1 1
0.529314865593952 0.514614261203484 1 1
0.353445894225325 0.342617722718072 1 1
0.559935219822396 0.543711017918923 1 1
0.455570800220423 0.442860931897615 1 1
0.702698094414033 0.682455621586599 1 1
0.498523027973172 0.482530019372489 1 1
0.512557279619799 0.498572065135829 1 1
0.331201110901926 0.322305716972111 1 1
0.423325175261787 0.411692811991701 1 1
0.432428344818705 0.419730660270973 1 1
0.566759041085675 0.551478972897889 1 1
0.74605591551297 0.723272716676595 1 1
0.597272005743303 0.579116504646676 1 1
0.48522215130171 0.47125148689993 1 1
0.441781793386917 0.429747663126452 1 1
0.481905482922975 0.46840676861594 1 1
0.550675360270692 0.534394588848784 1 1
0.526151355863198 0.510516790746486 1 1
0.765235755328061 0.741544753499463 0 1
0.606507813710279 0.590102535442533 1 1
0.465308947921425 0.450602552523679 1 1
0.453109818254218 0.437672712059434 1 1
0.419784580927917 0.407091004493975 1 1
0.342000604173694 0.330759549367799 1 1
0.354486852674222 0.343693783032097 1 1
0.395840964708229 0.381844261424422 1 1
0.492957399026864 0.478704761772039 1 1
0.526991704368351 0.510297404758082 1 1
0.698334191041295 0.677255169625283 1 1
0.519995980971938 0.504657977242255 1 1
0.399503380034332 0.387587977470364 1 1
0.66863182922246 0.648077158106544 1 1
0.565304860633084 0.544339837511231 1 1
0.497829507759823 0.479738293737931 1 1
0.533809604201532 0.516440390168442 1 1
0.466875292949998 0.453227257783839 1 1
0.39818052389654 0.38676752603857 1 1
0.737229859583046 0.715822668884873 1 1
0.771104549667161 0.748294002055062 0 1
0.465315117306836 0.452643693356024 1 1
0.683636374557123 0.663778418363646 1 1
0.409570212623742 0.397481861265417 1 1
0.538763043494182 0.52354355964587 1 1
0.475421113271954 0.461047002750404 1 1
0.300365706662417 0.291993189834063 1 1
0.476982732754373 0.462163233868507 1 1
0.460428099752434 0.445999482044214 1 1
0.436306946931664 0.421269216444806 1 1
0.736428675702852 0.716244816744202 1 1
0.449477799029056 0.436765492736237 1 1
0.439997580327396 0.427417060471394 1 1
0.5133431597824 0.498573671273881 1 1
0.433497565852736 0.420511519427307 1 1
0.546569516792425 0.533013468179489 1 1
0.495951591404804 0.48205834380013 1 1
0.710844792504701 0.688852319443723 1 1
0.449121783992629 0.435662917947445 1 1
0.478229484109323 0.463113058932401 1 1
0.184403760446836 0.178877710646106 0 0
0.636289148894886 0.618852120546807 1 1
0.641851281387628 0.622442685101085 1 1
0.494475598431576 0.479228562976935 1 1
0.461271607253683 0.44668883507525 1 1
0.351611978329429 0.340002055241011 1 1
0.576284313041588 0.559246420140877 1 1
0.574444143632897 0.558848461009968 1 1
0.55703451599466 0.54079557746172 1 1
0.628111853087169 0.608941474012419 1 1
0.540957175112926 0.524330958264315 1 1
0.627934673111341 0.609270160748628 1 1
0.51148295454825 0.49548640393405 1 1
0.655238813842234 0.635304166770652 1 1
0.540613049379482 0.525186589659536 1 1
0.530839339890498 0.51682587609474 1 1
0.49726778371572 0.484213642347317 1 1
0.54846021124687 0.533011833725112 1 1
0.446409578173003 0.433115184118195 1 1
0.587736172805936 0.572022005300273 1 1
0.623745310538206 0.605224925577223 1 1
0.531753004728711 0.516465322263553 1 1
0.51856922576824 0.502625301014677 1 1
0.55066652537495 0.534369172512781 1 1
0.44880520689255 0.436588782079434 1 1
0.729450277051562 0.706870110875054 1 1
0.521570865515837 0.504825119767861 1 1
0.623955305503667 0.605936497318329 1 1
0.671751851003859 0.65089894262573 1 1
0.592735170073951 0.57393515551285 1 1
0.54505336473003 0.529422855180227 1 1
0.4531215716835 0.440361401774906 1 1
0.377744659769043 0.368729813332565 1 1
0.427479470652548 0.414114035396145 1 1
0.346010243539256 0.337037065773482 1 1
0.473553569498646 0.458580910803644 1 1
0.416497250460036 0.402894119591125 1 1
0.393534607670222 0.382436112795977 1 1
0.47269058621019 0.459656089062649 1 1
0.592433139223315 0.574986048858688 1 1
0.765832714110414 0.74295292858354 0 1
0.868353957976705 0.844434543312875 0 0
0.644117361296528 0.625768991956853 1 1
0.438382616151003 0.426337828430025 1 1
0.585332003856141 0.565666073095661 1 1
0.573038516677656 0.555638110649103 1 1
0.36899720760579 0.357334298700962 1 1
0.638545199072333 0.62248771556975 1 1
0.532043305388928 0.515291140207971 1 1
0.591222122090947 0.57352240065344 1 1
0.496153103085372 0.48227924411364 1 1
0.706403370860267 0.684817365412808 1 1
0.780121117502741 0.756703344684891 0 1
0.710145367366132 0.690199310775525 1 1
0.557653679820573 0.541925581028365 1 1
0.671663684357892 0.652792972451976 1 1
0.552923917015858 0.535903287593135 1 1
0.62288909445626 0.6032563181157 1 1
0.792546491464479 0.768627887295305 1 1
0.39810422326271 0.385910233219049 1 1
0.304786017819419 0.295727560606839 1 1
0.51201937376633 0.4972672324444 1 1
0.552806673628592 0.537095855787711 1 1
0.347198006234003 0.337178121896774 1 1
0.457548891387059 0.443399173954636 1 1
0.763552407771464 0.740628138574593 1 1
0.416047672962943 0.402913104600315 1 1
0.549334471045013 0.532853982508491 1 1
0.558176054909588 0.542904283032189 1 1
0.309297484229229 0.299749914391242 1 1
0.650423566659116 0.630620669083919 1 1
0.419373019744418 0.407911106650799 1 1
0.714852933888517 0.692240782417495 1 1
0.529426225808005 0.514554667841819 1 1
0.329159004632657 0.319141227957092 1 1
0.414365970344195 0.402355616544364 1 1
0.302742116463039 0.294698568720257 1 1
0.40414861698691 0.392810338098204 1 1
0.61804645415026 0.59808078340867 1 1
0.445920751878514 0.432509427259287 1 1
0.433439356069472 0.420242825645215 1 1
0.686012633238133 0.666734588871304 1 1
0.431821886846955 0.418530260570273 1 1
0.550976981564757 0.534629003376234 1 1
0.578766325612082 0.559490493968388 1 1
0.671811244262526 0.652653110327201 1 1
0.363238117539635 0.35157994645964 1 1
0.467727409584631 0.453891024066727 1 1
0.444634451333027 0.431300435761354 1 1
0.700261252899649 0.68107679337436 1 1
0.350741162540483 0.340457383615291 1 1
0.669791169679621 0.650632490366762 1 1
0.58189978935765 0.562977192857892 1 1
0.558304420716345 0.542278987639038 1 1
0.587814317285965 0.571485919063801 1 1
0.389116169982118 0.379549373731376 1 1
0.518656006036414 0.504629497282938 1 1
0.466441773217315 0.451973327307754 1 1
0.623390960526852 0.60311290510875 1 1
0.436854248486018 0.423590917497176 1 1
0.54388134837098 0.529369114965283 1 1
0.645292296152482 0.626052939704702 1 1
0.338565051104564 0.327225372297745 1 1
0.415949816098702 0.403493338872268 1 1
0.632219463956252 0.610502677196306 1 1
0.486118605311887 0.470829388817934 1 1
0.609591234458009 0.592747314789708 1 1
0.556972827653759 0.540355753157544 1 1
0.460120031511601 0.446350954817132 1 1
0.579102526988644 0.559827984121434 1 1
0.433880198299829 0.420706947521303 1 1
0.41944197548361 0.407338338427238 1 1
0.473302234145354 0.460185803360498 1 1
0.389979689682247 0.381311204744926 1 1
0.603010946534167 0.586799618963944 1 1
0.252484247584449 0.243974909182285 1 1
0.483234067817856 0.468900401168089 1 1
0.48750081814323 0.472825003812252 1 1
0.697895795459004 0.677836711351308 1 1
0.536431606467122 0.521457459073015 1 1
0.702266680578987 0.68204356034443 1 1
0.391037091229731 0.380309163104322 1 1
0.369787116020213 0.357308088279769 1 1
0.385237591939779 0.373953216132494 1 1
0.258649064398971 0.250550376709896 1 0
0.379362420165178 0.364733296480074 1 1
0.649736704454373 0.628917001075902 1 1
0.507332738628334 0.492395304707192 1 1
0.893657588943076 0.866689483713886 0 0
0.408293789861004 0.396488361857288 1 1
0.620344862309826 0.602763677535063 1 1
0.42253548587448 0.410510595825097 1 1
0.755753084646529 0.731411987962102 1 1
0.29782250466811 0.290832569445105 1 1
0.32921349653425 0.319201186279506 1 1
0.474478789960331 0.459924568312265 1 1
0.812621501073975 0.78790054650429 0 0
0.444584079191379 0.432089901623108 1 1
0.733840247946934 0.71160707218131 1 1
0.589536552817698 0.572055863127879 1 1
0.423620503175735 0.412391054818421 1 1
0.605862904621251 0.5888451855608 1 1
0.641887673111783 0.624702039263041 1 1
0.467179324623353 0.453358968603554 1 1
0.618178894272879 0.599854992417692 1 1
0.307263444681158 0.298377307156819 1 1
0.489889098180414 0.473945381214188 1 1
0.540408423163319 0.524975616556775 1 1
0.501410687986074 0.485234208943119 1 1
0.568961044994797 0.553104017542797 1 1
0.448282464499913 0.432494609314759 1 1
0.367901694028672 0.356245122286973 1 1
0.44541411024215 0.431713088524112 1 1
0.300080335672965 0.292828558110827 1 1
0.449406024140988 0.435320798713502 1 1
0.438900268744445 0.425600648267051 1 1
0.420781087978158 0.40828818166115 1 1
0.465837782635902 0.452196852798608 1 1
0.437402236715983 0.423616078731535 1 1
0.474720650393139 0.460703240947183 1 1
0.486475712702561 0.470068845543878 1 1
0.537296860420897 0.520724624122938 1 1
0.664662694957578 0.644396215873994 1 1
0.287529590020016 0.279407558096948 1 1
0.624128009652348 0.606987528906257 1 1
0.288018015063078 0.279339601765575 1 1
0.55399727962625 0.540233232290203 1 1
0.551958964173365 0.536313145379028 1 1
0.547327487179255 0.531367439457204 1 1
0.482735645736545 0.468162848404042 1 1
0.348069978223263 0.338855212285851 1 1
0.42615066378305 0.412095461758829 1 1
0.500124925193129 0.484487314729702 1 1
0.479426141359585 0.464008927108678 1 1
0.483087312301412 0.469482464638338 1 1
0.60522905325034 0.58772981435828 1 1
0.483320002018437 0.468816635979186 1 1
0.304779614884504 0.295597198981404 1 1
0.440571690105224 0.427407613935009 1 1
0.586989379358958 0.568815830644701 1 1
0.50766245863556 0.494471491176472 1 1
0.564315936250858 0.548005194618024 1 1
0.443153737343729 0.428753243318492 1 1
0.766207343930333 0.741170847426279 0 1
0.651130124494803 0.631878448662238 1 1
0.312703614692102 0.303939814737784 1 1
0.600555463832429 0.582141785210294 1 1
0.259940048690197 0.253800684854127 1 1
0.283522190836733 0.276239318185182 1 1
0.496315322516136 0.480810939042948 1 1
0.513519561868628 0.498542973536759 1 1
0.37373127131546 0.362950832921914 1 1
0.340706480523428 0.332002648900577 1 1
0.388443463861492 0.376355117302938 1 1
0.519058074211212 0.504361930845738 1 1
0.342612128866756 0.33162493334785 1 1
0.422728388357722 0.408789693948081 1 1
0.596530605916917 0.578191895804703 1 1
0.511592684963188 0.49600706951358 1 1
0.482560066562878 0.468400154180113 1 1
0.452572031441586 0.439577336577264 1 1
0.471385296380576 0.458486712716285 1 1
0.391312455648343 0.378225473350362 1 1
0.560592621874844 0.543512655790691 1 1
0.563755047238746 0.547817641802382 1 1
0.583282190884922 0.56584060217399 1 1
0.601345740996865 0.582877718912684 1 1
0.227588459618602 0.221023202251912 0 0
0.715308499048934 0.69530887348925 1 1
0.530179726441915 0.514228861747371 1 1
0.461481269642594 0.448600496801204 1 1
0.323239342587042 0.313589240380509 1 1
0.540283075776984 0.524284516995915 1 1
0.491093304880127 0.47697556000948 1 1
0.556662195593765 0.540301084363957 1 1
0.495878674283438 0.48040740306867 1 1
0.473259200533669 0.461020702245474 1 1
0.399839638424644 0.38794543551135 1 1
0.450649102168349 0.434816746766401 1 1
0.397741173442791 0.384800900001887 1 1
0.473414601423662 0.460647227917162 1 1
0.623130985239852 0.603713417879601 1 1
0.422852330156059 0.409454516184635 1 1
0.558965421657319 0.541234347923879 1 1
0.411487647446354 0.400211453179398 1 1
0.453511754136224 0.440595887775721 1 1
0.396069968196645 0.384072653956935 1 1
0.781664196141228 0.759374364301552 0 0
0.655228862072967 0.636184465693225 1 1
0.518549297101938 0.504440930303867 1 1
0.570379265630733 0.554460210306772 1 1
0.2542699018359 0.24668510269739 1 0
0.677236523615207 0.657777925496113 1 1
0.591853368302689 0.574527169260809 1 1
0.339240462769291 0.330954206585919 1 1
0.628684240955349 0.609606528485475 1 1
0.562401911074205 0.546629060717859 1 1
0.680760053357356 0.660025758887483 1 1
0.425150221839061 0.415452555885977 1 1
0.63210481290267 0.614280349293047 1 1
0.56061263214398 0.54236810153547 1 1
0.593027573188671 0.573096704442356 1 1
0.453905756143374 0.439768774041414 1 1
0.422772732274749 0.410550301082535 1 1
0.514920282783538 0.499038865098498 1 1
0.521904094736375 0.505593472798817 1 1
0.855919794426747 0.830981165751534 0 0
0.489443021818041 0.475245329905208 1 1
0.512545153391831 0.499187046531836 1 1
0.582688341770044 0.567275436080015 1 1
0.808238926024843 0.782839752821966 0 0
0.693377221765108 0.672826664732775 1 1
0.521022100621367 0.50641044729519 1 1
0.512732723260574 0.497331650536638 1 1
0.490169436794671 0.47461037277903 1 1
0.51115416965889 0.49691089584395 1 1
0.491269578426447 0.474263006825925 1 1
0.479504775878529 0.464813448464048 1 1
0.548411692710376 0.531515981467081 1 1
0.406562196365585 0.393653489582602 1 1
0.446442783050407 0.434467516468104 1 1
0.604580260621825 0.584676318663607 1 1
0.510715546375031 0.494953087789363 1 1
0.705861237764157 0.684930097416706 1 1
0.459570637537501 0.448225641975932 1 1
0.407410352646604 0.396219101293198 1 1
0.292988666311849 0.284357155426852 1 1
0.575367800209981 0.558506771600343 1 1
0.535337043295022 0.51975596537814 1 1
0.504078806823254 0.48825653764995 1 1
0.52192608518185 0.505574149903562 1 1
0.342339461699233 0.332865688014107 1 1
0.37806532827305 0.366587370778841 1 1
0.454846339663008 0.441172138478281 1 1
0.265535764101147 0.258250899298199 1 1
0.443536052684837 0.430717643797651 1 1
0.470870371525155 0.457755846862167 1 1
0.431851650240298 0.417123055931729 1 1
0.45413064354828 0.442887063092179 1 1
0.402844880861697 0.390899164742115 1 1
0.575057154994146 0.55865817863849 1 1
0.302319925654254 0.293613241668764 1 1
0.419084081989035 0.405456505043726 1 1
0.518742715031741 0.5015167618455 1 1
0.49412928364839 0.47868746086129 1 1
0.419132037994413 0.407162838062551 1 1
0.472846465867898 0.458633382879034 1 1
0.562596384395818 0.545332932433759 1 1
0.401900751430281 0.390719605751112 1 1
0.155942871880868 0.151565090184483 0 0
0.246565067400652 0.239249180381667 1 0
0.586106142986606 0.569335939160831 1 1
0.383024518862782 0.37082603844394 1 1
0.589275352551233 0.570601978027329 1 1
0.50024364258236 0.484822181225405 1 1
0.550338621856927 0.534774059597278 1 1
0.365512502629217 0.35431736846214 1 1
0.582945414322325 0.566638745548098 1 1
0.395067015917532 0.384193550647645 1 1
0.436307832329302 0.423539603882198 1 1
0.56187717858203 0.546077301236615 1 1
0.678429483514939 0.658022780037436 1 1
0.548003753553321 0.532586548984896 1 1
0.445520314017996 0.433396377343355 1 1
0.282115613840795 0.272274305894384 1 1
0.335470599014067 0.325375655994101 1 1
0.607112345325911 0.589586132602105 1 1
0.795763367573422 0.772512910908187 0 0
0.455431851624902 0.443139104657547 1 1
0.63643121733031 0.618563893802932 1 1
0.330714439992884 0.319571525077556 1 1
0.709769486955335 0.687410091929586 1 1
0.332125425317634 0.322399316609378 1 1
0.463930254426243 0.449920530464185 1 1
0.449950556234189 0.436698776057579 1 1
0.471583555426862 0.456752858063739 1 1
0.654021608008177 0.636262792441048 1 1
0.363937233651032 0.355035985806768 1 1
0.612740652674708 0.594250320049472 1 1
0.0737180585789323 0.0706646497213806 0 0
0.4552130870341 0.439907754548839 1 1
0.721944805296756 0.700031199527086 1 1
0.804846334276198 0.781321524168162 1 1
0.626434977867877 0.606963492893581 1 1
0.446943660892097 0.434490631268743 1 1
0.577837376950628 0.559664921631586 1 1
0.43312593810994 0.419071301856161 1 1
0.434634638237408 0.420163571830264 1 1
0.457397671919251 0.442814064650736 1 1
0.461941249631455 0.445889600634463 1 1
0.54409081839265 0.527729193646742 1 1
0.66855438746428 0.649542842458287 1 1
0.425817237180275 0.412967814942224 1 1
0.521020038400338 0.5064195561568 1 1
0.553261053898988 0.537544356510678 1 1
0.640496442940913 0.621937816092299 1 1
0.538453715531826 0.523405190148712 1 1
0.63513172183432 0.615976318015688 1 1
0.522651029595576 0.507717254498186 1 1
0.61347441768393 0.596365240787555 1 1
0.514973271371495 0.498665634577549 1 1
0.559362571398492 0.543593590838272 1 1
0.436295507620072 0.42335825554897 1 1
0.398854088373115 0.386809457619067 1 1
0.331739029574477 0.322307235423708 1 1
0.696792723359029 0.676360448119731 1 1
0.481223769397621 0.468469773288437 1 1
0.533550741659286 0.518002957983657 1 1
0.716373367270693 0.693783791104983 1 1
0.436606963054915 0.42303991067834 1 1
0.383256470838106 0.372410460301058 1 1
0.364470839217626 0.353918837379047 1 1
0.525953373151418 0.510153347055489 1 1
0.38068674584958 0.36922594099928 1 1
0.480554544860042 0.465268053920368 1 1
0.777855344165442 0.757695448434463 1 1
0.465536637149775 0.45312200888125 1 1
0.603651087099768 0.584866092964976 1 1
0.620163134833439 0.602650806689403 1 1
0.517502329105551 0.50277923158533 1 1
0.792379236111265 0.769723796698155 1 1
0.448354005188248 0.435937850963699 1 1
0.554255925677885 0.537720470466938 1 1
0.614184705534077 0.595367490701581 1 1
0.657883403911173 0.63822806039546 1 1
0.493720614045985 0.480919921102693 1 1
0.494944347466967 0.481002218405345 1 1
0.554550589306824 0.537993273389776 1 1
0.357163596285319 0.34815040502043 1 1
0.568722338884072 0.552286945214262 1 1
0.403484272594557 0.393005450175448 1 1
0.549509833314082 0.533737902036574 1 1
0.419075947032884 0.406863267034754 1 1
0.53083700963277 0.512696204985124 1 1
0.50760554022733 0.492273809868477 1 1
0.376742571136644 0.364943116643955 1 1
0.413973240428504 0.39672211759998 1 1
0.624149159901813 0.604231615148225 1 1
0.497449963718862 0.4824121220476 1 1
0.692625627757791 0.669989223612843 1 1
0.401233974824794 0.387963350861251 1 1
0.479751803230226 0.46592180934051 1 1
0.58287729862337 0.566173046782546 1 1
0.5834565036327 0.565642182738589 1 1
0.53220052170935 0.517108149631894 1 1
0.548129130925198 0.534262717245499 1 1
0.604619530749778 0.587071283443601 1 1
0.675407260096473 0.65267194921867 1 1
0.596856388655446 0.579420222431351 1 1
0.579820322374572 0.56079429833839 1 1
0.461541789391617 0.450412895898781 1 1
0.549951447665584 0.535635435694332 1 1
0.638800139521722 0.619198498752604 1 1
0.50904722271799 0.495250533076579 1 1
0.678806998372328 0.659919927589854 1 1
0.395688471085657 0.384511802762855 1 1
0.545243973883444 0.529835131423497 1 1
0.741681713363638 0.720847535249257 1 1
0.368193932230019 0.359123877938012 1 1
0.511982211777915 0.495956465930508 1 1
0.435937818052857 0.424621735499645 1 1
0.319346018872389 0.309694477682221 1 1
0.346770257592922 0.337167631845169 1 1
0.138884546352097 0.134632568894295 0 0
0.292506855524973 0.28424934473008 1 1
0.494083207508956 0.478774237523616 1 1
0.564748721943719 0.546134128864986 1 1
0.460524341781087 0.447269303443013 1 1
0.544501860694816 0.529889880023672 1 1
0.377320739618089 0.366552708413845 1 1
0.528313109448705 0.512729310606025 1 1
0.653066079905749 0.633428847522286 1 1
0.555680817472941 0.540214844362995 1 1
0.235682613900591 0.22816253407273 0 0
0.640658575696389 0.621651453641448 1 1
0.423660052755397 0.412568464892512 1 1
0.468101574755494 0.453482671902424 1 1
0.410100146940395 0.397432841868032 1 1
0.678024428207119 0.658871664377373 1 1
0.476311084649021 0.463089632613618 1 1
0.388956376776498 0.378211457668893 1 1
0.353211246927672 0.342394927163655 1 1
0.575519379389364 0.558148416154021 1 1
0.613797000196833 0.596244622070689 1 1
0.553186289562923 0.536319600505314 1 1
0.513455517740026 0.497444877279469 1 1
0.511582146864866 0.496615975638945 1 1
0.43606790522567 0.42426483294853 1 1
0.514822449759952 0.496573824572615 1 1
0.791388759065497 0.765984762629214 0 1
0.487259906322998 0.472833813171821 1 1
0.646769035391224 0.629505490258821 1 1
0.376273964948205 0.365370239637005 1 1
0.354385309715428 0.344750401863056 1 1
0.402571967480345 0.392728150871908 1 1
0.333923332224332 0.322524646237844 1 1
0.394893862797722 0.382520435231183 1 1
0.59582500394684 0.578463195110723 1 1
0.486294868677254 0.469206014285139 1 1
0.654082893293973 0.63519515325145 1 1
0.46318905994952 0.448997270016942 1 1
0.375859381722174 0.365137332150579 1 1
0.54732295517741 0.532096861208047 1 1
0.771314569295317 0.749550349134452 1 1
0.442733834323747 0.432038791591028 1 1
0.513236448723821 0.497928435648904 1 1
0.579438129907279 0.561953604469662 1 1
0.520336264188158 0.505215302886182 1 1
0.461148694732199 0.446733445008158 1 1
0.43793670061655 0.424000378050477 1 1
0.358376020540538 0.348295967563227 1 1
0.35094724421077 0.34163506738493 1 1
0.542310334743972 0.5262226682575 1 1
0.581811309611829 0.564288210097159 1 1
0.424277893539451 0.41190892997448 1 1
0.645540016950723 0.627419383935593 1 1
0.552639328343968 0.534515209660659 1 1
0.599661641327257 0.582105950545928 1 1
0.335123498457085 0.325091788229371 1 1
0.493563199603833 0.479013042894321 1 1
0.314067147065119 0.304835842775508 1 1
0.32074203397447 0.31159233960301 1 1
0.787801477572987 0.76659202601611 1 1
0.338414223784653 0.328832795733664 1 1
0.749616500196029 0.725071645760765 1 1
0.653794141474778 0.634232123011899 1 1
0.529873064137672 0.512797160240806 1 1
0.321274915715135 0.312144322705303 1 1
0.435779388267545 0.422847627804206 1 1
0.265274803243815 0.257101982512139 1 1
0.494315038670373 0.47798272596163 1 1
0.516388870906367 0.502906588766804 1 1
0.332988509437111 0.322562350945594 1 1
0.348724697304256 0.339486970963276 1 1
0.561516921062313 0.546157620779187 1 1
0.538350307534792 0.521053066253246 1 1
0.426302252382885 0.414250217901957 1 1
0.411627181631676 0.398689687590944 1 1
0.538720155630311 0.522479473921162 1 1
0.326158493247013 0.314132171889729 1 1
0.447226292389492 0.433747296217196 1 1
0.314538251801412 0.306148320920687 1 1
0.573776388795276 0.552766350931261 1 1
0.452658213288998 0.438580388876165 1 1
0.695340777662211 0.674539984651817 1 1
0.504942494233695 0.490667317083679 1 1
0.719890885911651 0.698282931222603 1 1
0.41348475349432 0.401290691675405 1 1
0.240685333057122 0.232966194394224 1 0
0.613371880592304 0.59539676018467 1 1
0.465816916998358 0.45220639947488 1 1
0.406403853573017 0.395406666121243 1 1
0.557931176584223 0.542812116432845 1 1
0.481056006027935 0.467103269723065 1 1
0.490414763021624 0.47735824023019 1 1
0.401712809042405 0.388929883248727 1 1
0.3588568682181 0.34839132125886 1 1
0.347292906812173 0.336148519008795 1 1
0.638951832549469 0.619577429220804 1 1
0.322044766551053 0.312964419891131 1 1
0.582759390354674 0.565714270153231 1 1
0.708791569195289 0.689565870647419 1 1
0.414128543443043 0.401480066589331 1 1
0.617514927949493 0.600861442931212 1 1
0.600819355004435 0.581139261951613 1 1
0.619400775749262 0.602967058348521 1 1
0.428334544137545 0.416227667137555 1 1
0.701516655706649 0.677376107149605 1 1
0.479019318627505 0.465343460007922 1 1
0.436681921854551 0.423169660406869 1 1
0.355620938847016 0.345048656895136 1 1
0.329449035093662 0.319342943898555 1 1
0.790080287829787 0.764841047132433 0 0
0.698626670998922 0.6771021148222 1 1
0.586705113216199 0.570332790273989 1 1
0.391646969306553 0.381057480371601 1 1
0.285472920106892 0.277793487366497 1 1
0.371351101035348 0.360463516424115 1 1
0.337099453004974 0.326852620635219 1 1
0.365242126843252 0.357768170760596 1 1
0.568779212615268 0.550912146014402 1 1
0.371195912403333 0.360430203796752 1 1
0.425267911004084 0.411086582592214 1 1
0.713969791194635 0.694663529514059 1 1
0.400483805874709 0.389296333072355 1 1
0.554052949951253 0.536796771036198 1 1
0.738272320573467 0.718646964382669 1 1
0.352452599412172 0.342200638136954 1 1
0.684818132831161 0.664849512771151 1 1
0.488363745222499 0.475941066737561 1 1
0.486628633824226 0.471964758117007 1 1
0.606399226326121 0.589049687012343 1 1
0.376603733377261 0.364638541070406 1 1
0.61823062753549 0.597833929670152 1 1
0.289620632788675 0.281590579825029 1 1
0.438556960854666 0.42539580227399 1 1
0.526540076188132 0.512300839576326 1 1
0.48474874714275 0.468991109039015 1 1
0.193219887705695 0.18567493972206 1 1
0.49623371009615 0.48344269850092 1 1
0.659720436858676 0.641666589267554 1 1
0.651513605200955 0.633460745282396 1 1
0.405483426843448 0.392303020389113 1 1
0.530124607237943 0.51377222307708 1 1
0.417101306539525 0.404651115238189 1 1
0.570785803850308 0.551653564227035 1 1
0.598145105881817 0.579565235805305 1 1
0.503666821232646 0.4851916005361 1 1
0.524137292311717 0.507701018465041 1 1
0.676782057372318 0.656440983883567 1 1
0.273293884023732 0.265189879002384 1 1
0.399937690398679 0.387482866640399 1 1
0.519533796647874 0.504442911033238 1 1
0.468895596001008 0.455566988023372 1 1
0.367049082300983 0.357865271354564 1 1
0.349103823928519 0.336167019563068 1 1
0.490133013550785 0.477085539779775 1 1
0.569291248602836 0.550758636415996 1 1
0.466511955498817 0.451655051368103 1 1
0.6024487153408 0.5842199199005 1 1
0.611063117686611 0.593449821024269 1 1
0.490737586338466 0.47737154535842 1 1
0.354680316736968 0.344368631250401 1 1
0.361307044394238 0.349486459384678 1 1
0.502829923673254 0.487951521572408 1 1
0.619020997773465 0.600829127162268 1 1
0.522409223313707 0.507041453737502 1 1
0.444243659754847 0.431254147939463 1 1
0.441642009084578 0.427314923308474 1 1
0.606775020259139 0.588456407618903 1 1
0.639279393220618 0.62240642768997 1 1
0.353255673796372 0.343424532424878 1 1
0.626429028608162 0.608285962573886 1 1
0.417816404165396 0.406527184670068 1 1
0.407213755725254 0.396797020552416 1 1
0.621110116363817 0.602594590326634 1 1
0.773276802386604 0.748782034382161 1 1
0.493164757469857 0.477946402105407 1 1
0.319156545245685 0.309414609694143 1 1
0.296288651386024 0.287372417751177 1 1
0.575237371452239 0.559846116828088 1 1
0.403292507149065 0.390173200804965 1 1
0.550369091377909 0.535781284597703 1 1
0.512728223367993 0.498462269227833 1 1
0.562175702372249 0.545081358834421 1 1
0.430214568981931 0.416842707340259 1 1
0.416004217601015 0.403854724045998 1 1
0.470309415918943 0.455963065763451 1 1
0.235176932793121 0.227261809722077 1 0
0.621123952786468 0.604174582728681 1 1
0.499332847989861 0.485447958071543 1 1
0.57631754537089 0.559043459443592 1 1
0.38962678949615 0.379854937588615 1 1
0.403890934289207 0.39269485547934 1 1
0.523682166443353 0.507116340352851 1 1
0.357453038630418 0.348399187080774 1 1
0.705999421074997 0.686598615159382 1 1
0.576104284200755 0.560798792750431 1 1
0.366081578479994 0.354639384098727 1 1
0.329882460641726 0.321954270998138 1 1
0.42189111801081 0.41049836592414 1 1
0.583735341644133 0.56567505451659 1 1
0.593788573145917 0.573611329761597 1 1
0.615096194300074 0.597282812841723 1 1
0.532356175240998 0.517248740222514 1 1
0.461501842108707 0.446888433226351 1 1
0.3573237278798 0.344042020838323 1 1
0.576453949739019 0.561760013289983 1 1
0.496010264571324 0.48144507319549 1 1
0.466966540694113 0.452523180479593 1 1
0.417619358536542 0.408687156283608 1 1
0.409533962079018 0.394734573884586 1 1
0.556132173776346 0.539694922347113 1 1
0.499470589428156 0.485030596817714 1 1
0.497919487925362 0.485149872973207 1 1
0.598506055726367 0.579380614353719 1 1
0.512249458330067 0.498112194453098 1 1
0.408642693064297 0.397396009879791 1 1
0.543180759698272 0.526691914068638 1 1
0.54025390956438 0.523306933939784 1 1
0.533772919532826 0.516682598119682 1 1
0.702471322421092 0.68217661309069 1 1
0.246414841097877 0.240044268347102 0 0
0.42626473065996 0.413889791256197 1 1
0.579620788037282 0.564248753220519 1 1
0.556235662087541 0.540248928902966 1 1
0.384379069605423 0.370947268969514 1 1
0.221613980168656 0.215488745073659 0 0
0.30097577492082 0.293613138148106 1 1
0.435845262901932 0.425222687502443 1 1
0.570769049481172 0.554641503350598 1 1
0.505367576555425 0.490001351283085 1 1
0.458855139528863 0.445593858349998 1 1
0.32687501417798 0.31692304317834 1 1
0.35075856572789 0.339975425148655 1 1
0.369650777228206 0.358437330506372 1 1
0.66667337137068 0.648615919117737 1 1
0.521201296832269 0.506221098869447 1 1
0.679329823400444 0.660339945715415 1 1
0.326349787620851 0.31804709729005 1 1
0.561874180718274 0.544951606485833 1 1
0.144826131792132 0.139266740556292 0 0
0.393968597675399 0.382013065667737 1 1
0.631203294569012 0.613113259818202 1 1
0.446972459290195 0.434425781524918 1 1
0.601392473728505 0.583477072389133 1 1
0.59449380690728 0.576578885538034 1 1
0.513842558105562 0.497500647091747 1 1
0.598739163747651 0.579604458654843 1 1
0.866175733246705 0.839870490458125 1 1
0.425903971864475 0.410114048501733 1 1
0.645507674721444 0.626376240564089 1 1
0.41929801829918 0.407215222156928 1 1
0.640871274196917 0.622465389289834 1 1
0.597412323468742 0.580272513431042 1 1
0.480373123453932 0.467142099006549 1 1
0.821173839078648 0.793699769817482 1 1
0.471425049161224 0.458570060404934 1 1
0.496030958338995 0.482031418944152 1 1
0.593802346211081 0.578128297909591 1 1
0.459770767039554 0.446451183240773 1 1
0.501361817538594 0.486648355866821 1 1
0.351520975436783 0.340980889915901 1 1
0.478211059919561 0.46283218123871 1 1
0.570993405002425 0.554521448014475 1 1
0.427305017084148 0.414266496132112 1 1
0.285350591923228 0.27710316954299 1 1
0.561456238347313 0.54346608033158 1 1
0.674363576356476 0.656024225877316 1 1
0.505414789635842 0.491657573704514 1 1
0.19727734250622 0.193857037646021 0 0
0.480103600063929 0.465212797974549 1 1
0.364388249509137 0.3524645749248 1 1
0.40982634510876 0.395815287863958 1 1
0.401445762988523 0.388809413654255 1 1
0.596639351824968 0.578960584301752 1 1
0.333766780558693 0.323398374004779 1 1
0.351797099812585 0.340757426187284 1 1
0.637583886296994 0.618276007253159 1 1
0.555040319916196 0.538647458517664 1 1
0.608798322362866 0.591918113255377 1 1
0.493093084620561 0.478493597276439 1 1
0.679496950298963 0.660132520170857 1 1
0.448799408824099 0.435611484437105 1 1
0.514164330262049 0.500062721063843 1 1
0.564438798700804 0.54701240365033 1 1
0.372022918317806 0.360151165599473 1 1
0.527716276061359 0.512243340853305 1 1
0.510496909684348 0.495666778248202 1 1
0.552386849788496 0.537740875755679 1 1
0.643424960474277 0.624142155518748 1 1
0.691997873151428 0.672115932185111 1 1
0.522113841653427 0.507636806090872 1 1
0.379029907885402 0.36914923774732 1 1
0.505405693575105 0.488665716268292 1 1
0.519075932800815 0.504235812433958 1 1
0.335572632020076 0.325084301833189 1 1
0.322105299284835 0.31345732190395 1 1
0.454701932685029 0.439568407050136 1 1
0.436881542857208 0.424067135007236 1 1
0.484232366880263 0.470903335260019 1 1
0.644139981515465 0.624237640549231 1 1
0.640199660713993 0.62102342568422 1 1
0.59168581996493 0.573140723449764 1 1
0.616116458955203 0.598292545670738 1 1
0.401942281751381 0.390788443070848 1 1
0.539664443351484 0.526436235431739 1 1
0.62724912185862 0.608986137975869 1 1
0.452613044450561 0.438931051539075 1 1
0.475564041536907 0.460125545840781 1 1
0.530063582673291 0.514468163314276 1 1
0.484555589378289 0.470701238389993 1 1
0.486431669199833 0.472493168714414 1 1
0.464494443007548 0.450455179373276 1 1
0.446728306345051 0.433581559815595 1 1
0.677176033066972 0.655686523610456 1 1
0.464954615968759 0.450325175309867 1 1
0.595607568145432 0.576160751037237 1 1
0.309195238959084 0.300288194976669 1 1
0.428265382345794 0.415491951708224 1 1
0.464808750723154 0.452879625191458 1 1
0.303231137764396 0.29391764743417 1 1
0.338722128585325 0.329065995743038 1 1
0.458149752577294 0.444584087936704 1 1
0.56833434567053 0.549584882727513 1 1
0.540180382086652 0.523780001337383 1 1
0.50530784856144 0.491538496220937 1 1
0.572713214569772 0.556139415892225 1 1
0.627479136582009 0.609104186572299 1 1
0.323622859199826 0.311557716875095 1 1
0.331465208763961 0.321013136011254 1 1
0.535896839608496 0.518313622915056 1 1
0.43998111334114 0.428118626003381 1 1
0.667201718501935 0.64786342089173 1 1
0.524258906314084 0.508883495072375 1 1
0.457789724000444 0.444128734302841 1 1
0.470530953126075 0.456772193768967 1 1
0.57050132007509 0.553243374003646 1 1
0.406457754628327 0.39726993173156 1 1
0.516601830535446 0.500393079256334 1 1
0.516791609631639 0.500853834452415 1 1
0.520166133168727 0.506655720990449 1 1
0.392228531393533 0.381092986937277 1 1
0.367914463234214 0.35569440957318 1 1
0.420687245282497 0.409262539704716 1 1
0.560154389581965 0.542883336316309 1 1
0.398938890506964 0.385844703998772 1 1
0.442891124997423 0.432110927832636 1 1
0.582633715308052 0.566035085163721 1 1
0.494525540195397 0.47919996477505 1 1
0.666906499814967 0.648952051067752 1 1
0.509874163219274 0.494368088542039 1 1
0.54131824037573 0.524473707018773 1 1
0.512994018930595 0.499214628011826 1 1
0.530676589815308 0.516130271149876 1 1
0.480568504281631 0.465511640126045 1 1
0.598502574268251 0.58210465891826 1 1
0.727505661232408 0.705547310213064 1 1
0.782634537956968 0.758604377116115 0 1
0.447418122112186 0.434806811475764 1 1
0.419786458043475 0.408144124934519 1 1
0.343240017741683 0.332202139179894 1 1
0.548578188474924 0.533128086263081 1 1
0.668068256059807 0.649613090028688 1 1
0.592437408586346 0.576440287860598 1 1
0.372741308042647 0.361554580591739 1 1
0.544023125860365 0.529345279848447 1 1
0.457607509670226 0.445177697898243 1 1
0.600766487315957 0.58169730244262 1 1
0.336066410920043 0.326416257516674 1 1
0.430688195123158 0.419808727756796 1 1
0.502975567445793 0.487800095422951 1 1
0.436464308717292 0.420559766186732 1 1
0.333845891943863 0.32357790147965 1 1
0.506632656173714 0.492107897879519 1 1
0.263438765539171 0.255991734954309 1 1
0.272026430326925 0.263906867134357 1 1
0.612634668221506 0.594475238003487 1 1
0.435953210562627 0.423969441813823 1 1
0.497222682157249 0.481834908895618 1 1
0.508435135692153 0.493976036777883 1 1
0.375973901036902 0.365085587586759 1 1
0.489715287518674 0.47366864985932 1 1
0.859469478454718 0.833993008624631 0 0
0.451771332785752 0.439660403455478 1 1
0.582856666592013 0.56590582093258 1 1
0.396444562860089 0.384716470793627 1 1
0.39127394673377 0.379737659166627 1 1
0.715407964644704 0.692001617952175 1 1
0.401103271332019 0.390981207159954 1 1
0.407808464813005 0.393925615741177 1 1
0.587952904052081 0.572561223730886 1 1
0.435625538197313 0.42404113754401 1 1
0.479895642212605 0.46547850778683 1 1
0.582338950597893 0.566388933821016 1 1
0.388992787791076 0.377832484142859 1 1
0.404718603399522 0.392824264577532 1 1
0.573843169557859 0.559465846358894 1 1
0.639605441320539 0.621108016175428 1 1
0.694289043323375 0.671412328286624 1 1
0.415029908766802 0.402395592395854 1 1
0.373866676793501 0.359162099165488 1 1
0.391657660474462 0.379564775134688 1 1
0.722486692642026 0.699297370534305 1 1
0.401792937057502 0.38978581436369 1 1
0.627517795398706 0.609835944240607 1 1
0.266537874982331 0.25907069089967 1 1
0.680013693283161 0.661374758255571 1 1
0.404466373262054 0.394301517710921 1 1
0.548006739796509 0.530996667524345 1 1
0.418732178074753 0.408437214036491 1 1
0.56114186248926 0.543778395187698 1 1
0.579810103696039 0.562328027665162 1 1
0.43355833537096 0.42054412212967 1 1
0.356294335632988 0.345974213484485 1 1
0.455876586482293 0.442624210597495 1 1
0.694711512877983 0.674022709806771 1 1
0.255226807690547 0.245857009521909 1 1
0.585111001869111 0.566349011994291 1 1
0.61733719542673 0.600151396937447 1 1
0.472211148667173 0.459192026083763 1 1
0.703253311721065 0.682834120284453 1 1
1.04662583821353 1.01546876369556 0 0
0.402269777525486 0.390472493050982 1 1
0.767902448734366 0.743111911976572 1 1
0.444100913667326 0.430935587484873 1 1
0.603933619454623 0.58475490186233 1 1
0.36891044735687 0.360267524783844 1 1
0.421328443768382 0.409029803349812 1 1
0.517504008944054 0.503848233026297 1 1
0.518825359733635 0.503255470916523 1 1
0.608819277545645 0.592470356725382 1 1
0.371611870922763 0.360993591053848 1 1
0.454531988268064 0.440671076768757 1 1
0.820564719498281 0.794017800722438 0 0
0.732188797802133 0.712179494085278 1 1
0.463751218283247 0.450028339955191 1 1
0.406186824606748 0.395295142208975 1 1
0.351475913472354 0.343112329691435 1 1
0.617719877612401 0.598386863997774 1 1
0.364123499049992 0.354103799253773 1 1
0.468552566538084 0.453514070644898 1 1
0.610374845078618 0.592234264944581 1 1
0.799954878741061 0.774332277262926 1 1
0.615565671346322 0.596923576199294 1 1
0.620222380043576 0.602093800267286 1 1
0.622176518042709 0.602798203930846 1 1
0.570409884251741 0.552689087526131 1 1
0.616832745018322 0.598824504345402 1 1
0.343448891228492 0.334460257284647 1 1
0.536348102126349 0.519263875709971 1 1
0.584842029851658 0.567448435633107 1 1
0.485259523002962 0.471930442009618 1 1
0.566074606553909 0.549111107304419 1 1
0.559259796572483 0.543839515395139 1 1
0.460117880938132 0.448401382094071 1 1
0.59068372732106 0.572055610169965 1 1
0.41092740041723 0.398116683780282 1 1
0.586663457084015 0.569584895005149 1 1
0.485448412017151 0.471056998910374 1 1
0.517296643608473 0.501795716955045 1 1
0.450276689750523 0.435576444739065 1 1
0.745344893781363 0.724418366411531 1 1
0.402353769242263 0.39090767193517 1 1
0.291382966087064 0.282412620493478 1 1
0.399683113719079 0.386286561711657 1 1
0.34353010654278 0.333848904016544 1 1
0.457139007478508 0.444943619152919 1 1
0.550850688616346 0.534163298696621 1 1
0.391773154517426 0.37943622323194 1 1
0.336593181940038 0.325997262075452 1 1
0.568026406537774 0.552677627191938 1 1
0.444035652014802 0.431712779204284 1 1
0.462107038368745 0.447264559915477 1 1
0.444199524583025 0.432649219345009 1 1
0.62477146096249 0.607880435567272 1 1
0.498784422950916 0.485078039900211 1 1
0.507529141832934 0.493490507451506 1 1
0.422417767967994 0.410258816809886 1 1
0.662161011900889 0.642485166609238 1 1
0.61730152793599 0.598334615033652 1 1
0.57895757585591 0.560257205504751 1 1
0.547545816788067 0.530711099729584 1 1
0.485716300041251 0.4704769824399 1 1
0.255671104475147 0.249158132587829 1 1
0.593924815673481 0.57653964265355 1 1
0.56226772606036 0.545238525169892 1 1
0.569479218083186 0.552449332375638 1 1
0.483054683352665 0.469837301150002 1 1
0.521974034193694 0.505454552317778 1 1
0.537691664225548 0.522614907798667 1 1
0.299085295848391 0.290002504532248 1 1
0.414969207645825 0.402853313073317 1 1
0.247830886605833 0.242056984330207 1 1
0.518748140478041 0.503758898676713 1 1
0.400154633801906 0.38803184127939 1 1
0.510368623692083 0.495319465841143 1 1
0.656097507195807 0.63789678258381 1 1
0.566328032693844 0.549782733819139 1 1
0.257342102026073 0.251543712352263 1 1
0.495808740600297 0.480587667470254 1 1
0.402273550302457 0.38890421560063 1 1
0.430147418783228 0.417943869509699 1 1
0.358823357596621 0.34760230548815 1 1
0.527891036481795 0.511142388437559 1 1
0.58844212142515 0.570929268752518 1 1
0.767311453217717 0.741270717706241 1 1
0.50817151073719 0.493522049085069 1 1
0.568620487797396 0.551953964534426 1 1
0.561995419711301 0.545096286343449 1 1
0.581992366069385 0.563376581142631 1 1
0.542606184807997 0.527003089115652 1 1
0.619680375356059 0.598973934538318 1 1
0.235090049144338 0.229186759882984 1 1
0.804339373711157 0.780073247051761 1 1
0.256091312052865 0.248102120729852 1 0
0.56664337074675 0.549608117522633 1 1
0.675871476607837 0.655358298705723 1 1
0.500326731013202 0.483797782452232 1 1
0.651013091360831 0.630684879503388 1 1
0.562238209133799 0.546405591236758 1 1
0.426740225186625 0.414681688013803 1 1
0.612939850105792 0.595263698002472 1 1
0.535077367364875 0.519812854546238 1 1
0.543889356307231 0.527533193004165 1 1
0.619352892394169 0.600330812347446 1 1
0.405040682491184 0.393955211305975 1 1
0.441611797067847 0.429025482478327 1 1
0.363271614533513 0.35253071070455 1 1
0.311408603819108 0.302199737425959 1 1
0.606476380908462 0.58879759864994 1 1
0.40988798919608 0.398106721757965 1 1
0.653549106017709 0.635205929660137 1 1
0.706202528705089 0.686882522887711 1 1
0.541689166663014 0.523788225947568 1 1
0.374014753916115 0.362314679410393 1 1
0.613906884749702 0.595812572213373 1 1
0.371575914320634 0.360306692254631 1 1
0.440443045860217 0.424954583935448 1 1
0.635226942387367 0.614894872213188 1 1
0.327448240984844 0.3178450709373 1 1
0.649010627444538 0.62962743664338 1 1
0.58906042222384 0.572087271853376 1 1
0.391266535624342 0.383216763891621 1 1
0.578967986114185 0.561339046878326 1 1
0.491345075546634 0.475417647677803 1 1
0.547141576536022 0.531498189102406 1 1
0.405813712329012 0.393927886736443 1 1
0.449291432642174 0.434855464345183 1 1
0.442282810471359 0.428558636627677 1 1
0.543162919977138 0.526885342208803 1 1
0.44246998591073 0.430107452284668 1 1
0.52866339991367 0.513409876101366 1 1
0.63174538987459 0.614579596457651 1 1
0.544011993476369 0.526617982077521 1 1
0.76475043098763 0.741258359249884 1 1
0.574404283082907 0.557418613858565 1 1
0.383670415752847 0.369785796606932 1 1
0.45214019282484 0.438337822916588 1 1
0.501659293262349 0.48487710201364 1 1
0.555940291723011 0.537932714288139 1 1
0.483113133154592 0.470232102788918 1 1
0.538802780660921 0.524987394135094 1 1
0.446326909680983 0.433490563816173 1 1
0.799975701344035 0.7763243914286 1 1
0.394605443003279 0.382754600470673 1 1
0.494960145051346 0.481162519819858 1 1
0.381366672670161 0.371207784514479 1 1
0.433315859034979 0.421078715326551 1 1
0.866289487132557 0.838758205391512 0 0
0.534954834947186 0.520016101734609 1 1
0.503196252434446 0.489478604658135 1 1
0.551909768779853 0.536724525864852 1 1
0.423828065473179 0.410619636532921 1 1
1.04029427175669 1.00834691467889 0 0
0.849832777692307 0.822427727777373 0 0
0.551159023850334 0.535845294057362 1 1
0.616228986329587 0.597488623870759 1 1
0.581437477767498 0.56440303289945 1 1
0.459481737669761 0.446204379397045 1 1
0.585949249210052 0.570069320289793 1 1
0.278650665733705 0.270437400940601 1 1
0.475836440986396 0.460614896157385 1 1
0.549310911847398 0.532665783712799 1 1
0.476697773907598 0.459967659198245 1 1
0.459415564234149 0.444545449148117 1 1
0.345604976745262 0.33611591615912 1 1
0.479782608048943 0.466810753646429 1 1
0.26319893235197 0.253784699243461 1 1
0.470102127023157 0.45496985475302 1 1
0.312844275154963 0.304996405894272 1 1
0.764472171468082 0.742220324568966 1 1
0.627840546002073 0.610622999427739 1 1
0.4575137582788 0.443743702297823 1 1
0.756762034493943 0.736311366266311 0 1
0.522470059682887 0.504781146203654 1 1
0.478424177982954 0.466470182586945 1 1
0.345409379290744 0.334439847053687 1 1
0.536033763100331 0.521533777581865 1 1
0.545101061790206 0.529359557889482 1 1
0.285355228729279 0.27677694849339 1 1
0.485926177154887 0.472609859566517 1 1
0.500759902556366 0.487411630727132 1 1
0.511612477319846 0.496610245904832 1 1
0.327301166753165 0.317932546191185 1 1
0.545087320612747 0.529764534571979 1 1
0.708461658692819 0.687536945165195 1 1
0.536458966682533 0.522111558687945 1 1
0.487451141370525 0.474539631354686 1 1
0.88397312969746 0.857016962684727 0 0
0.733166994290299 0.712052070065764 1 1
0.62075234708984 0.60210783909853 1 1
0.639024399953457 0.62217809709248 1 1
0.68633909362636 0.665646533901896 1 1
0.724280380432243 0.701881999406519 1 1
0.387278319619528 0.376202248194518 1 1
0.449326505263153 0.435737212132671 1 1
0.694591168152362 0.675081479289422 1 1
0.322793843789462 0.312394992780623 1 1
0.467455973631654 0.452406646030178 1 1
0.529646034348415 0.514156628906614 1 1
0.566885532043268 0.552621611692175 1 1
0.574405374967314 0.557241922131768 1 1
0.510889764113119 0.494144977485964 1 1
0.455414664814449 0.438673115744764 1 1
0.556340009956122 0.540330190545148 1 1
0.469030294019323 0.454723732759438 1 1
0.502809146050548 0.488156890287071 1 1
0.580233039423422 0.561806286254969 1 1
0.40172422854656 0.389065537587873 1 1
0.416016410450145 0.404721296674223 1 1
0.567384189118702 0.551533518603603 1 1
0.409838521166374 0.397212860442588 1 1
0.797732650342234 0.773174343110423 0 0
0.310693023640452 0.301071169464266 1 1
0.582249264224736 0.566338781145981 1 1
0.369858804960288 0.358859784949778 1 1
0.569515584663811 0.552433476460015 1 1
0.534211556022471 0.517900059012383 1 1
0.401427693839652 0.389411618567062 1 1
0.192255578736384 0.185407910801843 0 0
0.54013512383674 0.524661120959905 1 1
0.421814796796897 0.409726148437136 1 1
0.609239397725205 0.588875217409843 1 1
0.476855616101339 0.46144885483163 1 1
0.599858952586819 0.582518914583917 1 1
0.530439432227455 0.513938501907815 1 1
0.428439406562933 0.417775869993641 1 1
0.337439437608344 0.326301089763317 1 1
0.421163214264644 0.409238042276628 1 1
0.728646686440618 0.70695749953207 1 1
0.54617190702389 0.529035725768259 1 1
0.630938547110338 0.613761500919861 1 1
0.650293399077396 0.630810841939057 1 1
0.319435982488147 0.308119336834606 1 1
0.346346514557664 0.3364570931629 1 1
0.471053473862511 0.45683625114538 1 1
0.548565500562218 0.533549150771295 1 1
0.469422958759202 0.455391850258603 1 1
0.632541698372785 0.61349584568766 1 1
0.598536056333867 0.582236060651505 1 1
0.736522520776998 0.714037490594297 1 1
0.78790173693629 0.76197853247814 0 1
0.363384613852755 0.353143841222538 1 1
0.861158302313546 0.835587229783972 0 0
0.529738273002081 0.513388457874844 1 1
0.384553159102871 0.375560877835714 1 1
0.673697432812048 0.652413391759418 1 1
0.417569773162023 0.405605701417469 1 1
0.429776795140205 0.415933024063615 1 1
0.605179852877464 0.585915215946708 1 1
0.467486257407116 0.452026424787748 1 1
0.601739535037867 0.583754820168711 1 1
0.543050561067626 0.528146189368618 1 1
0.500785527786277 0.484842960318685 1 1
0.594380036393758 0.576676475094938 1 1
0.429683489886874 0.418336229896208 1 1
0.242180218072803 0.235986848181726 1 1
0.627043105352708 0.61093296026778 1 1
0.517727514675713 0.501943632907045 1 1
0.480536517980137 0.463816669819431 1 1
0.704499550221221 0.683346080527206 1 1
0.377203748226275 0.364900486471834 1 1
0.293679612437098 0.284720043580469 1 1
0.484796666092847 0.469751593588531 1 1
0.467249940333514 0.453476887712482 1 1
0.556845009132017 0.541534683427349 1 1
0.771937456807004 0.748242591898597 0 1
0.538260774149267 0.520837722107386 1 1
0.427724128954852 0.414523122064361 1 1
0.579084454649213 0.562207709170108 1 1
0.491163453220971 0.475898528801261 1 1
0.760381699732757 0.739234031847959 0 1
0.38456800699712 0.371960683878009 1 1
0.418040348620677 0.404839432891871 1 1
0.667442524175573 0.648295219226208 1 1
0.599705068976249 0.582019781009285 1 1
0.561777836882722 0.544830409112002 1 1
0.459302461952385 0.446575635721138 1 1
0.346626427840782 0.33732808113714 1 1
0.662280343206796 0.642327123774418 1 1
0.420417043680842 0.40722518067668 1 1
0.404184505252289 0.392732230922367 1 1
0.654168385938409 0.635612548223337 1 1
0.190941748032324 0.184268722784314 1 0
0.532424695713024 0.516436745689072 1 1
0.51067958849682 0.494296604414038 1 1
0.42551021113468 0.411371577582351 1 1
0.439833433362438 0.422635814688654 1 1
0.566628056682268 0.548054266246642 1 1
0.551731387283833 0.536629606815252 1 1
0.530738105495019 0.514946617754088 1 1
0.448961445771662 0.434063362830405 1 1
0.503337415439193 0.488475038284465 1 1
0.507960207964657 0.49205485039155 1 1
0.649818378282993 0.62961619101971 1 1
0.459173314468715 0.445258051673937 1 1
0.635455896073236 0.615691347939531 1 1
0.492035364146844 0.477082103744354 1 1
0.351529333149305 0.340547064038255 1 1
0.448941152750715 0.435186549468269 1 1
0.43408306384043 0.42190057486322 1 1
0.282226706216167 0.273010083284381 1 1
0.524257181320133 0.508652323089493 1 1
0.561224901012071 0.543113965126468 1 1
0.43055969580527 0.417765403829945 1 1
0.65377581141895 0.634917054923925 1 1
0.469642885815568 0.455809945118452 1 1
0.35088865793008 0.339919987045999 1 1
0.602855636411996 0.585015474914549 1 1
0.393879593435235 0.383658412007289 1 1
0.473189615525398 0.458748098321434 1 1
0.410812340723072 0.399338617387541 1 1
0.454654709122471 0.440987437526576 1 1
0.480010347016343 0.466191230325333 1 1
0.448609645459238 0.432358381112358 1 1
0.475758482844185 0.461073022696605 1 1
0.311657038745529 0.300149528856206 1 1
0.547320678029572 0.532364996286607 1 1
0.489864513473373 0.475549327238469 1 1
0.400178417883777 0.387547272128396 1 1
0.632876421619107 0.614572805786877 1 1
0.614068146337148 0.595459049073637 1 1
0.609999119241754 0.591523201818664 1 1
0.602652432169073 0.586833641435804 1 1
0.497026548157107 0.483173432290119 1 1
0.419859346222114 0.407427033643725 1 1
0.407461650585003 0.395821620760438 1 1
0.633931577581033 0.616040672187573 1 1
0.461513541167067 0.448782824173264 1 1
0.407503200606857 0.395299007884426 1 1
0.482839775790034 0.468961893622125 1 1
0.594518753448022 0.578407135419152 1 1
0.65624901866583 0.637083587789553 1 1
0.423109166193907 0.409567327239036 1 1
0.484624358905995 0.469562243308384 1 1
0.383144652216996 0.371936595303274 1 1
0.237579673515065 0.232152764372715 0 0
0.435572079849296 0.423531200373012 1 1
0.52499769101282 0.510845658556003 1 1
0.478438580407352 0.463716304955531 1 1
0.627858461521061 0.612799906335043 1 1
0.565435397982539 0.55017355700261 1 1
0.547495407881402 0.53065755834849 1 1
0.556715436917402 0.540713434417314 1 1
0.428852395332289 0.415614927018423 1 1
0.372525870299852 0.36215070779739 1 1
0.419518277489803 0.408794355079458 1 1
0.751703469024631 0.728963017094787 1 1
0.824833592073155 0.799449539110328 0 0
0.365353884660755 0.353213061534544 1 1
0.610933882131134 0.595727047225069 1 1
0.445516015778808 0.430377783739022 1 1
0.398307506041089 0.386877437019983 1 1
0.508910103259741 0.495790981368918 1 1
0.204739706735715 0.199121752955139 0 0
0.636705099835543 0.617563818251834 1 1
0.407787348130736 0.397019701442552 1 1
0.501677204278383 0.486552381631036 1 1
0.520165393278161 0.502526701951601 1 1
0.548098318482213 0.53255310284809 1 1
0.436864769280787 0.424115344991006 1 1
0.691848150102653 0.671331377879569 1 1
0.542058970711517 0.52695321030782 1 1
0.566664200602404 0.54918300889537 1 1
0.359321322775827 0.347353560597711 1 1
0.333929421380695 0.323983685305445 1 1
0.589763088784691 0.571020596021778 1 1
0.531415979729192 0.515966611261987 1 1
0.54823394291719 0.531763803704283 1 1
0.406014041507419 0.395006979758983 1 1
0.493796893047949 0.478716825737749 1 1
0.4732686039214 0.459199063493568 1 1
0.609203581284937 0.590556115942132 1 1
0.693218567757582 0.672972255630053 1 1
0.501256213305419 0.485591024129977 1 1
0.482771222428383 0.469341171013247 1 1
0.343068351994393 0.333735297441144 1 1
0.506641078069419 0.493949631034368 1 1
0.454525531620312 0.440093710667387 1 1
0.43445722672909 0.422753182923157 1 1
0.299682072892977 0.290904947844412 1 1
0.272266915210113 0.263922366846777 1 1
0.490878074449786 0.475356735027324 1 1
0.64600007563975 0.626499969080564 1 1
0.469519098004027 0.455066761053629 1 1
0.22455186788059 0.217497176165001 0 0
0.418691722795464 0.405433909232508 1 1
0.674559227447757 0.65621057910478 1 1
0.505373126724706 0.489643070807553 1 1
0.563612528142844 0.547220151553367 1 1
0.482367810067089 0.469210598723201 1 1
0.692095555707267 0.672811090499961 1 1
0.428201783726391 0.415807702013781 1 1
0.368104735127245 0.3580652511574 1 1
0.4070931226809 0.396379709870987 1 1
0.397966495402406 0.386116591070575 1 1
0.559182699377259 0.541437958812525 1 1
0.45827044283761 0.44460770043808 1 1
0.533169392237914 0.515990211437645 1 1
0.385270738719774 0.374825254161946 1 1
0.461448071347663 0.447880281134877 1 1
0.193847853562957 0.188194491028575 0 0
0.147693785351672 0.144574006650473 0 0
0.389403195368333 0.377322564466806 1 1
0.51518400718153 0.500586266660406 1 1
0.705488639457583 0.68597999286234 1 1
0.383311784162966 0.37243602415429 1 1
0.5684154219073 0.551136386335384 1 1
0.630631669174505 0.613953939594427 1 1
0.39637834778449 0.384183685134301 1 1
0.637883878190314 0.618826159394468 1 1
0.532858322934468 0.518233384630461 1 1
0.378213209397876 0.366280574889518 1 1
0.306904876347193 0.296735527725917 1 1
0.810687239867628 0.787805532510333 0 1
0.534300787598935 0.519188926599836 1 1
0.339347768799291 0.329152447802765 1 1
0.515620808449265 0.499736307498591 1 1
0.490160577421249 0.475369222696905 1 1
0.487544846815879 0.472086225346967 1 1
0.640666142337089 0.624221171247627 1 1
0.652993681322109 0.633906615277832 1 1
0.402572622847547 0.389107983228705 1 1
0.620920942130456 0.599748894274928 1 1
0.65609897711756 0.636516543315057 1 1
0.622422765892264 0.604370771573445 1 1
0.495700791724303 0.48289008925488 1 1
0.684260923607085 0.663893300191317 1 1
0.557020472512414 0.540954399708674 1 1
0.641507062863444 0.621362597527331 1 1
0.497284533536699 0.481014182734884 1 1
0.363785458148228 0.353123020557192 1 1
0.391459310603898 0.381295280253924 1 1
0.444174535733584 0.43054263652894 1 1
0.0836836624143006 0.0804648895883756 0 0
0.53780211928353 0.520403029068853 1 1
0.521240305648639 0.505216319760657 1 1
0.850182447620437 0.823231982271287 0 0
0.500335964481659 0.4824764849844 1 1
0.383730969956404 0.372550484203834 1 1
0.556889612946509 0.54115843869052 1 1
0.478697686472695 0.464859936766893 1 1
0.563462238362382 0.548030982729966 1 1
0.368528801854337 0.356432078797495 1 1
0.674128446340667 0.654722324397194 1 1
0.711047291649911 0.68709375502752 1 1
0.48434469010121 0.468618953947903 1 1
0.548434182357108 0.53161670614191 1 1
0.368380221400411 0.358566634743525 1 1
0.653019916556694 0.632496502747514 1 1
0.501227295095309 0.486271867315675 1 1
0.222973854939994 0.215146465468367 0 0
0.336414779751662 0.326668596802081 1 1
0.527777471831249 0.51376800389866 1 1
0.571084716036234 0.555665614479013 1 1
0.635206578614106 0.616173521897633 1 1
0.376595760520606 0.365828080076821 1 1
0.451019026599205 0.43781405073693 1 1
0.557925472789702 0.541383165479334 1 1
0.287141930856664 0.278509163085285 1 1
0.577118259559744 0.55912157221969 1 1
0.139574739473389 0.135735302320279 0 0
0.367934979833125 0.357112828449715 1 1
0.387663671313465 0.376278397746213 1 1
0.229575608239559 0.222537762612533 0 0
0.652241259072549 0.632260220211342 1 1
0.373333345474917 0.36237746290004 1 1
0.52891189004288 0.512978490980375 1 1
0.365422794026644 0.353889451801887 1 1
0.200257399695277 0.193173841817246 0 0
0.267273410919869 0.260066681607662 1 1
0.377187055185475 0.367437598560853 1 1
0.577020507655664 0.55700265808312 1 1
0.406664102459766 0.392519676502159 1 1
0.358229991150271 0.345561880219423 1 1
0.338580927207592 0.328974633997358 1 1
0.385482688121651 0.374173442168472 1 1
0.830125989082513 0.804835156877055 1 1
0.506625914508853 0.494099916513836 1 1
0.55656651464463 0.540982524522134 1 1
0.295142116586651 0.286893778643432 1 1
0.32751362385013 0.317574916704184 1 1
0.298776484881421 0.290451917218216 1 1
0.752948676639441 0.73283880942089 0 1
0.595983589237111 0.57865365318819 1 1
0.443541302554379 0.430732722516356 1 1
0.542037659402556 0.525446346626578 1 1
0.649698337060778 0.630107979018525 1 1
0.560067148635194 0.544054299838052 1 1
0.335563064259652 0.325840142770888 1 1
0.430445215342459 0.418104671569349 1 1
0.409281530802927 0.397423686737094 1 1
0.448110827151267 0.436153442517547 1 1
0.446189535502428 0.432951186945306 1 1
0.644677048514647 0.626021053087056 1 1
0.337492004247801 0.32659159458808 1 1
0.534709743253335 0.518904315452297 1 1
0.459701600443938 0.44673487241625 1 1
0.526609529536967 0.510237610536151 1 1
0.575185133032152 0.559461265976505 1 1
0.278963694511662 0.270558800021999 1 1
0.454905294903963 0.443403636834463 1 1
0.361574668668532 0.352502202727056 1 1
0.429132400564871 0.417682338844454 1 1
0.609953404021331 0.591362592038651 1 1
0.617899243868488 0.6013843147342 1 1
0.810623440665341 0.787049921287214 1 1
0.63466994774881 0.614987759894414 1 1
0.615848289553524 0.597861056267592 1 1
0.308392895173239 0.299163164652372 1 1
0.270871162517375 0.263438883290411 1 1
0.438653316667975 0.425620283491186 1 1
0.149796068866463 0.145614044000793 0 0
0.675018514549178 0.656156637701348 1 1
0.389134361666352 0.377725735705674 1 1
0.420371717836393 0.406638297143606 1 1
0.68366630378051 0.664313699316268 1 1
0.601256816468614 0.581975844182577 1 1
0.566374055153718 0.550032714792852 1 1
0.611019701119883 0.59370759264194 1 1
0.663521975445548 0.643022964416673 1 1
0.532431553752234 0.51567202105282 1 1
0.716601902218487 0.697267515695261 1 1
0.599733823003548 0.582407698332391 1 1
0.511386146622445 0.4963545912878 1 1
0.442714829857807 0.429749272413382 1 1
0.575550658468254 0.560640534909458 1 1
0.579157960499893 0.562692819745436 1 1
0.103833451861546 0.101289084279731 0 0
0.429014267475202 0.417438455935316 1 1
0.551211029413096 0.535914822044935 1 1
0.329747783885168 0.321012272442624 1 1
0.520422814773656 0.505186436974099 1 1
0.613020327326494 0.594946609543939 1 1
0.709122209240401 0.688291806323384 1 1
0.404903318762855 0.39220743804637 1 1
0.434552140363552 0.421841596205347 1 1
0.722104940502239 0.700189198984964 1 1
0.630044753578443 0.611801551916281 1 1
0.476740118481887 0.461194667989648 1 1
0.520203881967605 0.505984633530288 1 1
0.682684107619212 0.664190630650852 1 1
0.648823851377849 0.62935649788703 1 1
0.387261689003502 0.374583707919208 1 1
0.259885230635378 0.251700971607994 1 1
0.551377716012826 0.533624749604929 1 1
0.501007572855605 0.48539322920513 1 1
0.370461770560008 0.358704977012668 1 1
0.709727819502156 0.689128631819001 1 1
0.413403675338861 0.400020340382647 1 1
0.379135532916915 0.368432926116144 1 1
0.58065803040507 0.564384816632642 1 1
0.543058157647503 0.528082743112394 1 1
0.484347137789344 0.469860762684991 1 1
0.614051494186903 0.59534505833521 1 1
0.48079052998472 0.466012435394327 1 1
0.41680919902625 0.403894062383612 1 1
0.473870225119668 0.460109447906697 1 1
0.255015068743157 0.247201168299867 1 0
0.494844045395311 0.480898345288467 1 1
0.423354880940283 0.410123122609321 1 1
0.674314645558476 0.654820334312514 1 1
0.384560597822787 0.373628852324543 1 1
0.455875958439194 0.442523044385347 1 1
0.575138390727966 0.556820589745862 1 1
0.518104448165186 0.500986196332688 1 1
0.491878961080854 0.478355779750146 1 1
0.37164924856852 0.361672599137664 1 1
0.639855018499382 0.622662813139554 1 1
0.554154570142609 0.537810069558118 1 1
0.685827168341081 0.667688577663761 1 1
0.665893438632426 0.646364740163304 1 1
0.612460426333224 0.594125264632414 1 1
0.635685263070481 0.618693056863281 1 1
0.577844634213723 0.561250311670111 1 1
0.573086190604428 0.55798000508026 1 1
0.557704596371558 0.540857853921814 1 1
0.380746678332349 0.369595076240694 1 1
0.371485157824103 0.360001512456557 1 1
0.256367571448726 0.247985650903504 1 1
0.511937590129941 0.495479630448414 1 1
0.680288152870759 0.661918336613917 1 1
0.773058929946624 0.749839659008111 0 1
0.698358894599666 0.677297164744104 1 1
0.497797789094422 0.483790030551904 1 1
0.285831175282846 0.278091551741815 1 1
0.678006530388245 0.657287651738152 1 1
0.403396688076165 0.390215578983103 1 1
0.56790984454334 0.551666266849148 1 1
0.404719896903881 0.391962264488325 1 1
0.511435313043594 0.49666216459167 1 1
0.334675500829567 0.3262806062802 1 1
0.553494056713025 0.537389358007879 1 1
0.43908235168543 0.424858982822118 1 1
0.368926963877218 0.356695872130949 1 1
0.463765895331381 0.451191611108922 1 1
0.421619694573639 0.409292026814986 1 1
0.493828887043744 0.479651976732044 1 1
0.600737058562759 0.5816018922921 1 1
0.394014644275261 0.382343478114197 1 1
0.604038254365437 0.585056130576053 1 1
0.423231818014285 0.411667237826325 1 1
0.614983192584614 0.598412257065113 1 1
0.754849650244178 0.733932590698105 0 1
0.493714868425318 0.475712081139498 1 1
0.660943114996027 0.641408360601353 1 1
0.380077916702095 0.368449694501831 1 1
0.372642623879567 0.362017634414429 1 1
0.49245969203505 0.478909344678496 1 1
0.356793307837464 0.345894583712239 1 1
0.5639758439158 0.547797503780637 1 1
0.515058661105283 0.501357335800919 1 1
0.416601690964525 0.40624140475312 1 1
0.500597073776747 0.486261264612936 1 1
0.236066312398071 0.230224285654186 1 1
0.579889514301331 0.562136098980129 1 1
0.564099359484367 0.548291516951917 1 1
0.664480855976216 0.644264334743623 1 1
0.605755056309068 0.58976244443127 1 1
0.441597664043248 0.429753906668601 1 1
0.362994230776054 0.351344538110865 1 1
0.506839860934778 0.49099135191974 1 1
0.605830590535112 0.588166633031211 1 1
0.504546637979724 0.490440231406699 1 1
0.719921791837161 0.698866316572303 1 1
0.587469009501564 0.56943228122267 1 1
0.414296736165429 0.403044968974997 1 1
0.58399232675112 0.568438029656585 1 1
0.47806337311095 0.464974405971336 1 1
0.530152239472118 0.514769195357843 1 1
0.455764593184242 0.441145673527626 1 1
0.519074789579661 0.504675319903317 1 1
0.426504352542746 0.413335019131149 1 1
0.655677072766189 0.637151571486825 1 1
0.64308458895779 0.62520154816167 1 1
0.255901914587666 0.24931465891924 1 0
0.413055798522214 0.401284398967903 1 1
0.462539272885428 0.450491979504508 1 1
0.49936767212166 0.486192088968483 1 1
0.380300833530765 0.369718345982285 1 1
0.231386211480612 0.224370450841562 0 0
0.519324640665981 0.503233481826391 1 1
0.323020001059044 0.312238715743484 1 1
0.594034592119941 0.576364535670625 1 1
0.466295004956143 0.452665162813943 1 1
0.515852964903099 0.501810511110799 1 1
0.402728954129552 0.391878814531629 1 1
0.610872361746815 0.591933612477747 1 1
0.614112737187535 0.594182061227856 1 1
0.607410130300788 0.588913494073645 1 1
0.633947885947212 0.616192311647937 1 1
0.391258134901693 0.380766935178097 1 1
0.405533606008119 0.392869128934963 1 1
0.131786602750506 0.130089823717002 0 0
0.389283024736596 0.378402079543678 1 1
0.351855956448351 0.341347680749456 1 1
0.81868221621777 0.794253308103238 0 1
0.518972766937667 0.506047156345364 1 1
0.596827342950813 0.581016810870606 1 1
0.700411900147089 0.677954979717677 1 1
0.425851418166316 0.412482805793603 1 1
0.726959966086992 0.706725068177044 1 1
0.679902129669224 0.659906260340386 1 1
0.563373381568809 0.544239734176394 1 1
0.540197153139734 0.523665638712298 1 1
0.400059101422382 0.387773741437242 1 1
0.547533315659617 0.532409244456665 1 1
0.292267025999249 0.282505179784904 1 1
0.480501144346177 0.46703122099102 1 1
0.511120516117582 0.493809676621468 1 1
0.477862855585984 0.465171397221579 1 1
0.509401525564145 0.493469550053688 1 1
0.39414682681953 0.381607747525776 1 1
0.347565130144339 0.337561076154509 1 1
0.308754988129162 0.299137567069441 1 1
0.359467641298245 0.348146751750624 1 1
0.297034731794825 0.28864487635839 1 1
0.554611457747407 0.540290816279277 1 1
0.426470590842648 0.414864867938824 1 1
0.281083309446507 0.274155317466158 1 1
0.62019724976159 0.602309495304071 1 1
0.502398649512394 0.487790337593074 1 1
0.425346270001424 0.413272177086121 1 1
0.508944151187708 0.495951856253412 1 1
0.492722429604346 0.478073115075918 1 1
0.573323100162373 0.558266235850505 1 1
0.508908724394281 0.494785013800716 1 1
0.562111717890093 0.544391271998423 1 1
0.441363273291337 0.429516596343805 1 1
0.463683771086728 0.44994791662336 1 1
0.548207515124223 0.530104179275471 1 1
0.741133547818973 0.719105617953358 1 1
0.561045202598528 0.545394673294685 1 1
0.743427632830231 0.721810475652454 1 1
0.532248342143462 0.51643966948186 1 1
0.823880272399937 0.794973392942611 0 0
0.611428260836076 0.592821858837797 1 1
0.616704596503454 0.597648233842938 1 1
0.611315186498828 0.592492093155757 1 1
0.439299161885383 0.424201716397842 1 1
0.380790073515222 0.370598807433573 1 1
0.466549412030288 0.453204505256397 1 1
0.553172479790171 0.536565928916766 1 1
0.331062327663748 0.319994364940882 1 1
0.654336354890352 0.634068755718251 1 1
0.303678305293975 0.295727252938748 1 1
0.525082825905202 0.509976532097512 1 1
0.483112862065432 0.469421224979605 1 1
0.395817075330084 0.382627245056893 1 1
0.451817672845668 0.43731071321938 1 1
0.483956804703184 0.469792034615975 1 1
0.384573595190932 0.374288071865928 1 1
0.478498048132708 0.465165938100873 1 1
0.473950672637272 0.461423306370121 1 1
0.556376033790436 0.539927937637245 1 1
0.322308833381378 0.313477719240531 1 1
0.526010121363149 0.509666168562539 1 1
0.423033702293129 0.410655328343509 1 1
0.440733850174684 0.42722741140924 1 1
0.392150086949283 0.381199053313237 1 1
0.417552591071328 0.405936570230325 1 1
0.63039961439676 0.612486428382859 1 1
0.659592353898523 0.641095276443506 1 1
0.4794224364384 0.465341775023479 1 1
0.356735438036661 0.347000823657548 1 1
0.622057691714028 0.60343985602383 1 1
0.385171386930621 0.37260874563327 1 1
0.523482566376567 0.505896691478908 1 1
0.578066473042697 0.56356907706439 1 1
0.388881580179236 0.376890334406269 1 1
0.522284721987207 0.506539513857165 1 1
0.507508375319571 0.493076315965834 1 1
0.488051033640003 0.473582399459768 1 1
0.417912192339575 0.406707342038347 1 1
0.217755396968021 0.213182950583286 0 0
0.418525996508088 0.407394193677858 1 1
0.284012610700795 0.274103161319983 1 1
0.533393056168098 0.517406867122956 1 1
0.476882400274639 0.463145767495892 1 1
0.305003211993524 0.295985308172022 1 1
0.689453025707624 0.666801015294937 1 1
0.543400710703964 0.52885512079155 1 1
0.427868357521152 0.415147293113962 1 1
0.515458820442351 0.500988343602491 1 1
0.506527057797475 0.49170816106543 1 1
0.619401170689381 0.599907555328108 1 1
0.698667372150825 0.678590717665918 1 1
0.537060501345024 0.520436371524301 1 1
0.543660138298948 0.526929017617873 1 1
0.473682271364972 0.459923629296089 1 1
0.447179494089782 0.434563027127469 1 1
0.409570544305166 0.396704712564338 1 1
0.393240653727639 0.381722927274596 1 1
0.773442861165207 0.752103901962789 0 1
0.571278856525275 0.554258151982301 1 1
0.483453410027185 0.47146529142175 1 1
0.491764078668093 0.478421441739772 1 1
0.50965497299188 0.494191663948765 1 1
0.304334719674864 0.295083558856358 1 1
0.531328390551485 0.515025310462036 1 1
0.484027415667883 0.468273126723283 1 1
0.464721806826637 0.450801055835973 1 1
0.607421362336001 0.589313453721571 1 1
0.504097610192595 0.489102433445476 1 1
0.590578494139026 0.571500452893986 1 1
0.324610062914822 0.316137951078645 1 1
0.403571152445983 0.391082344539365 1 1
0.448950339097692 0.435797299368806 1 1
0.645287463316416 0.624468210565586 1 1
0.436305473066173 0.42276818867768 1 1
0.351847491835042 0.340159751556432 1 1
0.531373196069757 0.517363055771083 1 1
0.327536999668956 0.316763281898163 1 1
0.746802235042317 0.725164514955329 1 1
0.380971110461931 0.369408694088217 1 1
0.399025251385707 0.386030678228666 1 1
0.533260293765308 0.518326702581917 1 1
0.5650746013776 0.548942651046262 1 1
0.415565043029259 0.402570740258509 1 1
0.618650545488297 0.597846592842172 1 1
0.577194223861347 0.560910139846152 1 1
0.430344000433423 0.417909010898619 1 1
0.687747930158497 0.667838367865274 1 1
0.502700161687912 0.487740870824469 1 1
0.507732392051448 0.492996941447179 1 1
0.446405004501916 0.433102668817814 1 1
0.60709569342982 0.587600435294754 1 1
0.365622405994321 0.356524948281277 1 1
0.589124979906619 0.571393155670264 1 1
0.589523312726378 0.572671591937586 1 1
0.469170464568123 0.455566309852306 1 1
0.548184191643611 0.530973702872658 1 1
0.539770079346456 0.523673965312831 1 1
0.357842397760838 0.348601189154585 1 1
0.282149667558991 0.272922670828133 1 1
0.350067530823729 0.339174194919012 1 1
0.300300042350926 0.291491468468685 1 1
0.559419868850964 0.543777921655424 1 1
0.519429249869266 0.504518553843291 1 1
0.522266086661989 0.507147715811946 1 1
0.467263853343646 0.453390137116563 1 1
0.497081865327093 0.4828866769265 1 1
0.502218121521047 0.488661501371595 1 1
0.592554041404354 0.576119820839665 1 1
0.309639084535019 0.29983439698314 1 1
0.540915847868646 0.525456414783111 1 1
0.567317678578403 0.549478764502801 1 1
0.532010094780869 0.51745579988899 1 1
0.554493281026449 0.538676106685039 1 1
0.577675456670944 0.560588142096377 1 1
0.482661860513875 0.470487858249292 1 1
0.288072442519024 0.279737797197903 1 1
0.600186714828384 0.581047086781591 1 1
0.458813175006082 0.445706876066768 1 1
0.587652207108635 0.571931741482616 1 1
0.578006418754783 0.560761896971267 1 1
0.318989884663977 0.311006711811984 1 1
0.445331069341353 0.433329948624327 1 1
0.486272330645113 0.472386755203229 1 1
0.437618461375499 0.424371394185045 1 1
0.582935447361141 0.565294508730357 1 1
0.428858775502155 0.417219680077461 1 1
0.542939675676908 0.528582876896218 1 1
0.385672926237841 0.373786043175818 1 1
0.605980613973734 0.586675994100279 1 1
0.445105620473255 0.431030643714732 1 1
0.419280131982317 0.40690727859945 1 1
0.586751960282666 0.569460464683084 1 1
0.50301413643679 0.486587227803491 1 1
0.556955309650357 0.540173874620287 1 1
0.411113804652082 0.400294669383437 1 1
0.674591004853164 0.6552504269152 1 1
0.605056566809964 0.58538733641013 1 1
0.417131639105935 0.403650981028237 1 1
0.519827798765933 0.504590733482568 1 1
0.434960162920181 0.420967116173355 1 1
0.416997979218576 0.403083172423128 1 1
0.28699076173812 0.27724136387947 1 1
0.430548610919105 0.416934201343008 1 1
0.689119484009513 0.668761288877538 1 1
0.424162964545212 0.410881429695059 1 1
0.632728131672789 0.613606957387177 1 1
0.549441265149393 0.53348013013653 1 1
0.506726350078564 0.493719574183271 1 1
0.437276233203715 0.424247317669697 1 1
0.702067446634699 0.680701414771903 1 1
0.683757744649449 0.662042005285796 1 1
0.584191259220277 0.568473659207109 1 1
0.601592522749332 0.582043892376189 1 1
0.468798533483916 0.455724038558096 1 1
0.410218361030669 0.397640793428584 1 1
0.406118780722858 0.394467620189402 1 1
0.683165754301067 0.663661197877387 1 1
0.522900485695651 0.507564253298577 1 1
0.453724923047982 0.438872896052202 1 1
0.424803979824596 0.412301055631759 1 1
0.44338843291878 0.432052061991569 1 1
0.501868132401413 0.487646956287041 1 1
0.487329159169787 0.47023417815142 1 1
0.413017709437891 0.400461744227663 1 1
0.595177691125759 0.577432921822152 1 1
0.654679171224777 0.634722080421868 1 1
0.500188904970028 0.484510984325018 1 1
0.30225671786941 0.293592993343795 1 1
0.481978471146545 0.467150495595331 1 1
0.479434675187595 0.466373504995407 1 1
0.31860335823003 0.308061560626961 1 1
0.347094280518139 0.337923404406678 1 1
0.608901849943097 0.592436452646333 1 1
0.398006577248996 0.385860258203783 1 1
0.594183526890415 0.575683331373785 1 1
0.495991520281454 0.482946816802673 1 1
0.682847106398869 0.661211097058515 1 1
0.606802789134003 0.590817949453479 1 1
0.890586827490518 0.861927774043197 0 0
0.628601567449775 0.609468919746196 1 1
0.38966399138216 0.376997324351439 1 1
0.534437567989759 0.519126321220535 1 1
0.594998077605984 0.577354241639275 1 1
0.571220712364384 0.553204638745295 1 1
0.685602420538443 0.666021041950674 1 1
0.643789789158463 0.62559804055684 1 1
0.569125537826844 0.553282259441001 1 1
0.570702313580415 0.555009278437826 1 1
0.596251532784066 0.578880705016242 1 1
0.553766767253 0.536575574133199 1 1
0.595290996753637 0.577504163391215 1 1
0.61648407385587 0.598632417760219 1 1
0.439837013409448 0.428048071831581 1 1
0.540157639362811 0.521801889496468 1 1
0.450741783460813 0.436067398944344 1 1
0.566736649929757 0.548992681416077 1 1
0.39818235821589 0.386303407354405 1 1
0.360238766321321 0.347971692383971 1 1
0.623469869699158 0.605948759196995 1 1
0.564825550939994 0.546823627045697 1 1
0.700103480135753 0.680191755027919 1 1
0.4556911548644 0.441377003466849 1 1
0.737695485289981 0.716775858220356 1 1
0.534875557798842 0.515966583760639 1 1
0.392724304022242 0.381638590215671 1 1
0.77313986749998 0.748875299581122 0 1
0.68947569746028 0.668896848573205 1 1
0.486001720512999 0.471738705807387 1 1
0.421644498098596 0.410105203901979 1 1
0.444893938717668 0.432052623340602 1 1
0.219807907561633 0.212443453541902 0 0
0.554904769909978 0.53697409256524 1 1
0.612486539666586 0.595157238996471 1 1
0.383629295320142 0.372513153261959 1 1
0.436218752584548 0.422405135337083 1 1
0.486662099189278 0.472312732752469 1 1
0.578810701685676 0.562410108201244 1 1
0.59206626410609 0.57112381150969 1 1
0.232625112985824 0.226141155614632 0 0
0.244064712728629 0.236494988243505 0 0
0.676811217160649 0.659407403108202 1 1
0.648294088005005 0.629603485823217 1 1
0.778909497170896 0.756793743914536 1 1
0.511160829252238 0.496721904598397 1 1
0.0628159048800011 0.0611054935427085 0 0
0.464693070126045 0.449833319497222 1 1
0.605580507976543 0.587043381165931 1 1
0.40073528908404 0.389588750495127 1 1
0.552693467076755 0.536671427119293 1 1
0.494829633467299 0.480716736378147 1 1
0.42582545939076 0.41250821946997 1 1
0.253208022248708 0.246054534208991 1 0
0.457012454575552 0.444477606269433 1 1
0.676474206764113 0.657443982245115 1 1
0.639587030257686 0.620506541283186 1 1
0.703660513084147 0.682594943843015 1 1
0.626156718612778 0.608421886489894 1 1
0.518597178602497 0.504761622303806 1 1
0.733027888175303 0.709985707650856 1 1
0.488505126491219 0.471326858310317 1 1
0.534576863699789 0.519196613305736 1 1
0.46462347365347 0.450545382021721 1 1
0.655460107561648 0.636536834640009 1 1
0.64483147440095 0.624682279243078 1 1
0.632235558891545 0.61252634845765 1 1
0.335278334046042 0.326469463230974 1 1
0.416072525598343 0.403741198367603 1 1
0.33254040709608 0.321848003528829 1 1
0.500270225439806 0.484353080289916 1 1
0.608332946627705 0.587865155058083 1 1
0.471474233230853 0.456144875206529 1 1
0.313719306225322 0.30499095335975 1 1
0.568774554827536 0.54884645468968 1 1
0.358320096844728 0.347239562012299 1 1
0.38007832038971 0.368232525212968 1 1
0.647613489938576 0.628094315213835 1 1
0.43417183556108 0.421993821737334 1 1
0.575539764263068 0.557351927569664 1 1
0.4058842402262 0.393108515462958 1 1
0.262360729636844 0.256064988424796 1 1
0.376906958622306 0.365305874480338 1 1
0.652123178882036 0.634225278263291 1 1
0.311157631920928 0.30166973332282 1 1
0.409705312408667 0.395475784547394 1 1
0.330657199753167 0.320011110023447 1 1
0.185455754316504 0.180135900325215 0 0
0.703176538573335 0.682335046197599 1 1
0.245082148986699 0.238117677503264 0 0
0.464379424475341 0.448343155754375 1 1
0.520543693936584 0.506677862807207 1 1
0.532601904530589 0.517162248251081 1 1
0.420556406035896 0.40709967812823 1 1
0.696153431287961 0.677411120553826 1 1
0.436793485578138 0.4234648719515 1 1
0.620475411987989 0.602581348753125 1 1
0.370966201170308 0.360106735119403 1 1
0.338761474476443 0.328917961351674 1 1
0.491859677500428 0.478471987054215 1 1
0.423061208727035 0.410790568322422 1 1
0.464219211319892 0.451437229643073 1 1
0.634654317131996 0.616474217640977 1 1
0.540708854034548 0.523989285995751 1 1
0.558247432899415 0.543733354884798 1 1
0.506137381968542 0.492716608861037 1 1
0.340467965201726 0.330460225916274 1 1
0.312114523516966 0.30245561869127 1 1
0.617454401298549 0.598322039474422 1 1
0.560748621576547 0.544706411142921 1 1
0.624334217241014 0.605812661890489 1 1
0.476861670119966 0.463078268836306 1 1
0.375325774962023 0.365718595894359 1 1
0.638184416342804 0.619260666020087 1 1
0.405500406120967 0.392282650831315 1 1
0.524644699992186 0.510666246123485 1 1
0.473131033969638 0.460870280579356 1 1
0.448124922568805 0.433332160948835 1 1
0.507812955103006 0.493257982086174 1 1
0.423339237436579 0.4110660667322 1 1
0.409226684666748 0.397671024604582 1 1
0.546514005595638 0.529859537977517 1 1
0.618654134563435 0.599384770933992 1 1
0.678750646826505 0.6589407784719 1 1
0.621183984449588 0.602175085113503 1 1
0.384271505517239 0.373447420794147 1 1
0.732285842706648 0.710988841497819 1 1
0.640340637080111 0.619728667702262 1 1
0.475292329540956 0.460488020808084 1 1
0.636021000297945 0.615382428768717 1 1
0.662397930711767 0.643519169698894 1 1
0.477686902090659 0.464671330896366 1 1
0.629554418503588 0.610861678299865 1 1
0.764435684703467 0.742178367146031 1 1
0.556337155422056 0.540177910159925 1 1
0.487638462670777 0.4722584314947 1 1
0.597375969870603 0.578745145822716 1 1
0.57269709333646 0.555758063738675 1 1
0.507347236912315 0.493413512342529 1 1
0.447806291962045 0.437541098531641 1 1
0.392713765551283 0.380646293865746 1 1
0.573734694112669 0.556374482674983 1 1
0.434979953153123 0.424011172807071 1 1
0.556106099636508 0.540126225119339 1 1
0.633514059691007 0.614986109513868 1 1
0.503165158828214 0.487932465993603 1 1
0.470918215563455 0.458029212270095 1 1
0.52170724553551 0.505405416736119 1 1
0.432053499833046 0.417786166574556 1 1
0.471827479884728 0.45846854168701 1 1
0.567271965092341 0.550558790866844 1 1
0.593083907645659 0.570842438541003 1 1
0.312887591048105 0.304442951962067 1 1
0.262810225063422 0.25469187090314 1 1
0.463083900897045 0.449272791967394 1 1
0.654418819953868 0.636319618564498 1 1
0.682913014536633 0.661710534474717 1 1
0.49873860949174 0.483722337824104 1 1
0.61947325664813 0.599189782518313 1 1
0.219243002826977 0.213009526335235 1 1
0.642675944241551 0.623814762378971 1 1
0.616979689722102 0.598280063036299 1 1
0.393326745768403 0.381574477743956 1 1
0.604921931123694 0.584944402032231 1 1
0.570952281244871 0.555194256878051 1 1
0.70263591520435 0.680191587089569 1 1
0.496756223002799 0.481355670558911 1 1
0.393047587465687 0.382482428429831 1 1
0.462862828260621 0.450775631401167 1 1
0.571543014256234 0.554242533150465 1 1
0.442147891209889 0.428311802449033 1 1
0.487680612148941 0.472036386233081 1 1
0.336258596235736 0.326251920363331 1 1
0.409620781193614 0.39752935955795 1 1
0.466433193500737 0.454010958501716 1 1
0.670934094946425 0.650679648375766 1 1
0.433876339307065 0.420100515055726 1 1
0.591965860335246 0.574771040020339 1 1
0.373688547233642 0.363400292783127 1 1
0.644883298044943 0.625605845792835 1 1
0.583791547022982 0.566644976601535 1 1
0.619583364089352 0.601200803146551 1 1
0.455693813007194 0.441513063126074 1 1
0.671685440071098 0.653549392877204 1 1
0.411273502850042 0.399730296223073 1 1
0.556578227463135 0.540148581761443 1 1
0.55673265778716 0.541237767804633 1 1
0.277793032171984 0.270944146315172 1 1
0.316285430788661 0.307469259139004 1 1
0.413063174451227 0.401338070005432 1 1
0.520081527386002 0.505918260957041 1 1
0.65540752980532 0.635942049342128 1 1
0.301198631956348 0.292566204037388 1 1
0.455621553307881 0.4428572343387 1 1
0.452952052655687 0.439750813924921 1 1
0.430101211775047 0.417710842024839 1 1
0.4391747290421 0.427179409209258 1 1
0.53041619977558 0.51498113533744 1 1
0.572958089407059 0.556504164170329 1 1
0.530385359567668 0.514747075652425 1 1
0.583758528861297 0.568331868309585 1 1
0.706699040908403 0.686421756993808 1 1
0.561362715188685 0.542890938069732 1 1
0.411198329811058 0.398203439263434 1 1
0.473082949515414 0.458492378128427 1 1
0.527572963180325 0.51115539324825 1 1
0.502829329703832 0.488704175893594 1 1
0.748496166396592 0.725942278081454 1 1
0.631278832686993 0.611663402862735 1 1
0.468890676280344 0.455111792382029 1 1
0.673367820259436 0.650862730787643 1 1
0.677888749297364 0.658608112819514 1 1
0.533160860025451 0.516810814613705 1 1
0.47299504232087 0.457037563315535 1 1
0.459752710254988 0.446086048240814 1 1
0.461252042937789 0.448064060293028 1 1
0.479955546080057 0.466793081645151 1 1
0.654807274330168 0.634564475775147 1 1
0.722917472736117 0.70078097167661 1 1
0.583175426707068 0.565352056453731 1 1
0.456492295089195 0.442433686443587 1 1
0.479437030901392 0.465068796101247 1 1
0.49339518036749 0.480520075390504 1 1
0.725982551962798 0.702964526051596 1 1
0.538656310304365 0.521693828672945 1 1
0.247198881452846 0.239209443354329 1 1
0.452961220165423 0.440144164579401 1 1
0.638141146789364 0.619145697414725 1 1
0.572345269876205 0.553577580497216 1 1
0.510415910883182 0.495986708043071 1 1
0.537705923358746 0.521902284610236 1 1
0.622250115258991 0.603754624136971 1 1
0.710372550614638 0.689846458514773 1 1
0.718599495595535 0.697260533340288 1 1
0.541139688291753 0.525097821288375 1 1
0.751493204508619 0.730325330518803 1 1
0.310038320388182 0.300713564460579 1 1
0.788948280143881 0.766371262448959 0 0
0.609852362661326 0.592069921386613 1 1
0.559394238001035 0.542265949847696 1 1
0.507517897599757 0.492365167701452 1 1
0.460375962579256 0.44788868986858 1 1
0.512586365502629 0.498361638277823 1 1
0.640628096097627 0.621045090287755 1 1
0.65707714784994 0.63594761714891 1 1
0.329933233083755 0.321355346276046 1 1
0.50704437566973 0.493671171638262 1 1
0.498167794653284 0.483419224111185 1 1
0.560872870517131 0.545051570393836 1 1
0.428651374595842 0.417825831985489 1 1
0.494742808570778 0.480163384787892 1 1
0.522725265403289 0.507335484159525 1 1
0.529671080486717 0.513250573367605 1 1
0.594609234700521 0.578262250954116 1 1
0.745307768131866 0.72064610892428 1 1
0.454406972732264 0.441970776694181 1 1
0.682113446010219 0.66141545271521 1 1
0.630968191072796 0.612929387640316 1 1
0.460956226959457 0.445849546410584 1 1
0.415036188044033 0.401759670024213 1 1
0.464743167319419 0.451181580418272 1 1
0.602336796519077 0.586075257090788 1 1
0.330688272244939 0.320586054944752 1 1
0.20963855775298 0.203730224969717 0 0
0.484877821368067 0.471498283033371 1 1
0.426498736470439 0.415844300981253 1 1
0.579095926806515 0.562460136011741 1 1
0.447398444841805 0.434206686963629 1 1
0.440499867167848 0.427802815944095 1 1
0.521672409404845 0.507381081272204 1 1
0.607770009557317 0.591509589305039 1 1
0.635120574796266 0.616829810674693 1 1
0.422711413063797 0.41149333211358 1 1
0.551269920220951 0.535865775444465 1 1
0.646940237410027 0.627895295705288 1 1
0.569663545757131 0.550151457161824 1 1
0.587212712193236 0.572659499832647 1 1
0.479866150351397 0.465353417138617 1 1
0.691526945021553 0.669993045257801 1 1
0.533392900468764 0.517907401165571 1 1
0.588219729074633 0.571660367550455 1 1
0.372570540190672 0.3621603449254 1 1
0.531607324770598 0.51609049681722 1 1
0.376073571422872 0.363258638168353 1 1
0.437990033471554 0.425907892913449 1 1
0.346399540605298 0.335263719885116 1 1
0.602164470763702 0.584592431672116 1 1
0.332411230567581 0.32249665926114 1 1
0.594323083948078 0.57537166683319 1 1
0.335351726694686 0.325337666226369 1 1
0.634136010980813 0.614286637752062 1 1
0.587889808559618 0.570434975974475 1 1
0.37272556816876 0.361033563706272 1 1
0.489492704088063 0.476804714399688 1 1
0.563358156142298 0.54472233149203 1 1
0.785478582656751 0.76382771433365 0 0
0.763115014976344 0.742616811309153 0 1
0.423694358829561 0.410394576483258 1 1
0.53067276338302 0.515915512789035 1 1
0.527298803281081 0.511732561653967 1 1
0.392671066230496 0.380206672525538 1 1
0.678950653677927 0.656624967495324 1 1
0.316712715686261 0.307476482860486 1 1
0.459422124711472 0.446304002270407 1 1
0.758054996035212 0.73414868139038 1 1
0.777327502915125 0.753619596931529 1 1
0.657166699180751 0.637733779903002 1 1
0.3986890873218 0.386241460743672 1 1
0.50835177678904 0.493838105411781 1 1
0.761944402149964 0.73588380536718 1 1
0.463655431370323 0.450622775210503 1 1
0.486708587800741 0.473522482348222 1 1
0.538234108807682 0.521712731415951 1 1
0.438729068164647 0.427911408175803 1 1
0.513620858227438 0.498741679009145 1 1
0.577166974874217 0.558883038557898 1 1
0.543367136447559 0.525248724255216 1 1
0.479597898902499 0.464842358591493 1 1
0.529136838396254 0.510860629075024 1 1
0.722283120116962 0.701926052374664 1 1
0.34267822035589 0.332142112198816 1 1
0.388851728525791 0.377522468380591 1 1
0.48186832065103 0.467201887351315 1 1
0.504737020816877 0.491435063166937 1 1
0.529099290444697 0.514619370526116 1 1
0.674595088494406 0.65555841197997 1 1
0.42174843737093 0.409192835895392 1 1
0.573231991679824 0.555589219571044 1 1
0.577773033899426 0.561772405282787 1 1
0.499453030043041 0.484443607548832 1 1
0.391368032828778 0.380804798960203 1 1
0.426919703262347 0.415772696020817 1 1
0.583627965010298 0.565965520958043 1 1
0.152621791161544 0.149007444713457 0 0
0.670586291121678 0.651666753575976 1 1
0.440165322781463 0.428149836510025 1 1
0.279641132041847 0.273002734773658 1 1
0.321037381195633 0.312279796873092 1 1
0.442836770575594 0.430976497759699 1 1
0.442927694167076 0.429465010478709 1 1
0.621580815540271 0.603208365363475 1 1
0.708556794940847 0.687827438116481 1 1
0.494244776981591 0.478743161621652 1 1
0.553333285189372 0.536887099344871 1 1
0.422755685690591 0.409794158201335 1 1
0.546108893024254 0.528668819195719 1 1
0.646071813524261 0.626889285926832 1 1
0.381482730887632 0.369811880251021 1 1
0.480090264472256 0.466339740574029 1 1
0.290915495257286 0.283129216491716 1 1
0.67213043023078 0.651578878866483 1 1
0.585766221308951 0.567377854832667 1 1
0.458686074868852 0.444848148107842 1 1
0.486885085028531 0.473574338722187 1 1
0.585919262885497 0.568228908638947 1 1
0.628972755166412 0.609955620517103 1 1
0.57389707972784 0.557067436619774 1 1
0.610294019253027 0.592407729350209 1 1
0.557984106157877 0.543061844112842 1 1
0.596666293499366 0.578722651677838 1 1
0.528203908169827 0.511141257244432 1 1
0.437995576348456 0.425553765685483 1 1
0.28497260534982 0.276025665451091 1 1
0.500555542831607 0.484498508902156 1 1
0.735230053341666 0.711697430369302 1 1
0.721981420296103 0.698774861405931 1 1
0.31566456429544 0.30635494991918 1 1
0.358483264708959 0.348924489968592 1 1
0.391493997683131 0.379619203791447 1 1
0.253447676613825 0.247045400085935 0 0
0.409663324153364 0.395639104029785 1 1
0.32836645989714 0.318670324336886 1 1
0.590215523868095 0.57242447223227 1 1
0.148219300538251 0.143670672119331 0 0
0.386532194042266 0.375321172233941 1 1
0.746320289766486 0.724170963949546 1 1
0.539116668458319 0.52271349014555 1 1
0.395497521821156 0.382941179534783 1 1
0.321265912496863 0.312892784811367 1 1
0.642784741826881 0.624753676379948 1 1
0.627487455931538 0.608860058779323 1 1
0.475872791545577 0.461253240759448 1 1
0.832919188203892 0.808335779372826 1 1
0.343329172422124 0.333787000833121 1 1
0.500341954561449 0.485865284023645 1 1
0.504345807744495 0.490260674793919 1 1
0.387894004024288 0.376595254233 1 1
0.403695571447031 0.391357516360396 1 1
0.405324511232617 0.393202278935055 1 1
0.752419328323178 0.72861782256132 1 1
0.469767182156719 0.4559854489602 1 1
0.493873327300041 0.478744728555428 1 1
0.49788867358188 0.483251882529474 1 1
0.432092875630274 0.420558356442134 1 1
0.2432935116063 0.235235757241324 1 1
0.570147344823085 0.551840746583077 1 1
0.646290932170819 0.627581765584017 1 1
0.467589465244595 0.453149357801715 1 1
0.486329931470184 0.474015596363715 1 1
0.538093239769964 0.52178797018695 1 1
0.467480757788623 0.453630757479983 1 1
0.433857602476879 0.421977546723681 1 1
0.371592564026649 0.36160628902143 1 1
0.408145725433803 0.396391127779225 1 1
0.306578690735024 0.298304435285556 1 1
0.463266128642654 0.450549111960078 1 1
0.46251504771623 0.446279127433746 1 1
0.469566869460603 0.455954230648048 1 1
0.363718204058647 0.353362914471708 1 1
0.446493437604828 0.433095088051964 1 1
0.514281069118655 0.498547010521784 1 1
0.379285423616582 0.367373661983664 1 1
0.571095543619296 0.552115198830146 1 1
0.368964168730575 0.357607802155269 1 1
0.49084106084519 0.476129931538189 1 1
0.436270965262042 0.423668089672082 1 1
0.357434219940163 0.347557063430965 1 1
0.458017184075772 0.44290722123182 1 1
0.511910963114539 0.492397815968643 1 1
0.544780312167125 0.528039795730773 1 1
0.410765930047275 0.398240598113151 1 1
0.612430755524481 0.59536739196777 1 1
0.426688307321748 0.415644079014469 1 1
0.534938454439746 0.520019412565566 1 1
0.200174686487084 0.194047758270936 0 0
0.493948641270643 0.478006061533853 1 1
0.321090321974865 0.311707694630096 1 1
0.303617450708046 0.29396525332397 1 1
0.503087490620023 0.488122531162886 1 1
0.453752477162854 0.441565453166409 1 1
0.307606639056884 0.298920666114684 1 1
0.407453983515799 0.393883769906713 1 1
0.493481373791042 0.479439492492743 1 1
0.765790267749992 0.743698000649861 1 1
0.466601679283867 0.451804483721176 1 1
0.532354174323526 0.517081507738718 1 1
0.414810633070565 0.401434298371195 1 1
0.47488818965809 0.461920176671443 1 1
0.35630980354768 0.346847418800426 1 1
0.498402034130249 0.484336291213366 1 1
0.271773130438661 0.264550221832195 1 1
0.4662390680863 0.453135784647044 1 1
0.463182383996431 0.448988842163521 1 1
0.457580244800066 0.443982146525023 1 1
0.507733241899063 0.492724138418469 1 1
0.752229709500945 0.729595442475388 1 1
0.364309870901854 0.352855345967169 1 1
0.370153459806091 0.358238693985812 1 1
0.385052722920733 0.374159306500648 1 1
0.428078209982331 0.414568313394497 1 1
0.482869500548256 0.469091693370108 1 1
0.43095210376708 0.419852502977352 1 1
0.398426722684917 0.384475796001489 1 1
0.678173470824362 0.658137429468377 1 1
0.591072869753567 0.573530287100299 1 1
0.462021144371864 0.449131312567386 1 1
0.764146676290299 0.738507253086791 1 1
0.488931583250662 0.472624634405955 1 1
0.392926019221152 0.381279421393977 1 1
0.587831349791425 0.5713337612629 1 1
0.528478100633726 0.512294258801292 1 1
0.441788795164137 0.427965574717289 1 1
0.516693799919094 0.49979112440497 1 1
0.566257790407104 0.549739261897536 1 1
0.476087660164176 0.461534806710883 1 1
0.551199844982642 0.53417009601743 1 1
0.516052183944879 0.501227526521891 1 1
0.334817114388174 0.323175725159194 1 1
0.580012166679645 0.563350403960496 1 1
0.712350404463097 0.68945253049121 1 1
0.502399849383018 0.48917028179464 1 1
0.549499084685776 0.533358041201865 1 1
0.537092869038006 0.521872993047275 1 1
0.464292013149502 0.450680717164718 1 1
0.637554569830501 0.618911562476882 1 1
0.370611245342722 0.35877715423126 1 1
0.511030413128112 0.494633278062315 1 1
0.597250134752384 0.579664074203482 1 1
0.696417325603294 0.677219961783772 1 1
0.444959437081434 0.433060386349996 1 1
0.536595092353065 0.521043770422186 1 1
0.225439594442825 0.21993717651233 0 0
0.737798347101903 0.716679931741659 1 1
0.509748485378202 0.494188973453013 1 1
0.393419443069291 0.381590598267799 1 1
0.549022042066363 0.53197362620566 1 1
0.589028925330639 0.571442075943959 1 1
0.454726402854078 0.440647101545357 1 1
0.28959301639436 0.28112326522258 1 1
0.499191111345719 0.483512097792355 1 1
0.540312748938166 0.525903697713817 1 1
0.625983890943433 0.607067921308301 1 1
0.428310580701471 0.416131135894873 1 1
0.424279554142027 0.411516122013246 1 1
0.668148081282618 0.645921061623765 1 1
0.497811556616305 0.482807733808927 1 1
0.423764761254154 0.411487263952806 1 1
0.345977380106827 0.333367477294863 1 1
0.480694321689218 0.466893030246288 1 1
0.26011039692499 0.251075962297947 1 1
0.168237289695667 0.163023955461602 0 0
0.445301316222885 0.432500121269949 1 1
0.426509282647579 0.412681316468638 1 1
0.521459180758392 0.506601518455182 1 1
0.592613337366735 0.574612131508723 1 1
0.475810389101914 0.46367090946332 1 1
0.414492733108883 0.400935936902484 1 1
0.664262914659107 0.646472344456768 1 1
0.539300049572621 0.522850930159128 1 1
0.639131136782296 0.6191456092231 1 1
0.354010029241171 0.342706929278369 1 1
0.513094542292751 0.498188788714684 1 1
0.564965103249129 0.548767882018801 1 1
0.485723717658707 0.471231074054747 1 1
0.566795608677329 0.549481040819431 1 1
0.474362166486316 0.460589147430108 1 1
0.651462921704579 0.630201216976124 1 1
0.495109404797377 0.481021031568282 1 1
0.226322983074387 0.220852451289933 0 0
0.562225065793768 0.544121017676089 1 1
0.655637038566944 0.634455490760235 1 1
0.402837625231707 0.392517383147038 1 1
0.631884559716919 0.613877867110991 1 1
0.358613702450855 0.346298521799196 1 1
0.613363367497389 0.595859811065245 1 1
0.568755157228602 0.550991636932989 1 1
0.563310011189723 0.54559284675047 1 1
0.416884854049534 0.40417902838434 1 1
0.53796827278786 0.521243621081979 1 1
0.443647354341046 0.430706669567019 1 1
0.549144483310104 0.531789855932718 1 1
0.492461956014204 0.477376268341718 1 1
0.696057385093071 0.673088002835492 1 1
0.523802209276199 0.509871216519065 1 1
0.671259167010238 0.650659128811649 1 1
0.40897876587413 0.397632744516741 1 1
0.56726577332848 0.549129484175391 1 1
0.300841392545596 0.291742088500815 1 1
0.506653291759881 0.491652334106709 1 1
0.454825282344301 0.442191148386879 1 1
0.299614957383466 0.289791500818573 1 1
0.313000480825023 0.30323230906484 1 1
0.573478948373873 0.556297200022626 1 1
0.357184437215773 0.346762743105824 1 1
0.38632541806696 0.374626682379893 1 1
0.508823400687049 0.493267211347416 1 1
0.746645457036846 0.724753325385525 1 1
0.37787787612174 0.366946118060981 1 1
0.576573451643853 0.559997131421694 1 1
0.57072065750978 0.555133502972544 1 1
0.717821195600951 0.695306549217898 1 1
0.641949233062866 0.621817927280524 1 1
0.468291595381513 0.452546935393182 1 1
0.53385162319931 0.518355959587287 1 1
0.386835662039904 0.373652055637573 1 1
0.678785584791829 0.660776405628448 1 1
0.514999593444945 0.500394203457223 1 1
0.68474769801064 0.664308101267526 1 1
0.28489403421222 0.274315635003729 1 1
0.506506508622931 0.490685348811294 1 1
0.555022825860128 0.537089068694539 1 1
0.604530087810805 0.586574467200087 1 1
0.353495320739909 0.342639608454708 1 1
0.489548460373358 0.471522413909191 1 1
0.445582372770379 0.431967082625485 1 1
0.325877967144717 0.317678459356435 1 1
0.584297271837822 0.568416978031836 1 1
0.729341885924761 0.710419273852129 1 1
0.459544330127529 0.446841862577545 1 1
0.575370962406746 0.556970914706207 1 1
0.508228440920121 0.493744560312675 1 1
0.355138914688575 0.344323919426892 1 1
0.489749447620989 0.474580222926006 1 1
0.270109565479967 0.264203455322269 1 1
0.461563030448806 0.44811016245384 1 1
0.319745278090787 0.31010887973951 1 1
0.489242575178909 0.475170329603192 1 1
0.527742833040446 0.5118761540671 1 1
0.599031146240148 0.579364953609922 1 1
0.50600080762427 0.491087372522562 1 1
0.506684282092346 0.48955322156209 1 1
0.470667108197413 0.454898538408084 1 1
0.514514289939197 0.500841444169115 1 1
0.278309703235167 0.270125649207246 1 1
0.592218632131448 0.575363122537706 1 1
0.387105893964157 0.375831516634607 1 1
0.445852989732107 0.433414137795588 1 1
0.49400762314597 0.480058931188547 1 1
0.377194719668827 0.365403252391393 1 1
0.275149860901421 0.268101346548161 1 1
0.462878873773311 0.449597933799212 1 1
0.440862108708259 0.426104748647207 1 1
0.222446967417056 0.216192432727539 0 0
0.634611541152097 0.617174183635793 1 1
0.518308253278639 0.501393977588501 1 1
0.579310754557527 0.563577005491898 1 1
0.492741012408118 0.478633356948727 1 1
0.534111444101593 0.518288253721576 1 1
0.748741893430851 0.728152499180089 1 1
0.626892716887105 0.606975769497008 1 1
0.565100584634362 0.548355308962156 1 1
0.584885276257007 0.566656766113145 1 1
0.437376141720194 0.424274405184344 1 1
0.492806034307946 0.478056765341301 1 1
0.437320163451195 0.420946769616963 1 1
0.369452608047767 0.358559178220053 1 1
0.462346188859106 0.450155541851082 1 1
0.511120914328611 0.495443203787031 1 1
0.356405115839802 0.345698116083693 1 1
0.39870841227112 0.386361886394732 1 1
0.512212155161629 0.495148156740386 1 1
0.404038191742682 0.390130600201983 1 1
0.582463086182051 0.565018743949806 1 1
0.756371537502638 0.733326370693265 1 1
0.574384462744451 0.559911981158302 1 1
0.719269898431553 0.701116684955703 1 1
0.440901927813767 0.426103759018397 1 1
0.369857789216295 0.359621191445191 1 1
0.40241138711713 0.389873737429883 1 1
0.477023957691244 0.461249645584314 1 1
0.70909055106683 0.689285641860958 1 1
0.440205956825606 0.428714272216403 1 1
0.58356012465494 0.565485185604499 1 1
0.666331056468139 0.646349219702995 1 1
0.599855228968845 0.580623012195121 1 1
0.34191027991273 0.331247765996122 1 1
0.319752293969282 0.310688027382461 1 1
0.480509318377815 0.466076930541378 1 1
0.548861386638852 0.529904459473078 1 1
0.662507089750649 0.641116068819357 1 1
0.662006511091001 0.642697938871227 1 1
0.572502932524005 0.554436044801181 1 1
0.860603248164731 0.83469623622858 0 0
0.392323844092768 0.380317935849996 1 1
0.415020346839881 0.402334036695581 1 1
0.556017108090705 0.539747523923614 1 1
0.352427138387406 0.342738506019618 1 1
0.506870731563338 0.491660356308095 1 1
0.580465658755848 0.564655394740179 1 1
0.321691778732322 0.311140871494038 1 1
0.486264622980404 0.473587271890823 1 1
0.753616263073563 0.734063128035359 1 1
0.497329625117134 0.484052064891271 1 1
0.735200335019321 0.711295148219165 1 1
0.432548194900719 0.41984618700002 1 1
0.475215752835506 0.461388312120231 1 1
0.469078283514431 0.454114353407439 1 1
0.355432419112836 0.344708154925778 1 1
0.464808817243322 0.450673236191463 1 1
0.368352835284348 0.359737014708811 1 1
0.725803954917115 0.706262775402053 1 1
0.526953921890182 0.510455212776095 1 1
0.29792192998595 0.288484688273302 1 1
0.578653425192656 0.560083774336965 1 1
0.362331671522726 0.350438075744934 1 1
0.715301022703831 0.695509855318532 1 1
0.504283549340491 0.489090242034359 1 1
0.287941078641842 0.280110658777332 1 1
0.555826081268296 0.537485520314696 1 1
0.600183967160127 0.582357075394394 1 1
0.723539232117042 0.701846642510036 1 1
0.499127949416778 0.485035861106045 1 1
0.716206507711783 0.696408552334101 1 1
0.504829174913007 0.489189947203054 1 1
0.453077728693524 0.439060775030893 1 1
0.53092318134009 0.514622510861041 1 1
0.54564693251665 0.528210910388068 1 1
0.619489123642385 0.601918449212724 1 1
0.543449622940568 0.527250218654482 1 1
0.537753438110802 0.520092834104995 1 1
0.533111562245934 0.516328596640167 1 1
0.601715834920159 0.583887716654683 1 1
0.716813932877296 0.695501697923019 1 1
0.401253541473289 0.390154897999031 1 1
0.676839829373895 0.655913179435333 1 1
0.351531644849556 0.342136334896635 1 1
0.583578243628805 0.566120417959518 1 1
0.0652012425191862 0.0654348644714203 0 0
0.586537573394475 0.568818412701052 1 1
0.563717038674024 0.547336857331543 1 1
0.550111476983328 0.534920601649707 1 1
0.570640601865401 0.555009777614122 1 1
0.409354786888539 0.394040479611892 1 1
0.274659615118589 0.266602403146697 1 1
0.649247272702333 0.629583947288253 1 1
0.31176733397532 0.302333375020667 1 1
0.626574748322227 0.610621017585743 1 1
0.682742515954624 0.664449236748392 1 1
0.769168761645371 0.745933124333795 1 1
0.534539658198553 0.516424948986296 1 1
0.736648077495556 0.714055327619776 1 1
0.693926669394468 0.6732739313671 1 1
0.524252096787105 0.506729020902652 1 1
0.33941920487737 0.330398775135395 1 1
0.384815197791453 0.372958974851524 1 1
0.366053326947294 0.355617771170032 1 1
0.522959999424988 0.507589568547929 1 1
0.420623057870434 0.407552949247884 1 1
0.518103951982745 0.503611197248878 1 1
0.455721842696867 0.44325828427901 1 1
0.487178155710275 0.471984348130072 1 1
0.523349563242184 0.509760483048337 1 1
0.555477480850218 0.539576847619109 1 1
0.687361957775994 0.667643414496024 1 1
0.741187141831583 0.717590987878014 1 1
0.597988077011496 0.578806931166191 1 1
0.621107893344196 0.597907533565384 1 1
0.41958879200753 0.407196865575787 1 1
0.433361627037211 0.420655653389161 1 1
0.587210054608881 0.571525488875659 1 1
0.489506034710213 0.475193319118734 1 1
0.607428952768673 0.588527969391275 1 1
0.620171455934 0.600206863582906 1 1
0.474405766980624 0.460697577214677 1 1
0.420297787187858 0.406303843970326 1 1
0.625517256490164 0.607920487978969 1 1
0.479199770665115 0.46440294486288 1 1
0.466092927891893 0.451583354543807 1 1
0.545827693021172 0.530063765484675 1 1
0.527464874238292 0.51237280259286 1 1
0.494988941837998 0.473882199596196 1 1
0.455344798819166 0.44185111434689 1 1
0.290643297617716 0.28194326606038 1 1
0.449939380270132 0.436136293469308 1 1
0.751694898295123 0.730559343405509 0 1
0.496416537767469 0.480362223386145 1 1
0.387693923017373 0.375543437516005 1 1
0.673290289965777 0.651800891081395 1 1
0.678644709625172 0.659651095399741 1 1
0.424307224247034 0.411707361405495 1 1
0.592859313999108 0.574737131713152 1 1
0.258450711935306 0.250317474620109 1 0
0.521162845944351 0.506632091453018 1 1
0.589063314864641 0.571989436279888 1 1
0.314781103316782 0.305514927891798 1 1
0.420119570957772 0.407919029595766 1 1
0.526079746791572 0.509872324248395 1 1
0.579683119038877 0.56385175127401 1 1
0.648809560053022 0.629017777758589 1 1
0.365606624982562 0.354420545505633 1 1
0.430917811595585 0.418200555386631 1 1
0.496423347193664 0.481971971787672 1 1
0.332459619382387 0.322698729880479 1 1
0.476299365972464 0.461035918409772 1 1
0.667057440969187 0.648522806137261 1 1
0.52735765759066 0.512768334400746 1 1
0.527936240581014 0.511914327065532 1 1
0.450310028011514 0.437217519290144 1 1
0.498203366193721 0.484546600069277 1 1
0.696250062947629 0.675318255218194 1 1
0.461179500708596 0.447350401145847 1 1
0.502986685590305 0.488697653679481 1 1
0.703345112713481 0.682952881692133 1 1
0.572731647099701 0.555273484192558 1 1
0.674103590944719 0.652447782939469 1 1
0.509716727676079 0.494742734944056 1 1
0.259120420668743 0.250738878336329 1 1
0.411907029882543 0.40022176647231 1 1
0.542506341570507 0.525697799199556 1 1
0.299455776907785 0.289788226628938 1 1
0.659997329994371 0.638765653087425 1 1
0.62834207925554 0.611222548460525 1 1
0.53654289277606 0.520331753246419 1 1
0.385399905805725 0.375325639100184 1 1
0.522730953607709 0.505902761775415 1 1
0.422512754504276 0.409791087920946 1 1
0.330633970551679 0.321022099893176 1 1
0.495094231494225 0.479340588958838 1 1
0.428182065995226 0.415174660304271 1 1
0.371916989111046 0.361408392895181 1 1
0.515648640729352 0.498648232910493 1 1
0.504074636110746 0.490170431173807 1 1
0.56639266975429 0.548761975165305 1 1
0.475235189928729 0.462300677930219 1 1
0.457379898070736 0.443981183716799 1 1
0.518508198569266 0.503257569214077 1 1
0.529326961519121 0.513586837066588 1 1
0.556457026698549 0.539192871705403 1 1
0.621962000802093 0.603042913875451 1 1
0.50127739556491 0.486221669532925 1 1
0.51928680816672 0.505071903072566 1 1
0.597110281140283 0.581010303204004 1 1
0.700533654429725 0.679708594362507 1 1
0.439067976253559 0.425084564816771 1 1
0.548656434336012 0.531165305861705 1 1
0.471216036938175 0.458462661609732 1 1
0.392833389450371 0.382425970936109 1 1
0.227112131027035 0.220232885742347 0 0
0.465129232136309 0.451857195304201 1 1
0.347795352429517 0.337012669290446 1 1
0.567574945260871 0.551114287648517 1 1
0.368831917752518 0.358088374613784 1 1
0.412102257306026 0.39946817782926 1 1
0.330344984032256 0.320960984098782 1 1
0.664661676700353 0.645465108065239 1 1
0.470016327822647 0.457167017389077 1 1
0.497540040345528 0.483045191884284 1 1
0.566882619389753 0.551215719479098 1 1
0.510133674441178 0.496370601862605 1 1
0.438561498509105 0.426403853237808 1 1
0.313506902685032 0.305622032063422 1 1
0.421591895879328 0.407711094091247 1 1
0.406720258527925 0.394688628033319 1 1
0.59760678993396 0.579864632746561 1 1
0.313248287602857 0.305727752660575 1 1
0.545250718549053 0.52975412711574 1 1
0.590988418885235 0.572079435607294 1 1
0.453657254975188 0.439697044609887 1 1
0.698210366491675 0.677920945186108 1 1
0.486313322340301 0.472208080251499 1 1
0.318140859829488 0.311607150023856 1 1
0.706402018250418 0.684433770821604 1 1
0.489094993764094 0.476028566727102 1 1
0.584955603895032 0.567600748230689 1 1
0.293442863227223 0.285087091715551 1 1
0.530304556572275 0.515343513749821 1 1
0.582692289181011 0.567607722860585 1 1
0.544201613962171 0.526749051438468 1 1
0.455231972658414 0.440999203489474 1 1
0.699419507675803 0.678920860284991 1 1
0.578957986578756 0.559876930137316 1 1
0.496340371273003 0.482802578560209 1 1
0.320583704947286 0.311829980885665 1 1
0.522775955892854 0.506222459211497 1 1
0.351616061979064 0.341228885993748 1 1
0.60979688654451 0.590853045436441 1 1
0.442195874661464 0.427926849651953 1 1
0.559560588086201 0.542807520670615 1 1
0.625223546849904 0.603604013608269 1 1
0.588897781747132 0.571722134522651 1 1
0.550452614762668 0.531843340715556 1 1
0.578808795294684 0.56060256248909 1 1
0.680940099230088 0.662547909151492 1 1
0.524391484760993 0.508545250438163 1 1
0.559918433325241 0.545512190145542 1 1
0.559154804973887 0.543290215779782 1 1
0.495257456231393 0.481266602647571 1 1
0.747371670279797 0.723728198368404 1 1
0.430129322801517 0.418436418110205 1 1
0.352116184141904 0.34211854145357 1 1
0.40323925411067 0.391334808185605 1 1
0.50701913765532 0.489661746365708 1 1
0.368915774301805 0.357398245021608 1 1
0.312754664318582 0.303250721309166 1 1
0.0890526649469998 0.0860598694824175 0 0
0.573054339892533 0.557044802575742 1 1
0.54225674250727 0.526858810415428 1 1
0.265297265748451 0.259013112430537 1 1
0.433211405175501 0.420547963150813 1 1
0.374711721037799 0.362085883765305 1 1
0.467465968883972 0.452685929080163 1 1
0.503387135781139 0.489804622755027 1 1
0.543546422007046 0.527632885164186 1 1
0.696605154075035 0.677004334847212 1 1
0.353951400996203 0.343605349360347 1 1
0.451282173341428 0.43908273006249 1 1
0.511003742209271 0.494774071123209 1 1
0.466724981354479 0.45368834025027 1 1
0.232161310183588 0.225389703515053 0 0
0.346623091683265 0.336572012930621 1 1
0.610999445792764 0.594169896074264 1 1
0.601427824684626 0.583741669901343 1 1
0.61136815536409 0.594739040804115 1 1
0.571166351172312 0.55482004562387 1 1
0.501689042547144 0.488527882605542 1 1
0.580618986086831 0.563947585917415 1 1
0.299090578195867 0.289648753230066 1 1
0.564478408295442 0.547892350669796 1 1
0.404642522182043 0.393395159034801 1 1
0.417378243608166 0.404596781187078 1 1
0.738692256448675 0.71758850580493 1 1
0.686680386752151 0.666895322436453 1 1
0.290832397245854 0.282775199438092 1 1
0.513561809334128 0.496349978636811 1 1
0.528847283739819 0.513516901468598 1 1
0.601035951111852 0.581933218082065 1 1
0.416215769432882 0.403329959571568 1 1
0.443526118834054 0.431011175643318 1 1
0.490976969392868 0.475634669283066 1 1
0.642598931185948 0.621654598832754 1 1
0.498455572168168 0.482940710751154 1 1
0.529337400951862 0.512953270930516 1 1
0.732779898606692 0.711384659504049 1 1
0.729225021401963 0.707304220955009 1 1
0.390651094131546 0.379247016928988 1 1
0.637691711645057 0.617127506143174 1 1
0.530522555363301 0.513273639753756 1 1
0.464104289490803 0.449495855695414 1 1
0.538298264995313 0.52116779414777 1 1
0.659556485077331 0.640648306937463 1 1
0.340422156048558 0.330213200948213 1 1
0.490272195978115 0.474911570507019 1 1
0.549200901999331 0.535677316784331 1 1
0.423186650234827 0.408467385352254 1 1
0.469752329456581 0.45692695162633 1 1
0.351841637108675 0.341945725682727 1 1
0.550971773162849 0.535402233240647 1 1
0.363444300695787 0.351686888687048 1 1
0.627138813406433 0.609599245221521 1 1
0.628744720270103 0.609829190081265 1 1
0.845026614731625 0.820060153078536 0 0
0.500267221349675 0.485392741474732 1 1
0.580092226936602 0.561908755954382 1 1
0.625388018203093 0.607210669522426 1 1
0.622606542509809 0.606002853841674 1 1
0.424270334581555 0.411701132914695 1 1
0.647082135070712 0.627459703032983 1 1
0.43483097266308 0.423780901056465 1 1
0.469205836523634 0.452611575493046 1 1
0.673669197892774 0.652649404711598 1 1
0.291071736406381 0.281711122289593 1 1
0.44414613273197 0.430496553189025 1 1
0.532075780471728 0.515863136612776 1 1
0.432461680148386 0.420426537298484 1 1
0.492455305732424 0.477447966534809 1 1
0.247497227302648 0.240297166372392 0 0
0.542986771192977 0.525891157976562 1 1
0.429890211406071 0.417822385341568 1 1
0.398530042215718 0.384061522686414 1 1
0.183674912610687 0.178122058812792 0 0
0.33634515434946 0.32606351785574 1 1
0.494873502556526 0.480452538277375 1 1
0.49405993495292 0.478660174919764 1 1
0.343995981027317 0.335399927983267 1 1
0.720025127061978 0.697089392312785 1 1
0.625835831032096 0.605152667672495 1 1
0.690057761345036 0.670689643352851 1 1
0.354137740549417 0.344346900676738 1 1
0.721613339613307 0.700820175057407 1 1
0.417221759169773 0.404976077478404 1 1
0.651655603499806 0.633073734583571 1 1
0.508084711287418 0.49304754912671 1 1
0.728447960716116 0.707936820722477 1 1
0.560281485225065 0.543635477820648 1 1
0.593061776699434 0.579589946464469 1 1
0.447209808275706 0.434723009447846 1 1
0.393661219758682 0.382229952460523 1 1
0.669175765542201 0.645481448379463 1 1
0.547841424894565 0.531120102012997 1 1
0.496033179544208 0.481654514573216 1 1
0.482376602733114 0.468675596647533 1 1
0.362926275584334 0.351584242592073 1 1
0.311695014870389 0.302588715054543 1 1
0.498290803759504 0.484862905369955 1 1
0.555997217344303 0.539528073815706 1 1
0.575329234273068 0.554514585925135 1 1
0.634630903887727 0.614886474259116 1 1
0.571817127692075 0.555689144848316 1 1
0.558191575759789 0.541761389417189 1 1
0.513453110172089 0.495836918268464 1 1
0.546937351155898 0.530072467949518 1 1
0.439704069892182 0.425479768873444 1 1
0.557833198639859 0.538798751642374 1 1
0.399530071677512 0.384620740538534 1 1
0.459641860006591 0.443962286345843 1 1
0.0948904184827791 0.0907822176471308 0 0
0.525932472035555 0.511769866569161 1 1
0.581198163522016 0.562568809096222 1 1
0.60004278554232 0.582759096763086 1 1
0.398931017563898 0.387455591989101 1 1
0.734337119191748 0.712691190403572 1 1
0.473267393768206 0.458051713912702 1 1
0.559864572259838 0.544091785130922 1 1
0.592000369367654 0.575073438576838 1 1
0.233313522177044 0.226359091709594 0 0
0.581349018453407 0.56441666446237 1 1
0.548276812982138 0.532870298436313 1 1
0.399397651731506 0.387432626340884 1 1
0.511756646952721 0.496953049018961 1 1
0.433448074411913 0.421157034181108 1 1
0.199432100251655 0.194156140691585 0 0
0.565969837421036 0.549313427467094 1 1
0.571486291820107 0.556432387895702 1 1
0.446851887343867 0.435406917869381 1 1
0.488942549551921 0.47345794341399 1 1
0.615074966591156 0.596680097941499 1 1
0.884424438182303 0.85887496045246 0 0
0.621930137821965 0.605141155541549 1 1
0.411467452000392 0.398691593124231 1 1
0.476569829723771 0.462305741470815 1 1
0.476525555744381 0.463020556430189 1 1
0.694080950211172 0.672987895389621 1 1
0.428722088916922 0.414866464186861 1 1
0.375887956971614 0.364107832034472 1 1
0.257729729730444 0.250468618720602 1 1
0.409857983012447 0.397047507903412 1 1
0.656719267834723 0.638156663809917 1 1
0.446432084442578 0.434229615397162 1 1
0.559236867781686 0.542422623285978 1 1
0.421782341768435 0.409055035790767 1 1
0.577551864621548 0.56041424507913 1 1
0.467417102277704 0.451534407913973 1 1
0.376833189392769 0.365033005206927 1 1
0.307176469219555 0.298623071721181 1 1
0.343716983000935 0.334515072230179 1 1
0.527112284745957 0.512651292555491 1 1
0.467319534437179 0.451753440763362 1 1
0.549033734185255 0.532578764767581 1 1
0.178066747336956 0.174669926502567 0 0
0.413899573778712 0.403147245304385 1 1
0.468379772202213 0.455267796112463 1 1
0.73299228389378 0.711304108570854 1 1
0.704170442360004 0.681216006657149 1 1
0.685546917578804 0.665682812064503 1 1
0.466527624379275 0.453277238362349 1 1
0.383218477548164 0.371545898914004 1 1
0.588848719643335 0.57200516294804 1 1
0.417444134035324 0.405000339712855 1 1
0.493905429649672 0.479983009145712 1 1
0.506318777727725 0.492153989072976 1 1
0.471421924171873 0.456532823361603 1 1
0.435970174643433 0.422596985147088 1 1
0.338249610453611 0.328104676692038 1 1
0.365087763689128 0.354576036933078 1 1
0.637930015009913 0.618464324592538 1 1
0.543891271276171 0.528637813427776 1 1
0.381269980592429 0.369614261015546 1 1
0.285126425906941 0.276869167439736 1 1
0.577243342043991 0.559134490098485 1 1
0.713462474283371 0.693139443575355 1 1
0.57060976840009 0.552806471963595 1 1
0.560612777155361 0.545240150657889 1 1
0.451151677811264 0.437416818741055 1 1
0.560762949731381 0.544169659509197 1 1
0.405716394344 0.393194715119646 1 1
0.527485623734032 0.511185804489015 1 1
0.266960102787818 0.259485185443462 1 1
0.326921186716522 0.317963222210591 1 1
0.366832133296522 0.357740617742282 1 1
0.625665899631923 0.607097799727696 1 1
0.632174584005283 0.612313177065738 1 1
0.326456882496282 0.315425759450396 1 1
0.41240433232987 0.400090492650364 1 1
0.358604614935897 0.34668693038135 1 1
0.310759753008877 0.30125148009892 1 1
0.296843680997214 0.289270773484944 1 1
0.305253288271814 0.29637062811056 1 1
0.431225930188412 0.419358586476114 1 1
0.373790666371241 0.364385403192604 1 1
0.345233204582092 0.337569382158316 1 1
0.593368617268953 0.577479648397387 1 1
0.533403084955656 0.515060720565357 1 1
0.659650847416253 0.638478919354219 1 1
0.299399206263246 0.289703720311543 1 1
0.43449076723191 0.422628810702473 1 1
0.814145681986903 0.790474534326417 0 0
0.433425541978855 0.42079640225448 1 1
0.446190010307788 0.433309569670901 1 1
0.741354643778375 0.720488238312972 1 1
0.362260321860775 0.350444299314201 1 1
0.538809647795966 0.522813648473207 1 1
0.682419787552828 0.662281534320374 1 1
0.756275593098092 0.732266167062332 1 1
0.437512858140083 0.424242063578929 1 1
0.381621023609223 0.369164395600455 1 1
0.541655288528095 0.524877435683228 1 1
0.550352568535426 0.533839688039941 1 1
0.602453031784229 0.584631109905311 1 1
0.413915185583983 0.401532793434657 1 1
0.48095948433193 0.467029590009669 1 1
0.626061594272342 0.60871637569617 1 1
0.572633091277791 0.555689494162344 1 1
0.523291384540138 0.509487378356751 1 1
0.440287655927893 0.42647543742226 1 1
0.372675132950536 0.360323761712639 1 1
0.630551035634623 0.612638019289497 1 1
0.439426167421456 0.427115756022933 1 1
0.383239299568722 0.373118472586899 1 1
0.733799730311438 0.711203008610504 1 1
0.622792855004893 0.605429750482987 1 1
0.375270382149025 0.364547980556374 1 1
0.375765983675129 0.366122691590384 1 1
0.41765533605169 0.404196902445237 1 1
0.462376067778476 0.449578607947942 1 1
0.465206075885706 0.450479951542616 1 1
0.619212713489797 0.602345778988427 1 1
0.246203977153834 0.239175595711788 0 0
0.566539213776805 0.55066383264404 1 1
0.371459646791837 0.36018195526945 1 1
0.533138308202637 0.518358289371677 1 1
0.501531319202844 0.486360348046142 1 1
0.262981212170322 0.254635520923479 1 1
0.576847205231669 0.558779661324841 1 1
0.566957231680528 0.549025333148835 1 1
0.504334973960522 0.491465266854145 1 1
0.418114078327647 0.406664825570546 1 1
0.648377731919635 0.629786947591267 1 1
0.510804081711519 0.496959591320659 1 1
0.385175184152292 0.373017213615295 1 1
0.413156288291283 0.402358217094329 1 1
0.50394471174313 0.489485455303755 1 1
0.496503659846789 0.482631915587572 1 1
0.487740593719514 0.473147229099568 1 1
0.56766743620652 0.551749351424202 1 1
0.51335340496016 0.497910763655093 1 1
0.51027432011415 0.495391014721264 1 1
0.597136516508015 0.5797760240649 1 1
0.428724624953979 0.415642193500381 1 1
0.748233568350249 0.725575358055436 1 1
0.593920090865427 0.578409170518326 1 1
0.619692738641317 0.602132927531047 1 1
0.461437277361592 0.448911153119288 1 1
0.43453280220134 0.422170713586551 1 1
0.31631067899995 0.307428405868651 1 1
0.419939011740317 0.40854291257481 1 1
0.605355948447648 0.584269152554564 1 1
0.691504807643208 0.671101536404431 1 1
0.211157316390913 0.205048210796777 0 0
0.47332642664262 0.459824049957741 1 1
0.523042810896158 0.505052221476275 1 1
0.489445131537711 0.474854476390399 1 1
0.571562586056575 0.55609016030693 1 1
0.394539246823123 0.383210581571618 1 1
0.419392774355637 0.40852282384961 1 1
0.272659439526962 0.264467861293234 1 1
0.724437794655253 0.704215290878674 1 1
0.612626717550818 0.594548458508212 1 1
0.505522404951969 0.49029800909128 1 1
0.566064864467393 0.547649724774104 1 1
0.500042121046862 0.486391721039372 1 1
0.517499149173593 0.502617045493565 1 1
0.587804704905968 0.570970797585549 1 1
0.383439288182933 0.372737397509701 1 1
0.361566608019842 0.350945614673447 1 1
0.695674762164318 0.67589895816567 1 1
0.384502201599202 0.37078371959383 1 1
0.541137643434656 0.526832959134387 1 1
0.42146541964642 0.409761131008379 1 1
0.453169947570859 0.439862730547063 1 1
0.352228934286232 0.341278400854886 1 1
0.541549302609909 0.525400176930492 1 1
0.545558507159388 0.529084182722355 1 1
0.408584437149692 0.397332430806176 1 1
0.494487869189893 0.480478775999451 1 1
0.644670328615055 0.62436735717159 1 1
0.717362507591688 0.692534447329109 1 1
0.154616225084732 0.149276676036179 0 0
0.505551666090752 0.490175583270883 1 1
0.678879130896199 0.661119753417138 1 1
0.490739947004146 0.474828469598492 1 1
0.361266086754794 0.350156598318373 1 1
0.563122781058132 0.546441833680283 1 1
0.728921787955155 0.707667964166695 1 1
0.58292476597142 0.566056987231285 1 1
0.752849436743259 0.729920118217812 1 1
0.41505513650715 0.40284327266619 1 1
0.572959361412833 0.55289663298513 1 1
0.735126714301422 0.713394935355591 1 1
0.499336873539232 0.484772689663035 1 1
0.540183729316601 0.524708620818817 1 1
0.593182781095581 0.576052952988253 1 1
0.534696738705938 0.520698463366687 1 1
0.566947184278677 0.551580449287027 1 1
0.374561745639684 0.362160820246226 1 1
0.582574680750059 0.564972147078025 1 1
0.49607613472599 0.480814481993053 1 1
0.54022932751009 0.525629615884524 1 1
0.406406562040958 0.393436149357263 1 1
0.478962880127446 0.463873975464088 1 1
0.444816788413739 0.431855966168017 1 1
0.391124457472981 0.380311708826467 1 1
0.452251308762729 0.439573669096885 1 1
0.45942729648772 0.44546271043402 1 1
0.498588258483881 0.479806397251372 1 1
0.416222020337956 0.403087840437934 1 1
0.680023809479201 0.662320915540089 1 1
0.79668791241394 0.774328460577475 0 0
0.536864352229355 0.522348623492056 1 1
0.633091296162224 0.612279427970072 1 1
0.587555265733873 0.57086274424235 1 1
0.673396288090759 0.653215171679292 1 1
0.440178369141902 0.427216029499466 1 1
0.52876215644285 0.51328869708212 1 1
0.637873933658127 0.618188651117404 1 1
0.50001197151859 0.483205863398785 1 1
0.508658092463175 0.494734067852761 1 1
0.421074892343182 0.409195705582416 1 1
0.246512178779394 0.239922004119912 0 0
0.660716661707165 0.64313435219589 1 1
0.667309761902983 0.649062384251994 1 1
0.470409005667077 0.457124048704369 1 1
0.598415628624928 0.578129956642344 1 1
0.452936423110677 0.439142124575684 1 1
0.379687523291436 0.369748383580795 1 1
0.484367273756515 0.470038296413651 1 1
0.625514022525805 0.607511079838689 1 1
0.338931299102598 0.330115971045082 1 1
0.525198292057553 0.50978808185263 1 1
0.749894120664704 0.72675172641462 1 1
0.544803948466824 0.529073010645552 1 1
0.643526114874244 0.622403327132779 1 1
0.490080132217685 0.476189887632429 1 1
0.518558900786115 0.503931913456635 1 1
0.585090550518312 0.568391223939187 1 1
0.536703234984942 0.521684420943686 1 1
0.357210450733128 0.347691554186401 1 1
0.498995739032886 0.483539200394566 1 1
0.31448690163311 0.304299639115821 1 1
0.499741242521425 0.484194654548082 1 1
0.559958967160584 0.541861089993848 1 1
0.413337118429964 0.400999447931213 1 1
0.365009815497702 0.35401698958342 1 1
0.422129910976081 0.41043374150069 1 1
0.712571719208246 0.692668296739037 1 1
0.585616317958589 0.569153505674329 1 1
0.396357982977175 0.386416193490597 1 1
0.757002384962953 0.736628921710166 0 1
0.507146496232397 0.492681429202874 1 1
0.314639519054052 0.305416800502323 1 1
0.207371703444286 0.201997891903564 0 0
0.323643247215853 0.313616696514374 1 1
0.566743215194573 0.552493675510917 1 1
0.307467787881667 0.297382122331399 1 1
0.699911597069372 0.679986681889978 1 1
0.489263971889313 0.47347171541945 1 1
0.435354038424597 0.421846434055261 1 1
0.304889856159764 0.294486992424452 1 1
0.305412280653977 0.296046559558556 1 1
0.262597866526606 0.255375224611544 1 1
0.396494792810003 0.383330947504548 1 1
0.477738070649682 0.465900747187632 1 1
0.588680856634008 0.570752622522569 1 1
0.514272472243711 0.499348411944988 1 1
0.163211654034661 0.158530107422042 0 0
0.606178210255231 0.585373229281379 1 1
0.476860954528484 0.463882402357795 1 1
0.45678081645763 0.443601901361015 1 1
0.570045399772298 0.55497236070315 1 1
0.453213819677516 0.440242407685557 1 1
0.571474043979021 0.553360926775498 1 1
0.633002587959979 0.61552336936157 1 1
0.481157398336101 0.46933056742163 1 1
0.481246162012027 0.466786753845848 1 1
0.444223414322549 0.429736310987187 1 1
0.514056699327433 0.499711543006337 1 1
0.616511629082925 0.596789311512771 1 1
0.526181511854349 0.510599355779578 1 1
0.508477200090518 0.494551708909366 1 1
0.530442718408219 0.51257716284492 1 1
0.627433022113392 0.608847458667094 1 1
0.850705822303136 0.82207527461926 0 0
0.600848494155073 0.579640804570476 1 1
0.623384722645629 0.605323201581842 1 1
0.509765622136401 0.493934267998241 1 1
0.435951344816054 0.42277076087624 1 1
0.503604246903023 0.488228709835389 1 1
0.485189991668774 0.469387646372588 1 1
0.678351498951882 0.65830383384318 1 1
0.436278922703391 0.424051280301952 1 1
0.542048297395688 0.52677610672531 1 1
0.547536923511325 0.531138496597057 1 1
0.713390754032671 0.691957084074192 1 1
0.419166045907546 0.407071580544977 1 1
0.456612095125751 0.444411880053564 1 1
0.600098059153473 0.58159171223466 1 1
0.474009137896435 0.459642246121588 1 1
0.380554602867299 0.369391088001332 1 1
0.381800700819205 0.370798679513623 1 1
0.417405483069196 0.406274498650853 1 1
0.599220464374372 0.58258978877269 1 1
0.486733039481393 0.468708795411744 1 1
0.290827656580032 0.281556514819192 1 1
0.6208667175943 0.602300931242527 1 1
0.718951832718641 0.694201404538502 1 1
0.630970294052206 0.614197369721624 1 1
0.40353968559379 0.388361139330123 1 1
0.419555582300392 0.406113268155753 1 1
0.708186996268369 0.688953239518396 1 1
0.604875281962814 0.587111814440367 1 1
0.404485816966712 0.391508869320633 1 1
0.561637491181868 0.546094909906973 1 1
0.675995709988475 0.657197428147332 1 1
0.721856862362019 0.702374055814004 1 1
0.517473922606768 0.502096287580777 1 1
0.421626430472386 0.408452552309991 1 1
0.599595668811622 0.580870595410039 1 1
0.548474436960301 0.532387399325511 1 1
0.479036241611185 0.464461509084888 1 1
0.562907284517469 0.548109439036541 1 1
0.560858195121936 0.544283923263064 1 1
0.558347651982943 0.541789243648116 1 1
0.285251450681269 0.27787975946812 1 1
0.67144050884162 0.651103965155016 1 1
0.71084515224224 0.690758702692752 1 1
0.587534934356435 0.570230833257385 1 1
0.63487287309205 0.617388089417557 1 1
0.385393626239616 0.376252428691467 1 1
0.4112169194745 0.400263637990029 1 1
0.426460699053872 0.415123630685175 1 1
0.322379799914478 0.311147059652449 1 1
0.304696395589027 0.296840570347591 1 1
0.429337742230165 0.41586458701477 1 1
0.850987637883552 0.824542541522006 0 0
0.37036887599224 0.360815446760757 1 1
0.471806862824604 0.457461658318695 1 1
0.481761166695983 0.466689787958956 1 1
0.432277150903908 0.420409086224684 1 1
0.610229918678914 0.591176277812727 1 1
0.44583202419543 0.4320198840577 1 1
0.628477227443943 0.609740867546816 1 1
0.283332039362348 0.275145686156583 1 1
0.674884907846204 0.654100321884714 1 1
0.606581564163848 0.590025650417851 1 1
0.350997089217713 0.341972330968816 1 1
0.511981941305706 0.496766447107277 1 1
0.506725175920532 0.492205068324534 1 1
0.646184433941694 0.628155021984397 1 1
0.354831139070929 0.344425218490936 1 1
0.677806916328979 0.658010492766676 1 1
0.715256646081501 0.6950971092186 1 1
0.760499753484465 0.738703854916345 0 1
0.500188155696127 0.485440439801727 1 1
0.412536271135906 0.399726953847425 1 1
0.515900526392923 0.500172672636956 1 1
0.568338151555193 0.55080973039036 1 1
0.575925940070537 0.558997751734356 1 1
0.852517721145967 0.828390629978282 0 0
0.664003289616343 0.645348520370319 1 1
0.515539012568603 0.499986084214889 1 1
0.643325368979853 0.623692936405971 1 1
0.712086367198689 0.689572100621968 1 1
0.536608154934373 0.521592259359138 1 1
0.59719335867242 0.58038152188185 1 1
0.542228819856763 0.526761495734681 1 1
0.848758983800886 0.823727920529462 1 1
0.508169953754148 0.492942080652043 1 1
0.66904064329817 0.651103693603044 1 1
0.476140569166307 0.462966222472756 1 1
0.527262915529218 0.511911462041312 1 1
0.25959561976908 0.252527603553342 1 0
0.641650379393624 0.625435975467755 1 1
0.553988203939465 0.54015501363772 1 1
0.348478774931438 0.338531279991889 1 1
0.578540735115965 0.560271239694803 1 1
0.651259805191915 0.633365463199337 1 1
0.396347352192742 0.385578156001597 1 1
0.587925767341672 0.569780248605971 1 1
0.34191942931409 0.330722062809681 1 1
0.705670618371972 0.683455536094746 1 1
0.394856147503529 0.384270946788912 1 1
0.579841019943865 0.563209512338404 1 1
0.442277119847915 0.430989005095525 1 1
0.318646254840781 0.308754167167906 1 1
0.587431001614305 0.571027168876611 1 1
0.562771301637795 0.546920530500508 1 1
0.551322644757397 0.535786962628953 1 1
0.474954714338393 0.462435674884133 1 1
0.618752236196331 0.599171786400429 1 1
0.702531200739327 0.680540899874243 1 1
0.39275397280438 0.381969091317867 1 1
0.573188198167455 0.556902527046364 1 1
0.709293654074144 0.688618827901996 1 1
0.511925185450159 0.496122951291214 1 1
0.449903460613578 0.438179714741814 1 1
0.478498226530823 0.462980200137846 1 1
0.586829351003187 0.569434515525317 1 1
0.373310461585567 0.362968172253518 1 1
0.550579599370564 0.534813862991226 1 1
0.488804597041869 0.474020427077408 1 1
0.241267971607704 0.23327118348231 1 0
0.506033620517825 0.491212239283957 1 1
0.332879459198062 0.322011654244356 1 1
0.58375519675404 0.567421291371739 1 1
0.552884511313699 0.536557744097306 1 1
0.504002669472173 0.488618554874685 1 1
0.618273643492063 0.599663741337127 1 1
0.516792254909126 0.500683061961848 1 1
0.3651669654809 0.354179007925801 1 1
0.636296349691184 0.617520434159749 1 1
0.444080416359496 0.429795815936914 1 1
0.535096003264804 0.518329019559752 1 1
0.475356717569233 0.459821480219434 1 1
0.597624688355019 0.580275990149244 1 1
0.311671462762967 0.301964741247033 1 1
0.32829423351987 0.318841951981475 1 1
0.535815386791026 0.519721771079777 1 1
0.66886736032472 0.649833894299098 1 1
0.647987703376059 0.626830369989172 1 1
0.299244007426405 0.291359111354773 1 1
0.508760358335538 0.493919247018582 1 1
0.601317299157497 0.581531743050323 1 1
0.456895423048886 0.444216789615249 1 1
0.781842029221509 0.757540522434459 0 1
0.46905739062958 0.456971491470784 1 1
0.593577333557716 0.577306097773232 1 1
0.394195273216443 0.382866957971592 1 1
0.373478041597317 0.361831891140456 1 1
0.753784271727347 0.732712287323545 1 1
0.55311724783415 0.53560037255441 1 1
0.432837035496173 0.421340621592039 1 1
0.426462001844225 0.413580991002147 1 1
0.714075043739972 0.692295640029172 1 1
0.641847640980922 0.622780243464425 1 1
0.669426094408111 0.65035593992869 1 1
0.591942012325846 0.576305153568867 1 1
0.527463311450462 0.510738920695067 1 1
0.640611621105208 0.6230953973858 1 1
0.690787392860242 0.66898183527423 1 1
0.46301025530707 0.449404262325131 1 1
0.452841494294868 0.438831594333211 1 1
0.417439908145789 0.402126415468322 1 1
0.526025544667579 0.511527394263196 1 1
0.657396657353912 0.637577857759803 1 1
0.444762210350026 0.430309360800985 1 1
0.633498600316076 0.613653300021368 1 1
0.404592309771333 0.393319396702317 1 1
0.670121948617333 0.648971812745838 1 1
0.271514506117974 0.262508930034827 1 1
0.555117021560998 0.539692394632738 1 1
0.387511999225111 0.37614043351366 1 1
0.500406309040606 0.487215983808845 1 1
0.370979369550151 0.359894568777714 1 1
0.532652273593765 0.515290367002707 1 1
0.275371036528013 0.266592610253466 1 1
0.369119376271358 0.357407654748476 1 1
0.544362223648459 0.528420230560793 1 1
0.741018493419836 0.719065220854934 1 1
0.44708891473047 0.43490008412418 1 1
0.366403765710043 0.355548032092665 1 1
0.322200853972623 0.312992084121462 1 1
0.444771180362654 0.430748092771374 1 1
0.182341344476243 0.177614163345917 0 0
0.345501808273456 0.334840456015639 1 1
0.487709124222666 0.473967602997547 1 1
0.502444244416858 0.487068866752092 1 1
0.59694954673065 0.578463490497897 1 1
0.320217097287469 0.312132408297565 1 1
0.494318018896767 0.480069594841547 1 1
0.66026414091246 0.641646892378149 1 1
0.617636933562677 0.597015865300774 1 1
0.560362359032696 0.544259022876385 1 1
0.396438125189484 0.386250757522618 1 1
0.367787662799825 0.358590464287237 1 1
0.603544513822207 0.587158677818777 1 1
0.477215268548728 0.464093782855642 1 1
0.461241996692871 0.4475448844109 1 1
0.443111136767873 0.429558204506703 1 1
0.335055996623842 0.328031867227436 1 1
0.577168529712676 0.559858556679986 1 1
0.470627349860452 0.453453291815186 1 1
0.554322520444463 0.53706823544774 1 1
0.282255868403031 0.272323931743559 1 1
0.486447132867741 0.472538899339395 1 1
0.604627254414816 0.58705039715428 1 1
0.562536394698048 0.546442517159623 1 1
0.399034918527257 0.387330058418263 1 1
0.586132353521687 0.567966359913028 1 1
0.619888209994307 0.60128617372841 1 1
0.551443549883595 0.534897180609324 1 1
0.49906459950365 0.484110037260987 1 1
0.540810454240278 0.525037848208031 1 1
0.481218115074552 0.467534030786077 1 1
0.601795144133025 0.58458942112978 1 1
0.223360097932818 0.218184266714075 0 0
0.541755784190999 0.524997643214195 1 1
0.499156004519502 0.48461483922903 1 1
0.381365310974853 0.368589229520809 1 1
0.527332342447294 0.512426662455876 1 1
0.408838477857735 0.397951546299948 1 1
0.290854517219936 0.28230053397071 1 1
0.509233413773245 0.493219629526588 1 1
0.736808393045717 0.713665803981104 1 1
0.624276213294287 0.607680187459659 1 1
0.5401356193862 0.525082013715971 1 1
0.612714320591847 0.596630436614472 1 1
0.426281767132731 0.413237653228726 1 1
0.356962203788802 0.348141359790399 1 1
0.566855465541171 0.551781232954714 1 1
0.407297529321808 0.395992928261045 1 1
0.265148649993932 0.256985644162711 1 1
0.652359106127654 0.636057008645051 1 1
0.449324529981703 0.436626036447793 1 1
0.407930290102322 0.397046558672454 1 1
0.444163787339909 0.43123637553507 1 1
0.654068461738403 0.633179116793117 1 1
0.608846515285972 0.590397824780615 1 1
0.749200322347665 0.725617314036597 1 1
0.512636921567555 0.497886979857607 1 1
0.421768748677169 0.410466707880454 1 1
0.579777742508092 0.563101724437377 1 1
0.545151631765344 0.529963299618219 1 1
0.673818842639391 0.652989866788401 1 1
0.35034673417696 0.339883652127001 1 1
0.610391095652826 0.591848271480728 1 1
0.488332590659733 0.473620041076578 1 1
0.638816606496801 0.621529639290732 1 1
0.514782657566626 0.500361632271089 1 1
0.162050580975674 0.155664620289673 0 0
0.201547706895041 0.195367598159833 0 0
0.350837941346008 0.340631865206512 1 1
0.270585874361729 0.262666147288976 1 1
0.241565401210877 0.233281663473005 0 0
0.400700732715888 0.389781753770232 1 1
0.582755576187327 0.566529310697623 1 1
0.665567397911279 0.648596370382199 1 1
0.375477754222327 0.364969427412079 1 1
0.573293272707919 0.554701971564971 1 1
0.376155393246846 0.365659905609525 1 1
0.655719565656427 0.638230392179814 1 1
0.511503275429136 0.496644506871372 1 1
0.430090164607252 0.417709539760278 1 1
0.39440858568439 0.383468361564202 1 1
0.527308356215684 0.512703157344343 1 1
0.564163564985392 0.547007466699482 1 1
0.411555932776276 0.398031578485132 1 1
0.485710894929893 0.471681473493524 1 1
0.665098205869834 0.647214673146713 1 1
0.554805872915568 0.537862807727785 1 1
0.276129026062693 0.267575308616855 1 1
0.740707297789505 0.721545444338778 1 1
0.601312501974235 0.583695193959014 1 1
0.417645635343567 0.406087487361633 1 1
0.636953740781945 0.619059489278812 1 1
0.141237490449819 0.135892102830281 1 0
0.756786388585085 0.735465020207695 1 1
0.580904112086316 0.56256073824717 1 1
0.334642074252963 0.324530406247548 1 1
0.456893275976023 0.44404767413017 1 1
0.490218326467982 0.47480972828154 1 1
0.514285674586443 0.500697888605473 1 1
0.503480322485827 0.485065696627252 1 1
0.717270144859473 0.695093732451477 1 1
0.599982390467285 0.582572062327927 1 1
0.541885628607427 0.525941852435865 1 1
0.630698779484204 0.610861353224913 1 1
0.42380512016762 0.40976695316232 1 1
0.515884350691328 0.501069418398517 1 1
0.411511928719538 0.399792693526173 1 1
0.575594341551935 0.558259976437965 1 1
0.511575451134542 0.495033701161407 1 1
0.310815995940875 0.300966337130333 1 1
0.495944698412661 0.480585238034943 1 1
0.363019264077937 0.351648885212068 1 1
0.668398720305816 0.649707463114123 1 1
0.458501470880128 0.444549473150052 1 1
0.489742655038056 0.474696807282685 1 1
0.535119271969795 0.517964026972702 1 1
0.497094847095402 0.480267374602658 1 1
0.428189071737262 0.415489607685363 1 1
0.594763377889888 0.576789039769656 1 1
0.522926707735431 0.506475503126342 1 1
0.369517417917088 0.359022765867558 1 1
0.588653086175787 0.567605066588043 1 1
0.569846715427735 0.551597146383455 1 1
0.745761867989116 0.72225923668153 1 1
0.544404751747167 0.527657894141555 1 1
0.553160750078351 0.53542439772045 1 1
0.46525104396953 0.45045707985421 1 1
0.43713613220514 0.422665612358575 1 1
0.454545256909591 0.442326262069101 1 1
0.18074901035882 0.171885157108855 1 0
0.390822733142216 0.379443990153173 1 1
0.750225261609933 0.72776593872505 1 1
0.717210572689948 0.694241004839399 1 1
0.366534721779299 0.355901467805233 1 1
0.537600034624802 0.521782608974124 1 1
0.567743129655156 0.551216235311242 1 1
0.487246161091554 0.472332443563085 1 1
0.633728491842453 0.615329221644418 1 1
0.643126241922735 0.626167701966069 1 1
0.521246923625276 0.504580597859952 1 1
0.57929665390761 0.563148997518632 1 1
0.684331486197083 0.663404608944029 1 1
0.314028911121879 0.304210158995751 1 1
0.481938149342409 0.468858732614271 1 1
0.550220050157359 0.533370524288459 1 1
0.609149929718805 0.593171550002954 1 1
0.351107112966037 0.340792448294159 1 1
0.512317058210409 0.497943620319241 1 1
0.36088843909118 0.351100578058986 1 1
0.207586485146973 0.201409049531721 0 0
0.551990498851586 0.536334577829577 1 1
0.225793897264849 0.220865002013053 0 0
0.55521738216262 0.538916928720933 1 1
0.49145813468562 0.475566125919593 1 1
0.516439934566946 0.502919672306258 1 1
0.624432058240381 0.605610573257755 1 1
0.544514949891691 0.529177443133621 1 1
0.528396914651635 0.513876739053148 1 1
0.467181580271187 0.453444739687432 1 1
0.389657057450951 0.376754484036163 1 1
0.399548601409515 0.387710439271204 1 1
0.37401392280143 0.361779385183125 1 1
0.67797909792518 0.657059964995959 1 1
0.374427258203725 0.362914385055002 1 1
0.486101578496619 0.473058446715687 1 1
0.613991734992708 0.596302568050533 1 1
0.476189028217425 0.462037781278862 1 1
0.602575659573982 0.584306549665961 1 1
0.517742833404043 0.503420927660837 1 1
0.395386431177288 0.382478346643661 1 1
0.335269274023275 0.324211736668826 1 1
0.498935199279532 0.483685469418925 1 1
0.515774611242121 0.501435798481373 1 1
0.52405457119104 0.506998749348136 1 1
0.426983430436176 0.414451952273028 1 1
0.399129984517393 0.386328608911775 1 1
0.484778129688549 0.470213086532107 1 1
0.509420328981627 0.494539703245956 1 1
0.633399659055612 0.612799406802197 1 1
0.536189266436501 0.518218202633223 1 1
0.45884762021821 0.445410784993949 1 1
0.464697138190743 0.451689480931154 1 1
0.497300510060403 0.483247399161438 1 1
0.584487138259779 0.568280229727029 1 1
0.518372613302718 0.502921390297019 1 1
0.570017976123198 0.551318223242254 1 1
0.550297685264422 0.533202573847067 1 1
0.391035558681364 0.37780601032156 1 1
0.440523613808101 0.428099657857786 1 1
0.54083955172857 0.524210979633316 1 1
0.65020883018669 0.633490080296181 1 1
0.380227548011227 0.368654585857862 1 1
0.673031756059346 0.655064329298456 1 1
0.437238970343411 0.423979523348831 1 1
0.513352150536104 0.499452950328084 1 1
0.663161317927472 0.643633432363602 1 1
0.418665209495391 0.407279429253611 1 1
0.370709028281634 0.361268928762782 1 1
0.565283045091776 0.548411368095671 1 1
0.440722846374269 0.427711062777069 1 1
0.447799226085837 0.43153599961454 1 1
0.588756977223031 0.573382826800735 1 1
0.417444880506023 0.407238910613588 1 1
0.50641119441228 0.48973676930025 1 1
0.477024753027053 0.46327516989009 1 1
0.477439371284224 0.46464367534085 1 1
0.545367456707103 0.528771941481743 1 1
0.377062059824664 0.368041158781845 1 1
0.496463259685756 0.480624140462074 1 1
0.737381429004142 0.71293274205471 1 1
0.202573164738513 0.196238504733212 0 0
0.665939944389378 0.648003367648481 1 1
0.441491502217659 0.427175913837799 1 1
0.347997507735907 0.337859104529012 1 1
0.645720018029563 0.627918273956459 1 1
0.33015317689157 0.320970495084346 1 1
0.548235304612013 0.532090341952896 1 1
0.589013922910689 0.572816885596485 1 1
0.50928996495471 0.494915751746764 1 1
0.27120562143634 0.264238486230574 1 1
0.481124327171187 0.46764231951721 1 1
0.629140688635397 0.610143440025856 1 1
0.405622880980475 0.394015723864315 1 1
0.503630953597678 0.488816039978618 1 1
0.61256749446974 0.594870126691 1 1
0.622803435431773 0.604021033161122 1 1
0.342639663115156 0.331554490109306 1 1
0.613610299046784 0.595755926698931 1 1
0.456715901535664 0.443997610982544 1 1
0.573025543976603 0.557315808500905 1 1
0.411358018340852 0.397761227287439 1 1
0.446505820579589 0.434736070889287 1 1
0.594505839506488 0.574197565405639 1 1
0.269517967763587 0.261260566484813 1 1
0.571234811672905 0.554394921674512 1 1
0.522256843968632 0.507591639910179 1 1
0.542214348235457 0.526774939815735 1 1
0.37213633154861 0.361859001088327 1 1
0.570287623829991 0.554348678669948 1 1
0.603922955593338 0.584825449275178 1 1
0.488744196688257 0.475968091371457 1 1
0.587691327832527 0.571239178610986 1 1
0.130383751783486 0.127653157325043 0 0
0.72601417826362 0.70263056521923 1 1
0.411756638084751 0.397782096701913 1 1
0.691645867707902 0.670161732252778 1 1
0.450565341347773 0.437793830490753 1 1
0.53044431339424 0.513271417466264 1 1
0.54579084413573 0.530344455232658 1 1
0.597558376351484 0.580260350635629 1 1
0.458623225612351 0.445699422451313 1 1
0.73368439231969 0.709857382009338 1 1
0.228936159900521 0.222824279417248 0 0
0.431454248742206 0.416613088372681 1 1
0.386670754767661 0.373286188474001 1 1
0.672932068113276 0.65438661792364 1 1
0.479707969180997 0.465305740518308 1 1
0.608946709108064 0.588553504786546 1 1
0.346329972607104 0.335560756004995 1 1
0.51475927342955 0.496662293869301 1 1
0.565994518804778 0.549999724419268 1 1
0.327985758167749 0.317392990684433 1 1
0.499314784413792 0.482183099667851 1 1
0.600513004508571 0.583427419115195 1 1
0.458055248999594 0.442371251921863 1 1
0.588377066751502 0.569781939058882 1 1
0.464305451430379 0.452066485251047 1 1
0.274679236526829 0.265420253525303 1 1
0.481820094134204 0.468163242213045 1 1
0.365310441042063 0.355079474758296 1 1
0.360579736953098 0.349727363312282 1 1
0.284605811812878 0.277017817696281 1 1
0.357892738885323 0.347274875634958 1 1
0.481455794360881 0.46713924022008 1 1
0.444930902945728 0.43045317109881 1 1
0.423262285370354 0.412403056803256 1 1
0.764445124703942 0.742111686276932 0 1
0.367070038731688 0.356771610955884 1 1
0.529434935471727 0.512634217286893 1 1
0.365696372508666 0.354661989612847 1 1
0.58879218950462 0.574927315295713 1 1
0.528820118284357 0.512625845604358 1 1
0.376548324523194 0.367330381936098 1 1
0.539081425422072 0.524722088211587 1 1
0.582341942621724 0.566785264237179 1 1
0.861309674057013 0.836217498160974 0 0
0.307779890814289 0.298114264961249 1 1
0.333609410379078 0.323369746489845 1 1
0.214299028237256 0.207293346720762 1 1
0.558349894242452 0.541445074882528 1 1
0.624052874118366 0.605219314684119 1 1
0.34593879923946 0.335645847965398 1 1
0.545414079206033 0.529697372613182 1 1
0.556206741684687 0.540257424887758 1 1
0.438325742093105 0.426092524835552 1 1
0.513351449923594 0.498502418565444 1 1
0.429336495818305 0.417034802868963 1 1
0.549279993049063 0.532341796474486 1 1
0.446478341674866 0.431853924665586 1 1
0.558370773953032 0.543544167029728 1 1
0.469151389587873 0.452604161831605 1 1
0.512942899104239 0.498556486113501 1 1
0.673520943937148 0.65284848217794 1 1
0.376158665002027 0.366672942210465 1 1
0.53350282991333 0.518851694425874 1 1
0.330878879041474 0.321885775136374 1 1
0.254848613734772 0.246155757051437 1 1
0.467234217926292 0.454347196297703 1 1
0.460409940867476 0.447016900397948 1 1
0.393890170063025 0.380421049705749 1 1
0.449697182882352 0.437516977970643 1 1
0.302222317134952 0.293241611511436 1 1
0.426981753949893 0.414713123852018 1 1
0.446766219146869 0.433109754381449 1 1
0.491176165464994 0.478129073325027 1 1
0.669842500462511 0.650083445355367 1 1
0.559587477363324 0.542483864731592 1 1
0.645845296280548 0.626056233353679 1 1
0.433409289996473 0.421041381924794 1 1
0.668147721310279 0.6485930895725 1 1
0.488204662121654 0.473915427227313 1 1
0.378448613814693 0.366367927870568 1 1
0.523929313663416 0.50767703288841 1 1
0.5544938775843 0.536461773065355 1 1
0.522467998295097 0.507576124133758 1 1
0.411703761221946 0.399035839720184 1 1
0.520484201424304 0.506922310400221 1 1
0.580610386568855 0.56232601614064 1 1
0.787938502797418 0.764012511014993 0 1
0.517295118325032 0.501531240812277 1 1
0.413089108636378 0.401212234046171 1 1
0.514595929684106 0.500026666655219 1 1
0.651223892776497 0.632477110971801 1 1
0.543795958692265 0.530060967419899 1 1
0.439201727043823 0.425651186673816 1 1
0.493189743226051 0.477641232789219 1 1
0.36897579633498 0.35792754868144 1 1
0.43543768129314 0.422212271691385 1 1
0.753404970513589 0.731938710481111 1 1
0.451150595431198 0.438734743883711 1 1
0.415205107270623 0.404342161859026 1 1
0.415311391663368 0.404448142571037 1 1
0.768374545176806 0.746602646321649 1 1
0.539863111910249 0.523653652051064 1 1
0.405835830918235 0.39395282273379 1 1
0.455089378334788 0.442511619112707 1 1
0.300736334875191 0.292894103295038 1 1
0.271774099612169 0.263364964377008 1 1
0.791521326747294 0.76762815548965 0 0
0.593856939330669 0.577691435138674 1 1
0.446361892002199 0.432596939927088 1 1
0.463588738006835 0.449571099472418 1 1
0.569106973707177 0.553928064640147 1 1
0.632555864571692 0.614748604134555 1 1
0.637412788660192 0.617670563668005 1 1
0.410159538581811 0.39866433221505 1 1
0.499010191664503 0.484527501227146 1 1
0.282710830599734 0.272902920609025 1 1
0.548341819127883 0.531116958377207 1 1
0.490715111000723 0.473828549818663 1 1
0.30777406713191 0.298066462764122 1 1
0.612974666685029 0.593789862463356 1 1
0.475328411373281 0.461639173398215 1 1
0.308139849938276 0.298824529154244 1 1
0.674452941800966 0.655522548910152 1 1
0.395958779635598 0.384065709656679 1 1
0.557134952074993 0.541110588796555 1 1
0.496978722643861 0.482856797212136 1 1
0.536433052648222 0.519299410158934 1 1
0.656766372011932 0.636791908653946 1 1
0.567204550619947 0.550350075324623 1 1
0.636798578375098 0.61809454914487 1 1
0.593832853871313 0.577846863755435 1 1
0.501817348169347 0.488411907831906 1 1
0.559387664087768 0.544517887620805 1 1
0.270342684865553 0.261536600726683 1 1
0.356456339109685 0.345595910896744 1 1
0.456029064139963 0.44197344708701 1 1
0.499743643982443 0.484551238361279 1 1
0.544260694242305 0.52892280606193 1 1
0.566577381643862 0.549410118045648 1 1
0.452631047784659 0.440014542215906 1 1
0.70341342204436 0.683704134711985 1 1
0.669980472887147 0.649364595934722 1 1
0.437307891447601 0.426284398867037 1 1
0.48778904692569 0.474014824518272 1 1
0.690152214276942 0.6683714756904 1 1
0.624542726554009 0.605468064585754 1 1
0.505519777833991 0.492333749723255 1 1
0.47531040867915 0.460964747247375 1 1
0.604760653860792 0.588109485548761 1 1
0.728454302221384 0.705192199735758 1 1
0.493639615795657 0.481112990034719 1 1
0.477567973167269 0.462137874833059 1 1
0.64584459041267 0.626678718815137 1 1
0.387638478504647 0.376913511361524 1 1
0.475737318362434 0.46151240892076 1 1
0.314395265310325 0.303849907549161 1 1
0.479503766842238 0.465431902391524 1 1
0.710629838829808 0.687846117679145 1 1
0.441661521787184 0.430324827217011 1 1
0.483026348391651 0.467993365585698 1 1
0.575708010699778 0.559061396577838 1 1
0.735876326249177 0.713721824810016 1 1
0.425771864907666 0.414796738507499 1 1
0.276081417028979 0.268864167393629 1 1
0.390277735749546 0.378717050424297 1 1
0.414689650828846 0.402426712779608 1 1
0.582102237488987 0.564504891466475 1 1
0.672350712382321 0.654459593241335 1 1
0.249231934336468 0.243862146628576 1 0
0.445050780666884 0.431523878646694 1 1
0.599532702284874 0.582561533816361 1 1
0.306503316571581 0.297544866727805 1 1
0.640959526698288 0.621633059983143 1 1
0.656758494866731 0.637051793795504 1 1
0.486489438803714 0.472676500116223 1 1
0.431229396849711 0.418412620237936 1 1
0.585752512286332 0.567007908889164 1 1
0.670715198003855 0.651514030687086 1 1
0.550627139835927 0.535174260210696 1 1
0.561849054760436 0.547196769603168 1 1
0.485990072830291 0.473034266074621 1 1
0.464908835245694 0.451703224630035 1 1
0.430104022238935 0.416829400231767 1 1
0.630144151740354 0.61092799361468 1 1
0.500332432101632 0.487587947737481 1 1
0.402513254569322 0.391189220241486 1 1
0.707414375250466 0.686896993816571 1 1
0.774461644643077 0.753018728270057 0 0
0.57002143011804 0.553054641591051 1 1
0.419007132080362 0.407334640641666 1 1
0.534999172383313 0.517317199276114 1 1
0.65526530811093 0.631352571603243 1 1
0.568131657445323 0.551375936075707 1 1
0.535278028926216 0.519773953768792 1 1
0.638331544846145 0.619222173504861 1 1
0.267013494856953 0.258173003697474 1 1
0.510819371567115 0.49450909626226 1 1
0.607699154805234 0.588403101711858 1 1
0.509827146555629 0.494022462438443 1 1
0.545362352409868 0.530272283814059 1 1
0.364143490733898 0.352975505112997 1 1
0.388225877159931 0.377199504272469 1 1
0.628065289127359 0.60992098415924 1 1
0.490498699738385 0.475507622820732 1 1
0.45899071196352 0.444657785568862 1 1
0.49393348785415 0.478642970611156 1 1
0.441847308047743 0.428576304890812 1 1
0.404632440502893 0.392880519298592 1 1
0.398628207177135 0.386898175570828 1 1
0.548515554026257 0.533176878705129 1 1
0.796864312196568 0.775305876104633 1 1
0.715139072225103 0.691763386863821 1 1
0.394265501775366 0.383055422535458 1 1
0.489212445973074 0.473153882118927 1 1
0.706832620615096 0.687380496573573 1 1
0.415803682101191 0.404709539914988 1 1
0.59771084255124 0.580081467493787 1 1
0.466858722726858 0.453749588586867 1 1
0.697670315374645 0.676993513533915 1 1
0.660511081921606 0.641899192326398 1 1
0.568097637850277 0.5507402816733 1 1
0.465341819698411 0.450993787597374 1 1
0.466088775447724 0.452305663637229 1 1
0.473407934205269 0.459543358197721 1 1
0.54154941962667 0.524858552512045 1 1
0.351656930459299 0.342964580804004 1 1
0.393720642185181 0.381900244339313 1 1
0.576294645318341 0.558880602837216 1 1
0.541940687839931 0.5277211876543 1 1
0.777851835491222 0.756351064326533 1 1
0.383411976653644 0.372538844562301 1 1
0.457117967628795 0.442118769752017 1 1
0.681126292344565 0.663239475199517 1 1
0.451224755875284 0.439752565870487 1 1
0.46281116510265 0.446862148440087 1 1
0.17414710742495 0.167384390693129 0 0
0.453876132660434 0.44206040439424 1 1
0.564510151871566 0.54851337128451 1 1
0.577531844102451 0.560790424882918 1 1
0.587134971360923 0.569982728426226 1 1
0.446275343967553 0.434608962813262 1 1
0.585363230992113 0.568963020419413 1 1
0.579894029040377 0.562393668093546 1 1
0.397332603440873 0.386081045411884 1 1
0.412947285953883 0.399913928168866 1 1
0.652495093480852 0.633491678436221 1 1
0.624499061807817 0.605963758168287 1 1
0.533230110378313 0.514845550004545 1 1
0.845120664164064 0.819001763347986 0 0
0.62004818596582 0.601469699439093 1 1
0.623695885687419 0.605233969891631 1 1
0.602618548977543 0.585322505732087 1 1
0.590174225789008 0.571309060863408 1 1
0.571775686416642 0.555198445957702 1 1
0.690896038133993 0.670546426046511 1 1
0.577407892042101 0.55991690711876 1 1
0.657886743036926 0.636623180099799 1 1
0.223754251298252 0.216193089747171 0 0
0.460425745158459 0.448244398096808 1 1
0.533355128174596 0.518762762946167 1 1
0.490533736312747 0.475387052643605 1 1
0.339506344014722 0.329622220451117 1 1
0.642666920630992 0.625365822687323 1 1
0.471702454993897 0.460627209746595 1 1
0.677741757463315 0.659069177237724 1 1
0.429891254718668 0.416215717504503 1 1
0.298487580085673 0.289736325396525 1 1
0.327084718227874 0.317456707327115 1 1
0.67889773650947 0.659241221297879 1 1
0.500698213630065 0.485306502462317 1 1
0.639044090395459 0.621386149233892 1 1
0.383509007395367 0.372851581697719 1 1
0.39446868689944 0.382696819060463 1 1
0.220925213864198 0.214058935545802 0 0
0.538523674760393 0.522190778317826 1 1
0.668546976019116 0.647966781904844 1 1
0.520341178175703 0.506181496531525 1 1
0.422193903045403 0.410087353472657 1 1
0.352996052631855 0.342646322314913 1 1
0.413435874811044 0.399857247295893 1 1
0.408979207995716 0.395240676095964 1 1
0.228121680152246 0.222346933776381 0 0
0.660330447484359 0.638919291681824 1 1
0.384815178202653 0.374612669640018 1 1
0.416542613485467 0.404213392112496 1 1
0.323497617906824 0.311338017791102 1 1
0.133474776510829 0.129968598500984 0 0
0.566216203910623 0.550287601771737 1 1
0.350299454397774 0.340165757025751 1 1
0.414261718293825 0.401732147044429 1 1
0.702849141917496 0.682082584472937 1 1
0.385515879553464 0.37399236156488 1 1
0.452182906337799 0.439169768258972 1 1
0.391289982078227 0.379192360703487 1 1
0.663764491489682 0.641610211028885 1 1
0.567193897025 0.548862079917678 1 1
0.368361541707667 0.358594065777022 1 1
0.440729057094182 0.427972891662181 1 1
0.492642177886624 0.477659595030551 1 1
0.739877281769641 0.718975196372371 1 1
0.412666586394245 0.400032892001735 1 1
0.458756465809951 0.445187334751187 1 1
0.694520669364031 0.674867202720053 1 1
0.36071588032379 0.349589360004561 1 1
0.523272254064828 0.507606490416935 1 1
0.31630326885336 0.307819062600047 1 1
0.559747114434349 0.543235380573796 1 1
0.75643764000711 0.733766127574831 1 1
0.472303555571169 0.458423641105624 1 1
0.339321865422884 0.329102144277703 1 1
0.597463643680537 0.580412499965846 1 1
0.609382016896208 0.591127226096313 1 1
0.63101520750884 0.613963522200161 1 1
0.561431160743364 0.54427965117132 1 1
0.479358895437775 0.464313578903871 1 1
0.372626761480592 0.363365027489754 1 1
0.4166966715803 0.404848951776649 1 1
0.283489218730021 0.274480465845309 1 1
0.4132636987362 0.400934543424455 1 1
0.499215231886165 0.484462656227237 1 1
0.429498019706052 0.41650025809061 1 1
0.49553754677345 0.481470420679158 1 1
0.527703958884188 0.509977368700237 1 1
0.58593957302733 0.569773224762108 1 1
0.383068959101114 0.373268361172984 1 1
0.317596990618057 0.308657288188203 1 1
0.569435990219928 0.552379899667013 1 1
0.810961035437618 0.78569151119331 0 0
0.30024275165078 0.292006931546289 1 1
0.485590096172149 0.47182932451506 1 1
0.41710671239516 0.405317970359867 1 1
0.163183948121289 0.157439630201713 0 0
0.318102545304258 0.308856290883973 1 1
0.542100235306197 0.523946544375131 1 1
0.551147992826473 0.536872164710509 1 1
0.70179266284184 0.678575605809356 1 1
0.605622934039275 0.590834481805839 1 1
0.371142481433403 0.359208341810783 1 1
0.513359949369191 0.498766988935093 1 1
0.645343979887452 0.627712108344217 1 1
0.859617161445627 0.834020565487405 0 0
0.398359695666106 0.387325048942224 1 1
0.484882459542884 0.472795636782512 1 1
0.622732817515164 0.606126966382883 1 1
0.634062764136905 0.614327548700955 1 1
0.727378032212964 0.704991413054623 1 1
0.635927296701004 0.618513904016816 1 1
0.476885490598101 0.464789200850831 1 1
0.375748511959059 0.365092956525191 1 1
0.546017165689926 0.530285837630217 1 1
0.641386447868433 0.621105268893919 1 1
0.617122609424028 0.599416028332033 1 1
0.576066588687495 0.556705598368215 1 1
0.580503399920409 0.565190413342694 1 1
0.445143169122175 0.431809459571321 1 1
0.373316993265411 0.362765271145817 1 1
0.369452526424531 0.357356776893537 1 1
0.893435242335799 0.867853958625449 0 0
0.68390507492472 0.664550313136909 1 1
0.554132357657897 0.536753864527011 1 1
0.594681671584297 0.575540267082849 1 1
0.562528969068916 0.546432305669461 1 1
0.799796397446153 0.773805702105745 1 1
0.462438482950928 0.451481022175348 1 1
0.453978080890934 0.441617166042333 1 1
0.531415354669057 0.516411335003487 1 1
0.463124969167164 0.448232996502048 1 1
0.369658527249192 0.361223129170378 1 1
0.465234190002925 0.45095672799277 1 1
0.571458091741233 0.552277615368257 1 1
0.54882852947517 0.532504573966752 1 1
0.655537911397476 0.635701104626245 1 1
0.677659876824867 0.659019216331888 1 1
0.53107835457859 0.515857180095164 1 1
0.186491100327087 0.179934920136891 0 0
0.380014565670867 0.36773842729784 1 1
0.186531739220234 0.180742694806977 0 0
0.465070989634277 0.452638765877814 1 1
0.480450902223708 0.464512211166022 1 1
0.590086488713317 0.573998738531675 1 1
0.511646931767274 0.49349155316007 1 1
0.4502194150599 0.437746536822792 1 1
0.555285927610641 0.537873192108468 1 1
0.589154818902142 0.56952380313706 1 1
0.560547087987178 0.541587795668202 1 1
0.521319059947698 0.50534669830298 1 1
0.756921606551987 0.736160811072401 1 1
0.409476676622354 0.397091431268775 1 1
0.628687709099907 0.609857429263595 1 1
0.54299105330249 0.527363323609916 1 1
0.530685329421283 0.516730784122432 1 1
0.381209177569725 0.370121415691144 1 1
0.656420105880577 0.635856648153368 1 1
0.504834680097257 0.489963245236764 1 1
0.42181682848188 0.40943596602719 1 1
0.402483776195456 0.391085995157654 1 1
0.571489868991786 0.552166599285895 1 1
0.410061648551054 0.397605667758736 1 1
0.487138634633613 0.474792732829951 1 1
0.33761488461992 0.326861657346866 1 1
0.328952060903772 0.318436032889807 1 1
0.462444503917578 0.44952651673473 1 1
0.672489682491264 0.653784990503897 1 1
0.698305390092072 0.67728147181487 1 1
0.309563348065889 0.299805851236181 1 1
0.503135720746781 0.487189521760757 1 1
0.28451609496978 0.275201731367538 1 1
0.510624993526948 0.495832785674831 1 1
0.395616444251452 0.3842406079188 1 1
0.538463419260688 0.521882604951003 1 1
0.345296608812079 0.33508787008829 1 1
0.337080484369608 0.326534720526273 1 1
0.49306144782297 0.479197520362395 1 1
0.442130681216446 0.431906919391522 1 1
0.456313923210593 0.443660169881677 1 1
0.634761321518507 0.614553615084469 1 1
0.288176752295101 0.280146143642559 1 1
0.334939757159392 0.323247479377496 1 1
0.639112254083134 0.621832965234306 1 1
0.630145243292025 0.611204077460468 1 1
0.445548256805917 0.432094796139257 1 1
0.465787359337815 0.451419521457211 1 1
0.473022079335093 0.460739814087045 1 1
0.589126744942831 0.572005909449698 1 1
0.603719098709796 0.586040186760265 1 1
0.531484004395828 0.51842668347006 1 1
0.63242017080289 0.615477577023826 1 1
0.468822145038257 0.453998193851159 1 1
0.623652356563645 0.607228138841963 1 1
0.694136445387277 0.673321937425669 1 1
0.524815727545093 0.509120322292457 1 1
0.569494923984991 0.552334254758173 1 1
0.368827304004916 0.358801527309009 1 1
0.427962895092787 0.415017519136874 1 1
0.363703643421316 0.351773180390762 1 1
0.732599762890897 0.711020132712512 1 1
0.250854234622291 0.242741139043211 0 0
0.553144313891546 0.537320681462325 1 1
0.562047295455559 0.546779823389209 1 1
0.285111402090982 0.277417275472236 1 1
0.472113915979548 0.459391058767429 1 1
0.39062828582501 0.378788989454827 1 1
0.426383464716192 0.414236702305186 1 1
0.440363331519973 0.427285174802411 1 1
0.41655701927061 0.402190400432201 1 1
0.352075764997284 0.342742639244264 1 1
0.416977674499723 0.403750745497272 1 1
0.386979329612624 0.375692687111449 1 1
0.599420615422409 0.582128801347929 1 1
0.419743202517865 0.408014838725239 1 1
0.327519821290901 0.316845722084908 1 1
0.485565930870199 0.468715948880711 1 1
0.679864294854741 0.660226775375826 1 1
0.690239902421425 0.67072916085537 1 1
0.753227497083477 0.729419231799393 1 1
0.514910887898987 0.49985874128624 1 1
0.767190836160305 0.745690762925126 1 1
0.688170347574279 0.66806614605466 1 1
0.571825520738772 0.555130987758423 1 1
0.402838868604882 0.388325344854452 1 1
0.526964207724396 0.511753888905814 1 1
0.583042617301764 0.564490013572509 1 1
0.681071938053895 0.659670327735829 1 1
0.673434562327725 0.654987614191362 1 1
0.410079699254903 0.39780166957127 1 1
0.408475575806545 0.395761173169273 1 1
0.500834522150761 0.486204150605691 1 1
0.631903268358888 0.613068141088149 1 1
0.537617837074138 0.523065535968532 1 1
0.362881843709567 0.351595647966385 1 1
0.607897418908091 0.589775816148975 1 1
0.606346604731743 0.58800975949587 1 1
0.452010123149817 0.43860331261168 1 1
0.702947612159476 0.681766283026488 1 1
0.424288589024018 0.409979198156592 1 1
0.385142411463714 0.372978759694641 1 1
0.630786219435693 0.61193780479978 1 1
0.399570830560996 0.385897589518406 1 1
0.699294337022887 0.677508405813114 1 1
0.447274132167253 0.434450637047747 1 1
0.236899052784859 0.2303690419068 0 0
0.560514434368971 0.545396933061084 1 1
0.559813627836672 0.542204670021927 1 1
0.338998927353797 0.329335124500551 1 1
0.667700698943319 0.648259874354217 1 1
0.330862386824839 0.320665196416912 1 1
0.366528805557075 0.356504349136192 1 1
0.451327179642323 0.438381693721319 1 1
0.455476116913268 0.441884624550691 1 1
0.353082451936419 0.341981135925108 1 1
0.341728261076977 0.333002127793496 1 1
0.528186295381261 0.512667870369991 1 1
0.351769315772241 0.343336626365972 1 1
0.468159675666172 0.453167237171362 1 1
0.592378690458045 0.575600638682867 1 1
0.328332030645097 0.318386091161456 1 1
0.51302399468536 0.497824512797499 1 1
0.476835117220963 0.462891401134143 1 1
0.426502829565581 0.414267178370322 1 1
0.496970613649954 0.4812632977183 1 1
0.526023710990013 0.512436802002081 1 1
0.556521303218968 0.539493605620459 1 1
0.526191601352324 0.510648053178241 1 1
0.418855768682864 0.406722982403064 1 1
0.510979424132928 0.496601416979057 1 1
0.32106524579226 0.31088063119915 1 1
0.339518324198286 0.327665493850388 1 1
0.502260543198584 0.488566200360669 1 1
0.449454585912928 0.434793839276865 1 1
0.558712432976697 0.541703695606045 1 1
0.687217674337982 0.665124168406239 1 1
0.431318489325619 0.418341605510407 1 1
0.294288708130094 0.284417180377968 1 1
0.558144993985277 0.541916396361656 1 1
0.199668326337757 0.194419458257672 0 0
0.611582382203561 0.592998868807092 1 1
0.60054000784736 0.581587828023798 1 1
0.479765732458472 0.465691738978378 1 1
0.799787382317658 0.776382046943983 0 0
0.375430998345101 0.364274931078247 1 1
0.558847108017572 0.544395175783273 1 1
0.64766899858676 0.628162399486775 1 1
0.550498564315998 0.533236835800979 1 1
0.534767659042127 0.52162417798678 1 1
0.554591448382385 0.539493763679511 1 1
0.697818997053294 0.677871288055951 1 1
0.643165900737666 0.623955961542983 1 1
0.671593698674663 0.650685412644042 1 1
0.456345043829968 0.441920722335998 1 1
0.358569976386191 0.346343678637975 1 1
0.408213996337483 0.396357577170958 1 1
0.677686894995442 0.657248267303388 1 1
0.421308076992714 0.411550267658927 1 1
0.45028508868669 0.43727080409139 1 1
0.456107091484012 0.441209428021282 1 1
0.429701187010714 0.41779280670145 1 1
0.353968949183854 0.343406035343646 1 1
0.504213304106233 0.489300320506894 1 1
0.524719847005904 0.504988481185903 1 1
0.629812928561816 0.613000677212912 1 1
0.920164026366655 0.894207152086176 0 0
0.586317787791745 0.569942558420126 1 1
0.460641205738609 0.447272582118848 1 1
0.449418630741346 0.437126766766526 1 1
0.401026913910772 0.389467424800314 1 1
0.101512964216744 0.0987402592798433 0 0
0.463322650493134 0.449324836357745 1 1
0.489304771696649 0.477010054230062 1 1
0.519548518733949 0.503725119091837 1 1
0.58228590404069 0.563017067201617 1 1
0.437987292249317 0.424642676848449 1 1
0.42567986233528 0.413451657803563 1 1
0.583968790879494 0.567952332726612 1 1
0.728312964259824 0.70679399861581 1 1
0.464235399544903 0.450960134059202 1 1
0.55908607950872 0.541762299814626 1 1
0.547788836650673 0.531359853702702 1 1
0.529780624793946 0.514292510370477 1 1
0.452770770530447 0.437413800863432 1 1
0.497921556292816 0.483545898098488 1 1
0.428984576863965 0.416149550576876 1 1
0.530955384893154 0.517222136212458 1 1
0.502774199085521 0.488755523432838 1 1
0.268081440153584 0.261131311012306 1 1
0.456389518573376 0.444306155789798 1 1
0.721334440918252 0.700763367270262 1 1
0.639944385920143 0.622937818008429 1 1
0.518103721908663 0.502675138770353 1 1
0.630741819157643 0.611837887747581 1 1
0.672152823204611 0.650842247348342 1 1
0.533154166792413 0.517165955786755 1 1
0.600181294124847 0.582239143076608 1 1
0.452344526028942 0.438599839576241 1 1
0.6639540032506 0.644341190771631 1 1
0.55523802883203 0.539413771469642 1 1
0.338584644577628 0.328536284233429 1 1
0.439728297088034 0.426749354306844 1 1
0.254213645271551 0.246953635768593 0 0
0.563161672743216 0.545572525832982 1 1
0.632967743714932 0.614924360970806 1 1
0.260800990546625 0.25278560512243 1 1
0.44845831827601 0.436883171430586 1 1
0.656604440509827 0.637472659829334 1 1
0.292905589980032 0.28393021439454 1 1
0.602748971446532 0.586897042586376 1 1
0.517650289203553 0.501941075330339 1 1
0.413780085044647 0.402077594172237 1 1
0.584693805449014 0.568970159513703 1 1
0.648343645427589 0.62909554985333 1 1
0.593867847441296 0.576697102144525 1 1
0.883667979124049 0.859068815468513 0 0
0.73847446298536 0.71664879900842 1 1
0.258078083032916 0.249770474260637 1 1
0.369031197524682 0.358289051979476 1 1
0.342719854232863 0.333539266037518 1 1
0.497399107091419 0.484397504239859 1 1
0.39728933234198 0.387618882517089 1 1
0.370392294344288 0.359227217716303 1 1
0.375242276378644 0.363656413419454 1 1
0.527179217555153 0.511515213990049 1 1
0.523389419318426 0.506468985272697 1 1
0.488740004521816 0.473456753754152 1 1
0.551432006006892 0.534411362217703 1 1
0.431635238527423 0.417244394620721 1 1
0.584585449788763 0.568841259652686 1 1
0.366555771503606 0.354356994309594 1 1
0.516578876524654 0.501636592730798 1 1
0.22510478969824 0.217923048866631 0 0
0.32702347522557 0.317050853933276 1 1
0.579458306783704 0.563906891919005 1 1
0.603160541094249 0.584599928810025 1 1
0.536417936724103 0.52227237090165 1 1
0.528355191772004 0.511751386730272 1 1
0.376452120174148 0.364771371254813 1 1
0.555197007146417 0.537753670788288 1 1
0.453017453726711 0.439350968362176 1 1
0.693370423970585 0.671018465066439 1 1
0.414089510010439 0.401598097945852 1 1
0.634550673785702 0.616012921251575 1 1
0.713938058909519 0.694200842810578 1 1
0.390843902730622 0.379487776629199 1 1
0.551494888558044 0.533886311032078 1 1
0.409048835073067 0.39876039904921 1 1
0.505949953289791 0.492492203129785 1 1
0.502262519813224 0.487977665141663 1 1
0.752977013276316 0.730185079224162 1 1
0.46811327305819 0.453805259658063 1 1
0.494548195722993 0.479041433172735 1 1
0.547025136227829 0.530913781921787 1 1
0.281231264249781 0.272027975530369 1 1
0.561012390666316 0.545278687491523 1 1
0.462900766957972 0.448287168477851 1 1
0.531679166972293 0.517607938926851 1 1
0.587302998105338 0.570270559615662 1 1
0.637213543615706 0.618909040273128 1 1
0.652586428953786 0.633970999837922 1 1
0.718092337313363 0.698841435508247 1 1
0.366055476550036 0.355927980820293 1 1
0.458827653622404 0.445380983289863 1 1
0.531691419060933 0.516394617950244 1 1
0.346391712656326 0.336442496533304 1 1
0.368454106998295 0.358384161058886 1 1
0.558219643816687 0.542529746871364 1 1
0.315840538737505 0.306459351674248 1 1
0.432238698250824 0.420636510631383 1 1
0.594697943706661 0.576806407606112 1 1
0.809241126248489 0.786692529389133 0 0
0.577117493936711 0.560624553973577 1 1
0.462510101343637 0.450102803961222 1 1
0.616260675960435 0.597366082504296 1 1
0.433581603982416 0.421861658076094 1 1
0.483910790338426 0.470267395073184 1 1
0.432319607508299 0.420347143734316 1 1
0.564435453178083 0.54864444762865 1 1
0.688485028787069 0.667930320110245 1 1
0.38020875265193 0.370905049499182 1 1
0.431057302227588 0.416858554634498 1 1
0.411087827835207 0.398506231657911 1 1
0.491656491829958 0.479526493214348 1 1
0.438803930382102 0.42574825485565 1 1
0.415898970343785 0.403325829397038 1 1
0.492560090351742 0.478259318542949 1 1
0.467258262719549 0.453505290729354 1 1
0.327485309258366 0.318163535621975 1 1
0.320125210546609 0.311608891500539 1 1
0.559123631549557 0.542391246736347 1 1
0.405883184211136 0.393147308734242 1 1
0.434811161113594 0.423213062187251 1 1
0.569676589729426 0.548514492961826 1 1
0.646627637856924 0.626587538843563 1 1
0.422077442551812 0.409845896963052 1 1
0.532616736126118 0.517913976995181 1 1
0.508287813530565 0.494593377848665 1 1
0.716626162542245 0.696096019537929 1 1
0.701421649416337 0.681850908486134 1 1
0.604440125157867 0.585335664455425 1 1
0.330450645346193 0.320947158896882 1 1
0.497601436044679 0.48346560090357 1 1
0.371293854592088 0.358723160715565 1 1
0.262798963464725 0.25580797783361 1 1
0.381251141105356 0.369692527893164 1 1
0.413903291788747 0.4012038947844 1 1
0.385431393723198 0.374262837994176 1 1
0.338242336893889 0.328635632111111 1 1
0.347089326761805 0.336527532392211 1 1
0.662606179153624 0.644936935282129 1 1
0.51906867704941 0.503746811750498 1 1
0.502560129792244 0.487318227428078 1 1
0.398783552776997 0.387786709804468 1 1
0.474496099251675 0.458433523345983 1 1
0.616476500774867 0.598020097430199 1 1
0.500684348741107 0.484902432791894 1 1
0.801260583633993 0.775178354462144 1 1
0.264879418074629 0.256581431148817 1 1
0.516035721812814 0.498722765570739 1 1
0.489325862432439 0.473745177638375 1 1
0.585269572607864 0.567312237600784 1 1
0.529527664253444 0.514941819338625 1 1
0.248048280118659 0.241423760254457 1 0
0.544893580078472 0.530679631474979 1 1
0.195199427642403 0.188831445570505 0 0
0.472237617948886 0.45911447316766 1 1
0.48243936456324 0.468227703009957 1 1
0.361958786957747 0.350267361603031 1 1
0.228307064845681 0.221588369396622 0 0
0.360224382824866 0.347672572409402 1 1
0.461353766594985 0.447099690474735 1 1
0.506880412180421 0.492786737740578 1 1
0.543046784202024 0.52437259185825 1 1
0.328352339849645 0.320920864051387 1 1
0.25700710173896 0.251033877846682 1 1
0.373551937122584 0.36311446988634 1 1
0.423253870488685 0.410880129043608 1 1
0.572300815642651 0.555165268841149 1 1
0.712721125646089 0.690213766684157 1 1
0.43997918447149 0.426367693066775 1 1
0.603177799717606 0.584327161750853 1 1
0.577412078539312 0.561079781177863 1 1
0.667867681245312 0.648961409472262 1 1
0.450843735868479 0.438267381652571 1 1
0.471658421630682 0.457326661450506 1 1
0.452173643813957 0.43923837497026 1 1
0.501326871288448 0.486287458545472 1 1
0.474074433101982 0.46034075107449 1 1
0.461937126364485 0.449163735128966 1 1
0.30912957620329 0.300316484753196 1 1
0.758491422427425 0.737407558842406 0 1
0.500421419171039 0.485794012653496 1 1
0.400906877286422 0.386440329534765 1 1
0.480119119785502 0.465666640289001 1 1
0.628770202561548 0.609132078239697 1 1
0.51175440709329 0.497703853334964 1 1
0.443747646197187 0.429761031022875 1 1
0.705388845502805 0.684962153325831 1 1
0.604682368004287 0.584823335460596 1 1
0.653578588079327 0.634165808529749 1 1
0.397356110612509 0.386372836587085 1 1
0.470854426358339 0.456446168262328 1 1
0.410959568395209 0.39870114386032 1 1
0.394598175427278 0.382318143622112 1 1
0.554119330403521 0.53705932947986 1 1
0.253567706831497 0.247809831131989 1 0
0.539103112109907 0.523191824417605 1 1
0.4705726176668 0.457554676065441 1 1
0.486572109259718 0.472285822425696 1 1
0.488718573745319 0.473427220925299 1 1
0.637234755577524 0.619764199417942 1 1
0.784934658688334 0.760027848576368 0 0
0.633358201096076 0.614701899840494 1 1
0.749615823742874 0.728371698177501 1 1
0.496599947022331 0.483866293013642 1 1
0.539008031147784 0.520366212384103 1 1
0.524782166989476 0.510283036602708 1 1
0.5644771711892 0.545463842325547 1 1
0.525841618779451 0.510692467073264 1 1
0.387486051643522 0.378326318448618 1 1
0.498506497910443 0.485176202665674 1 1
0.676020715596903 0.656734980834006 1 1
0.643630237433927 0.623826792262067 1 1
0.49040131399459 0.477344818901074 1 1
0.541610247883367 0.525921420787966 1 1
0.575839091884265 0.55654286437701 1 1
0.617503751658411 0.598522935660482 1 1
0.441866718931819 0.429382264056665 1 1
0.54160191982378 0.526502400670693 1 1
0.603658469857454 0.586337544520213 1 1
0.635179047207206 0.617323035263356 1 1
0.515159619201434 0.500992531114698 1 1
0.503073913266904 0.488754016397567 1 1
0.380276786916067 0.368908502276927 1 1
0.500538154190887 0.487725607046518 1 1
0.515537749874225 0.500751601566756 1 1
0.50209966844051 0.487052776901942 1 1
0.588703257911059 0.57069041167135 1 1
0.700115899942206 0.679998520478951 1 1
0.373979398512688 0.363143720718643 1 1
0.268534857122517 0.260959217112748 1 1
0.4643726062087 0.44907442371299 1 1
0.603620143329833 0.585609580717455 1 1
0.506249736220131 0.489875713789982 1 1
0.380994758897016 0.370972308057876 1 1
0.75846764353331 0.736076787817697 1 1
0.60621946087943 0.589393090246634 1 1
0.571513622542995 0.554536889118632 1 1
0.471086851728599 0.457083651316743 1 1
0.325325106639126 0.313682668934594 1 1
0.368166577498183 0.356361668572587 1 1
0.767169780106406 0.743342504376085 1 1
0.467705389491174 0.453736551116294 1 1
0.353712743399151 0.343610381728628 1 1
0.485526980188509 0.469986939166817 1 1
0.45933185211146 0.446511465953856 1 1
0.52246418397816 0.507762602229282 1 1
0.624720245861034 0.607411225266242 1 1
0.579125588915813 0.562319877861664 1 1
0.480910584587581 0.467816304555431 1 1
0.562607406947104 0.54586789239982 1 1
0.479896712202041 0.464944571225892 1 1
0.43436138359706 0.42155249061302 1 1
0.52599683618215 0.50950217937547 1 1
0.383639665543409 0.371835300757923 1 1
0.543083240170401 0.527616708767072 1 1
0.366304292995387 0.355228963735148 1 1
0.419146618651874 0.406435095886365 1 1
0.631734933607333 0.611536704627647 1 1
0.510209958681214 0.496274363774878 1 1
0.51085598345766 0.496353288913994 1 1
0.511333515406187 0.497049888753318 1 1
0.46673384094316 0.452062319689117 1 1
0.701570245416548 0.681153000153598 1 1
0.532001131392599 0.51651428350396 1 1
0.41849689776387 0.406008008945327 1 1
0.436784338608541 0.425209636277789 1 1
0.608926959151477 0.594227045204499 1 1
0.418997466282095 0.406674119562716 1 1
0.445342992937446 0.432561542753639 1 1
0.481331307180512 0.467019354038257 1 1
0.33995184866864 0.32956386077944 1 1
0.561523440500669 0.546413006909108 1 1
0.703916911571353 0.683995914741024 1 1
0.42700840690024 0.414968454993601 1 1
0.46002438851165 0.445380883948551 1 1
0.466400873912283 0.452620191608641 1 1
0.614679555966768 0.596793503324472 1 1
0.547129746705232 0.531474781758564 1 1
0.549340816480949 0.531721783612786 1 1
0.415308498106275 0.403531234259393 1 1
0.33945445105339 0.330806518709663 1 1
0.316709913156338 0.307275430021546 1 1
0.59440765588193 0.576948949836005 1 1
0.646879483878693 0.627479602806105 1 1
0.5215435405585 0.506705897930395 1 1
0.633750482867452 0.614426021910962 1 1
0.471649550226407 0.457588034435515 1 1
0.702365481586448 0.682807691826475 1 1
0.625501305931989 0.606964722506833 1 1
0.483661907009417 0.469513079159302 1 1
0.6548146766664 0.636131900711174 1 1
0.59657266924846 0.579568643561975 1 1
0.506369709497867 0.491863349123259 1 1
0.734803932245924 0.711864824665469 1 1
0.500632361307762 0.486619255542387 1 1
0.510312498210923 0.496122844474011 1 1
0.432293315667465 0.420112345992518 1 1
0.468186757419445 0.453501871375213 1 1
0.645628923682124 0.625265200540138 1 1
0.614022601617539 0.59525656954975 1 1
0.450118599887404 0.435985589407727 1 1
0.539779953524801 0.523678490672362 1 1
0.384080584290954 0.3723533358782 1 1
0.702020084939245 0.683928205840561 1 1
0.400191640775823 0.387746191887146 1 1
0.510418243632517 0.495264093568075 1 1
0.59308600961308 0.572878556710523 1 1
0.354431953979817 0.343518654041644 1 1
0.339272877802735 0.330424235184336 1 1
0.387192682686763 0.374802841800947 1 1
0.576468782835024 0.556415157452732 1 1
0.495165927387107 0.480626309392083 1 1
0.589118068621371 0.572302600094578 1 1
0.466665458855619 0.451423766213477 1 1
0.625615745645427 0.608886681370373 1 1
0.583069513915585 0.567818053409196 1 1
0.329096294127858 0.318020179757497 1 1
0.320973512858953 0.311372655148358 1 1
0.664289936973957 0.644757416205237 1 1
0.586702136915646 0.567584982607806 1 1
0.285795841072601 0.278248925877133 1 1
0.583647069610154 0.565722429265451 1 1
0.499855418154479 0.4863426367121 1 1
0.654059287844457 0.636079894635791 1 1
0.595875013552342 0.581077341820752 1 1
0.371474937739663 0.360573178590926 1 1
0.705926003797058 0.682226138194038 1 1
0.71032971461492 0.689136167138091 1 1
0.319713551161027 0.307385839567251 1 1
0.500971352182318 0.486257796968078 1 1
0.60020377451778 0.580921755644086 1 1
0.424369315802167 0.413742117017355 1 1
0.284585923278844 0.277289353092335 1 1
0.233665535283701 0.227599726214754 1 1
0.418278227508022 0.408221864984207 1 1
0.698514225835909 0.678451843286617 1 1
0.635127129608379 0.61629315669275 1 1
0.606367405858265 0.590222808931959 1 1
0.331787666432638 0.320911796005714 1 1
0.492103288093906 0.476971743959617 1 1
0.331061365993174 0.322688374104876 1 1
0.492536932409416 0.478659586107575 1 1
0.256980542428068 0.249659744569236 1 0
0.527578300022566 0.510937309355103 1 1
0.626769512638975 0.609693914386693 1 1
0.666429459690947 0.647708165579723 1 1
0.654533758400667 0.633805186294817 1 1
0.566539031843365 0.551176042236253 1 1
0.519280536339061 0.50633408384306 1 1
0.507949878704685 0.493360206699211 1 1
0.447393966727155 0.434164443883861 1 1
0.425121036199749 0.41061947597941 1 1
0.730112860408203 0.706838582300376 1 1
