# Supplementary material for: Bias caused by sampling error in meta-analysis with small sample sizes
Source: PLoS One. 2018 Sep 13;13(9):e0204056. doi: 10.1371/journal.pone.0204056 (PMC6136825; doi:10.1371/journal.pone.0204056)
Supplement: S4 File — (ZIP) [file pone.0204056.s004.zip › results N = 10 theta = 0.5 tau = 0 sz = 30-50.txt]

"cohen.dl.theta" "hedges.dl.theta" "cohen.dl.cp" "hedges.dl.cp"
0.451420669647976 0.443092776578957 1 1
0.386767164787029 0.380619564718492 1 1
0.548986527292967 0.537499687672344 1 1
0.378245667330827 0.372047622494858 1 1
0.48553840888564 0.477553624567038 1 1
0.47166627191108 0.46297837235391 1 1
0.488122448216907 0.478687527887744 1 1
0.582046584575008 0.570604593344845 1 1
0.43783536419682 0.429110750445706 1 1
0.479176597827937 0.471287770422076 1 1
0.449230430578659 0.441545992866772 1 1
0.550958011689736 0.541209756956452 1 1
0.561340141046281 0.55115579441752 1 1
0.451608878498625 0.44282737133984 1 1
0.481838831380604 0.47271675558592 1 1
0.501819821060059 0.492488538020102 1 1
0.4514970944878 0.443940236724392 1 1
0.537995877919348 0.527697528079635 1 1
0.457539464493017 0.449907971058783 1 1
0.477180129936526 0.468893358898463 1 1
0.409525584803246 0.402208088075272 1 1
0.467367716628192 0.459033147031979 1 1
0.413222278764932 0.405648540677992 1 1
0.658475993371649 0.646546294212146 1 1
0.46504536313847 0.456374415896047 1 1
0.423375005196962 0.415565014719006 1 1
0.5825281096364 0.57325543210013 1 1
0.562806959627737 0.552595058623071 1 1
0.511992021802795 0.501989564692682 1 1
0.351171132593221 0.343266773227616 1 1
0.441479653580739 0.431761022249665 1 1
0.488161675194514 0.478078724870784 1 1
0.49606811998008 0.486795155280224 1 1
0.389325764357386 0.381558489293912 1 1
0.581018721226525 0.570567612370063 1 1
0.252306204928378 0.24816868819828 0 0
0.569152842635012 0.559109341506556 1 1
0.645438171856858 0.633682612252146 1 1
0.527886190862195 0.517314286211261 1 1
0.482051462310367 0.472692049522906 1 1
0.480330510462511 0.471614135627003 1 1
0.442862538521081 0.434537499092773 1 1
0.317361012600298 0.311353305356626 1 1
0.524780361742119 0.514548941580626 1 1
0.666585140735002 0.652054411151205 1 1
0.523395649778415 0.513106684443312 1 1
0.315673426683961 0.310370365321361 1 1
0.574721654184353 0.563371162968321 1 1
0.355586438395432 0.348733127505229 1 1
0.533957868627613 0.524512533706199 1 1
0.329162118501127 0.322127408616865 1 1
0.503820834634169 0.493239121733965 1 1
0.380659334086663 0.373523315729445 1 1
0.709586418536934 0.698021084241585 0 1
0.354194306869313 0.347917519002243 1 1
0.52908572384731 0.518257296793221 1 1
0.417616581008256 0.410971652281632 1 1
0.675357406282413 0.662174325513437 1 1
0.512608215065276 0.503459929759409 1 1
0.536735567891281 0.527581916375008 1 1
0.542407542527549 0.532735799818159 1 1
0.562035554346038 0.551591917566463 1 1
0.463295264529565 0.454488669483052 1 1
0.496702729991716 0.488227354459755 1 1
0.670405391930831 0.657381201307551 1 1
0.572756867335859 0.562846515601866 1 1
0.477752622928067 0.469015525571994 1 1
0.534750070678044 0.523839174578685 1 1
0.43897092559424 0.431340368802969 1 1
0.447073699101239 0.437837011223398 1 1
0.532870444134983 0.522639987717353 1 1
0.604460990510236 0.593045619822448 1 1
0.781262871165897 0.765884354527738 0 0
0.614659314597962 0.602995906074661 1 1
0.498660829628088 0.488283296677588 1 1
0.561240626967125 0.550370549387584 1 1
0.527264690848072 0.518707843392947 1 1
0.640283321534367 0.628368535848756 1 1
0.491645127680878 0.483021369077729 1 1
0.478581266196391 0.4692471676744 1 1
0.494948226710451 0.48621953565739 1 1
0.483642726181299 0.474889349857902 1 1
0.425818003192317 0.417523393950425 1 1
0.479556163608726 0.471006717944937 1 1
0.467746799645592 0.460376910920276 1 1
0.525530437300633 0.517120601113658 1 1
0.43563318602099 0.426968999522254 1 1
0.425737232087371 0.418442500062167 1 1
0.512927178958047 0.503958369412448 1 1
0.466518063759209 0.457255395450966 1 1
0.558634332099101 0.549287239749714 1 1
0.505508007043555 0.495088096906547 1 1
0.484697681026951 0.475796414834536 1 1
0.576573677970186 0.567369562581653 1 1
0.513337360163681 0.503849827284903 1 1
0.543645161197451 0.534970976062886 1 1
0.601211246693419 0.590515405646097 1 1
0.679783319176766 0.665831017367388 1 1
0.517335415170046 0.507356788886642 1 1
0.493791300506375 0.483818773215124 1 1
0.556337883523317 0.545345157184094 1 1
0.493127573354913 0.48415977433753 1 1
0.588261738331323 0.576620127157233 1 1
0.464417982863651 0.45463710909576 1 1
0.462316655464271 0.45320389820768 1 1
0.667639434113832 0.656569538158309 1 1
0.568820356243801 0.55627502921708 1 1
0.327841872192345 0.322021934404585 1 1
0.480500934322579 0.471671586968569 1 1
0.576654183969175 0.565223854877356 1 1
0.548621223048226 0.539169762667186 1 1
0.562539305366578 0.553011464592801 1 1
0.450820774395057 0.442402737658941 1 1
0.533790975286744 0.523716902203421 1 1
0.521210112665058 0.512843013083895 1 1
0.372010135935767 0.364712589376615 1 1
0.44217256569742 0.434179211702374 1 1
0.502643397739056 0.493077448820174 1 1
0.384902244311844 0.377481627739819 1 1
0.379968708707735 0.37210159278636 1 1
0.560250559082006 0.550096082316872 1 1
0.370906235396447 0.362892037347995 1 1
0.545597488662799 0.535028954520736 1 1
0.710117251563949 0.696063100375583 0 1
0.546001619314019 0.534846521042591 1 1
0.521805703202684 0.511673376125038 1 1
0.440217944498766 0.432653933566072 1 1
0.502543386285237 0.492875974819808 1 1
0.614439711499913 0.602679921550339 1 1
0.762588879037477 0.749305096833906 0 0
0.25952927386996 0.255246372053023 0 0
0.440328483294531 0.433003145018481 1 1
0.488712529735669 0.479401034766567 1 1
0.479581622303756 0.469954706249148 1 1
0.359802367742735 0.352379534893426 1 1
0.827206233994096 0.810070771185383 1 1
0.584014283771607 0.572305755800859 1 1
0.569232242743431 0.559380358994427 1 1
0.533733014880813 0.52366647836293 1 1
0.578481562559224 0.568139601996427 1 1
0.584279759964802 0.574054388846874 1 1
0.441841941324678 0.435002819118506 1 1
0.326785620557298 0.320203574342647 1 1
0.779642309090362 0.76434275458364 0 0
0.417522659750339 0.410191085435949 1 1
0.35996900183281 0.352826312838575 1 1
0.707168913721709 0.694678022474563 0 1
0.270276452696144 0.265283260864216 0 0
0.686190863999737 0.673178168062965 1 1
0.445684471061949 0.437842476432754 1 1
0.372432092008303 0.365349967387021 1 1
0.543840807477536 0.534245483834595 1 1
0.47945819661867 0.468706554162911 1 1
0.46359968882166 0.454894788889083 1 1
0.584907452808037 0.573008382642178 1 1
0.578080201791664 0.566928543559878 1 1
0.385808876073499 0.37775072231692 1 1
0.365534352704148 0.359848901197987 1 1
0.403125835133121 0.396163563343132 1 1
0.681401114844411 0.669036747642407 1 1
0.494045950203792 0.485499966616177 1 1
0.394952559008273 0.387258510228017 1 1
0.45201827392588 0.443865708280331 1 1
0.495796005399284 0.486251133072452 1 1
0.525760566525234 0.515789284552009 1 1
0.644668598253621 0.632821551277143 1 1
0.639953397887348 0.628929396619181 1 1
0.525709545888497 0.516647469818121 1 1
0.562506937857403 0.551786743084943 1 1
0.417530436197343 0.409918631772571 1 1
0.566369683840394 0.5558814906674 1 1
0.366228538220835 0.357566081355786 1 1
0.271901257158343 0.267009632250774 0 0
0.508998495529531 0.500167012597425 1 1
0.454442655645884 0.446258255167134 1 1
0.541781287008079 0.531524145593405 1 1
0.305185298881271 0.299274764732345 1 0
0.454460123734384 0.445624840736319 1 1
0.626147632669395 0.614838779298033 1 1
0.575008022498501 0.564083135724459 1 1
0.67996118554669 0.666914811298329 1 1
0.517227902464558 0.507531879785912 1 1
0.633850744915337 0.622659427329732 1 1
0.567788495592683 0.556581636210313 1 1
0.290891045473228 0.285354998773278 0 0
0.449461475984671 0.440515032225435 1 1
0.491910993914074 0.482615560646965 1 1
0.46936580027774 0.460985915240572 1 1
0.535751010176959 0.526475378800616 1 1
0.416592822793182 0.409309238497971 1 1
0.529245515173599 0.519545188158545 1 1
0.608813198183463 0.597704677818503 1 1
0.366317337446095 0.359259595074227 1 1
0.450950464971418 0.442983007377302 1 1
0.452320350406909 0.443776775275072 1 1
0.464383657142538 0.45637041289853 1 1
0.350008973993051 0.342596711914153 1 1
0.486146996770349 0.478693330636852 1 1
0.526438390734837 0.516650215807721 1 1
0.502243215732578 0.49266461221867 1 1
0.516284122081413 0.50547640420028 1 1
0.491617872135057 0.481475005021687 1 1
0.583070902832572 0.572422528751302 1 1
0.457886069852934 0.449541830015954 1 1
0.422509046888627 0.414869588454758 1 1
0.432708476760196 0.424798602098494 1 1
0.640080187318989 0.62907908068867 1 1
0.486261396252446 0.476772149493119 1 1
0.427731854400376 0.420207809628218 1 1
0.597961128307002 0.587324740013122 1 1
0.515135267584726 0.506918850935156 1 1
0.348559149851209 0.342870333385457 1 1
0.493013580185585 0.4827721789192 1 1
0.72778313389615 0.714858913013633 0 0
0.546227872147761 0.536479653253418 1 1
0.622459929750602 0.612175553072518 1 1
0.61989321103101 0.608466538052336 1 1
0.448719854539188 0.439831856990013 1 1
0.544239167683732 0.534442656915606 1 1
0.604415214479825 0.594162850369014 1 1
0.543160725818002 0.533010247394738 1 1
0.50018957659088 0.491030014494434 1 1
0.513042243992518 0.503482436676624 1 1
0.475854713076518 0.46576191945538 1 1
0.360646311849025 0.354370394618687 1 1
0.521526134902623 0.511483676837755 1 1
0.421032270280185 0.415157834017266 1 1
0.364231211843201 0.357487637896116 1 1
0.532547282290335 0.522917188046767 1 1
0.555770067662441 0.546461570772612 1 1
0.363941367015693 0.357224824265873 1 1
0.467454830240186 0.459854823297775 1 1
0.504887158358227 0.493169959338747 1 1
0.437188787545427 0.428976163483404 1 1
0.479970901166755 0.469884920927995 1 1
0.623441854542835 0.611445468276317 1 1
0.349782402910715 0.343370566885374 1 1
0.521205398858042 0.512673046368209 1 1
0.657135211305456 0.645113540517791 1 1
0.556931121688486 0.545663399333383 1 1
0.578357395769817 0.568388936925922 1 1
0.492648723745945 0.482600099227954 1 1
0.415217507406897 0.408302681146041 1 1
0.379274202361749 0.371446311906195 1 1
0.400395852597333 0.39350993940725 1 1
0.438064061274933 0.430131295442824 1 1
0.597307300734572 0.587053794111214 1 1
0.623371225859943 0.610677685952321 1 1
0.564317135710995 0.553227303383954 1 1
0.703967357561633 0.687799214920835 1 1
0.583555634464976 0.571902116274107 1 1
0.497777693332566 0.488593789055991 1 1
0.373433721487936 0.365375485524408 1 1
0.536900710310799 0.527839713184527 1 1
0.465026836671972 0.456321390022227 1 1
0.618422007741175 0.606699666489452 1 1
0.651387125598243 0.639660176608045 1 1
0.325873643991909 0.319927560246438 1 1
0.439479396919607 0.430622902534429 1 1
0.356647007811228 0.350525907726964 1 1
0.448581661728765 0.441473499295026 1 1
0.436367705443376 0.428701596150607 1 1
0.559091124920917 0.548324125023998 1 1
0.561681103122213 0.552661569923598 1 1
0.507999083068256 0.498706835427439 1 1
0.617518963431988 0.605519897963215 1 1
0.736114442284076 0.721772639042608 1 1
0.540154005142393 0.530687272601259 1 1
0.589656322019879 0.578056417348795 1 1
0.479017430850142 0.470197203716245 1 1
0.50561929209894 0.495673785319308 1 1
0.505791758666191 0.497030827788695 1 1
0.428462699047416 0.420920470772256 1 1
0.415083112164897 0.406909938399689 1 1
0.645195932555889 0.6336592627979 1 1
0.396513866430324 0.38966496066217 1 1
0.3283319113738 0.322325697803499 1 1
0.461979718985979 0.453655725737804 1 1
0.440386741045554 0.432264687690659 1 1
0.597240763808575 0.586669710560765 1 1
0.518534907820803 0.508100524937625 1 1
0.722940879739269 0.710935770336093 0 0
0.641431838560381 0.629707370002433 1 1
0.672102305589917 0.660935546244832 1 1
0.631779229616939 0.619897406926682 1 1
0.437575511297631 0.428173403890531 1 1
0.535431542004367 0.52549078616612 1 1
0.517600690935821 0.508430652481141 1 1
0.524686259582762 0.513677015753085 1 1
0.5336860541996 0.523948781272237 1 1
0.403391481171419 0.396904478599457 1 1
0.479041400153583 0.470778541349717 1 1
0.537678431612242 0.527724404470398 1 1
0.323323084354145 0.317452349442758 1 1
0.418387918734803 0.410238698433341 1 1
0.337616214692301 0.330973960529727 1 1
0.461156081129473 0.452609674991317 1 1
0.527606814776873 0.518270933516328 1 1
0.500695196033503 0.49262533537262 1 1
0.475100794877933 0.467661964943481 1 1
0.510786916742262 0.501144831981343 1 1
0.433381642167916 0.425098876752474 1 1
0.410880834580499 0.404305728195752 1 1
0.468326997658862 0.459775588650516 1 1
0.594038053364062 0.582367353411294 1 1
0.413923877340628 0.406830656875925 1 1
0.408574447305643 0.399971274240012 1 1
0.44199770596416 0.433926515742905 1 1
0.555706405292667 0.545987883212229 1 1
0.498605278904753 0.48968973017553 1 1
0.510301167186409 0.500461809904899 1 1
0.300199798568773 0.293990312583834 1 0
0.468392193746732 0.458740402778767 1 1
0.589617506932456 0.579354267817985 1 1
0.569038962782527 0.557722058674979 1 1
0.465489302803018 0.457875911686584 1 1
0.546572704987979 0.536397729193113 1 1
0.357403293054962 0.350506561470408 1 1
0.514243727859071 0.504513349204334 1 1
0.459841200008257 0.450916062072491 1 1
0.432252024133045 0.422986230164375 1 1
0.450851363150117 0.442770893967328 1 1
0.44040072568147 0.432330628148009 1 1
0.581483368215755 0.571455702404346 1 1
0.587981816641561 0.575996775907414 1 1
0.353980564342416 0.347299067705112 1 1
0.344630619395452 0.336662044358511 1 1
0.592561988151537 0.58155211881056 1 1
0.419161729557849 0.411304618206298 1 1
0.535372699485051 0.52526942580716 1 1
0.463684393338681 0.454900747672557 1 1
0.783038173827876 0.768642238948316 0 0
0.371451660277125 0.365173332679718 1 1
0.525001047704028 0.515791734619774 1 1
0.585558924448182 0.57501953221192 1 1
0.680440117843819 0.667992210373383 1 1
0.471257451413922 0.46346548043498 1 1
0.51799245440935 0.508342326559557 1 1
0.448090302307979 0.440612508336448 1 1
0.502289627037812 0.493878327125724 1 1
0.492422819710206 0.482384660876643 1 1
0.345830631844776 0.339940186239294 1 1
0.479901448047513 0.469222316144025 1 1
0.501053139270081 0.492217271178409 1 1
0.503199684033094 0.494178664230675 1 1
0.611847485444 0.60002397224376 1 1
0.554596119840662 0.543960194968477 1 1
0.558778167718214 0.546002912318913 1 1
0.515589225856595 0.50617493864812 1 1
0.519922437511043 0.511027196199687 1 1
0.64401567192416 0.633241240969806 1 1
0.424353307949619 0.41673572333832 1 1
0.50284891497641 0.493856442387459 1 1
0.355721609212061 0.348976560700854 1 1
0.536690843409142 0.52594719226305 1 1
0.529056750684996 0.518544231222236 1 1
0.519426821917543 0.510354578355412 1 1
0.549045520647646 0.538782309911495 1 1
0.588873391938131 0.577109643356351 1 1
0.385408893254369 0.378119395771119 1 1
0.506240901402093 0.497230178052608 1 1
0.758553872545002 0.745772032824892 0 0
0.39926064273032 0.391894015341889 1 1
0.476378799775572 0.467486815917393 1 1
0.264678597193773 0.259268361785481 0 0
0.493014173756481 0.483218236449962 1 1
0.625016384535899 0.613659439240955 1 1
0.485118785760068 0.475739363027607 1 1
0.43591726212036 0.428035905054029 1 1
0.387822534116035 0.38084146233941 1 1
0.424925696903504 0.415290427719983 1 1
0.464600509107664 0.45671255707209 1 1
0.822468735345369 0.805783558790713 0 0
0.557699615673423 0.547980500880002 1 1
0.5284659945573 0.518659666179939 1 1
0.328986509973114 0.323563141342344 1 1
0.436818365194961 0.428961412179741 1 1
0.488984663007708 0.478670890563163 1 1
0.327357437493365 0.320401020926236 1 1
0.53628511140524 0.525071133552904 1 1
0.463919882848173 0.455492827178516 1 1
0.401558194072182 0.394327950398824 1 1
0.535860339497438 0.526551773537422 1 1
0.560063626614767 0.54877832082392 1 1
0.343196002103049 0.336303277174905 1 1
0.441827534905904 0.434092973651422 1 1
0.528448279127424 0.518744167382113 1 1
0.50978016411628 0.499079267219072 1 1
0.459356769404758 0.450269781317624 1 1
0.494492916995571 0.48631471357739 1 1
0.423121104017953 0.415272439563751 1 1
0.568011859366545 0.557712558771152 1 1
0.516166139331003 0.506542567744654 1 1
0.485873560251456 0.476714106443971 1 1
0.405034729359243 0.399072644065116 1 1
0.421574346538043 0.414025068962482 1 1
0.456245022028672 0.447644500646265 1 1
0.542909392394686 0.532808961520925 1 1
0.371378223715021 0.363942583548757 1 1
0.530297844348842 0.521436968582298 1 1
0.365191499863793 0.35851456324866 1 1
0.401936163834385 0.395081050296764 1 1
0.469524035051162 0.460771466681487 1 1
0.394957753163909 0.387154691051919 1 1
0.418267092538655 0.410088894026418 1 1
0.446925608788847 0.438575574251612 1 1
0.537443438873593 0.528251920721567 1 1
0.586863130352647 0.576280784549029 1 1
0.408967505580834 0.401150454170803 1 1
0.428052948640947 0.420732897743382 1 1
0.605242584507585 0.592168356312947 1 1
0.476160092069195 0.466953775197902 1 1
0.30702320439514 0.302312385590501 1 1
0.610950416000304 0.598980563390969 1 1
0.435746051366907 0.427996291252649 1 1
0.540689508556285 0.530948594421195 1 1
0.432003347969922 0.42369636094626 1 1
0.269234713167141 0.264996195627379 0 0
0.469827785666195 0.461791717440705 1 1
0.594010050204226 0.583423379860042 1 1
0.458763737128171 0.449634896959456 1 1
0.487073855399387 0.478713901943648 1 1
0.529283280914644 0.519688716510689 1 1
0.5526909897136 0.542584489685571 1 1
0.516519156566322 0.505974847825491 1 1
0.575831763188284 0.564106913087074 1 1
0.631897118358965 0.618969305678354 1 1
0.725566060303012 0.711686495405491 0 0
0.592360746943659 0.581296632479825 1 1
0.456948128819778 0.449162900375399 1 1
0.368342358432637 0.362362293696276 1 1
0.380889322715223 0.374313392122422 1 1
0.315227969985928 0.309515848597693 1 1
0.529871931233269 0.520759245545954 1 1
0.615195843833784 0.603265176706419 1 1
0.56360799443794 0.554153781173136 1 1
0.529828390170537 0.519689126534166 1 1
0.655394425051378 0.643585706910191 1 1
0.429947982744213 0.422685970554177 1 1
0.615932673108445 0.604228246762256 1 1
0.436337400836613 0.42944675696283 1 1
0.676434325688267 0.663716371072923 1 1
0.521703721620527 0.51191719091434 1 1
0.493280435271761 0.484073291185842 1 1
0.58277491705786 0.572229022832476 1 1
0.447978974293125 0.438930057240028 1 1
0.335487379888639 0.330098568982568 1 1
0.587830651448349 0.577244402999092 1 1
0.52775228553216 0.518448218400963 1 1
0.546546459779751 0.536238540739002 1 1
0.52118765655105 0.512131325646977 1 1
0.438900977800559 0.430893763879835 1 1
0.326433266122164 0.320507970647672 1 1
0.444501425371002 0.436270171616693 1 1
0.561812071217159 0.551277145549764 1 1
0.540199551368863 0.528613457998374 1 1
0.552599624988415 0.54336099601827 1 1
0.78352945121128 0.770402378957513 0 0
0.451611666923466 0.444248946907037 1 1
0.511012872386656 0.50187229984565 1 1
0.589375186613251 0.577949195207452 1 1
0.423978607433559 0.417093912770737 1 1
0.48299239021462 0.473278755070559 1 1
0.558871079768464 0.548860576341786 1 1
0.539153503843123 0.529204051895002 1 1
0.572224213033206 0.5621116441182 1 1
0.54665855156116 0.537465020024542 1 1
0.515772482891513 0.505608454571129 1 1
0.454534496055517 0.446135038425965 1 1
0.541026659689643 0.530582891581134 1 1
0.680473518507909 0.666940108094223 1 1
0.618661324948045 0.607274179121584 1 1
0.512452944099856 0.503287393900789 1 1
0.517632472917679 0.509209959521913 1 1
0.596218437333906 0.584405256506933 1 1
0.587756037724914 0.576808385628278 1 1
0.475087576399894 0.46650783535784 1 1
0.557147355887096 0.546525409333155 1 1
0.363851896770389 0.358317942564292 1 1
0.500800494786975 0.490025780661724 1 1
0.628481535367677 0.616819678439938 1 1
0.52234618291806 0.512923271150265 1 1
0.236918597684986 0.232115257317308 0 0
0.504864773905156 0.495455250067514 1 1
0.532645468265518 0.522330769549248 1 1
0.369724126998031 0.362491700573162 1 1
0.626534569404567 0.61500073076003 1 1
0.389426241470355 0.382975050116296 1 1
0.51778907687245 0.508179043633827 1 1
0.518058844346768 0.509403988682168 1 1
0.468131539767402 0.458606123631085 1 1
0.601953818974715 0.590952681648993 1 1
0.616704299598131 0.605670234055261 1 1
0.423655569687585 0.415425463014751 1 1
0.496944930261079 0.48754843381779 1 1
0.370088672683088 0.363411810849233 1 1
0.483342018708288 0.474001977814101 1 1
0.597413225054704 0.5874938381703 1 1
0.474076435657022 0.465262209854568 1 1
0.376382613465914 0.369084062660886 1 1
0.551863122700667 0.541407503574292 1 1
0.661715090007211 0.649915921044221 1 1
0.44573877598337 0.437059780243941 1 1
0.392983605437791 0.385089820582345 1 1
0.406163135746661 0.397896744469396 1 1
0.500877897484532 0.491086257266075 1 1
0.568547419415228 0.558224881401017 1 1
0.453806695707667 0.443411354912044 1 1
0.701288342668498 0.687312836533958 1 1
0.727486909394622 0.714154233258705 1 1
0.353790717365598 0.34842633771237 1 1
0.409711640813209 0.401674615943058 1 1
0.561115762410713 0.550057795550743 1 1
0.805340390467934 0.789060883418691 0 0
0.420086931959982 0.412025618581393 1 1
0.460217865299065 0.450309066608949 1 1
0.587518922474754 0.576284953491926 1 1
0.585957883505004 0.574111274968936 1 1
0.47339717651216 0.463905909109083 1 1
0.589003635047581 0.577857447876164 1 1
0.446430235001476 0.43719636073721 1 1
0.518241091061952 0.508748428745337 1 1
0.545560875611152 0.535784301861695 1 1
0.563937456478635 0.552602219787111 1 1
0.621201055150127 0.60821897565914 1 1
0.524342248063906 0.514185984412785 1 1
0.593193621051215 0.582035312018086 1 1
0.603258301529956 0.592052470719939 1 1
0.276726600819626 0.271116830248319 1 0
0.490490041584442 0.480900250133582 1 1
0.557714175989291 0.54781604609989 1 1
0.544661739162529 0.533148750568324 1 1
0.457453411332545 0.4488313485337 1 1
0.593284454480679 0.58315135993033 1 1
0.53123160800715 0.522082077419675 1 1
0.266082689583056 0.261094311221216 0 0
0.694643119303122 0.682354621774608 1 1
0.442452426122619 0.432785454423786 1 1
0.506128216687004 0.497104603612585 1 1
0.480425522723536 0.469222112262766 1 1
0.539053540615447 0.528529230280018 1 1
0.475722210114374 0.467778073586971 1 1
0.41548538746286 0.408169867646621 1 1
0.592604110609833 0.581384439711867 1 1
0.561576599634125 0.55144407215261 1 1
0.550082709460004 0.540025345948046 1 1
0.331818749756955 0.325584076554882 1 1
0.386603165637483 0.37951476350177 1 1
0.415631402360881 0.407216473937572 1 1
0.361880323548861 0.354715111294557 1 1
0.351262682491321 0.344692701401671 1 1
0.58374171869833 0.573726586311141 1 1
0.620613319404771 0.609536436309813 1 1
0.649898111143945 0.63863867129272 1 1
0.489466584195542 0.480062627137415 1 1
0.52003794212529 0.508945393569764 1 1
0.663769552355455 0.650296966284411 1 1
0.67831329302672 0.664850520043473 1 1
0.521506938332515 0.512617684393236 1 1
0.647322064898668 0.634964441618714 1 1
0.397724337168861 0.390592483318024 1 1
0.532887988202282 0.521093553822773 1 1
0.509856004168869 0.50013853126515 1 1
0.363514810968857 0.356618632415933 1 1
0.577917277953943 0.567274926666745 1 1
0.52323078795605 0.514424911760634 1 1
0.426664780609289 0.418953511728085 1 1
0.279216795150639 0.275274369135104 0 0
0.411285409705331 0.402922724441767 1 1
0.423587891779773 0.415323490055081 1 1
0.374886988135587 0.368591204608864 1 1
0.517622100256793 0.507769297789882 1 1
0.375141274161677 0.368789612696447 1 1
0.329503939527555 0.3232686178087 1 1
0.698761512129401 0.685694795036828 1 1
0.491032679553112 0.4815446846786 1 1
0.416148781650189 0.408262992156339 1 1
0.580217488921712 0.567492919462627 1 1
0.598091239257273 0.58726080315163 1 1
0.700298024725246 0.688506297253606 0 1
0.592341414407122 0.58121617615304 1 1
0.547132998279493 0.536234632139693 1 1
0.746267155330321 0.732125709769163 0 0
0.529944649297755 0.519798389437899 1 1
0.574744972414641 0.564816895117677 1 1
0.419308762507108 0.410835109203503 1 1
0.663246277073444 0.649531586373308 1 1
0.303305054913806 0.297949380080232 1 1
0.665898562549065 0.653682948927553 1 1
0.338261118945782 0.331897300497791 1 1
0.349010058126427 0.341792389154379 1 1
0.54272838937906 0.532219568705413 1 1
0.549112726310488 0.538227207543811 1 1
0.414715005352026 0.408044378146057 1 1
0.645830690032017 0.632438563853262 1 1
0.634642019485976 0.621352095411175 1 1
0.720690547836891 0.706881848868383 0 1
0.438449880478463 0.42873498847798 1 1
0.616183332700647 0.604523490582048 1 1
0.493258776920934 0.484371950985191 1 1
0.428044896816024 0.420431743350329 1 1
0.518370839269648 0.508740133194589 1 1
0.495596161715306 0.485580911510729 1 1
0.563791565230515 0.552960372314851 1 1
0.353319305910708 0.346665885516875 1 1
0.233389732724562 0.229742049721129 0 0
0.491775631789892 0.481791656045909 1 1
0.504111260634332 0.495527020212758 1 1
0.444138473020894 0.437209989943203 1 1
0.620955294822423 0.61126752765265 1 1
0.502617331379221 0.492907538904864 1 1
0.475455082238052 0.466118033077496 1 1
0.535145466731231 0.52548218745282 1 1
0.631802541215215 0.620096956300819 1 1
0.57291965570049 0.561751948208416 1 1
0.390625829955428 0.383955585192489 1 1
0.572416749373025 0.562087167317733 1 1
0.50156860996404 0.491776481863907 1 1
0.361560844607682 0.355736604315677 1 1
0.481351520549578 0.471363489606812 1 1
0.534066036566174 0.524422179063638 1 1
0.563382149849889 0.552949936763027 1 1
0.446690872818835 0.437874272318481 1 1
0.517925235457834 0.508251830510327 1 1
0.374603791785953 0.368792560125546 1 1
0.549308920792546 0.539755094966138 1 1
0.352522777007639 0.345745422824194 1 1
0.477247020993848 0.46718409810093 1 1
0.535723027044146 0.526798294352302 1 1
0.469789815215181 0.4605887704563 1 1
0.451900124514602 0.443236895247764 1 1
0.622916447948911 0.611473218972168 1 1
0.438954435404096 0.430302955252902 1 1
0.438226922014526 0.42949229049649 1 1
0.714663890377326 0.701898540351214 0 0
0.341093441591876 0.334245609392207 1 1
0.618422191050334 0.607120388581061 1 1
0.501034783091241 0.492188593998737 1 1
0.591783234554998 0.581402267853242 1 1
0.552035384492894 0.541238123329657 1 1
0.638242105105193 0.626116448241143 1 1
0.712247396473003 0.697824743474258 0 1
0.52596999247538 0.517041231043951 1 1
0.547401386720477 0.537790903686878 1 1
0.448208916484816 0.439803250657438 1 1
0.397676292157468 0.390040926911168 1 1
0.561226105263621 0.55128379772507 1 1
0.42566125748807 0.417337876288158 1 1
0.531685872878952 0.521865768067982 1 1
0.59003267454735 0.577651637483786 1 1
0.588904590762073 0.578011991190655 1 1
0.464423555064781 0.456555089450343 1 1
0.473443463096675 0.465072879996448 1 1
0.636234234466186 0.625320932227236 1 1
0.788659519405607 0.774851475538878 0 0
0.501055946553552 0.491216793814533 1 1
0.465615997020784 0.457697011850628 1 1
0.540096284602039 0.530139042252527 1 1
0.490659161787831 0.481876628628869 1 1
0.624410483283391 0.612900591841584 1 1
0.653826471138799 0.641774215483661 1 1
0.418058574382235 0.409729115958982 1 1
0.322354934628422 0.315501887239649 1 1
0.5337136859128 0.524655492164734 1 1
0.638490221222852 0.626124549070529 1 1
0.572756720380063 0.562444284224707 1 1
0.510443110088208 0.499956820459435 1 1
0.630539547748635 0.620206393462827 1 1
0.449910681853283 0.441478930081884 1 1
0.662457296719546 0.649514504496963 1 1
0.488890177956378 0.481579148546121 1 1
0.575716087664075 0.564140457982512 1 1
0.391829084713636 0.384035091514735 1 1
0.730495306804917 0.717410470476683 1 1
0.704526929427407 0.691220628099523 1 1
0.557300845773544 0.547537155169797 1 1
0.550178300202847 0.538807365466091 1 1
0.364703782884669 0.356583580753532 1 1
0.437231176404204 0.429511349772508 1 1
0.606621494029304 0.594607839715237 1 1
0.655545346912658 0.642480651689336 1 1
0.678668994363238 0.665903101700611 1 1
0.411714820984167 0.404306873107767 1 1
0.517621960313346 0.50703129613851 1 1
0.674482845220087 0.661601885733371 1 1
0.547732856354595 0.538388666215781 1 1
0.493774722647575 0.483017151687069 1 1
0.493615930934363 0.484442926969519 1 1
0.496593183012898 0.487276419865151 1 1
0.709598309286394 0.695462896321771 0 1
0.46293252304052 0.453707622159837 1 1
0.466532274039473 0.458034926563989 1 1
0.390001681425405 0.383242912743076 1 1
0.579085242103748 0.568124850692543 1 1
0.489443026458956 0.480778480429005 1 1
0.377911015666472 0.370591066893473 1 1
0.659077745819073 0.645959547880417 1 1
0.447372673358169 0.43841304623647 1 1
0.475614782238432 0.466960028717127 1 1
0.568546218438645 0.556356198597245 1 1
0.462051940051543 0.453712321598082 1 1
0.587360150880502 0.577400902343363 1 1
0.659577469591755 0.646873836078432 1 1
0.397244251939444 0.389996837914449 1 1
0.536719893014052 0.526904257694907 1 1
0.392165869819891 0.385539164443345 1 1
0.474555432690488 0.465884454331037 1 1
0.456207639155045 0.445046749386636 1 1
0.539264067270117 0.529789215968816 1 1
0.58686596961113 0.575942777061407 1 1
0.591646288149404 0.580521725126567 1 1
0.52804480743215 0.51798109632232 1 1
0.508181192524191 0.498734414483248 1 1
0.514343065704494 0.504600588253603 1 1
0.487849286329236 0.47893376988191 1 1
0.45679339281212 0.447051817252553 1 1
0.556002277041694 0.545886292564241 1 1
0.516400572742006 0.507273970315381 1 1
0.537698189603541 0.527645445045206 1 1
0.442466969759527 0.434708296062546 1 1
0.357563477605765 0.35094652182652 1 1
0.413004782150802 0.406658738593565 1 1
0.535970500360348 0.525534559777921 1 1
0.790551697975995 0.775766014913475 0 0
0.455748679365397 0.446464159337413 1 1
0.494009247900374 0.48500169895845 1 1
0.693114348562192 0.679455326306006 1 1
0.417809206637078 0.40951589211175 1 1
0.505086879429467 0.495377440513479 1 1
0.540250364581688 0.530298844733772 1 1
0.579466602495614 0.56869067519541 1 1
0.55768639816317 0.546680418895532 1 1
0.661868113262363 0.649473022823217 1 1
0.471306269053678 0.462434205215365 1 1
0.575278446193211 0.565822575716875 1 1
0.702426480231332 0.688769308486266 1 1
0.464985350535126 0.456552348134887 1 1
0.626966158356878 0.615503945249653 1 1
0.445698753059193 0.43711426364077 1 1
0.459888402760621 0.451212588246663 1 1
0.483177383216507 0.47382075887332 1 1
0.367410214588649 0.360524170781787 1 1
0.502889507746938 0.494617699820174 1 1
0.614560870635104 0.604644742205438 1 1
0.458544708367208 0.450667214618372 1 1
0.297456885044609 0.291614560139396 0 0
0.492708535343244 0.483220968060512 1 1
0.675398800977591 0.662094469542046 1 1
0.623614758072133 0.611924884380812 1 1
0.397937382376454 0.391269617951512 1 1
0.62610691196226 0.615296453869383 1 1
0.359711059567251 0.352232586046042 1 1
0.323346906480877 0.317626606043774 1 1
0.472587888402105 0.463781891560085 1 1
0.797142212489674 0.78347607840952 0 0
0.585629148503979 0.574206812720889 1 1
0.461246116344672 0.453527013382388 1 1
0.453511222523498 0.444682448147338 1 1
0.308803206271375 0.30276914077829 1 1
0.577626332157128 0.566414408511134 1 1
0.460144551793522 0.451630763073551 1 1
0.595520092694358 0.584587502471262 1 1
0.375100785644754 0.367465452118399 1 1
0.637360559394215 0.626855009758381 1 1
0.527879628437983 0.518626833627888 1 1
0.328882114863001 0.322567413380002 1 1
0.576506396425064 0.565489387135929 1 1
0.674793441316427 0.661002204470153 1 1
0.475208918882867 0.466109730438865 1 1
0.553783896374967 0.542936569671382 1 1
0.285661515416139 0.280697659760402 0 0
0.648373399083936 0.635601345907805 1 1
0.503763731954649 0.495453085935123 1 1
0.409476046603272 0.402207043152803 1 1
0.633215821157353 0.619180068472929 1 1
0.631404062279945 0.618157192149324 1 1
0.580391209517377 0.569695735767955 1 1
0.440219101770314 0.431868058920533 1 1
0.491464803167522 0.482615585867227 1 1
0.421702230055829 0.413807738584185 1 1
0.448859300639624 0.440449543851989 1 1
0.504467804810507 0.495232219111475 1 1
0.547015254137469 0.537858735691222 1 1
0.664088437026267 0.652823078222453 1 1
0.371223749451869 0.363674608777837 1 1
0.624189547853502 0.61243474923849 1 1
0.588846755937403 0.577770289709929 1 1
0.480065959719448 0.471958655670127 1 1
0.569439826516744 0.559003394926754 1 1
0.522769309095574 0.513426713375404 1 1
0.460335415696952 0.449676000718354 1 1
0.603752230924231 0.592295481057184 1 1
0.611360493363968 0.599733329283684 1 1
0.529976230365777 0.520171547395299 1 1
0.427328580641766 0.419314617975531 1 1
0.208988219777726 0.205023759641746 0 0
0.540851679112562 0.53109085445921 1 1
0.496258506789222 0.487318325607028 1 1
0.374888048436417 0.366559401290782 1 1
0.389074132133955 0.382447819716513 1 1
0.607371991307017 0.596309510322867 1 1
0.47357802807457 0.465472498722392 1 1
0.350650239848099 0.343861474018042 1 1
0.618823408899668 0.607245804562177 1 1
0.528802518703589 0.519637351056177 1 1
0.413856850485582 0.405637020644888 1 1
0.358835793287362 0.351721746695015 1 1
0.590234147017995 0.580423798237394 1 1
0.45830604169242 0.449439106577601 1 1
0.146105188779386 0.143382154492907 0 0
0.506184525264715 0.496866070967847 1 1
0.366306442867592 0.360178404308534 1 1
0.609887089690311 0.598830399147877 1 1
0.336085078712846 0.329971962818054 1 1
0.553723749824406 0.543604824042876 1 1
0.494026913437896 0.486024705253117 1 1
0.52933048807501 0.519840269441582 1 1
0.476816144121206 0.468457078230663 1 1
0.676374881692044 0.66286551185248 1 1
0.491327046919012 0.482123715629726 1 1
0.442919657247884 0.434414571443653 1 1
0.42230115733524 0.41391075971376 1 1
0.573838436058269 0.563918646488677 1 1
0.278683403466206 0.274408836441213 1 0
0.571362634706623 0.560960460765489 1 1
0.699324556460781 0.686186270684819 1 1
0.57871026287863 0.568504826572196 1 1
0.320257203504508 0.315239780437054 1 1
0.445464677905742 0.437582988751475 1 1
0.408051676430177 0.401487812531437 1 1
0.536126794276366 0.526846965984883 1 1
0.318219004932307 0.312470197106648 1 1
0.619760532718386 0.606870754653294 1 1
0.518398500411817 0.507691075371945 1 1
0.482026553841189 0.472933926129136 1 1
0.537207436268751 0.527359583691247 1 1
0.528688741649919 0.519716146130967 1 1
0.438240670647714 0.430165867924461 1 1
0.596154631190434 0.584646200881016 1 1
0.604497219137531 0.592787075021123 1 1
0.384185612884916 0.377465617667182 1 1
0.464704605822072 0.455371202740721 1 1
0.299860871072876 0.294678809773883 0 0
0.51577601493876 0.505527551151574 1 1
0.514558385043091 0.504886908197553 1 1
0.381846922974208 0.374313187086115 1 1
0.757935982123387 0.744296578426439 0 0
0.437289930564846 0.42939952390988 1 1
0.605461136718577 0.593703864985409 1 1
0.494393063698352 0.485550085356867 1 1
0.331846578374854 0.325419919641049 1 1
0.439318471513313 0.431231005146735 1 1
0.547820565843461 0.537416070800002 1 1
0.395155409345007 0.388422005341247 1 1
0.344736275640453 0.338774335688113 1 1
0.534090430761305 0.524230465819055 1 1
0.508863984075826 0.500587951669375 1 1
0.428006538746555 0.419159138757736 1 1
0.467286909716754 0.459323436861434 1 1
0.377233908735171 0.371024889555996 1 1
0.534781233440465 0.524057343031923 1 1
0.522555215581066 0.512571623802997 1 1
0.632320238052889 0.619479107795032 1 1
0.49504024457658 0.486547399544811 1 1
0.575721748816378 0.564320795022641 1 1
0.522700630876934 0.512735807504292 1 1
0.445674888649151 0.437436932806286 1 1
0.651279311309651 0.638814290012764 1 1
0.389271454255188 0.381948688687632 1 1
0.465941594147956 0.456545165030892 1 1
0.451421912719121 0.443233670309316 1 1
0.394264277833215 0.387043302206554 1 1
0.542627632861596 0.532354487090541 1 1
0.588610972944181 0.577837739855553 1 1
0.545242517507928 0.535235316042768 1 1
0.502629525593025 0.492717637881638 1 1
0.5360905059423 0.526106019508185 1 1
0.313361609480615 0.307337811530314 1 1
0.476635884333962 0.467327494893979 1 1
0.419183080179901 0.41117743238313 1 1
0.801086964581966 0.786648765263644 0 0
0.600721698034476 0.588443580625149 1 1
0.50349561095438 0.494609454083381 1 1
0.446087362700027 0.437903207247039 1 1
0.302848378604324 0.297303570596618 1 1
0.455226674863244 0.446835728248727 1 1
0.44200491242721 0.432441530242182 1 1
0.395472306759892 0.387936412934584 1 1
0.516206619798207 0.506820325895705 1 1
0.524480231222192 0.514123459234103 1 1
0.40991997560311 0.401684191043835 1 1
0.456620994426156 0.448178493221662 1 1
0.607773961770343 0.596894607424972 1 1
0.510487476222258 0.500740972984632 1 1
0.607500236982224 0.596018879470211 1 1
0.410835532687848 0.402693513517463 1 1
0.406318202325866 0.399007270253351 1 1
0.370697842100617 0.365336290063587 1 1
0.487696443559126 0.478801562431351 1 1
0.461773208907506 0.454067956133114 1 1
0.505251557229547 0.494910126993065 1 1
0.70148445120628 0.689272751123013 1 1
0.582187289764237 0.569527161315915 1 1
0.855531879604088 0.839805317710229 0 0
0.262130567777749 0.257498019522232 0 0
0.678823625414344 0.664882418792119 1 1
0.426816794288352 0.418741448060191 1 1
0.610376936095783 0.599240962168661 1 1
0.601654621821916 0.589500422753847 1 1
0.478831277549483 0.470017778123582 1 1
0.552852610486756 0.541658955541975 1 1
0.462035890580035 0.452988607246491 1 1
0.548978307871602 0.539176021042683 1 1
0.425283805143053 0.416091280297224 1 1
0.391741550661255 0.383003286120064 1 1
0.642629003877142 0.630793103746458 1 1
0.54838304591135 0.538118791488938 1 1
0.560436422858022 0.547920380003326 1 1
0.478056420259155 0.469439766827027 1 1
0.384149008353833 0.378029829294482 1 1
0.566250197794193 0.555915952844004 1 1
0.492450322473923 0.48320464847801 1 1
0.287457994520736 0.28148614024769 0 0
0.336027717593015 0.329504149681814 1 1
0.525894665456246 0.515257644422143 1 1
0.546106537229919 0.536512080626597 1 1
0.497511708002163 0.488637281218335 1 1
0.242301189136963 0.237129981338972 0 0
0.416841177457468 0.409863916183682 1 1
0.552082358011598 0.54201238683446 1 1
0.759259206803565 0.744449625975031 0 0
0.540362571389083 0.529413287671849 1 1
0.429498029027427 0.421250813619342 1 1
0.265638731184263 0.259066696153055 1 1
0.513186281507661 0.503439415654688 1 1
0.596545172669807 0.58494320463184 1 1
0.301868918678561 0.296690945408558 0 0
0.541304891299708 0.532189082629956 1 1
0.419715035236164 0.411803544738273 1 1
0.422385091798808 0.414655798357365 1 1
0.52986168343029 0.520694033637963 1 1
0.443512445212803 0.435916710166123 1 1
0.515853708046525 0.506440272678107 1 1
0.577869552091614 0.568150948214496 1 1
0.550563246853567 0.539710345374102 1 1
0.541925864307127 0.533464877878681 1 1
0.497401718807324 0.488246046474711 1 1
0.472519666720105 0.462258865215969 1 1
0.402030897895923 0.394007076265046 1 1
0.494704649783814 0.484719774752536 1 1
0.480908579664248 0.47093221146892 1 1
0.539550335826686 0.530813000623882 1 1
0.629419770088402 0.618399984914087 1 1
0.541201203220124 0.53039734925941 1 1
0.595456836298349 0.582871999135403 1 1
0.425369093683148 0.418479094759195 1 1
0.526675152483756 0.517186516420008 1 1
0.572788662959696 0.561074260483831 1 1
0.505246385742956 0.49616196617632 1 1
0.414075698776511 0.406125663669378 1 1
0.45811263529071 0.450294863021359 1 1
0.630956842752927 0.619113093787406 1 1
0.574432335171836 0.563041704208525 1 1
0.542100437259177 0.53228417690576 1 1
0.604377419444587 0.592784657987829 1 1
0.363907808273947 0.35737517572384 1 1
0.509495323593031 0.499495374136241 1 1
0.583146558436964 0.573230641121743 1 1
0.577577435469108 0.567155764506186 1 1
0.511108743374592 0.501992614453223 1 1
0.544450355964321 0.534620667011385 1 1
0.572648009430282 0.562271628340685 1 1
0.594350126923567 0.581078415979052 1 1
0.786138295117872 0.772120773013043 0 0
0.378519601115277 0.370931544412985 1 1
0.523079036588848 0.513299529979637 1 1
0.589089199855806 0.578065973108991 1 1
0.558170079155111 0.546253379561928 1 1
0.49211932430513 0.48445385294108 1 1
0.556861402123884 0.546618506875983 1 1
0.619375012251584 0.608732747902562 1 1
0.591495547227186 0.58051147536788 1 1
0.451913540219395 0.443329975431794 1 1
0.410184530954419 0.403904560481917 1 1
0.495616140775318 0.487023302774493 1 1
0.425217165110308 0.41698999151892 1 1
0.50287366874519 0.494240497880222 1 1
0.445594325132287 0.436015832783409 1 1
0.503210679741569 0.494350210095084 1 1
0.540214251531019 0.529695200026593 1 1
0.396865634747927 0.388230129453119 1 1
0.646623859175673 0.634322992452526 1 1
0.618734582970068 0.606327192424067 1 1
0.618452934124835 0.607395215274529 1 1
0.433067710090325 0.424478743904733 1 1
0.507052812263175 0.497551281273994 1 1
0.524175232623467 0.514847035677488 1 1
0.282214681241588 0.276866308811378 0 0
0.601843692277048 0.589951242219489 1 1
0.475854526506609 0.466692189251832 1 1
0.654808851581855 0.644051224983927 1 1
0.314963176009099 0.308862310049983 1 1
0.5015169482749 0.492041582170002 1 1
0.649158412760041 0.637189257357797 1 1
0.562056701577283 0.55165107487358 1 1
0.490957479181287 0.481439151566668 1 1
0.413107201696483 0.405189147853402 1 1
0.466215806905672 0.457738274888834 1 1
0.675222005326203 0.662049423526865 1 1
0.428536523425501 0.420365050874103 1 1
0.499594631644218 0.490926645363503 1 1
0.43808014755405 0.430800244326196 1 1
0.692731657537227 0.678702455991208 1 1
0.266512700049052 0.261804587625286 0 0
0.597619483971785 0.586838714786386 1 1
0.574893357408549 0.564568234714673 1 1
0.552590227278404 0.541942180106703 1 1
0.650619539664812 0.637499821744613 1 1
0.670250111789584 0.658387276985663 1 1
0.496913689479221 0.488325451421813 1 1
0.342505019698463 0.336891415820789 1 1
0.499293576298744 0.488940433971191 1 1
0.522995951299775 0.513645672625303 1 1
0.312302695532818 0.30624757886196 1 1
0.517633152834261 0.508047085273449 1 1
0.635207949362999 0.623427988376715 1 1
0.430874901573267 0.422611832379239 1 1
0.715233427814869 0.700933478861533 1 1
0.527737571584745 0.51785631554541 1 1
0.388986866698743 0.381676751386024 1 1
0.512222856848929 0.50242137260267 1 1
0.574671880986479 0.564139382785255 1 1
0.37054458457478 0.364744354358088 1 1
0.424120656725393 0.417364587412459 1 1
0.316914366735639 0.31051142826638 1 1
0.468117800118112 0.458917498928808 1 1
0.384674606148708 0.377074764851611 1 1
0.476359267288108 0.466638754842101 1 1
0.669301929601182 0.656187617042237 1 1
0.419282191889329 0.41205769563024 1 1
0.693865619604952 0.681990004500643 1 1
0.594485955756227 0.583639851420053 1 1
0.459440979988412 0.452081708253401 1 1
0.330339957487936 0.324431238072205 1 1
0.47201819766445 0.462304661090464 1 1
0.490368170898795 0.479932766839527 1 1
0.671608120556037 0.657671568649413 1 1
0.386951149611716 0.379444170736937 1 1
0.465314867427686 0.456731494803642 1 1
0.428998928058513 0.422907869813895 1 1
0.484588835300841 0.475502210742715 1 1
0.469301885902956 0.460205595390473 1 1
0.364599303486526 0.358083506012448 1 1
0.432764626728465 0.424234139623601 1 1
0.480769130141476 0.472162726069124 1 1
0.496895783904214 0.488337185993472 1 1
0.551674125598346 0.541646041126928 1 1
0.477949511146142 0.468481524843736 1 1
0.514182002450708 0.504248665039218 1 1
0.440299427734495 0.432035533402045 1 1
0.546661830005635 0.536568667425426 1 1
0.434258906296187 0.425852604940536 1 1
0.502522791992333 0.493163598759353 1 1
0.475833987827937 0.465964901252713 1 1
0.299006397218422 0.293724521995595 0 0
0.708046903487698 0.695193557220545 1 1
0.449303204591583 0.441656047043076 1 1
0.538694923497061 0.529335413775346 1 1
0.393170839265279 0.38547121560934 1 1
0.647964716744226 0.63660171426524 1 1
0.639670278929452 0.627540673009587 1 1
0.440656235262061 0.432196228668844 1 1
0.392049758382461 0.385272626795953 1 1
0.438333344885228 0.430060506553811 1 1
0.478146118837953 0.469399366910101 1 1
0.551334119071038 0.541395298306503 1 1
0.321068819448251 0.315140964469767 1 1
0.40805123248048 0.400276740063588 1 1
0.498926502938876 0.488296154862354 1 1
0.460168040380019 0.451624673441193 1 1
0.486945988505939 0.478555097815788 1 1
0.384725158637349 0.376597240957189 1 1
0.474066589879821 0.466199292314672 1 1
0.423224925397392 0.415514303576158 1 1
0.447150484644147 0.439893446972712 1 1
0.353400087188826 0.347783749336895 1 1
0.149365064165253 0.147067788758222 0 0
0.578040647310526 0.566692693727656 1 1
0.532926014911182 0.523419682376209 1 1
0.546668998490219 0.535949401617713 1 1
0.413459461578513 0.405963966793366 1 1
0.511122709717184 0.501846586348383 1 1
0.463584764250769 0.454595673820312 1 1
0.60965786778519 0.598735498164618 1 1
0.652035521149523 0.63970128722253 1 1
0.582303436434755 0.571376216508094 1 1
0.562049353875588 0.551725088134941 1 1
0.512058997108771 0.502677938067752 1 1
0.51973220604923 0.509954082140111 1 1
0.596750762148178 0.586104169480598 1 1
0.410202433707607 0.403596146882445 1 1
0.63024370099891 0.617186826202223 1 1
0.436040169022741 0.429336413377093 1 1
0.595733446218471 0.584354820189187 1 1
0.286072269115999 0.280589301936901 0 0
0.704447880793605 0.692223266835321 1 1
0.317572052524585 0.311214540035458 1 1
0.61577001079018 0.604607251428667 1 1
0.455313642210001 0.44729936227707 1 1
0.317479122506818 0.312109648813721 1 1
0.584058907843671 0.572413876865296 1 1
0.528244631029478 0.519075739803111 1 1
0.33640350220015 0.330423136944906 1 1
0.588995975828991 0.578428610217386 1 1
0.525676279938798 0.515872115438374 1 1
0.531086144095795 0.521114221879871 1 1
0.477205669089358 0.467665686483631 1 1
0.566219186505652 0.556399956044682 1 1
0.300983864656279 0.295528600817336 1 0
0.577846283752472 0.567567950704122 1 1
0.431526551977424 0.424421982749325 1 1
0.41684934305655 0.408481838699231 1 1
0.52134995386919 0.511134419359898 1 1
0.717834698832876 0.703840227069286 1 1
0.638072481751971 0.625710949811835 1 1
0.644739723612559 0.633789194570556 1 1
0.40272436974656 0.394732440136682 1 1
0.507660105414697 0.495793864649933 1 1
0.670893572444344 0.658598400123615 1 1
0.461705061636025 0.453753895589824 1 1
0.484436389533752 0.476018574310845 1 1
0.54646776593843 0.535792211240358 1 1
0.402140023351114 0.394405259669778 1 1
0.553143492094431 0.541249737879571 1 1
0.371752594409947 0.364288152757046 1 1
0.573146088638044 0.562400901460658 1 1
0.321318239408481 0.314887201310908 1 1
0.423705453527505 0.41527332828103 1 1
0.50545787348634 0.496777689961477 1 1
0.535555984694964 0.524630691885276 1 1
0.64095197497404 0.629281702479005 1 1
0.521131821642428 0.511398634568235 1 1
0.432625932330041 0.423581695753553 1 1
0.509888987200604 0.500033269802093 1 1
0.441976334803054 0.434001048017232 1 1
0.484151292157619 0.473962762442821 1 1
0.341162054661561 0.335004743838973 1 1
0.534735871829348 0.525630846772593 1 1
0.490585258868424 0.482054453020897 1 1
0.364895490937941 0.358105416840968 1 1
0.492943760006197 0.484564780939686 1 1
0.391037262348878 0.382967330417155 1 1
0.367664827570055 0.361078639631726 1 1
0.699092354414157 0.685753171068064 1 1
0.475110082925461 0.466002261915149 1 1
0.326333055996023 0.321323360538647 1 1
0.696096303625746 0.683743206496164 1 1
0.475855294575717 0.467227616462188 1 1
0.666632692067285 0.654216613310468 1 1
0.608545537097033 0.596855023838672 1 1
0.45108365940335 0.443342311277614 1 1
0.364529582867613 0.358693838831306 1 1
0.619319181446636 0.607541530343357 1 1
0.430939166977004 0.421813258345691 1 1
0.5554877033501 0.545132757381174 1 1
0.519947205447561 0.509270187422815 1 1
0.480637047367135 0.471046573890035 1 1
0.632863237897132 0.620570503616072 1 1
0.54710349786552 0.537475012256381 1 1
0.540493536526662 0.530188837459843 1 1
0.211286802473163 0.207635039065478 0 0
0.435949523046084 0.428292145945567 1 1
0.578676704909867 0.56683173655571 1 1
0.309631154256027 0.303556119526377 1 1
0.806908533433586 0.790324402548194 1 1
0.487123001081207 0.47709273382756 1 1
0.389988960180172 0.3828980693875 1 1
0.768955813088328 0.754662147390989 0 0
0.586885417011837 0.577610773094681 1 1
0.421738570789921 0.414244682653945 1 1
0.415452869582942 0.40797960431992 1 1
0.452424828814921 0.444689239511083 1 1
0.66613897226817 0.652969596508517 1 1
0.490296273974652 0.481068346176131 1 1
0.568769941666707 0.559610979706713 1 1
0.251440674821523 0.247372634753503 0 0
0.44812409128004 0.440145837174258 1 1
0.433284890958368 0.423657324691416 1 1
0.578570470380517 0.567881420601378 1 1
0.641951459917063 0.628649513170135 1 1
0.563029225161145 0.552286520532026 1 1
0.451162565698948 0.442769158888159 1 1
0.553430434578596 0.543222841935774 1 1
0.481388091448323 0.473483070280745 1 1
0.514723017691706 0.505719406454844 1 1
0.368537631632227 0.361659893353904 1 1
0.614435197068127 0.603214359754725 1 1
0.599315241956748 0.587901014176592 1 1
0.524762885879786 0.514387346195022 1 1
0.600114130070337 0.587510368629206 1 1
0.333887672358964 0.327678796974689 1 1
0.730532469574118 0.715758046301234 1 1
0.372286678156879 0.365819597360309 1 1
0.426647012242143 0.418733204796955 1 1
0.220894545409003 0.216330531864177 0 0
0.526970398383242 0.516531451310955 1 1
0.438107073509651 0.430165886105117 1 1
0.556475357316068 0.545960842943139 1 1
0.438873881967763 0.431298036932318 1 1
0.540772814581177 0.52931354304523 1 1
0.515343830572615 0.506466142720029 1 1
0.287308945365447 0.281981167089029 0 0
0.51872569388245 0.509881064723373 1 1
0.35761544370887 0.349986751751268 1 1
0.63081957176452 0.619913153149984 1 1
0.736853561970673 0.721945848975219 1 1
0.643802597315715 0.63160481467647 1 1
0.483182958987711 0.473304641088055 1 1
0.565965246250649 0.556722326034742 1 1
0.589264987881826 0.578791745806035 1 1
0.535101105378128 0.525168572659987 1 1
0.65642953277455 0.643974300168208 1 1
0.355729020742004 0.349083991791736 1 1
0.448585687453933 0.440037129664375 1 1
0.460603136305222 0.45176267203298 1 1
0.419714861028727 0.411536785882787 1 1
0.482353486000487 0.473310202638992 1 1
0.215378785262453 0.211337596235032 0 0
0.442623765649891 0.434616321766063 1 1
0.625903645668558 0.613435160321975 1 1
0.572971744724687 0.563036773897265 1 1
0.637734020455198 0.627329113057872 1 1
0.651975268832029 0.638948134962861 1 1
0.423037741937297 0.415011415903363 1 1
0.553913196674537 0.542421050564907 1 1
0.498637471963315 0.489891157937872 1 1
0.461748927214043 0.452240962985387 1 1
0.549459496200113 0.539082385734942 1 1
0.450854734104098 0.442916323716571 1 1
0.717421229308399 0.705077815800268 0 1
0.572725184870309 0.561994857685558 1 1
0.475722597658845 0.467662338033744 1 1
0.485584203661864 0.476427045719333 1 1
0.438584019296475 0.430608957703877 1 1
0.657260769679827 0.644923769240703 1 1
0.593516756301597 0.581631278915922 1 1
0.470412882931831 0.461533670380326 1 1
0.529750309051183 0.520296017454492 1 1
0.531911554718904 0.521524813349554 1 1
0.604491167243023 0.593354464004151 1 1
0.567459433817546 0.556663027278485 1 1
0.575802991092122 0.565966341240704 1 1
0.42251661722279 0.414961589277429 1 1
0.344240783004474 0.338172986022052 1 1
0.563494963155157 0.553453931859595 1 1
0.464330885029681 0.455605716473685 1 1
0.360519450232113 0.353027905552222 1 1
0.454469043229104 0.446365094748838 1 1
0.497163090122856 0.488428812327724 1 1
0.51680075242932 0.507857462164765 1 1
0.70152832362122 0.687999432105864 1 1
0.391505718775763 0.384129310996908 1 1
0.503865680510142 0.494479047444343 1 1
0.385083160318871 0.378515468518759 1 1
0.470721156394946 0.461610314633529 1 1
0.592525706201042 0.581055427187774 1 1
0.598702153707227 0.587076642750827 1 1
0.567449428865037 0.557202137446963 1 1
0.4628486477003 0.454467736032752 1 1
0.352830512361223 0.346077867711182 1 1
0.485068916372915 0.476154702661994 1 1
0.410828847599833 0.403649307435686 1 1
0.517798615802497 0.508024665494473 1 1
0.57520465691723 0.564567141628919 1 1
0.458041806255082 0.448561884883207 1 1
0.504065748101092 0.49477328764739 1 1
0.52982594871951 0.520264816294264 1 1
0.480398827557717 0.471622447704369 1 1
0.492118697636647 0.481710960949808 1 1
0.53359507664772 0.522325884601047 1 1
0.475706827622661 0.466035395579009 1 1
0.664257137832051 0.651574220826123 1 1
0.602640487120063 0.591986358613155 1 1
0.53677909016585 0.526535747543592 1 1
0.545747490066612 0.536522028625822 1 1
0.482447680322655 0.472930476978249 1 1
0.645530847240704 0.633568701057052 1 1
0.404455069755796 0.396938893493496 1 1
0.482300217738371 0.472997575531635 1 1
0.365791471364954 0.358426165052636 1 1
0.528068570321569 0.517845886028991 1 1
0.529474992467509 0.518812861879079 1 1
0.688760537655105 0.674987991444711 1 1
0.364951561600263 0.358093335251156 1 1
0.389118839619281 0.381198949307877 1 1
0.690621208159556 0.679164171616332 1 1
0.448855593442936 0.441363641239378 1 1
0.613192372943072 0.600576621489355 1 1
0.434962455700629 0.426228523163383 1 1
0.569720043445507 0.560087038228194 1 1
0.444791519801249 0.436683451434086 1 1
0.358211284563832 0.351594377395788 1 1
0.656795495047824 0.64425028474772 1 1
0.383028476960516 0.376443222355074 1 1
0.391186832698963 0.384102854255276 1 1
0.430909153726253 0.42285748345302 1 1
0.610465382604253 0.599481255429813 1 1
0.607254619890217 0.59496114106852 1 1
0.447784994721136 0.440353799227825 1 1
0.404365302106975 0.397194281555092 1 1
0.542642767930246 0.532068195448795 1 1
0.449323070463841 0.440831432688507 1 1
0.410201682512729 0.402385892041181 1 1
0.535691527225195 0.525396659219453 1 1
0.535111256113983 0.525553049240696 1 1
0.59780236762761 0.586830699044802 1 1
0.257868643783416 0.25334275737244 0 0
0.477157314666134 0.468001756731399 1 1
0.456807693408035 0.449094870633532 1 1
0.412822310752079 0.404708151334153 1 1
0.361316321573363 0.354291510208303 1 1
0.341848102967388 0.335693401910908 1 1
0.278584659390346 0.273974244223215 0 0
0.586079507885967 0.575310693813742 1 1
0.531449169641884 0.521590140148236 1 1
0.548283519171729 0.537535138425152 1 1
0.547906603133133 0.537072720417151 1 1
0.595170515064435 0.584427111625733 1 1
0.487609826365583 0.479146174184447 1 1
0.489019604914618 0.479617916019151 1 1
0.49578590549045 0.487606654639068 1 1
0.33833728064428 0.33166490762492 1 1
0.602220322670681 0.590919881095713 1 1
0.391733868175131 0.384411243500711 1 1
0.299385266284925 0.292203998940196 1 1
0.408199575597078 0.400601957831004 1 1
0.311301795940612 0.305684922691712 1 1
0.603933103428621 0.591753589661262 1 1
0.472134191206691 0.4628010057733 1 1
0.580305769604329 0.569932325667389 1 1
0.515436495460537 0.504995602982124 1 1
0.672857145849027 0.660662786768498 1 1
0.547468390381289 0.537359572280671 1 1
0.553843843331869 0.541766981561388 1 1
0.695875500189361 0.683119131371752 0 1
0.456449243031313 0.448434344024556 1 1
0.331449338686093 0.325978025131811 1 1
0.654596772088163 0.642841370318111 1 1
0.543108617055447 0.534295905483789 1 1
0.498771109091064 0.489328952104431 1 1
0.358374105834 0.351868245976804 1 1
0.556155457739725 0.545592245313394 1 1
0.480265308788888 0.470133120362377 1 1
0.50549268206973 0.494318516977072 1 1
0.469172711651806 0.461168050870394 1 1
0.475081820346523 0.464973524246188 1 1
0.356528630940384 0.35012737053017 1 1
0.45200110651157 0.443510848186313 1 1
0.582072469992899 0.570489936504631 1 1
0.558427899906389 0.548687135896763 1 1
0.480351547645868 0.471283787631967 1 1
0.57695191442812 0.565132831514553 1 1
0.439491754878478 0.431145739074965 1 1
0.509303889067823 0.499766850923975 1 1
0.604850440570968 0.593047214077489 1 1
0.571853232100881 0.560050031644068 1 1
0.58387869511341 0.573874022023426 1 1
0.520200063010272 0.510760106238037 1 1
0.447786073413202 0.439908737408338 1 1
0.555872238869803 0.545720037947083 1 1
0.500986596664017 0.491593624770501 1 1
0.458650103194706 0.450909698086125 1 1
0.607138493886964 0.594712639822351 1 1
0.567026349707338 0.557317299703311 1 1
0.377339156573459 0.369766473322827 1 1
0.513193834921979 0.503148973767269 1 1
0.542027694530512 0.53203784541599 1 1
0.537038441488941 0.528050495682452 1 1
0.563453037248948 0.552975277918742 1 1
0.462842692252609 0.45449381414126 1 1
0.50820161224351 0.498387218264287 1 1
0.492241851873103 0.483191041640566 1 1
0.526791304834503 0.517294581414628 1 1
0.484377730974058 0.475463900231014 1 1
0.390512712748811 0.381253129139718 1 1
0.418482270070806 0.410324198018162 1 1
0.690714505018998 0.678591150685894 1 1
0.224554600841159 0.219804398976063 0 0
0.433872011612518 0.42566997081754 1 1
0.586664981562266 0.576285951941773 1 1
0.57028764268494 0.55974573256639 1 1
0.718373161104789 0.706285207964375 0 0
0.627474543507703 0.616154451509536 1 1
0.591269119367785 0.580499877057042 1 1
0.560694005520606 0.551277197406216 1 1
0.443407344819126 0.435776172592581 1 1
0.608371660345595 0.596121646486854 1 1
0.493668171007813 0.48345803415245 1 1
0.433170455190041 0.425716300177344 1 1
0.466078229527056 0.457929566283484 1 1
0.459470461957238 0.451409833062305 1 1
0.435655865941679 0.427581313231006 1 1
0.466508813606316 0.458007493427798 1 1
0.399298939222854 0.391983874022873 1 1
0.5502735571146 0.540495353883387 1 1
0.617554895158505 0.607366485061882 1 1
0.432515924933552 0.425408984987439 1 1
0.552633943730708 0.542763118320543 1 1
0.327305980600781 0.32128423364105 1 1
0.375122671532045 0.368321525926031 1 1
0.495652014995972 0.487123912981862 1 1
0.544295771832766 0.534644790383915 1 1
0.420661464431674 0.412130408411833 1 1
0.485940955461876 0.477791712790684 1 1
0.342692175576625 0.33604973205794 1 1
0.499580730075976 0.491357745499573 1 1
0.356901835149318 0.350134191788383 1 1
0.400289045188255 0.393424611567411 1 1
0.609418720271834 0.598088810312871 1 1
0.451457613650625 0.444530300632241 1 1
0.371773496211011 0.364936441759928 1 1
0.576262376263941 0.565362052575563 1 1
0.548348797759496 0.538282006898872 1 1
0.426738678575328 0.419667193953261 1 1
0.45659712728327 0.448419711730546 1 1
0.485680750691848 0.47641038532493 1 1
0.592688993342596 0.581937230120716 1 1
0.386153660431534 0.378786727626465 1 1
0.733842472971602 0.720302006827534 0 0
0.565891924400915 0.554831724218398 1 1
0.62627344597241 0.615669962913747 1 1
0.545163704670248 0.535280321355272 1 1
0.203269172094298 0.199036245014825 0 0
0.628106513004093 0.615428543913154 1 1
0.354015628446076 0.346734029955899 1 1
0.606725078834078 0.594627123595655 1 1
0.429271645099828 0.420801515982139 1 1
0.42489711948577 0.416551163237714 1 1
0.530282190465893 0.521583071188433 1 1
0.498417238215206 0.48908641314087 1 1
0.645998938708047 0.6353207867763 1 1
0.557029306494168 0.546654435025575 1 1
0.735068384194039 0.721867504580884 0 0
0.625065497138336 0.613505258264487 1 1
0.493228467756157 0.483414565182788 1 1
0.602416289584149 0.589666484414563 1 1
0.448420064565882 0.439811428075287 1 1
0.407475529457871 0.400278730589394 1 1
0.495379690289368 0.485410925316595 1 1
0.563975326696472 0.553479863283004 1 1
0.464272340750259 0.455906876973841 1 1
0.517182678025314 0.508801240826355 1 1
0.414043235333804 0.406445447781876 1 1
0.487870321640312 0.478464381050308 1 1
0.651573985566822 0.638896751538472 1 1
0.455664792345501 0.44727407722869 1 1
0.486790930457649 0.477865938638655 1 1
0.627111281212825 0.615801286586417 1 1
0.567344719293382 0.557184553463234 1 1
0.467106200489978 0.457848312023918 1 1
0.412387600037582 0.404521498734673 1 1
0.748331151964648 0.733663143223158 1 1
0.505693830673694 0.496052853875923 1 1
0.490909279885862 0.482137034944949 1 1
0.589042787591022 0.577458046243984 1 1
0.581052923502781 0.569525350544198 1 1
0.352033400860643 0.344889380953222 1 1
0.332346288056076 0.326060078749565 1 1
0.376148476843689 0.369704228771477 1 1
0.518308274991739 0.50955987897181 1 1
0.4319491284917 0.423794374403041 1 1
0.644174148918727 0.631783915000505 1 1
0.178896832267148 0.175576766795679 0 0
0.571021802350415 0.561768326273097 1 1
0.444550077381357 0.436055247692483 1 1
0.469863971569615 0.459986395998242 1 1
0.458995988873878 0.450489793778309 1 1
0.515856162625542 0.505381108492542 1 1
0.519433097729659 0.509787141215536 1 1
0.492264816984453 0.482906661466105 1 1
0.459528949950862 0.450787503394073 1 1
0.538520191066267 0.529602262054104 1 1
0.652744634697597 0.640679261181159 1 1
0.600541257690499 0.589506273474957 1 1
0.56009328384046 0.549801400028587 1 1
0.40279659496029 0.395412182659524 1 1
0.489612771606482 0.481057689464638 1 1
0.545052131984399 0.534956186952058 1 1
0.695287772187449 0.681998508963605 1 1
0.471717472160428 0.46304319181758 1 1
0.546935599212158 0.537338728838788 1 1
0.504336173507735 0.495698835285708 1 1
0.631921504405008 0.619127907727928 1 1
0.693488000401327 0.680339060580801 1 1
0.44412416312462 0.436186006214717 1 1
0.331216843934555 0.326126794648029 1 1
0.474747466891214 0.464671779682982 1 1
0.561586100496334 0.55054832474515 1 1
0.46117345189573 0.451812917868783 1 1
0.5829505947383 0.57266896130673 1 1
0.523923503469099 0.513913443091323 1 1
0.617100311738899 0.605431593133159 1 1
0.632154741436186 0.62060149148203 1 1
0.683671181291206 0.672214470470934 1 1
0.394270935897568 0.387455429225013 1 1
0.527897843872492 0.518136111512809 1 1
0.501196313154794 0.491793641799269 1 1
0.395832345059548 0.388562317772429 1 1
0.39732116556578 0.390500781190365 1 1
0.741738309373339 0.729007473450379 0 0
0.440797829781228 0.432586702038421 1 1
0.480070450394586 0.471588588895827 1 1
0.328378641384826 0.321875771134034 1 1
0.47977806040787 0.471493390906898 1 1
0.414166856083108 0.405266166271076 1 1
0.510093537881139 0.502485102166006 1 1
0.492839435695569 0.483980880592148 1 1
0.60493297739142 0.593432411633781 1 1
0.358231164260021 0.350894103503309 1 1
0.438050962142608 0.429809774761844 1 1
0.534413535124104 0.522764527758221 1 1
0.685594211803901 0.672141928186676 1 1
0.62047904859026 0.60974828124814 1 1
0.44505438909919 0.436084808250001 1 1
0.66693572091319 0.65385294151271 1 1
0.537817131444114 0.527382994318428 1 1
0.364035066693468 0.357518295161826 1 1
0.520559856317674 0.510904297530683 1 1
0.689659103346852 0.676408414645309 1 1
0.555919231246134 0.544129025834889 1 1
0.449790323137583 0.440837931102299 1 1
0.605202839111343 0.595078062258589 1 1
0.571833085597451 0.560986324674623 1 1
0.377880717788095 0.371645109887323 1 1
0.648101208429382 0.635440928720812 1 1
0.583667587201802 0.573859906031702 1 1
0.58872373025967 0.578069107564841 1 1
0.52185988805369 0.512798518718049 1 1
0.445937236031241 0.437681721205975 1 1
0.550869603277005 0.540158861236336 1 1
0.561864019616582 0.551595802509037 1 1
0.299950110798373 0.296809761370838 1 1
0.586141230363329 0.575181865550137 1 1
0.567966681286615 0.557695531216315 1 1
0.53514754645507 0.525191574867628 1 1
0.51407614790618 0.504364424611974 1 1
0.498360330886236 0.489231560975344 1 1
0.446593057905622 0.438103029868818 1 1
0.472515892754866 0.464004738136005 1 1
0.601603882110673 0.590956427454145 1 1
0.76927774673708 0.756523511652359 0 0
0.578224886011316 0.567744983424916 1 1
0.3008190486173 0.295632460314282 0 0
0.573713893914307 0.563705621676551 1 1
0.512103951768818 0.502510340266609 1 1
0.602062319702423 0.590512254864938 1 1
0.273225870604003 0.268329898632737 0 0
0.520333077202494 0.510677655232258 1 1
0.387486821361211 0.380364743644422 1 1
0.518519339866732 0.509227503885573 1 1
0.416833733623796 0.409716988472542 1 1
0.604116676268954 0.593271420788012 1 1
0.598881809866089 0.588924913107932 1 1
0.433479460023686 0.426056049608848 1 1
0.36612917445084 0.359150207609795 1 1
0.427905227447594 0.419573417645584 1 1
0.572330548196775 0.561438301316341 1 1
0.500104128568548 0.491229137208213 1 1
0.51914767897186 0.51009730128668 1 1
0.570850408994802 0.560077229145243 1 1
0.368712952082427 0.361556716346164 1 1
0.490946264735542 0.482950489827618 1 1
0.496678588882076 0.488208168899615 1 1
0.462336917082593 0.454231680967347 1 1
0.447727572151816 0.439586143768056 1 1
0.367287377170368 0.360279664804156 1 1
0.486582938547929 0.477588276342645 1 1
0.524541442251978 0.515243744130924 1 1
0.642666556833593 0.628612467167625 1 1
0.624091463959224 0.611865550329668 1 1
0.653456567911059 0.643065316518161 1 1
0.504737614055591 0.495752266247857 1 1
0.642003375303134 0.629340447990901 1 1
0.549494317038557 0.53903638218784 1 1
0.422986658539671 0.41430756069711 1 1
0.398110678218129 0.391099064776685 1 1
0.46476842388273 0.45535895514343 1 1
0.552977847079818 0.543228186147313 1 1
0.562317322289241 0.551936415049526 1 1
0.338869600029844 0.333297743952204 1 1
0.355029481238673 0.348433969833837 1 1
0.55259588158483 0.542390302966233 1 1
0.412189068921019 0.404389075878334 1 1
0.378891257918925 0.3719249543735 1 1
0.491431330563831 0.479915226690458 1 1
0.502820157264051 0.493383269470355 1 1
0.462003085957959 0.453722038567883 1 1
0.539732372250947 0.530180423625361 1 1
0.411272352488149 0.40494910068278 1 1
0.319390713858344 0.313037313303204 1 1
0.630289361819004 0.617912428019461 1 1
0.511996478215757 0.501688678868855 1 1
0.538446099981406 0.528338593327576 1 1
0.626235736305182 0.615466435325035 1 1
0.514556616514413 0.50581413345173 1 1
0.4422820007036 0.433816095473205 1 1
0.509349257052739 0.500070197961987 1 1
0.584825155304598 0.574134596267226 1 1
0.573319653889966 0.562014528866138 1 1
0.643194778929192 0.631670824187714 1 1
0.457536671904345 0.448268709987851 1 1
0.683995463769524 0.670563246177562 1 1
0.691964704468253 0.679049166136484 1 1
0.279189979832126 0.274278223658016 0 0
0.581978763605512 0.57093316905982 1 1
0.447803540026086 0.438935404434041 1 1
0.489618012886537 0.480912101186262 1 1
0.376882613320877 0.36974070594122 1 1
0.551109371927342 0.540657601419266 1 1
0.55023375826326 0.540635298033639 1 1
0.50251758494485 0.492779237824927 1 1
0.683761926294048 0.669588980038051 1 1
0.48264206767627 0.47191755260534 1 1
0.424144516147153 0.416237872479772 1 1
0.53094319755223 0.521837177459481 1 1
0.416966608468254 0.409171469998757 1 1
0.459879923414413 0.451920832260794 1 1
0.331409655170432 0.325748233098314 1 1
0.434772597234769 0.427028793073086 1 1
0.526627152281375 0.516874408033022 1 1
0.492038787372828 0.483955684324622 1 1
0.708682260327273 0.696010245752528 0 0
0.340972691907574 0.334366454486272 1 1
0.416122552177798 0.408993852333448 1 1
0.478553710308329 0.469952031755432 1 1
0.587226678177975 0.57614246033736 1 1
0.405433154691557 0.398801435387521 1 1
0.407806972212206 0.399852577730241 1 1
0.466617823818492 0.458376799646664 1 1
0.576369446486883 0.564013649254261 1 1
0.590622885322799 0.580301396269522 1 1
0.411095007190815 0.403495810489572 1 1
0.553506873548668 0.543128216687473 1 1
0.411585321501308 0.403645907127236 1 1
0.314829255458515 0.308892681309263 1 1
0.562226796290806 0.552043522090771 1 1
0.478488393751305 0.469989866707791 1 1
0.434723480541932 0.426920370438183 1 1
0.472938046354774 0.465253735505323 1 1
0.584482487882376 0.574119291130846 1 1
0.486736282073983 0.47796197260308 1 1
0.528430673666985 0.518888150294654 1 1
0.535909768088847 0.525754182448342 1 1
0.408371947452906 0.401254951264081 1 1
0.469987512799343 0.46136117072832 1 1
0.221014330864976 0.216665143849053 1 1
0.455711579461992 0.447890060059913 1 1
0.517105920118572 0.507464135430052 1 1
0.353196963797191 0.346223532293973 1 1
0.299121582872779 0.293085360133722 1 1
0.131638339206547 0.129198935698772 0 0
0.56228548597599 0.551205346648978 1 1
0.68033680748652 0.667021904452243 1 1
0.458553344395852 0.450888838584226 1 1
0.399795008610708 0.392801609899452 1 1
0.467814284770435 0.460221036247029 1 1
0.581657163756546 0.570592907304618 1 1
0.472093708001994 0.462655223648788 1 1
0.495018586071903 0.486654896296194 1 1
0.468585749413137 0.460013455242801 1 1
0.322284482121429 0.316709629049731 1 1
0.436468117265204 0.427219188770214 1 1
0.383892836965191 0.377622879687294 1 1
0.557045462663095 0.547562133085085 1 1
0.400441409788004 0.393310863658371 1 1
0.372940122990353 0.366120681355143 1 1
0.455812371605591 0.447576670657638 1 1
0.531154241170714 0.521039140347085 1 1
0.550584048545259 0.541258992577251 1 1
0.549988486911487 0.540101581251627 1 1
0.507057790949513 0.498060481926191 1 1
0.394574413811047 0.387867968675747 1 1
0.443646186035239 0.436199493354818 1 1
0.305268818543278 0.299216796940482 1 0
0.496690676506663 0.4880342818992 1 1
0.508289616520618 0.499323985408201 1 1
0.615647981320269 0.604439114532277 1 1
0.55111433125881 0.541361754016923 1 1
0.631812229884233 0.620130324839497 1 1
0.422368064604884 0.415092481631096 1 1
0.48315512799673 0.474448331073829 1 1
0.426557832616912 0.418611893170461 1 1
0.482206130720631 0.473543636716381 1 1
0.63211549183202 0.618763772878207 1 1
0.420998627152796 0.413504802597531 1 1
0.61426979062782 0.603303630341213 1 1
0.449562087025523 0.441390817403392 1 1
0.583665614805078 0.572454241219454 1 1
0.327271897870563 0.321021663156213 1 1
0.605274240447842 0.593487869165529 1 1
0.646303604032291 0.63290956375657 1 1
0.449783931265812 0.441946414008289 1 1
0.429460387005693 0.421050733412218 1 1
0.567334143845886 0.558079178072619 1 1
0.25456532343173 0.250156213901562 0 0
0.58918594574299 0.578724042073807 1 1
0.401876654948492 0.393823322553467 1 1
0.491347824625456 0.48198624239144 1 1
0.515171236779774 0.505700338691921 1 1
0.427507954881233 0.418775095696109 1 1
0.37988460853962 0.373955351911594 1 1
0.566871680274631 0.556172621021334 1 1
0.356665685007137 0.349473578785112 1 1
0.31403733528269 0.307430804582025 1 1
0.4438208093584 0.435178642299357 1 1
0.504079102180218 0.495328729092132 1 1
0.410473403872136 0.402466826941013 1 1
0.549724066691509 0.539143806385917 1 1
0.648475111783924 0.636539818253653 1 1
0.518473713911917 0.509264768050142 1 1
0.42337096816854 0.415368987867244 1 1
0.51326088355658 0.503400735420621 1 1
0.531217771577642 0.521971555290874 1 1
0.393784547892437 0.386709173876835 1 1
0.507578077550096 0.497664527207538 1 1
0.429266618257907 0.421406326648188 1 1
0.525108095991632 0.513683335796627 1 1
0.481109067834736 0.471337972067941 1 1
0.409437450215987 0.402237108177368 1 1
0.571911361169741 0.562147341983257 1 1
0.483184355919484 0.473908686071232 1 1
0.549621470921646 0.538902613631845 1 1
0.607496111325928 0.593691544294005 1 1
0.63580123616844 0.625132878019492 1 1
0.458879079718091 0.450470836022973 1 1
0.456764691630894 0.448140224915174 1 1
0.449578138543887 0.441469209609734 1 1
0.684341335529767 0.671576482856945 1 1
0.365406919674623 0.358892880572619 1 1
0.434237810935392 0.426323541971906 1 1
0.648745205803816 0.636570780837926 1 1
0.874558312274704 0.857699562620404 0 0
0.438809512164559 0.430106644707582 1 1
0.715482680994935 0.699443267086041 1 1
0.577594324727109 0.566813104627333 1 1
0.483974904958696 0.474828689771404 1 1
0.428209868377693 0.420836933636139 1 1
0.524080495093396 0.514692283533428 1 1
0.668166366012704 0.655629029921219 1 1
0.665827392172685 0.65192426613354 1 1
0.37961235628799 0.373398339212399 1 1
0.504656508718497 0.495883585050765 1 1
0.348951840052072 0.342051100424232 1 1
0.603307630606756 0.592745883757586 1 1
0.580155808994095 0.568908288337156 1 1
0.4358483526194 0.427047619679137 1 1
0.478130663037451 0.470143909325159 1 1
0.529785208907008 0.519567074310924 1 1
0.484685741179561 0.47608424884596 1 1
0.358094296853261 0.352069868952031 1 1
0.516156815607112 0.506883869053239 1 1
0.50256397511936 0.492523217532748 1 1
0.468807185097063 0.459824206324387 1 1
0.455017818309374 0.447925940373443 1 1
0.624486871616169 0.612813142646921 1 1
0.563369741203394 0.553268649990543 1 1
0.438366412277415 0.429956886563008 1 1
0.490793920711636 0.482395405043571 1 1
0.432123763848976 0.424151983291012 1 1
0.237978745676121 0.233544046089686 0 0
0.64470330948974 0.633239766851129 1 1
0.524803632384588 0.515153612861133 1 1
0.536668828067782 0.527128780791314 1 1
0.624242509873575 0.612078211628977 1 1
0.422494073347358 0.415343446136549 1 1
0.784693608720649 0.769192746892773 0 0
0.493951577122066 0.483415657641493 1 1
0.283679731387631 0.277050816248896 0 0
0.572770304388538 0.562643565703989 1 1
0.510487937093683 0.501145542370827 1 1
0.473151395012303 0.46481906546647 1 1
0.531474512671797 0.521292188070661 1 1
0.5496967481915 0.539099524917548 1 1
0.559518290969114 0.549151502413894 1 1
0.4931471537702 0.483832503561348 1 1
0.520301224117661 0.510382694602141 1 1
0.614524392191962 0.603086914480668 1 1
0.490279011874337 0.482330372684543 1 1
0.573143852941127 0.562143762213791 1 1
0.48019269112443 0.468702485098151 1 1
0.555024081922687 0.544613336498894 1 1
0.547975020813441 0.538160240682739 1 1
0.480186580589421 0.471701657226032 1 1
0.47681882230638 0.467851852470837 1 1
0.621922158759142 0.610860908655551 1 1
0.396982175276476 0.388188366288123 1 1
0.498917567581806 0.48996310402244 1 1
0.584021172747569 0.573064686222335 1 1
0.614718299680335 0.602874268322913 1 1
0.438789326504915 0.430642278310546 1 1
0.556699716972504 0.545875300683588 1 1
0.436173400065556 0.427552131095023 1 1
0.61351420431235 0.602848954919551 1 1
0.538692525885853 0.529243111770135 1 1
0.549028054829622 0.537479110481105 1 1
0.422558246055575 0.414717923577858 1 1
0.323632561392936 0.317631834086774 1 1
0.480050052234214 0.471638105123608 1 1
0.491462344537257 0.482098177934046 1 1
0.516224622297892 0.5062817919227 1 1
0.412932545168275 0.405310041499765 1 1
0.374778651896699 0.367841867209721 1 1
0.450421415263275 0.442365217608469 1 1
0.523411998359126 0.513419688345294 1 1
0.522179334263983 0.513235821996138 1 1
0.55060017586675 0.54130166837788 1 1
0.679319990946517 0.667489489165525 1 1
0.614009257003391 0.603206951413502 1 1
0.4468381081983 0.437887157114252 1 1
0.504044336689332 0.494504543792965 1 1
0.578634034105193 0.568177307759325 1 1
0.637435171688278 0.625896997775905 1 1
0.531432845679681 0.521339514202027 1 1
0.557170282207426 0.546537997184208 1 1
0.610622545622908 0.598821940770256 1 1
0.552443121485726 0.542172723116785 1 1
0.452058061284114 0.443586278090748 1 1
0.391073935313707 0.383329470308236 1 1
0.339674879524065 0.333501531109944 1 1
0.557864531565189 0.547174659395385 1 1
0.491551891859611 0.482608340978229 1 1
0.603093204239144 0.591555191304516 1 1
0.485814108930848 0.475715459732987 1 1
0.405981134080577 0.398720027894946 1 1
0.524967323307747 0.515920033240991 1 1
0.356241988211632 0.349409775052192 1 1
0.645235735299713 0.633238978022994 1 1
0.334005518878897 0.327717810210912 1 1
0.452275989493635 0.442890827610291 1 1
0.58079965273577 0.569850964345916 1 1
0.387142095241761 0.380629724244793 1 1
0.468678174853463 0.45944094749053 1 1
0.429658719208972 0.420653652342022 1 1
0.40374708442541 0.396644456199469 1 1
0.535350878505593 0.524840572753441 1 1
0.414082751101965 0.406060625638714 1 1
0.457791803527854 0.449589546269173 1 1
0.337146150001507 0.331253419650141 1 1
0.336508094144937 0.330284420214016 1 1
0.432912567130651 0.425378264592064 1 1
0.563635379648201 0.552720509051903 1 1
0.412647403503274 0.40596728276569 1 1
0.536007363193317 0.526481668311917 1 1
0.726350277925382 0.713675586340612 1 1
0.5896552398752 0.57789481953338 1 1
0.476326361621159 0.467438776663385 1 1
0.3979395011186 0.389647537963202 1 1
0.849202642854954 0.833219829993029 0 0
0.465778559364934 0.457563244492875 1 1
0.352364882459077 0.345218494739719 1 1
0.546573306661891 0.537622537223908 1 1
0.566321665248822 0.555057605738801 1 1
0.626806322154698 0.615913399559139 1 1
0.510374153094935 0.501585913387243 1 1
0.461261710499629 0.452800701162267 1 1
0.411268890515327 0.403104182011701 1 1
0.442287426680524 0.434164576511026 1 1
0.778161672265331 0.763912486793886 0 0
0.43407050087215 0.425814858133404 1 1
0.480446416689786 0.471932950385847 1 1
0.446343916155982 0.436925415301126 1 1
0.34951352704327 0.343553974487921 1 1
0.40756696848531 0.401094739673591 1 1
0.448395450507957 0.438666638430547 1 1
0.28524747254826 0.279950988405198 0 0
0.436493862635791 0.428213422830909 1 1
0.50472244626863 0.496370609160403 1 1
0.520473031017962 0.51052235245263 1 1
0.575758459511176 0.564025630847802 1 1
0.518141734698136 0.507070072888989 1 1
0.426428564731984 0.417814143556409 1 1
0.28273450615042 0.277355250978165 1 1
0.378485207711055 0.370592897762024 1 1
0.512100904686098 0.500572243455313 1 1
0.418251038609576 0.409988837335473 1 1
0.541621398745238 0.531099438553491 1 1
0.427464179219962 0.419046236507586 1 1
0.660166008908293 0.648065313431799 1 1
0.368266767818636 0.360667110214527 1 1
0.535695678884652 0.525792535826647 1 1
0.614174008589819 0.603397832404944 1 1
0.453801307211957 0.44475057081237 1 1
0.626367602983163 0.614621810349036 1 1
0.377765626214259 0.372013967055886 1 1
0.692071384224129 0.679361783671773 1 1
0.487751129489986 0.477836736155504 1 1
0.520364077294398 0.511753933181444 1 1
0.663073572374241 0.648899600538403 1 1
0.579857441735911 0.568772035444513 1 1
0.403456800469441 0.396356763215731 1 1
0.617495045227435 0.605294298786731 1 1
0.480399139795364 0.471746936715277 1 1
0.524092318699688 0.514973796555734 1 1
0.404216432820243 0.397115282389943 1 1
0.431067440605922 0.422420022353078 1 1
0.442833175502468 0.434736148024744 1 1
0.284045270884925 0.279022195034496 1 1
0.337788381221171 0.331649987926187 1 1
0.483097797657059 0.475129411756806 1 1
0.466645512906564 0.457466933736384 1 1
0.568555637996223 0.556963234218957 1 1
0.24012678978472 0.236368751951284 0 0
0.680444828497591 0.668000099667968 1 1
0.501584484905207 0.492322554224719 1 1
0.442070882662121 0.434065534497299 1 1
0.323203849414896 0.31720749932684 1 1
0.535590164042927 0.525024849640435 1 1
0.506977907061015 0.498179941095764 1 1
0.414152232477574 0.407053914298802 1 1
0.570867157605862 0.559478339088713 1 1
0.543456507638561 0.53352146284808 1 1
0.464672339131894 0.456111584562003 1 1
0.471207363402566 0.461530666911009 1 1
0.265573323013836 0.260324851015517 0 0
0.437727081271275 0.430287034743394 1 1
0.451655320407118 0.442229146872867 1 1
0.51239253749741 0.503642134551041 1 1
0.532572166578667 0.523360881801912 1 1
0.549356660929647 0.5392459714467 1 1
0.587887041317746 0.574726718258814 1 1
0.596986792347535 0.585638887601899 1 1
0.67784723796634 0.665814060366807 1 1
0.558419889439597 0.548555153374813 1 1
0.354420695904703 0.347923458244903 1 1
0.454452451004416 0.445819661640358 1 1
0.409213160881558 0.400487049512598 1 1
0.291242101751079 0.285703119151966 0 0
0.558219446368992 0.547672518419643 1 1
0.621509010634058 0.610343593071932 1 1
0.505680013952032 0.495510666075472 1 1
0.433108521400195 0.424588524194555 1 1
0.491023562107133 0.482219142272014 1 1
0.678072773380126 0.666438344798992 1 1
0.548862144385285 0.538262363270084 1 1
0.649380824318964 0.63720749191072 1 1
0.632449235022329 0.619469408822976 1 1
0.46369507361185 0.455277199497607 1 1
0.445712271756298 0.4367113585484 1 1
0.44383642779973 0.436270936733002 1 1
0.689180964558898 0.677069377132615 1 1
0.398096145896703 0.391296861271925 1 1
0.434801311087088 0.426992537119753 1 1
0.463106252762728 0.454148782956439 1 1
0.545308135586163 0.535998776309007 1 1
0.587245193277229 0.576653504384351 1 1
0.480696636351983 0.471988052294951 1 1
0.488031952339312 0.479795352898608 1 1
0.386071871775179 0.377651592738695 1 1
0.38728482470753 0.3801887326719 1 1
0.441250183675489 0.432072929429013 1 1
0.444842041274524 0.435936677464921 1 1
0.550362154131163 0.540179691389852 1 1
0.409391180037788 0.40128274716462 1 1
0.511190318798786 0.501634080083191 1 1
0.512671460267298 0.502853871007602 1 1
0.610506571291545 0.598406295057826 1 1
0.49727375371766 0.488942871628985 1 1
0.565297974379065 0.554606045358564 1 1
0.464482086694744 0.456696230482514 1 1
0.703966361344629 0.689542257091531 1 1
0.457243083589487 0.449017455586079 1 1
0.469250961524842 0.461298230463967 1 1
0.511378691868249 0.502111306301953 1 1
0.557324508482911 0.545553173979963 1 1
0.621085784120512 0.609079150428714 1 1
0.506885361722811 0.496989755958875 1 1
0.349465238928929 0.342993072692923 1 1
0.628430809384781 0.61636301617134 1 1
0.415886050627328 0.408756896353254 1 1
0.375513015171728 0.367828066030064 1 1
0.548488267908488 0.537290709182131 1 1
0.518339187626114 0.508158888890591 1 1
0.54841547580291 0.53843919628035 1 1
0.447032551709233 0.439054265607625 1 1
0.551819914501023 0.541806301544458 1 1
0.628799600589678 0.615158323218872 1 1
0.464464575784741 0.456015201147421 1 1
0.33758690996665 0.331036940590032 1 1
0.39250677835533 0.384100939904523 1 1
0.583171762878976 0.57263360927083 1 1
0.469367305677597 0.459287928884001 1 1
0.453975767037693 0.446024003682697 1 1
0.448789078493952 0.441270430456445 1 1
0.427138364007294 0.419557991597056 1 1
0.401419038182569 0.39470211488343 1 1
0.595947206549123 0.584900148207815 1 1
0.549319858146602 0.53820835257573 1 1
0.39720151967128 0.389652878404909 1 1
0.535074772966916 0.52332565831257 1 1
0.732661578123205 0.719270129341021 0 0
0.559303782717241 0.548939800851566 1 1
0.491143528898434 0.482871560695849 1 1
0.484483843691938 0.47535484859035 1 1
0.389239429857181 0.381844345616906 1 1
0.653863555624323 0.642757356163816 1 1
0.348837134764114 0.341071118333035 1 1
0.450713001452495 0.439465210120766 1 1
0.522287370363792 0.513063850046025 1 1
0.558155782011408 0.548758642327206 1 1
0.505025195960085 0.494877521994395 1 1
0.475107552415312 0.46707350441882 1 1
0.409121143355733 0.401154009074765 1 1
0.390144735043344 0.381651819579097 1 1
0.48897741078177 0.479164890473659 1 1
0.43812054182121 0.429657086171521 1 1
0.435792743031566 0.426879594648681 1 1
0.756605743264962 0.743929982087839 0 0
0.31422568243461 0.308506120314796 1 1
0.442371193046331 0.435019055255486 1 1
0.580089498133937 0.569956356156133 1 1
0.278587394546127 0.273743215105944 0 0
0.465280401685518 0.456614250624258 1 1
0.368531527659226 0.362123600063208 1 1
0.455800855711218 0.44631006946627 1 1
0.498108430431091 0.487399051594187 1 1
0.51851347437854 0.509579885937527 1 1
0.563052099495255 0.552022380404094 1 1
0.647699363196725 0.635303954096286 1 1
0.691274415664796 0.677183736954973 1 1
0.550224318180908 0.540169127690088 1 1
0.546839556142437 0.537145849458841 1 1
0.62574103646221 0.61378701468356 1 1
0.432488160001345 0.42494910405234 1 1
0.380673041479437 0.372829437515911 1 1
0.384351267554461 0.375622765339332 1 1
0.527645535501572 0.515652918486427 1 1
0.53268892327444 0.523658991113324 1 1
0.444339238344068 0.436341198051981 1 1
0.354291885431138 0.347473567109858 1 1
0.330899963862939 0.324673673385671 1 1
0.48624986858086 0.477185541919382 1 1
0.688504186105814 0.675785343502477 1 1
0.543406310786867 0.532861656505633 1 1
0.547289955042014 0.537361653064005 1 1
0.561058877971128 0.551212783684813 1 1
0.389629842274563 0.38269873702002 1 1
0.433452959115402 0.424563990478164 1 1
0.49155585165206 0.481243359660463 1 1
0.481395533623187 0.472328512927338 1 1
0.405750434763706 0.398416737705269 1 1
0.390050652312961 0.383120538625305 1 1
0.450401602304838 0.441553763821472 1 1
0.625682808766099 0.614499203910999 1 1
0.248661988991206 0.244663010082125 0 0
0.758547714490435 0.742608356640537 0 0
0.562663199493424 0.551355115361853 1 1
0.591664472813939 0.581051956610075 1 1
0.603223278849089 0.591386137381815 1 1
0.490597965943526 0.481484942571265 1 1
0.42882121316736 0.421571055788467 1 1
0.502303091096887 0.492103872052177 1 1
0.630868561738096 0.619725211336258 1 1
0.41799374554653 0.409570183969514 1 1
0.406801565403517 0.3988227705938 1 1
0.31390893997491 0.309035166920291 1 1
0.629708667593495 0.61789243626897 1 1
0.436961394884941 0.428955901747074 1 1
0.646127243723116 0.632999134694134 1 1
0.556030556951223 0.545049212233166 1 1
0.567646436024283 0.556527924703872 1 1
0.368868179057523 0.361717367886257 1 1
0.48441360627764 0.47573081699813 1 1
0.451792478471673 0.443488932800639 1 1
0.581135607323423 0.569855197196106 1 1
0.806608322216228 0.79181494592919 0 0
0.459539641139421 0.450999365726074 1 1
0.547081739355067 0.536628944787829 1 1
0.557408975709465 0.548016569390117 1 1
0.706496116472566 0.6935527103974 1 1
0.380395636839265 0.37353084460846 1 1
0.461901349365354 0.452472696764332 1 1
0.65107588425799 0.638960156333536 1 1
0.477552676101493 0.467736271782789 1 1
0.61481498572815 0.603620011995353 1 1
0.388826072886965 0.381314634353692 1 1
0.412849914447182 0.40521585531825 1 1
0.385916102254581 0.378244174015853 1 1
0.44863206688234 0.439735112125673 1 1
0.557182044663293 0.547628156197238 1 1
0.538681121444173 0.527761668980246 1 1
0.47498658069629 0.466481228642894 1 1
0.463978516381112 0.455491821162815 1 1
0.472383277241869 0.463693354613576 1 1
0.507154515479703 0.497080514272359 1 1
0.506391541982187 0.49653921787008 1 1
0.45377056789869 0.446766284725977 1 1
0.420795713561477 0.413066679465911 1 1
0.242958037574928 0.239327625542059 0 0
0.50087621552849 0.491317221848327 1 1
0.407491609930567 0.398583354906089 1 1
0.438944511936909 0.430905518502893 1 1
0.50859715959684 0.499865985698167 1 1
0.379650799242039 0.372954451114964 1 1
0.574589271982473 0.562572922644971 1 1
0.693350125373683 0.679883728291044 1 1
0.502576515974183 0.492845281393434 1 1
0.416459420247962 0.409463996650515 1 1
0.589698997637737 0.57751118946271 1 1
0.513702872579235 0.504313592373153 1 1
0.493512567800925 0.484379998738179 1 1
0.405543173561446 0.398883877049337 1 1
0.528933130593184 0.51926987359816 1 1
0.302539296490293 0.297214306352507 1 0
0.598093393791008 0.586539116518679 1 1
0.43631706830935 0.428901657058835 1 1
0.455949443206961 0.448111314457011 1 1
0.555467281003435 0.545733603875144 1 1
0.316998484130368 0.311695895748948 1 1
0.482814150697167 0.475002055217819 1 1
0.432725930450529 0.425429727285087 1 1
0.29537642530112 0.289557287583546 0 0
0.488629221095305 0.478529708497117 1 1
0.349331340904596 0.342629996400874 1 1
0.397502416837786 0.389219014072977 1 1
0.548990679606413 0.539338576407357 1 1
0.621352789468287 0.609926730110825 1 1
0.464732990592279 0.45632495631947 1 1
0.584335735981979 0.572937867661615 1 1
0.589171490938828 0.577776606966547 1 1
0.733069125331798 0.719619942082884 0 0
0.549130182349091 0.539505737174279 1 1
0.474615270696797 0.466422141708715 1 1
0.562787223834593 0.551779211856152 1 1
0.457530349595114 0.448053106411636 1 1
0.455598075037808 0.447211493396137 1 1
0.44984439783494 0.441700308318478 1 1
0.528589384368035 0.519442579912645 1 1
0.55880975157114 0.548980455849466 1 1
0.33715451191651 0.330357133791053 1 1
0.497841957411869 0.4885212002585 1 1
0.609128923101762 0.599744226257555 1 1
0.54923805827559 0.539544197088077 1 1
0.565140007483088 0.554420757800293 1 1
0.588904417186637 0.578314962369586 1 1
0.485762403393273 0.477153459741161 1 1
0.438103501962893 0.430979843740737 1 1
0.426351376076155 0.417647746308542 1 1
0.624416347997174 0.612951488964001 1 1
0.412861336295287 0.405794550969237 1 1
0.306269423152824 0.300878828518128 0 0
0.595829196275915 0.584364000769055 1 1
0.524209846984022 0.51424193791524 1 1
0.436709566707936 0.428925319013766 1 1
0.529770407000116 0.519622725634159 1 1
0.488154118635659 0.478076165445563 1 1
0.430584073411484 0.422025364921152 1 1
0.534994058301663 0.525068885724122 1 1
0.357882153907212 0.351891130545828 1 1
0.332737967473745 0.326940758866992 1 1
0.598593436481141 0.588815392859361 1 1
0.605671199860927 0.594477641564779 1 1
0.588243103660486 0.576887250082563 1 1
0.417078175428013 0.409245039228119 1 1
0.503271218817044 0.493383708079526 1 1
0.550089744379172 0.540073186127306 1 1
0.530311463604569 0.520596491315539 1 1
0.584487318588346 0.573464330311729 1 1
0.509397532362041 0.499752392889764 1 1
0.518154010435263 0.508830145081882 1 1
0.432508786961157 0.424958856816763 1 1
0.402310140395377 0.395191796610224 1 1
0.65176312097813 0.639474200970127 1 1
0.554832131165688 0.543566936219745 1 1
0.476251688674263 0.466571550897767 1 1
0.73570265682645 0.722738035136442 0 0
0.346185840427323 0.339978786507713 1 1
0.61910234046988 0.607404554741028 1 1
0.466322003099155 0.457510199676364 1 1
0.509431974158705 0.498535782303118 1 1
0.342760229418038 0.336303358975358 1 1
0.544352735173949 0.534916351744937 1 1
0.460325169346574 0.45220049745937 1 1
0.300340040382954 0.295263713282095 0 0
0.436204527857773 0.427064388008483 1 1
0.53062376546824 0.520412530753327 1 1
0.446468345720745 0.437997916048486 1 1
0.65202997242782 0.638456502170759 1 1
0.568891166929933 0.558526502035831 1 1
0.541667812782507 0.531447764045447 1 1
0.470888049404196 0.462388919999673 1 1
0.298292779804678 0.292764401538998 1 1
0.435030214406318 0.426985084378923 1 1
0.565041771440464 0.554370563844074 1 1
0.46317030898742 0.453376371619817 1 1
0.505365070828945 0.49628617883505 1 1
0.522420778428264 0.512747574603319 1 1
0.26655955888252 0.261605286359422 0 0
0.584644183596155 0.574671025814165 1 1
0.562082096507108 0.551529373883832 1 1
0.585868827737321 0.575293920155665 1 1
0.50374946850297 0.493672733886728 1 1
0.479086843712984 0.469997502846369 1 1
0.446765065008129 0.437996537750662 1 1
0.282157967868784 0.277455648945962 1 1
0.418943789714969 0.411201771903363 1 1
0.410126477981293 0.402071562556438 1 1
0.436823243203848 0.427914887826971 1 1
0.409319426825407 0.401984883270248 1 1
0.426517497366947 0.419014349143003 1 1
0.651975358509304 0.640194117872489 1 1
0.443336713798723 0.434283402945261 1 1
0.558202995589384 0.548882869418778 1 1
0.458195287863741 0.449607417037176 1 1
0.367555868163182 0.360902019737309 1 1
0.473633894607458 0.465368610192422 1 1
0.572015701223505 0.560642527820967 1 1
0.332583428179596 0.326721620141025 1 1
0.700313765635359 0.687637437577313 0 1
0.549552514527041 0.538309988476094 1 1
0.621067974033646 0.610265170002922 1 1
0.496924194416256 0.487398932029462 1 1
0.491499472781397 0.482163037695658 1 1
0.521154059119412 0.51154157180641 1 1
0.290644162567568 0.285084823621726 1 1
0.424837638175225 0.417917062540376 1 1
0.489555665505277 0.481023899823585 1 1
0.495725287968362 0.486548144150917 1 1
0.560336142938675 0.549947332919305 1 1
0.464287874681804 0.454597876389029 1 1
0.379635787238077 0.372662659196761 1 1
0.47724215498338 0.468544288841692 1 1
0.623675137502659 0.612372973228485 1 1
0.467357313602513 0.458530551607473 1 1
0.472201617591261 0.463809888269911 1 1
0.417056985570651 0.409580302402123 1 1
0.465388912509104 0.456411688907099 1 1
0.476710492435735 0.468110713569478 1 1
0.597132507784445 0.58653180825406 1 1
0.496254791315244 0.486695889749606 1 1
0.50804614676875 0.499048119325973 1 1
0.363147633801773 0.356733426426341 1 1
0.345409915333916 0.337321021600597 1 1
0.501143337237133 0.491600513947849 1 1
0.533039011957765 0.523317895969532 1 1
0.463046246987618 0.454716593054309 1 1
0.354620515104135 0.348312682176934 1 1
0.465843895427245 0.456499972865968 1 1
0.394043933375171 0.387230464341308 1 1
0.340888808571321 0.334891390331614 1 1
0.548174993886982 0.536751056080388 1 1
0.578474260500537 0.568150551877179 1 1
0.396218175753432 0.389247881900464 1 1
0.606010712751713 0.595595544546799 1 1
0.451157704684697 0.441519207196721 1 1
0.547536256867078 0.53691621702992 1 1
0.611140827162983 0.599315321366166 1 1
0.547377390051229 0.536505439729435 1 1
0.598965934071343 0.587638345390582 1 1
0.440557054544711 0.433044155866395 1 1
0.485886428578672 0.476172965775098 1 1
0.514421869631834 0.504288743879438 1 1
0.454814518904615 0.447761329096965 1 1
0.279268193154503 0.274221157350005 1 0
0.61745750578278 0.606360469952279 1 1
0.489525390057033 0.481050830153975 1 1
0.550018259449765 0.540299956453752 1 1
0.49159792339868 0.482832083938835 1 1
0.509475105047888 0.50052561973825 1 1
0.443297790228192 0.435594743917655 1 1
0.369039777771745 0.36204044360588 1 1
0.417227096096493 0.410151454474846 1 1
0.439857745988055 0.431894190975255 1 1
0.438850029671072 0.431157091985264 1 1
0.340316608780967 0.331585522685062 1 1
0.531825963224014 0.522896929209952 1 1
0.691842229209871 0.679160861638834 1 1
0.564533156414989 0.554650314485479 1 1
0.459477773607958 0.452194368692334 1 1
0.526806094211409 0.516839324503548 1 1
0.458268653679154 0.449818027782169 1 1
0.502428750483902 0.49403937585422 1 1
0.501678446416674 0.491624164759471 1 1
0.307030892731147 0.301640989283684 1 1
0.492483460636494 0.48395992517669 1 1
0.403835567138487 0.396929056292361 1 1
0.443091555719504 0.435643867717894 1 1
0.447587663990705 0.439304388926279 1 1
0.404398177329255 0.396849753301341 1 1
0.631366649556817 0.61992332355795 1 1
0.591460957138209 0.578777181143534 1 1
0.664669346383886 0.652678551813277 1 1
0.525289134972733 0.514365030735169 1 1
0.298398426753926 0.292387347409421 1 1
0.446904913715005 0.438663182737297 1 1
0.571546078753304 0.561234431654483 1 1
0.54294912181092 0.532925252323298 1 1
0.611432556375694 0.600436599941475 1 1
0.38802785555879 0.381282768807432 1 1
0.389682329590308 0.382532521310785 1 1
0.812650898369616 0.796424078343726 0 0
0.439078064536501 0.431062808159769 1 1
0.436902525772611 0.428805253345588 1 1
0.456357394710087 0.448401120164839 1 1
0.630378273307606 0.618369960460289 1 1
0.5787337494683 0.568587847876656 1 1
0.335667978233895 0.329955053944917 1 1
0.566845694109707 0.556815860301528 1 1
0.420101963137801 0.410399894074442 1 1
0.554164125909222 0.543638988160795 1 1
0.47911395120673 0.470733208717183 1 1
0.357120111699417 0.348612232585599 1 1
0.502027686176918 0.493673312595013 1 1
0.483288538670519 0.473633873926875 1 1
0.666460477834413 0.654158073191962 1 1
0.669856979098353 0.656402867643883 1 1
0.426517636077593 0.419207938290238 1 1
0.550236532359225 0.539541465254178 1 1
0.547637031948205 0.538186893986916 1 1
0.599428829707634 0.5876680766164 1 1
0.412896093405338 0.404966361161411 1 1
0.428788302403241 0.421618062107139 1 1
0.504235470774478 0.495180037905977 1 1
0.604599952017769 0.593461426978869 1 1
0.574758978501774 0.564383459540558 1 1
0.389819998300124 0.382646633807752 1 1
0.4423693595794 0.433563476831517 1 1
0.43300105305852 0.424877881771878 1 1
0.560561554643397 0.550714883216206 1 1
0.521956430561055 0.512682577663482 1 1
0.487707938321014 0.479244459110373 1 1
0.436452345909443 0.428348107930374 1 1
0.509497244895029 0.50074022284129 1 1
0.330319754978449 0.324304696693357 1 1
0.404153746554571 0.396819386880407 1 1
0.368310161473942 0.360955786796025 1 1
0.477337237262846 0.468794463337683 1 1
0.422722300395414 0.414956248047701 1 1
0.475332016444401 0.466328866444331 1 1
0.622634269011014 0.610568740827079 1 1
0.485932820761512 0.477441598570137 1 1
0.508840579913266 0.49916202561403 1 1
0.431806514380028 0.423139709349035 1 1
0.566142097035254 0.55318829641169 1 1
0.640131648454169 0.628708273446316 1 1
0.559563007402643 0.549141810050529 1 1
0.481797874886089 0.472076471810419 1 1
0.584495334829007 0.573923812299066 1 1
0.490684865143204 0.481340746231808 1 1
0.565195246915108 0.554311672077975 1 1
0.415946912649144 0.407319662858407 1 1
0.581205657316473 0.570212530506152 1 1
0.493278529106638 0.484616726771779 1 1
0.475056182162908 0.465859725782999 1 1
0.463916307559545 0.455821558640205 1 1
0.371820124746062 0.363934124056219 1 1
0.556691276714561 0.545284377156694 1 1
0.608192794421544 0.597305351916114 1 1
0.591624333193263 0.579008710835348 1 1
0.563186921110443 0.552164766240399 1 1
0.473275094699379 0.463875698226244 1 1
0.490902956935537 0.481385656066526 1 1
0.436444128578118 0.426345116659767 1 1
0.360484837283942 0.35409668204261 1 1
0.755229982811969 0.742335306452856 1 1
0.483923413368829 0.47486997628425 1 1
0.716075325162645 0.701558139150427 0 1
0.506296412672026 0.497647556909043 1 1
0.760597762920384 0.746638745173949 0 0
0.594466534495959 0.582549887474029 1 1
0.528616857260537 0.518235665779382 1 1
0.566162797179631 0.55580139124096 1 1
0.479644325526999 0.470894446480095 1 1
0.781372500356096 0.767078152605219 0 0
0.475714190232289 0.466109971805998 1 1
0.620503256092083 0.609056877168492 1 1
0.442585310742146 0.435012326375848 1 1
0.458318774215779 0.449040637365248 1 1
0.487202295133472 0.478188559061106 1 1
0.472243126203286 0.463644932729694 1 1
0.535528169462598 0.524962866698092 1 1
0.623597813251881 0.612993195855785 1 1
0.525554397204962 0.515492542143682 1 1
0.459710530289192 0.452494189385901 1 1
0.400947429289005 0.391503662901841 1 1
0.541014721932067 0.531845427282927 1 1
0.456747449389148 0.449208557327387 1 1
0.620471187470498 0.609644117774295 1 1
0.362310986317351 0.355145416547818 1 1
0.64435317436529 0.632869159089508 1 1
0.602750296641616 0.591752066556675 1 1
0.47640631876756 0.468015783033535 1 1
0.417703481133387 0.410113605194077 1 1
0.53379151715789 0.523689155386739 1 1
0.47983720140542 0.471134631894368 1 1
0.626352016744084 0.612279040485225 1 1
0.40415620304069 0.396347827088846 1 1
0.433540035555482 0.425567412788466 1 1
0.494667837851033 0.484652950102511 1 1
0.526172509193573 0.517351559243173 1 1
0.476517831814007 0.467852688113325 1 1
0.504928640669446 0.495045376122312 1 1
0.391605223018286 0.384618784043681 1 1
0.389950149521717 0.383214808520854 1 1
0.404443701097028 0.396718106630942 1 1
0.490118157749523 0.480601906287752 1 1
0.462909972371031 0.454941352067873 1 1
0.59258731776885 0.581531197073731 1 1
0.56309832012268 0.553613059757093 1 1
0.60752328431817 0.59608898608371 1 1
0.298525997886323 0.293575774675086 1 1
0.400511455853384 0.393140123880185 1 1
0.538514371885012 0.528714276937898 1 1
0.419739698458175 0.412186638465424 1 1
0.474432361177477 0.465842835730891 1 1
0.42559928350874 0.418019440216869 1 1
0.573159602531771 0.56329495522957 1 1
0.383245354428886 0.376585696347385 1 1
0.537275103828767 0.526389895998091 1 1
0.502668992459462 0.492970199661857 1 1
0.575681355082755 0.564482921349777 1 1
0.429875371559921 0.421387480608047 1 1
0.494191763811194 0.485539521972639 1 1
0.458642945621515 0.449302081893562 1 1
0.527414875089263 0.517703224514213 1 1
0.602081814386454 0.590467164702813 1 1
0.524318511742404 0.515214730189178 1 1
0.665416985446807 0.652422533252666 1 1
0.374912751316671 0.368040146815688 1 1
0.532506445641114 0.52241655154286 1 1
0.580298209897367 0.569628050417954 1 1
0.453002863765551 0.443261361827699 1 1
0.549307750271228 0.538031742898975 1 1
0.432840801583616 0.424381988800841 1 1
0.5469954965621 0.536219238888254 1 1
0.508793602729086 0.498886415523719 1 1
0.463178602923384 0.454805806189514 1 1
0.55315518552279 0.542979166145389 1 1
0.44017061567507 0.432208328774306 1 1
0.34469292403553 0.335835549444297 1 1
0.449675307801488 0.441571735873472 1 1
0.446945945328764 0.439037947022033 1 1
0.53547505253239 0.526081880900327 1 1
0.532346234702509 0.522127271293631 1 1
0.410656019372687 0.402159279208716 1 1
0.496047029432221 0.486897801218068 1 1
0.506315574010969 0.497708640700068 1 1
0.57277437202741 0.560872673225866 1 1
0.70128224916736 0.688955680863385 1 1
0.556962827006446 0.547169947269279 1 1
0.561349394416842 0.55134612260042 1 1
0.402004954992462 0.394252287884986 1 1
0.535899174454302 0.525379344334834 1 1
0.446741769385143 0.439125115262535 1 1
0.659984628183608 0.648323533247188 1 1
0.469118966565861 0.460663393410228 1 1
0.480514396756415 0.47074571263419 1 1
0.619525045169498 0.608413755646321 1 1
0.558228005915597 0.546993585839156 1 1
0.536593129907315 0.526729574490871 1 1
0.353584189871099 0.348042069658118 1 1
0.502516488759259 0.493775255659653 1 1
0.383760639959352 0.375947133037645 1 1
0.586191763366704 0.575799121418684 1 1
0.520646926778723 0.511163596582707 1 1
0.430354033016806 0.422490071446916 1 1
0.549946187066493 0.540010911683644 1 1
0.526889183072245 0.518566222889089 1 1
0.395279420398315 0.387881724307458 1 1
0.474067710078199 0.465791580800157 1 1
0.45189016598261 0.444101398237501 1 1
0.577606189386162 0.566913080290966 1 1
0.460672005980158 0.451908149534237 1 1
0.493943452919839 0.484525315492062 1 1
0.430174848583071 0.422229467246144 1 1
0.411655142147328 0.404209674406899 1 1
0.727602515032911 0.715525063538398 0 0
0.524325447968069 0.514910394777599 1 1
0.400134608730888 0.392085660140009 1 1
0.580264442018481 0.570195843689985 1 1
0.446509517513002 0.438241842738771 1 1
0.492771705398507 0.482824076072203 1 1
0.665866804394174 0.654180942692503 1 1
0.630507640983633 0.618124791800241 1 1
0.408485687639533 0.400602081396531 1 1
0.559872765037324 0.548039286439676 1 1
0.459227460861197 0.451222565829981 1 1
0.455583298931389 0.446722731742094 1 1
0.447995124790747 0.440434828432496 1 1
0.399428483569812 0.392369506377408 1 1
0.516395499670741 0.507356376869181 1 1
0.356298597865262 0.349497008503991 1 1
0.471060050902088 0.4615737312963 1 1
0.48886935345265 0.479412302675956 1 1
0.342830746003158 0.337251237719602 1 1
0.479499785105567 0.471776864928507 1 1
0.370943299061296 0.365106404662614 1 1
0.322979889379995 0.317329140255251 1 1
0.529900345506523 0.520030186677241 1 1
0.605125775416906 0.591877661317838 1 1
0.473124460424507 0.464689529012413 1 1
0.581066753603054 0.570564045809308 1 1
0.504387379735653 0.495780388724284 1 1
0.529698699337587 0.520839930452022 1 1
0.312278711085836 0.30643394030831 1 1
0.444557915799989 0.437518308930721 1 1
0.274011899020046 0.26893333799595 0 0
0.559372078114094 0.549285382045944 1 1
0.523103048649017 0.514577847847272 1 1
0.644677036919014 0.630424876667274 1 1
0.666621583077907 0.653640902148465 1 1
0.511308359523646 0.501723875004717 1 1
0.378210604980246 0.370266865039356 1 1
0.375674012261818 0.369500078784709 1 1
0.461505799811591 0.454333629041613 1 1
0.494899199713304 0.485117726262866 1 1
0.448777259984102 0.440344175864003 1 1
0.498283464263878 0.488528206006777 1 1
0.741671537276073 0.72706715076891 1 1
0.51915987494371 0.509708010827165 1 1
0.573912014437134 0.563034717788748 1 1
0.376972435619709 0.369818427695059 1 1
0.602299866498121 0.590102967213943 1 1
0.638197621190954 0.626387783014493 1 1
0.473905881198248 0.465352769633726 1 1
0.648249254282468 0.637855993817704 1 1
0.546066762789681 0.53724709628862 1 1
0.508057462898906 0.498754721716066 1 1
0.267972361548561 0.263263640480871 0 0
0.520670823217259 0.510394624460729 1 1
0.381081911109804 0.374550173480624 1 1
0.570061375476121 0.561083080397286 1 1
0.512778523049959 0.502997798032668 1 1
0.324932672373292 0.318930302388015 1 1
0.44446023044806 0.436460605612448 1 1
0.667260198025799 0.654909437096204 1 1
0.545517233136449 0.535444282141398 1 1
0.345320637224073 0.338427762956004 1 1
0.56765733538529 0.55694980661183 1 1
0.375129377221379 0.368585182262266 1 1
0.612969957326363 0.602084697522518 1 1
0.568662024835242 0.557403160468312 1 1
0.532495904133367 0.52398594368574 1 1
0.495558534649789 0.486507196761946 1 1
0.588403749903159 0.577561380437624 1 1
0.491114867986275 0.481188154231835 1 1
0.414739891038636 0.407162056105507 1 1
0.423546924436306 0.414648873430203 1 1
0.654094386381274 0.641510206354802 1 1
0.441683697897662 0.433503129837502 1 1
0.566793541698258 0.556459946092944 1 1
0.672702380198176 0.660410530106187 1 1
0.381710520355691 0.375773472042013 1 1
0.374543112984553 0.366606036560024 1 1
0.532936622299839 0.523537173062775 1 1
0.334108477685276 0.32869492391858 1 1
0.348087068467697 0.340824649380518 1 1
0.464911676661054 0.456222007721218 1 1
0.620697701906227 0.609463765461838 1 1
0.538899396735039 0.529496124905937 1 1
0.595255951803652 0.584295520390004 1 1
0.473243939283402 0.463251695075614 1 1
0.493874806914143 0.484726564201192 1 1
0.664024588144927 0.649988769144287 1 1
0.43945506635726 0.43051958523075 1 1
0.489464869091955 0.47910817600194 1 1
0.346384979243221 0.340097183979317 1 1
0.581299101467927 0.569836172860157 1 1
0.655582096154836 0.643674967317984 1 1
0.632459118658587 0.621444824486388 1 1
0.333120018217201 0.326149514049483 1 1
0.605535176140447 0.593969933880089 1 1
0.601190761424914 0.589250531510572 1 1
0.636431836999764 0.62372070653282 1 1
0.636796497961936 0.624389356070373 1 1
0.564719571308723 0.553853182427535 1 1
0.615101281163183 0.603568811001373 1 1
0.5826664273527 0.573147394221048 1 1
0.44590062718332 0.436736415150086 1 1
0.449588757313535 0.440778587357812 1 1
0.613207412225957 0.602931684968391 1 1
0.601342297201663 0.59057919909294 1 1
0.474115249633748 0.465388457717362 1 1
0.615211576057371 0.60382715982928 1 1
0.444100950202506 0.434846825194701 1 1
0.370774987614774 0.364243134678037 1 1
0.516559679897139 0.507307438470865 1 1
0.476844952166399 0.467875820118237 1 1
0.504426212048422 0.495089648863275 1 1
0.570519290793037 0.560930376985818 1 1
0.531478358436476 0.52182137818842 1 1
0.556002934631071 0.54638740563513 1 1
0.280627094522388 0.275180963775713 0 0
0.405416673643603 0.397866470494998 1 1
0.417090968401843 0.4096760196872 1 1
0.36928470307082 0.362645762718079 1 1
0.508254589037841 0.499178755798228 1 1
0.459584992054413 0.450643013783811 1 1
0.389232370751367 0.3819277676011 1 1
0.462729778568116 0.454455591553644 1 1
0.398377077272506 0.389400056797639 1 1
0.369971968566289 0.363129285476897 1 1
0.339126614152567 0.332837902116123 1 1
0.481765505040159 0.472579204491538 1 1
0.172115913309228 0.168812556575675 0 0
0.349371499796033 0.343366131130588 1 1
0.410929856375525 0.402693797271783 1 1
0.557339189144121 0.54651318853571 1 1
0.471410055802367 0.46313592296747 1 1
0.621038305767419 0.611361637193538 1 1
0.396002142407552 0.388476674341707 1 1
0.74174973916064 0.727772512490684 0 0
0.480093459407974 0.471844722036739 1 1
0.388501415339189 0.381446622968936 1 1
0.380136659998136 0.37355905715465 1 1
0.49221690740726 0.483766701216088 1 1
0.342332280645118 0.336100658845202 1 1
0.655478901554048 0.643470717053727 1 1
0.509918316041571 0.500804313387344 1 1
0.577832268772109 0.566730752604299 1 1
0.572792408593796 0.561408578533302 1 1
0.371282617755133 0.364197707977331 1 1
0.304416283544738 0.299177410256355 0 0
0.501105084741723 0.492479535932457 1 1
0.448875837176032 0.441123740924574 1 1
0.52775639531807 0.518982970442053 1 1
0.510443579175774 0.500740074163275 1 1
0.379540818373795 0.372842005855492 1 1
0.537137135321889 0.527497955168247 1 1
0.494685174681407 0.486098830314046 1 1
0.704228628835305 0.690768704705084 1 1
0.552187516234696 0.541990174618406 1 1
0.597324050064375 0.586600180832751 1 1
0.437197102972025 0.428968974766937 1 1
0.551855779359102 0.540164247846104 1 1
0.384097555058228 0.376991911980222 1 1
0.460530455381182 0.451693504796973 1 1
0.480575580213403 0.470925374511242 1 1
0.663960576762859 0.651437238695361 1 1
0.443461231298864 0.434973996776007 1 1
0.483828565998177 0.475172507292953 1 1
0.373143739326713 0.365226776610988 1 1
0.408088794371236 0.400199952353126 1 1
0.43819882157369 0.430666944564934 1 1
0.570400697029274 0.560075705021854 1 1
0.613374315338472 0.602017376695988 1 1
0.481515555852836 0.472223233660026 1 1
0.566879151445084 0.55694142721839 1 1
0.455062746490609 0.446479525212558 1 1
0.72686651820887 0.712460304895768 0 1
0.420760080484508 0.412949358322915 1 1
0.316432625742137 0.310666102443293 1 1
0.546870347622526 0.537258696480214 1 1
0.606989154353278 0.595136878954412 1 1
0.515879844741807 0.505738236597994 1 1
0.466965228071942 0.458189921996451 1 1
0.544927924425635 0.533594258413982 1 1
0.446756235531495 0.438847042685944 1 1
0.659021280892058 0.644895735965181 1 1
0.489315519561356 0.480298579082308 1 1
0.574481841631904 0.564378835173606 1 1
0.351476808296285 0.344751602877132 1 1
0.43980704345317 0.432122836113726 1 1
0.471618599263302 0.463199583889184 1 1
0.395908478295672 0.388761581571981 1 1
0.640081387329928 0.628080028863694 1 1
0.651427333149831 0.639081814343386 1 1
0.53362071553837 0.524357789406536 1 1
0.547666360379305 0.536397678897578 1 1
0.445941293126429 0.437493839090808 1 1
0.433449007472636 0.425233576060258 1 1
0.573149930771881 0.563081168894494 1 1
0.583705924059173 0.573866514340806 1 1
0.721145485863265 0.707310355678285 0 0
0.515576767396422 0.505405541966181 1 1
0.399306846668806 0.391655117244587 1 1
0.565305848077559 0.553638130702872 1 1
0.50506435690127 0.496577629866794 1 1
0.613916209435725 0.602888932102253 1 1
0.443713655815885 0.435139171879924 1 1
0.546649729805176 0.537692304464392 1 1
0.443669772875364 0.435094949127751 1 1
0.431282579162645 0.423218751870039 1 1
0.567676142562092 0.556882020434808 1 1
0.366752657436256 0.360753899017839 1 1
0.314256865446536 0.308099194533802 1 1
0.398721099461377 0.391221320900115 1 1
0.580391407825809 0.569694893335308 1 1
0.301279782508946 0.295311805584953 1 1
0.468369697209921 0.45983678571699 1 1
0.591569756163875 0.582007518661238 1 1
0.308016606994224 0.303169225712267 1 0
0.459164178009737 0.4508717857546 1 1
0.526497898899018 0.515234821519351 1 1
0.500995071169152 0.491821178182447 1 1
0.531209057358583 0.521130037751704 1 1
0.644868869400245 0.632178514177906 1 1
0.287388031905099 0.281043561455462 1 1
0.427059725119949 0.419493883399067 1 1
0.580400274870061 0.569045073174766 1 1
0.605686294181486 0.594749863320986 1 1
0.470670567731431 0.462792445571836 1 1
0.620977140066198 0.609943075217491 1 1
0.736778230244914 0.723136459818122 0 0
0.524014269034512 0.515307138187094 1 1
0.5077410695228 0.498264353544383 1 1
0.609983863373858 0.598420635523355 1 1
0.398878292336579 0.391661581884708 1 1
0.387604688481996 0.380617253694466 1 1
0.253448093312193 0.248597174706476 0 0
0.511105552087916 0.499483479429125 1 1
0.475446965619412 0.466910292304708 1 1
0.563336711500935 0.553024395170006 1 1
0.42908646336451 0.420381048472273 1 1
0.433780350830374 0.425708837292272 1 1
0.577536843741972 0.566756101111826 1 1
0.730587905367721 0.716106872129227 1 1
0.260740907659024 0.255547720118374 1 1
0.542153612299051 0.532467220318847 1 1
0.480440414286844 0.471945654742735 1 1
0.57868256437667 0.566877335077008 1 1
0.285592869199058 0.279619564904141 0 0
0.50828017982678 0.498751268758687 1 1
0.442911906990917 0.434103863257676 1 1
0.596467742834973 0.585409677304258 1 1
0.616194252608302 0.604138876142791 1 1
0.638863496376723 0.625437529164719 1 1
0.583568444817842 0.57266212750421 1 1
0.406681480437925 0.39947361341588 1 1
0.614821352609977 0.603582905705394 1 1
0.528908148019403 0.518536763722609 1 1
0.508358181716254 0.49778634352576 1 1
0.571490476940981 0.559414930692279 1 1
0.555534233233227 0.545634301637833 1 1
0.530221250588834 0.521146067834971 1 1
0.42880895898782 0.421632170717154 1 1
0.493352209312857 0.483436019253902 1 1
0.373724916336846 0.367146792740288 1 1
0.525450502031044 0.514909820339857 1 1
0.454584973932912 0.445766986857934 1 1
0.457902183638386 0.450216384182947 1 1
0.55651335715907 0.547288875879116 1 1
0.482383358133005 0.471873543677169 1 1
0.408156342510517 0.400283435179755 1 1
0.422620450254826 0.414197473969387 1 1
0.543001420063726 0.5325259149662 1 1
0.593361656830007 0.580202201546542 1 1
0.412674101267626 0.404139905765579 1 1
0.405244367053802 0.398011601257822 1 1
0.566632635912302 0.555478414981212 1 1
0.550361774886408 0.540606819392308 1 1
0.48697047551483 0.476950092193903 1 1
0.389270054177688 0.38284566020417 1 1
0.616245055001218 0.60446115823287 1 1
0.469134930137434 0.459879337991968 1 1
0.548981592798343 0.538298885995404 1 1
0.479241574262402 0.470380092499784 1 1
0.576805819254085 0.56501782424813 1 1
0.633404232124208 0.61962275173926 1 1
0.415322089854576 0.408179999682199 1 1
0.375466989244702 0.366144850623933 1 1
0.423389814831215 0.415549806230652 1 1
0.521147584982049 0.51217276410788 1 1
0.250783093715074 0.246949470911147 0 0
0.554822870533856 0.545130258693208 1 1
0.608164438411567 0.596441481731471 1 1
0.45914665869068 0.450401624834108 1 1
0.464726260298319 0.456274547629231 1 1
0.367981196531322 0.360200296895374 1 1
0.449139283890619 0.440285951041672 1 1
0.484134200527295 0.474993182934993 1 1
0.737378740060244 0.723828617451396 1 1
0.403290520333571 0.396736752248278 1 1
0.572706776481353 0.56241086402038 1 1
0.307301748502568 0.30239119132122 1 1
0.512746546285896 0.502748570335321 1 1
0.531552437161411 0.521909983424607 1 1
0.625595613701245 0.613060156204675 1 1
0.465068072836779 0.456539404318304 1 1
0.279578838424343 0.27473258177831 0 0
0.386464950812452 0.378771735157363 1 1
0.613660247329775 0.603099944209132 1 1
0.346645295509839 0.341348976018317 1 1
0.444064628901802 0.435520971047328 1 1
0.50782692792056 0.498513508061188 1 1
0.365900501724648 0.359016432436209 1 1
0.502212339521955 0.493905726045172 1 1
0.469467198897837 0.460939743227878 1 1
0.512281544095315 0.502479487673838 1 1
0.467745951442499 0.459873419500923 1 1
0.455489631465135 0.447436957409673 1 1
0.57390041607024 0.563281157806838 1 1
0.327635061490025 0.320566527262235 1 1
0.526739534189091 0.517230959901334 1 1
0.490320818356301 0.481811882228745 1 1
0.584991705647704 0.574620561280892 1 1
0.730681250671504 0.717026470669772 0 0
0.614080708670011 0.603003234425523 1 1
0.664769189715483 0.651803191496772 1 1
0.371758779517107 0.366011379624754 1 1
0.574407641539039 0.563401580608978 1 1
0.341630709143064 0.335507071963158 1 1
0.514316288121829 0.505434864687169 1 1
0.378158097959939 0.371438768916667 1 1
0.332742372895837 0.326804629268751 1 1
0.489985338188249 0.479965376133856 1 1
0.577190303923226 0.5663924970742 1 1
0.706381604690611 0.691919875849968 1 1
0.585658911362477 0.575457844499408 1 1
0.809883618407236 0.795205248157955 0 0
0.541607451599618 0.530228996549716 1 1
0.309064611951548 0.303576986192097 1 0
0.41016678920396 0.402869875041052 1 1
0.544423852107897 0.533664647985073 1 1
0.60457791811357 0.593639353683967 1 1
0.427862774387806 0.420367632288987 1 1
0.600597537146443 0.588838290646774 1 1
0.530993279598219 0.520776346109213 1 1
0.474658735052865 0.465966489318769 1 1
0.534296731130604 0.524702157468325 1 1
0.532788823110274 0.522289359168299 1 1
0.432030355263348 0.424009192045508 1 1
0.545345544000056 0.534712929628322 1 1
0.458929555908568 0.450767855832886 1 1
0.460698266284113 0.452055819552867 1 1
0.564065234118442 0.553906399653975 1 1
0.498890327975736 0.48933640787156 1 1
0.400582691618396 0.393579683792592 1 1
0.357356814751298 0.350792855334843 1 1
0.602813498236902 0.589438459672617 1 1
0.384298445136835 0.37759670573833 1 1
0.502413967848779 0.493346300681081 1 1
0.431031062797274 0.423438541445421 1 1
0.42824148249277 0.421253741915368 1 1
0.810502589808095 0.793842213433453 0 0
0.581851373488324 0.571855680355003 1 1
0.533792209378798 0.524641053057267 1 1
0.600719471395387 0.589687542272221 1 1
0.457100333178961 0.447602206972949 1 1
0.559254820117478 0.548557792047094 1 1
0.387042514854555 0.378145425561354 1 1
0.437175586822685 0.429529193689814 1 1
0.522561800614507 0.511575541306834 1 1
0.496994608720816 0.488473240309837 1 1
0.401289084802939 0.393815137574042 1 1
0.495868231458078 0.486715279955381 1 1
0.438342718498948 0.430575507746862 1 1
0.444120074532172 0.436121112367615 1 1
0.460577226333544 0.451472928514318 1 1
0.341929822281181 0.335191961143023 1 1
0.498336831177622 0.489519542124861 1 1
0.457558493486078 0.448829250252821 1 1
0.571332242266285 0.560723516573993 1 1
0.401013125467128 0.394408961891464 1 1
0.463500731044344 0.453631952269516 1 1
0.680784438964946 0.669060946259317 1 1
0.561285039992159 0.551261844607485 1 1
0.56134127579149 0.551144215626525 1 1
0.556333322908041 0.546231791114758 1 1
0.600898920386138 0.589467552827333 1 1
0.233118782386231 0.228718522392454 0 0
0.515028113078629 0.504796587735702 1 1
0.616196972605658 0.603803675088968 1 1
0.499902900221332 0.49121068037181 1 1
0.360002129018915 0.35228661187891 1 1
0.55675529565432 0.547147953642663 1 1
0.376114976162694 0.36921933749793 1 1
0.771856886108766 0.756203761255354 1 1
0.439997288546732 0.433261091643692 1 1
0.49423868929127 0.486307845334323 1 1
0.519319448444633 0.509781891853851 1 1
0.553319649620723 0.542979694497308 1 1
0.357547049673278 0.351287919946017 1 1
0.571638377163992 0.560154854319049 1 1
0.427358588866171 0.418972329698873 1 1
0.53629742921447 0.527028986449704 1 1
0.445523525632902 0.437768917666422 1 1
0.529860925173859 0.521147425725437 1 1
0.411169591941307 0.402505405822281 1 1
0.528303770497849 0.518849368739509 1 1
0.418424817866826 0.410278706642301 1 1
0.513172918914709 0.503751904346025 1 1
0.509168384903587 0.499129044405863 1 1
0.418547622634674 0.410685591216921 1 1
0.545589267045073 0.535370796486422 1 1
0.477076802802107 0.469019972654403 1 1
0.460488198768034 0.451724015425666 1 1
0.473944715874894 0.463655690911522 1 1
0.52310982419071 0.513530880969332 1 1
0.535620233985863 0.526139503313803 1 1
0.442515166575511 0.434101478258847 1 1
0.627486909233226 0.615644845254971 1 1
0.389324679534168 0.380954304992859 1 1
0.520914283821917 0.511458539514537 1 1
0.633703963247286 0.622715874359771 1 1
0.412050686953208 0.403775824041642 1 1
0.340191306102895 0.334419284650579 1 1
0.585730344893742 0.575114779820898 1 1
0.343911485692636 0.337367208724993 1 1
0.671478696232906 0.657869807785249 1 1
0.483869007828756 0.475938355261802 1 1
0.606699285088185 0.596646748300091 1 1
0.54744451153939 0.536769341658336 1 1
0.683481167503083 0.671456113662262 1 1
0.583244316809979 0.571846091294247 1 1
0.524981683828255 0.514595668800742 1 1
0.354765443164338 0.348250124388667 1 1
0.57353763431428 0.562373037819384 1 1
0.470819742387248 0.462018566075287 1 1
0.61429615943055 0.602367318721051 1 1
0.513653675111006 0.503746386517081 1 1
0.309622096500121 0.303498269212856 1 1
0.58228998428264 0.572612790007511 1 1
0.575484552955916 0.564871339965015 1 1
0.441577265936062 0.433488833214324 1 1
0.59492783433133 0.583874555769304 1 1
0.623579752512358 0.613271481917444 1 1
0.482809980243457 0.474183060235252 1 1
0.556649077181104 0.547352052694995 1 1
0.688655009523208 0.675276557112576 1 1
0.473612308523491 0.464308715948481 1 1
0.432947923987971 0.424812066157663 1 1
0.54612242897041 0.534966720339108 1 1
0.292981907672568 0.287748822994603 0 0
0.637210873153449 0.624110686719973 1 1
0.55270894177079 0.542419043451118 1 1
0.497666225813725 0.488991873836408 1 1
0.639911679652922 0.627971973872003 1 1
0.427145851488541 0.41957040406669 1 1
0.264819629847044 0.260345641768073 0 0
0.56631878624577 0.555220211100101 1 1
0.51388481603107 0.504265712264478 1 1
0.644935167231272 0.633279366334272 1 1
0.471778419813289 0.462452797253136 1 1
0.680253618511815 0.668125589626156 1 1
0.464286108091683 0.455407053139459 1 1
0.832615376760337 0.814468958918113 0 0
0.47153522620872 0.462547922443295 1 1
0.426272161729465 0.417307659052295 1 1
0.444226240868443 0.436923239325122 1 1
0.586537592031399 0.576401027406159 1 1
0.504114233599098 0.494825500998599 1 1
0.433180601811347 0.424252832534542 1 1
0.611493348327029 0.600073223021069 1 1
0.519128090340938 0.509403968402247 1 1
0.416511422099809 0.408727013378265 1 1
0.478433969558669 0.470586138325156 1 1
0.487342395515032 0.477551961219771 1 1
0.326886539712952 0.320829727525254 1 1
0.386911287753075 0.380034576914224 1 1
0.361523118360717 0.354564922368547 1 1
0.368938703758626 0.361301875432433 1 1
0.57268863553989 0.561403524286568 1 1
0.639387546306639 0.627821379924026 1 1
0.513686298957926 0.504114377149101 1 1
0.403894867397589 0.39722695147702 1 1
0.595210018540165 0.583924302059942 1 1
0.400028324490342 0.392113654886948 1 1
0.585524861461487 0.575199758957335 1 1
0.438540846747285 0.430266615680365 1 1
0.437500367353426 0.429223058562489 1 1
0.597200973596048 0.585796771006271 1 1
0.429684159947633 0.423030931509957 1 1
0.387925579586308 0.381082025404478 1 1
0.540619428812483 0.53154809448037 1 1
0.493809562500056 0.484869830905894 1 1
0.367947920636411 0.360278941374709 1 1
0.579102385059454 0.568388031344394 1 1
0.549908399393561 0.539921540865997 1 1
0.417260292706815 0.409774049886192 1 1
0.49288362040533 0.485486481985929 1 1
0.568175438326164 0.557178010460463 1 1
0.427600942053476 0.41828784259364 1 1
0.499590541474196 0.49060469697957 1 1
0.575651539530916 0.564184651304937 1 1
0.531621774460096 0.522352370456438 1 1
0.521898309935513 0.513264035270986 1 1
0.553255246178807 0.543121424109039 1 1
0.46816392491849 0.459628456909461 1 1
0.608226958363175 0.596681623189367 1 1
0.461422576609811 0.451428080071112 1 1
0.506836167689232 0.497246075383355 1 1
0.600085143327519 0.588905729401024 1 1
0.473771764295522 0.464336327145761 1 1
0.48052668482905 0.471869454477226 1 1
0.482193944699777 0.472858906321086 1 1
0.483818631108721 0.475606444903704 1 1
0.504918155797527 0.495047344748776 1 1
0.422312517140111 0.414252065133376 1 1
0.566521781121162 0.55639605538036 1 1
0.511631063207822 0.50248679101353 1 1
0.55327299197146 0.542407293190213 1 1
0.441351069228539 0.43340697324426 1 1
0.409617266984671 0.400634237309561 1 1
0.496211417357699 0.487144358769097 1 1
0.438703257251262 0.429309004701607 1 1
0.525755274444559 0.516036957542793 1 1
0.383386706214914 0.376157215009538 1 1
0.354856816101325 0.348726019533023 1 1
0.429858608538008 0.421077745755771 1 1
0.508516390264968 0.499456489227903 1 1
0.50214453020566 0.492536600135259 1 1
0.479939542676543 0.470862949789124 1 1
0.41578308461579 0.407414427699829 1 1
0.568811668370656 0.559563356759462 1 1
0.274081824126663 0.269495473761592 1 1
0.455674941571047 0.446972074906673 1 1
0.439250190850406 0.431826516105684 1 1
0.553103055036061 0.54288506025188 1 1
0.367707814579827 0.361632977460564 1 1
0.429163332507216 0.421141623907961 1 1
0.509388734276444 0.499116613081288 1 1
0.746795880718168 0.733593268281658 1 1
0.560187908954823 0.550671864286442 1 1
0.519610994471648 0.508277760362207 1 1
0.476884969230255 0.467929312725927 1 1
0.565299963147621 0.555224888732042 1 1
0.537630367250445 0.52718459932376 1 1
0.480603441613157 0.472091946702668 1 1
0.586813865534103 0.576518165268797 1 1
0.41326845636609 0.405686598127954 1 1
0.67229862919476 0.659069539731584 1 1
0.397450630727993 0.390989212349539 1 1
0.385210885947807 0.378363370415301 1 1
0.298761019260947 0.292411016047673 1 1
0.434997621806548 0.427762342213612 1 1
0.477083359632051 0.468820514537884 1 1
0.381540639887616 0.374828215178475 1 1
0.351570676562941 0.344446402569044 1 1
0.407504870035696 0.399907432706574 1 1
0.529004502689293 0.519214765890502 1 1
0.388851382870741 0.382010962509426 1 1
0.330986924862049 0.324917657910575 1 1
0.352319632666381 0.34591848090856 1 1
0.692089253337065 0.679551332327043 1 1
0.575815630077971 0.564343981529911 1 1
0.438709913258181 0.430804118538999 1 1
0.623769286430963 0.611878992163779 1 1
0.429382511487459 0.420287734087122 1 1
0.365064203328267 0.358941647752027 1 1
0.588760349353603 0.575500399058968 1 1
0.360657942265917 0.353323585103678 1 1
0.636321650553913 0.623796818092384 1 1
0.522954796333618 0.51401988374496 1 1
0.551812458059213 0.542174901458696 1 1
0.474109562662224 0.464975515395394 1 1
0.623469953578247 0.610698670035791 1 1
0.58245789806309 0.571655591113251 1 1
0.493261655250029 0.484505918272224 1 1
0.43534959496121 0.427314870742228 1 1
0.48936163180586 0.48016798543477 1 1
0.562733330540546 0.552679434757961 1 1
0.487742030610457 0.478038170666378 1 1
0.305962011128554 0.299779720917414 1 1
0.436456337511166 0.427592405331091 1 1
0.531857651672249 0.521990548105432 1 1
0.505788819769414 0.495874515139057 1 1
0.544896373413536 0.534220487302719 1 1
0.462790568577096 0.45414336558609 1 1
0.530807346658555 0.521690359760895 1 1
0.507889546092251 0.498529206092089 1 1
0.486681808559344 0.477657112401171 1 1
0.405772469391211 0.398451032880443 1 1
0.499686597031954 0.490721272916089 1 1
0.358874940446877 0.352150097037693 1 1
0.65265885180465 0.640456977254385 1 1
0.521444591761492 0.511949743169274 1 1
0.635690628145606 0.624721491189805 1 1
0.505835295551374 0.497306157554425 1 1
0.670359686579889 0.657121205931268 1 1
0.631730507483575 0.621044532951249 1 1
0.317417515161653 0.311659400255484 1 1
0.537035954502209 0.527400607965944 1 1
0.31437426924399 0.307784901510417 1 1
0.648109799045754 0.636382098328539 1 1
0.455464564668939 0.446769189457067 1 1
0.588431754034507 0.578206482852387 1 1
0.470950920884837 0.461485675884258 1 1
0.689830394545264 0.677282483357125 1 1
0.448804689106481 0.440545555528311 1 1
0.640356269651588 0.627356258288392 1 1
0.528874446565237 0.5195006248699 1 1
0.307833143122975 0.30214730186306 1 0
0.536419156035882 0.526530304064267 1 1
0.505364149049636 0.495949575980852 1 1
0.439017997211326 0.430986838034553 1 1
0.434730257768427 0.426077356915351 1 1
0.525981661337256 0.516742818687853 1 1
0.445529516895537 0.437472706495319 1 1
0.4708294082991 0.462293043959364 1 1
0.543723968106634 0.53261669584675 1 1
0.498903754804077 0.488846045016338 1 1
0.470483804764983 0.461953552815111 1 1
0.561107047937743 0.551097104851976 1 1
0.533714959636182 0.523216545827689 1 1
0.602579828507923 0.591456984064927 1 1
0.415457176194793 0.407966527466762 1 1
0.544783038133065 0.535595963105706 1 1
0.605093001390291 0.593828526377822 1 1
0.680516052014841 0.668136984870395 1 1
0.445951849511278 0.438538266176869 1 1
0.608220242392837 0.597470609935744 1 1
0.693723768666028 0.680935015008613 1 1
0.574651759838505 0.565152907134024 1 1
0.401328399322471 0.394586760103206 1 1
0.655975430625611 0.643948568977222 1 1
0.557629642258827 0.546125170163298 1 1
0.568520678421016 0.557023972487691 1 1
0.638419248454727 0.626141393529511 1 1
0.32950289167548 0.322500436378462 1 1
0.553009379444837 0.54250279622648 1 1
0.407734537045098 0.400495604680287 1 1
0.489065006548699 0.479518731923255 1 1
0.348575660605912 0.342480178878313 1 1
0.622195215956698 0.610864539144929 1 1
0.501233518990089 0.493010776215571 1 1
0.626895177041365 0.615630328411888 1 1
0.503277461840408 0.495261922510083 1 1
0.493198785887327 0.483872793955304 1 1
0.425804659234746 0.417674080992033 1 1
0.398124983557875 0.3899707511903 1 1
0.414748633379467 0.406552144372691 1 1
0.506936400957465 0.498420870414033 1 1
0.680408180510366 0.668287676251803 1 1
0.598598345488476 0.586996903654824 1 1
0.65985706924929 0.648079741974079 1 1
0.604507766202923 0.592561342806681 1 1
0.527051409885164 0.517181104320802 1 1
0.464842889658398 0.456040509244222 1 1
0.397077687491506 0.389827119974302 1 1
0.515364096342629 0.504813801290002 1 1
0.627257046478811 0.615608039078166 1 1
0.470747602769859 0.462652533115573 1 1
0.568920807513097 0.558971037808908 1 1
0.474479734265692 0.466662713042463 1 1
0.460019768134144 0.45210556261758 1 1
0.614083232293228 0.602279148696231 1 1
0.334717115240703 0.32786614995552 1 1
0.432966443755441 0.425590570044348 1 1
0.552315916858013 0.542778075813053 1 1
0.440590088155146 0.43329158364625 1 1
0.519760829756634 0.509967519523685 1 1
0.566429370985097 0.555449140722458 1 1
0.599335654126668 0.58705976329564 1 1
0.476157113715644 0.466748567579837 1 1
0.668148068306434 0.655086419751899 1 1
0.350842299591865 0.34449046827436 1 1
0.568629394194442 0.558031858215643 1 1
0.537722235209506 0.527916587389897 1 1
0.40829576106815 0.401260615762318 1 1
0.492263103337518 0.484102083554163 1 1
0.319174075428733 0.314020140894323 1 1
0.377886554996807 0.37063306563986 1 1
0.684854828976527 0.672030719236789 1 1
0.367535881054442 0.361200817555525 1 1
0.501316138814629 0.493230443232357 1 1
0.617445137625484 0.60556369431626 1 1
0.46221863050055 0.453557228316755 1 1
0.619991702007338 0.608651819914602 1 1
0.54835713691998 0.539270882053198 1 1
0.467642401563613 0.459465474902653 1 1
0.541298575697262 0.530013764252138 1 1
0.616861805987196 0.605516015343959 1 1
0.697989354107136 0.685049238662881 1 1
0.413435841452562 0.405306103231587 1 1
0.519039762734776 0.509583686953088 1 1
0.377646391996557 0.370292578755981 1 1
0.543152398415757 0.531573779828812 1 1
0.459884950915355 0.451407014768057 1 1
0.577323725399801 0.56626729560395 1 1
0.436722929330911 0.428688037307229 1 1
0.553694381734512 0.543949108886732 1 1
0.487922514406308 0.478871826480537 1 1
0.614536408167048 0.604007323183589 1 1
0.406588358771066 0.399281978625071 1 1
0.553168265593543 0.543475459474479 1 1
0.463031054960439 0.454856437223515 1 1
0.541938238383299 0.531883172647716 1 1
0.63939841166143 0.628527270424621 1 1
0.578184846185789 0.567264784926994 1 1
0.499102236607237 0.490537148292964 1 1
0.494230301269346 0.485440364194799 1 1
0.618126168606636 0.607407464850175 1 1
0.57255072585167 0.562027617644685 1 1
0.608980510458665 0.596685148889128 1 1
0.535785606835837 0.526487281334901 1 1
0.397459135938006 0.390041076346882 1 1
0.354385931923894 0.347343841046783 1 1
0.667714587962919 0.654232459928388 1 1
0.41003754991236 0.402731903685058 1 1
0.374035615158774 0.366509119241099 1 1
0.42396271185217 0.416202559626301 1 1
0.598679220333827 0.588006951671742 1 1
0.495229092339509 0.486060066229908 1 1
0.532411590624645 0.522722875114058 1 1
0.607307044149129 0.595687179101383 1 1
0.669317668332871 0.657159252089979 1 1
0.594628970344863 0.58250531221678 1 1
0.592357335896707 0.581927034126683 1 1
0.572689121602797 0.563109119102225 1 1
0.456567471056373 0.448460847781312 1 1
0.515743178745831 0.505739715111908 1 1
0.602059938897561 0.590965714443071 1 1
0.35310193027894 0.347031712631763 1 1
0.657407777520021 0.644841829769843 1 1
0.400292215503794 0.393537646986154 1 1
0.506328321917883 0.496487808612212 1 1
0.518273747014334 0.508329743939608 1 1
0.467945157381263 0.460174064379005 1 1
0.515362188375589 0.506588170912684 1 1
0.491803021706585 0.48330094003831 1 1
0.367950780672218 0.360860906853555 1 1
0.506836021725489 0.496993413238755 1 1
0.672788183175764 0.660604423987059 1 1
0.506913532400056 0.497774094286217 1 1
0.413996955977032 0.40593056419473 1 1
0.507147311482129 0.498122459294442 1 1
0.510638109072779 0.501804290381208 1 1
0.477295238088115 0.468210444280911 1 1
0.331283791912626 0.324818112333245 1 1
0.473876574689184 0.46488018723884 1 1
0.627144996492583 0.615415655179541 1 1
0.472073060608158 0.463253968005061 1 1
0.626920808266427 0.616206040748601 1 1
0.553513083515282 0.544147271902925 1 1
0.599837901873504 0.588278805748037 1 1
0.520982216530348 0.511430812910505 1 1
0.771927605264791 0.759022545546383 0 0
0.39597730167289 0.388312127092307 1 1
0.429364778018986 0.421545008811377 1 1
0.533638685999123 0.52217453557787 1 1
0.613247296265997 0.601041129873455 1 1
0.396007425846112 0.387838325079762 1 1
0.534885482211738 0.524099204130523 1 1
0.38877790658267 0.380941358688576 1 1
0.620394305435398 0.608444317536804 1 1
0.503526469554579 0.494254843458214 1 1
0.616401319478738 0.606591141822989 1 1
0.611589823593179 0.599272968842796 1 1
0.416756535023718 0.409366729201436 1 1
0.617407735084755 0.605538852025211 1 1
0.608866685368969 0.598703108156436 1 1
0.464312312634828 0.456460970619593 1 1
0.620673730839237 0.608481370816951 1 1
0.623586381743049 0.611197879239026 1 1
0.520560988900133 0.512115368995675 1 1
0.404166417261182 0.396436668088645 1 1
0.41989680697672 0.412246171404499 1 1
0.320111945856588 0.314192302524412 1 1
0.756441045754063 0.741300223731338 0 0
0.574882379054033 0.563846142779745 1 1
0.572671460291241 0.56220625887861 1 1
0.543504280066348 0.533833546060076 1 1
0.487615901250982 0.479082400044776 1 1
0.399849012420507 0.391465508917543 1 1
0.418552709407339 0.410785543092816 1 1
0.561359343561617 0.550888716058247 1 1
0.666705913739569 0.653517855176494 1 1
0.519269331985664 0.510148972033187 1 1
0.435536528136471 0.427673836266486 1 1
0.484013625308006 0.475168221140284 1 1
0.44255148284902 0.433796650671043 1 1
0.249469938731752 0.245075711662231 0 0
0.493264672936169 0.483671044383153 1 1
0.511150084435287 0.50046702776365 1 1
0.40871636699077 0.401666304003666 1 1
0.414004592009634 0.407114835246626 1 1
0.41979940178797 0.412372514309093 1 1
0.34027211667898 0.334257215658372 1 1
0.332139561909439 0.325625987385257 1 1
0.637037903961388 0.624770532929718 1 1
0.553901906249228 0.543231680240178 1 1
0.539466723984779 0.527822307673433 1 1
0.634746096475027 0.622825726918272 1 1
0.653451849434003 0.641946082654355 1 1
0.493730137498203 0.48396352973863 1 1
0.374666180727455 0.367234750815297 1 1
0.541130244686766 0.53070504266567 1 1
0.602838448346423 0.591849918790755 1 1
0.4122977980384 0.404482031448796 1 1
0.524952111731696 0.515415075520148 1 1
0.532808953991354 0.523486401894181 1 1
0.566524670464022 0.55570718253157 1 1
0.594199080148561 0.582512700787864 1 1
0.432183310024573 0.423782130732502 1 1
0.671100428580204 0.657344293884997 1 1
0.507325746062889 0.498266465203011 1 1
0.28463427752356 0.279117281340174 0 0
0.434547407933447 0.427702256622082 1 1
0.464812572618078 0.456167478503163 1 1
0.396406870557768 0.389027386794691 1 1
0.56485649470297 0.55346807811405 1 1
0.565217270617966 0.555468622826636 1 1
0.4794134731339 0.470611615836784 1 1
0.5233746754217 0.513350195215946 1 1
0.656135642068711 0.643845866417137 1 1
0.5983257698749 0.58628845635629 1 1
0.361498449566928 0.354470346641643 1 1
0.467929981292318 0.459169268760447 1 1
0.523888519237454 0.51519781299714 1 1
0.449105401416729 0.440735688411363 1 1
0.620931418747874 0.610848666386185 1 1
0.588159348372156 0.577483939746296 1 1
0.578603815193223 0.56818876589605 1 1
0.439199484396457 0.431985374515534 1 1
0.616546587555504 0.605569210540703 1 1
0.605629019207356 0.59371154370559 1 1
0.575069620152343 0.564716234870745 1 1
0.525568274490694 0.516359266956904 1 1
0.448518330039037 0.440240560220109 1 1
0.441091997509322 0.432798576335404 1 1
0.461349054051967 0.452559153591725 1 1
0.365445367824053 0.357992958966221 1 1
0.61969222013191 0.608350959854811 1 1
0.461441464480853 0.452328571130886 1 1
0.539413216543489 0.52786290984695 1 1
0.323054045159999 0.318134081579483 1 1
0.466381800359356 0.458008107046887 1 1
0.608713512913061 0.59768694753077 1 1
0.559904555907981 0.549029744636694 1 1
0.524325243742921 0.515754753940657 1 1
0.513375712900276 0.503597065059259 1 1
0.49351317078801 0.484031856416771 1 1
0.272359094978461 0.267937737167837 1 1
0.305560259348107 0.299933718764351 1 0
0.498915528769427 0.490570851695401 1 1
0.38529396159159 0.377567665302608 1 1
0.599264806313992 0.588191554017296 1 1
0.591290813654597 0.579731595186135 1 1
0.568222500944926 0.558509334094412 1 1
0.42860683204633 0.419955908620378 1 1
0.411145178117184 0.403461931795289 1 1
0.737665332083092 0.723844503755243 1 1
0.410329823358746 0.40272848572446 1 1
0.542722719759722 0.53116085996219 1 1
0.497148099601524 0.488485701432417 1 1
0.5838073369995 0.570829801424018 1 1
0.556407757525222 0.54629245612495 1 1
0.515305808865832 0.505733493840477 1 1
0.449429960131424 0.440651351472116 1 1
0.464076677207457 0.455886727638343 1 1
0.560357183276901 0.549495775871254 1 1
0.563265697163873 0.553030744799736 1 1
0.677322080348528 0.665002235629446 1 1
0.651757244898391 0.639195965534149 1 1
0.412955684353182 0.405389895821477 1 1
0.603560531008031 0.591792278988579 1 1
0.755109773685681 0.740879252196486 0 0
0.420543611985073 0.412761384609029 1 1
0.441331706109216 0.432896460693496 1 1
0.518646072776834 0.508491239015342 1 1
0.470382332870173 0.462848012706648 1 1
0.292369633550337 0.287585605597293 0 0
0.644610064843234 0.632880698282877 1 1
0.573180924795882 0.56277293371275 1 1
0.395518383512363 0.388282633768228 1 1
0.560439523657857 0.549575516682113 1 1
0.331466930711845 0.325175821569948 1 1
0.274070816265482 0.268962160078961 0 0
0.543868032144573 0.533864174818081 1 1
0.515214694033719 0.505620965311564 1 1
0.424446419871986 0.414876763037624 1 1
0.360702440786788 0.354292868453121 1 1
0.72454648514945 0.708771610699705 0 1
0.365804705604071 0.358259376773867 1 1
0.381310079060459 0.373843710133397 1 1
0.207038307939717 0.20347449667618 0 0
0.417903687210415 0.409791022324705 1 1
0.525207052859004 0.514987527574137 1 1
0.471589479339671 0.463447522026618 1 1
0.464252012996044 0.455203734680686 1 1
0.405833979233245 0.39834509129242 1 1
0.627204521160198 0.614420617450906 1 1
0.529673904091021 0.520410446055591 1 1
0.435826888388409 0.42820443843098 1 1
0.581527292940798 0.571133140274243 1 1
0.494126658798571 0.484534716878629 1 1
0.36830342633663 0.361630103802458 1 1
0.584308698932575 0.572901976039572 1 1
0.620899102069159 0.609718685267704 1 1
0.501012813715969 0.491569454631554 1 1
0.509282447893053 0.499218291597016 1 1
0.396732263694611 0.389047008609209 1 1
0.293545129363892 0.288336958325096 1 1
0.500771178448749 0.49214771587551 1 1
0.44136362129467 0.431787045758317 1 1
0.83944454504711 0.823677270821203 0 0
0.407584568560875 0.401179376225694 1 1
0.506904175544558 0.497817767890862 1 1
0.531251409342753 0.521657062135441 1 1
0.583430158049711 0.573582339665861 1 1
0.665315291907409 0.653336190357515 1 1
0.583330536717255 0.571685775711862 1 1
0.597649406012986 0.585334154219124 1 1
0.731227133934792 0.717311592984806 0 0
0.465985711767805 0.457994179384549 1 1
0.522307693972913 0.512149420169014 1 1
0.388362164950568 0.380669075297494 1 1
0.385478026983447 0.378460798376117 1 1
0.438971452441831 0.430307519315338 1 1
0.440655849095124 0.431587159927046 1 1
0.393405485565529 0.386127514074485 1 1
0.389637977617768 0.382723402913691 1 1
0.490405680318765 0.480653805567863 1 1
0.399935877183322 0.391814418906526 1 1
0.460396302838648 0.451527662782078 1 1
0.387075878841309 0.378534420379144 1 1
0.467952189516258 0.460531908042652 1 1
0.489328835574205 0.480630135962716 1 1
0.433129855679732 0.423881099168289 1 1
0.497770574734573 0.48932508771793 1 1
0.408286619216961 0.4018291880092 1 1
0.461071102406855 0.450386185076106 1 1
0.322187222744108 0.316221437738593 1 1
0.633736101388933 0.622303506263393 1 1
0.44723943821288 0.438062234765643 1 1
0.596852172259054 0.586224820521051 1 1
0.591133319978389 0.579086106612308 1 1
0.436042059518735 0.428835654186786 1 1
0.450414533849962 0.442197986422552 1 1
0.363000252154175 0.355999100957323 1 1
0.395136977916951 0.386704595488923 1 1
0.488711679604572 0.479720059837405 1 1
0.448990651619084 0.440683191096882 1 1
0.449354663388814 0.441025526893382 1 1
0.429782831946775 0.421975161149352 1 1
0.545916285383014 0.535282074012846 1 1
0.501871658078962 0.492433011729372 1 1
0.540378769305493 0.530282232941739 1 1
0.383717535890485 0.378121182766815 1 1
0.460679506349784 0.452820910371953 1 1
0.465850850528457 0.456389431391746 1 1
0.473512728684655 0.463412316355558 1 1
0.4348799206142 0.425810960356756 1 1
0.326368392230387 0.319879566303638 1 1
0.597233571644992 0.586083328012464 1 1
0.419114661557512 0.410133707261733 1 1
0.395453886558277 0.388319180281399 1 1
0.497092840316507 0.4882707635392 1 1
0.39476610672138 0.387888705468364 1 1
0.582164646044712 0.571560404254949 1 1
0.60923054586624 0.598586086898041 1 1
0.600237128486795 0.588852212442208 1 1
0.527297885073663 0.51783208567623 1 1
0.544150007515265 0.533523124426006 1 1
0.635192220261202 0.624003119896305 1 1
0.335450327851506 0.328774738324364 1 1
0.518710883210402 0.509161592940201 1 1
0.477217950656054 0.469092161667612 1 1
0.589284060040114 0.577429433975878 1 1
0.560898289453984 0.551520639269894 1 1
0.639504557396327 0.62644210920737 1 1
0.601035470211694 0.589594908126403 1 1
0.419903236713085 0.412138165233183 1 1
0.34482680763312 0.338344121331971 1 1
0.655964780212446 0.643476113178957 1 1
0.534877013758428 0.523670001159541 1 1
0.36879187021083 0.361263908096612 1 1
0.431338179755062 0.423118498391078 1 1
0.491648545527522 0.482131884946292 1 1
0.594707768667809 0.584438757476151 1 1
0.556668153337436 0.545685357029077 1 1
0.407121001192478 0.398877213175091 1 1
0.43329111941223 0.424853581047386 1 1
0.537977308684142 0.528676733759422 1 1
0.428202484396454 0.420178548461768 1 1
0.532091089950477 0.522228612077584 1 1
0.26626261206128 0.261724917827961 1 1
0.423985448882931 0.417910891434701 1 1
0.580236110228124 0.570206884183085 1 1
0.420120980397584 0.412206319847838 1 1
0.273975764447782 0.270284083873849 0 0
0.492564064701112 0.483828793180476 1 1
0.426830549351544 0.417745585857115 1 1
0.496921970166372 0.487629444835322 1 1
0.489056989816589 0.479296082204133 1 1
0.305134381288516 0.298878215904033 1 1
0.51958803011091 0.510794788105576 1 1
0.577901007574138 0.567721821888442 1 1
0.561745717837432 0.551058983007603 1 1
0.693218169009797 0.680860970937945 1 1
0.590976357271801 0.579941511901224 1 1
0.469551658841407 0.460511004254653 1 1
0.649358675780965 0.63714666578402 1 1
0.488916068187859 0.479985127991054 1 1
0.630526804747906 0.61861595571889 1 1
0.470418912877619 0.461830103243145 1 1
0.557299960909643 0.545897045419322 1 1
0.538107772529684 0.528890989601141 1 1
0.552395255468104 0.541079751647359 1 1
0.58318182154575 0.572293676069601 1 1
0.546504090103676 0.537534122614368 1 1
0.465123992566519 0.457080626800046 1 1
0.339674181768304 0.333831626535749 1 1
0.494020477975832 0.484937905389403 1 1
0.443885148571831 0.435747304620706 1 1
0.510505049225263 0.501158768321845 1 1
0.511482037343458 0.50173332674794 1 1
0.727199797754668 0.714031943816525 0 0
0.531800631002043 0.520490682927463 1 1
0.641799227634924 0.63044128221293 1 1
0.426601690896011 0.419056126394321 1 1
0.462819722102913 0.454695318894103 1 1
0.62468009751796 0.614101303100322 1 1
0.323935614532009 0.317757736826115 1 1
0.660977905451453 0.648648178770384 1 1
0.530303857945899 0.520426246934094 1 1
0.368720029525084 0.361864135180777 1 1
0.465483262648492 0.456917053286897 1 1
0.423876130841167 0.416228534233529 1 1
0.372349557791215 0.365778794910561 1 1
0.497116859813182 0.488550778943827 1 1
0.504010396127632 0.494597254460763 1 1
0.451482369285869 0.443537405560988 1 1
0.590384195545288 0.578386649222924 1 1
0.699814808355191 0.687780733546555 1 1
0.431604870804713 0.42297188370731 1 1
0.545671988250297 0.535219402841744 1 1
0.416202263806813 0.408064586453091 1 1
0.66972351902861 0.657294434452423 1 1
0.518068819041659 0.508819172367391 1 1
0.37668764051971 0.368761286381431 1 1
0.375346103101092 0.367964986025645 1 1
0.497615753229782 0.488526839274013 1 1
0.57594594361353 0.564882514658003 1 1
0.408661301342394 0.401743967849075 1 1
0.434128399053443 0.426416688382316 1 1
0.524059389058264 0.514437810784804 1 1
0.628165584957504 0.616431074139263 1 1
0.456931203404153 0.448380780664107 1 1
0.362174781467621 0.354667413342934 1 1
0.428431740997939 0.42036463663126 1 1
0.488208821190208 0.479440671072328 1 1
0.483853952255344 0.475339745274715 1 1
0.633479080171129 0.623004918942479 1 1
0.381336605826165 0.373814917678928 1 1
0.405546852877796 0.399184251250587 1 1
0.580452595678957 0.568996157188786 1 1
0.446097349499574 0.437955732462679 1 1
0.658722391443512 0.647075125708094 1 1
0.392280036798439 0.384585555505763 1 1
0.378076898647483 0.371020651440047 1 1
0.605377988845588 0.592574037356931 1 1
0.437317366999055 0.429471346869559 1 1
0.551820701851237 0.541760921147765 1 1
0.587572638921201 0.577226419763311 1 1
0.663208553859828 0.649888499750459 1 1
0.553938925718468 0.543207859010808 1 1
0.392147712570439 0.385384884279404 1 1
0.38948237036922 0.382476999356427 1 1
0.550810435376841 0.540990961428348 1 1
0.561689458680897 0.551692431361747 1 1
0.408548870376253 0.400597340597646 1 1
0.557638284673744 0.546759327496821 1 1
0.584346072663752 0.573815531044384 1 1
0.427615254358071 0.419190285296543 1 1
0.633694503667502 0.621967079494555 1 1
0.466099681987317 0.45708830720863 1 1
0.37389334234514 0.367227263134052 1 1
0.553760927613479 0.543735733468108 1 1
0.422915009529935 0.414643425679013 1 1
0.554816121613073 0.543496831638585 1 1
0.419061644782186 0.412667212486021 1 1
0.74546123945515 0.73150629496779 1 1
0.576140061205683 0.564354400895704 1 1
0.385271075711944 0.378870069008956 1 1
0.526246680628046 0.516582488267419 1 1
0.55200985431938 0.541442238981561 1 1
0.315704147348521 0.309347012239133 1 1
0.503815846791356 0.494365919601118 1 1
0.465651900302241 0.457156647954065 1 1
0.511994328558432 0.502956679623991 1 1
0.51234614997426 0.501528189452614 1 1
0.367463404560932 0.361148714147052 1 1
0.593255865318482 0.582729158295369 1 1
0.602427371616292 0.591539826175947 1 1
0.414274031214865 0.406613287093594 1 1
0.60673729296912 0.595634751491284 1 1
0.490710534937172 0.482291549418562 1 1
0.55721596154677 0.546986433837066 1 1
0.491853187482858 0.483060890937844 1 1
0.489371415550643 0.479715689892909 1 1
0.479767578622462 0.470760205214124 1 1
0.345646897791415 0.338666761141008 1 1
0.493105921206779 0.4840794713445 1 1
0.510381325686998 0.500890405039534 1 1
0.534121497489226 0.52437849543077 1 1
0.50926282212359 0.497805236581088 1 1
0.566324764916543 0.555579832411307 1 1
0.492021906429348 0.482877146421602 1 1
0.540898307665536 0.530430551888762 1 1
0.505850627952513 0.496529926734966 1 1
0.19879160560806 0.195445509598994 0 0
0.377114273355728 0.370416609083477 1 1
0.576087660908313 0.565784273599039 1 1
0.657574266473298 0.645960309219998 1 1
0.513335706676813 0.503010857261615 1 1
0.654751246867517 0.643916226667816 1 1
0.572799675596404 0.56177451649127 1 1
0.593595765866921 0.581937511660915 1 1
0.381186341099976 0.37423188962497 1 1
0.472086346934877 0.463244730827235 1 1
0.458399219229175 0.449757969812122 1 1
0.634237838208804 0.622542225232964 1 1
0.377273760747416 0.370745573855765 1 1
0.57868679900321 0.567922878589597 1 1
0.31442444929809 0.308354034631996 1 1
0.706500944568457 0.694243649582611 0 1
0.437369608526603 0.429015153129468 1 1
0.491005031064981 0.481673272083213 1 1
0.481683775354075 0.472711258468201 1 1
0.488820871798017 0.480373483861654 1 1
0.477844765852432 0.468726110835931 1 1
0.511074476201645 0.501412826135462 1 1
0.438054800352718 0.430115952427061 1 1
0.524419862958236 0.515403136141789 1 1
0.395316480720532 0.388158178083925 1 1
0.384333173174522 0.378149164016016 1 1
0.37994142465856 0.372615555071281 1 1
0.419508976092573 0.411134663721531 1 1
0.38275634916262 0.375747608755069 1 1
0.410683084379467 0.403098863575411 1 1
0.511420106982613 0.50145257384564 1 1
0.306586857126309 0.301299510543813 0 0
0.401963033435805 0.394908935760577 1 1
0.359437411110309 0.35251041143712 1 1
0.269016391186929 0.264217191115201 0 0
0.366393976762139 0.359687442485003 1 1
0.569206072611726 0.55878206820237 1 1
0.46221542757521 0.45448883146397 1 1
0.627006132977101 0.615609184244822 1 1
0.574210738157877 0.563579344857911 1 1
0.333118044106785 0.327237618510139 1 1
0.406213551615406 0.399179985172416 1 1
0.535389774775949 0.525468548363018 1 1
0.56387394229312 0.554952964075889 1 1
0.64538816551595 0.634042744291307 1 1
0.522240030607646 0.511983061700846 1 1
0.351991510364741 0.344928956407473 1 1
0.415626783560746 0.408060982327304 1 1
0.445496934480303 0.437002928365578 1 1
0.374305154816593 0.367567236555731 1 1
0.488200782654192 0.477906296269377 1 1
0.531880212206524 0.522638007313796 1 1
0.461752718177906 0.453483140951859 1 1
0.58491080362138 0.574463590961295 1 1
0.424568064108193 0.417508044405115 1 1
0.495103707157728 0.486274618476769 1 1
0.473882999699625 0.465146776651653 1 1
0.473597358294211 0.4640763700033 1 1
0.551264886607354 0.541899014664518 1 1
0.568608391206438 0.557280186794001 1 1
0.48983274367691 0.480659977105683 1 1
0.595428881830187 0.582738829744162 1 1
0.658659394013551 0.645641709236756 1 1
0.513452014366558 0.504558849131906 1 1
0.500896828678835 0.490172351671022 1 1
0.531636062420506 0.522265909230059 1 1
0.648417914262494 0.636651680735439 1 1
0.650892276177431 0.638458360589869 1 1
0.480950132844292 0.471562802964716 1 1
0.481128350826184 0.472973802172718 1 1
0.463818042155525 0.454710820848123 1 1
0.546424021857573 0.536318125298203 1 1
0.520805581259802 0.5109271004044 1 1
0.454286330059437 0.445485311851196 1 1
0.653341584899206 0.640457232476434 1 1
0.546104628945084 0.53623181040968 1 1
0.466480495396704 0.457243691975493 1 1
0.433944904747088 0.426483901213725 1 1
0.53134986653736 0.522541076782743 1 1
0.495103116796867 0.486149617059246 1 1
0.537682343333567 0.528186566741547 1 1
0.479580372606896 0.470086459430888 1 1
0.520586103593014 0.511210654372925 1 1
0.553809566015024 0.543585688016113 1 1
0.453965984261064 0.445600508788524 1 1
0.497260661445969 0.488493818067521 1 1
0.458689377587013 0.449741041649752 1 1
0.447548388623475 0.43943276491232 1 1
0.595580497393344 0.58450819089943 1 1
0.405229140428128 0.396856806351783 1 1
0.573982196642771 0.563835435329541 1 1
0.540970638316847 0.530279292301573 1 1
0.435463889049925 0.427660606551623 1 1
0.448131694230919 0.440242356136138 1 1
0.228048994645194 0.22405897185465 0 0
0.594534281326381 0.583126929540879 1 1
0.480502344959078 0.471768033524653 1 1
0.399396386914004 0.392004351372445 1 1
0.698360965219216 0.68566862684296 1 1
0.562139619878172 0.552438882924335 1 1
0.583037524710442 0.57069980196426 1 1
0.73007880110764 0.716171795386398 0 1
0.409240470469405 0.40098567983476 1 1
0.476184399758153 0.469086460576085 1 1
0.693481250437485 0.681085435729536 1 1
0.625598124632277 0.613867964056393 1 1
0.508486515687218 0.49864920102612 1 1
0.423903166702501 0.416278218693183 1 1
0.345849125477319 0.340287171128518 1 1
0.649973867825341 0.639490441856148 1 1
0.578529039119377 0.566642708654106 1 1
0.58927342131108 0.577926959135153 1 1
0.603750371687137 0.592399905128659 1 1
0.399713828325346 0.392646860998839 1 1
0.648626103664199 0.636180349941881 1 1
0.43359465720173 0.42540014815625 1 1
0.413771392777347 0.406915681905009 1 1
0.396956817433678 0.390093440548403 1 1
0.337404205341684 0.330154259679124 1 1
0.504937839190982 0.494912612844051 1 1
0.592882129829718 0.581629569556868 1 1
0.615751902274748 0.603945226524884 1 1
0.494282135490681 0.485397494085606 1 1
0.488671878914283 0.47930015376652 1 1
0.281234937102926 0.276564097608161 0 0
0.561911353288907 0.552010732619607 1 1
0.418866030546088 0.410818483652767 1 1
0.430413608007413 0.422836032892746 1 1
0.557646508194507 0.547269149852042 1 1
0.454330809011264 0.444676073974072 1 1
0.415055384182661 0.407149743943425 1 1
0.399521833835241 0.391943417425441 1 1
0.418402880495162 0.410521313375284 1 1
0.673225976321243 0.660370241317798 1 1
0.523436043224975 0.511965405340935 1 1
0.460139144654285 0.449772001761355 1 1
0.400404953623081 0.393366538426188 1 1
0.41967533074096 0.412545367250871 1 1
0.510358942904363 0.500662704989705 1 1
0.531583798295138 0.522027608780046 1 1
0.457628649939723 0.45021657286873 1 1
0.526228589031947 0.51711299950653 1 1
0.54771403810314 0.537111951115404 1 1
0.577620769670325 0.566788803260941 1 1
0.527489488542123 0.518199465706308 1 1
0.48480061693005 0.476192369956499 1 1
0.283136379997143 0.277513415702978 0 0
0.43342741175277 0.425531634724168 1 1
0.591170866607189 0.581229037271485 1 1
0.486541311492979 0.477480110167221 1 1
0.515712318266594 0.505954019105336 1 1
0.245073779998282 0.24030290904124 0 0
0.386171976815367 0.379317973040413 1 1
0.717891762112911 0.705519759781898 1 1
0.557145408212169 0.547390887098837 1 1
0.658069999740324 0.646830114534779 1 1
0.469468646513167 0.460368136571576 1 1
0.612966984197942 0.602095877314894 1 1
0.480409748696912 0.471663555172387 1 1
0.53571151397115 0.525874239882046 1 1
0.382846665018062 0.375719244049779 1 1
0.549124437117135 0.539320351206572 1 1
0.502060457851007 0.493385889659846 1 1
0.591693888009689 0.581355675039308 1 1
0.555830112848389 0.545777869695989 1 1
0.388674069269241 0.381404063217985 1 1
0.508586681406591 0.499427357569241 1 1
0.446486616664803 0.439195424763301 1 1
0.373007998022253 0.365487399096417 1 1
0.462984940910477 0.453523696822717 1 1
0.627754446201361 0.616572464336925 1 1
0.390553151119911 0.384043159083268 1 1
0.419797711133929 0.412268790924121 1 1
0.430074977815749 0.422619075498687 1 1
0.541193478743509 0.531986986245094 1 1
0.435491870815533 0.42701330191322 1 1
0.320422737274587 0.314508364887628 1 1
0.529949990958631 0.520339396761072 1 1
0.406269123055586 0.398737106015028 1 1
0.530931138391862 0.521002740753601 1 1
0.491025040684863 0.48237602698575 1 1
0.516234002001843 0.507342635564711 1 1
0.341089125055409 0.334117709317194 1 1
0.580684043409166 0.568870962837225 1 1
0.51442926105165 0.504475168927789 1 1
0.519241645992209 0.509072196430191 1 1
0.577071177848523 0.566444013892472 1 1
0.489282260185209 0.481335125994834 1 1
0.480555002305011 0.471947625190582 1 1
0.61547390931351 0.603817319223387 1 1
0.619310293094373 0.606889846868046 1 1
0.418620530462499 0.410782447949563 1 1
0.71228877614121 0.698711399570489 0 1
0.465363756285656 0.453732481822772 1 1
0.483213555921596 0.47313009895088 1 1
0.446191861154411 0.437258909762646 1 1
0.345238997699372 0.338582776963091 1 1
0.484325051948451 0.476221913757869 1 1
0.505608128444111 0.495736957919439 1 1
0.47062132091051 0.461882597499628 1 1
0.535426386996293 0.526301908212438 1 1
0.447558786331244 0.439819000862106 1 1
0.428561308989116 0.419986277956099 1 1
0.438768651374569 0.429928890188164 1 1
0.475364633439225 0.465977612508589 1 1
0.536365793098699 0.526730932499076 1 1
0.397592616983871 0.39007015568177 1 1
0.623835353265173 0.61161617462122 1 1
0.395579554487957 0.388479495775374 1 1
0.428285774437958 0.420223577253354 1 1
0.726453704109996 0.713659311725976 0 0
0.576622149165989 0.565711252721151 1 1
0.501556328447413 0.492695874896652 1 1
0.547898834383626 0.537980162927438 1 1
0.334227669820947 0.328405754381691 1 1
0.502050496049407 0.493710445045875 1 1
0.524779720522023 0.513629203895709 1 1
0.564270633724009 0.553675222822019 1 1
0.502671011604853 0.493507475450746 1 1
0.643316746405498 0.630012372011969 1 1
0.390460683358431 0.383533655021438 1 1
0.444395872875947 0.435775102616752 1 1
0.479516278201888 0.470056731144428 1 1
0.523284978729809 0.513925482792071 1 1
0.439634593891244 0.43134231796773 1 1
0.470350040766322 0.461567104608945 1 1
0.664249356594153 0.650614237505246 1 1
0.394910650097811 0.388835829911419 1 1
0.623904217621973 0.612801618090986 1 1
0.578885705471406 0.568243778194039 1 1
0.380761017395498 0.372895860680235 1 1
0.389427629373604 0.383045212759688 1 1
0.599567652875567 0.587875341428922 1 1
0.395937508763089 0.388308308241915 1 1
0.599091778015133 0.586161722695718 1 1
0.545192466195122 0.535400504664642 1 1
0.31662604628878 0.311059962306418 1 1
0.448866238359102 0.440601290637622 1 1
0.561430550486302 0.550796235448301 1 1
0.463719074454505 0.454970858501125 1 1
0.54435621894161 0.5345824820158 1 1
0.240441377350507 0.235602191904325 0 0
0.615849609742151 0.604525656149503 1 1
0.764104811689061 0.74934711955785 0 0
0.520450803821066 0.511594289919323 1 1
0.642993826047903 0.630229504579899 1 1
0.632436485253821 0.621190425932999 1 1
0.314586689041873 0.308482730044009 1 1
0.340072169055397 0.334116669347776 1 1
0.238673561714989 0.234884200246678 0 0
0.474648212520876 0.466045660993474 1 1
0.47727872272945 0.467108520106407 1 1
0.544602963950457 0.534960716520805 1 1
0.427847988926242 0.42095541134779 1 1
0.483082316022179 0.474506937746692 1 1
0.454766671946338 0.445792132058941 1 1
0.347361208898455 0.340617347724476 1 1
0.460775412997296 0.452393466945251 1 1
0.495937646065484 0.487665541143846 1 1
0.656316345129599 0.64340889460629 1 1
0.639893259827628 0.628290515264619 1 1
0.351190758965752 0.345284966723682 1 1
0.452522702136158 0.44327057297095 1 1
0.390676892314199 0.383084897396767 1 1
0.493341006693704 0.48355634721382 1 1
0.496674373704824 0.487973386483335 1 1
0.593784024089418 0.583240851364328 1 1
0.528555200640456 0.517139495583809 1 1
0.511249789819606 0.50247658398828 1 1
0.39453290662041 0.387239906284886 1 1
0.455273722551928 0.447531909285506 1 1
0.45186649549492 0.443207518753464 1 1
0.511899262272422 0.503124408753048 1 1
0.621779512016142 0.610339462564005 1 1
0.467550646642577 0.459922276894722 1 1
0.639538842587312 0.627255185987541 1 1
0.444032798402773 0.435259999774153 1 1
0.515364421542662 0.504846890099529 1 1
0.57873101111871 0.569517086813282 1 1
0.265023961236098 0.260381813436456 0 0
0.400581692465329 0.393391800062468 1 1
0.557855520361853 0.547294205502528 1 1
0.586810286658602 0.575818936947315 1 1
0.470587049296899 0.462021152629405 1 1
0.38942336568197 0.38335931571543 1 1
0.59086800340593 0.579905375663982 1 1
0.505252537468477 0.495853721329789 1 1
0.388641039335835 0.381746731517703 1 1
0.422558083168957 0.414521444521998 1 1
0.384353043682665 0.376449353976987 1 1
0.55532789383703 0.545953710327339 1 1
0.381087097905099 0.374054012259153 1 1
0.476823094179735 0.468711504018733 1 1
0.398638943803164 0.391454311935956 1 1
0.416069410695872 0.409122850531637 1 1
0.3149520673948 0.308817316142656 1 1
0.534944904969833 0.524607093974458 1 1
0.495973076792044 0.486308185293433 1 1
0.605679304366393 0.594310171110048 1 1
0.382835401669854 0.376451383499692 1 1
0.366511458641555 0.360067692066959 1 1
0.517574724181571 0.508512270646865 1 1
0.553428069400927 0.543042770167086 1 1
0.444081070489701 0.436587162964046 1 1
0.371841465767172 0.364825148729178 1 1
0.678729637777628 0.666266296294863 1 1
0.247446060907102 0.243259004336657 0 0
0.481580630826987 0.473868103623733 1 1
0.676988810139422 0.664613460671838 1 1
0.51297113213463 0.503444945109484 1 1
0.434047878232866 0.425629547982545 1 1
0.466675607305532 0.457350005098261 1 1
0.459463107226179 0.451074227353854 1 1
0.700037664783416 0.687426456302506 0 1
0.576799656987085 0.565854981170812 1 1
0.509339907611671 0.500413487699096 1 1
0.671424942181812 0.659892323216984 1 1
0.578539358797022 0.567629788924375 1 1
0.587394307121433 0.576560996028236 1 1
0.44246310347302 0.434755239303721 1 1
0.487322756917478 0.478138837342417 1 1
0.571782657141935 0.561722216206863 1 1
0.459727888943184 0.452371070701366 1 1
0.600413152301081 0.588369380863695 1 1
0.369252962499087 0.362308943107986 1 1
0.389199567673773 0.381494701937304 1 1
0.553421734238957 0.542808151708254 1 1
0.651626661689857 0.639477971386174 1 1
0.476056024756882 0.465897223293407 1 1
0.432603549017556 0.42408545085748 1 1
0.458721782759228 0.451997150022755 1 1
0.412431121196893 0.403650353234885 1 1
0.382304895348129 0.37481058340784 1 1
0.393551119512899 0.386706025545051 1 1
0.493373676890424 0.484459203340857 1 1
0.484730682154782 0.477091701815068 1 1
0.389065134304494 0.38043164005247 1 1
0.331438033909269 0.325364053162753 1 1
0.551920315588899 0.541058386883533 1 1
0.496085692014024 0.486400433335126 1 1
0.488952266172299 0.479026599252413 1 1
0.666333416136972 0.654111067374643 1 1
0.563617276654209 0.553124207112328 1 1
0.505177754333016 0.49539134622193 1 1
0.435611849865476 0.426931715424843 1 1
0.433370282620546 0.425372998585286 1 1
0.410821963381751 0.403496731409653 1 1
0.42990500427333 0.422034887611014 1 1
0.593218951211119 0.581991682938139 1 1
0.588419581261236 0.578202692429758 1 1
0.490500585490169 0.481857276348246 1 1
0.561941544419776 0.551869993066437 1 1
0.497077691817882 0.487963433874686 1 1
0.364685352483194 0.35809875064275 1 1
0.492230382420095 0.483295274793682 1 1
0.674208411837804 0.66082733359345 1 1
0.259914882264549 0.255077654426274 1 1
0.565230204160599 0.555653621520071 1 1
0.424910078739051 0.415627321680936 1 1
0.415079536578646 0.406941877222532 1 1
0.581881874914917 0.572412061981481 1 1
0.428887530674441 0.420863832361771 1 1
0.338177306262702 0.332441416868138 1 1
0.754156636783294 0.740929583785498 0 0
0.550451277951998 0.540284168000139 1 1
0.453894152451785 0.446216278027402 1 1
0.537128467781559 0.527568610838103 1 1
0.418539734965946 0.411065250818491 1 1
0.496731228438778 0.486306744699485 1 1
0.643437788017132 0.631504792151182 1 1
0.571168678482633 0.560402874221096 1 1
0.457446351649963 0.449737839026586 1 1
0.245549182164289 0.240521901981558 0 0
0.555192236610098 0.545147177402745 1 1
0.548761972155664 0.538182515034128 1 1
0.719989301098457 0.706092218598654 0 1
0.381712619749569 0.375290372664894 1 1
0.556576859741208 0.545027715920869 1 1
0.600061303462955 0.587608707517728 1 1
0.627694279984649 0.615451341731502 1 1
0.35791958039269 0.35167901820805 1 1
0.361445286223633 0.354536164262421 1 1
0.563923674896351 0.552915316335705 1 1
0.434666187085511 0.426305838297193 1 1
0.270852066079721 0.263644826281928 1 1
0.262350964550006 0.257324781902296 0 0
0.683643409691782 0.671260046215691 1 1
0.528567518951814 0.518513824156957 1 1
0.505640250701445 0.496761068589443 1 1
0.641014667602534 0.628007771415561 1 1
0.659706691231328 0.646043861740527 1 1
0.509431858040639 0.500344430074098 1 1
0.526308931759768 0.515457643191912 1 1
0.424258650856001 0.415911543827893 1 1
0.553729956602451 0.544472960217253 1 1
0.373451746542082 0.365956814911751 1 1
0.357067392741053 0.350989363895198 1 1
0.451367527156446 0.442591425685519 1 1
0.365603023287718 0.359046424623998 1 1
0.416642999996939 0.409373014637348 1 1
0.3916337489216 0.383448674893202 1 1
0.64168328757969 0.630539367453899 1 1
0.524028044218373 0.514479821309243 1 1
0.539882665824061 0.529707877934699 1 1
0.511378522784384 0.501781639557206 1 1
0.478859005011483 0.469123978931148 1 1
0.562312652687733 0.551175100467503 1 1
0.555476853586021 0.545786232590456 1 1
0.600675690026479 0.589819820162038 1 1
0.31807942906103 0.311037350159497 1 1
0.547437439431267 0.536654585703013 1 1
0.485516259314065 0.477321646007083 1 1
0.438774474902727 0.430279247987049 1 1
0.528543549892211 0.518240477998807 1 1
0.532972154778912 0.523422263714317 1 1
0.502872046013734 0.492031657348887 1 1
0.707102435953213 0.694308431377479 1 1
0.317742012140006 0.311614142881639 1 1
0.598777752964787 0.588510171281745 1 1
0.498670880296976 0.489282137778538 1 1
0.4451898582515 0.437751963477956 1 1
0.585464211907759 0.575290339508269 1 1
0.446684132742986 0.437705165507053 1 1
0.338316882813794 0.331892462944044 1 1
0.664414005092398 0.652750771524119 1 1
0.508433711267328 0.498777636003159 1 1
0.420131475724311 0.412535751584394 1 1
0.446715766165925 0.438555130367043 1 1
0.467917005126373 0.458797113896216 1 1
0.588485284378073 0.578106101683093 1 1
0.504890096305146 0.496496279163151 1 1
0.527763949070909 0.519349969934103 1 1
0.65987347228183 0.647578418621751 1 1
0.449053565038381 0.441252750100619 1 1
0.447008690208074 0.438811867683919 1 1
0.478732648516316 0.4697563608208 1 1
0.559960761403588 0.55049828998664 1 1
0.851212508769097 0.836318281564104 0 0
0.599008464025747 0.588024816733905 1 1
0.393710130301436 0.38561432880806 1 1
0.478449544684695 0.468461971518837 1 1
0.416391777600607 0.408208283010266 1 1
0.366384359976657 0.359883502429241 1 1
0.833638617296734 0.81698553457014 0 0
0.418620055478945 0.411316914521291 1 1
0.465903136688004 0.457382072034659 1 1
0.474633202752716 0.465945917890215 1 1
0.498437826387876 0.489150263110524 1 1
0.587290404254562 0.577505803645716 1 1
0.709305191537155 0.695769314556889 1 1
0.457770604432758 0.450191834910369 1 1
0.489999556072845 0.480634601467089 1 1
0.309742985191962 0.304678310786847 1 1
0.469142651221687 0.459677903369523 1 1
0.396281215257161 0.388365470204229 1 1
0.50195289269585 0.49353316159526 1 1
0.300171033064404 0.295444164858112 1 1
0.424468468748522 0.417810547526092 1 1
0.518503961500176 0.507803941561368 1 1
0.299137543061898 0.292400185285335 1 0
0.512802037702851 0.50275426854109 1 1
0.570047302064039 0.560528219611354 1 1
0.503858655770233 0.494124985783726 1 1
0.329369833263929 0.322686452276871 1 1
0.419947462429615 0.411283098765797 1 1
0.627806858370109 0.617345307617589 1 1
0.774815597963403 0.759744207625127 0 0
0.461816347678013 0.453642860616846 1 1
0.336632471445822 0.329718836574399 1 1
0.588497150540612 0.576865962960132 1 1
0.447568335003433 0.438004526831726 1 1
0.504893437587764 0.495911164858223 1 1
0.425980194921212 0.418132938825232 1 1
0.582791848569039 0.570887283212456 1 1
0.345862769513757 0.340105938357095 1 1
0.586461980434393 0.575785554064353 1 1
0.53092972837349 0.521641731477614 1 1
0.493062551614437 0.482803784676429 1 1
0.489657495583021 0.480203049643069 1 1
0.518423985815041 0.508899709658326 1 1
0.284177749942993 0.278311612558022 0 0
0.482017550907286 0.473129698222241 1 1
0.446570354918238 0.437777798856943 1 1
0.556491708114933 0.545776824279399 1 1
0.566151050573065 0.555662837818091 1 1
0.563362399583737 0.553491793314355 1 1
0.586237065810936 0.575727727880459 1 1
0.54785186220465 0.537447714884513 1 1
0.452601747453106 0.44388828628153 1 1
0.52134614631229 0.511698092082517 1 1
0.581682847786915 0.570305894630144 1 1
0.456304034454086 0.448887972087127 1 1
0.608398011946972 0.595481713633101 1 1
0.455163139658479 0.446576921756515 1 1
0.51258481003016 0.504054771442832 1 1
0.316570227345087 0.311150489703386 1 1
0.501798938333921 0.4919334516907 1 1
0.545107641475174 0.533940881885143 1 1
0.603741046515831 0.592203278960999 1 1
0.411689305838431 0.403537662981362 1 1
0.420126587112288 0.412179926795354 1 1
0.530351046268947 0.520225210633136 1 1
0.591947000212343 0.5805837947335 1 1
0.613399692870367 0.602235305847792 1 1
0.508872304002764 0.499867059218565 1 1
0.508416874676863 0.499511028668826 1 1
0.559491735506763 0.549509687862179 1 1
0.346946935219422 0.340407339496641 1 1
0.539741519462101 0.530116931783826 1 1
0.424193949302153 0.416040639859617 1 1
0.513090595366587 0.503285422356978 1 1
0.536930062408004 0.527168323024429 1 1
0.589335095349033 0.577252446511442 1 1
0.409648679503438 0.402251304680121 1 1
0.599385863431974 0.587337673094371 1 1
0.637288641792423 0.625970377232587 1 1
0.505838524357013 0.496544690396506 1 1
0.48783658866642 0.479113740811584 1 1
0.438118128521056 0.430446574336248 1 1
0.693920209092238 0.680452131173721 1 1
0.518519411083859 0.509133208734939 1 1
0.617882958864772 0.607716865690728 1 1
0.650232837468019 0.639335717242542 1 1
0.602645364985129 0.5919890966759 1 1
0.452769333452997 0.443769682540431 1 1
0.535022035298309 0.525900036724577 1 1
0.330059737951413 0.323479954588696 1 1
0.61436044538126 0.60262852465006 1 1
0.457250373300084 0.450398252277616 1 1
0.491254707860795 0.482101900607958 1 1
0.561011508533334 0.550137536095022 1 1
0.483789762733889 0.474518567178608 1 1
0.459799797777084 0.451633839898241 1 1
0.404371259525839 0.39793888405061 1 1
0.56749212633003 0.556732782481133 1 1
0.580917089244911 0.570512625817036 1 1
0.406722620718433 0.39868788313852 1 1
0.643477262821426 0.631820118045981 1 1
0.454451065065497 0.4468539790835 1 1
0.557618681825335 0.547335545270927 1 1
0.256568826451157 0.252163719218841 0 0
0.386203369697643 0.37867026240375 1 1
0.583591735774563 0.571810135749428 1 1
0.49043866929907 0.480716549877923 1 1
0.229319362882677 0.225931378269761 0 0
0.570124116326249 0.558513052949617 1 1
0.387023971177595 0.379410088086403 1 1
0.484603012066387 0.475289318038512 1 1
0.457042493428137 0.449009390965858 1 1
0.581708150368822 0.570051372057871 1 1
0.36933303523763 0.360972163671511 1 1
0.383749547424459 0.376903870700511 1 1
0.620183114462338 0.608549363983512 1 1
0.516754935446643 0.507102072712295 1 1
0.783396390114438 0.769590563919726 0 0
0.472539825741139 0.464754451379924 1 1
0.597950595685047 0.587894351480321 1 1
0.485812626121866 0.476231636646485 1 1
0.440308646073055 0.432336126310964 1 1
0.485516192023611 0.476586171131475 1 1
0.42762736235333 0.418351617040883 1 1
0.481433650176176 0.472359501940185 1 1
0.512284454636259 0.503571476553313 1 1
0.175049074603838 0.171819709243985 0 0
0.551429825969892 0.541889274844661 1 1
0.313360350372251 0.307652511540958 1 1
0.459217573763218 0.450727382378416 1 1
0.378948808800808 0.371299249062783 1 1
0.355674788485845 0.350255900453334 1 1
0.526982011252295 0.518124506255834 1 1
0.537421161111595 0.527762096185644 1 1
0.573899063691381 0.562697692181832 1 1
0.655450608500549 0.643621701293278 1 1
0.454924367626514 0.446800745874173 1 1
0.348066039104477 0.341207367524385 1 1
0.557893804759578 0.546252898525651 1 1
0.690507566293259 0.676751250647371 1 1
0.512107250900886 0.501973317316098 1 1
0.553242637167298 0.542976382963776 1 1
0.468555645255306 0.459309723812462 1 1
0.576260251818321 0.565564778653477 1 1
0.65459500313684 0.642842975754505 1 1
0.54947044315074 0.539446625733534 1 1
0.722319573183272 0.709204182812379 0 0
0.427232675795676 0.41960270027737 1 1
0.462279571579392 0.454094831369911 1 1
0.578020750936225 0.567144980290326 1 1
0.471397481241278 0.463126424718576 1 1
0.627159887658974 0.616001469904183 1 1
0.656960622324373 0.644093577307955 1 1
0.282466185002223 0.277040866404564 0 0
0.577179975750793 0.564953188182886 1 1
0.524245374694812 0.514624803298694 1 1
0.607071203379697 0.596875265226719 1 1
0.441164922313207 0.43284684659763 1 1
0.372605405408843 0.366270720088761 1 1
0.563695216646712 0.553612207194092 1 1
0.507204873688465 0.49826832000339 1 1
0.485956174963158 0.47750969621207 1 1
0.380935003611212 0.374329937636114 1 1
0.421041168885717 0.412589178165697 1 1
0.577225761915109 0.566460197444979 1 1
0.450246103648645 0.441962754938465 1 1
0.636535396225817 0.62366307016167 1 1
0.406262088641254 0.399063028451048 1 1
0.722286668443913 0.708131577235605 0 0
0.555924611744113 0.545443511504514 1 1
0.506962585563981 0.496541864639749 1 1
0.570146454640318 0.55989329543272 1 1
0.44121618077622 0.433884294144129 1 1
0.596598688694571 0.586198050065427 1 1
0.466106500000047 0.457982803679988 1 1
0.436779667687293 0.428412906503454 1 1
0.519648774358213 0.510118202805146 1 1
0.247270337540373 0.242131126587375 0 0
0.430769054449926 0.423067369640055 1 1
0.53313097123634 0.523553289782299 1 1
0.66315148923033 0.651224378298375 1 1
0.497079548471597 0.489227185128098 1 1
0.610182264697315 0.598663593637689 1 1
0.562367549064547 0.552227345603151 1 1
0.458800676374475 0.450237947800664 1 1
0.484415803576219 0.474991826338442 1 1
0.43781139074732 0.430417672571999 1 1
0.5019575283503 0.493827905372323 1 1
0.299341204639139 0.293583493016884 1 0
0.504408061105273 0.495582197024059 1 1
0.404740836440282 0.39789181011146 1 1
0.537646957182924 0.527584779065611 1 1
0.67183820187146 0.659644734271894 1 1
0.491773231617223 0.483101860622171 1 1
0.333913470962594 0.327202961237973 1 1
0.504042993704325 0.494321438762484 1 1
0.522444224129161 0.51185256702527 1 1
0.418290627960896 0.410601279468507 1 1
0.382439332664779 0.375144539167153 1 1
0.565982325746063 0.555500437387835 1 1
0.587450650792308 0.576881877839605 1 1
0.393892435140755 0.386181683191251 1 1
0.464170116963274 0.455639797484198 1 1
0.699083717460744 0.685892857427203 1 1
0.470105428116612 0.461932447482031 1 1
0.547129359062686 0.536938290188811 1 1
0.563494312070597 0.554169961477101 1 1
0.371918720428137 0.364435740563093 1 1
0.411099291401856 0.403571715928092 1 1
0.648755562979077 0.637521828645805 1 1
0.481051743667505 0.472148760645497 1 1
0.449026284985245 0.439621309483292 1 1
0.432075744740345 0.423649185530914 1 1
0.445676439398751 0.43764585840863 1 1
0.568544715474163 0.557788525124384 1 1
0.51522238455531 0.505574066602634 1 1
0.588374927167455 0.577491950237127 1 1
0.396666906435037 0.389020792863521 1 1
0.424700421827583 0.416251836409493 1 1
0.427562550649676 0.419430963060796 1 1
0.395764575124375 0.38796452302364 1 1
0.517458359188263 0.508089341023358 1 1
0.528914316815063 0.519397265626064 1 1
0.545144704367162 0.535552542964773 1 1
0.528567294257911 0.518105154453089 1 1
0.527896048028191 0.517829183334297 1 1
0.603140950052947 0.591630495679456 1 1
0.591220492824261 0.581393044358014 1 1
0.565319754690083 0.554788975294976 1 1
0.513307665057952 0.503454353972775 1 1
0.53891999217563 0.529511441928975 1 1
0.376464378706289 0.367730285916886 1 1
0.497651156105127 0.489876696953371 1 1
0.398325249511536 0.391476595023976 1 1
0.37475946966853 0.367260120624665 1 1
0.564914851885635 0.553534765314797 1 1
0.671464999978215 0.659036150524422 1 1
0.41994050800653 0.412279767351707 1 1
0.34650060114885 0.34126401101777 1 1
0.472616666131205 0.464260411347707 1 1
0.522617759416062 0.512903380062399 1 1
0.5819957518376 0.570056268766539 1 1
0.497830201729183 0.48830773612333 1 1
0.374507555625509 0.367879193166129 1 1
0.477946063078852 0.468520822035535 1 1
0.419233195335627 0.410517808952205 1 1
0.538323063340538 0.52834683876594 1 1
0.417150681879055 0.409926559466247 1 1
0.57381998341034 0.561977037827474 1 1
0.60582682558874 0.593637126789564 1 1
0.669693163878903 0.6565848248225 1 1
0.578011656001154 0.56777928007449 1 1
0.510924765443939 0.50276560939942 1 1
0.547427838375512 0.538219497533576 1 1
0.432359010186102 0.424978312220343 1 1
0.464968006371949 0.457723251714005 1 1
0.586031009002926 0.574790851715202 1 1
0.327265141913572 0.320853388307614 1 1
0.631667360115025 0.620366045215054 1 1
0.530539010043506 0.519910305426839 1 1
0.463000938719848 0.454358119108722 1 1
0.67050770445817 0.657394231497306 1 1
0.601616850312808 0.590374049440458 1 1
0.423556468729791 0.415888898728506 1 1
0.630331606077999 0.618022918320158 1 1
0.598095396350091 0.586565354264444 1 1
0.538070633083221 0.526911713498922 1 1
0.713376467282161 0.700503513173272 0 1
0.499434522823189 0.491210114064069 1 1
0.469494670292221 0.459822341362469 1 1
0.489945236728449 0.480750863605739 1 1
0.554306095427618 0.54436543370882 1 1
0.424363371460735 0.415586052797875 1 1
0.416020002867963 0.408141974629529 1 1
0.411288992274792 0.403264078324461 1 1
0.482680392011379 0.474051043569772 1 1
0.419155898995965 0.410505297917412 1 1
0.519603930126099 0.508961336610675 1 1
0.563016786410857 0.552654348914812 1 1
0.494785838401773 0.484564735235343 1 1
0.513367472080066 0.502562331448694 1 1
0.439021277673083 0.43012379929453 1 1
0.72096278483603 0.706797004704536 1 1
0.549637301006773 0.539392881962921 1 1
0.607113350373214 0.59440902919427 1 1
0.536051475250237 0.525828765508371 1 1
0.510306526390196 0.501205621629085 1 1
0.416789197577381 0.408244932824305 1 1
0.557880806039481 0.546315742769013 1 1
0.596008308804047 0.586139236206401 1 1
0.496677137998873 0.487493743989316 1 1
0.491697148097377 0.48426356125471 1 1
0.537369458303178 0.527930144779339 1 1
0.41424594670676 0.406311022357285 1 1
0.426960188754249 0.419061586390094 1 1
0.522017526888391 0.512393686904063 1 1
0.386677703866874 0.379252127878398 1 1
0.437723164078789 0.429646757575654 1 1
0.581325970001497 0.570183937999842 1 1
0.47554817280217 0.467201538406364 1 1
0.425059791094068 0.416378696552711 1 1
0.452364624178715 0.44406580871052 1 1
0.498225672656384 0.48892544787563 1 1
0.669770646022196 0.657395849183024 1 1
0.504240553217641 0.49488647042207 1 1
0.503887015266012 0.494385782437914 1 1
0.430441643124867 0.422403323495936 1 1
0.493525689057128 0.483131664626991 1 1
0.458191905978775 0.449164727293277 1 1
0.417082212131453 0.4099912054803 1 1
0.624910503258997 0.613370531589048 1 1
0.370396570432549 0.36301421762998 1 1
0.484347781103594 0.476719946984827 1 1
0.440408691543763 0.431476631215906 1 1
0.517290815216269 0.508178502327197 1 1
0.375845642942381 0.368899220633733 1 1
0.563506292956329 0.553619231712369 1 1
0.478304169149304 0.470004689775514 1 1
0.330980348342469 0.324457459960469 1 1
0.443095059093792 0.434030197710185 1 1
0.412595864801834 0.404010382644387 1 1
0.412769559193961 0.405268057862413 1 1
0.523470596432666 0.514153634349955 1 1
0.455219322205549 0.447147580811481 1 1
0.392739993294499 0.385445297997894 1 1
0.483820835089743 0.474117134949482 1 1
0.445957517840117 0.436951143314886 1 1
0.577393279384406 0.566782686063616 1 1
0.527286100328717 0.516983517991877 1 1
0.639718588990688 0.625954444637832 1 1
0.558977878201888 0.549316789935073 1 1
0.407190661242856 0.398118179811181 1 1
0.507195478071592 0.49694345819553 1 1
0.73417540174705 0.717898893016341 0 0
0.435710474391986 0.428737589104392 1 1
0.614852112969734 0.603189591889047 1 1
0.705223724639469 0.692348728314469 0 1
0.558834210140871 0.548420832578549 1 1
0.339261336513529 0.333367789343964 1 1
0.485712470369553 0.476836036393965 1 1
0.653945634874768 0.641745335915179 1 1
0.519028276278714 0.50925246124284 1 1
0.524959036080505 0.515091996392039 1 1
0.370511927177585 0.362999177926786 1 1
0.617298313456955 0.60443993197434 1 1
0.389577044790851 0.382756813543593 1 1
0.401156735497688 0.393950104019974 1 1
0.540323325553896 0.531161413584438 1 1
0.501514948812087 0.491190032315966 1 1
0.512694540150493 0.503782808679375 1 1
0.567682061720912 0.556082619867962 1 1
0.448785183863619 0.439935762801412 1 1
0.5183669432614 0.509374019388609 1 1
0.45399634281306 0.445714487606814 1 1
0.373147130065574 0.366312155970238 1 1
0.465445430979875 0.457021085659908 1 1
0.564382585833158 0.552302895798019 1 1
0.629265821695592 0.617792153851418 1 1
0.590889347351473 0.580018344629858 1 1
0.580522385512731 0.567647271107647 1 1
0.370245315133168 0.36472477406689 1 1
0.544238069569881 0.533266537979485 1 1
0.557524424205838 0.547416977709348 1 1
0.428571372253323 0.421447618897583 1 1
0.55046716040929 0.53974306348696 1 1
0.486204005485576 0.476597883374247 1 1
0.545904310962999 0.535244005259229 1 1
0.600277691605725 0.590197554092002 1 1
0.515180826325714 0.504553104023115 1 1
0.479056089340999 0.469338684364763 1 1
0.63065108646661 0.618627918510495 1 1
0.419696736433128 0.41249816329197 1 1
0.250004290032626 0.245779241731709 0 0
0.416553933852224 0.40933223167201 1 1
0.607059257810407 0.596000850872692 1 1
0.545308911639975 0.536228171836093 1 1
0.507718033352955 0.498050342174892 1 1
0.494897115138295 0.486239437199316 1 1
0.617332538169394 0.606849971753046 1 1
0.562831576974549 0.551818585604587 1 1
0.48426205162891 0.475061869822829 1 1
0.476739374156941 0.468400889929799 1 1
0.373771953296398 0.365380190351219 1 1
0.392300579848939 0.386580215407711 1 1
0.601949101648846 0.591541361882682 1 1
0.750654794690248 0.736171647286638 0 0
0.467193346144381 0.458491300669955 1 1
0.596139461164769 0.58442978233229 1 1
0.436585695947999 0.429272582465152 1 1
0.449367439483143 0.440828830500128 1 1
0.412237127908768 0.404802317780035 1 1
0.42365567194905 0.41674252747616 1 1
0.618949822922525 0.607967488434821 1 1
0.453995617590189 0.445571822120145 1 1
0.523930367683797 0.513797027810527 1 1
0.600380433963403 0.589313354338 1 1
0.465859146626479 0.457774476614599 1 1
0.688957433224791 0.675226237727986 1 1
0.428160300524908 0.420905369538492 1 1
0.387177395311848 0.379294030804263 1 1
0.392624763461296 0.385854444671633 1 1
0.418411446470107 0.411818491059389 1 1
0.417296474519028 0.409205273686406 1 1
0.401321148907728 0.393738302802382 1 1
0.766742954143932 0.752020131271587 1 1
0.349853196252555 0.343346119098676 1 1
0.445247266212048 0.436124119988907 1 1
0.622786306497884 0.611140231824194 1 1
0.452978294287278 0.444741742552286 1 1
0.577123252890862 0.567357660127198 1 1
0.611358298822192 0.600154757186177 1 1
0.628446164739791 0.61652850815837 1 1
0.587018584806602 0.575709791369799 1 1
0.512202156087078 0.502025265064476 1 1
0.328155402580157 0.321793305505613 1 1
0.349358729251619 0.341820617736593 1 1
0.336222274133619 0.329667552519332 1 1
0.452540399989518 0.442144796123007 1 1
0.655978750143454 0.64468160754478 1 1
0.51485055861412 0.505243156927118 1 1
0.434988292955022 0.428569079241928 1 1
0.53312037795246 0.522325142850759 1 1
0.330844600406878 0.324217919128971 1 1
0.513018567545836 0.503097235192924 1 1
0.566942690652125 0.556972350613988 1 1
0.388744601922315 0.381664136187206 1 1
0.464808672670685 0.45601377143143 1 1
0.639092904259493 0.627385790424537 1 1
0.787106033228466 0.773172284192641 0 0
0.467008272350033 0.45821028532407 1 1
0.603601204138691 0.593043873235922 1 1
0.552404372874976 0.541875036653518 1 1
0.301494086763858 0.295754323031071 1 0
0.649318836425348 0.637028486657463 1 1
0.303558983753563 0.297703028177193 1 1
0.297598603829596 0.292659168598206 1 1
0.469281456403233 0.460128765819679 1 1
0.409671646822351 0.402076110029725 1 1
0.374458734060077 0.367747817379794 1 1
0.438822188181441 0.430974448245786 1 1
0.723027774692351 0.709436154537379 0 0
0.351423856315182 0.344993018975706 1 1
0.407242574915328 0.39890844809398 1 1
0.504874293755745 0.495670111064374 1 1
0.457502038361711 0.449193205062398 1 1
0.627834189466603 0.614913582580849 1 1
0.520278376372008 0.510675897689232 1 1
0.518310304190535 0.50933009533596 1 1
0.489727677040569 0.480805957910416 1 1
0.41841230202345 0.4095324451234 1 1
0.604410565857497 0.592749137673549 1 1
0.476719871582049 0.466743660172008 1 1
0.339113990244615 0.332563258059085 1 1
0.450266233272565 0.441027829991832 1 1
0.510871183709904 0.501826250222302 1 1
0.529159021208757 0.517438716336083 1 1
0.402407294904446 0.394811573285401 1 1
0.576179564971661 0.565839318743498 1 1
0.434488792768601 0.426788732809431 1 1
0.360604795856356 0.353572959521648 1 1
0.448021123793819 0.439600610685453 1 1
0.71750871848092 0.704874312318565 1 1
0.498929352325298 0.489361079728833 1 1
0.628555143332173 0.616925206233868 1 1
0.588881140223802 0.577860466464461 1 1
0.546429597205145 0.534400149772836 1 1
0.347616898567531 0.340645350829357 1 1
0.567691093244031 0.557398179022554 1 1
0.445192861682154 0.437889918516725 1 1
0.621746469116866 0.610939489867241 1 1
0.371885817319377 0.365431940932563 1 1
0.658292106840834 0.647020488343966 1 1
0.490978489959628 0.482219610877741 1 1
0.394231282475756 0.386907143840504 1 1
0.248988204729253 0.244177087999731 0 0
0.51864729786144 0.509319231207771 1 1
0.430734484192262 0.422837191953206 1 1
0.274598865264225 0.269244957997478 0 0
0.552271806404583 0.540434692683358 1 1
0.626255383701704 0.615283127291734 1 1
0.409524265125515 0.401858898762986 1 1
0.396408963882342 0.387149775621057 1 1
0.433366626794418 0.424674842931979 1 1
0.360271426113993 0.353964871123284 1 1
0.580200340718541 0.569043171581511 1 1
0.394320196491548 0.386520059961218 1 1
0.666552730149693 0.653128781056116 1 1
0.495718263421997 0.488243486857666 1 1
0.662216103387453 0.651309873614159 1 1
0.571723720930366 0.561467963046176 1 1
0.526765399936765 0.516794068661201 1 1
0.490148872045964 0.480971311449454 1 1
0.648476544538284 0.634770107667476 1 1
0.39430080903596 0.387316059890803 1 1
0.547296635480066 0.535196320776961 1 1
0.440791228705097 0.432521602771137 1 1
0.621070102381778 0.60879348055736 1 1
0.470974241644849 0.462368915096114 1 1
0.509306294578166 0.498966536396019 1 1
0.577129359619098 0.567122424082041 1 1
0.680183503952155 0.667848466580886 1 1
0.465221382670282 0.456918406165126 1 1
0.562039489482714 0.55095246579294 1 1
0.466961276501734 0.457687909568981 1 1
0.659642912503246 0.64758696899879 1 1
0.663710464557912 0.651919405053338 1 1
0.557338029504419 0.54693283663046 1 1
0.475433963845359 0.466039948667775 1 1
0.512878156036775 0.502497678920732 1 1
0.299811810832628 0.294745790989092 0 0
0.465506389000319 0.456510636201378 1 1
0.490855253926342 0.482244111218317 1 1
0.564565047699112 0.554502347173345 1 1
0.637306342165305 0.625781767191392 1 1
0.574027383676779 0.56309818736779 1 1
0.441681414218755 0.434040881877604 1 1
0.414492420803917 0.405317453458277 1 1
0.454069813604542 0.445666908598526 1 1
0.268297677787017 0.263412576272067 0 0
0.466775400834931 0.458042237079004 1 1
0.531346443633383 0.522135466531994 1 1
0.508350569836809 0.498398817050661 1 1
0.465819871907454 0.457627789758894 1 1
0.60714161039199 0.594611227003538 1 1
0.401866268295665 0.394488895251583 1 1
0.609578236844064 0.597323158351197 1 1
0.48849048958824 0.479196733543175 1 1
0.552959944505133 0.54224199262769 1 1
0.583380139869999 0.572765639618633 1 1
0.431182209470884 0.422805023856424 1 1
0.647905754544635 0.636486606260319 1 1
0.497820467629773 0.489116854149147 1 1
0.480739160672959 0.47186221459533 1 1
0.395512812333324 0.388378864756578 1 1
0.387647046938577 0.379381035814345 1 1
0.520243425154918 0.511744563551296 1 1
0.426367553501197 0.419459795676235 1 1
0.368678010334442 0.361124468952711 1 1
0.305820974693835 0.299897241792172 1 1
0.520979223457139 0.512036469555824 1 1
0.549859143617093 0.537000548227955 1 1
0.466815049682574 0.458325024861402 1 1
0.41594193097723 0.408407837664069 1 1
0.372894254021954 0.366386282485217 1 1
0.488750517503418 0.479384892944515 1 1
0.457069354070021 0.448165511964023 1 1
0.373896368490814 0.367858195526056 1 1
0.57507369277899 0.563142754425452 1 1
0.538035198416206 0.527984430771695 1 1
0.566478657016196 0.55670476411772 1 1
0.618146388942175 0.605622735288692 1 1
0.426861609610341 0.417730789454789 1 1
0.520697781002693 0.511181993971738 1 1
0.488063937721209 0.477151227038667 1 1
0.577098723701233 0.565349002123278 1 1
0.377935605355888 0.370723636840013 1 1
0.281503213918969 0.276569094070298 0 0
0.57001636096014 0.559325328879034 1 1
0.564208836160757 0.553358121293914 1 1
0.457393542488099 0.451142216246536 1 1
0.418060181544112 0.409706441843763 1 1
0.274008176766414 0.268522086778496 0 0
0.647432796703169 0.635977946163444 1 1
0.59073633891898 0.580456832528005 1 1
0.365709054701285 0.36006892917884 1 1
0.323622758355199 0.317506991642677 1 1
0.435086329162643 0.427417593814373 1 1
0.489275640684136 0.479223375765277 1 1
0.52372389693229 0.514177349946441 1 1
0.502822762948756 0.492802266626906 1 1
0.59151621947902 0.580444925872625 1 1
0.408409776414601 0.401153210067842 1 1
0.596545851723336 0.585788154670876 1 1
0.555218385840919 0.544405072508447 1 1
0.529267393739859 0.518507482806468 1 1
0.462744838334048 0.453808825623721 1 1
0.480791238028263 0.471847217206924 1 1
0.485374688704381 0.476686029143806 1 1
0.386571685163405 0.378220066627282 1 1
0.700083030950176 0.686263804304619 1 1
0.643497192130539 0.631522191291717 1 1
0.536461686459734 0.527179697455208 1 1
0.497389405936605 0.488440101347211 1 1
0.521946009179743 0.512104109790319 1 1
0.623841532487708 0.612336391597491 1 1
0.4713995816048 0.462843233060486 1 1
0.522869560810656 0.513538205557524 1 1
0.487254185487605 0.477413359474606 1 1
0.429163342089473 0.421057949817379 1 1
0.426342825929837 0.418632317359058 1 1
0.501756743415397 0.493023903155485 1 1
0.443859274486813 0.435952858221212 1 1
0.493786381062539 0.483852966155021 1 1
0.402457317922249 0.393267777094406 1 1
0.458378907423142 0.449434135965633 1 1
0.346469654327486 0.340344970023764 1 1
0.330502535025015 0.324107218322764 1 1
0.565868775100269 0.556261908313355 1 1
0.468433129180326 0.459480113419542 1 1
0.470691782698076 0.462905801325039 1 1
0.516565766154298 0.507935481937322 1 1
0.364971136742551 0.357343573491034 1 1
0.642403763338791 0.629941859080299 1 1
0.467490828544408 0.458655961620345 1 1
0.761493680487639 0.747490427784761 0 0
0.363026212546239 0.356215699870116 1 1
0.637330930325204 0.62601390907646 1 1
0.602493756445393 0.59100324211115 1 1
0.504272535827112 0.49425845774672 1 1
0.70733312677882 0.69447078731793 0 1
0.601453905549446 0.59027036726376 1 1
0.475127209520585 0.467320381926213 1 1
0.605015220412112 0.592420985838439 1 1
0.446525911430799 0.438328937000665 1 1
0.516828072085606 0.506072472678295 1 1
0.5988462005271 0.587358282652466 1 1
0.623987407087573 0.612454208663506 1 1
0.177628576783066 0.175061728254342 0 0
0.384717354794268 0.374700968631006 1 1
0.394322126117338 0.387263685542518 1 1
0.568955660292738 0.557577791029767 1 1
0.541703081556385 0.531897774263872 1 1
0.539051011914529 0.529941678831245 1 1
0.449769049049727 0.441013632879795 1 1
0.607063341787225 0.595461000016387 1 1
0.402561295108118 0.394910845234034 1 1
0.425680889114893 0.41815270081178 1 1
0.473960231422058 0.464403781316958 1 1
0.304813346822752 0.299614918720402 0 0
0.696866114565227 0.684142313299231 1 1
0.473239993431375 0.46433670588039 1 1
0.589409133771837 0.578795618556919 1 1
0.69468720619809 0.681411383365109 1 1
0.590701768360634 0.579608282274024 1 1
0.549402996612716 0.538855690722762 1 1
0.484015178782079 0.475418743173237 1 1
0.353587400104993 0.34747641810456 1 1
0.564060950825689 0.553072647418382 1 1
0.420630303242452 0.411975081433349 1 1
0.567644421452784 0.555602980851559 1 1
0.551450229508798 0.541741484066548 1 1
0.360051534318253 0.35307928406992 1 1
0.649210879603535 0.637697406332414 1 1
0.280826401309923 0.27632282687924 0 0
0.500967489868047 0.492377624335743 1 1
0.399543921180054 0.391830516457601 1 1
0.511036859839621 0.501960182931356 1 1
0.562230049502705 0.553062764792017 1 1
0.658203377297251 0.646763603367518 1 1
0.511643851200141 0.501591377578095 1 1
0.637913598613949 0.627032101333105 1 1
0.690040043193056 0.677090916435167 1 1
0.566931552246938 0.555924362671075 1 1
0.525593604426434 0.51395607721928 1 1
0.279638732495246 0.2746107020558 0 0
0.45505266180041 0.447684553135403 1 1
0.492473463276175 0.483063878188292 1 1
0.492369302254224 0.482761771390544 1 1
0.485662605921558 0.475991841152156 1 1
0.441761837412846 0.434110264405677 1 1
0.542783556283055 0.532370587145597 1 1
0.690254680383726 0.677733120030924 1 1
0.518967037591946 0.509203693218705 1 1
0.670826740425029 0.656710506165655 1 1
0.407351331472683 0.399602204001626 1 1
0.479431588523221 0.470471851170683 1 1
0.515002332132582 0.505590930665614 1 1
0.654129322390293 0.643141038840303 1 1
0.546253835384745 0.536973937185589 1 1
0.328751802266293 0.320752700664296 1 1
0.475837978570853 0.467685442126759 1 1
0.411986468783336 0.404679163482349 1 1
0.511916761795603 0.502920648825968 1 1
0.567403150390346 0.556762264248824 1 1
0.464461209682345 0.456378973112952 1 1
0.472515148244934 0.463362086327425 1 1
0.562628296667098 0.551668654374404 1 1
0.462936534311409 0.452420148777474 1 1
0.426327482327757 0.417461555924139 1 1
0.421598557370151 0.414161756841329 1 1
0.610680582166539 0.599036970329109 1 1
0.479976542698481 0.471033938644714 1 1
0.430645326592361 0.422577567541154 1 1
0.519506085831098 0.509285084820111 1 1
0.430297312776913 0.422215048065873 1 1
0.319943131616729 0.314563666323129 1 1
0.433640518219873 0.425615103630622 1 1
0.424676149884189 0.41673015956252 1 1
0.658101018779877 0.643376761784684 1 1
0.402020658200773 0.394256850250408 1 1
0.485683606118705 0.475845102661889 1 1
0.648358715114222 0.635474556810442 1 1
0.544837619352273 0.5344429744928 1 1
0.684162256517792 0.670494807510267 1 1
0.290654622675622 0.284206798197235 1 1
0.446973737578897 0.439165655155792 1 1
0.466157963086806 0.456845966335306 1 1
0.578146347996589 0.566612268833296 1 1
0.411907784401444 0.404633341666616 1 1
0.427424569693587 0.418262843471392 1 1
0.574187947546467 0.563307031167714 1 1
0.519398696455693 0.510135211509062 1 1
0.547757428780401 0.538789417138822 1 1
0.516447965102378 0.506528025651723 1 1
0.583987660145764 0.572178195240153 1 1
0.520257192267984 0.509887582980499 1 1
0.439120233759739 0.430751033302852 1 1
0.475169389335022 0.466490470680985 1 1
0.376047274253848 0.368616473304276 1 1
0.51604635749996 0.50718752535694 1 1
0.393338431581294 0.385744560510956 1 1
0.512153601490284 0.502720917826479 1 1
0.395056783156212 0.388142442856901 1 1
0.882677114208768 0.864402822329221 0 0
0.392911911182712 0.385677869468057 1 1
0.465464387394599 0.457013707929449 1 1
0.307355240404004 0.30071617098526 1 1
0.559912904288955 0.550224004863336 1 1
0.521114890649708 0.511923755067555 1 1
0.547224710969613 0.537924073967064 1 1
0.516270155266417 0.506291109774323 1 1
0.550529471322147 0.539260910770133 1 1
0.392014408920696 0.383824949096233 1 1
0.431126776121954 0.424011613466707 1 1
0.434960664395595 0.426489958271443 1 1
0.678560546283661 0.666378747019637 1 1
0.477812975136812 0.469792045600858 1 1
0.549919045622057 0.540376552564395 1 1
0.529932485853173 0.52012606314067 1 1
0.645788249444492 0.633184403484788 1 1
0.656966807155985 0.644472867629379 1 1
0.585116887765869 0.574499056294096 1 1
0.47012364196617 0.459961264706623 1 1
0.488929940511138 0.481250802130381 1 1
0.494246355727034 0.485647795381222 1 1
0.473821348635687 0.465046572631657 1 1
0.367986967865633 0.362741643781523 1 1
0.455786013821409 0.447127199326955 1 1
0.675287801225622 0.662515819678729 1 1
0.445958883409081 0.437557307332654 1 1
0.580628794110069 0.570686262361057 1 1
0.483297406303165 0.473532374652428 1 1
0.498623338668136 0.489435579115978 1 1
0.510090857051093 0.500381650814823 1 1
0.513189632680372 0.504655683995477 1 1
0.36808489435878 0.362275694759461 1 1
0.429166607996563 0.421347674359274 1 1
0.194236736465157 0.191231004562376 0 0
0.449501931846375 0.440754699347173 1 1
0.525701747948454 0.516394893495058 1 1
0.472936451988403 0.463831555936222 1 1
0.459859361387831 0.451407044237227 1 1
0.45235174014627 0.443090491517357 1 1
0.287322836509384 0.282095452797466 0 0
0.43550982045939 0.428069095459472 1 1
0.392711404188733 0.384988575558341 1 1
0.42270263041793 0.41558934781258 1 1
0.424625044969934 0.417341399153778 1 1
0.530665377188606 0.51947623252916 1 1
0.453735791994446 0.444929959646347 1 1
0.578256436035581 0.566228230486825 1 1
0.280592144045375 0.275130183476713 1 1
0.308590596595503 0.302376227876947 1 1
0.632871411646149 0.621343846637302 1 1
0.550760431109644 0.540897809101138 1 1
0.405839287992943 0.398759612495356 1 1
0.502477913493296 0.493617704716815 1 1
0.364111166995226 0.356809114691658 1 1
0.657116327316187 0.644810931186675 1 1
0.538698125106518 0.528580704118484 1 1
0.552206700523006 0.541760657711753 1 1
0.462043695079874 0.452784411810786 1 1
0.38628332185345 0.379918636245906 1 1
0.448270379513477 0.439364682437196 1 1
0.464575076371321 0.455905183360134 1 1
0.618819194770853 0.608956667229639 1 1
0.570113087657146 0.559774975250646 1 1
0.648514962235057 0.636546121810352 1 1
0.695852807713131 0.682190895280699 1 1
0.619192410829468 0.608357994075602 1 1
0.474884452635348 0.466828624735004 1 1
0.40967039310849 0.403788559647007 1 1
0.488329543893188 0.479866408351898 1 1
0.363376774604353 0.356293043561732 1 1
0.519970242929894 0.510309979803648 1 1
0.398192687827408 0.390797301939252 1 1
0.480821896993299 0.471858347511526 1 1
0.445336857334379 0.436806203225556 1 1
0.626342791094708 0.616083421138949 1 1
0.513424799434837 0.504465857894226 1 1
0.676755505275801 0.663834476475989 1 1
0.546573996160243 0.536745238659859 1 1
0.465640945408701 0.45774936987742 1 1
0.220757859012006 0.216352094262496 0 0
0.53183130751794 0.522429640028864 1 1
0.653539097396623 0.642163969459716 1 1
0.473788644082316 0.464610689442803 1 1
0.455347277246505 0.446922071254942 1 1
0.575169785678559 0.565522594896191 1 1
0.456241588692354 0.447878186416312 1 1
0.463679453472617 0.454879469126918 1 1
0.551954134092834 0.540812399721039 1 1
0.36768569632034 0.360579106993972 1 1
0.526900832719682 0.517154583097157 1 1
0.582843884391826 0.572579344210329 1 1
0.675643111285506 0.664027167405651 1 1
0.524379903658748 0.515081800769446 1 1
0.583202061281125 0.571545482322516 1 1
0.352444462346195 0.345395038289511 1 1
0.445354707217222 0.435791952866188 1 1
0.43418346939521 0.427440651669215 1 1
0.427093267044809 0.419162839566882 1 1
0.426931159878966 0.417562259461462 1 1
0.32381520847175 0.318390870975773 1 1
0.476325675611845 0.46732118176888 1 1
0.284391038700163 0.277962481326287 1 1
0.445716233034122 0.436712814340099 1 1
0.535161145031157 0.524933012638097 1 1
0.516661456382256 0.507977586964869 1 1
0.369237536637093 0.362708424243324 1 1
0.333389980194205 0.32533364471987 1 1
0.522092310863277 0.513261896373153 1 1
0.375817133325945 0.368090505196054 1 1
0.501437044048773 0.493212223753915 1 1
0.610011729606379 0.597645048257383 1 1
0.610432588499845 0.599753184203475 1 1
0.41730015220201 0.408580701819871 1 1
0.592446616477911 0.582206590533981 1 1
0.677289566264783 0.664537489884469 1 1
0.591629061001489 0.581066598355581 1 1
0.526885106479292 0.517004553958127 1 1
0.424434341080712 0.415918702419252 1 1
0.541614103249011 0.53152549528803 1 1
0.445811226054073 0.438071820643708 1 1
0.602732229993458 0.590096214196001 1 1
0.358699676616823 0.352099394463475 1 1
0.545651131678287 0.535146063739785 1 1
0.5247423441702 0.515958897160914 1 1
0.554361095148245 0.543794340403757 1 1
0.495233328080249 0.486053282172904 1 1
0.407239340496896 0.399458366237882 1 1
0.2626082390267 0.258055288620338 0 0
0.407319464445884 0.399581340632794 1 1
0.359900120052906 0.35278680105201 1 1
0.452623202434656 0.444501784734315 1 1
0.622677514315444 0.612618121784702 1 1
0.527821134914892 0.517716844763405 1 1
0.392245315130637 0.385344950963084 1 1
0.391054049876087 0.382962005895639 1 1
0.491779402405712 0.481859274421425 1 1
0.490131680842907 0.481946352287664 1 1
0.575696022890187 0.565091590325925 1 1
0.527584821243774 0.518326862663326 1 1
0.492271993035841 0.483526157853827 1 1
0.437187995325504 0.429007673056719 1 1
0.408966090109134 0.401004920077166 1 1
0.493254945822769 0.484987374394917 1 1
0.582185844341908 0.571192652953355 1 1
0.445553573952904 0.436595505029269 1 1
0.456422159580347 0.448091414179404 1 1
0.401332420159202 0.395070834485038 1 1
0.486496000200811 0.476765843300939 1 1
0.660614464224896 0.649079905076868 1 1
0.302677999897359 0.29710948233289 1 1
0.510216016401142 0.500924333187946 1 1
0.227515121398592 0.223211029316342 0 0
0.642938286409162 0.632045089794556 1 1
0.477599415873182 0.469206619933787 1 1
0.427718436825733 0.419659142347491 1 1
0.400155873392386 0.393445800423101 1 1
0.400742646130883 0.393642215200941 1 1
0.525272610200992 0.515864575364692 1 1
0.565542388476789 0.556211580467387 1 1
0.632497606969674 0.621608970332996 1 1
0.396848501918374 0.38874385163588 1 1
0.386173372318599 0.379120249469979 1 1
0.48854482445156 0.479818149703374 1 1
0.512015996155757 0.503180338297604 1 1
0.429619034092246 0.421871852896319 1 1
0.468240697155173 0.459556056649079 1 1
0.340976885840284 0.334378649243697 1 1
0.411383771043158 0.40373773751413 1 1
0.567657977229369 0.556980344686934 1 1
0.527476486882549 0.51805740639877 1 1
0.45232821135908 0.443048013092249 1 1
0.443226164552886 0.435185835625634 1 1
0.477368707248048 0.468631283538224 1 1
0.447599628087053 0.440310108235074 1 1
0.58580355023546 0.576019306011182 1 1
0.479049140070416 0.470321020096468 1 1
0.491503361833017 0.482827041332392 1 1
0.65544363853975 0.641985197222087 1 1
0.613722021106166 0.601701453030346 1 1
0.251144636263567 0.245468445997066 0 0
0.417392323467907 0.40958743880852 1 1
0.57901501056926 0.568799455909255 1 1
0.445493720166225 0.437348641726545 1 1
0.501812756940714 0.492361753400693 1 1
0.492157408526589 0.483710724288213 1 1
0.519267163489149 0.509741202161916 1 1
0.554164620885397 0.544303805627158 1 1
0.551688452719122 0.540992792232204 1 1
0.461731014788974 0.454000081633052 1 1
0.45045316258423 0.442117097166864 1 1
0.436999623408723 0.429515581206566 1 1
0.459476296288402 0.450411952510885 1 1
0.475868470927614 0.466925296749583 1 1
0.447399837203582 0.439488433782766 1 1
0.565504363074308 0.555296325253158 1 1
0.368517368569738 0.361934810678425 1 1
0.622595290817984 0.610303159705005 1 1
0.372222463041734 0.363930281096634 1 1
0.536452202140626 0.526756353207222 1 1
0.472785449978361 0.464630488835929 1 1
0.510455706460647 0.499580410006713 1 1
0.581494814949542 0.570899437637823 1 1
0.521771473551837 0.511898812566233 1 1
0.511040627741688 0.500556530638442 1 1
0.697747776377852 0.684672879101961 1 1
0.370168007762151 0.362873161966279 1 1
0.458779795409168 0.450230074754691 1 1
0.553252648200724 0.543637978160433 1 1
0.530706151587174 0.520933634344417 1 1
0.664148647145066 0.65298649035553 1 1
0.305686331446215 0.300461022266759 1 0
0.518307344308132 0.50888811795241 1 1
0.335135690287084 0.330040682847741 1 1
0.460024717400207 0.452598584929136 1 1
0.500510231119287 0.491961161008642 1 1
0.353587376410893 0.347099998305195 1 1
0.509833676501729 0.499859144827676 1 1
0.597180501155249 0.586239898240616 1 1
0.599818861277106 0.58699012781119 1 1
0.464855394285725 0.456419621228026 1 1
0.526157897720897 0.516351100390641 1 1
0.329031157664561 0.322902705651528 1 1
0.354403245304869 0.347199496807201 1 1
0.636036371502057 0.624899232219277 1 1
0.443047965777021 0.435465304784272 1 1
0.654973573427349 0.642276054286019 1 1
0.509430025304265 0.4999841673259 1 1
0.508047672393437 0.499493282157147 1 1
0.824094578361857 0.808499313332767 0 0
0.66398749542063 0.651661397743418 1 1
0.371876562658816 0.366345572152955 1 1
0.455980566004848 0.448148366894757 1 1
0.552621084477835 0.543942680754663 1 1
0.516746683711319 0.50645360472456 1 1
0.390289087958008 0.38322950142712 1 1
0.426798030694921 0.417245854779639 1 1
0.570774385195233 0.558874147298808 1 1
0.4618564166731 0.453786858738648 1 1
0.487679620481391 0.478544751215518 1 1
0.425527393655665 0.417349746103783 1 1
0.479676189915783 0.469971569132938 1 1
0.532316147305363 0.521067018180296 1 1
0.413660940511018 0.40596114971621 1 1
0.503923165348937 0.495067014983966 1 1
0.394088324789924 0.38678913967033 1 1
0.688601502862154 0.675382877816791 1 1
0.335843967508296 0.329604435855547 1 1
0.562672624128105 0.549918085831071 1 1
0.6641489736195 0.652111137153467 1 1
0.277054111516391 0.271903567419292 1 1
0.395400699878554 0.388006870689363 1 1
0.444428146035707 0.435535072715078 1 1
0.509585393471649 0.500263774736696 1 1
0.557751184766771 0.547188763409083 1 1
0.504066569313796 0.495168556072921 1 1
0.574501692446064 0.565081082337371 1 1
0.406905952591669 0.39849648389733 1 1
0.637478568499611 0.624814287292073 1 1
0.493526409756442 0.481818282693339 1 1
0.438904094217289 0.430388989322569 1 1
0.347863977811558 0.341952950549976 1 1
0.552439359835396 0.541603882545413 1 1
0.59707720958202 0.586834295350041 1 1
0.491802039234259 0.482484004832694 1 1
0.596377276796314 0.585671679258126 1 1
0.694148532943151 0.681213809143743 1 1
0.523116875993121 0.513951439947196 1 1
0.572781404339825 0.560978452812576 1 1
0.449124179591225 0.441973227897976 1 1
0.591415909051227 0.580461188214722 1 1
0.687925106674498 0.673892114566429 1 1
0.528624859431594 0.519598082120705 1 1
0.496991807385201 0.487305562935751 1 1
0.434025296093237 0.425774352923102 1 1
0.319901362849575 0.314350197309561 1 1
0.479125371878064 0.470127314532812 1 1
0.52332464068113 0.513527330236349 1 1
0.521582736888718 0.512304208386331 1 1
0.477055461130485 0.467968979131883 1 1
0.46200319690422 0.45431407941196 1 1
0.379893162471656 0.37266666426251 1 1
0.479754997470968 0.470682378435027 1 1
0.686334103343196 0.67327499189847 1 1
0.53830319988371 0.527963810462251 1 1
0.769124264306207 0.753736597344647 0 1
0.484678718236963 0.475781635659799 1 1
0.552514930920388 0.542350971385665 1 1
0.493643001113035 0.483565665651253 1 1
0.568259656586538 0.557704032883679 1 1
0.472541063600431 0.463712857897031 1 1
0.658996418307 0.646556728656928 1 1
0.499971001010094 0.490227025954307 1 1
0.515405904695656 0.506281317051139 1 1
0.482641939194224 0.474945292509888 1 1
0.675609339061055 0.663061857411894 1 1
0.558987006203658 0.548432540236328 1 1
0.38141124599911 0.374399057607069 1 1
0.33657031143293 0.328815811283267 1 1
0.281323093786975 0.276015298087774 0 0
0.3611896854312 0.354613518306143 1 1
0.618040064994777 0.605122994168848 1 1
0.460363887978407 0.451967395639045 1 1
0.533938210842976 0.525068103781487 1 1
0.559784307583622 0.549670674290532 1 1
0.370552522894466 0.363545530944382 1 1
0.469386964678375 0.460850909784576 1 1
0.324776565703167 0.319365896358907 1 1
0.687569522471923 0.675859741998324 1 1
0.396516635139958 0.388879517849883 1 1
0.536097459986919 0.52635759400815 1 1
0.425218574641226 0.4169735854286 1 1
0.786134209391346 0.77057096318556 0 0
0.406897074659286 0.399108812552205 1 1
0.448673420354428 0.43972214690469 1 1
0.307486917611389 0.302163315976645 1 0
0.400012764059866 0.392161165522059 1 1
0.557024176632841 0.547631556610428 1 1
0.525944020238868 0.514611103872834 1 1
0.411167383614849 0.400985933224618 1 1
0.481647587164443 0.472995680841733 1 1
0.59450719324074 0.583757176017536 1 1
0.670102038841135 0.656596260967688 1 1
0.399266113590944 0.392103780746796 1 1
0.523349102135028 0.51265247347623 1 1
0.620953723772371 0.608482344890803 1 1
0.42062812476158 0.411847064342891 1 1
0.599498778705622 0.587531186449123 1 1
0.7219725287812 0.707216969191724 0 1
0.370116553429451 0.36289696802401 1 1
0.333609846597229 0.327797867049589 1 1
0.331220218483582 0.325209248757785 1 1
0.5230403503232 0.512753409686463 1 1
0.421029124983289 0.412829862291506 1 1
0.426205038310487 0.418948812230815 1 1
0.367005974230805 0.360201553141511 1 1
0.518902587213215 0.508480275421593 1 1
0.450654358677639 0.442066287540884 1 1
0.535281687070965 0.525333724499341 1 1
0.454606914756254 0.447218939902834 1 1
0.51913561961716 0.510403474440611 1 1
0.554545141229469 0.543306819956045 1 1
0.480827085658548 0.47199707124025 1 1
0.525519584284734 0.515216312907021 1 1
0.418926275162924 0.411586080473575 1 1
0.54908596095678 0.53912810793183 1 1
0.496336730228943 0.489142207045273 1 1
0.603246251156406 0.592918317077787 1 1
0.436268102957963 0.427051391063736 1 1
0.533267360639733 0.523430368212193 1 1
0.448042316135637 0.439128948862824 1 1
0.524347979534438 0.515228344037077 1 1
0.293150890458145 0.287966634210841 0 0
0.406173428809018 0.399424706659331 1 1
0.575117125264694 0.564574276934719 1 1
0.352217429322238 0.345160777844861 1 1
0.524634107909337 0.515177497771369 1 1
0.42727390193819 0.419934620010555 1 1
0.612222752048913 0.599788191043748 1 1
0.471841404561104 0.462741447736999 1 1
0.537738300316066 0.527998148566166 1 1
0.514652297232102 0.50505406318094 1 1
0.46844461014484 0.461437263721031 1 1
0.408198361647256 0.400823665855885 1 1
0.428430457003911 0.420792981440085 1 1
0.553462137177626 0.54268604933794 1 1
0.358808578219778 0.351456638648838 1 1
0.418363621608057 0.410479555724471 1 1
0.40901907521867 0.401421863847971 1 1
0.754523620669289 0.739718778734951 0 0
0.642018330746108 0.630179823976074 1 1
0.571356355418008 0.561008946398812 1 1
0.517738564793962 0.508578715622479 1 1
0.533157241613736 0.52130159454917 1 1
0.519771581675612 0.510525714033384 1 1
0.649195336444335 0.635588610288714 1 1
0.290442215776503 0.284318116633645 1 1
0.757300608266048 0.744072494517171 1 1
0.421249072834961 0.413852714944936 1 1
0.415285796064205 0.407652315391833 1 1
0.491547295835254 0.482423215860719 1 1
0.487522497290778 0.478206642468402 1 1
0.417189625486911 0.408226761420762 1 1
0.662811850439334 0.650718277306484 1 1
0.507326434724815 0.497030593140589 1 1
0.571467972187856 0.560369375186884 1 1
0.445311083504551 0.437754051140927 1 1
0.453860254922154 0.445172113060693 1 1
0.588631113067762 0.578416340447323 1 1
0.499954543158308 0.489868627179901 1 1
0.394394800969273 0.386896233242005 1 1
0.500702171624084 0.491328862967993 1 1
0.494141765947779 0.484552301174387 1 1
0.712958708869398 0.699130561925941 0 1
0.624492791319133 0.610951017373192 1 1
0.502942438340277 0.492201263330465 1 1
0.480192918547304 0.470678196066062 1 1
0.506972297430456 0.497461407964268 1 1
0.604275559688583 0.592884452606499 1 1
0.528827239141998 0.518698752179463 1 1
0.616285619552087 0.603823974440761 1 1
0.468560313816278 0.45997482872266 1 1
0.563708322798632 0.554224101605324 1 1
0.465262592069397 0.456387370413673 1 1
0.252465802219098 0.247480912072235 0 0
0.414304527181271 0.406555050471289 1 1
0.72705478657464 0.714284752904264 1 1
0.669771957604219 0.657928249767233 1 1
0.456893258362141 0.448725039082873 1 1
0.560492712095747 0.550587635678234 1 1
0.420398774142843 0.412942547333794 1 1
0.496040494756081 0.486405220902864 1 1
0.545147389796233 0.535112157956949 1 1
0.455198472102133 0.446645014941415 1 1
0.287777374895479 0.283401772655046 1 1
0.633095878498949 0.62076985161151 1 1
0.329301369641208 0.323273047105676 1 1
0.489686992359166 0.480200451424497 1 1
0.652108297172039 0.641278921343076 1 1
0.586496065114128 0.575498818796838 1 1
0.488163365749005 0.477498808293276 1 1
0.463388255641604 0.45458668091542 1 1
0.418499849796222 0.410189106205394 1 1
0.294295042830713 0.288644760662793 0 0
0.433972543391998 0.426057291479544 1 1
0.676832159338846 0.663119686104168 1 1
0.689199535279763 0.67632710651893 1 1
0.480419667740101 0.471399253181603 1 1
0.603351276162723 0.592324677643427 1 1
0.49564311417961 0.486953879911153 1 1
0.492035115744324 0.482518671029725 1 1
0.525090095569369 0.515529849511231 1 1
0.452634473673869 0.445000629751545 1 1
0.607818591633491 0.596174423053865 1 1
0.489921476701844 0.480181061003592 1 1
0.412407514198579 0.405367546361275 1 1
0.48741646009558 0.478000831421734 1 1
0.476915780283227 0.468532867883933 1 1
0.445436267991817 0.437262690390713 1 1
0.472196373669614 0.462550519698444 1 1
0.495534492237516 0.486136088069003 1 1
0.605173906113233 0.592792060393908 1 1
0.400815649221406 0.393122932848416 1 1
0.662695926428533 0.650021521704577 1 1
0.448953255203578 0.441462561231021 1 1
0.581953205514288 0.571621469543369 1 1
0.368428247891977 0.361057691386171 1 1
0.409066720031544 0.401646317719907 1 1
0.465930969138133 0.457917401081308 1 1
0.605075710563352 0.594949811814125 1 1
0.50347530524328 0.49481505024749 1 1
0.60775606145844 0.596265577116231 1 1
0.367119086166903 0.357828709077861 1 1
0.486754995274941 0.47715262602155 1 1
0.350785020828237 0.344529120827132 1 1
0.66853576018282 0.656840491343789 1 1
0.412814442461582 0.404986855448707 1 1
0.63708678509651 0.62494016387471 1 1
0.682104986897815 0.668863997977257 1 1
0.433593062412458 0.426347539828156 1 1
0.545832636488791 0.535771745407336 1 1
0.596649582161407 0.584883923371242 1 1
0.391451232309887 0.383877924845797 1 1
0.728312303340112 0.71453031996081 1 1
0.660558439504191 0.648379664038628 1 1
0.372155413196513 0.365222438596752 1 1
0.505940039364574 0.496363334639743 1 1
0.57248083899549 0.561020041488246 1 1
0.519951426490765 0.509939889105242 1 1
0.652547115134299 0.640192225326158 1 1
0.609495435418486 0.598069218945962 1 1
0.574267471628718 0.563996976209641 1 1
0.56453320125704 0.554253200247662 1 1
0.367165483991189 0.359486242814696 1 1
0.806518057425375 0.791226948656325 0 0
0.447710125395978 0.438105195848084 1 1
0.482736083771809 0.473928122575613 1 1
0.579598842373586 0.569332673407877 1 1
0.555589764975077 0.545382015252522 1 1
0.49859801026596 0.489288083715493 1 1
0.421982953883075 0.41423667317309 1 1
0.565431439625231 0.555084676461365 1 1
0.464153995491814 0.456128308796452 1 1
0.497494049539074 0.488402781282696 1 1
0.480296823521769 0.471684931339501 1 1
0.549924701410151 0.539670351597946 1 1
0.403423115021732 0.395963908255924 1 1
0.606971426268351 0.597162288578538 1 1
0.339765603659759 0.333563568493601 1 1
0.576012661784237 0.565630358973122 1 1
0.567938444143794 0.558326143746758 1 1
0.380694255689233 0.373818375506326 1 1
0.405243722409066 0.396795963494067 1 1
0.505233847784084 0.496318859028319 1 1
0.577319211680902 0.5661847841631 1 1
0.50204783114463 0.492555610743841 1 1
0.450411166958525 0.441929217998478 1 1
0.705287284262105 0.693646726059341 0 0
0.384941951583591 0.378068878898599 1 1
0.491592350088724 0.48200757433714 1 1
0.421348147163694 0.413731257422414 1 1
0.506930460187457 0.498778978092638 1 1
0.349886145105366 0.341847260766426 1 1
0.481083791584377 0.472668737214129 1 1
0.676092422294515 0.663811598344513 1 1
0.76068579471627 0.747039032262525 0 0
0.368046523074829 0.361549691909981 1 1
0.536616390229274 0.526937976698719 1 1
0.42824255180716 0.419546293413786 1 1
0.230870614717224 0.226467145281682 0 0
0.440338014368798 0.432407529305926 1 1
0.560943684912983 0.549270681599792 1 1
0.398494933828411 0.391744570774438 1 1
0.511972831830866 0.502028617477679 1 1
0.474012759057384 0.465826540242379 1 1
0.738745508258326 0.722927616909101 0 0
0.351050242578352 0.344425404015984 1 1
0.320227949396354 0.314383032610619 1 1
0.546570463085729 0.537179791601547 1 1
0.511953308713784 0.502472811229324 1 1
0.477396629087617 0.468823709316166 1 1
0.496244123393635 0.485502146672343 1 1
0.523162666819554 0.513614234063244 1 1
0.500921179984303 0.491852126503373 1 1
0.535261126315062 0.525518973512697 1 1
0.712625273309695 0.697930546985631 1 1
0.504111774861311 0.493934928292825 1 1
0.538861689768843 0.52852833716235 1 1
0.487915110404376 0.479060377912792 1 1
0.287190826933992 0.281634517800493 0 0
0.511591215245225 0.501765598251815 1 1
0.625779874845248 0.612523847892931 1 1
0.515705142187766 0.505490148312763 1 1
0.493699203110745 0.484081215812274 1 1
0.387517670279985 0.379992163334191 1 1
0.543271404240055 0.533079622380299 1 1
0.458503696953017 0.45082957426007 1 1
0.526010945869795 0.515042775740348 1 1
0.561230234113838 0.552265614366887 1 1
0.468994558349399 0.461661510164397 1 1
0.639295084172967 0.627915944678036 1 1
0.474949865694765 0.465720196374213 1 1
0.522244114663829 0.512300612649691 1 1
0.379101574312661 0.372722260021932 1 1
0.44284930081736 0.434929787158236 1 1
0.558751267500203 0.547340423098102 1 1
0.488389178601543 0.47905535934184 1 1
0.734857564394669 0.719248319770183 0 0
0.452949794407573 0.444880971894233 1 1
0.453517980637808 0.444638085090657 1 1
0.676563736576198 0.663863643563013 1 1
0.656930012224519 0.644933740336033 1 1
0.347156510858625 0.340093406186982 1 1
0.530480616786105 0.520850971500447 1 1
0.451524350953335 0.443534417013803 1 1
0.564346422270278 0.552896701923583 1 1
0.622127185311276 0.610282070336614 1 1
0.530494327475793 0.520311452486988 1 1
0.551135123459015 0.539904001145417 1 1
0.497673594563761 0.487738071551726 1 1
0.336583238141317 0.330253395190893 1 1
0.671981453511723 0.65896835048125 1 1
0.562039476110881 0.551556339319085 1 1
0.573393745693367 0.56119331679898 1 1
0.581618846175694 0.569479673021003 1 1
0.355328061521213 0.348663052960237 1 1
0.548356952400921 0.538566580537851 1 1
0.442756570511281 0.435205253151676 1 1
0.380944310405943 0.374173363370514 1 1
0.543518488808375 0.532902830764405 1 1
0.544046446813975 0.533618435057369 1 1
0.477480074318608 0.469170324620692 1 1
0.511389562855163 0.501204165025217 1 1
0.617522941708387 0.606530126017445 1 1
0.50171361784252 0.494186438480406 1 1
0.64448855415021 0.632092319436664 1 1
0.484640829292901 0.47485274360137 1 1
0.601891300685463 0.589899537711387 1 1
0.588845118297679 0.57809966022118 1 1
0.527713101207558 0.518274341097034 1 1
0.371478977046181 0.364581413309897 1 1
0.412155754589266 0.405169988194157 1 1
0.57944441657009 0.569697474768281 1 1
0.424794750379271 0.416865595030185 1 1
0.516138978288992 0.506050016252497 1 1
0.541087858860032 0.531843785910517 1 1
0.34619603805573 0.339372014314095 1 1
0.473115647078507 0.463491573058433 1 1
0.506619331417543 0.497555159734651 1 1
0.535435671064166 0.524960117391493 1 1
0.337319289996512 0.33072658545567 1 1
0.385222229055274 0.377682878965912 1 1
0.421408746279272 0.412383204064968 1 1
0.474676648339994 0.465591852498 1 1
0.526098193048932 0.516631241534141 1 1
0.45214346662588 0.442790670892093 1 1
0.566422356059046 0.555964750878862 1 1
0.540146004646401 0.530654175650987 1 1
0.687539684795352 0.674335673527525 1 1
0.452590339244903 0.443618032222189 1 1
0.768651042715759 0.754773468895489 0 0
0.541784471996223 0.531515945467977 1 1
0.344952870207141 0.338424674583902 1 1
0.572684447789393 0.562308247896714 1 1
0.439660148880744 0.43183573236373 1 1
0.627598039973726 0.616812875603752 1 1
0.345772962349006 0.339134197879799 1 1
0.529438652617763 0.519201977370929 1 1
0.537774755844119 0.528826524589677 1 1
0.483272216114796 0.474438033430698 1 1
0.627563273676019 0.616607724942325 1 1
0.573487458436761 0.562506886605402 1 1
0.487340668510538 0.478812748933066 1 1
0.5690976617765 0.559037215095034 1 1
0.734055362418356 0.720362516997482 0 0
0.533771399618246 0.523867647474152 1 1
0.633245070253693 0.622470231747365 1 1
0.376751477390381 0.369275652554871 1 1
0.442385964808537 0.43406823245192 1 1
0.428975796442563 0.422633052721125 1 1
0.714954020579611 0.70244948950855 0 0
0.505312389190465 0.49489738766775 1 1
0.482194813365434 0.472825545821874 1 1
0.716920517834029 0.703212041533434 0 1
0.51111070508533 0.501962893760461 1 1
0.617628253686281 0.604792843068629 1 1
0.512424821511331 0.503091506374617 1 1
0.586454894730582 0.575726647822538 1 1
0.483460990312807 0.474937331513417 1 1
0.410622842377805 0.402771070045572 1 1
0.446231213334908 0.438006037825756 1 1
0.21530196426777 0.210929130329451 0 0
0.55289013892342 0.542177727270948 1 1
0.422262772870654 0.415861164502822 1 1
0.428389789256629 0.42125131610699 1 1
0.578391693927144 0.568718646552592 1 1
0.511805511008869 0.501974382002306 1 1
0.383848187896251 0.374896059001346 1 1
0.381646798736818 0.375096252665744 1 1
0.408350177404378 0.400400470494828 1 1
0.451373594171326 0.442890464517617 1 1
0.561499652656717 0.549898612126398 1 1
0.509489907290586 0.500867074115914 1 1
0.629684555813781 0.618564263540589 1 1
0.492514668605492 0.483740207116892 1 1
0.569696419556553 0.559494578173561 1 1
0.46274248880501 0.454243022758949 1 1
0.33633766797044 0.330790931295926 1 1
0.737917578824572 0.723992994423436 0 0
0.363790618739297 0.357674834611058 1 1
0.533635222048913 0.523386140242775 1 1
0.350915619475674 0.343725257832265 1 1
0.459780397782143 0.451218249132379 1 1
0.436914790720466 0.42921083420703 1 1
0.49397097023876 0.48295696189826 1 1
0.383180464341326 0.375258979456695 1 1
0.243686329231074 0.239240388005 0 0
0.622351238853759 0.611703403269242 1 1
0.406298074429271 0.398221794156725 1 1
0.581670760017467 0.570909087352764 1 1
0.429291596238029 0.420834515159747 1 1
0.492503800154764 0.483504411433037 1 1
0.520333582191684 0.510810053266055 1 1
0.561535236213198 0.550148756183791 1 1
0.483280071154163 0.473696282138709 1 1
0.698238226647025 0.686351629552107 0 1
0.364615446965221 0.357819768735438 1 1
0.553646529530652 0.540957731137623 1 1
0.617430654223073 0.606754678568263 1 1
0.361270918298479 0.354362100293301 1 1
0.493138148493858 0.48472709285074 1 1
0.441029165273937 0.432132586818986 1 1
0.493433824574691 0.485695827842498 1 1
0.459414085531742 0.450702662107409 1 1
0.563300617426869 0.552994610732247 1 1
0.349420606725717 0.343484725529018 1 1
0.671451255793291 0.658411267486914 1 1
0.397904334795287 0.389911332488979 1 1
0.416599031016641 0.409331761212991 1 1
0.719021789143827 0.703938657268332 1 1
0.47628146669986 0.468117313671114 1 1
0.386135174296143 0.379204915007647 1 1
0.679454532684552 0.667030189794685 1 1
0.663908357652362 0.652165260599642 1 1
0.293908464894126 0.288898225961203 0 0
0.363307463390472 0.35720728286105 1 1
0.486876694160463 0.477956592263402 1 1
0.587408244621577 0.576455725175715 1 1
0.38669003736403 0.379316536010992 1 1
0.389666593642194 0.381995276959777 1 1
0.522314337657175 0.511485099497144 1 1
0.474723503514973 0.464833327098638 1 1
0.521419555275372 0.512282718744083 1 1
0.462224416416099 0.453791169764804 1 1
0.646459799858197 0.633586570477186 1 1
0.378183566075771 0.37158149164078 1 1
0.566532101548926 0.557014177765062 1 1
0.389645864873561 0.381268202589723 1 1
0.438712727979177 0.43061546366007 1 1
0.487525267300378 0.478695834609287 1 1
0.547435566124748 0.537758748201014 1 1
0.60813666259768 0.597319930907126 1 1
0.603900681500513 0.593056731170645 1 1
0.45585197339988 0.446869068741465 1 1
0.456868914721393 0.44890210178083 1 1
0.646390789618291 0.634537843181335 1 1
0.6781499327991 0.666455598181421 1 1
0.411659028707821 0.404631711123612 1 1
0.387220039417615 0.379150974287718 1 1
0.479631758137859 0.472404797040386 1 1
0.455417089644962 0.446172169546782 1 1
0.477816041519345 0.46808121735698 1 1
0.420133723499279 0.412314858408274 1 1
0.546636227996231 0.536550631520055 1 1
0.686532555384435 0.673114619968762 1 1
0.695441327964211 0.683628311379778 1 1
0.509320417958004 0.5008173139782 1 1
0.381943666471148 0.373472378184998 1 1
0.451945612929338 0.443165123701586 1 1
0.523239931670844 0.512903405314921 1 1
0.403666660821627 0.39584921110995 1 1
0.343866075358784 0.337310660264581 1 1
0.433684613199529 0.426153893747144 1 1
0.357235898168481 0.349445971167095 1 1
0.573716725648891 0.563015823977743 1 1
0.367981700997898 0.361335856204083 1 1
0.582000886314622 0.571015808411127 1 1
0.597647322111856 0.587631666073034 1 1
0.471752896172411 0.463479221389325 1 1
0.747966015660523 0.73311779855067 0 0
0.379081553848376 0.371349065683265 1 1
0.301941996969681 0.296657394123642 1 1
0.587095371907222 0.575915175117834 1 1
0.44329741997231 0.434251233542975 1 1
0.657086901740512 0.64422627643436 1 1
0.504073988677616 0.494727838277342 1 1
0.492777674159704 0.483724572767977 1 1
0.574495873948771 0.564326577987617 1 1
0.558500280893708 0.547462049032268 1 1
0.418705846477549 0.410385271186457 1 1
0.513256944649205 0.503444117968251 1 1
0.457496900217473 0.450247072196486 1 1
0.487895748976892 0.479603295795383 1 1
0.420194765288641 0.412206964702218 1 1
0.645844491671823 0.635027993392826 1 1
0.56678233001999 0.557199218626089 1 1
0.539276043664391 0.528588200568775 1 1
0.557325702354874 0.547457702250139 1 1
0.584983110469486 0.573660582524672 1 1
0.451760495627664 0.443747628855419 1 1
0.342397327723575 0.337292193696978 1 1
0.6415237183804 0.628436788150658 1 1
0.412363273818068 0.405094231515279 1 1
0.42745450202127 0.419605186120859 1 1
0.4442604304645 0.436151234080009 1 1
0.52072753511736 0.511436882583571 1 1
0.531015468765958 0.521447866141095 1 1
0.575282576950203 0.564878760697517 1 1
0.512420626581124 0.5030568817096 1 1
0.545454220114311 0.534998230378948 1 1
0.749345866964629 0.733956586108127 0 0
0.561987235174333 0.551562916901412 1 1
0.556271832938336 0.545339489546643 1 1
0.445429399999189 0.436902764914423 1 1
0.479320577596756 0.47029295430024 1 1
0.694565284603039 0.682041178170868 1 1
0.528515728360883 0.518960961900386 1 1
0.683941621547796 0.670324152465404 1 1
0.420704394293699 0.413217079741325 1 1
0.411816420411891 0.403636515461522 1 1
0.54422062197895 0.535281324629694 1 1
0.42913295368029 0.42151867728754 1 1
0.607904222870242 0.59666563368161 1 1
0.400446312693583 0.392852430335478 1 1
0.545986227079456 0.537304105968727 1 1
0.702051387103989 0.688810193784236 1 1
0.569271070999897 0.55986345559881 1 1
0.490938940922047 0.48219402273169 1 1
0.510959108960207 0.501008406653066 1 1
0.377361896791832 0.370867489263389 1 1
0.615416422411338 0.602614977108643 1 1
0.557392514943631 0.549137117354224 1 1
0.521945519010746 0.512500892654658 1 1
0.630406197070215 0.620456983103641 1 1
0.390399637625028 0.381949390812485 1 1
0.50717040883359 0.497605766853249 1 1
0.609800325144178 0.597944928013272 1 1
0.514610544055712 0.503488949818631 1 1
0.611588249772608 0.600821208119617 1 1
0.547729696769776 0.538170404399741 1 1
0.395601729285074 0.387958488752164 1 1
0.439950515935241 0.431382092714662 1 1
0.573178347735755 0.563429493055763 1 1
0.489917503180691 0.481657916845913 1 1
0.497038289231419 0.487760072071671 1 1
0.551001117257509 0.539831848335952 1 1
0.513119115682262 0.503400441524127 1 1
0.616899504338499 0.606352961941275 1 1
0.514283270956662 0.504687647240398 1 1
0.621539932563792 0.608330685185057 1 1
0.766652970768194 0.749592802652406 0 0
0.476139113271282 0.466947903864601 1 1
0.561264414885065 0.550464067981067 1 1
0.397915192021978 0.390524421734191 1 1
0.439975311986052 0.432779120651373 1 1
0.597533172617405 0.586253244710199 1 1
0.605633185182407 0.592818014528431 1 1
0.666605586219596 0.651674809234195 1 1
0.348654266752713 0.343123667538863 1 1
0.587858441850595 0.576714080557766 1 1
0.257210095596617 0.250896064832032 0 0
0.519244268605837 0.51018662748409 1 1
0.449191366159585 0.44087799880636 1 1
0.409003009222418 0.401151366944248 1 1
0.528345163470321 0.519435105376249 1 1
0.487676240609286 0.478430446115515 1 1
0.431258508390398 0.423933806470813 1 1
0.425392203106167 0.417327347150623 1 1
0.475332052891022 0.467175260772297 1 1
0.582449555306004 0.571483913407582 1 1
0.672206777300406 0.658092442148774 1 1
0.609699201379124 0.599633572241756 1 1
0.399833024058664 0.392871685262408 1 1
0.366528987096786 0.360234176820738 1 1
0.582167077666629 0.571942256486507 1 1
0.604179276971429 0.592811261074369 1 1
0.421411361015369 0.413578441800067 1 1
0.541185374960765 0.531691567931688 1 1
0.53885175597196 0.52895112539088 1 1
0.573899027981267 0.563260595265376 1 1
0.48571807287533 0.475793279238623 1 1
0.436212498315949 0.427454293337836 1 1
0.43654665854996 0.428118467531159 1 1
0.680917337221416 0.668589519309476 1 1
0.512276300243012 0.503406736015213 1 1
0.551685093702462 0.540501331480685 1 1
0.546799905248649 0.536233809357828 1 1
0.578991178934671 0.568107172661377 1 1
0.316325283147091 0.310854931753808 1 1
0.52594703763394 0.515742948547358 1 1
0.509941909683081 0.500933430782884 1 1
0.557553646457225 0.547215325261451 1 1
0.566798759614895 0.55450430589742 1 1
0.335819976375614 0.328962099580702 1 1
0.34423116967642 0.339395023726426 1 1
0.294889152332761 0.28941878513138 0 0
0.597031482587978 0.586618747836818 1 1
0.418053045849744 0.410762639304691 1 1
0.501539761363177 0.492604322044097 1 1
0.443501720551989 0.435566406891424 1 1
0.501165848107075 0.490610754295191 1 1
0.519578707735613 0.507953062170431 1 1
0.422745745713054 0.415329435280679 1 1
0.286172980681108 0.280442420469588 1 1
0.582811865927124 0.572090556522826 1 1
0.812070655205708 0.797821415007425 0 0
0.573021859702569 0.562724711959691 1 1
0.470813504056396 0.461922007766476 1 1
0.450491481714123 0.442378637439077 1 1
0.397991920364272 0.389784527144245 1 1
0.472483979784148 0.46446569527863 1 1
0.387113740761638 0.380690706158188 1 1
0.409994750293417 0.401501377310997 1 1
0.594989420641632 0.584444401267594 1 1
0.426922590935797 0.419644590061102 1 1
0.486065610879355 0.477355952121792 1 1
0.380270172881113 0.372921704647541 1 1
0.621047762000638 0.609704856591397 1 1
0.515417101341725 0.505521203345932 1 1
0.346869052109504 0.339679530459586 1 1
0.53979374517439 0.529528491429401 1 1
0.456295188248176 0.447886654394544 1 1
0.577526428281878 0.566709522874244 1 1
0.518895878936193 0.508927756582048 1 1
0.407213383887375 0.399348847180264 1 1
0.531079513536577 0.521023383355846 1 1
0.50749452955722 0.497494600450793 1 1
0.512802157347803 0.50337699606006 1 1
0.399177905367861 0.391958178266535 1 1
0.739770100628152 0.724691747250769 0 0
0.45094911373929 0.442427439251409 1 1
0.437727611477174 0.429307843821105 1 1
0.600206581523751 0.588161759093769 1 1
0.309842627745089 0.304335131845999 1 0
0.448467082395334 0.439910255275395 1 1
0.522455350027334 0.511642735884713 1 1
0.424570286173706 0.416408649267383 1 1
0.577748575781884 0.567006384162912 1 1
0.47351072754439 0.464601596138767 1 1
0.611548145743948 0.599590534153552 1 1
0.515199207913227 0.505663500017799 1 1
0.549566226546476 0.53996290444182 1 1
0.449180974931385 0.440948280621645 1 1
0.528606737483341 0.517915314411247 1 1
0.523207735560607 0.51233162393254 1 1
0.391699603858926 0.386106160390887 1 1
0.555482211489598 0.545546933726859 1 1
0.42307701023701 0.415653294637411 1 1
0.71974664416005 0.70525751926379 1 1
0.466224383030765 0.457983255255491 1 1
0.493204529787718 0.484006080846465 1 1
0.510224068459566 0.501959078067809 1 1
0.519189857063072 0.509898253264961 1 1
0.728032808933096 0.714127156494467 0 0
0.388827581711654 0.381909838443487 1 1
0.56337523665728 0.551852543413096 1 1
0.519926523890601 0.510452178777561 1 1
0.459689366582781 0.450190443607456 1 1
0.497514178484917 0.487869228266283 1 1
0.694779460030562 0.681960282536371 1 1
0.571935597949404 0.561802185419782 1 1
0.396027428611298 0.388361290651855 1 1
0.414751003828967 0.406271353820587 1 1
0.588712349708554 0.57757569197679 1 1
0.511034931459433 0.502383601718143 1 1
0.482357072306389 0.472037531834446 1 1
0.589176354411748 0.578278609512037 1 1
0.386826162941517 0.379822147999817 1 1
0.372090298392887 0.364106028783721 1 1
0.636702178275176 0.624409268043251 1 1
0.411906872698997 0.403533029080375 1 1
0.554949616547108 0.544824554831287 1 1
0.364721589151852 0.358137589019253 1 1
0.472858374333424 0.464178379415211 1 1
0.493029261047854 0.483691788844706 1 1
0.522395028400381 0.511637243646115 1 1
0.630873862775719 0.618760471251906 1 1
0.614891018140316 0.60422542785815 1 1
0.449609547803072 0.441399912146582 1 1
0.52191809453603 0.512213457733833 1 1
0.348333534650439 0.341544490579285 1 1
0.514041127104583 0.504173989577141 1 1
0.547259477079791 0.536924232196847 1 1
0.33758468798451 0.330518698624494 1 1
0.415014870328416 0.40860032528763 1 1
0.640131178012969 0.628368743367582 1 1
0.532736218638148 0.523283200779349 1 1
0.764893867523542 0.750986795958441 0 0
0.500327786985467 0.492083624424854 1 1
0.522728839019213 0.512992139553053 1 1
0.530495535500764 0.519985231654381 1 1
0.616913784771799 0.60540937647643 1 1
0.541644295567691 0.531375259942817 1 1
0.524510603075338 0.515196516443795 1 1
0.692474219124197 0.678456442767925 1 1
0.510960636019025 0.501055629618842 1 1
0.445702971210945 0.43717988053118 1 1
0.377145634867573 0.370271869881125 1 1
0.451062084617188 0.441364444878369 1 1
0.343224614252353 0.336435183215961 1 1
0.402327170649325 0.395018089987923 1 1
0.332479065690338 0.326887113423109 1 1
0.411465332060841 0.404252608120603 1 1
0.551754502175664 0.541246995999237 1 1
0.602672765198548 0.588789445152443 1 1
0.514586643590518 0.504029340272078 1 1
0.709692172615553 0.697368289937833 0 1
0.472062053674013 0.462590527859687 1 1
0.498448150971953 0.48961551012718 1 1
0.527761237199129 0.517783171656817 1 1
0.520691315239189 0.51066815089353 1 1
0.471160692609479 0.462097069259131 1 1
0.399522972195855 0.392142913854067 1 1
0.450843706187879 0.442720899016455 1 1
0.424099340730129 0.416525947935663 1 1
0.35494872714368 0.348507113820943 1 1
0.464043806877363 0.455235732989409 1 1
0.64240440469186 0.630032136083559 1 1
0.748002345199094 0.7343337529189 0 0
0.320901361085854 0.315641162224868 1 1
0.706297962469205 0.692867475790458 1 1
0.434076674039463 0.425581810388837 1 1
0.508980450710503 0.49980104696587 1 1
0.551429269059039 0.542228800789568 1 1
0.541490633225849 0.530924868192415 1 1
0.503168465891848 0.493554396116181 1 1
0.307577982162266 0.300284468105897 1 1
0.561872632962406 0.550673400896925 1 1
0.530477724244488 0.520658448165426 1 1
0.322392441703723 0.316606566248771 1 1
0.568369663649089 0.558627927546778 1 1
0.556845893732665 0.546607663718438 1 1
0.510287266286062 0.502178933800526 1 1
0.374279806824453 0.367727613868705 1 1
0.439692280888383 0.430444526959484 1 1
0.378082114904997 0.371293486291647 1 1
0.477095715487304 0.46785942534815 1 1
0.494820266444322 0.485943983541416 1 1
0.400041492902426 0.392088591850343 1 1
0.634890440205208 0.623376034711457 1 1
0.517213247668059 0.50801459471707 1 1
0.675241346611141 0.663450718698591 1 1
0.569428026703297 0.55977139057617 1 1
0.333518284187036 0.327308570893012 1 1
0.401405615889615 0.394718489358461 1 1
0.4350825107378 0.426578505707683 1 1
0.463404502805635 0.455772120541501 1 1
0.402549260287788 0.395499751978734 1 1
0.330485160775976 0.323865243530725 1 1
0.529127219081409 0.518518332930032 1 1
0.47373706202082 0.463256042035644 1 1
0.56899362102305 0.558025832614911 1 1
0.650462991946217 0.637020254864466 1 1
0.584847023581274 0.573629073470363 1 1
0.534186433394847 0.523232832149802 1 1
0.545154299728454 0.534879626458729 1 1
0.395236022687965 0.388568364798207 1 1
0.697481509245593 0.683997280601292 1 1
0.590686237294979 0.579185031092906 1 1
0.528426948391097 0.517626888307963 1 1
0.410324158698012 0.402383949133979 1 1
0.226884284312708 0.222834869097975 0 0
0.535981458369153 0.525808030845499 1 1
0.471223431308458 0.462291869343113 1 1
0.713214588953524 0.700622939355134 1 1
0.406864241406035 0.399937042829911 1 1
0.56706968181183 0.557374453266854 1 1
0.591594698618854 0.580228244481247 1 1
0.34652616043339 0.340003234041884 1 1
0.324613898601802 0.3188938936691 1 1
0.504662786148239 0.496019911643822 1 1
0.41819349898113 0.410359033484529 1 1
0.395875184495524 0.387846706307874 1 1
0.434318266042347 0.425526983227439 1 1
0.516479199506103 0.50711253661819 1 1
0.467980430067862 0.461107657252966 1 1
0.161749458103796 0.159839515902516 0 0
0.51266438392815 0.503193633190269 1 1
0.419277881802812 0.412266702694561 1 1
0.560832060232836 0.551119489012902 1 1
0.661701375316303 0.64880573917128 1 1
0.777022641260851 0.763325111096116 1 1
0.572411592899392 0.561070402195197 1 1
0.418053026028692 0.410295343063058 1 1
0.498119594413577 0.489201704795412 1 1
0.470210690197415 0.460812287956295 1 1
0.479469640596182 0.470589226304257 1 1
0.531516430002871 0.521355799286852 1 1
0.308794151149572 0.302237312040515 1 1
0.62893376678649 0.618300893540867 1 1
0.44816866521805 0.439882877530571 1 1
0.590003599088743 0.57925031317682 1 1
0.549990950543976 0.540124466110438 1 1
0.43418968530235 0.427208860592927 1 1
0.427431118326156 0.419214958715269 1 1
0.446625300819614 0.438271198704588 1 1
0.575772781866698 0.565100142468849 1 1
0.404224864609907 0.396536418972138 1 1
0.392169488208035 0.384639178089056 1 1
0.514025740178163 0.503782993867187 1 1
0.382741081263144 0.373103261915975 1 1
0.56154062095501 0.55189293288248 1 1
0.548945891384276 0.539001747745238 1 1
0.491258307329061 0.482275837897964 1 1
0.578705522679601 0.569426763635352 1 1
0.492268549730308 0.483504701029059 1 1
0.5180414863333 0.508835907221414 1 1
0.578130865962189 0.56699588832079 1 1
0.524871368589748 0.516007763061969 1 1
0.651128503096345 0.637938193885816 1 1
0.506903053042137 0.497616886565046 1 1
0.456940992036092 0.448749071005028 1 1
0.595768581198071 0.584054389297667 1 1
0.481385810624171 0.472715444575172 1 1
0.592783760467921 0.580988311837086 1 1
0.4642306400688 0.45530157716485 1 1
0.767297489590011 0.751773008023692 0 0
0.467056743335342 0.456932026932025 1 1
0.299292010445999 0.294767268579678 1 1
0.55193753733288 0.541528490736626 1 1
0.55988589608716 0.548365966297103 1 1
0.449601905034 0.440444511066638 1 1
0.650748897735337 0.639068113335312 1 1
0.547058402608164 0.536856702227349 1 1
0.457299311862862 0.449641763698626 1 1
0.422205335814966 0.412431352191224 1 1
0.63682350100594 0.624722156738767 1 1
0.61569334494232 0.603175684400499 1 1
0.520975514595407 0.511302435855801 1 1
0.598391644938307 0.586362979366248 1 1
0.582194395169506 0.571768534528781 1 1
0.369113707950598 0.362583112137709 1 1
0.479719726883224 0.471071884752314 1 1
0.531255567032405 0.52108583757741 1 1
0.568442114728118 0.559399740155063 1 1
0.399669189081024 0.391480275993511 1 1
0.505568492181284 0.496464706724592 1 1
0.591230960373742 0.580139628112291 1 1
0.463751454185667 0.455082912255325 1 1
0.456331085435094 0.447218332346585 1 1
0.641893322580965 0.629523823956922 1 1
0.391138399920433 0.38474545543442 1 1
0.745359841848465 0.732376777413845 0 0
0.429990868178626 0.421981905521871 1 1
0.360045570616031 0.353618110157121 1 1
0.549482591416244 0.540298197396175 1 1
0.552474742353437 0.541700477534443 1 1
0.573207881316981 0.563116319878785 1 1
0.564930983892908 0.553836759647751 1 1
0.573521384857668 0.562416809568194 1 1
0.698149118897312 0.684861300459789 1 1
0.557986333387617 0.547638830778186 1 1
0.456187809379561 0.446551246606969 1 1
0.521593158043778 0.509965472124945 1 1
0.574535281036854 0.56378397362882 1 1
0.629136219738414 0.617146384421188 1 1
0.499092399225007 0.490036628893012 1 1
0.683974631326253 0.671570949358625 1 1
0.474601820162839 0.466158868683053 1 1
0.368749381347563 0.361866404288377 1 1
0.491864122307182 0.482791863088468 1 1
0.459770373787354 0.452169900043152 1 1
0.591725285572461 0.581539733636899 1 1
0.459747031582958 0.45145309055518 1 1
0.436800766913299 0.428595142169215 1 1
0.587010009466379 0.576786231079942 1 1
0.495917487644611 0.486507992649599 1 1
0.586121069079701 0.575325166860974 1 1
0.360024413387453 0.353590779387326 1 1
0.671900794411699 0.659087110427143 1 1
0.571311137639372 0.561659688500754 1 1
0.485757669216327 0.476614635224851 1 1
0.36700861778134 0.360838098984177 1 1
0.591003333039704 0.579679874571922 1 1
0.370674809524206 0.362016947126717 1 1
0.687542504360753 0.67367999645462 1 1
0.638388827624506 0.625605681265121 1 1
0.637652390405401 0.626664004591151 1 1
0.505050001452553 0.49573218487476 1 1
0.739610101922512 0.725341510910153 1 1
0.459188450427977 0.450934071646663 1 1
0.407485047502603 0.399067955628721 1 1
0.608927780330822 0.598343346789469 1 1
0.437620256045602 0.4286890761493 1 1
0.505765736147254 0.495127869112745 1 1
0.383902994664285 0.378116230257271 1 1
0.441039374497928 0.432448169959951 1 1
0.432309942981466 0.424229609080385 1 1
0.480107208187947 0.471331071938965 1 1
0.532975235464942 0.521857146362886 1 1
0.636294465798946 0.62506379037226 1 1
0.515777744943312 0.50577355136206 1 1
0.435977468868154 0.427788793348381 1 1
0.401510937803762 0.394441228012931 1 1
0.516957976709461 0.507921503450305 1 1
0.550406527760711 0.539591001563289 1 1
0.548290177652368 0.538040741954574 1 1
0.481574498976574 0.47211489581399 1 1
0.341334789892758 0.334737762084737 1 1
0.849269477412939 0.833636733483604 0 0
0.51638102957853 0.506828179998454 1 1
0.485963205124455 0.47565749942686 1 1
0.513705050428451 0.503160078179135 1 1
0.546441418718921 0.536565027599644 1 1
0.546946431567018 0.53656585269605 1 1
0.34959568590154 0.343291610811469 1 1
0.411981404791947 0.403872471042449 1 1
0.416330149179563 0.408078940575561 1 1
0.6083766895931 0.596980325057021 1 1
0.412118106806355 0.403750471552475 1 1
0.374388999363896 0.367974308686576 1 1
0.342959192473148 0.335792647154274 1 1
0.516188949913369 0.506713243858232 1 1
0.499291056844778 0.489074134548048 1 1
0.725807719152048 0.71163646210743 0 0
0.405419831100106 0.398338169398551 1 1
0.630120234973174 0.617636740546679 1 1
0.564975191931526 0.555029366164073 1 1
0.472225817191246 0.46273612896031 1 1
0.383983454124129 0.376225171863311 1 1
0.600908915769078 0.589637093364584 1 1
0.598007537308212 0.587969573394155 1 1
0.518274167957347 0.507075161370192 1 1
0.456921367996455 0.448367313251523 1 1
0.636843804528062 0.625231646976688 1 1
0.360779412913831 0.354516853243436 1 1
0.527220583189924 0.517934380022389 1 1
0.339283496723373 0.332462025940757 1 1
0.540920384249305 0.531049444399978 1 1
0.320481835201536 0.31419526535226 1 1
0.468348752884155 0.459414835709603 1 1
0.402971167952794 0.395603304473433 1 1
0.532049055669085 0.522983566789317 1 1
0.475033152771337 0.465404870733999 1 1
0.428919352131361 0.420220471270671 1 1
0.589182018077461 0.57743714990534 1 1
0.532669911606211 0.522383919541483 1 1
0.544220343384393 0.533790192768323 1 1
0.664905102273283 0.653028368371698 1 1
0.500404389496779 0.490778268735169 1 1
0.489415350843673 0.482147703794139 1 1
0.481257478837517 0.472659953231672 1 1
0.453045533327205 0.445233320059562 1 1
0.611080430308787 0.600138768862982 1 1
0.465213472268182 0.456142848367556 1 1
0.472645655762119 0.464459480933295 1 1
0.514663395623336 0.502699743463555 1 1
0.592553828302682 0.580240594811913 1 1
0.467272258055841 0.459457626861011 1 1
0.420463052531411 0.413002502420272 1 1
0.402292435522073 0.395899078888606 1 1
0.460070781163891 0.452242469199675 1 1
0.602498833152499 0.591653730482502 1 1
0.388852847859137 0.382107923503955 1 1
0.447834166967153 0.439862930045324 1 1
0.537277610048 0.527640152479003 1 1
0.399764365766295 0.393615634524978 1 1
0.395699936621174 0.388121646056138 1 1
0.398489808484006 0.391500250233297 1 1
0.435725931105387 0.428780926498339 1 1
0.709996739294621 0.697257192258646 0 1
0.590088698686337 0.580247556549818 1 1
0.581564602017743 0.570479094150065 1 1
0.60018573028636 0.588725853076427 1 1
0.402882474984561 0.393515922928803 1 1
0.509364128916278 0.500039093258452 1 1
0.54463536484442 0.535003716340118 1 1
0.43413206447101 0.425546490039798 1 1
0.524172071697174 0.514203156747531 1 1
0.638888993779625 0.625643087857351 1 1
0.278113884694215 0.272645813911174 1 1
0.646505039333566 0.63530718308597 1 1
0.460845995103098 0.452591924975525 1 1
0.448108549325088 0.440144498217259 1 1
0.493136286815412 0.483832083477255 1 1
0.615986662883355 0.604526456269203 1 1
0.557731562275017 0.547560860494281 1 1
0.620185915330732 0.608165969004749 1 1
0.676816623367681 0.663736052066844 1 1
0.60716620632467 0.595245993742018 1 1
0.596599545735512 0.585551653387473 1 1
0.477313964380632 0.46820919442814 1 1
0.40509585378862 0.397612160424072 1 1
0.55176426296588 0.541223033049496 1 1
0.424805756381077 0.417627528353796 1 1
0.374055031498283 0.367207170971007 1 1
0.547192877371772 0.537008845114782 1 1
0.271161101651962 0.265967271449698 1 0
0.556857193408777 0.546994355093445 1 1
0.608556607275092 0.596094057681483 1 1
0.489949087895221 0.480798291243652 1 1
0.446470867354675 0.438702667455033 1 1
0.639929317896037 0.627520542206251 1 1
0.593471465168675 0.582477766522814 1 1
0.573911901401575 0.563651861640014 1 1
0.524044042764897 0.514382713198518 1 1
0.843818526275704 0.827632886977439 0 0
0.574782478835786 0.563929794195454 1 1
0.637661355330717 0.625565509175609 1 1
0.585110351976242 0.574133419442023 1 1
0.532999229317643 0.524171851175376 1 1
0.519509477913495 0.510355550096218 1 1
0.490599993365156 0.481506737946109 1 1
0.495940105853767 0.486992424052873 1 1
0.469682061175767 0.460552997173046 1 1
0.46461977929914 0.456098963242013 1 1
0.62691611479843 0.614691906377855 1 1
0.570230367599538 0.558441158452951 1 1
0.455855654310833 0.447873536293439 1 1
0.344800821335195 0.338359086130315 1 1
0.669648923346863 0.657236783636886 1 1
0.346785302649372 0.340765034670589 1 1
0.486793873940738 0.477900091204912 1 1
0.36475640395523 0.357965839200026 1 1
0.255455719040185 0.251015339011756 0 0
0.493518101014982 0.484601752701133 1 1
0.548000560507697 0.537768866860758 1 1
0.509830260539883 0.500947717032359 1 1
0.573594630464256 0.563554569097541 1 1
0.508728248359529 0.499674900078318 1 1
0.618489129531359 0.607707978511408 1 1
0.594038922696058 0.582544711085139 1 1
0.395006699746101 0.388239191461181 1 1
0.462434881627385 0.45355056911076 1 1
0.54452322198024 0.534164002097522 1 1
0.460697877776856 0.451637177547854 1 1
0.37172020101658 0.365172808085768 1 1
0.617256670238745 0.606008144151431 1 1
0.503444808018765 0.494115345740537 1 1
0.48919464748688 0.480633418448335 1 1
0.542617769628996 0.532910531423198 1 1
0.600175394580844 0.589522854646112 1 1
0.494075303140416 0.484757082818693 1 1
0.689109525036662 0.676448890509783 1 1
0.550854823919127 0.540518439073828 1 1
0.625880184072459 0.613531036539659 1 1
0.396021049648619 0.386623827388806 1 1
0.369953909490952 0.36326529278188 1 1
0.485718212037238 0.477445334836014 1 1
0.552221339956612 0.542472459155025 1 1
0.424462926226232 0.41562762237059 1 1
0.518057273548265 0.507237294271051 1 1
0.517890399489943 0.508431528164584 1 1
0.590275488151767 0.579743547420041 1 1
0.514719359646128 0.505168075090305 1 1
0.404819523460097 0.397952556288115 1 1
0.460065139439369 0.451191514079762 1 1
0.326942951937505 0.320138385365488 1 1
0.585392394243979 0.574559001673874 1 1
0.465000376436487 0.455936825368816 1 1
0.644015877698918 0.631951438602309 1 1
0.485644891093963 0.476710206484578 1 1
0.632888128280825 0.620605811925405 1 1
0.40486094323159 0.39740069257711 1 1
0.628630240894256 0.617663972415896 1 1
0.59467078329262 0.58473624124117 1 1
0.64693016373572 0.635441974989681 1 1
0.327314074067405 0.321483215058888 1 1
0.405972485333132 0.398928880357674 1 1
0.49238115811428 0.483606682862359 1 1
0.508915034789691 0.500182302343564 1 1
0.485321866058102 0.475112312949429 1 1
0.370366388763487 0.364228744210795 1 1
0.575142133948501 0.565681688468084 1 1
0.468474669413235 0.459208226530014 1 1
0.626995538363527 0.615346097144405 1 1
0.324808355267964 0.320015365063199 1 1
0.600788537880739 0.590078399482212 1 1
0.660338658718225 0.646272741476036 1 1
0.621787835974039 0.61001738146873 1 1
0.468541652136249 0.459862553952497 1 1
0.662322686177838 0.649908060200929 1 1
0.537048478823427 0.527324026916202 1 1
0.467361065625492 0.458137448379636 1 1
0.439693728409862 0.431446691312224 1 1
0.585494319392551 0.575159242869939 1 1
0.56689882741546 0.556620604638182 1 1
0.629931774356413 0.61787059372306 1 1
0.485226260168687 0.475626304369589 1 1
0.459057435245244 0.449737004860702 1 1
0.345958203913177 0.340309882332797 1 1
0.381388434455314 0.3741363063891 1 1
0.550419177087809 0.54124844804647 1 1
0.445780069297097 0.437815603574013 1 1
0.619657439348537 0.60677400565325 1 1
0.459750943899427 0.451220856117194 1 1
0.468238090529147 0.459915284236694 1 1
0.661653850184014 0.649575681330382 1 1
0.383589314872067 0.376087912035087 1 1
0.330047701321559 0.323885335030992 1 1
0.375835303781439 0.369922827077551 1 1
0.57446601874567 0.562781464339021 1 1
0.392192905232846 0.385646771346488 1 1
0.444207717121141 0.435905305433211 1 1
0.599906496724415 0.588747225882469 1 1
0.458444759090447 0.449787775234197 1 1
0.684909064687196 0.67198787308297 1 1
0.535122013915038 0.52539812542863 1 1
0.602867236141812 0.591984750264643 1 1
0.463199545979223 0.453734289293908 1 1
0.513940671161205 0.504791475252109 1 1
0.486475354095452 0.477168425718597 1 1
0.578067829860229 0.567846318841128 1 1
0.471839521069145 0.464373527322274 1 1
0.394011196686855 0.386698711777158 1 1
0.544660532363268 0.534564369127355 1 1
0.424967040708593 0.417223437353285 1 1
0.486734285439513 0.479181966835966 1 1
0.636503054715706 0.625234144185311 1 1
0.441781415237054 0.43297593962879 1 1
0.244343551062674 0.238851761930395 1 1
0.597563842524039 0.5871929331286 1 1
0.264871025779678 0.259929935798481 0 0
0.503838511066915 0.493252830087666 1 1
0.628145635682829 0.61646532978653 1 1
0.440247931684749 0.431701319540044 1 1
0.603793166342005 0.593141785300813 1 1
0.533586393935434 0.523644561317164 1 1
0.706467945064194 0.694152341348106 1 1
0.662043226544131 0.649937750614998 1 1
0.603617290637747 0.591364754303394 1 1
0.517887451147412 0.509063535356864 1 1
0.428960763868859 0.421543778957858 1 1
0.296080739370536 0.290306219830752 1 1
0.586928588572787 0.57525097386883 1 1
0.367054445157286 0.360699854335128 1 1
0.81170649108209 0.797171765637608 0 0
0.522906473890813 0.512883492008751 1 1
0.479419763220445 0.470380415372961 1 1
0.449885828082252 0.44066362436408 1 1
0.496266563380284 0.486268538497181 1 1
0.444183366885179 0.436413034106971 1 1
0.603629684638658 0.593419663042856 1 1
0.514184865740575 0.50407658880703 1 1
0.641595090421497 0.629156606115773 1 1
0.457984016210974 0.449611765183747 1 1
0.436107850319458 0.427965888224024 1 1
0.450545688025337 0.442402839644927 1 1
0.448663323467677 0.439865806084431 1 1
0.615301329736778 0.605092695632514 1 1
0.667889824307418 0.65442531058962 1 1
0.607991739113552 0.597028030160298 1 1
0.609919757228496 0.59827907131678 1 1
0.621305989331813 0.60981316032523 1 1
0.367645277745072 0.361424089809384 1 1
0.406860858810395 0.398611041913326 1 1
0.597296027949275 0.586632879806788 1 1
0.58371860994441 0.57292607440168 1 1
0.420054663646762 0.412061667754885 1 1
0.585428748380515 0.57515701893067 1 1
0.461859357874186 0.453342979522708 1 1
0.613640965892466 0.60269663080374 1 1
0.538747694914943 0.52914131036047 1 1
0.404549576573464 0.396683215374029 1 1
0.444793948177599 0.437606595662033 1 1
0.603995873087777 0.592818961800347 1 1
0.65272732524143 0.639975944766667 1 1
0.574622750083545 0.563755816784595 1 1
0.37200115591374 0.365162969511341 1 1
0.489414412549229 0.480849718742172 1 1
0.479011194868518 0.470644248334787 1 1
0.376823657885853 0.370293781459984 1 1
0.682541752909103 0.669250393458139 1 1
0.633227269304279 0.621506412653501 1 1
0.474545549199193 0.464815393901001 1 1
0.531610734897322 0.523004590096558 1 1
0.652489618566724 0.641068762946462 1 1
0.514728312356588 0.50478733483992 1 1
0.451255479196902 0.442339703999115 1 1
0.511374775376213 0.501810714903143 1 1
0.246806875759569 0.243550800078692 0 0
0.34222880853532 0.336549379616571 1 1
0.576325322193736 0.565581131786639 1 1
0.454775880360148 0.447067922293024 1 1
0.466384791918983 0.457901560500912 1 1
0.32461986744677 0.318182354430692 1 1
0.626255854219805 0.614892146055296 1 1
0.409013031471323 0.401039750975528 1 1
0.686701185346088 0.674619913891811 1 1
0.514009721039533 0.505740167251561 1 1
0.610094669784836 0.596757168685195 1 1
0.539907307030996 0.529631581998345 1 1
0.562416292045755 0.551429240728022 1 1
0.603311996959603 0.59309238795903 1 1
0.396123651392836 0.38793174482559 1 1
0.452097542546076 0.444381326696451 1 1
0.400571043003451 0.393346961316571 1 1
0.375974353411334 0.369159651365032 1 1
0.689665753674965 0.677313981213478 1 1
0.452544702007027 0.444708584589086 1 1
0.517048392424245 0.507142073103513 1 1
0.435054294638206 0.426845785665494 1 1
0.521975605970335 0.512625112390915 1 1
0.506827965897224 0.497980502680573 1 1
0.487100182655055 0.478832576813021 1 1
0.46891787504007 0.460370497566689 1 1
0.358898446481841 0.352392555147006 1 1
0.612943305057431 0.601283264233659 1 1
0.422115058585995 0.414586119267447 1 1
0.432067226439064 0.423444948177098 1 1
0.49878151481346 0.488951292275162 1 1
0.472386568303797 0.463499760323507 1 1
0.551069131226606 0.540978606477012 1 1
0.25148042125321 0.24629042119708 1 1
0.552060399320676 0.54329577311289 1 1
0.3006442310101 0.295020913147293 1 1
0.563675053027304 0.553380101453865 1 1
0.600890117197009 0.589192717789729 1 1
0.499529688721271 0.489569272375991 1 1
0.420036186042176 0.412162341428323 1 1
0.518874976056267 0.50916420478771 1 1
0.623819452345668 0.611810055510257 1 1
0.546885385562542 0.536442613315458 1 1
0.389547456184211 0.382017559610307 1 1
0.649873576149623 0.63809868287025 1 1
0.65190367091153 0.639472520064728 1 1
0.52480601570732 0.515239622103766 1 1
0.780221295389743 0.76621906810517 0 0
0.484077789067575 0.472931689517138 1 1
0.700327492489488 0.68845837742269 1 1
0.616941232726545 0.604492014252619 1 1
0.510188061518479 0.500144770951782 1 1
0.490061744180409 0.47922783094715 1 1
0.542137504852878 0.531168226465921 1 1
0.577911009682943 0.568158186761215 1 1
0.40235037510048 0.393800537971082 1 1
0.71056797370916 0.6970675896675 1 1
0.534088965105084 0.524896623059178 1 1
0.394219761689817 0.38707134687074 1 1
0.572582840489521 0.56185429549366 1 1
0.633079632983136 0.621505535788321 1 1
0.42356968866508 0.415194359200181 1 1
0.590486223298172 0.579379069851476 1 1
0.42251818554105 0.413736996460699 1 1
0.564499925617058 0.552691867928629 1 1
0.534428803602826 0.524015194110049 1 1
0.532671931470201 0.522815230366775 1 1
0.490355954516142 0.482151316867678 1 1
0.566969912494069 0.555960907387584 1 1
0.666906123139694 0.654758117685043 1 1
0.411463097937442 0.404162029466636 1 1
0.588118498313232 0.577736924956008 1 1
0.532623025335259 0.522511995779602 1 1
0.688231611244143 0.674614523169259 1 1
0.319915689650294 0.314051162856515 1 1
0.495529019706209 0.486382148085039 1 1
0.522946723692388 0.512987363377273 1 1
0.621003558605302 0.609749083422308 1 1
0.453656461786128 0.445387351144835 1 1
0.493770545042279 0.484320247546149 1 1
0.456754621472049 0.449283876554812 1 1
0.448421543005051 0.438693391165397 1 1
0.419790645111867 0.412321201974266 1 1
0.495688652585457 0.486591775046992 1 1
0.593020542081062 0.582634732207074 1 1
0.570129731594095 0.55873036114136 1 1
0.582351693699576 0.57102976805488 1 1
0.311190065422776 0.304930541976828 1 1
0.531869138463809 0.521607195238836 1 1
0.392568013711756 0.384777190337645 1 1
0.434493047294259 0.426202845368389 1 1
0.524632352190785 0.513944220634748 1 1
0.539221617666808 0.52910269334106 1 1
0.556773094638329 0.54620903579751 1 1
0.469063277123006 0.459971466903389 1 1
0.500747032643435 0.491557689500851 1 1
0.439267288177849 0.431557041456865 1 1
0.460826744334392 0.451946794960269 1 1
0.472008431716854 0.462688289794516 1 1
0.60747019777439 0.595594860677139 1 1
0.704050294216165 0.690220359979207 1 1
0.618775365810341 0.607483814325778 1 1
0.339687088811129 0.332856852793933 1 1
0.408417741273764 0.398449054470958 1 1
0.495011213456305 0.486727425333573 1 1
0.463447294917044 0.455768414050655 1 1
0.499706868150095 0.48949942812895 1 1
0.623812967018542 0.613185332914764 1 1
0.43771221552761 0.42941702212791 1 1
0.195514693962739 0.191914770512686 0 0
0.635284930085165 0.623857825608233 1 1
0.529280093292939 0.518699871992848 1 1
0.502516472038012 0.492639637889428 1 1
0.333404022035908 0.327527832929941 1 1
0.57488129019218 0.563810722107999 1 1
0.590081042443485 0.579808807487762 1 1
0.704706525261212 0.691358989152921 0 1
0.460173299938434 0.451355343055473 1 1
0.515570039294317 0.504489556407714 1 1
0.53016913596193 0.518990660185879 1 1
0.461129460920991 0.452778893832806 1 1
0.598303586733224 0.58629377548235 1 1
0.384283098938773 0.377969303233868 1 1
0.382309820250964 0.375453584895755 1 1
0.641557802341207 0.628990376341899 1 1
0.605476932123477 0.594905876857281 1 1
0.266338455577245 0.26117691304502 0 0
0.547495296051328 0.536207198909263 1 1
0.541731268096888 0.532334788950307 1 1
0.29200260142837 0.285498435437969 1 1
0.485670981403511 0.476045543256113 1 1
0.702133440423246 0.688871903426231 1 1
0.525306776885993 0.516052283752241 1 1
0.446024615461347 0.437468484207727 1 1
0.406247391466876 0.398752149513499 1 1
0.427926612479696 0.421361084651782 1 1
0.410299761933318 0.402786432785734 1 1
0.449347064528685 0.441028523624486 1 1
0.585973988641015 0.576083360656515 1 1
0.473730785282624 0.463665962522096 1 1
0.46790707682505 0.460405009461568 1 1
0.438300659495619 0.429621518762344 1 1
0.59964665428497 0.587667013981093 1 1
0.534060482003593 0.523737456376346 1 1
0.472693311655487 0.462657692877803 1 1
0.528122193176222 0.519498869522484 1 1
0.528182901522792 0.517969081649877 1 1
0.621127674096166 0.609740668744035 1 1
0.440793088977856 0.431861717480412 1 1
0.531787100289753 0.520887907693476 1 1
0.53697008522762 0.527034426313181 1 1
0.591355282780205 0.581112114485224 1 1
0.555898820384872 0.545645898460206 1 1
0.545991309472705 0.536582056275735 1 1
0.592523994388651 0.581838763067668 1 1
0.342445780775165 0.336913347046555 1 1
0.571832923757494 0.560556644075139 1 1
0.513675615206055 0.504821361171651 1 1
0.396955896600699 0.390554487281675 1 1
0.526312454187923 0.514811152465535 1 1
0.337925804742956 0.331258312928376 1 1
0.516934516415011 0.50723675472819 1 1
0.492321690104752 0.483397790700181 1 1
0.282138601106755 0.277405761078664 0 0
0.665482334442873 0.653215937472228 1 1
0.696708654651212 0.683843205056222 1 1
0.494512547190286 0.485397410145371 1 1
0.59814103312992 0.587826230933215 1 1
0.420284528906585 0.411854238492646 1 1
0.44363131269985 0.43537364778554 1 1
0.208420051615995 0.204860379003385 0 0
0.312431309580286 0.306112900437021 1 1
0.487748247414764 0.47936476542191 1 1
0.534590865815955 0.525584776254796 1 1
0.439469983049327 0.430974386934454 1 1
0.489592710495661 0.480139284546241 1 1
0.415391244200566 0.406945477840678 1 1
0.452908249604427 0.444910666062637 1 1
0.454452035913203 0.447564615333615 1 1
0.536271196515426 0.527010150994976 1 1
0.522886380505643 0.512914591006017 1 1
0.596854556326607 0.586461722969704 1 1
0.577344995097964 0.564955586042591 1 1
0.316849670801362 0.31138096243428 1 1
0.425449174710713 0.418192850880025 1 1
0.614671710811096 0.603509675568855 1 1
0.566345294059243 0.555685185087679 1 1
0.444626917625 0.436051818032132 1 1
0.575354864806332 0.565707351472142 1 1
0.354870790887666 0.348981369455164 1 1
0.494102684438153 0.484840560832417 1 1
0.355799542873789 0.349848902556222 1 1
0.608004067309001 0.596519803208583 1 1
0.481710987315918 0.471781338148732 1 1
0.220851304374471 0.216097210337708 1 1
0.746273835505848 0.73173667867969 0 0
0.515718408014061 0.506611598067944 1 1
0.530416689428992 0.520491591403613 1 1
0.295748661712768 0.290182926458814 0 0
0.6158246704955 0.602969380663451 1 1
0.608509330882381 0.596688163291465 1 1
0.59518592766182 0.582974743126235 1 1
0.485542138336603 0.477247034596795 1 1
0.450778316604012 0.442138322039536 1 1
0.676453041499495 0.663439140573629 1 1
0.500189259272737 0.490637635775612 1 1
0.535522606872919 0.525573271143292 1 1
0.600238651288746 0.587621136010842 1 1
0.374185664336062 0.367732203073923 1 1
0.314394763850432 0.308365567958257 1 1
0.540028291677879 0.530084923689905 1 1
0.435850213263923 0.427621631305394 1 1
0.479462878681543 0.470837622247852 1 1
0.385793843881434 0.378057534706377 1 1
0.576889415196617 0.565830415554914 1 1
0.583390023423831 0.572383256819426 1 1
0.557275086812028 0.548213213317402 1 1
0.564680918536867 0.55454778290448 1 1
0.569985466780946 0.55912987649622 1 1
0.416967870045555 0.409542415563247 1 1
0.69610059291143 0.682178681888215 1 1
0.41168416486038 0.402432648345138 1 1
0.781629230824307 0.767177285352105 0 1
0.401480656223343 0.393339268641715 1 1
0.597383334895091 0.586658978455452 1 1
0.438266676961438 0.430703826595662 1 1
0.603282356805239 0.592289404529175 1 1
0.425790214760191 0.417332890814504 1 1
0.461392587256801 0.452671379122928 1 1
0.531774081082832 0.520605714622093 1 1
0.480408563138404 0.471079072909054 1 1
0.644901635783385 0.630341509153471 1 1
0.20548321519107 0.201614958680574 0 0
0.320202230984585 0.314174942722192 1 1
0.426483754381142 0.418796075407504 1 1
0.687125884706804 0.675377291917369 1 1
0.470639262805693 0.460882188803513 1 1
0.257663611918271 0.253310508041361 0 0
0.37907988341376 0.372598782447423 1 1
0.533965204181394 0.52511822410487 1 1
0.601966512906397 0.591413257252829 1 1
0.399813212584328 0.392087714222222 1 1
0.599203779921164 0.588143961415528 1 1
0.448337815380931 0.440253108594496 1 1
0.539341643743045 0.52861644789493 1 1
0.575217869571369 0.56401682293367 1 1
0.502800303516222 0.494468425616237 1 1
0.427429288277346 0.418877073278585 1 1
0.589558664313856 0.577992794347325 1 1
0.678355061188585 0.66585018954233 1 1
0.505108992661616 0.496428374480204 1 1
0.40138032957422 0.393970784403398 1 1
0.489705066201586 0.479939788916902 1 1
0.703854186442796 0.689270377315353 1 1
0.475702657975265 0.465237522573697 1 1
0.442076658516592 0.433777650920195 1 1
0.382215948493139 0.375042749471672 1 1
0.477236241353451 0.468205268030882 1 1
0.493367102812338 0.485228205416684 1 1
0.408137176845946 0.401097681252039 1 1
0.437767279464742 0.429983191372955 1 1
0.616468192376892 0.605046027634065 1 1
0.604850759342577 0.593729309210425 1 1
0.389463414727963 0.380339310208523 1 1
0.728567034422301 0.715896602678899 0 0
0.411149254268511 0.40341106028307 1 1
0.542963597401188 0.531892796114321 1 1
0.477829021464663 0.468888361143623 1 1
0.534367277958361 0.52453834944373 1 1
0.383220979781833 0.376690428957106 1 1
0.536942020731992 0.527053344268583 1 1
0.694472458891996 0.680619282058227 1 1
0.423960071517064 0.416516216574177 1 1
0.443383928533198 0.434082074503721 1 1
0.529469311468999 0.520899181186202 1 1
0.600682261487636 0.589417330390525 1 1
0.533315673031828 0.522824419448536 1 1
0.542225199178221 0.532702244589074 1 1
0.539260668033704 0.529844391015839 1 1
0.577712956044835 0.56727004061071 1 1
0.479257494979696 0.470005210181866 1 1
0.415868935305307 0.408610845967338 1 1
0.456762059760624 0.44845475264264 1 1
0.62474345916128 0.611839263691723 1 1
0.586122729069664 0.574500178428778 1 1
0.55287768486244 0.542141421636746 1 1
0.209070169542582 0.205586244094386 0 0
0.460193827423824 0.450951830079402 1 1
0.381691552395164 0.374740383681174 1 1
0.624636535354987 0.614080266775427 1 1
0.522846414714336 0.512908694460457 1 1
0.448904075219486 0.440672009467612 1 1
0.436412921699544 0.427996222717969 1 1
0.656985100871988 0.644583489693618 1 1
0.623571363650607 0.611394893377028 1 1
0.351919489240222 0.345764821664463 1 1
0.482227622808493 0.473493952255866 1 1
0.552826052768347 0.542354501627452 1 1
0.424094224055741 0.415010973567361 1 1
0.473441662310343 0.464749789384151 1 1
0.43282145896182 0.423635529603282 1 1
0.525893262457761 0.516917785967156 1 1
0.359302457783126 0.351972201312999 1 1
0.413110543522697 0.40615524704512 1 1
0.358548543424164 0.352115245890548 1 1
0.479906446068298 0.471289500793106 1 1
0.399492712938063 0.392192841368871 1 1
0.457888633318821 0.449137126280535 1 1
0.469606077400728 0.45982228849265 1 1
0.532828593918432 0.522894918917311 1 1
0.460643681287119 0.451160432919093 1 1
0.367184152346241 0.35939959658685 1 1
0.52850836209446 0.51883978534957 1 1
0.465431067565279 0.457327086197378 1 1
0.790080534935043 0.776876930805009 0 0
0.571283521138702 0.561343368340742 1 1
0.619997782717134 0.608195852692925 1 1
0.173558287381618 0.1703291186504 0 0
0.441476827429926 0.432826694623972 1 1
0.577667725256369 0.567177009040444 1 1
0.457839311496611 0.449221270633456 1 1
0.469224110900863 0.460657687849041 1 1
0.441823453274275 0.43451959312351 1 1
0.223707561439168 0.21943869376225 0 0
0.520348059928376 0.51008342149251 1 1
0.521121326658568 0.510997715397385 1 1
0.416665135073426 0.408427003301663 1 1
0.638719987937204 0.625819598238018 1 1
0.438964716261662 0.43138172143574 1 1
0.636825499733483 0.624910323658502 1 1
0.692715286129528 0.679607640608727 1 1
0.358063361578142 0.352113313101237 1 1
0.419163998897306 0.411538864626421 1 1
0.413244409558816 0.405233451157348 1 1
0.45936396688189 0.450860167148686 1 1
0.511900572112075 0.502084042334047 1 1
0.444197571614847 0.43546651536126 1 1
0.753834972109568 0.739779522161043 0 0
0.446319329168477 0.436448022011018 1 1
0.628134419564256 0.616422551058166 1 1
0.121905211643156 0.119275519981887 0 0
0.504863316977623 0.495952829797707 1 1
0.43548984311568 0.427383255771183 1 1
0.619861502779692 0.609765490436434 1 1
0.446830184576206 0.439087489552559 1 1
0.631772976808787 0.620806607286395 1 1
0.425282729782163 0.41791734278779 1 1
0.450906529642309 0.443433045221977 1 1
0.492865487166423 0.48308527681594 1 1
0.614773013493383 0.602906630667715 1 1
0.538993146849712 0.529313396681252 1 1
0.580486598848701 0.570936790148729 1 1
0.4836323061238 0.474170774410572 1 1
0.557551866234271 0.545822328211962 1 1
0.554742439736235 0.545164339433657 1 1
0.548159291921075 0.538209318803015 1 1
0.478120478338228 0.469575284937913 1 1
0.497702899664552 0.489542697047046 1 1
0.416170084440798 0.408574341805884 1 1
0.424911179122634 0.417711670744287 1 1
0.54561031154646 0.535396016347069 1 1
0.508808897189405 0.500100785136446 1 1
0.617502366490665 0.607239320741512 1 1
0.491023820553014 0.481644517089705 1 1
0.440541036215961 0.431210720671762 1 1
0.70305378956452 0.69027041817257 0 1
0.482548024280928 0.47373457765349 1 1
0.456096083406931 0.447945047810775 1 1
0.57386246470486 0.562064475411523 1 1
0.531484839392524 0.522283089741632 1 1
0.625043457888964 0.612464442761581 1 1
0.543712402534069 0.533482544383282 1 1
0.520067004289968 0.510741687351779 1 1
0.557706899509344 0.547289082779854 1 1
0.315559583560766 0.310161873028099 1 1
0.511649392489795 0.502580288039449 1 1
0.411785096419893 0.403980379687211 1 1
0.396701704341016 0.388539392156974 1 1
0.423010570978344 0.415679849661026 1 1
0.545615266567742 0.536304054128065 1 1
0.55672700663072 0.545372557835485 1 1
0.576318209168583 0.565572379896938 1 1
0.537084752875927 0.526997616863792 1 1
0.459803385902577 0.4499064409976 1 1
0.516464462789904 0.506472716419011 1 1
0.357080350414445 0.348461777203573 1 1
0.49330597940908 0.484692594881494 1 1
0.562760670198026 0.551032902645884 1 1
0.510991221281919 0.501548604185767 1 1
0.510889765334351 0.502235268899661 1 1
0.623244501733762 0.611485635479377 1 1
0.395517603858831 0.389363900617782 1 1
0.500260500575049 0.491206491673037 1 1
0.427106968534539 0.419669436801751 1 1
0.498018970821907 0.489081525852923 1 1
0.423836589741984 0.415665599912495 1 1
0.86233676392663 0.846635774659492 0 0
0.490771435075867 0.482338151277154 1 1
0.565267911165693 0.555019660718078 1 1
0.437040204251964 0.428213064631053 1 1
0.593424142789068 0.582411138662221 1 1
0.58871822720603 0.578308123836413 1 1
0.471149034647998 0.462478578131787 1 1
0.703092530523051 0.689951448942843 1 1
0.632029326327609 0.620496506749456 1 1
0.599481637868021 0.587226589258547 1 1
0.766876424998491 0.751850144543964 0 0
0.45966681731071 0.450151498175451 1 1
0.611047900722602 0.600138447057526 1 1
0.70131965679099 0.688551947053692 1 1
0.438092165607799 0.430151636490628 1 1
0.548995405751213 0.538672739341548 1 1
0.54754855759104 0.537331833504511 1 1
0.476251420954414 0.468079882101696 1 1
0.469401522403428 0.460537378251894 1 1
0.76679534835379 0.751086436042743 0 0
0.725643535067349 0.71260846517846 0 0
0.42843251154732 0.421172245187455 1 1
0.45893079845753 0.450495862101973 1 1
0.534735941850285 0.525606945020218 1 1
0.533142480847965 0.523299324375102 1 1
0.459516011985085 0.451391334896738 1 1
0.526937438546735 0.516801587402797 1 1
0.425597575857345 0.417428516182155 1 1
0.23835244724038 0.233625880869294 0 0
0.561593730389436 0.550421227841421 1 1
0.452018340904571 0.443149509121635 1 1
0.500159962711194 0.489225191091194 1 1
0.278492148704728 0.273379517136578 0 0
0.463370306096331 0.455039661903155 1 1
0.646717751537749 0.634651360606356 1 1
0.722512013218404 0.707400818561975 1 1
0.506638983228251 0.497586498105552 1 1
0.468121589854179 0.45905186301334 1 1
0.588346394666617 0.577280344448371 1 1
0.58188353662742 0.570573115825397 1 1
0.475879626988383 0.46750582812258 1 1
0.53582053396249 0.525536579135798 1 1
0.372390606554261 0.365121099269517 1 1
0.612352992046794 0.600805858988918 1 1
0.445361855096361 0.437098927514352 1 1
0.548350565541661 0.537764704528959 1 1
0.396526693030568 0.389067368984017 1 1
0.495677923636625 0.487304385541611 1 1
0.416810755561149 0.408863590719395 1 1
0.315444749405225 0.309213313675762 1 1
0.45829544680074 0.449690996075562 1 1
0.45658210507723 0.448349481914081 1 1
0.454192324937643 0.446629785627817 1 1
0.437418449112665 0.428726934133953 1 1
0.382595472421642 0.37533767286641 1 1
0.550241575202729 0.540271878445969 1 1
0.574999521411213 0.565054395291573 1 1
0.476102134206346 0.46857137985097 1 1
0.440537378239466 0.43220437308141 1 1
0.624757113229856 0.612316526558128 1 1
0.332138260727196 0.325238276716689 1 1
0.526154799215934 0.515223352900986 1 1
0.457796736447466 0.44958698295377 1 1
0.362145626836893 0.354652271093362 1 1
0.588827058734339 0.578486192094058 1 1
0.319412809883158 0.314011245466489 1 1
0.561387462237714 0.550971126798253 1 1
0.608478254650336 0.597056389468129 1 1
0.446133918826973 0.437594011574483 1 1
0.660360962686953 0.648339248465563 1 1
0.576458968430141 0.565527307696164 1 1
0.449439575734184 0.44070583574127 1 1
0.553449745441361 0.543483161354665 1 1
0.380443677299086 0.374122786520877 1 1
0.476158946021418 0.466875541903109 1 1
0.579357452707921 0.568667441385818 1 1
0.437132235543545 0.428811736108984 1 1
0.371849117481264 0.365244506458612 1 1
0.52400119999737 0.514885046260506 1 1
0.398294295569922 0.390827865321528 1 1
0.634359163136945 0.623549528466352 1 1
0.730584953222397 0.717061047438547 1 1
0.466258750150489 0.457793418077461 1 1
0.43062770425428 0.422988996885138 1 1
0.600421377117925 0.589468375283087 1 1
0.467022336133945 0.45962724956383 1 1
0.334900595148231 0.328422511084698 1 1
0.542710877142598 0.532787239074925 1 1
0.529288466301588 0.518804728013462 1 1
0.374909282041426 0.36825276371997 1 1
0.644202865420477 0.632615681616505 1 1
0.431890468416215 0.424212784192323 1 1
0.479068843042899 0.470535488520188 1 1
0.643926640596983 0.632280970777143 1 1
0.614088920220488 0.603292328614491 1 1
0.39602498798348 0.389186183415476 1 1
0.649872914343645 0.637761906951436 1 1
0.379429248607616 0.370971733569051 1 1
0.41620792317842 0.40806970992114 1 1
0.556599713076901 0.545772621089096 1 1
0.484287772953657 0.474278252653378 1 1
0.465316327094309 0.455460409263458 1 1
0.365115090888603 0.356766182147817 1 1
0.580330169858363 0.568580475831607 1 1
0.526184204400211 0.516460965851631 1 1
0.591641052788895 0.581157923433143 1 1
0.578580536240052 0.568304882542844 1 1
0.668518530902252 0.65504011108831 1 1
0.465121672450627 0.456905190701568 1 1
0.500993556774653 0.491907906657128 1 1
0.356992656178136 0.350138136052553 1 1
0.355302183324012 0.348933880137982 1 1
0.448348674004414 0.438325657151962 1 1
0.429365099634254 0.421386746496711 1 1
0.661232362100671 0.648910450495998 1 1
0.341791081661753 0.334920918956526 1 1
0.423795758603015 0.41621056867554 1 1
0.36375941761252 0.357185887514885 1 1
0.29699839279988 0.291255186583669 0 0
0.667731942875873 0.654517985513374 1 1
0.64124283711473 0.628365326410418 1 1
0.612062621281478 0.601130047268098 1 1
0.294622942867341 0.289571951252893 0 0
0.373385524044476 0.366919176164849 1 1
0.41803462093921 0.410165476781453 1 1
0.685071088126668 0.673031621951856 1 1
0.510004201939333 0.501670639343902 1 1
0.646743447421965 0.635061526939286 1 1
0.380465931212191 0.374008635659627 1 1
0.36626566971054 0.358960015913389 1 1
0.464675971246305 0.454588821712807 1 1
0.489476616936821 0.480560717308451 1 1
0.473852755080789 0.465532317468576 1 1
0.496516769296127 0.4882817911955 1 1
0.59097585517942 0.579340272250623 1 1
0.64242880799146 0.631601493730759 1 1
0.506945416867259 0.495914385138988 1 1
0.500145432574993 0.491451147447801 1 1
0.429539606642322 0.422292537544065 1 1
0.393689021254997 0.386200908445953 1 1
0.48761350627949 0.478313483315184 1 1
0.541591207693007 0.531095543568163 1 1
0.344557277523209 0.339351284145102 1 1
0.54024832168969 0.529915361584282 1 1
0.690312972476133 0.677084952918265 1 1
0.601611103452805 0.590122341617383 1 1
0.372088355269541 0.366187719771999 1 1
0.599387765577073 0.58769376522925 1 1
0.431228460599204 0.423561364102747 1 1
0.486508200266425 0.478446394254244 1 1
0.309934743132769 0.304157836625392 1 0
0.563371941479573 0.554030763985206 1 1
0.781854619098978 0.767582194427073 0 0
0.478523810929651 0.469858630049532 1 1
0.576797523353137 0.565014354092493 1 1
0.501447319257125 0.49290809132599 1 1
0.419161199247694 0.411735013622267 1 1
0.605625255649243 0.595037418489181 1 1
0.404255589519725 0.396609940120935 1 1
0.601455812105238 0.58859342759555 1 1
0.355560367704853 0.349034862857937 1 1
0.541297756034929 0.531732017097032 1 1
0.323033910367187 0.317281526933459 1 1
0.350279032432992 0.34412269881459 1 1
0.49211452658243 0.484234656207262 1 1
0.688222231903383 0.674906127275995 1 1
0.663049870036465 0.64997918477131 1 1
0.446824453632355 0.438535154864554 1 1
0.491873074909566 0.482160594797156 1 1
0.502945351970551 0.494282500319617 1 1
0.392050113771393 0.384817333457513 1 1
0.620791138958201 0.609301246051195 1 1
0.489436266774259 0.480792705550168 1 1
0.611066962404479 0.599749293034063 1 1
0.576755478815089 0.565271685620985 1 1
0.420213537454714 0.413016188133911 1 1
0.321881962512752 0.314956447787555 1 1
0.486328756745151 0.477193136189887 1 1
0.46361760240317 0.455270574967243 1 1
0.536745392048518 0.527066351178033 1 1
0.415798362538255 0.407608648418399 1 1
0.343610272595442 0.33765254797642 1 1
0.543481315471955 0.533331922802219 1 1
0.601798093027025 0.591195537980104 1 1
0.472700451664923 0.464080393280421 1 1
0.546487513294033 0.53718039126119 1 1
0.589419774996809 0.57868895136462 1 1
0.619660494536042 0.607911344889069 1 1
0.562333863874191 0.552060581267999 1 1
0.534428953114375 0.524600460900326 1 1
0.525604340355859 0.515047936433038 1 1
0.559932852077027 0.550006582282906 1 1
0.429527761312956 0.421270642391574 1 1
0.512276700938938 0.503043434043204 1 1
0.557419610948386 0.546885806041611 1 1
0.81020450252247 0.794894208272053 0 0
0.580774424004267 0.570483893355377 1 1
0.572476007945201 0.56272244619928 1 1
0.357663681158605 0.351883710611408 1 1
0.437760475825062 0.429485076793212 1 1
0.513470313196745 0.504140142747798 1 1
0.294759723352151 0.289360036857026 1 1
0.531661219001465 0.521398471252502 1 1
0.359762597813698 0.352082586564382 1 1
0.613603923186046 0.600667240857189 1 1
0.426187935014449 0.418956981046545 1 1
0.470007847955273 0.462069271281518 1 1
0.367572412956849 0.361128222763915 1 1
0.677289529409667 0.663341939969426 1 1
0.26920122364954 0.265384685630652 1 0
0.400931447656129 0.393264237907261 1 1
0.454316789604049 0.446304097621233 1 1
0.614927927683356 0.603611978531807 1 1
0.548773113511422 0.537896639458553 1 1
0.482895676967113 0.474078436917975 1 1
0.555326723374554 0.544761881049318 1 1
0.610684635439183 0.599737142318864 1 1
0.590879464290543 0.580148130138966 1 1
0.479439882641912 0.47063753764336 1 1
0.500975502527687 0.491726865621411 1 1
0.433863006220709 0.425213070183541 1 1
0.301374864706684 0.296359791028768 1 1
0.473192480065781 0.464363289599986 1 1
0.34152043226529 0.335232954790047 1 1
0.46370009949906 0.454527116996535 1 1
0.53622889993908 0.526384674797659 1 1
0.430971519277934 0.422198944527126 1 1
0.478700347197151 0.47083527787001 1 1
0.555840991692068 0.545218745535452 1 1
0.44556934565116 0.436308879457481 1 1
0.449389622360816 0.44170789923927 1 1
0.41623039430314 0.408263049459716 1 1
0.351601120274772 0.345724040914337 1 1
0.730139640148594 0.71498629251536 0 1
0.496701225814999 0.486594380029471 1 1
0.524974695022032 0.51366422803942 1 1
0.389077179772791 0.380324964383404 1 1
0.504596544541879 0.495468013405706 1 1
0.550217147878708 0.54041969259106 1 1
0.539703202949622 0.529560621215669 1 1
0.465401366335744 0.456635872491644 1 1
0.747921249160252 0.732896142295906 0 0
0.453419466863716 0.445612091774032 1 1
0.393867416657825 0.38637848174685 1 1
0.498827668393409 0.488945656285238 1 1
0.473871175087456 0.465104968709168 1 1
0.455938395700522 0.446536112489531 1 1
0.46248317178736 0.453635364299938 1 1
0.634841558328361 0.623818552732673 1 1
0.559351309553186 0.549374380387428 1 1
0.620647344918764 0.607311802756857 1 1
0.66068205213748 0.649921061842769 1 1
0.595748299204604 0.584254091903577 1 1
0.440528185951851 0.432389168011683 1 1
0.458773997363238 0.450008720853434 1 1
0.549425933673723 0.539268216364581 1 1
0.551951389518406 0.541004899480224 1 1
0.53533408983646 0.525192040321644 1 1
0.324276754884125 0.318385961734652 1 1
0.399388994440115 0.390725743540697 1 1
0.397539719217244 0.390364787530821 1 1
0.547926710044542 0.537827296861531 1 1
0.521689253498313 0.511546790747169 1 1
0.528361034585029 0.519019728518748 1 1
0.516258256787888 0.506605689280683 1 1
0.525998651707064 0.515505783678421 1 1
0.59925761978853 0.58758059044201 1 1
0.600714161021317 0.587898645063207 1 1
0.404837880203502 0.396578920968422 1 1
0.656747369052496 0.644980260511656 1 1
0.427212405486267 0.418320652285704 1 1
0.752322997589158 0.738540340090249 0 0
0.429918093366233 0.421909474042816 1 1
0.410294430964348 0.402102453025213 1 1
0.570741138583743 0.559702366641284 1 1
0.608426192412755 0.595967008271113 1 1
0.565152521387537 0.554335297903193 1 1
0.314505910115722 0.308972118407511 1 1
0.514967590220684 0.506098267371129 1 1
0.395190882285239 0.387638671565662 1 1
0.589416394884487 0.578342789279894 1 1
0.447773509783194 0.439784578918632 1 1
0.489677916924646 0.48084259247066 1 1
0.577427365699132 0.566770568266748 1 1
0.33016746987687 0.324060402216291 1 1
0.56070600796755 0.550628054545386 1 1
0.58001901718627 0.568742701801731 1 1
0.525113244397238 0.514217205588402 1 1
0.433714371112285 0.425277574788518 1 1
0.599192142357206 0.587837639708809 1 1
0.582181848311779 0.570306377076218 1 1
0.409195716017858 0.401032113505561 1 1
0.650029636538833 0.637722253158561 1 1
0.614690856511647 0.603319781149417 1 1
0.510465103284013 0.499833258360426 1 1
0.528827681437797 0.518908754681317 1 1
0.720991662538196 0.707959112246123 1 1
0.592613592862432 0.581224315973406 1 1
0.604567372495138 0.594041404560209 1 1
0.389111580701762 0.382386075221723 1 1
0.543989729502876 0.534318724004102 1 1
0.611834369964994 0.600889682205332 1 1
0.541346440382678 0.531409824986616 1 1
0.595461860615723 0.584338251762293 1 1
0.520804265663638 0.510354073841962 1 1
0.377850534488644 0.371207995221805 1 1
0.392450711632785 0.385105796279702 1 1
0.231621663993013 0.227418598552795 0 0
0.57620602073326 0.564657006132214 1 1
0.633744135972932 0.621010563874725 1 1
0.664251365381889 0.652143188390068 1 1
0.36997921307217 0.363251005053648 1 1
0.762110455705961 0.747486485830432 0 0
0.410904117185713 0.402878462484685 1 1
0.478671625723612 0.470325387171884 1 1
0.537997577081203 0.52788484260983 1 1
0.479445578560824 0.470747910946533 1 1
0.425701654353463 0.417321136093618 1 1
0.555276003687953 0.544019854856939 1 1
0.59345488186778 0.582266413962379 1 1
0.642262561002417 0.629932997413846 1 1
0.332666429420486 0.32653612358193 1 1
0.46877195650905 0.459623539371963 1 1
0.664590841378636 0.652389274166369 1 1
0.436333762530373 0.428092788572555 1 1
0.673666902166947 0.659362967281206 1 1
0.63686317971993 0.623963616928813 1 1
0.284749621649671 0.279103651156846 1 0
0.607869127978885 0.597111458242375 1 1
0.471515395424218 0.463132017883792 1 1
0.543561323783195 0.533395815570086 1 1
0.60959108489052 0.597896427382279 1 1
0.525080871519955 0.514980165241371 1 1
0.398475258720854 0.391068301442191 1 1
0.618869301555519 0.607363306802982 1 1
0.497500339818318 0.487708449391436 1 1
0.407472384197148 0.400239461839198 1 1
0.365136056450793 0.358814598551934 1 1
0.536220587589648 0.526412020998928 1 1
0.563269568088 0.554203008680438 1 1
0.518110517216498 0.508878692850586 1 1
0.531082908203404 0.520391873453953 1 1
0.500394876057758 0.491330141069615 1 1
0.411009021393809 0.403496789456842 1 1
0.509468003193632 0.500913703485137 1 1
0.607579603677506 0.597096145832685 1 1
0.327339271106598 0.321151390418887 1 1
0.74755050451266 0.733776643073142 0 1
0.500970030737769 0.490945841289035 1 1
0.742317816518841 0.728127920008184 0 0
0.437409568322485 0.42850153153872 1 1
0.565101408733971 0.555287017093906 1 1
0.696385089219417 0.683270225351036 1 1
0.545658596374861 0.535304697610105 1 1
0.417710490183656 0.410113546405866 1 1
0.392357056854164 0.383729815129656 1 1
0.496966204154257 0.486652515953217 1 1
0.436706558121467 0.428893249548155 1 1
0.439588221879057 0.431190636900614 1 1
0.609282360497651 0.597606119973944 1 1
0.564388933412535 0.553398931446446 1 1
0.506830878446139 0.498058214443315 1 1
0.512043435216482 0.502978710836952 1 1
0.599254122430857 0.588814345595518 1 1
0.372421215928182 0.366800020478498 1 1
0.46280082575434 0.454252560457043 1 1
0.43338461731294 0.425730792793743 1 1
0.316667959599901 0.312098911318817 1 1
0.493088276121988 0.484512322170937 1 1
0.477499959321396 0.46909822595751 1 1
0.527635049687969 0.51769672558385 1 1
0.409384702280689 0.401187256445177 1 1
0.57787695626919 0.566257659395173 1 1
0.586500905546224 0.575412072216611 1 1
0.477053306759625 0.468726266353783 1 1
0.316511813867902 0.310425203254993 1 1
0.612624171817427 0.600967507447612 1 1
0.425185705563761 0.417768443562341 1 1
0.644413325057061 0.632752942649371 1 1
0.400397528829939 0.393147539646416 1 1
0.568347884836751 0.557560501718948 1 1
0.45726829242215 0.449021537250529 1 1
0.552419093841716 0.543155830943483 1 1
0.442388772786637 0.434334180377559 1 1
0.562912166153012 0.55275022987278 1 1
0.372062711998051 0.36528414166415 1 1
0.478353919611671 0.469557374997563 1 1
0.533575875452709 0.522733316621522 1 1
0.444672753933965 0.437497912572333 1 1
0.493503456872241 0.483482325016706 1 1
0.617592407913539 0.605865890441765 1 1
0.521196233152089 0.511651820449338 1 1
0.387111431190215 0.379861223849179 1 1
0.643968846317207 0.632665087196912 1 1
0.591114066052593 0.579840686357581 1 1
0.294218313706991 0.289796693013106 0 0
0.609640041109849 0.598472722560074 1 1
0.418494684328108 0.410905643688379 1 1
0.503234968321238 0.493504572731997 1 1
0.301523759762564 0.295597764051488 1 0
0.587592247007896 0.576718788725594 1 1
0.552201152381226 0.541411120278251 1 1
0.592851213464759 0.581351366900734 1 1
0.640500059513551 0.628171354549104 1 1
0.522237085633707 0.512085737693486 1 1
0.536890517291392 0.527476096849041 1 1
0.52689783858834 0.517256760297517 1 1
0.554272114145332 0.543625341989691 1 1
0.501640938647241 0.492434546072015 1 1
0.444151108345943 0.435790943798369 1 1
0.426815767435323 0.418321263324596 1 1
0.561952443894719 0.552215638882439 1 1
0.638383154094958 0.625502275941204 1 1
0.434708254624044 0.425971913139958 1 1
0.446143803358742 0.438482632083804 1 1
0.523456502144986 0.514024417746927 1 1
0.78094973119164 0.766634724469777 0 0
0.619870593693232 0.607680669980104 1 1
0.420485328370936 0.411677698114703 1 1
0.334579508965949 0.327911195989136 1 1
0.530301676390327 0.520259844820118 1 1
0.694784220669624 0.682169807746611 1 1
0.626267739470855 0.613725305168424 1 1
0.410378712141066 0.402482700759725 1 1
0.473166766353226 0.464625174753363 1 1
0.435706014109259 0.42733450346269 1 1
0.53902557667377 0.530272671325929 1 1
0.497741497044827 0.489197256391147 1 1
0.517851757056635 0.50934656960536 1 1
0.411436356085624 0.403550530425997 1 1
0.622561186977084 0.610945053481982 1 1
0.293726848032777 0.28905717835328 1 1
0.486616772887364 0.477630488907076 1 1
0.488645300470529 0.48037048260767 1 1
0.452176800233364 0.443865399695205 1 1
0.490080832399236 0.482195390638464 1 1
0.540794685103827 0.529601216297669 1 1
0.405597189987146 0.398672010838919 1 1
0.445291230206687 0.437192197803701 1 1
0.69116392362003 0.678752609582381 1 1
0.462364767841289 0.453782869127595 1 1
0.667658652134362 0.654030927557584 1 1
0.389621192498661 0.382760707537278 1 1
0.411561866694844 0.404715810530288 1 1
0.673637459784693 0.659690231703672 1 1
0.570533897156045 0.559336220394818 1 1
0.4386876928482 0.430915120736603 1 1
0.473005292008684 0.464447091477932 1 1
0.534794781242103 0.52540237129632 1 1
0.446634984917428 0.437123403339445 1 1
0.49187988671503 0.482894507906224 1 1
0.474054461548361 0.46473570635206 1 1
0.505835727684834 0.49590430757997 1 1
0.53419190162185 0.523009781906692 1 1
0.448222833561169 0.440288845509827 1 1
0.324845559995187 0.318760973190611 1 1
0.464570832348716 0.455644868388922 1 1
0.601340027416529 0.589461422140392 1 1
0.474854282629866 0.466153979213662 1 1
0.553142934940781 0.543957144191384 1 1
0.513966580427509 0.504573753618071 1 1
0.474563655183566 0.46597807241675 1 1
0.349989680332767 0.343434089329851 1 1
0.387430844572955 0.380676476894249 1 1
0.449209281892008 0.440005769222529 1 1
0.617271390004856 0.605569067143684 1 1
0.505398533754678 0.496278644310128 1 1
0.73652832199517 0.723266696835135 1 1
0.513525329261122 0.503906867669018 1 1
0.298631849100758 0.293058543507805 1 1
0.326702155925717 0.320531150329162 1 1
0.499258599458722 0.490307144181036 1 1
0.310064024205477 0.303689780974758 1 1
0.427882415035057 0.419964315195529 1 1
0.340531902591326 0.334773413659611 1 1
0.500433806781469 0.492127961125291 1 1
0.505015487701019 0.494770756528655 1 1
0.33234158118552 0.325377937997356 1 1
0.62140001502944 0.609695687851409 1 1
0.755874412210969 0.741550065059094 1 1
0.590562869004987 0.579991289119523 1 1
0.540262978119455 0.530520443271075 1 1
0.519553590444868 0.51014456266017 1 1
0.443648897281792 0.4354611919086 1 1
0.345339072427086 0.338041105192859 1 1
0.644304728815863 0.632934642643228 1 1
0.588694638703729 0.577741982654339 1 1
0.322173845912111 0.315501166131235 1 1
0.552563955713121 0.541423178161418 1 1
0.436936408667832 0.429826431719722 1 1
0.369866612223313 0.362843589289704 1 1
0.636720203741445 0.625854125483564 1 1
0.444965411491493 0.436282027851784 1 1
0.481752610635379 0.472586020020814 1 1
0.591690822737989 0.580629703556515 1 1
0.416004419759985 0.406550930437377 1 1
0.548757760898121 0.539021705739989 1 1
0.412799875172498 0.404761432101261 1 1
0.429258142264428 0.420789675176776 1 1
0.587865184796115 0.576335885286332 1 1
0.428957107469811 0.420611715629598 1 1
0.551229085126286 0.540541076143034 1 1
0.47782738076657 0.468992296846909 1 1
0.434255061019587 0.425971005419998 1 1
0.495453459146481 0.486288889724967 1 1
0.664928239068013 0.653389831066862 1 1
0.575703896374749 0.564411316907928 1 1
0.424944946449778 0.417648074324428 1 1
0.399670036566022 0.392207420462108 1 1
0.520535895552118 0.511671699052529 1 1
0.42954434120895 0.420765969259327 1 1
0.553690683949665 0.544006215080881 1 1
0.448581508337105 0.44092413765488 1 1
0.396106016987014 0.388516279932806 1 1
0.493878453012425 0.484957969568928 1 1
0.402802646125712 0.395897024878821 1 1
0.576393605608318 0.565145321166105 1 1
0.617508711304446 0.606070699604102 1 1
0.370854898487989 0.363751946305571 1 1
0.515631543648921 0.505812918962008 1 1
0.562244117597583 0.549526168215453 1 1
0.515893198796661 0.50546873494001 1 1
0.559899517417976 0.549650203508107 1 1
0.471428694007474 0.462762859646019 1 1
0.427103656869732 0.419719928874943 1 1
0.521606887152604 0.512568343351365 1 1
0.477711585719636 0.469488117656795 1 1
0.550152788058957 0.539795684787173 1 1
0.464336736976511 0.456237316608692 1 1
0.625202265215687 0.613897972714891 1 1
0.381357839636926 0.374180636693282 1 1
0.615659816641785 0.603817981714697 1 1
0.574488165554692 0.563721453931842 1 1
0.395291263655908 0.388621915966276 1 1
0.35568712897409 0.348783654745172 1 1
0.670747026810087 0.65713659509172 1 1
0.403676550976593 0.396530500229259 1 1
0.557036210504964 0.545989342267451 1 1
0.53684126193683 0.527551664309475 1 1
0.270459679630908 0.265358863262849 0 0
0.640482432717877 0.628577527617487 1 1
0.394106790280661 0.386580135382472 1 1
0.540039224161898 0.528841497594034 1 1
0.491590376920885 0.482262422581953 1 1
0.467754103349663 0.459505338275639 1 1
0.491460609641751 0.481546801094859 1 1
0.328125113777379 0.321673620777749 1 1
0.707909880417609 0.694860866492539 1 1
0.488925999200512 0.479785109112733 1 1
0.527811500084042 0.517816693327732 1 1
0.27176532085594 0.266831046274953 0 0
0.667255465398187 0.654795538075555 1 1
0.515405087144095 0.505678596294281 1 1
0.611676961604943 0.6003094420281 1 1
0.473051249762067 0.463473307114911 1 1
0.428197511600257 0.42010003466928 1 1
0.620426825867007 0.608286603878557 1 1
0.489822825258932 0.480716223523153 1 1
0.328930162729014 0.323550970063876 1 1
0.48373049030135 0.475537107501108 1 1
0.576978195512639 0.566041429250942 1 1
0.54565313580044 0.535262658584267 1 1
0.451604674722326 0.443037723211865 1 1
0.506433732885374 0.497836734891473 1 1
0.615741892563522 0.60493388367563 1 1
0.430034120319188 0.421226860718658 1 1
0.494486814689171 0.486278171119122 1 1
0.415625641761464 0.408571944735411 1 1
0.506483843860071 0.497007350423804 1 1
0.522302008816404 0.513401012377047 1 1
0.608972079333589 0.598462747595545 1 1
0.406022716804954 0.397825504312282 1 1
0.4109837944712 0.404405879274312 1 1
0.42805439334761 0.42014380026213 1 1
0.707230314578048 0.69285468611604 1 1
0.279421689463131 0.273876131711027 0 0
0.498634480008663 0.490184580276271 1 1
0.457882472276841 0.44965567139429 1 1
0.556003760902999 0.545038001285332 1 1
0.585961213600122 0.574181466869298 1 1
0.386582833122915 0.379319283137121 1 1
0.437107457867251 0.429112808309679 1 1
0.466475927317665 0.458725901722402 1 1
0.378023637176723 0.370952861208166 1 1
0.598990033713156 0.587263925886169 1 1
0.551903736404774 0.541084359580393 1 1
0.511190186123304 0.50229914176336 1 1
0.450478270714151 0.443211259089612 1 1
0.637844083372232 0.626262098861931 1 1
0.528113612439097 0.518008945530698 1 1
0.807101481791223 0.793003482041576 0 0
0.538031524683267 0.527950712409358 1 1
0.678554128990225 0.665710870291113 1 1
0.587832615539131 0.575403893084146 1 1
0.599465396955946 0.588769589156392 1 1
0.463982632007652 0.456106020336864 1 1
0.489646032687543 0.479557159544946 1 1
0.629878587858299 0.619245884788749 1 1
0.493585773118723 0.484761763803845 1 1
0.435749604116465 0.42718708265089 1 1
0.523463943988402 0.513571863453518 1 1
0.589517941945714 0.578461593882766 1 1
0.426450250324332 0.419541247159884 1 1
0.517257900369579 0.509023791981609 1 1
0.392761749600893 0.385857637549628 1 1
0.385408464843531 0.378391987671721 1 1
0.652805118568435 0.641001676840582 1 1
0.648866681336256 0.637045766433231 1 1
0.470179819333023 0.462366260579897 1 1
0.492636569729069 0.48464970254596 1 1
0.485227393698203 0.475925081053298 1 1
0.381731158390575 0.375127532957044 1 1
0.395480968894666 0.387221958235265 1 1
0.439777884690536 0.432591187206614 1 1
0.616215427818433 0.604975135608784 1 1
0.291001558925419 0.286301530604534 1 1
0.331488274715996 0.325374134564516 1 1
0.529161729536867 0.520386787141936 1 1
0.653650365896077 0.641593615974415 1 1
0.607936757405827 0.596194282069484 1 1
0.514237947180294 0.50402394957519 1 1
0.569586159998384 0.559028481773354 1 1
0.383564319632116 0.377113731951158 1 1
0.667802606437921 0.656622191422334 1 1
0.712365501463884 0.700528209586115 0 0
0.375926884555419 0.368978520253969 1 1
0.695331165686997 0.681728473182931 1 1
0.322301380437881 0.316812132148998 1 1
0.375805342317994 0.368765414610015 1 1
0.509247000305874 0.499925576842202 1 1
0.309269125167056 0.303862927993104 1 0
0.624193970997441 0.611777755979409 1 1
0.400201750890674 0.393450006576668 1 1
0.649065159966973 0.637689005042611 1 1
0.554752594499308 0.544967481156743 1 1
0.490796669081798 0.4815030312157 1 1
0.515603228655738 0.506282980353887 1 1
0.488957490933159 0.480128665622529 1 1
0.361586127184119 0.355323234017633 1 1
0.537876636018652 0.528181589301704 1 1
0.631557760330753 0.620035921805092 1 1
0.526927598082589 0.517648252975395 1 1
0.457610393575828 0.44957167797464 1 1
0.416833282727774 0.409758247594025 1 1
0.284241380835099 0.278003284133077 1 0
0.602811778393272 0.591574010352504 1 1
0.476128510823158 0.467278557620532 1 1
0.559607884144993 0.549032771340042 1 1
0.387356663441237 0.379261383923338 1 1
0.37835303844706 0.37150497126739 1 1
0.574582748823256 0.563378249770775 1 1
0.625357405190226 0.615064383118587 1 1
0.391527557355114 0.38485326000746 1 1
0.421912862233653 0.414080686040475 1 1
0.551459073984016 0.541561111988132 1 1
0.456753915848194 0.448368397319306 1 1
0.437611944206645 0.430219083215279 1 1
0.438823176665222 0.430487156797669 1 1
0.63894992098964 0.626667472661355 1 1
0.431529885173582 0.423829982120891 1 1
0.468661360733416 0.460766647669634 1 1
0.503006456548529 0.49403290402811 1 1
0.655842827179506 0.642680492200772 1 1
0.285093070567069 0.279530115887309 0 0
0.485492140949021 0.476076526183071 1 1
0.333834430539897 0.327792651505028 1 1
0.514376767755992 0.504606157430691 1 1
0.537400822182054 0.527408846717541 1 1
0.554122507169455 0.544355382339584 1 1
0.45811229263594 0.448989821448297 1 1
0.536084418377986 0.526301063050848 1 1
0.443890132828358 0.435603268014043 1 1
0.443290878392291 0.43468991264358 1 1
0.460155915639172 0.451236865047487 1 1
0.411364314558455 0.403321130189032 1 1
0.501804237655648 0.492091882071191 1 1
0.634778107375893 0.623513660656547 1 1
0.412910304415748 0.405368124641187 1 1
0.456874691657643 0.447700351700757 1 1
0.297697688124511 0.292568536855288 0 0
0.569605730877615 0.560558214275736 1 1
0.505367902571466 0.495235328760663 1 1
0.452435358922153 0.444035242412703 1 1
0.663638487521419 0.652383208163638 1 1
0.520512200348819 0.510903768940458 1 1
0.490744560306873 0.481497359717175 1 1
0.542452866891344 0.532354247016673 1 1
0.440687685438898 0.432423314559211 1 1
0.525880180026054 0.516485041990856 1 1
0.351171096750328 0.343828610290212 1 1
0.54041207024741 0.530218153467595 1 1
0.384633031605778 0.37681323618354 1 1
0.512203162081319 0.502882249858134 1 1
0.42287138848413 0.414138552929387 1 1
0.4346260600355 0.426304096871699 1 1
0.456790708301063 0.447528100098512 1 1
0.585510103227223 0.574394929021393 1 1
0.508092652902964 0.499346480186571 1 1
0.579216830345249 0.568978169852665 1 1
0.60545295427763 0.594123946989342 1 1
0.47896007953996 0.469563100922301 1 1
0.49760549783438 0.486989097044229 1 1
0.464446673597729 0.456179380952641 1 1
0.432686877988371 0.425210757143444 1 1
0.651076709393837 0.639006794734397 1 1
0.454208456181372 0.44440277419447 1 1
0.523369368545878 0.513246349186401 1 1
0.502921503047997 0.494134652045566 1 1
0.324482264889865 0.317920879310996 1 1
0.5331823401043 0.522909271337419 1 1
0.426219214768748 0.416002403455923 1 1
0.663063953966566 0.650822099190387 1 1
0.510499011957435 0.50130414360075 1 1
0.498090702032056 0.488280886630366 1 1
0.407749483092905 0.400948898665063 1 1
0.402314345868982 0.394756478236928 1 1
0.484336778861111 0.475223073426016 1 1
0.553724694525567 0.542852033968388 1 1
0.560931810837896 0.551407739771269 1 1
0.475326084964847 0.467026244630508 1 1
0.288812253500873 0.28308522260252 0 0
0.463698189362841 0.454898474815155 1 1
0.527000392475155 0.516476660554392 1 1
0.640664281777009 0.628766124501488 1 1
0.564673306590376 0.554690421559256 1 1
0.403857324569837 0.396504787393487 1 1
0.727534593076892 0.713685521456542 1 1
0.635068874595656 0.623213845385338 1 1
0.513547734325326 0.504035953978462 1 1
0.441563236174462 0.433262164313979 1 1
0.393699169926209 0.386845594151401 1 1
0.451644012269921 0.443650670414947 1 1
0.317343770449713 0.311418678490396 1 1
0.491132318815014 0.481857791689246 1 1
0.558505568426855 0.548984255624716 1 1
0.464932981682716 0.456163881721313 1 1
0.460014645410924 0.451003064128505 1 1
0.393108578522798 0.385962208913409 1 1
0.467499792583158 0.458080356019423 1 1
0.449978400084046 0.440594305497467 1 1
0.549177432099605 0.539231862835531 1 1
0.554389500295122 0.544931975644309 1 1
0.712447438651777 0.699495056374616 1 1
0.706726533817603 0.693313684904083 0 1
0.367961594260611 0.36147373288682 1 1
0.441053530798385 0.433365583711492 1 1
0.300688840439162 0.294539837176284 1 0
0.477580016705907 0.468175996439429 1 1
0.421197997477621 0.414177959791714 1 1
0.519137178753429 0.508250150744618 1 1
0.585496283540143 0.575213205236753 1 1
0.443784125227845 0.435354686038324 1 1
0.341422070149747 0.335534353696831 1 1
0.414107125441311 0.406687636339159 1 1
0.388885500327112 0.380638217471087 1 1
0.68802931470379 0.674778315527416 1 1
0.582970686263036 0.572243349316909 1 1
0.45398857855062 0.446246499716941 1 1
0.476096150386242 0.466781569862757 1 1
0.585444125594742 0.574742053615431 1 1
0.464621005179335 0.456528785478222 1 1
0.720617161514632 0.707803931135734 0 0
0.504256744530393 0.494552527835464 1 1
0.552868342673432 0.542942223069715 1 1
0.544168674819231 0.534063855156693 1 1
0.505193935517372 0.495607592821543 1 1
0.441183604854424 0.433200028076489 1 1
0.564943106224707 0.553641100291194 1 1
0.517722464564349 0.506823872619502 1 1
0.441482126467285 0.432943851522597 1 1
0.546198993650573 0.53505212742719 1 1
0.474450967164923 0.465457751609657 1 1
0.350111390214745 0.344095787431323 1 1
0.53451422210217 0.524553512305021 1 1
0.459595000964938 0.450709995691216 1 1
0.482463483945271 0.472734562048575 1 1
0.596157339493154 0.584369617553637 1 1
0.520955498533361 0.512046389300912 1 1
0.475720399162481 0.467477420498738 1 1
0.351996562254674 0.345712435515049 1 1
0.529609446404224 0.518373228112757 1 1
0.518344018160425 0.50830617544175 1 1
0.412429786193833 0.40474102189517 1 1
0.278387608624219 0.273071855236039 0 0
0.359067573431259 0.352280966672805 1 1
0.46295655796971 0.455254206513651 1 1
0.499023115725293 0.488872275255468 1 1
0.43688800873918 0.429012154375044 1 1
0.330226778481364 0.324434604304871 1 1
0.452845378617957 0.444838201793113 1 1
0.560766146947095 0.550654314151456 1 1
0.466654283191013 0.458273971633095 1 1
0.446762885201079 0.438343391372004 1 1
0.511264729903864 0.501490163943131 1 1
0.506522348243474 0.497719966568104 1 1
0.462044341152489 0.451896497472622 1 1
0.616877838004739 0.605446126743493 1 1
0.527108341404158 0.516454578773042 1 1
0.400644198204935 0.393445987371265 1 1
0.543223034028849 0.533865255664105 1 1
0.309078013078695 0.303337038422494 1 1
0.142660645918069 0.139735828236854 0 0
0.357290775941395 0.351899329749376 1 1
0.560175701215532 0.549440940798008 1 1
0.588026091201619 0.577532534017598 1 1
0.411899598678167 0.40419355155825 1 1
0.407946263844534 0.400145485382388 1 1
0.468036186432432 0.458980080550538 1 1
0.493252354667423 0.484220928279288 1 1
0.62927109802179 0.617586252197057 1 1
0.417208925648141 0.410130386742493 1 1
0.457185135933203 0.448414828539811 1 1
0.382302070487061 0.376231945610417 1 1
0.403741585368189 0.397185397786938 1 1
0.364775195975383 0.357803116026524 1 1
0.486901423648921 0.478588128505442 1 1
0.475872598943483 0.468072720674397 1 1
0.357415600763679 0.350639371607828 1 1
0.458417046657651 0.450350513963519 1 1
0.447686837012199 0.439744956591874 1 1
0.428008226854561 0.420582483285524 1 1
0.555992561702359 0.546697489222978 1 1
0.4386200449554 0.43043972938713 1 1
0.440162694042162 0.432949976744865 1 1
0.528049963999442 0.518260511929285 1 1
0.375253812047867 0.367488623788883 1 1
0.585596704950423 0.574020328457444 1 1
0.482170978701875 0.474546549912987 1 1
0.629734750421733 0.618706534633349 1 1
0.550213723229804 0.538817931055604 1 1
0.455886129175943 0.447212490998144 1 1
0.605429467154286 0.594084050608306 1 1
0.613110201231522 0.601090430275898 1 1
0.361010456177831 0.354466829895465 1 1
0.625992659426242 0.613933822944111 1 1
0.58322561777864 0.572446869413912 1 1
0.505871602074888 0.497039832995911 1 1
0.686653304973697 0.674842153740015 1 1
0.659578734607567 0.64681776680194 1 1
0.322675698675279 0.316596004843073 1 1
0.29671994691735 0.291459093949786 1 1
0.555171106858191 0.544986955168651 1 1
0.504342024799532 0.493903691724676 1 1
0.396184358795275 0.387206660021911 1 1
0.555436027924819 0.544958224553491 1 1
0.620820265650251 0.609348037600533 1 1
0.729236515369975 0.714100117401526 0 0
0.547367898887181 0.53869546555493 1 1
0.448890217786034 0.441007764403815 1 1
0.470042329154445 0.462290791458071 1 1
0.483450614929295 0.475222247950701 1 1
0.509075068933484 0.500075325206834 1 1
0.302117294928657 0.295884590676277 1 0
0.587510472768693 0.576883475543987 1 1
0.497461712616309 0.487471724586075 1 1
0.457343736018265 0.448754040961104 1 1
0.377741813150545 0.370330483625728 1 1
0.597696455523745 0.585311553256348 1 1
0.416869481666327 0.408150383525907 1 1
0.591090996280626 0.579329542182026 1 1
0.516575716507524 0.506490510864721 1 1
0.725684045642448 0.712469809305397 1 1
0.574911044965169 0.563050270695206 1 1
0.473203780621446 0.46447973222036 1 1
0.419517248486839 0.410073219505417 1 1
0.740181955541217 0.726132927102261 0 0
0.366992717177716 0.359770395794756 1 1
0.582475120079068 0.571964728623798 1 1
0.743699746033227 0.729412092891086 1 1
0.446906678658716 0.439047683711104 1 1
0.580046702347103 0.569026826748666 1 1
0.508166256385195 0.498860779314191 1 1
0.439645941418407 0.433397173498037 1 1
0.296666227631352 0.290563779174031 0 0
0.304238085980063 0.298901121484318 0 0
0.464401289014164 0.455835516264924 1 1
0.464374601133085 0.455427076523005 1 1
0.502530110860797 0.493897980366109 1 1
0.500541441255351 0.490211203261906 1 1
0.596112196259062 0.58571751740661 1 1
0.53443154287746 0.523519216470012 1 1
0.513220843509598 0.504010158673098 1 1
0.382173843793751 0.375141398716925 1 1
0.371700237386667 0.364562263793382 1 1
0.643332008267371 0.630728282685208 1 1
0.508746002076339 0.498957470739382 1 1
0.701478279720693 0.690042333124243 1 1
0.740022326520471 0.72644877021039 1 1
0.576035510241971 0.565549431138108 1 1
0.55125139289823 0.541446899891236 1 1
0.362670032629613 0.356489809219331 1 1
0.462889789015522 0.455241628479852 1 1
0.510679519461352 0.502122473220933 1 1
0.631846534246823 0.620537772148731 1 1
0.534142302751772 0.52323009880023 1 1
0.386065066353796 0.378633436884931 1 1
0.571031810899139 0.55807104397639 1 1
0.709130366117429 0.695046471052732 0 1
0.368638129044756 0.360914357302186 1 1
0.497397771807915 0.487843479872713 1 1
0.473241486208537 0.464026238643812 1 1
0.632232267410885 0.620660579421132 1 1
0.765635934601157 0.751728920870363 0 0
0.521309132409251 0.51061978598186 1 1
0.260014007464863 0.255444185619107 0 0
0.496542214652458 0.484837855428144 1 1
0.629127914663025 0.617090825122655 1 1
0.55314107472502 0.542433908620332 1 1
0.350872793554714 0.343872501319429 1 1
0.451159872190253 0.443010675701255 1 1
0.573169220932698 0.562538095783053 1 1
0.727163016335304 0.713346753028322 0 0
0.43544912617036 0.426856782897445 1 1
0.339086215979328 0.332388116034432 1 1
0.481228138004471 0.471969318857392 1 1
0.374881684713515 0.367477593418957 1 1
0.496690534061185 0.487137651800931 1 1
0.567332825613003 0.556852826468562 1 1
0.422930168587659 0.415402697926581 1 1
0.447151467277795 0.438534530993661 1 1
0.465096619791074 0.455628068442758 1 1
0.590301001671773 0.579381281700164 1 1
0.571874380395403 0.561323741724098 1 1
0.44201520534145 0.434354783176697 1 1
0.679234684248919 0.666989989311041 1 1
0.676111836872136 0.662802800850299 1 1
0.454103129308066 0.445660890374171 1 1
0.413511691541577 0.40563188323455 1 1
0.557087286349713 0.546217139567999 1 1
0.494538648424772 0.486353806486374 1 1
0.526745167754221 0.517316540713338 1 1
0.364758006300148 0.359029618150537 1 1
0.536915470042903 0.525567769221482 1 1
0.525776710381929 0.51587157099928 1 1
0.671205336267803 0.65972413480371 1 1
0.518078556691726 0.50939521835376 1 1
0.481205104338422 0.47243514648647 1 1
0.592525884410531 0.580415935970471 1 1
0.35606839442418 0.350444727055995 1 1
0.572921593611046 0.562444662274249 1 1
0.584031612959863 0.571068885760251 1 1
0.476838138230072 0.468353049324097 1 1
0.418063370170043 0.411197840598049 1 1
0.555120762788746 0.544194318414895 1 1
0.569596909272658 0.560044906927464 1 1
0.400204975130987 0.392669730189715 1 1
0.594098738778783 0.581498144834223 1 1
0.343635372611094 0.337825627998616 1 1
0.589658070126864 0.578910171692108 1 1
0.439266281433811 0.430177595855401 1 1
0.565003891281912 0.554181554856626 1 1
0.468915903504528 0.459897057335449 1 1
0.632200271513001 0.619579006800341 1 1
0.530651505681756 0.522163689297969 1 1
0.636772210273014 0.623198072901602 1 1
0.484663290080529 0.475667674281486 1 1
0.482959649769782 0.473875669150993 1 1
0.480259643192658 0.471839349083483 1 1
0.579267495696076 0.568978460789577 1 1
0.452076482488152 0.443228778102376 1 1
0.551691199963577 0.540951179481866 1 1
0.299605822395467 0.293912747845023 0 0
0.306191457854289 0.299679896484089 1 1
0.540075183607546 0.530307798937003 1 1
0.572785393690607 0.562393786999624 1 1
0.501550622529476 0.491268486014564 1 1
0.560227942083477 0.549629171998355 1 1
0.271632007646277 0.264522612473823 1 0
0.544557750847433 0.535239581880442 1 1
0.3787275783405 0.370446104706147 1 1
0.582156065564753 0.572011227208315 1 1
0.570409997831898 0.560950623657012 1 1
0.346151609374305 0.339366725456541 1 1
0.358318484283094 0.351552739387854 1 1
0.50908065444118 0.499247440459544 1 1
0.458868653721405 0.449891052487031 1 1
0.51977714992447 0.510227837230329 1 1
0.428089240879406 0.420154495778913 1 1
0.401376909711594 0.39442331959265 1 1
0.608603623142877 0.597358508516996 1 1
0.365077371753104 0.357783887200145 1 1
0.207766392562922 0.20405452235786 0 0
0.45246776323043 0.444265853202466 1 1
0.504770582115382 0.494859442703299 1 1
0.490094603606393 0.482096699812484 1 1
0.450772137234068 0.443423760875964 1 1
0.531155856964968 0.52116457660806 1 1
0.539308768388024 0.52970109969437 1 1
0.409860133204925 0.402256388551096 1 1
0.398959166585292 0.392907812273555 1 1
0.353166763506199 0.345270986368559 1 1
0.591381436143306 0.580083378698315 1 1
0.354953728985884 0.348686419028783 1 1
0.36058554985975 0.353821050802555 1 1
0.591410879118776 0.580535873660189 1 1
0.58648114619967 0.576570876817689 1 1
0.373023347865864 0.366426507168486 1 1
0.480227835558668 0.471028082477017 1 1
0.411791497201824 0.403977426754347 1 1
0.475302730894089 0.467045456179028 1 1
0.468209500944728 0.460572432675445 1 1
0.546408661264744 0.536149533454615 1 1
0.590334871471088 0.580316587763631 1 1
0.527255812582965 0.517753201770269 1 1
0.390693361906686 0.383560924814935 1 1
0.539804116150928 0.528866216728353 1 1
0.357886465766602 0.351235398256207 1 1
0.566766379133263 0.555270934997615 1 1
0.768120388876642 0.753269833031502 0 0
0.533070877067355 0.52289379071849 1 1
0.620200110333011 0.608318383534388 1 1
0.762142095016133 0.748858084556695 0 0
0.458645637965339 0.449768611445864 1 1
0.514613486718181 0.506536673796488 1 1
0.511024306110568 0.501672369200674 1 1
0.382710396435729 0.376292089733147 1 1
0.587763231204501 0.576541073534748 1 1
0.363100175620133 0.356363220998925 1 1
0.615856076463542 0.604197575345658 1 1
0.473303005741761 0.465472404004938 1 1
0.422427206712015 0.414378129042259 1 1
0.449791987939542 0.441209839864509 1 1
0.630513622757593 0.619908711558923 1 1
0.41191399090139 0.404557416405554 1 1
0.494353946591561 0.4846547671739 1 1
0.583601476908826 0.572879457185118 1 1
0.499583301909784 0.4908269215188 1 1
0.441223045749115 0.433137839463277 1 1
0.527184744903869 0.517029648527224 1 1
0.510513838527982 0.500490554851942 1 1
0.518858755762577 0.509810324409174 1 1
0.57678695217481 0.56387799115765 1 1
0.546689600779099 0.537676155650508 1 1
0.467785289855817 0.459499914982578 1 1
0.242103158344485 0.236247628469836 1 1
0.35891561815736 0.352514019690941 1 1
0.550163915605178 0.540325983200845 1 1
0.406163256662306 0.398976440911694 1 1
0.665048648829328 0.651556259616304 1 1
0.279273615956434 0.273559410505453 0 0
0.556676231090542 0.546437414054889 1 1
0.662773688327701 0.649974036749299 1 1
0.703111272627094 0.689951543907125 1 1
0.542224357725812 0.531961039169243 1 1
0.58430753409318 0.573733347231089 1 1
0.582086530135337 0.571315383166119 1 1
0.620025123284432 0.608061116008749 1 1
0.52281156000561 0.513479547501767 1 1
0.593713992419431 0.583706258607491 1 1
0.67223348248822 0.658620533928936 1 1
0.528849012224933 0.518012069744353 1 1
0.362732051480275 0.355655788334664 1 1
0.604891271880237 0.593240096199165 1 1
0.616143393988552 0.604292266726697 1 1
0.610959850711429 0.599230818625062 1 1
0.362623673392628 0.35532563060289 1 1
0.646870612653853 0.633574640891415 1 1
0.51256693327302 0.503667576877458 1 1
0.440325914977911 0.431923791179556 1 1
0.4208774332314 0.413437447899051 1 1
0.355016473165365 0.348870793899436 1 1
0.607213106517941 0.59716167106608 1 1
0.476341372780576 0.466958372567975 1 1
0.504165186934797 0.495295621551476 1 1
0.467690348858672 0.458072882131561 1 1
0.306139900453019 0.300084098723723 1 1
0.558461650796299 0.548536724874941 1 1
0.436651611275128 0.427959658075416 1 1
0.588767597505011 0.578489138278119 1 1
0.547373761506084 0.538173516424251 1 1
0.47589676945403 0.467480221558796 1 1
0.577119960006632 0.564951566634137 1 1
0.374645288756678 0.368469740151886 1 1
0.301378605269106 0.295973713602012 0 0
0.542746761294441 0.53209319295669 1 1
0.369317054591961 0.362600176940248 1 1
0.603940536545527 0.592519159767139 1 1
0.394246198984273 0.387427702090018 1 1
0.657640833217346 0.645779602128866 1 1
0.510995325123188 0.501301539549391 1 1
0.420400105274376 0.411865664909976 1 1
0.369580185281867 0.361934862354119 1 1
0.568607951111937 0.556798596145921 1 1
0.575739979302884 0.565604249131456 1 1
0.525737502732248 0.515291145590177 1 1
0.360619591104851 0.353873460052954 1 1
0.562980729154683 0.553825212476573 1 1
0.642868553242212 0.631350271780256 1 1
0.559084243619759 0.548979943915141 1 1
0.446100720135321 0.438525064471477 1 1
0.647377987630728 0.634122452357695 1 1
0.523738776402694 0.515032829972344 1 1
0.452792565027046 0.444474176015832 1 1
0.39137729610516 0.382846765516512 1 1
0.608913694185798 0.597579815574619 1 1
0.453056128211347 0.444956613790886 1 1
0.28008787718265 0.27559077941795 0 0
0.717603653988511 0.703949772566752 0 1
0.391033104721551 0.383492097859324 1 1
0.371640754321425 0.364189105155018 1 1
0.437631084197927 0.429410443073328 1 1
0.574357156955331 0.563242808632077 1 1
0.543209971640498 0.533539298410686 1 1
0.599504987377007 0.58949383278751 1 1
0.630303957516288 0.618076604129582 1 1
0.453073998430276 0.444965292805751 1 1
0.623089806896974 0.611166779171911 1 1
0.693410529328739 0.680277875776289 1 1
0.501243164989456 0.491023159996987 1 1
0.573410893113169 0.563454187783438 1 1
0.474985194988522 0.466372902984063 1 1
0.32946708813037 0.323293348982937 1 1
0.424139733110722 0.417039943555524 1 1
0.349400942414518 0.342259388863306 1 1
0.54211257895315 0.532292026432661 1 1
0.441518077928013 0.432896588477141 1 1
0.484459512541281 0.476122699245293 1 1
0.383539297443666 0.375975642570179 1 1
0.539701958956937 0.52999476385532 1 1
0.534697454658207 0.522759226206774 1 1
0.631934070996717 0.619897454139028 1 1
0.395830850216609 0.389861543158778 1 1
0.554673350524899 0.543895080612357 1 1
0.548877758428504 0.538259954314209 1 1
0.653936274659979 0.639043132653308 1 1
0.503192330954813 0.494293451878664 1 1
0.525224748079102 0.515525596067887 1 1
0.447296468833253 0.438734411274517 1 1
0.469617057340927 0.461232773725482 1 1
0.437099954328379 0.429425062722331 1 1
0.589499484418214 0.578503309794085 1 1
0.518403202302785 0.509491066719073 1 1
0.495283195693595 0.48632831506524 1 1
0.414232801552305 0.407166001629547 1 1
0.607330047411974 0.594824672437177 1 1
0.350804132995627 0.342681082303252 1 1
0.417691731428229 0.409921045535985 1 1
0.329155827027787 0.323176829414334 1 1
0.478980216196008 0.469967464296909 1 1
0.45884204089713 0.450146103111878 1 1
0.327695420212746 0.322027358235977 1 1
0.475129497707559 0.467420615474731 1 1
0.384729205253715 0.377083360092389 1 1
0.359699298483648 0.35376679989918 1 1
0.427495240265753 0.419793806386884 1 1
0.388591490793027 0.381293577679281 1 1
0.511539186422242 0.501298337519027 1 1
0.588947401999363 0.577872754101561 1 1
0.332299748672077 0.327470257655105 1 1
0.484857845244519 0.475036762665467 1 1
0.603971641723235 0.593284794498185 1 1
0.43513055302344 0.426834067600394 1 1
0.328640868939495 0.32271566205318 1 1
0.555877337899047 0.545787639861456 1 1
0.420660412675339 0.412466359668734 1 1
0.393692319753476 0.386611284914394 1 1
0.389574757523828 0.381979102726857 1 1
0.566833103518064 0.555569025510912 1 1
0.476366276504985 0.466678528382508 1 1
0.46433655841664 0.455942845158525 1 1
0.554190284266018 0.545008859738923 1 1
0.380800804110231 0.373985222988958 1 1
0.539704514522134 0.529622192827 1 1
0.428181802830885 0.420033967989219 1 1
0.472986725385291 0.465600671430721 1 1
0.461097706532218 0.452720883637076 1 1
0.560582272269882 0.550385001891706 1 1
0.581616182095013 0.570491894728962 1 1
0.732878719045139 0.717916424087878 0 0
0.446693912479366 0.438689316820515 1 1
0.490519935261987 0.481464263295492 1 1
0.477667785931689 0.467676163022473 1 1
0.423866338680307 0.417166041000244 1 1
0.45060188764006 0.442186290864997 1 1
0.630548282990164 0.619488413122561 1 1
0.405178105444101 0.39774127232765 1 1
0.437408184859091 0.429155738537073 1 1
0.664759351894229 0.650622624050551 1 1
0.445536852294405 0.436067462873982 1 1
0.431855351152117 0.42401999686113 1 1
0.31338979495879 0.307446268902329 1 1
0.420187478478949 0.412587412724303 1 1
0.632988312379384 0.621931601226165 1 1
0.347208302639505 0.340977785854535 1 1
0.423973411097997 0.416115347282575 1 1
0.422568923998922 0.41451998204494 1 1
0.413360012593874 0.405968726324892 1 1
0.482339699051459 0.472949521674323 1 1
0.466858629366028 0.458598221943591 1 1
0.609068183735194 0.596851400828108 1 1
0.641012768859555 0.628861893412602 1 1
0.62661097887935 0.615435275390594 1 1
0.290332150040023 0.285470616119906 0 0
0.487189444985739 0.479158178785125 1 1
0.534352830461721 0.525242441871413 1 1
0.658673288144453 0.646559426770296 1 1
0.463747330552995 0.453572341965159 1 1
0.473152897058173 0.464157110293849 1 1
0.635121173272148 0.623408146511496 1 1
0.539054017356846 0.52935984119462 1 1
0.517633735644315 0.507654954744611 1 1
0.583489105390819 0.573009926157526 1 1
0.416668970820588 0.409175437920215 1 1
0.370911796868285 0.364864777715194 1 1
0.533262777872959 0.523448556534291 1 1
0.382993798047284 0.376073352175186 1 1
0.596085895956197 0.58369602079031 1 1
0.476576113684353 0.466314024035015 1 1
0.488985441834178 0.480307773411693 1 1
0.571685506883784 0.56010499901346 1 1
0.416737597956612 0.408858043700513 1 1
0.41980278123591 0.411849382606726 1 1
0.445319553310204 0.437463123277324 1 1
0.362169157143153 0.355063876977497 1 1
0.651797442209518 0.640630993907996 1 1
0.421160640590609 0.413711690405574 1 1
0.466302523033995 0.458083421259623 1 1
0.683733208383374 0.669614972494179 1 1
0.408728637691336 0.401374421466939 1 1
0.626192781980241 0.615278786327551 1 1
0.472481845389911 0.463315228573184 1 1
0.339681304276703 0.333162496005022 1 1
0.512491964013829 0.501822983854974 1 1
0.549490203747291 0.539348402706216 1 1
0.648461760442351 0.635941104376573 1 1
0.625219296608265 0.613597512132524 1 1
0.580341435070248 0.569297821705998 1 1
0.638898726440565 0.625484126843842 1 1
0.470452762895891 0.461470795075843 1 1
0.398918244225354 0.391474837326567 1 1
0.416116182113524 0.407857401105991 1 1
0.281720447363352 0.276311472462903 0 0
0.481934761543276 0.472624011666883 1 1
0.633162393271453 0.621498066627941 1 1
0.349628190750416 0.34322734887297 1 1
0.419890130532579 0.412169905567467 1 1
0.385307079342248 0.378212510106528 1 1
0.572711910725758 0.562180185608271 1 1
0.571643882219855 0.561166183728017 1 1
0.39422288128967 0.387583819239833 1 1
0.582770090329262 0.571043719085818 1 1
0.466680810010905 0.457322562025483 1 1
0.443536251017292 0.436740233061384 1 1
0.43468189490363 0.426320417178075 1 1
0.594185824796539 0.583345782473522 1 1
0.502271471777269 0.49205515129943 1 1
0.541887160313227 0.532408495929431 1 1
0.548753708149635 0.538315250304149 1 1
0.628132994262825 0.616581172644317 1 1
0.573057778330599 0.562957873302583 1 1
0.384506821334241 0.377438394157708 1 1
0.690741803034233 0.678272319199609 1 1
0.687371638165959 0.674334399338368 1 1
0.448419976380132 0.440153614069554 1 1
0.602879649957897 0.590846493126567 1 1
0.479780302538205 0.471538022891787 1 1
0.423229591341383 0.415636636893725 1 1
0.442123592463357 0.432131615680667 1 1
0.58288144703769 0.572233566762937 1 1
0.475095227958224 0.467192230622667 1 1
0.49391015420112 0.485236368155699 1 1
0.508654469002166 0.49964157076243 1 1
0.476047127565894 0.466667345761017 1 1
0.559989084860941 0.549270598013608 1 1
0.558611410818978 0.547483717869039 1 1
0.786470064652461 0.773347790176334 0 0
0.601267657444433 0.58863839392408 1 1
0.537937401367582 0.527307288102263 1 1
0.402845199697172 0.395198203195528 1 1
0.404996704124788 0.397132051764176 1 1
0.415473554328415 0.407635055331083 1 1
0.637721249265934 0.626018167682003 1 1
0.671629086233247 0.659149138674348 1 1
0.415568857554936 0.408338956724037 1 1
0.394977901403229 0.387528245230913 1 1
0.626690910971373 0.615180749621879 1 1
0.524168232187625 0.513665545072182 1 1
0.496049203084058 0.486287550831694 1 1
0.556829988219722 0.546898530187629 1 1
0.412564812996741 0.405440098162393 1 1
0.61973442057331 0.608210046981866 1 1
0.590578153304119 0.579319675906384 1 1
0.50229157594822 0.493784022578278 1 1
0.452607060884434 0.444046443828545 1 1
0.601958888277012 0.591389504193639 1 1
0.471419132176861 0.462584447460215 1 1
0.689461867444489 0.675382013549602 1 1
0.570001419929534 0.560255773446474 1 1
0.692738476851613 0.678964888796645 1 1
0.575151510729708 0.564328651161995 1 1
0.52383555486445 0.513523575227501 1 1
0.593596582058105 0.581451325994146 1 1
0.563916826616188 0.554263996241516 1 1
0.535494728757697 0.524608745440038 1 1
0.596910802355216 0.586285735906767 1 1
0.541648578757357 0.532307543799158 1 1
0.595261195998579 0.58457609184537 1 1
0.498703962953188 0.48897000589599 1 1
0.404734625352451 0.397206265234918 1 1
0.461023458565213 0.452345888695886 1 1
0.46275174107671 0.454135118946266 1 1
0.601906754987925 0.591219351778713 1 1
0.616570023620046 0.606012176185668 1 1
0.547034852026728 0.536755313745054 1 1
0.488729689329525 0.479846392243159 1 1
0.34601053213736 0.339747706576057 1 1
0.405896822820897 0.397953512952203 1 1
0.409504164319723 0.401517104321134 1 1
0.450508674887262 0.442245925561342 1 1
0.440370534181174 0.432737179405863 1 1
0.511556264321014 0.503038163926727 1 1
0.401710503538764 0.394278673022035 1 1
0.518252034465702 0.50781143556844 1 1
0.419841032386267 0.412087807819409 1 1
0.346726534454146 0.339552386680736 1 1
0.440451633690546 0.432804567700147 1 1
0.426032114451516 0.417317710090989 1 1
0.40241268744335 0.395808724218089 1 1
0.50770287185695 0.497690628044689 1 1
0.5624854409147 0.552552100666737 1 1
0.543401258962616 0.533899216659149 1 1
0.476989508152575 0.467318964809557 1 1
0.531797570081978 0.521611402685261 1 1
0.449442771383775 0.440722165586705 1 1
0.55662193413608 0.546712132221392 1 1
0.460287127878837 0.451579007111428 1 1
0.622880423879938 0.610894923035202 1 1
0.45183470445591 0.441940313162615 1 1
0.526071763015097 0.515705069073455 1 1
0.470045062833975 0.461992519472264 1 1
0.659524053064462 0.647344680290034 1 1
0.412793806995891 0.404889566616031 1 1
0.712857570570936 0.700572502384207 0 0
0.422612686275307 0.414205431254431 1 1
0.337825344580163 0.331664876991538 1 1
0.450050024761012 0.442092957699551 1 1
0.542797714065024 0.53360939840029 1 1
0.607699344239056 0.595531493851059 1 1
0.4747458434456 0.4666195963672 1 1
0.442662451578914 0.433507991872258 1 1
0.565391847599312 0.554635095571454 1 1
0.443990918598495 0.434505313732862 1 1
0.552815001012816 0.542069931233793 1 1
0.373357784793176 0.367263879143907 1 1
0.551560932275631 0.540273104218363 1 1
0.471445295912064 0.46197807709779 1 1
0.625329435379083 0.614375351320462 1 1
0.473516285076422 0.463468873354137 1 1
0.390464750288464 0.38344344688203 1 1
0.411225951022311 0.402518069865287 1 1
0.421543776458309 0.413821033764374 1 1
0.581965557328797 0.572374714170635 1 1
0.418998894611009 0.410328200037804 1 1
0.452460996156898 0.444620091157833 1 1
0.436145450662607 0.427971495385308 1 1
0.398752280312588 0.391847981734482 1 1
0.47981665499678 0.469918718946482 1 1
0.49305519651081 0.483791616439958 1 1
0.679009683609173 0.666869700897657 1 1
0.456561694776785 0.449057654756325 1 1
0.564574751092745 0.554584505823276 1 1
0.694660368833518 0.681669535630343 1 1
0.51020878717203 0.501200566403435 1 1
0.588066078328959 0.577442987956119 1 1
0.500299316501642 0.491126573583208 1 1
0.334670517974093 0.329008012247197 1 1
0.488866671298935 0.480161216069095 1 1
0.523515235838394 0.51274952617886 1 1
0.634147484191333 0.621053302352997 1 1
0.49062951937942 0.481232655506511 1 1
0.474118352496978 0.465188091425415 1 1
0.470365422581759 0.461443284635533 1 1
0.620330099526972 0.608289400257984 1 1
0.343544741974758 0.337323263214765 1 1
0.601448840127855 0.58811916348149 1 1
0.433500520209927 0.426026141040417 1 1
0.382717428510539 0.374895170475914 1 1
0.513096147587096 0.503125424866816 1 1
0.416196900569637 0.40835190726101 1 1
0.417408014843533 0.409730330140561 1 1
0.352057068214175 0.345806707600675 1 1
0.230820961816706 0.226081146330748 0 0
0.591975716008451 0.579229863360953 1 1
0.508777429413309 0.498667860999101 1 1
0.41854321194281 0.41116086505386 1 1
0.412211162621423 0.405006309646072 1 1
0.418566380142458 0.40990839658006 1 1
0.51070016915818 0.501498381419421 1 1
0.495237012971234 0.486827175769919 1 1
0.452832062055017 0.444076370878035 1 1
0.437312008585809 0.429187393427393 1 1
0.546395151005925 0.536162230764653 1 1
0.520002508388343 0.509584304733427 1 1
0.328362269064787 0.321096209859874 1 1
0.431300354128424 0.422737768618319 1 1
0.53065204033658 0.521674339098327 1 1
0.680111533400387 0.666228924306245 1 1
0.461552325303951 0.453380798560287 1 1
0.558759362623495 0.547974698797942 1 1
0.49478044937108 0.485706993196476 1 1
0.438335600765841 0.429399445907573 1 1
0.397733095764834 0.390987948753256 1 1
0.618937392135793 0.606425418424829 1 1
0.486612309616104 0.476890038917944 1 1
0.505862277097712 0.497380843172955 1 1
0.496112209211427 0.487007364157094 1 1
0.638937721979463 0.627784073890765 1 1
0.685022290868762 0.671987680036433 1 1
0.441221912894427 0.433110132559438 1 1
0.506525354271005 0.496886927253086 1 1
0.441134850698729 0.433259918087442 1 1
0.411140461327971 0.402760731983881 1 1
0.446032475719427 0.436723801896801 1 1
0.529603094500385 0.519978514077313 1 1
0.469969368465089 0.461807949293308 1 1
0.541970248883866 0.532591455111228 1 1
0.363953753361196 0.357319192522193 1 1
0.444440300592291 0.435844855710262 1 1
0.696443589467139 0.682896191675455 1 1
0.545097755945668 0.534516560034934 1 1
0.379006830439894 0.371279950191662 1 1
0.480311158101429 0.470928584542936 1 1
0.676606372051052 0.663784109246683 1 1
0.302281049751565 0.296143371105134 1 0
0.410688021780969 0.403609031948552 1 1
0.62866266912846 0.61738896963701 1 1
0.49529788161601 0.484859347231015 1 1
0.390168427166817 0.382864292291302 1 1
0.577266159443632 0.56668466722123 1 1
0.538710848437504 0.529503212467365 1 1
0.601152671294272 0.590128235342057 1 1
0.536894972484329 0.526744864448863 1 1
0.581766518682582 0.570235422956131 1 1
0.536790848968608 0.527232813615242 1 1
0.487538971647635 0.478243452060602 1 1
0.44609195874448 0.438021750677607 1 1
0.556504515990202 0.545676605556188 1 1
0.5134001881423 0.503075113938638 1 1
0.707000150144542 0.69440321405471 1 1
0.508874974303459 0.498691574366201 1 1
0.695092774103591 0.682327204400722 1 1
0.622178001239639 0.609615873844517 1 1
0.548020234394079 0.537362912034028 1 1
0.369552791899361 0.362494552660031 1 1
0.438115391571751 0.429728460829634 1 1
0.635363961272174 0.624334998938011 1 1
0.462772126532504 0.454377354754548 1 1
0.365946067973161 0.359136689637738 1 1
0.450037978828878 0.441365578127362 1 1
0.821367478772588 0.804624035308382 0 0
0.428131740432243 0.420044537804055 1 1
0.498176628604274 0.488836755622227 1 1
0.559495066640923 0.54774993411333 1 1
0.402873641240762 0.396358624603101 1 1
0.589363714954885 0.578187962497162 1 1
0.450944053573346 0.44231898953603 1 1
0.630398708630639 0.618996121953585 1 1
0.437086673777797 0.427979804775215 1 1
0.416292622108339 0.409281884812922 1 1
0.618256179798558 0.607550673052485 1 1
0.563452330427511 0.553002134704283 1 1
0.363592003996034 0.356304546951134 1 1
0.483038816968063 0.475143494365364 1 1
0.486948000689444 0.4768096372008 1 1
0.519695266680334 0.509659164354131 1 1
0.430405240509144 0.42236134881505 1 1
0.52181751954088 0.512995073821401 1 1
0.593210801898292 0.581929730118191 1 1
0.542224486305376 0.532501670211346 1 1
0.486138667154829 0.476318487960149 1 1
0.618076286489309 0.606130620550695 1 1
0.421741329461858 0.413457325225557 1 1
0.587731176675913 0.576891097279209 1 1
0.568931466856232 0.558942994795735 1 1
0.594425933508478 0.582903581284813 1 1
0.422898023185676 0.414417731564794 1 1
0.56533867131891 0.552786900512248 1 1
0.472669248047574 0.463670771550375 1 1
0.416411478763707 0.40899171602316 1 1
0.464640432402505 0.455900118202602 1 1
0.532977256875145 0.52259922420154 1 1
0.430583010047013 0.421873219719525 1 1
0.506000570844851 0.493984003119274 1 1
0.445844883858859 0.436651227440151 1 1
0.642187297294613 0.630141539491844 1 1
0.662054593205992 0.648994147691982 1 1
0.392081883318296 0.385201974947024 1 1
0.469875775157726 0.460125342875378 1 1
0.654824891789607 0.642443140332234 1 1
0.49071420802807 0.480484641621397 1 1
0.435760526867832 0.428462764980069 1 1
0.52858506527967 0.51847555745012 1 1
0.590157434075759 0.579489715433707 1 1
0.484041270716328 0.474619852040433 1 1
0.511743186170561 0.503651315016521 1 1
0.460259927198074 0.452599929751424 1 1
0.414708391942383 0.406776686280655 1 1
0.590623201125875 0.580330634689247 1 1
0.646466377582584 0.63534775386065 1 1
0.451974562287638 0.442504771025929 1 1
0.569598495870201 0.558590861124746 1 1
0.58786303320294 0.577335895127548 1 1
0.440623260590111 0.431928447980222 1 1
0.47987584177639 0.470428659093419 1 1
0.449910304760058 0.440970468473543 1 1
0.441962282677134 0.433514127007047 1 1
0.539035766987773 0.529164498952853 1 1
0.673157574567697 0.659345415871214 1 1
0.371416165341035 0.364637896027976 1 1
0.483158175780821 0.473424654810117 1 1
0.742460541984133 0.728222404597704 0 0
0.371292489060565 0.363666596751059 1 1
0.438599859312963 0.430766177982878 1 1
0.613579157490135 0.602218100138292 1 1
0.583594864344769 0.573100151882762 1 1
0.444934821861201 0.437469181138202 1 1
0.425628491493886 0.418621408190324 1 1
0.446945471219405 0.439124885674204 1 1
0.393519842805973 0.387156629832051 1 1
0.540795066018442 0.530438383790294 1 1
0.462682311092866 0.455347945132357 1 1
0.782176867851399 0.767742109774321 0 0
0.312914904376804 0.307217520614086 1 1
0.437834449384492 0.43017107512573 1 1
0.617260920098636 0.604997733306471 1 1
0.649547941173558 0.636726182623776 1 1
0.459174011665212 0.44968305754911 1 1
0.527625694094821 0.518408893853757 1 1
0.240461233430773 0.236174941404674 0 0
0.379911348448177 0.373352760939754 1 1
0.620816371263036 0.609372456640057 1 1
0.48686238125603 0.477121013134546 1 1
0.35736618918584 0.350352271904194 1 1
0.627504753369131 0.615491109928098 1 1
0.403681259773343 0.39693389408421 1 1
0.560182180177125 0.550480099606996 1 1
0.44215163439706 0.433855373768364 1 1
0.483981008649545 0.475336517014601 1 1
0.513497347445229 0.504184858510502 1 1
0.474867370911046 0.466648411788081 1 1
0.707740689616212 0.693359458305623 1 1
0.38776860931919 0.380244479667131 1 1
0.617538878614592 0.606403217324803 1 1
0.489229488752018 0.479911602675984 1 1
0.402086769508462 0.394337343699134 1 1
0.600515803033301 0.589582733853283 1 1
0.393035207876354 0.384686356766067 1 1
0.603890775150006 0.592259066919647 1 1
0.569032347997872 0.559293849786226 1 1
0.569486488137508 0.559508077278917 1 1
0.510782651772161 0.501366638372784 1 1
0.460954696856873 0.453056081502352 1 1
0.566730876386628 0.555746664219185 1 1
0.4489047905719 0.440481276825712 1 1
0.314320249736647 0.30970099888052 1 1
0.588118542703298 0.577803617677768 1 1
0.498544817129643 0.489868160848052 1 1
0.423447678795904 0.415595306376552 1 1
0.467108894305268 0.458668689502969 1 1
0.538828904430358 0.528906734859105 1 1
0.281870746497323 0.277861164093489 0 0
0.287888763210487 0.281516701775863 1 1
0.196583733986416 0.192999258174614 0 0
0.534619578500917 0.524335179080089 1 1
0.511995370609714 0.503114017258127 1 1
0.577333523395244 0.565571331500081 1 1
0.633852326329641 0.622628825752198 1 1
0.351175893386728 0.345404815744122 1 1
0.50285142273879 0.492347295883833 1 1
0.569781103296473 0.559534272228493 1 1
0.427220454535897 0.419854469821795 1 1
0.530059335620238 0.520118182119416 1 1
0.519737061516634 0.510531920856486 1 1
0.318502911638503 0.312136501114197 1 1
0.579604820101397 0.568832061772568 1 1
0.26675417228021 0.262094757603807 0 0
0.673428508688429 0.661491388453415 1 1
0.479826576665174 0.469699590437409 1 1
0.369299252354365 0.360839746571226 1 1
0.512376532162072 0.502834674994631 1 1
0.595627338557664 0.583459399731386 1 1
0.441335480358155 0.433435926753224 1 1
0.677134022328887 0.664320935611271 1 1
0.448690654183762 0.440382418595167 1 1
0.472074454910692 0.462689985552156 1 1
0.529601100342737 0.519762192556663 1 1
0.515971791296705 0.505023280776082 1 1
0.488600591315353 0.479891544499618 1 1
0.33190928040962 0.325869229285163 1 1
0.418325063031784 0.411299074284253 1 1
0.46111794616611 0.452586416236104 1 1
0.505733971888406 0.496478524250308 1 1
0.498833715594338 0.489244885242738 1 1
0.404914294124451 0.397747933704432 1 1
0.486683689945291 0.476539875673699 1 1
0.530314156062911 0.52075693390186 1 1
0.624286720909643 0.61341755445311 1 1
0.379337041040789 0.371791697081443 1 1
0.655252881247402 0.641055419676403 1 1
0.478874143608834 0.46951355322341 1 1
0.269813947704554 0.264608601670736 0 0
0.44580173043205 0.43742790878872 1 1
0.388117199299525 0.38066638048776 1 1
0.390653861908936 0.383338313307136 1 1
0.419017707306201 0.412372214402959 1 1
0.601957725262715 0.589333912395168 1 1
0.407959163869168 0.40134353697627 1 1
0.516111639196661 0.50714874072326 1 1
0.556472884505892 0.544636703629801 1 1
0.56184674419905 0.551811546067583 1 1
0.463549009695378 0.455455759378438 1 1
0.696413100158489 0.683749873652466 1 1
0.351496970973578 0.344568615681536 1 1
0.462811489519814 0.453558893201178 1 1
0.588463018621579 0.577523656946875 1 1
0.536908556830424 0.527000686653269 1 1
0.381489252032535 0.374543429664713 1 1
0.546072456469913 0.536134265679727 1 1
0.324919537023356 0.318753136546534 1 1
0.710448083224062 0.696839513121764 0 1
0.439897387995077 0.432402677225236 1 1
0.571647850395317 0.560680612752597 1 1
0.458157822673193 0.448983444404633 1 1
0.378759917075515 0.371203301960489 1 1
0.443354859073578 0.43509107694847 1 1
0.41408627881523 0.405637334023333 1 1
0.566168700198239 0.554409319749792 1 1
0.285953249734752 0.280818185039705 0 0
0.619362879595999 0.608729683267595 1 1
0.524485377960528 0.515239913941434 1 1
0.416721127849648 0.409381101757015 1 1
0.469714174666182 0.460614943857989 1 1
0.56382353085913 0.553633266687044 1 1
0.40042128753195 0.392814381686838 1 1
0.290285381161995 0.28446990277045 0 0
0.185363750465298 0.182203821961286 0 0
0.78738210263704 0.772706763401808 0 0
0.454787396877749 0.446580357795988 1 1
0.635174819282072 0.623238810043291 1 1
0.64278590105426 0.62996221003442 1 1
0.53059538721567 0.520913363232515 1 1
0.541708633702858 0.531470578275392 1 1
0.617530256568994 0.606220608242727 1 1
0.649084692579857 0.637822116495083 1 1
0.430079151872225 0.422126139942741 1 1
0.626302007313665 0.61483860804899 1 1
0.387507448898494 0.379607552803349 1 1
0.397387832940528 0.388816783452254 1 1
0.495778257097675 0.486933863416773 1 1
0.553304229263421 0.543683406478551 1 1
0.430429619232096 0.422456436746039 1 1
0.582696597315229 0.572224869200069 1 1
0.632485311758478 0.620084560551518 1 1
0.55655685846182 0.546661905174204 1 1
0.390017498992062 0.383342804712951 1 1
0.662482404625593 0.651793290594643 1 1
0.629554914447317 0.617551481644147 1 1
0.450948957950783 0.442634445429263 1 1
0.616973849509806 0.605567403097166 1 1
0.661097619354442 0.64949970176783 1 1
0.452354574733536 0.444459237105135 1 1
0.472780061058114 0.463404058994749 1 1
0.518224392918935 0.508122498369586 1 1
0.723193575992963 0.708455069932712 0 1
0.409555032583498 0.401726922249307 1 1
0.519187995422791 0.509122842904359 1 1
0.54720693120088 0.537721513495626 1 1
0.537646511491914 0.528223469913261 1 1
0.54982010042497 0.539078978597337 1 1
0.481483742388467 0.47320564534067 1 1
0.437753408692203 0.430212388907305 1 1
0.562823174377931 0.552009491164692 1 1
0.528170037252387 0.518344889364931 1 1
0.452857012014857 0.44448344203026 1 1
0.330897214965578 0.324638048896203 1 1
0.528806330546545 0.517940230785752 1 1
0.442823534726052 0.434900406458641 1 1
0.447343704540658 0.438355072680189 1 1
0.45749772616671 0.448084042063415 1 1
0.341958183629236 0.335653468743544 1 1
0.307408358425735 0.301709675512097 1 0
0.406951264745519 0.398276240793652 1 1
0.540824360202057 0.531781031401377 1 1
0.549738609886147 0.539892011671561 1 1
0.526904942598952 0.517051221273809 1 1
0.629007870783578 0.61748218548827 1 1
0.466727096435878 0.458059503629616 1 1
0.467215655463692 0.458706481571533 1 1
0.542799835878589 0.533037064648517 1 1
0.522340645348268 0.513145010676669 1 1
0.601856186225949 0.590354582016074 1 1
0.358890293357675 0.353367853047524 1 1
0.418071906856432 0.410256221654721 1 1
0.275838667242205 0.270358546466357 0 0
0.526562268125088 0.517411341513861 1 1
0.329034269239948 0.322916276498215 1 1
0.583647753995521 0.572854332255777 1 1
0.486238542480896 0.476024957589924 1 1
0.489693964945832 0.480806637906003 1 1
0.790883089560225 0.775858658680647 0 0
0.364915879177291 0.357856278367259 1 1
0.570805787054577 0.560511795369859 1 1
0.485671334482485 0.4764159894856 1 1
0.364931849663194 0.358771799188162 1 1
0.468920764775957 0.459602347022612 1 1
0.449932296248283 0.441714773063682 1 1
0.493246827216018 0.483599340754186 1 1
0.37438653314545 0.36662931388742 1 1
0.661629783153485 0.648125606488401 1 1
0.537743847759694 0.527457180301977 1 1
0.443084509974771 0.434811166825954 1 1
0.339243742022593 0.332512804404466 1 1
0.547774896285485 0.536999506482736 1 1
0.643555119780282 0.630997246482076 1 1
0.514216354938863 0.505890175297845 1 1
0.402512127217437 0.395314725018618 1 1
0.501153681723804 0.492747379746702 1 1
0.494664116205883 0.485279981017939 1 1
0.689032163971045 0.677289124393021 1 1
0.424444696093546 0.417481472899654 1 1
0.447692562705027 0.440652144805987 1 1
0.639962468292409 0.62579675657066 1 1
0.608881109337261 0.597992574465049 1 1
0.362354105390625 0.354601450776087 1 1
0.552183644100158 0.541980349530547 1 1
0.485566665837276 0.476716784479624 1 1
0.434508689580654 0.426578630437706 1 1
0.390293331034345 0.383824232806795 1 1
0.480782182769462 0.472551901456685 1 1
0.419582202402507 0.41148923630065 1 1
0.480265768021718 0.471783838819723 1 1
0.425337178505089 0.417569923047204 1 1
0.460065404233525 0.451409775473983 1 1
0.415861074012535 0.40826680200222 1 1
0.556004322510643 0.546298378710169 1 1
0.484987920095689 0.476709630513819 1 1
0.664131858162785 0.653305918012822 1 1
0.537565182864016 0.528663785327972 1 1
0.613193016856945 0.600876029770645 1 1
0.552725151558816 0.542006822586241 1 1
0.624445038714135 0.613353395260992 1 1
0.489965543823171 0.480332326025177 1 1
0.541545142855438 0.531332442956928 1 1
0.386700688048454 0.380050652728033 1 1
0.5340679236331 0.52522126280081 1 1
0.460976992900474 0.452109437978967 1 1
0.429628042409759 0.421270723994112 1 1
0.33415686918483 0.32827257276655 1 1
0.487070403035617 0.477416013252217 1 1
0.529517357190968 0.519433283165704 1 1
0.475649944429306 0.465283004247912 1 1
0.608614497883142 0.597790364018887 1 1
0.524488349594964 0.514626010762243 1 1
0.301408546326681 0.296348209965089 0 0
0.575512298473833 0.565875391551407 1 1
0.596936575353286 0.585166058417436 1 1
0.534650155906918 0.524846986518077 1 1
0.561580244271089 0.551068650680044 1 1
0.464983027766763 0.456527778466824 1 1
0.541590120705182 0.529640634295173 1 1
0.513816074049189 0.504069605361328 1 1
0.410837465824598 0.403985837456835 1 1
0.4677043610133 0.459279776525629 1 1
0.410007683384891 0.402690332945554 1 1
0.638824302711678 0.627449355321905 1 1
0.522998331803586 0.51196670378528 1 1
0.477894186220541 0.468569829400149 1 1
0.459431446019552 0.450579860786392 1 1
0.626246288552471 0.614522042850191 1 1
0.405030869475421 0.397297434545574 1 1
0.562433047001385 0.550658334241837 1 1
0.729336377923662 0.714593303898831 0 0
0.688482026235189 0.675624865633007 1 1
0.496015582659291 0.486565039069667 1 1
0.511191426120649 0.50228245940188 1 1
0.503796738518955 0.495118124757224 1 1
0.432556366223432 0.42488983417748 1 1
0.580613123043722 0.569284230105116 1 1
0.516688367053624 0.50741161850815 1 1
0.404142934083288 0.396508210790809 1 1
0.559135440475213 0.548825875811568 1 1
0.422045733386626 0.414424808521878 1 1
0.530961575967547 0.520089929607238 1 1
0.47252942372354 0.46407975625495 1 1
0.574234131309141 0.564624307777023 1 1
0.552233372153846 0.541339759941559 1 1
0.525695344873532 0.514637653684249 1 1
0.460504832292601 0.453448850796796 1 1
0.417925929310921 0.410010880492715 1 1
0.609330345673627 0.59705420701691 1 1
0.447800602530924 0.440264162098082 1 1
0.325941152597295 0.319207371402493 1 1
0.354058871865268 0.347105306767228 1 1
0.7886607446683 0.774974177110201 0 0
0.445123984970459 0.436263991340171 1 1
0.605586871564557 0.594179471432084 1 1
0.534598332750028 0.524671044129675 1 1
0.315055353666017 0.309578533678695 1 0
0.578907275233037 0.567998509875511 1 1
0.608534849232967 0.596948835669522 1 1
0.380472333466017 0.372936526586298 1 1
0.369177413085546 0.362081767252431 1 1
0.451339775872594 0.442694013531735 1 1
0.59773707036159 0.586717696476197 1 1
0.479544297197234 0.470109291902374 1 1
0.374024254515501 0.366717931970997 1 1
0.59301805681241 0.582436755511598 1 1
0.417138503711204 0.409832851590647 1 1
0.656890796926326 0.645197113888295 1 1
0.39753278064628 0.3900649493967 1 1
0.266958526262969 0.26209161734112 0 0
0.42076418328165 0.412670782769516 1 1
0.4984807412431 0.489552445462854 1 1
0.427176012124703 0.418377990264151 1 1
0.564445256356913 0.554327524011161 1 1
0.349482733712932 0.342932045906356 1 1
0.301538904628189 0.295918573437265 1 1
0.448768272629403 0.439862556934923 1 1
0.466686917470872 0.458164390660569 1 1
0.444381922350924 0.437678952487145 1 1
0.430999833527918 0.423037239943862 1 1
0.451597065113104 0.443981496455621 1 1
0.54778403765589 0.538327274846227 1 1
0.461300982687296 0.452070948999842 1 1
0.523539905135136 0.512940913642134 1 1
0.491702948685987 0.479573729893565 1 1
0.519281641810797 0.507775231391612 1 1
0.531674844974864 0.521690734151315 1 1
0.635578717281068 0.622496159187369 1 1
0.435862529790811 0.427223596111364 1 1
0.40761601966109 0.400077983252182 1 1
0.501310850079952 0.491885127991828 1 1
0.413176732397633 0.405314978551056 1 1
0.379090678120152 0.37206548580315 1 1
0.719157823745704 0.705932987204423 0 1
0.604175176387854 0.591834383622155 1 1
0.37076374934723 0.363945619504138 1 1
0.346473391659353 0.339864134925238 1 1
0.523093365259934 0.512907228697917 1 1
0.452136277918358 0.443520648895071 1 1
0.627336594550145 0.616722792130628 1 1
0.348027712011205 0.341531154417948 1 1
0.525253165553083 0.516698294681638 1 1
0.466317054668709 0.457071142218889 1 1
0.588801663653976 0.578958708312312 1 1
0.490505413481835 0.481612896819657 1 1
0.489181317139174 0.480591172214788 1 1
0.385482451052863 0.379445363873844 1 1
0.51241960747094 0.503549594817158 1 1
0.522788331866606 0.513195973329622 1 1
0.41803994270054 0.41041508020005 1 1
0.347704840765863 0.341320670113471 1 1
0.515807258568198 0.507171211287397 1 1
0.679463799697201 0.667847778278844 1 1
0.421250735404035 0.412943545413726 1 1
0.460226338007867 0.452087508635911 1 1
0.654996355397363 0.642447085967979 1 1
0.570964446097217 0.560727737859141 1 1
0.560273435272524 0.549929076945283 1 1
0.616663175849376 0.604193456140961 1 1
0.418483016363942 0.411551266455581 1 1
0.394533631535156 0.38751149336059 1 1
0.658367165158262 0.646100624053475 1 1
0.443126937836254 0.435129261938711 1 1
0.671508240972027 0.659049249728347 1 1
0.595373183009489 0.585355060995516 1 1
0.389222030228939 0.382735784173723 1 1
0.637544952535567 0.625668839369591 1 1
0.390363218723371 0.383718141085949 1 1
0.494354534122235 0.48450015604313 1 1
0.698872651116361 0.685608402480515 1 1
0.627549741473388 0.614325058946322 1 1
0.675376278984872 0.662435441061761 1 1
0.406788733959199 0.399362669029932 1 1
0.480606735939106 0.471775387699663 1 1
0.514014223929863 0.504601285101915 1 1
0.66353926515428 0.651131944514944 1 1
0.393082047995561 0.386336680871836 1 1
0.389882899297856 0.383014007328824 1 1
0.310440222860799 0.304782117248714 1 1
0.357082613256283 0.350335980681598 1 1
0.493826759793149 0.484694490638627 1 1
0.466007657513679 0.456345005360061 1 1
0.481417032865127 0.473123750537008 1 1
0.685047041546748 0.672538676147577 1 1
0.424926584374606 0.417454731894201 1 1
0.682581489261169 0.67031933593866 1 1
0.635259336959262 0.624297580711754 1 1
0.410132287349858 0.404498845107728 1 1
0.579303792412201 0.569045382283166 1 1
0.371099342059957 0.363884696384643 1 1
0.495276020646828 0.486129177299548 1 1
0.430520580726989 0.421598219172966 1 1
0.487093040481406 0.478024967300532 1 1
0.462952174685046 0.454615324188246 1 1
0.653004710208627 0.641186977604067 1 1
0.591281156970421 0.579439633948792 1 1
0.51170223564577 0.501996322384675 1 1
0.38304841116938 0.376989866481698 1 1
0.620493099185275 0.608625310505522 1 1
0.602074110514366 0.590057868228766 1 1
0.426468311843379 0.419401567210257 1 1
0.505724570350912 0.495955915570055 1 1
0.463835012993743 0.455568654440043 1 1
0.683874528051545 0.671487792709031 1 1
0.489259522175531 0.479288079874644 1 1
0.716966576822318 0.704520621833667 1 1
0.593362387507301 0.582645229093758 1 1
0.624331754941824 0.613756858373161 1 1
0.574113539918118 0.564572968989459 1 1
0.310668353551046 0.305720865850695 1 1
0.559449518140484 0.548386258650025 1 1
0.482020907633977 0.473547754059186 1 1
0.431788988873974 0.424127362231753 1 1
0.410221218153619 0.402032374552821 1 1
0.426257115461189 0.418457992065295 1 1
0.427207261277825 0.42013652735039 1 1
0.492430532220995 0.483557915686359 1 1
0.438766977507109 0.431122467603392 1 1
0.384590501096447 0.377653479437692 1 1
0.501724274884024 0.491245198783668 1 1
0.619827554410142 0.608204278107313 1 1
0.366031023658204 0.359175774506792 1 1
0.495889529419918 0.485964659761087 1 1
0.412636293311298 0.404710830205687 1 1
0.382504506196115 0.374396713388783 1 1
0.503731922414914 0.494394789263027 1 1
0.471037797809168 0.462524488731284 1 1
0.451482104636115 0.442765696727686 1 1
0.569870172060929 0.558058598831572 1 1
0.327075747046652 0.321272797340585 1 1
0.556935015592361 0.5465937302539 1 1
0.287353914535683 0.282994198920101 1 1
0.188518580377365 0.184885757322455 0 0
0.561081208028523 0.550145216866178 1 1
0.370174782360047 0.362036132974117 1 1
0.387702520692481 0.380451047731413 1 1
0.481866580398573 0.473008297166032 1 1
0.492455575901479 0.483045271054635 1 1
0.538057144003291 0.52860255078086 1 1
0.615102884643593 0.604689642294204 1 1
0.570999223213069 0.56046914033067 1 1
0.399526540492064 0.392559432489246 1 1
0.35774519277051 0.350946009773937 1 1
0.455268706825946 0.445731814794141 1 1
0.461978354231884 0.453353741039119 1 1
0.44114225845329 0.433934093393888 1 1
0.34911324174526 0.342871999944034 1 1
0.571180831443027 0.55997421701794 1 1
0.481575308668644 0.473569566416388 1 1
0.499225780630619 0.48940125369232 1 1
0.611339118064566 0.600185058146094 1 1
0.463110564017079 0.453823871720452 1 1
0.375001985554092 0.367439501069046 1 1
0.536303898948926 0.526519703074812 1 1
0.54517099471602 0.534809707250106 1 1
0.592983690710769 0.582236334863192 1 1
0.505877511948324 0.496992900828836 1 1
0.439325450899446 0.430992299959866 1 1
0.494344884055155 0.485505823623156 1 1
0.403474675235856 0.395937172203979 1 1
0.549041724997791 0.539156768453103 1 1
0.228136050525538 0.224124448606414 0 0
0.503482396888247 0.493656633382998 1 1
0.443205266587787 0.434813046734414 1 1
0.505473030211582 0.496583630440319 1 1
0.448724124342611 0.439973054582805 1 1
0.462114738613654 0.453965536245767 1 1
0.493746763697719 0.484882324344598 1 1
0.455372367803799 0.446830415529644 1 1
0.526617406034464 0.517086609529531 1 1
0.541160439400896 0.531184891568078 1 1
0.486230978879945 0.476523818968365 1 1
0.399482584976301 0.392669189371316 1 1
0.419754200354236 0.411178407855942 1 1
0.613833919780877 0.601524465638966 1 1
0.510577979970077 0.501334088091446 1 1
0.464268136467575 0.455118243717634 1 1
0.660361813699186 0.64876303997111 1 1
0.350968166084627 0.345606404034922 1 1
0.733885005967899 0.719869255207906 0 0
0.521082487065791 0.511459904787298 1 1
0.426842995769983 0.419356948619657 1 1
0.476613095587725 0.467778473306511 1 1
0.39840207160761 0.390993937770111 1 1
0.461002651626047 0.451944067503284 1 1
0.373863332563836 0.366910614410587 1 1
0.601099795238964 0.590100138659659 1 1
0.602751095726546 0.591727277155237 1 1
0.363213456788549 0.356117964874089 1 1
0.420195179031922 0.412373431438588 1 1
0.369829558456848 0.363806943211929 1 1
0.64067060607855 0.628976763121138 1 1
0.588431463420698 0.577630246210009 1 1
0.652763627810193 0.64096131542837 1 1
0.486027740981287 0.476814710977283 1 1
0.465781382219072 0.457675694927666 1 1
0.434892008191721 0.427503117587602 1 1
0.554989951073514 0.54455278967826 1 1
0.556411796438207 0.547148016944558 1 1
0.568239916812062 0.557985339272935 1 1
0.604678889766744 0.593470811576981 1 1
0.35841121541227 0.352062227003024 1 1
0.36571883992851 0.357747096435689 1 1
0.586767538003955 0.576718537660033 1 1
0.455102959286696 0.44565009204902 1 1
0.614745804212407 0.604119114922337 1 1
0.5063606964226 0.495463142917565 1 1
0.551388055519913 0.541914779911522 1 1
0.313724270696778 0.307653959379473 1 1
0.348906846872741 0.342517607947638 1 1
0.493869709776257 0.483841714708361 1 1
0.428113961590668 0.420198292234099 1 1
0.434195042603298 0.426488608270337 1 1
0.534824602125934 0.52486630826648 1 1
0.307088906136006 0.301131389706359 1 1
0.460990715614879 0.451849827322749 1 1
0.631500218809682 0.618805240527765 1 1
0.399423925085575 0.393075939684779 1 1
0.521039203402208 0.51110621692321 1 1
0.568825846749055 0.5571223114472 1 1
0.491781429600658 0.483066287960023 1 1
0.50385909975533 0.494768255198069 1 1
0.403521787953371 0.396820275921434 1 1
0.362857035091206 0.355799334654171 1 1
0.599820423070683 0.588959000164943 1 1
0.409667657156408 0.401338876979813 1 1
0.549567957763475 0.539905272379201 1 1
0.517096336476066 0.507099863394821 1 1
0.343390039571251 0.337813595648025 1 1
0.621624209319478 0.609589148893759 1 1
0.506344507482808 0.497371868872362 1 1
0.727186803846524 0.713689984343713 1 1
0.426632323569418 0.420077445514535 1 1
0.38437655535846 0.377281125296501 1 1
0.40577757811567 0.398388847780108 1 1
0.336175773570117 0.330361310905036 1 1
0.693363646732282 0.680323410438925 1 1
0.281257094616772 0.275803699839114 0 0
0.444209263192627 0.436877521424824 1 1
0.489430212842975 0.480636025533609 1 1
0.563517177841006 0.552188674743709 1 1
0.58851776024329 0.57753960975881 1 1
0.501638503888612 0.491505542357768 1 1
0.291443707004945 0.285660341374521 0 0
0.43834281325709 0.429613291611884 1 1
0.483513411366847 0.474236698736302 1 1
0.601578076777522 0.590866191181278 1 1
0.608255117205471 0.595741190726809 1 1
0.556798572302433 0.546450395691861 1 1
0.543697476578206 0.53456146341912 1 1
0.487281638336419 0.478640753454222 1 1
0.374196261306364 0.367409732844151 1 1
0.505993047298501 0.494330956260593 1 1
0.360936458503663 0.353932558806357 1 1
0.382710488904252 0.375481734190554 1 1
0.536067881950151 0.525332029064809 1 1
0.418340130096574 0.410877947036439 1 1
0.541005112470915 0.530464054444293 1 1
0.68527623664877 0.672786132992327 1 1
0.510101546319478 0.501683241876233 1 1
0.397386539841847 0.388997562515939 1 1
0.411293006140268 0.403018821523877 1 1
0.391153236806817 0.38414198582137 1 1
0.451940472478422 0.443257958680257 1 1
0.497264742548703 0.487444076128505 1 1
0.688152070121332 0.676712852018651 1 1
0.643613323619995 0.631977746396517 1 1
0.588466871215964 0.577127895669033 1 1
0.608152588571627 0.597175225872407 1 1
0.601651600405004 0.589836394886672 1 1
0.674481309979334 0.661801255298031 1 1
0.545617543072968 0.535797369404302 1 1
0.345369271187071 0.338395479761861 1 1
0.535459196070985 0.525643079321979 1 1
0.505349487974047 0.4959570386717 1 1
0.582911757013425 0.571781465228225 1 1
0.45127062036127 0.443685715863942 1 1
0.529459550259141 0.520248513111599 1 1
0.491274651929445 0.480407269164434 1 1
0.598507933792695 0.586904435536273 1 1
0.561101991053184 0.551279398073449 1 1
0.537311264197917 0.527822269889435 1 1
0.511165959454092 0.50271703378636 1 1
0.460663071007406 0.451875297006954 1 1
0.462939427452715 0.453672768115406 1 1
0.526313551941765 0.516110848876086 1 1
0.593626006801639 0.583373817050859 1 1
0.499478238006205 0.490344077780767 1 1
0.580002053073843 0.567581267997729 1 1
0.485307543590121 0.476110933330391 1 1
0.503342469365928 0.494722129655457 1 1
0.586426818591537 0.573713354750656 1 1
0.436563402777817 0.429495450729511 1 1
0.439300408848387 0.430865236166117 1 1
0.32689103430637 0.320951358272924 1 1
0.554390577092976 0.543830086178138 1 1
0.589529326687725 0.579056412701773 1 1
0.359987270907809 0.352472127947805 1 1
0.336985104360909 0.329818461012271 1 1
0.515924913496666 0.507524098363316 1 1
0.523380677238662 0.513571994340071 1 1
0.512851291161707 0.503770697353444 1 1
0.540741375623177 0.530685805527673 1 1
0.31339820808106 0.307184666776271 1 1
0.532328275949799 0.523838550558012 1 1
0.396236086595757 0.388018371894799 1 1
0.621060157670652 0.610789427283999 1 1
0.760132350853066 0.746312240465441 0 0
0.540120777744417 0.531016085443582 1 1
0.455091441625624 0.447024073970389 1 1
0.540039446720334 0.527711165611484 1 1
0.477253702327634 0.469170123118381 1 1
0.37698698830835 0.370025462035639 1 1
0.3294818099898 0.323897995914468 1 1
0.558908777640364 0.547940996240008 1 1
0.510741092291619 0.499781507704121 1 1
0.445963835370604 0.437697789768465 1 1
0.8316176109415 0.815698969346694 0 0
0.269235856868311 0.264219833326435 0 0
0.6045287760851 0.593020477602576 1 1
0.546695612062168 0.533922995790136 1 1
0.392340459486902 0.384378907961365 1 1
0.579219585027051 0.568409842299932 1 1
0.469088121781372 0.460043366275494 1 1
0.434880443330814 0.426282070857135 1 1
0.408426664281699 0.400469729153498 1 1
0.429397673359389 0.421536335378816 1 1
0.475561418614462 0.466461317146295 1 1
0.589330953110247 0.579038300622551 1 1
0.45448025965329 0.447573315689419 1 1
0.459697865684592 0.451441595419839 1 1
0.560356849688827 0.54929706880262 1 1
0.523145576575215 0.513187846337755 1 1
0.320295228653067 0.314820571221517 1 1
0.506422825366924 0.497419817279268 1 1
0.471413814460236 0.46267662398386 1 1
0.651321232216548 0.639843515208908 1 1
0.554463564316923 0.544496210894604 1 1
0.605010714784097 0.593363624609888 1 1
0.553725831598031 0.543247713593454 1 1
0.510620419945564 0.500795075490025 1 1
0.448028531495438 0.439491408798262 1 1
0.505137723738976 0.494076694736519 1 1
0.632014934716909 0.620754427502659 1 1
0.356011085761691 0.348444348324368 1 1
0.432236923756274 0.424594622765317 1 1
0.772600037742965 0.759394598439353 0 0
0.51162171908568 0.502285207640157 1 1
0.426532618601712 0.418844875065492 1 1
0.60885767756016 0.596718675783777 1 1
0.539669368780321 0.530088427732418 1 1
0.565996583763574 0.556167837170367 1 1
0.444965800942709 0.437002660245859 1 1
0.289496520480583 0.284141008418728 0 0
0.379816591714572 0.371028513414476 1 1
0.538043370616299 0.527559203114241 1 1
0.508349229013403 0.499361620409817 1 1
0.676625580268137 0.663861077228036 1 1
0.384506511562418 0.378837224366119 1 1
0.327593745531175 0.321284106537575 1 1
0.230322746873583 0.226242445888021 0 0
0.456669445706348 0.448777561186526 1 1
0.409056868286856 0.400389976390096 1 1
0.500102169851218 0.491705819114275 1 1
0.52504983838574 0.515653435360347 1 1
0.559279103063462 0.548998748958693 1 1
0.738538269521051 0.725860860548968 0 0
0.486143829473612 0.477828229851007 1 1
0.427495424147221 0.418608162383289 1 1
0.495449928388309 0.484798083638363 1 1
0.43738971998241 0.429051941638127 1 1
0.606704084912132 0.595038326854218 1 1
0.549169287028743 0.537653156751055 1 1
0.555599715809253 0.544025099839247 1 1
0.530893075132459 0.52072994417051 1 1
0.426997514804279 0.419356984243451 1 1
0.335148081159628 0.328567062749003 1 1
0.419538988114015 0.410983734598389 1 1
0.591564395811425 0.580544769675867 1 1
0.395404689750575 0.388096932243231 1 1
0.510629118866029 0.501535811584783 1 1
0.663451368771391 0.650936965571516 1 1
0.49403955037101 0.485714827234385 1 1
0.511189805068047 0.501884539267795 1 1
0.288573335511817 0.283530164203603 0 0
0.466891093542491 0.458124441645047 1 1
0.585781248500412 0.575735337729865 1 1
0.503696203568817 0.493005085708353 1 1
0.403812929591624 0.395937313733365 1 1
0.398958373506374 0.391235320904723 1 1
0.504391103795537 0.495344055348677 1 1
0.495715513551907 0.485757213607944 1 1
0.505966761113705 0.49643042548114 1 1
0.615494725484549 0.603081264906417 1 1
0.656316202421239 0.644917205836311 1 1
0.474388707672132 0.466399282557916 1 1
0.550974862345236 0.540717728967964 1 1
0.463719314500941 0.455381883377412 1 1
0.57108146663021 0.560784117589884 1 1
0.301082404449731 0.296055951095283 1 1
0.454061444672083 0.444612777886949 1 1
0.627412761585328 0.616333326762966 1 1
0.541469424619445 0.531754620728344 1 1
0.55891562547295 0.548509873559988 1 1
0.397367035629602 0.389323646053769 1 1
0.516758479916701 0.507527176296427 1 1
0.52727859083001 0.51869321985972 1 1
0.513629833998309 0.504743242052171 1 1
0.650357776256935 0.639129723925501 1 1
0.536828542657992 0.526863157268214 1 1
0.624190621049642 0.613787836551266 1 1
0.431391332775718 0.42339821271543 1 1
0.352685190665544 0.346626949524086 1 1
0.354097359592591 0.347112556415271 1 1
0.549204110983381 0.539051306078982 1 1
0.572031214928025 0.560479357127642 1 1
0.415957294414608 0.407881192087277 1 1
0.527337007816755 0.517078333435844 1 1
0.534742810622516 0.525729998133712 1 1
0.608860263437112 0.596296406837435 1 1
0.639769470171331 0.628081323742015 1 1
0.463130033127803 0.454696628697434 1 1
0.351683827634369 0.345649072814246 1 1
0.695281593886709 0.681902652815403 1 1
0.608160318131235 0.597283587452552 1 1
0.502936873546659 0.494240730472383 1 1
0.416756505192342 0.408775481818478 1 1
0.492751661538477 0.483426034460389 1 1
0.511993001750847 0.502753889871551 1 1
0.578263537341159 0.568539553429793 1 1
0.535821661258297 0.524861837804429 1 1
0.51039945573736 0.500343127935014 1 1
0.461552999490031 0.453771917581686 1 1
0.563304810153654 0.552076629434486 1 1
0.634212941009864 0.62264633753157 1 1
0.423615102582688 0.416620923514546 1 1
0.581726447378089 0.571032395196559 1 1
0.468287409528909 0.458530401290667 1 1
0.573154085252543 0.561133970293313 1 1
0.350492572047699 0.344194676146156 1 1
0.609521770066929 0.598777258387859 1 1
0.431927846296828 0.423996235977612 1 1
0.685268762131755 0.672316376590936 1 1
0.513604500460941 0.503804853139879 1 1
0.612097576306653 0.601950609925063 1 1
0.398173211738219 0.391241888530502 1 1
0.357796729406067 0.351038333020413 1 1
0.489486518138122 0.480493571668967 1 1
0.691642217534659 0.678169047895065 1 1
0.528762495553664 0.51914732790903 1 1
0.529063209565119 0.519225753029572 1 1
0.383355157071687 0.376171175396608 1 1
0.381444056245752 0.374599774152204 1 1
0.620908721751433 0.610430844136753 1 1
0.523191523366301 0.513488924382257 1 1
0.62867007665596 0.616831287523002 1 1
0.333244042989722 0.326771572855088 1 1
0.411429410923773 0.402520108953687 1 1
0.522850853714004 0.513017581399246 1 1
0.546938616322948 0.535149355430395 1 1
0.558070458034726 0.547605889889985 1 1
0.585957600086522 0.575909709437085 1 1
0.674510245110765 0.662509425085387 1 1
0.531715646601148 0.522383778980983 1 1
0.43471326905901 0.425618024236259 1 1
0.380099053329588 0.372740195411644 1 1
0.463843631091251 0.455206099448913 1 1
0.509581677792906 0.500283535003977 1 1
0.494632228307127 0.486084661316151 1 1
0.617927002269033 0.605581824684452 1 1
0.479352237631316 0.470163983596723 1 1
0.568909053449583 0.55797469446741 1 1
0.464303045957213 0.455040355819285 1 1
0.460700114404883 0.4519484393096 1 1
0.412485819992046 0.40435464945382 1 1
0.446160701481341 0.438494934930851 1 1
0.441752692599207 0.432835703679952 1 1
0.582514816833701 0.570870044757396 1 1
0.57452736701211 0.563868163971393 1 1
0.52865090176318 0.518792950330254 1 1
0.663616095501238 0.650691784932991 1 1
0.549037573442446 0.540100939875516 1 1
0.485065256519948 0.475618453960859 1 1
0.41480423403466 0.406764478722403 1 1
0.477038869188139 0.468274040122769 1 1
0.531034068433217 0.520294980642096 1 1
0.233176872372628 0.227787292605394 0 0
0.541394446892589 0.531934869718002 1 1
0.317324165062136 0.311427792133123 1 1
0.356988548531897 0.351422924107158 1 1
0.555985017107453 0.545544996728197 1 1
0.282024298039041 0.276649617320229 1 1
0.582985341550833 0.573045215248552 1 1
0.302602693863668 0.297226366791703 1 0
0.713584260168554 0.7006899066329 0 0
0.355171011676328 0.348037729895376 1 1
0.518492023572462 0.508674388048667 1 1
0.627596004211441 0.615822780182097 1 1
0.512164671325868 0.502661175223408 1 1
0.478998203044209 0.469460923350403 1 1
0.289386910727619 0.282429735723334 1 0
0.381374342812171 0.374186939585676 1 1
0.401593474720689 0.394652577807916 1 1
0.555380559093014 0.544108177168522 1 1
0.492823298920788 0.482922527953832 1 1
0.482794790066758 0.472863958794162 1 1
0.532481926807978 0.522254285831588 1 1
0.465414251376266 0.456155634405525 1 1
0.513573428745863 0.504426495993104 1 1
0.539797486801815 0.529626956188384 1 1
0.449095500684389 0.441256313125672 1 1
0.273630714962644 0.268747086297901 0 0
0.618348409823912 0.607414120803983 1 1
0.582520635315123 0.57238602836856 1 1
0.387164041537231 0.380134664050913 1 1
0.379744604362514 0.371370765844806 1 1
0.573927233129473 0.564700733571647 1 1
0.611411335305448 0.600072680121032 1 1
0.665779546866483 0.652610663949621 1 1
0.412596614846477 0.405014369724459 1 1
0.497900767904603 0.488972763480348 1 1
0.597760763576008 0.586862340618582 1 1
0.693959153437821 0.681120160744671 1 1
0.406058247031925 0.397977980534768 1 1
0.751910778228248 0.738738680049077 0 0
0.729639833725452 0.715350278531105 1 1
0.592975099335075 0.582382437651101 1 1
0.449600085310387 0.441526722379155 1 1
0.523829382685078 0.514479531263481 1 1
0.729203986119775 0.716739812855092 0 0
0.435132106835941 0.428230284998055 1 1
0.452775885776252 0.444282052611408 1 1
0.572274100952349 0.562323530487593 1 1
0.531146815259274 0.521553102051436 1 1
0.568133167040001 0.557269779656263 1 1
0.599520811299741 0.587457164058337 1 1
0.546922531252262 0.537432927063013 1 1
0.382958071773086 0.376216724566713 1 1
0.405897678175415 0.397714575953998 1 1
0.282204060526649 0.276056051106355 1 1
0.366318518053436 0.358567942004762 1 1
0.337062024091949 0.330807344419245 1 1
0.25320186883967 0.249005143702886 0 0
0.442853034410571 0.434708465744989 1 1
0.526819048162622 0.518326911890331 1 1
0.616739806148283 0.605326343043171 1 1
0.396195113716747 0.38960804086599 1 1
0.445997309266961 0.43880606802745 1 1
0.505776874447336 0.496419138421453 1 1
0.480474112298299 0.472552669795688 1 1
0.594742484379569 0.584867398937634 1 1
0.526838118696084 0.517620193150483 1 1
0.237500327238474 0.233019314942317 0 0
0.60688166207902 0.594586577437824 1 1
0.375567911982032 0.368843162337216 1 1
0.515767292323272 0.50624282788111 1 1
0.600221362271064 0.589389124052469 1 1
0.378812173589723 0.372307545312495 1 1
0.516204662773875 0.5071310646545 1 1
0.458101374305782 0.449485627042188 1 1
0.48600748318849 0.476602953096409 1 1
0.35210155537836 0.344387551888943 1 1
0.40769280965585 0.399993970281593 1 1
0.610338964969214 0.598809360816293 1 1
0.476798012839978 0.469011563783102 1 1
0.569431887998891 0.560150252428885 1 1
0.454345470838338 0.445958110362573 1 1
0.463841662093507 0.455670430753593 1 1
0.635366994533323 0.623813970759608 1 1
0.420804506421578 0.413104827045709 1 1
0.224356681584599 0.220189161726302 0 0
0.458269964917225 0.450062371821555 1 1
0.461231027035224 0.453074970950698 1 1
0.701773482936827 0.689653693094343 1 1
0.405265370374983 0.398128314105465 1 1
0.478830490037849 0.468854012950797 1 1
0.371238223743964 0.364391693981703 1 1
0.473231979486173 0.464583833950522 1 1
0.421627280746165 0.41340269151434 1 1
0.527091231525209 0.516220979989522 1 1
0.539524427658538 0.529930147501618 1 1
0.46582444781231 0.456925683321595 1 1
0.656631881409955 0.645338579850775 1 1
0.536853314072552 0.527001041876416 1 1
0.452078704567288 0.443574868288779 1 1
0.449179786850107 0.441331759013022 1 1
0.465264798719014 0.455753777953068 1 1
0.392665906463464 0.384329143243237 1 1
0.396402228539092 0.389442630500598 1 1
0.45434678965538 0.446380902623362 1 1
0.457797134887598 0.449262440199475 1 1
0.510918233616969 0.500980227116899 1 1
0.699891315523494 0.687723709853922 1 1
0.459609904626489 0.451330811374042 1 1
0.517552715609001 0.507494143809564 1 1
0.530901257863866 0.52185251009401 1 1
0.59736865957884 0.586993592166631 1 1
0.658916271304038 0.646701814170085 1 1
0.486090540042482 0.477551034103817 1 1
0.556205860927618 0.545587199081272 1 1
0.435196154162502 0.426543838078626 1 1
0.482759060235277 0.474416320836589 1 1
0.539950914290156 0.529025417195869 1 1
0.6396122166345 0.627477717328128 1 1
0.650869963812289 0.63837783897729 1 1
0.554483744931191 0.545020800361668 1 1
0.312895255585277 0.306919985071993 1 1
0.490240615086323 0.480865955874095 1 1
0.453621337130621 0.446314178663658 1 1
0.405370707291822 0.398518894581187 1 1
0.475489488174184 0.467092592313334 1 1
0.534387653847153 0.525762587103502 1 1
0.492413708260568 0.482664375051184 1 1
0.412032657025852 0.403724356035006 1 1
0.390746100969055 0.382889607372997 1 1
0.430007752764007 0.42136391358003 1 1
0.587392221805524 0.575894145598606 1 1
0.357079089157448 0.350169420546427 1 1
0.637211182228564 0.625689048571637 1 1
0.61159343302081 0.599765455550223 1 1
0.613791863561414 0.602209524432292 1 1
0.524661077705284 0.514045185565549 1 1
0.420594774061045 0.412259340556918 1 1
0.33349848459281 0.326375628177676 1 1
0.568037720242737 0.557855688082257 1 1
0.499342412562237 0.489335774831119 1 1
0.540194802097416 0.529514526973959 1 1
0.447267016429614 0.438137867077751 1 1
0.555087403211309 0.545190788934806 1 1
0.538877957236317 0.528854052790481 1 1
0.282115661275816 0.276960381452768 0 0
0.599954952102714 0.588197435023268 1 1
0.532741268120002 0.523727241619368 1 1
0.32893216953498 0.32290404683469 1 1
0.468427074979436 0.460633973551262 1 1
0.417856389240092 0.410284672046636 1 1
0.479260980187891 0.470132111613147 1 1
0.512830979985053 0.502971050386795 1 1
0.46799007203584 0.459884327503998 1 1
0.436275280129586 0.428508969648603 1 1
0.512611453546502 0.503560999999594 1 1
0.625449629612642 0.613348448685404 1 1
0.380264823692277 0.373454955464972 1 1
0.581421427576906 0.570872896244971 1 1
0.533846476246996 0.523200765506167 1 1
0.328664225449839 0.323365211141669 1 1
0.288798792673045 0.283176566445844 1 1
0.571154868723069 0.561773378860682 1 1
0.598906672739758 0.58695589087711 1 1
0.641734336940291 0.62857112515331 1 1
0.303042060574726 0.297207673253105 1 1
0.46014503352083 0.451746928122331 1 1
0.565929385672635 0.554974249251602 1 1
0.571976772866602 0.560988712334072 1 1
0.632223138076841 0.621028490981294 1 1
0.385708021598038 0.378549553232808 1 1
0.562008335256093 0.550941777080395 1 1
0.543980358052592 0.534274321930317 1 1
0.268554525838908 0.262979358898584 0 0
0.437044658279481 0.42874321084226 1 1
0.500204982128387 0.491118058597773 1 1
0.362279302175453 0.355910163828673 1 1
0.593476210806699 0.581987851849912 1 1
0.589297391355194 0.577454201475384 1 1
0.606687841442198 0.596123852676133 1 1
0.512794494131219 0.5043922053745 1 1
0.402418096531057 0.395159675797839 1 1
0.535930801456074 0.524751277241874 1 1
0.347063024132013 0.340099348364258 1 1
0.666519670965303 0.654392506681039 1 1
0.33043342135697 0.323003689311489 1 1
0.496102752638817 0.486173959504224 1 1
0.453808151107662 0.445358654815452 1 1
0.550681359573725 0.541152807950572 1 1
0.560394166950515 0.549935284701551 1 1
0.393607364302666 0.386015668492734 1 1
0.598599203816824 0.586826846955096 1 1
0.372381806686002 0.365888606882293 1 1
0.563345876153227 0.552573578038108 1 1
0.588131918998585 0.576040752875848 1 1
0.583145947294917 0.571482354932923 1 1
0.261617554652325 0.2567562537763 0 0
0.668608623196902 0.65413804605286 1 1
0.542098671276784 0.532143514381591 1 1
0.652115191235663 0.640146840369213 1 1
0.518820389072471 0.507815819711948 1 1
0.594317478002826 0.582769379900068 1 1
0.414418749699977 0.407992083052032 1 1
0.35158009524903 0.345561238501286 1 1
0.463866568239634 0.455183186220496 1 1
0.497832469900296 0.488781235414881 1 1
0.341927767668066 0.335604446923163 1 1
0.568142399142765 0.558261417269074 1 1
0.512004910726193 0.502601351450613 1 1
0.582950855396118 0.569685277577312 1 1
0.401569206172159 0.394360721077134 1 1
0.43665037680902 0.428327766917134 1 1
0.409116512362973 0.400735921851987 1 1
0.40474360160246 0.396163746100203 1 1
0.593244447234176 0.58134089757488 1 1
0.546965157657981 0.535730561126849 1 1
0.488372041154508 0.479477838064948 1 1
0.573876320705558 0.563466274135951 1 1
0.667296978309498 0.652570554595231 1 1
0.665899705749173 0.654892069926641 1 1
0.616083798799071 0.604709704784414 1 1
0.423641231862472 0.41580287944666 1 1
0.59624017644989 0.584477828812156 1 1
0.400804596928836 0.393182879287981 1 1
0.528519491484291 0.519377005487614 1 1
0.356751971668132 0.350379320456673 1 1
0.546946109492941 0.53425874649157 1 1
0.442601011644351 0.434115652498312 1 1
0.551351276517866 0.541105651646252 1 1
0.345761018416866 0.33996790830281 1 1
0.562327234075824 0.550963364976513 1 1
0.404472335268842 0.395907783896738 1 1
0.488854402025811 0.48080590970231 1 1
0.465590344145464 0.45688872547312 1 1
0.557125407663161 0.546670611170753 1 1
0.445476468025502 0.436649415363087 1 1
0.639174999924403 0.627662625455972 1 1
0.474901171270113 0.466058708862929 1 1
0.523271673780644 0.513005840798063 1 1
0.653885433956704 0.641594280231709 1 1
0.432465025848732 0.424497685913966 1 1
0.349460520173088 0.343022412314161 1 1
0.552220009268612 0.542221049749795 1 1
0.368804284401425 0.362128450109591 1 1
0.455726156853753 0.445799552496551 1 1
0.507679198239151 0.49929082729105 1 1
0.523231729042884 0.514248815343487 1 1
0.567434435049573 0.55639880189535 1 1
0.467436118053553 0.457990715824529 1 1
0.40320027436721 0.395607373734153 1 1
0.591647545191806 0.580314701914695 1 1
0.470476613564811 0.461839227751351 1 1
0.4693158396306 0.460086952938117 1 1
0.629351291029121 0.618263144939844 1 1
0.631210413510354 0.619838903416499 1 1
0.630643921696331 0.619664115441065 1 1
0.440438546894117 0.43237924189787 1 1
0.43780353411776 0.429626938955037 1 1
0.453103579032931 0.444833538751271 1 1
0.453304033774991 0.443739033929337 1 1
0.573923242856122 0.563031362207655 1 1
0.554642253808556 0.54516947053626 1 1
0.484513203617679 0.474521363489196 1 1
0.359502814999444 0.352484839903354 1 1
0.3480426151923 0.341478119729287 1 1
0.527908332762351 0.517341005620293 1 1
0.430564045075868 0.42121624491686 1 1
0.558834110007715 0.549238439891502 1 1
0.589638056439217 0.579794270458602 1 1
0.561926754186863 0.550814020559003 1 1
0.35402478900558 0.347636141951485 1 1
0.605131078141238 0.594018686295412 1 1
0.561649622341277 0.550455263713559 1 1
0.415612466586494 0.408103420021253 1 1
0.51040658862084 0.501402874253851 1 1
0.54908707775245 0.539829899373395 1 1
0.531439561857312 0.520288174033578 1 1
0.566310089977139 0.554829823291716 1 1
0.460053391097871 0.451123182892107 1 1
0.542822308918484 0.532211212942862 1 1
0.541499833276577 0.53118727981525 1 1
0.681869488975462 0.669068141037089 1 1
0.605783169530506 0.593743853609245 1 1
0.40987825028436 0.402947899288574 1 1
0.441109747288024 0.431844179938277 1 1
0.536838746962331 0.527329788624473 1 1
0.542525067852043 0.532508910700028 1 1
0.434406515288048 0.426663373728635 1 1
0.434721294581095 0.427012495920669 1 1
0.397215874086798 0.390406103697848 1 1
0.537676414669812 0.52736848544864 1 1
0.328374369375374 0.322200620423771 1 1
0.39837502983214 0.392053664964255 1 1
0.463749358814438 0.455405790104373 1 1
0.376198671268178 0.368495021261121 1 1
0.575246290243832 0.565912434002151 1 1
0.305356114546127 0.300041875671543 1 0
0.600153258857243 0.588067130709065 1 1
0.509207558311377 0.499757419795709 1 1
0.553034268833882 0.544552547952156 1 1
0.497814949130446 0.489504870567985 1 1
0.592630696684538 0.580861896433785 1 1
0.4532977971117 0.443249994193742 1 1
0.689766985435996 0.676260322051191 1 1
0.4545584442151 0.446412985859766 1 1
0.453404771819087 0.444802989720977 1 1
0.475354803997546 0.464733859589524 1 1
0.448127376242125 0.439446330194095 1 1
0.620824777401582 0.610045513197995 1 1
0.613758336622668 0.602077082622774 1 1
0.329968566924142 0.324345491415354 1 1
0.508996966909769 0.500423007423728 1 1
0.530878494240961 0.521150157083544 1 1
0.749109339942563 0.734228582121015 0 0
0.477399749876014 0.468053259374865 1 1
0.660270046128127 0.647255787943723 1 1
0.577379847424733 0.566889038142644 1 1
0.559292287110501 0.548774739417951 1 1
0.44690171128217 0.438176168589163 1 1
0.539790358058374 0.530259497334757 1 1
0.391272503719062 0.38513451888973 1 1
0.569839825706466 0.558300994073016 1 1
0.591945936403719 0.580806477516377 1 1
0.425947431282528 0.418122526827532 1 1
0.438625159085967 0.43038311688853 1 1
0.588601715528772 0.57659208022037 1 1
0.437579556700291 0.429387492380453 1 1
0.4835284392155 0.475156807272852 1 1
0.481572283805577 0.471013776126263 1 1
0.510121634210651 0.501202550211783 1 1
0.47059825040272 0.462342753571964 1 1
0.675254324945814 0.662337956395093 1 1
0.718039624405645 0.703764071819195 0 1
0.491660779684392 0.483043555124424 1 1
0.345267685633332 0.338910924206683 1 1
0.372112395876509 0.364925439617336 1 1
0.417056220103648 0.409195544451313 1 1
0.421011055655786 0.413055819397378 1 1
0.569332395574308 0.558001328192521 1 1
0.540855822551505 0.531475239969304 1 1
0.567464493626491 0.556262563807569 1 1
0.307255252673907 0.301938922566972 0 0
0.514067763233886 0.503770550015455 1 1
0.381760131029011 0.37311019281895 1 1
0.393414793842512 0.386099236078625 1 1
0.469470322103458 0.460015556767132 1 1
0.412681327406774 0.404114058814646 1 1
0.564917315481095 0.554594238194958 1 1
0.363910351201147 0.358027564016908 1 1
0.553490094549826 0.543388841097091 1 1
0.648472605249805 0.63639740860482 1 1
0.499995420375386 0.489020648308295 1 1
0.564624344237729 0.553167443493503 1 1
0.632203644112587 0.621210279046894 1 1
0.534167957159375 0.5234326134567 1 1
0.554459125648068 0.544500812238443 1 1
0.489368054136417 0.480300911512877 1 1
0.476791639642413 0.468894922922728 1 1
0.44810732770358 0.439889234323545 1 1
0.258666159450673 0.25360181173879 0 0
0.795366085640684 0.780549195744713 0 0
0.564421960420524 0.554059782954111 1 1
0.487427650606002 0.477944201931829 1 1
0.36603980363937 0.359940183526689 1 1
0.668752541887759 0.656479704725218 1 1
0.610433264381115 0.599122914139706 1 1
0.480450508845558 0.471017973235746 1 1
0.465808377788485 0.457266974278728 1 1
0.567623671954347 0.557587858066671 1 1
0.555729515654396 0.545198250024577 1 1
0.426582921408307 0.417711328326442 1 1
0.43630039215202 0.428514612326709 1 1
0.531598693384849 0.521228393180385 1 1
0.597873250795307 0.586220416446985 1 1
0.566067039516506 0.556510340963377 1 1
0.372319179325161 0.364349041006826 1 1
0.406140808917114 0.396165484017372 1 1
0.470824336774102 0.46199601472051 1 1
0.486320089906419 0.477505324974083 1 1
0.469679586049025 0.461773541272324 1 1
0.324306955459035 0.319427832434295 1 1
0.689769141965026 0.676810582583595 1 1
0.451160361634698 0.443795182597927 1 1
0.427265754641322 0.419539531150603 1 1
0.574567506599899 0.563378383553584 1 1
0.33811301824063 0.33073668045075 1 1
0.700465434569002 0.688319665992829 1 1
0.510238984344149 0.500611332859588 1 1
0.508799102272825 0.499788930017824 1 1
0.492091644970462 0.483338678653619 1 1
0.613142099115008 0.601137894295143 1 1
0.568950786848985 0.558090394973461 1 1
0.645299824783822 0.631912342026581 1 1
0.399205166075348 0.391570070358287 1 1
0.456288334921588 0.448328459971327 1 1
0.579761050740958 0.568782415651555 1 1
0.486358966890087 0.478122971445111 1 1
0.587773004511273 0.576608298472429 1 1
0.445339051018118 0.437310441302139 1 1
0.627693443804432 0.616151066364855 1 1
0.601932164504338 0.591253504653625 1 1
0.367296682743481 0.361566764591154 1 1
0.529600861441381 0.518913534822264 1 1
0.320659501912445 0.313793695897199 1 1
0.487523705116317 0.479136291949764 1 1
0.573732191228407 0.562496056958289 1 1
0.504077708751187 0.494646191770938 1 1
0.685731363464507 0.674665909440244 1 1
0.574723659687921 0.562260419931569 1 1
0.417236483542566 0.40899405230663 1 1
0.42761315751966 0.419571656050609 1 1
0.304257197328898 0.298540082119596 1 1
0.661467372674521 0.649007794166393 1 1
0.497988665496516 0.489242178201881 1 1
0.319852253663763 0.314194361492831 1 1
0.432534827163811 0.424792406532545 1 1
0.358599106073335 0.35226792419878 1 1
0.588549610428671 0.577189092508662 1 1
0.573109269828158 0.560601081261197 1 1
0.458909763561468 0.450009062454171 1 1
0.378528101561724 0.371808235847573 1 1
0.360120692121934 0.35325573829332 1 1
0.571774135384332 0.560154154440149 1 1
0.5601709217211 0.549579882862175 1 1
0.395935812698547 0.38871011155635 1 1
0.252897817569377 0.248163494252768 0 0
0.538014294550435 0.527058995884824 1 1
0.57626104588847 0.566173111805277 1 1
0.439684936845698 0.431270732865272 1 1
0.382335690283408 0.375825322823629 1 1
0.694587044506145 0.68260501631014 1 1
0.36330351646843 0.35681690338793 1 1
0.44879403711696 0.441363565842435 1 1
0.409069471027695 0.401696486620418 1 1
0.424411059832377 0.416545477365317 1 1
0.480247342857866 0.471516567997288 1 1
0.384562662368097 0.37837683564034 1 1
0.455722123482098 0.446583432385586 1 1
0.527234358571554 0.519157729772964 1 1
0.56872948218951 0.558338629282718 1 1
0.428335861202277 0.421059418850531 1 1
0.465653562647678 0.456352440101843 1 1
0.288596032176448 0.283107633571359 0 0
0.528324127835079 0.519119738552632 1 1
0.442294252742865 0.434515646334965 1 1
0.382599253714629 0.375984075027224 1 1
0.593426832555693 0.583264107495572 1 1
0.599242180623343 0.588055163762681 1 1
0.515834663089287 0.505799882834448 1 1
0.636108087284651 0.623316781037127 1 1
0.468075061454659 0.459638153832244 1 1
0.350998985655095 0.344113202886712 1 1
0.406804260017725 0.3999993913442 1 1
0.515336890893446 0.505064418678262 1 1
0.38893695658687 0.382079405129157 1 1
0.514450677224454 0.504964394292495 1 1
0.491116723890251 0.481473125076757 1 1
0.55710606530627 0.54678871788896 1 1
0.419839469325293 0.412754165083341 1 1
0.444193969013867 0.434698275819367 1 1
0.252981187624168 0.247868662808046 0 0
0.436779596013154 0.428208639887446 1 1
0.514054924725299 0.504344007336765 1 1
0.516534940413138 0.507636645715565 1 1
0.490175661362725 0.480997940839734 1 1
0.632303768581436 0.620698316476828 1 1
0.503167178062558 0.494432657095679 1 1
0.578414671283598 0.568024650557969 1 1
0.425815236437606 0.41749398452455 1 1
0.645132428497483 0.633254022119941 1 1
0.550638451888428 0.539553539949053 1 1
0.464350980070619 0.45556964135706 1 1
0.451617586434794 0.443618146614008 1 1
0.472260540095979 0.4625480062681 1 1
0.574369506987791 0.563086862801047 1 1
0.370058412385469 0.363929642358369 1 1
0.307287476780244 0.302021107225274 1 1
0.418170131609467 0.409656586407474 1 1
0.495392426314976 0.486975463627425 1 1
0.499710829605054 0.489999728169799 1 1
0.617935901398786 0.607660373403122 1 1
0.594426154748477 0.582793465079323 1 1
0.677778851699684 0.665200392443371 1 1
0.488511056232501 0.478765090484334 1 1
0.280954665965091 0.276463780290716 1 1
0.517841440271972 0.507822548105662 1 1
0.688674688033629 0.677026705938844 1 1
0.499424339349623 0.490384182555705 1 1
0.445344299634865 0.43687083338539 1 1
0.443449290191432 0.435416109720718 1 1
0.526165900167614 0.516134048365253 1 1
0.557071993139078 0.546478906883581 1 1
0.363642286166978 0.356934549025602 1 1
0.627773441197703 0.616370582883907 1 1
0.483817322137318 0.47529888581498 1 1
0.462978637468863 0.454542557290302 1 1
0.447833296574651 0.439728311900076 1 1
0.247260147288176 0.243802594463049 1 1
0.348850627640416 0.343121527315589 1 1
0.587609301475526 0.575791869095471 1 1
0.462208982873971 0.453223468651541 1 1
0.574402399591506 0.563338486135527 1 1
0.371936294312707 0.364888454270584 1 1
0.320868143049676 0.314672107621331 1 1
0.482801930639628 0.472364889367391 1 1
0.451162099885082 0.442057700465465 1 1
0.532439658817249 0.521186458964299 1 1
0.43879009418472 0.430484132061664 1 1
0.464017029434709 0.455156328199337 1 1
0.430270712105152 0.420640990264026 1 1
0.539565517526419 0.529312343568843 1 1
0.493476952377566 0.484184379425394 1 1
0.765179292248427 0.750332817027244 0 0
0.523971182649355 0.5136368200031 1 1
0.534462021937329 0.523933812105682 1 1
0.435868791179722 0.427138165169535 1 1
0.533920850184694 0.524817555348054 1 1
0.562732537747439 0.552469932765268 1 1
0.540220789122803 0.529262502643885 1 1
0.502686189005676 0.494220181114614 1 1
0.291065155592864 0.286048727709731 0 0
0.307429839348025 0.301582284763415 1 1
0.631728149691973 0.619664698504036 1 1
0.410943629450356 0.402855624427435 1 1
0.495541928046627 0.485635094506597 1 1
0.502312237199173 0.493205408894159 1 1
0.441318744715974 0.432556541032687 1 1
0.341364124798948 0.335208082503586 1 1
0.594841751414492 0.584989672242692 1 1
0.4923653839592 0.48159813717021 1 1
0.457609230322675 0.448932049141977 1 1
0.54891363153934 0.53905553387486 1 1
0.487092375726103 0.477359939456607 1 1
0.314840753992172 0.309945773715242 1 1
0.358186927469483 0.351823653461529 1 1
0.613483134787493 0.601283230673552 1 1
0.47141483946627 0.462749791083045 1 1
0.554802946481269 0.543784194920629 1 1
0.321461584212851 0.316467245092096 1 1
0.449239267156715 0.440482094067443 1 1
0.546115383727059 0.536398745689612 1 1
0.429996777634342 0.421834070992847 1 1
0.536756998525992 0.526602827253184 1 1
0.440773755908192 0.432611993989783 1 1
0.457454338831981 0.448412787512138 1 1
0.695050993361833 0.682272927467516 1 1
0.471398057048073 0.462709258614854 1 1
0.46130486702106 0.451322307030953 1 1
0.61357580353439 0.602574670067567 1 1
0.326399144884031 0.320795925231752 1 1
0.56479350085866 0.552489860628723 1 1
0.578668360437239 0.567158464211108 1 1
0.484233929527959 0.474953632282267 1 1
0.485184630531081 0.476240107268892 1 1
0.60360384623403 0.591924037021482 1 1
0.34661439600539 0.340222884707598 1 1
0.632152518925652 0.617421483173404 1 1
0.630973632933033 0.618541855950611 1 1
0.493835583185846 0.484566598859057 1 1
0.354858639359966 0.348501686913432 1 1
0.518409381421921 0.508289232935947 1 1
0.36071269579657 0.354166629897585 1 1
0.599261824359036 0.587972815575553 1 1
0.53844172244548 0.5282367172827 1 1
0.425226219970796 0.417214844493173 1 1
0.440579596412621 0.432838096397306 1 1
0.414118766085261 0.406432266301245 1 1
0.402291515281421 0.395782869000346 1 1
0.486476275554219 0.476232005729925 1 1
0.664324142418793 0.652535458485717 1 1
0.404786370694667 0.397773539968955 1 1
0.517739841631829 0.508126044372952 1 1
0.493492602724661 0.484029423908108 1 1
0.590857800064968 0.580382010149966 1 1
0.517423863336026 0.507608042025902 1 1
0.376024683110691 0.36912305790457 1 1
0.43541795555439 0.426700704497859 1 1
0.577619947111474 0.566130554105256 1 1
0.409471223060367 0.401995415145303 1 1
0.443458726318993 0.434168560573713 1 1
0.509287223132754 0.500665568132039 1 1
0.352752846173406 0.347418515278172 1 1
0.452694646520205 0.443237889560168 1 1
0.423041223473736 0.414854230848305 1 1
0.410136389362929 0.402777031917395 1 1
0.496565067692015 0.487863698001335 1 1
0.397963043597456 0.390619664479191 1 1
0.508648338846196 0.500060865161423 1 1
0.312939782413106 0.305092912880914 1 1
0.68963836707661 0.677068192928268 1 1
0.423332646276982 0.415356097795584 1 1
0.694140685301533 0.680941569857811 1 1
0.273236383934145 0.268161159757754 0 0
0.66827602337198 0.656485471082545 1 1
0.449613524542034 0.441013255678582 1 1
0.697133676865999 0.684208792210777 1 1
0.384435515271043 0.378505184931861 1 1
0.640027191972361 0.627369912473155 1 1
0.562119010751225 0.551759237882718 1 1
0.576105625383518 0.565735884681161 1 1
0.475472354990568 0.466684304843628 1 1
0.450815218170002 0.441782059084868 1 1
0.453626543507654 0.444799833043109 1 1
0.573256732585226 0.561893590131388 1 1
0.344715633281338 0.338631399616627 1 1
0.38402179354872 0.376975890440256 1 1
0.444617055980147 0.436372275487659 1 1
0.507646447502708 0.49756182724069 1 1
0.575265917462776 0.564867850743347 1 1
0.354915917638944 0.347422591581319 1 1
0.441220539140364 0.432590538755867 1 1
0.500928159497812 0.491810763559465 1 1
0.491408326565991 0.48225756652399 1 1
0.462653671032229 0.453841534454151 1 1
0.554842986042969 0.54454296846284 1 1
0.527927802391719 0.519379545450447 1 1
0.464024171232735 0.455101095725299 1 1
0.461192687975067 0.452016932760973 1 1
0.471229472777662 0.462513486098189 1 1
0.434375064852414 0.426133186464922 1 1
0.438758978695201 0.43111328147004 1 1
0.371398825520899 0.364423173498409 1 1
0.583713328734413 0.571503843165862 1 1
0.36712095644224 0.359500641891116 1 1
0.359361926337585 0.352531839391479 1 1
0.461890440180982 0.452736626275459 1 1
0.452370265780388 0.442285949458236 1 1
0.354636386130421 0.348279913198417 1 1
0.639511739922679 0.627532921351345 1 1
0.509434993776626 0.499924168786752 1 1
0.568522991544531 0.558424733182195 1 1
0.537825952400023 0.527710671779175 1 1
0.620923370604524 0.608227989102782 1 1
0.500835879929245 0.491413281553782 1 1
0.527663380550052 0.51742641707038 1 1
0.649914183275851 0.63774074476321 1 1
0.390988936809646 0.383406834735856 1 1
0.445157846183571 0.436175949327745 1 1
0.576483608987283 0.565986965638136 1 1
0.434259882267348 0.425968507892049 1 1
0.640377782339681 0.627258786406 1 1
0.480893455828878 0.471026410377662 1 1
0.584444821658992 0.572871338837151 1 1
0.633555434429152 0.621699470387797 1 1
0.417387384940244 0.408807568691596 1 1
0.587991977970807 0.57708467368654 1 1
0.604793459888533 0.594419879107311 1 1
0.402677822972798 0.3950326285738 1 1
0.516409228724241 0.507329329426338 1 1
0.374733196586155 0.368057565469977 1 1
0.422980694048891 0.414811808647298 1 1
0.481829820021645 0.472840024004816 1 1
0.417586759096094 0.410598047494629 1 1
0.463438567045207 0.454244906439813 1 1
0.360124102008136 0.353479698832296 1 1
0.559024173325183 0.548670806885912 1 1
0.560522510251874 0.550116896771442 1 1
0.473145128555778 0.464088412097722 1 1
0.464599469662226 0.456533172425022 1 1
0.443347822976405 0.435615422975431 1 1
0.591650877313996 0.581217969360103 1 1
0.409735598525912 0.401749228441419 1 1
0.336520795052766 0.330255565106123 1 1
0.540210460300294 0.530645070218536 1 1
0.318861061407416 0.311430082235878 1 1
0.645994917756442 0.634995570882332 1 1
0.427984731677322 0.419480271635146 1 1
0.534029721919611 0.524968987944493 1 1
0.440810394670777 0.432482519746417 1 1
0.384960285505587 0.377437201538229 1 1
0.296007658897722 0.290297548437305 0 0
0.445275397916239 0.437803386810387 1 1
0.495579493619079 0.486028847769934 1 1
0.297731300270975 0.29306551313883 0 0
0.678380429503876 0.66644267208243 1 1
0.507421529955066 0.497776475429638 1 1
0.53267683003883 0.522968501078718 1 1
0.361116272910604 0.354217514988832 1 1
0.580983897958683 0.568922151680312 1 1
0.49922821243509 0.489749189861081 1 1
0.688923194191763 0.6757551501679 1 1
0.514705575279615 0.504500517510029 1 1
0.680422545160067 0.667369555629631 1 1
0.559981258796695 0.549542272188031 1 1
0.305324117088311 0.299389838286085 1 0
0.618896440010729 0.60832275279366 1 1
0.599591782075878 0.588547001130233 1 1
0.639669418485463 0.627125882306512 1 1
0.497512464997258 0.487301731267159 1 1
0.572452805240565 0.562959259005264 1 1
0.598694138166414 0.587831458928392 1 1
0.450062793076011 0.441537589723451 1 1
0.585133347964572 0.574150504727432 1 1
0.438457405535898 0.430408205847589 1 1
0.510719425069697 0.500941303649879 1 1
0.488091828729181 0.47929692305322 1 1
0.438347344279783 0.431319750213892 1 1
0.521757832423906 0.512525257886939 1 1
0.43165375868563 0.424238738857125 1 1
0.503041106845707 0.49461914387841 1 1
0.466689150206076 0.457779202741288 1 1
0.427533718753306 0.419115565837799 1 1
0.442236904801607 0.434661277219079 1 1
0.498536157505292 0.489109734287981 1 1
0.456268996999235 0.447723147907415 1 1
0.571558659253749 0.561093090388016 1 1
0.648719804738997 0.636089312275598 1 1
0.482094517942476 0.473563273316004 1 1
0.578158817265543 0.56555656553602 1 1
0.643100659133505 0.630807437829724 1 1
0.404189114465281 0.396403597130498 1 1
0.620016035056865 0.607289497706648 1 1
0.623067786634887 0.611338976009771 1 1
0.50577776938607 0.496270880409664 1 1
0.790267847095433 0.775719743769356 0 0
0.46195769177301 0.453815924318212 1 1
0.446746703529109 0.438496926205 1 1
0.566423536416486 0.554439463666293 1 1
0.410156172424706 0.402341085581528 1 1
0.570690253801952 0.559455844482891 1 1
0.55720472288773 0.547599614119192 1 1
0.635397424135645 0.622649942814203 1 1
0.501826571008589 0.492851113226022 1 1
0.456032912018599 0.447114049496754 1 1
0.608772412177611 0.598137844856995 1 1
0.305754094466441 0.30032373736166 1 0
0.541097276127527 0.532493500799605 1 1
0.560460345349734 0.550111508242015 1 1
0.45024873813415 0.441939842607383 1 1
0.394943823905615 0.388126960674207 1 1
0.569772653827225 0.559332454588041 1 1
0.644165090349542 0.630548476061882 1 1
0.456237416475077 0.447736958114034 1 1
0.470018464057339 0.461529028507188 1 1
0.495060730700221 0.483673906242476 1 1
0.565892365582395 0.554079235417558 1 1
0.326975709634135 0.320441603451105 1 1
0.493762164112681 0.484760363740498 1 1
0.426727102356154 0.419332805586079 1 1
0.60897158269266 0.597058908398081 1 1
0.558884780388048 0.54787884379106 1 1
0.480486443104356 0.471201122481117 1 1
0.548834061557909 0.538804097183091 1 1
0.347005142134168 0.341274575575616 1 1
0.451650864420723 0.443195603840027 1 1
0.28937905397573 0.284524287479568 1 1
0.572464284022897 0.561398994263161 1 1
0.475742399460715 0.467802953212347 1 1
0.476134103724236 0.467326301595309 1 1
0.434040508480054 0.425446037648108 1 1
0.479453582776051 0.471537569900386 1 1
0.517670778186327 0.508959647536055 1 1
0.4297872733869 0.422322448499016 1 1
0.477977671480153 0.469061207470514 1 1
0.389830939879891 0.382834922332859 1 1
0.565517222317506 0.553831586283286 1 1
0.519145608153981 0.509254020751503 1 1
0.499249811617109 0.49048464293035 1 1
0.381895093424133 0.375033098187395 1 1
0.583793964260046 0.572254964975725 1 1
0.594841248580304 0.583348282354371 1 1
0.450515877554961 0.442066758302196 1 1
0.561587567887852 0.551432549379579 1 1
0.487223181161691 0.478479404845659 1 1
0.610159568374091 0.599540741390865 1 1
0.465398113335049 0.456615816608466 1 1
0.367111012037415 0.36016491637601 1 1
0.506054935707885 0.496016077325343 1 1
0.518631027214851 0.509497796150556 1 1
0.442563168138022 0.434716796183976 1 1
0.44031371356568 0.431906678300809 1 1
0.415324552437136 0.40776244201904 1 1
0.342577724853412 0.335412392902134 1 1
0.421699455360263 0.414060346449525 1 1
0.625924080183657 0.614178757455172 1 1
0.646245012648579 0.633974545419438 1 1
0.743538874143051 0.729141745544228 0 0
0.404749799764953 0.397664255914537 1 1
0.552379523684328 0.542223648842643 1 1
0.393288463649619 0.386381336575165 1 1
0.572411393480519 0.561039642474876 1 1
0.480376900274116 0.471466941177082 1 1
0.630725799021461 0.61960544131532 1 1
0.440507161888773 0.432578448973438 1 1
0.482373847416587 0.473320777884699 1 1
0.585123618425259 0.57286720845086 1 1
0.517233902943553 0.507305516762218 1 1
0.742875369835493 0.728286858068122 0 0
0.432711697166409 0.424980315316178 1 1
0.364656023785061 0.358082868330965 1 1
0.551854166775568 0.541402362009307 1 1
0.461474052411428 0.452397459740941 1 1
0.715204569758553 0.701654829859714 1 1
0.566672396094525 0.555874783128244 1 1
0.490033131028204 0.480673242076066 1 1
0.596618641771884 0.583122664997256 1 1
0.479340921169324 0.471482282454332 1 1
0.518009875317703 0.508607621458992 1 1
0.480962705381603 0.472073739726243 1 1
0.609806668362675 0.598859469011317 1 1
0.552289245995831 0.542995339701651 1 1
0.32822563796438 0.322131431648246 1 1
0.509613969206183 0.499763093021826 1 1
0.525491654478724 0.514945717236386 1 1
0.475275593588644 0.466193572851526 1 1
0.564731587182769 0.553360895835307 1 1
0.430016189910727 0.421241222477218 1 1
0.641634566790957 0.628404710851301 1 1
0.417283599174974 0.410294694477268 1 1
0.558061111279413 0.54826225284786 1 1
0.526797719238139 0.51710690056758 1 1
0.575946448320403 0.565510535657164 1 1
0.413302852973425 0.406474719188345 1 1
0.378784488542226 0.37116143197419 1 1
0.378152789440382 0.370392328891798 1 1
0.370233160587542 0.362840541106629 1 1
0.59346234894294 0.581216914827605 1 1
0.450725889654419 0.44162841709077 1 1
0.439602252650419 0.429119384053562 1 1
0.678684220425762 0.665656773777337 1 1
0.617630482461591 0.606378641308675 1 1
0.395003857752619 0.387072980665515 1 1
0.559889700885773 0.549202325284568 1 1
0.651124976601633 0.639560208989509 1 1
0.496838865934003 0.48731276721225 1 1
0.428466044814306 0.420718380458275 1 1
0.487568613486248 0.478412213894852 1 1
0.6121821793794 0.601197296512137 1 1
0.527130960310773 0.517981406423088 1 1
0.56635871857023 0.555331403427883 1 1
0.438446297386721 0.431259096692086 1 1
0.548255797415286 0.537542876036856 1 1
0.713477438061084 0.700197051694852 0 1
0.543708641492703 0.533767618480839 1 1
0.482065573134717 0.472686748751759 1 1
0.639330503421604 0.62620755466815 1 1
0.497499071190651 0.488260713416528 1 1
0.503151749588767 0.493464159009229 1 1
0.644503254009286 0.631889227094267 1 1
0.688095426958728 0.674559299582519 1 1
0.516336473071327 0.505441571663749 1 1
0.402333299461661 0.395576508100195 1 1
0.596456984210661 0.586222525445245 1 1
0.412545502832988 0.404538897316713 1 1
0.588218830872759 0.577496822328063 1 1
0.387666822507168 0.380943453775065 1 1
0.350231682787401 0.343957285662777 1 1
0.53594692305464 0.525326289196135 1 1
0.383610411912387 0.375979138642483 1 1
0.600514831092539 0.589554778900528 1 1
0.503879457668919 0.493924513592556 1 1
0.444968325299615 0.437238358401531 1 1
0.606745487287567 0.595326302327717 1 1
0.712090422500745 0.698376909644504 0 1
0.6231778740832 0.611631631163895 1 1
0.498684595705605 0.48902780387126 1 1
0.360348821661464 0.3533772621378 1 1
0.716226953311167 0.702518690205088 0 1
0.472833850470105 0.463481100970146 1 1
0.244299924796141 0.239702657052996 0 0
0.625570940492448 0.613908084269763 1 1
0.538923157697484 0.529801230905684 1 1
0.421278421685538 0.413763528352633 1 1
0.578482735467723 0.566321324374622 1 1
0.480474250600935 0.471278083575401 1 1
0.573824789628307 0.562999976211587 1 1
0.441831032314419 0.433898216525836 1 1
0.328754502287871 0.322564306951246 1 1
0.591555374848873 0.581184885426642 1 1
0.448367800104027 0.439950019495435 1 1
0.643601510372385 0.631616036006082 1 1
0.383699058278608 0.376390955624812 1 1
0.587392778752735 0.576859550578214 1 1
0.394881329178014 0.387276438809468 1 1
0.466046745841897 0.457173344756416 1 1
0.306815424000597 0.300852107790263 1 0
0.497383097722461 0.488663545840139 1 1
0.445059421879727 0.43669183928891 1 1
0.457377525292575 0.448430373615681 1 1
0.444833418028028 0.436285527397382 1 1
0.47282459638375 0.464919582649967 1 1
0.511635109024452 0.501893704548469 1 1
0.672841490558431 0.659310066826441 1 1
0.390170874267935 0.382676465876448 1 1
0.530605333817813 0.519927911333674 1 1
0.555807372066147 0.545916512456427 1 1
0.496474027743352 0.487117165109636 1 1
0.679547292422403 0.665554758864701 1 1
0.409774132117102 0.401578014708186 1 1
0.42813438860446 0.420844211100986 1 1
0.607666035692687 0.595245057063622 1 1
0.49935950705333 0.490128853853442 1 1
0.456225566845579 0.448125800440399 1 1
0.371645818789937 0.36423011033993 1 1
0.421715505990463 0.413837136725127 1 1
0.650605245445071 0.638368426042754 1 1
0.549608971299031 0.539137967466552 1 1
0.464788218751125 0.454786246667421 1 1
0.585924541375179 0.573547347067543 1 1
0.332102552154093 0.326467999887343 1 1
0.491047190629796 0.482710124329953 1 1
0.554598293124982 0.545113162815864 1 1
0.516756670454322 0.507026053755615 1 1
0.451472292258674 0.443917503956587 1 1
0.512463419576668 0.50316692916761 1 1
0.346597041750497 0.339887468895787 1 1
0.455559887942274 0.445664267651739 1 1
0.379621224255601 0.373090416583998 1 1
0.530300156954063 0.519893876269536 1 1
0.463764837795145 0.455614925045994 1 1
0.672541413440388 0.660177707289561 1 1
0.415165999670441 0.407916233224121 1 1
0.650241808900655 0.636822012028143 1 1
0.42568881416073 0.417762114958136 1 1
0.60058524746759 0.589114819625012 1 1
0.442780161332543 0.435298296970057 1 1
0.519153003378674 0.509399690341296 1 1
0.628254013837119 0.617397228656142 1 1
0.441817996929644 0.433433392025942 1 1
0.719137595225565 0.705854804948192 1 1
0.370880484549291 0.362572790951648 1 1
0.501243855674111 0.492242844500974 1 1
0.600402684043874 0.58950778755928 1 1
0.479199873982579 0.469780797824313 1 1
0.468384877747702 0.459227148198338 1 1
0.587439185278381 0.575864289309489 1 1
0.572462131139839 0.561289290700225 1 1
0.553203436742925 0.54423614612429 1 1
0.594504001550839 0.583865224718353 1 1
0.444547916727401 0.43640538636799 1 1
0.413189005953789 0.406327144959592 1 1
0.553783204160632 0.544050327146338 1 1
0.506094827849582 0.495771161072211 1 1
0.441676460809911 0.433420727205191 1 1
0.411318186653919 0.403706142688586 1 1
0.50682732273829 0.496962998854469 1 1
0.667997646440304 0.656040822467286 1 1
0.614543904902493 0.602846673321982 1 1
0.746136946042091 0.730630793322296 0 0
0.306161899456678 0.30139753308226 1 1
0.603122923415423 0.592057652183509 1 1
0.526458153770945 0.516798830483302 1 1
0.528677029876892 0.519374054202227 1 1
0.387216381083219 0.379789764022741 1 1
0.458403040603147 0.448488143251735 1 1
0.793984760648698 0.778490552371329 0 0
0.507203175197471 0.497707107645712 1 1
0.479423583515692 0.469637245351217 1 1
0.687719504723682 0.67533110260915 1 1
0.713273941593349 0.700478133696383 0 1
0.226386472391817 0.222568257157474 0 0
0.522137499400132 0.511824207094459 1 1
0.44710487574599 0.437896327759635 1 1
0.520716393154008 0.509901950600899 1 1
0.382617727716967 0.3760920525078 1 1
0.61704549240951 0.605434053641694 1 1
0.62250713079805 0.611222817473092 1 1
0.477390597305883 0.467497627299472 1 1
0.601503032756662 0.590171776435461 1 1
0.49271722084402 0.484170851414163 1 1
0.53938489260958 0.528730123000849 1 1
0.511788884901899 0.502750554089365 1 1
0.482111950602947 0.473489257927749 1 1
0.605166286071917 0.593939489804442 1 1
0.42434229932669 0.415267016708128 1 1
0.36384581407519 0.356723847594874 1 1
0.663058370568413 0.651586126663286 1 1
0.606505592402008 0.595094732489995 1 1
0.543766335508906 0.533344782810541 1 1
0.626142839961798 0.615098254154449 1 1
0.642319797403785 0.629873397430917 1 1
0.395878889022389 0.388454210489472 1 1
0.461088721155532 0.452685588238694 1 1
0.554255017805391 0.543725851321899 1 1
0.561418222757084 0.550378897758533 1 1
0.266192235118929 0.261691978924396 0 0
0.46887828497794 0.460374681738301 1 1
0.387696739283177 0.381329990408508 1 1
0.619748729710941 0.60815062084804 1 1
0.495394576826061 0.486439601017468 1 1
0.441553364017059 0.432688898322374 1 1
0.453510256405504 0.445000630770047 1 1
0.588319571212192 0.576586392926516 1 1
0.564778010304491 0.554633447922393 1 1
0.527467139555247 0.516516702494619 1 1
0.470027677242497 0.459852569633076 1 1
0.597097673523843 0.586170036894263 1 1
0.412067332300942 0.404609584411963 1 1
0.523842096830318 0.513526131748309 1 1
0.691760252561672 0.679140503098188 1 1
0.575365695264835 0.565031976802575 1 1
0.533073830173038 0.52388115791479 1 1
0.542412095963817 0.531581404827965 1 1
0.386834399837719 0.379690373091675 1 1
0.500944224248648 0.490775649976138 1 1
0.378298520508305 0.370677727597663 1 1
0.415682329645689 0.407281979918373 1 1
0.379958131787492 0.372482577744297 1 1
0.478862234324786 0.471705489237749 1 1
0.656076840147543 0.643844214310306 1 1
0.457763104091769 0.449211362785601 1 1
0.459763595281405 0.451404163987041 1 1
0.666950158616647 0.652545534778343 1 1
0.469198776253351 0.461073984061068 1 1
0.642027720144279 0.629497252393233 1 1
0.513660825972433 0.504104774445848 1 1
0.505118973868653 0.496682325205183 1 1
0.615958426646477 0.605098148675613 1 1
0.586663933849663 0.57375570576714 1 1
0.360070953040315 0.352927352031956 1 1
0.530864831711237 0.52065041250082 1 1
0.698930272682485 0.686251033902308 1 1
0.346479978950708 0.340118281787906 1 1
0.474348616761161 0.463864889858861 1 1
0.475066111367353 0.465893194404323 1 1
0.442402016467723 0.432888257865425 1 1
0.53313610739729 0.523205365632241 1 1
0.349416338385419 0.343327918417397 1 1
0.579172401702116 0.567904759101852 1 1
0.491385600488204 0.482488020482773 1 1
0.56079906699938 0.549891085993992 1 1
0.500757323812593 0.492502092316677 1 1
0.572176994858818 0.561869057060144 1 1
0.464729192057781 0.457272210833239 1 1
0.498393018812421 0.489448572889038 1 1
0.473777782811093 0.464706243586205 1 1
0.495019780132576 0.485481100980401 1 1
0.49300188337491 0.484550387186266 1 1
0.387666922050749 0.380771809202652 1 1
0.477184446225199 0.469452506533204 1 1
0.436866481224719 0.428642711078312 1 1
0.512002347402542 0.502126589658341 1 1
0.403280357796753 0.395818438776641 1 1
0.429385205046241 0.421631889459407 1 1
0.456704712708543 0.447469276494799 1 1
0.388817762784856 0.38075948673299 1 1
0.36035551592729 0.35330663027118 1 1
0.361148996344219 0.354760824056167 1 1
0.578924375849427 0.567702652847876 1 1
0.420500288782394 0.411456522546665 1 1
0.436348396996963 0.428010115075299 1 1
0.55853753124642 0.548273118891006 1 1
0.540028840355946 0.529019400905666 1 1
0.40477686872356 0.398120554943435 1 1
0.494580071922451 0.485259969538934 1 1
0.407483864160599 0.400063033916852 1 1
0.526226587827664 0.517271191590884 1 1
0.675283437393167 0.662387459530194 1 1
0.608754585811798 0.598240414842038 1 1
0.532138865698088 0.522741487469539 1 1
0.5328283335045 0.523432185318888 1 1
0.467193509769016 0.459247484260331 1 1
0.468028204503884 0.460135045891958 1 1
0.592206474051712 0.579959063447748 1 1
0.405396923518619 0.397033575040309 1 1
0.466357827466076 0.457526715769746 1 1
0.49518602582328 0.48630189260644 1 1
0.511644904473797 0.502081026703009 1 1
0.403079655377623 0.396715012827407 1 1
0.611652757875738 0.600557690093231 1 1
0.48648315829531 0.476963187115011 1 1
0.459818464779311 0.450645224601057 1 1
0.36789986519305 0.360901989529873 1 1
0.429353533753968 0.422235654450322 1 1
0.686259479413747 0.672713369671162 1 1
0.477714945614289 0.46819660710596 1 1
0.447339812014587 0.438650574672229 1 1
0.394998989736043 0.388445305396582 1 1
0.694192539089213 0.681659244605912 1 1
0.33748738553945 0.331564255799125 1 1
0.447518620897979 0.439690857660002 1 1
0.590902829965636 0.580777344065149 1 1
0.477920324765676 0.470798417111694 1 1
0.526596582717249 0.51825864404757 1 1
0.283930888500782 0.278842267206011 0 0
0.523025013171671 0.513029001786891 1 1
0.426105333745081 0.418467308532275 1 1
0.385506236964929 0.378402380215316 1 1
0.432792391610169 0.424500826094821 1 1
0.46035101440628 0.452480741380319 1 1
0.271682763888992 0.266522669158282 0 0
0.437999085410298 0.42988453069626 1 1
0.527342697536071 0.517184910575886 1 1
0.339427938435472 0.332829165306087 1 1
0.524129962280406 0.515238615198773 1 1
0.756223501566423 0.742862392025376 0 0
0.498872919197022 0.490654166902812 1 1
0.414734619810307 0.406250661864346 1 1
0.49299249803336 0.484725206976059 1 1
0.466151871431763 0.457479740595682 1 1
0.39177787971525 0.384231371691306 1 1
0.566998014773914 0.557195706657812 1 1
0.468939087961168 0.460524292176017 1 1
0.412151413468295 0.404976950161275 1 1
0.704281426222968 0.690755038351682 1 1
0.608042309406388 0.597204098254277 1 1
0.460937935815102 0.452983553667802 1 1
0.418410087542741 0.410789766658092 1 1
0.494018219431952 0.483213448227582 1 1
0.401766815495715 0.394214507784522 1 1
0.424899264933014 0.417271889064444 1 1
0.598830407642412 0.58695161318134 1 1
0.718213028044093 0.703908563400658 1 1
0.574667046125277 0.563086615513975 1 1
0.395925391344062 0.388901317576898 1 1
0.622622686767756 0.610881214512783 1 1
0.312786524538478 0.308764238994294 1 1
0.464086699655404 0.455940152202399 1 1
0.333808193822635 0.326302952580129 1 1
0.584474690915426 0.572759597392566 1 1
0.53208565400049 0.521022004064755 1 1
0.492635848349035 0.483305664950901 1 1
0.378807605693582 0.371460745571025 1 1
0.451678181072176 0.443123872797761 1 1
0.660376815625458 0.648137713182216 1 1
0.581763924531634 0.569670517438781 1 1
0.473117903116868 0.463681178593408 1 1
0.621528256708735 0.610223754327123 1 1
0.399588317629418 0.392772956519805 1 1
0.468621283725824 0.460531745815727 1 1
0.299693756665879 0.293821350010375 1 0
0.750101036012601 0.73520126000214 0 0
0.481512785432054 0.472695590238227 1 1
0.461083388271617 0.45264540217469 1 1
0.52450261791286 0.514203712710154 1 1
0.392351312365274 0.384817960705101 1 1
0.462545290417361 0.45351119018718 1 1
0.460518645522975 0.452163350944921 1 1
0.67624622731741 0.664268085958311 1 1
0.47233644711493 0.462198391174554 1 1
0.529814012548586 0.51940611737255 1 1
0.465256994597525 0.457306364075855 1 1
0.522862797165965 0.512735104762862 1 1
0.452705681429908 0.444933645469879 1 1
0.352054442285384 0.345198815663369 1 1
0.688663939354258 0.675912289102471 1 1
0.513939287796284 0.504251807179293 1 1
0.471732048773014 0.462979326676729 1 1
0.667263365063722 0.65648224965941 1 1
0.519075714836628 0.509670246284861 1 1
0.522473407242393 0.513792823335057 1 1
0.445566895918356 0.437500839793703 1 1
0.484147034400704 0.475364693256262 1 1
0.582085018924533 0.571889888645339 1 1
0.361368920110165 0.35464600191297 1 1
0.47281348203842 0.464335037932995 1 1
0.667621965487656 0.656543054536385 1 1
0.619349867810656 0.606009301937666 1 1
0.4805545729637 0.471583443819836 1 1
0.411540424152127 0.404131414709634 1 1
0.510218196034946 0.5002175008518 1 1
0.272801780799234 0.268216229628095 0 0
0.502972603706091 0.494821169791287 1 1
0.421912360485757 0.413885972559569 1 1
0.365407586505783 0.358372799254193 1 1
0.537824598305357 0.527231217719034 1 1
0.558853332424706 0.548537127055419 1 1
