# Supplementary material for: Bias caused by sampling error in meta-analysis with small sample sizes
Source: PLoS One. 2018 Sep 13;13(9):e0204056. doi: 10.1371/journal.pone.0204056 (PMC6136825; doi:10.1371/journal.pone.0204056)
Supplement: S4 File — (ZIP) [file pone.0204056.s004.zip › results N = 10 theta = 0.5 tau = 0 sz = 5-10.txt]

"cohen.dl.theta" "hedges.dl.theta" "cohen.dl.cp" "hedges.dl.cp"
0.754760224691405 0.711903632361086 1 1
0.355328173874387 0.300297807266524 1 1
0.814163702976015 0.767038122224967 1 1
0.325245665751477 0.311823213522308 1 1
0.337984885309617 0.31962981445807 1 1
0.239762006992656 0.17878186040784 1 1
0.418396944154243 0.355628077291902 1 1
0.72775795653375 0.659636386796775 1 1
0.668389199281823 0.606335529548552 1 1
0.354017180639559 0.324247516016657 1 1
0.0493127799240256 0.0505724299674737 1 1
0.410383492797512 0.386609618420044 1 1
0.705308766800014 0.607315163707689 1 1
0.984471677967845 0.885139080100225 1 1
-0.0219689086593923 -0.0312334923394856 0 0
0.429369056447276 0.396854322387309 1 1
0.488057971888374 0.426964553461489 1 1
0.0794591948171735 0.0722378806672265 1 1
0.424093294225692 0.40274493756999 1 1
0.0836582923943643 0.0803217005602632 1 1
0.449250877041792 0.411480841602183 1 1
0.448625922763075 0.400762653043815 1 1
0.163953326558941 0.149608774048229 1 1
0.813552266736894 0.736425525312764 1 1
1.09901077304576 0.985754541937899 0 1
0.40968966833144 0.379089001652138 1 1
0.107238200387276 0.0912521289931695 1 1
0.435064331512451 0.410203867511959 1 1
0.267618098749338 0.250431099594473 1 1
0.1306784303029 0.0972138990584347 1 1
0.857124835848028 0.776426805241555 1 1
0.180377066371428 0.154528427073772 1 1
0.71803562117406 0.660485985562751 1 1
0.646172852853853 0.586945187926735 1 1
0.256561329849067 0.241886170217705 1 1
0.453149816816244 0.431482524574981 1 1
0.660226324038708 0.581818575579623 1 1
0.225716439805402 0.195370581424181 1 1
0.572145141912513 0.528373432225183 1 1
0.247243969162539 0.221756336194149 1 1
0.239126485658648 0.218124983811898 1 1
0.861749647484661 0.693821896810198 1 1
0.12560621503133 0.140088416686665 1 1
0.311606898926448 0.271635592256641 1 1
0.47492401441033 0.399286389811104 1 1
0.176654957072883 0.146482200434866 1 1
0.573637226818888 0.521481729708624 1 1
0.386023056888872 0.339103330892324 1 1
0.126609491885466 0.113966261516243 1 1
0.77997880145402 0.72965106605567 1 1
0.594099418860784 0.516348158898904 1 1
0.0838761391111028 0.0980139890327082 1 1
0.445419600853817 0.441376635678055 1 1
0.378076602542939 0.353900547492055 1 1
0.664304014499804 0.605390074592537 1 1
0.824022422890439 0.752367737903894 1 1
0.826273743270296 0.697010742530903 1 1
0.569924296655276 0.558322234847575 1 1
0.557028321728299 0.528691240744649 1 1
0.217766054624353 0.186350104637757 1 1
0.171760962578385 0.146810608341346 1 1
1.10474292491555 1.02439802447316 1 1
0.302954000916214 0.271561560424164 1 1
0.576515904299 0.524530851011496 1 1
0.329455170952802 0.319674148677688 1 1
0.763627107497035 0.71804631079495 1 1
0.363016374068368 0.354664961759898 1 1
0.0573665412501177 0.0459462218661654 1 0
0.426078276591974 0.378800991718264 1 1
0.182991234461435 0.138606265445539 1 1
0.327757575746383 0.237273990315493 1 1
0.506511717541703 0.43503741589562 1 1
0.634209460045086 0.606634139349494 1 1
0.538790549064639 0.514272696299072 1 1
0.434884945646982 0.390442983437444 1 1
0.126895776665359 0.116220747087079 1 1
0.60977037579977 0.5357884462016 1 1
0.582794767716377 0.538783852846771 1 1
0.524080311852211 0.47468774543555 1 1
-0.0927781796232315 -0.064515008525556 0 0
0.458295277845777 0.440550084648069 1 1
0.551035945208957 0.504235578915363 1 1
0.683883325801562 0.586581494063561 1 1
0.561205939728157 0.507827549595656 1 1
0.651556649782172 0.593036739148895 1 1
0.509369990334885 0.451346901331866 1 1
0.937921988545277 0.844464234509648 1 1
0.418952136922525 0.376500391091054 1 1
0.966594094860137 0.90149201282405 1 1
0.419727602026869 0.444164132979456 1 1
0.527021221832525 0.48159187295131 1 1
0.878668977192439 0.788595009624706 1 1
-0.0813315369464646 -0.0822469822647189 0 0
0.31787787552641 0.293385359920142 1 1
0.504994656018209 0.463709725592803 1 1
0.416348954299556 0.373573587359156 1 1
0.490674809356185 0.405046818710831 1 1
0.506175173796556 0.447350813463341 1 1
0.538824083289708 0.485619889924348 1 1
0.26907212769081 0.234209878885918 1 1
0.141138698367422 0.0854494539075824 1 1
0.206870581685359 0.209187401237361 1 1
0.335221274528666 0.323922531840328 1 1
0.661208279878706 0.572339214202667 1 1
0.448192476780473 0.400940403027065 1 1
0.410959353487755 0.368457718006972 1 1
0.62433326102198 0.581459780791621 1 1
0.489260423107987 0.433350079566486 1 1
1.0872242210804 0.935156751952577 0 1
0.820867018455062 0.70789100045977 1 1
0.557418286780187 0.507247697178968 1 1
0.345544481662556 0.335702669699456 1 1
0.387724369228408 0.344937818128611 1 1
0.978857588988075 0.874342351528035 1 1
0.600215275712403 0.537542617944413 1 1
0.699158023507893 0.68195534280605 1 1
0.595360054810188 0.513387177175402 1 1
0.206443501626794 0.180873719490084 1 1
0.983673950907996 0.915743372706377 1 1
0.76152785070353 0.657288964812095 1 1
0.525093739781788 0.473387817293955 1 1
0.450969353998838 0.378648734973354 1 1
0.528170909924164 0.458693850846358 1 1
1.05740029374546 0.949474155190299 1 1
0.593730160401599 0.498895558298868 1 1
0.183841212336903 0.143795890541887 1 1
0.691021891498256 0.627812533954963 1 1
0.587503682637774 0.493327987842914 1 1
0.445415351206736 0.405564614565395 1 1
0.344706986666142 0.306215612878532 1 1
0.4219958135642 0.386490324357451 1 1
0.0680599907044583 0.0630556735438533 1 1
0.551574174951787 0.518193361643188 1 1
0.558800487585379 0.509774410266528 1 1
0.389608880641314 0.313556440182717 1 1
0.342201341051471 0.283617241705034 1 1
0.667774206852626 0.62374852826167 1 1
0.26771158269654 0.235361152557449 1 1
1.05801406291276 0.94740670606249 1 1
0.815655615438401 0.796511131882797 1 1
0.324752782939948 0.295503889051015 1 1
0.340392202834507 0.324220441790151 1 1
0.588539936268659 0.541247881709454 1 1
0.316241646388019 0.301972313065732 1 1
0.565097626833013 0.528233078637911 1 1
0.624625050794275 0.552223854619273 1 1
0.852104336368967 0.781598465133882 1 1
0.51425594136096 0.453926337421667 1 1
0.898591532052152 0.811288743762513 1 1
0.0768620289844349 0.0647400770351632 1 1
0.506628111321147 0.427543483347769 1 1
0.603202028860371 0.559459890905416 1 1
0.353361822729166 0.315330465655797 1 1
0.510384207351369 0.442247933138992 1 1
0.380923531888133 0.33973401902693 1 1
0.684873258089342 0.63697329260525 1 1
0.493668658335652 0.473814582400908 1 1
0.212570602763077 0.2090793283214 1 1
0.109692270935265 0.099213785794196 1 1
0.415850521836719 0.371991564447293 1 1
0.58985750871202 0.536656356113131 1 1
0.589254656507201 0.503078299622768 1 1
0.668154085665921 0.612916262730464 1 1
0.12982549383819 0.111148620489099 1 1
0.291721743510456 0.254668942539119 1 1
0.42964566710456 0.354041757873782 1 1
0.496854577203979 0.459534058115426 1 1
0.583740096097665 0.534902905783769 1 1
0.449456366942457 0.420203288768789 1 1
0.567597232433028 0.477494208672701 1 1
0.305039565736284 0.262320664544986 1 1
0.310627095656819 0.255452258426141 1 1
0.244644761588178 0.244034748960643 1 1
0.408436875747051 0.308190320963998 1 1
0.0222982010387173 0.0241795116433195 0 0
0.212604060918659 0.17718781275525 1 1
0.25536027261337 0.211460003949219 1 1
0.955485299424692 0.858714732471739 1 1
-0.175116498173388 -0.151015306337623 0 0
0.466839026203893 0.433739460488153 1 1
0.38439418517454 0.359723356073666 1 1
0.507617197119712 0.458588704567837 1 1
0.572275290383854 0.509711798013482 1 1
0.519068937890233 0.484415165346663 1 1
0.358804414738304 0.353133751514168 1 1
0.393513149031678 0.356385191234476 1 1
0.519814244697987 0.463694306846084 1 1
0.581534752126908 0.561292870329789 1 1
0.715633888285406 0.636332089414979 1 1
1.03396744054081 0.925711310677157 0 1
0.491746664467843 0.4546018903875 1 1
0.840113923086637 0.80356097018777 1 1
1.07238597886917 0.960293518040877 1 1
0.647303280524542 0.600258399015943 1 1
0.277655692241114 0.252297366795749 1 1
0.091190605675367 0.0853688474683237 1 1
0.641147065016296 0.616219762409591 1 1
0.622778222864547 0.557889807713679 1 1
0.214205359856148 0.194343523319546 1 1
0.749346515521189 0.694026737891892 1 1
0.730267193510273 0.656681593111838 1 1
0.91727537961646 0.805869765955817 1 1
0.698270853056966 0.638538023731952 1 1
0.303198686078463 0.280765922892032 1 1
1.14717273157789 1.0468156847774 1 1
0.254402821364972 0.232182912960158 1 1
0.421413084530993 0.397540281896124 1 1
0.639850838609531 0.562919770480176 1 1
-0.029580609248816 -0.0412560843481981 0 0
0.498800316020912 0.451338040936738 1 1
0.488074222543118 0.436457402414557 1 1
0.198860929223926 0.178225381932473 1 1
0.385599052765812 0.360774266212172 1 1
0.877591363957035 0.79866355527514 1 1
0.626655132357359 0.618870759011921 1 1
0.613205428287874 0.549707088434595 1 1
0.763985194224003 0.664575322717726 1 1
0.333966623708051 0.313540747073121 1 1
0.517352357472229 0.467217322020422 1 1
0.349782800045381 0.33699511926241 1 1
0.918924710861031 0.819839621567421 1 1
0.255233449466249 0.258138911608824 1 1
0.482547983313049 0.46740893417946 1 1
0.111414935456389 0.0960505288424176 1 1
0.377770966724959 0.367446069382992 1 1
0.783045821193155 0.688577837468099 1 1
0.553574062410456 0.487183365586904 1 1
0.310308467268877 0.285154075884734 1 1
0.631752434193074 0.588519295216364 1 1
0.363132220224498 0.326043446108873 1 1
0.105562027382608 0.0932634365236434 1 1
0.278350280934578 0.260735551855333 1 1
0.485646823539357 0.453948365215891 1 1
-0.00488606983844941 0.00437030403335739 1 0
0.320460415320533 0.309116701047129 1 1
0.0305809416863054 0.0161040439886667 1 0
0.137800286604731 0.110289465710874 1 1
0.309766353490147 0.271679117376992 1 1
0.548494633338724 0.486167115867406 1 1
0.894085553626024 0.785880234989543 1 1
0.553422494312304 0.499378636577457 1 1
0.876870830984745 0.788153434582647 1 1
0.889083280759659 0.788470242025531 1 1
0.585604449949773 0.543471364338039 1 1
0.583173724685192 0.545770785512313 1 1
0.384333380887503 0.337158986118654 1 1
0.312584265776279 0.278401760716663 1 1
0.59208924738865 0.490989840581268 1 1
0.277915235379135 0.259924784988569 1 1
0.803150950765247 0.709178070713464 1 1
0.251643205707013 0.208833092870589 1 1
0.451176433039693 0.400499601885904 1 1
0.430756628152452 0.409118372866496 1 1
0.68019818193881 0.61367284416728 1 1
0.582929574857189 0.54661578396102 1 1
1.09232004651124 1.00590288837298 0 0
0.519151581267877 0.48057975248708 1 1
0.257365735020401 0.238931458567895 1 1
0.359707867684822 0.323401178773254 1 1
0.830680639761488 0.750004765712665 1 1
0.350323760644158 0.301925928713469 1 1
0.769151501431922 0.68821171274491 1 1
0.766584578432242 0.669157712447953 1 1
0.285412662972686 0.26173620612721 1 1
0.644714131066539 0.582179648429575 1 1
0.258852054833697 0.263936615486874 1 1
0.8717761411526 0.766209329540317 1 1
0.161412045718089 0.154254298339899 1 1
0.475657708501854 0.392815461881028 1 1
0.791834520576814 0.714300089486392 1 1
0.800617074015077 0.690686149380529 1 1
0.652406841871382 0.604956290937828 1 1
0.838749828874176 0.755675964047326 1 1
0.312904207334418 0.274851243993362 1 1
0.734047727220661 0.663876286004944 1 1
0.310746587399908 0.267052127110964 1 1
0.651622831651033 0.568788048055913 1 1
0.445515412062578 0.426232848677463 1 1
0.992265792770986 0.916744090419103 1 1
0.664237575427173 0.603297695196083 1 1
0.0551869214328235 0.0943338208736824 1 1
0.323469033513489 0.316552641480456 1 1
0.633293067380196 0.55313251528653 1 1
0.720832824354896 0.686390084083301 1 1
0.567374930352906 0.51638150188781 1 1
0.740660855506478 0.66328567083476 1 1
0.445869512088112 0.412980358596535 1 1
0.36298690063111 0.316449477689597 1 1
0.292629242831926 0.278671935568849 1 1
0.51726577793384 0.486830264426114 1 1
0.809779009803737 0.71694798835968 1 1
0.879121113961118 0.796381146120762 1 1
0.669517676140375 0.563878270617688 1 1
0.420375456784361 0.388223717220362 1 1
0.487686471263079 0.427156512427765 1 1
0.718496535628343 0.665614434245178 1 1
0.558270492199255 0.496080343494383 1 1
0.597380711163679 0.545812036215798 1 1
0.386581549050716 0.363066838185156 1 1
0.475706990241596 0.44515395329836 1 1
0.166276273722041 0.11231860401827 1 1
0.289345218802363 0.27020736722446 1 1
0.891850215510758 0.80948330870724 1 1
0.822624697870343 0.74171616312781 1 1
0.638468686326058 0.598568537204677 1 1
0.69465315790393 0.631327559477504 1 1
0.761047686154328 0.696286199049178 1 1
0.347485524360541 0.351248114894778 1 1
0.993685371031868 0.902304032029997 1 1
0.539432115842792 0.494949176859276 1 1
0.42554502513164 0.385810629117091 1 1
0.470264087943914 0.415151333866014 1 1
0.742085229331548 0.663240807102894 1 1
0.518758150326171 0.467286784275433 1 1
0.565460951039552 0.496574859944782 1 1
0.488903212200699 0.447034454880687 1 1
0.781030434810292 0.705204387397003 1 1
0.449352435014913 0.438025317737756 1 1
0.206472700210429 0.19552911133511 1 1
1.13261234780861 1.02377088799446 0 0
0.441124024143281 0.379531915163108 1 1
0.92434027080472 0.833502589739125 1 1
0.40813997529671 0.353192549130966 1 1
0.721651422398828 0.638170991055548 1 1
0.268941523781987 0.266426440378674 1 1
0.587099086563083 0.52866582055019 1 1
0.725100304132967 0.651048283969494 1 1
0.767673330288168 0.678214734983144 1 1
0.96467795475652 0.851925404816694 1 1
0.560032428202124 0.498819093755404 1 1
0.610590654024636 0.55172720010073 1 1
0.243740618004525 0.224534910971278 1 1
0.958427176494461 0.88709816525442 1 1
0.582804062171259 0.521628078810037 1 1
0.568338174988517 0.506032562816558 1 1
0.891077331790091 0.8224808625851 1 1
0.330775390090009 0.305658382812934 1 1
0.445634492936042 0.397026756100366 1 1
0.457252092478777 0.42022869569629 1 1
0.613824645872259 0.573671300427376 1 1
0.438783163481343 0.409517003969254 1 1
0.450156427359109 0.405792966626478 1 1
0.512177204790133 0.480025048005245 1 1
0.465985118151299 0.417858319922469 1 1
0.381262628862777 0.342155995385823 1 1
0.632727786650899 0.572680511956826 1 1
0.513421727059725 0.486945627778588 1 1
0.53887303154861 0.493660830135574 1 1
0.50668722266974 0.455004677684879 1 1
0.68269965091314 0.686017585162292 1 1
0.586282481854048 0.537642290949441 1 1
1.07763485844338 0.975933318979491 1 1
0.839683578593058 0.718788819149132 1 1
0.232758988002779 0.205912632850339 1 1
0.23883396157523 0.223473877103557 1 1
0.372727181309015 0.373634054646155 1 1
0.731679008081378 0.665818975361522 1 1
0.416378968064816 0.354660347972098 1 1
0.546801510712247 0.485339256018365 1 1
0.844970346879982 0.755269040853697 1 1
0.727257155981857 0.640275126434035 1 1
0.457556877484171 0.412152649571284 1 1
0.394883559034461 0.368924375684575 1 1
0.221465431837741 0.196270580009767 1 1
0.231310119268191 0.18298819753598 1 1
0.387155159368649 0.344404757662306 1 1
0.260652049938989 0.228061713759031 1 1
0.325035039108281 0.269936168578473 1 1
0.816775883923899 0.758417786197187 1 1
0.294888663547537 0.259250177039143 1 1
0.259041878748597 0.215471949039315 1 1
0.472827894385418 0.44759091592536 1 1
0.832194175219839 0.761013632602675 1 1
0.698735795026042 0.636264204072289 1 1
0.35318492356208 0.334782633161795 1 1
0.689935840649175 0.642722352274938 1 1
0.72627597130324 0.645527611896842 1 1
0.752955060859765 0.698481367874973 1 1
-0.102071683112953 -0.0862038978790402 0 0
0.747103890065168 0.668861958179546 1 1
0.0899511012821612 0.0895489845344388 1 1
0.713763634778007 0.655023290740499 1 1
0.454052075731612 0.385525710455643 1 1
0.814727481523143 0.7850678286947 1 1
0.422404962027822 0.418712900699195 1 1
0.608317702009732 0.589606918786863 1 1
0.894757398619649 0.800064489032759 1 1
0.545911085396741 0.484823113908388 1 1
0.628940887848937 0.611988609468782 1 1
0.272144955611951 0.237250517805572 1 1
0.530036089724856 0.463106535725966 1 1
0.292815956778396 0.266669162369267 1 1
0.757414381035362 0.6912781718968 1 1
0.277602848025304 0.286153992529943 1 1
0.624834570824898 0.608125001134091 1 1
0.518367034372604 0.447183234194272 1 1
0.253126004630341 0.228607653340749 1 1
0.278664202106904 0.241188396361699 1 1
0.103372610397334 0.074945484140984 1 1
0.448028886401066 0.406751629394056 1 1
0.62922983497442 0.567628820704582 1 1
0.559283534836998 0.496368111493373 1 1
0.594068010022776 0.542037144996118 1 1
0.499187135060468 0.411804047988874 1 1
0.5727891219564 0.510770618204569 1 1
0.247628695779352 0.224429762255586 1 1
0.324728438599452 0.319703317147801 1 1
0.331429624858187 0.295115526094571 1 1
0.467014381020674 0.4371549236387 1 1
0.610324543617338 0.541302756234705 1 1
0.513728880119024 0.453619778448101 1 1
0.725922188409901 0.635153785290172 1 1
0.334849234063066 0.297547039834654 1 1
0.63038328661678 0.580800633287277 1 1
0.393498752871272 0.33057512161642 1 1
0.0201256764589607 0.0320521833570818 1 1
0.654441000931507 0.677564628590417 1 1
0.649365368238452 0.595593050343079 1 1
0.57400261731806 0.502258458673558 1 1
0.654858288053105 0.613665979132027 1 1
0.344857314795368 0.297461824422162 1 1
0.611077551353741 0.542124201046008 1 1
0.342250070410886 0.310285272225225 1 1
0.361587909860233 0.328200518753869 1 1
1.26667952769319 1.15453979768805 0 0
0.621493022265102 0.571964241484333 1 1
0.134746368948981 0.0999233131464811 1 1
1.02983640357854 0.914909446721617 0 1
0.462031730704957 0.40159097243188 1 1
0.660815754218272 0.590923107455457 1 1
0.406338385745386 0.376308315952921 1 1
0.486812559460449 0.443998425525443 1 1
0.0727003719849769 0.0575033352920691 1 1
0.683411319241773 0.634222209246251 1 1
0.0429159918600069 0.0593307836455737 1 1
0.624538632893261 0.582718047427188 1 1
0.401771505841358 0.347554286786565 1 1
0.440574423766103 0.418131150990353 1 1
0.393783575376141 0.371999562695979 1 1
0.383398529075101 0.336587627872967 1 1
0.473418468087476 0.418064711626474 1 1
0.407601817049067 0.368867335928373 1 1
0.441329391555216 0.402990937511449 1 1
0.629731494415058 0.560859033542829 1 1
0.631875744532246 0.559227061290712 1 1
0.187873719052099 0.195221907470576 1 1
0.392574870604474 0.364511660327531 1 1
0.0958434786472571 0.0498651096812414 1 1
0.660758401429622 0.614281769291035 1 1
0.187454209578849 0.164057191960508 1 1
0.22410394296217 0.205426512677234 1 1
0.812449548902487 0.729723292309811 1 1
0.61434597019071 0.578515864573231 1 1
0.434819876633926 0.407695387029111 1 1
1.22534955147067 1.09677128107364 0 0
0.614967306285623 0.535554636866426 1 1
0.24131075949156 0.200390558462375 1 1
0.751164433932627 0.71235046043465 1 1
0.254459305579595 0.222193232264028 1 1
0.252716395516105 0.249045324285648 1 1
0.405865546872232 0.354643289513003 1 1
0.597092524911372 0.547909510146662 1 1
0.0722467712903165 0.0687151197375228 1 1
0.30297010877262 0.284983628545208 1 1
0.662832746403799 0.61689619163603 1 1
0.739473882985019 0.623412129179449 1 1
1.0970964531821 0.986783672609788 0 0
-0.0135267032401883 -0.0183240637913826 1 0
0.555690910675075 0.519243135524549 1 1
0.320776745857135 0.300982977917993 1 1
1.12804225214676 0.971063976482225 0 1
0.724618695866452 0.682002115446837 1 1
0.915416338720272 0.816325931905475 1 1
0.157687458150464 0.153933205089582 1 1
0.563648673709445 0.434910195465403 1 1
0.415838492131345 0.409105268119171 1 1
0.563257979738946 0.519254973383014 1 1
0.846928337859332 0.767519059271147 1 1
0.517651763397247 0.484143058489293 1 1
0.651019295543609 0.574018324026546 1 1
0.0766267414917407 0.110928265023684 1 1
0.505565154591347 0.57518949683763 1 1
-0.209057567747617 -0.194485572543404 0 0
0.681216829104836 0.615779451578762 1 1
0.896593232725772 0.840173911294045 1 1
0.265392157587473 0.243080879462904 1 1
0.277324327518753 0.240523316475767 1 1
0.920144595492385 0.809033452296304 1 1
0.159954055653177 0.130663320477152 1 1
0.633319366189289 0.577020128834697 1 1
0.122564633930695 0.0918191198793613 1 1
0.566208844565789 0.547644885390133 1 1
0.483708276661134 0.399733963102732 1 1
1.0006910823699 0.867180139360689 1 1
0.53115418021127 0.476371981301778 1 1
0.293459625766137 0.26186613413492 1 1
0.35623851653335 0.304114953105808 1 1
0.868745556892968 0.769980097996617 1 1
0.266227352949227 0.245558740177363 1 1
0.120790728742482 0.0918146917123263 1 1
0.452830221414373 0.456661656205559 1 1
0.10185152450749 0.0940350338605578 1 1
0.522771311278111 0.480268046810772 1 1
0.0381880384157917 0.0356329582203711 0 0
0.535985318016676 0.446006892770424 1 1
0.612322830054346 0.502141521283557 1 1
-0.0131503550516395 -0.0163743475153074 0 0
0.179989227611323 0.16873497853079 1 1
0.905678173804935 0.848924924548676 1 1
0.57611595406373 0.504970848793125 1 1
0.241054856756185 0.21627233763304 1 1
0.208127078334079 0.162948328181115 1 1
0.376374666707431 0.337961138253203 1 1
1.19230749665456 1.02794454048613 0 0
0.377777217217157 0.328006113814639 1 1
0.521463435147177 0.463762242170406 1 1
0.408232436564192 0.359232622499825 1 1
0.630967312010744 0.55962332948724 1 1
0.883478969567656 0.836755851525638 1 1
0.980322884650607 0.858134097054729 1 1
0.431524158983371 0.378303023928452 1 1
0.304965020465567 0.275603239349194 1 1
0.632259866937243 0.605800086934616 1 1
0.745663738332613 0.668661634651719 1 1
0.729282498999851 0.659055993182331 1 1
0.927627899863057 0.809877952271215 1 1
0.421430932010255 0.353070005168489 1 1
1.05675437383582 0.981598128320564 1 1
0.785512337365825 0.696621675119326 1 1
0.697248829368077 0.650810442405596 1 1
0.332752104226747 0.298344194726002 1 1
0.864436339751378 0.762052386158877 1 1
0.529871530659793 0.484051806264182 1 1
0.197030179505388 0.16799773290255 1 1
0.551961555935807 0.498246618700114 1 1
0.780240165041133 0.69483816550541 1 1
0.561314041521505 0.506999467805073 1 1
0.602868460591503 0.572360461498712 1 1
0.940426628861145 0.86705336309391 1 1
0.519811105781248 0.480057356282016 1 1
0.591583988242973 0.569821108997384 1 1
0.428400195631489 0.378805229753511 1 1
0.268163865545395 0.235314996470252 1 1
0.583816730837264 0.529549889650741 1 1
0.906486995744093 0.776071542654419 1 1
0.531318989220531 0.479954222723335 1 1
0.00566076510428581 0.0136566781410296 0 0
0.499173254743325 0.455448550745335 1 1
0.430907377765349 0.393740312146521 1 1
0.52066295445865 0.461760023124351 1 1
0.196738991437242 0.174956303812543 1 1
0.305287042444714 0.288551436265616 1 1
0.426919917844851 0.402775829848078 1 1
0.865047383033741 0.780409946308713 1 1
0.27962439868383 0.253368379588583 1 1
0.423723568625129 0.390770422551536 1 1
0.474232586433576 0.454678416947711 1 1
0.562566748191266 0.506759623861938 1 1
0.570763703222792 0.541598251045769 1 1
0.284453878433644 0.259998998359116 1 1
0.15004727071663 0.129002449391785 1 1
0.346936828837374 0.311372699816074 1 1
0.189371371425704 0.134760306789494 1 1
0.623128941759294 0.559412470870033 1 1
0.854599960530825 0.78247696291632 1 1
0.741448275177324 0.683610523916476 1 1
0.238107805702636 0.224499178059814 1 1
0.474937875009953 0.426695221881482 1 1
0.595424670160981 0.528498794694365 1 1
0.391145997960846 0.35019227759395 1 1
0.407754618468186 0.375675372155457 1 1
0.387024388133326 0.326523876878552 1 1
0.267791255480138 0.248214268234425 1 1
0.31254356883276 0.323118414483892 1 1
0.395838861692078 0.350522943546347 1 1
0.147333169331633 0.121230944465808 1 1
0.720986123731952 0.656086150234561 1 1
0.653362570736975 0.597530983681967 1 1
0.455009438618569 0.408445645318193 1 1
0.869286962932055 0.789905043793989 1 1
0.275888233490203 0.251535114473606 1 1
0.487160653715848 0.42809231229517 1 1
0.729881003844717 0.654651799154849 1 1
0.225715031542541 0.222489039050509 1 1
0.348654574905887 0.309897085245737 1 1
0.305491815307141 0.298893529833542 1 1
0.453507575271334 0.392700110573742 1 1
0.48767471630128 0.436001560655845 1 1
0.877176053725388 0.834136644642359 1 1
0.680432248329984 0.631284975974285 1 1
0.609501784775944 0.546921985736305 1 1
0.739508391805869 0.705830151331408 1 1
0.475466345213656 0.435930264407043 1 1
0.41262686089249 0.386922630681935 1 1
0.584367036511296 0.539193917076761 1 1
0.434760722483576 0.401014240431963 1 1
0.646949625423512 0.595076782523921 1 1
0.269927588857874 0.24075018540921 1 1
0.30890257816624 0.266961755976698 1 1
0.113508505569393 0.0443224674211758 1 1
0.674726342780411 0.596314127306906 1 1
0.412585964164575 0.37977445256132 1 1
0.639809035241665 0.602438676815374 1 1
0.236260498836847 0.207424221572957 1 1
0.644477371725647 0.578296449665197 1 1
0.678772090548642 0.619267291671081 1 1
0.515473006993375 0.483382011385876 1 1
0.662008544588416 0.607137735214541 1 1
0.521573097839555 0.501820132924758 1 1
0.788353252590819 0.736113865633774 1 1
0.474531785719566 0.430786601629337 1 1
0.647993437402563 0.586982961333733 1 1
0.6396654117945 0.573355034570455 1 1
0.463968405095186 0.452250112216675 1 1
0.335014640413503 0.313327405070783 1 1
0.475002881901617 0.423460759349142 1 1
0.578228541088631 0.527626513381037 1 1
0.272599131318844 0.273162129307014 1 1
0.552409386079621 0.504958695509812 1 1
0.293610130514942 0.290798222072922 1 1
0.614503391848023 0.563414342592641 1 1
0.546950233813484 0.478477429626525 1 1
0.533919981533159 0.467674531737672 1 1
0.483088097432844 0.438287224381768 1 1
0.673654254758851 0.632145608372364 1 1
0.626069477829941 0.564177614260279 1 1
0.669405281891533 0.588023982203923 1 1
0.36887085540116 0.331952602440216 1 1
0.0538276496292548 0.0438526012332322 0 0
0.4927950918488 0.395695636476388 1 1
0.45156071029629 0.404576039634007 1 1
0.547174460333342 0.497857196731581 1 1
0.238333622023485 0.21530497659945 1 1
0.734678436631862 0.668057514454975 1 1
0.649773233179957 0.588911595146281 1 1
0.103306788304137 0.10513469203468 1 1
0.274921916484012 0.239293116318494 1 1
0.771955848283175 0.730034336450831 1 1
0.417735266655949 0.378973688651229 1 1
0.854760389300405 0.776270830004371 1 1
0.375338642040146 0.339936921287862 1 1
0.392844469364581 0.339416549766359 1 1
0.823573427913548 0.763322807238709 1 1
0.181223907719091 0.182919729853773 1 1
0.711112137075502 0.726891251726493 1 1
0.63184857396173 0.552276668255973 1 1
0.399919418563047 0.36073757017582 1 1
-0.399979150525567 -0.409701244522997 0 0
0.350702712491993 0.305826833615363 1 1
0.340949951330148 0.274290325209024 1 1
1.3551366070628 1.25017994818788 0 0
0.404849356299699 0.367898596171225 1 1
0.654189743093469 0.577942122110439 1 1
0.765841594232703 0.726157466369146 1 1
0.255608700080159 0.222896741556804 1 1
0.035943030737009 0.0372848692479232 1 1
0.504354520242601 0.460775454187795 1 1
0.830102578523477 0.7555459639342 1 1
0.229282892672279 0.222066508701252 1 1
0.645074771071535 0.587528879954574 1 1
0.638097806730038 0.565158379946369 1 1
0.595612992052448 0.542432467255902 1 1
-0.19666558181491 -0.167640471435467 0 0
0.831323846932237 0.75530690333921 1 1
0.940021210930532 0.838521424284571 1 1
0.6327636350064 0.570486357809622 1 1
0.499577293697884 0.45715077183821 1 1
0.669123360629391 0.633317268190152 1 1
0.274579545379932 0.242529141369594 1 1
0.515923713529559 0.462074482891421 1 1
0.204289026971981 0.191447610900213 1 1
0.421057893281601 0.3832777268476 1 1
0.233087408458522 0.20606106866719 1 1
0.267112181839588 0.300022760106488 1 1
0.717040632805157 0.676013601144912 1 1
0.829311879635685 0.752026550263255 1 1
0.358220923062635 0.38488574981351 1 1
0.660810127479711 0.610325208973302 1 1
0.45702906676951 0.433983725893796 1 1
0.645580796514053 0.557501249043205 1 1
0.491502897237933 0.436602272483495 1 1
0.299325757039127 0.262992701168164 1 1
0.433815043787836 0.383194669865419 1 1
0.38801867279664 0.322760084211817 1 1
0.416426458840855 0.369864998696948 1 1
-0.00720230228331154 -0.0216289527550699 1 1
0.357815040474336 0.326008406616831 1 1
0.354484721055742 0.325140742481771 1 1
0.547405285502616 0.49730131203465 1 1
0.441604349661193 0.407190090095324 1 1
0.819525581271106 0.711192753477896 1 1
0.442885771543978 0.395939736281604 1 1
0.763382726402852 0.713294209488633 1 1
0.489809975972205 0.438579335676001 1 1
0.62527344585462 0.575146913768583 1 1
0.119511694399743 0.110430671315685 1 1
0.333114898164438 0.281245927651799 1 1
0.688900375373304 0.638823235513201 1 1
0.454428812863981 0.405995524988456 1 1
0.524047140920244 0.439042791953254 1 1
0.810264002093065 0.733599060299705 1 1
0.484863317188441 0.429661616261563 1 1
0.474072348916686 0.440878750599892 1 1
0.644949242207128 0.574384822905234 1 1
0.519443417753615 0.466280102526541 1 1
0.715951307417095 0.636098193473719 1 1
0.267332246387699 0.239023860592786 1 1
0.562924626853275 0.489781885563053 1 1
0.481816424687299 0.439374491095928 1 1
0.330206858834846 0.3555117665485 1 1
0.380339870332294 0.32014339226039 1 1
-0.101611836441809 -0.103960083043707 0 0
0.267544480860418 0.237360166731397 1 1
0.597109263233083 0.5327258366863 1 1
0.325018543894366 0.290165165905995 1 1
0.712204944744906 0.618034615521794 1 1
0.597312908080415 0.528408880061881 1 1
0.369600108824582 0.33414090345151 1 1
0.646900916533688 0.528292755633729 1 1
0.75299010467802 0.677638078603689 1 1
0.260549600064499 0.239579757929504 1 1
0.373438065650125 0.321708904064209 1 1
0.63456397553407 0.541101075645669 1 1
0.607590780173939 0.556479275071595 1 1
0.831241178332272 0.736281987444199 1 1
0.438031212587501 0.409868549096454 1 1
0.371493255600331 0.33724247509025 1 1
0.462316738195725 0.406452263570097 1 1
0.405552899253826 0.383496440007563 1 1
0.493989409007347 0.453460026018553 1 1
0.131763571943388 0.142704187055401 1 1
0.441364488329375 0.394849322017897 1 1
0.276562054167333 0.233742175665944 1 1
0.273159811755198 0.23406723369568 1 1
0.45297558001773 0.404613235972669 1 1
0.479001819357854 0.451758447314529 1 1
0.599075421771992 0.532468695335058 1 1
0.344724702502392 0.309400475764136 1 1
0.542344928651644 0.504242716361482 1 1
0.95430810381943 0.817392798679891 1 1
0.333300213560533 0.292189333670696 1 1
0.510677847385857 0.479885491800035 1 1
0.274733628700343 0.249486074170989 1 1
0.392630773763627 0.335794779402708 1 1
0.968633979710253 0.871612516438781 1 1
0.452136938300948 0.400066033730339 1 1
0.626558120765316 0.555815062927331 1 1
0.549405913262035 0.49041346808293 1 1
0.362227182164451 0.288156770867831 1 1
0.60853446336998 0.550827908184023 1 1
0.372747575757901 0.335344644361775 1 1
0.211855541714933 0.219809054167883 1 1
0.38286324488294 0.310360962130526 1 1
0.69090504096047 0.641725528052543 1 1
0.627910143165914 0.56238203293677 1 1
0.621962375352497 0.567716947066167 1 1
0.753734003936278 0.696318900397599 1 1
0.474921037656108 0.416610001668017 1 1
0.533606793265202 0.489437024684434 1 1
0.15122854404391 0.133813919408334 1 1
0.55840336241719 0.505359236887792 1 1
1.0027435086323 0.880465063478525 0 1
0.262249210294134 0.2327051423327 1 1
0.523416000397995 0.457446966552099 1 1
0.287009731655566 0.255261502601287 1 1
0.39570484284718 0.369832931615851 1 1
0.835479445291408 0.785182489132201 1 1
0.240296939629691 0.159907712911793 1 1
0.745097789630842 0.635854891375731 1 1
0.90606255731898 0.813452244923729 1 1
0.827461562598101 0.78578338199637 1 1
0.454832359652846 0.411608823920075 1 1
1.09615767915109 1.02679762882916 1 1
0.450943366966107 0.460548285683599 1 1
0.202242800927141 0.205851394825691 1 1
0.0895621687193153 0.0733650987383679 1 1
0.250735026767466 0.247222914878849 1 1
0.366960079243006 0.342690003023021 1 1
0.346648309507054 0.356875911872918 1 1
0.450130379210878 0.401082736526545 1 1
0.785654984269923 0.720655632737395 1 1
0.517875862908239 0.456603965081359 1 1
0.379354112212273 0.373796182596563 1 1
0.931145760751761 0.847685693420456 1 1
0.171226440209154 0.149885186481289 1 1
0.581810056200482 0.511064114168124 1 1
0.248662705434924 0.208207159323287 1 1
0.533054194502638 0.489569066851927 1 1
0.427927978107052 0.351103646114721 1 1
0.286980883779391 0.242517892688278 1 1
0.357704413874729 0.339991752992534 1 1
0.591725950902738 0.519511363646493 1 1
0.470265388957872 0.412727872349926 1 1
0.507136025237924 0.467651554344474 1 1
0.623073504185734 0.52918741779356 1 1
0.412060407746355 0.364344249285957 1 1
0.457792867360515 0.404481989203458 1 1
0.570634877849391 0.54823018358622 1 1
0.582681918591876 0.526250617060028 1 1
0.614797830672838 0.57655437975307 1 1
0.371526631974779 0.350433303842057 1 1
0.373015442554317 0.346383810848929 1 1
0.237536512542866 0.201892811574563 1 1
1.04481184674183 0.987253188661595 1 1
0.365910056192216 0.358961374284364 1 1
0.377549428622863 0.343759739523761 1 1
0.0945469208839762 0.0781640279896086 1 1
0.980939370606457 0.872793082495773 1 1
-0.0119034157372419 -0.00788734272006707 0 0
0.253770028289937 0.224340170481459 1 1
0.706618911841836 0.624430069846249 1 1
0.867683597425201 0.809510646865941 1 1
0.576607909645069 0.541835671597086 1 1
0.773693358019206 0.688142011608696 1 1
0.230685468742261 0.208234729063425 1 1
0.473831107147795 0.417450047923466 1 1
0.378561623408265 0.331855970409658 1 1
0.466696528151282 0.417174907337199 1 1
0.401760689360101 0.35611925908194 1 1
0.457202046349355 0.412761662844554 1 1
0.507512850147085 0.463295315886758 1 1
0.397325291892539 0.356572133515788 1 1
1.20082626545815 1.06829123272212 0 0
0.485769065500578 0.415790344170938 1 1
0.555778664488246 0.497549404167002 1 1
0.761074749011386 0.702642970236033 1 1
0.759033760715085 0.675361184081154 1 1
0.706691670964535 0.625616890392857 1 1
0.533259778160947 0.51185199559884 1 1
0.0187932401873529 0.016657230569198 1 0
0.114032818715008 0.082071282580108 1 1
0.235248939960848 0.201409816911782 1 1
0.433440311022844 0.381258338226504 1 1
0.762662075043794 0.669465024258749 1 1
0.143923954482677 0.124361734215825 1 1
0.612887909317982 0.543721776136796 1 1
0.396183654975717 0.344901782092094 1 1
0.393451857992591 0.36437812097531 1 1
0.370332846080372 0.330705809436661 1 1
1.10186487998028 1.02371514792338 1 1
0.560856796168303 0.493051198538661 1 1
0.111253363126734 0.125778556370438 1 1
0.543640588616908 0.491430177757919 1 1
0.561541243263586 0.50870161410137 1 1
0.386984583307041 0.396321135602273 1 1
0.316259508744896 0.287644486963143 1 1
0.506174094522806 0.444657621606619 1 1
0.230540772888841 0.277635561563878 1 1
0.239043647712908 0.239611718370756 1 1
0.37926974691416 0.353436955429387 1 1
0.299788931746637 0.270049307185004 1 1
0.743313224461039 0.678496844581851 1 1
0.480630473687156 0.41385057129871 1 1
0.337840644085783 0.302775421072437 1 1
0.435825418854918 0.412687827346495 1 1
0.407737267144491 0.379570542315258 1 1
0.0463913650174869 0.0274210463860241 1 0
0.929825612681871 0.801173735998344 1 1
0.32948799698054 0.297614614898604 1 1
0.895529570063054 0.814308250349137 1 1
0.837763888490283 0.729552748355125 1 1
0.624132010178193 0.560070691101079 1 1
0.774561457886142 0.716283386290275 1 1
0.584850382501389 0.524378977347335 1 1
0.249316833610431 0.2154062315128 1 1
0.757039815339174 0.715441630879673 1 1
0.510292129214075 0.462966283359276 1 1
0.479754171011345 0.423035291739892 1 1
0.443929447244683 0.386323619885266 1 1
0.313872728063656 0.286073238093887 1 1
0.404815431369773 0.381180359254854 1 1
0.974714662951595 0.886753937105385 1 1
0.189097132857703 0.163503785058441 1 1
0.23175414391543 0.230728956477674 1 1
0.559262105824329 0.535966205136618 1 1
0.773715515732851 0.797306002297644 1 1
0.267152795147145 0.234079163812221 1 1
0.322259270505903 0.280079075168213 1 1
0.261818993126025 0.230944363281773 1 1
0.375220232059205 0.254940761118319 1 1
0.59471197685661 0.531179906919227 1 1
0.130102786906298 0.117298771947582 1 1
0.516972563994002 0.470897141038902 1 1
0.781984110806401 0.745659467819349 1 1
0.767650691138882 0.678307890099558 1 1
0.744364407709345 0.692872510865052 1 1
0.802994835509774 0.743519090762965 1 1
0.329012067213327 0.295962064852719 1 1
0.595148102812525 0.54195170549987 1 1
0.730814904579333 0.649165255690336 1 1
0.385301987653033 0.35051261005826 1 1
0.372514831074815 0.302730139520676 1 1
0.636576590846251 0.564879057360891 1 1
0.459829179895535 0.440604234588483 1 1
0.295968868210561 0.26488245519001 1 1
0.411573795257468 0.345630076046587 1 1
1.03239555472644 0.940443877102063 0 1
0.626475979691668 0.581481948217026 1 1
0.642571091305861 0.55660055495898 1 1
0.428405121050217 0.404587129681511 1 1
0.783997474631159 0.64441357353542 1 1
0.954099264933363 0.86681532666469 1 1
1.06928936942103 1.0386776303604 1 1
0.225579410240106 0.217135295738536 1 1
0.665655010612564 0.595334310533713 1 1
0.61265693299806 0.541992746748577 1 1
0.503650343147334 0.454909224798361 1 1
0.270922015340898 0.238253287377943 1 1
0.840559076991296 0.678348675042291 1 1
0.759724210348581 0.703446374080474 1 1
1.13218593828279 0.967013461491577 1 1
0.767573490071729 0.716510497778831 1 1
0.711036360640239 0.652221561099715 1 1
0.435423050624238 0.41867978695275 1 1
0.767915049221575 0.736139108752748 1 1
0.258581004015383 0.2720277777713 1 1
0.454274764392012 0.404597322604443 1 1
0.346649608345322 0.299385769799142 1 1
0.297300960894513 0.28361635744724 1 1
0.400246732303966 0.361610574042878 1 1
0.294564672002015 0.261553968657677 1 1
0.805159777116841 0.724820063148372 1 1
0.560723127237928 0.574681386801268 1 1
0.556355221869441 0.504531231523126 1 1
0.53241942144553 0.481931679416306 1 1
1.08940070659798 1.00329991964027 0 1
0.647464060305691 0.599945047469985 1 1
0.394207884855561 0.338956836137837 1 1
0.772304990378836 0.722596968680406 1 1
0.33537622481596 0.306353644531164 1 1
0.122675394299159 0.120829011482387 1 1
0.568001467816717 0.537439999802968 1 1
0.188367613186026 0.169181183275183 1 1
0.466198657775721 0.42021815907458 1 1
0.0136000714449686 0.00673144944850182 1 1
0.415232614027033 0.388771774613803 1 1
0.296326408777621 0.252670723267695 1 1
0.346293800084454 0.307300575096609 1 1
-0.0590313351157343 -0.0488521473250594 0 0
0.331302982279645 0.298314974253468 1 1
0.881627983388059 0.807653102650288 1 1
0.528541021175205 0.459948896664926 1 1
0.28439358192585 0.259570106139932 1 1
0.907426244480033 0.827579388792077 1 1
0.476806089357216 0.451612579474118 1 1
0.5102429417796 0.490603677286337 1 1
0.565739055309952 0.520455382135598 1 1
0.647551064008608 0.573245495515819 1 1
0.275984600752594 0.267565485671016 1 1
-0.00282031273723014 0.00211592068688078 0 0
0.481003134803271 0.411648757325536 1 1
0.368859311207915 0.278507211045141 1 1
0.690279636937554 0.620147557234606 1 1
0.4449813250653 0.427380453328655 1 1
0.4376757819032 0.393187101215347 1 1
0.490640720172735 0.429481428872595 1 1
0.255199556205071 0.244092461873293 1 1
0.330890654433071 0.310671510014575 1 1
0.929919312130968 0.828920009958951 1 1
0.391968050378527 0.373626193424274 1 1
0.565094935550623 0.518802185811091 1 1
0.283324940085125 0.246027753082861 1 1
0.585702133333316 0.521733839934628 1 1
0.191065562461984 0.161283468450818 1 1
0.506154655788005 0.452770091775822 1 1
0.69027247724033 0.595028488930105 1 1
0.156712432176889 0.132060683815253 1 1
0.532477409746001 0.486159713024757 1 1
0.679080809949932 0.655908560208405 1 1
0.750773090994895 0.695268528652312 1 1
0.419881609525907 0.401429781847093 1 1
0.317545019417264 0.277373116798769 1 1
0.329433503791029 0.240171253421927 1 1
0.837551702350942 0.76864658615399 1 1
0.666415801198466 0.581756275796063 1 1
0.598033800417898 0.546358990492382 1 1
1.17626753929784 1.16855640530673 1 1
0.12752892608753 0.115590277277082 1 1
0.509595378891327 0.464374955449681 1 1
0.661356575166937 0.584843148990406 1 1
0.401378730496923 0.36064342844251 1 1
0.488249573546603 0.44271531280421 1 1
0.492351919535001 0.48162061783075 1 1
0.551834067483966 0.518120027240392 1 1
0.701324181882127 0.652635339974925 1 1
0.425292794604064 0.393121426221156 1 1
0.709680493477091 0.645979190060779 1 1
1.11564964524811 1.01217007099307 0 1
0.918282055268463 0.830674037389508 1 1
0.393472629561328 0.359479536853061 1 1
0.578093436139729 0.515730978645127 1 1
0.841078815199738 0.699076893096049 1 1
0.6825475182318 0.626555375443055 1 1
0.710805312835064 0.662280863498614 1 1
0.689525927465583 0.673069890871942 1 1
0.757922269113185 0.661601074120253 1 1
0.335265955123354 0.319368171510756 1 1
0.372583354593523 0.319194156921077 1 1
0.584582987666448 0.517560394679212 1 1
0.540076048696478 0.479299270876233 1 1
0.477381484463835 0.422833375587648 1 1
0.736771650064039 0.652592669689552 1 1
0.307968296726522 0.27988134839807 1 1
0.467586799128406 0.412887187958451 1 1
0.474936827788032 0.430032664620932 1 1
0.810120474112104 0.697516912549464 1 1
0.429722565302858 0.381964770805785 1 1
0.892320004585256 0.813321120651781 1 1
0.565123002467952 0.50594349696661 1 1
0.407821445224268 0.367357344974828 1 1
0.694715197923276 0.620771222897002 1 1
-0.052540109766175 -0.0729573399601469 0 0
0.368992003241938 0.345511775301831 1 1
0.396169622663098 0.380123790968499 1 1
0.62090883296261 0.591014628916152 1 1
0.469432125377764 0.423710283931363 1 1
0.791371804724924 0.731074331159585 1 1
0.698687328324801 0.63446637876257 1 1
0.370045018733449 0.362314876849956 1 1
0.524217846210504 0.488069431388483 1 1
0.478197847287576 0.425018773008993 1 1
0.331660019370878 0.308196417163459 1 1
0.244053113056561 0.242281551175026 1 1
0.152198446234717 0.136256415386588 1 1
0.748804809220153 0.667174659100036 1 1
0.296011946479271 0.26951359806599 1 1
0.566054683832272 0.524492741022246 1 1
0.404543396094902 0.308082988682687 1 1
0.650877402055236 0.589051353120441 1 1
0.960247670513453 0.848591849267325 1 1
0.44444078076263 0.436756949207223 1 1
0.305252313126459 0.235590220787842 1 1
0.440761532077524 0.420186688032755 1 1
0.277334837403438 0.252528183163586 1 1
0.735200807476126 0.675393020563766 1 1
0.568755899262312 0.522939134368785 1 1
0.405668315914782 0.330874090539443 1 1
0.565440100991803 0.534210873054394 1 1
0.982713149973232 0.881999460986725 1 1
0.529801727255135 0.478782312656265 1 1
0.691795325066298 0.62390802794726 1 1
0.680454516891984 0.607195968855108 1 1
0.141687438152833 0.134089096776913 1 1
0.696567868460306 0.65168244462831 1 1
0.258557958588658 0.222567007030637 1 1
0.372716977268803 0.369176273632671 1 1
0.679947594893156 0.613262978842096 1 1
0.517698069337715 0.434827609551957 1 1
0.608091554327455 0.533466048079645 1 1
0.0968580810977654 0.127364886759112 1 1
0.117428080184034 0.157273687803379 1 1
0.747087318107366 0.65601987642964 1 1
0.85126728284358 0.7556917713631 1 1
0.18187605227548 0.169300413027553 1 1
1.19222174827594 1.09397852057129 0 0
0.39875327103482 0.377534640125219 1 1
0.246253211339356 0.222074429307994 1 1
0.488798131693963 0.448620517866478 1 1
-0.126429175531558 -0.131402119669588 0 0
0.321899415218091 0.28704232528103 1 1
1.02613288883595 0.933930419629816 0 1
0.727860001539135 0.627156862071168 1 1
0.480025595964197 0.428779060209176 1 1
0.200192090885009 0.215513415966913 1 1
-0.0402349526136194 -0.0276253644259446 0 0
0.843141354557165 0.797303246115946 1 1
0.258295637651065 0.250658592974142 1 1
0.514700454022359 0.467565417142555 1 1
-0.277964890320818 -0.201864705575136 0 0
0.487875579849869 0.442503202759919 1 1
0.442580316030076 0.389781058620183 1 1
0.365508040155283 0.323816367234991 1 1
0.603784349885046 0.539976740510179 1 1
0.479224113250437 0.428093211059446 1 1
0.282562821214882 0.231970458036912 1 1
0.306427086802443 0.257078992807799 1 1
0.338531300001549 0.302323732310388 1 1
0.751680003231752 0.705816720043017 1 1
0.141766162734797 0.133894003223248 1 1
1.27505616642281 1.15701405900573 0 0
0.72834385933275 0.665369788038622 1 1
0.330959754482311 0.304991509164234 1 1
0.611029206981798 0.552305210189212 1 1
0.433655174667792 0.408273484282291 1 1
0.526254007046315 0.488325873748824 1 1
0.513239564798669 0.485014224282045 1 1
0.968454377089319 0.880277652902346 1 1
0.311823151140172 0.305625458721459 1 1
0.252229297461753 0.23944769548924 1 1
0.889905023750423 0.808877342828599 1 1
0.3639197596952 0.31487384466244 1 1
0.461329547376406 0.420496213464449 1 1
0.32131956751263 0.286355041098259 1 1
0.13048541033297 0.119288836808588 1 1
0.451326780834371 0.417081755983117 1 1
0.602949238180766 0.565824155639826 1 1
0.640430752941572 0.590665561428089 1 1
0.629964296523106 0.592734930271944 1 1
0.802112085459668 0.706871782287926 1 1
0.657715680837537 0.59693193446487 1 1
0.312871029636881 0.286352895468046 1 1
0.272446841205448 0.238929809660131 1 1
0.544702567591273 0.515375772676517 1 1
0.451286181986181 0.396971816431134 1 1
0.207300438293625 0.18094804279463 1 1
0.713694391484902 0.636163611609472 1 1
0.667095804718641 0.623938717141836 1 1
0.301134816999549 0.283469425429013 1 1
0.672408339882951 0.612423744881386 1 1
0.0812705818151546 0.0654492689248239 1 1
0.76681344576068 0.679686651076007 1 1
-0.199408590811789 -0.18504898593236 0 0
0.273987337568729 0.268261371182857 1 1
0.334994748944744 0.295242753748769 1 1
0.457749245648362 0.404052684895161 1 1
0.513019333766521 0.439988828094253 1 1
0.540043194526201 0.492987103748383 1 1
0.66188273776154 0.606270115715311 1 1
0.312805835633576 0.284817533646761 1 1
0.274513489214108 0.259231446106648 1 1
0.74773964374548 0.69063416437006 1 1
1.03708373049671 0.915463059606976 1 1
0.33164266007646 0.318398214087104 1 1
0.714015607554448 0.627798890540056 1 1
0.664684614021511 0.640265900646341 1 1
0.846669737781578 0.764934820534904 1 1
0.514550935667902 0.490829008485896 1 1
0.605649986717538 0.528474797263881 1 1
0.54777481863653 0.48012644945215 1 1
0.57830633656485 0.528124383304357 1 1
0.479349517545608 0.447961306456793 1 1
0.241427185143384 0.246448749643959 1 1
0.197906549824465 0.163507827862188 1 1
0.518539166052172 0.457729171559225 1 1
0.686861837890177 0.659104618634791 1 1
0.258021493794526 0.266693757276608 1 1
0.172185215712761 0.156078160885814 1 1
0.723818699518652 0.642406351603584 1 1
0.382809777321454 0.333779097206189 1 1
0.622541041248761 0.563392055708578 1 1
0.548749891461073 0.487113201442382 1 1
0.318231787435898 0.287045277514563 1 1
0.348373555135535 0.314753591671738 1 1
0.173864954129067 0.144506281538572 1 1
0.108787147933117 0.118220997629795 1 1
-0.252530324757949 -0.207998230578135 0 0
0.272737937681432 0.249776938202924 1 1
0.313575254799544 0.276994834469858 1 1
0.393754074484218 0.349867389594138 1 1
0.584564028869687 0.534440478677284 1 1
0.810234516274416 0.740076616958319 1 1
0.462600993824253 0.427423240630714 1 1
-0.0446490286688028 -0.0359621944015592 1 1
0.417869999748645 0.393989967738767 1 1
0.403553351205446 0.368695840644051 1 1
0.419251427741898 0.390832849269806 1 1
0.746504171256641 0.658320225748726 1 1
0.393650507262443 0.399360289522696 1 1
0.747605857854401 0.667078373554438 1 1
0.435968480413602 0.386002325901705 1 1
0.42064777301571 0.375830410344764 1 1
0.631920502703196 0.587594688865179 1 1
0.616460205245827 0.54651521155389 1 1
0.350823822391545 0.339676796504224 1 1
0.564389145383928 0.526608577434506 1 1
0.499003561569075 0.454150368720281 1 1
0.443435111218474 0.392563217527696 1 1
0.406552567716379 0.332219059487437 1 1
0.424317713081658 0.385757968161245 1 1
0.46964402283717 0.440517904586179 1 1
0.629497227240029 0.594814629143663 1 1
0.515943060700748 0.478027539059281 1 1
0.969267571197585 0.862915107314667 1 1
0.563969711443799 0.520366376859045 1 1
0.953690314730753 0.846609204840521 1 1
0.236876298166192 0.220856551983651 1 1
0.161328250394603 0.0912561114805887 1 1
0.909262220962507 0.793020357916335 1 1
0.420867562770403 0.382498685002821 1 1
0.433997682283961 0.39182976953446 1 1
0.209881848353071 0.194392300884109 1 1
0.253927069439006 0.230023961460116 1 1
0.360312117479245 0.307510970636068 1 1
0.485670571501192 0.438710188835803 1 1
0.414179149889886 0.369910438366956 1 1
0.327142383966206 0.299310906811969 1 1
0.367351828146595 0.358889791338299 1 1
0.332267378152021 0.235235271929537 1 1
0.231595254065521 0.211822016174607 1 1
0.748965428210751 0.662558627612361 1 1
0.63125755792668 0.565209884160659 1 1
0.286709738458114 0.262230893326586 1 1
0.694643866191471 0.641409352552453 1 1
0.690239540485012 0.622695603274625 1 1
0.182089226846561 0.164036971379617 1 1
0.322462802127525 0.271042449661818 1 1
0.677523102175458 0.61071513845164 1 1
0.404420165105985 0.39191536469165 1 1
0.433459519116529 0.342137714830576 1 1
0.650464007302174 0.560067124504095 1 1
0.550800620817018 0.49907157220343 1 1
0.17946555642732 0.157995669591856 1 1
0.611469920692099 0.560730531059081 1 1
0.944882105648542 0.854513019067412 1 1
0.236347390183784 0.208251723887752 1 1
0.979631900777573 0.864732002080433 1 1
0.368059816416592 0.33502061031623 1 1
0.484685825747757 0.428320880753321 1 1
0.174486123772821 0.136532711253229 1 1
0.805224325752994 0.753706530505598 1 1
0.289340963736241 0.282964644219795 1 1
0.464300629408041 0.390695369880383 1 1
0.321739251932942 0.295909461807154 1 1
0.579455091035779 0.53269801891886 1 1
0.696413860274493 0.625106301769308 1 1
0.765007118723769 0.697120398217203 1 1
0.202373075228744 0.187215131000655 1 1
0.497427554864417 0.54618935308655 1 1
0.625639772389608 0.559855804874833 1 1
0.494075604007156 0.449988241226828 1 1
0.567498744451602 0.518340178114477 1 1
0.644729849303319 0.573334267232849 1 1
0.37781853974661 0.340050786850897 1 1
0.765598817229769 0.683609901220628 1 1
0.367428587619947 0.323139765692172 1 1
0.43761464916862 0.357337703002485 1 1
0.599596926701423 0.515172943732366 1 1
0.145946258288305 0.140439319372905 1 1
0.32622454602153 0.289305171703558 1 1
0.0931614515972517 0.0802835318824448 1 1
0.436958084087838 0.398346462920404 1 1
0.511431019914931 0.465759088717459 1 1
-0.272151338601498 -0.186461579121832 0 0
0.25926036157895 0.248677729738332 1 1
0.245035197857496 0.230365864105155 1 1
0.100594036266275 0.0857558848798611 1 1
0.375760568531416 0.315144176696472 1 1
0.517113237918328 0.462013268960955 1 1
0.384343522297276 0.352753544663408 1 1
0.87322999338298 0.767101372346488 1 1
0.479702926970269 0.433691639279187 1 1
0.741411153820606 0.690473905858248 1 1
0.393311238100142 0.337056780969739 1 1
0.335534507148221 0.309209907918361 1 1
0.863193508729315 0.746609398940812 1 1
0.178758572965543 0.163406413125938 1 1
0.856926323003155 0.784997692025833 1 1
0.290908602873493 0.255423530582122 1 1
0.192406651230165 0.195266525880435 1 1
0.462725331973814 0.438666428699817 1 1
0.722427679023335 0.652596957352402 1 1
0.552848742713989 0.482799783157512 1 1
0.0915545746362541 0.100849258203583 1 1
0.845907853123863 0.760796064425521 1 1
0.378396689609715 0.315064714896305 1 1
0.16923241350848 0.160152893204855 1 1
0.363461211746268 0.29580199666389 1 1
0.722351512678661 0.667847631977684 1 1
0.173511498492496 0.145020045584668 1 1
0.288456781693287 0.26178386156884 1 1
0.422618350731915 0.365902091308618 1 1
0.772737984143124 0.70368142369608 1 1
0.745059865121241 0.67698776297339 1 1
0.679595587460201 0.580302051862159 1 1
0.12675727103903 0.131963875556644 1 1
0.499612990044494 0.472199910315953 1 1
-0.0384492119068133 -0.0298795952106965 1 0
0.229552135539487 0.204489039948217 1 1
0.490134580757005 0.457050115760283 1 1
0.838082048244015 0.778645592865981 1 1
-0.150363635863193 -0.138834268923664 0 0
0.292441662118452 0.265541027846476 1 1
0.207332724875778 0.180287366544865 1 1
0.765456735391356 0.68445321817964 1 1
0.567318118865847 0.484254867289162 1 1
0.677224406086285 0.627951566914189 1 1
0.241982333610315 0.220079111446541 1 1
0.287893979811126 0.267530897469062 1 1
0.664221359517301 0.638609908266744 1 1
0.654130314834459 0.49086824940179 1 1
0.545219964998274 0.540716127577811 1 1
-0.0146636117200706 -0.0294353581109091 0 0
0.777453133661913 0.722723306507766 1 1
0.81831492791366 0.723149884048842 1 1
0.492537326522732 0.436853953385323 1 1
0.455914099217888 0.387390128215131 1 1
0.946923786698736 0.83231042259287 1 1
0.577070808979147 0.508340156987198 1 1
0.941503871566534 0.84675890001642 1 1
0.353676957502679 0.272481024820161 1 1
0.720943370884433 0.614553210330646 1 1
0.807228548927211 0.716228253562293 1 1
1.11184783294707 1.00502708433229 1 1
0.315157447929016 0.278525646499508 1 1
-0.0186823110518661 -0.0015049711655996 0 0
0.367369057563903 0.323060576098349 1 1
0.651839466692023 0.578722123908285 1 1
0.615874820323765 0.561548944673903 1 1
0.172894641217747 0.191490430265871 1 1
0.253705373659509 0.242053251047537 1 1
0.537668734831176 0.462555009281527 1 1
0.523333519104139 0.586288308602427 1 1
0.249609158572791 0.206564232877483 1 1
0.548682216974691 0.479673580297337 1 1
0.342324070867443 0.308715414343634 1 1
0.411945641883116 0.400101966824243 1 1
0.142194080043905 0.0987486721005039 1 1
0.415283581707865 0.365117024759456 1 1
0.451151588457097 0.400622809953839 1 1
0.511732086143232 0.479026326743001 1 1
0.536014360345977 0.460370833573565 1 1
0.24015282276202 0.178524376331705 1 1
0.462069633896545 0.432617071520137 1 1
0.249924335561177 0.199988985528605 1 1
0.707776739174699 0.619649372213242 1 1
0.285477850206587 0.248609368089427 1 1
0.0413076755214821 0.029995289751523 1 0
0.696347151384853 0.572073283108758 1 1
0.53346175696317 0.468621199585713 1 1
0.359810826388445 0.298937554777645 1 1
0.207025164846321 0.173686867011197 1 1
0.140048526933679 0.158684274968356 1 1
0.294134288665884 0.273818153046025 1 1
0.286403101909919 0.265762332087915 1 1
0.498249300611005 0.441717017315041 1 1
0.488041123120379 0.451802418729049 1 1
0.115621537358365 0.144375816705291 1 1
0.391755548290418 0.341242673144151 1 1
0.549021682157192 0.504513563916243 1 1
0.669511152439171 0.577875294837136 1 1
0.231498344112234 0.208965131717963 1 1
0.856154761945667 0.770607195695217 1 1
0.687967088675264 0.607535544027603 1 1
0.520068879622135 0.466612278872273 1 1
0.636123742249579 0.552550963688311 1 1
0.285474692109518 0.30438390925291 1 1
0.204031088033496 0.173306949716722 1 1
0.123042080338743 0.125377372909636 1 1
0.389819398233397 0.340714108736509 1 1
0.39963153610383 0.358843501645043 1 1
0.417990081652795 0.389602936703309 1 1
0.367500192360529 0.335263300076107 1 1
0.569626954855692 0.519577941241396 1 1
0.586812713256614 0.537390777594055 1 1
0.599310067372986 0.552828350014678 1 1
0.599859505753742 0.564689452722666 1 1
0.928853674573516 0.865195490247507 1 1
0.908847567747573 0.872542505737993 1 1
0.414450133388338 0.368536764528541 1 1
0.38264898986655 0.339742026911171 1 1
0.47578613304808 0.429612746851958 1 1
0.17983414448051 0.12562230224942 1 1
0.432280984014718 0.376060436988254 1 1
0.546350548562172 0.468829143610477 1 1
0.304006787085709 0.292867861604538 1 1
0.613623800570009 0.613354708775151 1 1
0.502331876922362 0.452433808460082 1 1
0.140187722767386 0.126230723279316 1 1
0.503029480560774 0.470844164408167 1 1
0.629504446593122 0.604246543656842 1 1
0.165760560676361 0.139649037257968 1 1
0.226443923558735 0.204878926170324 1 1
0.469889741555013 0.452894111291784 1 1
0.246143870024281 0.223280833920541 1 1
0.280306319105995 0.233605584679765 1 1
0.660598673432758 0.5730647769431 1 1
0.573530677928316 0.506217928151313 1 1
0.749952849692536 0.692008140319969 1 1
0.72114721917018 0.736100132141788 1 1
0.17123821266567 0.133495301189452 1 1
0.742640768327691 0.665602129674681 1 1
0.665347958894354 0.594979333632849 1 1
1.01704362615797 0.851824939509467 1 1
-0.0915394295621674 -0.0836470661398329 1 1
0.218996684805523 0.224035449178403 1 1
0.532854624993982 0.41965111210391 1 1
0.303808742587495 0.34938247059487 1 1
0.516350186334838 0.463291190625751 1 1
0.445254740040161 0.400260980055893 1 1
0.718902341140129 0.59581297404137 1 1
0.540048415375187 0.466096080439848 1 1
0.654169095488254 0.567451360777826 1 1
0.239624851534877 0.214280937659658 1 1
0.450560478940959 0.398174251326301 1 1
0.619581462456542 0.588412810549203 1 1
0.773211791008161 0.694823288513497 1 1
0.00617024774236585 0.0178390531580193 0 0
0.355999179120796 0.31076110227528 1 1
0.306175417554784 0.267448939419778 1 1
0.438099589011147 0.390635480565909 1 1
0.267851358414704 0.259803649783692 1 1
0.0860997678427675 0.0959589385022437 1 1
0.586100974644274 0.548243009077028 1 1
0.521970005908062 0.457266169786726 1 1
0.170750570535877 0.156927254690355 1 1
0.296028969057442 0.314861133284089 1 1
0.409858109320918 0.347190559157547 1 1
0.474706301081977 0.428104299605901 1 1
0.402153515702031 0.35057772931523 1 1
0.528640480633333 0.477944974269775 1 1
0.720476156208096 0.658771571867127 1 1
0.553059596744993 0.486640968069553 1 1
0.225129036989282 0.227991727214563 1 1
0.399326799808725 0.374381957237927 1 1
0.231475124379996 0.238681346390943 1 1
0.741799472481085 0.659743348015783 1 1
0.671707769548049 0.610757049738472 1 1
0.283089966233993 0.259583416086799 1 1
0.195550795615175 0.189108800240844 1 1
0.49948658284945 0.448301825728073 1 1
0.67834209880929 0.570255334096948 1 1
0.62378867448961 0.613826640182636 1 1
0.585502799410403 0.522892693994545 1 1
0.536164283032098 0.538535231136004 1 1
0.463486119712916 0.414561554538193 1 1
0.308803910068233 0.288473977076932 1 1
0.109399326782751 0.112680439575285 1 1
-0.100056833893675 -0.103122967060475 0 0
0.61367652446267 0.531633989934438 1 1
0.452373624516007 0.423465729761659 1 1
0.396524601657309 0.371333593357052 1 1
0.486060610480793 0.496285124721799 1 1
0.517532392939054 0.5026916642176 1 1
0.500981638846413 0.45245307300053 1 1
0.876809812814559 0.804868708952993 1 1
0.578932691515665 0.508058647912474 1 1
0.812021799744053 0.770311229997144 1 1
0.448593824408408 0.441720143256511 1 1
0.519178312474345 0.476130197659575 1 1
0.263099556098602 0.247541232823171 1 1
0.333917665093154 0.304898145897549 1 1
0.693418609745003 0.616774609930049 1 1
0.341952416163432 0.356349999254389 1 1
0.283894608901172 0.240183319633373 1 1
0.757594631698489 0.68717280668004 1 1
0.178271667473556 0.0666712108882258 1 1
0.490687090415181 0.470782024907244 1 1
0.651545671647307 0.621921965213573 1 1
0.708138009267023 0.66437706024424 1 1
0.389966921977409 0.383333156224449 1 1
0.749955169910646 0.658054867189582 1 1
0.46253212920175 0.425638445394283 1 1
0.896189840610976 0.799478935314688 1 1
0.761311696436315 0.669032355175234 1 1
0.608317089308289 0.544401254278077 1 1
0.0468842685985701 0.0364518143139384 1 1
0.612458942842862 0.556963079471358 1 1
0.274245013508724 0.227529188119736 1 1
0.559147239022436 0.535034115536929 1 1
0.300201813072134 0.287625201204536 1 1
0.584758017304129 0.533291304193724 1 1
0.24481369384552 0.239763853422881 1 1
0.712647046257511 0.618103527993355 1 1
0.574119648034044 0.493230374757196 1 1
0.673149482955672 0.606285098295396 1 1
0.343675817688141 0.314564699053244 1 1
0.36700755089827 0.339292314922434 1 1
0.435622152378651 0.3908996206458 1 1
0.776034172441888 0.6862962999058 1 1
0.323640875087684 0.306474717291503 1 1
0.201460292237529 0.174485974044081 1 1
0.355544538401836 0.360433723126283 1 1
0.458621911598478 0.448055107001263 1 1
-0.0337210228039119 -0.0407665856974398 0 0
1.00698324816685 0.904756691951366 1 1
-0.12173982099542 -0.135566950979252 0 0
0.493145192995444 0.433376659424935 1 1
0.575392544654846 0.527074959578661 1 1
0.705120521385675 0.647318333902879 1 1
0.528570912066647 0.498561852384878 1 1
0.867185658605489 0.773680455500189 1 1
0.282602654057885 0.267139733264437 1 1
0.474921389532785 0.419965765078974 1 1
1.0659254673128 0.981463136955582 0 0
0.697898000515338 0.627867942198693 1 1
0.466004220203819 0.460321347275748 1 1
0.72496360200715 0.660570102276908 1 1
0.162035595515449 0.134928376134707 1 1
0.0983144832886905 0.0782411903983259 1 1
0.622620506954085 0.56137242296055 1 1
0.734432446857715 0.656730823578024 1 1
0.688632160918723 0.625628434973934 1 1
0.787922220660759 0.721264651925212 1 1
0.65043962893152 0.59835290596998 1 1
0.350690709721672 0.311707803027027 1 1
0.701337546009987 0.649659330112115 1 1
0.583257762814026 0.449860542213378 1 1
0.682215488173474 0.624634267739146 1 1
0.780363231853092 0.728272343335211 1 1
0.393252287090062 0.382168752034908 1 1
0.352103126566804 0.324581101973788 1 1
0.472745447169872 0.452233514771701 1 1
0.515031912911106 0.469020881159899 1 1
0.365108242011131 0.320380250528519 1 1
0.56829051580062 0.523555698307938 1 1
0.203275757475023 0.193126636201771 1 1
0.440796539341852 0.378605743951524 1 1
0.470982134442363 0.456058170693339 1 1
0.595236005377308 0.517209297575816 1 1
0.29424453435131 0.253365680560472 1 1
0.806670580544426 0.721069169171711 1 1
0.518118790398617 0.502617260650362 1 1
0.269729498168802 0.215361507760698 1 1
0.22413274843767 0.172334648154824 1 1
0.96350735049648 0.872717852758596 1 1
0.56221189721608 0.515081270166202 1 1
0.285139251681811 0.248914760823463 1 1
0.257642449481644 0.247418677117801 1 1
0.391482194430772 0.35819246368326 1 1
0.499755544019091 0.448191574555516 1 1
0.367370911053119 0.333255370159411 1 1
0.519759066237207 0.467221136621837 1 1
0.832131408491468 0.7009282553777 1 1
0.675540481514259 0.604536954512818 1 1
0.465639474414809 0.4743669099377 1 1
-0.00558058200367533 -0.016562634104398 0 0
0.418358046932893 0.403295117248086 1 1
0.433361680841098 0.384810168437154 1 1
0.499757834564336 0.42818051899567 1 1
0.348851248621499 0.332175363818791 1 1
0.801980620837504 0.712062147734087 1 1
0.688808501571972 0.63766247327034 1 1
0.534895957613756 0.478307723823352 1 1
0.323937206865595 0.285313544648139 1 1
0.942332061098767 0.83662239023095 1 1
0.613413974602765 0.555883174883497 1 1
0.357638028368935 0.335666279143922 1 1
0.340762957039916 0.315697452021237 1 1
0.787724151119594 0.734302787156648 1 1
0.17635058415708 0.178823774916859 1 1
0.496013397972799 0.46545776260724 1 1
0.533389334765852 0.467488872923533 1 1
0.762703147132615 0.678795421225964 1 1
0.495660469677884 0.448196447064202 1 1
0.603155944367298 0.535408637634249 1 1
0.594607001859602 0.566193323977565 1 1
0.883043711140785 0.802522072098586 1 1
0.577330014901882 0.495474996647711 1 1
0.143427108396285 0.130849782754205 1 1
0.47200196693365 0.439212825257048 1 1
0.558284930280976 0.454741659379388 1 1
0.541368827037528 0.436527648764004 1 1
0.48735543835238 0.465888720865976 1 1
0.436488385719136 0.381773868459445 1 1
0.796946870859994 0.721300296783458 1 1
0.362170294881495 0.343029950160163 1 1
0.894286948856171 0.786284083214013 1 1
0.341825627762976 0.341355501680828 1 1
0.151267422844094 0.133681502990957 1 1
0.0231515949322153 0.0202567539313433 0 0
0.492509299328079 0.458368905533259 1 1
0.728611755771514 0.623732475680764 1 1
0.308945853045008 0.279472155447308 1 1
0.734708551324793 0.672983728231271 1 1
0.824315103347016 0.754107111707936 1 1
0.557617099698242 0.49686631224755 1 1
0.619329517105471 0.548577778887455 1 1
0.468279971228973 0.441387739112865 1 1
0.527984578994327 0.470012963059435 1 1
0.425731229483892 0.376221280754408 1 1
0.911303855808281 0.806873650085646 1 1
0.726651475315911 0.659596967735987 1 1
0.614394643793044 0.549330593575175 1 1
0.276655834135315 0.239362398558004 1 1
0.57363458110598 0.500863607542596 1 1
0.610695234063281 0.540944745029099 1 1
0.505436804749013 0.480923437702738 1 1
0.442871238047517 0.394600813676323 1 1
0.272623730794887 0.234795307793287 1 1
0.745190818900142 0.681496862098554 1 1
0.272696769515894 0.252949956734393 1 1
0.703294452493365 0.650563802593148 1 1
0.69835529452392 0.664935173037985 1 1
0.553561123300838 0.527148962295451 1 1
1.19246020284335 1.07542169748748 0 0
0.504470418073942 0.457451114432368 1 1
1.26765421185726 1.1353619964821 0 0
0.735535370466507 0.664685378984826 1 1
0.381426885596141 0.318733874517939 1 1
0.0626649891859245 0.0396438134283923 1 1
0.624606922945272 0.568136702054617 1 1
0.161857165635374 0.141458440368518 1 1
0.317009693871007 0.278166697280631 1 1
0.632816640152025 0.532983839908079 1 1
1.18921518933977 1.03957910701118 0 0
-0.218876993197159 -0.17307780939004 0 0
0.123980891486258 0.104239002357185 1 1
0.174126576234034 0.175000222859738 1 1
0.434235593253888 0.395643329887685 1 1
0.547619172876836 0.49215341499287 1 1
0.912467995998164 0.824890158082053 1 1
0.248949345020071 0.232603097583981 1 1
0.594849859853929 0.542536046206061 1 1
0.59787478685015 0.524119448820576 1 1
0.795477803913977 0.697977625310477 1 1
0.611645882725269 0.531167422023426 1 1
0.421335363779544 0.375434210039603 1 1
0.11459410001176 0.119312881160471 1 1
0.424337651922191 0.384646345708493 1 1
0.37520105031839 0.32456444906982 1 1
0.278432938975701 0.198084795868035 1 1
0.544203863464019 0.482324953851691 1 1
0.416924261958606 0.41645638833001 1 1
-0.019569041298789 -0.0162146388037268 0 0
0.129389550197664 0.122936288593563 1 1
0.303518946587595 0.295255677922746 1 1
0.107934544074089 0.107083399789398 1 1
0.641847625294395 0.58224714439282 1 1
0.328996419472324 0.326799982720816 1 1
0.32607661995229 0.302959732838336 1 1
0.478920453539799 0.48358466016172 1 1
0.543047374986091 0.474876902968304 1 1
0.319105835802804 0.296453090537397 1 1
0.567154000618701 0.553332530828618 1 1
0.797763882576529 0.707759184176233 1 1
0.039083392835058 -0.0327166167026508 1 1
0.308247846329603 0.288411228583227 1 1
0.513060666385238 0.450842195239474 1 1
0.877949534017414 0.796651306554996 1 1
0.440030835938517 0.416607490010784 1 1
0.862700883941263 0.820713623316676 1 1
0.437781625062382 0.381852751046453 1 1
0.58208714096834 0.530575340473072 1 1
0.335898966644157 0.28856680933997 1 1
0.669489892006134 0.602278919848706 1 1
0.895885286403795 0.81313555007628 1 1
0.145382781921735 0.155787110230348 1 1
0.53125598924813 0.492283067190067 1 1
0.144952027344336 0.16136174196015 1 1
0.317000391967903 0.30289809435583 1 1
0.165047547006898 0.141675820192028 1 1
0.357056669833409 0.294665117725754 1 1
0.711039204948742 0.650459296645417 1 1
0.657734709090993 0.587899581082242 1 1
0.804881498016027 0.747259392345638 1 1
0.844931119668111 0.760840307512168 1 1
0.674614618071817 0.611515515086659 1 1
0.541165862285301 0.516643432989411 1 1
0.554529858831707 0.540479379800299 1 1
0.552943035635966 0.516129477473512 1 1
1.12879288002952 1.04330882626822 0 1
0.500092337114299 0.455077741925714 1 1
0.503996999205778 0.442034065893499 1 1
0.554555897019935 0.499778904898192 1 1
0.0107033280624876 0.023360087551974 0 0
0.860470739048403 0.76422145572742 1 1
0.568108952420681 0.507900490088959 1 1
0.457757989254796 0.394901664186434 1 1
0.487674683285619 0.453203150861705 1 1
0.123029547339374 0.10734021259937 1 1
0.858608591555981 0.790617632404542 1 1
0.314242957847811 0.271285003921355 1 1
0.471002382503656 0.421206078575713 1 1
0.137563867666369 0.119817974438364 1 1
0.604218865786437 0.548615524792049 1 1
0.480278118744864 0.491979421695531 1 1
0.350048387059778 0.332548868416949 1 1
0.326648157928032 0.310666573277743 1 1
0.856640042743397 0.772805050115985 1 1
0.449472499490336 0.427793768089055 1 1
0.351139506996352 0.327537361734419 1 1
0.484090301327228 0.473054511562731 1 1
0.228536644706675 0.207729854229133 1 1
0.661022336309093 0.596835046767461 1 1
0.430801082511212 0.367684580038317 1 1
0.814335293656581 0.737718543478562 1 1
0.716090303816481 0.574424072214311 1 1
0.318553029393405 0.284183440232762 1 1
0.701250797161172 0.613855885249158 1 1
0.678174304534435 0.615877580594513 1 1
0.165081172631781 0.169447197690301 1 1
0.373191100836431 0.321920567710704 1 1
0.412555859142717 0.384472609310748 1 1
0.346524787135046 0.311851594239351 1 1
0.590164658804552 0.545020031508039 1 1
0.440132794899792 0.375472628197995 1 1
0.695724747854876 0.660275909761945 1 1
0.05585976289082 0.0393886398744887 1 0
0.519000229253081 0.477667096652811 1 1
0.462245472455717 0.357928576502049 1 1
0.313728122280897 0.269746328772771 1 1
0.182334669331215 0.188563596322524 1 1
0.114756337053699 0.0912652178626511 1 1
0.770912295672349 0.688449791432569 1 1
0.651867455740984 0.596041653027337 1 1
0.65322972030585 0.576865126904169 1 1
0.400334821764102 0.352028560896017 1 1
0.391216996914218 0.359243769930432 1 1
0.177791968057076 0.21948488062374 1 1
0.756851047916853 0.783419550817928 1 1
0.406531769556669 0.368517998555907 1 1
0.750656218676137 0.680625294268376 1 1
0.634524143801947 0.571282377655453 1 1
0.547466133606482 0.51228873209804 1 1
0.57911308191954 0.528032136010455 1 1
0.461495489361591 0.41370344605402 1 1
0.485265818333507 0.43313828388412 1 1
0.337267551748159 0.285277757012519 1 1
0.441546800056468 0.411168818750881 1 1
0.561023957797481 0.492436865354055 1 1
0.411111929379093 0.362012049619059 1 1
0.58952128881331 0.559951032330067 1 1
0.795070601186044 0.72109938442601 1 1
0.403033992254532 0.357769725282465 1 1
0.357900143833307 0.316428721724618 1 1
0.500781261091496 0.436114634197144 1 1
-0.127331265319208 -0.0885157278835683 1 1
0.318745541618835 0.261016981764394 1 1
0.639182099428804 0.575396445726168 1 1
0.292368567121019 0.282323326167277 1 1
0.459406974555455 0.402733335227681 1 1
0.995150525017931 0.873660954057168 1 1
0.365833093908454 0.315765801932296 1 1
0.158952537798335 0.180238788368143 1 1
0.398457841255273 0.350382094830615 1 1
0.447182584181128 0.387724885763298 1 1
0.357648137106233 0.299363132868517 1 1
0.358853188801628 0.338804240171159 1 1
0.568673106205936 0.505914666226712 1 1
0.303543056414729 0.264045396008321 1 1
0.715587297357648 0.661139067768079 1 1
0.261324058856495 0.229960595137694 1 1
0.272721256376414 0.248210892853152 1 1
0.676800280667732 0.620240014791159 1 1
0.546276739892476 0.501474444365874 1 1
0.810094224616963 0.730137747576325 1 1
-0.0589916382863144 -0.0741238783681046 0 0
0.169045629823991 0.115797229031629 1 1
0.9729546128575 0.881439435907911 1 1
0.24480588613198 0.239817303269285 1 1
-0.135119244225218 -0.0279498517010948 1 1
-0.122108965589841 -0.101220131403385 0 0
0.778228880265761 0.702301154495595 1 1
0.866215453882502 0.794929937056266 1 1
0.303421786688007 0.283560624548084 1 1
0.863199504637401 0.75718773755989 1 1
0.753295872166924 0.695725525446267 1 1
0.300954670627834 0.291667850346783 1 1
0.62157496469686 0.553272231106131 1 1
0.240075620941873 0.198518408916421 1 1
0.734276597609176 0.661136986466912 1 1
0.266867153312917 0.243757419299016 1 1
0.248060131477417 0.228427447727749 1 1
0.251949262776353 0.217746268678514 1 1
0.456847769646057 0.335296872134268 1 1
0.736561042434586 0.640713614709323 1 1
0.420947179103552 0.388582670848015 1 1
0.365033978467862 0.359384600585843 1 1
0.677349811032468 0.617235793283764 1 1
0.393008395020715 0.427725852813759 1 1
0.429462238459057 0.395056819154411 1 1
0.453248553129317 0.420495761876353 1 1
0.5306657993186 0.462346060460357 1 1
0.352845310787272 0.326448640808398 1 1
0.310526015643619 0.297387319764143 1 1
0.267220938519806 0.243705204241961 1 1
0.26629316350708 0.257645915020666 1 1
0.283491494784052 0.31861213221496 1 1
0.548849601807155 0.494164495343851 1 1
0.407243251070376 0.398100075316605 1 1
0.586404061673344 0.528606728644804 1 1
0.695825365894755 0.616873741288343 1 1
0.659368733698736 0.599490451954425 1 1
0.328514462624967 0.284299374730838 1 1
0.452887543245761 0.41165195696539 1 1
0.691359937683738 0.606131962481273 1 1
0.409697649412527 0.371363582994998 1 1
0.907209224376987 0.822700723562175 1 1
-0.0523758391648639 0.0212347767878324 0 1
0.791709396079322 0.70365971685495 1 1
0.48893322231941 0.450533286577269 1 1
0.582616017959615 0.547493201997133 1 1
0.298271235241198 0.307902347567442 1 1
0.489206684672035 0.410757997935334 1 1
0.468552214366588 0.434578297181493 1 1
0.674107720615498 0.602771085477341 1 1
0.280986561000177 0.257574066905884 1 1
0.864549330148965 0.758481021528304 1 1
0.419818739130741 0.350553069134143 1 1
0.219381493078156 0.225670049871767 1 1
0.706832097998338 0.643574126364984 1 1
0.678760208280269 0.61068712174368 1 1
0.38972552848219 0.360516021750461 1 1
0.426088458616954 0.40890546462428 1 1
0.385939479670427 0.35375719987626 1 1
0.604451264351937 0.565746721479883 1 1
0.43446435929891 0.38283994003195 1 1
0.619758750127305 0.625708186962424 1 1
-0.013181079852768 -0.0179039953382807 0 0
0.552602756655831 0.484555189404389 1 1
-0.0708854841923707 -0.0891030316051809 0 0
0.846352687025813 0.754417910035113 1 1
0.489734670702313 0.462998999033145 1 1
-0.00828942747821498 -0.0144601949163601 0 0
0.786999819524932 0.703633587696937 1 1
-0.118189773468982 -0.0858403180323011 1 1
0.574200549380674 0.446256149819043 1 1
0.842414042344671 0.765626038171592 1 1
0.824635056157941 0.735421060985667 1 1
1.19117120552744 1.12368640073281 1 1
0.185353148442657 0.145288798638911 1 1
0.484223918272377 0.434244498244059 1 1
0.633949109076257 0.597507657850326 1 1
0.215420021604897 0.196300225956711 1 1
0.596833103797443 0.519761439213875 1 1
0.405019855810397 0.372683768084245 1 1
0.240638098587375 0.270694964707465 1 1
0.674208462954116 0.582899155583373 1 1
0.229661934951248 0.213056597230152 1 1
0.085965085077126 0.078407562608856 1 1
0.746035998361035 0.704505259248119 1 1
0.48377152807111 0.406033848442317 1 1
0.642068695160068 0.596928430681599 1 1
0.318278375789464 0.270924370146539 1 1
0.511132096813519 0.478663641566823 1 1
0.306804155925968 0.281585718088396 1 1
0.492493252225327 0.459859960452416 1 1
1.13801557388567 1.05004530998619 0 0
0.311209299661768 0.274089298335125 1 1
0.876228957131541 0.834631771517104 1 1
0.444026320357829 0.41556259082071 1 1
0.372001743757198 0.369898088037286 1 1
0.736976065362807 0.660455848650338 1 1
0.393276217021482 0.335775381221076 1 1
0.834764349549006 0.70850765949742 1 1
0.269575492000248 0.316904207020175 1 1
0.695852298526618 0.63814048601369 1 1
0.558134972098768 0.51872150335583 1 1
0.629068082367956 0.608361068996314 1 1
0.508458515738623 0.44368160128859 1 1
0.360478954730243 0.329904807396826 1 1
0.520381794490203 0.456450435223408 1 1
0.372732566411986 0.364060030420403 1 1
0.365515155341687 0.329052891397208 1 1
0.630546970187718 0.574067841112733 1 1
0.496062756620756 0.403617461867815 1 1
0.140157901735075 0.136074688988682 1 1
0.14239233100273 0.131859387004649 1 1
-0.14727078015847 -0.110945207111178 0 0
0.328567578577493 0.256084176544092 1 1
0.738250220880717 0.664405334458182 1 1
1.08302794158546 0.963547749478446 0 1
0.161533840756727 0.132560068569744 1 1
0.483421183907979 0.434178528474251 1 1
0.387108174950201 0.35270319608469 1 1
0.625656254699919 0.542186158145998 1 1
0.635370693604837 0.5736459016365 1 1
0.2533388585956 0.222506355247731 1 1
0.390769305520351 0.363716646642502 1 1
0.131311755435956 0.115148532519586 1 1
0.356761766764356 0.309180708133488 1 1
0.564284100248083 0.525295508839305 1 1
0.435547297802028 0.392877165929757 1 1
0.762141481154925 0.680945938729244 1 1
0.502025817740241 0.453170629854176 1 1
0.321950210349601 0.290041506431924 1 1
0.490307465417403 0.428620951555039 1 1
0.314220640287319 0.282488156105768 1 1
0.299261383457741 0.269353554382272 1 1
0.590952379641632 0.560033582485688 1 1
1.12320917215098 1.02858101368934 0 0
0.653143935426081 0.584078407034933 1 1
0.448687338703899 0.428027994472136 1 1
0.0961797551810742 0.0856069921695066 1 1
-0.0950292254290499 -0.0867451294438157 0 0
0.383820127312113 0.352691550155522 1 1
0.508469031729482 0.497223790430383 1 1
0.360106196956933 0.337888005864743 1 1
0.347251181484824 0.328978448848446 1 1
0.457846311106134 0.418249510123487 1 1
0.487894984361127 0.432706837282873 1 1
0.487595278517966 0.445791765796757 1 1
0.319540230207623 0.318319381455105 1 1
0.828398756536919 0.739549800791797 1 1
0.720458595064521 0.641040380901541 1 1
0.510755954270261 0.446360551207269 1 1
0.569608078884849 0.521460813865759 1 1
0.493684112984823 0.429563438466881 1 1
0.322368107682518 0.270822241026869 1 1
0.479857766046658 0.445712199379337 1 1
0.639228400457266 0.580353323473657 1 1
0.481512569238508 0.453114624762103 1 1
0.250139320247375 0.21778526134131 1 1
0.750417281577182 0.658131509909004 1 1
0.580189011055382 0.503161894497546 1 1
0.372285383978608 0.336185017567538 1 1
0.275122193258975 0.247428562945057 1 1
0.424002434968941 0.404420648408785 1 1
0.430153896341695 0.372812935557761 1 1
0.43889568652487 0.410734798097844 1 1
0.503656402684572 0.438108232188225 1 1
0.548307869326289 0.506360355957398 1 1
0.490535792671075 0.406926403744392 1 1
0.118816432066236 0.0644514919035201 1 1
0.532881338776105 0.48648569155092 1 1
0.526930746010383 0.476932859898038 1 1
0.181343731891581 0.166529350708344 1 1
0.463760383291817 0.402164603802219 1 1
0.390490462129278 0.384435245998572 1 1
0.436406582267776 0.442363575342082 1 1
0.230061305194869 0.209567703440531 1 1
0.679733302634786 0.64667573580505 1 1
0.456697324900278 0.390373380774971 1 1
0.371616099301586 0.320534914888824 1 1
0.679326063696264 0.618813672686081 1 1
0.210800740335182 0.189031193263094 1 1
0.40892026621862 0.365652378534327 1 1
0.532595728046291 0.469921233061941 1 1
-0.0708783996031414 -0.0518206513856478 0 0
0.505443949153908 0.468452797891581 1 1
0.91971411890299 0.821206047780258 1 1
0.188412545608227 0.161489168254725 1 1
0.414103709494609 0.369784914175744 1 1
0.629703838703496 0.571480684521403 1 1
0.360388469261563 0.281074078640821 1 1
-0.0457263132343317 -0.0423797237709137 0 0
0.272004216378503 0.257164003739715 1 1
0.449920000424882 0.408469327024218 1 1
0.648852505623227 0.583948460239157 1 1
0.427328264098749 0.388572956502378 1 1
0.611417539804159 0.548135194514718 1 1
0.367250935618852 0.347452353089914 1 1
0.594300509812303 0.565045507702181 1 1
0.0555720497843557 0.0501034223961048 1 1
0.379360245334608 0.347354190429449 1 1
0.756651940665099 0.685055463441914 1 1
0.426882308742331 0.388026715977765 1 1
0.615066495577186 0.554898337407257 1 1
0.478949779330181 0.423395350090998 1 1
0.810738878581862 0.731648785133719 1 1
0.419478533504273 0.360446732207574 1 1
1.06528439794847 0.9464668608311 1 1
0.712855170455451 0.635307314126775 1 1
0.817085306466062 0.712005564657777 1 1
0.728631796063696 0.641594389068678 1 1
0.847900313246178 0.76311199186868 1 1
0.0224591807077035 0.0351773692206715 1 0
0.764903891725391 0.688235613635629 1 1
0.0280206019080897 0.0332053384182804 0 0
0.654298864887763 0.585170410639713 1 1
0.428257833785841 0.377211271712112 1 1
0.454498343141164 0.393478779710574 1 1
0.376092250026815 0.35081145070184 1 1
0.607523009487841 0.516951022199185 1 1
0.48283780704066 0.424756851315142 1 1
0.773013905862586 0.691130849447104 1 1
0.631414670837938 0.593997475769261 1 1
0.312499421335523 0.282346272791336 1 1
0.343400516568712 0.309706093370209 1 1
0.635770793703894 0.561481488807238 1 1
0.200546944606707 0.195849006380145 1 1
0.421670817773429 0.367894934386733 1 1
0.188956139058154 0.161360782656882 1 1
0.453944491138202 0.413178148629379 1 1
0.539075458076942 0.501846737530103 1 1
0.576630390624291 0.523910920503163 1 1
0.412457986173573 0.396918630188673 1 1
0.69372907959031 0.614095338188345 1 1
0.545635310429328 0.502370473644012 1 1
0.470475254405889 0.417512122854406 1 1
0.223215285753706 0.220985169139243 1 1
0.355018632234691 0.33292710345091 1 1
0.553572478550562 0.503080726431518 1 1
0.290394470534535 0.234124758051539 1 1
0.282982632927861 0.238808694954648 1 1
-0.0622102399529233 -0.0404643913466823 1 0
0.461751426431014 0.424488578532252 1 1
1.06463927185578 1.01538079655263 1 1
0.984072175861217 0.876767780053534 1 1
0.363450749570387 0.339925325571343 1 1
0.344137266929488 0.321956460978239 1 1
0.551015113036004 0.508159835849939 1 1
0.78954087072751 0.697120651633676 1 1
0.381117411533343 0.324623579022677 1 1
0.443536203197855 0.42035495954566 1 1
0.698888775970526 0.620783296994529 1 1
0.648789441679061 0.581298619961933 1 1
0.654565341716762 0.612328849904458 1 1
0.561041105063447 0.543547759924761 1 1
0.201454520383802 0.180576011005243 1 1
1.01277907717791 0.937377448147209 1 1
0.51439124370544 0.449127681325068 1 1
0.985681431355098 0.874282326384274 1 1
0.936395762330531 0.82826631756824 1 1
0.554016175476721 0.490381992141781 1 1
-0.064143698018783 -0.0112597702639165 1 1
0.582892800569766 0.549827804079188 1 1
0.618947348998718 0.607641986737587 1 1
0.391828170468041 0.304374393159088 1 1
0.601403858623667 0.55637169193708 1 1
0.261324081338629 0.23458928579823 1 1
0.335857797069132 0.302620372456198 1 1
0.311309185710428 0.313158683397223 1 1
0.571403120225839 0.523195596199777 1 1
0.766529789933885 0.692535327357508 1 1
0.34565693085603 0.303790271249629 1 1
0.571964296448653 0.554774986427157 1 1
0.620454958093861 0.557868966509702 1 1
0.054364110446127 0.0440125957843647 1 1
0.711651120133324 0.644110976688952 1 1
0.185017613006073 0.1731236807884 1 1
0.563576096847449 0.504002611409512 1 1
0.256112427836831 0.236173266934102 1 1
0.218146920107738 0.219821828457318 1 1
0.705521262712807 0.633918872761098 1 1
0.543853541410357 0.458204648543744 1 1
0.697008703773983 0.61920808604105 1 1
0.632709179753827 0.558701733354231 1 1
0.275529258692706 0.253699514963407 1 1
0.588239002247416 0.546155839174003 1 1
0.610657767920775 0.567991619390204 1 1
0.506541226283299 0.43489382249169 1 1
0.141171861352708 0.150751461706071 1 1
-0.00429985806710391 0.0127059171554187 1 1
0.212212238834795 0.187303532271568 1 1
0.48784303175564 0.426596586539468 1 1
0.748622797387549 0.680428128398001 1 1
0.404870666706205 0.36032688630199 1 1
0.648078353060195 0.582073675214045 1 1
0.707178882033949 0.633981259799048 1 1
0.653110990446378 0.618208544898027 1 1
0.505960884575093 0.47240547418262 1 1
0.225223567493587 0.20378846653414 1 1
0.62861604543346 0.584818261788121 1 1
0.364076112259082 0.430052802419436 1 1
0.648149035228967 0.584260342758762 1 1
0.492353866088982 0.443576364647545 1 1
0.220339062229467 0.193345117829013 1 1
0.427090264906619 0.407335726521723 1 1
0.913143966185477 0.856359731689351 1 1
0.666725334643418 0.61500248203881 1 1
0.51944118617092 0.452346682015173 1 1
0.584270602854629 0.552729190600682 1 1
0.597176838148613 0.55340711434902 1 1
0.320110447743307 0.319296147678607 1 1
0.530008156727057 0.516375032699712 1 1
0.405160350027748 0.360070937711853 1 1
0.92984172811774 0.87417578632764 1 1
0.513602876509104 0.470003645112021 1 1
0.467709681688078 0.443681366964947 1 1
0.817437364294625 0.793247505692717 1 1
0.789890778144318 0.690128875899348 1 1
0.459142042502884 0.382657146209697 1 1
0.320918944197213 0.309194218369163 1 1
0.308450530539223 0.26831725106622 1 1
0.216022586635317 0.21623772653715 1 1
0.677630454609559 0.659734342522196 1 1
0.593019498767757 0.500998902685739 1 1
0.566555414021982 0.549860966980875 1 1
0.872243994597245 0.812631424435508 1 1
0.125519822448295 0.114701052652793 1 1
0.46318350284328 0.385231198094931 1 1
0.723695215029477 0.645576940132554 1 1
0.337499574644367 0.307205117471542 1 1
0.113349524719741 0.0991340380414321 1 1
0.750329287644969 0.700542393763761 1 1
0.160412602362664 0.144204245421308 1 1
0.796480968373223 0.714865703335877 1 1
0.698743877586983 0.66804913918041 1 1
0.50874397167261 0.453415780466149 1 1
0.209617733976358 0.210530154846744 1 1
0.400993778103 0.372712642505507 1 1
0.611161423831453 0.538376437683229 1 1
0.737662001320934 0.715321002217641 1 1
0.0792340144807558 0.0921952014278754 1 1
0.41223232822994 0.362615078049623 1 1
0.398726489223018 0.31524082209977 1 1
0.91124620469316 0.805425690451528 1 1
0.724810904024404 0.636037568670451 1 1
0.727345310301044 0.654919422700459 1 1
0.701072508727341 0.62970667214328 1 1
0.809696414578588 0.759515588244522 1 1
0.649267558451718 0.589141371771829 1 1
0.391324661133357 0.350205397471675 1 1
0.87776043196454 0.772457132276147 1 1
0.360266384348007 0.355191718691384 1 1
0.660938652853906 0.578112663954551 1 1
0.574584747857055 0.533638712885744 1 1
0.669898186775741 0.611918631458469 1 1
0.449761205844694 0.398413408624777 1 1
0.450241459994809 0.379498152308742 1 1
0.617155849175935 0.563802552146087 1 1
-0.0433413658627827 -0.0526448766813243 1 1
0.438801800631662 0.378201248541489 1 1
0.319825327888987 0.288935043423361 1 1
0.398882496357629 0.360165272127016 1 1
0.363622809363249 0.313683921179388 1 1
0.212309182041147 0.19372605327624 1 1
0.318460900473338 0.279424848257569 1 1
0.417325662279233 0.38036146576583 1 1
0.425119679069741 0.398080036171169 1 1
0.328326242760936 0.322823711027132 1 1
0.306246892692437 0.254697746385948 1 1
0.590913932532219 0.527666786701357 1 1
0.683031834463215 0.643768583192888 1 1
0.59430567927858 0.573712531391577 1 1
0.389706505597808 0.347996966953394 1 1
0.156466656818208 0.147625072788702 1 1
0.385659102745132 0.347775724679592 1 1
0.41075067405459 0.348221266948505 1 1
0.302213000067339 0.211339594839613 1 1
0.671974736921965 0.5927560327694 1 1
0.753108906129923 0.69354342492104 1 1
0.606120678494751 0.540212469056451 1 1
0.760434180058133 0.663397751534421 1 1
0.360599423215086 0.326451290812116 1 1
0.2466766289367 0.227753367516448 1 1
0.683676442836008 0.488977720406274 1 1
0.259229846716017 0.243714623435237 1 1
0.0511637356935241 0.0498057888878321 1 1
0.358915891627791 0.320943298577005 1 1
0.345653977991076 0.352230447275557 1 1
0.355076233385318 0.3464524309891 1 1
0.370173482445774 0.336115816055844 1 1
0.756295546377578 0.661787464657437 1 1
0.397945221784313 0.361942187421874 1 1
0.340717047019712 0.331275017358652 1 1
0.329428393296139 0.315211514681534 1 1
0.414342605504801 0.383679715539195 1 1
0.22382794550341 0.193362076247587 1 1
0.359122309179176 0.374110324654519 1 1
0.835914851071075 0.739094229283188 1 1
0.891768674899012 0.784185676707081 1 1
0.568433933844848 0.522824032284945 1 1
0.264780072760827 0.243044317887878 1 1
-0.16856838057917 -0.136286707470595 0 0
0.453099410242017 0.394781796151754 1 1
0.663167020950983 0.605293562526021 1 1
0.242258683900705 0.205892530679052 1 1
0.55500635663828 0.498270049426331 1 1
0.0509509760489972 0.0374798437691019 1 0
0.441365397446309 0.424666690866215 1 1
0.724989141585925 0.672613020457347 1 1
0.670732400145221 0.602284501243112 1 1
0.157432773515872 0.173237718004687 1 1
0.473079293117055 0.418643654938076 1 1
-0.168484143592997 -0.145278460593011 0 0
0.657758232874235 0.591740429518083 1 1
0.747940702613307 0.679053980831254 1 1
0.843256835187411 0.767487210766477 1 1
0.364059146114563 0.288040364644116 1 1
0.472227057082476 0.445203647248804 1 1
0.463435278481231 0.42700668069032 1 1
0.308701487600295 0.317854758257054 1 1
0.468315553885324 0.419713743958803 1 1
0.541418499020353 0.484888952287273 1 1
0.796292495405103 0.700334713403922 1 1
0.397117941032776 0.353621708696315 1 1
0.730525560747471 0.67151647746176 1 1
0.50569127807794 0.469263054494182 1 1
0.411801000588627 0.37317517394511 1 1
0.141999617570972 0.144004989546581 1 1
0.319289036372627 0.278845609804964 1 1
0.522218310741003 0.486977092074787 1 1
0.352325232222639 0.338511099769926 1 1
0.672345949648248 0.57636085733389 1 1
0.675509635384016 0.599298232168994 1 1
0.469351164184917 0.438729928615756 1 1
0.842016755241797 0.774762504106215 1 1
0.547627871909218 0.510115382320959 1 1
1.02057313629301 0.883280863523397 1 1
0.500959270903607 0.447183582579135 1 1
0.311898634166056 0.32291627029852 1 1
0.197861838488088 0.168865890508282 1 1
0.357433670002829 0.310124068669034 1 1
0.730080288053452 0.673787302173088 1 1
0.260359244449932 0.233556420851706 1 1
0.793085384338038 0.735376959939615 1 1
-0.028630378946326 -0.0128400091166296 0 0
0.41029399461388 0.355848797957205 1 1
0.623538774756856 0.588391174500635 1 1
0.411834332046627 0.375285398075052 1 1
0.457629021393685 0.407478818241004 1 1
0.406662086549837 0.333065397488658 1 1
0.609389525351983 0.573347419003514 1 1
0.382119237344017 0.344198888698577 1 1
0.639738970418107 0.559386399599239 1 1
0.504776585386786 0.45740121981333 1 1
0.352941027912151 0.331798664582452 1 1
0.312681097442332 0.276792335589056 1 1
0.41082685193012 0.359978186807566 1 1
0.597671534064774 0.577669768048075 1 1
0.42547739901186 0.388416157256273 1 1
0.214997323022259 0.163526366409664 1 1
0.368677799153579 0.317731991077749 1 1
0.662759323481513 0.589965371817901 1 1
0.1084284006725 0.0953566937688667 1 1
0.479013186163951 0.423211423458455 1 1
0.492051152058099 0.451570228813372 1 1
0.543484725418932 0.455249527074081 1 1
0.442720911737301 0.401610434794924 1 1
0.189511789400289 0.183684680808486 1 1
0.472269949253605 0.447897113164366 1 1
0.198774270203885 0.156236297366932 1 1
0.412612940820719 0.396569023358144 1 1
0.66895848105807 0.619929145644832 1 1
0.366281908086725 0.326105187096469 1 1
0.981024515951122 0.870647702540294 1 1
0.145069077635381 0.122780950244749 1 1
0.737159188145165 0.62557816876873 1 1
1.05688826505783 0.912033888939604 1 1
1.27224295910123 1.12085889877388 0 0
0.495105874928203 0.475056710207462 1 1
0.349912477157908 0.308785563866241 1 1
0.499106608271271 0.476998910349256 1 1
0.510329445587485 0.449505080637522 1 1
0.424596543280348 0.424820377123375 1 1
0.320989257846478 0.32730879583368 1 1
0.301974706789849 0.266602974756358 1 1
0.316590030461549 0.311752034724353 1 1
0.202130752397303 0.172635227125483 1 1
0.427236459034627 0.383358016041702 1 1
0.308628990730504 0.314984211127283 1 1
0.527014178246236 0.492630010150821 1 1
0.840008357726664 0.749418382636362 1 1
0.55922194020675 0.494511465477061 1 1
0.759394992947856 0.697158883560982 1 1
0.539919617675367 0.472046591415591 1 1
0.644507150075663 0.565190456804054 1 1
0.869103330852721 0.79085498982272 1 1
0.513603766691625 0.456947202740932 1 1
0.933141277362438 0.833812229263947 1 1
0.579292206624539 0.53125792564481 1 1
0.492467985383639 0.433900842922937 1 1
0.368300889614174 0.329627810478527 1 1
0.393486838854615 0.347190083107412 1 1
1.47426823871048 1.34572751005907 0 0
0.386486059124607 0.371677680301476 1 1
0.224151654472835 0.169672292689924 1 1
0.159476608451383 0.144319254522815 1 1
0.398208028885127 0.367625708685884 1 1
0.51406608260163 0.498472992885117 1 1
0.157829357553837 0.176270437566122 1 1
0.254101827228849 0.180789797037714 1 1
0.401346505208195 0.347344114054771 1 1
0.0589716830491144 0.00349516320770742 1 0
0.693075647235208 0.62842139721965 1 1
0.819498160010027 0.740506819197282 1 1
0.465548622434253 0.417033862523489 1 1
0.634557994400004 0.553807773040952 1 1
0.517002711216166 0.448619590477614 1 1
0.589230699567205 0.531211000840549 1 1
0.619635064252372 0.567252705355736 1 1
0.212064338600224 0.210846453662686 1 1
0.603722088192099 0.5575437958066 1 1
0.506862932744966 0.458365465637948 1 1
0.367312728839466 0.299797194234239 1 1
0.237365809538605 0.210069456219315 1 1
0.142686629528025 0.133574486827703 1 1
0.170925957209738 0.18862247748373 1 1
0.379476418083031 0.352202571528963 1 1
0.533299413379734 0.474331986990389 1 1
0.553120518275053 0.493489593611006 1 1
0.749310941004812 0.74853190643654 1 1
0.383994247381135 0.327569127089948 1 1
0.576148649830388 0.492381356536181 1 1
-0.00164740644021599 0.00520066680556859 1 1
0.658388612541665 0.56868600499193 1 1
0.632270665850625 0.580126452230207 1 1
0.378840580167988 0.404687908093104 1 1
0.453838229358592 0.4206503638202 1 1
0.458203429283848 0.425881585583565 1 1
0.380419512553463 0.353444768194789 1 1
0.63987047758418 0.60893092171824 1 1
0.0529969525430672 0.0508470024662382 1 1
-0.00197534089898784 -0.0281805719292784 0 0
0.600650002234556 0.541622346225341 1 1
0.542924090590307 0.495666907069852 1 1
0.669695226320242 0.611134702332244 1 1
0.35361701856942 0.312260036912802 1 1
0.356914510509769 0.326004429543542 1 1
0.391061205979567 0.317396939062341 1 1
0.400043725015615 0.359155359673984 1 1
0.844670004100322 0.730433409155532 1 1
0.435021107513959 0.407002004189843 1 1
0.31147828868369 0.260139326249892 1 1
0.150252986904045 0.132941801831148 1 1
0.801337553391356 0.688523855268628 1 1
0.661138446966718 0.625190459773017 1 1
0.326034767315423 0.357589023653074 1 1
0.510899103422135 0.451603113248537 1 1
0.53817605079784 0.466548957611884 1 1
1.13325624084773 1.04154703509217 0 0
0.953787651755256 0.856836486059549 1 1
-0.176543205981132 -0.16942671262781 0 0
0.500306530993308 0.478099617030325 1 1
0.74234349274045 0.687550927738484 1 1
0.131592766870398 0.12503808239455 1 1
-0.0767804272627607 -0.0734667326364822 0 0
0.259633691593686 0.247253855616749 1 1
0.621553062744555 0.5415052172267 1 1
0.290540879675811 0.25174484786945 1 1
0.467775551098061 0.389061658542259 1 1
0.956640886254552 0.859057547448099 1 1
0.50108870486547 0.457549448833391 1 1
0.488652713658538 0.435975221436669 1 1
0.526302590478981 0.501503491506259 1 1
0.0571194174116508 0.0546049597249944 1 1
0.674077238036117 0.571725169610315 1 1
0.450404567099142 0.413280437050621 1 1
0.517884294424776 0.45518067221841 1 1
0.0241449636795446 0.0115023407485753 0 0
0.0538330733934702 0.0562294645630108 1 1
0.647488635496758 0.566959444573799 1 1
0.336335050213471 0.298247600512168 1 1
0.735195982185711 0.670404744774933 1 1
0.83772935302009 0.747604367848925 1 1
0.466305206167369 0.404465327480157 1 1
0.352725608035217 0.307527472942323 1 1
0.607265649995094 0.505347388455357 1 1
0.636337019809107 0.562309450552134 1 1
0.407958529126939 0.385961307825638 1 1
0.651784420429239 0.580394860634149 1 1
0.592929040457131 0.568401120854559 1 1
0.487832002270846 0.433860882426432 1 1
0.236109125022946 0.251326183368822 1 1
0.280218666188985 0.205671408546234 1 1
0.835269803167695 0.742357913386505 1 1
0.756517856129933 0.63496997375569 1 1
0.0633705656104304 0.0669801573901399 1 1
0.618436199536036 0.545852141320218 1 1
0.613157766205298 0.574949930779716 1 1
0.589988379636421 0.549836979301219 1 1
0.687668727603147 0.638453844936757 1 1
0.531000659425354 0.478766668667028 1 1
0.567924172877947 0.516096768238892 1 1
0.700739236054845 0.671042946661207 1 1
0.0990453926167544 0.114400839661493 1 1
0.798964895124667 0.699498143415629 1 1
0.32000039401572 0.284138481855335 1 1
0.135257169245155 0.139044869205884 1 1
0.394329582502229 0.367451974054491 1 1
0.279102832649264 0.229867242614633 1 1
1.10845258214872 0.998559138422672 1 1
0.626565673690758 0.553074338972741 1 1
0.399627106886458 0.404098532758691 1 1
0.76487002861425 0.674686904140723 1 1
0.400133770951085 0.358415531384092 1 1
0.487175942041539 0.43848423268454 1 1
0.77799929491091 0.720628849262319 1 1
0.374523490874275 0.335648496657668 1 1
0.301861711673965 0.275606921499286 1 1
0.694492917967247 0.626816757562842 1 1
0.431019216128459 0.395543784510403 1 1
0.329197494232846 0.308280125868572 1 1
-0.0645754202981323 -0.107264272526733 0 0
0.695034252354995 0.617332981856353 1 1
0.415096127705384 0.385962372406926 1 1
0.45776161348863 0.424591452455141 1 1
0.229410772569462 0.231956531927778 1 1
0.393895855557069 0.322042814642914 1 1
0.809160543664125 0.779351217184669 1 1
0.297456155947465 0.2780217353127 1 1
0.325048268783402 0.311651021625796 1 1
0.293227649428392 0.303360073084603 1 1
0.607436359633725 0.518687627020953 1 1
0.492350158656943 0.44377313355344 1 1
0.54963824295724 0.495643490807739 1 1
0.547478986420246 0.517247415172127 1 1
0.298776763817567 0.250386990452037 1 1
0.792464127182615 0.700779293908791 1 1
0.824515650301813 0.741033273798646 1 1
0.396379911557841 0.357201258745904 1 1
0.803647890028866 0.766986308754455 1 1
0.565263542854859 0.536195685740945 1 1
0.320756320608105 0.292960264657469 1 1
0.567784049187704 0.506923424148336 1 1
0.451764760740453 0.412518806477823 1 1
0.605634543939071 0.55113299762427 1 1
-0.102351030238425 -0.0804644406050658 0 0
0.407328893279603 0.377235523616121 1 1
0.41354226422093 0.395126111904001 1 1
0.92701383364432 0.865000028623726 1 1
0.25057893371198 0.239509195817247 1 1
0.591600282949493 0.520366989448331 1 1
0.491303190671377 0.441026221025012 1 1
0.35321206210216 0.320905406220027 1 1
0.798764958907574 0.706190129485305 1 1
0.490145488796525 0.446590129616867 1 1
0.32311917463728 0.278014522484324 1 1
0.293999626724802 0.260665364421555 1 1
0.0530852769001819 0.0229396640246142 1 1
0.518839333846932 0.478896317272871 1 1
0.840461468444676 0.778476082881343 1 1
0.468457438293884 0.424680142133736 1 1
0.397744182794688 0.323318055796445 1 1
0.75275372732505 0.695815393686795 1 1
0.731003507847015 0.66917526619879 1 1
0.905140221708968 0.815074369913578 1 1
0.905056671056418 0.830185293559158 1 1
0.340659904832017 0.31521127587691 1 1
0.536880523868399 0.471316729013763 1 1
0.471428113679755 0.438758876028893 1 1
0.358017542552289 0.326293877756706 1 1
0.363924063608083 0.281766796960869 1 1
0.399345326853516 0.362641612875967 1 1
0.714232344205014 0.650601572454985 1 1
0.173420335866999 0.192372308800766 1 1
0.539963696629548 0.482302078468206 1 1
0.902345337074989 0.837887739693188 1 1
-0.00207248730987279 0.00292785459356237 0 0
0.620807851990668 0.556784728563764 1 1
0.61903523606012 0.561863531167556 1 1
-0.0601220331573346 -0.0492675808754193 0 0
0.505996629779379 0.478212777270675 1 1
0.536715001430474 0.465724952628749 1 1
0.223088709978182 0.21920488790989 1 1
0.821724228738724 0.762857326680884 1 1
0.52513850925719 0.526917264467641 1 1
0.591282717831344 0.532265941978306 1 1
0.67541890712739 0.597022061411582 1 1
0.452937502776658 0.424003590521936 1 1
0.457234133324952 0.423132803780744 1 1
-0.0269763713070831 -0.0603845205844621 0 0
0.697884155969171 0.615489469260721 1 1
0.663673576313716 0.576188511400297 1 1
0.414654150902036 0.370978147334221 1 1
0.332237702255175 0.252291419678155 1 1
0.737300733879795 0.631686654213638 1 1
0.34282534869606 0.332097930193529 1 1
0.211129831362794 0.160568635470827 1 1
0.381123753491693 0.355242048577515 1 1
0.130573512220662 0.121714966864072 1 1
0.465444381978638 0.430826423698655 1 1
0.442084802395833 0.392286460359023 1 1
0.668382300491331 0.613598243472087 1 1
0.644142678392001 0.569154124552507 1 1
0.682269295275513 0.635182155030432 1 1
0.235999152197919 0.20038514100701 1 1
0.763230795042152 0.667958939703338 1 1
0.78742192945358 0.752853589271348 1 1
0.669105696252711 0.575629070465389 1 1
0.404090626765204 0.364224008963116 1 1
0.589732143398161 0.526090854721866 1 1
0.603704525815853 0.529068025361579 1 1
0.604471606373168 0.531071302915511 1 1
0.364155097811745 0.320078811374138 1 1
0.961979277144701 0.84872458868883 1 1
0.21369899849694 0.208235965081321 1 1
0.578125701997735 0.593495207865704 1 1
0.658529108386696 0.597839095431833 1 1
0.573128616810781 0.523587471752568 1 1
0.572685244368052 0.543634008602155 1 1
0.384372550801574 0.335605206390279 1 1
0.353259412286434 0.329576275291455 1 1
0.657598206489224 0.648270439485486 1 1
0.725604338317953 0.653168156657061 1 1
0.240359279948139 0.222761303728018 1 1
0.205328113896244 0.202365690419974 1 1
0.92439372502428 0.85915250767018 1 1
0.515298114205034 0.499100791345374 1 1
0.383053222778144 0.36151922223938 1 1
0.903096741394195 0.90495379176279 1 1
0.575410791114642 0.508377867036404 1 1
-0.139733087614191 -0.143761040616059 0 0
0.403480837576666 0.366180063308976 1 1
-0.12734739577195 -0.1526908626237 0 0
0.333293175870957 0.283354673945305 1 1
0.250291155480461 0.228308751749424 1 1
0.207288018563878 0.195984500916335 1 1
0.787960702771355 0.696393136215881 1 1
0.256086033781282 0.22607024941869 1 1
0.540728194040404 0.508995227185564 1 1
0.424203186546685 0.366615299693122 1 1
0.879510301263143 0.788873249878531 1 1
0.661547551100126 0.611182358666704 1 1
0.342671739691565 0.327486856537213 1 1
0.177436134814388 0.157600540048374 1 1
0.760982774184834 0.682494379217951 1 1
0.499970870755683 0.443769241328319 1 1
0.728086110921128 0.65915536446753 1 1
0.393637431933984 0.348182037669532 1 1
0.387464730843696 0.386643928594388 1 1
0.37079407780729 0.370814305274798 1 1
0.639148812292669 0.59729427572061 1 1
0.618534733727926 0.573442016865784 1 1
0.74081024975233 0.673365799073539 1 1
0.285878421947262 0.278923911376626 1 1
0.340016299084888 0.388638907987057 1 1
0.541430558913916 0.492197216873299 1 1
0.50438856610846 0.431277445838756 1 1
0.745366323020443 0.688310075172029 1 1
0.383874326163652 0.353000707926146 1 1
0.479628601088582 0.440343548207571 1 1
-0.0329019185244321 -0.0391850297931678 0 0
0.333543970534307 0.331394622271483 1 1
0.278431718362738 0.231526424765081 1 1
0.598171706299454 0.539778928666019 1 1
0.293260069501719 0.266399253293269 1 1
0.450185320177527 0.398257343191082 1 1
0.596604486480588 0.560891964515597 1 1
0.220353243114437 0.205366349903978 1 1
0.420886968135348 0.375459840170417 1 1
0.245532173417825 0.2032215707531 1 1
0.733638804251179 0.666418908902629 1 1
0.544807589698232 0.503912489876619 1 1
0.695300563864286 0.618762835830836 1 1
0.477585385387992 0.470216692408775 1 1
-0.0568079388765578 -0.041349308837562 1 1
0.248854403696174 0.238281262995541 1 1
0.549666198426502 0.490250838066254 1 1
0.77979623397731 0.712255743990776 1 1
0.395211764826806 0.374634128187513 1 1
0.566606753110432 0.514922415043728 1 1
0.0414019659784612 0.0318280422876344 1 0
0.198771882322898 0.193251117247259 1 1
0.755335202577436 0.713529004884694 1 1
0.14246950103211 0.133773452533048 1 1
0.0823115382644536 0.0888795198732183 1 1
0.589999837358091 0.517167862771028 1 1
0.849508637319019 0.733858518031136 1 1
0.152800186831159 0.155255081218348 1 1
0.288405598557698 0.235759139053562 1 1
0.660125304870039 0.62218647974733 1 1
0.664793162111016 0.61213900172032 1 1
0.303862904782905 0.269471299219205 1 1
0.356539093955338 0.347939826884425 1 1
0.42869807156901 0.349858350708572 1 1
0.455553890788845 0.417649484004834 1 1
0.246541777850394 0.20540847934948 1 1
0.607035512746258 0.57776827239667 1 1
0.643172622821831 0.693641693080766 1 1
0.625310399705094 0.555689951563474 1 1
0.247149958838747 0.234271408201355 1 1
0.822104217807125 0.758762039751778 1 1
0.437639449551152 0.405481167256384 1 1
0.617819507112626 0.569223512537163 1 1
0.354378467812771 0.334882445039249 1 1
0.860048994600784 0.768389468605372 1 1
0.271671921739853 0.229807806424075 1 1
0.513668441535468 0.483252567878116 1 1
0.4884692303905 0.461931217537988 1 1
0.23128581145501 0.175666917060152 1 1
0.286579522229737 0.277141074099916 1 1
0.10093878396216 0.0860916012091224 1 1
0.336313134067935 0.297946276261673 1 1
0.581097711253677 0.507501170607286 1 1
0.19273903126204 0.172103894022375 1 1
0.501094941738492 0.464513134707591 1 1
0.282872231787294 0.268987870827498 1 1
0.636803289276496 0.56009239599085 1 1
0.46082308457958 0.429944262075615 1 1
0.720997138270337 0.662585424362926 1 1
0.448509024530201 0.402435724641853 1 1
0.239417457665416 0.219713276522178 1 1
0.189434225439469 0.212150195250364 1 1
0.461019379808004 0.413485041628705 1 1
0.737338305848635 0.678277028256522 1 1
0.548104035587758 0.503298519732935 1 1
0.444996088739681 0.388392705185746 1 1
0.769707887599214 0.679430394163172 1 1
1.09896792229188 0.969457062293446 0 1
0.566228301598147 0.519595660318441 1 1
0.319528854577419 0.294549763495776 1 1
0.487108967423762 0.486265276766366 1 1
0.327904808339602 0.317589975214882 1 1
0.635503792059343 0.581318484033389 1 1
0.438002366987928 0.401219676499722 1 1
0.503696611913832 0.435561427961998 1 1
0.755584392287555 0.675635512505414 1 1
0.361060685937743 0.313683647875785 1 1
0.269160981875708 0.208001983523649 1 1
0.518698397649809 0.45431638605765 1 1
0.366015387719664 0.326220560759054 1 1
0.51309871748872 0.451710825744851 1 1
0.332232887090922 0.299783741448974 1 1
0.790149389580823 0.5851726965501 1 1
0.168446337158506 0.123335616023428 1 1
0.557518273880474 0.518313520668533 1 1
0.444395463631482 0.432393505351751 1 1
0.882218700910166 0.789591666768515 1 1
0.678204816762356 0.598012972795576 1 1
0.759867616530125 0.699101982729326 1 1
0.283579733316627 0.364057440656168 1 1
0.391289289497863 0.350508460839389 1 1
0.378351990714744 0.346788012970734 1 1
0.507232877294954 0.455476475291261 1 1
0.511830198372737 0.443064289897499 1 1
0.171231722470257 0.137651385841455 1 1
0.306353084050485 0.273685721393721 1 1
0.709880342742257 0.65030338292407 1 1
0.595027101078596 0.5210131183232 1 1
0.60197870435385 0.532400602884711 1 1
0.160158035980666 0.138942402613353 1 1
0.291332796094797 0.248968059210205 1 1
0.1006297387274 0.0593877363868765 1 1
0.82319510473269 0.742583193534331 1 1
0.0452707844557094 0.0340035605588136 1 0
0.794037424499709 0.850956530448168 1 1
0.334169263450404 0.284350971702034 1 1
0.729828861934638 0.654973444148027 1 1
0.569889492856303 0.527063661396843 1 1
0.715023913162364 0.710594296527239 1 1
0.333572330192424 0.306054778315948 1 1
0.0493885252436527 0.0436289726070092 1 1
0.39909430150428 0.376949442407992 1 1
0.842513139840403 0.748647246135387 1 1
0.657175873848752 0.60415770750311 1 1
0.476746639947029 0.476161372993317 1 1
0.325140860337789 0.31345661071018 1 1
0.429819179391105 0.388255919530029 1 1
0.141035118430081 0.150559881741401 1 1
1.28581199704432 1.12083123958874 1 1
0.608437053301801 0.591940589764165 1 1
0.562752917477461 0.496953881421468 1 1
0.274167153202832 0.233712156740522 1 1
0.444245189419256 0.398733872509174 1 1
0.476773385781295 0.462301608691099 1 1
0.595153753494426 0.539707153041407 1 1
0.136444099625912 0.130493492046266 1 1
0.577923201835496 0.515324724636555 1 1
0.740315402200329 0.670713254670509 1 1
0.41649834516414 0.362331785979469 1 1
0.499949876135694 0.479033948449929 1 1
0.437773116399362 0.390206457474715 1 1
0.566436338835773 0.511470037614661 1 1
0.227767502751629 0.192354610776548 1 1
0.606865725680369 0.54865986051619 1 1
0.517579741239155 0.483431287808693 1 1
0.32003852786886 0.324290315277175 1 1
0.416764072116472 0.365637595983351 1 1
0.241874708018412 0.240346536318919 1 1
0.520487872508708 0.478161019836997 1 1
0.766673869177082 0.692475130274892 1 1
0.309568145141171 0.298625816888706 1 1
0.502954523532675 0.422967122824434 1 1
0.574139118198652 0.502372660138215 1 1
0.418539716584765 0.372068877015266 1 1
0.110696313153839 0.0660078652964414 1 1
0.649001865784814 0.596418850471619 1 1
0.776285277266057 0.702419983495858 1 1
0.66452426517871 0.581998037719842 1 1
0.318093035932158 0.277824463673518 1 1
0.546712503787274 0.458454900018505 1 1
0.222145915581504 0.142881028392147 1 1
0.532457821629686 0.445438955458364 1 1
0.311688555051358 0.272958695328869 1 1
0.298321361110503 0.255280351931549 1 1
0.769894500194834 0.686117250975573 1 1
0.605484916011038 0.541542936800866 1 1
0.779447716570506 0.645688735073456 1 1
0.63253604459471 0.578523556202063 1 1
0.640417843629993 0.571706730304712 1 1
-0.0631116692019851 -0.0486951996529763 0 0
0.59620007100236 0.515691536760605 1 1
0.679705273242235 0.61085490006707 1 1
0.261756993777437 0.242431600273861 1 1
1.02833640806322 0.911005728109342 0 1
0.36019482149528 0.309810175499516 1 1
0.527809477001195 0.470940624216767 1 1
0.728925537422022 0.65393697044726 1 1
0.220233984873322 0.22290305079171 1 1
0.350895377873248 0.329137793649966 1 1
0.445011602505762 0.412049243829249 1 1
-0.204383151086215 -0.154603211924202 0 0
0.680557718922876 0.60576975461804 1 1
0.40696052571741 0.381205298978859 1 1
0.710149196711685 0.642557344255517 1 1
0.428554845589941 0.380539342962669 1 1
0.353209493684733 0.322948222154673 1 1
0.406908349863208 0.353470164838889 1 1
0.367727748591786 0.3618475371531 1 1
0.681848258078861 0.635713223155683 1 1
0.396314835727963 0.404406894888243 1 1
0.462323894065385 0.407342029863869 1 1
-0.0946392603729841 -0.073333178493668 0 0
0.705117098803501 0.718689252592231 1 1
0.488674171138305 0.464038318595947 1 1
0.368713370019987 0.333459413334682 1 1
0.095916197990086 0.0879500645682372 1 1
0.827922241980486 0.748588053875556 1 1
0.417976792805175 0.366203048700286 1 1
0.527488201074801 0.464184755199709 1 1
0.296451790627788 0.253108054119527 1 1
0.656821653183978 0.58172045426132 1 1
0.71105080873558 0.64344643991843 1 1
0.588386117773065 0.533501897203279 1 1
0.756503466992674 0.65343696007692 1 1
0.880034000816591 0.76040137687974 1 1
0.483051215521473 0.451958067420992 1 1
0.361971472396434 0.327404538468372 1 1
0.684512672904738 0.611287324948266 1 1
0.866598488416 0.795910561077457 1 1
0.713661918006839 0.646775286466735 1 1
0.621249667236763 0.568939620170482 1 1
0.43446922295575 0.370201708103098 1 1
0.39004648568885 0.371029892277606 1 1
0.481252419758042 0.429175262840984 1 1
0.571526497507735 0.5297596114061 1 1
0.624959291643721 0.565242340170454 1 1
0.326504164618066 0.293275844846453 1 1
0.397929167949316 0.349620610996376 1 1
0.435487514252058 0.413980562769719 1 1
0.251104326245277 0.211925466260099 1 1
0.55426650428676 0.504849374866088 1 1
0.00212055166545818 -0.0200099887873606 1 0
0.0990655280397968 0.110044644564398 1 1
0.644284747197252 0.588601971623596 1 1
0.496582810366635 0.415821679168152 1 1
0.579666561763651 0.528464465907659 1 1
0.31310104809829 0.271907765682131 1 1
0.478468336890469 0.434005750332071 1 1
0.620869445599648 0.562470047165306 1 1
0.610302223312875 0.567068334687067 1 1
0.819464673897568 0.719244164342183 1 1
0.628569906576003 0.552659820137911 1 1
0.388895735793424 0.336680213319971 1 1
0.446312549394947 0.412961815147588 1 1
0.265073936593157 0.274824836319868 1 1
0.826247412496418 0.728608159433097 1 1
0.279517001190554 0.272991257011537 1 1
0.49082982915987 0.425195636811288 1 1
0.235924807093662 0.210811922090571 1 1
1.09472123597502 0.977356569054127 1 1
0.476662594369612 0.426886366198104 1 1
0.346436110691549 0.299515664300311 1 1
0.212111268042685 0.207973478013945 1 1
0.69711023107005 0.636243118434221 1 1
0.966705602257712 0.912899374814255 1 1
0.489168752742538 0.435211406332438 1 1
0.776686949776141 0.661126703672251 1 1
0.967626386627595 0.979012352305926 1 1
0.568036819175575 0.52177792764501 1 1
0.570364259321902 0.516227152210297 1 1
0.243731966143069 0.220439025266262 1 1
0.99517993880889 0.842379159099269 1 1
0.507580432632753 0.439912991422617 1 1
0.564551906067755 0.533603151830209 1 1
0.718722764724075 0.666936314966791 1 1
0.370311427265633 0.332199703869057 1 1
0.308784980209254 0.266369269823898 1 1
0.703390495972737 0.60249028410541 1 1
0.47954070278351 0.41192273839799 1 1
0.711879540457262 0.664342011454528 1 1
0.797601615428373 0.716035260173552 1 1
0.528092663031264 0.445585398296197 1 1
0.588706249879517 0.573253934617519 1 1
0.737721321635974 0.64478621677816 1 1
0.426108438614235 0.400011656478687 1 1
0.665321889748316 0.619526623751104 1 1
0.60199240744256 0.553307206355831 1 1
0.289192245990432 0.171117054635643 1 1
0.364355685786942 0.323274471685469 1 1
0.33871615023587 0.277945596668683 1 1
0.0494489706711029 0.0549769386345771 1 1
0.387500987518719 0.36806975208772 1 1
0.532676106672854 0.469371124537596 1 1
0.606131362336187 0.54813783600465 1 1
0.639816689075733 0.557338258081644 1 1
0.596327853518197 0.546244915452839 1 1
0.45788076953777 0.433225451373013 1 1
0.461046531795792 0.440205359300121 1 1
0.627358446661427 0.600938592009434 1 1
0.126830905746801 0.083104028744206 1 1
0.476907364077167 0.436591304090645 1 1
0.542134700154082 0.491177920191589 1 1
0.212552320824098 0.206750818815221 1 1
0.161906563890732 0.140196403191672 1 1
0.310515204599294 0.289853618294913 1 1
0.474052092723634 0.418793595544407 1 1
0.624706295477171 0.596307713035919 1 1
0.203831177879228 0.187813708790643 1 1
0.620052734403566 0.567253931655699 1 1
0.710533552276916 0.646566646839477 1 1
0.433042371802777 0.436278022822579 1 1
0.572463698539234 0.549364441361681 1 1
0.365317764468106 0.324788760754126 1 1
0.969153328570688 0.919749615581155 1 1
0.941510567383392 0.846394081626997 1 1
0.156644532714881 0.139878325607689 1 1
0.608232620672412 0.563194947779476 1 1
0.516844451097493 0.476883913315608 1 1
0.316179151441931 0.282686779521809 1 1
0.515760597402963 0.467778033797581 1 1
0.533422952916241 0.519335663633748 1 1
0.220398001115375 0.20988540379105 1 1
0.597359163240209 0.524978819954449 1 1
0.373911235284319 0.333158376072429 1 1
0.367278392214733 0.323583099712008 1 1
0.161888581709026 0.143947023561769 1 1
0.522701105483453 0.477201474063354 1 1
0.26356620559033 0.243701451217137 1 1
0.422251833366153 0.370064773671505 1 1
0.124910070798757 0.117529267378014 1 1
0.743170464929261 0.689810424656848 1 1
0.716352162971015 0.639264071515485 1 1
0.366337322708004 0.319217710135498 1 1
0.0581174961459891 0.0543260823214855 1 1
0.4794727751263 0.424611617935555 1 1
0.140513671839947 0.148095617903115 1 1
0.462690403134604 0.430249734658919 1 1
0.446923235210358 0.411758835037175 1 1
0.652024314717415 0.579903725369786 1 1
0.603078383062957 0.572689726584553 1 1
0.447326232082607 0.394241718070544 1 1
-0.0258183457184724 0.0175050590707022 1 1
0.809925494185593 0.729708654715256 1 1
0.368742843373309 0.362084027287975 1 1
0.526772257206084 0.453931840356289 1 1
0.692761493053707 0.622257528990573 1 1
0.712368504703706 0.650699277377403 1 1
0.492518542538226 0.463274392385851 1 1
0.538476294301716 0.508223350743676 1 1
0.115626114875493 0.108219848216264 1 1
0.441563241065461 0.40124147409749 1 1
0.362128989081559 0.332674261058138 1 1
0.385618609106323 0.373684313231917 1 1
0.573261607423797 0.513852395822768 1 1
0.534565389847328 0.485566669449697 1 1
0.471620148292791 0.344231417296341 1 1
0.652722019162309 0.591884274615446 1 1
0.410568082644772 0.362964710225274 1 1
1.00083357587788 0.879567373128693 1 1
0.313831904903329 0.273324046372635 1 1
0.881765004916564 0.825483261607279 1 1
0.521607263384428 0.491777884439715 1 1
0.870900880073904 0.763401745760415 1 1
0.60624088662712 0.536582764120352 1 1
0.587356367622882 0.537316034418657 1 1
0.359411735264473 0.32354458818818 1 1
0.121100646872083 0.0948723161972788 1 1
0.465367372105852 0.435774222097003 1 1
0.64137257977778 0.56254138161122 1 1
0.467182941895756 0.432003464848949 1 1
0.589033133089157 0.531989927274917 1 1
0.343350524108762 0.323023505117373 1 1
0.167362220907252 0.152520553568103 1 1
0.461437056939874 0.432500676283048 1 1
0.543035499913225 0.524410957434701 1 1
0.330757272210542 0.296055048094792 1 1
0.497835101474004 0.424963192646165 1 1
0.281549773781879 0.27391353416704 1 1
0.0132074489076135 0.024853219890639 1 0
0.522145702776902 0.503032649795944 1 1
0.701085831461489 0.625860952331433 1 1
0.555948066385911 0.609684106885751 1 1
0.44845801226545 0.390038238724606 1 1
0.644601472535402 0.569977965692109 1 1
0.45008663132974 0.421538817537445 1 1
0.664013305100582 0.628085541178754 1 1
0.715240041695765 0.643033104306798 1 1
0.609792204151548 0.560540710340712 1 1
0.601878760703995 0.546711210958599 1 1
0.790956557378471 0.698086113616183 1 1
0.890699935462394 0.826234535866689 1 1
0.769786949672397 0.691638310088492 1 1
0.366522526927904 0.326924996049944 1 1
0.352781495809651 0.302907804021074 1 1
1.00136836897813 0.830660536425734 1 1
0.306942528997541 0.308645010459773 1 1
0.104517540177805 0.0629408285521389 1 1
0.713874228474099 0.639723442417146 1 1
0.257519873026466 0.242807265771981 1 1
0.200628025342369 0.192224816607009 1 1
0.337717239151164 0.28747019212746 1 1
0.610440220512347 0.551477706680665 1 1
0.41972721150475 0.386391854614624 1 1
0.690081722369858 0.627762101397059 1 1
0.476898381987224 0.421315890517259 1 1
0.315708252938435 0.269322834076884 1 1
0.422585436588792 0.375640743178694 1 1
0.562558412103833 0.509972149698398 1 1
0.397336847547204 0.316341518110077 1 1
0.177260649519489 0.18705544505594 1 1
0.62813598573712 0.552397918714321 1 1
0.492687144512764 0.452670598515405 1 1
0.712026265837531 0.632974288455744 1 1
0.287317684763142 0.258982174450247 1 1
0.494824240861056 0.446656091125625 1 1
0.980267019803605 0.878412270257767 1 1
0.0169350996627309 0.0108393997288456 0 0
0.365467016568838 0.364815828919551 1 1
0.590582633414993 0.550252642772684 1 1
0.685367189410137 0.614561307973657 1 1
0.579081462648396 0.538428490660746 1 1
0.716869737570654 0.659391894536764 1 1
0.657928767846372 0.629355964359112 1 1
0.574212697651327 0.519769437463187 1 1
0.296003915133085 0.292774554523968 1 1
0.482674130800757 0.463512758009266 1 1
0.513414298202842 0.457820221516815 1 1
0.903476432750328 0.807781682651751 1 1
0.54308976122055 0.529813685261051 1 1
0.694100552675608 0.653451856222236 1 1
0.737158170987836 0.712698705041417 1 1
0.198850181074519 0.183881616474363 1 1
1.01670697227346 0.908100233778346 1 1
0.268469059964119 0.246002885514776 1 1
0.505780710659357 0.45337689277597 1 1
0.239977046083056 0.215317480125037 1 1
0.52941485783959 0.464372005446409 1 1
0.208153030598911 0.182362460453474 1 1
1.20774786808295 1.07862603713381 0 1
0.322896072643425 0.297306527666069 1 1
0.00220538013046167 0.0387129657289314 1 1
1.03200541563826 0.945320849918499 1 1
0.19079041030318 0.170587002003539 1 1
0.30134167581364 0.262052018778805 1 1
0.481386693075768 0.468573417052242 1 1
0.548373081692735 0.476433064528637 1 1
0.257748879482693 0.237412769208244 1 1
0.620010811921764 0.581371652316477 1 1
0.979346416684926 0.896691241512423 1 1
0.573591034212625 0.505703667281496 1 1
0.754841964492684 0.67897316418432 1 1
1.10219667576776 0.977659038749484 0 1
0.527803580767985 0.476288439783796 1 1
0.483691422673027 0.457652818722743 1 1
0.377057799965285 0.355594385396798 1 1
0.428030282373711 0.403526784626113 1 1
0.615529601233874 0.527682289611648 1 1
0.381329013662489 0.346909783676114 1 1
0.458620438894807 0.420638310904984 1 1
0.40790938242503 0.366843799434027 1 1
0.388290461359137 0.380876270745722 1 1
0.726867716128813 0.641036089633833 1 1
0.817709337039342 0.75410266709882 1 1
0.897197690962812 0.826927716909977 1 1
0.196397077566471 0.171572255355767 1 1
0.400572451307012 0.399509637169262 1 1
0.0905772499784559 0.0653573705199198 1 1
0.208466434392408 0.166135905594153 1 1
0.651059098119382 0.580715084252736 1 1
0.16295771292631 0.139163130206531 1 1
0.867705309987728 0.796290155294336 1 1
0.703172060111763 0.637112584656014 1 1
0.548431014853758 0.506731985081689 1 1
-0.189030492291392 -0.170819099278329 0 0
0.467327112370433 0.388872280608732 1 1
0.586245113477029 0.54327161670159 1 1
0.797168081965939 0.698668122193504 1 1
0.553443371967714 0.497133437902367 1 1
0.243106858098691 0.204237352007781 1 1
0.951170606988275 0.889230414777624 1 1
0.329424402029697 0.298287751040857 1 1
0.660283767141836 0.639085637225519 1 1
0.457636540957019 0.395184490792111 1 1
0.0676637383860715 0.0827121403574739 1 1
0.707136236014636 0.617737593150906 1 1
0.58876271906891 0.539489127208916 1 1
0.612222012534377 0.551465631012201 1 1
0.265132078099304 0.232590620376094 1 1
0.463380430838175 0.429117633283164 1 1
0.416488862073459 0.379213746987705 1 1
0.701524198005507 0.632480312148964 1 1
0.447370826681702 0.418757778672611 1 1
0.310997864035978 0.300984374012363 1 1
0.576589465400465 0.524064263604213 1 1
-0.102396876400379 -0.0892702991564246 0 0
0.48631418104172 0.421834534684332 1 1
0.31520462312427 0.294907949967301 1 1
0.434049955323462 0.373474794769967 1 1
0.193633976682736 0.195284377915938 1 1
1.0989987779735 0.995111472989574 0 0
0.226114931734672 0.198723199398902 1 1
0.431438869717368 0.406922049360874 1 1
0.336762960189066 0.297272379769296 1 1
0.378278709235637 0.338433020890394 1 1
-0.0221523423133544 0.143387240004899 1 1
0.754984662866446 0.689899999708269 1 1
0.87035114076166 0.797304816313788 1 1
0.20858868421591 0.195457899579928 1 1
0.537957232111149 0.498443909528451 1 1
0.45479776832027 0.432425077187443 1 1
0.431165236510117 0.393955020246738 1 1
0.282769516978159 0.241004340305039 1 1
0.246703341912869 0.225625336976679 1 1
0.532318501484765 0.44437390875544 1 1
0.587693288337279 0.559157548875177 1 1
0.602014218628752 0.541197852434348 1 1
0.929688705872673 0.839018309591717 1 1
1.03745256661383 0.930304583154568 1 1
0.762136429409495 0.692260822943666 1 1
0.80249787818878 0.749325266980071 1 1
0.523264337078583 0.473016629488751 1 1
0.131147388632962 0.122420511492316 1 1
0.470919059326264 0.478284224269938 1 1
0.206502470291852 0.192670134867675 1 1
0.237981770335297 0.223931751079945 1 1
0.99566910650636 0.875765013328248 1 1
0.687910340344977 0.627314603452719 1 1
0.392416954606068 0.351028358070886 1 1
0.45140689624705 0.421413544178527 1 1
0.450024070146591 0.418176370124574 1 1
-0.114226461296486 -0.0604574403990886 0 0
0.497303123597051 0.450074415055766 1 1
0.469198254277574 0.412490571123974 1 1
0.744685981741174 0.645454570739794 1 1
0.437613338505617 0.390248004552188 1 1
0.806421154206319 0.716962410668356 1 1
0.668251529458899 0.586490297287616 1 1
0.560469768032411 0.5178330477155 1 1
0.221411028305784 0.197121535925294 1 1
0.185001322164812 0.184357329014693 1 1
0.79445418254891 0.736554710563879 1 1
0.413922501241155 0.378457904372494 1 1
0.414651975431244 0.350674432585786 1 1
0.399468744692216 0.398112716647472 1 1
0.689889095717364 0.671224772698596 1 1
0.535702698708899 0.489156424983519 1 1
0.541677246924116 0.477931750137524 1 1
0.495658220250829 0.444864557830437 1 1
0.877444852514661 0.807251775907772 1 1
0.346339486563616 0.32370849770973 1 1
0.601235935594884 0.540905448577455 1 1
0.422143889556781 0.390605412139388 1 1
0.929022431666083 0.85314385511659 1 1
0.40866875942189 0.420510342715993 1 1
0.549913635337591 0.502091380022091 1 1
0.766437305297301 0.706640216595878 1 1
0.616116001905083 0.615053316933139 1 1
0.442431148414803 0.388772499429755 1 1
0.379198166607361 0.346727371548021 1 1
0.591690197704108 0.526976000290637 1 1
0.0283158361751925 0.0874771199016345 1 1
0.474268517804675 0.41750628398437 1 1
0.703753427916451 0.652770997474061 1 1
0.615177206455592 0.541446976801604 1 1
0.652237188245874 0.60666602830432 1 1
0.313391689441644 0.295231413016631 1 1
0.591669346650947 0.533402002405263 1 1
0.429171944411676 0.392524140125852 1 1
0.591191719843895 0.544588941943868 1 1
0.476511825109951 0.451617291558788 1 1
0.157142442645607 0.138652778735836 1 1
0.485401619671041 0.425829820000941 1 1
0.288519880112511 0.259322025116785 1 1
0.751191708341675 0.755744124243581 1 1
0.802412732314591 0.774723598187282 1 1
0.608374458861594 0.540006635257811 1 1
0.351428925242521 0.316747195655442 1 1
0.380358151551968 0.336023508261068 1 1
0.422985377454485 0.356213267793215 1 1
0.471859437884546 0.417102095600329 1 1
0.621861443453103 0.620915691793977 1 1
0.443052424975244 0.404805532518895 1 1
0.763625293127168 0.68634771749922 1 1
0.5923276333118 0.542324738327016 1 1
0.686785603394681 0.635934095748237 1 1
0.107635048508164 0.110728956912223 1 1
0.596786310359713 0.50278752772465 1 1
0.512282011317291 0.496115174450551 1 1
0.58067329784868 0.544624370178849 1 1
0.656457006152654 0.599012425888982 1 1
0.658725503573561 0.573179708308937 1 1
0.0965932445754752 0.114274478853943 1 1
-0.0621430246208382 -0.0924621794983085 0 0
0.514747820207572 0.508762299277129 1 1
0.487959564717408 0.448438735735822 1 1
0.212204630809866 0.147144118208662 1 1
0.286812891799155 0.269241261425004 1 1
0.771096872658875 0.667507359692855 1 1
0.485043194111053 0.434313143077291 1 1
0.472741367590083 0.418243672783607 1 1
0.262681211046728 0.26244201507565 1 1
0.52006223938393 0.45753139356812 1 1
0.692973559891919 0.608816168775579 1 1
0.20896622776018 0.171024319328199 1 1
0.338715839800942 0.301406732119266 1 1
-0.169470194544501 -0.148575973845893 0 0
0.73642106072766 0.674130411093578 1 1
0.500018152078732 0.456806359082034 1 1
0.466032498241725 0.414553505282287 1 1
0.361958940877544 0.320991221589865 1 1
0.50863064787368 0.48252707825104 1 1
0.624780448489899 0.5834339545654 1 1
0.0293311097554301 0.0241403336657009 0 0
1.10535583859325 1.0353058711131 0 1
0.812277519536862 0.715748035597776 1 1
0.825073713283716 0.757300403599639 1 1
0.62852089547751 0.551541622646513 1 1
0.578924120876701 0.52603933423142 1 1
0.391473909437614 0.330515868957123 1 1
0.482804713082771 0.444411746264006 1 1
0.743045278097128 0.673367546936312 1 1
0.678078899997611 0.577039251705536 1 1
0.548093458312644 0.497312027019784 1 1
0.610937167763965 0.55258529013401 1 1
0.557003738303032 0.494783581301141 1 1
0.740401671244656 0.664983186714552 1 1
0.817947429077825 0.713438833825599 1 1
0.630676883011029 0.619583694464173 1 1
0.564464341541075 0.502946748261482 1 1
0.296056546010121 0.274169328035718 1 1
-0.0158368968402129 -0.0190392397355984 0 0
0.271503049887887 0.233020165828268 1 1
0.52912677126152 0.497180403051146 1 1
0.537852013010346 0.486651796627053 1 1
0.434540864288756 0.3939387294768 1 1
0.611576133205842 0.517324798218087 1 1
0.145346691872981 0.138100752440735 1 1
0.466427578336408 0.399213366151302 1 1
0.363028494486249 0.332967350183311 1 1
0.336258607401407 0.312519279672308 1 1
0.171851846273054 0.151954631295395 1 1
0.582277781703648 0.542028742999607 1 1
0.406098148256602 0.393147288834028 1 1
0.519133297868698 0.482417673750577 1 1
0.434847064552069 0.386764433466172 1 1
-0.00136437785505265 0.051146358636505 0 1
0.681199747719964 0.609937708898341 1 1
-0.0754242477505154 -0.0782306899072143 1 1
0.111789051477163 0.108326927253103 1 1
0.595607312286118 0.499718328050763 1 1
0.510619609624368 0.509675852783339 1 1
0.702209664975897 0.629509102166024 1 1
0.733995159112482 0.638667443145817 1 1
0.380577222651671 0.343603347669447 1 1
0.434057137922378 0.394328367096571 1 1
0.244489574068789 0.207332131050818 1 1
0.35452322842141 0.303306300548269 1 1
0.320958292739816 0.275468971258422 1 1
0.87086033820846 0.785679335648543 1 1
0.206082296178979 0.196893858761836 1 1
0.50183334434731 0.447723581421302 1 1
0.40211971531096 0.400573644159429 1 1
0.709440467629356 0.639913127992234 1 1
0.356136478699081 0.30756300933728 1 1
0.383201122610846 0.339719627919384 1 1
0.620264064701321 0.574633055984916 1 1
0.510186217653425 0.466474185525336 1 1
0.686104833858153 0.642259589139687 1 1
0.606585834766699 0.548453702095772 1 1
0.217015146847647 0.19187949799093 1 1
0.453495215754992 0.390528177339045 1 1
0.84484756682853 0.767371435823979 1 1
0.201924902490988 0.180737812949713 1 1
0.545567419357155 0.498134091823415 1 1
0.510407457259316 0.474000795931971 1 1
0.318815117066322 0.265489297232444 1 1
0.434386523272143 0.408425953582484 1 1
0.822048864337116 0.732552011212368 1 1
0.488467022831051 0.446446487459927 1 1
0.0798215555418137 0.0666602187289663 1 1
0.455119368342731 0.410873080178555 1 1
0.401654026470459 0.370251156777021 1 1
0.336165500708811 0.29950964729036 1 1
0.660144503947674 0.584066927705388 1 1
0.521713810208645 0.454617827468705 1 1
0.0033409433492676 0.00982415028994348 0 0
0.282862666599252 0.256111385980738 1 1
0.256455664406665 0.242627195848674 1 1
0.184451937003401 0.178955247071868 1 1
0.346810793034053 0.339871194278671 1 1
0.52424808361544 0.4546134967726 1 1
0.881895379456595 0.79417635847214 1 1
0.411409328840382 0.377032792614778 1 1
0.258565594970825 0.247500541200303 1 1
0.315890516496489 0.282025536860223 1 1
0.282033370452011 0.265220752744211 1 1
0.583246037153767 0.538460816931538 1 1
0.911929359568256 0.793683782102122 1 1
0.676106470875174 0.647763036274867 1 1
0.651547009533868 0.58406026653978 1 1
0.103591422670179 0.126089250352833 1 1
0.587940209891739 0.520901136963129 1 1
0.324072827591842 0.286621460241535 1 1
0.312145381782231 0.300198952122438 1 1
0.54095274823953 0.508807114037336 1 1
0.444014048620729 0.411350717651656 1 1
0.545835526472892 0.495959705512119 1 1
0.860133131232976 0.782461683711117 1 1
0.525794412896953 0.42734916713334 1 1
0.516266159752179 0.491276930979882 1 1
0.537216669915279 0.494541928797688 1 1
0.418001100938108 0.360485661506854 1 1
0.200736127114965 0.140415577646143 1 1
0.664248751367808 0.667830415077015 1 1
0.587379463884525 0.525989937315061 1 1
0.418844537209713 0.380154432643258 1 1
0.865942666343841 0.79720033641814 1 1
0.185877860571837 0.175602301722128 1 1
0.399992061986877 0.377302813303811 1 1
0.246460891375962 0.198268971298232 1 1
0.539499029285414 0.478026547269076 1 1
0.24090967136001 0.220679969096065 1 1
0.435962143407218 0.426599764798451 1 1
0.625726569088216 0.560350931537233 1 1
0.647966561771147 0.598249214150474 1 1
0.695846785317413 0.609895138860575 1 1
0.084585625045844 0.0906255694841305 1 1
0.589855606287262 0.553478534959971 1 1
0.787331899271364 0.68519260203892 1 1
0.506576317902716 0.469435846907628 1 1
0.620085818513786 0.545116944411486 1 1
0.146556047018569 0.123327862681166 1 1
0.550645075232112 0.494369571816227 1 1
0.444144791286558 0.404639578104908 1 1
0.767882886204643 0.695895020440722 1 1
0.274469865116098 0.23805075176191 1 1
0.639134342410238 0.554936015250206 1 1
0.650772254109232 0.56973891352505 1 1
0.386371345760915 0.34676108284005 1 1
0.258714512411064 0.214227472726162 1 1
0.480577984527831 0.421785477023582 1 1
0.413337905263748 0.382248707378732 1 1
0.131120410210093 0.120205169093499 1 1
0.82032642669319 0.75096310909536 1 1
0.487627268353178 0.453289569187529 1 1
0.714355388009739 0.659803482987484 1 1
0.830044535968898 0.747263768853916 1 1
0.364749561516016 0.333916361794799 1 1
0.595766998275166 0.551123783458237 1 1
0.232208710269278 0.214325755834545 1 1
0.716246512021248 0.620634855582607 1 1
0.352521792211631 0.304348042682891 1 1
0.648726108838211 0.599905700113312 1 1
0.486573871293959 0.446360043638142 1 1
0.883331555956172 0.789396184033645 1 1
0.326191005249689 0.30563869069689 1 1
0.171113145497143 0.156958628261656 1 1
0.3923793949124 0.255392392510042 1 1
0.612075444308668 0.555212660279413 1 1
0.663334363646336 0.605887735480629 1 1
0.589214199559583 0.520385388030559 1 1
0.515808008778111 0.474939729277111 1 1
0.772797597081371 0.760922130173017 1 1
0.0478415939249821 0.0362197680978339 1 1
0.399098439956328 0.381401775769886 1 1
1.25050599407147 1.23412921441942 1 1
0.387737782472013 0.331922811652207 1 1
0.532588261785599 0.508021790303847 1 1
0.706900715502183 0.654853248209486 1 1
0.630587702454734 0.574353892311309 1 1
0.290700813562317 0.273686650222252 1 1
0.754326065725874 0.689016025655977 1 1
0.788594183903214 0.706919512852859 1 1
0.564897986073629 0.520547802133943 1 1
0.319684357190112 0.346036348781005 1 1
0.976340062876572 0.844558219251025 1 1
0.763441265398806 0.662107592007853 1 1
0.236050888876907 0.259044906708856 1 1
0.522420755194696 0.512850131264775 1 1
0.258763486550558 0.241216394628252 1 1
0.644007894637303 0.588980722316575 1 1
0.750150286423909 0.690931791130267 1 1
0.627643126606089 0.564710720045884 1 1
1.03571244146201 0.897946541480731 0 1
0.43834713392542 0.392138881356067 1 1
0.297592909330205 0.29049205176128 1 1
0.391708216993422 0.355957385421843 1 1
0.237157776202562 0.206255124643905 1 1
0.274947918151978 0.232700078449547 1 1
0.38096895023808 0.327542584453736 1 1
0.418390952990484 0.383621850171301 1 1
0.397585371400122 0.354240932043687 1 1
0.631034112967156 0.555880203806378 1 1
0.582516676456487 0.527280924144168 1 1
0.478273320882951 0.480934186414639 1 1
0.73307325852416 0.649726510423181 1 1
0.603230045232087 0.531316727950542 1 1
0.73521635325105 0.662020506724291 1 1
0.478334565335549 0.419766312593496 1 1
0.590397473913683 0.542357477931144 1 1
-0.109722664009542 -0.104782690952122 0 0
0.475063114849819 0.440850831124496 1 1
0.421315213127175 0.374644960626436 1 1
0.733757354919702 0.659304600460585 1 1
0.747680935203332 0.685340785144984 1 1
0.669203818679874 0.608488073504727 1 1
0.248309845014594 0.233486250661229 1 1
0.413889912341947 0.377851143990633 1 1
0.33488453055249 0.332990994597364 1 1
0.609875067822275 0.521077244130582 1 1
0.121738894085892 0.100228686690772 1 1
0.43855678378609 0.392149754197204 1 1
0.381912605511189 0.307933847980046 1 1
0.0871415626334255 0.119392066114535 1 1
0.301930801655556 0.253904758083788 1 1
0.193356330934273 0.185490917731678 1 1
0.543627465108492 0.502254386236353 1 1
0.300265380216486 0.256018902127652 1 1
0.44228869094631 0.405155546054566 1 1
0.691561098418194 0.620872729053583 1 1
0.636315786296261 0.571574843407318 1 1
1.22438225884119 1.09931598795414 0 0
0.191088346276166 0.171377945076127 1 1
0.765752730155299 0.687977248915427 1 1
0.384287919417511 0.328959125563162 1 1
0.597902065856872 0.593108536576836 1 1
0.80049263923771 0.726224382179348 1 1
0.0772021511054527 0.0624989148071633 1 1
0.998987400481413 0.875916831630276 1 1
0.338854214696645 0.28477025216638 1 1
0.540414063650065 0.468807027296916 1 1
0.795048084344842 0.714595353988594 1 1
0.679940528223392 0.628716391286489 1 1
0.512733102144887 0.476563270388725 1 1
0.458085429981007 0.400235819440026 1 1
0.828408922799842 0.734526736911196 1 1
0.675392076576987 0.605396171853474 1 1
0.465621190889402 0.414655854187198 1 1
0.275367198125503 0.27456913655435 1 1
0.440709018532821 0.412416539774545 1 1
0.608266751265634 0.580300441342152 1 1
0.0569133904623086 0.127557038359407 1 1
0.586219832838373 0.510282407666513 1 1
0.20921413976153 0.208381631951317 1 1
0.476164425712271 0.433329146922026 1 1
0.409157733590888 0.385449072420922 1 1
0.541685621073285 0.502653464132965 1 1
0.445176561499906 0.451515661801295 1 1
0.639893869243502 0.55106697669801 1 1
0.787488237457533 0.737925414991399 1 1
0.394347533827489 0.348108575332219 1 1
0.655886238857022 0.557075846187068 1 1
0.614544470783944 0.554050570264859 1 1
0.236091974788887 0.215519730029363 1 1
0.67715256720404 0.641071414267559 1 1
0.374851950970871 0.357313575843603 1 1
0.964952765672322 0.844043063598158 1 1
0.455254554798704 0.437972804296141 1 1
0.500298157950037 0.445501868189721 1 1
0.418452996605624 0.382976279739835 1 1
0.536156474793314 0.49508686945963 1 1
0.410761882923882 0.369886644048667 1 1
0.732165398175036 0.677664211510073 1 1
0.581080409732761 0.516684191525373 1 1
0.04675466552208 0.043074084051962 1 1
0.190016476056472 0.163577054586799 1 1
0.143633961721289 0.111702047967693 1 1
-0.0301082891096733 -0.0145987755003031 1 1
0.806655253427862 0.72537625659869 1 1
0.684288880653598 0.631549982478684 1 1
0.419976260315422 0.388006896123799 1 1
0.567398737946145 0.519696019950028 1 1
0.140430180253142 0.15229322691716 1 1
0.637335523778212 0.558128956647857 1 1
0.840663400142883 0.7846968525603 1 1
0.118416247491578 0.100786120865319 1 1
0.209257413710374 0.191665486153764 1 1
0.587687280509028 0.538092025116777 1 1
0.551051154778484 0.457072915669045 1 1
0.470918670698149 0.410393609242358 1 1
0.108043270576091 0.0940747930704996 1 1
0.134684299958958 0.123322396533931 1 1
0.740312730203012 0.724059424998455 1 1
0.550145679245331 0.500926842841683 1 1
0.483212399119227 0.436216111809137 1 1
0.78317895736207 0.692155619158053 1 1
0.418418362943194 0.435909142663665 1 1
0.538981038391827 0.491770975669053 1 1
0.815683810673942 0.774120393730981 1 1
0.785472790645143 0.734557624600784 1 1
0.410981704500078 0.387437995567775 1 1
0.32198865874893 0.322252201019421 1 1
0.229556893911966 0.203315014104447 1 1
0.795982969981687 0.736883213926566 1 1
0.680803291250003 0.595487795574865 1 1
0.584840805813491 0.523963236552239 1 1
0.0136691591620616 0.0211820147270856 1 1
0.718597103070107 0.648847714683769 1 1
0.774287703898193 0.720339921990403 1 1
0.440139116597591 0.417047292625789 1 1
1.05072440355933 0.968916872186818 0 1
0.284013600515718 0.277841766068235 1 1
0.41570434037207 0.402662272490179 1 1
0.550437324709933 0.504404527691497 1 1
0.454067640900462 0.417169819375791 1 1
0.334626281789152 0.319773870606073 1 1
1.01970669005819 0.87185321225868 1 1
0.383506767468574 0.324068801353446 1 1
0.257074597116948 0.276413740899094 1 1
0.446796515653337 0.421175897378235 1 1
0.563699809307881 0.506450907816496 1 1
0.748380076429469 0.665655937321269 1 1
0.467121679826441 0.419262555284837 1 1
0.527799229900525 0.476870446810856 1 1
0.186117831159843 0.145260434194409 1 1
0.455994361723801 0.37461219851421 1 1
0.710075151469377 0.641447307366421 1 1
0.252891652377315 0.257984554482472 1 1
0.335337674349427 0.296040226290728 1 1
0.619065122060984 0.557435372270268 1 1
0.234887333045038 0.211454664481964 1 1
0.483649750082853 0.456581835934838 1 1
0.332354978019299 0.289299021117481 1 1
0.615210596628301 0.560954244598472 1 1
0.643291305944142 0.610353243934373 1 1
0.0585629669964046 0.0576084943345011 1 1
0.320586304907747 0.270145597846828 1 1
0.339712752734707 0.341000095373154 1 1
0.60342652970473 0.558185415698773 1 1
0.571814049908418 0.520739540444993 1 1
0.705810779693067 0.63656772087836 1 1
0.534080792723668 0.51599492579812 1 1
0.693544655100738 0.60251289861123 1 1
0.581603975058976 0.513638513106436 1 1
0.546186776615108 0.499819553856547 1 1
0.678946063896402 0.610729126102345 1 1
0.611515349037569 0.535042182534474 1 1
0.734058676586947 0.666725695209473 1 1
0.664632532719835 0.622961040959619 1 1
0.887651291146177 0.783233510543855 1 1
1.0818992085203 0.969408334998346 0 1
0.159606363477981 0.156770886076664 1 1
0.187311102754285 0.183514216423537 1 1
0.664996916673626 0.617110598556795 1 1
0.806879467464658 0.726686875688168 1 1
0.480489051582893 0.436936814573329 1 1
0.00988241852649715 0.014643056474249 0 0
0.500992636530591 0.431154844844558 1 1
0.439265263994397 0.382603505067297 1 1
0.660258342268743 0.574221238362174 1 1
0.342574094050817 0.301629922658287 1 1
0.414688363308328 0.345595744236685 1 1
0.277864034506027 0.282706566520613 1 1
0.440862629638169 0.430454168267487 1 1
0.394201946807627 0.345635545568208 1 1
0.403475079264071 0.311884016852448 1 1
0.240866686018746 0.215076651518571 1 1
0.193674394840574 0.16410855661886 1 1
0.587978838230833 0.519669136141727 1 1
0.485548671677714 0.466130239929724 1 1
0.121551144347399 0.113710236550977 1 1
0.465563022735769 0.438890152790283 1 1
0.587884362319803 0.507365845209033 1 1
0.514237096921284 0.473240749627066 1 1
0.607380851451646 0.562352952639429 1 1
0.412062302292036 0.381966043402137 1 1
1.08035993022038 0.93688942635723 0 1
0.345304063135332 0.300427733550099 1 1
0.853583899358479 0.755555760007826 1 1
0.381124814943042 0.334376639214214 1 1
0.495317133964509 0.452989980111546 1 1
0.409809622788236 0.382009726799677 1 1
0.656195903942764 0.592526176926925 1 1
0.509765894316076 0.475402743121094 1 1
0.513893940713673 0.490741735725906 1 1
0.894313860152563 0.830186415833715 1 1
0.587315654141188 0.511175497018724 1 1
0.799805838803757 0.782610446630212 1 1
0.580290299330799 0.544094225403592 1 1
0.352491329796853 0.28227126609999 1 1
0.934285132215428 0.855763977772289 1 1
0.494144395856868 0.453203685796279 1 1
0.12605342464023 0.109932542075485 1 1
0.371772879843273 0.36492364196378 1 1
0.900604857459591 0.794914770664506 1 1
0.451708290991139 0.415371899432365 1 1
1.14738629807552 1.02340123215179 0 0
0.393965679137706 0.370931095918194 1 1
0.401031965244103 0.378445077291532 1 1
0.731815996872029 0.618656751421402 1 1
0.614400809471977 0.54772769703412 1 1
0.687962854346672 0.590671437313812 1 1
0.94090908193211 0.837284364804367 1 1
0.572978342698419 0.530761401624269 1 1
0.532565523616698 0.469516136618373 1 1
0.541082607891812 0.500196068682285 1 1
0.228882439779195 0.202231693985404 1 1
0.710126712959693 0.643556516443973 1 1
0.580446461778132 0.509066922074684 1 1
0.433000253054167 0.326992482552868 1 1
0.507593705690463 0.443749026045595 1 1
0.571957474232756 0.516929947094606 1 1
0.462978992331024 0.398550628426615 1 1
0.363034462550343 0.301372524977689 1 1
0.267555834824276 0.263312665078064 1 1
0.426805410660887 0.389073089380703 1 1
0.703410920522697 0.639720304859586 1 1
0.482923183801623 0.417314991365943 1 1
0.334615760274991 0.306178252410599 1 1
0.843638042969756 0.78059582541575 1 1
0.403659110857491 0.38710495382401 1 1
0.426723869411389 0.39425619171258 1 1
0.238490721869554 0.227332990379429 1 1
0.315764424632637 0.299740742720045 1 1
0.700256468195766 0.629342395084413 1 1
0.392849596511671 0.371611120501523 1 1
0.352194910716895 0.316851803271732 1 1
0.58746351229249 0.538528973796927 1 1
0.512038449901839 0.482110916657791 1 1
0.420419382201855 0.378854979785661 1 1
0.61700994010051 0.528088051890868 1 1
0.248160406526939 0.232374013097609 1 1
0.26484416112481 0.229999795457225 1 1
0.278370450613015 0.223270264304042 1 1
0.215024194818405 0.183846383642251 1 1
0.547480781461702 0.497230008010053 1 1
1.11271848386414 0.985325200244545 0 1
0.856044417487554 0.759531643378831 1 1
0.247792849554506 0.232239467765852 1 1
0.497665948016009 0.462311737718575 1 1
0.669677581697044 0.59517667883772 1 1
0.118474021333178 0.0985614756227707 1 1
-0.201924794947094 -0.218534683780438 0 0
0.843360182726577 0.772278883113265 1 1
0.365768973363476 0.326481324098007 1 1
0.567446239882348 0.501808072701306 1 1
0.504608478292559 0.473112113594045 1 1
-0.00311275787473002 -0.00199864687436001 0 0
0.562982431391568 0.50224901689052 1 1
0.508025402190597 0.465387462240945 1 1
-0.00948480849435067 0.00302269703950232 1 1
0.629761977527201 0.575534139642661 1 1
0.414478311332498 0.364814603795189 1 1
0.736313762892188 0.665860581475158 1 1
0.50423922535129 0.447919623793874 1 1
0.648074117699495 0.611273768148289 1 1
0.381319662787516 0.328976622928658 1 1
0.0268121605659431 0.0249387830731226 0 0
0.470868493816676 0.417054989549068 1 1
0.412735572651536 0.365814014941972 1 1
0.369196225202184 0.28812325113998 1 1
0.948048489388189 0.849443357750396 1 1
0.400397958135771 0.355455726944493 1 1
0.596360372458843 0.551414788558585 1 1
0.390773504490207 0.363300533979452 1 1
0.306708071185934 0.26516664577343 1 1
0.868431744294869 0.796297971804389 1 1
0.58945520522321 0.526933727132656 1 1
0.560255938788956 0.501557718472887 1 1
0.120697869651228 0.116578694848284 1 1
0.40270076778179 0.37471061919477 1 1
0.154536687921855 0.124659358614764 1 1
0.326309145038783 0.284807186064543 1 1
0.710905856253599 0.650832713961974 1 1
0.272147928034636 0.221008718601465 1 1
0.596824575216916 0.537666981667622 1 1
0.357292907737599 0.307500597558125 1 1
0.541703146949436 0.493952621441169 1 1
0.112987291944634 0.100972662040245 1 1
0.512279719618564 0.474016638431304 1 1
0.340586111288049 0.303201543389366 1 1
0.237013730877361 0.225215947678716 1 1
0.321901655390372 0.327201886729756 1 1
0.680090361910267 0.641478476272261 1 1
0.296692174958569 0.266787942730256 1 1
0.413125323558169 0.37957478693224 1 1
0.8764351550868 0.811250068197286 1 1
0.681107900785792 0.593900839570985 1 1
0.16957571370898 0.135266400224834 1 1
0.40791996441372 0.36109252591897 1 1
0.60013643465683 0.549751275639459 1 1
0.555894648103149 0.501075537272924 1 1
0.903481036675521 0.8194875075787 1 1
0.93707257953903 0.773229633443899 1 1
0.518110797887379 0.491215830673118 1 1
0.0908939015792903 0.0678156174051449 1 1
0.643326532083705 0.588733774836085 1 1
0.586175673796157 0.514867494942707 1 1
0.503716161789083 0.483018489150191 1 1
-0.0925516900548041 -0.0876614502075826 0 0
0.242777648749529 0.211740673138792 1 1
0.262490827965989 0.236596476617145 1 1
0.483249092066221 0.453841765067502 1 1
0.590089714695569 0.534169605897464 1 1
0.393624119078742 0.342262566452706 1 1
0.611182509344991 0.56944220712748 1 1
-0.0374670365181878 -0.0287286892601431 0 0
0.300786871848353 0.34563991292575 1 1
0.392210864655675 0.363117015390853 1 1
0.467145985880909 0.454591412405568 1 1
0.816056208931175 0.728969859084888 1 1
1.19173887026855 1.05240998817222 0 0
0.449369905033494 0.401354655942841 1 1
0.598026948250872 0.540205806139292 1 1
0.570578060483221 0.491169119459987 1 1
0.658714404107123 0.578779614708667 1 1
0.395529296780032 0.340321023749246 1 1
0.564715561894497 0.542963541216223 1 1
0.221477415086927 0.219014927676139 1 1
0.73367817361297 0.671617598621503 1 1
0.25350300122633 0.240729815902018 1 1
0.601295548715614 0.547733946719317 1 1
0.524008399695711 0.468064804190076 1 1
0.931816186328949 0.822626446019291 1 1
0.959289439057287 0.859901336344162 1 1
1.02317861409036 0.934753206549947 1 1
0.465884420774616 0.427988449099773 1 1
0.548193530481207 0.451895889472811 1 1
0.53131892207 0.474343185125739 1 1
0.62813050755486 0.527355821926392 1 1
0.520114862795562 0.467052867507564 1 1
0.212639467514638 0.170807285891914 1 1
0.45990536883934 0.403928228510915 1 1
0.79061833465519 0.72889043639851 1 1
1.08619963193186 0.964185018637228 0 1
0.275958288616062 0.245817714500127 1 1
0.820025344408855 0.716954948567861 1 1
0.460802316527387 0.412059430391119 1 1
0.205043374784742 0.177895370339157 1 1
0.777105955358852 0.719447318630634 1 1
0.782735558776744 0.705273049742204 1 1
0.621639941504726 0.550468904440303 1 1
0.166101454619627 0.123906894817786 1 1
0.467929364919223 0.419587484288906 1 1
0.0968577277089579 0.0977655708615392 1 1
0.0788274968051369 0.0724293279073041 1 1
0.591242300903931 0.560800337790927 1 1
0.709488283240286 0.67019186059664 1 1
0.533663314983269 0.463294252524485 1 1
0.40651574651808 0.347406138239707 1 1
0.503056525787889 0.460606766296866 1 1
0.792848947390139 0.702537355532665 1 1
0.351812624406311 0.299865116450244 1 1
0.280405470463752 0.255045104824012 1 1
0.978355377188424 0.876377467879031 1 1
0.99746274581056 0.93762254063006 1 1
0.172502314820335 0.167506829008797 1 1
0.849044517409599 0.768966377677958 1 1
0.627755485086412 0.5599203765205 1 1
0.0788560446885225 0.0701043384459818 1 1
0.293963543527671 0.251788283027317 1 1
0.454740787196015 0.408436025088681 1 1
0.497541142496985 0.456715765167255 1 1
0.356299992250798 0.304996212698111 1 1
0.53001288987122 0.479667135248537 1 1
0.578111093507923 0.512765342136159 1 1
0.43879531607983 0.409633029016612 1 1
0.407463971999268 0.370908865914319 1 1
0.353031895716588 0.263826717274382 1 1
0.603994784924336 0.560653924909494 1 1
0.527822353754973 0.473527645323082 1 1
0.473706901283437 0.436989559898332 1 1
0.597369525523715 0.54029568533436 1 1
1.35243575526021 1.20345812851816 0 0
0.596048882215456 0.538877749095205 1 1
0.467605807175631 0.45617073110064 1 1
0.281090345226771 0.267087919339223 1 1
0.466984510279085 0.378915873160995 1 1
0.302323062711324 0.283611608944741 1 1
0.164476386330269 0.161545731936249 1 1
0.431695778313955 0.375767099349098 1 1
0.382282174185283 0.340284046747567 1 1
0.0158304290039042 0.0179640121198833 0 0
0.206695428954603 0.163146181528715 1 1
0.7032598873301 0.643239783014004 1 1
0.115187838838008 0.128269836087439 1 1
0.801018112884876 0.712459038427534 1 1
0.500391399032272 0.471111782201623 1 1
0.558089760689552 0.511499096619978 1 1
0.644923997108285 0.580498131616414 1 1
0.76177403062217 0.677669822827975 1 1
0.105512779364744 0.111516710920088 1 1
0.331407997598869 0.293578376111221 1 1
0.444963128981716 0.396092341379294 1 1
0.379675286117431 0.334060436467802 1 1
0.395688849599735 0.359824635974535 1 1
0.455102740703705 0.40197275776765 1 1
0.30675685755474 0.266620455437055 1 1
0.697624588286398 0.630218629349549 1 1
0.515999239685522 0.436821740122516 1 1
0.553665268616098 0.500052809323096 1 1
0.762567585996946 0.694318430031949 1 1
0.731035172018942 0.650072367908286 1 1
0.427861297211394 0.381878822052399 1 1
0.487425894640969 0.47204584685296 1 1
0.482746498499457 0.507402813365411 1 1
0.710096732204285 0.636651728353058 1 1
0.34388569667307 0.297668084452459 1 1
0.654093482203636 0.537599984491604 1 1
0.534877536839949 0.496421303994776 1 1
0.645741519132717 0.582007368147923 1 1
0.705953811524159 0.59800513544288 1 1
0.398663371721115 0.380037222068155 1 1
0.589247425265509 0.558561428272637 1 1
0.708628499708269 0.647312974643498 1 1
0.492143489219901 0.463881437823973 1 1
0.880910964896051 0.809776111569416 1 1
0.26059174328961 0.262211814517182 1 1
-0.00531208339322559 -0.000407613259767084 1 1
0.567706972220454 0.532734732013066 1 1
-0.0387540164100408 -0.0389072420233505 0 0
0.600014130858258 0.568815793214492 1 1
0.358873438304381 0.347804061032153 1 1
0.738010080355313 0.681419947168717 1 1
0.462129419158969 0.418496713624358 1 1
-0.188227945713587 -0.152337871087423 0 0
0.971186280644675 0.867119188822305 1 1
0.981964903565061 0.891123535403101 1 1
0.3635628454081 0.284691629250907 1 1
0.820291443512181 0.758108176382274 1 1
0.777397699564659 0.684619722560864 1 1
0.632789841550874 0.579585959745183 1 1
0.45085125919867 0.407093222128723 1 1
-0.00763387818541543 -0.00409999268730689 0 0
0.465547872154377 0.420053505374025 1 1
-0.128015294051057 -0.120002898040546 0 0
0.602952535424716 0.536334651787469 1 1
0.579231817774736 0.515759025320492 1 1
0.660596777602514 0.594992004211129 1 1
0.87281272998182 0.790789414170604 1 1
0.329802242730602 0.305787632042683 1 1
0.259095267507034 0.250624309812392 1 1
0.85527468105025 0.78809851314055 1 1
0.308765220669422 0.279516095358671 1 1
0.152199367295688 0.117762250693734 1 1
0.412500045180753 0.387495617826374 1 1
0.333012312014556 0.303526512945608 1 1
0.0167053384134319 0.000102168954834843 1 1
0.0454678218908711 0.0343567181301107 1 0
0.673484362563553 0.694562569771352 1 1
0.508926747118199 0.443735317070316 1 1
0.892472967523231 0.783519785871952 1 1
0.900187791595662 0.803403470013389 1 1
0.727829782620904 0.673905677531064 1 1
0.375674560450145 0.33881681679764 1 1
0.362008941747491 0.355988815754095 1 1
0.351676358728887 0.331594306274463 1 1
0.408703327493975 0.397763615266598 1 1
0.425464611728128 0.380359908551259 1 1
0.239644081163152 0.18846974716233 1 1
0.420208700191004 0.370696800731302 1 1
0.398530355949617 0.367099555029864 1 1
0.0759342906921817 0.0455540151631893 1 1
0.767710406674463 0.684909178095745 1 1
0.768426732162866 0.714226057310866 1 1
0.620826274328672 0.55149592624083 1 1
0.488876268598647 0.435035370526561 1 1
0.796986504043597 0.692525138221991 1 1
0.885053378988147 0.763283791115452 1 1
0.119533128301491 0.0498162638105484 1 1
0.0468349221718833 0.0288948879151144 1 1
0.352937445585842 0.3128123301066 1 1
0.879835675228622 0.813180063998782 1 1
0.524470027117808 0.456700619966174 1 1
0.23666555441029 0.210007501753806 1 1
0.619009965674943 0.557595275716791 1 1
0.353434829462229 0.330716707577285 1 1
0.327120963132778 0.306005872984457 1 1
0.256041286947137 0.20760984388951 1 1
0.469827097907675 0.433611088382253 1 1
1.05606104800559 0.9562268602833 0 1
0.340040830292233 0.303372167983832 1 1
0.748878872775411 0.717578984753138 1 1
0.593402648738162 0.533961506821845 1 1
0.561991934419768 0.504361814761319 1 1
0.627470215137614 0.558981623579095 1 1
0.223213287688213 0.196338693949042 1 1
1.00787944220636 0.910578427385721 1 1
0.647421771886291 0.571294268956811 1 1
0.780336248222657 0.710244110478135 1 1
0.251109808355645 0.232068114055794 1 1
0.634832196773319 0.556007682326324 1 1
0.405917350389506 0.35992931230412 1 1
0.281661798149846 0.242393685963707 1 1
0.55990161113333 0.459891869576898 1 1
0.591940111398816 0.548233550192328 1 1
0.15215755945618 0.149801532116988 1 1
0.486326042952913 0.456166892084843 1 1
0.566953351920117 0.535949902106966 1 1
0.198704559894806 0.187070101150043 1 1
0.296552413727386 0.260866604077426 1 1
0.490845155536505 0.474867123372162 1 1
0.551821169453329 0.521861681692146 1 1
0.254265618504522 0.214750006183231 1 1
0.411191732708029 0.376433609157076 1 1
0.582741903094423 0.536267651415798 1 1
0.536657454888107 0.479543594754303 1 1
0.248229047517551 0.225048882894263 1 1
0.912085420566216 0.823827577173728 1 1
0.259185270096686 0.247687482523534 1 1
0.508471739989318 0.485833294877839 1 1
0.611011795976644 0.556842720919124 1 1
0.489944175198158 0.450991951462683 1 1
0.540884036442351 0.483838389136831 1 1
0.176466053596245 0.143157820634251 1 1
0.344245300888922 0.276099910956928 1 1
0.62166718783573 0.582065713885022 1 1
0.42846136712358 0.368119514679327 1 1
0.24083614488451 0.223246046408289 1 1
0.449802484081706 0.416425340663458 1 1
0.580927166815928 0.528011852070721 1 1
0.191180257007113 0.188268146790837 1 1
0.478096256063321 0.419421338733863 1 1
0.749543021880669 0.671815413444333 1 1
0.718019894998046 0.631851099366925 1 1
0.293062636778155 0.25014744551497 1 1
0.527849832889407 0.460516684150278 1 1
0.623555190967047 0.565431661396179 1 1
0.712853290791441 0.668824142440928 1 1
-0.0687146697901272 -0.059064669192833 0 0
0.293846575074053 0.255488273110758 1 1
0.42689452416223 0.379538606449421 1 1
0.477960256013794 0.398778015559761 1 1
0.392014641577532 0.366741616210776 1 1
0.142447949038967 0.16179558272706 1 1
0.692648047701984 0.546261018556225 1 1
0.676067911347122 0.614635557564801 1 1
0.307021547625614 0.287491816896455 1 1
0.337049393948515 0.313865791998794 1 1
0.571254118457034 0.536605582600258 1 1
0.366454235983387 0.266306757580433 1 1
0.396324515535849 0.35935412238608 1 1
0.743127120781239 0.673506485837781 1 1
0.771177860783099 0.748526961693998 1 1
0.325599591252448 0.308808006533091 1 1
0.398150500126455 0.369367766203261 1 1
0.567444447579848 0.512374188334533 1 1
0.849533506679421 0.735773881657266 1 1
0.611164147251935 0.509451673465318 1 1
0.331420302824818 0.276062359077396 1 1
0.444715237414553 0.372341100847396 1 1
0.523347281018545 0.481565867370737 1 1
0.285599806029801 0.247915983111365 1 1
0.583269701201942 0.537029067310205 1 1
0.185210632380208 0.17313117140598 1 1
0.661971881057292 0.586076245212807 1 1
0.697270612166448 0.63175465993802 1 1
0.515577026648304 0.471717248703197 1 1
0.553040419824626 0.473988018295925 1 1
0.452018868226568 0.39553466726569 1 1
0.369115828158981 0.325948875194294 1 1
0.0857020587615004 0.0593145122609963 1 1
0.76800456442723 0.682186441867567 1 1
0.532662683024164 0.456254211030541 1 1
0.565688558438241 0.482812027461543 1 1
0.998624318253386 0.870726451979297 1 1
0.484223417510377 0.448998893806415 1 1
0.627530037513158 0.608748018518977 1 1
0.424187172454407 0.364062186755202 1 1
0.267312226660991 0.233928392939419 1 1
0.106435375361788 0.147848833844038 1 1
0.770473160468652 0.719393455838384 1 1
0.606926324591527 0.548617446693866 1 1
0.657746955342909 0.591717778594132 1 1
0.526149600314798 0.427400372916102 1 1
0.00365507990355084 0.0166004067830716 0 0
0.259639905613748 0.235517243490352 1 1
0.902081185794423 0.810486848990457 1 1
0.396798362344467 0.381333379026846 1 1
0.497094499886972 0.403060040274888 1 1
0.905591951710829 0.818488043639712 1 1
0.524975467123733 0.463624223753942 1 1
0.481049768123619 0.435632714833931 1 1
0.243682714959691 0.219224589314436 1 1
0.697536979632327 0.613454829429721 1 1
0.59891402384494 0.559074878266564 1 1
0.310958160379487 0.292382699169432 1 1
0.969766396201707 0.883286818756926 1 1
0.45548753203583 0.402475802251216 1 1
0.0269164583901818 0.035393525585736 0 0
0.967655881761545 0.855375260556038 1 1
0.241880647811286 0.207535831300344 1 1
0.893924487816762 0.779366670449191 1 1
0.0687231461887508 0.0617195957909382 1 1
0.660917533778486 0.586870634221583 1 1
0.603512836841381 0.588265661744757 1 1
0.2964061620883 0.272189934779602 1 1
0.673433744116949 0.627891993115389 1 1
0.517537743737938 0.458245547137352 1 1
0.427857777668259 0.372277400846701 1 1
0.251295594355307 0.226087448175831 1 1
0.783125126350033 0.71158079412264 1 1
0.892687779762407 0.763220307732574 1 1
0.495141368583084 0.444867015484147 1 1
0.377344956410104 0.334573904039941 1 1
0.313002982396167 0.314204523724511 1 1
0.127298796817801 0.133885907134286 1 1
0.0485487478926104 0.0555920005200507 1 1
0.372125382689993 0.309991923410441 1 1
0.774424333892059 0.697925926601429 1 1
0.392080425587364 0.294001221025542 1 1
0.721760123736287 0.6844124966082 1 1
0.483499624752229 0.435161786949449 1 1
0.824860595380937 0.72410198479494 1 1
0.831539227404818 0.732155985145298 1 1
0.43253398496501 0.390163518425302 1 1
1.023580849335 0.940184395814896 1 1
0.319074225984292 0.290868047494129 1 1
0.779543547846312 0.675562529439475 1 1
0.514047248654449 0.470886747654755 1 1
0.153913476873527 0.127456235047724 1 1
0.465404358820221 0.405359362985001 1 1
0.282738970656834 0.241586237784873 1 1
0.472820916939897 0.442307199996951 1 1
0.759260869217276 0.683715961520652 1 1
1.09002024334738 1.00690808165524 0 0
0.500315335109807 0.450865317101968 1 1
0.54554531955435 0.500082642511997 1 1
0.334381587400817 0.289800244341981 1 1
0.782143026509135 0.692426435419502 1 1
0.666925305506332 0.600947723904286 1 1
0.370337984388968 0.344094704793311 1 1
0.437965474233074 0.444822327182084 1 1
0.285417190021923 0.268602931697985 1 1
0.25108382960201 0.221497815579211 1 1
0.567585185639811 0.516244890276418 1 1
0.270273094962378 0.225063157086703 1 1
0.73764011805567 0.655756821970998 1 1
0.396667008502571 0.396160903722371 1 1
0.136087243173525 0.119875520082768 1 1
0.542687771962575 0.499868105486572 1 1
0.917495091308972 0.814157148131132 1 1
0.818764265426934 0.723399226453084 1 1
0.502430615537835 0.447113395717491 1 1
0.273145364509532 0.229993638711291 1 1
0.41074670649572 0.363348169704887 1 1
0.353771095081122 0.32264212008209 1 1
0.571806294655703 0.506789683659112 1 1
0.0697940195817481 0.0827312565761692 1 1
0.744879769300326 0.648385953853222 1 1
0.259249990570774 0.219398987934127 1 1
0.461075109602655 0.394701360325676 1 1
0.460450400453474 0.402844674181352 1 1
0.31250927918002 0.281924323759153 1 1
0.450017384337992 0.391756465272275 1 1
0.610952018988176 0.565915568795666 1 1
0.326282284955089 0.295333803338665 1 1
0.550990839506193 0.526601397999917 1 1
-0.205539579218145 -0.188489240228269 0 0
-0.0665448122326318 -0.0692200186678514 0 0
0.38162391383935 0.352042860147131 1 1
0.428190465142739 0.359364082350781 1 1
0.509819200631485 0.472813588223784 1 1
0.708188922319552 0.627938212503651 1 1
0.130144220122158 0.109324250898567 1 1
0.397104910946479 0.35193233282924 1 1
0.989342344654614 0.932862312027144 1 1
0.798333831743626 0.71031210413181 1 1
0.141283895005144 0.130113184474125 1 1
0.389237429423328 0.346561121335102 1 1
0.423163501629601 0.38907984166723 1 1
0.359263275000584 0.327471342629241 1 1
0.826407989452484 0.728200014642553 1 1
0.151873399174693 0.123309403158779 1 1
0.31585866493481 0.274811446796467 1 1
0.726071560815377 0.661732552095955 1 1
0.538041986141446 0.466574803797418 1 1
0.294982023270179 0.251712532847928 1 1
0.666998993288445 0.608710104726926 1 1
0.686750523022417 0.603974048597351 1 1
0.393451564569116 0.391531253557212 1 1
0.119216101918181 0.101974745771338 1 1
0.414558148042336 0.376085682546497 1 1
0.38083936362695 0.329003968684028 1 1
0.815119031742076 0.751335059219391 1 1
0.523787553499286 0.446797779412525 1 1
0.545602190520835 0.50066081954193 1 1
1.00147369636448 0.909856795567048 1 1
0.800709914672468 0.732619362501689 1 1
0.00521115953152472 -0.0131191048712206 1 0
0.550441675101675 0.425754339437282 1 1
0.523100531618455 0.469253798832733 1 1
0.465532233305369 0.422291430945972 1 1
0.51947566526158 0.466299968271068 1 1
0.135588361951129 0.191908556233259 1 1
0.0479826309361867 0.0769383346387882 1 1
0.296528438881933 0.273932811807042 1 1
0.264659162431182 0.247052638651307 1 1
0.217226993637068 0.222332036048083 1 1
0.969085129939775 0.8688662104458 1 1
0.207341013930283 0.191629909092608 1 1
0.0980706256867436 0.0761851059674481 1 1
0.375084846554268 0.313628940601929 1 1
0.556511543776207 0.495479078164824 1 1
0.543157413667559 0.432452928830933 1 1
0.361714073269298 0.324721736876694 1 1
0.630311589770719 0.572960273715118 1 1
0.596264176603963 0.55292077649023 1 1
0.815548984361497 0.705617783110743 1 1
0.884064418760106 0.809181086269012 1 1
0.351841942145633 0.344230475406301 1 1
0.0521348942150907 0.0301370055308736 1 0
0.551540351478981 0.505008068647458 1 1
0.946274035490226 0.852407310678559 1 1
0.230108286714938 0.21873040802855 1 1
0.311217680642328 0.174754968414795 1 1
0.394546301757189 0.383225906051872 1 1
0.706411173817064 0.646380715059489 1 1
0.667420863823664 0.605758641568525 1 1
0.506881390099564 0.455458848416173 1 1
0.532721946183025 0.477547357331629 1 1
0.899824621942707 0.796621278860155 1 1
0.783978163960925 0.69915401369323 1 1
0.386904994401934 0.322577728353396 1 1
0.6245351437607 0.534325436146322 1 1
0.35732270064163 0.353842932397415 1 1
0.372226544382951 0.32408271264826 1 1
0.329737818287536 0.327834768483729 1 1
0.0881373178432837 0.121950973845487 1 1
0.734238165409443 0.651002783814407 1 1
0.179569451442155 0.163063890492135 1 1
0.967893592268783 0.876012403481773 1 1
0.448854120783666 0.415533415782854 1 1
0.412151910411387 0.37565971493078 1 1
0.273804773016303 0.274967206600004 1 1
0.95758855921442 0.873925702120988 1 1
0.940341473825049 0.879669552070114 1 1
0.410125963029294 0.389611301655898 1 1
0.160345720811269 0.14090222089517 1 1
0.198073584342126 0.172339820225595 1 1
0.947671942986627 0.853702098755743 1 1
0.595955663129399 0.506639024573874 1 1
0.230784867029116 0.200964785021592 1 1
0.332643042311505 0.310918138486252 1 1
0.286419343286003 0.2595932697046 1 1
0.502407581572808 0.436888248508746 1 1
0.619818169049356 0.547065127153205 1 1
0.706407195215478 0.648868300439062 1 1
0.608810151018121 0.553659162941326 1 1
0.958144377614235 0.787028833396011 1 1
0.263583738013439 0.233045804545487 1 1
0.53533647109067 0.495061621561895 1 1
0.762279843086661 0.658689759251036 1 1
0.24159757585337 0.257581019344028 1 1
0.508451212622447 0.475303608067362 1 1
0.599337460779289 0.562872609947423 1 1
0.516821779122509 0.458354600935897 1 1
0.310250791244699 0.25377790798263 1 1
0.766459641953208 0.697056514319786 1 1
0.56785746093371 0.510710894450202 1 1
1.03324880024635 0.923283996793659 1 1
0.596182851407605 0.545528789601731 1 1
0.894471528449378 0.815885702657197 1 1
0.467281522436378 0.421952352916162 1 1
0.115946764489964 0.138351053264646 1 1
0.619326465935496 0.570170110662698 1 1
0.494521762867073 0.467842962679032 1 1
1.11146053180857 1.03333164297722 0 0
0.49298033283481 0.452869869821598 1 1
0.260199238482878 0.260863404699956 1 1
0.299907789317459 0.255529812500403 1 1
0.74791874727384 0.682623200969848 1 1
0.529238819693014 0.455801093242155 1 1
0.691552351902656 0.601872236585999 1 1
0.534760770948523 0.460294511464217 1 1
0.515376672559502 0.478132076377438 1 1
0.624022700490216 0.58693002298375 1 1
0.430650366563708 0.380521959895304 1 1
0.549273508895854 0.506242214946785 1 1
0.81013210960125 0.759669216835157 1 1
-0.0984503680142161 -0.0774580116755291 0 0
0.498854996967611 0.469520160234241 1 1
0.949861523053237 0.874416023909431 1 1
0.591950867384636 0.544428528492986 1 1
0.642370683262628 0.579991026397781 1 1
0.621530918811745 0.572655031093446 1 1
0.565939682892887 0.526823759775968 1 1
0.699930420624913 0.630654070150774 1 1
0.640458058500913 0.61779819650968 1 1
-0.0543867260995127 -0.049348352655031 0 0
0.0107607467400002 0.00893172101620109 0 0
0.483141254015366 0.437504036797766 1 1
0.637360535968837 0.570165990122352 1 1
0.79052968120503 0.683830202861153 1 1
0.288623184079241 0.25565394269099 1 1
0.478139155303349 0.423467695075459 1 1
0.310450682038512 0.289092493133655 1 1
0.148395988472972 0.13856007283658 1 1
0.607197866557403 0.560555251029848 1 1
0.613158069420017 0.558860166696129 1 1
0.491892385661445 0.426128526519447 1 1
0.0138354390704404 0.0611365125826739 1 1
0.566845212037287 0.524255685001518 1 1
0.609917220493552 0.572824842174239 1 1
0.421636926119294 0.370929525728405 1 1
0.215502384707893 0.198347466812025 1 1
0.684875392139051 0.652552567085215 1 1
0.49277101952259 0.399108255596138 1 1
0.716431801208294 0.642683780005019 1 1
0.387715024545844 0.31299208448799 1 1
0.560002194650378 0.493629500351216 1 1
0.282509146424558 0.259278391346833 1 1
0.576310440576931 0.515193048379969 1 1
0.452406636950577 0.410514139595725 1 1
0.473477242284157 0.374145601284803 1 1
0.331497475683193 0.28982943800769 1 1
0.385185765778586 0.328614115430518 1 1
0.556474246535388 0.493770768478064 1 1
0.373533368049486 0.33548349833104 1 1
0.351020588660168 0.305774014772723 1 1
0.0438169623649993 0.0521733182177756 1 1
0.33892207096265 0.319932169274836 1 1
1.0636872897605 0.925550698584495 1 1
0.887653329328508 0.823165699083881 1 1
0.35864747339992 0.31811761051835 1 1
0.299227784087052 0.275795632639683 1 1
0.347949457673409 0.316868541929841 1 1
0.495658655121898 0.471452564325097 1 1
0.111250375598045 0.106217857615397 1 1
-0.117275650644962 -0.0682547813781989 0 0
0.218781612242513 0.206064811128559 1 1
0.665422776758375 0.612427262184918 1 1
0.308186186355234 0.286006389775841 1 1
0.590991164524238 0.529909580815103 1 1
0.283343303509185 0.266048754607722 1 1
0.256093326027459 0.239040278167937 1 1
0.462413330279132 0.410838349295759 1 1
0.494058760796046 0.428398071937123 1 1
0.872277559031631 0.818182448278815 1 1
0.425426199720287 0.378504494317617 1 1
0.406080745093621 0.348494340159247 1 1
0.883883068283611 0.778369590310568 1 1
0.426734298371242 0.349556536201488 1 1
0.266937065938772 0.239616460585759 1 1
0.293826263311742 0.267975589957364 1 1
0.548105299777307 0.48925427330718 1 1
0.245318185065464 0.214339037393262 1 1
1.14958029703493 1.06269854150881 1 1
0.21070154723315 0.186205182101148 1 1
0.682884921194017 0.610161856173953 1 1
0.115382674037367 0.113643779422758 1 1
0.350434139517365 0.317359967360579 1 1
0.273664371886046 0.252809370191851 1 1
0.521059400409902 0.495704770830923 1 1
-0.0838958082376213 -0.0729385285663979 0 0
0.0868096637480681 0.0653045903773841 1 1
0.242739004069218 0.253216491189066 1 1
0.21834699836815 0.211121133508713 1 1
0.222190540152659 0.195799555343299 1 1
0.557177589363611 0.481075446663442 1 1
0.459020604074213 0.41438995128859 1 1
-0.106732623077387 -0.100967418405218 0 0
0.617955521652412 0.551112342504866 1 1
0.823819399218718 0.733759154554412 1 1
0.746798452673684 0.676487103777223 1 1
0.283799278914439 0.245020350126856 1 1
0.630383587882751 0.554989084937783 1 1
0.198161552669568 0.179517596180393 1 1
0.354640469978573 0.273574342149185 1 1
0.570300391465602 0.52919545733244 1 1
0.386784302370747 0.347971993343222 1 1
0.481069349730504 0.443343963671974 1 1
0.212194491549914 0.179163132619656 1 1
0.463613485780188 0.44449629836978 1 1
0.330291763274592 0.311491793600694 1 1
-0.0330483486639616 -0.0328122587340184 0 0
1.06573370919308 1.00463357183964 1 1
0.609434740467615 0.570025491855298 1 1
0.422945797345009 0.374570763764216 1 1
0.866521082682746 0.79583756190766 1 1
0.902808006546635 0.828455726881352 1 1
0.470519760582318 0.481839205469871 1 1
0.745495445765929 0.645967954414663 1 1
0.46053608947049 0.40718422615751 1 1
0.847503648240199 0.743263618399447 1 1
0.479059226526316 0.479981404545172 1 1
0.548169487153291 0.492855622271232 1 1
0.441393444061042 0.324789194686279 1 1
0.32130840712574 0.302389875926199 1 1
0.728083829778786 0.666446907762419 1 1
0.593200880302348 0.49815002082273 1 1
0.620933824861308 0.576521793183973 1 1
0.591297488275959 0.476294649994906 1 1
0.314731990359426 0.268751622466417 1 1
0.567528347811627 0.519716783501374 1 1
0.662189526188695 0.579105205221142 1 1
0.41178841211006 0.37352732406364 1 1
0.400419196681333 0.356391219874419 1 1
0.828779168836745 0.743570302585943 1 1
0.752602967879702 0.692900640654719 1 1
0.354514967008805 0.326097340110999 1 1
0.545828013353221 0.478608677423021 1 1
0.578302904324655 0.518097162043956 1 1
1.204676766509 1.09006053464094 0 0
0.486162391706186 0.427280688818832 1 1
0.818415352431667 0.751208741165186 1 1
0.176974671164766 0.169583560284521 1 1
0.469049633609421 0.419888186182781 1 1
0.71996957607043 0.63510971475818 1 1
0.622818416403614 0.557265824771291 1 1
0.536632776632019 0.458106530546979 1 1
0.546762132345607 0.513163115399829 1 1
0.133507934116813 0.129567787525927 1 1
0.618974746402864 0.554849371467952 1 1
0.603568487544641 0.545918508653215 1 1
0.34184958032864 0.335150931425408 1 1
0.639221917934068 0.581519604233637 1 1
0.715873826685895 0.622530530857833 1 1
0.917408668963 0.817029807453732 1 1
0.282557029125795 0.299479245094304 1 1
0.548838351452356 0.426708785441166 1 1
0.447431322337182 0.441012420133945 1 1
0.61107884810047 0.538667182356833 1 1
0.360807617867836 0.306921995250574 1 1
0.26324002643916 0.241383060943075 1 1
0.411407576682256 0.372214480940392 1 1
0.319393345399524 0.275539750610039 1 1
0.508243738029747 0.445712905065965 1 1
0.378366407909647 0.337756560240052 1 1
0.457570556973502 0.429398500305557 1 1
0.496371231828976 0.465447881265368 1 1
0.138811814696483 0.128893555279735 1 1
0.127891896555909 0.121126526838341 1 1
0.77672281034473 0.686349399105665 1 1
0.631226675061994 0.509696950102225 1 1
0.520941043541263 0.478012650202867 1 1
-0.0937998841947986 -0.0928825004985188 1 0
0.554145257353902 0.475007092493952 1 1
0.0426864324673589 0.0328923864855174 1 1
0.22810998400284 0.241959782839729 1 1
0.570799100063199 0.51933407829001 1 1
0.478508496151907 0.422569475544762 1 1
0.76162481699477 0.675712405364562 1 1
0.637501915063792 0.597070445070872 1 1
1.15208909561253 1.08817850312933 0 0
0.424918617661734 0.378954886572488 1 1
0.317331118455695 0.288501424864548 1 1
0.287172047161062 0.249388789722485 1 1
0.915734697996939 0.78964100769805 1 1
0.490311014473339 0.43571143984954 1 1
0.692349861290394 0.623809516240104 1 1
0.17704982188751 0.15227252640679 1 1
0.991316169800069 0.919434599816549 1 1
0.194706284224506 0.171638450949119 1 1
0.669761132120571 0.596292930931164 1 1
0.504076715876759 0.447592809512565 1 1
0.575727731744033 0.500161973895384 1 1
0.589142224670479 0.548490013564377 1 1
0.775410660354395 0.711005601844014 1 1
0.215590939177997 0.221028539777002 1 1
0.426568933648012 0.350360400728622 1 1
0.332893019569708 0.304163035704001 1 1
0.703814285381724 0.634591435753546 1 1
0.683380609998576 0.616963861018026 1 1
0.550348252805687 0.514165507006943 1 1
0.411049938492683 0.365913138852038 1 1
0.514370009974445 0.453502891785057 1 1
0.441377403454964 0.413147631893014 1 1
0.958569056965312 0.873055753700975 1 1
0.301414527324065 0.248657908913762 1 1
0.329187131385223 0.294758090152925 1 1
0.417239828935803 0.375605973872284 1 1
0.181942716625108 0.178426760495437 1 1
0.326850635188398 0.304523136350651 1 1
0.592192042571304 0.522774134888513 1 1
0.913970425489683 0.819871405311007 1 1
0.600524717308873 0.542238464657456 1 1
0.39314273376697 0.353049250701885 1 1
0.570946947094715 0.494707824185418 1 1
0.319423256238902 0.280270326228603 1 1
0.147168022139215 0.173135050450692 1 1
0.578906092238933 0.515036487717627 1 1
0.651402621349761 0.573481544383078 1 1
0.486964255207528 0.40568600688593 1 1
0.134524368649446 0.157613620259447 1 1
0.720208243332549 0.663529464995904 1 1
0.840140486335949 0.768231481973584 1 1
0.398623103215326 0.370455434604613 1 1
0.340733821524353 0.323398190903926 1 1
0.597883414703969 0.555175426984548 1 1
0.237036716664331 0.214199264817441 1 1
0.126919459448193 0.101594196981422 1 1
0.345016249137415 0.319651527835809 1 1
0.439213707304008 0.412095773634277 1 1
0.232452586337294 0.177804045246034 1 1
0.232927407453251 0.226783307330515 1 1
0.454291778298773 0.344681914303009 1 1
0.211338597422659 0.195163904950344 1 1
0.54747483900605 0.524489052317096 1 1
0.634589183701513 0.561806403456602 1 1
0.473154848486293 0.37765248375796 1 1
0.353552485740725 0.323134337440649 1 1
0.491291453977334 0.432419461422967 1 1
0.411900438098947 0.36805576336968 1 1
0.836946176449835 0.734209681684416 1 1
0.448018115118135 0.403887319036821 1 1
0.616740180610431 0.54822314088726 1 1
0.722813508696809 0.655599779593278 1 1
0.29794007255495 0.263247929669752 1 1
0.356606359257554 0.237681221212552 1 1
0.318469652104729 0.284106665623872 1 1
0.893253531106989 0.819180543863779 1 1
0.467748448761773 0.402845646600978 1 1
0.293070589668388 0.257619482501078 1 1
0.692191982795865 0.625723401568026 1 1
0.137535159932786 0.165716134164444 1 1
0.569458150608861 0.566127381740303 1 1
0.199030062276319 0.176729048894415 1 1
0.832128584214662 0.747581871706717 1 1
0.417586283677694 0.379741207547318 1 1
0.779711094085477 0.734393474579242 1 1
0.669519030017754 0.580534258985641 1 1
0.39223919530867 0.363731795230037 1 1
0.25404496597806 0.226242903846599 1 1
0.579389977454258 0.529645189499026 1 1
-0.0538961375745651 -0.0461253431721033 1 0
0.699464503357658 0.576383706559956 1 1
0.263732342547007 0.21409677609606 1 1
0.884289662670421 0.779572467523313 1 1
0.277569221617031 0.257383725089499 1 1
0.651231884071037 0.572060806878073 1 1
1.12326795011243 1.03697062631607 0 0
0.541821380666515 0.474130073313036 1 1
0.682969048159615 0.610361490812116 1 1
0.676566495493376 0.609423967890362 1 1
0.456936086058871 0.398141799601396 1 1
0.977536341747217 0.900705886133653 1 1
0.823331084607161 0.748356924226248 1 1
0.626916442731111 0.571024704908845 1 1
0.543350783181258 0.478403295550182 1 1
0.311981083370013 0.268470306398345 1 1
0.270170070549469 0.189429300067727 1 1
0.53430401047831 0.489074568624334 1 1
0.759592614770325 0.704836217921247 1 1
0.504939980536851 0.455010145503476 1 1
0.542388957649344 0.50821272756042 1 1
0.0534895698965729 0.0416548324514225 1 1
0.141920392001788 0.126573933005097 1 1
0.413006537062088 0.420741940626724 1 1
0.469256132470677 0.44101076795091 1 1
0.767264480425059 0.719873404299056 1 1
0.28898555155222 0.276314932407117 1 1
0.745488270914262 0.694293035870927 1 1
0.963857407193733 0.856744218973304 1 1
0.282666607202471 0.27221907760514 1 1
0.642362690156338 0.592695683603844 1 1
0.263544016583996 0.248382680677569 1 1
0.688921938991228 0.621383570682447 1 1
0.933424338874071 0.818386728280007 1 1
0.279754488922386 0.242168748895388 1 1
0.150357832541455 0.142346985773251 1 1
0.789879318399447 0.617914791053453 1 1
0.361799640647949 0.394412020290427 1 1
0.268754744208536 0.263063109826261 1 1
0.635667375253716 0.581274610027587 1 1
0.708918849859905 0.641210992231573 1 1
0.304690241485627 0.268005820893204 1 1
0.564598821745485 0.493175740056217 1 1
-0.0841783919025814 -0.0626139278254088 0 0
0.282556997843817 0.266305406655311 1 1
0.735208188197756 0.646674613466695 1 1
0.822385033408454 0.704835128563593 1 1
0.80767778361991 0.737265412806437 1 1
0.353221255220067 0.31131850248374 1 1
0.212598699594004 0.154987130467563 1 1
0.525948292748848 0.442824127241902 1 1
0.0125017307038061 0.0121233757231743 0 0
0.475548755591275 0.460383320736491 1 1
-0.0730843585066728 -0.086411373837426 1 0
0.594865610629088 0.544580118980649 1 1
0.287430444293796 0.306810532811403 1 1
0.548821688453162 0.488726083688342 1 1
0.843062055338105 0.738285977208301 1 1
0.248097279287158 0.22435242829977 1 1
0.463757258315648 0.423518795657731 1 1
0.0434550542685239 0.0575503037262051 0 1
0.724032969601453 0.664005772331023 1 1
0.637224467467957 0.557066691925377 1 1
0.513237286448611 0.47514216750154 1 1
0.763640122716541 0.676641270845332 1 1
0.18261778863131 0.158144568552546 1 1
0.145157825822243 0.119244878579056 1 1
0.565823587852574 0.499362026465131 1 1
0.190043347473657 0.14939930130909 1 1
0.148145966507412 0.187618254902491 1 1
0.509241015087931 0.466268780163553 1 1
0.629727712123773 0.567892661543749 1 1
0.333023112622227 0.30484323752097 1 1
0.283724827546044 0.24526323481946 1 1
0.849630647537059 0.767868700250987 1 1
0.380567814150624 0.309264714676986 1 1
0.0726892950541337 0.0150396656339597 1 1
1.08110277754833 0.909313104137436 1 1
0.751469194957805 0.692686746640288 1 1
0.50408497329242 0.461556862845223 1 1
0.486305671865351 0.450239263339639 1 1
0.164150643805874 0.153175998437393 1 1
1.02594191148604 0.922008416071333 0 1
0.91623331899773 0.827926497388197 1 1
0.465574811395508 0.434477626248822 1 1
0.992777394104689 0.904978287420407 1 1
0.696085946633551 0.624544006543427 1 1
0.174955170114124 0.178792992716874 1 1
0.670653571596092 0.605672430665948 1 1
0.471690908460099 0.4404686870581 1 1
0.353708632162331 0.31619375028001 1 1
0.771641962439931 0.657102278118398 1 1
0.246631574013865 0.218081785877401 1 1
0.631866688803095 0.591173105603542 1 1
0.702651689530379 0.64567753567018 1 1
0.459871743200592 0.401918845188129 1 1
0.39691310805129 0.359492833601207 1 1
0.656039458142247 0.603631483665958 1 1
0.42333533256093 0.356515358154388 1 1
0.420854441847373 0.371930596898198 1 1
0.354309374036677 0.335386904456556 1 1
0.615715828439249 0.546430783521677 1 1
0.440198313480631 0.40124951143419 1 1
0.38466291821296 0.341004528480505 1 1
0.656515402887764 0.57474170424904 1 1
0.310145227317657 0.302892730576871 1 1
0.739195401094436 0.651764934594551 1 1
0.393652583422418 0.358503510139407 1 1
0.124158185274335 0.115112703852695 1 1
0.480841733687689 0.462898919835257 1 1
0.343494959269507 0.32197001251572 1 1
0.137360561765836 0.147296187518579 1 1
0.0940358456455829 0.0834303486695555 1 1
0.62898666452528 0.540072402214324 1 1
0.560528454914109 0.503147145057739 1 1
0.219892842739498 0.215029514885633 1 1
0.563497334856032 0.517736074923535 1 1
0.542038688233836 0.481943516903337 1 1
0.327450614563123 0.282819006285419 1 1
0.266357255683717 0.229963782473944 1 1
0.997322757349688 0.904249065526147 1 1
0.0184703207486356 0.0142195983552447 1 0
0.148779193932125 0.145548364024962 1 1
0.0641626188248684 0.0623953905771571 1 1
0.800609235974807 0.732902307444898 1 1
0.474022304660751 0.416069280538673 1 1
0.19790190295913 0.156124527911242 1 1
0.655995550115151 0.534986500586391 1 1
0.346924456892965 0.316795883955406 1 1
0.893549456355856 0.740762895494309 1 1
0.227061371813376 0.20464476595121 1 1
0.339924284419364 0.300917077470758 1 1
0.787335293359523 0.680036627071247 1 1
0.907683012527878 0.817754800205526 1 1
0.658440472935854 0.60638409649863 1 1
0.562423167410599 0.525976650259107 1 1
0.527342733246813 0.497998479121117 1 1
0.994326251157788 0.889142689104917 1 1
0.663466304804402 0.588280575207607 1 1
0.426966608527688 0.398356834024471 1 1
0.801723446616623 0.743627597815058 1 1
0.682255081766554 0.632966686505101 1 1
0.210443976999011 0.184519335026726 1 1
0.469674984453178 0.405083998630748 1 1
0.568963537869387 0.612352010701651 1 1
0.624709471438351 0.565100371813227 1 1
0.688156449364658 0.641607682359704 1 1
0.247327282563621 0.250617236949917 1 1
0.534328908429406 0.47756479686129 1 1
0.848324565553797 0.816555913142611 1 1
0.50022585503624 0.436635067045216 1 1
0.829022936101281 0.755109933892193 1 1
0.505621310571775 0.468833351110333 1 1
0.259052990499428 0.232109915149804 1 1
0.801213605803393 0.743480478261938 1 1
0.742535565873434 0.638113039717464 1 1
0.811976805749634 0.740699775329884 1 1
0.603524835028631 0.581603230875244 1 1
0.524670991916572 0.469562039337041 1 1
0.51730949556949 0.464788579252853 1 1
0.145346373061688 0.142184463132514 1 1
0.578758100047372 0.535640265790034 1 1
0.571795417544781 0.517820742140998 1 1
0.289834361289431 0.255933396703861 1 1
0.479215480053141 0.440277124699592 1 1
0.563872432259821 0.494328588530763 1 1
0.269567036478245 0.239370680816595 1 1
0.502162718235069 0.460809223911589 1 1
0.498626193006891 0.452866620335198 1 1
0.423794129937672 0.388300954363111 1 1
0.516227390179638 0.467400655277356 1 1
0.794910648921528 0.705999446731973 1 1
0.566306633286817 0.556590862696525 1 1
-0.35096826602685 -0.320720085763125 0 0
0.657915536798162 0.579819306512807 1 1
0.67648550048948 0.647976768626986 1 1
0.478166569894097 0.415272775703717 1 1
0.437595259277718 0.387159909597222 1 1
0.325529022152691 0.295107926325127 1 1
0.27997825634613 0.267521744927752 1 1
0.643101531746014 0.57555220875805 1 1
0.554806868383357 0.496712580286327 1 1
0.56983199424122 0.513324784481137 1 1
0.402395082954009 0.382071628975025 1 1
0.541233088036327 0.483632944506497 1 1
1.49890046824255 1.29254773908659 1 1
0.908443669086903 0.80231293282954 1 1
0.170470234656845 0.174942549360518 1 1
0.372128821386551 0.331641076799513 1 1
0.208506877737948 0.186214330665398 1 1
0.460395009003837 0.432002777614964 1 1
0.833250020547582 0.765926460429831 1 1
0.0820895809451845 0.0650764285364743 1 1
0.486538389809096 0.475006432725099 1 1
0.768401867548613 0.661792819300095 1 1
0.688496035786492 0.650023051428609 1 1
0.893366395454025 0.821280648423056 1 1
-0.0566662627378269 -0.00861876095838421 0 1
0.429978486280939 0.377581804994652 1 1
0.372122737258266 0.317022131271906 1 1
0.923597335638301 0.865571293400828 1 1
0.429341698374821 0.384895819835511 1 1
0.109271899180812 0.117138618106485 1 1
0.622762554159377 0.605763915679616 1 1
0.535131959138564 0.470906776406267 1 1
0.21687409603367 0.16102486685424 1 1
0.786506258269542 0.706084487114008 1 1
0.437027471661174 0.389600148080627 1 1
0.457499671077641 0.403743379508118 1 1
0.926364023909745 0.82837334545857 1 1
0.32336671541 0.27896149989874 1 1
0.420359515949127 0.37869134078871 1 1
0.733640063641149 0.682141730795819 1 1
0.465708756614544 0.423412907436542 1 1
0.780415641183792 0.703049127105817 1 1
0.418599940600866 0.370885578679113 1 1
0.566229921575718 0.497456542955595 1 1
0.47985993597387 0.456373507011386 1 1
0.1054782588 0.103213209964002 1 1
0.335907144620072 0.301491760298488 1 1
0.356215001713044 0.315368604931109 1 1
0.206041862211885 0.186665736046679 1 1
0.770897721513784 0.693958513606694 1 1
0.245084465737842 0.224163126580116 1 1
0.366326217879246 0.379323702161399 1 1
0.470111114015397 0.423702535701634 1 1
0.564495247473473 0.527718123504415 1 1
0.466146464686146 0.418480165718025 1 1
0.193582154418302 0.169739200610611 1 1
0.463110572670476 0.433947151641896 1 1
0.519059746962204 0.510604259339405 1 1
0.524764934179672 0.474830021181813 1 1
0.465901267096144 0.4652190493074 1 1
0.513254760415492 0.456227922642575 1 1
0.674122037879294 0.622438518843259 1 1
0.627367363313997 0.592563052482924 1 1
0.377827515123426 0.372793789750033 1 1
0.101579648630202 0.0836638612345229 1 1
0.543205452052687 0.492239619732065 1 1
0.263485965165076 0.257412940995084 1 1
0.519907729587345 0.459979056736026 1 1
0.151817500777135 0.16853737717596 1 1
0.386287438228842 0.353474183259463 1 1
0.753183552561948 0.676271569613451 1 1
0.543916397643066 0.463474811066289 1 1
0.168941429050336 0.140379991772214 1 1
0.194730366969627 0.171679651191609 1 1
0.567368716511023 0.522699880332284 1 1
0.354512734976058 0.321583448766916 1 1
0.614970415602246 0.561764525548402 1 1
0.551948799817927 0.51455226268735 1 1
0.159409292622422 0.164395360976814 1 1
0.919547493040047 0.840809984447745 1 1
0.585969389593143 0.504386450094685 1 1
0.250662002610102 0.226972631899465 1 1
0.0520784746680906 0.0262680661814568 1 1
0.692499927857438 0.621047643870561 1 1
0.471973455799042 0.479462238618104 1 1
0.0385520469018394 0.0455680809822144 1 1
0.802154438697246 0.716421283431362 1 1
1.07281038892214 0.982686501519318 1 1
0.575091925680741 0.513497377166016 1 1
0.265188410727844 0.241079017947077 1 1
0.190968492548429 0.160006511092346 1 1
0.584480216106573 0.550715936422237 1 1
0.604805224732344 0.546306215326723 1 1
0.391434941885587 0.360019942988127 1 1
0.580806821768782 0.504626759249923 1 1
-0.0447386679497764 -0.0359838153817662 1 0
0.150804031102639 0.134425456756334 1 1
0.292006997360513 0.28532994830161 1 1
0.555788085204557 0.527378491512923 1 1
0.261764766049403 0.241180388667698 1 1
0.318890025433203 0.263213856714358 1 1
0.627824350971999 0.583207765830322 1 1
0.325834699104976 0.280217297264962 1 1
0.795217769259184 0.739958042066291 1 1
0.524279431637129 0.524704008241346 1 1
0.0500331612494077 0.0645632471960872 1 1
0.582105486310027 0.507096100788741 1 1
0.556887699919243 0.501878118107813 1 1
0.278509485732609 0.257073337010571 1 1
0.461998683053406 0.428326627675264 1 1
0.904076234268005 0.852059441530664 1 1
0.63241570946313 0.588722494648344 1 1
0.664186685236077 0.610222632118987 1 1
0.357047543190566 0.3476593214034 1 1
0.696349998499927 0.617124188236963 1 1
0.534470227385922 0.462818719702957 1 1
0.310331037244286 0.283495546229196 1 1
0.923466411840002 0.845400529293876 1 1
0.663355066237096 0.576600981878942 1 1
0.704426210441983 0.667203716132842 1 1
0.182681298170642 0.181861453160421 1 1
0.429798235022763 0.376093210671924 1 1
0.55494753345898 0.545967874745779 1 1
0.769161343080237 0.663250064305931 1 1
0.428859863789141 0.370363540054445 1 1
0.523223555601818 0.470532067380415 1 1
0.294397165732997 0.260595773540011 1 1
0.649764861486181 0.567953049808382 1 1
0.715232581686392 0.656987706181463 1 1
0.693484909621519 0.642562416194457 1 1
0.269983023504858 0.229978994258344 1 1
0.714524625175464 0.659025293567595 1 1
0.189350865095383 0.199337574194347 1 1
0.406228619973114 0.329043030784151 1 1
0.34589737987799 0.298990347865922 1 1
0.59214445210787 0.534700820150525 1 1
0.286535641101076 0.273367297971752 1 1
0.174251564411408 0.17289275128082 1 1
0.49450293403622 0.431595071208984 1 1
0.34424298078856 0.295999211911093 1 1
0.578138749527727 0.537839912255547 1 1
0.331024892864465 0.275062998754455 1 1
0.504400820383586 0.461204178706474 1 1
-0.0627376695286355 -0.0581070660809415 0 0
0.420227598453374 0.378634685093604 1 1
0.781905634161004 0.710585613459266 1 1
0.215108649429321 0.198562496854557 1 1
0.0912371003523747 0.076924994781707 1 1
0.250850674342505 0.24076133988358 1 1
0.844563673587307 0.760538604298751 1 1
0.304586370817908 0.287852294117581 1 1
0.3835331413509 0.338796676131109 1 1
0.714927454230132 0.669948810101976 1 1
0.588430019356868 0.536588056450004 1 1
0.127415505038959 0.122738753728147 1 1
0.663106120762733 0.581135656599786 1 1
0.337732848692396 0.288379087682643 1 1
0.248720259161846 0.217021012189121 1 1
0.56195048163346 0.534328223453549 1 1
0.483585860756544 0.416118826401016 1 1
0.911583141137001 0.823741477963533 1 1
0.429026768204133 0.398315234358113 1 1
0.736652976190297 0.654654878674423 1 1
0.319968354468049 0.285316725937916 1 1
0.265136108542006 0.206000851143009 1 1
0.369795494712626 0.35100730696074 1 1
0.735867822903678 0.645904516897909 1 1
0.417301027964453 0.386247550420696 1 1
0.706594320762522 0.622357556325362 1 1
0.344292646504519 0.291809662803115 1 1
0.69239784814945 0.645013564550535 1 1
0.592394931628748 0.544309495607391 1 1
0.372882710165565 0.34179841491763 1 1
0.411949665026035 0.408849426569631 1 1
0.524323777287683 0.469769026028835 1 1
0.247856802061646 0.206692627684803 1 1
0.608577856636709 0.619065454564904 1 1
0.363949475260142 0.336885742128842 1 1
0.782395745888217 0.715475563904685 1 1
0.494883545003776 0.441873313097331 1 1
0.254748962548987 0.262945766134908 1 1
0.445038565451406 0.399895835110492 1 1
0.435647913295427 0.406728312279852 1 1
0.350896831114647 0.293747208315985 1 1
0.0738406401160246 0.039882635323903 1 1
0.848898049540851 0.752828087113819 1 1
0.39881829320962 0.361953934400203 1 1
0.174900885255551 0.199593471744564 1 1
0.709159671405317 0.584914361143281 1 1
0.619253893960024 0.569571856247946 1 1
0.387315428392681 0.367639421732532 1 1
0.342271646552098 0.307197116543185 1 1
0.547519796389289 0.488437320124797 1 1
0.623868072450813 0.585701249238767 1 1
0.41479829948495 0.362279301051852 1 1
0.398236508649204 0.35307026227889 1 1
0.273101540581473 0.244984019220998 1 1
0.10432893183335 0.142723346748296 1 1
0.358924696552093 0.378466114623254 1 1
0.59466909569347 0.533119124421403 1 1
0.611904851719246 0.586022805063748 1 1
0.404715823734003 0.449109789839265 1 1
0.410619246264226 0.354410477553504 1 1
0.381643832026919 0.364082202784643 1 1
0.641091947762349 0.637370158705003 1 1
0.327066614217214 0.292705846784312 1 1
0.194690002404152 0.193097600483824 1 1
0.555877686516485 0.494794688084174 1 1
0.412432620054122 0.374788950440661 1 1
0.389191610588872 0.332894138394355 1 1
0.654915667935137 0.595155265897486 1 1
0.288159212494564 0.271060066267468 1 1
0.787960657318517 0.687211683915829 1 1
0.680373565636987 0.580693556238394 1 1
0.319638377980303 0.293735751412259 1 1
0.224970749259236 0.208389549906297 1 1
0.34583493412718 0.304402317180331 1 1
0.586104112735957 0.532338502600978 1 1
0.171915334963706 0.0782887628771135 1 1
0.657452219885555 0.560912178010978 1 1
0.516292060354467 0.392603538280376 1 1
0.438298309029569 0.406759536321451 1 1
0.129495500162697 0.145504456165558 1 1
0.177305474093973 0.165368855061657 1 1
0.46914103765088 0.436433240875278 1 1
0.695294562886154 0.601917684725725 1 1
0.768506794974995 0.690963096182573 1 1
0.805022963512693 0.695300661193431 1 1
0.80625199328223 0.719216208241486 1 1
0.524378313256521 0.481779366985621 1 1
0.377050747504578 0.340797144242128 1 1
0.155586542495899 0.173042489886764 1 1
0.822444657936039 0.74092803221015 1 1
0.0597009776184519 0.0707108943524588 1 0
0.731803431285791 0.651209918077267 1 1
0.529120591360935 0.470802807342189 1 1
0.0128394786204497 0.0163449097855319 0 0
0.684829815353314 0.606161089768038 1 1
0.602203427108299 0.550005891181636 1 1
0.24777429602156 0.283989256832259 1 1
1.00548162747209 0.916170565879566 0 1
0.0447388185184203 0.0581198075197288 1 1
0.264889862030638 0.195512440545659 1 1
0.526850196275477 0.465866770177 1 1
0.572309307652544 0.510605314440469 1 1
0.487445251632781 0.460351296966356 1 1
0.368975066183284 0.346756762425856 1 1
0.676586635313563 0.626395341567377 1 1
0.626474247021634 0.570117892215785 1 1
0.194294631743986 0.195708832854071 1 1
0.707354754281243 0.643927570342552 1 1
0.726544701767918 0.628229474812167 1 1
0.433600810715599 0.369596207002111 1 1
0.372881485959835 0.366679147289098 1 1
0.186915513004994 0.182742647181848 1 1
0.767612274798321 0.6830821864886 1 1
0.480534669870222 0.444284610529067 1 1
0.753296850779756 0.713624623267457 1 1
0.612354965863627 0.569451692207581 1 1
0.550823995022872 0.481017184834003 1 1
0.287242806583159 0.267308130251309 1 1
0.790503223537992 0.736022218029062 1 1
0.535012325021588 0.484687148779741 1 1
0.729809800985143 0.689372801617321 1 1
0.992414472893268 0.895423082412396 1 1
0.537803001189795 0.480864579776194 1 1
0.44060847309452 0.408565502849033 1 1
0.376574576323334 0.326718883656262 1 1
0.186129932782889 0.169077322527462 1 1
0.123802755800234 0.155708033632071 1 1
0.877693532749073 0.812434568517341 1 1
0.466431548679777 0.426355426143135 1 1
0.668796369342254 0.576025804266441 1 1
1.18036969967134 1.06865194165014 0 0
0.857274579397209 0.788633149588298 1 1
0.455445094918854 0.405354508138314 1 1
0.104551883553343 0.117632522749684 1 1
0.237158440705305 0.196461657019209 1 1
0.949645496452284 0.885619644290946 1 1
0.105288231659136 0.0596642786554788 1 1
0.791285060345004 0.707569672686853 1 1
0.686299623522873 0.620661061712556 1 1
0.968244318390724 0.897415865459329 1 1
0.542478247687508 0.485388014302718 1 1
0.536793718154192 0.477400593888943 1 1
0.659366287168205 0.624570972849991 1 1
0.845980708158571 0.755473940689644 1 1
1.21138137979472 1.11557921084253 0 0
0.42689017483061 0.383596012397934 1 1
0.580664733495604 0.517503492499113 1 1
0.422696975118848 0.315759519003246 1 1
0.227027981153944 0.193883760686083 1 1
0.3614069581264 0.320837596108922 1 1
0.455831859811483 0.417142573006756 1 1
0.624682122476253 0.606745276497892 1 1
0.61609557159276 0.567883429718637 1 1
0.579438145073226 0.493744122866861 1 1
0.182591190656927 0.204897326154271 1 1
0.224117593300624 0.202960512148393 1 1
0.522585660920258 0.465411604137891 1 1
0.587528292902655 0.548784944517078 1 1
0.351455255699964 0.336965180740224 1 1
0.623756261969629 0.599756358491407 1 1
0.364570910554845 0.335953917250001 1 1
0.717389886058707 0.653606572491669 1 1
0.442799078940664 0.414123082883084 1 1
0.693843716816211 0.635974687905738 1 1
0.371356196609717 0.324237025166798 1 1
0.642443980007483 0.566794065284683 1 1
0.873487437936876 0.838700136665425 1 1
0.995117425753876 0.955508761827577 1 1
0.354948214342446 0.303359333450266 1 1
0.631129858106746 0.586660107155133 1 1
0.425431528759882 0.438758178770711 1 1
0.683867384676599 0.629131600030699 1 1
0.62173107781148 0.549396756366179 1 1
0.507337814773451 0.442830080592728 1 1
0.444621968786071 0.390973058636086 1 1
0.910698497891296 0.828525370418342 1 1
0.342615533679188 0.338376215724249 1 1
0.705126324907955 0.624044290091503 1 1
0.364819070362012 0.343880050042916 1 1
0.727599053602068 0.636065166175799 1 1
0.229023890252194 0.204941931566048 1 1
0.0634207520789574 0.0745861437447079 1 1
0.468464968133684 0.414382515167603 1 1
0.196318104684281 0.179447610962481 1 1
0.527219283238411 0.492072439513721 1 1
0.605117435053925 0.588524557365579 1 1
0.493564399636266 0.419339817756252 1 1
1.01809884095124 0.928574619914962 1 1
0.585553382662946 0.526774136521969 1 1
0.89703532655993 0.808554372095912 1 1
0.786272604737251 0.742780501849875 1 1
0.367117407505265 0.326889262842806 1 1
0.50308367009083 0.516820109934001 1 1
0.229617996653426 0.191234076563492 1 1
0.65121181709912 0.601109636362723 1 1
0.467837784749434 0.480054902302027 1 1
0.444809073265181 0.392055134588009 1 1
0.558775363639383 0.524967050927361 1 1
0.767413659843218 0.667891865709568 1 1
0.497305149958072 0.456973281493247 1 1
0.450417518675372 0.410053507448373 1 1
0.476089855458131 0.436796452868954 1 1
0.583963834688338 0.498694242734055 1 1
1.04622738284583 0.913927168074111 1 1
0.85768756281224 0.712044852352913 1 1
0.300069860332734 0.33764156840219 1 1
0.746149401626502 0.679920735021623 1 1
0.80852235561484 0.747157645529402 1 1
0.359955596619645 0.309411869773257 1 1
0.168274999337384 0.147349257559989 1 1
0.800430653402454 0.734932697847046 1 1
0.524680701399105 0.465330802677961 1 1
0.0353949074509077 0.021032129792058 1 0
0.677685055142885 0.605851770157574 1 1
0.0750775896073314 0.0435369308697701 1 1
0.753505696594179 0.708148150272307 1 1
0.649751485688172 0.606417816204287 1 1
0.669680194081486 0.621368997169944 1 1
0.406269921207039 0.374164384908536 1 1
0.276431437498335 0.251496344563338 1 1
0.371387990232451 0.355110947732525 1 1
0.388610193102392 0.356495939651431 1 1
0.350534270152747 0.294102504787916 1 1
0.699477189066223 0.690297750117655 1 1
0.258241502011697 0.261951205516638 1 1
-0.0989110972273581 -0.12986995759373 0 0
0.796213278555637 0.690193718430613 1 1
0.888545272927692 0.7611623727342 1 1
0.493781468601387 0.442014271471428 1 1
0.700344552290343 0.641415486506539 1 1
0.420985479088428 0.363411539755883 1 1
0.640123989098406 0.575263498700309 1 1
0.571910828824792 0.518336887349159 1 1
-0.112979694326024 -0.0926403557689882 0 0
0.347961574457036 0.367522801272472 1 1
0.502483964976494 0.471231827600611 1 1
0.137344807412052 0.152008037370639 1 1
0.128579196122413 0.13046436423161 1 1
0.243158953839278 0.215424192265995 1 1
0.520132589184352 0.509653994963283 1 1
0.0375889296054996 0.0453510217464648 1 1
0.262136006931758 0.239844549188835 1 1
0.48067537971602 0.410491430338148 1 1
0.375478769685679 0.348255741147691 1 1
0.558763858064946 0.461281865949443 1 1
0.297985574673381 0.254253975650613 1 1
0.609817131792666 0.575009251040069 1 1
0.561273187344271 0.511457148051626 1 1
0.521049041312412 0.487950898803995 1 1
0.615710954035949 0.56643963493205 1 1
0.334282398176149 0.285272824873619 1 1
0.308904582130114 0.300740153879234 1 1
0.334463200250866 0.294467864845194 1 1
0.615580634112207 0.568637288549071 1 1
0.811352540273246 0.714079126137542 1 1
0.159707230351178 0.143159542431134 1 1
0.830508190280407 0.725325784034102 1 1
0.242482404903949 0.245556171223709 1 1
0.734933816854826 0.614686518935526 1 1
0.70306499689153 0.614754617779185 1 1
0.578670890556452 0.529745614168674 1 1
0.582486896694612 0.575682442571326 1 1
0.541260703049654 0.502321964703184 1 1
0.82104959298896 0.737093142191488 1 1
0.992341935104041 0.885464192831422 1 1
0.770714957779229 0.710747412149972 1 1
0.795681989737416 0.721905158743301 1 1
0.682728696321364 0.641889098627536 1 1
0.701709844381771 0.646468416063952 1 1
0.166462787636098 0.120142718843997 1 1
0.880332157541817 0.790686743622825 1 1
0.408746019763372 0.37290712506203 1 1
0.362853911351342 0.332939516019294 1 1
0.601227244946852 0.523012076002742 1 1
0.988826126701978 0.861007782934866 1 1
0.216161187572804 0.192951228816893 1 1
0.737382780945711 0.658711724636599 1 1
0.496876143182464 0.470082548938583 1 1
0.229260444180859 0.16501549514208 1 1
0.530820437920113 0.487863432631324 1 1
0.510730644021499 0.46584834282358 1 1
0.459533735956426 0.425683262516082 1 1
0.295608814691362 0.260792919086239 1 1
0.302563114817336 0.271801551770552 1 1
0.396510467901361 0.371244321427655 1 1
0.682717891820762 0.61590207775198 1 1
0.335248817831719 0.288544214884534 1 1
0.432300385968003 0.371319099495346 1 1
0.742887102110615 0.689414478121707 1 1
0.0273246034916365 0.0162384607112324 1 0
0.359206289561092 0.352798410324878 1 1
1.30560842436726 1.1449833721322 0 0
0.186782041507565 0.189497089869069 1 1
0.239300989412715 0.211520130009488 1 1
0.47342884323762 0.411742389683255 1 1
0.637989904410411 0.569251224165543 1 1
0.785968272048833 0.697860529477714 1 1
-0.149711212860559 -0.146250429262354 0 0
0.559579271533854 0.480236643275609 1 1
0.809586323335717 0.710185542703088 1 1
0.0125092398795581 0.0321350320201673 1 1
0.40153733990028 0.388974910102243 1 1
0.418739553313061 0.38515408267087 1 1
0.0697443873158645 0.0608109424898332 0 0
0.692597386258869 0.670751206645789 1 1
0.532389433107075 0.490172401719247 1 1
0.0802563742852942 0.101901818093678 1 1
0.267074151184578 0.251290331169217 1 1
0.742877300429551 0.612419215358834 1 1
0.22525200781777 0.214438264380207 1 1
0.871390693619343 0.802361658276584 1 1
0.819956631454953 0.751243221538405 1 1
0.694395256057719 0.646278009498262 1 1
0.681720246745514 0.621768138904164 1 1
0.299477515623064 0.260046751761104 1 1
0.441259214400607 0.40683807232113 1 1
0.4979582358691 0.456742450402214 1 1
0.315216173570189 0.334090309706342 1 1
0.556454877117562 0.513087189782707 1 1
0.306360020910516 0.301534364206999 1 1
0.483191679342832 0.438987273976689 1 1
0.739100122624549 0.669175232898307 1 1
0.551942678294133 0.47951278144706 1 1
0.552252596863217 0.52254903118461 1 1
0.163585895820234 0.134624324070359 1 1
0.745596575295645 0.600474192206646 1 1
0.646897765422237 0.595064310380046 1 1
0.246737229753215 0.232116646918182 1 1
0.444415482200811 0.401113355427959 1 1
0.597539122326592 0.515519409322295 1 1
0.627641516533493 0.588694892643421 1 1
0.149101545266111 0.0947275859721506 1 1
0.337494300639262 0.327625619198544 1 1
0.836381570343312 0.792568032516776 1 1
0.609863751998005 0.545878650584426 1 1
0.40864319668509 0.392459309106872 1 1
0.0245434364079635 0.0495586661169846 1 1
0.107880930026338 0.119451247502474 1 1
0.559194229893286 0.491111706122032 1 1
0.264044374837677 0.229214602118653 1 1
0.430720128991568 0.384135286713096 1 1
0.32385501774254 0.274412949640664 1 1
0.171350948412457 0.160630189744833 1 1
0.631805950388111 0.559569306239579 1 1
0.958987849944595 0.847019465293987 1 1
0.510529294044114 0.43505438984382 1 1
0.393078436286514 0.372627623384264 1 1
0.607309798923544 0.538425998384209 1 1
0.49980379006022 0.458895161695215 1 1
0.636621772706689 0.583623236269356 1 1
0.237754508046443 0.204050577159755 1 1
0.733173571231173 0.680920892989853 1 1
0.537605455043624 0.489489463097239 1 1
0.352258561596948 0.341280493277382 1 1
0.38022178817458 0.350559956708767 1 1
0.770629139900588 0.712452748268494 1 1
0.411942720933571 0.391851945386886 1 1
0.223326933861171 0.204904075975201 1 1
0.230402815124979 0.213369666081569 1 1
0.381091465183241 0.330841686947972 1 1
0.252979282050152 0.216495628448563 1 1
0.446019976648726 0.443174399160225 1 1
0.744716825790412 0.655946493766118 1 1
0.502453376590945 0.462637459636057 1 1
0.836089257497664 0.746756818653227 1 1
0.229786050293127 0.199996021147814 1 1
0.390668730538226 0.36572670304527 1 1
0.500795965277446 0.46305433848213 1 1
0.415632768887424 0.382866113861872 1 1
0.632707688486798 0.590418889493113 1 1
0.791208747154302 0.707371334846562 1 1
0.876956751347582 0.832033444388605 1 1
0.557806521101131 0.537081187759357 1 1
0.938969215189649 0.849678113997815 1 1
0.293878158850635 0.29419219153861 1 1
0.286364150689771 0.26535191011465 1 1
0.594021836503413 0.573412524424607 1 1
0.170002898038188 0.18050875286486 1 1
0.514657996011672 0.45697809743811 1 1
0.0953607061958948 0.102160596137478 1 1
0.710351299929918 0.66208791734967 1 1
0.0475747847906986 0.0531460676488703 1 1
0.546065267106352 0.471429297319343 1 1
0.873151538755831 0.802947851142427 1 1
0.283540961275109 0.257051780024129 1 1
0.462850991179092 0.404416937843646 1 1
0.503472786469324 0.449418950988932 1 1
0.270916668471464 0.231905869344024 1 1
0.563855060610464 0.523014977772431 1 1
0.449659300061801 0.407930960462993 1 1
0.209391162653269 0.180012125980929 1 1
0.0600729531892346 0.0721622978204793 1 1
0.513604046836979 0.450223857986202 1 1
0.651484039157604 0.597385213525714 1 1
0.260826705676021 0.252527022059301 1 1
0.526733030903211 0.464414854497066 1 1
0.472086083500697 0.404436448222931 1 1
0.402903581220149 0.381631468304938 1 1
0.970711012579529 0.869130951103247 1 1
0.220467827304183 0.187653500344864 1 1
0.521574051822603 0.471919479015152 1 1
0.428879969419967 0.411670772712252 1 1
0.382746842711033 0.345711770073839 1 1
0.710236362191873 0.661535275722019 1 1
0.98114785192405 0.889518069275447 1 1
0.381069528264894 0.357620967177705 1 1
-0.105669111981146 -0.0914139179110764 0 0
0.395976681559167 0.355162467245 1 1
0.46672451972616 0.420541791777865 1 1
0.217557438696997 0.214140902706839 1 1
0.273905221091272 0.227959721631022 1 1
0.279107698623185 0.277806578691638 1 1
0.875610719899627 0.780290068883459 1 1
0.411268654060545 0.3633417837141 1 1
0.0909836671589247 0.0839011929748675 1 1
0.543941114807531 0.485405754237887 1 1
0.726058408482976 0.654937579073913 1 1
0.798093337335424 0.716345879201562 1 1
0.320187693514473 0.294898738515844 1 1
0.409713776207008 0.371511069689793 1 1
0.398047499852047 0.375453165285814 1 1
0.829368042743154 0.763338977388825 1 1
0.643437268292599 0.604534117331108 1 1
0.410779008814963 0.37407730050196 1 1
0.973608867707403 0.90055212213531 1 1
0.232140062090564 0.226418827319475 1 1
0.695316704715189 0.623288415870461 1 1
0.578241303767754 0.472013679953583 1 1
0.414690556621531 0.365712864616953 1 1
0.564486537755998 0.527656825362467 1 1
0.212388697980077 0.185723384919364 1 1
0.120155666286635 0.118705423691173 1 1
0.309939730402169 0.278275167024904 1 1
0.178560452269408 0.181835744231084 1 1
0.176096975221497 0.17169986994091 1 1
0.427861644258414 0.396222270507152 1 1
0.532969500407775 0.492255812507032 1 1
0.972817466357904 0.87392262769323 1 1
0.569340460140364 0.499287240631126 1 1
0.708034358653406 0.650823637730778 1 1
0.688812871215305 0.604417867169694 1 1
0.390287832401361 0.333944296320004 1 1
0.306233582303338 0.239486875212779 1 1
0.287306510617433 0.257778283887888 1 1
0.593820107011908 0.57422267451626 1 1
1.25479349721602 1.1498439015046 0 0
0.318879426638972 0.301931457695581 1 1
0.264203240844996 0.271026462205648 1 1
0.919133535712966 0.845436427180555 1 1
0.499498742235004 0.467415068380978 1 1
0.930614492575259 0.871870319895172 1 1
0.395025695744871 0.410492764144049 1 1
0.124796627246862 0.108055161883179 1 1
0.584130812747807 0.540064741377944 1 1
0.67069701913303 0.61739300010461 1 1
0.857995193732774 0.780480909282154 1 1
0.479421846703884 0.441477942272771 1 1
0.769587296785747 0.658430965079871 1 1
0.533774719892451 0.457840624739878 1 1
0.627846570913303 0.566327497315844 1 1
0.655189946787357 0.59426549576387 1 1
0.41121169041638 0.341520725272431 1 1
0.44794192037962 0.404907023268722 1 1
0.42521492572168 0.386325249264683 1 1
0.730749905966304 0.66268165167623 1 1
0.427573326197622 0.351242716311987 1 1
0.499320319775381 0.401786910487051 1 1
0.50815808846538 0.471670251067956 1 1
0.5803844781382 0.519154727625315 1 1
0.326079314045157 0.315087945333145 1 1
0.425312505939009 0.38715204139838 1 1
0.522055244553596 0.533939973586309 1 1
0.466097524955968 0.407379323508891 1 1
0.382963706693936 0.339383215754834 1 1
0.939761971176878 0.83523059387511 1 1
0.359792938941389 0.312585888332956 1 1
0.0357206096809873 0.0329830130838134 1 0
0.377244595437869 0.339070493740826 1 1
0.657599630780152 0.596804725926043 1 1
0.300035088002351 0.263297242996587 1 1
0.421463532632524 0.365065661843961 1 1
0.708455538798534 0.614823997541633 1 1
0.626059018771931 0.554259918180036 1 1
0.717577208026205 0.675272406876328 1 1
1.01716059485611 0.934554307099853 1 1
0.483249546036191 0.463205632223637 1 1
0.711221321404045 0.597578094526569 1 1
0.203916984028249 0.184239141924661 1 1
0.67416624460351 0.587882889070294 1 1
0.155731773733339 0.132523269489033 1 1
0.177503964917404 0.162785952811416 1 1
0.430836064680011 0.394876389117174 1 1
0.515612283176326 0.479552384818473 1 1
0.645049599408584 0.590397811429974 1 1
0.30531855509576 0.306491177034912 1 1
0.497202482931829 0.464261811188079 1 1
0.641527551283726 0.57966477433692 1 1
1.20177073699994 1.12063162020614 0 0
0.244148571160113 0.207566566504755 1 1
0.131291824942219 0.143540231455938 1 1
0.363863138659682 0.367638788951398 1 1
0.682526442546377 0.637228427224368 1 1
0.476134617992639 0.430438888128905 1 1
0.477527033946676 0.434000832992479 1 1
0.24463753796987 0.229221197168904 1 1
0.495947900017408 0.449225574068056 1 1
0.297714866130252 0.277342209398628 1 1
0.820033409180131 0.693538547299246 1 1
-0.145676076505907 -0.131131096504195 0 0
0.277546222490638 0.253934660390043 1 1
0.258846296593848 0.234020239811063 1 1
0.309381708880323 0.269886922509732 1 1
0.678027574587248 0.619594685219184 1 1
0.694555945366383 0.645412989414586 1 1
0.495339598715106 0.42651750614268 1 1
0.446392019995417 0.399627226822314 1 1
0.66595175209548 0.62479198644939 1 1
-0.0597124138535669 -0.035542132717113 0 0
0.712673201019948 0.652798648574433 1 1
0.549191154547088 0.499117453803119 1 1
0.615290088051557 0.547770420706798 1 1
0.308674770773322 0.280823938433757 1 1
0.237367551472821 0.133196428628517 1 1
0.420471839142526 0.386506665873627 1 1
0.396453024938044 0.375503389204153 1 1
1.07320906951464 0.968087541002342 1 1
0.661075213061424 0.575588641352952 1 1
0.356735246172828 0.303892949422879 1 1
0.522115678321669 0.492961360099731 1 1
0.0790215655948425 0.0688494037977169 1 1
0.630857952860194 0.558059297686015 1 1
0.120658507001476 0.0909233014342241 1 1
0.853665993949659 0.762314882785021 1 1
0.442992831561968 0.400062266965898 1 1
0.520998303906961 0.454398625803544 1 1
0.472574695134567 0.436031551634104 1 1
0.915896504634455 0.800361600678498 1 1
0.471690689969475 0.428805826300112 1 1
0.332138652162688 0.316289697050897 1 1
0.742904929106667 0.682375950920469 1 1
0.781593157323092 0.75012094655999 1 1
0.385698991332514 0.397901617063651 1 1
0.626019855401734 0.57124958465221 1 1
0.617884779986734 0.570590480683042 1 1
0.537588831381876 0.495430361185778 1 1
0.348960285072009 0.332831498497711 1 1
0.290393669359939 0.249059594093606 1 1
0.817838686681944 0.752909711145825 1 1
0.438364520742301 0.430641123942119 1 1
0.979968420437027 0.909411264476918 1 1
0.277027231678288 0.276649369222232 1 1
0.384142747772767 0.333968257049442 1 1
0.254033835583572 0.249524834242518 1 1
0.467414472089849 0.418227916924686 1 1
0.205222205293031 0.203516829018189 1 1
0.0464322748021897 0.0459195044759752 1 1
0.843583570803596 0.75983722785042 1 1
0.563745615496606 0.52073916509631 1 1
0.750197950356862 0.723013281911593 1 1
0.619114268963369 0.558934711592243 1 1
0.344483357254587 0.304027203663799 1 1
0.571713272304458 0.522602208780609 1 1
0.341826295022647 0.310393110991264 1 1
0.293170275454657 0.259463610658531 1 1
0.358966317195128 0.325909166768045 1 1
0.426540376508207 0.391863666221059 1 1
0.585368733747104 0.562415378146264 1 1
0.00926620205990725 0.0195983589196442 0 0
0.478807122380294 0.411307996553867 1 1
0.581828122468616 0.536318487906824 1 1
0.428316786289749 0.386756234512125 1 1
0.410623998974144 0.380772762101771 1 1
0.654380465757678 0.607381224399805 1 1
0.393599861872629 0.329511256020566 1 1
0.382288909416487 0.351468522740473 1 1
0.560093248164526 0.513792649466822 1 1
0.753336413010843 0.622353808812169 1 1
0.367587124476027 0.314194151475486 1 1
0.932535099528343 0.830228811393518 1 1
0.411332891802787 0.382005757527158 1 1
0.658582287698129 0.580151413117226 1 1
0.521215265983456 0.479275936332229 1 1
0.429474103196777 0.390863771033086 1 1
0.764277573052897 0.672283762694494 1 1
0.446803808099183 0.381677513434163 1 1
0.100306855814375 0.0580571836546671 1 1
0.602603266972514 0.527057424267844 1 1
0.35236082494355 0.307023063349199 1 1
0.613049418708568 0.562526240185989 1 1
1.36923115692398 1.21237833952435 0 0
0.372028882414435 0.361655660542214 1 1
0.654082413418346 0.639548957365037 1 1
0.777125667253781 0.678798668394318 1 1
0.87727931916128 0.771849532348769 1 1
0.582646020176798 0.529963553673991 1 1
0.0844262990023896 0.0786507033995287 1 1
0.434000896909916 0.386839684245103 1 1
0.323993190613547 0.279595085968026 1 1
0.587443742473121 0.50989930617679 1 1
0.565906252546154 0.505950173505545 1 1
0.270256609680248 0.240529380293095 1 1
0.31154287572957 0.283538252220471 1 1
0.199364155052101 0.176203859151594 1 1
0.450166412029135 0.406767525546091 1 1
0.48275531550408 0.441940087592881 1 1
0.765870681421511 0.697689527334903 1 1
0.488472516198527 0.44825411055405 1 1
0.966049135352381 0.882951398120758 1 1
0.418530251528387 0.338559582265359 1 1
0.436293903061601 0.37256103794879 1 1
0.603886583143147 0.554555081227559 1 1
0.87795192204009 0.794774972269624 1 1
0.143993197477739 0.113946611050375 1 1
0.643011909618106 0.590040799985508 1 1
-0.00538703250150379 -0.0311340815004468 0 0
0.518111197103413 0.478617236726474 1 1
0.9308089865964 0.845641263808967 1 1
0.487401263140939 0.491196127956076 1 1
0.546956085713043 0.498726173505056 1 1
0.742407658281741 0.662296308706523 1 1
0.485266746521707 0.448834421167668 1 1
0.379698104116219 0.353383754410282 1 1
0.105116352949674 0.0875206019641787 1 1
0.854849085912518 0.783612591948245 1 1
0.530116765964355 0.461772454995826 1 1
0.780857883181542 0.74895945565902 1 1
0.66091062701057 0.585156168763153 1 1
0.63446084967755 0.562359723998231 1 1
0.356713272273395 0.319954258799506 1 1
0.665292486602905 0.622904320537965 1 1
0.358041111451821 0.316516656597543 1 1
0.320387040031164 0.275868331782475 1 1
0.324499304248326 0.298062915096185 1 1
0.865169239772937 0.780133784545722 1 1
0.735299776588601 0.580571750578003 1 1
0.100782646617413 0.0877265423583736 1 1
0.432541371946866 0.427244234689994 1 1
0.265926495043272 0.224901785591312 1 1
0.536501318372175 0.490860628976932 1 1
0.364993098536544 0.320272570961099 1 1
0.763962932140702 0.70873887245701 1 1
0.661453037836542 0.564881626643984 1 1
0.148844872583787 0.13270471198595 1 1
0.445551014561638 0.397741610614872 1 1
0.715076791973255 0.682291353845814 1 1
0.768225209002733 0.705944770711542 1 1
0.464270050760081 0.432895829600781 1 1
0.151179175096677 0.105551746857439 1 1
0.377885045681906 0.357275894997209 1 1
0.246112038562861 0.216941064148196 1 1
0.577396909703948 0.51572786799348 1 1
0.585118975906426 0.53464382973782 1 1
0.553835219178778 0.509976772579799 1 1
0.476874003308332 0.443578942873569 1 1
0.0972012591090606 0.0905309936315574 1 1
0.223587526602702 0.198986225104426 1 1
0.434160057735326 0.400842340000327 1 1
-0.0974218661181331 -0.0306550640566392 0 1
0.903232235540911 0.771647193282955 1 1
0.332010551538178 0.282752891202077 1 1
0.232847622772449 0.15716298774117 1 1
0.826195802687692 0.736787713632383 1 1
0.245515191829544 0.280401983025505 1 1
0.292806285758016 0.22350023949303 1 1
0.609678296580294 0.535427722907684 1 1
0.677722816092837 0.649543227809808 1 1
0.578898607188722 0.516112628461982 1 1
0.732469336265984 0.681403326447533 1 1
0.00508846876117184 0.00483310780305078 0 0
-0.0689283423291784 -0.0676195668938255 0 0
0.276413299174569 0.255937022363473 1 1
0.677272521949024 0.625538377968258 1 1
0.187131634002419 0.202196311500378 1 1
0.299109767351212 0.267974649855663 1 1
0.247361837121596 0.196771346029136 1 1
0.418154844156276 0.374552565424874 1 1
0.861852451994482 0.812555476378919 1 1
0.904377792041362 0.757360477044463 1 1
0.327257754368176 0.307905980953603 1 1
0.0861294282960169 0.0947741198717739 1 1
0.392116207409876 0.334931931348411 1 1
0.293381204412317 0.245742407556778 1 1
0.644460505156736 0.604768870741294 1 1
0.222486872106867 0.214143824379681 1 1
0.561296391036243 0.54223416525117 1 1
0.442063748232406 0.383453931111255 1 1
0.503107064026616 0.449199233904596 1 1
0.392050642788042 0.351989553286775 1 1
0.236478219456125 0.181960434738653 1 1
0.314902974034593 0.281210745911753 1 1
0.644417199042826 0.573343918606938 1 1
1.0201519307163 0.933173407193484 1 1
0.282948723303646 0.277181892174906 1 1
0.543199839710677 0.484076045587581 1 1
0.716901944275058 0.695072530257463 1 1
0.844203655853904 0.739412858992145 1 1
0.55590882440553 0.507872723187406 1 1
0.475324935446212 0.448499358941658 1 1
0.0668156630418159 0.0749657408876695 1 1
0.506229463801776 0.442865356065984 1 1
0.718162347759858 0.635062684373153 1 1
0.429358544642537 0.377848591086223 1 1
0.333556856400025 0.302474755275994 1 1
0.564916642619638 0.530605392419115 1 1
0.415720410483057 0.379916717528453 1 1
0.56199906613538 0.51487464499601 1 1
0.657163552725148 0.591837740538558 1 1
0.713335549406333 0.646348659968332 1 1
0.452000104950915 0.353545568160813 1 1
0.682203090333404 0.616914519972191 1 1
0.604604722883598 0.543028693557733 1 1
0.382973807305966 0.338354105753327 1 1
0.353591394538178 0.366735455474264 1 1
0.561646415535246 0.506943019319718 1 1
0.162307389641247 0.141115074266858 1 1
0.283862674074825 0.269213097292668 1 1
0.492862845369845 0.4614873343623 1 1
0.4932696839739 0.462594528043881 1 1
0.725313283372605 0.672344063626282 1 1
0.471482410352866 0.432833717535124 1 1
0.691944360896403 0.632874569186002 1 1
0.783186506952969 0.71763684455727 1 1
0.811502271292343 0.707844180102633 1 1
0.215007350784663 0.187840838359593 1 1
0.435518775362595 0.377733890423502 1 1
0.277090317831916 0.259332979469957 1 1
0.218777256970588 0.209719182910997 1 1
0.597195579056759 0.533765574331993 1 1
0.680557020076616 0.656540290468891 1 1
0.0372258284594826 0.0293112100620387 0 0
0.589706523787146 0.538680573601006 1 1
0.374036477058765 0.369117395023361 1 1
0.0606936856236457 0.0419019477447505 1 1
0.552473089154595 0.494060873968606 1 1
0.747709390446158 0.664928286074792 1 1
0.612587310385363 0.548983849416371 1 1
0.504927510699401 0.466384234593066 1 1
0.347674226154914 0.306706747721829 1 1
0.0843093096477465 0.0860827080227902 1 1
0.484168758839726 0.421791130631617 1 1
0.512710862147107 0.474147174902258 1 1
0.575421271271519 0.533080984739047 1 1
0.354265817584582 0.301916342148991 1 1
0.791152194356881 0.696807104480588 1 1
-0.0330283073670727 -0.024875821458979 1 1
0.512712660809126 0.426145294644844 1 1
0.661321579872874 0.585820365576873 1 1
0.552918177534294 0.498144629742003 1 1
0.489920505761959 0.417921364874651 1 1
0.415042763371941 0.371896419361479 1 1
0.108594410765745 0.0958923897944728 1 1
0.30867011606259 0.325934003147631 1 1
0.462296792097767 0.425140810330508 1 1
0.670471342711903 0.635269566925944 1 1
0.740201894679196 0.671127466266806 1 1
0.273125305269882 0.240616953622341 1 1
0.678858162820078 0.622340141697497 1 1
0.0497302956142659 0.0376604324752027 1 1
0.541098647293758 0.466990117549924 1 1
0.363791285886796 0.310550627659029 1 1
0.767099390338609 0.677582376672203 1 1
0.885009730701802 0.79440113430707 1 1
0.500171020475372 0.474259578345082 1 1
0.255308620805792 0.247861143480616 1 1
0.621981932647718 0.549139837008128 1 1
0.645125835285309 0.626793872738813 1 1
0.637574578561519 0.58319951415266 1 1
0.330434584331881 0.366771392315414 1 1
0.48636868808374 0.465737561269099 1 1
0.319213347251614 0.277527231130495 1 1
0.559249592913812 0.487892173149573 1 1
0.537034312081498 0.493673125350568 1 1
0.799452346261257 0.718825088404204 1 1
0.497461652469012 0.464726653859008 1 1
0.576249223646354 0.518676031522293 1 1
0.290998787430871 0.266149764213858 1 1
0.454336773057215 0.403678152716521 1 1
0.373255586427133 0.316226351768739 1 1
0.784856794237747 0.66542512202421 1 1
0.243479713904158 0.214639672909266 1 1
0.26471048365266 0.258036237565138 1 1
0.24762516123611 0.222050774918157 1 1
0.256270394340747 0.242841368914904 1 1
0.366049175847415 0.346046615114205 1 1
0.102141605486811 0.109027523154824 1 1
0.599762483299117 0.521436445960289 1 1
0.817493106650647 0.749371352701599 1 1
0.492061832111916 0.496643752125592 1 1
0.818587366326024 0.744037622668827 1 1
0.448905131388373 0.387473527377858 1 1
0.0695730975730274 0.0587420174761563 1 1
0.391334296654942 0.335726185580934 1 1
0.65351382473145 0.571283818927393 1 1
0.729830610923949 0.644503865966435 1 1
0.346290733845714 0.301762874213731 1 1
0.480451126350002 0.429245251828647 1 1
0.368168005615003 0.380226412916552 1 1
0.453912294619521 0.412209930207537 1 1
0.69149584724078 0.658737338238755 1 1
0.46644707782664 0.383981552235946 1 1
0.607492968603469 0.538145023404241 1 1
0.499013938797708 0.444769409259187 1 1
0.143081636691401 0.147177987717257 1 1
0.774024459813357 0.684874039970291 1 1
0.114506822938198 0.150515740453256 1 1
0.109188352027105 0.18258925836652 1 1
0.485571429688199 0.414647415375261 1 1
0.603804862255718 0.530852743967568 1 1
0.503539134222268 0.427702666972208 1 1
0.778714244311687 0.693117928897202 1 1
0.27595119811704 0.234337549758851 1 1
0.155312304424564 0.129305759800964 1 1
0.749936963064095 0.677149903074025 1 1
0.447789825634017 0.402815426431023 1 1
0.947977585284861 0.896705103595564 1 1
0.730311654009436 0.717139734653193 1 1
0.346155684279299 0.303543705651607 1 1
0.62151189581055 0.57546808206 1 1
0.772542167894482 0.738593938517929 1 1
0.418793008248018 0.370114545455916 1 1
-0.0140271733796286 -0.0219893803981006 0 0
0.317121139446799 0.289966303307203 1 1
0.219843260390404 0.225019622522116 1 1
0.8459877718435 0.735866466208653 1 1
0.095877865369411 0.0887090378991636 1 1
-0.0235036185593675 0.0207985083495638 0 0
0.462755387419634 0.437510594834023 1 1
0.308800780854981 0.320976435043326 1 1
0.458173729851974 0.426463519607691 1 1
0.604845619381784 0.537927794659433 1 1
0.533523373044552 0.478149785826552 1 1
0.174246202550299 0.190043521191122 1 1
0.644634714002925 0.563637277018223 1 1
0.341194354229574 0.278024933114678 1 1
0.291366225103777 0.287236009422666 1 1
0.510219767923028 0.454411941507381 1 1
0.613332568101123 0.577478819497123 1 1
0.925799923723654 0.870014998264214 1 1
0.661443950234684 0.607502446815806 1 1
0.44992480954701 0.408132763956176 1 1
0.59770767105488 0.532517272767675 1 1
0.453509823292682 0.435819384211638 1 1
-0.0397996060266199 -0.0416229167412074 0 0
0.407753694988271 0.364066561856464 1 1
0.649086507194292 0.581205332795252 1 1
0.484133161134242 0.503344671035107 1 1
0.458396337142765 0.388723084921697 1 1
0.918021412247123 0.786572701665592 1 1
0.615217059172652 0.557548676234899 1 1
0.19682174803176 0.19816955057972 1 1
0.699527441233431 0.639902615248971 1 1
0.361545673115402 0.316618884071031 1 1
0.718870161882391 0.645730597988925 1 1
0.439602140895169 0.392620630973266 1 1
0.583257590431638 0.527825942093527 1 1
0.456893586167672 0.409416302543844 1 1
0.735744319773526 0.64015282347516 1 1
0.153562775347561 0.138783616149187 1 1
0.565299955423675 0.500404413005992 1 1
0.417155116679976 0.382359167434806 1 1
0.429926750880056 0.400770332828518 1 1
0.281880958336825 0.245763817382297 1 1
0.585353736504998 0.518425318905809 1 1
0.536144205651715 0.485088614660153 1 1
0.718394403814921 0.640697838862609 1 1
0.638785230091405 0.539859578737907 1 1
0.75761636765672 0.733879127046402 1 1
0.769248841616416 0.686704920654051 1 1
0.836006062135771 0.757846594728482 1 1
0.356364754551365 0.320620907757425 1 1
0.956287408732817 0.861778342926899 1 1
0.504700905937278 0.451113010059186 1 1
0.430006977488391 0.386128337477484 1 1
0.519358391991177 0.480501047579622 1 1
0.377513062239952 0.3365979736338 1 1
0.654467409873362 0.613632007328173 1 1
0.701537218404479 0.67073118722908 1 1
0.661058607677773 0.608571575914452 1 1
0.185862587868093 0.146418836762616 1 1
0.485441455499329 0.409663333743322 1 1
0.45545865000786 0.420797860890646 1 1
0.464228910507268 0.415580777109403 1 1
0.341914261580341 0.331807843682908 1 1
0.311761646489183 0.28199385016768 1 1
-0.0328541059692053 -0.030039828586715 0 0
1.49331536148547 1.22436513923722 0 0
0.348397672187737 0.297970966023994 1 1
0.205556296911112 0.186163950601078 1 1
0.698539422799766 0.607321043992463 1 1
0.412732640321052 0.348730174975915 1 1
0.146103031742388 0.130092144892767 1 1
0.026381178926802 0.0100759901953428 0 0
0.577869204485237 0.514311634184458 1 1
0.96941569422462 0.890688226529373 1 1
0.827568522444084 0.736822110811388 1 1
0.643210352589269 0.625356890142602 1 1
0.375976843034185 0.343675167830343 1 1
0.477999113092761 0.422955351707473 1 1
0.299276981455698 0.302172414273027 1 1
0.377431282193759 0.335521186826516 1 1
0.326058132495788 0.307172033332734 1 1
0.493870136771658 0.442727663995417 1 1
0.71577621871353 0.676187653520705 1 1
0.608440887514569 0.542643758289519 1 1
0.273438080923623 0.247950514172973 1 1
0.373471734461189 0.341990143633725 1 1
0.381910020095699 0.357003654325575 1 1
0.691942404677273 0.633043374402703 1 1
0.463691057619064 0.4357194040188 1 1
0.145826532699565 0.119360297562087 1 1
0.45818588194733 0.435538202313127 1 1
0.632504176257435 0.568670440642165 1 1
0.8657221774184 0.807086936385311 1 1
0.119249509403208 0.114593854291071 1 1
0.41917233363435 0.384508145716943 1 1
0.541667588776967 0.491065804424887 1 1
-0.0739183705386118 -0.0711763960183065 0 0
1.132323285013 0.973776417718007 1 1
0.488630487360091 0.432165128258963 1 1
0.357539742104052 0.3225739956618 1 1
0.14946539764796 0.126599071824095 1 1
0.255364703797533 0.245089848567384 1 1
0.0955922494759349 0.116376755772125 1 1
0.68220268623588 0.608657427299449 1 1
0.386560818631217 0.34793837252801 1 1
0.437943784509027 0.377703460321354 1 1
0.873307616611464 0.811688700436114 1 1
0.539170280682068 0.507690815775094 1 1
0.710153064326381 0.631440449223723 1 1
0.494825750015774 0.453134743889038 1 1
0.443596403155625 0.419092771539475 1 1
0.523404135696591 0.457629555106769 1 1
0.669254064370322 0.597277058893854 1 1
0.361751942972473 0.309848501490502 1 1
0.42643440194221 0.379967312622063 1 1
0.0287420577384109 0.0299057870776811 1 1
0.285414198317714 0.264090761712325 1 1
0.769383315775758 0.685439259901217 1 1
0.355876372634393 0.320036584433773 1 1
0.496523551427006 0.456778849629437 1 1
0.150875107090388 0.115566732342806 1 1
0.574766518114785 0.527606138305397 1 1
0.584819904233295 0.549345894811052 1 1
0.235660965592351 0.185729594182062 1 1
0.537728347659577 0.531724488713332 1 1
1.02302023003585 1.01448198037626 1 1
0.634246621049941 0.582029676655528 1 1
0.733016859487289 0.651050336552604 1 1
0.607851435244472 0.562591490726913 1 1
0.495249620295886 0.445322276716338 1 1
0.323858987919842 0.276668199412851 1 1
0.682513546650464 0.609069108205573 1 1
0.677940248393659 0.617679250274748 1 1
0.824237700470117 0.751020213897382 1 1
0.260265537208096 0.214949227695839 1 1
0.447413970794844 0.394168993944612 1 1
0.151290159939228 0.133028170148779 1 1
0.134006000742936 0.124911461933308 1 1
0.208030296443877 0.194461389474363 1 1
0.179812817887108 0.173622004016737 1 1
0.656285482425664 0.574286254230372 1 1
0.745522303892388 0.684673568556165 1 1
0.612097359578989 0.600120079486519 1 1
0.957268875408903 0.836789905635337 1 1
0.330466554276914 0.321273489950637 1 1
0.9078278610102 0.787709587603064 1 1
0.424521554093947 0.386864005777811 1 1
1.03102156916674 0.967742260871052 1 1
0.45383561439577 0.391249143363129 1 1
0.110914528774013 0.0541854005116624 1 1
0.694041402211013 0.6515017835974 1 1
0.297056676761642 0.285879114243401 1 1
-0.00484298381929495 0.0065304834362942 0 0
0.436587044057102 0.373755957538446 1 1
0.336056336430953 0.321600867558196 1 1
0.782829203429358 0.712422325382204 1 1
0.444950347557452 0.387742272835624 1 1
0.540498891178537 0.487308832928067 1 1
0.512186100464437 0.44805733060189 1 1
0.845822577981088 0.722789782504421 1 1
0.907243579816609 0.816949344658228 1 1
0.569653148992343 0.506704723124169 1 1
0.529792153934705 0.500217193878246 1 1
0.730382115900788 0.695165184773756 1 1
0.916973060536475 0.854628721925131 1 1
0.609691659380997 0.559848933146478 1 1
0.688951159511961 0.607856744181575 1 1
0.396227223944294 0.378093827762536 1 1
0.293862669430294 0.249745948062657 1 1
0.531307753479996 0.483133262812573 1 1
0.309784941317659 0.278582792376367 1 1
0.466850763287162 0.39550656942696 1 1
0.324396256632816 0.303392912985794 1 1
1.03436815450485 1.01872769145547 1 1
0.549080661727971 0.475224357860903 1 1
0.455425335542201 0.425921098010927 1 1
0.594559093276391 0.558265101651518 1 1
0.911428016800075 0.830453734482603 1 1
0.500993950351705 0.481631609501073 1 1
0.172057316463421 0.156036236867722 1 1
0.278545677649211 0.25005766473846 1 1
-0.0391951104957879 -0.0326212717065214 0 0
0.684322558827993 0.620081533378187 1 1
0.925086650572385 0.831797430913481 1 1
0.0525986311010434 0.0523659654908877 0 0
0.32277210296251 0.291663918021808 1 1
0.88459506596739 0.794035362701238 1 1
0.236499100744594 0.207858506871888 1 1
0.293120516272199 0.257014208272817 1 1
0.260910640187371 0.256872854603706 1 1
-0.0100864981265635 -0.00487140025213896 1 1
0.56689201346575 0.506911774541981 1 1
0.575858568977634 0.517605877818434 1 1
0.452479234803573 0.431657450660344 1 1
0.122580906441927 0.118994210997457 1 1
0.174656593803636 0.150975315791994 1 1
0.811801414358075 0.75966543094873 1 1
0.564181910470865 0.526045478682812 1 1
0.293084045178513 0.237841173484673 1 1
0.51863181354835 0.440841956427794 1 1
0.330824366919638 0.328994004926946 1 1
0.498151664405422 0.420616395074885 1 1
0.633127303271076 0.571177279049165 1 1
0.356138222169442 0.328262612071803 1 1
0.586486359845604 0.581555488524846 1 1
0.241760420879301 0.204164980311338 1 1
0.00409829589800961 0.0109494242856937 1 0
0.382970040951435 0.345754299012422 1 1
0.703886304593726 0.630446180989669 1 1
0.301685288750024 0.305883267727271 1 1
0.217012840029094 0.211101323998768 1 1
0.374166468698475 0.332154351734459 1 1
0.259099008261216 0.236088101768375 1 1
0.277564994825268 0.202303073735082 1 1
0.435873874106342 0.400064312444037 1 1
0.791944648657522 0.703010966501961 1 1
0.916926137073777 0.906261086093531 1 1
0.715842757062951 0.628943419712351 1 1
0.385950987874892 0.342580016677492 1 1
0.528404571284626 0.495867436385461 1 1
-0.179571053154486 -0.132930060108887 0 0
0.710878090885279 0.62269621078769 1 1
0.684160836847566 0.595681441384967 1 1
0.579898821427002 0.60993459414122 1 1
0.567812646229256 0.489946958250063 1 1
0.53997867286807 0.466746948583495 1 1
0.481292554252024 0.461117537659593 1 1
0.556519564796136 0.537811721578665 1 1
0.735140618847664 0.653838371924133 1 1
0.369234615576277 0.323228571672867 1 1
0.28968656348421 0.272995451575406 1 1
0.484635768218746 0.437086489219251 1 1
0.490584030149034 0.44105990174939 1 1
0.781105147266445 0.701745692362631 1 1
0.334793006120914 0.307361854191785 1 1
0.336274414313532 0.297004910257637 1 1
0.213225863611017 0.179482341924963 1 1
0.587243437364325 0.547463667070817 1 1
0.568040096640119 0.506773630303213 1 1
0.477835492639103 0.476569591386064 1 1
0.946720254830556 0.81495262113137 1 1
0.826544965429699 0.754340454847768 1 1
0.567631493187706 0.534162198355193 1 1
0.564627605665376 0.497842453769684 1 1
0.711173190827997 0.652023042583495 1 1
0.162656208225731 0.128027219374375 1 1
0.505122848613123 0.469566254981392 1 1
0.378297515025364 0.353772067075983 1 1
0.398719728671122 0.332350039638694 1 1
0.564400348749225 0.493988572514398 1 1
0.368497527709348 0.323274378330393 1 1
0.740186878308516 0.666722334651364 1 1
0.652525967358308 0.575311711176675 1 1
0.264517340466862 0.231109908895656 1 1
0.161633202261702 0.163201795255477 1 1
0.528931960478515 0.488188550801476 1 1
-0.0584321116465272 -0.0540730883436909 0 0
0.0645080663772866 0.0470552784338051 1 1
0.414802308340935 0.37709139633424 1 1
0.228624952436546 0.207756087715671 1 1
0.540595864029879 0.503112947046173 1 1
0.586336409644068 0.559360630989797 1 1
0.309688687731401 0.265533618755571 1 1
0.380489672369824 0.332498725766876 1 1
0.794369164929754 0.715974510851526 1 1
0.598218591489496 0.553243175941726 1 1
0.543178143037156 0.52079748913401 1 1
0.880860140122799 0.77125689663616 1 1
0.417643842916174 0.368058823547717 1 1
0.725293310480065 0.638274894471126 1 1
0.474872971421898 0.436880967665836 1 1
1.03114362257068 0.907535476581629 1 1
0.430883147773761 0.350305156860202 1 1
0.466286436284754 0.444379110613365 1 1
0.899920562829584 0.805155868481789 1 1
0.0983264470287015 0.0928729632793071 1 1
0.494566495091408 0.45315025824209 1 1
0.178310877518544 0.169972332093865 1 1
0.449913713749906 0.403787655389504 1 1
0.348587564530743 0.324479904954499 1 1
0.452046983562629 0.439811265443972 1 1
0.452407771824616 0.424510892922421 1 1
0.325700705436147 0.270891644741869 1 1
0.716962593515562 0.64125369699973 1 1
0.130396967118692 0.130128844078556 1 1
0.789497391760163 0.735853103928174 1 1
0.637583192047743 0.584821673027821 1 1
0.581394766022846 0.517292517069372 1 1
0.853197367570627 0.763754361210499 1 1
0.694832071037603 0.614144615803387 1 1
1.00866720613975 0.956630230259984 1 1
0.243921055304841 0.206342275962481 1 1
0.95866124313161 0.87443890518525 1 1
0.296114623151416 0.254383116215684 1 1
0.740256756156738 0.625422256729987 1 1
0.396619167470266 0.346080208183071 1 1
0.126036823116364 0.106609011945985 1 1
0.122839536627307 0.0997235506976025 1 1
0.437602832387261 0.396578535645238 1 1
0.258654595244982 0.23706232840689 1 1
0.206640633966428 0.15859690923376 1 1
0.261269783434413 0.231449440791546 1 1
0.860526077531234 0.747837432652041 1 1
0.731781580429289 0.649889055403636 1 1
0.446791280870516 0.446552861521672 1 1
0.32901745844914 0.320819446353776 1 1
0.809466860414176 0.710547934769636 1 1
1.24491260613754 1.15820776800294 1 1
0.920989474620519 0.822694621656424 1 1
0.849417582111358 0.806722147294798 1 1
0.706520470145496 0.565652425362408 1 1
0.300884761983217 0.261087104647024 1 1
0.483558617147923 0.448323051555116 1 1
0.914992063927624 0.798754736832107 1 1
0.432941164451249 0.426842914571116 1 1
0.807757403494965 0.722939912822867 1 1
0.525976392895715 0.478343219882892 1 1
0.959327928824102 0.895926115435425 1 1
0.217053119594366 0.143224700472645 1 1
0.315396811959564 0.291877400424389 1 1
0.49802323109789 0.503991425585739 1 1
0.689666757334618 0.628013298135574 1 1
0.55819137347872 0.522560100378084 1 1
0.961974963991872 0.857530603209873 1 1
0.484441159679275 0.457894420022915 1 1
0.480753029241208 0.439386224482729 1 1
0.233591819000915 0.210826594388876 1 1
0.794139225009508 0.757479999433467 1 1
0.546891319332682 0.580459770878495 1 1
0.390362982607285 0.366190949516539 1 1
0.768096899244509 0.706525443981029 1 1
0.695111549080837 0.619182426067725 1 1
0.436428511222099 0.404015546275124 1 1
0.473257209814548 0.418879918188647 1 1
0.892134756964427 0.780194446009622 1 1
0.243928450638783 0.244809021528307 1 1
0.793874854889481 0.757812894277505 1 1
0.484908643258118 0.457860428254347 1 1
0.317214141880311 0.310948973600185 1 1
0.33942881409443 0.300012755647717 1 1
0.582538993751733 0.524241805289389 1 1
0.419960101748481 0.405739631746099 1 1
0.325674119528511 0.313814529511903 1 1
0.326006134525758 0.288123729954909 1 1
0.0334130373736629 0.0222087596717382 1 0
0.681462119620463 0.593212511447589 1 1
0.285359335797259 0.208419690090599 1 1
1.05758982821296 0.889248849991835 0 1
0.324140867281947 0.30413148253021 1 1
0.75508455332547 0.707526022035511 1 1
0.387767555233084 0.337344396992063 1 1
0.554744906708711 0.523106631787674 1 1
0.0211585997854767 0.0200201948237139 0 0
0.443211631634839 0.417572202428064 1 1
0.699241597746998 0.620582981307419 1 1
0.491156363335682 0.427820894494495 1 1
0.152396828349516 0.139359585330505 1 1
0.584120763183215 0.549953871871721 1 1
0.192209529171944 0.169162449084853 1 1
0.558689965830723 0.484444654914836 1 1
0.845297447188314 0.774328137099284 1 1
0.353544942785051 0.327152073980773 1 1
0.656003540750287 0.581548494197438 1 1
0.0234099718093728 0.0127095245254878 1 0
0.685549320824506 0.645198108711429 1 1
1.04971454244852 0.946270370504909 0 1
0.336716922148592 0.292872724857053 1 1
0.649242173345291 0.596606233176951 1 1
0.265588322734477 0.214970596232294 1 1
0.398680967412303 0.340904535401274 1 1
0.230229919534879 0.211930807561464 1 1
1.19530274898875 1.08484833953193 0 0
0.500982144059939 0.484437322588025 1 1
0.384198860421151 0.325767790237018 1 1
0.338476074998994 0.290681561163727 1 1
0.450278007167152 0.397657123512319 1 1
0.334316884034537 0.324645533161023 1 1
0.62986633269636 0.537065801430011 1 1
0.363206421073403 0.320059163181176 1 1
0.772522694381381 0.737774772093719 1 1
0.438303977727196 0.395295063927655 1 1
0.496715269288702 0.456773286839893 1 1
0.792091342902473 0.698895860573806 1 1
0.663891571231806 0.574963042498426 1 1
0.87382271061749 0.80963536946188 1 1
0.593450488058374 0.52539074836036 1 1
0.729802695993296 0.622560388514705 1 1
0.486512851090078 0.465150381383956 1 1
0.501819248036266 0.467424459104996 1 1
0.917903375360748 0.819496334921408 1 1
0.823146443383878 0.766368759307336 1 1
0.188332066200146 0.203759296053387 1 1
0.497835108504424 0.448495086215047 1 1
0.802363961634568 0.726990116816145 1 1
0.587347425068348 0.542028791832348 1 1
0.564336201870218 0.496822147301721 1 1
0.38236469583482 0.317965955708422 1 1
0.368222960448397 0.339175167409537 1 1
0.427859718701039 0.380526045129702 1 1
0.842356815733792 0.781611810893093 1 1
0.278045482484302 0.259415864174217 1 1
0.827662097799326 0.74911836471914 1 1
0.478138257295812 0.409093592254989 1 1
0.495184353739543 0.44628880132285 1 1
0.651934307757767 0.571528057078934 1 1
0.510173719812019 0.463837924889039 1 1
0.223483002929113 0.23567998451318 1 1
0.370777398323888 0.330604114176176 1 1
0.218589843515166 0.192882506016494 1 1
0.573867584212651 0.502478514799249 1 1
0.643809663202746 0.58123013314629 1 1
0.769144209009471 0.692751325934027 1 1
0.147106621699819 0.13347875124117 1 1
0.365015694589149 0.388934552442542 1 1
0.648074025063268 0.596187349377395 1 1
0.147005352173132 0.135098894152612 1 1
0.792381852515154 0.698630963407191 1 1
0.702895678377505 0.632794592677806 1 1
0.539438084068966 0.48766486252718 1 1
0.491507036569529 0.475723289942577 1 1
0.386788432261977 0.355597142630106 1 1
0.0555639830620004 0.0790053262749718 1 1
0.416531196989916 0.371148142083071 1 1
0.445012254211151 0.389965534270126 1 1
0.299755898006226 0.251288840036983 1 1
0.702231506114966 0.642019789502752 1 1
0.389994727935226 0.340547065658787 1 1
0.480394661357786 0.442140394329069 1 1
0.387238607834969 0.346199755450328 1 1
0.569972405510988 0.516948226116718 1 1
0.56410408153469 0.521902212722849 1 1
0.587548972772924 0.553151884362264 1 1
0.369408132744417 0.317975972419834 1 1
0.567164698689972 0.512671965799209 1 1
0.499727353600385 0.39949338557249 1 1
0.668336308560778 0.580431863638457 1 1
0.141772237782497 0.19378627104863 1 1
0.37610952241078 0.347403061196779 1 1
0.527956013606169 0.517897512313527 1 1
0.564090386810919 0.491157214320172 1 1
0.0756509830068708 0.0472226244996867 1 1
0.672565590617573 0.623599095177153 1 1
0.579987428487165 0.522230495686531 1 1
0.338581063378836 0.309414266211968 1 1
0.621938410694619 0.563894124578668 1 1
0.725504562479893 0.67827135661142 1 1
0.584485960219696 0.540433206619744 1 1
0.550414488397623 0.488997462322382 1 1
0.377662432824251 0.338055608507654 1 1
0.556521028653161 0.515664788281505 1 1
0.268753658955393 0.245921422674258 1 1
0.558087985683175 0.504298655248413 1 1
0.208769997381493 0.187058363783918 1 1
0.337126389800825 0.29061257779777 1 1
0.596280846491377 0.527754780636113 1 1
0.404344326458516 0.359789854080381 1 1
0.472757902387591 0.420927262124921 1 1
0.345191778683831 0.330733561009292 1 1
0.199722929179305 0.158462473730677 1 1
0.743647411302826 0.656514516669143 1 1
0.624290226658694 0.531425609532041 1 1
0.47897503433853 0.480533294705027 1 1
0.137574905564216 0.106201608943481 1 1
0.786165994291942 0.717805474772566 1 1
1.02506477936028 0.897017060279454 0 1
0.317933340130113 0.262118682327248 1 1
0.200507960976785 0.193800738958235 1 1
0.128466577144504 0.114958021578196 1 1
0.732918089121899 0.689077396329359 1 1
0.299458673631244 0.271315103389735 1 1
0.387150916638014 0.333564485276076 1 1
0.129911565078866 0.0601308831683848 1 1
0.737332095598826 0.73521095304263 1 1
0.491162097225439 0.432832166345544 1 1
0.56289124214739 0.492834263461197 1 1
0.658892679961891 0.599478446220026 1 1
0.341594027305469 0.322691292135152 1 1
0.813956992942002 0.735927525385287 1 1
0.37880013033253 0.371483155323559 1 1
0.266262732454844 0.269425392921126 1 1
0.543652849621141 0.493101230048654 1 1
0.533894133901947 0.505836295301134 1 1
0.094313326318075 0.115909150047922 1 1
0.442678532284407 0.360609755540644 1 1
0.50598238502197 0.460242991874077 1 1
0.327977657610504 0.329235058237421 1 1
0.805279809435799 0.729867233947516 1 1
0.793627535473858 0.68297394428239 1 1
-0.232366005670004 -0.21606922866819 0 0
0.714185471423356 0.658916651769557 1 1
0.796029886861931 0.726981042609427 1 1
0.606194914735843 0.549644640232244 1 1
0.475254001556322 0.430793402409771 1 1
0.573997354117744 0.551008158891337 1 1
0.667195421509256 0.603744992280461 1 1
0.28943141823382 0.273203688968866 1 1
0.569168955891681 0.540714239617819 1 1
0.255197773269261 0.224879133733236 1 1
0.250220190061944 0.239717479630569 1 1
0.400365308202564 0.373063160308643 1 1
0.923303105471942 0.846543667284192 1 1
0.379589864558427 0.336626776568446 1 1
0.0809173546257053 0.0717228110802635 1 1
0.639478167149141 0.600658991262175 1 1
0.309088539585636 0.277349063435178 1 1
0.333213440173233 0.344821761942652 1 1
0.131209327884952 0.112497519898559 1 1
0.812948536194717 0.724506497321975 1 1
0.589716369935956 0.499073906707918 1 1
0.611567554990548 0.544134376843856 1 1
0.774744656750033 0.713399795371878 1 1
0.415453714835725 0.3817352514451 1 1
0.607811672189164 0.514800458625586 1 1
0.358921300197233 0.318810515778493 1 1
0.156242537279207 0.127479468071364 1 1
0.592173908551953 0.540839005990963 1 1
0.488446907788782 0.442343613888348 1 1
0.381107840000762 0.339272836951795 1 1
0.802806049403388 0.732072224645095 1 1
0.160339184560413 0.139133101612288 1 1
0.367790084103456 0.336508897245896 1 1
0.333274877241313 0.303627526822259 1 1
0.54003378073705 0.481764339656036 1 1
0.523058636017147 0.465549036628662 1 1
0.554778454329485 0.526666706133531 1 1
0.54020494296443 0.489156586250261 1 1
0.35504036509852 0.331512763696059 1 1
1.14602471631946 0.995556430410942 0 1
0.335845588442966 0.292934018220972 1 1
0.217095804643867 0.191210108796624 1 1
0.532399013179928 0.499955280853005 1 1
0.350402952590924 0.34945639383522 1 1
0.626337164402485 0.497103526686395 1 1
0.210635242967251 0.180678117487716 1 1
0.280454703973006 0.263271020193123 1 1
0.841624016231269 0.76075719843854 1 1
0.489591890050217 0.471301452094159 1 1
0.271876813527645 0.244589755692057 1 1
0.0802171559165976 0.0143570118755139 1 1
0.227937495574287 0.200421471613892 1 1
0.440730736817923 0.407172861172019 1 1
0.131419707489043 0.110394943647125 1 1
0.522263618030554 0.494527527471025 1 1
0.382586807860281 0.34602266929839 1 1
1.21326425993583 1.08601257134539 0 1
0.249411827036935 0.23216852102793 1 1
0.0615472057412691 0.0564811149195029 1 1
0.572765498761751 0.562474400887064 1 1
0.805491526650162 0.753088213680058 1 1
0.790194189699468 0.736688711195396 1 1
0.454654580786263 0.363484222224707 1 1
1.14781712920643 1.03973228097688 0 1
0.548494092566271 0.497046543650503 1 1
0.446362077445279 0.40289845759163 1 1
0.497523260324989 0.42656940602399 1 1
0.74642599588055 0.686415400829251 1 1
0.536607677338936 0.481106788524163 1 1
0.367949289092231 0.33428338873336 1 1
0.234432733734035 0.200244425352608 1 1
0.276422296753078 0.251810387988124 1 1
0.587846145852032 0.53954841975482 1 1
0.234699829661931 0.222809127665165 1 1
0.30195953109092 0.310419100992678 1 1
0.569473757392462 0.492406174461683 1 1
0.619951066154093 0.568258534657759 1 1
0.65906180541475 0.597389471236212 1 1
0.605770268248774 0.569562191875126 1 1
0.518325885760756 0.458184719913271 1 1
0.446546564297519 0.420191183987915 1 1
0.524311271820397 0.458596169711995 1 1
0.336715864494034 0.322292811507746 1 1
0.333271921545758 0.307374542204896 1 1
0.551882726419261 0.514524846618084 1 1
0.336478273332194 0.295792317255929 1 1
0.575840025791871 0.512870752261971 1 1
0.502092625496582 0.438918513142898 1 1
0.205262346599295 0.133201557181651 1 1
0.605173683953975 0.625014102924507 1 1
0.490303081363646 0.417114607899486 1 1
1.18229504636449 1.0942927725224 0 0
0.591258040645652 0.531739307196686 1 1
0.609604125974141 0.583677940002861 1 1
0.565310564487731 0.521061362737548 1 1
0.62631850366143 0.578903460831708 1 1
0.501675483166146 0.457413597965079 1 1
0.237059757239711 0.241053189605047 1 1
0.622401741256656 0.54569465802805 1 1
0.259184408625278 0.231678382412084 1 1
0.245170761714049 0.247333332668715 1 1
0.743051751303083 0.641584770746322 1 1
0.518886936405571 0.492887621164553 1 1
0.375848618039781 0.353851022279948 1 1
0.392658994500745 0.354107715030241 1 1
0.704948720693203 0.638583809711287 1 1
0.414329435982844 0.377042462916012 1 1
0.479012149489712 0.441157386252593 1 1
0.660049015637855 0.621481656487239 1 1
0.319441595472252 0.327688167300484 1 1
0.531246177603728 0.468932004597948 1 1
0.506267884606242 0.467974113995627 1 1
0.113058396261917 0.0807309099563561 1 1
0.202846306121464 0.184630326306338 1 1
0.461286755927658 0.403608464044332 1 1
0.457532858451578 0.420983937139503 1 1
0.0421857918400143 0.0302813532085519 1 0
0.41082649949078 0.387187847314531 1 1
0.339400505431908 0.304859322705598 1 1
0.886733456687331 0.787948473564576 1 1
0.751243914584916 0.688852849509031 1 1
0.277163471525844 0.243568545355888 1 1
-0.0628173110015839 -0.100560476166692 1 1
0.45941310594547 0.414199355682673 1 1
0.600579486663188 0.588373366535516 1 1
0.241547913951712 0.227050994379821 1 1
0.646087627539753 0.57916023169375 1 1
0.0515457112827449 0.104869813031695 1 1
0.552620857297799 0.515398815427549 1 1
0.551145793030133 0.496632025754113 1 1
0.751642228593324 0.69900940994569 1 1
0.67780901137677 0.602000815560808 1 1
0.0460561142945714 0.0321954823890186 1 1
0.56508458562375 0.485582685148595 1 1
0.108555948863555 0.0971859366781894 1 1
0.136352000492034 0.108400399328929 1 1
0.999111948991896 0.954165986429026 1 1
0.533951394799866 0.483810516227111 1 1
0.604282501409892 0.519356993919879 1 1
1.23254058310289 1.05165345292599 0 0
0.221181619556923 0.238417871080011 1 1
0.62267793167181 0.556293547172156 1 1
1.06927157882095 1.00858873389603 1 1
0.391662471517345 0.344963773787672 1 1
0.221778245361873 0.192998969512111 1 1
0.642472395862142 0.571218097101983 1 1
0.173657758553704 0.164821108089689 1 1
0.663093912759576 0.595205120924463 1 1
0.489339143343885 0.449271021782886 1 1
0.347456808907019 0.308814186946092 1 1
0.575833010975207 0.518307784265482 1 1
0.623617578476662 0.551928727428893 1 1
0.818417490519489 0.790110317914616 1 1
0.408738740190608 0.347126237844183 1 1
0.570407792761666 0.527456282737066 1 1
0.544425157117613 0.488893506030469 1 1
0.648248904485239 0.558415674914882 1 1
0.620940414465225 0.53592070690222 1 1
0.496823895942071 0.457585445010451 1 1
0.216671725068312 0.130428148084676 1 1
0.549716909076105 0.475499660457769 1 1
0.716145190475498 0.660530442254675 1 1
0.363073980836868 0.340244857840366 1 1
0.435925321290966 0.431686033842422 1 1
0.948589410697007 0.825647542484843 1 1
0.585003905279685 0.494206201611032 1 1
0.502362269848866 0.460958443627373 1 1
0.92359661348824 0.835055046183515 1 1
0.501403048093957 0.437079685417891 1 1
-0.0800888647597803 -0.0902688692061697 0 0
0.684586533597661 0.626308230943813 1 1
0.508779531165133 0.437219415384735 1 1
0.621582661440116 0.546979385125366 1 1
0.202311060608394 0.209045753559387 1 1
0.79571802246232 0.720733420704191 1 1
0.237947028517292 0.19584726455217 1 1
1.26475616760252 1.12445074403153 0 1
0.433057969491912 0.374066256833701 1 1
0.229993696382153 0.218745413699666 1 1
0.386702488757473 0.339319648499608 1 1
0.532208998565956 0.488397018746171 1 1
0.393322227060787 0.341837039625431 1 1
-0.0628318896075853 -0.0261139068972088 0 0
0.0413738584261585 0.0376132894470324 1 0
0.427593642683185 0.392403158266271 1 1
0.404990445637336 0.350640972947885 1 1
0.0135479441827604 -0.0172016796339239 0 0
0.503069852274484 0.464429917940648 1 1
0.446035853824097 0.40959019907706 1 1
0.405155700557706 0.35954505424208 1 1
0.085910529430179 0.104660475931928 1 1
0.764393046545217 0.67366058717215 1 1
0.809725289258588 0.746467452223133 1 1
0.797368952200119 0.716648868620605 1 1
0.0880775347956243 0.0507330921988532 1 1
0.755491535014967 0.679080771899025 1 1
0.220555999208254 0.210250635979906 1 1
0.440794432316531 0.38668788517619 1 1
0.838025873150179 0.770572235430173 1 1
0.231223305816409 0.205203019305248 1 1
0.782782216101932 0.704952114308238 1 1
0.611899297030826 0.552808959332414 1 1
0.711236468590705 0.644582323087766 1 1
0.603328480987928 0.529219328384991 1 1
0.519553539050875 0.472226767895056 1 1
0.591280901606641 0.539526207459382 1 1
0.53734097685129 0.534077640003451 1 1
0.539143241529008 0.479103621123519 1 1
0.374482760166987 0.31177866119993 1 1
0.59902665870843 0.547281042225025 1 1
0.522616821203937 0.470915108506819 1 1
0.353294898890506 0.31520808966076 1 1
0.505707478323429 0.482246064933192 1 1
0.901824832545652 0.810745933944554 1 1
0.53336942566565 0.491136171905502 1 1
0.502255470400133 0.464554599460509 1 1
0.774729412644517 0.692767181720157 1 1
0.427819005716624 0.385101502093417 1 1
0.824363171847604 0.725954442644996 1 1
0.298220796515303 0.287104838820797 1 1
0.728224739471199 0.667882341151911 1 1
0.0845223023149541 0.0840882108444367 1 1
0.523666927279626 0.466512644696935 1 1
0.462625814831147 0.404992048846624 1 1
0.425267136123907 0.41089590385677 1 1
0.624779717183163 0.575185159918621 1 1
0.59542013717195 0.52221764684054 1 1
0.425868316036211 0.358671908129199 1 1
1.37263264576289 1.25019745347873 0 0
0.418305385813077 0.338058062737637 1 1
-0.213821359107429 -0.17951533370505 0 0
0.511012559571501 0.456683182858216 1 1
0.90306916387432 0.815958516516294 1 1
0.208734773918357 0.183204396873222 1 1
0.429561119695649 0.416927085271641 1 1
0.342054212537034 0.31078380884451 1 1
0.389638733196693 0.351580299300001 1 1
0.435794930554711 0.415192884168982 1 1
0.301820200180527 0.273865204053955 1 1
0.18996757695857 0.152338779722195 1 1
0.203371030838227 0.197573136596933 1 1
0.0955610288067098 0.0902396704772167 1 1
0.0966612368887299 0.0851436956004927 1 1
0.502732848464659 0.475626556159902 1 1
0.494476168179263 0.42717034614481 1 1
0.249624967001389 0.21340002326908 1 1
0.260163900844565 0.248838106213836 1 1
0.553188872768189 0.504138961436956 1 1
0.330424662611611 0.298706732831331 1 1
0.48762438647637 0.481209727124498 1 1
0.503922864385842 0.451593095810362 1 1
0.426485422283328 0.382740311285991 1 1
0.914637243946383 0.825985658883564 1 1
0.791332081757313 0.695844896501125 1 1
0.547598997657666 0.482582147246287 1 1
0.69633058113818 0.625428304631635 1 1
0.378774032078738 0.341384003100166 1 1
0.308832433458159 0.274064219632371 1 1
0.520504021876838 0.518209602902593 1 1
0.513621863875021 0.493113732921659 1 1
0.204064754349192 0.170053283631244 1 1
0.946108257066836 0.836123740956357 1 1
0.618384757590332 0.547265666375076 1 1
0.316839844224117 0.312709645626493 1 1
0.494411331749011 0.449883913657843 1 1
0.847485668161624 0.752256254147934 1 1
0.865915143026575 0.755626065354682 1 1
0.299758872404008 0.280757950432505 1 1
0.325798462628838 0.318269449928824 1 1
0.591511389117514 0.519452927783872 1 1
0.404606830451642 0.367389735028297 1 1
0.77008469062816 0.719104692819803 1 1
0.947032856874694 0.877487055546256 1 1
0.253973356281648 0.238632051176478 1 1
0.801555575448281 0.730717280815105 1 1
0.718469297050455 0.707962384191504 1 1
0.382768003545702 0.34173606675654 1 1
0.12067284030687 0.11475438906189 1 1
0.746913237812689 0.671080454568917 1 1
0.115143854164664 0.0795314095159145 1 1
0.184175458294964 0.131335434123268 1 1
0.636253024544284 0.591367728507808 1 1
0.423048693981079 0.362943787044087 1 1
0.255550848342809 0.231759228959535 1 1
0.108819313383307 0.097818442586762 1 1
0.184772712000714 0.19410995841233 1 1
0.280042633987735 0.262351736336427 1 1
0.601324613714544 0.557213443368557 1 1
0.226898797164755 0.229065635264058 1 1
0.691615043889705 0.642948463017517 1 1
0.154403940176469 0.143874284130203 1 1
0.231913571857151 0.187445907771074 1 1
0.793801109439712 0.729501642474268 1 1
0.737430703494215 0.622455135719304 1 1
0.572375431663691 0.531016843669271 1 1
0.665006558635039 0.611589422893998 1 1
0.21007304805193 0.180170402266957 1 1
0.739592371441762 0.627007704120866 1 1
0.964559733785291 0.838434955343211 1 1
0.507096579946489 0.445987006810119 1 1
-0.0480059939650348 -0.0444931176931996 0 0
-0.164524280229356 -0.185135124338086 1 0
0.681201487120658 0.629966872566354 1 1
0.811783561786255 0.713716964083791 1 1
0.488369507102704 0.478503244652463 1 1
0.53826561761827 0.471813442369488 1 1
0.315457428235662 0.292260913765608 1 1
0.0147631873222556 0.0278335793054494 1 1
0.597791287670684 0.541821901704979 1 1
0.276034758783697 0.231129742933069 1 1
0.339683031263709 0.321952700863782 1 1
0.452976068050248 0.405679223974621 1 1
0.752297525615757 0.671131986742823 1 1
0.473731307833537 0.447660877502777 1 1
0.495377567032208 0.395051865765032 1 1
0.350889469758359 0.348254331824074 1 1
0.184275258162966 0.201715411894041 1 1
0.882089553722377 0.806085506902711 1 1
0.120124441410122 0.0479673262949088 1 1
1.01121399530498 0.932872339415455 1 1
0.638473440768335 0.609523073004211 1 1
0.0311294850661881 0.0270772472169268 1 0
0.633935178484518 0.596049413976875 1 1
0.78594084190828 0.711720542428188 1 1
0.292056992997723 0.260343536510158 1 1
0.422217542104727 0.402121121528242 1 1
0.0306399974165819 0.044878094887477 0 1
0.609973366063152 0.544953849283435 1 1
0.430077688741769 0.411674233112081 1 1
0.499703590253696 0.448702149565415 1 1
0.479415371138317 0.44724113098657 1 1
0.564093639640509 0.498936887518096 1 1
-0.204948941786554 -0.265843416298056 1 0
0.067947696920591 0.0631413681066056 1 1
1.09650493424657 0.945097038556311 1 1
0.369644371864746 0.330647692033915 1 1
0.580294027171025 0.527069090809007 1 1
0.471880652019281 0.439325566329836 1 1
0.579128119170554 0.50606112990971 1 1
0.552822434392392 0.538709390654468 1 1
0.738303497749852 0.684440428173783 1 1
0.55400932745359 0.480861501932291 1 1
0.864769562912361 0.759818374621765 1 1
0.291868848039693 0.269879334903662 1 1
0.0788313610650103 0.0513581468191474 1 1
0.497646122763167 0.455859880393125 1 1
0.342935556358601 0.306246774778456 1 1
0.257492511759353 0.302481228342028 1 1
0.62893917153695 0.567164644628567 1 1
0.81520230647522 0.694616926712869 1 1
0.386498748789824 0.350543126061312 1 1
0.463708058194554 0.422499154221132 1 1
0.567539009460304 0.505704933431922 1 1
0.702231918595616 0.645779793881929 1 1
0.408405078333612 0.36845392046476 1 1
0.563369866470904 0.517652190759988 1 1
0.670554736498161 0.590899243375442 1 1
0.759202165145906 0.699893306752639 1 1
0.486114733121306 0.439396425788192 1 1
0.330004061269856 0.289702709788745 1 1
0.340159194771943 0.285183303533945 1 1
0.644468055406769 0.562782842592248 1 1
0.6854389646045 0.640124064688425 1 1
0.439026292602077 0.400641541267289 1 1
0.332543587669999 0.285123570019997 1 1
0.711984889954186 0.648005780088762 1 1
0.289043221730261 0.246069764042718 1 1
0.575009910057828 0.562306004744223 1 1
0.774827692047422 0.690216171360702 1 1
0.907249845281769 0.828356045438067 1 1
0.449712150260153 0.449593861136763 1 1
0.326255919852869 0.394068729436325 1 1
0.560606728632666 0.50755942445047 1 1
-0.233597991326135 -0.21297750838556 0 0
-0.166980759243847 -0.159944331648361 0 0
0.548379514156303 0.501042430542229 1 1
0.867954045775967 0.744089613424964 1 1
0.369926194638644 0.344754905319222 1 1
0.600262176435161 0.559559713753117 1 1
0.400852919073619 0.388079800993827 1 1
0.951124711190345 0.85880655216029 1 1
0.585422715094355 0.521158233720364 1 1
0.344415812226197 0.292570635087765 1 1
0.314312919940535 0.308157130084328 1 1
0.106016192763181 0.0836710715007375 1 1
0.787768068746283 0.69375399187977 1 1
0.211063195940537 0.17737064701475 1 1
0.527910995639219 0.503049423246761 1 1
0.477907157907347 0.437115293590544 1 1
0.316151064884927 0.288076170458748 1 1
0.531414226869015 0.47518131266112 1 1
-0.141946279339844 -0.11640286355774 0 0
0.20210868269372 0.185729055031531 1 1
0.148420565744182 0.129203520086057 1 1
0.400345715100413 0.364347644759636 1 1
0.705693404388355 0.591366093536033 1 1
0.562012023517011 0.508096189767315 1 1
0.675645046757671 0.626983452415819 1 1
0.540423425500386 0.480872058692229 1 1
0.200891114148894 0.178650842526414 1 1
0.56612035170619 0.512289344349931 1 1
0.6409106405846 0.559971414206744 1 1
0.732151144036304 0.645720222192826 1 1
0.582056070654974 0.538754660629487 1 1
0.425007617528971 0.375772578034216 1 1
0.0344860878126979 0.0602234931697289 1 1
0.669771395719264 0.604605432856318 1 1
0.50382371554628 0.413920401886743 1 1
0.84689244405129 0.785170557521862 1 1
0.359694591294959 0.367981110960842 1 1
0.373285754518821 0.352129483481625 1 1
0.160418104629714 0.124880614601318 1 1
0.718738938322541 0.661237228331842 1 1
0.917807836537896 0.827067857724781 1 1
0.183185561095511 0.148934318075941 1 1
0.488179769090902 0.462399304499963 1 1
0.498672029164823 0.453872698076534 1 1
0.452010043449914 0.399682063417068 1 1
0.607928273637073 0.556331854831635 1 1
0.375801026729284 0.360158625881992 1 1
0.374770691621387 0.343686315447521 1 1
0.355271933969436 0.366343739592646 1 1
0.0107825489305361 0.0159893554981666 0 0
0.302531351804963 0.276170533558986 1 1
0.359248158964028 0.29632342694996 1 1
0.878268736077653 0.790724352487079 1 1
0.596832515567852 0.53264953379669 1 1
0.766288734223891 0.665788112913975 1 1
0.181094159595997 0.134701535615648 1 1
0.516199586242908 0.482906052907995 1 1
1.02656649809931 0.917749262565483 1 1
0.377455440191644 0.352180342037029 1 1
0.490896114248511 0.43743224011943 1 1
0.390494196581209 0.449193784632371 1 1
0.37085110221131 0.340041776283072 1 1
0.311658031441986 0.275376687789327 1 1
0.528310267425639 0.489488136285291 1 1
0.578384898154491 0.529415040825962 1 1
0.640902459507617 0.539424397934376 1 1
0.590072878992258 0.563436269658765 1 1
0.530974801198123 0.496869768661948 1 1
0.161598855470298 0.159529041376347 1 1
0.173696073438155 0.181670964372749 1 1
0.447469381097276 0.410431995962517 1 1
0.427947726006361 0.398214963350765 1 1
0.284222376874938 0.25613335995018 1 1
0.0427885674947953 0.0438432051642446 0 0
0.890790944872477 0.815474730723561 1 1
0.50686501485587 0.429314875473242 1 1
0.762932806748247 0.689856756858403 1 1
0.498131889287945 0.439627683403191 1 1
0.358637211592451 0.306334824182669 1 1
0.529597828813102 0.490805604788269 1 1
0.279942428681783 0.251113266832219 1 1
0.69179243053925 0.589767510636179 1 1
0.0597242372961114 0.0529796890565799 1 1
0.553792320847142 0.515943311978284 1 1
0.407260510080497 0.373765366842259 1 1
0.629609270350408 0.537950290373578 1 1
0.500171535644242 0.468361003474622 1 1
0.161328319180658 0.174605530607189 1 1
0.268778091518507 0.238521496999558 1 1
0.399724966991514 0.346496551803507 1 1
0.921062466675987 0.838363831140471 1 1
0.685569404379665 0.613065901295375 1 1
0.219457872121641 0.184426787390966 1 1
0.269624353193184 0.238893515130006 1 1
0.635177177610888 0.551675666054863 1 1
0.563420015591974 0.508056175264401 1 1
0.400704212081917 0.354161471181774 1 1
0.473845545569129 0.428063419630536 1 1
0.707541189965802 0.62235390160599 1 1
0.607681918165832 0.514004048532136 1 1
0.400392383596174 0.400760945401581 1 1
0.724040877037595 0.65244840253313 1 1
1.10806235969606 0.933941476231782 0 1
0.393120122291443 0.357139553151688 1 1
0.701732429280596 0.643173710272903 1 1
0.726162471407277 0.650744245305879 1 1
0.0670576220603221 0.0610497270933871 1 1
0.597413190109845 0.550295657367109 1 1
0.562027124715994 0.492670434693813 1 1
0.443862688980924 0.454654144354339 1 1
0.278776249453385 0.258988906916583 1 1
0.51277269218231 0.466737591584677 1 1
0.713788331733518 0.667628517374652 1 1
0.930260308287145 0.818044619192565 1 1
0.428305579610136 0.392183929993353 1 1
0.937968649588487 0.836544082506561 1 1
0.19592111195118 0.164121331042612 1 1
0.437477711333336 0.41802183149932 1 1
0.41339909341987 0.374357495211595 1 1
0.71514433900177 0.623237271201481 1 1
0.662087327522789 0.593505182862604 1 1
0.700708996081255 0.624396239532548 1 1
0.374867469275316 0.342703956845435 1 1
0.423667384096476 0.398031190550922 1 1
0.413725222335202 0.348559813846547 1 1
0.202840756306987 0.174451299244121 1 1
0.136659593783075 0.127420620118691 1 1
0.4244404652708 0.354522074375236 1 1
0.493359514781684 0.422002060489363 1 1
0.260670338197519 0.235947105322269 1 1
0.281328182386299 0.275360972847164 1 1
1.00996964914283 0.882893169882596 1 1
0.439577920326013 0.400748556851431 1 1
0.300030160382915 0.261952282125159 1 1
0.235178310989409 0.205315906874123 1 1
0.524535350353902 0.466626003949857 1 1
0.44611089138548 0.335661383333995 1 1
0.452003959550208 0.414776045796388 1 1
0.311305260175204 0.291442073159377 1 1
0.657523817185389 0.608991942049855 1 1
0.702923839624258 0.623506336312407 1 1
0.374871972440169 0.34351215980321 1 1
0.462047183330673 0.407517644700991 1 1
0.320314413804639 0.279153428686612 1 1
0.824993902971003 0.765872749894912 1 1
0.340218220903742 0.261387586621099 1 1
-0.0412661272485331 -0.0471212302266221 0 0
0.793062130645476 0.684164050087609 1 1
0.487410123254655 0.42890945090438 1 1
0.606592184184469 0.529358059665561 1 1
0.531955451432865 0.46894609481697 1 1
0.300414649237167 0.25405075169496 1 1
0.409863966248086 0.377000832451668 1 1
0.383706742007757 0.36577121987685 1 1
0.459529172587149 0.412323303679065 1 1
0.0667084452437108 0.0525031417530322 1 1
0.30574350116745 0.275156451075198 1 1
0.53750118559329 0.494027143705001 1 1
0.628423725820055 0.563130732615911 1 1
-0.0173342437339483 -0.021729770206939 0 0
0.643716012717866 0.571623011102842 1 1
0.361525237670716 0.338257268908847 1 1
0.454306362596209 0.427548085321081 1 1
0.268631935814796 0.256987414177408 1 1
0.271523535269969 0.244483204490568 1 1
0.607294875631832 0.532996739484194 1 1
0.108896675766446 0.0769440088225719 1 1
0.427077848237176 0.385364463735967 1 1
0.173635402500568 0.153335250465186 1 1
0.495619171414903 0.447085548876612 1 1
0.375418666044578 0.340366259154596 1 1
0.764956787453813 0.670780963187327 1 1
0.197126122303464 0.175137952962222 1 1
0.293310229703652 0.28202221413095 1 1
0.57228283464142 0.529444996829945 1 1
-0.161707008392677 -0.172316180487653 0 0
0.668716402943085 0.617191817190542 1 1
0.356143218271147 0.295956450068727 1 1
0.503253486525602 0.441780669929073 1 1
0.712822935532316 0.661447846928589 1 1
0.446425210548525 0.396685831250861 1 1
0.519128159541928 0.479494137055301 1 1
-0.0504791487521849 -0.0385632828092467 0 0
0.610167890245709 0.557155066367938 1 1
0.447055814601611 0.409756448928584 1 1
0.800114283103395 0.708365443941055 1 1
0.450501389866875 0.417258560911226 1 1
0.600388466800125 0.516435245252749 1 1
0.954198147989965 0.860643596619239 1 1
0.509190601090291 0.468666415060029 1 1
0.324159884358289 0.281506963605638 1 1
0.653866848917112 0.610178071348863 1 1
0.50740554010315 0.457310095478748 1 1
0.549073333329967 0.515649498559221 1 1
0.363578059820611 0.354068817747912 1 1
0.0975300825278234 0.0665706705522188 1 1
0.555767512404572 0.537169757536703 1 1
0.136937711726243 0.0802392955431691 1 1
0.654435438038073 0.612411881372368 1 1
0.35180586723038 0.319115432554976 1 1
0.448550214346969 0.419072757560069 1 1
0.463059159195842 0.408522964340674 1 1
0.518005010989512 0.471755897492148 1 1
0.151924510294742 0.137895262953616 1 1
0.442939706647544 0.440330084953748 1 1
0.505107830752821 0.552420473526928 1 1
0.584656274121269 0.529692863322832 1 1
0.602948451746569 0.532176907285477 1 1
0.211824556060854 0.187533124159363 1 1
0.631508604999798 0.565790070471578 1 1
0.590345839098069 0.533276603008953 1 1
0.597561048514503 0.546969702310058 1 1
0.658863026405499 0.578989926828654 1 1
0.462023219283073 0.439187414921631 1 1
0.398774853593979 0.375346973240361 1 1
0.558089626886685 0.493806558567854 1 1
0.482644951514258 0.442744533849 1 1
0.687492185998068 0.620245939608896 1 1
0.255594895898582 0.247790547715196 1 1
0.383215354883236 0.357119646402787 1 1
0.405692744175679 0.357053023193839 1 1
0.387059763747742 0.344973660816543 1 1
0.670541341367001 0.603257265510898 1 1
0.629634082374827 0.618664882632864 1 1
0.358792335467536 0.33444833911277 1 1
0.313476528921446 0.269181030219498 1 1
0.916700546856328 0.824264040314009 1 1
0.511530036417882 0.453624165838632 1 1
0.308792223654763 0.289012610584132 1 1
0.518172520533759 0.46018728026333 1 1
0.47946252636026 0.390237307490174 1 1
0.83528219486956 0.801346420766611 1 1
0.829982296143267 0.762803567388042 1 1
0.706353358404429 0.688127543893415 1 1
0.220299560849699 0.194192236925338 1 1
0.424715060381918 0.378108491122926 1 1
0.833650255611997 0.740888046891505 1 1
0.671199605046394 0.594982042261149 1 1
0.203146964939661 0.161375440811547 1 1
-0.0217803450673543 -0.0108392513664665 0 0
0.308911194671362 0.316979164481035 1 1
-0.0452405342836342 0.00607074078461774 0 0
0.349129690425882 0.324234254942932 1 1
0.47811283230036 0.430088791783855 1 1
0.624033797505786 0.536509180828812 1 1
0.961714895358095 0.868101312031609 1 1
0.583248621575905 0.531382154439308 1 1
0.544905009259387 0.485647830229291 1 1
0.273231997354277 0.228942578605254 1 1
0.546796542442821 0.499438551832645 1 1
0.802475506965427 0.737650595793641 1 1
0.656284674903789 0.582628995287891 1 1
0.646931544815587 0.589307330365605 1 1
0.13167004725371 0.122409811201415 1 1
0.242389807055451 0.209471623524731 1 1
0.60023327129693 0.542708681430648 1 1
0.669232986690615 0.643142734670329 1 1
0.316607358578715 0.283436260393275 1 1
0.804765188338205 0.722845224456306 1 1
0.176180944481368 0.179337077721621 1 1
0.87911676652043 0.765694291665573 1 1
0.352916439243828 0.302320165257335 1 1
0.124392644905718 0.115087296127539 1 1
0.893189420403402 0.765929407709019 1 1
0.280192928268036 0.249670043393082 1 1
0.261417595251026 0.261162156085085 1 1
0.378883023881262 0.327407834026379 1 1
0.360282052813638 0.31878905546749 1 1
0.566249312908526 0.518953120671445 1 1
0.618704906609553 0.589976477704025 1 1
0.00576098341889832 0.00277728112765982 0 0
0.351664136326121 0.320939703117537 1 1
0.239940488040735 0.200503810105976 1 1
0.627376564747779 0.576452273760249 1 1
0.441585607804646 0.388391222377008 1 1
0.130975039740688 0.117892546720939 1 1
0.405004034679486 0.356538597956471 1 1
0.506705778338863 0.450063669611772 1 1
0.160575310398962 0.136781460897811 1 1
0.651680744640029 0.56922275237424 1 1
0.342954841320156 0.302590429557637 1 1
0.421652347977396 0.371275831735661 1 1
0.591822046247709 0.551843679362679 1 1
0.559476387663396 0.504001146261269 1 1
0.852105618692628 0.786384009215026 1 1
0.316705665631926 0.311816849573369 1 1
0.523456362921336 0.47815151289499 1 1
0.540146224381385 0.469651942601604 1 1
0.79236955546729 0.701224062887816 1 1
0.811829412599754 0.734547696462174 1 1
0.254462973173975 0.276120881006323 1 1
0.49817760545904 0.432039877373113 1 1
0.41903214258667 0.374333707465032 1 1
0.11791731137828 0.109399940521065 1 1
0.566463211081133 0.507780161448072 1 1
0.263238239206168 0.25654419530925 1 1
0.560640229516014 0.495449993475477 1 1
0.607631496904595 0.527814132537311 1 1
-0.07326358779457 -0.0829840147263033 0 0
0.569703036322392 0.531708343903827 1 1
0.177786432019129 0.231782543470573 1 1
0.0579911695827443 0.0593470244956551 1 1
0.709758299456009 0.645159551848356 1 1
0.435548604297771 0.397486264800451 1 1
0.828320884937968 0.740511952363318 1 1
0.490358112220568 0.444755669132073 1 1
0.44076965751294 0.391566036719247 1 1
1.01040711591845 0.919241376379815 1 1
0.510230073276155 0.468463030123427 1 1
0.227301044097659 0.215462403670168 1 1
0.259677283109426 0.236750466122435 1 1
0.335918541234225 0.330041048431639 1 1
0.862408469262365 0.781719569517583 1 1
0.49589821117559 0.459882475278563 1 1
0.536160953253406 0.513021605871728 1 1
0.148532047977483 0.136248954006706 1 1
0.161265256276667 0.127182805387731 1 1
0.555960987593213 0.508905613783397 1 1
0.726744559737443 0.649597422419695 1 1
0.570906186846619 0.498831105809112 1 1
0.305355827307107 0.25717220713022 1 1
0.704334514233426 0.628218681859283 1 1
0.759446407476011 0.67339566014697 1 1
0.375188422810195 0.345883352312193 1 1
0.161518864179972 0.140922374020085 1 1
0.885715584062361 0.807317399132847 1 1
0.255396275566624 0.229066022690743 1 1
0.642648720042875 0.57559340415494 1 1
0.643417075883367 0.593152234151143 1 1
0.227167294145149 0.226680749234456 1 1
0.459967614595958 0.363812561696635 1 1
0.542718152981862 0.496328786573842 1 1
0.546218842004546 0.456349628514919 1 1
0.53813011008658 0.473210346758335 1 1
0.483381538071274 0.438023808416328 1 1
0.375697910699023 0.359964076652686 1 1
0.243529940971134 0.238846894530864 1 1
0.883959824212752 0.793456440870022 1 1
0.840704059356229 0.764725825184687 1 1
1.07109444234932 0.96270431872478 0 1
0.419733195756478 0.369738730122618 1 1
0.137219636562251 0.0962348235668295 1 1
0.475952206688501 0.46605572453453 1 1
0.653214218947267 0.577211122135005 1 1
0.412995562693657 0.395317382784668 1 1
0.492368090711818 0.451212650028035 1 1
0.251134615117468 0.234192648210093 1 1
0.108011171272961 0.0817614869266877 1 1
1.19183557519086 1.0711432273802 0 0
0.205254885993781 0.174545871846805 1 1
0.844852900072436 0.734721519552547 1 1
0.29544456328001 0.257087556531944 1 1
0.30818245812508 0.288123970890499 1 1
0.339276253791488 0.310116098433244 1 1
0.423508942183855 0.343857544881638 1 1
0.308506602841998 0.25721571953624 1 1
0.503145836793236 0.52535476733793 1 1
0.646854898525436 0.606730112730589 1 1
0.706754520723094 0.635459072072035 1 1
0.830218840615782 0.781380117613778 1 1
0.0287937829044515 0.0336786718348961 1 1
0.822586043432918 0.867005310012073 1 1
-0.0358437678541768 -0.0267718741963531 0 0
0.521020820366825 0.439950965532998 1 1
0.286297012653698 0.25655264190509 1 1
0.661345864120601 0.579626164803401 1 1
0.347534232316956 0.307005134099359 1 1
0.393935885836785 0.37054869552236 1 1
0.377968258809241 0.347059800086857 1 1
-0.093343991152384 -0.0984441139590388 0 0
0.434389124301051 0.416090842640439 1 1
0.618898703836492 0.569687321593263 1 1
1.02549081101729 0.920692564549853 1 1
0.425992002234775 0.381179874879128 1 1
0.690205822162307 0.681495928434779 1 1
0.0503278423341688 0.0418944953458126 1 0
0.217691424116656 0.207113321577343 1 1
0.586529474921407 0.525411971827483 1 1
0.756432753371132 0.679924120527822 1 1
0.296246261980357 0.281840930144653 1 1
0.883072340149406 0.82077123015645 1 1
0.935860106259203 0.85554042785561 1 1
0.353063192728557 0.307197670186601 1 1
0.61116950646671 0.607567706351447 1 1
0.324659479921215 0.30146644954519 1 1
0.291993987303054 0.27286343162171 1 1
0.726161881985121 0.631338329169531 1 1
0.353616260706754 0.324491598927874 1 1
0.807002704782844 0.704458024353599 1 1
0.371885307553405 0.340702008109979 1 1
0.718055940462729 0.654191021942613 1 1
0.405581728974803 0.36974917095995 1 1
0.435306147345256 0.444535074389325 1 1
0.564806043743324 0.54914062924439 1 1
0.4060423175661 0.377947072361075 1 1
0.224850142548289 0.208089718466902 1 1
0.883507618839279 0.778998942368984 1 1
0.485622324194416 0.413922432680573 1 1
0.179095541700071 0.202914887457658 1 1
0.586113143951044 0.538700590953329 1 1
0.160301098949714 0.145078298077709 1 1
0.529890431568815 0.490221213293417 1 1
0.316124164238062 0.287506315375294 1 1
0.205849726727968 0.219484661299734 1 1
0.534330667375883 0.469760690359165 1 1
1.0216734800465 0.925074433386176 0 1
0.939299150859821 0.847082679163001 1 1
1.0818050375144 0.993204781977957 0 0
0.622438198005879 0.606248057250191 1 1
0.484179648553318 0.424202261281065 1 1
-0.0663421276730674 -0.0631554655502205 0 0
0.484030093234508 0.456741701104973 1 1
0.854324910666963 0.766501768463897 1 1
0.0269561506178145 0.0877519273867377 1 1
0.135792551970938 0.0752903400693473 1 1
0.323676792185156 0.284692745004281 1 1
0.458577417226724 0.430979692645142 1 1
0.677550673971197 0.590852679668773 1 1
0.307874250405367 0.292663440006379 1 1
0.657216202087088 0.562795453031524 1 1
0.348253958349403 0.30266725071829 1 1
0.477077776187463 0.404021666855983 1 1
0.541427178405203 0.506442362746951 1 1
0.276045974623616 0.25585908898712 1 1
0.586102792739054 0.521363983498352 1 1
0.558376440695668 0.503016389884379 1 1
0.401918668468886 0.361036601636416 1 1
0.268016746056666 0.257277348360182 1 1
0.257298204559274 0.235373251719814 1 1
0.649532892402809 0.609734991171715 1 1
0.575423170121393 0.538293361748667 1 1
0.797500330347831 0.680346644154453 1 1
0.494605886292293 0.460393066788333 1 1
0.709891807370787 0.65582543483513 1 1
0.408602347702726 0.367510984240417 1 1
0.490947639155814 0.425753394086264 1 1
0.197820928646392 0.190484704925781 1 1
0.103911541523679 0.0709571829126993 1 1
0.20533968731573 0.187026501125523 1 1
0.616758932095234 0.560488958667415 1 1
0.509071006990886 0.460667676594644 1 1
0.574002630616159 0.500808088706749 1 1
0.560387294738633 0.511401646409456 1 1
0.593960866236844 0.524376597352687 1 1
0.408707833641942 0.366195204294243 1 1
0.757169295335246 0.657719570840247 1 1
0.338186420555419 0.298505028072441 1 1
0.44427073393828 0.421300092134774 1 1
0.398284044574145 0.394907628098438 1 1
0.685709892955127 0.621038853528176 1 1
0.577904430938011 0.518073661521471 1 1
0.447785255928759 0.380563296942631 1 1
0.00930335863277223 0.0177176293237268 1 0
0.71258317516831 0.634798606238989 1 1
0.888437056536346 0.80089491432965 1 1
0.44056212737851 0.415726913935537 1 1
0.763230689577609 0.678820913602165 1 1
0.818463320583919 0.762959189291169 1 1
0.533716563633527 0.47386768984566 1 1
0.645458028418525 0.589605457246369 1 1
0.675439832368166 0.611162958391602 1 1
0.272331204037893 0.211228894319427 1 1
0.560338093345345 0.516081337812271 1 1
0.24466298399899 0.224866105715835 1 1
0.235615199968953 0.217641305498506 1 1
0.727558323300713 0.652994383902125 1 1
0.844027647305549 0.780318855271216 1 1
0.62177919889596 0.562516295304996 1 1
0.0578925465343982 0.0636680756309327 1 1
0.674113927351487 0.628780105398562 1 1
0.347257571838721 0.330845837946165 1 1
0.778836910109586 0.671872317008251 1 1
0.394590057938921 0.359556748193543 1 1
0.699271449569923 0.633050822461786 1 1
0.332468931218832 0.317901252171177 1 1
0.460767972185393 0.42089843413922 1 1
0.520230386228985 0.502875914649207 1 1
0.312506536192111 0.296237338118442 1 1
0.755107138901734 0.691285269395255 1 1
0.362748349773936 0.354743903730556 1 1
0.505382390926227 0.463887353516453 1 1
0.703561314105832 0.631087688785796 1 1
0.578023645393289 0.547650674897627 1 1
0.401992473023557 0.361651377863075 1 1
0.473680112224421 0.429442360623614 1 1
0.552134427414657 0.471522182501804 1 1
0.394690940873219 0.360637147894009 1 1
0.853738630868018 0.779347572448988 1 1
0.785128765069175 0.722178841647398 1 1
0.373718474733466 0.328885094240023 1 1
0.440444183569542 0.394299514121478 1 1
0.185799517640279 0.169616427410675 1 1
0.306096308028745 0.278032589945061 1 1
0.39083378801197 0.355331773452471 1 1
0.272978669726774 0.202880569175825 1 1
0.642109069888629 0.60453072286054 1 1
0.463667173210307 0.403831492709073 1 1
0.833953990762201 0.768950981025472 1 1
0.382090990203942 0.340936441749179 1 1
0.163803561041913 0.139571437379874 1 1
0.345603304402201 0.307473098629377 1 1
0.294518144292791 0.286913032255508 1 1
0.30980376311528 0.326036346535011 1 1
0.401269219398756 0.340122938412029 1 1
0.48174380348508 0.446198353354692 1 1
0.349032099443187 0.298577306965594 1 1
0.477901221478165 0.430768946789186 1 1
0.171598941099896 0.159086416554186 1 1
0.504310249330496 0.433534148719177 1 1
0.366529695236539 0.324035687652759 1 1
0.455728223061294 0.399853217389483 1 1
0.972063044049128 0.916277134934436 1 1
0.448881505945842 0.38496528759945 1 1
0.580749313597628 0.527367534174836 1 1
0.656686247046595 0.615087142609986 1 1
0.652824306905437 0.5637337541571 1 1
0.542556613419234 0.49164900725516 1 1
0.426562656659819 0.394434176561832 1 1
0.41085998008038 0.368938194795959 1 1
0.496171622766944 0.450259364526403 1 1
0.541035390459224 0.521222994430882 1 1
0.547474764768075 0.511715180862179 1 1
0.210720374414395 0.198751761715713 1 1
0.698616041873107 0.616801517781759 1 1
0.254912607037083 0.221485181900322 1 1
-0.0642662604624552 -0.0449040869656931 0 0
0.457262744987364 0.398412731791663 1 1
0.0897418924448432 0.11932510237997 1 1
0.306993564565079 0.261023601044353 1 1
0.786432803512967 0.737556881676093 1 1
0.0109298706415437 0.0197652442020444 0 0
0.269164993975319 0.221976549057892 1 1
0.743635425827935 0.638384632541071 1 1
0.372502699160924 0.348622181733708 1 1
0.718781734029315 0.638955201204125 1 1
0.32397324765708 0.273528806941374 1 1
0.45452031985621 0.418966493095386 1 1
0.145667774038224 0.154704656297289 1 1
0.089794298349908 0.0723985534415144 1 1
0.354388964690725 0.310982960113391 1 1
0.292701766644024 0.267601128314122 1 1
0.422809885296852 0.39453893551843 1 1
0.762699039183442 0.705356093195503 1 1
0.625106086226807 0.582871917140138 1 1
0.34770583270918 0.332644269687892 1 1
0.412362866584591 0.377250342605617 1 1
0.465119814372055 0.412344144825731 1 1
0.726902581038116 0.614219041967495 1 1
0.125009189744934 0.111502273962912 1 1
0.345983942846408 0.257378818710233 1 1
0.278995228824826 0.199881016428917 1 1
0.4765297461933 0.446671953587346 1 1
0.345185452782354 0.316415821556607 1 1
0.631426368221472 0.534671768805959 1 1
0.0502020320340287 0.0697249120563192 1 1
0.741910585673594 0.696544990951819 1 1
0.927536823095873 0.868063462619001 1 1
0.241638926622359 0.223855811689151 1 1
0.285281815436655 0.249740849637159 1 1
0.601372668519921 0.564836490635812 1 1
0.586323645906082 0.514079406739747 1 1
0.428351124044002 0.364597312682092 1 1
0.0836366260369926 0.0639767973331386 1 1
0.331993217079815 0.312082086664531 1 1
0.336832409193161 0.275611190788403 1 1
0.320279394047567 0.322586014781991 1 1
0.48120891920575 0.44238862927852 1 1
0.391089229143394 0.372143537911438 1 1
0.633345814474018 0.559022164968715 1 1
0.659061929689044 0.58923247993542 1 1
0.973215312950729 0.933029237371352 1 1
-0.0430418382027162 0.0112722229185282 1 1
0.229265682760504 0.258492476827538 1 1
0.82540989315865 0.738193268712296 1 1
0.439402322807442 0.390929102684022 1 1
0.471414891217901 0.404578747894023 1 1
0.563216682051688 0.542718524923209 1 1
0.76972593470488 0.700632325198941 1 1
0.675840693900254 0.577499091483199 1 1
0.442821089734824 0.391162167213583 1 1
0.286713419762002 0.292750341425039 1 1
0.369139612576276 0.312962491909215 1 1
0.486828761792062 0.4787667039127 1 1
0.441651061084722 0.414588830456242 1 1
0.581436641779178 0.532247299390557 1 1
0.696051879546203 0.640924969162781 1 1
0.908523365540462 0.816788921389325 1 1
0.480818047868056 0.427761769967452 1 1
0.557069264347449 0.509377446978812 1 1
0.360945313423948 0.297976450158607 1 1
0.598511607214091 0.542096644482581 1 1
0.470756542238832 0.465701428595317 1 1
0.463251928390246 0.401902034123174 1 1
0.496782104292482 0.464409174276681 1 1
0.526306655932749 0.489271810607016 1 1
-0.0763080027651578 -0.0973181889462245 0 0
0.642550198430855 0.58926384759398 1 1
0.295598508125509 0.288011298982878 1 1
0.235165903717294 0.221799454053793 1 1
0.487269203185224 0.463297719054951 1 1
0.034296923371939 0.05146830940859 1 1
0.402057458247687 0.370256400194119 1 1
0.671966641516773 0.611146773738611 1 1
0.855066922569923 0.689860791284917 1 1
0.454745773215144 0.40453240972285 1 1
0.555278720771889 0.511001402299912 1 1
0.235366931733852 0.199025269092591 1 1
0.722510271559258 0.647354648125066 1 1
0.482847414700628 0.454408548887497 1 1
-0.00643069849002395 0.00728283692164923 0 0
0.297821598373189 0.260139807902601 1 1
1.00950964425491 0.88354247272577 1 1
0.710927248922804 0.623797783004924 1 1
0.699454392651666 0.631632754015801 1 1
0.292336698464452 0.264566882614449 1 1
0.751897141841612 0.684751218927783 1 1
0.530844290265233 0.46240723212821 1 1
0.777241583840887 0.685860813424192 1 1
0.261536910269896 0.254811539683402 1 1
0.6096732387964 0.563980212342822 1 1
0.540695800893523 0.486023037039424 1 1
0.673443613828074 0.611335551929254 1 1
0.340284959580667 0.309029446107564 1 1
0.4602130812408 0.409713947818167 1 1
0.593952026646457 0.515782997601181 1 1
0.86299963666367 0.769395143508547 1 1
0.622866544308588 0.521491041128866 1 1
0.369319204564408 0.338877163787095 1 1
0.863798696794914 0.778364033864955 1 1
0.658464476672733 0.626798643833442 1 1
0.216385110934711 0.180828220417931 1 1
0.357290711369719 0.336401500733434 1 1
0.778345939825962 0.714173630639209 1 1
0.856282509185989 0.780715024751206 1 1
0.68745194764472 0.638421571181484 1 1
0.643549107230385 0.595399140524688 1 1
0.355992879776363 0.337998729339628 1 1
0.71653058701489 0.649827778553788 1 1
0.573639418325519 0.529023278276327 1 1
0.882606366019744 0.782985465411264 1 1
0.52405718081748 0.483124168825561 1 1
0.412334378982972 0.347084876941168 1 1
0.276334308874024 0.275161325594915 1 1
0.550859734690599 0.469288720014426 1 1
1.04338754727468 0.984057115393796 1 1
0.349904537437118 0.308376434381029 1 1
0.297172694406229 0.253964856686206 1 1
0.567219782779601 0.515195888576426 1 1
0.382642251018108 0.30982465842753 1 1
0.292529710717323 0.261808103848159 1 1
0.526359138661828 0.483772620918315 1 1
0.323572041247666 0.280072868635829 1 1
1.03124986227276 0.91254523341255 0 1
0.726417514738937 0.659682194463527 1 1
0.27236177711273 0.274290320662519 1 1
0.596125055390097 0.542572088668664 1 1
0.560145633192743 0.471617226245178 1 1
0.304446254421545 0.302015766474236 1 1
0.594541214051699 0.535980240414789 1 1
0.322836282145934 0.292531949850496 1 1
0.362819538452268 0.339971603869641 1 1
0.780476835472302 0.689042566856635 1 1
0.52137804221134 0.45872388462706 1 1
0.524112838273377 0.446267633885674 1 1
0.620492369460177 0.595966372270495 1 1
0.289836149593672 0.272087626048957 1 1
0.674595502510901 0.604241728650568 1 1
0.285914210225469 0.280381485092315 1 1
0.257221079045394 0.243532559435579 1 1
0.596203325014042 0.50632782616152 1 1
0.29909928490464 0.272164440939501 1 1
0.511838022540561 0.425889282971124 1 1
0.726483727453794 0.68416464423619 1 1
0.972353298687605 0.907782910926508 1 1
0.210787084303633 0.192131540961766 1 1
0.514777564262257 0.460599437100142 1 1
0.606078342703658 0.532558630719344 1 1
0.615922400283744 0.598640064988394 1 1
0.589634743831527 0.548272270015085 1 1
0.453390764339619 0.417394374897678 1 1
0.304184483013945 0.280234241222193 1 1
0.392836509947879 0.345145349264025 1 1
0.710743594515179 0.648652735344298 1 1
0.296118887106543 0.315738253627405 1 1
0.5259960161445 0.471966365427213 1 1
0.436164958615283 0.381543565451683 1 1
0.543537550137281 0.510116599265058 1 1
0.801196465578947 0.689900235929025 1 1
0.526382885636183 0.494484876993994 1 1
0.899046764045311 0.817527435743096 1 1
0.48805970380911 0.429835536896351 1 1
0.260037398037265 0.242729895274747 1 1
0.249103431426048 0.222354819032717 1 1
0.197712329968041 0.200534728895667 1 1
0.590467854827748 0.57754142259439 1 1
0.235629794547031 0.396422776045063 1 1
0.572521123095779 0.545619755321541 1 1
0.320747469535079 0.296727706332724 1 1
0.582034184616477 0.499746735962036 1 1
0.40256888240579 0.376266619033885 1 1
0.245928104923915 0.237718670376013 1 1
0.643327601383041 0.562070296988123 1 1
0.836797567884016 0.752022910175099 1 1
0.219393301100371 0.206078075807006 1 1
0.50596751084525 0.450619145475343 1 1
0.636952731618331 0.592028941837172 1 1
1.04940705005927 0.927725982966229 1 1
0.364669294505411 0.325214366087094 1 1
0.461705917965843 0.404269431571246 1 1
0.479801037797796 0.440517237793704 1 1
0.449556794134442 0.412809566244015 1 1
0.788148676375111 0.670394289003719 1 1
0.0991968884309126 0.0806309461875946 1 1
0.37629779632786 0.340348205575556 1 1
0.532179136293039 0.411879296174654 1 1
0.389878959920735 0.379091593965479 1 1
0.347669808478621 0.322438771001983 1 1
0.527167149205997 0.494483894129992 1 1
0.436865466478658 0.42034942071793 1 1
0.292687855479423 0.24358178189605 1 1
0.0411857414958752 0.0109668554959133 1 1
0.866214110940297 0.771257806572842 1 1
0.957213411371616 0.838351578756251 1 1
0.538708020866799 0.471254779341291 1 1
0.6483668498056 0.602136414111112 1 1
0.731165389544826 0.650774550197385 1 1
0.0335618631438343 0.0195719598965215 1 0
0.488735044526729 0.436858862940026 1 1
1.0243761935899 0.947730840646685 0 1
0.321549274815915 0.288366089302728 1 1
0.548268427814796 0.488365763724792 1 1
0.114449202058342 0.143709378764566 1 1
0.63737302812271 0.603409655970268 1 1
0.586909581682143 0.520525701139497 1 1
0.187002789634796 0.155442378227396 1 1
0.377600699553937 0.325401071429034 1 1
0.504998613489306 0.49669992783146 1 1
0.912260152963533 0.839853837964117 1 1
0.469941540262594 0.415118642820405 1 1
0.547129586235319 0.527723973831828 1 1
0.441247570352613 0.414940036752109 1 1
0.0488452044904222 0.0492092118014834 1 1
0.443439548466157 0.388426652662344 1 1
0.247885920683293 0.213484044385779 1 1
0.58071774505552 0.513908693581229 1 1
0.592484830023138 0.589089430738586 1 1
0.423411555251638 0.390363807491079 1 1
0.418838257428942 0.377486330488214 1 1
0.193009679055836 0.172651547868746 1 1
0.504405999015485 0.438529895631062 1 1
0.444367303012496 0.392083997011177 1 1
0.420397550079278 0.38399634829283 1 1
0.329487585660284 0.310191178993248 1 1
0.684833703508307 0.633620657208071 1 1
0.574154541946211 0.506907711317082 1 1
0.670326798886633 0.639850224662959 1 1
0.40749592720121 0.378754293096084 1 1
0.340198457641187 0.29215548930311 1 1
0.616675617497179 0.538988401659149 1 1
0.627778831980319 0.570042617384508 1 1
0.658125334852614 0.604840850409538 1 1
0.350588410827202 0.34976430117007 1 1
0.644208168095856 0.551351978055035 1 1
0.415452407433287 0.362451468048341 1 1
0.272183815540908 0.230552136950756 1 1
0.456638753474472 0.403390893512258 1 1
0.633467702843185 0.579489053735516 1 1
0.187317641365057 0.171247960321565 1 1
0.641939974576493 0.572031482029801 1 1
0.164939359089919 0.148086098226199 1 1
0.936660961989463 0.875195635491943 1 1
0.370658768373606 0.360083995090421 1 1
0.00278258107319496 0.000832368262047516 0 0
0.638943124776325 0.598657442050785 1 1
0.718343974615181 0.672247011042303 1 1
0.436639834679793 0.412515459317714 1 1
0.265126765115972 0.227743198883526 1 1
0.563381206757053 0.502948795535394 1 1
0.0789152767821135 0.0622247681166499 1 1
0.582494593285347 0.496171163018699 1 1
0.553914496803722 0.51705946416275 1 1
0.169875054325948 0.172634426548576 1 1
0.0605372815970931 0.0536924084218927 1 1
0.819180249235185 0.779011155467102 1 1
0.454409089836503 0.497742083816289 1 1
0.288770914091895 0.253269372349331 1 1
0.259333637011099 0.204203679914014 1 1
0.767192673525584 0.696447869618242 1 1
0.669776171102918 0.585281623646717 1 1
0.529092573600205 0.486038585190831 1 1
0.286264817074512 0.248231634099341 1 1
0.0820629032071312 0.153916894687587 1 1
0.646960390006611 0.569670911614737 1 1
0.323702388401131 0.336381615727409 1 1
0.55599393043981 0.498001898938134 1 1
0.653308241810055 0.610556988031469 1 1
0.446534097094798 0.408962597216388 1 1
0.641935305626161 0.558475294236896 1 1
0.136360850736263 0.122370958050379 1 1
0.597112144842568 0.574224447900427 1 1
0.276527636424956 0.250900241843154 1 1
0.559446722314215 0.533545112914759 1 1
0.301827768800655 0.27068263229886 1 1
0.766386108602604 0.696478484596846 1 1
0.824297675525758 0.733588437836522 1 1
0.559002781064321 0.560182388446468 1 1
0.258039394918 0.243109621359207 1 1
0.336346957335044 0.302146185023822 1 1
0.633738716578872 0.58623431621263 1 1
0.418369433582596 0.417683836211252 1 1
1.07571332651542 0.977905277391138 1 1
1.00870441717703 0.908580843043537 1 1
0.337140069041524 0.300334979826474 1 1
0.719955005988863 0.605389362793853 1 1
-0.000341764063053321 0.00695866049696643 0 0
0.478726983574693 0.444990151305315 1 1
0.571127211023244 0.551420170489814 1 1
0.560665383197401 0.52146399989666 1 1
0.547224450929222 0.510560975865757 1 1
0.3357394001711 0.313890710407025 1 1
0.596830786165606 0.550553941053172 1 1
0.590183423474516 0.547330112739259 1 1
0.53557350738695 0.455337038881783 1 1
0.483251767401548 0.450988004313844 1 1
0.727073148783257 0.680252889585638 1 1
0.578660908667468 0.540336373738499 1 1
0.143940294159967 0.115383407619691 1 1
0.842536615899456 0.784162261733479 1 1
0.825916665436165 0.725251669945451 1 1
0.462672794037777 0.496853171733131 1 1
0.705370992823875 0.664077111621298 1 1
0.651125547954132 0.665683041592296 1 1
0.178482610830322 0.156344133239027 1 1
0.613622950468216 0.570210801938049 1 1
0.48428272296939 0.412804329116057 1 1
0.665025331451992 0.611274097571737 1 1
0.810749420637164 0.751338995590299 1 1
0.429793905542956 0.403236805230212 1 1
0.373300176720476 0.343541034035246 1 1
0.596862898511607 0.524835842356616 1 1
0.625769714104703 0.522836044621489 1 1
0.579839101937475 0.494986014845893 1 1
0.852996197006647 0.74775113410353 1 1
0.842061955827155 0.755858496902143 1 1
0.786040229502237 0.693500513303095 1 1
0.968321332053975 0.899780504457493 1 1
0.492150613228497 0.506098508994101 1 1
0.884373259569747 0.810010019335329 1 1
0.602322934695231 0.551699075013857 1 1
0.795942266634342 0.713639172682707 1 1
0.641478548121684 0.564793997881124 1 1
0.285735375147721 0.313063565995171 1 1
0.351806162185658 0.327436912755386 1 1
0.215107549904764 0.199474051499298 1 1
0.351755193882821 0.33748087389889 1 1
0.33183652413513 0.299095261234071 1 1
0.308505587113376 0.276529482385059 1 1
0.770928317840492 0.703202524100585 1 1
0.260183075175221 0.224538438883323 1 1
0.305804122297792 0.273439211934882 1 1
0.274410756354735 0.281084934673615 1 1
0.464840697310824 0.418142755518104 1 1
0.654259008701576 0.566476927911322 1 1
0.218491103375524 0.193476907360658 1 1
0.813053332548741 0.732236007898012 1 1
1.12660126066328 0.988173449204169 0 1
0.405259889587563 0.372519525143784 1 1
0.690975166305465 0.624326847185067 1 1
0.275541824765201 0.266048265236162 1 1
0.52190003110727 0.483844333834068 1 1
0.192632097975714 0.199518749165716 1 1
0.665476748346943 0.602984105934718 1 1
0.352632195489917 0.305209466714059 1 1
0.204456170627795 0.186732988613478 1 1
0.563335355747759 0.484672820678381 1 1
0.558888644802694 0.528217607945726 1 1
0.269544866001649 0.223767674575043 1 1
0.34747460435552 0.317347572759338 1 1
0.20913053057728 0.197607139213522 1 1
0.407398150660336 0.353711854703836 1 1
0.0535311787832577 0.0548417732827792 1 1
0.0714725512033484 0.0888055243861411 1 1
0.618536866941439 0.547523974302793 1 1
0.602488811695664 0.540477000259886 1 1
0.354647841629212 0.307136896007203 1 1
1.06482800928574 0.957526955620007 0 1
0.654441648373526 0.619521218649972 1 1
0.462664588269488 0.440486870791039 1 1
0.430622389735662 0.407572475472191 1 1
0.22066056514494 0.17745934078379 1 1
0.474394273477559 0.44394161065544 1 1
0.29471899140339 0.270447476635116 1 1
0.473430886782555 0.428847913357646 1 1
0.370990843955663 0.331288686700749 1 1
0.322942419230113 0.302020406004212 1 1
0.304589983090158 0.261508809412053 1 1
0.404502653693024 0.347490463370761 1 1
0.516645512715501 0.464321664560622 1 1
0.513596202994072 0.397631720229526 1 1
0.360522367672711 0.310669213417585 1 1
0.268316954714575 0.247513751158077 1 1
0.245202797154343 0.20558987934983 1 1
0.491877763520066 0.440420952902191 1 1
0.369007695403331 0.316998010373929 1 1
0.535775741502244 0.47156480752917 1 1
0.260344030058556 0.24307479609919 1 1
0.298096916599985 0.271701289268143 1 1
0.292640599514246 0.247252178688735 1 1
0.920803098380705 0.846254859378645 1 1
0.485554528500927 0.44362820697653 1 1
0.718848243641317 0.618975824343776 1 1
0.215965051328098 0.221453563863335 1 1
0.556726144334466 0.470224044405165 1 1
0.599622382091571 0.546497713162768 1 1
0.876009548440467 0.779916820087183 1 1
0.300811741476907 0.279849452063693 1 1
0.460563855624127 0.412529238161559 1 1
0.587835037352273 0.407266087061925 1 1
0.171086238304104 0.129699855827986 1 1
0.601897996645349 0.541343474636108 1 1
0.670949142407352 0.623944506013231 1 1
0.693157219764623 0.628711750298287 1 1
0.576387700296831 0.506610700983338 1 1
0.903719525578002 0.778362484302672 1 1
0.509235378907075 0.464009419235648 1 1
0.469575780380783 0.429976495066462 1 1
0.406171204263452 0.372911456139283 1 1
0.491798411023207 0.450030421361267 1 1
0.310801619260345 0.282840883848509 1 1
0.680008468427985 0.596512449207452 1 1
0.861210643189931 0.751043348941536 1 1
0.0927562452982003 0.0897064945627768 1 1
0.707195505208189 0.636115142350544 1 1
0.576660505912498 0.53137687193973 1 1
0.288523865171969 0.278553093045759 1 1
0.678191658740323 0.602551433587448 1 1
0.717618405839208 0.607326487105321 1 1
0.529009935336166 0.502813915000584 1 1
0.604073270275701 0.54342006093967 1 1
0.496493793398672 0.449057127955259 1 1
0.516178177169828 0.465613369676248 1 1
0.625953963996751 0.589849044058718 1 1
0.483987398943966 0.440598321909147 1 1
-0.0759391771435128 -0.0571010245687805 0 0
0.484095417644934 0.422451667137486 1 1
0.259314210175306 0.228508244642924 1 1
0.147005569948627 0.145070145880458 1 1
0.840857846532358 0.845530717943636 1 1
0.772753487491643 0.720330848962622 1 1
0.59847264527299 0.555626315139453 1 1
1.27448077010274 1.12348384741137 0 0
0.25447789229206 0.236749873539838 1 1
0.521579446454131 0.452996933344067 1 1
0.381627131080434 0.379560267648414 1 1
0.481560474892843 0.418371915847488 1 1
0.432249613110349 0.421229819074082 1 1
0.261206874998541 0.268715524523103 1 1
0.473079751687143 0.429817794609448 1 1
1.07228180284071 0.962880634813558 1 1
0.387077350232243 0.36486041834182 1 1
0.479044352919913 0.431975444317975 1 1
0.65624523023626 0.672625458511101 1 1
0.217817800320497 0.206188178941385 1 1
0.667488135095409 0.570173994866916 1 1
0.537474137776404 0.497467942459085 1 1
0.359098639605555 0.365424271310069 1 1
0.476495541366096 0.39500757889241 1 1
0.440942526060677 0.40888031811616 1 1
0.101865267402657 0.0734348367361957 1 1
0.372430306343687 0.374872315187506 1 1
0.677569236879795 0.672971661001681 1 1
0.209011838033436 0.175148688597271 1 1
0.436450643727783 0.408836440999118 1 1
0.23495350748697 0.227082642913729 1 1
0.69279979802761 0.626531178449437 1 1
0.582090220799122 0.478038253286656 1 1
0.634020875585819 0.565938048868025 1 1
0.0690905013017864 0.0515281426105456 1 1
0.413810108231531 0.440631475486976 1 1
0.327107665204014 0.278646882306443 1 1
0.315313846526175 0.306613954919039 1 1
0.625559241663012 0.548647662472171 1 1
0.272134589804524 0.246974647823969 1 1
0.888008373131612 0.805779786275516 1 1
0.370492367230647 0.339229828205228 1 1
0.561606172141346 0.491020353730368 1 1
0.270861020280638 0.223455865286308 1 1
0.433933321800305 0.372691683435219 1 1
0.733799477701176 0.677072741277691 1 1
0.705748645039065 0.678942917493514 1 1
0.537074441011887 0.493880371773187 1 1
0.354852254445968 0.325205407692891 1 1
0.849984167997155 0.784993349508948 1 1
0.83966959905606 0.759941450633525 1 1
0.279693736444456 0.254836318645583 1 1
-0.0786968101829513 -0.0558532998276688 0 0
0.60021946146398 0.51663711607366 1 1
0.688546162263809 0.62609338643787 1 1
0.875752796339177 0.808311527091951 1 1
0.29286332550306 0.3068661703718 1 1
0.254955687626298 0.228658427043895 1 1
-0.124379300652843 -0.145201581164709 1 1
0.476396510174455 0.435444491260865 1 1
0.264996665322893 0.164463448340812 1 1
0.649586932113648 0.582602482104838 1 1
0.50558042351359 0.497908836456978 1 1
0.408293874800402 0.363778475921284 1 1
0.406466771630579 0.348713076684854 1 1
0.235771772756909 0.244527503265001 1 1
0.696214062506105 0.641700775654376 1 1
0.326316067117775 0.298044328840936 1 1
1.01627035380246 0.872808640654181 1 1
0.483189398687445 0.434069844014037 1 1
0.340965525194505 0.310803548148549 1 1
1.20371356305605 1.11930902805146 0 0
0.0854584156129039 0.101481578152649 1 1
0.364528951312052 0.323839565640073 1 1
0.678138712309428 0.58870827945163 1 1
0.6782290393313 0.626177299806045 1 1
0.236366213071225 0.207359600599476 1 1
0.396196234683231 0.377008569993328 1 1
0.215151786200316 0.231879887695556 1 1
0.483461679473177 0.453736744299457 1 1
0.549418774573131 0.486394873551583 1 1
0.695054672681679 0.620027918485064 1 1
0.381818325404715 0.355757762251865 1 1
0.993179863082778 0.886918810588932 1 1
0.872373892678582 0.812741300799034 1 1
0.343275631079968 0.324970698293152 1 1
-0.0315006552900478 -0.0306184028987299 0 0
0.466749847530664 0.425079699820504 1 1
0.45862014782642 0.444760434875318 1 1
0.59029104605925 0.525817892766897 1 1
0.732183477224102 0.670702876851783 1 1
0.160351468279724 0.0922161133571336 1 1
0.128910439347092 0.105934758180671 1 1
0.715896052132463 0.646619786954416 1 1
0.539455799934793 0.45573405589115 1 1
0.0890311619248131 0.0842782481684323 1 1
0.53420059394264 0.478578223759249 1 1
0.535822235306007 0.476459219519212 1 1
0.361754232183696 0.316529196692991 1 1
0.229644378751282 0.203976708389294 1 1
0.543266079940275 0.440925787578583 1 1
0.458786236853744 0.408846074509169 1 1
1.07764109731939 0.923501065113172 1 1
0.697158262903475 0.646629725501808 1 1
0.257119558892093 0.241126687036025 1 1
0.320386585664461 0.282777882705791 1 1
0.195713175178668 0.214606803741979 1 1
0.167230132845366 0.157889087598146 1 1
0.168729951444048 0.136123143820424 1 1
0.57589340175615 0.54521769564942 1 1
0.453682186913134 0.416917093505386 1 1
0.386263211371886 0.347389420118679 1 1
0.488346264406112 0.483758242698732 1 1
0.90409727999813 0.814181924319233 1 1
0.508404152467739 0.453219957831447 1 1
0.524394594404298 0.477854769170208 1 1
0.659647698862686 0.549732838409157 1 1
0.104097162386939 0.0935333910795929 1 1
0.488970966712312 0.433069193831471 1 1
0.424330023183838 0.389268114306937 1 1
0.517716757080841 0.481226619601903 1 1
0.6633714341983 0.613417296323771 1 1
0.733716533625252 0.653822244146212 1 1
0.480405369590872 0.442840681709511 1 1
0.385943643723898 0.343903032036647 1 1
0.488943707188151 0.504415507088722 1 1
0.44259398121794 0.394217849896914 1 1
0.83307193280388 0.78415145186794 1 1
0.564402245738808 0.480843835487494 1 1
0.644967986444149 0.540218722131401 1 1
0.528864846956842 0.461339310783372 1 1
0.622855990365442 0.55171250083293 1 1
0.586351929276567 0.523568769367619 1 1
0.456372639972427 0.396411333038691 1 1
0.631587495372761 0.564381839695857 1 1
0.275963511647639 0.259210092941317 1 1
0.0548652548967872 0.0774455587910703 1 1
0.757340554770332 0.688414759646406 1 1
0.710333160563626 0.665784637700159 1 1
0.202485921948962 0.192069472714132 1 1
0.291965351926117 0.266029240621525 1 1
0.803635772463666 0.715754038658742 1 1
0.950150051896967 0.864457511974713 1 1
0.34220614511241 0.303974968610971 1 1
0.176217382095428 0.16136471529707 1 1
0.245264922197445 0.267416083930904 1 1
0.947387982639532 0.850693347673149 1 1
0.500512318722412 0.455346488356985 1 1
-0.0885330778177538 -0.0705156422250272 0 0
0.624228197018086 0.505032891937089 1 1
0.222374476525533 0.205851653948772 1 1
0.532442765975537 0.493383747093819 1 1
0.38581357903989 0.344891308535978 1 1
0.605645444236726 0.548196153192412 1 1
0.802531672646719 0.752337779358588 1 1
0.376407174256345 0.405613774695664 1 1
0.422619776222842 0.373686963484947 1 1
0.369008370659684 0.342273208934951 1 1
0.248310927970541 0.19981143694635 1 1
0.403251850062746 0.365791541011675 1 1
0.141538201718769 0.135644888292362 1 1
0.719363364588553 0.63999284292975 1 1
0.373080616746322 0.33952401142463 1 1
0.126887951947625 0.109052313339442 1 1
0.483564267816729 0.437990508443958 1 1
0.686934810118634 0.593428762474019 1 1
0.467419970404649 0.405530286281853 1 1
0.671561020124413 0.591050787582359 1 1
0.544478797708268 0.534935329272814 1 1
0.47216084471418 0.41289645865253 1 1
0.548161683327039 0.505716170339039 1 1
0.0842594316510384 0.0284386238136689 1 1
1.01208690149915 1.02106044981446 1 1
0.562916269268464 0.509714176062577 1 1
0.54004839493319 0.453532065111758 1 1
0.408048713062392 0.381310019647186 1 1
0.254760124394484 0.221339021563284 1 1
0.785516255670985 0.642436235989889 1 1
0.622555543734153 0.550873761734439 1 1
0.163017764869405 0.179808759058146 1 1
0.38866256338698 0.331533926035393 1 1
0.433907239750218 0.395918490228599 1 1
0.481258363395813 0.430912218035575 1 1
0.297077147244418 0.24866366548533 1 1
0.248987737943708 0.232747784752208 1 1
0.811474119834596 0.741231779863921 1 1
0.556478457823769 0.47893704077295 1 1
0.395201854600869 0.359952485297388 1 1
0.673776880503449 0.623902371086992 1 1
0.256569811881682 0.246390752725541 1 1
0.670420493127255 0.594658601188682 1 1
0.259538902411095 0.255179403562935 1 1
0.42724103273738 0.37008838528688 1 1
0.73186805339994 0.663027356992343 1 1
0.410448149444728 0.304551418511419 1 1
0.888746093934429 0.809201409422476 1 1
0.728207523579992 0.649152338708946 1 1
0.615479454840963 0.580473768507984 1 1
0.523118337478064 0.455347179582537 1 1
0.497264800896105 0.407048640926812 1 1
0.699566158492698 0.631564422321668 1 1
0.529892535442019 0.478353563569015 1 1
0.431903820956088 0.373825629182533 1 1
0.443329006042358 0.432013372976442 1 1
0.0763068422307511 0.127720269487466 1 1
0.294049541625677 0.259116742756657 1 1
0.356555081126626 0.327703518807399 1 1
0.67935139353074 0.594203779542885 1 1
0.365266823652677 0.331835595878816 1 1
0.51708331539585 0.457022478945646 1 1
0.228097542790808 0.216702876459352 1 1
0.53609883250827 0.468801626510729 1 1
0.301108124982302 0.287561732935597 1 1
-0.0205663177617522 -0.00608802720940207 0 0
0.287025695127336 0.216393861368478 1 1
0.459512142510168 0.451164898142908 1 1
0.998026547044514 0.893944028141673 1 1
0.493969497959671 0.446645499413137 1 1
0.405966186930406 0.352384419711496 1 1
0.163051883547519 0.142376146733638 1 1
0.222929001777671 0.221260921286764 1 1
0.189654331593567 0.167646559985482 1 1
0.911469363190659 0.834723675153815 1 1
0.602695754158128 0.532750000095846 1 1
0.695382933088714 0.649739424420776 1 1
0.221093392150451 0.182725632776363 1 1
0.511362014395243 0.446122487889776 1 1
0.677590213521739 0.607915989860161 1 1
0.15159112960807 0.125240963369241 1 1
0.332778165564817 0.283234042477834 1 1
0.219029127214452 0.208549274592622 1 1
0.488118273353417 0.453933925911463 1 1
0.208877796931623 0.177204080489023 1 1
0.654799393253736 0.573448666863806 1 1
0.458268534602708 0.420485637298847 1 1
0.716939453541712 0.685318605616983 1 1
0.765852960949512 0.681074866591106 1 1
0.393835029522567 0.36999290677484 1 1
0.251434068934657 0.24373370353857 1 1
0.824272364117278 0.760098812905068 1 1
0.635369958087794 0.587184287630329 1 1
0.506282611156756 0.451006021388566 1 1
0.712020062804526 0.626107606376318 1 1
0.342286624282038 0.31299379213739 1 1
-0.0373118446181187 -0.029688585257754 1 0
0.621846531560023 0.565234367867243 1 1
0.471769340376968 0.437315653452285 1 1
0.633949016487886 0.566559675357459 1 1
0.692039581047911 0.604311996432354 1 1
0.561868790851924 0.530160433276407 1 1
0.328750252665062 0.310567309694725 1 1
0.386963547608185 0.343430422430813 1 1
0.276283177532596 0.281288747108389 1 1
0.148776276404818 0.0503931866616893 1 1
0.271154469022205 0.236365328312917 1 1
0.62141453054778 0.534061518168525 1 1
0.566127424081206 0.500740016871551 1 1
0.450668974315063 0.416977920625887 1 1
0.257874091415169 0.246201346019837 1 1
0.271865153314017 0.231375728267021 1 1
0.554111574208201 0.496274405177154 1 1
0.38478354585435 0.335844277981369 1 1
0.800121572003499 0.737985181767477 1 1
0.723760842349642 0.669151802621842 1 1
0.36216271582898 0.321594055995765 1 1
0.499765644435785 0.45273938781865 1 1
0.486593992230186 0.428292871236687 1 1
0.356671292435053 0.354212112819933 1 1
0.272189934726676 0.275105804473053 1 1
0.618246915296109 0.566202716214529 1 1
0.497770865763099 0.47331893546967 1 1
0.0842085000748687 0.0639308659999344 1 1
0.694711401549859 0.630739695549711 1 1
0.0750466496984485 0.0691838079220174 1 1
0.865836167020816 0.805195903742095 1 1
0.504336132640028 0.465935695401445 1 1
0.428757952197635 0.371795596106311 1 1
0.457126497584141 0.413462486161915 1 1
0.247270794783436 0.236473797269233 1 1
0.676020434798252 0.617799970036288 1 1
0.165184529250451 0.124955520366729 1 1
0.524745021436762 0.490434445989914 1 1
0.308808973239966 0.284157520322433 1 1
0.456444487252001 0.432614535088233 1 1
0.616707628795615 0.575964775247059 1 1
0.508911601478811 0.467581025956772 1 1
0.880223997997542 0.804402831281488 1 1
0.746795054623218 0.68518068346759 1 1
0.406918085808264 0.372853745914526 1 1
0.605096275764288 0.533855714508967 1 1
0.549630786129393 0.497601525268173 1 1
-0.1989399189913 -0.1631628476065 0 0
0.554147382091364 0.499902484647921 1 1
0.203644560791332 0.171402734442843 1 1
0.545452027642796 0.494681446535767 1 1
0.394501820247143 0.358252242103861 1 1
0.219878113334513 0.205097790748426 1 1
0.649651339716564 0.568934937632591 1 1
0.643708646355591 0.617064736092643 1 1
1.01316605344784 0.913774678969962 1 1
0.374063932304104 0.347857973209921 1 1
0.537473589693695 0.474002409371851 1 1
0.415809233105049 0.378679204465248 1 1
0.520085469742068 0.459347790686786 1 1
0.433684019431345 0.377577171798881 1 1
0.533625375585467 0.490941222294255 1 1
0.534074516671832 0.492834972190874 1 1
0.538960259563476 0.465319756009454 1 1
0.222310747624901 0.208460624902242 1 1
0.517019719978067 0.484238667675 1 1
0.047474810061195 0.040705673051484 1 0
1.00139272876781 0.916128557411276 1 1
0.305812140620067 0.271783279894996 1 1
0.107781947669332 0.0665691152262865 1 1
0.476886310598723 0.405128817896588 1 1
0.174762313783595 0.174780991356686 1 1
0.300706833353709 0.250817931580669 1 1
0.603955840783047 0.540456586735879 1 1
0.233635417239196 0.186391192998099 1 1
0.146923082928926 0.127947163357688 1 1
0.75379416038137 0.667922826023853 1 1
0.632834694468981 0.578017456529027 1 1
0.395505867046867 0.348253870556397 1 1
0.473588508701211 0.455774538529969 1 1
0.397990997374999 0.341071923392545 1 1
0.953069602316508 0.858411300671292 1 1
0.41180170534671 0.384978190379703 1 1
0.928115696902788 0.857472212640594 1 1
0.360738764124979 0.308013260202365 1 1
0.271334050969503 0.243265764686038 1 1
0.216375480453912 0.20250793313346 1 1
0.673762675462526 0.620798062470356 1 1
0.933156813443866 0.854898673942505 1 1
0.427900268605438 0.373221812814148 1 1
0.339297759661571 0.305340672381702 1 1
0.531015339039096 0.500923205293743 1 1
1.19836420830302 1.0228108530334 0 1
0.464984245742341 0.415262107912888 1 1
0.43038353640922 0.407896779353937 1 1
0.42396687222768 0.36391625493625 1 1
0.864090314228758 0.765831393110799 1 1
1.10166895162251 0.949861721439796 0 1
0.560641306101291 0.504710724789243 1 1
0.714323793770176 0.660883226992223 1 1
0.155002012875755 0.139285318857413 1 1
0.14582365615685 0.128505739919314 1 1
0.457883212499645 0.381659940997117 1 1
0.514954930586825 0.45836217612225 1 1
0.130742300093914 0.122880077871675 1 1
0.518402685859048 0.483759965128227 1 1
0.850073743403118 0.713502168098158 1 1
0.731083937359928 0.655276592131234 1 1
0.379946696656199 0.322302253312056 1 1
0.633962826467555 0.533339470175141 1 1
0.406430719200447 0.375364051918044 1 1
0.354849206245577 0.320650725062997 1 1
0.382098668570764 0.336659986767375 1 1
0.474295826230386 0.419509115186254 1 1
0.494642728143808 0.450853217791656 1 1
0.0990171704294283 0.0991723608043244 1 1
0.714299043970883 0.648772331347735 1 1
0.614788482125502 0.559277636886463 1 1
0.428166980284859 0.378027644934591 1 1
0.237869458637322 0.180821040018963 1 1
0.438623184085517 0.443350323549895 1 1
0.17051239117673 0.150634648117519 1 1
0.156270152084104 0.157036713664696 1 1
0.211625824509508 0.189010244724624 1 1
0.331150368590956 0.352685363080103 1 1
0.564829065905841 0.536112755855087 1 1
0.643046482296567 0.582381672206401 1 1
0.412035871541726 0.363026487509991 1 1
0.58175095257166 0.531482953942777 1 1
0.353636474889387 0.317723966551937 1 1
0.562024029706962 0.528564684436219 1 1
0.647873412557025 0.575903136545771 1 1
0.348990260654813 0.306919774062795 1 1
0.757906747275584 0.668030513260402 1 1
0.550499295242915 0.508204891146826 1 1
0.154355308877541 0.136271260135821 1 1
0.0911091826436889 0.0826463549528011 1 1
0.34562050534101 0.330707523865949 1 1
0.787232425940088 0.750395614343208 1 1
0.710440894485685 0.642371715365801 1 1
0.368174962317583 0.335209837339149 1 1
0.609699205394645 0.567863542674607 1 1
0.435775743336302 0.437176863930351 1 1
0.753825830463798 0.631323041644695 1 1
0.270224253687756 0.309012309495178 1 1
0.505147719717481 0.468216738890356 1 1
0.384087971930123 0.336606456137973 1 1
0.701127059474694 0.617651677787537 1 1
0.064745108817627 0.0532556633159103 1 1
-0.0786588856356059 -0.0774534878028293 0 0
0.392376310154525 0.373968445859765 1 1
0.282374302018508 0.249474284065902 1 1
0.635991111831979 0.569328482749396 1 1
1.07788767814472 0.989076586172893 1 1
0.515980681125543 0.548953704320387 1 1
0.708789775677448 0.666303321839834 1 1
0.271595555325491 0.254465390386968 1 1
0.867535410096793 0.794318794866491 1 1
0.553703050729918 0.523273507563853 1 1
0.746169703364358 0.659782131351242 1 1
0.551765985598518 0.480526658005318 1 1
0.52452669813043 0.491656303129538 1 1
0.560546734606942 0.507918734382414 1 1
0.402261673358984 0.398094191253583 1 1
0.598492980014665 0.56023213661746 1 1
0.721278233762689 0.656297692968751 1 1
0.359522482202046 0.325828777803686 1 1
0.890373872354473 0.858932595304915 1 1
0.637791477955804 0.582678717705921 1 1
0.0976226035395982 0.0914704696124631 1 1
0.632362161166317 0.582657831713937 1 1
0.206170560094235 0.187223889417341 1 1
0.454830847052042 0.416897709325404 1 1
0.295644322507269 0.269134004009643 1 1
0.687039346003623 0.632315033352298 1 1
-0.161944013237005 -0.133827722226217 0 0
0.326227248851283 0.322356897510188 1 1
0.365402048730121 0.325519340848838 1 1
0.240507024258696 0.208137329078114 1 1
0.348618550075257 0.333504835013224 1 1
0.458162052458401 0.4643094004949 1 1
0.306333228902247 0.30991914173546 1 1
0.265540564720823 0.228718396428314 1 1
-0.0522506720196926 -0.0239726065546876 1 1
0.718007340432611 0.683148422798344 1 1
0.661923564970938 0.604699172402495 1 1
0.155758259577387 0.0824690939003923 1 1
0.858890989427409 0.790962038574954 1 1
-0.115032476922543 -0.134717398022454 0 0
0.42481120373206 0.355893331605597 1 1
0.334191360607798 0.299179983717794 1 1
0.468376523448091 0.418333133416703 1 1
0.719624972681358 0.633600422844802 1 1
0.352442933074384 0.303647900087148 1 1
1.06151760875255 0.921045441145341 1 1
0.584661773089011 0.541369341100682 1 1
0.49798548047876 0.436418653781885 1 1
0.577626522037951 0.531688002974313 1 1
0.8103358829832 0.735059186288264 1 1
0.261662678686875 0.231555940005128 1 1
0.560564395756861 0.511590983274678 1 1
0.200744730390023 0.178338348641821 1 1
0.573048869583253 0.504423900323899 1 1
0.394722465515802 0.42542507935934 1 1
0.519087115324883 0.469568740433714 1 1
0.364129526520524 0.313532734897473 1 1
0.275522892218765 0.273508814612162 1 1
0.774240975219061 0.690210425463256 1 1
0.374932109609029 0.315540937409999 1 1
0.0732119783110943 0.0612818167686679 1 1
0.432653493373739 0.362597402836133 1 1
0.529672091908625 0.456638209986912 1 1
0.284171094419367 0.277560336292363 1 1
0.467470030070132 0.408319644099314 1 1
0.474823650541339 0.454739990681503 1 1
0.399532856428942 0.3651541108988 1 1
0.229890337828744 0.208297463069658 1 1
0.229649636957502 0.186838248187531 1 1
0.454912642928678 0.405372288522615 1 1
0.395274036578254 0.344032383446353 1 1
0.964062278983063 0.853297480643495 1 1
1.10002650892066 1.00340852546946 1 1
0.770722097624437 0.691812372618687 1 1
0.527016249255176 0.462443230385424 1 1
0.554034659367794 0.516342922127814 1 1
0.182209549360719 0.213584606684704 1 1
0.786441866105711 0.710419007900902 1 1
0.631887859926835 0.568547210400013 1 1
1.00062757830065 0.845445372915328 1 1
0.335779987491458 0.317950168843203 1 1
0.169689191362845 0.15194100496254 1 1
0.596575687757437 0.524672290063369 1 1
0.636677648551519 0.570025379662119 1 1
0.943960484855563 0.888431846253451 1 1
0.793520378604854 0.705346265211905 1 1
0.224725497683212 0.210726822646927 1 1
0.94944943906928 0.802400703170779 1 1
0.455916394196949 0.407266807163789 1 1
0.776397377770622 0.736444942234066 1 1
0.366178438238734 0.287312074176033 1 1
0.186260896548167 0.145922216879997 1 1
0.673791497568625 0.642172304192876 1 1
0.368319662220607 0.317484461966081 1 1
0.54150975687917 0.497412551997691 1 1
0.740486144677342 0.653775489736943 1 1
0.453569470458524 0.415305693758569 1 1
0.859463016253456 0.694915268745852 1 1
0.493884737716864 0.408086738476973 1 1
0.473400938884726 0.452755882637429 1 1
0.586929353085619 0.508958181669634 1 1
0.55453932100806 0.46701176976837 1 1
0.353668224226651 0.309909614236535 1 1
0.600573915775801 0.536425019877138 1 1
0.713400039904526 0.638250969338551 1 1
0.244271732592134 0.219271907432346 1 1
0.892610444789028 0.803866640480119 1 1
0.705914568550038 0.656335280956886 1 1
0.274550072409006 0.224305747017562 1 1
0.907951495851002 0.793640389168659 1 1
0.995769212634436 0.896713090206259 1 1
0.563008850559754 0.515448191297048 1 1
0.61823800936837 0.543406968743621 1 1
0.0236042721815153 0.102533523428277 1 1
0.276014175558469 0.248383899148326 1 1
0.509848984406374 0.46486013213982 1 1
0.556597197826512 0.508745825247942 1 1
0.557362943493917 0.49404121046717 1 1
0.501238371349471 0.486861160523654 1 1
0.705070710249181 0.648946124272608 1 1
0.591701296412398 0.520473369496751 1 1
0.592235958942376 0.550151624353348 1 1
0.275331167730251 0.203205141579138 1 1
0.129277181757723 0.115620247818489 1 1
0.774706465779107 0.697767845630807 1 1
0.456158544688871 0.404977269305647 1 1
0.279752187384549 0.298540253250378 1 1
0.153199436808668 0.185141218636276 1 1
0.541666764648469 0.475462245839766 1 1
-0.196502097493528 -0.180130114375149 0 0
0.167926382722429 0.17242371079252 1 1
0.64589179567791 0.559692946914726 1 1
0.565999551786735 0.49445448798776 1 1
0.492983477238817 0.429805065665977 1 1
0.477850618573612 0.415924608825312 1 1
0.593479781642922 0.570397551323284 1 1
0.300323240034151 0.250977386518642 1 1
0.50649314061183 0.45271730060416 1 1
0.617811524629782 0.57480466374245 1 1
0.273216689028846 0.257771156027231 1 1
0.312182495198026 0.27842492310951 1 1
0.516580514641526 0.451786688411717 1 1
0.150507022399906 0.133605688145056 1 1
0.618161635218191 0.542241431004003 1 1
0.403222520982517 0.401963101102497 1 1
0.504471761048001 0.443149108514891 1 1
0.685053807087464 0.618235022991716 1 1
0.468052949364283 0.378488118971646 1 1
0.335202038393953 0.303120363761844 1 1
0.324883015099175 0.278161988987657 1 1
0.415508540190426 0.379902880675714 1 1
0.277083990231022 0.226250118070563 1 1
0.343674062273348 0.347795193858485 1 1
0.956749439210786 0.81523070635613 1 1
0.45618607981736 0.405813119097835 1 1
0.177390479175348 0.145806679780388 1 1
0.774867087603896 0.698216633036947 1 1
1.09547607182394 1.00486573866846 0 1
0.581711995901165 0.555469865695045 1 1
0.335200547605581 0.299861560292452 1 1
0.674702616530389 0.663636555630746 1 1
0.158343102813 0.170982478797299 1 1
0.488191855956873 0.477832709355145 1 1
0.558691433168749 0.503368005206361 1 1
0.34966676416236 0.308723068896351 1 1
1.00851447525685 0.925442746846938 1 1
0.689104776354579 0.63418723494959 1 1
0.731241610248898 0.677585148065656 1 1
0.371394810953643 0.331696054617463 1 1
0.812657772604586 0.732922278866515 1 1
0.441028951712337 0.396154148603224 1 1
0.67992361803127 0.652824182307882 1 1
0.642527988703279 0.556393291721736 1 1
0.682481441625804 0.641528970231745 1 1
0.242241921264595 0.220311633398062 1 1
0.495570053501056 0.436202909445294 1 1
0.151794693183543 0.111287232829042 1 1
0.565780112716065 0.557859278566842 1 1
0.203749001503331 0.167267819711103 1 1
0.56014239722618 0.496308179834766 1 1
0.510750093412126 0.444286388776916 1 1
0.624568610404272 0.566430728515362 1 1
0.580196552851436 0.538642684994135 1 1
0.932457495744119 0.845521804560793 1 1
0.634672904775154 0.549228122597126 1 1
0.69754204522559 0.640496871978051 1 1
0.8181293328066 0.711834585707622 1 1
0.085017657875845 0.0664522566129778 1 1
-0.00909682942910563 0.012380154355558 0 0
0.140706310095765 0.129341003775 1 1
0.0627709661523939 0.0556675749408625 1 1
0.672762669906858 0.606825223971091 1 1
0.52678379262058 0.480469339012545 1 1
0.39680394460696 0.350935919115514 1 1
0.537963173639552 0.504629237702321 1 1
0.301320845686266 0.277559290013247 1 1
0.37225063503816 0.345841798232286 1 1
0.279382276813563 0.276600548795467 1 1
0.311246024601736 0.293651609465308 1 1
0.0933676822520382 0.0974669471099315 1 1
0.636638329712226 0.584047245821301 1 1
0.5083732200054 0.473129467645452 1 1
0.77542714385688 0.671576990211927 1 1
0.544463551883338 0.496948470537655 1 1
0.521775350608097 0.463364917950427 1 1
0.466114731706372 0.425484181048282 1 1
0.491308254035868 0.445191788441475 1 1
0.417238561400937 0.358093027380758 1 1
0.605581064211222 0.573031407895155 1 1
0.505230557072725 0.433581534624073 1 1
0.370998852612662 0.34139190721201 1 1
0.495521383915298 0.441885080304722 1 1
0.712893880445453 0.616262354262635 1 1
0.32274674574233 0.287324354866427 1 1
0.326004839350135 0.319669652041279 1 1
0.83242254785258 0.734604933441336 1 1
0.392515148980434 0.377740559497933 1 1
0.49517832650573 0.46717436428312 1 1
0.485875363202273 0.430900734120911 1 1
0.477118002100394 0.389511646180641 1 1
0.594766741194481 0.539324811525337 1 1
0.691135955657026 0.6127258165295 1 1
0.515353953256924 0.467771424358168 1 1
0.761367487939767 0.697273763438051 1 1
0.273821544985434 0.292263582935802 1 1
0.34152554266237 0.315624061619992 1 1
0.321866046928651 0.297187262957293 1 1
0.298258250948302 0.275872902786892 1 1
0.236193331218589 0.213853252003226 1 1
0.430991234590668 0.400547035823443 1 1
0.102434903785497 0.0985405604093246 1 1
0.310307005708319 0.284175762338271 1 1
0.691469216315305 0.647758331125763 1 1
0.783304474606902 0.714075927374651 1 1
0.597013878557185 0.524493485736391 1 1
0.624822121008807 0.591987428753753 1 1
0.817678283562365 0.751651463069303 1 1
0.595609533676028 0.530664248460458 1 1
0.350834241535366 0.305757304907679 1 1
0.255328856386195 0.260195695527295 1 1
0.292405834826158 0.288567296204467 1 1
0.230758892574093 0.183053950330002 1 1
0.792515980026463 0.730913254942019 1 1
0.203903305761255 0.178854378569395 1 1
1.11560949082807 0.970135655273167 1 1
0.619616933386892 0.58515260857762 1 1
0.256358258992679 0.249273038474079 1 1
0.627076105023776 0.564664090313802 1 1
0.628483303699902 0.5705952627268 1 1
0.914834464125264 0.824329132555058 1 1
0.512566900901291 0.451607734199967 1 1
0.945488828353272 0.857691641933744 1 1
0.50278083818681 0.462535344349126 1 1
0.445513223214765 0.407172958345355 1 1
0.359524524751321 0.301203500744009 1 1
0.330616511862494 0.287155646603555 1 1
0.956183036683669 0.867172474774116 1 1
0.40284225154577 0.362559669496599 1 1
0.426453969273341 0.428348929977659 1 1
0.531498385857818 0.478815905918591 1 1
0.51052268444347 0.476147985096804 1 1
0.179657866365646 0.172993353763291 1 1
0.157332698430785 0.153546244319968 1 1
0.648342153886627 0.562207782692413 1 1
0.502409188857322 0.459012862453461 1 1
0.337466567552856 0.306775825810307 1 1
0.321877029574666 0.321873238005621 1 1
0.507710495267879 0.423566662863323 1 1
0.560019082221304 0.504348933723219 1 1
0.184178895620216 0.17756127910275 1 1
0.407627642905833 0.3702142551588 1 1
0.0730891105878738 0.0665529982819835 1 1
0.662637969031421 0.58864764177155 1 1
0.202739874684433 0.211389013233081 1 1
-0.109694701743875 -0.0904841838599255 0 0
0.612285697540967 0.540290308956957 1 1
0.315502809270044 0.309212360756972 1 1
0.406794809429989 0.358892221368725 1 1
0.268739522850597 0.242964948362832 1 1
0.907070940875373 0.839548307274401 1 1
0.763104729206676 0.679476228107147 1 1
0.267678557502225 0.231834636733173 1 1
0.593972642225731 0.549566396558112 1 1
0.0545876805208708 0.0584866467051211 1 1
0.464942046381363 0.363572035889333 1 1
0.505997868780025 0.464000314197555 1 1
0.414559377320455 0.397872682242642 1 1
0.383037352697629 0.358360811125079 1 1
0.225708240505009 0.223291888591536 1 1
0.38332136240945 0.368538545366879 1 1
0.537746749678264 0.502800759935896 1 1
0.457878257982815 0.389372791477978 1 1
0.750344559895578 0.699657948019773 1 1
0.348377077003458 0.293322066797178 1 1
0.285110411714807 0.246797580999683 1 1
0.704932435364999 0.635693217258863 1 1
0.476038587592616 0.352435592219572 1 1
-0.00653643126372915 0.0345386713560529 0 1
0.749682449266727 0.656454958450382 1 1
0.385856038736941 0.324829973411308 1 1
0.430868453686239 0.379302762192457 1 1
0.443593825868656 0.460124577337745 1 1
0.553748211125118 0.438495013144141 1 1
0.3371839099759 0.304361267145417 1 1
0.613644130199341 0.547806425525895 1 1
0.573738854226132 0.554046043740762 1 1
0.3906153053945 0.36124324429944 1 1
0.660054146732859 0.605073930517626 1 1
0.133566116725302 0.128164550908666 1 1
0.491848959280437 0.458743116688064 1 1
0.496929280369223 0.412029760092191 1 1
0.381235685446486 0.358410790015082 1 1
0.391400211182206 0.343816518829385 1 1
0.417423038401921 0.35550725599953 1 1
0.599563004155898 0.565027758796468 1 1
0.429677649699264 0.380104782762007 1 1
0.820166304674508 0.738571350247302 1 1
0.447148229877861 0.411497682219638 1 1
0.559344699603008 0.498438822682076 1 1
0.828799205355784 0.760215352170926 1 1
0.183409270397742 0.172120556699579 1 1
0.0609367040392623 0.0334427743613707 1 0
0.381782017448316 0.367424716345122 1 1
0.28952477538967 0.249130620201886 1 1
0.482942942563529 0.442831289728779 1 1
0.997159264150159 0.906110619462454 0 1
0.775684287002427 0.686044100370546 1 1
0.299406166194 0.22786148529594 1 1
0.138720391467214 0.103202662970127 1 1
0.874488366014471 0.789237156037687 1 1
0.407492328778722 0.377339191680048 1 1
0.707245217289166 0.609415403790963 1 1
0.782963017563767 0.692775048563856 1 1
0.659825197010348 0.602661332180863 1 1
0.512985660707614 0.478415731057599 1 1
0.579466243007797 0.482131309274549 1 1
0.537775528995483 0.483644453153725 1 1
0.823267413880479 0.736223459256081 1 1
0.584652644674016 0.523406512092464 1 1
0.283791134991421 0.216352052608427 1 1
0.0961710823308169 0.0781116182091657 1 1
0.50688035426515 0.461076042416304 1 1
0.661310923469966 0.588360262070892 1 1
0.544982849266301 0.533197884772678 1 1
0.428724505928802 0.388122905575634 1 1
0.243692542490631 0.220466812611158 1 1
0.842544890450241 0.783907846892793 1 1
0.735718660000216 0.67400988664693 1 1
0.38215162828611 0.351665442287275 1 1
0.711669842211757 0.641753517018697 1 1
0.250127044047982 0.228119217242477 1 1
0.429950082702693 0.381156571404143 1 1
0.156732166214512 0.14309944883799 1 1
0.528806443746492 0.459142376383072 1 1
0.757261629033196 0.701560163503164 1 1
0.613538432378001 0.553733718029141 1 1
0.764668470265394 0.678636314160975 1 1
0.283497284033879 0.261524061273089 1 1
0.301950756851589 0.266571804762494 1 1
0.950626227736387 0.871406926057265 1 1
0.588828191838846 0.543874271837457 1 1
0.863278815727774 0.792460758165797 1 1
0.731204267085358 0.650655497929275 1 1
0.606946797968712 0.562672180647591 1 1
0.7162296450139 0.655056739347255 1 1
0.381925956239899 0.341040070009643 1 1
0.326152544986423 0.304725717137541 1 1
0.673592232445357 0.602305826133917 1 1
0.532602433015464 0.480149080559404 1 1
0.578881880158549 0.516022251195131 1 1
0.571496304709729 0.516358230955595 1 1
0.233985164950699 0.263574870029411 1 1
0.324844417887813 0.292936816782759 1 1
0.445799706060641 0.411964952536405 1 1
0.356083409938574 0.345049634001877 1 1
0.647864297759433 0.592706465352146 1 1
0.696124076824473 0.629996082538732 1 1
0.745270825251687 0.652209277556715 1 1
0.36807232954214 0.339160813853723 1 1
0.458577395699797 0.436404944697846 1 1
0.504643410211718 0.431770343219111 1 1
0.477816604501071 0.444209150251403 1 1
0.444934739697005 0.390194753229077 1 1
0.535903181809222 0.478465851189922 1 1
0.859148298238887 0.786349529153827 1 1
0.60981913166861 0.530927274126159 1 1
0.479715194442375 0.45308700618554 1 1
0.328947138142581 0.348492402872233 1 1
0.0608571067593515 0.0191817184396663 1 1
0.206127294280061 0.173025096407366 1 1
-0.0894889390299119 -0.0814668595179042 0 0
0.73841847065634 0.648625694116842 1 1
0.339471435054481 0.297387544913447 1 1
0.593842678821837 0.539811500461603 1 1
0.422523739428737 0.355960293710861 1 1
0.0696524587194394 0.0649429171893483 1 1
0.565157854147803 0.503704184543875 1 1
1.07760104036548 0.877919092995724 1 1
0.331019336394809 0.286058185849749 1 1
0.0761894562587684 0.0565517150493889 1 1
0.0580557585829791 0.0530292842062743 1 0
0.483125360863573 0.439856027812857 1 1
0.496315442245082 0.443960891075675 1 1
0.449248242871229 0.408023261311641 1 1
0.455408088384646 0.358475868678309 1 1
1.00110913189973 0.917983467461881 1 1
0.145890295251398 0.112372163847922 1 1
0.729299712436125 0.62581877164266 1 1
0.122804539262447 0.115778451033748 1 1
0.627883560586859 0.547178882160409 1 1
1.01350658771218 0.919200454239676 1 1
0.752741417086535 0.664612649176067 1 1
0.115188894722088 0.107012488311328 1 1
0.199242375609744 0.16923953483605 1 1
0.333730040524473 0.253028201104141 1 1
0.595024680647483 0.514781012049136 1 1
0.103832083022363 0.0574500932688388 1 1
0.313071424125162 0.314987255193996 1 1
0.156886226313356 0.111514337681742 1 1
0.734440011999145 0.640147643036665 1 1
0.207633071541571 0.19181716549463 1 1
0.689323497613443 0.638444153107449 1 1
1.09839234706984 1.00551519547816 0 0
0.388705622493032 0.36197845026781 1 1
0.726530223792015 0.693083092069514 1 1
0.723988753483609 0.621942634022626 1 1
0.408089249127935 0.370047169154971 1 1
0.401884826040065 0.37559604643765 1 1
0.214103995627575 0.196409743140863 1 1
0.604681148509245 0.521531968618386 1 1
0.260234584360428 0.235911110727442 1 1
0.627123052006117 0.553953124393245 1 1
0.434537241120122 0.376766114649424 1 1
0.561059314444356 0.522267663749094 1 1
0.572897490744615 0.53141640460397 1 1
0.416915802465295 0.369651804181077 1 1
0.0871351607138205 0.0872669713903382 1 1
0.529883709033488 0.474806758778721 1 1
0.337062411102204 0.297018064307759 1 1
0.774756871143861 0.71614153140296 1 1
0.344128201362165 0.321452136305728 1 1
0.731603571116321 0.64126975882766 1 1
0.12048181070334 0.111442171172082 1 1
0.324387251313627 0.318452861979959 1 1
0.5740909388436 0.51249097521431 1 1
0.273526732569561 0.229036132577728 1 1
0.242157555215378 0.210117325040223 1 1
0.211191664009144 0.204439198240916 1 1
0.467067060479056 0.411363900534352 1 1
0.0725149146445799 0.0897629632576685 1 1
0.518468458549969 0.482759563470014 1 1
-0.0947884823047729 -0.0856706355992603 0 0
0.535650838899541 0.525129484224854 1 1
0.648070913632044 0.589651871902879 1 1
0.742208984512225 0.719516516555301 1 1
0.974961411880538 0.870242529611603 1 1
0.78378612852609 0.701216267469716 1 1
0.327319572090885 0.307593234503571 1 1
0.370848921862339 0.370383579531353 1 1
0.666186299179444 0.589980380325859 1 1
0.231330461522841 0.195676391267087 1 1
0.263569479477813 0.238966250953313 1 1
0.537051301359503 0.459543613542825 1 1
0.139381644503643 0.131017291238111 1 1
0.574268712729622 0.518186600246804 1 1
0.43590337024556 0.401474509662913 1 1
0.878624539391885 0.774870593113058 1 1
0.513675076952667 0.49104318335094 1 1
0.655388880891313 0.579286798043283 1 1
0.360736785319419 0.335610822320191 1 1
0.813615715760995 0.750969998485966 1 1
1.071002279599 0.953252664601366 0 1
0.217120547894246 0.155372758916409 1 1
0.162019242736244 0.150778548635561 1 1
0.535423451342547 0.536927756990305 1 1
0.799345938130256 0.725862511930018 1 1
0.534375512529073 0.567774818549717 1 1
0.530359726693146 0.467192590940886 1 1
0.495977870612084 0.496621446240673 1 1
0.255261027145405 0.23624118236196 1 1
0.510852022167012 0.484211061666197 1 1
0.369137877092416 0.336858686305492 1 1
0.0768506103496579 0.043209403801992 1 1
0.343160183208832 0.316692577068032 1 1
0.793741732263502 0.712702161809931 1 1
0.392654581720298 0.341766680829183 1 1
0.587050784468323 0.500178941568281 1 1
0.682441665835997 0.607126867354819 1 1
0.419304636824517 0.376536421148551 1 1
0.440439445018744 0.415034448232611 1 1
0.532490560185659 0.492045368101625 1 1
0.506424472747667 0.44918210238939 1 1
0.760368111395746 0.696138332745694 1 1
0.258117443332003 0.227002879049186 1 1
0.523331542965136 0.485510151783197 1 1
0.712974210855814 0.619831258795504 1 1
0.934045768314993 0.820615574796986 1 1
0.637225982641211 0.566236785087062 1 1
0.722892197591546 0.656627849297669 1 1
0.634292147169615 0.581440917546603 1 1
0.310853377660394 0.275474953434187 1 1
-0.104374852027209 -0.0825004446169507 1 1
0.335537472353247 0.305890146348064 1 1
0.760355593981059 0.694261141684585 1 1
0.650100388872693 0.550746267812025 1 1
0.664891606430823 0.590502302113617 1 1
-0.0156092666692182 -0.00809794743247296 0 0
0.686740291459713 0.625767010379126 1 1
0.528433765977765 0.504243823982169 1 1
0.616702461107178 0.707831022598346 1 1
0.937408675475643 0.868866182734155 1 1
0.497722272752512 0.445505569015141 1 1
0.887948132988245 0.818365194711306 1 1
0.43824882294554 0.4401381008149 1 1
0.768452201337997 0.711799877131845 1 1
0.531777927048499 0.495448535348807 1 1
0.723851133722514 0.640855210108739 1 1
0.354397756034399 0.299926218369025 1 1
0.66073559273035 0.614457044326651 1 1
0.280659541656527 0.192388754940672 1 1
0.502544157167123 0.439023278044666 1 1
0.542953021143738 0.487359492335955 1 1
0.499148982723055 0.448700845683258 1 1
1.13694731633905 1.01623338753226 1 1
0.721927288477735 0.636006348868675 1 1
0.0324178362836574 0.0280588034980602 1 0
0.324398578568437 0.318382599757775 1 1
0.830243028161057 0.70579412365445 1 1
0.646485864108607 0.578644075335899 1 1
0.831783614635459 0.746015929129061 1 1
0.736011781722716 0.654012883983936 1 1
0.374956662260929 0.373420368113127 1 1
0.681579210660996 0.600221314478445 1 1
0.607747153136612 0.547966024687979 1 1
0.427202371465875 0.403814496101484 1 1
0.664329947413304 0.570153549948928 1 1
0.591520264269614 0.538222413723937 1 1
1.05629243615045 0.938020758778229 0 1
0.178604973113751 0.151502364887267 1 1
0.166660217640239 0.141894994400315 1 1
0.218372443328783 0.210635402396962 1 1
0.841036604069696 0.723621879088484 1 1
0.103911538361608 0.0922056059302166 1 1
0.69765054391242 0.626387204016361 1 1
0.158437232315225 0.142483579478202 1 1
0.825795814445642 0.748247165764322 1 1
0.569881182348947 0.537647671239222 1 1
0.615587911019713 0.543835414880791 1 1
0.454969375580533 0.418751247195546 1 1
0.839906520705599 0.695541465982115 1 1
0.762348049383957 0.703603440349442 1 1
-0.117680777847123 -0.106881549897181 0 0
0.638396705156172 0.628395907086925 1 1
0.133199973142621 0.10770366519091 1 1
0.981651888430227 0.896621777238496 1 1
0.665362542117395 0.579788755704259 1 1
0.228000439829027 0.180666651489803 1 1
0.732184474990521 0.668124195953488 1 1
0.250580488180037 0.199717903128994 1 1
0.681336210508219 0.637731634834432 1 1
0.142877022744153 0.177651517835326 1 1
-0.020561646593431 -0.0187751917649371 0 0
0.534032630818229 0.498039556500198 1 1
1.30099722435303 1.16274261005671 0 0
0.261624066391846 0.266094046199846 1 1
0.771107256206051 0.701617243539461 1 1
0.605117268270183 0.536431050134711 1 1
0.569858931588083 0.517938558196879 1 1
0.246591019350995 0.233395229056038 1 1
-0.0690808457096682 -0.04383014841896 0 0
0.326755321913687 0.288631654526113 1 1
0.59740324896249 0.565438974347643 1 1
0.450740838075119 0.359118691373383 1 1
0.442989787625711 0.364831183065844 1 1
0.984372517456373 0.865274855269421 1 1
0.224053826971233 0.184596472945657 1 1
0.441162254469814 0.400584816520362 1 1
0.736714397501286 0.689210621175644 1 1
0.139831170133927 0.107648629984517 1 1
0.467505402758919 0.435379353168725 1 1
0.445542815254265 0.3831342965394 1 1
0.315917573881477 0.283403680449545 1 1
0.647373176302844 0.618121018949035 1 1
0.414347204719917 0.377167489239375 1 1
0.405582053126419 0.354164920335671 1 1
0.265433906289656 0.242855225933122 1 1
0.69372928952117 0.599291764424647 1 1
0.530722547648989 0.500114752731744 1 1
1.01814866316681 0.938798675159997 1 1
1.08174169302183 0.97225726193797 0 1
0.349797311435271 0.334642886961658 1 1
0.33365428647376 0.276538506580111 1 1
0.240687953357572 0.204682169574218 1 1
0.407339396771109 0.395895031668523 1 1
0.388563133566645 0.398739284515967 1 1
0.0854525933824923 0.0640797990593694 1 1
-0.165093213787485 -0.16881770739807 0 0
0.631319179410204 0.575518257101526 1 1
0.397360206362974 0.353591741731591 1 1
0.349668640099882 0.339330009879385 1 1
0.625134215308648 0.555830885949021 1 1
0.386091808408739 0.341687361202571 1 1
0.591849044024527 0.5462388736362 1 1
0.605607989179337 0.542731934657054 1 1
0.74049729418146 0.667660982019934 1 1
0.850257301712247 0.776648485489639 1 1
0.603291511280551 0.528646414699844 1 1
0.588578762396297 0.519836518293422 1 1
0.873005822690918 0.792240139225823 1 1
0.681207735474531 0.612346205241026 1 1
0.465923297150225 0.428062175937774 1 1
-0.0287211300138456 -0.0227071956703045 0 0
0.631196898829232 0.561577613558958 1 1
0.36798553222037 0.365849095085879 1 1
0.822133662392086 0.720392720932036 1 1
0.352882122313683 0.312475294039163 1 1
0.791914461593992 0.724003206144053 1 1
0.630894228474635 0.616013623956436 1 1
0.809613532460979 0.743601294075633 1 1
0.495629871115136 0.482309093224157 1 1
0.380209912641427 0.340548007035733 1 1
0.392767314660963 0.356138253485462 1 1
0.193260054929556 0.146889712601216 1 1
0.137724778322449 0.134155710505418 1 1
0.402526985938949 0.341934460883894 1 1
0.658935589073105 0.606562223053644 1 1
0.738337205124679 0.669998426436526 1 1
0.593650027616518 0.555090826133075 1 1
0.471580980827273 0.420668823933596 1 1
0.655926202506641 0.612367621213942 1 1
0.673089899614107 0.591921633344282 1 1
0.496387225757702 0.474434761190963 1 1
0.427467200681841 0.409715991623448 1 1
0.313604642046694 0.32640043831742 1 1
0.320363994492025 0.298910007293178 1 1
0.403919664486315 0.374325954728938 1 1
0.575350427941292 0.554870518366777 1 1
0.689168345486009 0.614632827121743 1 1
0.0882736238730039 0.113862283425186 1 1
0.906914294813722 0.874490416655731 1 1
0.517758324686554 0.493624559637463 1 1
0.398742431586388 0.348072904401914 1 1
0.796915806939235 0.699025863364169 1 1
0.694741114268291 0.636253575036738 1 1
0.512606447402596 0.476403692450544 1 1
0.300315901793518 0.281939137073737 1 1
0.515041611676514 0.455646777256381 1 1
0.582329239672119 0.521730899548864 1 1
0.261404262051166 0.2285812563091 1 1
0.322725329960256 0.303270007438305 1 1
0.47314589186372 0.436147782080479 1 1
0.592108756023562 0.526876645520234 1 1
0.421105321934584 0.355651534190495 1 1
0.582559236062588 0.53720269701096 1 1
0.762017614580918 0.705799924734424 1 1
0.653817607042491 0.596943940665555 1 1
0.570200290615177 0.508328493298988 1 1
0.3109228536793 0.286929456221469 1 1
0.669916831843819 0.628902559152015 1 1
0.914070333982863 0.836895298927466 1 1
0.754620539132539 0.679958607186739 1 1
0.467859810379953 0.439790127595029 1 1
0.574159129054485 0.51731165933079 1 1
0.486178008912619 0.456120894703361 1 1
0.529338080512194 0.467178283829014 1 1
0.559990834922112 0.510801133251619 1 1
0.242004361101707 0.218385033241459 1 1
0.422833703582603 0.367275061816338 1 1
0.333135953076246 0.303453101499048 1 1
0.391749635106656 0.354812629991866 1 1
0.689109580046066 0.638868848299192 1 1
0.837892940262864 0.773621538871485 1 1
0.296887093019681 0.257890620076853 1 1
0.804760872671531 0.723510827215112 1 1
0.435632604752542 0.389760940622961 1 1
0.508364642030616 0.42970402941767 1 1
0.767615522672226 0.681135312507848 1 1
0.429414607749171 0.383355916459673 1 1
0.43441561885768 0.381406580983308 1 1
0.855965400906621 0.789848146620949 1 1
0.347929090489224 0.309900505603667 1 1
0.842266037867032 0.763409345551477 1 1
0.45913344262383 0.41371360587421 1 1
0.71191126698334 0.64564032739781 1 1
0.593776487502572 0.503033105296851 1 1
0.540542475416881 0.475310417757809 1 1
0.52392720855885 0.464846658450325 1 1
0.429574304202573 0.37963266809371 1 1
0.266499717246927 0.229590047323165 1 1
0.094609240915539 0.0788419698480678 1 1
0.327080392704021 0.300034771884623 1 1
1.18014023735443 1.0862046088068 0 0
0.613612935528215 0.563214785291693 1 1
0.443820557062994 0.344051783035619 1 1
0.502811116837237 0.456080427294674 1 1
0.0925297956899973 0.0975615200079456 1 1
1.00287729565304 0.949176667021079 1 1
0.202188678047672 0.175647721883929 1 1
0.714859201525193 0.646239432444951 1 1
0.174945130908007 0.148717391692659 1 1
0.479281949020497 0.456319547665178 1 1
0.766700935390377 0.716984101915467 1 1
0.167327000943094 0.156106814785033 1 1
0.354229938158481 0.317215519326318 1 1
0.159264626834258 0.158215377443953 1 1
0.42741981165307 0.362792296618848 1 1
0.649869490541644 0.556578146817534 1 1
0.0395511711166632 0.0271781997106895 1 1
0.277514163381423 0.271163655962394 1 1
0.215145623432573 0.205093695295136 1 1
0.282796185464627 0.266780431797196 1 1
0.504994655354919 0.456540046830435 1 1
0.752497440957036 0.686027478964126 1 1
0.380842608976886 0.336264968650003 1 1
0.548378745305644 0.521975222940696 1 1
0.198143584558943 0.218117793280313 1 1
0.581375169326306 0.532417873106839 1 1
0.70018439943466 0.610374051587823 1 1
0.482004212053007 0.424630434072624 1 1
0.972696228482536 0.86356518327523 1 1
0.680282525770868 0.59237943242115 1 1
0.783220796466782 0.688293955428981 1 1
0.3799742464355 0.344354024925565 1 1
0.793183095733091 0.716201355911412 1 1
0.502096512788855 0.476567503702197 1 1
0.493866444566437 0.416631497656535 1 1
0.60253328169945 0.565225129202519 1 1
0.44992712570596 0.40048624895491 1 1
0.553556177006797 0.516182236083955 1 1
0.575578346862649 0.517740748206577 1 1
0.762200019426992 0.683305331736142 1 1
0.68065680355308 0.607533357775595 1 1
0.380817810468751 0.326520827518478 1 1
0.667471716863703 0.590407973680199 1 1
0.0601408505731128 0.0495262762454125 1 1
0.948115667079488 0.877931071866789 1 1
0.338969096245081 0.308423942535828 1 1
0.290586759184668 0.244674166664765 1 1
0.274562939698207 0.239701894762693 1 1
0.225801661333875 0.210817350024546 1 1
0.48946862533929 0.443481613508776 1 1
0.899326330560161 0.81089613505316 1 1
0.315328435023912 0.287919176413277 1 1
0.705651339913065 0.642009024712571 1 1
0.78272928831197 0.718835993069874 1 1
0.718854541437633 0.655401186118923 1 1
0.363902132503955 0.336906232374678 1 1
-0.0110196276590486 -0.00324651222324754 1 1
0.592832861906214 0.577303325651409 1 1
0.0508768871034776 0.0395532916932733 1 1
0.72224326941068 0.687702979367924 1 1
0.617253232826011 0.563466065946926 1 1
0.432596285142165 0.393458933411263 1 1
0.152038927894661 0.134698043706882 1 1
0.328954661872482 0.281939169151781 1 1
0.63871866079505 0.58095194225677 1 1
0.0751149449535392 0.0547749199276168 1 1
0.495677076809224 0.43675847711363 1 1
0.12220705078436 0.100206003503007 1 1
0.883626261781584 0.795899139457165 1 1
0.341966305494661 0.285700771902786 1 1
0.620528514289069 0.567342991735679 1 1
0.743463418098287 0.696529571422437 1 1
0.280724195631808 0.216281747389444 1 1
0.369535759000195 0.356101421977204 1 1
0.126695711232432 0.103750595789904 1 1
0.424145184510942 0.3884674256004 1 1
0.449486795643458 0.419142158355835 1 1
0.790752947719236 0.652911703563859 1 1
-0.0808971224656025 -0.136697490156485 0 0
0.628104163439491 0.571871475109161 1 1
0.423688929430879 0.39201297051679 1 1
0.808741139882658 0.712019055649116 1 1
0.662706863402109 0.605201338723764 1 1
0.513572774159148 0.450335364592375 1 1
0.264993474216234 0.241902822425163 1 1
0.682256668961327 0.626774062883299 1 1
-0.00550656612400077 0.00927794112784058 1 1
0.685076581675568 0.614696371896033 1 1
0.36364524519802 0.340184715671401 1 1
0.379329803494912 0.39596131304973 1 1
0.559695725448337 0.526172479204264 1 1
0.246661249759171 0.203636261975944 1 1
0.683124559453244 0.568497271589713 1 1
0.60818032990615 0.564187632074678 1 1
0.631197602670912 0.590987952397539 1 1
0.542553070732035 0.49378580702107 1 1
0.206607865638168 0.17778812250384 1 1
0.65510055738981 0.603830566512465 1 1
0.552114333316257 0.491458253454457 1 1
0.383681647111998 0.273548134869707 1 1
0.566641198525766 0.521524502106369 1 1
0.785824506141259 0.692938912854812 1 1
0.545380839876325 0.490252508100498 1 1
0.595500262734387 0.520027424544602 1 1
0.489448655604121 0.451470973523763 1 1
0.326600147188377 0.353673381111556 1 1
0.49375072971237 0.465931760083687 1 1
0.681121563502591 0.598479321037168 1 1
0.363266186288378 0.33531389830179 1 1
0.695609008377697 0.654666026876019 1 1
0.238047035581396 0.208496811080611 1 1
0.203928206839491 0.182948490740342 1 1
0.448288766006194 0.486896328070993 1 1
0.35206905591421 0.312821302830574 1 1
0.45655458190645 0.392571474822975 1 1
0.549142754008306 0.4953821325705 1 1
0.446360432456731 0.406185356248442 1 1
0.259699934925742 0.225848895984382 1 1
0.628201701382829 0.546425575169477 1 1
0.955367790525134 0.858779112931868 1 1
0.658285726261478 0.616260039079191 1 1
0.291330497054355 0.273487879191596 1 1
0.526526981687243 0.487590324278824 1 1
0.13877363222925 0.0931709207363415 1 1
0.652733591717342 0.610091026341323 1 1
0.388097543237827 0.357617510662932 1 1
0.277233670271692 0.257855694851133 1 1
0.445477905815066 0.411773595185798 1 1
0.330165141587284 0.290221914319996 1 1
0.894171957701652 0.831521399532014 1 1
0.496954582284099 0.443125413837111 1 1
0.576785988851155 0.529800867561188 1 1
0.963608172743313 0.868641671320257 1 1
0.303346576670416 0.281516551781539 1 1
0.896260498155239 0.824422308141727 1 1
0.622119638664901 0.554900826140554 1 1
0.0878077945090527 0.132027973229172 1 1
0.522410492843834 0.453615554358094 1 1
0.384940680720536 0.398678423033855 1 1
0.588178429941716 0.537014548573321 1 1
0.617889480743414 0.562189605375896 1 1
0.40755670587047 0.365727362525205 1 1
0.662020082419977 0.620110293112212 1 1
0.470920461242597 0.416559340389669 1 1
0.695988649735822 0.610708897548667 1 1
0.659897637505829 0.59587233556395 1 1
0.260865821163133 0.23665572204951 1 1
0.45831940587343 0.425659591003025 1 1
0.553963202011704 0.445651247356886 1 1
1.14297415478836 1.03775878332823 0 0
0.718906733094798 0.64960364796797 1 1
0.397683201794116 0.37558255732831 1 1
0.934107405358597 0.835087576326682 1 1
0.57298587906974 0.557696437486288 1 1
0.196221514617206 0.167371721549379 1 1
0.12062240726339 0.109552439170511 1 1
0.500877382953318 0.440915963609759 1 1
0.963525420898337 0.861135916281227 1 1
0.536693142887897 0.484081164724499 1 1
0.69846373543512 0.623750547134964 1 1
0.430770751042517 0.392763179050707 1 1
0.372767058191518 0.331248963343888 1 1
0.678881497746781 0.619730309578823 1 1
0.257111431085836 0.247666226963552 1 1
0.449553553113057 0.407916396145423 1 1
1.03896848634689 0.952245778106062 0 0
0.566484335051358 0.521482426448095 1 1
0.859233461191018 0.772263276908162 1 1
0.159072004737492 0.167541402373836 1 1
0.562726915304249 0.472646277883217 1 1
0.62788784824072 0.624255205862471 1 1
0.203402442985096 0.18887549708543 1 1
0.617306416106944 0.568755185890129 1 1
0.442129285675503 0.401399772994986 1 1
0.39849218577042 0.34573895904379 1 1
0.444421887008558 0.391226765748548 1 1
0.349173184296292 0.304947772398 1 1
0.744061715799297 0.670239203054924 1 1
-0.192265975393817 -0.185107497654388 0 0
0.325511783515056 0.312473720953583 1 1
0.451546162957493 0.382667989421867 1 1
0.45016479588144 0.404618682993698 1 1
0.709659331500815 0.642457439396125 1 1
0.438104972968205 0.40111625834423 1 1
0.220554025548559 0.200979678288689 1 1
0.360140603749198 0.310143638384895 1 1
0.617427303148874 0.514337315343306 1 1
0.259699300906819 0.215677265632262 1 1
0.110686595032061 0.0893096362050303 1 1
0.697805494211581 0.593309343859107 1 1
0.777127120011195 0.689794015545016 1 1
0.50312357208087 0.437924928699962 1 1
0.736772870980329 0.665067854514633 1 1
0.728951149883085 0.618591429171084 1 1
0.649473875414977 0.578151863859511 1 1
1.03168456754096 0.917553064984251 1 1
0.356145783824681 0.304227440270238 1 1
0.876931913981883 0.818612036510396 1 1
0.497062568630901 0.45613062002987 1 1
0.447434071896998 0.463675511378579 1 1
0.38029194334441 0.356208643364042 1 1
0.601055195105824 0.547382543661395 1 1
0.436141243805144 0.341387279460239 1 1
0.330087051633822 0.301029657293977 1 1
0.683478233391991 0.606257462097932 1 1
0.495062091886643 0.433146118503532 1 1
-0.0290228211455561 -0.0204477418067676 0 0
0.528829277706752 0.488154424292209 1 1
0.318547948468073 0.276807105098129 1 1
0.374290293562908 0.324264073368272 1 1
0.401275596968068 0.357102761852028 1 1
0.782506874030005 0.728216905352653 1 1
0.555786119741162 0.498916586271007 1 1
0.375781461127741 0.308290968731714 1 1
0.503859626780818 0.455060307844972 1 1
0.714394643269721 0.655879547547866 1 1
0.441909936963661 0.413206079897991 1 1
0.446385015168852 0.398909938042896 1 1
0.467361515944003 0.417001256692706 1 1
0.305923478905472 0.287442789454198 1 1
0.193768969760905 0.168119490283736 1 1
0.731496566828514 0.669121325336763 1 1
0.843374917279143 0.756040350855049 1 1
0.771509891184747 0.721221755239787 1 1
0.287000129967857 0.275450463482292 1 1
0.224247343072001 0.228551414199985 1 1
0.129929268036079 0.129841868428271 1 1
0.35234147549902 0.33475428489904 1 1
0.418670706338467 0.370973020343908 1 1
0.393289632738115 0.358677534211186 1 1
0.460228393340936 0.397365723302976 1 1
0.452346614554524 0.416929992689 1 1
0.510021726291787 0.46129502980416 1 1
0.86664852732634 0.797659142255344 1 1
0.635237888379472 0.567236232341046 1 1
0.538748862900193 0.491425843173651 1 1
0.798649343900046 0.735985989814306 1 1
0.881353824186944 0.781832930662982 1 1
0.595177651204569 0.527737238661062 1 1
0.876469264333914 0.768322114576679 1 1
0.57463344217821 0.524131241756756 1 1
0.420211106931606 0.381164209075603 1 1
0.781909347519241 0.709162596033983 1 1
0.458912636044899 0.40412281178122 1 1
0.0684836021398535 0.0504193609891831 1 1
0.665850807384914 0.60062116637263 1 1
0.0863674039415883 0.0884794367687262 1 1
0.434287980801186 0.453397456974491 1 1
0.62495075862358 0.576268179891492 1 1
0.589997740495621 0.54999576702344 1 1
0.519572239516109 0.449325923542945 1 1
0.634333285338689 0.555795636359438 1 1
0.295501672873494 0.269421995667321 1 1
0.682695823997694 0.565398620527374 1 1
0.0817904135966876 0.117844620838345 1 1
0.654104059726199 0.594497834459054 1 1
0.447764997250914 0.411158783399359 1 1
0.775735513699822 0.716769470609602 1 1
-0.0839562906051746 -0.0797287205677334 0 0
0.801877639762398 0.725880107361853 1 1
0.569248122918328 0.512091671379849 1 1
0.568374658184518 0.492230877373408 1 1
0.804900614542262 0.728358671128488 1 1
0.363637635191317 0.325273542289045 1 1
0.289585193477138 0.253214412617719 1 1
0.50176383734713 0.465886213603133 1 1
0.760020665509045 0.668672345407772 1 1
-0.0255115746679019 0.00316465627057325 0 1
0.51263571066467 0.467476546974013 1 1
0.755162102398318 0.673302819047099 1 1
0.623898290218598 0.577058410584018 1 1
0.444749657078337 0.389164707055221 1 1
0.624919609196977 0.556709372324927 1 1
0.896667677695091 0.817053478744186 1 1
0.57326052251582 0.512843581291333 1 1
0.703398126704277 0.636552481944382 1 1
1.24917173582938 1.09792818456518 0 0
0.22496826333452 0.209475209143816 1 1
0.555708268582909 0.526609060339334 1 1
0.516322629581456 0.495446139754973 1 1
0.193295475408897 0.20756045718806 1 1
0.0758293080756359 0.132202221333182 1 1
0.708816075009932 0.633385676628976 1 1
1.11794827583041 0.968152707200477 1 1
0.168620542769032 0.154419931519752 1 1
0.538082928382717 0.480745578611101 1 1
0.130888956892034 0.123833689033402 1 1
0.623358637808383 0.524501612946057 1 1
0.708708919959344 0.616913959383245 1 1
0.636686619864027 0.579650825550792 1 1
0.675187533167394 0.608993935531376 1 1
1.00653834863987 0.878464915391169 1 1
0.203551565982837 0.17338573462051 1 1
0.583140661955714 0.526614580503223 1 1
0.648044267576379 0.60322085106983 1 1
0.160038016166989 0.16020381494413 1 1
0.945388238597658 0.865890307706315 1 1
0.6649576863273 0.605176968426147 1 1
0.657775638422521 0.593601020254173 1 1
0.176416128442821 0.159225525877881 1 1
0.56759844584432 0.500638482625259 1 1
1.04825199964764 0.945945332052942 1 1
0.534768267414087 0.488761102593471 1 1
0.29360490477204 0.291856619363168 1 1
0.297110733898176 0.26954041166433 1 1
0.300707133471532 0.272843069373027 1 1
0.221116241159975 0.206132855504218 1 1
1.0217165120228 0.931261089396911 1 1
0.19205586729656 0.174122930077087 1 1
0.688267691902879 0.663989980684018 1 1
0.594811234373101 0.504251988057369 1 1
0.729247718599107 0.65184767049219 1 1
0.242856764512143 0.25699628773857 1 1
0.49788815367204 0.438593597195267 1 1
0.600320300103529 0.481379170796323 1 1
0.354046244668168 0.342586151428346 1 1
0.242325540470963 0.236895338801245 1 1
0.62651465610849 0.548677275707313 1 1
-0.100470107780166 -0.0955742277285665 0 0
0.24217568168337 0.213247974813714 1 1
0.433850222363055 0.410058128530961 1 1
0.451498402523582 0.41048198886129 1 1
0.711672517790289 0.656026607509214 1 1
0.272486674339115 0.256268666810781 1 1
0.178102609847154 0.164215362051196 1 1
0.28545869563068 0.288832676348843 1 1
0.790662159846321 0.74270776997803 1 1
0.806372553106472 0.770879370055416 1 1
0.530047123635049 0.468462606965872 1 1
-0.177901826552416 -0.144370433984854 0 0
0.254372163420384 0.199507961694389 1 1
0.450361195702151 0.399232208780549 1 1
0.13039976666476 0.11919042634591 1 1
0.625345043271457 0.562540524435356 1 1
0.600771304173508 0.529754734020927 1 1
0.587896275322504 0.5104893184535 1 1
0.452852229530433 0.425673081475855 1 1
0.65406233487331 0.58958859626224 1 1
0.248545598008309 0.213541728859168 1 1
0.30107483354886 0.276358562676493 1 1
0.521243299861995 0.462144717429247 1 1
0.544253254427666 0.501413890053192 1 1
0.430166059143617 0.380036186826985 1 1
0.328659143895703 0.301246246305005 1 1
0.275957906035972 0.194603055222783 1 1
0.396035653790497 0.369287523242785 1 1
0.471286769024891 0.461327465791554 1 1
0.578146723227196 0.513227662614787 1 1
0.840284619159257 0.769941885073436 1 1
0.616834514168301 0.536140341082519 1 1
0.252062068665505 0.250442111367713 1 1
-0.024828285254601 -0.0332118089625069 0 0
0.708786340439675 0.630606441444713 1 1
0.502171744177709 0.45871543752064 1 1
0.805320977934258 0.671709633067137 1 1
0.269886235260328 0.239535174713506 1 1
0.0916600261505243 0.0538095817550589 1 1
0.522256002145289 0.466434333948554 1 1
0.769381392240109 0.677222716316074 1 1
0.242592539185023 0.205796306180582 1 1
0.46643008893716 0.416748461235151 1 1
0.506512172704053 0.436669497091666 1 1
0.00654307405990145 0.0163923238026856 0 0
0.726579658305961 0.691062468972465 1 1
0.300437981103638 0.276823147977451 1 1
0.622731861617559 0.576185980070248 1 1
0.529973514750724 0.491934864048644 1 1
0.0036851906369031 0.00474342241656163 0 0
0.657384741496222 0.661922055139711 1 1
0.797662054239369 0.738594504358436 1 1
0.27523222618404 0.246574577726737 1 1
0.892585288251651 0.817266923873632 1 1
0.461116428743005 0.396142161081364 1 1
0.651686197330444 0.626422590536263 1 1
0.317589735477456 0.314486056963376 1 1
0.676809084223215 0.636154240617576 1 1
0.523679903787131 0.462905020978251 1 1
0.419548237969251 0.357069169950694 1 1
0.759553364646808 0.768498711494804 1 1
0.454732457068577 0.445265769539289 1 1
0.649251857993796 0.587317063841113 1 1
0.387505388737602 0.370810219195127 1 1
0.126402318884435 0.115420328060798 1 1
0.365225593863746 0.343336854403098 1 1
0.791641790445858 0.746772576575989 1 1
0.416458624543664 0.366073026728833 1 1
0.4155641619679 0.368262764146442 1 1
0.391010868130602 0.341790502789033 1 1
0.651391777408555 0.614658498140861 1 1
0.272194229979226 0.222585971429316 1 1
0.556642493218813 0.497990159060024 1 1
0.778298280199258 0.695024682830472 1 1
0.721902726700587 0.65940232631922 1 1
0.636915595119893 0.61931934703998 1 1
0.226747373060709 0.225408846144377 1 1
0.331078188883085 0.299446805291298 1 1
-0.107439791640368 -0.110828772422878 0 0
0.459016433064094 0.400679659038917 1 1
0.404408088042438 0.36613319494726 1 1
0.585005200439357 0.533689853492841 1 1
0.850178023802557 0.768827061254651 1 1
0.249225662399094 0.253439307216504 1 1
0.417496293735893 0.373678588156183 1 1
0.79783612993939 0.688772971759511 1 1
0.41951689449062 0.344018774030931 1 1
0.533037009432292 0.461850574697523 1 1
0.454299068690325 0.401680728299254 1 1
0.782253589033215 0.677679038391487 1 1
0.774579780596525 0.677319319051854 1 1
0.637055228571912 0.58809157674971 1 1
0.630047058909211 0.567008107497678 1 1
0.296539447918941 0.300404744599053 1 1
1.18202908849195 1.02825331043136 1 1
0.7544575869817 0.653852194707341 1 1
-0.0146571589665865 -0.00217640558897575 0 0
0.454625794429274 0.41727133172173 1 1
0.464853368200685 0.436947581628472 1 1
-0.0377025263094558 -0.038738479238911 1 0
0.207717446494944 0.191254698450073 1 1
0.387088270322518 0.378089254815002 1 1
0.51594788762446 0.43793319390089 1 1
0.704616231841068 0.654417072568947 1 1
0.479401215603434 0.43961639630355 1 1
0.967521047223125 0.857198007832857 1 1
0.470395013036511 0.394847774761534 1 1
0.909452871455134 0.827845124472656 1 1
0.560267342313899 0.495440082992639 1 1
0.360379017592361 0.329357139085114 1 1
0.18585037771454 0.165963041640525 1 1
0.741378143257388 0.668221102409831 1 1
0.559255065649984 0.501815902299777 1 1
0.30400531703515 0.29505199623905 1 1
0.560157243768979 0.51049495942953 1 1
0.527232517643358 0.431941900705996 1 1
0.267706382868669 0.25381124051445 1 1
0.616254876468058 0.537141420495265 1 1
0.757647566020307 0.670269058913573 1 1
0.499122279277236 0.456695015497898 1 1
0.98021450058727 0.888202578980413 1 1
0.541631163745908 0.50317772519486 1 1
0.509130044628136 0.487246618072377 1 1
0.439584071318498 0.406604941527345 1 1
0.890506468055472 0.841962420452766 1 1
0.685150659326138 0.60129189504732 1 1
0.653159840797753 0.613660742233388 1 1
-0.0666132290411917 -0.0682330795654202 0 0
0.513351278976553 0.455378874408264 1 1
0.117627493303895 0.111409004028807 1 1
0.742675865868103 0.660505891886144 1 1
0.310443411041493 0.279878810236547 1 1
0.493898823519326 0.439689433111218 1 1
0.614107954701871 0.568861363582961 1 1
0.69988780122971 0.621397171811159 1 1
0.528834451078019 0.496945035328553 1 1
0.479010034559151 0.43714518888852 1 1
0.459661427714302 0.339710553547092 1 1
0.33434738801336 0.311103485676325 1 1
0.129443480098925 0.170522517267607 1 1
0.596992558429829 0.512832748497658 1 1
0.0320968849280343 0.0391035208411094 1 1
0.357918797053524 0.321414298271839 1 1
0.456087311641317 0.426945680508698 1 1
0.654759504929525 0.626639417624316 1 1
0.763700457363977 0.669519318398583 1 1
0.256631430341119 0.264355864527969 1 1
0.67591384830559 0.634906198833047 1 1
0.885563030017637 0.80406589211747 1 1
0.322678979697867 0.283010620882561 1 1
0.746826433275316 0.67851911810925 1 1
0.285601792278314 0.250575220048102 1 1
0.559675696096641 0.494334007318529 1 1
0.413261919187347 0.376363144952619 1 1
0.733629209200258 0.662014729088598 1 1
0.658742665166996 0.58312657176271 1 1
0.690319475077788 0.625124602584195 1 1
0.241141657467708 0.235437286174891 1 1
0.568503803565435 0.55586541187095 1 1
0.566646734320213 0.513960351972089 1 1
0.727075143156386 0.609313953962476 1 1
0.693930562486334 0.62092089120005 1 1
0.510922373163451 0.437176154739062 1 1
0.560898608343155 0.528310209107143 1 1
0.551861202694221 0.46644118486497 1 1
0.472969516880295 0.439106876281655 1 1
0.250110315849083 0.221504250330489 1 1
0.447804441523527 0.412106991271955 1 1
0.077038169923082 0.0770357443316894 1 1
0.542083652307972 0.484457249763186 1 1
0.520460790971312 0.462440293406299 1 1
0.503468195733673 0.464203789528975 1 1
0.431040247956969 0.406866007458619 1 1
0.76331002175308 0.688434083119319 1 1
0.5391555006159 0.483643479786334 1 1
0.458924616117368 0.426504412007468 1 1
0.462436921045075 0.430822620873476 1 1
0.191101489408791 0.159983303395245 1 1
0.59386913197734 0.499238513926424 1 1
0.803937613869651 0.732778423994403 1 1
0.658354405358758 0.602640506620623 1 1
0.38835436622279 0.369156752151717 1 1
0.94918987753698 0.857590141785173 1 1
0.438882339658359 0.460361971639676 1 1
0.397831603775745 0.334982264473218 1 1
0.486621511276854 0.424384785792723 1 1
0.208155720113632 0.193924292710217 1 1
0.702033654874142 0.637982311096145 1 1
0.658902478930472 0.57144996746351 1 1
0.174739774253423 0.164149505821413 1 1
0.786172981985616 0.693035329145624 1 1
0.531376393599752 0.482750149408675 1 1
0.682015785473541 0.613193202626716 1 1
0.526300100419581 0.509235152176117 1 1
0.271017564867618 0.290468676412115 1 1
0.532434769210849 0.457776547365221 1 1
0.683354368202837 0.611588453774381 1 1
0.528541024753626 0.471310010699898 1 1
0.790162811787157 0.727691488754435 1 1
0.498698025081681 0.439848559733116 1 1
0.213803604476703 0.216945898560579 1 1
0.446282638993839 0.399973197167869 1 1
0.244061185747042 0.235660361057438 1 1
0.646696621428249 0.651439623758674 1 1
0.733048968153001 0.668585848218193 1 1
0.483864037325968 0.400550872111154 1 1
0.632947194382489 0.57531538028097 1 1
0.429102769395462 0.374058411200219 1 1
0.434100824777797 0.4143055448778 1 1
0.403599679800761 0.377825373373937 1 1
0.580820463410772 0.558082217684014 1 1
0.472978265168255 0.419782308212263 1 1
-0.0492438435443156 -0.0541050345636283 0 0
0.927098278509909 0.826635910317398 1 1
0.398951951828831 0.361944388209415 1 1
0.411840215358318 0.356576330464929 1 1
0.345487406969786 0.334784112721659 1 1
0.275711448987678 0.200241354424372 1 1
0.324211732549229 0.321275479723453 1 1
0.108418989213617 0.0895702556481389 1 1
0.693675495972501 0.619234986522478 1 1
0.609377137861361 0.564327097155197 1 1
0.833685519193623 0.791474063766198 1 1
0.339818111908934 0.310578493344277 1 1
0.509657436000871 0.444189802538399 1 1
0.670599675303977 0.615547840568361 1 1
0.811999979682926 0.745758080316423 1 1
0.563835802092198 0.504644706535508 1 1
0.296981052835832 0.277297258510793 1 1
0.443960397428449 0.419242566522886 1 1
0.309434471050647 0.258446334205798 1 1
0.411007456148719 0.371528251833548 1 1
0.869487314663586 0.769700118564475 1 1
0.107576382501347 0.149733281708974 1 1
1.03121217464401 0.944365909886284 0 1
0.905093043714408 0.809809236982349 1 1
0.687357574581094 0.628313541432677 1 1
0.491544776696126 0.46891743644056 1 1
0.0802614815071896 0.0866518688626117 1 1
0.284118441209726 0.262568471643206 1 1
0.238410652977126 0.203539230209202 1 1
1.05807451448998 0.940619081859676 0 1
0.473500555717363 0.45840390247734 1 1
0.966744055399955 0.88478551109079 1 1
0.221931944007656 0.21844529428334 1 1
0.148973130596936 0.124229558340103 1 1
0.933632804610647 0.773466022656771 1 1
0.965284421525351 0.895446349418927 1 1
0.489608805054162 0.436344230991285 1 1
0.350539997831691 0.321802646879176 1 1
0.514175355468855 0.468234044968987 1 1
0.426238052576059 0.425763123369341 1 1
0.266444601231728 0.230271610716411 1 1
0.494549792837127 0.462292457207105 1 1
0.783254735696526 0.705927343300462 1 1
0.196485532321582 0.170482165744875 1 1
0.805917592727166 0.707196627244576 1 1
0.372728753946274 0.331881568885708 1 1
0.277110158450016 0.268275735738814 1 1
0.0674780127622135 0.0786373104673839 1 1
0.421506821122238 0.380504434387213 1 1
0.578109600055094 0.537507738728701 1 1
0.651390748054201 0.579303013083726 1 1
0.313245772567403 0.282714386351729 1 1
0.425260246323222 0.390102900079863 1 1
0.214602711556333 0.14529870056536 1 1
0.38711329081219 0.331633498626144 1 1
0.390097436735454 0.355036993343182 1 1
0.34807113144816 0.309501508533117 1 1
0.553206564852299 0.503010590413262 1 1
0.719249517690795 0.632337777511274 1 1
0.700364283901265 0.649483922715848 1 1
0.893423515776996 0.858670739896682 1 1
0.69836061122157 0.638559867724822 1 1
0.8918945509182 0.817509058191248 1 1
0.597914999490632 0.51615330361766 1 1
0.752787887406197 0.704276513512683 1 1
0.655505450917045 0.601080000927622 1 1
0.318300548741806 0.268242895262719 1 1
0.768913924797106 0.654127378691527 1 1
0.45523156750883 0.424526077920554 1 1
0.204621138243911 0.205872365996281 1 1
0.565967132419949 0.393377986321149 1 1
0.40406368783569 0.371938195564343 1 1
0.52707718402628 0.448304426137521 1 1
0.361004903281872 0.321725899274181 1 1
0.572100370219996 0.548351693576226 1 1
0.656402434651331 0.64380744431632 1 1
0.431230459145876 0.396562166662984 1 1
0.189781045027956 0.180560271036223 1 1
0.174232580030678 0.158715236518207 1 1
0.258567906478618 0.241811240946151 1 1
0.484763311999146 0.447931267454097 1 1
0.517859961347826 0.472270888250247 1 1
0.565330937357737 0.522628827118369 1 1
0.472141523228204 0.419344143767377 1 1
0.846330036064088 0.788547488689011 1 1
0.580339984545956 0.54436049531225 1 1
0.130531978283232 0.134175183134981 1 1
0.531366968695734 0.483941129130648 1 1
0.525582396753423 0.476039176197592 1 1
0.40692209593528 0.352584467616986 1 1
0.706360336204209 0.620328092124275 1 1
0.411371710799043 0.356220659584411 1 1
0.377511984141817 0.334058466145454 1 1
0.0785396110176174 0.0773187696112623 1 1
0.299921088397963 0.261553444441952 1 1
0.727945992168797 0.605167027747862 1 1
0.509945178868574 0.494773613508687 1 1
0.0899337318591573 0.0925546597715877 1 1
0.89553539568704 0.821755458639109 1 1
0.431585729663199 0.390664331533883 1 1
0.526684499946964 0.479333710588908 1 1
0.497641221318942 0.470345057620357 1 1
0.291796449782281 0.242257399806918 1 1
0.492048170299985 0.450894523718224 1 1
0.282805120623251 0.271156561206598 1 1
0.307122486887982 0.295600853628761 1 1
0.116739282689026 0.109636207975832 1 1
0.593077872917267 0.556683267288507 1 1
0.376569890971433 0.335322654152315 1 1
0.968428974547152 0.896247223525069 1 1
0.265597617347493 0.211636272285225 1 1
0.840078024709096 0.781975597779994 1 1
0.760219642999906 0.687416629434562 1 1
0.364376295091049 0.309897034546463 1 1
0.33965633898273 0.303907433323805 1 1
0.131990381935556 0.108631868156775 1 1
0.524037647580467 0.484434526359211 1 1
0.113452049416087 0.110041759521319 1 1
0.464396498684922 0.429801850018844 1 1
0.615927470272949 0.540183384285804 1 1
0.476703299813792 0.425880009821084 1 1
0.771516891303156 0.676248022274929 1 1
0.0474422159671434 0.0279022531533362 1 1
0.832494714724232 0.753589036137728 1 1
0.606387165812763 0.536560591764755 1 1
0.0264274996265862 0.0221636158593405 1 0
0.660852015082534 0.590449080507942 1 1
0.611265961372946 0.584706781797722 1 1
0.618069294111269 0.552731645483385 1 1
0.103787690201552 0.0841612668389374 1 1
0.259113776277327 0.242022876525125 1 1
0.312350287005751 0.274286836686861 1 1
0.333774516274253 0.308664322569819 1 1
0.506898025247352 0.457138984500097 1 1
0.34144309460098 0.317930280101271 1 1
0.407419133198654 0.300001883572184 1 1
0.631022240282548 0.571094802254109 1 1
0.583931083547784 0.49496170855869 1 1
0.579794939368271 0.507115918267472 1 1
0.303988019479278 0.275601301927642 1 1
0.503130662270175 0.467116714266748 1 1
0.619438434430199 0.579188353316574 1 1
0.691254973489177 0.636749206983917 1 1
0.477436463821142 0.435562975382952 1 1
0.413890694448121 0.422097636280887 1 1
0.897257044927007 0.780390271910191 1 1
0.485498745595574 0.443268088062254 1 1
0.410661837345587 0.369882235703896 1 1
0.648685150331694 0.57658668757913 1 1
0.327378269388096 0.282950698936373 1 1
0.139310840973165 0.131226743787573 1 1
0.4332882798508 0.397761127978499 1 1
0.322041022182291 0.351381446189832 1 1
0.509695310340635 0.451716723455666 1 1
0.00183377269309808 0.00683338085958574 1 1
0.421392454923603 0.403704367463488 1 1
0.289888778660718 0.272526151938395 1 1
0.33697874568938 0.288347752157192 1 1
0.831048703391694 0.75661276981317 1 1
0.519195721624551 0.450470075210771 1 1
0.731310515234942 0.633561101394108 1 1
0.539802463622522 0.536819602131933 1 1
0.210528997545361 0.185422652172675 1 1
0.679533787986712 0.617981593341861 1 1
0.976002058235979 0.852170617586109 1 1
0.136966186760301 0.136805667297296 1 1
0.472547421167002 0.414095140212926 1 1
0.599157263434598 0.541104481949802 1 1
0.5907049754138 0.502448427862034 1 1
0.544510263641689 0.494671576671621 1 1
0.172642782312347 0.156975602935161 1 1
0.228629598572436 0.195518016012016 1 1
0.52987081681558 0.463884846640328 1 1
0.497980511083408 0.446567283980846 1 1
0.86976000711809 0.80095340077885 1 1
0.421605108906727 0.405851335096098 1 1
0.473971095314352 0.431110333532835 1 1
0.213754206853452 0.208980200489084 1 1
-0.0534267773267865 -0.046820332080669 0 0
0.250326464384745 0.285265162372067 1 1
0.0671803646676391 0.0869957272978899 1 1
0.414503220923354 0.389142858774927 1 1
0.489634993271469 0.43566034850769 1 1
0.279685570329078 0.265598784758533 1 1
0.826200444087909 0.692626725195327 1 1
0.509062939764015 0.497018703107245 1 1
0.674385482285683 0.631867730000495 1 1
0.964028096379155 0.856206420043474 1 1
0.57704793348001 0.531317422274926 1 1
0.871996462461597 0.788387953593457 1 1
0.450180821930442 0.421893930310616 1 1
0.852780332391045 0.767691762341327 1 1
0.76125740381843 0.672423225221417 1 1
0.600286862869499 0.541119027895385 1 1
0.40255307337153 0.405353876698413 1 1
0.622868740330293 0.554239827709969 1 1
0.102255474563023 0.0839979262366841 1 1
0.576999895585847 0.529809795731009 1 1
0.19426103706589 0.159656751607487 1 1
0.431420385951942 0.397541473670302 1 1
0.46309010711612 0.431058021894022 1 1
0.294644561994851 0.253127475524627 1 1
0.199223944474023 0.202256198488291 1 1
0.968643265970247 0.888205347742715 1 1
0.859284311211215 0.758680918627314 1 1
0.527106543013979 0.475067827467405 1 1
0.706045267374194 0.659832616682597 1 1
0.83137325625865 0.739733158403082 1 1
0.654138530957499 0.570577909762979 1 1
0.412200418295147 0.3653959256839 1 1
0.523983480399435 0.491797201156401 1 1
0.394818372121116 0.337266139480585 1 1
0.663069549213431 0.598219109035397 1 1
0.263439384474393 0.23727021565891 1 1
0.266851349210886 0.271918728021397 1 1
0.353615629444931 0.339157378463703 1 1
0.651752169185281 0.553790845410981 1 1
0.534819302981888 0.44537364830858 1 1
0.450456839426357 0.398210526524884 1 1
0.2126528095053 0.207691039900315 1 1
0.893211373736105 0.820594874155567 1 1
0.525547759782579 0.496885980564495 1 1
0.253223531297475 0.160997345607636 1 1
0.264544367724047 0.26399051854732 1 1
0.352775384396 0.309219009534229 1 1
0.100849064058958 0.0893552274574046 1 1
0.633700422230058 0.553107550446054 1 1
0.339004098314466 0.307953552956785 1 1
0.494854159802198 0.404644883475161 1 1
0.440941596715442 0.377227470010134 1 1
0.311946635939188 0.33240254281359 1 1
0.298562872557182 0.298522252108248 1 1
0.198768324419209 0.198926102090745 1 1
0.612847897718568 0.54614207303096 1 1
0.660447048402303 0.619708892804557 1 1
0.397443350320958 0.378823643710618 1 1
0.583211832782762 0.595781524390958 1 1
0.494408808161162 0.444114311419577 1 1
-0.0211491691487194 -0.0256518310507869 0 0
0.608794998453184 0.556132854797223 1 1
0.612766006693418 0.555371244631054 1 1
-0.00227668155095773 -0.0245703409639116 1 0
-0.0047538046062398 -0.00206006607405196 0 0
0.758548727078706 0.683252095680538 1 1
0.731557985675693 0.644574268679576 1 1
0.572007925986903 0.509638860758945 1 1
0.585162991329132 0.532100513856663 1 1
0.0482565741406813 0.0474419035460218 1 0
0.835515746540408 0.777697157778046 1 1
0.558746195907029 0.496764374352857 1 1
0.430638094358741 0.42944836823726 1 1
0.786645626389446 0.713930259506504 1 1
0.186658895412547 0.168295235184831 1 1
0.824817733767046 0.73366975902942 1 1
0.00932178561938033 0.0134936589945901 1 1
-0.126327179577756 -0.102692994220771 0 0
0.606788060421692 0.529691777252022 1 1
0.395928330974627 0.339811709751406 1 1
0.239975520346974 0.211852778759245 1 1
0.129930537784927 0.11679700251449 1 1
-0.0182724564377997 -0.0233266722791118 1 0
0.591440585505949 0.528907963846244 1 1
0.417018602146311 0.414455339306776 1 1
0.337515190011055 0.328737930351522 1 1
0.28553604641243 0.242540577016404 1 1
0.24277961658465 0.227824173868829 1 1
0.490934285511892 0.447606560481301 1 1
0.779925671175251 0.728421130698508 1 1
0.295124954873169 0.26669015462837 1 1
0.488012121228416 0.446770124384936 1 1
0.770592520686227 0.713690738410153 1 1
0.933826971581294 0.858985557075981 1 1
0.428845189002109 0.381485507925329 1 1
0.586454546804783 0.538317514293785 1 1
0.486559631868521 0.439371304769361 1 1
0.761788919233167 0.698823710921649 1 1
0.194000604944479 0.175388948357145 1 1
0.449842319344022 0.433876429412171 1 1
0.399009007580964 0.328750959873928 1 1
0.122575050125045 0.0799205961667017 1 1
0.167778898499459 0.140738677717099 1 1
-0.0032897699951862 -0.00161177883800764 1 1
0.330099060624408 0.30838787017647 1 1
0.388615896390054 0.349622848566766 1 1
0.312873543369857 0.281549018989113 1 1
0.563776745631845 0.509749717506794 1 1
0.51259870016139 0.439523173269914 1 1
0.524759612208353 0.506136759560835 1 1
0.577975141977307 0.518881221583815 1 1
0.678857038558748 0.598999873679328 1 1
0.726789604849233 0.641500819191607 1 1
0.344384506080899 0.33050959413861 1 1
0.318219905352037 0.329734936981948 1 1
0.973799986706086 0.873096494650112 1 1
0.781107011385864 0.686568015219389 1 1
0.469331174859992 0.429872745514396 1 1
0.43215131868471 0.389181026212667 1 1
0.481392231572119 0.437904936425337 1 1
0.626054446076875 0.597633703699285 1 1
0.385399771344634 0.310738121709716 1 1
0.260341935969179 0.215203270304876 1 1
0.213485481905778 0.17898186224441 1 1
0.150045885082597 0.164208657471353 1 1
0.518014244418319 0.474739178551045 1 1
0.70992883033257 0.629093308360018 1 1
0.496188325056103 0.490338130629275 1 1
0.452209453370757 0.408281579746075 1 1
0.154082180918938 0.13460297191897 1 1
0.0569161305489091 0.0700253009384762 1 1
0.963673655042999 0.893959159842137 1 1
0.544153360918273 0.485799226893384 1 1
0.486080261818594 0.439568486623435 1 1
0.519457926810113 0.469584147773469 1 1
0.776713186294381 0.678214675150883 1 1
0.781771841767147 0.718941329853331 1 1
0.548149009009334 0.523368572131764 1 1
0.259648353424785 0.262668321366072 1 1
0.582287471868332 0.552310524729744 1 1
0.165557432314382 0.17095545605778 1 1
0.449328119016539 0.413574172354101 1 1
0.462352980879138 0.4100123798269 1 1
0.279782797112998 0.263209917761286 1 1
0.210409021160335 0.20060369104677 1 1
0.200593302458909 0.17407542991371 1 1
0.733101495963384 0.575563664176399 1 1
0.40139813612369 0.375092727187294 1 1
0.811443189667968 0.716573608071978 1 1
0.45905416230551 0.414189216822279 1 1
0.267260428903894 0.239133981085452 1 1
0.310373061428856 0.293969166329351 1 1
0.0488061840366736 0.0464052783985646 1 0
0.609989182510826 0.587750520261511 1 1
0.48185745259375 0.444689352360824 1 1
0.491048165363862 0.443356210545902 1 1
0.538543806534708 0.489166234014366 1 1
0.616706885091688 0.549451760147498 1 1
0.684217462340599 0.615431816068067 1 1
0.0767614971623427 0.0905934591922111 1 1
0.418261378688442 0.337259549305422 1 1
0.823953394090874 0.742238471283875 1 1
0.47872074026079 0.436506621143882 1 1
0.78363989937003 0.730343687592229 1 1
0.470618026555282 0.444280079355966 1 1
0.546812800373058 0.506194353814039 1 1
0.509529014371634 0.465041525573596 1 1
0.41131360201093 0.366622568009127 1 1
0.885866255099887 0.814423492127779 1 1
0.466450342997737 0.444366377827603 1 1
0.41589089760448 0.395705883700516 1 1
0.1093314264966 0.0857737308268542 1 1
0.193095085435339 0.156207833248133 1 1
0.195627551222709 0.192269041766994 1 1
0.442492985160911 0.422919483997573 1 1
0.486308984930423 0.451942226689533 1 1
0.628962417221455 0.592021361575652 1 1
0.680456469151781 0.61260364809683 1 1
-0.0361679854472251 -0.024193253618446 1 0
0.36665701381975 0.333525951084425 1 1
0.475211310774417 0.394752880736935 1 1
0.422732773688061 0.388789726473444 1 1
0.883392158646114 0.787889931141098 1 1
0.57992006386647 0.528031874039862 1 1
0.117233988387487 0.0484340113509863 1 1
0.169863872318911 0.148503326314348 1 1
0.595513634164741 0.526389842900041 1 1
0.569796553536641 0.530651590007865 1 1
0.365471549565301 0.3188072742546 1 1
0.271003338741418 0.240796388570407 1 1
0.256579984102038 0.236016876577287 1 1
0.0677779211193579 0.0514755433405233 1 1
0.232825662378455 0.209225083064443 1 1
0.930544009675481 0.792911813794733 1 1
0.42211276868619 0.365969904785484 1 1
0.905279289612239 0.833263642917238 1 1
0.198068177618493 0.17956358376642 1 1
0.549449936627404 0.466222857383993 1 1
0.781445799880085 0.696400140094369 1 1
0.419819980919555 0.370991973074203 1 1
0.489964372762163 0.432039779220429 1 1
0.614804028119652 0.536555896112616 1 1
0.620438608958637 0.556384712882584 1 1
0.253696948729361 0.227058515644878 1 1
0.371725799418087 0.338561844692843 1 1
0.297959231584025 0.243815341603599 1 1
0.164167392421207 0.141516357155549 1 1
0.747014783723423 0.645833609732377 1 1
0.570591242006432 0.584796245355185 1 1
0.491846064848388 0.437573774459343 1 1
0.181734912097358 0.159860869437057 1 1
0.770770330691949 0.680215310066761 1 1
0.7332171660052 0.667640607725696 1 1
-0.110577263592231 -0.0965129598779502 0 0
0.52970517792951 0.478599777333136 1 1
0.623422965207034 0.544715804831888 1 1
0.487852554261155 0.431899414747987 1 1
0.905170817829154 0.821169546241617 1 1
0.31720549084154 0.327268357883188 1 1
0.594273483003092 0.565052977969258 1 1
0.564262788812973 0.510188227161411 1 1
0.38494736207604 0.330761465450447 1 1
0.266224683779724 0.263431787158681 1 1
0.550940693955242 0.494775632341265 1 1
0.54032100695469 0.481906359006534 1 1
0.464307756151869 0.467824145674096 1 1
0.339402853620232 0.290491257070968 1 1
0.137640496406963 0.113161769985138 1 1
0.453987500294202 0.401096029245707 1 1
0.853566078906333 0.787185319187536 1 1
0.441322622756359 0.387795707909152 1 1
0.637097190624593 0.583547195937872 1 1
0.431747175763938 0.400307620055412 1 1
0.563059202164803 0.50798241462835 1 1
0.19038405583683 0.199216301890748 1 1
0.374869704420329 0.323266157419809 1 1
0.471230299260679 0.428084360544019 1 1
0.770792781020749 0.66671735169063 1 1
0.604141894165725 0.564502532279972 1 1
0.410937297647906 0.39925823853503 1 1
0.21454075215452 0.199732964726356 1 1
0.213964900890484 0.189410987876002 1 1
-0.128156904427317 -0.128834332520031 0 0
0.669681625595147 0.620341568698704 1 1
0.331735533407366 0.298779673495336 1 1
0.258723855210631 0.206879994078038 1 1
0.788615365170653 0.70930431942153 1 1
0.671240711588835 0.587704152557497 1 1
0.239560566183974 0.201736780896189 1 1
0.866926060862176 0.784749709405774 1 1
0.819180305363041 0.739361979495498 1 1
0.656330856050793 0.584001180618215 1 1
0.273428564890574 0.207617147803341 1 1
0.649805813994002 0.571755760983872 1 1
0.648952393021444 0.595322739186129 1 1
0.5362185982638 0.48975338781712 1 1
0.859976217527961 0.79269523035228 1 1
0.229654751143541 0.212448974178163 1 1
0.362819985678472 0.319212466546726 1 1
0.527227639986634 0.460457438340139 1 1
1.17636970066567 1.03933830318671 1 1
0.399228417315246 0.356840595502195 1 1
0.390985748735894 0.335608231870929 1 1
0.738615008598969 0.673497989352573 1 1
0.0983564213339013 0.0740955654838561 1 1
0.409075166401347 0.362351897305598 1 1
0.161732975968218 0.141504225356534 1 1
0.255435397488235 0.226796964681692 1 1
0.847266397924046 0.76537408001202 1 1
0.138798779902365 0.114846272848925 1 1
0.220873184642878 0.173735961626433 1 1
0.633837460469019 0.554098262501845 1 1
0.502371701562467 0.400212511191048 1 1
0.591226092023531 0.540254826253844 1 1
0.555362536487606 0.505678487853014 1 1
0.598738937193887 0.524647431226401 1 1
0.272209708926117 0.258067988337851 1 1
0.228878834513538 0.20499015499033 1 1
0.406257417115541 0.386326466462716 1 1
0.557900076948258 0.486902329820967 1 1
0.254967550712883 0.240212769451422 1 1
0.192649498674908 0.191091170252234 1 1
0.183770293108452 0.17365977362184 1 1
0.91359317102138 0.838077237727747 1 1
0.544893017199393 0.509888058231168 1 1
0.413946861752479 0.404408249015019 1 1
0.548648401560192 0.531399611278022 1 1
0.516913695058762 0.460266305633002 1 1
0.659194494765253 0.58324280713629 1 1
0.238681102237374 0.195637946972504 1 1
0.00473869357701429 -0.002689364394561 0 0
-0.114579521794486 -0.110204633630137 0 0
0.343478688268788 0.32179373832394 1 1
0.21436921112686 0.191293528203353 1 1
0.557274862123581 0.50590059371359 1 1
0.182437471371885 0.175735370398124 1 1
0.450843128206677 0.39244548292113 1 1
0.258667784552193 0.248797667561188 1 1
0.68114192221507 0.610032310182257 1 1
0.571759646453316 0.527667998104721 1 1
0.879850606302109 0.810506971532213 1 1
0.771579854182005 0.68175861204864 1 1
0.820825395384472 0.767332989963448 1 1
0.827432793744018 0.751792367039895 1 1
0.598084169739413 0.492824584096406 1 1
0.385625969165645 0.336223101539494 1 1
0.589236226693994 0.554220833505531 1 1
0.362141381688977 0.340542115918 1 1
0.652890227700746 0.611029028103175 1 1
0.785014897626905 0.732355726272379 1 1
0.335866605250991 0.317549775525641 1 1
0.460729906251167 0.445421513375122 1 1
0.426270578999321 0.365756782665628 1 1
0.539594710556011 0.477057778889802 1 1
0.558449383004107 0.511077801110983 1 1
0.590207742736147 0.528123582031 1 1
0.782896790163324 0.690448510747216 1 1
0.237649622739189 0.211513679318204 1 1
0.401739610733941 0.403831254431115 1 1
0.713007300177279 0.641556944100044 1 1
0.409890585227765 0.405520058665398 1 1
0.223183633938028 0.18283605514214 1 1
0.20397497679945 0.183117217335262 1 1
0.495786119182452 0.448872533171905 1 1
0.0886854221147658 0.0736907941996536 1 1
0.848311742022733 0.752554595448526 1 1
0.127068162017007 0.110433127965346 1 1
0.487438071407343 0.451165483603194 1 1
0.440221959113445 0.419234979464503 1 1
0.71234144793712 0.638442819878757 1 1
0.705334450221697 0.637940996198942 1 1
0.0245215946751065 0.003646370670009 1 0
0.717125950499368 0.64757210734944 1 1
0.362349196748984 0.32636631354515 1 1
0.656877755606008 0.592536704629467 1 1
0.367968483785847 0.338552748698672 1 1
0.108378115772941 0.102047803000574 1 1
0.387261394634146 0.352591321711481 1 1
0.373652135527888 0.316696985677437 1 1
0.468380763417171 0.404818201160247 1 1
0.404970970929061 0.383574017250137 1 1
0.425675831033293 0.330956167152772 1 1
0.58115742654272 0.501965847079738 1 1
0.575786516904924 0.505782131274208 1 1
0.629509567415291 0.572589157354698 1 1
0.566904667317915 0.514195532834537 1 1
0.986857553484288 0.876862768799896 1 1
0.630743261879483 0.566892896570997 1 1
0.568106327660403 0.492925569032813 1 1
0.658311064617501 0.608315063489542 1 1
0.66932189839473 0.608609642943857 1 1
0.785687418987496 0.709130964789728 1 1
0.219486835710883 0.243558574916429 1 1
0.366847091419134 0.346074048119121 1 1
0.749801414571215 0.660264961733325 1 1
0.322406936456321 0.337798620567336 1 1
0.519388210136436 0.469612092910314 1 1
0.588880546728043 0.542631809144324 1 1
0.375357008283437 0.340189710394948 1 1
0.717875070452353 0.653012221403301 1 1
0.818338551788369 0.693741011193887 1 1
0.783838732738307 0.703691000912997 1 1
0.628441135047547 0.568326636779893 1 1
0.822511739895667 0.755462595842665 1 1
0.326335332450762 0.325072563051372 1 1
0.685922936998618 0.607768433107278 1 1
0.224449571276863 0.173450685488033 1 1
0.543799661299818 0.485508780931995 1 1
0.318516174404311 0.28149825815009 1 1
0.179699310157276 0.159428056477649 1 1
0.807427638163295 0.730042108613853 1 1
0.844510336536886 0.75941563777188 1 1
0.587296927547086 0.5530549774582 1 1
0.575970239708586 0.535310103701216 1 1
0.0797209741667024 0.0794557749060756 1 1
0.371638887535411 0.332384246063129 1 1
0.497426271248321 0.446305089458051 1 1
0.505498469926116 0.448132968988697 1 1
0.737868780506842 0.689029172084922 1 1
0.642758678739381 0.567152300375498 1 1
-0.00115899265370147 0.00162603353572451 0 0
1.04412596727924 0.912930901886571 1 1
0.398490263305539 0.356943850618518 1 1
-0.00629444660837417 -0.00704998725801617 1 1
0.569439733429785 0.511995332681463 1 1
0.493787344612621 0.457035643240078 1 1
1.17803763856805 1.07362070328128 0 0
0.425311818753925 0.385138769953742 1 1
0.577551032115843 0.519775558509696 1 1
0.644453961267183 0.586946973954914 1 1
0.744789741271007 0.695468352555111 1 1
0.37416822940864 0.333841225572376 1 1
0.922504748046385 0.810603761883493 1 1
-0.0360106479973119 -0.034356633100598 0 0
0.295076887674124 0.263314039475017 1 1
0.658689528699604 0.631936623527059 1 1
0.300158875355744 0.30416233517965 1 1
0.702138708618651 0.627256450788868 1 1
0.325472870678908 0.272427062133508 1 1
0.681951307630176 0.683726122426228 1 1
0.258491369755206 0.233791363836193 1 1
0.781668598772495 0.697411560359937 1 1
0.384326608217019 0.316847671993321 1 1
0.51360071487033 0.443692023858785 1 1
0.471987759778652 0.416742627793978 1 1
0.712713308316317 0.632822684687926 1 1
0.660794727813268 0.644285215398669 1 1
0.446582381276726 0.382934304895661 1 1
0.294334783073808 0.261879094321796 1 1
0.970163554326169 0.880037158109789 1 1
0.45974516254297 0.387995921448902 1 1
0.80884603292282 0.732807859482865 1 1
0.43865745606843 0.39612371183534 1 1
0.428713427018871 0.388776938158438 1 1
0.628922835823097 0.586468299285575 1 1
-0.158705539712938 -0.157826069803043 0 0
0.465091689935532 0.404538461494815 1 1
0.704904641677677 0.661789119705911 1 1
0.0246919974708016 -0.0208829436414813 1 0
0.325990027169168 0.307271586331591 1 1
0.949953336828853 0.882243482071982 1 1
-0.0177515601666756 -0.0152267207917683 0 0
0.290415715731523 0.261993968726653 1 1
0.360112151330114 0.294011063471499 1 1
0.721597192249428 0.658564367853999 1 1
0.535959802308748 0.445685648468002 1 1
0.291434156319795 0.192919302423543 1 1
0.605316989947254 0.52523905611938 1 1
0.48189210839326 0.42349738194875 1 1
0.384436820326503 0.345053799627778 1 1
0.823907491856015 0.722636383328711 1 1
0.666431818569494 0.602570407056503 1 1
0.221718270515574 0.230930427678295 1 1
0.395403090272409 0.363497034688856 1 1
0.642242096522557 0.568804204504189 1 1
0.315269046575474 0.298763591072527 1 1
0.33221103991715 0.287870891806512 1 1
0.585409086519494 0.51865413113812 1 1
0.43643138284742 0.395814425709951 1 1
0.969196772234567 0.866999785420281 1 1
0.811853627800577 0.754170321409766 1 1
0.219490856355775 0.18857731662873 1 1
0.536063823869446 0.477746605888773 1 1
0.608970595264069 0.575405202551075 1 1
-0.010142378924211 -0.0318466973731522 1 1
0.636328702852027 0.624183829125894 1 1
0.667179982573461 0.617636537088248 1 1
0.718353188172407 0.662560227663534 1 1
0.319079666389972 0.290518375595855 1 1
0.266933761768188 0.245625415954509 1 1
0.694807149030569 0.631788840055677 1 1
0.615061256504663 0.49471969070447 1 1
0.68021469498042 0.644413218934057 1 1
0.531292640222812 0.527373303871428 1 1
0.222740681939085 0.16856400644796 1 1
0.483465473505644 0.442085046448339 1 1
1.01048899610612 0.937011812576252 1 1
0.505582121577866 0.421694126811588 1 1
0.66299866724537 0.566561662965163 1 1
0.555984247692946 0.509859545826805 1 1
0.314762499673234 0.292688714091337 1 1
0.659844132885444 0.565732472546252 1 1
0.796408426297141 0.734786033857091 1 1
0.174652243067154 0.156962961234523 1 1
1.08997119275837 1.02692988616139 1 1
0.917515645458248 0.883045147981583 1 1
0.190249642346736 0.150648561988424 1 1
0.13094528483647 0.126939325016377 1 1
0.712321746994655 0.615762688867865 1 1
0.750830251144208 0.69981588876901 1 1
0.789962834264553 0.708498085236891 1 1
0.463718224937866 0.422587832186857 1 1
0.539761004816933 0.490121840544015 1 1
0.145694135695228 0.140218600742506 1 1
0.58618137424798 0.531725770800412 1 1
0.400316390694092 0.38581586203684 1 1
0.423649292382022 0.383622709523398 1 1
0.331548970992379 0.329300476569391 1 1
0.722228828253948 0.622949183336747 1 1
0.382698724534115 0.352874560334301 1 1
0.487651787999412 0.492660762534757 1 1
0.0733471161084957 0.0907197533272665 1 1
-0.280787891768349 -0.22268717110479 0 0
0.723853989740253 0.635927012087495 1 1
-0.0324075410462145 -0.0239875809663281 0 0
0.36429548988709 0.329415947234576 1 1
0.67870849137273 0.608104668290651 1 1
0.722569273456284 0.66001059121213 1 1
0.563371507513071 0.498725404298921 1 1
0.725027147532228 0.640381392546353 1 1
0.221187160103663 0.191890660719457 1 1
0.387210906008047 0.370366901849507 1 1
0.495310923854737 0.453532950409608 1 1
0.210499365060324 0.181121283243699 1 1
0.568967735861006 0.548447119403872 1 1
0.00959425594243036 -0.00316466750051233 1 1
1.14688334591512 1.01612203034032 0 1
0.567022957345343 0.516189179392358 1 1
0.575424606811631 0.488620272915168 1 1
0.445896023818071 0.41132680501475 1 1
0.24467692752076 0.221421830716723 1 1
0.183891771465619 0.175480457283956 1 1
0.946017157265734 0.843140896775669 1 1
0.924625479019241 0.861422316762613 1 1
0.467258631596632 0.380160031766064 1 1
0.428348547336877 0.354422494838945 1 1
0.360363440025959 0.275922096514026 1 1
0.208596467429595 0.171838635789256 1 1
0.0940756366506513 0.0692337576040062 1 1
0.570698647553674 0.584464516028881 1 1
0.674063050912798 0.597601913563248 1 1
0.504438473631967 0.44385191409067 1 1
0.60366903507889 0.522321778698108 1 1
0.302670271524644 0.25278224472291 1 1
0.777041114180095 0.681356779567957 1 1
0.476607306078107 0.441327891236715 1 1
0.440578899821381 0.409056908163726 1 1
1.07690918026433 0.96597307393472 0 1
0.916506998431488 0.829667831665697 1 1
0.512741613639618 0.536669771176483 1 1
0.364087821277311 0.345848762040665 1 1
0.652116252761172 0.599875380537565 1 1
0.347422627850114 0.315728608453082 1 1
0.196112445793411 0.177032955638832 1 1
0.372689537701605 0.326665777217539 1 1
0.949400726081737 0.823231876426488 1 1
0.298372341600865 0.270700808825595 1 1
0.348078262365169 0.310681505061286 1 1
0.576190864137822 0.510390523658934 1 1
0.422440594197805 0.389695198483367 1 1
0.405539678518862 0.355953189702737 1 1
0.509954950783101 0.472945127432132 1 1
0.858371846586851 0.778612749143644 1 1
0.703502560755997 0.659730219103327 1 1
0.584257941635056 0.533726012820047 1 1
0.5584760341814 0.498574344558444 1 1
0.56834403190248 0.516738029986695 1 1
0.247643740287151 0.240547076037249 1 1
0.425316090140975 0.380055361614933 1 1
0.632609132703522 0.570654397780032 1 1
0.524765621803643 0.453629407014373 1 1
0.404578856806891 0.362926053113308 1 1
0.369133787756051 0.302729464705076 1 1
0.691814485823421 0.656472029130789 1 1
0.576934112173967 0.524463054149644 1 1
0.221781465647609 0.201192907006586 1 1
0.632954987496612 0.59230979691734 1 1
0.744582673836632 0.666896940872014 1 1
0.829056280022057 0.746599093500541 1 1
0.53530412961478 0.500552585423786 1 1
0.541972076359943 0.493819453145404 1 1
0.321390506067937 0.286380871845264 1 1
0.563665199160933 0.52607412248909 1 1
0.622794740702013 0.555088063719903 1 1
0.953561892029246 0.85019831728628 1 1
0.605128903091676 0.548009702739816 1 1
0.533879747392579 0.509825785931784 1 1
0.551632922382293 0.503841797347084 1 1
0.657405320393038 0.656114174927489 1 1
0.368163130591585 0.321496295439321 1 1
0.346745770147503 0.314326425533345 1 1
0.586313376219439 0.519225391196454 1 1
0.647418515101894 0.577647134767724 1 1
0.0939646674513345 0.0935766026378446 1 1
0.444520928910679 0.419774332509571 1 1
0.464026541652131 0.415416131170857 1 1
0.627229077325063 0.627056494419915 1 1
0.433766525849176 0.396611162186097 1 1
0.540827630185818 0.484176821814391 1 1
0.199443499293147 0.166455865476904 1 1
0.643174406906812 0.603881749047877 1 1
0.164952556670362 0.167110966064943 1 1
0.530189972909764 0.474253433741855 1 1
0.385832732551678 0.336661540406323 1 1
0.649214680256706 0.605787649818122 1 1
0.255060689460748 0.238464393076633 1 1
0.738614740143289 0.650604171412768 1 1
0.918994385376211 0.814366103188871 1 1
-0.055824485890873 -0.0729863826654423 0 0
0.473543743230597 0.439940562817246 1 1
0.284339281348088 0.267434720449437 1 1
0.41254621564457 0.361511357138804 1 1
0.877032178620999 0.783745784040284 1 1
0.733065691244393 0.63484294770419 1 1
0.681986825932949 0.582512466285584 1 1
0.222058827147321 0.218930491276356 1 1
0.500589364812711 0.443841248079627 1 1
0.243658523635891 0.260696763721915 1 1
-0.175493883644917 -0.146149958570274 0 0
0.689112760684581 0.621531980264952 1 1
0.906202025160371 0.837381009903211 1 1
0.18640587413579 0.177130205044367 1 1
0.703736231089273 0.652674637498503 1 1
0.836275027299999 0.758678250036901 1 1
0.946345919850284 0.859262769885598 1 1
0.718580030252435 0.652164429847628 1 1
0.607210272109467 0.528122906174854 1 1
0.853702963212487 0.791015634058934 1 1
0.525487081358577 0.482235910632292 1 1
0.493955254602973 0.446493584453152 1 1
0.469673910197908 0.407344470777301 1 1
0.566799188222713 0.504399284759831 1 1
1.02627254395077 0.887457868332642 1 1
0.717024961416562 0.629186876196702 1 1
0.134761800829532 0.0885452126554303 1 1
1.04023011464419 0.894807509428863 1 1
0.598670424438497 0.524776419210068 1 1
1.22373650565587 1.07653886067457 0 0
0.291531369390165 0.32447380244622 1 1
1.03893224740482 0.904198432650676 1 1
0.567858918598332 0.528186364421138 1 1
0.628245843386322 0.569277847019969 1 1
-0.117750642117717 -0.111502387763541 0 0
0.59766840243616 0.561622632552147 1 1
0.462057410886422 0.41940131755595 1 1
0.228286971069666 0.207519631349061 1 1
0.481940985514146 0.425160439689021 1 1
0.0460278734074135 0.0497977361019041 1 1
0.745276622808487 0.696337220936611 1 1
0.313312463503528 0.262060876191059 1 1
0.454163355560777 0.432857961265836 1 1
-0.0588765907945603 -0.0431987924770087 0 0
0.645621097749346 0.614840861846586 1 1
0.466143575765166 0.438579522871794 1 1
0.405750212794131 0.37045838194216 1 1
0.822032581070079 0.726095124728523 1 1
0.602496922632186 0.545530682787468 1 1
0.693206824797677 0.65956720658547 1 1
0.708967246739009 0.637400711916534 1 1
0.618342481803195 0.544117293848354 1 1
0.575392685464287 0.503632164025374 1 1
0.282328973645513 0.27588057630136 1 1
0.771117897925706 0.800754031809512 1 1
0.96595504723422 0.864499486992682 1 1
0.544070879443603 0.46294098463888 1 1
-0.00503438520773738 0.0126464803427211 0 0
0.5474014816277 0.504450033249089 1 1
0.249804299060787 0.234699576389201 1 1
0.258699691059127 0.252698249263384 1 1
0.612254577583407 0.538578971748908 1 1
-0.112774868423541 -0.0701020934181624 0 0
0.217084305268258 0.181699975507031 1 1
0.555299486460269 0.494533530238025 1 1
0.409132327782643 0.37086705115614 1 1
0.124575170146519 0.108003060445864 1 1
0.1434289787565 0.136662207774476 1 1
0.557732512635316 0.510469147940554 1 1
0.406232643852262 0.360809182970657 1 1
0.556007218439511 0.509082777750846 1 1
0.185642017848502 0.169784680792767 1 1
0.704388902990543 0.671086294206938 1 1
0.930498303867185 0.848471816395499 1 1
0.858622640805388 0.755023272630261 1 1
0.497839063369409 0.449071558111728 1 1
0.728313364617367 0.639505015546794 1 1
0.434622583760776 0.408932091098845 1 1
0.675294401178719 0.603201700151995 1 1
0.545932989307987 0.479438134451332 1 1
-0.0593156484407054 -0.0890572484820643 1 1
0.466606393190384 0.414101129883714 1 1
0.124593185075728 0.167651340788995 1 1
0.333058120361147 0.302934133328555 1 1
0.438912753421246 0.415848934265027 1 1
0.645700875368724 0.561896486941513 1 1
0.352331536514013 0.312166401665063 1 1
0.496385034364226 0.462233296034681 1 1
0.28493299400457 0.245648507730434 1 1
0.704030169108696 0.621624237551368 1 1
0.125888936636145 0.0424914897824091 1 1
0.185194570382258 0.164284943016616 1 1
0.457128168843946 0.418590160621951 1 1
0.886084514841104 0.764525188716839 1 1
0.71492815739843 0.642433301181869 1 1
0.382332512026358 0.337358628294949 1 1
0.260471470125253 0.225917481892601 1 1
0.536937947991054 0.465622865535291 1 1
0.593908959232813 0.585055439371929 1 1
0.805428141338784 0.787577596019374 1 1
0.476296454241618 0.459035797838699 1 1
0.256253059607246 0.196292452412912 1 1
0.364926686029738 0.367924294013846 1 1
0.522781080792237 0.476749350075938 1 1
0.449463856647021 0.393798093688558 1 1
0.672397985410445 0.598968710923002 1 1
0.567859566674294 0.542922868246907 1 1
0.739111153241737 0.655145604964506 1 1
0.596366695789364 0.55307849762791 1 1
0.655009103150187 0.570664306745248 1 1
0.665079311856516 0.57980600027023 1 1
0.599805481052263 0.552873535610759 1 1
0.515365399268105 0.445745096371252 1 1
0.482446556984851 0.446106684953734 1 1
0.26262405213219 0.220976959459728 1 1
0.6500642627177 0.589835099580118 1 1
0.78998716949359 0.760737331705779 1 1
0.486904113620732 0.429890227955231 1 1
0.401053445058289 0.376290003743662 1 1
0.142873612897214 0.118938415700548 1 1
0.526160146919262 0.467432882446156 1 1
0.256889663621497 0.249172936961019 1 1
0.471529176228904 0.445941130175747 1 1
0.220075962914248 0.186174289843907 1 1
0.961887719650856 0.925533754622655 1 1
0.51965229768366 0.507633832740498 1 1
0.391400992164938 0.37017169694106 1 1
0.196097213316177 0.184589071862127 1 1
0.538210647215034 0.495995368660322 1 1
0.307550875933853 0.283350888442959 1 1
0.331458028223695 0.324319397103277 1 1
0.0644087331823458 0.0982764653155214 1 1
1.05996317556333 0.959547780393826 0 1
0.775670256797158 0.705699381681133 1 1
0.497970616397319 0.429862099879835 1 1
0.730910465856431 0.685582961481055 1 1
0.100059609335797 0.0802264793654175 1 1
0.0626877636730528 0.0234251188095512 1 1
0.465724565171954 0.416356382022092 1 1
0.507905143667101 0.465038389824878 1 1
1.00025599258926 0.912379989961282 0 1
0.345652259496741 0.318664146920832 1 1
0.463654561093092 0.4228513524883 1 1
0.076981972070881 0.0674418158481294 1 1
0.425004865537344 0.378077221367022 1 1
0.890210246404658 0.796574017711252 1 1
0.523503716357431 0.459343628732512 1 1
0.859009994361153 0.760142693147436 1 1
0.61626100809946 0.523816740018722 1 1
0.588339602378128 0.529614607900211 1 1
0.823149277694426 0.729176147879125 1 1
0.628896072915747 0.5378418158297 1 1
0.794065390988133 0.71243675222846 1 1
0.445129666957487 0.401609998422212 1 1
0.523361743229453 0.477359797056939 1 1
0.596937677618133 0.586729296401287 1 1
0.297991336681779 0.269163976429579 1 1
0.337700942054891 0.318550048142712 1 1
0.306570928255547 0.277026888416975 1 1
0.423983128000963 0.412332025638677 1 1
0.22268278793099 0.191989783529404 1 1
0.390547131313948 0.336761949524169 1 1
0.40911160698978 0.380710125126419 1 1
0.168625541522045 0.132508752245189 1 1
0.287851173684761 0.290824871323053 1 1
0.679409237403786 0.626493996515453 1 1
0.679873436021938 0.605653763244474 1 1
0.406223531108393 0.368549241013247 1 1
0.647105051743093 0.595882125806334 1 1
0.133686620153695 0.0895601429289416 1 1
0.249423682988448 0.239979827856725 1 1
0.0494070564878683 0.0547855878615059 0 0
0.75986167602823 0.693723346124545 1 1
0.515213608169774 0.451998291486859 1 1
0.4668648635339 0.436666458805808 1 1
0.0395130817958441 0.0259968088586619 1 0
0.128710140279501 0.141740836995007 1 1
0.201627172635516 0.166932673383847 1 1
0.254663914352096 0.222529310276546 1 1
0.460816353718438 0.437802045090276 1 1
0.600367631648677 0.550300525037231 1 1
0.126949407185111 0.0841706369906155 1 1
0.209352450997652 0.176176093277085 1 1
0.359802692772304 0.312598699087758 1 1
1.01982459136799 0.893691673784649 0 1
0.631679653593394 0.569878811538914 1 1
0.543313501143349 0.505506759486784 1 1
0.559538966834034 0.434116336316977 1 1
0.745455821220889 0.668329684127726 1 1
0.647983043911619 0.557199648296703 1 1
0.362614287851629 0.338528178499973 1 1
0.475876662999651 0.46284795824251 1 1
1.03401488844189 0.93052568444588 0 1
0.370973339535677 0.346273965153575 1 1
0.42343777891468 0.384503071714432 1 1
0.43220599562712 0.372223509097227 1 1
0.620090314720964 0.573222087718825 1 1
0.631394081291321 0.633655743245961 1 1
0.448043999690433 0.400536521288493 1 1
0.480029164101227 0.4354387074496 1 1
0.521339520156922 0.486821278628483 1 1
0.161880366484776 0.169384422586634 1 1
0.15148188888189 0.124095164750767 1 1
0.995521726776145 0.91687347086307 1 1
0.354644540338388 0.343506208054296 1 1
0.911987150155551 0.826790969364413 1 1
0.705197922526915 0.625177696270553 1 1
0.967884353793118 0.868775135287894 1 1
0.948821356416434 0.853675901288504 1 1
0.871916445946001 0.750804150642689 1 1
0.410742684259731 0.436599783458781 1 1
0.33572795661296 0.280073114899862 1 1
0.491102816923542 0.454307032732644 1 1
0.33834067942064 0.305335166446318 1 1
0.860183371242511 0.752658436708102 1 1
0.000688326714542151 0.00539130446660545 0 0
1.17168016094344 1.0147218234121 0 1
0.495390977182173 0.429517869527583 1 1
0.514242551261123 0.457344054261546 1 1
0.0531920925479419 0.0409985683047477 1 1
0.135890830926575 0.129525987346826 1 1
0.457362144310602 0.406071837668934 1 1
0.599387023708695 0.558556281204884 1 1
0.947927324733974 0.861562404465317 1 1
0.632531652811293 0.600153314634483 1 1
0.450942331051852 0.416761297035505 1 1
0.0532988924535164 0.0487398069427667 1 1
0.53284892558824 0.468685925548034 1 1
0.607594876349556 0.550007604602313 1 1
0.480709947641867 0.426552990165925 1 1
0.413411105611962 0.386759103945771 1 1
0.450685475851539 0.423273309214564 1 1
0.43149885399938 0.368975112698565 1 1
0.651350454309088 0.591107158551076 1 1
0.55214481764234 0.49987077974933 1 1
0.306355790086441 0.284513231619029 1 1
0.808487458993019 0.744769199982116 1 1
0.00779500238542486 -0.000364996887758796 0 0
0.550837108314479 0.495121094613336 1 1
0.525208894585735 0.466476263669608 1 1
0.396197785184314 0.347264492397991 1 1
0.0654796656898705 0.0650659793224041 1 1
-0.0166925736405169 -0.0266176713194355 0 0
0.527115685114147 0.492425586353756 1 1
0.638836302661895 0.582294598658843 1 1
0.476651255947086 0.435288754248595 1 1
0.280836925386074 0.235181090993342 1 1
0.453362089056418 0.41711026182385 1 1
0.40700569094268 0.344212924875989 1 1
0.188333071334892 0.153686734361575 1 1
0.674024622675956 0.586938377223273 1 1
0.490869364294934 0.421860158044514 1 1
0.823509574049448 0.771500690816979 1 1
0.233394137818596 0.213847053308074 1 1
0.449813019301221 0.414119913651829 1 1
0.999128641956013 0.888021316955785 0 1
-0.365547857300155 -0.323069474593239 0 0
0.354716896689691 0.324415378847491 1 1
0.337170994731031 0.307566441475771 1 1
0.423780235721779 0.374983520010897 1 1
0.351347938866906 0.325010665310065 1 1
0.238922032388724 0.255146644062499 1 1
0.315223361721417 0.26590576043022 1 1
0.278582307633474 0.256443807177237 1 1
-0.079053430253535 -0.045252908516773 1 1
0.420304143670495 0.392908292326732 1 1
0.87372845842504 0.768367964900481 1 1
0.301834430337524 0.286878946514072 1 1
0.968660408803835 0.90380637478632 1 1
0.457729897653776 0.402017197616136 1 1
0.421307050308914 0.401494748159477 1 1
0.603395442273233 0.564388138701592 1 1
0.3700850906131 0.314635975086428 1 1
0.402292932388374 0.386861118038094 1 1
0.373715158413355 0.371571422496511 1 1
0.290512846847226 0.279944237116051 1 1
0.414581125498377 0.399015912067895 1 1
0.26071557457794 0.253188498936156 1 1
0.273508155329558 0.284585849922325 1 1
0.115694820868356 0.103211977953524 1 1
0.606146293886788 0.55119583524652 1 1
0.816949321307887 0.755177638106091 1 1
0.508528595707833 0.511056803981903 1 1
0.259641249619862 0.239339504432401 1 1
0.724771652174065 0.658848999030497 1 1
0.525622358921194 0.472671263040172 1 1
0.211900342361347 0.190597268061707 1 1
0.225521223855321 0.205843089151459 1 1
0.0682059099677607 0.0679729328676902 1 1
0.671864525015504 0.605941005989135 1 1
0.207192194716716 0.182056465195429 1 1
0.666555087603889 0.624676898931973 1 1
0.291652823308764 0.275681731872686 1 1
0.000195656669527106 0.00776760414094968 0 0
1.03615390099772 0.93545984217534 0 1
0.560182652358944 0.525737360807666 1 1
0.326940775634505 0.29229308153548 1 1
0.823010419103876 0.760414989325466 1 1
0.645438312875432 0.577750374199486 1 1
0.0191615039670993 0.0154299061369871 1 0
0.530800834216987 0.511392705369561 1 1
0.344036144915209 0.311345014258203 1 1
0.310869258560599 0.271493916496557 1 1
0.470551607142926 0.429815564497784 1 1
0.507626826996292 0.47104047059924 1 1
0.502544948622764 0.460305086592557 1 1
0.406917141848698 0.380733498081919 1 1
0.397086807915264 0.343150778379968 1 1
0.238725714410914 0.215890487658545 1 1
0.290175256120213 0.279660323359898 1 1
0.484683357033328 0.424122423718332 1 1
0.601016843206837 0.550389389282875 1 1
0.749508995139251 0.676896122969677 1 1
0.448112896118914 0.408064224202695 1 1
0.748188571983556 0.67730679311011 1 1
0.40864496579059 0.368391947632214 1 1
0.715263426591809 0.644026047476797 1 1
0.643653040134864 0.558165726267251 1 1
0.747882385579562 0.684876992207701 1 1
0.781742395811769 0.728834684415643 1 1
0.415013995080427 0.388994856944899 1 1
0.574889274542349 0.519194965341402 1 1
0.711470931658938 0.643181449474377 1 1
0.380866780670055 0.350538728391565 1 1
0.190356443678599 0.16530007207007 1 1
0.491002373362829 0.438912189690073 1 1
0.444656224520628 0.406947732078293 1 1
0.623415973797052 0.559287423868016 1 1
0.583782053921411 0.528712077124097 1 1
0.333555525650441 0.272704694177667 1 1
0.420386658858389 0.371440139459543 1 1
0.601838265522217 0.556943506476845 1 1
0.665964330533387 0.596847389802651 1 1
0.428185913486641 0.383064329001769 1 1
0.152708118307759 0.116083477312002 1 1
0.421136008392346 0.401321464880632 1 1
0.810312584136912 0.715533312861042 1 1
0.593517592383386 0.533260315278143 1 1
0.482638499928632 0.472430487226954 1 1
0.856706250685975 0.779350574788093 1 1
0.496860673747783 0.462416995316172 1 1
0.565132441988769 0.505577707758338 1 1
0.461603616658556 0.460233755426855 1 1
0.16185294857677 0.14350610422543 1 1
0.323431779683741 0.304475591245593 1 1
0.284118229075733 0.268235587065619 1 1
0.493378954602043 0.443910497669898 1 1
0.237321133707018 0.207991025566698 1 1
0.457986087928048 0.43905648298387 1 1
0.565963143501053 0.506887774217925 1 1
0.499992415653677 0.457475790559036 1 1
0.401178827205533 0.387436439322057 1 1
0.378860983492973 0.351247310028411 1 1
0.350787662862163 0.320099996509496 1 1
0.930154211640099 0.863235109868524 1 1
0.860842803418822 0.779411806243344 1 1
0.620386746263311 0.560159231189366 1 1
0.624608132381155 0.55661515664123 1 1
0.227603323514799 0.205154823384414 1 1
0.17099016877657 0.188260782649635 1 1
0.519652454613485 0.45938385858291 1 1
0.367967301520998 0.309052448718433 1 1
0.495772705467669 0.465372975609779 1 1
0.375038976374371 0.340497582649309 1 1
0.779700212944354 0.699523463198987 1 1
0.609935856929427 0.530496753460542 1 1
0.612342050058008 0.575419033813439 1 1
0.486452060727428 0.386335795315299 1 1
0.748711236067358 0.705364521521581 1 1
0.262800797587258 0.221064342616532 1 1
0.900277311260108 0.810020415143522 1 1
0.567293203880054 0.522972777062709 1 1
0.546625484617806 0.467705750719006 1 1
0.13208662364755 0.119419493758741 1 1
0.61952711429859 0.550992663243001 1 1
0.258882354727817 0.251640115717381 1 1
0.965411536039832 0.86271342445381 1 1
0.777368816963508 0.648610481623286 1 1
0.0651620013164293 0.0650674438468549 1 1
1.03545803154102 0.951597200833221 1 1
0.680126079340755 0.58773031638512 1 1
0.139743064036128 0.144022324755273 1 1
0.271306071384683 0.239902756645189 1 1
0.685057958777555 0.622195891088263 1 1
0.369267821695631 0.3360940471584 1 1
0.646841356165378 0.605382123436257 1 1
0.232693518378031 0.177082025667793 1 1
0.390495186914986 0.348641407820346 1 1
0.413479301732004 0.376196724686402 1 1
0.45958334005897 0.425605780536184 1 1
0.562474513422288 0.528124901415519 1 1
0.879612066072923 0.809758754796824 1 1
0.716363966099321 0.630848105028737 1 1
0.3525115876857 0.29619471616187 1 1
0.423250438191571 0.362460266795343 1 1
0.33810571662569 0.302938582173226 1 1
0.1104128552625 0.106298477144877 1 1
0.626995713873053 0.606901339905683 1 1
0.109115976541206 0.121143029946307 1 1
0.727332408577778 0.691239790153943 1 1
0.574301876895354 0.535508802426844 1 1
0.464749343597865 0.436750689030157 1 1
0.541452987301002 0.503327830785313 1 1
0.40073543778038 0.349212036453895 1 1
0.680465978235832 0.631719100798069 1 1
0.672965469215963 0.614362521005114 1 1
0.608009423340142 0.538613591782061 1 1
0.855212708310266 0.725120901392919 1 1
0.345343451907834 0.300798395256777 1 1
0.501412503701762 0.445601608292387 1 1
0.679645577697641 0.62913494506835 1 1
0.592530225720448 0.53577785889897 1 1
0.183510598837924 0.132316583914161 1 1
0.371468321695161 0.310467961160058 1 1
0.45150772642159 0.409273528433578 1 1
0.462109689596306 0.416706171220197 1 1
0.404387219822289 0.366679400891234 1 1
0.401071511136939 0.338544426240187 1 1
0.467402266870489 0.443886575464264 1 1
0.579162458060169 0.516318724749107 1 1
0.806596460295396 0.737422387118491 1 1
