# Supplementary material for: Bias caused by sampling error in meta-analysis with small sample sizes
Source: PLoS One. 2018 Sep 13;13(9):e0204056. doi: 10.1371/journal.pone.0204056 (PMC6136825; doi:10.1371/journal.pone.0204056)
Supplement: S4 File — (ZIP) [file pone.0204056.s004.zip › results N = 10 theta = 0.5 tau = 0 sz = 50-100.txt]

"cohen.dl.theta" "hedges.dl.theta" "cohen.dl.cp" "hedges.dl.cp"
0.608514978200525 0.602629709541554 1 1
0.466392082955878 0.461584283371894 1 1
0.59615694492457 0.589702600933971 1 1
0.5049051615975 0.499884582621733 1 1
0.5364344094275 0.531316200202698 1 1
0.478101203249996 0.473594923706766 1 1
0.510684785753046 0.505477480608375 1 1
0.573786401068109 0.567809940615784 1 1
0.505606115090077 0.50020610425085 1 1
0.641788170540185 0.635575785131882 1 1
0.600293049218613 0.594690338481481 1 1
0.499874818954744 0.495371625871605 1 1
0.412841857374413 0.408432613183498 1 1
0.479591929780538 0.474674528994732 1 1
0.557392146290561 0.551973374993404 1 1
0.454168737939226 0.449431576186935 1 1
0.596058047782228 0.59066472850865 1 1
0.457733697497134 0.453185546305347 1 1
0.475910543222164 0.471613561033612 1 1
0.541163522712253 0.5361230767017 1 1
0.51982306574279 0.514431128121215 1 1
0.53741962730398 0.532603710740412 1 1
0.407098442800398 0.40331360755096 1 1
0.411608554704572 0.407533433881737 1 1
0.526400397480295 0.520738881476089 1 1
0.511601580691892 0.50596537367131 1 1
0.471744879849544 0.467681473065363 1 1
0.463610842907126 0.458734516697127 1 1
0.386220995809794 0.382107614681459 1 1
0.55568361565499 0.549564629587742 1 1
0.616862525362259 0.610022756142697 1 1
0.563860345736512 0.557582058061011 1 1
0.511951027997081 0.506770355977103 1 1
0.40711184732912 0.402096062247453 1 1
0.510313556187184 0.505412705996305 1 1
0.466365410101327 0.462217740565819 1 1
0.580889352676422 0.575620969439309 1 1
0.431643643808579 0.427423807225023 1 1
0.50995904697548 0.504507671649005 1 1
0.470665419516981 0.466021816883466 1 1
0.421729172348406 0.417984997780712 1 1
0.379886418641579 0.375067270596593 1 1
0.57522916805695 0.569675793368381 1 1
0.686489766170257 0.679285312205582 0 0
0.686684368205571 0.679139738477986 0 0
0.403992294053719 0.399755539933919 1 1
0.520065540062147 0.515157125941084 1 1
0.541023526940624 0.534310117149032 1 1
0.387068623257029 0.383132510482167 1 1
0.602974859904084 0.597588132328618 1 1
0.498247654683823 0.493767366516265 1 1
0.548365562732574 0.542580129303931 1 1
0.719813019780886 0.712426788047359 0 0
0.467560518460099 0.463677482667428 1 1
0.430349769516985 0.426504659881186 1 1
0.360082296531332 0.355675330319026 1 1
0.520603432248399 0.515024443359144 1 1
0.543149938137009 0.536595700097346 1 1
0.422592541165882 0.418120994519349 1 1
0.550615598255958 0.545292004681378 1 1
0.490146878531533 0.485688795142886 1 1
0.329016653744522 0.325905956291508 1 1
0.383588805031173 0.379707791526858 1 1
0.453770265519806 0.449232826798258 1 1
0.51011646727505 0.50502464235376 1 1
0.540954342296996 0.536098252999612 1 1
0.49390747587114 0.489520235907539 1 1
0.520685567575434 0.516009574439921 1 1
0.46091713036212 0.456222437391205 1 1
0.390520095658245 0.386623377267743 1 1
0.551659372499503 0.546041013187731 1 1
0.545545426270237 0.540039998274989 1 1
0.572024452951947 0.566115411574325 1 1
0.505839953671257 0.501146874007001 1 1
0.466797410488752 0.461660808832125 1 1
0.462149738605699 0.457167674593041 1 1
0.527281602259601 0.522035413000305 1 1
0.571913570623728 0.566333673049546 1 1
0.453655396610677 0.449195749882179 1 1
0.477235733255851 0.472433164890541 1 1
0.443418685619703 0.439622107279815 1 1
0.328194206965569 0.324707457515769 1 1
0.426179691509879 0.421698238510147 1 1
0.402740043311887 0.398667329792155 1 1
0.520225681104844 0.515614799932404 1 1
0.618329687511389 0.612926333021879 1 1
0.328335598954671 0.325283734157709 0 0
0.511465687858134 0.50714079274432 1 1
0.542429780806376 0.536998226888283 1 1
0.478966135756501 0.474144729873126 1 1
0.536483290873052 0.531379519252402 1 1
0.470543987601406 0.465359430939117 1 1
0.459193870888393 0.454408705915507 1 1
0.438782978308786 0.43476824238604 1 1
0.511536952303933 0.506581438977354 1 1
0.415007225756703 0.411790871814126 1 1
0.5519918107922 0.546594491405517 1 1
0.490454316055433 0.484777443542937 1 1
0.505949719001553 0.500693079137542 1 1
0.614591993390805 0.608474219362481 1 1
0.428266576983537 0.42392413104889 1 1
0.492009837627239 0.486750693366292 1 1
0.526733121592987 0.520540310134431 1 1
0.479529831594398 0.474548943331032 1 1
0.469996815442073 0.464944119537695 1 1
0.659565839055364 0.653554321073556 0 0
0.564632907903735 0.558257549784609 1 1
0.3267948212868 0.323502609261618 0 0
0.510213140323057 0.504821824868557 1 1
0.505098905735947 0.49994191623861 1 1
0.456782251157141 0.452527936830483 1 1
0.511191325819858 0.506428185849217 1 1
0.382945824552294 0.378900176545195 1 1
0.567073729269372 0.561524648010658 1 1
0.430486764804917 0.426785848103098 1 1
0.68082742834951 0.674025586583227 0 0
0.55468981639771 0.549556890115121 1 1
0.467765477062065 0.463244640114026 1 1
0.424274974061281 0.420131361357141 1 1
0.554971623027072 0.548947337158785 1 1
0.558936464435924 0.553802284844288 1 1
0.31565911712573 0.311758619557864 0 0
0.547288784492964 0.542316292936308 1 1
0.502139547521355 0.497233414430643 1 1
0.570721152217584 0.564405450869415 1 1
0.494264666140692 0.488938424619342 1 1
0.504878255697018 0.500584582625485 1 1
0.491697444695393 0.486769042570014 1 1
0.500683363273627 0.495651350395459 1 1
0.540030861029537 0.535112148155949 1 1
0.555041488858271 0.549594062900679 1 1
0.395929544510908 0.392387244660985 1 1
0.413614106946122 0.409496956289954 1 1
0.446146748507076 0.440954080764353 1 1
0.497562184655146 0.492070723122254 1 1
0.517819827856572 0.511686712500369 1 1
0.623752724051154 0.616923779513141 1 1
0.530435507276863 0.525428436724094 1 1
0.447633223613229 0.442735156041586 1 1
0.429432601421525 0.425584618308272 1 1
0.516141888387129 0.511551538827777 1 1
0.586217321191429 0.580404210988713 1 1
0.597186069248971 0.591778715591728 1 1
0.533834688842836 0.528695310074836 1 1
0.301158148056857 0.298342344232735 0 0
0.54069159227798 0.534884108074737 1 1
0.461608435187216 0.457284103368242 1 1
0.525758074536277 0.520047880839908 1 1
0.435675357759101 0.431400135633565 1 1
0.536234486169787 0.531531365911145 1 1
0.403814084262777 0.399691367391171 1 1
0.462181684208395 0.457870040132904 1 1
0.700604577353847 0.691791146579926 0 0
0.39835489010394 0.39389646093076 1 1
0.389215784328796 0.385471462789184 1 1
0.547197704120246 0.54144141680544 1 1
0.425814596187292 0.421591294270264 1 1
0.639932025341282 0.633661617282862 1 1
0.423211103794436 0.419542487124525 1 1
0.56761561863263 0.562027530444085 1 1
0.591391076983825 0.585897596270517 1 1
0.573350352293494 0.567327151275318 1 1
0.453826634091379 0.449582182114114 1 1
0.484266435284463 0.479251577239032 1 1
0.634672136852581 0.62787178506243 1 1
0.50997994275602 0.50486836069194 1 1
0.419556604437993 0.415633939733083 1 1
0.440117724219428 0.435992509469192 1 1
0.662647701925074 0.656335383474951 0 1
0.446469368493772 0.440561397153395 1 1
0.519571264804483 0.513746352945065 1 1
0.532734214524103 0.526596207507502 1 1
0.552437426681818 0.547393647486765 1 1
0.541378376980097 0.536080342897771 1 1
0.539393951598452 0.534111075472635 1 1
0.325484145372601 0.321782064521861 1 1
0.630785493015223 0.624165414011384 1 1
0.526414646116729 0.521073863108419 1 1
0.559550838811262 0.553819864057755 1 1
0.337182418742949 0.333597528624753 0 0
0.610885021476136 0.604708686829081 1 1
0.575813215678314 0.5696468514413 1 1
0.443338229238636 0.439150898712039 1 1
0.49107494945658 0.486068483441862 1 1
0.38660788184253 0.382759680270392 1 1
0.427681555905148 0.423570155128152 1 1
0.540309520159023 0.534897872777272 1 1
0.489688259877506 0.484821085533296 1 1
0.437449319882979 0.433275105504612 1 1
0.480803091685278 0.476322133865138 1 1
0.347621952587065 0.343456890676068 1 1
0.583204732524283 0.577397941299434 1 1
0.429174625973845 0.424849841327925 1 1
0.534433041024927 0.529689100458077 1 1
0.35747692266182 0.353972641167358 0 0
0.490239735414261 0.485640484898651 1 1
0.560811019227535 0.554538635125547 1 1
0.393393579774457 0.389362537134989 1 1
0.468143528127595 0.463375771287234 1 1
0.592965816750674 0.587102292874677 1 1
0.48867381168797 0.483229360259343 1 1
0.399585790722458 0.395398911321818 1 1
0.636239251869888 0.629347160543055 1 1
0.552861298462709 0.547921473633256 1 1
0.518009557450287 0.51303988409557 1 1
0.393759228914318 0.389997858821297 1 1
0.521695627424394 0.516818088519195 1 1
0.482462915957164 0.477313961065799 1 1
0.405572693944196 0.400406833152377 1 1
0.522550162115283 0.517821298881036 1 1
0.666556368304539 0.660503821775728 0 0
0.458785931235123 0.452879570049723 1 1
0.536918828157775 0.53195646976844 1 1
0.482623090424917 0.477780580870472 1 1
0.545234787409933 0.539762216840114 1 1
0.551036940203033 0.546281668288868 1 1
0.553429697054387 0.548331459237545 1 1
0.521291017743871 0.515822235711257 1 1
0.49541677393188 0.490601716520299 1 1
0.425042478142704 0.420762106333381 1 1
0.579356627927196 0.573739857343132 1 1
0.521862717938225 0.51648390142828 1 1
0.694873919689593 0.687744644768359 0 0
0.517013767095093 0.511217507131479 1 1
0.491967400744916 0.486461903047721 1 1
0.574989732006338 0.568809517395878 1 1
0.469540869835398 0.464989535143216 1 1
0.504077996778009 0.499207393210207 1 1
0.485947076786605 0.481915579155713 1 1
0.474874324201165 0.469646999337637 1 1
0.360649138158184 0.357120906882621 1 1
0.67332937118875 0.66719086310324 0 0
0.626553153789513 0.620031096341203 1 1
0.509390696314312 0.504703171888459 1 1
0.573115652854819 0.56770931801996 1 1
0.370289344794367 0.366918375852102 1 1
0.542263496761112 0.537671892439547 1 1
0.574925070649847 0.569305906751004 1 1
0.58751781634594 0.581809555077101 1 1
0.443779281567121 0.438341997577958 1 1
0.522168651310988 0.516930216979225 1 1
0.467207244379605 0.462763811554507 1 1
0.453293172910215 0.448439369606012 1 1
0.328795642713187 0.325263391590909 0 0
0.421131005366644 0.417185061641878 1 1
0.488789008655064 0.483393849630031 1 1
0.444404575042773 0.440437523080992 1 1
0.479374484728759 0.47394249060433 1 1
0.520340273438305 0.514700321182305 1 1
0.488662181214244 0.482752435723235 1 1
0.605312177282894 0.59863947776123 1 1
0.389413161760625 0.385506279881955 1 1
0.617481620736721 0.611041390403907 1 1
0.526819613363642 0.521260140369026 1 1
0.42822786370488 0.424076985353659 1 1
0.598291975738843 0.592694747124083 1 1
0.594348769831798 0.58831323986373 1 1
0.578594525749306 0.573302006668753 1 1
0.481416794306747 0.4770272613315 1 1
0.440713588632598 0.436447837469479 1 1
0.649401813356791 0.643469859020851 1 1
0.502718101244898 0.498214467196501 1 1
0.508645168062864 0.503479776645148 1 1
0.648193943367102 0.641729532438012 1 1
0.496814818802384 0.492020097401857 1 1
0.533940705252486 0.52851504440162 1 1
0.552583489754012 0.547064712487405 1 1
0.542474168779096 0.537402468823684 1 1
0.451031882686282 0.446023095739964 1 1
0.664819589757935 0.658643674632926 0 0
0.464383912863914 0.45959299803724 1 1
0.468656956084527 0.464370441182848 1 1
0.424118928951924 0.419583194593185 1 1
0.48063176315495 0.475311473620309 1 1
0.44908279197321 0.444514006890559 1 1
0.493095948228147 0.488397120883054 1 1
0.471379338395792 0.467082268998901 1 1
0.486812391881427 0.482661199283278 1 1
0.541187691345349 0.53579246751701 1 1
0.497782107414377 0.493372640090601 1 1
0.547138209964034 0.540884336516733 1 1
0.509299343508272 0.504883915747319 1 1
0.405702578981484 0.401430418838357 1 1
0.470107665476267 0.46571340777729 1 1
0.553470924468977 0.547807234378329 1 1
0.538459196245826 0.533276838267295 1 1
0.508328197751218 0.503303674082214 1 1
0.482550373162556 0.477501610023853 1 1
0.363444630922633 0.359712690879235 1 1
0.586018794154333 0.580377809661099 1 1
0.451608302201639 0.447549394989673 1 1
0.593898582406973 0.588066012248239 1 1
0.538249347125346 0.532608826915498 1 1
0.5044044858435 0.49926561336014 1 1
0.454532477734146 0.450078149720613 1 1
0.53549275124283 0.529824595583491 1 1
0.45540812976094 0.450686290475566 1 1
0.447474272301406 0.443506833725424 1 1
0.523490975611177 0.518590325862487 1 1
0.46760402329931 0.462864432273758 1 1
0.419631442799135 0.415087205250496 1 1
0.456697193107485 0.451217785983712 1 1
0.507379548889332 0.502890548678951 1 1
0.561285425047466 0.555360150807113 1 1
0.543231007063589 0.537818418308249 1 1
0.523819659261202 0.519000327318313 1 1
0.487500168325001 0.48246967245324 1 1
0.407634192681072 0.403332793918612 1 1
0.545449984145965 0.539184611398664 1 1
0.481114028133642 0.476570233934937 1 1
0.643376984076982 0.637813547371326 0 1
0.504062056024981 0.498498716545958 1 1
0.509926548416027 0.505000790635092 1 1
0.291516349848846 0.288756979342117 0 0
0.560298298073893 0.554525202084641 1 1
0.660287382939749 0.654183445529662 0 0
0.655061170065892 0.648192415530681 1 1
0.438575809986655 0.433917945729855 1 1
0.464015975901503 0.458759083962268 1 1
0.389502588302072 0.385559175446071 1 1
0.515821531022165 0.510501989698731 1 1
0.547871203497435 0.542491194312248 1 1
0.408564096712846 0.404387800385762 1 1
0.475181798258739 0.470614910774642 1 1
0.39683718363313 0.392322269143766 1 1
0.436095051156584 0.431923152580349 1 1
0.542168182364379 0.536589881682675 1 1
0.567382582443681 0.561628764744382 1 1
0.468550139531941 0.463224416579726 1 1
0.611977012323408 0.606170228759183 1 1
0.583686333977733 0.577965838529513 1 1
0.418435446077991 0.413636860253552 1 1
0.426621186174211 0.422650092870076 1 1
0.492833526938413 0.488243610882441 1 1
0.548100843246606 0.542984186827884 1 1
0.46102308015251 0.456933996955115 1 1
0.455089584479809 0.450725344000524 1 1
0.482277958256582 0.477662423923731 1 1
0.51406329676149 0.508533832362436 1 1
0.457434420184172 0.45317219160194 1 1
0.555303770608907 0.549345922389922 1 1
0.483614507373206 0.478578065100878 1 1
0.491184174672514 0.486185670816822 1 1
0.513018612982882 0.508288882157378 1 1
0.508691993981293 0.50447820081196 1 1
0.443984325042101 0.439059212083628 1 1
0.414884585071626 0.41070929108872 1 1
0.453528194311937 0.448199371164528 1 1
0.470898189054302 0.466920385083499 1 1
0.47367668491338 0.468973385364158 1 1
0.421030377381405 0.41716764081063 1 1
0.51502365347837 0.509660557063295 1 1
0.345173226743272 0.342311797972569 1 1
0.444312059109409 0.439901847338906 1 1
0.505703464767678 0.500319026526344 1 1
0.569709812389332 0.562870123680172 1 1
0.586479681780286 0.580911730035651 1 1
0.513744263608349 0.508148664414489 1 1
0.496543711753194 0.49145530580311 1 1
0.525744198095196 0.520709287099011 1 1
0.474340071384416 0.47020325539121 1 1
0.386147515725813 0.382563714348223 1 1
0.492074840156975 0.487319296952049 1 1
0.585154709260449 0.5792614570583 1 1
0.640464982849374 0.634080530409133 1 1
0.564928802669843 0.559016095467049 1 1
0.614612787539472 0.608248560683573 1 1
0.592775424604552 0.587387471307936 1 1
0.424463426284077 0.42061049975959 1 1
0.528624286384349 0.52352288667497 1 1
0.570505074317373 0.563972359586847 1 1
0.375199481344085 0.371298382461771 1 1
0.390808390667705 0.387101700652611 1 1
0.400073679443172 0.396476181131256 1 1
0.36111741994291 0.357418866253246 1 1
0.511742624965618 0.507157615488049 1 1
0.471078030904006 0.466283409769695 1 1
0.484175256846411 0.478634450538775 1 1
0.662525180381921 0.655273526670787 1 1
0.604039808072754 0.597640602731733 1 1
0.507115303939356 0.502648549857494 1 1
0.53973709795849 0.534661021251685 1 1
0.563762690385364 0.558249933512749 1 1
0.570760786434807 0.564854447768105 1 1
0.417693131679187 0.413128674978855 1 1
0.639163351954293 0.633496918073811 1 1
0.520764476418478 0.515807176582094 1 1
0.529486108069978 0.523844094588006 1 1
0.558501724949343 0.552518165524547 1 1
0.476327935817712 0.472153034850602 1 1
0.433975628437184 0.42968887743397 1 1
0.57580737505169 0.57028359033595 1 1
0.573551207343049 0.567935392244377 1 1
0.452505877881238 0.447445353627074 1 1
0.51113158404444 0.506390529853676 1 1
0.407217516744694 0.403058005707877 1 1
0.403332194614187 0.398982116378953 1 1
0.51452779311344 0.50951807236455 1 1
0.537747659914459 0.532154411284069 1 1
0.490489294482673 0.48639391433997 1 1
0.407556271039569 0.403624387034785 1 1
0.576042078688887 0.570452329530708 1 1
0.62311511865728 0.616734218433578 1 1
0.458368231885509 0.453426095598038 1 1
0.602223638304523 0.595950997845572 1 1
0.489939694603223 0.485311684474219 1 1
0.370517174358209 0.366929634124135 1 1
0.444885731194156 0.440863360473299 1 1
0.521443661488432 0.516268433311187 1 1
0.465383489982196 0.46147699488129 1 1
0.50947177382404 0.504548785138091 1 1
0.507437133489135 0.502310226995219 1 1
0.633176967638628 0.627162900773417 1 1
0.462859248117937 0.457966179380385 1 1
0.471052026594777 0.466699087038857 1 1
0.565873031522904 0.560259465185681 1 1
0.545706022681489 0.540242300856616 1 1
0.520456773249033 0.51561767288805 1 1
0.629139827549786 0.623059800523201 1 1
0.466213764037155 0.462153281326567 1 1
0.623133120772646 0.616897661211086 1 1
0.502242421407643 0.497351178211357 1 1
0.433887499168277 0.429653166012969 1 1
0.47486362643246 0.470275608227955 1 1
0.488590793313381 0.484072531498965 1 1
0.322166466198491 0.318734740356169 0 0
0.512743315645158 0.507195885189867 1 1
0.582944498283012 0.576946338493247 1 1
0.588544588390817 0.582645160651402 1 1
0.383648895227407 0.380127985507154 1 1
0.521320299854247 0.516432053611779 1 1
0.41291704951596 0.408620493993656 1 1
0.451329944337228 0.446612462913832 1 1
0.585625846204169 0.579847697498365 1 1
0.594362590803406 0.588481903505943 1 1
0.467613467588869 0.463637690621944 1 1
0.557997098273559 0.552039059244564 1 1
0.519825347001933 0.515290563359952 1 1
0.510439113677583 0.50589455811722 1 1
0.54379989216787 0.538290087809384 1 1
0.438656254522583 0.433822593312161 1 1
0.455661235747258 0.451056286135494 1 1
0.634396073737571 0.627639821226364 1 1
0.514933455988472 0.509290224007024 1 1
0.531287944720769 0.526144183702895 1 1
0.586669562852116 0.580613584465211 1 1
0.491045171404882 0.486942662456813 1 1
0.604566680634373 0.598808008026629 1 1
0.394911326884475 0.391072598481997 1 1
0.459547811651104 0.45485079183127 1 1
0.459394478929531 0.454384423088616 1 1
0.525170649226916 0.520338561967508 1 1
0.51723951298428 0.51278530516831 1 1
0.565412938014199 0.560061001907088 1 1
0.55403100398893 0.548748068421624 1 1
0.367184630139984 0.363782983509417 1 1
0.428471477067165 0.424686452720803 1 1
0.613241992047967 0.607714665043652 1 1
0.478306375644543 0.473698063280287 1 1
0.359739588337928 0.3564046551657 1 1
0.593760749503543 0.58825675343859 1 1
0.504597806422228 0.500308311031901 1 1
0.535328171044001 0.529276508655425 1 1
0.619935015639759 0.614178363356969 1 1
0.591134525797163 0.585112696379543 1 1
0.388552958511826 0.384923487063731 1 1
0.507381069337182 0.502815115490637 1 1
0.538461148831566 0.532713638288121 1 1
0.419518831441898 0.414882927605061 1 1
0.410164916875153 0.405902469393172 1 1
0.450260332501778 0.445030526855478 1 1
0.593088435977061 0.588049511322462 1 1
0.645593154069729 0.639142516335579 1 1
0.50428284212308 0.499835839245461 1 1
0.497017651829471 0.491780885446235 1 1
0.628999422384205 0.622790987619249 1 1
0.41819279196544 0.413732590188847 1 1
0.678236511787889 0.671562703553347 0 0
0.439421635447228 0.435196353560361 1 1
0.487236442070499 0.481747422811113 1 1
0.537184775600988 0.531572407714077 1 1
0.513500599794518 0.508592323680995 1 1
0.506709473027889 0.50073186728181 1 1
0.45822164486743 0.454177431186341 1 1
0.552306388499471 0.546047978483495 1 1
0.46971148228209 0.464806348213547 1 1
0.513641212105085 0.509050459248726 1 1
0.587613356949526 0.580932175469338 1 1
0.420428360150231 0.416279279864656 1 1
0.535558303669413 0.530753240977548 1 1
0.567914075954828 0.561659194385451 1 1
0.434117713521717 0.430000004849293 1 1
0.528988928755413 0.524013110878821 1 1
0.636369215779786 0.630119227022968 1 1
0.756907903103513 0.749043661354878 0 0
0.394889833580326 0.391353962734807 1 1
0.387946931889907 0.383797118489759 1 1
0.438461677368946 0.434701432525836 1 1
0.436048694246219 0.431400570725537 1 1
0.5440130306686 0.538293945630547 1 1
0.484246196254045 0.479141178810053 1 1
0.473054079481097 0.469056417567662 1 1
0.553423211004082 0.547539956286193 1 1
0.612791202239382 0.607088563073495 1 1
0.463652953574292 0.458643806058669 1 1
0.463974858474977 0.458849185547831 1 1
0.38396023474937 0.379657797430347 1 1
0.546834398072962 0.541295365714225 1 1
0.578527718249301 0.5728132250314 1 1
0.428072373199612 0.423768751346159 1 1
0.506665034973864 0.502392927506691 1 1
0.607130225447485 0.600800809707998 1 1
0.550203436904033 0.544561123391361 1 1
0.642753523047119 0.635450054402474 1 1
0.425398758366503 0.421120818476356 1 1
0.471808159478624 0.467256971940992 1 1
0.524539564800721 0.51958560079172 1 1
0.52079246959728 0.51506332599907 1 1
0.443581299565457 0.43869734840323 1 1
0.485683612367474 0.480766095430142 1 1
0.49286701226967 0.48806456982034 1 1
0.408069388636323 0.404023567371667 1 1
0.42044899645226 0.416136819718524 1 1
0.616427942040077 0.609603276807926 1 1
0.558655103918213 0.552939739644892 1 1
0.496810582906219 0.491863870310534 1 1
0.621441924926623 0.614677119355972 1 1
0.462400937459324 0.457606764292028 1 1
0.485617395166346 0.480656411973453 1 1
0.593779032548374 0.588354893875628 1 1
0.411234833401758 0.407091437415795 1 1
0.592154942095061 0.586310742289651 1 1
0.572985934641284 0.567399860686392 1 1
0.422360172041023 0.418289255515184 1 1
0.572417123893674 0.56738934512727 1 1
0.598843080562825 0.592789064149718 1 1
0.459046954015029 0.455211973518107 1 1
0.556864068134958 0.551291977087591 1 1
0.559737897205843 0.554612230467542 1 1
0.491776591031358 0.486120288304304 1 1
0.432172608726202 0.427892865256073 1 1
0.517708087703088 0.512956278167653 1 1
0.604282196481648 0.597969276616271 1 1
0.578320217205859 0.572817764957908 1 1
0.538986506630401 0.533048603058869 1 1
0.518627168526172 0.513353094890574 1 1
0.500280375784701 0.494460582652863 1 1
0.558301031215773 0.553136462712045 1 1
0.563811721711844 0.55824864081006 1 1
0.665065706208372 0.657834865180877 0 0
0.550263343180489 0.545065152072249 1 1
0.456046893852659 0.451848891290821 1 1
0.379093847547205 0.37560991968338 1 1
0.426688265887751 0.422849648373285 1 1
0.388599792769086 0.384481275792309 1 1
0.440619360006768 0.436382285217637 1 1
0.49106245272067 0.486232207190436 1 1
0.493541180458181 0.488313632058621 1 1
0.383680095039174 0.38021112442899 1 1
0.451926165409557 0.447475070409462 1 1
0.411631550964061 0.407457914950387 1 1
0.594225615686001 0.588443434417738 1 1
0.516411946204208 0.511212573393717 1 1
0.585442859674637 0.579442076067048 1 1
0.55666666443789 0.550560404635401 1 1
0.49398757658388 0.489873736497875 1 1
0.677670584619698 0.670835160979837 0 0
0.430785399244889 0.426566152160214 1 1
0.50619430462672 0.500729526792917 1 1
0.554558785300586 0.548734856607647 1 1
0.584087841322353 0.578758019774815 1 1
0.562194540716664 0.556237630360574 1 1
0.553560482949241 0.54822282550446 1 1
0.528756307011336 0.523381600247849 1 1
0.525059939702257 0.519614172492402 1 1
0.653878651553321 0.647538724410869 0 0
0.417490028192982 0.413261103262074 1 1
0.492309388883658 0.485765317619922 1 1
0.47980775253768 0.47473384600908 1 1
0.603959257603762 0.598008737356765 1 1
0.496381610869687 0.491595496633826 1 1
0.417622234246563 0.412890504885182 1 1
0.330105467235955 0.326522897292244 0 0
0.53410296903207 0.528915315687399 1 1
0.499002551887084 0.494170642034629 1 1
0.366172509901925 0.362651418081518 1 1
0.576618003424462 0.570095207581166 1 1
0.489119300387326 0.483848319056053 1 1
0.474922546245042 0.470422073551537 1 1
0.251490411848783 0.248614165220955 0 0
0.523350949422469 0.518520707751144 1 1
0.617908978730711 0.612330464114577 1 1
0.473486692764478 0.468337467799561 1 1
0.456657628318813 0.45276879451373 1 1
0.635339045039224 0.628195678223472 1 1
0.544147960244611 0.538268396939271 1 1
0.441193677012731 0.436137576862039 1 1
0.440004681673466 0.435652599572453 1 1
0.605206964780517 0.598701665745075 1 1
0.373131299992848 0.369451728450173 1 1
0.379826246431363 0.376314381776395 1 1
0.533647605068 0.528230792313571 1 1
0.53038427415361 0.52545400556603 1 1
0.428214502670723 0.423959879401696 1 1
0.632308287710416 0.625856652035731 1 1
0.51900431170399 0.51422796438385 1 1
0.405479391826596 0.40059428714956 1 1
0.53365120515072 0.527618699086912 1 1
0.634722619892484 0.628824609384389 1 1
0.456287752846537 0.452431478447744 1 1
0.55387615367065 0.548410659226063 1 1
0.52042489477401 0.514637822049772 1 1
0.355915464836495 0.352805270099577 0 0
0.489808667053431 0.484648702559199 1 1
0.415373626013924 0.411299744390103 1 1
0.496850546119288 0.492285768447597 1 1
0.396744667430093 0.39265323644214 1 1
0.518691959711943 0.513283086399656 1 1
0.525676678236004 0.52030331490882 1 1
0.524320897974429 0.519680873874431 1 1
0.533801072167352 0.528307496504714 1 1
0.557096134789127 0.551387228079891 1 1
0.464044489381941 0.458939885621995 1 1
0.545041355387379 0.539504472705593 1 1
0.48767322281415 0.482438191263302 1 1
0.49565791636409 0.491278598123137 1 1
0.567823267049198 0.562145292549195 1 1
0.486691578969646 0.481714393215932 1 1
0.469443984146621 0.465056531986386 1 1
0.560628633521942 0.554045595800223 1 1
0.573554775287988 0.5681737001443 1 1
0.541808139411666 0.536594680194717 1 1
0.520782297175286 0.515276518834031 1 1
0.433010246793874 0.429261692432571 1 1
0.527163304185514 0.522276280704924 1 1
0.540250598692573 0.534812317428906 1 1
0.575788107557971 0.570084393636242 1 1
0.513547629612945 0.508353247354095 1 1
0.588645123545344 0.583262744454118 1 1
0.393188096768306 0.389117015344706 1 1
0.441093880639691 0.436650908939945 1 1
0.443584117862939 0.43838979590954 1 1
0.439835998546598 0.435830490534516 1 1
0.545644358297577 0.540307587973218 1 1
0.532414689262399 0.526648596893367 1 1
0.482356312192009 0.477696807444255 1 1
0.516984493674129 0.512153009733433 1 1
0.496228007122948 0.490924587981112 1 1
0.579847213869115 0.574055014001804 1 1
0.392089442362469 0.387702360007144 1 1
0.387493968196651 0.383850282452672 1 1
0.4880310921635 0.483344604812969 1 1
0.487715415077963 0.483143076996433 1 1
0.513602745046496 0.509070050625683 1 1
0.50317893236042 0.498609854757227 1 1
0.52091707568511 0.515003716129143 1 1
0.479311796988702 0.4748545561106 1 1
0.428131267840093 0.423951386861531 1 1
0.430990368750481 0.426753886938708 1 1
0.615705464909859 0.60971170231324 1 1
0.559334103208802 0.554086494277997 1 1
0.532116319139964 0.526319604348625 1 1
0.407260980444421 0.403320634744619 1 1
0.541347576520846 0.536663682570213 1 1
0.514302742465008 0.509790221523659 1 1
0.46859093083303 0.46414910074243 1 1
0.524347285390111 0.519704654595291 1 1
0.413415865706765 0.409830017203358 1 1
0.421700290945567 0.41785427804051 1 1
0.614757492112135 0.608558100047048 1 1
0.399159873289644 0.39529188915937 1 1
0.582921869126078 0.577204879241968 1 1
0.557875729100082 0.551355892037372 1 1
0.404756057533715 0.400971782473456 1 1
0.446479834572365 0.441602455221885 1 1
0.442533733802095 0.43868601084226 1 1
0.441692068413508 0.436395568130124 1 1
0.587347847588455 0.581915063997183 1 1
0.578058553555413 0.572790739946628 1 1
0.610992898561321 0.60405218203494 1 1
0.561735171626887 0.556008131577025 1 1
0.498978337944836 0.493874541398063 1 1
0.617527773011854 0.611881794909339 1 1
0.60504634915556 0.598498439612643 1 1
0.491745293106488 0.486873158125892 1 1
0.528804376421312 0.523673609643783 1 1
0.484517526006082 0.479732123685236 1 1
0.437800918965745 0.433455896106567 1 1
0.505825654221275 0.500587764218819 1 1
0.481037810828313 0.476098611078606 1 1
0.583734864169399 0.577582485521687 1 1
0.458882780709539 0.454612783158623 1 1
0.502135155468386 0.497329501711999 1 1
0.502618800211708 0.498241668296312 1 1
0.597988599534072 0.59238729677677 1 1
0.481075369242758 0.476441459923172 1 1
0.294810946748413 0.291777810343466 0 0
0.5847464890687 0.57859499131828 1 1
0.588052059101274 0.582529055639709 1 1
0.363036280168526 0.359133486626391 1 1
0.563043729696512 0.557095014436742 1 1
0.422027632896545 0.418311144330074 1 1
0.320458436956039 0.317173588269795 0 0
0.530195669328502 0.525287514346798 1 1
0.449505659183763 0.445308076687432 1 1
0.668351604863615 0.662335307643009 0 0
0.509094000726293 0.504105414831827 1 1
0.618305486866493 0.61134609522771 1 1
0.600143293270905 0.594263406264197 1 1
0.501159175581284 0.496073418908829 1 1
0.561988874301776 0.555078397060197 1 1
0.458906378206999 0.454322713275429 1 1
0.444320635527166 0.440082533747605 1 1
0.45976831825818 0.454921207932189 1 1
0.491429986252454 0.486820210873677 1 1
0.528334058610024 0.522255707691831 1 1
0.515529793019263 0.510520052052005 1 1
0.453988638304248 0.449898225687216 1 1
0.5034693233979 0.498526793523445 1 1
0.521073839548445 0.516405987512701 1 1
0.388843115185345 0.385328181216424 1 1
0.430724986363589 0.426357184489066 1 1
0.538851650336646 0.533391348152739 1 1
0.585647759656937 0.580340093979765 1 1
0.604657716917035 0.598133577919503 1 1
0.471356907480342 0.467119474591856 1 1
0.518923344825773 0.513996359993699 1 1
0.52655071075336 0.521412117654848 1 1
0.45286244089382 0.448638762240676 1 1
0.476269596353917 0.47098054616592 1 1
0.653800254985311 0.646967704499617 0 1
0.527471992786875 0.521863830709477 1 1
0.4350028500697 0.430785662182547 1 1
0.626696602173364 0.620162524063038 1 1
0.5214798246951 0.516768105602589 1 1
0.398016270214474 0.394083962605198 1 1
0.552381270693132 0.5472581530378 1 1
0.523946231069138 0.518764708927205 1 1
0.502814581540317 0.497311484712209 1 1
0.395545951396951 0.391685417055104 1 1
0.602047706031223 0.596102670280397 1 1
0.672859703767491 0.665938451153959 0 0
0.475682858177884 0.471126246065047 1 1
0.397392709301966 0.393937259590244 1 1
0.536377296917095 0.531395575035681 1 1
0.52647340174789 0.521098430584211 1 1
0.51238183754465 0.507358627896752 1 1
0.403897727900223 0.400084916470797 1 1
0.53147838017821 0.525487971951519 1 1
0.592921381171993 0.587607503673036 1 1
0.429226589245839 0.424976351602372 1 1
0.654029538332334 0.647372266546186 0 1
0.479555075554684 0.474555736413297 1 1
0.449190751819744 0.444909973262914 1 1
0.534513253524507 0.529318739161271 1 1
0.45489998395038 0.450315548175764 1 1
0.628283283407448 0.62205716870322 1 1
0.44323845177642 0.437963609576417 1 1
0.455145260902037 0.450015087285546 1 1
0.481669011989117 0.47660189006818 1 1
0.438787162387664 0.434531859225052 1 1
0.50134081186821 0.496562351018717 1 1
0.446731811627161 0.442040806047823 1 1
0.43175080777916 0.427719579169145 1 1
0.519841739885965 0.515088367869314 1 1
0.407988306988316 0.403718557283023 1 1
0.48322678495374 0.478610427035729 1 1
0.452472987531837 0.44764780934287 1 1
0.467319306685489 0.462471798313077 1 1
0.60705257337055 0.600126997650693 1 1
0.490096918519927 0.485074498661718 1 1
0.572221680930509 0.56605756706283 1 1
0.367581231293111 0.36447691670636 1 1
0.373370525154918 0.369900543596563 1 1
0.578845129264844 0.572871769247127 1 1
0.473886200355233 0.468164078558335 1 1
0.629271543675766 0.622988075624388 1 1
0.570510297750606 0.564205240990219 1 1
0.557297996524476 0.552253398483926 1 1
0.570024335883077 0.564147800421935 1 1
0.526439780873311 0.521078760038102 1 1
0.454700941149636 0.450804197253221 1 1
0.458247163098756 0.453543655408128 1 1
0.557444072288595 0.552217204292962 1 1
0.363039540404106 0.357950757875459 1 1
0.487315357729792 0.482639809078284 1 1
0.440722092276115 0.436020075170452 1 1
0.465687460742885 0.460978302681164 1 1
0.393422756933445 0.38934900628065 1 1
0.542846931042569 0.537520534356315 1 1
0.366683284773173 0.363141725295119 1 1
0.558179311694706 0.552579935247083 1 1
0.459807681116259 0.454185765077937 1 1
0.500370938306853 0.495616751520859 1 1
0.675258938811679 0.6682638465324 0 0
0.300967178653151 0.297918794611531 0 0
0.609241116043801 0.603023738516509 1 1
0.467495514352013 0.462859735730963 1 1
0.55609851447742 0.550468378721663 1 1
0.676344621725691 0.669955082995531 0 0
0.385607211946171 0.381775554988479 1 1
0.557383764699212 0.552503318040407 1 1
0.506133450809416 0.500988743249822 1 1
0.587577947666679 0.581539719973794 1 1
0.509291621611359 0.505081794778173 1 1
0.466998452238336 0.462520293357787 1 1
0.552988754884391 0.54625496796308 1 1
0.416468697531259 0.412282125818902 1 1
0.601570634895667 0.595813044978297 1 1
0.445371776826701 0.440981399628887 1 1
0.566356137414534 0.561136633733809 1 1
0.342059099046231 0.33874329557568 0 0
0.412091070601151 0.408122587609073 1 1
0.471773773721404 0.467352952088226 1 1
0.445361002613811 0.441323738829475 1 1
0.381708438134115 0.378035141110301 1 1
0.447651380949043 0.443808661274472 1 1
0.423639015432528 0.419898106055936 1 1
0.480844162061938 0.475508528308351 1 1
0.559700616225665 0.554414446902524 1 1
0.598673817817758 0.592798623239013 1 1
0.435676084937858 0.431134428775536 1 1
0.515558178315605 0.510585663182075 1 1
0.355452810775117 0.351770314644722 1 1
0.488881817551808 0.48406679739453 1 1
0.518105165793867 0.512871212429273 1 1
0.580658356224118 0.574651163181032 1 1
0.522168310739423 0.516936541439048 1 1
0.595338806848161 0.589116453137014 1 1
0.419295797067852 0.415735174722996 1 1
0.44532815765222 0.440924359269769 1 1
0.496088547438573 0.491698883632249 1 1
0.522216724935 0.516905627237985 1 1
0.532816219259793 0.527713601104397 1 1
0.563463636611059 0.557552958077956 1 1
0.506205804042514 0.501393471527631 1 1
0.528845543338151 0.523929645019543 1 1
0.552701500535833 0.548138485510232 1 1
0.399173524251887 0.395155086279429 1 1
0.542745935753281 0.536931504499907 1 1
0.406824456852957 0.403316365805169 1 1
0.48834296962523 0.483109424072997 1 1
0.435057206587924 0.430932868280747 1 1
0.579239790815039 0.57393020742311 1 1
0.422970798719879 0.418495788043046 1 1
0.424722028928143 0.420204343971305 1 1
0.523343297633474 0.518173482408222 1 1
0.705008494017415 0.698455495230417 0 0
0.524682928909909 0.519413614535123 1 1
0.604666292468538 0.598443397333177 1 1
0.462178376242297 0.45766355402774 1 1
0.550589323738224 0.545376627986781 1 1
0.424407904568204 0.420109034082855 1 1
0.482404198730743 0.47829733749705 1 1
0.553766989656277 0.548751118855198 1 1
0.463682699972997 0.458899032162126 1 1
0.588868474233056 0.583377114707937 1 1
0.624543931707161 0.618064339458481 1 1
0.398059561894729 0.394368918038658 1 1
0.477516574254024 0.473242175668201 1 1
0.509696432516227 0.504277460900027 1 1
0.545508874720659 0.540529820199142 1 1
0.4747479514065 0.470032323491798 1 1
0.422925953364449 0.418616521153248 1 1
0.552535754242493 0.546190512659727 1 1
0.427879211712728 0.423841858067534 1 1
0.539311243366837 0.532985972134224 1 1
0.536256667091566 0.529950812969711 1 1
0.557561884879093 0.551734420529565 1 1
0.517585781648822 0.512143023832914 1 1
0.519588838968227 0.51465010381036 1 1
0.436708128115522 0.432455255780002 1 1
0.473417930998905 0.468552569578992 1 1
0.471869782050661 0.467202605373844 1 1
0.556140051046411 0.550818379439323 1 1
0.37549770872219 0.371465278188452 1 1
0.458034817093826 0.452735441739114 1 1
0.473603555645032 0.46867077291016 1 1
0.471882475362826 0.46747075039749 1 1
0.492188268920079 0.487231161705057 1 1
0.454300986920373 0.449834054058366 1 1
0.452763007329488 0.447868626103721 1 1
0.46435359206088 0.460180553667483 1 1
0.521040141013376 0.516049380149301 1 1
0.501646142100523 0.496064718289182 1 1
0.34706961139182 0.343511451425595 0 0
0.364152180571992 0.360617652009214 1 1
0.503685717918895 0.498610616609325 1 1
0.532777917492081 0.527308628388403 1 1
0.692987943028699 0.685786453679552 0 0
0.545585104596481 0.540360746783145 1 1
0.53770662422296 0.532472239689433 1 1
0.691012196649643 0.683799910556315 0 0
0.548993069410842 0.543097479942305 1 1
0.474011565043905 0.469191333791436 1 1
0.583511397113667 0.577458338089398 1 1
0.518451452888438 0.513730399213003 1 1
0.388641454556936 0.384603434396271 1 1
0.40953599265801 0.405257858509589 1 1
0.458919276441974 0.454798322221547 1 1
0.456992012910737 0.45191962353777 1 1
0.540631506650218 0.53547885921028 1 1
0.502376086066403 0.496808886667444 1 1
0.511383574992765 0.506710860029446 1 1
0.562943191351062 0.557593417614111 1 1
0.461221922449553 0.456039282657947 1 1
0.583835658708428 0.577983988960259 1 1
0.492597539013775 0.486828132420211 1 1
0.37545505883134 0.37126408566041 1 1
0.559351420907637 0.553407214703407 1 1
0.407627894125912 0.403284107760784 1 1
0.627473910988337 0.621282285262779 1 1
0.471739815313603 0.467233265998809 1 1
0.502448853625935 0.497034106813651 1 1
0.446555111038926 0.441772378103641 1 1
0.528080499112076 0.522774007702928 1 1
0.578874099828437 0.573516473252159 1 1
0.538721671553394 0.533313196904918 1 1
0.519194618158785 0.514305190249728 1 1
0.507460174311674 0.502729264353687 1 1
0.504179678753817 0.499154301944319 1 1
0.424327271221664 0.419904292359482 1 1
0.543618586951886 0.537207276766409 1 1
0.450804442764063 0.446578402819258 1 1
0.416702948856379 0.412467969163043 1 1
0.608199527919187 0.602427362951786 1 1
0.449367442281391 0.445150152215625 1 1
0.57503056426751 0.569242362266741 1 1
0.475984129412342 0.471774831813556 1 1
0.409303321570549 0.405279841321586 1 1
0.635260386092502 0.628294973347489 1 1
0.398870179061068 0.394721969868395 1 1
0.502351323994075 0.497619483275285 1 1
0.380575792232026 0.376361472032834 1 1
0.568093130947619 0.56207249445654 1 1
0.473900923378014 0.469237060088976 1 1
0.615065807911858 0.60894567709134 1 1
0.4833670189267 0.479215999514756 1 1
0.464469049127146 0.460085930776488 1 1
0.328285702469735 0.325041186777896 0 0
0.497113407543339 0.492730706887057 1 1
0.499928173744198 0.494691890220154 1 1
0.560135306406929 0.555157779472588 1 1
0.516788635534657 0.511672295294819 1 1
0.755884797408195 0.748331849351987 0 0
0.370147410201371 0.366466360508587 1 1
0.309708216967947 0.306879562034631 1 1
0.499985306872217 0.494954986678972 1 1
0.396410591015907 0.392568340666911 1 1
0.399261780682744 0.394804197374528 1 1
0.512548155287799 0.506946101112641 1 1
0.63126151891755 0.625126019722485 1 1
0.504198117547989 0.49954481710245 1 1
0.672100389146173 0.665378165867468 0 0
0.578056547443942 0.572443197836595 1 1
0.427712132865158 0.423917245012507 1 1
0.451668188787924 0.447233780881144 1 1
0.533880253834879 0.528073312746488 1 1
0.54770290158594 0.542630194080012 1 1
0.495132122590493 0.490057574142859 1 1
0.530637439421561 0.525472022019159 1 1
0.393031459094411 0.388957495469849 1 1
0.485576277273775 0.480109605872784 1 1
0.49530063553481 0.490247029527873 1 1
0.381036235505941 0.376959098326368 1 1
0.572206636206039 0.565815423317439 1 1
0.466710209055178 0.462247925890144 1 1
0.465257366670067 0.460972867332628 1 1
0.598691099501181 0.592969497098193 1 1
0.45394250414755 0.449916781480733 1 1
0.443150218681391 0.438994264468273 1 1
0.452004508535728 0.447519745797634 1 1
0.563336695160477 0.557309853179352 1 1
0.580293227093517 0.574760426966553 1 1
0.433925549989477 0.429354919786217 1 1
0.358785368972197 0.35497643467214 1 1
0.465719491066572 0.461406590551734 1 1
0.676545669998291 0.669909755794336 0 0
0.566046897127739 0.559445890487096 1 1
0.677033494640288 0.670529225757518 0 0
0.421214676257984 0.417209418401754 1 1
0.495683060164318 0.490871527871834 1 1
0.469745141290532 0.465407061908719 1 1
0.499338612886433 0.494325581642979 1 1
0.587224153780288 0.581916630650141 1 1
0.602339375950672 0.595913828275304 1 1
0.530977947136961 0.526055792087326 1 1
0.448721099893005 0.444075967223737 1 1
0.476336159233877 0.472154168226925 1 1
0.54334859369789 0.537885898632031 1 1
0.463095762712143 0.457866023023521 1 1
0.486878199802037 0.481917585805736 1 1
0.535595824531336 0.529237436893808 1 1
0.530968062060247 0.525982276167658 1 1
0.489546955409844 0.484696223666427 1 1
0.524365500084282 0.519117371435836 1 1
0.458845398582894 0.454424721834241 1 1
0.537043478272281 0.53207233649242 1 1
0.557304522696612 0.552095096275995 1 1
0.351544115443103 0.348117985192482 0 0
0.560428809883725 0.555056346254801 1 1
0.502962157646631 0.49795500706194 1 1
0.527591441795572 0.521525934639903 1 1
0.495199891913987 0.49001628232618 1 1
0.413450250350332 0.409500739267347 1 1
0.437238392930268 0.432688475658745 1 1
0.408893658952487 0.404669357741957 1 1
0.59375945153601 0.588147600204612 1 1
0.404696906960772 0.400532675998835 1 1
0.446159787153821 0.441555319232121 1 1
0.315282765301618 0.312181830359519 0 0
0.538105868560976 0.533147856813545 1 1
0.565581701181038 0.559573776689814 1 1
0.529610041189893 0.522749032874671 1 1
0.457203448736383 0.452993770091452 1 1
0.45374007787084 0.449595091573965 1 1
0.469732242923661 0.465208304486047 1 1
0.409158715826057 0.404903864833865 1 1
0.670343805020858 0.663461381379947 1 1
0.525002858115241 0.520020275612697 1 1
0.489339273591258 0.484519636655952 1 1
0.549639365031938 0.544467567650402 1 1
0.522809540270202 0.517375766840204 1 1
0.408962914891947 0.404833449552755 1 1
0.4314140315317 0.426951484548551 1 1
0.499634048090374 0.494889596422499 1 1
0.437846273221026 0.43355144904548 1 1
0.519428155318021 0.514601882884939 1 1
0.357154074101756 0.353816363039581 0 0
0.420974101211712 0.416851279028757 1 1
0.441999109416172 0.437438374203323 1 1
0.528837068449169 0.524077865767446 1 1
0.596866846608739 0.590670711083396 1 1
0.652053070272228 0.645795514316907 1 1
0.448806750400151 0.443988324028278 1 1
0.534245807576368 0.528803690019295 1 1
0.387023300747365 0.38268614992654 1 1
0.510915280984405 0.505593175718103 1 1
0.415119988173712 0.410946544280158 1 1
0.550781262159488 0.546107161731691 1 1
0.69227604309854 0.685023778536146 0 0
0.402650192034348 0.398473062188812 1 1
0.46537491385579 0.461260361062996 1 1
0.643344066373409 0.63740614392367 0 1
0.36376279064446 0.360452256801778 1 1
0.534715411453678 0.528896636164737 1 1
0.48681781880166 0.481443946672046 1 1
0.495184064166424 0.490051079913039 1 1
0.367817185744172 0.363693966518793 1 1
0.613459745751364 0.608312117982629 1 1
0.449976273158843 0.445692405677511 1 1
0.560304919001259 0.5551819223328 1 1
0.402873053013638 0.398845210434995 1 1
0.43984623042539 0.435352593548564 1 1
0.340589357158034 0.337298478651198 1 0
0.493459164265594 0.488833886726637 1 1
0.459664023525187 0.455191858955892 1 1
0.494925060878558 0.489881700493241 1 1
0.436237678688472 0.431332730977276 1 1
0.527384560442377 0.522292300561725 1 1
0.497456606256455 0.491920782368918 1 1
0.552834814183357 0.547077841296031 1 1
0.525972790812201 0.520683623804079 1 1
0.440225205800495 0.435277408360367 1 1
0.518591723233069 0.513495183097797 1 1
0.596241948680145 0.590510956504935 1 1
0.51730967066257 0.512488964161399 1 1
0.511137361219313 0.506940087274149 1 1
0.472029297636019 0.466807439632126 1 1
0.473868508277816 0.469201785351293 1 1
0.415546242615796 0.410726771003424 1 1
0.604379939779233 0.597801314302845 1 1
0.545580371714502 0.540448502998333 1 1
0.567318312750718 0.56058329856376 1 1
0.50287028505703 0.498436520704808 1 1
0.521157338021288 0.515679866238625 1 1
0.641895410486445 0.635614949045296 1 1
0.398506864391381 0.394395748026369 1 1
0.56935668799064 0.563452910376314 1 1
0.464960878633692 0.460333558898875 1 1
0.571234614789484 0.565824711222389 1 1
0.525426513350821 0.520104903694727 1 1
0.530923689790199 0.526043569625525 1 1
0.456573965248405 0.452338807759426 1 1
0.352841253809616 0.349637400673913 0 0
0.423567166989847 0.419707669664788 1 1
0.464874330246487 0.460178222055798 1 1
0.502137431156037 0.497188371813326 1 1
0.586940076976301 0.580982393178119 1 1
0.380462788834341 0.376490957801867 1 1
0.646883420816119 0.64093230863821 0 1
0.431306531484197 0.427718752663121 1 1
0.621029235670658 0.614551872084118 1 1
0.501540367197596 0.496867880350785 1 1
0.59701431647039 0.590717229217101 1 1
0.622022056927415 0.615794827325385 1 1
0.460812846565224 0.456748872563042 1 1
0.497155393013482 0.492216587307566 1 1
0.481965248530979 0.47739541349887 1 1
0.596105119791464 0.590253646589139 1 1
0.557416951692091 0.551801282538168 1 1
0.609187561830002 0.60289686814214 1 1
0.552655055099051 0.548071932079602 1 1
0.448768481930494 0.443894640493052 1 1
0.395422990035162 0.391355789354524 1 1
0.59290740113084 0.587478700167822 1 1
0.523699157092992 0.518475701593679 1 1
0.649561908170516 0.643443653022406 0 1
0.618450443218665 0.612564207891007 1 1
0.470621934341976 0.466085439672458 1 1
0.476523390042268 0.471418691088524 1 1
0.461225634375256 0.456675514721708 1 1
0.504550627922822 0.499499806410365 1 1
0.393746010366829 0.389999906206195 1 1
0.589564963592101 0.583671843299846 1 1
0.477570841929345 0.472850662157552 1 1
0.398435085354919 0.393993095632615 1 1
0.650384825155429 0.644231149050606 0 1
0.412671343104581 0.407713715106337 1 1
0.379925171805786 0.376091464521944 1 1
0.576986057729112 0.572209580769797 1 1
0.613333711410284 0.607041861209376 1 1
0.457536087896576 0.452671237773999 1 1
0.464424679831066 0.459930637964302 1 1
0.450216201545456 0.445696195836273 1 1
0.4878297613939 0.482965626741894 1 1
0.60641039247703 0.600070531634491 1 1
0.325284338178045 0.322672267628897 0 0
0.533212817484985 0.528116583045806 1 1
0.524582383832336 0.519710948072471 1 1
0.491350643661745 0.485958602042179 1 1
0.591514844973671 0.585658075335983 1 1
0.42389316248665 0.419867976362417 1 1
0.589809812427168 0.584221812623537 1 1
0.689458562803361 0.682534944506973 0 0
0.510876436717847 0.505848292538942 1 1
0.411591804082558 0.407400644907414 1 1
0.537492804616331 0.531053821765132 1 1
0.443675303888827 0.440024632671326 1 1
0.53180574887454 0.526359550164293 1 1
0.589811739541887 0.584277535065166 1 1
0.457738656684491 0.453323864043804 1 1
0.44163983173282 0.436959617774475 1 1
0.503298923943145 0.498141589058553 1 1
0.506230329329324 0.501334004281251 1 1
0.404046359564342 0.399976130228379 1 1
0.488170098416552 0.483360054051099 1 1
0.506373841215465 0.501961791498634 1 1
0.564383556079316 0.558853545715562 1 1
0.550546687911274 0.545107831516835 1 1
0.426474353765978 0.42257274182249 1 1
0.482554757638524 0.476937403527165 1 1
0.547576933155238 0.542739261729468 1 1
0.480303497376395 0.475387087338362 1 1
0.429927236503797 0.425728857193286 1 1
0.501135147218876 0.496444800789126 1 1
0.32000060224129 0.316907241027736 0 0
0.503473330725545 0.498604468269557 1 1
0.601454171357926 0.595776529593643 1 1
0.572022277805414 0.566185626517978 1 1
0.484762228684288 0.480382939878345 1 1
0.457259883380176 0.452867583650145 1 1
0.522576086832554 0.517247574164654 1 1
0.521278244358525 0.51587639702734 1 1
0.624858626553857 0.618452261044754 1 1
0.462649873728865 0.457419006007931 1 1
0.593959458431151 0.588122213159825 1 1
0.537172192155853 0.531060738272719 1 1
0.441928928222048 0.437597269624429 1 1
0.405228074469174 0.400726560746013 1 1
0.442498597643527 0.438393812672012 1 1
0.453161388819581 0.4488456612683 1 1
0.337328124914606 0.332994099471953 0 0
0.466246843864039 0.460973534365567 1 1
0.521137309476796 0.51574823371619 1 1
0.408283019673016 0.403122232619037 1 1
0.506937872160622 0.501376223655158 1 1
0.524084876342801 0.518693433466838 1 1
0.53953615347407 0.534762759363637 1 1
0.523174757029596 0.51762709206907 1 1
0.59004557670942 0.584672069715398 1 1
0.421350585064043 0.417244739144005 1 1
0.395248020286414 0.391159470951433 1 1
0.391628187917211 0.387681807683312 1 1
0.434402762434506 0.43057004148587 1 1
0.441418166005326 0.437500638083949 1 1
0.479324835714979 0.474417391714777 1 1
0.432943872320159 0.428665796485626 1 1
0.568556701576846 0.562623437122341 1 1
0.557421974402599 0.55092685886785 1 1
0.355094953391441 0.352045656553439 1 1
0.515472338702078 0.510249488256455 1 1
0.527910289848078 0.522488837077846 1 1
0.390721953230187 0.387656332200927 1 1
0.51793261934304 0.512623355045821 1 1
0.457130905558013 0.452403773693163 1 1
0.571841036681066 0.565934241670397 1 1
0.587732830279943 0.581888594918434 1 1
0.489573471026699 0.484293934290853 1 1
0.503239921508381 0.498344013292919 1 1
0.484186020750585 0.479552734011186 1 1
0.420206649318845 0.415678664988546 1 1
0.575215239197004 0.569829432995537 1 1
0.579122354203063 0.572649548399965 1 1
0.505165024119239 0.499860139088113 1 1
0.46035816805387 0.455149337914542 1 1
0.437838198457449 0.433559670782972 1 1
0.469346196094129 0.464611222396023 1 1
0.480582272316864 0.475262104188597 1 1
0.481057046884566 0.47600749255947 1 1
0.362508141489547 0.358660359702016 1 1
0.534923621756456 0.529427614284549 1 1
0.385293221657756 0.381796555285277 1 1
0.643502916209383 0.636977728914493 1 1
0.540813915390601 0.536041074182771 1 1
0.491478688952451 0.485986422628654 1 1
0.409499893492697 0.405466197814581 1 1
0.533126364764054 0.527369965732121 1 1
0.518444716854562 0.513655300365309 1 1
0.337390683893712 0.333643576050402 1 1
0.562908222895226 0.557125422591708 1 1
0.534220385496396 0.528901424190573 1 1
0.565852497936728 0.560551916002072 1 1
0.580264228800049 0.574153587512692 1 1
0.471531661520246 0.466539841406008 1 1
0.642883651607703 0.636358367444371 1 1
0.558747791505028 0.552783767257748 1 1
0.598640235541435 0.593190593380145 1 1
0.407156384516836 0.402994217330417 1 1
0.497857934036342 0.492797187765218 1 1
0.417067229197108 0.413097203331712 1 1
0.627743599586179 0.622455558231896 1 1
0.440314535442689 0.435574364334806 1 1
0.581772164363309 0.575724841793029 1 1
0.378604796129999 0.374144352437521 1 1
0.468251128856452 0.463886973276379 1 1
0.502898599574191 0.497001182749371 1 1
0.507492435178734 0.50206829976512 1 1
0.650424671080264 0.644066614136309 1 1
0.415686288806372 0.411965800424023 1 1
0.542452557717499 0.53670077731136 1 1
0.439787338399343 0.436080052670197 1 1
0.540912759134463 0.53535561760601 1 1
0.517321767711751 0.512423348789316 1 1
0.505336698994943 0.499884007315233 1 1
0.417290789054774 0.412866852156923 1 1
0.606217235943161 0.600407423137526 1 1
0.575637732321014 0.570105625213534 1 1
0.523595120475222 0.518270689896744 1 1
0.564326418370098 0.558733748876425 1 1
0.542937720360097 0.537434770417289 1 1
0.589508446616245 0.583725274797623 1 1
0.569842769093823 0.564405245086567 1 1
0.550838734459842 0.545185556730325 1 1
0.423280449130903 0.419182895294152 1 1
0.502199097982948 0.497026327798638 1 1
0.467950478682338 0.463522897093067 1 1
0.424864973403811 0.420670441968685 1 1
0.592849836135766 0.587006045585642 1 1
0.500498697118725 0.495344256494366 1 1
0.368167252056252 0.36467527764553 1 1
0.456038121478214 0.451519344898297 1 1
0.519040784162643 0.513819571349902 1 1
0.633485061511306 0.626547356651633 1 1
0.427559007290089 0.422506838766293 1 1
0.48059654378024 0.475659975402994 1 1
0.491045628045918 0.48607685853993 1 1
0.489902054786559 0.485436765902503 1 1
0.565762297566427 0.559844602025109 1 1
0.417545240282412 0.412663030545954 1 1
0.518838174582449 0.514329699487081 1 1
0.616995510380905 0.61166258501972 1 1
0.415109310327399 0.410786814202175 1 1
0.440064952043676 0.435398604309476 1 1
0.458192544407566 0.453041916945137 1 1
0.514774461421091 0.510215009443755 1 1
0.567743867167911 0.562225510490897 1 1
0.506684543625992 0.501572804239485 1 1
0.469410452170929 0.464790473713733 1 1
0.365986704576371 0.361472589484236 1 1
0.358659543681675 0.354365862696282 1 1
0.535275370905933 0.529191070536107 1 1
0.478713864202494 0.474297523214713 1 1
0.462565453797249 0.458088201535958 1 1
0.615211930908381 0.609288780419643 1 1
0.536103033943821 0.530693703374783 1 1
0.517462529799536 0.51261275789643 1 1
0.458716180873738 0.454063862505616 1 1
0.423757503283331 0.419697922662316 1 1
0.552106577687201 0.546139025000549 1 1
0.561642057598228 0.555351653636 1 1
0.514060181555895 0.508103818113533 1 1
0.612859741367447 0.607004818829884 1 1
0.375771843781871 0.372019841599021 1 1
0.505129575550722 0.49900665415328 1 1
0.532538065034586 0.527741100085645 1 1
0.526617346134536 0.521363385498697 1 1
0.637320599771522 0.630404743876168 1 1
0.436590956137399 0.432021265885468 1 1
0.608409175519196 0.602675161346916 1 1
0.567824216192595 0.561859909585451 1 1
0.300391303273015 0.297636359514449 0 0
0.432036596938511 0.427955475973901 1 1
0.475088171113108 0.470805966247299 1 1
0.525716441985982 0.52089390504777 1 1
0.52499287605732 0.519765348553288 1 1
0.474991991453514 0.46987441625227 1 1
0.38801734456059 0.384376825700302 1 1
0.474059363790926 0.469514160942775 1 1
0.499439640120148 0.494535317333716 1 1
0.618637166540543 0.61166742494593 1 1
0.629919374575031 0.623286106919036 1 1
0.578185996984006 0.572720434223326 1 1
0.501019850380623 0.495578531180734 1 1
0.537340383063138 0.532301420022705 1 1
0.564588926688015 0.559338699104704 1 1
0.561032304389431 0.555646154501946 1 1
0.504660392854626 0.499321814289731 1 1
0.403265907769065 0.399150176544196 1 1
0.502948603659091 0.497162022420379 1 1
0.536032744903104 0.530314057888333 1 1
0.458493931703643 0.454102186033758 1 1
0.585766735725034 0.579553814968706 1 1
0.577861944128638 0.572040271679186 1 1
0.418217700593829 0.41405318352375 1 1
0.608888952272258 0.603006867495527 1 1
0.638282539506078 0.631673079498325 1 1
0.486081208757412 0.481105759691043 1 1
0.561123806554386 0.555818815847991 1 1
0.510638081299867 0.505119079851445 1 1
0.607036275646411 0.601196792800205 1 1
0.560851810942381 0.555325075314487 1 1
0.488126427640314 0.483315344421653 1 1
0.550262399804351 0.544800000314795 1 1
0.578995194321669 0.572693637063435 1 1
0.40404189313522 0.399408194669308 1 1
0.550025558378846 0.544777137687693 1 1
0.550942267439206 0.544927568450977 1 1
0.491325997443678 0.485962500493686 1 1
0.444018817260429 0.439605787173291 1 1
0.542004743645109 0.536099963524345 1 1
0.480497661695105 0.47592471022767 1 1
0.522382503981711 0.51760264813688 1 1
0.498406938716846 0.492736839448773 1 1
0.451684544452537 0.447909315727601 1 1
0.525354702866292 0.52041686601712 1 1
0.439112300448944 0.435425008493206 1 1
0.492699707612162 0.488134083194242 1 1
0.628131042586834 0.621391423863668 1 1
0.587422846063863 0.581390188983695 1 1
0.557588746224001 0.551889346146822 1 1
0.595555030189212 0.589746618143661 1 1
0.580909720607757 0.575128242309718 1 1
0.637111054002663 0.629912890332045 1 1
0.564904124678603 0.559787097734935 1 1
0.527111447783679 0.521579425134769 1 1
0.437649506769611 0.433241375568364 1 1
0.448890128284494 0.44416744911945 1 1
0.544354966679111 0.538546078606687 1 1
0.464779582264934 0.460453075649422 1 1
0.467895318078503 0.462963310926117 1 1
0.388813870958771 0.385101501689701 1 1
0.486410823321219 0.481482800394681 1 1
0.393711424346264 0.389423479042586 1 1
0.665923027717359 0.658755686121177 0 0
0.633558109378948 0.627729025342113 1 1
0.497363214796838 0.492665140194564 1 1
0.536973388498251 0.531930190186462 1 1
0.434845344381944 0.430688089645809 1 1
0.492337731210232 0.487436241738892 1 1
0.390769808352929 0.386609646200624 1 1
0.310478323293965 0.307410396333914 0 0
0.503977220015671 0.497905787378737 1 1
0.518838069234144 0.513313571146141 1 1
0.487011268646801 0.482573612510692 1 1
0.455783170291304 0.451017984500135 1 1
0.502375737556047 0.497933647555221 1 1
0.342548247280025 0.339500315132183 0 0
0.576496015965528 0.570359567772799 1 1
0.562998060981445 0.557560854705372 1 1
0.571435612390793 0.565575915703245 1 1
0.428309477766023 0.42417780567624 1 1
0.486524475387091 0.482017162355014 1 1
0.455968920966262 0.451694746658123 1 1
0.406317252392595 0.40220577928163 1 1
0.566253204312084 0.560785950274089 1 1
0.545572004738749 0.540394976523372 1 1
0.465675464595146 0.461071687444524 1 1
0.644386307118504 0.638108923608386 1 1
0.438980786990465 0.434590360564729 1 1
0.589414457057691 0.584046847552937 1 1
0.426648994208566 0.422697825599424 1 1
0.474876311581256 0.470278448407749 1 1
0.554457158982663 0.548776709383263 1 1
0.501721599507406 0.496772990019298 1 1
0.468607915444454 0.464393430983153 1 1
0.569637694653177 0.563369923114119 1 1
0.489870816120987 0.485155309242374 1 1
0.617939647019128 0.611252529820727 1 1
0.495317374322328 0.490944524897333 1 1
0.542946728328631 0.537920292788307 1 1
0.489325061576615 0.484386858901971 1 1
0.547174944550743 0.541445519931497 1 1
0.419580100787238 0.415429003456497 1 1
0.553928634213973 0.548553219379667 1 1
0.510742842248253 0.506234939257636 1 1
0.365076187915503 0.3614198175287 1 1
0.53630824951832 0.531045071733566 1 1
0.526200565280086 0.52062929223028 1 1
0.680639231924002 0.67422547701361 0 0
0.569339716831068 0.563648264724781 1 1
0.543217105742951 0.538357088261606 1 1
0.422653414422837 0.418199254003362 1 1
0.621829923423125 0.615771341769714 1 1
0.475936177863193 0.470389534239469 1 1
0.498967845449456 0.494395882533659 1 1
0.561105253564353 0.555449241434892 1 1
0.457419667495689 0.452875282561253 1 1
0.353074963733574 0.34936272426167 1 1
0.398924005056703 0.395293562623003 1 1
0.427904659986137 0.424261037043002 1 1
0.340925770503665 0.337433286550451 0 0
0.422796054467119 0.419037535299249 1 1
0.421973105684418 0.417173305555423 1 1
0.494736267951605 0.4894810096488 1 1
0.452809153459517 0.448587241583241 1 1
0.55370174322734 0.547963809947659 1 1
0.559252129562881 0.553751056688964 1 1
0.441610669448759 0.437275745129665 1 1
0.598857837164649 0.593308856772725 1 1
0.436461578233452 0.432094232963418 1 1
0.581432682867858 0.575438024896424 1 1
0.469093748203016 0.464383797051569 1 1
0.492680244072804 0.487881494080568 1 1
0.571301762260054 0.565162636092883 1 1
0.550989043922292 0.545163635700747 1 1
0.519804073234426 0.514568188895527 1 1
0.446721293198506 0.442390086806895 1 1
0.552894630135261 0.548173454678654 1 1
0.510720003835484 0.505545336269107 1 1
0.426855712898489 0.422873593120273 1 1
0.482339705237271 0.476648339003395 1 1
0.371313735331697 0.367859208132331 1 1
0.607313361080197 0.60132555036223 1 1
0.506798139963303 0.50099395567711 1 1
0.462430198893098 0.457420971072783 1 1
0.566663159118348 0.561087460342498 1 1
0.51625470280401 0.511619014726981 1 1
0.421274603685744 0.41687887352363 1 1
0.463651626421822 0.459508931393211 1 1
0.560771212406693 0.555092879418322 1 1
0.425947095971971 0.422189125466992 1 1
0.475840485703721 0.470525940061861 1 1
0.54696767092329 0.541883726302888 1 1
0.436724124593784 0.431930742964367 1 1
0.430484754219401 0.425401131079224 1 1
0.424678223942476 0.420699810043729 1 1
0.447687058063238 0.443575035255389 1 1
0.475684891212034 0.471235286883982 1 1
0.510921525545772 0.505605268406887 1 1
0.473209640247258 0.468458334232101 1 1
0.629613701846521 0.622278135475339 1 1
0.498242110074368 0.493385250948687 1 1
0.405920434465838 0.40198610719114 1 1
0.633458978985867 0.626821027276254 1 1
0.599831655341049 0.593566140649726 1 1
0.577729271039794 0.570986754998524 1 1
0.359167884914198 0.355037774100347 1 1
0.471388980613169 0.467347730869542 1 1
0.450110842478826 0.445903725408905 1 1
0.499984343715689 0.494674608333077 1 1
0.344956395429003 0.341340860668782 1 1
0.545954295387833 0.540601997057263 1 1
0.540735406906328 0.535921270455225 1 1
0.505196327481465 0.499730448776819 1 1
0.555573953524424 0.549425476078983 1 1
0.442766855424405 0.437991442497263 1 1
0.534889331656255 0.529076400400925 1 1
0.614999638750828 0.609153118064072 1 1
0.558340178577225 0.552960595110961 1 1
0.523963931225183 0.518048698603343 1 1
0.472371050268654 0.467979209346033 1 1
0.380058458255495 0.376141138923891 1 1
0.59639354514343 0.59092246312732 1 1
0.564813872366325 0.559492347036114 1 1
0.450290652721043 0.445801949521528 1 1
0.474676706203968 0.46947367822195 1 1
0.58036772819081 0.57432464177439 1 1
0.52315736177787 0.518369575321788 1 1
0.440081102053709 0.435618534113197 1 1
0.536768379813889 0.531176377564764 1 1
0.388286161333405 0.384557712182709 1 1
0.550642225224336 0.545000675381525 1 1
0.460182217295925 0.455037411815132 1 1
0.523311583375566 0.518448507853254 1 1
0.409587461748835 0.405596878233889 1 1
0.595492175030014 0.589596877319772 1 1
0.485244430953659 0.480509808763481 1 1
0.409244248947724 0.405156201503877 1 1
0.417028693914209 0.412828921097762 1 1
0.444159668072326 0.439717283941008 1 1
0.483687974538639 0.478608769785629 1 1
0.677575439612516 0.670760431286129 0 0
0.522315720254747 0.517779267832003 1 1
0.516112546638718 0.511498622021622 1 1
0.494329786540565 0.489066771183571 1 1
0.505989193020134 0.500685999444581 1 1
0.533033023124948 0.528292238749935 1 1
0.571721936870088 0.566819825076071 1 1
0.45422423229928 0.450059709307557 1 1
0.404545115029533 0.400815528661806 1 1
0.47985709581858 0.475282334586302 1 1
0.517083726693612 0.511500447373298 1 1
0.529070234572665 0.524253144994267 1 1
0.593975947116702 0.587461900742874 1 1
0.534239106396223 0.529208710747478 1 1
0.60295399241463 0.597502194888932 1 1
0.546849649153234 0.540620372361294 1 1
0.637903229067268 0.630182493473242 1 1
0.648728675330505 0.642068083284563 0 1
0.50019545514581 0.49461401253407 1 1
0.575498769183509 0.57055426766204 1 1
0.578108100621431 0.572727354426878 1 1
0.470199587807585 0.465499309188773 1 1
0.313769076657631 0.310525813091456 0 0
0.531002924106218 0.525239228674923 1 1
0.515972446090412 0.510103419241967 1 1
0.55399252142071 0.54848080187441 1 1
0.379923981718514 0.375852581071643 1 1
0.39312703030158 0.38918422132803 1 1
0.542691557083835 0.537131628467777 1 1
0.538267397872781 0.533370793172081 1 1
0.475679762187264 0.470620166284135 1 1
0.497863862833948 0.492980018180708 1 1
0.4395583384536 0.435469490261917 1 1
0.437226591082756 0.432985311734488 1 1
0.542532790482984 0.537355846436283 1 1
0.52585050467624 0.520763444463652 1 1
0.478800201993322 0.474298306453319 1 1
0.45775221830962 0.453158496395636 1 1
0.365375587301604 0.361596266494881 1 1
0.31260741495147 0.309481921163748 0 0
0.424821109680136 0.420716956084259 1 1
0.495975932000937 0.491127373681088 1 1
0.678185823538327 0.670564715628566 0 0
0.550798865076576 0.544751907675508 1 1
0.439456393711466 0.435372495918249 1 1
0.453979954309452 0.449771258915239 1 1
0.514505794503194 0.509260919211298 1 1
0.47088394551368 0.466164757670892 1 1
0.547786686929929 0.542927030867026 1 1
0.479276344596812 0.473814938819329 1 1
0.583678878278474 0.578248504392262 1 1
0.352841216693514 0.349351435668454 0 0
0.422890541391168 0.418979723498291 1 1
0.438412877502743 0.433798244705923 1 1
0.524532377237791 0.519203264777191 1 1
0.59915873010111 0.592862383417792 1 1
0.621537082974178 0.615346023571447 1 1
0.332490613679715 0.329184867228482 0 0
0.691678261479232 0.684946100464347 0 0
0.365022037635719 0.361587685533642 1 1
0.573156725075731 0.567825109295627 1 1
0.325864447783844 0.322769327780934 0 0
0.520892260865644 0.514969969018129 1 1
0.481788725160138 0.476999945531141 1 1
0.498900438521129 0.493690027698439 1 1
0.55083105560404 0.545893528215699 1 1
0.439083927035728 0.434999314257718 1 1
0.481354679535526 0.476628073517138 1 1
0.488020610089647 0.483372672348641 1 1
0.458687380366523 0.453890226967634 1 1
0.622095913495226 0.616472537421927 1 1
0.510586247246498 0.505990352573555 1 1
0.621703174473121 0.615310530957666 1 1
0.580725579155475 0.575007320906704 1 1
0.395918896786795 0.392198343453986 1 1
0.472973188836689 0.468317315981488 1 1
0.428982752039988 0.423864915480915 1 1
0.415063670614017 0.410916388159994 1 1
0.420715615107508 0.41678898518498 1 1
0.53888640149743 0.533854502174923 1 1
0.47046128294085 0.465653307504153 1 1
0.444907061361187 0.440372294150394 1 1
0.55548780274666 0.549237793306375 1 1
0.421836098064188 0.417736005890664 1 1
0.390279370834301 0.385805487270013 1 1
0.437772228126391 0.433497091009806 1 1
0.464819870969484 0.460223351753626 1 1
0.573078305905833 0.567211854831861 1 1
0.52384820698638 0.519024397078264 1 1
0.497810260170574 0.492879931911783 1 1
0.385712708454326 0.381765161955654 1 1
0.571962500401037 0.566325659216917 1 1
0.332044420297887 0.328369479924695 0 0
0.425613358512365 0.421222785623211 1 1
0.515286420835298 0.510707327953465 1 1
0.588691353271708 0.583499018202099 1 1
0.385378188812723 0.381032170155144 1 1
0.526930265579384 0.521220356694165 1 1
0.437685555586514 0.433089852686289 1 1
0.50809004234537 0.502866805221068 1 1
0.471389794138535 0.466744512536988 1 1
0.517615649250619 0.512668729822291 1 1
0.570724395148574 0.565005861356802 1 1
0.515731090684141 0.510228397286588 1 1
0.43688135230021 0.431730985538913 1 1
0.677432436910737 0.670741940076938 0 0
0.437363622411751 0.432847342635679 1 1
0.482908814497236 0.478048532205555 1 1
0.398350746297003 0.394669995487205 1 1
0.519119928465326 0.513973911509458 1 1
0.469547989587174 0.464333707616368 1 1
0.413107126511765 0.408919508358654 1 1
0.463089284576321 0.458594222416165 1 1
0.499387573813404 0.494372337356565 1 1
0.580020215590113 0.574057987546977 1 1
0.668054443909967 0.661693534872806 1 1
0.441059590335849 0.436727678574141 1 1
0.42805657180421 0.423838196538236 1 1
0.542495300239785 0.537340727137509 1 1
0.483656646042271 0.478200523675402 1 1
0.545521386761608 0.539536893701466 1 1
0.63151918397754 0.625225602127743 1 1
0.573190821216528 0.567927580021012 1 1
0.42485600247824 0.420875587342613 1 1
0.434232834215086 0.429768255157549 1 1
0.527575590199867 0.522603183915935 1 1
0.689189059321365 0.682372055266259 0 0
0.559353894853323 0.553630730219769 1 1
0.477452709472364 0.473046363319482 1 1
0.575291131047009 0.570069222526798 1 1
0.5382427799228 0.532620150922293 1 1
0.649755525195723 0.643924905871188 1 1
0.452884550231796 0.448224275188689 1 1
0.576661580708817 0.571378345110872 1 1
0.497020943994513 0.492079648500966 1 1
0.500742205335084 0.495744021471545 1 1
0.634473341889944 0.627900066413836 1 1
0.491076254484257 0.485471077542445 1 1
0.484890798891302 0.480338508580768 1 1
0.339603944841077 0.336015152765271 0 0
0.352943669521077 0.349556616220451 0 0
0.596738881402786 0.590763429440229 1 1
0.435739063905243 0.431231075082277 1 1
0.579581053830316 0.574190256122122 1 1
0.606201645159468 0.600365862133175 1 1
0.59066470498481 0.585279280242785 1 1
0.458751108062873 0.454383764178315 1 1
0.615128646490144 0.609165288324685 1 1
0.53855248899494 0.5328321626278 1 1
0.424651255605077 0.420642935030674 1 1
0.499194797077508 0.494383403794141 1 1
0.595004551130959 0.588861894930775 1 1
0.473439721970409 0.468907052149376 1 1
0.5776273771852 0.571788726862508 1 1
0.537077188112568 0.532352165518594 1 1
0.519728740693876 0.515057458020147 1 1
0.379345794288543 0.375361077725905 1 1
0.268944077947251 0.266084518931631 0 0
0.581823307989052 0.576457935245595 1 1
0.429362207473978 0.424990212205921 1 1
0.484478694467007 0.479638325265263 1 1
0.405379940129779 0.401025573267049 1 1
0.623528445623288 0.617795737668939 1 1
0.393622186379448 0.389937263997104 1 1
0.458137709955972 0.453589072446074 1 1
0.589570180515617 0.583692469523162 1 1
0.564216343164399 0.558224415072797 1 1
0.631257614348009 0.624731782161158 1 1
0.420833850788359 0.417109758835906 1 1
0.515368751513602 0.509642617501654 1 1
0.452022549840228 0.447364272628948 1 1
0.554165548397602 0.548640050706774 1 1
0.492987496452316 0.488403281069133 1 1
0.406050707680406 0.402622281511575 1 1
0.457977175384879 0.452931841895055 1 1
0.473914133207403 0.469308424604608 1 1
0.439985249144701 0.436193209311316 1 1
0.471411265453379 0.467126947122555 1 1
0.444217015348111 0.440194760540826 1 1
0.465071546575711 0.4604905196176 1 1
0.458992261682645 0.454901875626692 1 1
0.52943566367189 0.523993236794082 1 1
0.559073345800985 0.55409241877831 1 1
0.52735480048037 0.522104397475541 1 1
0.308177609120849 0.305361631195369 0 0
0.6109509716451 0.604977944083137 1 1
0.453872140703732 0.449296627749093 1 1
0.579656209168017 0.57400014863851 1 1
0.388168113154709 0.384308676150278 1 1
0.572563745198642 0.567179305019601 1 1
0.47520439375089 0.470460219190506 1 1
0.655418152491177 0.648481455542554 0 1
0.574829096097475 0.569308937594604 1 1
0.481123576980178 0.476247951152273 1 1
0.401232852608256 0.396940605752152 1 1
0.485175496889835 0.479073031261082 1 1
0.509913182507008 0.505124366828395 1 1
0.47089908602426 0.466073442129001 1 1
0.519001914218001 0.513640989985267 1 1
0.541433786610559 0.536509272201009 1 1
0.453158799310878 0.448361555175884 1 1
0.529214953456725 0.524097308592502 1 1
0.516461836547035 0.510861387248315 1 1
0.370334413189357 0.366624259044893 1 1
0.421455551399693 0.417312104310487 1 1
0.544485776770568 0.538249286938627 1 1
0.58646887112426 0.580709472886471 1 1
0.589577192458408 0.583397312219191 1 1
0.494791788301074 0.489712553644622 1 1
0.400602868111191 0.396657303292178 1 1
0.426896047748536 0.421769897866386 1 1
0.52354214726779 0.517859579232863 1 1
0.579059867319231 0.572716022236864 1 1
0.604672545904184 0.599081052420803 1 1
0.598935532577691 0.592349261584597 1 1
0.509277807616457 0.503636076648951 1 1
0.635622332777886 0.629247695368852 1 1
0.481603383211767 0.476964307314409 1 1
0.41219890315527 0.407648610445717 1 1
0.510370761305274 0.504606954928553 1 1
0.613363714859089 0.607403003747652 1 1
0.451583902426306 0.446803608958138 1 1
0.602253683180522 0.595573766177855 1 1
0.480315123934163 0.475683495105374 1 1
0.420254940933358 0.415967876712349 1 1
0.483664794318912 0.478331639216593 1 1
0.529815555916072 0.524971056859452 1 1
0.484610107673936 0.480059458681071 1 1
0.440038562428418 0.435164595334629 1 1
0.537916819708487 0.532216772069481 1 1
0.482754681089823 0.477254923034189 1 1
0.453205862916748 0.449013251068997 1 1
0.632479339391292 0.626422871602603 1 1
0.524080346610298 0.51822762858526 1 1
0.588828816197629 0.582422384474524 1 1
0.478938510490454 0.474603765138095 1 1
0.550232336067187 0.544633528412357 1 1
0.452373305709449 0.448267719051626 1 1
0.475587284947231 0.470856094036483 1 1
0.447102766555311 0.442577891257095 1 1
0.489539921894262 0.484460554981081 1 1
0.390565206210396 0.3864560771098 1 1
0.55425853533097 0.548661274490443 1 1
0.649431327633594 0.64277429558997 1 1
0.625934116521374 0.620080400894905 1 1
0.621534714423626 0.61548086131163 1 1
0.362574713229305 0.358938379258849 1 1
0.450333083754268 0.445510938892918 1 1
0.446471133035862 0.442385072357329 1 1
0.492714371423047 0.487898762924946 1 1
0.412773550620232 0.408626504917923 1 1
0.488021915296674 0.483673478829217 1 1
0.614587364189957 0.60808799922342 1 1
0.460154293920851 0.456303090551846 1 1
0.453987465526854 0.449596034760806 1 1
0.614508291923729 0.607277944070899 1 1
0.520716636328623 0.515576596420934 1 1
0.429764562957152 0.42599155068428 1 1
0.381438545588513 0.377454592542071 1 1
0.540764358831798 0.534592015866387 1 1
0.552965135559185 0.547475787961355 1 1
0.530929726344806 0.524483232973005 1 1
0.581282575279364 0.575303369951804 1 1
0.407716796403485 0.403488047590079 1 1
0.489992786698526 0.484883831367962 1 1
0.527835407436 0.522988323171079 1 1
0.390143988554524 0.386662385945842 1 1
0.442244899372852 0.438095927209037 1 1
0.4845148709628 0.480047711981943 1 1
0.476525307404052 0.471760152516794 1 1
0.407492208634132 0.40368272397649 1 1
0.66929920104496 0.662432894113427 1 1
0.459343300997053 0.454679818739053 1 1
0.454020201762804 0.449146385187832 1 1
0.381677750346481 0.377351053313699 1 1
0.462337781323108 0.457722280243111 1 1
0.61224586905475 0.605300111659789 1 1
0.430974626836076 0.426755720124262 1 1
0.576781672637604 0.57124327446795 1 1
0.693738000714382 0.687477004210236 0 0
0.494222018857564 0.489456751302109 1 1
0.474469325553542 0.469472006564503 1 1
0.581096602121605 0.575585355870884 1 1
0.63302613192275 0.627116649874667 1 1
0.356815151910117 0.35338777647617 1 1
0.598896875116325 0.593195292580186 1 1
0.516224957961246 0.51109886008222 1 1
0.514790081271552 0.50929187551142 1 1
0.492532761087444 0.487840364288165 1 1
0.583839140813395 0.578846687520574 1 1
0.503114615038599 0.498187748117914 1 1
0.524808317570378 0.519793119272981 1 1
0.501038187020733 0.496051779628666 1 1
0.447346143539026 0.442928907698177 1 1
0.43047121391407 0.426364579209206 1 1
0.460842474656363 0.456176745018046 1 1
0.491414032542219 0.486547330298356 1 1
0.466076663317385 0.462022465771816 1 1
0.44589304253368 0.441017359542695 1 1
0.537099223149773 0.531586674791943 1 1
0.463040019993613 0.459210644026201 1 1
0.359652845550279 0.356670626581953 1 0
0.539981972404372 0.534074586804448 1 1
0.490186723672926 0.485612404795963 1 1
0.4489671610731 0.444322323036945 1 1
0.331735077627185 0.328822871273586 0 0
0.385409887859755 0.381205996631587 1 1
0.627024663558926 0.620842043312344 1 1
0.539115488968657 0.533571318527973 1 1
0.387959226820224 0.383976854490671 1 1
0.447403655334714 0.443023883953564 1 1
0.657267848000992 0.650446663962858 1 1
0.468758838837571 0.463833884999849 1 1
0.474854771053773 0.470811124532553 1 1
0.469072776663854 0.464280141322008 1 1
0.4410705605546 0.437305855059249 1 1
0.604562522305967 0.598466767586794 1 1
0.508072851226275 0.502843367544556 1 1
0.603240835830045 0.597423150424064 1 1
0.489966330597532 0.485392206193991 1 1
0.42334097917193 0.419276661766371 1 1
0.370479479217174 0.366389849324049 1 1
0.529794425352574 0.524324707519151 1 1
0.433936338951012 0.429464564534998 1 1
0.405856959947337 0.401697620723043 1 1
0.578385916909834 0.572246409679903 1 1
0.533704412729727 0.528199736665955 1 1
0.682767003277026 0.675357930289352 0 0
0.44725655662914 0.443229991479156 1 1
0.511571098521673 0.50661234220948 1 1
0.66752336525676 0.659969204861044 1 1
0.630688453105368 0.623975308361521 1 1
0.536473325046377 0.531448160102067 1 1
0.389433504031471 0.385906532059733 1 1
0.494609842045029 0.489798312103296 1 1
0.434288340627252 0.430205333039675 1 1
0.403149270849913 0.39795797927667 1 1
0.441478560313548 0.437149311107039 1 1
0.422376577406653 0.418080189382613 1 1
0.398595862810151 0.394475787039384 1 1
0.45908329429072 0.453696682889244 1 1
0.526771969597048 0.522211460756306 1 1
0.444475167776857 0.440080809394204 1 1
0.440478155299122 0.43593554602321 1 1
0.507920982686389 0.502692883093699 1 1
0.583178392241129 0.577711831219469 1 1
0.455922929172775 0.451587659862589 1 1
0.487252414783177 0.482923229014319 1 1
0.407768457398797 0.403856015054241 1 1
0.488379176145094 0.483452622804711 1 1
0.57905536732011 0.573919040003339 1 1
0.508853491288677 0.503724752019507 1 1
0.480830174578908 0.476377029652145 1 1
0.465638048684519 0.461074629555888 1 1
0.578719351861382 0.572382862104289 1 1
0.496153766854722 0.491141238599149 1 1
0.546092090606238 0.540699724821348 1 1
0.407306054874574 0.403018129208753 1 1
0.553564823037424 0.548692976377201 1 1
0.419239227548078 0.415208914963945 1 1
0.482367170674184 0.477451519160617 1 1
0.438482178346858 0.434031795312086 1 1
0.516323583466763 0.51118654531754 1 1
0.437801283664733 0.433106991141092 1 1
0.440801998699521 0.43647209415022 1 1
0.432342333820301 0.427613499627771 1 1
0.419585836903595 0.415586175938015 1 1
0.621094416528742 0.615039869998347 1 1
0.408652428499106 0.404127236986235 1 1
0.482501738399981 0.478377077509894 1 1
0.48355759643062 0.478406028534535 1 1
0.511945778105435 0.505905558433386 1 1
0.523896689267423 0.519104087566877 1 1
0.634689802159277 0.628739503476577 1 1
0.457890485306035 0.453400801028605 1 1
0.650065178865174 0.643680333242736 0 1
0.508481582276022 0.502706194753795 1 1
0.481877621887156 0.47648475090774 1 1
0.490297472303369 0.485105594512597 1 1
0.557629853333276 0.551657774009135 1 1
0.483810869147369 0.478940515238944 1 1
0.556203489877435 0.550943446576404 1 1
0.455355010795043 0.45056495311815 1 1
0.516838014429212 0.511240617556166 1 1
0.610822308306206 0.604107464456884 1 1
0.443098748931557 0.438412362069738 1 1
0.489974525366027 0.485041232955643 1 1
0.596775670387131 0.590402973942544 1 1
0.454072402725602 0.449617566363075 1 1
0.512489317655461 0.507508968911684 1 1
0.437044223892908 0.432488004325252 1 1
0.622588999972343 0.616095204593384 1 1
0.530079136166372 0.525363858578557 1 1
0.480755843949394 0.476331772523491 1 1
0.503024491328704 0.498385700485369 1 1
0.520216552561308 0.514328056043261 1 1
0.391373024596393 0.387230280386015 1 1
0.49458202670115 0.490098083604559 1 1
0.497650546531802 0.492227162991849 1 1
0.390658241254419 0.385845282644696 1 1
0.45507326081004 0.450671428035296 1 1
0.577700014626473 0.572311033592285 1 1
0.420794016699288 0.416899657890896 1 1
0.550796354089794 0.545233372396405 1 1
0.52354847240073 0.518128742644324 1 1
0.41708179605105 0.412999787569029 1 1
0.479026598785823 0.474358268382377 1 1
0.479984129636063 0.475422914171692 1 1
0.419156322913598 0.414345602425872 1 1
0.535567326841484 0.530261225131734 1 1
0.462889107646952 0.458518709163954 1 1
0.533595659229611 0.527302703501224 1 1
0.54980090910711 0.544819133243824 1 1
0.433970224087403 0.429696509297495 1 1
0.430647691991936 0.426177981651908 1 1
0.470599059867033 0.466207511466927 1 1
0.576424355484512 0.571213359115472 1 1
0.504089376577323 0.498768576688101 1 1
0.583906774894118 0.578642402984158 1 1
0.57978628287804 0.573806801768219 1 1
0.435380703415915 0.430595014921779 1 1
0.519239309985061 0.513839369079167 1 1
0.454852712293518 0.450291450093339 1 1
0.539401968210847 0.533970076829648 1 1
0.398742305655563 0.39516299627512 1 1
0.463516639221422 0.459205809169209 1 1
0.558136387126997 0.552979044855866 1 1
0.418614998140661 0.414170125385737 1 1
0.430121802554309 0.425595606277789 1 1
0.477315734424736 0.473087246049658 1 1
0.411934446230197 0.40820246536885 1 1
0.506189941151045 0.500960472279963 1 1
0.4423329068188 0.43807400582696 1 1
0.516892569982788 0.51060209047742 1 1
0.59160665038346 0.585787200269307 1 1
0.527159587216608 0.521612224844409 1 1
0.567586425539953 0.562253458259869 1 1
0.549416018755399 0.543596985861352 1 1
0.478971959694405 0.474036507524285 1 1
0.511724414569551 0.506475821830314 1 1
0.460239528389801 0.455570795252511 1 1
0.554914055752084 0.549421613661099 1 1
0.458633291440594 0.45311157937027 1 1
0.388381810736398 0.384183783507006 1 1
0.60625046256246 0.60063648467677 1 1
0.457309679857052 0.452138777328658 1 1
0.443175205427042 0.438748367551469 1 1
0.411595750085323 0.407296173917726 1 1
0.455513637077373 0.451334361679069 1 1
0.601214516035306 0.595690041073054 1 1
0.411365687919122 0.407062648438847 1 1
0.472590986834946 0.468587399260737 1 1
0.44417541326974 0.439859095906722 1 1
0.584060478400527 0.578556933290881 1 1
0.487964616021887 0.483649472091107 1 1
0.510494632815559 0.504713629370286 1 1
0.634281442449966 0.628068629521018 1 1
0.509252327621009 0.503847759599552 1 1
0.588165636360709 0.58146765240419 1 1
0.569212012545216 0.563728738539902 1 1
0.412035260798436 0.407754510597935 1 1
0.497823778474206 0.49243791342225 1 1
0.573773450169786 0.567356216962663 1 1
0.452488744141207 0.447701902070604 1 1
0.599800920765117 0.594535584815436 1 1
0.433059419179579 0.428996973085349 1 1
0.409093728794896 0.405658921617372 1 1
0.647393740302585 0.640609108089377 1 1
0.413438411919701 0.409380618315914 1 1
0.572851828365333 0.567854390332637 1 1
0.429555755447891 0.425438166788469 1 1
0.538276470758962 0.532277912246189 1 1
0.527966649747327 0.52268568751441 1 1
0.487973502162302 0.482658158527056 1 1
0.529305255016066 0.524250050434308 1 1
0.50235300388691 0.497803663109192 1 1
0.429373989507399 0.424431288472893 1 1
0.534658245553353 0.528494772070001 1 1
0.468003980219839 0.463044061125217 1 1
0.411189446399271 0.40672247709916 1 1
0.449453915660718 0.444833698492294 1 1
0.426428577768355 0.422094721486226 1 1
0.491197818425541 0.487217396062115 1 1
0.612281927506262 0.605194015351294 1 1
0.521410780380761 0.516137416934281 1 1
0.441898428429917 0.437147808908893 1 1
0.413291336501855 0.408138210072739 1 1
0.360942281392649 0.357463553343684 1 1
0.346444639603052 0.343020905205061 0 0
0.438987479623463 0.434654434503214 1 1
0.604162408190592 0.598330167563695 1 1
0.501476885310202 0.496797302138934 1 1
0.354447454386214 0.350913300368706 0 0
0.559286966035311 0.553630309373578 1 1
0.486607279444244 0.482192713851272 1 1
0.537198664765765 0.532195121939674 1 1
0.412815316065685 0.408080086150564 1 1
0.578608575613371 0.572901085943426 1 1
0.444699195469356 0.440268013996618 1 1
0.40533579619198 0.401719603983837 1 1
0.320379575820643 0.317192872528947 0 0
0.606946123590294 0.60093765153784 1 1
0.577998486940417 0.572013868912921 1 1
0.381070784928808 0.376749897270998 1 1
0.433664122344033 0.42879772089574 1 1
0.578248627287155 0.573138241390298 1 1
0.481440303568514 0.47685423181857 1 1
0.491594751102436 0.486713318455583 1 1
0.416793511677842 0.412967178378204 1 1
0.460034134918344 0.455654100614726 1 1
0.601633281818322 0.595624929384121 1 1
0.446689194900238 0.441967768236431 1 1
0.457132759279907 0.452713878273044 1 1
0.417593480367479 0.413572184516641 1 1
0.529566125691358 0.524847220556749 1 1
0.511051438015654 0.505795510625095 1 1
0.520055699890941 0.515146115833653 1 1
0.540637820681111 0.535443987105871 1 1
0.51895311415892 0.513980544216435 1 1
0.464392969938013 0.459533696036318 1 1
0.320216384177077 0.317280435437076 0 0
0.526514881405598 0.520603621885125 1 1
0.342244233528486 0.338515796855207 1 0
0.568204336900439 0.562475201735765 1 1
0.634650646421732 0.627167445916159 1 1
0.552976342737855 0.547730004653864 1 1
0.496964717960048 0.491852801730727 1 1
0.520419107790054 0.515056111961337 1 1
0.453275131988864 0.449279816056571 1 1
0.42120114374118 0.416510224225736 1 1
0.462275092288211 0.457911401328026 1 1
0.367210307710362 0.363548269531069 1 1
0.531263858090252 0.525023335258942 1 1
0.431322876598964 0.426708349392733 1 1
0.4616641531242 0.457790912205026 1 1
0.480186205377723 0.474849850763266 1 1
0.545429611541087 0.538989198828363 1 1
0.5134204182663 0.507834270202651 1 1
0.484460776457524 0.479872024972298 1 1
0.591771078966014 0.585934331440869 1 1
0.452697878091236 0.447746110296363 1 1
0.422079173368761 0.417957482962962 1 1
0.631410036621763 0.625427847847233 1 1
0.5755577628327 0.570005753475006 1 1
0.417945216336838 0.413637909373291 1 1
0.416910567050264 0.412370657426678 1 1
0.434525249240188 0.43008578618738 1 1
0.659989457765324 0.653642398469092 0 0
0.47462215583747 0.469918764561585 1 1
0.33835302080657 0.33542719417712 0 0
0.488055886411913 0.483481031735427 1 1
0.427420504606774 0.423755033568218 1 1
0.53564649724478 0.529717279197863 1 1
0.750235142066843 0.741465233899051 0 0
0.393117358087846 0.38963280254953 1 1
0.601002715106198 0.594481917442254 1 1
0.545034933674816 0.539693987365685 1 1
0.576597804893629 0.571152268917903 1 1
0.568978541597312 0.56244156822889 1 1
0.491671153566294 0.487389336266319 1 1
0.499992769102774 0.494666998680065 1 1
0.506727639845139 0.501165270866341 1 1
0.547897328490865 0.543090701430959 1 1
0.503029151180841 0.498343257999522 1 1
0.505336859052962 0.500053233600921 1 1
0.539192155030011 0.533223990941792 1 1
0.563583895902276 0.558242471381275 1 1
0.441688592050173 0.437208275560597 1 1
0.567526136458924 0.561712769715518 1 1
0.53426059206201 0.528298799995837 1 1
0.395131686074828 0.391400255626083 1 1
0.265896213797134 0.263261013623256 0 0
0.697249399599111 0.689755335135395 0 0
0.605433176801349 0.599597689120209 1 1
0.452826846849271 0.447743318483142 1 1
0.573547962534884 0.568490889519945 1 1
0.597063334422217 0.59104180793035 1 1
0.575046412981362 0.569163532672829 1 1
0.537473646817596 0.531745912172094 1 1
0.489307127012277 0.483868467164543 1 1
0.496145888748244 0.490383641657398 1 1
0.479675424298727 0.474841616346709 1 1
0.534474069958728 0.529587082071982 1 1
0.499327767470762 0.49389363554247 1 1
0.40497630886801 0.400547032325874 1 1
0.367839777446428 0.363878206236797 1 1
0.544973288950636 0.539786710361678 1 1
0.592771141047868 0.586736265937159 1 1
0.429260996072311 0.425346204825485 1 1
0.357201340259714 0.352672946354795 1 1
0.516047752966967 0.51014448806273 1 1
0.555791130761126 0.550160044565915 1 1
0.453779307268408 0.44938577404625 1 1
0.358789262714944 0.355569948329347 0 0
0.507468683418663 0.502337945229931 1 1
0.573151038953811 0.567567682188489 1 1
0.620744751020166 0.614818448894484 1 1
0.651462171365514 0.644103942073212 1 1
0.428734752770506 0.424377597865229 1 1
0.424334307821154 0.419309919929176 1 1
0.484570554530976 0.480346304869468 1 1
0.498557443190419 0.493341339823893 1 1
0.567482173946635 0.561818316605664 1 1
0.407839475661317 0.403582606536305 1 1
0.371605185674363 0.368313784279523 1 1
0.440872100550077 0.435061632082018 1 1
0.605187748758616 0.599625584791651 1 1
0.483558078690897 0.479054262469799 1 1
0.602881538055968 0.597085994715675 1 1
0.567835819883079 0.562314834875514 1 1
0.490014781630648 0.485261492963079 1 1
0.565540084676712 0.559802593827385 1 1
0.554178359604974 0.548279089135344 1 1
0.453557498151318 0.44878319908779 1 1
0.440199471490779 0.436432412299951 1 1
0.491681664319887 0.48718812756688 1 1
0.421072407543058 0.417197667686021 1 1
0.455142296968379 0.450331358566327 1 1
0.491987707451683 0.487499442298638 1 1
0.528279862251305 0.522648811797061 1 1
0.668442960990876 0.662517853487294 1 1
0.485838674425647 0.480789578945979 1 1
0.526940723452855 0.521552678443148 1 1
0.526716595557099 0.521745048736315 1 1
0.530001699083765 0.524502040754224 1 1
0.505689962700293 0.500174954114763 1 1
0.552437353288913 0.546759408699554 1 1
0.376759939689945 0.373390452586173 1 1
0.519369359748582 0.51435099036474 1 1
0.44107454809996 0.437228138030397 1 1
0.508649208836468 0.50372418077421 1 1
0.435374636750984 0.431105719838623 1 1
0.497803371701028 0.492782646374181 1 1
0.471447238627501 0.466460739444036 1 1
0.476865800616862 0.471758539023686 1 1
0.597613283771874 0.591843877531493 1 1
0.577957565496568 0.572519769884443 1 1
0.487728738621453 0.482325574293244 1 1
0.47206018866698 0.467389571638791 1 1
0.533638722028157 0.528841759537 1 1
0.421646042212479 0.418132521579668 1 1
0.605109354377692 0.5992128506015 1 1
0.486240688774285 0.481697845461888 1 1
0.465249927749741 0.461206096198116 1 1
0.489072138800372 0.484077988881607 1 1
0.473831370703168 0.469386639381342 1 1
0.43732014444646 0.433429465754954 1 1
0.634898116079738 0.628730164288108 1 1
0.411857465067205 0.407864565680416 1 1
0.463807124011096 0.45920734491631 1 1
0.430563201817081 0.426934680047724 1 1
0.439488860195746 0.43510777461743 1 1
0.515203535563267 0.510302395658203 1 1
0.604846975318238 0.598264789712825 1 1
0.468794130421888 0.464436695405769 1 1
0.521853996555166 0.515895749657724 1 1
0.583643010916783 0.578146919495762 1 1
0.433785613630436 0.429968996272546 1 1
0.510277429829029 0.504131747506466 1 1
0.523537556564325 0.5183923990799 1 1
0.408816734497266 0.40452488966231 1 1
0.496135110198183 0.490295677296663 1 1
0.491036627193842 0.486487666293706 1 1
0.487415663129782 0.481740714393882 1 1
0.277668246027694 0.275156223977323 0 0
0.485385329143864 0.480490632799548 1 1
0.459816303073534 0.455627996077317 1 1
0.573513654515286 0.568002632298269 1 1
0.489499759018818 0.485065731612081 1 1
0.607084184505621 0.600443148068254 1 1
0.478103091449452 0.473715823828902 1 1
0.564681219518001 0.558479562754169 1 1
0.533384331104226 0.527873543712894 1 1
0.526267073372938 0.521174746698257 1 1
0.51029586628017 0.504463164631594 1 1
0.548132164580381 0.5422388673533 1 1
0.403461123256193 0.400193090233913 1 1
0.571070744518107 0.565667753312968 1 1
0.451760415776813 0.446853562523064 1 1
0.39311809620916 0.389584538714347 1 1
0.552306088442579 0.547658441462041 1 1
0.318485305375111 0.315114787136392 0 0
0.571436064679519 0.565959294391149 1 1
0.411660295400476 0.40738965443548 1 1
0.412848697387307 0.408009102694459 1 1
0.449258390016467 0.444753312445143 1 1
0.510067392935805 0.504962822455593 1 1
0.485941918428302 0.480391218563508 1 1
0.563242339558303 0.556711126337713 1 1
0.420363758852996 0.416922174959709 1 1
0.547861396459663 0.542116859092617 1 1
0.43875666942263 0.434505997681231 1 1
0.499287127310119 0.493708763487171 1 1
0.503141229123517 0.498332290833763 1 1
0.556073401745212 0.550219826563349 1 1
0.512114595817095 0.50730539547414 1 1
0.465382287114944 0.460934091215274 1 1
0.515142191139093 0.509793127636377 1 1
0.454000568698044 0.449129699145398 1 1
0.589937065908221 0.583216531484579 1 1
0.582579468100354 0.576465577299335 1 1
0.574955511494815 0.568916123002286 1 1
0.534661517612405 0.52923550628282 1 1
0.538386538169035 0.53269963266585 1 1
0.400626970041438 0.396463520962566 1 1
0.517525860541623 0.512441942796169 1 1
0.490235501374988 0.485604938260055 1 1
0.511848119244271 0.507078703539946 1 1
0.353004619422287 0.349623445767986 1 1
0.454231933810973 0.450009645585791 1 1
0.580515868710121 0.574429451110779 1 1
0.561803423458152 0.556435491632915 1 1
0.539115393492928 0.533559224826087 1 1
0.501070179120071 0.496044376903403 1 1
0.336734549457014 0.33353199752411 0 0
0.558592316268883 0.553426938746096 1 1
0.42315007137208 0.418679719902153 1 1
0.541359278425919 0.536362561410693 1 1
0.648533232191031 0.642177975416202 0 1
0.444125171585162 0.439808600121502 1 1
0.425632251531934 0.421637776498159 1 1
0.484436448216884 0.479109709215831 1 1
0.529098888597906 0.523879178772758 1 1
0.526567994458151 0.521488225139578 1 1
0.664583749306172 0.656962521817866 1 1
0.636307385674812 0.629907033892764 1 1
0.49463908463786 0.489011170210109 1 1
0.484599261061135 0.480130150691656 1 1
0.477485851706269 0.473097663157151 1 1
0.458499996450371 0.454031511445288 1 1
0.518533548113774 0.512777901710254 1 1
0.37832296577934 0.374731533183096 1 1
0.463693960309788 0.459362650495392 1 1
0.452191887316727 0.447570218572085 1 1
0.421746626536271 0.417782796262017 1 1
0.515333416111168 0.509999041001725 1 1
0.503291511400301 0.497986984604232 1 1
0.527301108623867 0.522171526678511 1 1
0.543895690095951 0.538897600059645 1 1
0.398518000136509 0.394584437911134 1 1
0.476353349066114 0.47129036841845 1 1
0.580106876587128 0.574431224218567 1 1
0.475447701343071 0.470951442850033 1 1
0.476201558075954 0.471390450739309 1 1
0.376456489743191 0.372639061300984 1 1
0.637748538682976 0.63214799620869 1 1
0.367992637180658 0.364289288517314 1 1
0.59144118372061 0.58483977841882 1 1
0.600120019567608 0.595169303230476 1 1
0.495454603433963 0.490623987533174 1 1
0.562034464543713 0.557057709308084 1 1
0.487386856979985 0.482851146638003 1 1
0.478787704257174 0.472875774310341 1 1
0.557464370454978 0.55168289546274 1 1
0.533173220371581 0.52738848285623 1 1
0.483042709335846 0.478028835976986 1 1
0.519624403356264 0.515062538086325 1 1
0.490531240358304 0.48554756309175 1 1
0.583218426661203 0.577687176773563 1 1
0.431454113376499 0.427040560909682 1 1
0.396220084867794 0.392327268520981 1 1
0.491914545617535 0.487346193718822 1 1
0.462289152585715 0.458072148284699 1 1
0.437768421401413 0.433009759299172 1 1
0.591751277353666 0.585885500507081 1 1
0.584545270369073 0.579104838484809 1 1
0.479476326349127 0.47506998025077 1 1
0.570434773029598 0.564386896418996 1 1
0.531948346801504 0.52714063238259 1 1
0.377778820804401 0.374439142516726 1 1
0.356706818849189 0.353437954368823 0 0
0.527164125794816 0.52159020047249 1 1
0.52533742756042 0.520539022181962 1 1
0.64759219309483 0.641504156477297 0 1
0.517319102993707 0.512613445638815 1 1
0.516919894937964 0.512417437587448 1 1
0.478973085770859 0.474354926848996 1 1
0.559566720923317 0.553616518854135 1 1
0.607606453561675 0.601979139627374 1 1
0.533581773334688 0.528331651284052 1 1
0.51169869640888 0.507191018145 1 1
0.555533453363231 0.550216007060054 1 1
0.460575910007812 0.456020669260637 1 1
0.587721874025031 0.582211367593458 1 1
0.562230451344395 0.556580322855317 1 1
0.5514249160247 0.54607603182635 1 1
0.375380922624661 0.372391269117941 1 1
0.422732043886552 0.417814318193391 1 1
0.474108689090126 0.469171497442123 1 1
0.494824803143038 0.489564534783155 1 1
0.47951396307437 0.474021268516428 1 1
0.411217595109561 0.407511668928803 1 1
0.348028913063581 0.344443290116138 1 0
0.673731480852724 0.667356554348585 0 0
0.408736358790109 0.404948026700926 1 1
0.378979777686107 0.375001265757279 1 1
0.52981026345594 0.523968266727226 1 1
0.456798128029754 0.451639432205095 1 1
0.519752782619653 0.514162868948814 1 1
0.561632168899956 0.55635227766262 1 1
0.4927276995909 0.487475602369727 1 1
0.527001563474106 0.521843896768891 1 1
0.495970430085351 0.491525111791194 1 1
0.450172378058501 0.445626754191135 1 1
0.446686767412709 0.442528098983711 1 1
0.404057787576041 0.399779369332411 1 1
0.584945442508552 0.578495569218563 1 1
0.440245935293293 0.436091679208467 1 1
0.378647504100896 0.374973105802738 1 1
0.643625384980967 0.637863657782605 1 1
0.530691741024367 0.526040008077746 1 1
0.36216709195734 0.358445742962917 1 1
0.431320427826538 0.427015950529069 1 1
0.382506373590849 0.378766043354466 1 1
0.418637460101974 0.414379151873199 1 1
0.561653791038446 0.556176400587814 1 1
0.5472623271344 0.541396822902125 1 1
0.444556291074469 0.439914562571144 1 1
0.5509544094019 0.545749719554291 1 1
0.566682717199985 0.561101985290367 1 1
0.585797402850825 0.580115334017148 1 1
0.293383233215234 0.290408529783179 0 0
0.431539411227447 0.426628451641001 1 1
0.523593206165834 0.518379877992724 1 1
0.338044098774702 0.334410028707149 0 0
0.323943986716912 0.320604966422805 0 0
0.473597100194171 0.469122675236053 1 1
0.612049638024788 0.605428898778433 1 1
0.535673814047313 0.530316722072713 1 1
0.450636561121743 0.445974483078555 1 1
0.415391877518648 0.410907502762635 1 1
0.494719601661052 0.489789654523487 1 1
0.438910066176299 0.434250316518454 1 1
0.475267138110929 0.471006286376802 1 1
0.518670028409141 0.513035469843894 1 1
0.570193210736606 0.564259782548011 1 1
0.500735754405684 0.49562704017921 1 1
0.513329928596357 0.508781342947972 1 1
0.35403304830546 0.349499299482668 1 1
0.556232762807924 0.550949257915737 1 1
0.471263242683137 0.46614697697963 1 1
0.468083722530237 0.463750008827755 1 1
0.497264412835309 0.492415666952346 1 1
0.545940627959394 0.540183732053046 1 1
0.527860617593325 0.523302116869731 1 1
0.590122552678794 0.584006542326261 1 1
0.583128514270427 0.577357484319126 1 1
0.454122104469888 0.449287881169235 1 1
0.387967352300011 0.384492286173119 1 1
0.517056046920969 0.511864695412263 1 1
0.387235352431107 0.383083270616016 1 1
0.439953880533203 0.435679206252772 1 1
0.462433138166524 0.457838387827275 1 1
0.419982526283081 0.415518026326121 1 1
0.561191542439107 0.556166130943141 1 1
0.54840615485221 0.542803069839722 1 1
0.37260027789471 0.36862737618705 1 1
0.594695840301234 0.587836704610404 1 1
0.409405492143893 0.405253576236389 1 1
0.497813433855654 0.492839842287512 1 1
0.582200236203546 0.576050945844332 1 1
0.453824106481147 0.449723033078951 1 1
0.528208535194328 0.523196347308518 1 1
0.48111034446065 0.476039229663089 1 1
0.515227468459959 0.510367456330194 1 1
0.560943001694163 0.555427271115109 1 1
0.529267047208875 0.523990943719842 1 1
0.523346317822265 0.518618285047009 1 1
0.525617678417833 0.520750749659059 1 1
0.426802196355964 0.422821717597053 1 1
0.556834250702672 0.551690977099904 1 1
0.518316892037268 0.512648995046428 1 1
0.64498885403556 0.638312537492843 1 1
0.498557665433007 0.494027172123973 1 1
0.419849047882442 0.415243481461788 1 1
0.513176998580499 0.508023607848213 1 1
0.551394188095469 0.546126625310985 1 1
0.505579807220405 0.499960776572718 1 1
0.507216662597825 0.502721061338572 1 1
0.517167989085025 0.510871228030751 1 1
0.468626866680123 0.464751704046203 1 1
0.543714829578765 0.538119603788997 1 1
0.51631038099711 0.510716055000331 1 1
0.470057671650499 0.464880857769435 1 1
0.492459730099804 0.488125409354156 1 1
0.447777104605897 0.442788773315906 1 1
0.549546276343883 0.543869024863645 1 1
0.490873743257749 0.486090931618807 1 1
0.46237259094047 0.458117794796574 1 1
0.515104813715606 0.510226084427948 1 1
0.632181814263146 0.626028331079528 1 1
0.423189085252549 0.419209380197954 1 1
0.505812946659719 0.499670204298337 1 1
0.532559520762312 0.526680358340451 1 1
0.552466718859854 0.54715178118564 1 1
0.459150289665929 0.45431417169199 1 1
0.415391207959381 0.41186106182542 1 1
0.446187379114705 0.441891335734974 1 1
0.461137511248622 0.456334958228857 1 1
0.449416551495954 0.445046928906777 1 1
0.405343762782889 0.400924677275946 1 1
0.501190664981595 0.496228947727482 1 1
0.447000014940502 0.442194187620569 1 1
0.519270693282131 0.513925086968234 1 1
0.446436527019384 0.441942605518895 1 1
0.49366848509783 0.489038844435192 1 1
0.409311489493952 0.40526179221683 1 1
0.457410596214853 0.453284843841457 1 1
0.528106892658414 0.522600119778283 1 1
0.584410387066276 0.579017174953626 1 1
0.671681586502294 0.665202094264777 0 0
0.57647324575485 0.57065002987275 1 1
0.45989003018916 0.454781939746315 1 1
0.496308729084531 0.491733407489944 1 1
0.390978313681632 0.386969112078265 1 1
0.373222985291934 0.369482219403193 1 1
0.561526162069774 0.555368171401853 1 1
0.515333229942 0.509992864806913 1 1
0.558687540430025 0.551955120233488 1 1
0.393506710791393 0.389858372865456 1 1
0.565977636359683 0.560127126141415 1 1
0.493232399955705 0.487996873209632 1 1
0.386723349532496 0.383017748445483 1 1
0.588373861457236 0.581913998235697 1 1
0.507720427377742 0.502702878224695 1 1
0.509741894337171 0.504628149197888 1 1
0.419374712891853 0.415542185611422 1 1
0.446226489408334 0.441767734281892 1 1
0.517604516585729 0.511615637095118 1 1
0.535468819386275 0.529962623834194 1 1
0.641093187661076 0.633963658988926 1 1
0.440707922839156 0.43629241181729 1 1
0.446435529449151 0.441792068277424 1 1
0.537416830770288 0.532007409848186 1 1
0.530887738699996 0.525540002659798 1 1
0.515678615537424 0.510591081135973 1 1
0.389723478621074 0.385448687993486 1 1
0.468072121711749 0.462687573678798 1 1
0.578493669292773 0.572698769601654 1 1
0.471355524786283 0.467319723650828 1 1
0.508957484193025 0.503928336517094 1 1
0.45376826084144 0.449264112346562 1 1
0.370177725554095 0.366718242226615 1 1
0.424351172185921 0.419925662276272 1 1
0.322312814636873 0.31926680986283 0 0
0.446101111993801 0.441499595403864 1 1
0.513819490363321 0.50893008851438 1 1
0.502376069824288 0.497593633781937 1 1
0.519628229969126 0.514420583533234 1 1
0.518278173709876 0.512878149902196 1 1
0.411694177179313 0.40747355378649 1 1
0.369440208958406 0.365492610678667 1 1
0.523038397502916 0.517558578306437 1 1
0.41836883450767 0.41333218724898 1 1
0.494776359076011 0.489753787600801 1 1
0.387229911824658 0.382806950781802 1 1
0.502324123874413 0.497928946770326 1 1
0.562139184921203 0.556943791599705 1 1
0.607773609211885 0.600311182499815 1 1
0.407349075094111 0.403340936204611 1 1
0.553887174530987 0.548668688346323 1 1
0.695384779096845 0.688411953544494 1 1
0.445590296810426 0.441482662715438 1 1
0.495365081694627 0.490868334012127 1 1
0.3691572997292 0.365716405955135 1 1
0.527931221313079 0.522642023210318 1 1
0.452396638263118 0.448179646064544 1 1
0.515750982542375 0.511244584631997 1 1
0.541353671704263 0.536534489377409 1 1
0.557321761361051 0.551355575549226 1 1
0.375235443753502 0.370663921439335 1 1
0.394871308272872 0.390806667620775 1 1
0.557904185169707 0.551307840737705 1 1
0.575924758781332 0.570862187249901 1 1
0.422068039448704 0.418259660624686 1 1
0.407252188906067 0.403346110239509 1 1
0.562454957815359 0.557118751186033 1 1
0.504904728206229 0.500053643428994 1 1
0.393173696840629 0.389172277229853 1 1
0.463960510001163 0.459705116304385 1 1
0.58821537578992 0.582881703904281 1 1
0.445477813013551 0.440996575957662 1 1
0.45579191118449 0.45159282419635 1 1
0.510802367224479 0.506132471298463 1 1
0.684398847081506 0.677424190217298 0 0
0.438817047881294 0.435143909426277 1 1
0.385929273566675 0.381885818703279 1 1
0.468987436050408 0.464731976543789 1 1
0.557097962835101 0.55139084105401 1 1
0.499776086506667 0.494782476269642 1 1
0.421649383962498 0.417140006798798 1 1
0.472148871544094 0.46749352524585 1 1
0.672240193973618 0.666301052778617 0 0
0.502256880907395 0.49788299015367 1 1
0.399409376278716 0.395441577133317 1 1
0.509203549283688 0.504129642817673 1 1
0.521232295628986 0.514802226440382 1 1
0.500622424274287 0.49521929364722 1 1
0.538242423247722 0.53311075105825 1 1
0.495501892696689 0.49106004088173 1 1
0.577997801571015 0.572652648879813 1 1
0.455125906772888 0.450479880008798 1 1
0.558074405228836 0.552954595267966 1 1
0.643251129811426 0.636949967518374 1 1
0.557251949684546 0.552248287036203 1 1
0.521383183944297 0.516577958360165 1 1
0.679550259905989 0.671208424443692 1 1
0.617773127221758 0.611243094959559 1 1
0.462788412909105 0.458097443663836 1 1
0.370359378773165 0.366394538241289 1 1
0.453054851106474 0.448184536677373 1 1
0.418250097752122 0.414309731237947 1 1
0.475011928235918 0.470373747189433 1 1
0.493917981488154 0.488840408725452 1 1
0.459865493629055 0.455067749200998 1 1
0.445177066282326 0.440409628262614 1 1
0.549204230812874 0.543812413364512 1 1
0.410324323713834 0.405443472299522 1 1
0.492634283896377 0.487479590891702 1 1
0.464655057889336 0.459584799488727 1 1
0.467674658173912 0.463307751958809 1 1
0.453296072526552 0.448457789347463 1 1
0.549713396736662 0.544324645717047 1 1
0.442277435575983 0.437864545773105 1 1
0.491953673553138 0.487034339207371 1 1
0.340182559060987 0.336898570206455 0 0
0.46289904747253 0.457950699416631 1 1
0.611270825981588 0.605513224948201 1 1
0.569505581248021 0.564603557353891 1 1
0.462008144232545 0.457095128123227 1 1
0.385650109930937 0.381748423813188 1 1
0.469078992597549 0.4646153864393 1 1
0.439467134496898 0.434818473301208 1 1
0.697374705024235 0.690892808915307 0 0
0.554578150562697 0.549022624412495 1 1
0.526159225195209 0.521050166170143 1 1
0.532992441161232 0.527726849208176 1 1
0.401026770596923 0.397559690235468 1 1
0.603416624932601 0.596990102263956 1 1
0.636302630097791 0.629937719007355 1 1
0.544386562239646 0.538977821697483 1 1
0.39869329069155 0.394673706487136 1 1
0.458357759173173 0.453029994762791 1 1
0.475487107870829 0.471020070438132 1 1
0.498839944946522 0.49377709632924 1 1
0.485155053546556 0.479590082470307 1 1
0.555007150511775 0.549443849785718 1 1
0.456214190766779 0.451998728026369 1 1
0.468623041987575 0.463809648194857 1 1
0.296606052880669 0.294358932993023 1 0
0.512548083701196 0.506747206210629 1 1
0.384618636501502 0.380946023577447 1 1
0.431669823336935 0.427667412684263 1 1
0.284440475644408 0.281661072019653 0 0
0.485715863845947 0.480610767224773 1 1
0.379624507630527 0.375950827058445 1 1
0.601579740231818 0.596141526540938 1 1
0.519728826557831 0.514361518912334 1 1
0.58340185890738 0.576935010623619 1 1
0.449996680505803 0.446207437935734 1 1
0.445599168413419 0.44171222090958 1 1
0.410848818038871 0.406662567014899 1 1
0.405481955429457 0.401177004048046 1 1
0.487301712086376 0.482979762268444 1 1
0.409351314084277 0.404505872607466 1 1
0.397678988698695 0.393643759345677 1 1
0.444292133203759 0.44016187559507 1 1
0.550636610897555 0.544751648111212 1 1
0.45861355105236 0.454139586613023 1 1
0.452205167704397 0.447202175325913 1 1
0.483408032441935 0.478254701213458 1 1
0.412768140971975 0.40834000796618 1 1
0.532202580931694 0.526674270381466 1 1
0.499657066368116 0.494931084168415 1 1
0.54115566045569 0.536499771886378 1 1
0.497995272447864 0.492695533209886 1 1
0.412227623818693 0.407831280262357 1 1
0.493369135569608 0.489329294625652 1 1
0.602144904396154 0.596245786876296 1 1
0.54309115237934 0.537657920603635 1 1
0.571500599123325 0.565249243834255 1 1
0.545087036451546 0.539061198832626 1 1
0.623605846208074 0.617284716493868 1 1
0.475602794078315 0.471040080373109 1 1
0.450834912225608 0.446519843840892 1 1
0.407029030330534 0.402927422103521 1 1
0.474012360306568 0.469667480984251 1 1
0.459765248605015 0.455496491207047 1 1
0.587569893480084 0.581662115729496 1 1
0.346426561564766 0.342840438488123 0 0
0.468018947491023 0.463287289450802 1 1
0.560246644352665 0.554932753297606 1 1
0.385279130949905 0.381339610437962 1 1
0.493144477068529 0.488516866945063 1 1
0.485416591915405 0.480190890139373 1 1
0.461953128218763 0.457123985187022 1 1
0.478379658453185 0.473436736261098 1 1
0.411605934987133 0.407343538849589 1 1
0.424002043616668 0.419938105893817 1 1
0.43839085589404 0.433905523455712 1 1
0.668897475446412 0.661843707615055 1 1
0.43392744755152 0.429586290658085 1 1
0.536800919708626 0.531907975935084 1 1
0.622127958486936 0.616083725397176 1 1
0.483784395009019 0.478819673679466 1 1
0.687138359702131 0.68092648751374 0 0
0.498615444199795 0.493993248440656 1 1
0.553181306816132 0.547329640803659 1 1
0.474881999083022 0.470085389110061 1 1
0.628478021633164 0.622686249423351 1 1
0.311142513703362 0.30841888668663 1 1
0.596979118939745 0.591601134501476 1 1
0.461976280030818 0.457460192003924 1 1
0.342468616825849 0.339697933906726 1 1
0.545284523553486 0.53999304464404 1 1
0.334372871128058 0.331169514921511 0 0
0.523522869616202 0.518423774280594 1 1
0.451143791885348 0.446520223253538 1 1
0.387169814036501 0.382856869588907 1 1
0.446646803858887 0.442548512722323 1 1
0.526493301612722 0.52188801956003 1 1
0.48969338393001 0.484939921597497 1 1
0.664038604514863 0.658299253694154 0 0
0.422206804206299 0.417395152682233 1 1
0.654201216131653 0.647112204655217 1 1
0.502726094453161 0.497537692057265 1 1
0.565913648619315 0.560129881466965 1 1
0.544696177208812 0.539191030464941 1 1
0.575060789667791 0.569479808833117 1 1
0.342801342554003 0.339488189232356 0 0
0.507636756476745 0.502452970010264 1 1
0.6268999392353 0.619654593028057 1 1
0.379270305306984 0.375151159168849 1 1
0.420331743742864 0.415936117537243 1 1
0.454685444334321 0.449748251374109 1 1
0.576294692359773 0.570681914774488 1 1
0.609919207914603 0.603812055673254 1 1
0.64497342050078 0.638913108629127 0 1
0.51239699924214 0.506960423598827 1 1
0.435234819351764 0.430259602817442 1 1
0.495018073592971 0.490297223869369 1 1
0.447846977342629 0.443527353481561 1 1
0.50712207289693 0.502217564032867 1 1
0.367718604350445 0.364001472450894 1 1
0.575514090628095 0.569569064040952 1 1
0.578732946257894 0.573520276923229 1 1
0.376782697607796 0.372682415897434 1 1
0.414496317879943 0.410309540772766 1 1
0.530499726087982 0.525559802862976 1 1
0.487655639360531 0.48271427637438 1 1
0.514009000532636 0.508847290280529 1 1
0.607181892140675 0.601306141269833 1 1
0.311038887514658 0.307942841410297 0 0
0.448328971024373 0.442957063580255 1 1
0.514354263202148 0.509559143844836 1 1
0.418970014996561 0.414375204169597 1 1
0.478674747703341 0.473645490503438 1 1
0.482904240245388 0.478424743980996 1 1
0.526647763686395 0.52091585207474 1 1
0.515660144791288 0.510326553139304 1 1
0.454078889286018 0.448847183013435 1 1
0.546466385438477 0.540936524809335 1 1
0.531249759718526 0.525592938861092 1 1
0.5453744710288 0.539929011200049 1 1
0.267987133460872 0.265450314337982 0 0
0.44477783552325 0.439685376376135 1 1
0.478225665232699 0.473541136450587 1 1
0.44297306461769 0.438422694151638 1 1
0.413583846764742 0.40970491696222 1 1
0.457780444543905 0.453220936865119 1 1
0.497531735222405 0.492882839704946 1 1
0.480697744683573 0.475187090419045 1 1
0.521965234527382 0.516814228630056 1 1
0.4759146621775 0.470708513600385 1 1
0.500391416591297 0.496209104559576 1 1
0.520837327613081 0.515683246285222 1 1
0.444707791900046 0.440073186932344 1 1
0.519524838214527 0.51465994799115 1 1
0.536864997203502 0.531023596675573 1 1
0.428299856205606 0.424053812509394 1 1
0.564174442817251 0.557896027651297 1 1
0.598313525229222 0.592863579006588 1 1
0.621210876145462 0.614868204697103 1 1
0.497565325849504 0.492527765894259 1 1
0.300236938327407 0.297489416961058 0 0
0.512367246389822 0.506651263341953 1 1
0.61660418023532 0.611058537533496 1 1
0.503979839643471 0.499135898692096 1 1
0.419147360150804 0.415133180616733 1 1
0.505151454771716 0.500410120133366 1 1
0.555366010446269 0.549030901604622 1 1
0.497454061873275 0.492714885471011 1 1
0.425752572052011 0.421696706182707 1 1
0.582477385073801 0.576053486075794 1 1
0.555567502989637 0.549275263556084 1 1
0.505394565095883 0.50021196905771 1 1
0.585466583577672 0.579132210427446 1 1
0.456928259909161 0.452890637139628 1 1
0.468580114081043 0.463932193180574 1 1
0.530974704646783 0.525773552242716 1 1
0.498683911434416 0.493800961767982 1 1
0.474349990805662 0.470282341165597 1 1
0.386985614591708 0.383536569782894 1 1
0.480957956702412 0.476113282913989 1 1
0.507999226275681 0.502958837323142 1 1
0.589137290436438 0.58322550019934 1 1
0.393052204295878 0.389190169864947 1 1
0.51252658076621 0.506353766989408 1 1
0.411716347474281 0.407848538771318 1 1
0.482973399531707 0.477553529761267 1 1
0.369652363945569 0.365969601715877 1 1
0.568360851621886 0.562578409737211 1 1
0.492755385150101 0.488407574096397 1 1
0.40490633470376 0.400309113874281 1 1
0.56287002749155 0.557673253195598 1 1
0.438276846077633 0.434123679141029 1 1
0.539681940814966 0.534226549520401 1 1
0.427427362561726 0.422540542029228 1 1
0.461151646682267 0.455243256698614 1 1
0.487302702905987 0.482741579739028 1 1
0.561349182297315 0.554349914984415 1 1
0.385022796712335 0.381303269986078 1 1
0.547717978532797 0.542086339088693 1 1
0.500345891804793 0.4944187320576 1 1
0.540750659525989 0.535512187596309 1 1
0.596206207309875 0.590613103572638 1 1
0.504934357141395 0.500508351480701 1 1
0.626634429710962 0.620935750671469 1 1
0.660183058383088 0.652910238680017 0 1
0.547950582152256 0.541606375097277 1 1
0.515701150942255 0.510818927572948 1 1
0.534914342057273 0.529516085224996 1 1
0.458969783536314 0.454528443892678 1 1
0.530545939057574 0.525299707238625 1 1
0.550800718808726 0.545405451004732 1 1
0.530979483317309 0.525338034353907 1 1
0.646334747262513 0.640187100898326 0 1
0.628174457079513 0.621405441530374 1 1
0.458637369998934 0.454264558654644 1 1
0.51829176821611 0.512843124386537 1 1
0.447263422292134 0.442624698424172 1 1
0.549943547695094 0.544342620893904 1 1
0.409659632768479 0.40532980081609 1 1
0.53937529097486 0.53277749323069 1 1
0.561874429749203 0.556549164978461 1 1
0.413354885246687 0.409328381017274 1 1
0.52391206490822 0.518136839273985 1 1
0.448223965372791 0.443987147209579 1 1
0.466717410910643 0.461447107364071 1 1
0.475464264473094 0.470823090594231 1 1
0.468226947175793 0.463051068684997 1 1
0.575488427579466 0.569181523770184 1 1
0.61214812292922 0.6061442210175 1 1
0.579184339043709 0.573981946672381 1 1
0.375477601682238 0.371853741958491 1 1
0.513314415799707 0.507657062646017 1 1
0.296987513006804 0.293564573728958 0 0
0.379661003824873 0.375709542659448 1 1
0.493209358789908 0.488744531645888 1 1
0.517600470133748 0.51279522340356 1 1
0.603321331058571 0.597232398462382 1 1
0.65801392161346 0.651756503614385 1 1
0.572995873487733 0.566929555022793 1 1
0.418751132921292 0.414632989346581 1 1
0.605792154870148 0.599780344412191 1 1
0.615704021939957 0.609328174607773 1 1
0.508910782911481 0.503186792506502 1 1
0.386524558241051 0.382033888251983 1 1
0.565803126691087 0.559980098858832 1 1
0.484686611434845 0.479896250694833 1 1
0.513499208617031 0.508776278460873 1 1
0.53954150853072 0.533723619231445 1 1
0.418392555752618 0.414055416370708 1 1
0.483929277724406 0.479300942004122 1 1
0.501304650597372 0.495992149532199 1 1
0.58444254018253 0.578541586580238 1 1
0.451243968618653 0.446752039366153 1 1
0.427824867458838 0.423269201231704 1 1
0.538252348765542 0.533108165918513 1 1
0.513983442144349 0.50862717668271 1 1
0.584636933543267 0.578694117236511 1 1
0.573375676705073 0.567890294592178 1 1
0.596523279282681 0.591121183203261 1 1
0.514253331473286 0.509174172699785 1 1
0.521003089816385 0.516209201493442 1 1
0.355194996477354 0.351563171031932 0 0
0.592940256877496 0.587558435127212 1 1
0.601170330157339 0.59554480684191 1 1
0.497641792925008 0.492749932137958 1 1
0.51952392843562 0.514746443845097 1 1
0.435463590047918 0.430930250325196 1 1
0.542755050314323 0.537951480214259 1 1
0.526991768752244 0.522108270543067 1 1
0.580405629078468 0.574457448336789 1 1
0.655680421955725 0.64903839638878 1 1
0.314576871989836 0.311551535639295 0 0
0.58727729202034 0.581126296824705 1 1
0.493746322463204 0.488718610000397 1 1
0.442667002447976 0.438048421561126 1 1
0.436388989682022 0.432026748456747 1 1
0.500290458507347 0.495154517658647 1 1
0.553413872871819 0.547981500966876 1 1
0.541586282060416 0.536707584719988 1 1
0.44827931387193 0.444120504960754 1 1
0.580348671492702 0.574182665676244 1 1
0.531467078482148 0.526776538690254 1 1
0.550347409173267 0.544769838770086 1 1
0.619494695701327 0.612084221683864 1 1
0.47517848144769 0.470931388705899 1 1
0.437925236385812 0.433401976388982 1 1
0.495080008304783 0.489518941341033 1 1
0.687427435316837 0.681119554180997 0 0
0.360236248547403 0.357262650615849 1 1
0.533094662238194 0.52776672745616 1 1
0.545153717332746 0.539205416505989 1 1
0.512360155440913 0.507460251761391 1 1
0.55661346730478 0.551487131700243 1 1
0.426363493960095 0.422079984047293 1 1
0.469851157831817 0.464871103035313 1 1
0.275791634954867 0.273623393087801 0 0
0.507554591180463 0.50259168470764 1 1
0.575062066884651 0.568852604224661 1 1
0.479871748376945 0.475291485869942 1 1
0.592077337329913 0.585933088303116 1 1
0.371970173765054 0.368701868718317 1 1
0.422704385612087 0.418583667874776 1 1
0.521860856902249 0.516474072369218 1 1
0.516790506335704 0.511787564346056 1 1
0.481129226274825 0.476356598848158 1 1
0.477294715219792 0.471971800533809 1 1
0.566796950407264 0.561330310030044 1 1
0.490021061576867 0.484424724256385 1 1
0.502197165544954 0.497548783424406 1 1
0.530947822152109 0.525956816431878 1 1
0.308387847824114 0.305155488994649 0 0
0.569603623755246 0.56319799627453 1 1
0.478504166439509 0.473102566273872 1 1
0.471511085301979 0.466826538346121 1 1
0.555007367710715 0.549375432239371 1 1
0.526461098870506 0.520758065118269 1 1
0.5791982103704 0.573772894114773 1 1
0.569847809535695 0.564111453269149 1 1
0.587161774786987 0.581802060199785 1 1
0.393043634427364 0.389111047303373 1 1
0.542453811757279 0.537347219125921 1 1
0.427819985748429 0.422672409401253 1 1
0.473746312538626 0.468565021544296 1 1
0.421145223607053 0.41700699957187 1 1
0.457759005617794 0.452462507074263 1 1
0.518915200821274 0.513686891883712 1 1
0.57882946346315 0.5737412080329 1 1
0.448800144388327 0.444290042571437 1 1
0.59840206467234 0.592412415108821 1 1
0.445086546650404 0.440964010566117 1 1
0.468408412802238 0.464196233808456 1 1
0.402508577586894 0.398772891708673 1 1
0.498341619526006 0.493668716618757 1 1
0.475810602353458 0.470725600395389 1 1
0.55529051462353 0.549403341212997 1 1
0.460159790179874 0.45547810423875 1 1
0.501135062983476 0.496259908303512 1 1
0.430719646416938 0.426967110916107 1 1
0.468254140891483 0.463748660172687 1 1
0.477462141207272 0.47235759648267 1 1
0.409808706777823 0.40558637881523 1 1
0.63398853169745 0.628609818245473 1 1
0.535843280331634 0.531119878943679 1 1
0.436396028292614 0.432051549352717 1 1
0.572745705396733 0.566995373606315 1 1
0.389895597717636 0.386380278026974 1 1
0.632073157657324 0.624597400009945 1 1
0.583986781412894 0.578343243700746 1 1
0.545531127631715 0.540232626622611 1 1
0.667756169039823 0.661413487602032 0 0
0.531243322133971 0.526717527939052 1 1
0.457766721018645 0.453161877757654 1 1
0.49477134818477 0.49007627819277 1 1
0.478386447580163 0.473710036649594 1 1
0.471005163456237 0.466535505172569 1 1
0.357392515260697 0.3535891402328 1 1
0.535898138046729 0.529363793226688 1 1
0.443835965887529 0.439446707103483 1 1
0.62106472773929 0.613706399253743 1 1
0.404058460146097 0.399974467147369 1 1
0.607044134954951 0.599967986768832 1 1
0.469986608639824 0.465275831724881 1 1
0.54227737962685 0.536843615639151 1 1
0.539541398657312 0.534849501893407 1 1
0.536928707719252 0.531786507974101 1 1
0.350464548898815 0.34694039911294 0 0
0.377761228280911 0.374047707164613 1 1
0.487400997179396 0.482847176716406 1 1
0.476354750663376 0.470952664551368 1 1
0.380508592533347 0.375779118998777 1 1
0.474417203922817 0.469565898200224 1 1
0.435468610152887 0.430585132226802 1 1
0.608226051527609 0.601142346737422 1 1
0.595858910072294 0.589620557179428 1 1
0.478257494581058 0.473603208179416 1 1
0.552678907737064 0.547254520239125 1 1
0.451641609949912 0.447342209473761 1 1
0.470113878408295 0.46547515432134 1 1
0.417067967053248 0.412932623372804 1 1
0.514486010766439 0.508877350174903 1 1
0.538923649181794 0.533322879549878 1 1
0.507157789613666 0.501834183637051 1 1
0.492982445487165 0.487381099052096 1 1
0.539167415326908 0.533083057623915 1 1
0.340310877690286 0.336965564436331 0 0
0.550569213448756 0.545548492316068 1 1
0.529783983350244 0.524649525173834 1 1
0.537956799996235 0.532347650319602 1 1
0.427338809947469 0.423023007230614 1 1
0.480364597745244 0.475845374415277 1 1
0.471869288483386 0.46752427231035 1 1
0.442971585790549 0.439042423698858 1 1
0.481255079948627 0.476751477381893 1 1
0.565789345344267 0.559411204710049 1 1
0.397081331865086 0.393894228865503 1 1
0.495842127878533 0.490036633790537 1 1
0.47019850497064 0.465271932312064 1 1
0.465599406086341 0.460552585667573 1 1
0.414687148556537 0.410562910697757 1 1
0.454090971079649 0.449764198020853 1 1
0.560080260536699 0.554707396630804 1 1
0.549874807790578 0.544553885129662 1 1
0.581530954313693 0.575285302775223 1 1
0.512040935702144 0.50703392985921 1 1
0.480101544411803 0.475536558323255 1 1
0.505523234744498 0.500394473568992 1 1
0.427877373017323 0.423542141089634 1 1
0.519902010378506 0.515342684239458 1 1
0.388037154468705 0.38394952334888 1 1
0.576123500045449 0.570315020170594 1 1
0.542929770694281 0.537447435615017 1 1
0.565295841171058 0.558453865106913 1 1
0.628719457174213 0.62365002562107 1 1
0.470056083192109 0.464891480449821 1 1
0.570438123434398 0.564618677774778 1 1
0.5196005152932 0.513995925348191 1 1
0.51614125437067 0.510647341392139 1 1
0.731564942283157 0.72373515827038 1 1
0.554787671058658 0.549184271307916 1 1
0.464686948670494 0.459649457000141 1 1
0.46783735320335 0.46359810819865 1 1
0.610291355468849 0.604207791202371 1 1
0.526045430151775 0.521081222679088 1 1
0.531674285720439 0.526285352477688 1 1
0.537479538987502 0.531490087244957 1 1
0.523030050037401 0.517965956068871 1 1
0.406928462769753 0.402731740714816 1 1
0.507368110944151 0.502298494574529 1 1
0.651235963099287 0.644888256006667 0 1
0.285858025015443 0.282905442013053 0 0
0.570085664943954 0.564399227760443 1 1
0.566852629657235 0.561846817047179 1 1
0.499292873838594 0.49383185381728 1 1
0.600134800380901 0.594098508667721 1 1
0.640606272787542 0.634159600438527 1 1
0.407694268230449 0.403971327497816 1 1
0.401385691570595 0.397299400606573 1 1
0.576750309851141 0.57116235955501 1 1
0.470204027828894 0.466080000423344 1 1
0.485072171425648 0.48004235388459 1 1
0.392033528340841 0.388401601429587 1 1
0.491966459469792 0.486925258764519 1 1
0.536747082839112 0.53124101696452 1 1
0.410132597424079 0.406565674033027 1 1
0.412928012941195 0.408735381187351 1 1
0.60209096316735 0.595890736706356 1 1
0.393357529323292 0.389627878627576 1 1
0.414452302442364 0.410487820353177 1 1
0.331075873706356 0.32792611749674 0 0
0.391963661854725 0.388046094914499 1 1
0.624467260731115 0.618384788641303 1 1
0.366112303195069 0.362915982004917 1 0
0.413157448710497 0.409147000056463 1 1
0.648184572255195 0.640050757995202 1 1
0.366502157302289 0.362932844147657 1 1
0.546206883756711 0.540712690091058 1 1
0.673712281687411 0.666612386321319 0 0
0.614398460535568 0.608068254112847 1 1
0.527632845367796 0.521784806786885 1 1
0.464471424431767 0.460178728221553 1 1
0.56481988152195 0.559731733643733 1 1
0.470910304375473 0.465592734451883 1 1
0.595364277107991 0.589887234179712 1 1
0.473997496094353 0.46915452215892 1 1
0.574573450229221 0.568407110419431 1 1
0.46614730708544 0.461870066658732 1 1
0.463087690755458 0.458709056782233 1 1
0.469010151835472 0.464039231904473 1 1
0.524261991079014 0.517887843886944 1 1
0.41118283993107 0.40760711924746 1 1
0.507981452258815 0.503011522696035 1 1
0.528202358248733 0.522868633241989 1 1
0.609377891646214 0.6031304083575 1 1
0.511975325645838 0.506999658087694 1 1
0.475969128862419 0.47088053006066 1 1
0.456418011003263 0.451808062527933 1 1
0.570441938281816 0.563721231468448 1 1
0.49068431211289 0.485624230694054 1 1
0.42105167472528 0.417211941564771 1 1
0.453908735982466 0.449593855378345 1 1
0.50030239431315 0.496364592974003 1 1
0.430505303054881 0.426865237759286 1 1
0.515928163862877 0.510722088697144 1 1
0.585202400289864 0.579336761154146 1 1
0.439801853035846 0.435277568122225 1 1
0.559627226377893 0.554268249375723 1 1
0.579130112228947 0.574067601480463 1 1
0.58056971633434 0.574763278488147 1 1
0.55888176443116 0.552933642449686 1 1
0.508822680336511 0.503884502479608 1 1
0.45829607839412 0.453475437645225 1 1
0.500747281792603 0.49590569918981 1 1
0.441641575993993 0.437651800174361 1 1
0.468235320117245 0.463666782050837 1 1
0.397448678798078 0.393423856638291 1 1
0.441997337848283 0.438088899055365 1 1
0.418660451045839 0.414289028967319 1 1
0.557048274088018 0.550125334001357 1 1
0.57043934911988 0.565418299894494 1 1
0.444806271998086 0.440412404733378 1 1
0.530871716878996 0.525888511551206 1 1
0.446757660516098 0.442175281658762 1 1
0.491128997544171 0.485960609413069 1 1
0.507854464335189 0.503266747205162 1 1
0.523236542643915 0.518123351784164 1 1
0.502593521462912 0.497828054493415 1 1
0.572150602039741 0.56653413878552 1 1
0.560496373765159 0.554712145233912 1 1
0.521418121137854 0.516127105151735 1 1
0.427132552392211 0.42273117342976 1 1
0.44232179408587 0.437806774843936 1 1
0.481268481762244 0.476528431719627 1 1
0.446859064357668 0.442687583628739 1 1
0.509046297408032 0.502105026890102 1 1
0.546944901383082 0.541006324223388 1 1
0.516509972272427 0.511113545212542 1 1
0.614494579976599 0.608906204814022 1 1
0.400567714023272 0.396895943105429 1 1
0.399685015414354 0.394904796529847 1 1
0.544582759655113 0.538795988104235 1 1
0.467499644709811 0.462985811470785 1 1
0.474693036722293 0.470419333106612 1 1
0.464700368557597 0.460296279430846 1 1
0.458482037290068 0.453795363007427 1 1
0.508570161308047 0.503781727717916 1 1
0.520158114100307 0.514938281179952 1 1
0.522003474801668 0.516438643700549 1 1
0.645365834368558 0.63801933918035 1 1
0.561572037404596 0.555573521615548 1 1
0.415840609251519 0.411434350279296 1 1
0.52689962629409 0.521629057512212 1 1
0.573515258109951 0.56793812675881 1 1
0.46985704802819 0.465793419751709 1 1
0.406490210495457 0.402693725696754 1 1
0.612148977490298 0.60510516085164 1 1
0.468199269658014 0.463137092710895 1 1
0.43174918190769 0.427842072442914 1 1
0.577863288765805 0.572159881270418 1 1
0.634782126935857 0.628553475565262 1 1
0.484754995433919 0.4797015004135 1 1
0.408220735889836 0.404103052268654 1 1
0.502672845165842 0.497450106383634 1 1
0.442765692031616 0.438291729712079 1 1
0.561529470042303 0.556554487231641 1 1
0.370868581271821 0.367267252269243 1 1
0.53252292227062 0.527086049753496 1 1
0.41442172741909 0.409479086557541 1 1
0.538443613684582 0.533527019400567 1 1
0.499986835729005 0.495155522934096 1 1
0.503472884712702 0.498186245974014 1 1
0.552192164284142 0.546525656024137 1 1
0.426654059580724 0.422559004818181 1 1
0.432212164412491 0.427750245171676 1 1
0.516513066653913 0.510952971980928 1 1
0.536509586416697 0.53034602381089 1 1
0.560358541838864 0.554156546853344 1 1
0.558122911375349 0.553029326156356 1 1
0.539115742921859 0.533158772517986 1 1
0.49658329692401 0.491775340887011 1 1
0.432070984500056 0.427979555814877 1 1
0.450136652126966 0.445941990195734 1 1
0.492899586106055 0.488635956427522 1 1
0.55851575711207 0.553159484726052 1 1
0.541910785128663 0.536774091091636 1 1
0.312784349228694 0.309621539533778 0 0
0.57661794595598 0.571016254199673 1 1
0.460344368669599 0.455810286727065 1 1
0.414348767227342 0.410767825076317 1 1
0.555260146944738 0.549960416354128 1 1
0.593389097645826 0.587910461052643 1 1
0.542553508682617 0.53742358892193 1 1
0.577571352019756 0.572216634382128 1 1
0.470425208245127 0.465271434578981 1 1
0.442841389254818 0.438307430710697 1 1
0.442292251809929 0.437604931616787 1 1
0.603707382020035 0.597235286323764 1 1
0.492641401070301 0.488451915781607 1 1
0.510613783230833 0.50530850363371 1 1
0.430425786420731 0.426266296469523 1 1
0.497016908985628 0.491840655433986 1 1
0.531994524248824 0.526779917757836 1 1
0.535626331975118 0.529961814791942 1 1
0.386047412089709 0.381988332660451 1 1
0.636790298580081 0.630152824994914 1 1
0.544082188851098 0.539103940393948 1 1
0.570288543771301 0.56489969681243 1 1
0.322027222923408 0.318741848467322 0 0
0.524161196660073 0.518423299032462 1 1
0.412522118787909 0.409076338994446 1 1
0.54722248857692 0.542134813049576 1 1
0.498735638646636 0.494439730105276 1 1
0.523393239620399 0.517663364004904 1 1
0.633773032785097 0.627104269480006 1 1
0.405925012633227 0.402582790254061 1 1
0.505036010658829 0.500196791865851 1 1
0.489347173071669 0.484916512533431 1 1
0.438125557714947 0.433968286832032 1 1
0.546151815293326 0.54026733990998 1 1
0.427311789747136 0.423227050661301 1 1
0.490100882188836 0.484836557442669 1 1
0.486682357365957 0.481909880538051 1 1
0.359766323737696 0.357098881790227 1 1
0.482810584184685 0.47723023004389 1 1
0.418502583647898 0.414174144408344 1 1
0.559302779910275 0.553909329838106 1 1
0.570379445507985 0.565183584288363 1 1
0.45355339339497 0.449793361388616 1 1
0.47323346149288 0.46864398528846 1 1
0.540835802217424 0.535787995788147 1 1
0.434623627591439 0.43063429449223 1 1
0.431070059876333 0.426014619983224 1 1
0.494533165253471 0.489615561746042 1 1
0.507370700959513 0.502118717624498 1 1
0.490416873755227 0.486538509971132 1 1
0.562107042728557 0.556708345375224 1 1
0.376484114344329 0.372050282565391 1 1
0.412967648812606 0.408471098086513 1 1
0.588220743102421 0.582576936653828 1 1
0.510594771828179 0.505584939351683 1 1
0.389221246211837 0.385016589860209 1 1
0.496742928573634 0.492041360816987 1 1
0.614799643812078 0.609233612752838 1 1
0.429058590133053 0.425440454151807 1 1
0.423668901371421 0.4201275696207 1 1
0.414901938889786 0.410951261391422 1 1
0.532862612546245 0.526965626313867 1 1
0.463572003912297 0.459060242411906 1 1
0.476447267935915 0.47211401748911 1 1
0.531922387705419 0.526453701694749 1 1
0.525707273092372 0.520912977591496 1 1
0.471372849615962 0.466806362249616 1 1
0.582865343962957 0.577264297731977 1 1
0.489715247279988 0.485732229509375 1 1
0.474274015487369 0.469905770847309 1 1
0.439083151212517 0.435080746681356 1 1
0.546451431837319 0.540565492168486 1 1
0.484438627279006 0.479839792829006 1 1
0.531368213511077 0.525881305075142 1 1
0.452555037008887 0.448281689021994 1 1
0.435579003657133 0.431675370225601 1 1
0.552588040890769 0.545827498607093 1 1
0.477344954528692 0.472686251560037 1 1
0.527413515425467 0.522244554729376 1 1
0.430032008361307 0.425865621645261 1 1
0.471029477863815 0.466733462065609 1 1
0.300190163535552 0.297046527831252 0 0
0.597654547146606 0.592086015079473 1 1
0.416415085903013 0.41255344417138 1 1
0.382465897663621 0.378516919000218 1 1
0.548042644295022 0.54287814169689 1 1
0.583974742058393 0.578342097120941 1 1
0.499964570541562 0.495469257744876 1 1
0.586689246363561 0.57981551689203 1 1
0.600906353713532 0.594756183386269 1 1
0.454361858756582 0.449819916912146 1 1
0.55861629649908 0.55368303514506 1 1
0.540809976330865 0.535272843590369 1 1
0.650689320424206 0.644411333965381 0 1
0.486482685346264 0.482064883344549 1 1
0.462315576223681 0.457030680429561 1 1
0.541284440786271 0.535703273538334 1 1
0.525041556594802 0.519741698330974 1 1
0.647128486562948 0.640850617375355 1 1
0.516702859745872 0.511168554615502 1 1
0.541935139246843 0.536394841438733 1 1
0.412949133177429 0.408715160158415 1 1
0.488229905902158 0.48380142574877 1 1
0.521076881109297 0.515929920934446 1 1
0.592911346078495 0.586922598787789 1 1
0.542723852938895 0.537572346689172 1 1
0.545174875145096 0.539925478065465 1 1
0.534596041630126 0.529713686242462 1 1
0.469880151157935 0.465435847680374 1 1
0.540442706239056 0.534886271298457 1 1
0.42628603163699 0.421858155912018 1 1
0.548408114135334 0.543139623699903 1 1
0.369751131719458 0.366531037653465 1 1
0.650179065433261 0.643670419677389 1 1
0.483089592368766 0.478328923623232 1 1
0.449287816242941 0.444028546637953 1 1
0.465268924691848 0.461101836682594 1 1
0.603570761906513 0.597900163514257 1 1
0.382196369161536 0.378845508524943 1 1
0.337146487116961 0.334970373757064 1 1
0.559358162994392 0.554183749779236 1 1
0.651864102548736 0.645147375083495 1 1
0.442890886574178 0.438130963953437 1 1
0.535578475036447 0.529972665832827 1 1
0.635120792631589 0.628702185842648 1 1
0.501766479705311 0.496709899310898 1 1
0.47417419281456 0.469923309644594 1 1
0.643432111736939 0.637211682872381 1 1
0.336586347381082 0.332435691814303 1 1
0.426588363916315 0.422271775174269 1 1
0.440905124871921 0.436611550187024 1 1
0.50314175529194 0.497901744641476 1 1
0.353142978113361 0.349983419540509 0 0
0.513589683696224 0.50806619543355 1 1
0.581821557274832 0.575656008635291 1 1
0.598410277604988 0.592900179599559 1 1
0.541524412881536 0.536444106122436 1 1
0.627975597076825 0.621426411835941 1 1
0.469306107576539 0.464731933364854 1 1
0.506153601859229 0.500635377109041 1 1
0.502402255690796 0.496843447008641 1 1
0.541646227357006 0.535333555947239 1 1
0.475617941931721 0.470697482621249 1 1
0.542834436076509 0.537253746161164 1 1
0.515772595725252 0.510628929494364 1 1
0.501910309849166 0.496606527528638 1 1
0.456090507973703 0.451974817234153 1 1
0.459646516624793 0.454883704964401 1 1
0.483252796228464 0.478459908126507 1 1
0.478962485803833 0.473961636782833 1 1
0.505278837664193 0.500523798054217 1 1
0.521032716137309 0.515108267732112 1 1
0.565836910529493 0.559589318876342 1 1
0.445256378667049 0.440824913542388 1 1
0.526352621004625 0.52153158982252 1 1
0.561113806063255 0.555265811123081 1 1
0.507016416709632 0.501849162636501 1 1
0.519789255828035 0.51450556300715 1 1
0.537989555478928 0.532232041144424 1 1
0.460715801977631 0.4562933699042 1 1
0.45676405920878 0.452382655575046 1 1
0.628569242249966 0.622549111286291 1 1
0.527957455022701 0.52312972611156 1 1
0.458192510400842 0.453098640470163 1 1
0.483338622727008 0.478267774900641 1 1
0.45012078628193 0.445935622574466 1 1
0.406389469927657 0.402391251155951 1 1
0.429175333754649 0.425547903816454 1 1
0.393315376899411 0.389626443348764 1 1
0.475879799675932 0.471428471476183 1 1
0.482212030787602 0.476760837689943 1 1
0.376478898732186 0.3729877752035 1 1
0.478836192886614 0.473282538969845 1 1
0.491751362950625 0.484994744609387 1 1
0.446693566176708 0.442399469131447 1 1
0.665134872753611 0.658494833135922 1 1
0.516148326485719 0.51052876515958 1 1
0.639942784572467 0.633651587912687 1 1
0.526353970574248 0.520973780693359 1 1
0.524080112371235 0.519041653844798 1 1
0.466674077763338 0.462082823075427 1 1
0.515554351555555 0.508941288760653 1 1
0.422264732035203 0.418001302292857 1 1
0.449161325737416 0.444945464142405 1 1
0.460380734697352 0.455360849263474 1 1
0.50047956996463 0.495410568993985 1 1
0.418162266527644 0.413986654011515 1 1
0.323624173146373 0.32044657272395 0 0
0.554223117715483 0.548648091681675 1 1
0.39841904024324 0.394804582492162 1 1
0.473405002619996 0.469252330152909 1 1
0.449180273442289 0.444637736409336 1 1
0.447533790630054 0.44306689815899 1 1
0.452969935112314 0.448285944435117 1 1
0.436948826774521 0.432707610606942 1 1
0.578305765292599 0.571603568789629 1 1
0.577292598258608 0.571616848616537 1 1
0.650859742700998 0.644703817335955 0 1
0.559611162695423 0.554417885636547 1 1
0.610014549725269 0.603761736944225 1 1
0.444566324035652 0.439541437199796 1 1
0.491243126851679 0.486766646125487 1 1
0.526424203676367 0.521237704588682 1 1
0.538897302169144 0.533115400558502 1 1
0.48374598608195 0.47871601790544 1 1
0.517360451514601 0.511124250875772 1 1
0.548121778361553 0.542520121862853 1 1
0.722602802308362 0.715625413436604 0 0
0.484111165541681 0.480128646244181 1 1
0.358304169783813 0.355511814719818 1 1
0.626760747526419 0.620988032889234 1 1
0.495558203424162 0.490552779688975 1 1
0.514566247712074 0.509918264983471 1 1
0.519783093480073 0.515230401378453 1 1
0.444632863113749 0.440630114955551 1 1
0.497281742618794 0.492080017218779 1 1
0.36160511453681 0.358214833543482 0 0
0.555481208010615 0.549032090095105 1 1
0.55736383456247 0.552215909737074 1 1
0.522317081746489 0.517296096524969 1 1
0.416956810398728 0.412453488238932 1 1
0.460260107905257 0.455171340361743 1 1
0.364559768092711 0.360890678505862 1 1
0.402494232568443 0.398145540381158 1 1
0.488448032031209 0.483291731814982 1 1
0.562904666106088 0.557056129178086 1 1
0.34794885618352 0.344333458934619 0 0
0.521560920314805 0.516563035699446 1 1
0.554666981408343 0.549090929725214 1 1
0.462841873806368 0.458886376949981 1 1
0.506392625283124 0.501483835562637 1 1
0.443755924320868 0.439365805716638 1 1
0.454007222623559 0.449148105837635 1 1
0.463522031462925 0.459015862515277 1 1
0.441100070303157 0.436627660057626 1 1
0.558980644974834 0.553118556649684 1 1
0.467442400952201 0.462310456827562 1 1
0.56421805952176 0.558622087256571 1 1
0.633802481792596 0.628105161075844 1 1
0.518547975047346 0.513418050186682 1 1
0.496354323928492 0.491243884637464 1 1
0.499016882681737 0.493602769533852 1 1
0.461109562955031 0.45663414464984 1 1
0.406989573987842 0.402922092375953 1 1
0.465938844630703 0.461500148985546 1 1
0.466160013122733 0.461988723984776 1 1
0.434082546134651 0.42884954187437 1 1
0.6294294336464 0.623094570967513 1 1
0.485176366866257 0.480452974367868 1 1
0.486073182506016 0.481552280053544 1 1
0.397379682129438 0.393251020525934 1 1
0.429034225601903 0.425000588843621 1 1
0.50950655022263 0.504663652613809 1 1
0.343243216183193 0.339747234445154 0 0
0.344571784731024 0.340834092940068 1 1
0.46174734967766 0.45663833493699 1 1
0.432662010686384 0.428557480284142 1 1
0.424409538612125 0.420135097848966 1 1
0.526355509334188 0.520926588350855 1 1
0.403727059867391 0.399059577449423 1 1
0.424326751253052 0.419935438898632 1 1
0.492976475814595 0.488223243325529 1 1
0.57331259046766 0.56777262858656 1 1
0.369924165366607 0.366562343310656 1 1
0.448180849273289 0.443793834604808 1 1
0.545045473984985 0.538967008665464 1 1
0.372130257373087 0.368449435848617 1 1
0.470554629728448 0.46566193956954 1 1
0.46192740681248 0.457413621223359 1 1
0.508537357629475 0.503675588440845 1 1
0.680483628784657 0.673030769028303 1 1
0.49625368792203 0.49203516684638 1 1
0.600038248321685 0.592456375594496 1 1
0.529356551882534 0.523810823565461 1 1
0.574158286089773 0.56808654516846 1 1
0.478969230585002 0.473715168340678 1 1
0.438086447994268 0.434392012665738 1 1
0.4933468535284 0.488161532899103 1 1
0.463233595659814 0.458500845066593 1 1
0.32199298396517 0.318781384607353 0 0
0.508864281508068 0.503872529950446 1 1
0.566527223302109 0.560609544581336 1 1
0.371873521707681 0.368385981731251 1 1
0.407495651860974 0.403783868783248 1 1
0.444189848933767 0.44007486237393 1 1
0.483445681434595 0.478757631074956 1 1
0.417381218324892 0.413200282569183 1 1
0.49624290553279 0.491051468802794 1 1
0.455587244198715 0.450950555859653 1 1
0.569621738776004 0.563920453596994 1 1
0.403466842234419 0.398410845976624 1 1
0.499752568378224 0.494771773497126 1 1
0.430835238792043 0.426715023212069 1 1
0.625263553639999 0.619372238603678 1 1
0.355883078452185 0.352123553786531 1 1
0.46262882541967 0.457832383637859 1 1
0.606023305848276 0.600375444859499 1 1
0.539638346792365 0.534426097462599 1 1
0.405727517869352 0.401289116216921 1 1
0.421968231633312 0.418017474969772 1 1
0.555882086399158 0.550092348332824 1 1
0.555548661420636 0.549748061434218 1 1
0.690793286238885 0.682889923343804 0 0
0.54749391169386 0.541813084614243 1 1
0.533869529662803 0.528871334959014 1 1
0.531242307267205 0.52544641487463 1 1
0.558009912436811 0.552877281940387 1 1
0.624421507836417 0.618205592263649 1 1
0.435413016880636 0.430994882567302 1 1
0.430360708855742 0.426089015239682 1 1
0.448496996034356 0.444151656236943 1 1
0.457288641490357 0.4529332751002 1 1
0.622008481232989 0.614864096303934 1 1
0.436387555771312 0.43086465589066 1 1
0.52950520595241 0.524691896890115 1 1
0.47837140551264 0.47335885444219 1 1
0.527221166521537 0.521658086359904 1 1
0.546300990983367 0.541379103747591 1 1
0.51099705997901 0.50522316825368 1 1
0.560078225457792 0.554142014691287 1 1
0.588014057372788 0.582550433335323 1 1
0.650270460760184 0.643378039906174 1 1
0.562501423096625 0.556915791579012 1 1
0.435160201504311 0.430844769413559 1 1
0.495965150289133 0.49085396593064 1 1
0.429286215609295 0.424936040320444 1 1
0.491726734838193 0.486225659364182 1 1
0.589286254221873 0.583593663799825 1 1
0.470818672993416 0.467136243773817 1 1
0.356479872007239 0.353000720243431 0 0
0.575644884383593 0.569263876595012 1 1
0.402639897696944 0.398825016523599 1 1
0.34951610824361 0.345560459153528 1 1
0.589965364636628 0.584564421496569 1 1
0.653332559521362 0.646950836399517 0 1
0.459971422408523 0.454492135386096 1 1
0.341970042560812 0.338469866427671 1 1
0.605195399131363 0.598857641497423 1 1
0.526679901551465 0.52145267825652 1 1
0.490134806219892 0.485718409727039 1 1
0.557578482136669 0.551916120831188 1 1
0.532195506101074 0.52614722789117 1 1
0.613812321672068 0.607474264526333 1 1
0.480508577890685 0.475774255161796 1 1
0.511577417872796 0.506569775190734 1 1
0.352475999815031 0.348430222826657 1 1
0.579004642591887 0.573043097559606 1 1
0.499876852936619 0.494943909240798 1 1
0.524305439674948 0.518902351417995 1 1
0.571158994401377 0.56601295447048 1 1
0.582972986710508 0.577328446600446 1 1
0.561348070755613 0.555673559895575 1 1
0.477194956422112 0.472648793475114 1 1
0.485584292336139 0.480706030695197 1 1
0.39571218369633 0.39178587383079 1 1
0.481932630575743 0.476759384861906 1 1
0.486778803840903 0.48219038341401 1 1
0.529758472721923 0.524808153928892 1 1
0.366706951362421 0.363286295750985 1 1
0.42875868992855 0.425486529606008 1 1
0.44372903423167 0.43915931407307 1 1
0.489644024971343 0.484675991745172 1 1
0.572292088541636 0.566807811860382 1 1
0.489644104095576 0.485101039530618 1 1
0.553398806044721 0.547715190830734 1 1
0.559084240678401 0.553155443435777 1 1
0.351277527725889 0.347966871018394 1 1
0.559085290704112 0.553166895720654 1 1
0.591527181736737 0.585095672157678 1 1
0.542733065623241 0.537564091575681 1 1
0.472084331264231 0.467120846017538 1 1
0.481705775678378 0.476851045432527 1 1
0.558920952007721 0.553161434518831 1 1
0.4720842003962 0.467768137351382 1 1
0.494414716355294 0.489215848115985 1 1
0.511904958767856 0.506983328637606 1 1
0.340471991128283 0.337343312271375 1 1
0.504650328742886 0.500177845465588 1 1
0.464097314150263 0.459952436773133 1 1
0.411243807102789 0.406833695884673 1 1
0.581246093092569 0.576215465390792 1 1
0.453601858114674 0.44861150089638 1 1
0.550457180213483 0.544601197342079 1 1
0.606844890956754 0.600473842389651 1 1
0.598564566640331 0.592637818889141 1 1
0.527590110351018 0.522658972667194 1 1
0.544460237269439 0.538824483682841 1 1
0.456782078551393 0.452468404967935 1 1
0.524367919795945 0.519151990234311 1 1
0.518767980577716 0.513356344881663 1 1
0.604617003700609 0.598084083523769 1 1
0.511579309358795 0.506660249911531 1 1
0.561839802089153 0.555771708741114 1 1
0.474694656812519 0.469971062849264 1 1
0.600801434278274 0.594932423457063 1 1
0.625559180097928 0.619315933273354 1 1
0.662339426708398 0.655355786545225 1 1
0.576487260035157 0.570965177030672 1 1
0.49729178942759 0.492422809170751 1 1
0.448425428944224 0.444264156331476 1 1
0.523975065400476 0.518867620372247 1 1
0.446831547106612 0.443196686199341 1 1
0.503599606183802 0.499099523816694 1 1
0.554723371663821 0.549816581155265 1 1
0.480795630382656 0.47605266198388 1 1
0.507825844394375 0.50251134819481 1 1
0.502388289587839 0.497053686620287 1 1
0.578251315380174 0.57291009856735 1 1
0.562318573739156 0.556213885808497 1 1
0.52623986633912 0.521201419327146 1 1
0.428534005317821 0.424057845545149 1 1
0.608566134633109 0.603092093325214 1 1
0.60722031607147 0.601310765195083 1 1
0.547903321264508 0.541725810879206 1 1
0.582464234302173 0.5763505744328 1 1
0.52747640379377 0.522132186258645 1 1
0.454256460277659 0.449780566331276 1 1
0.44629590970596 0.441886831586603 1 1
0.535208457277383 0.530410346886559 1 1
0.503342384320852 0.498732236890869 1 1
0.536731198305115 0.531932079459771 1 1
0.476896061981429 0.471542221524025 1 1
0.405750406821261 0.401714049018094 1 1
0.542101370452911 0.535850456551844 1 1
0.461355556769717 0.457164583489373 1 1
0.357144381756781 0.3536231821769 1 0
0.591345769020263 0.585106770726706 1 1
0.482910805376826 0.478104510439776 1 1
0.51130942391646 0.506460109989798 1 1
0.398168354139774 0.394122050463041 1 1
0.615089781471263 0.608127705594519 1 1
0.555301625992787 0.54976177129977 1 1
0.569418290955135 0.562707671730762 1 1
0.50415480955703 0.499121463726037 1 1
0.477530327703079 0.472510348901829 1 1
0.450391134052784 0.445849128894399 1 1
0.578051923917609 0.572159459809114 1 1
0.548258944303782 0.542534395633208 1 1
0.424537789034928 0.420153939890895 1 1
0.594896127686738 0.588570202306144 1 1
0.552959120395847 0.547496246926971 1 1
0.282301542703306 0.279733997219373 0 0
0.312524303163572 0.309416800267679 0 0
0.453721646180588 0.449669503282669 1 1
0.623486904742484 0.617079900930517 1 1
0.433173752819587 0.429620839453823 1 1
0.619048179654262 0.612109897479 1 1
0.433406482022277 0.429028184449825 1 1
0.40894304484797 0.405374529812001 1 1
0.498402586014569 0.493344721818073 1 1
0.493090650218714 0.487166905181471 1 1
0.516267418410016 0.511542544051986 1 1
0.412539197689817 0.408669823545016 1 1
0.449604186266092 0.445118930624783 1 1
0.45042514866645 0.446217374539605 1 1
0.441323637569856 0.436999141524056 1 1
0.602892447593716 0.596835011986613 1 1
0.556742395976106 0.551724463204876 1 1
0.524942167320839 0.520188948102665 1 1
0.499740533461242 0.495183769556894 1 1
0.452784241968991 0.448614119166833 1 1
0.533542131472593 0.527856089595612 1 1
0.544614482490025 0.539039439992563 1 1
0.472775257717794 0.468461865192612 1 1
0.690115030407161 0.682720072011715 0 0
0.593463447968741 0.587860545082206 1 1
0.565700277544051 0.559483297714408 1 1
0.427716059308239 0.423515982642721 1 1
0.565472435979702 0.559038663912025 1 1
0.507267045627846 0.501668669654795 1 1
0.535444514360939 0.530007765230989 1 1
0.399395335134589 0.39559441701794 1 1
0.478008326629589 0.473340959228713 1 1
0.695201137839583 0.687700148467784 0 0
0.437404156739463 0.433787629827622 1 1
0.546341264227965 0.540600700714159 1 1
0.570014848996227 0.564406623447983 1 1
0.414761824640941 0.410763834667669 1 1
0.572405891837815 0.567021939279184 1 1
0.333362991922521 0.330035701203163 0 0
0.574468325251402 0.568907833631039 1 1
0.610030534942427 0.603811540261707 1 1
0.474847821200485 0.470614779811521 1 1
0.628203440862686 0.622514242277379 1 1
0.385852598066943 0.382277755803373 1 1
0.500779516637721 0.496013003782397 1 1
0.569770553012761 0.563042874122919 1 1
0.431018041724938 0.426824558913241 1 1
0.487050051202874 0.482109838902502 1 1
0.474074453936225 0.469864322453882 1 1
0.404904882914483 0.399786122503177 1 1
0.358776918995574 0.354750386552223 1 1
0.406128208041687 0.401149752533841 1 1
0.491309671373975 0.48695192249209 1 1
0.624634435869784 0.618703264792989 1 1
0.552859769322753 0.547587739561676 1 1
0.555648766894601 0.549516445820837 1 1
0.533053844624699 0.527591819163256 1 1
0.450381837089821 0.445946761096084 1 1
0.445218781953647 0.440396417606184 1 1
0.501095970268588 0.496478512966128 1 1
0.520452600892709 0.515362018335784 1 1
0.633445322233497 0.627423837654348 1 1
0.483036380248662 0.478782701497596 1 1
0.521698622884962 0.516536265522691 1 1
0.498876269006036 0.493754903930347 1 1
0.707193314854209 0.700456564749404 0 0
0.434663173296714 0.430208544768375 1 1
0.579937361529684 0.573926588734988 1 1
0.602699698814169 0.595873943087598 1 1
0.454855293196994 0.450140317796555 1 1
0.532478207359753 0.527311315735266 1 1
0.542653903937253 0.537174940661144 1 1
0.61043936372869 0.604517815128451 1 1
0.429572965058506 0.425580829809355 1 1
0.55830620032542 0.552859743350625 1 1
0.539750138871247 0.534915888733513 1 1
0.520741213445164 0.515239030547164 1 1
0.53000505018114 0.524580831004836 1 1
0.480202194253368 0.475338019246334 1 1
0.516961868764509 0.512258843203272 1 1
0.459184372874143 0.454587807485949 1 1
0.470545472401511 0.465907784059679 1 1
0.547134576566491 0.542011819159666 1 1
0.459557940675649 0.455531822947404 1 1
0.550832110512202 0.545569024847106 1 1
0.584105014741891 0.578491845248836 1 1
0.47815352276888 0.472685810782533 1 1
0.519667936294193 0.51387446890447 1 1
0.457972724378117 0.453557961866822 1 1
0.36883383349081 0.36557168122306 1 1
0.49755674422273 0.492147364156672 1 1
0.621248620601849 0.615319824152684 1 1
0.441792655097513 0.437518129023512 1 1
0.471070977642004 0.465971051279816 1 1
0.54863464071274 0.543369697676701 1 1
0.356718919656201 0.353573938277404 0 0
0.441258605791995 0.436572977058106 1 1
0.416890884459439 0.412824625238976 1 1
0.430701652769337 0.426637446401367 1 1
0.468871576965581 0.464865253624601 1 1
0.512853764415771 0.507191633746913 1 1
0.478420497195431 0.473266994255313 1 1
0.351512742643566 0.347271101363183 1 1
0.462491749225126 0.458391087996002 1 1
0.553014947626796 0.547699921012484 1 1
0.55692247172342 0.551374388787492 1 1
0.566961352683223 0.561133782042221 1 1
0.515495805918269 0.510121716417271 1 1
0.516875278759504 0.511386728535309 1 1
0.433491532657446 0.429158473472114 1 1
0.590835709925235 0.584544925236141 1 1
0.5764168638185 0.571224971796865 1 1
0.429451781817132 0.42560336545439 1 1
0.507391385577512 0.502949074129399 1 1
0.535312074344771 0.530245773312829 1 1
0.337714158742355 0.33446001430017 0 0
0.432777634587742 0.428186948424427 1 1
0.515183706664928 0.509684786299077 1 1
0.399610522785515 0.395849558630492 1 1
0.610377340461066 0.603905788326797 1 1
0.713227934029726 0.705457431004326 0 0
0.446528450057464 0.44177723303188 1 1
0.59485653248746 0.58919768935022 1 1
0.454149632647302 0.450076739228658 1 1
0.520695656086153 0.515370638011853 1 1
0.584143895597627 0.578573012255697 1 1
0.566374197929382 0.560405475562602 1 1
0.396526917656673 0.392293809819741 1 1
0.439159300250598 0.434754629528763 1 1
0.590690753597942 0.585195077832781 1 1
0.590789041515927 0.584618146940971 1 1
0.466246603703286 0.461113414362898 1 1
0.542574283641777 0.537126661055039 1 1
0.467101502210144 0.462157517107589 1 1
0.560092475027604 0.554259828274219 1 1
0.444919475665257 0.44099678878792 1 1
0.5571600367807 0.550992877485659 1 1
0.535316778648068 0.530668285014449 1 1
0.49667884122777 0.49199013591456 1 1
0.647765967510415 0.641169800876814 1 1
0.500939779511172 0.496067475015306 1 1
0.424688593074888 0.420340396391221 1 1
0.500453231322647 0.495894426186996 1 1
0.523801905517832 0.518730768764162 1 1
0.490407322859658 0.485813130210019 1 1
0.393256195432192 0.389398555425011 1 1
0.574784880195056 0.568547752550548 1 1
0.433076185797016 0.42932599208344 1 1
0.536396526688813 0.530909415214467 1 1
0.511306357142184 0.505869851152946 1 1
0.495985300602255 0.491273988375118 1 1
0.501262962227172 0.496305662117462 1 1
0.605086847041098 0.599057244804853 1 1
0.549889494134532 0.544393507111795 1 1
0.650171422658676 0.643672927507382 0 1
0.315878210046632 0.312622352008751 0 0
0.510130689088133 0.505188111769004 1 1
0.436185150571436 0.431799421315986 1 1
0.440470527477071 0.436440658954533 1 1
0.632807216724368 0.626372826627083 1 1
0.362508320754007 0.35834166144669 1 1
0.526851066073675 0.521744990595464 1 1
0.565225563067788 0.559212910283197 1 1
0.511687092649128 0.506536659086328 1 1
0.632662196215395 0.626380661742185 1 1
0.473636222398482 0.468383283121529 1 1
0.406820727630855 0.403009042343678 1 1
0.435710994132619 0.431121978983791 1 1
0.545063651986706 0.539478039665644 1 1
0.449804402714564 0.446027323663265 1 1
0.434857744617201 0.430534074561564 1 1
0.538106320421449 0.533025975375499 1 1
0.566955810668883 0.560971065302871 1 1
0.411118706708103 0.407113977659175 1 1
0.529627358717846 0.524436438859577 1 1
0.395891627341512 0.39171357835939 1 1
0.537153341582743 0.532450272451838 1 1
0.530720191130448 0.525190384309938 1 1
0.482186322112382 0.476623369839691 1 1
0.479566242420448 0.474764647584328 1 1
0.543005424416265 0.537651462879209 1 1
0.358484711983494 0.354658077875809 1 1
0.455735713617592 0.451606238486019 1 1
0.537316278575841 0.53122957744746 1 1
0.387279252548891 0.383601080010009 1 1
0.486959371071356 0.482870239786633 1 1
0.518334998075184 0.513197904403068 1 1
0.509207322255098 0.504188838558529 1 1
0.513346882717636 0.508176565262567 1 1
0.496308428775273 0.491491442108995 1 1
0.356710864328798 0.352749917182018 1 1
0.568681292978082 0.562949113773607 1 1
0.487612876469526 0.48311849676855 1 1
0.490642701740911 0.485647331574477 1 1
0.572496512746201 0.566479272280782 1 1
0.396951446406871 0.39254588368853 1 1
0.417732059947041 0.413466329822467 1 1
0.620118919758192 0.614006679895978 1 1
0.626769245541717 0.620266475403371 1 1
0.576600921502003 0.571050929190242 1 1
0.499517407093845 0.494236563241594 1 1
0.340651615815956 0.337925655579068 0 0
0.46837924642236 0.463300358467666 1 1
0.475051156837144 0.470039405468604 1 1
0.499510777738257 0.494278353169061 1 1
0.521083637890494 0.515699550014345 1 1
0.519243862844447 0.513795531844732 1 1
0.444755115933435 0.440142185571446 1 1
0.506844494265716 0.502310436922656 1 1
0.534057754557149 0.528700153052457 1 1
0.501980150841099 0.497074093213209 1 1
0.542065879467147 0.53724233020392 1 1
0.532932083202563 0.527635485025734 1 1
0.351435041676377 0.348065964534296 0 0
0.459381506215879 0.454728581790872 1 1
0.534338181273127 0.529215158042482 1 1
0.584806295890687 0.578352676773719 1 1
0.595615027373077 0.59039964796845 1 1
0.58365189851488 0.577468091371673 1 1
0.534830234959257 0.52973046698889 1 1
0.334822112816009 0.331817406232744 1 1
0.453764413228449 0.448683303754064 1 1
0.407546942743679 0.403428605479323 1 1
0.605289497378177 0.599332235358919 1 1
0.488639784941917 0.483935602059116 1 1
0.532354003379864 0.527389764794659 1 1
0.54681586082876 0.541483536197093 1 1
0.594336104381945 0.587773133201824 1 1
0.396605884424516 0.392296104389858 1 1
0.572267441216811 0.565285832135667 1 1
0.550173263042487 0.544401119329941 1 1
0.425596145197894 0.42171477169209 1 1
0.440313208608973 0.436221722794338 1 1
0.596456359559138 0.590975701073794 1 1
0.416886125488843 0.412728627354303 1 1
0.578244082589648 0.572243800953103 1 1
0.534872718358872 0.529441114847587 1 1
0.32615821811164 0.323036462537854 0 0
0.437347439425973 0.433703590759421 1 1
0.647504682273022 0.641376372152363 0 1
0.496897002238574 0.492290365021848 1 1
0.532106014715467 0.527189216160117 1 1
0.402520265828554 0.398661061020474 1 1
0.514876672278456 0.509325722869935 1 1
0.441226867922692 0.436715357927321 1 1
0.398635642240007 0.394410278652387 1 1
0.450879341955058 0.44670766046182 1 1
0.509064248141683 0.504657449340217 1 1
0.515605953754211 0.510479197432535 1 1
0.458231728573859 0.45359147232237 1 1
0.49603925789228 0.490708648048267 1 1
0.514235570072699 0.509225875659786 1 1
0.620541053497697 0.614374322679234 1 1
0.489685359860773 0.484314600144856 1 1
0.491942781237605 0.486765475098316 1 1
0.506951805877138 0.501282383244789 1 1
0.497551829842352 0.492477193082597 1 1
0.514893924909374 0.510227122354613 1 1
0.435277897251433 0.430495409970036 1 1
0.529170844994669 0.523602761117505 1 1
0.629304406804479 0.622835401897387 1 1
0.545859694762798 0.540880680691026 1 1
0.523354335568239 0.517121600811388 1 1
0.54910214070859 0.543458064780339 1 1
0.575984997893669 0.570065980777912 1 1
0.505804763468868 0.500593873167437 1 1
0.485111157450691 0.479710899775737 1 1
0.433651666957773 0.429237385201218 1 1
0.51618583469804 0.511109060634316 1 1
0.564637749483415 0.559263954752526 1 1
0.58409935763621 0.578316465127838 1 1
0.572583217169284 0.566648720278297 1 1
0.491182510801887 0.485847596850839 1 1
0.458951308842724 0.454356736288328 1 1
0.450963944863183 0.446730246059268 1 1
0.450293333379089 0.445721041809969 1 1
0.548922459943841 0.543551200577427 1 1
0.447593735260681 0.443275826710122 1 1
0.481454975112566 0.476997513614992 1 1
0.475161239014911 0.469853577766406 1 1
0.45958411612319 0.455219586337487 1 1
0.558091489623401 0.552136869254679 1 1
0.460332140461164 0.455683984338444 1 1
0.374907130916897 0.371529785075247 1 1
0.533859583007293 0.528355574781977 1 1
0.41337402718682 0.408905485883264 1 1
0.471664625237769 0.466905547837725 1 1
0.507157376647786 0.502073301806986 1 1
0.527794586121409 0.522787877362882 1 1
0.529979668151893 0.524273247676818 1 1
0.454323411632272 0.449763126086135 1 1
0.622049001010547 0.615607620875655 1 1
0.570239986311129 0.564213520637842 1 1
0.51034547704085 0.504929844228121 1 1
0.538142430391689 0.53204762772656 1 1
0.405789872570133 0.401840517630021 1 1
0.468470500078565 0.463848056689402 1 1
0.421138980197345 0.41687114734559 1 1
0.5061280762366 0.500914606002733 1 1
0.644889270533491 0.638160944530315 1 1
0.563554066983754 0.557921666788727 1 1
0.611964681828165 0.605088326002991 1 1
0.439018492571249 0.434959941926133 1 1
0.574750000421768 0.568675432516992 1 1
0.537168185961934 0.53239156765982 1 1
0.469605563694742 0.464748146079875 1 1
0.371678733630437 0.368034040402556 1 1
0.552042970500886 0.54675049981277 1 1
0.531797357783697 0.526662747688929 1 1
0.571556420190891 0.566106915499932 1 1
0.511828197896787 0.507145668622254 1 1
0.488832598084166 0.483687712637638 1 1
0.524976243418499 0.519575945189512 1 1
0.647266879595144 0.640112629125554 1 1
0.594046568107832 0.588634848654454 1 1
0.64005044592146 0.633298381486024 1 1
0.507047023470256 0.501670199433909 1 1
0.471659890811207 0.466556840490497 1 1
0.461336180545057 0.456686468205804 1 1
0.532763171110357 0.527741516428848 1 1
0.538394039705343 0.532754848687116 1 1
0.547081598671049 0.541467927861111 1 1
0.701578516024871 0.694438694012465 0 0
0.685955878764146 0.679211685283675 0 0
0.623622630008079 0.616999188357395 1 1
0.442272784398597 0.438047699863391 1 1
0.648454669808227 0.642136704886294 1 1
0.472410682637648 0.467751706440571 1 1
0.4866313310358 0.481216769410944 1 1
0.517123643842684 0.512637729109463 1 1
0.501103702521175 0.496952036339186 1 1
0.561011909115408 0.555107595482033 1 1
0.450058809557768 0.445427574381367 1 1
0.573326133896547 0.567742729864472 1 1
0.675093798756609 0.668672737999106 0 0
0.36147000372168 0.357326076972955 1 1
0.536319624287271 0.530814380552141 1 1
0.533365102554097 0.528566569607919 1 1
0.448868940200613 0.44469715378637 1 1
0.525872240621071 0.521138470126173 1 1
0.429040926797806 0.424941895637691 1 1
0.563055234857972 0.557865625933422 1 1
0.576278027032966 0.570369347735648 1 1
0.432551287405579 0.428400565580032 1 1
0.592882628718804 0.587425659933721 1 1
0.538599966130396 0.533595814442548 1 1
0.372481047519187 0.368777871365578 1 1
0.555849229234972 0.550455474516548 1 1
0.539795545666171 0.534808307469713 1 1
0.427560940887091 0.423027275759166 1 1
0.486751945247757 0.482383203292341 1 1
0.46859402683263 0.464427218261602 1 1
0.713882692565321 0.707164184143775 0 0
0.554724035928874 0.549545095023599 1 1
0.439824167141488 0.435808518321109 1 1
0.499343631205377 0.49445081363028 1 1
0.623318118892407 0.61663840699806 1 1
0.591757539574822 0.58572479493607 1 1
0.465376063549999 0.460815098027005 1 1
0.410304089734475 0.40651613511562 1 1
0.599886066447598 0.594267885198021 1 1
0.421599615614264 0.417113575589029 1 1
0.531250130577531 0.526013697862799 1 1
0.470568469116555 0.466331092630147 1 1
0.651526586028207 0.644963160214118 0 1
0.585321616794749 0.57968314806345 1 1
0.458568057479863 0.454239558563068 1 1
0.458177767614551 0.454149576509905 1 1
0.516104596465875 0.511068436593412 1 1
0.440025296643889 0.435582762648962 1 1
0.559857168052531 0.5544871485834 1 1
0.443289443588313 0.438346703902742 1 1
0.386791402338861 0.3830084263516 1 1
0.528239175770901 0.523454135712378 1 1
0.543162671235367 0.537336241709223 1 1
0.60078015560202 0.595384325293236 1 1
0.592087223485689 0.586163236596536 1 1
0.553404652196187 0.547564993169533 1 1
0.551488070100409 0.546068042736619 1 1
0.5067687474426 0.502208281618004 1 1
0.520227631584099 0.514918071470705 1 1
0.437240097298921 0.433618816456381 1 1
0.638237091871717 0.632211235484156 1 1
0.44071903147863 0.435801543576672 1 1
0.535080296034899 0.529685136770841 1 1
0.465855228303126 0.460916933229429 1 1
0.542460649014166 0.537199678052503 1 1
0.558898073897333 0.552945406044989 1 1
0.512784883836241 0.507969787311925 1 1
0.55340125155172 0.547144682247043 1 1
0.49339414243757 0.488946417075064 1 1
0.389823859457208 0.385727849916531 1 1
0.529802393250557 0.524579387697668 1 1
0.602030929478788 0.596135095263708 1 1
0.496674562605966 0.491674606942664 1 1
0.499620030826367 0.494747550940213 1 1
0.498474573257308 0.49346616635198 1 1
0.557014724681539 0.551574454795761 1 1
0.625066509381705 0.617547110137962 1 1
0.45167950003306 0.44708017260149 1 1
0.470676610344249 0.46503791905174 1 1
0.518368418427859 0.513195186194515 1 1
0.441825330503167 0.437218662377924 1 1
0.459312679236995 0.454262807313251 1 1
0.489986381670531 0.484911799825864 1 1
0.573054072878404 0.567072123812484 1 1
0.584927753527871 0.579594549145581 1 1
0.491316993180787 0.486666958476628 1 1
0.629056045134033 0.622259131364663 1 1
0.47997673339754 0.475073719664011 1 1
0.506914294846788 0.501593509991991 1 1
0.641394752412165 0.634634965965021 1 1
0.577359417195851 0.571948053279446 1 1
0.597809433125168 0.592066078176506 1 1
0.487070064002096 0.482382339026933 1 1
0.472326277699273 0.467413032557115 1 1
0.432150807582787 0.427715619627342 1 1
0.468054902659814 0.463173063253564 1 1
0.466326769036624 0.4616854988036 1 1
0.602682246142206 0.59658312278702 1 1
0.46488070842956 0.46090908237302 1 1
0.429715415159387 0.425130887240619 1 1
0.4255236770755 0.421615423049658 1 1
0.579806843240335 0.573718198583703 1 1
0.459266251657396 0.45526004157833 1 1
0.579960746516666 0.574186366674221 1 1
0.495676559443304 0.490942730183929 1 1
0.439291212506256 0.435190877873234 1 1
0.410230348238506 0.405961635434479 1 1
0.502378728742307 0.497546973019573 1 1
0.520149862751617 0.514484800023325 1 1
0.587274304879321 0.582127042883093 1 1
0.31584151840432 0.312867089168709 1 1
0.543634244124267 0.538075582384604 1 1
0.604458237518992 0.598054708618453 1 1
0.546219528663875 0.541106025049438 1 1
0.466302277010681 0.461496559475942 1 1
0.504691244073483 0.499019929355335 1 1
0.465261699640404 0.460665260707975 1 1
0.595042419364872 0.589215374478776 1 1
0.401810280679156 0.397772722734859 1 1
0.638640194951473 0.632046776982926 1 1
0.529460920672716 0.524219365810962 1 1
0.506977807356195 0.501749241663684 1 1
0.507891735950734 0.502879311489321 1 1
0.470319019085637 0.465759763205248 1 1
0.482340998637572 0.478199823886602 1 1
0.45334186772452 0.448602005218802 1 1
0.405753183032083 0.401987461221921 1 1
0.483787488915402 0.478702326928307 1 1
0.595818504159592 0.588564549448015 1 1
0.484529183295071 0.479927280211666 1 1
0.501498722739422 0.496377005920726 1 1
0.499324312070628 0.494263834793152 1 1
0.496413555220948 0.491046668892874 1 1
0.557594442090217 0.552001096070405 1 1
0.500942131531573 0.496181736797497 1 1
0.526165570379155 0.520505367838372 1 1
0.496393115993305 0.49173425005288 1 1
0.457847582027795 0.453314107489764 1 1
0.555275495774725 0.549135877023347 1 1
0.47853227066417 0.47373750224686 1 1
0.511052041726579 0.506347909393341 1 1
0.463658168875946 0.459173843193085 1 1
0.50429265630735 0.499155898123306 1 1
0.514053195900234 0.508574574796314 1 1
0.495958048915427 0.490690147019516 1 1
0.458043779906367 0.453497000541598 1 1
0.458838416760916 0.454630073052923 1 1
0.416725470235167 0.412343180092775 1 1
0.342102259702615 0.33873426251601 1 1
0.465664598317158 0.461541547335802 1 1
0.586822517234471 0.580740306402939 1 1
0.503306735919978 0.498687906375867 1 1
0.408632390285342 0.404936689645465 1 1
0.472338988935113 0.467117635956219 1 1
0.594948431690246 0.589235577636209 1 1
0.472628428161197 0.46745483056104 1 1
0.507475826573284 0.502688670936888 1 1
0.534161917400091 0.528691598943624 1 1
0.535714915414929 0.531024079105003 1 1
0.506565063550708 0.501553524509277 1 1
0.554037544621048 0.547611500665625 1 1
0.563158444243853 0.556874094437604 1 1
0.644191958603559 0.638044129711939 0 1
0.461521720027605 0.456722647955974 1 1
0.478953234141501 0.474442195073711 1 1
0.473272826720282 0.468397716720625 1 1
0.435126521048697 0.430865091025705 1 1
0.579785700114903 0.574191615086067 1 1
0.597802269702838 0.591723533754993 1 1
0.498532370499273 0.493554516454297 1 1
0.483100346647308 0.478234201839706 1 1
0.449669937726833 0.445619312639973 1 1
0.583877261892715 0.577642583055539 1 1
0.563866269638667 0.558224663035695 1 1
0.47506527271955 0.470723018285299 1 1
0.2955526886593 0.293326857460727 0 0
0.344404443229439 0.340763062870471 1 1
0.569962032456546 0.564061868850173 1 1
0.58487796057512 0.578835857770025 1 1
0.494502654329461 0.48981356605349 1 1
0.596580803856043 0.590866037430798 1 1
0.472361914754836 0.467765338372716 1 1
0.522425545633284 0.517535699683343 1 1
0.490932697124529 0.485640313364933 1 1
0.356218948102089 0.352377133819999 1 1
0.533666538335552 0.528528442842232 1 1
0.479797811834859 0.47527700282079 1 1
0.538315007937966 0.533075571257364 1 1
0.563653506613507 0.558733790983085 1 1
0.59111547951853 0.585086578136916 1 1
0.536133129805927 0.531068618819475 1 1
0.52597497033741 0.520762783503162 1 1
0.477668498367989 0.473266682879355 1 1
0.586345119204565 0.580914017406758 1 1
0.413817152294757 0.410096977112858 1 1
0.431159055013393 0.426314537523863 1 1
0.489181473316881 0.484556832906757 1 1
0.519477831866526 0.514128874301601 1 1
0.459297960397576 0.454077207457118 1 1
0.405193229726567 0.401224791422205 1 1
0.39838135926127 0.393447188853161 1 1
0.52423513711608 0.517649288016993 1 1
0.587550084005747 0.581318900778377 1 1
0.531061244171878 0.525736167264108 1 1
0.445433474036627 0.441247778866298 1 1
0.477087788773456 0.472536708785749 1 1
0.354656530676224 0.350934496099572 1 1
0.610648684851036 0.604607188162786 1 1
0.589183443911985 0.58341502785815 1 1
0.44114312213959 0.43702499448738 1 1
0.503172136227348 0.498173874598353 1 1
0.459323047675837 0.454731913588439 1 1
0.500100444669344 0.49563550108616 1 1
0.663460511717597 0.656600903390773 0 0
0.364800719857202 0.361248407196607 1 1
0.62236127148234 0.615921941674327 1 1
0.487392890739235 0.482485273268357 1 1
0.51882398163077 0.513364552735548 1 1
0.319237176644633 0.316012740786955 0 0
0.501707539641614 0.496811667702454 1 1
0.527162646709163 0.521468478256885 1 1
0.370804730028782 0.366548344586594 1 1
0.377662091867985 0.374114561373212 1 1
0.457817155099251 0.453663668487007 1 1
0.478638182536035 0.474289244992967 1 1
0.501667709086835 0.496623357332631 1 1
0.413371972564031 0.41000959452832 1 1
0.442475502286203 0.438317273535549 1 1
0.507176038607245 0.501940259968321 1 1
0.431437920989018 0.427647921282931 1 1
0.509233193316846 0.50337449140647 1 1
0.452650410774044 0.448386975852012 1 1
0.591439912480873 0.585725133459368 1 1
0.650385955031744 0.643807100506808 1 1
0.43873981999746 0.434455299279731 1 1
0.503235545599306 0.497434968353876 1 1
0.452306224054265 0.447766575171902 1 1
0.505383188669464 0.500459922598463 1 1
0.607501411141099 0.601429181049043 1 1
0.536905159984789 0.531712846687429 1 1
0.406408635213012 0.402182160432457 1 1
0.577270370190568 0.571465815389946 1 1
0.530886478551962 0.525914621447325 1 1
0.541655007158111 0.536394236468563 1 1
0.556692843260336 0.551425401146293 1 1
0.451296187037676 0.446780333958372 1 1
0.477543443508722 0.473349165795635 1 1
0.61849755157852 0.612569798325804 1 1
0.489026260860175 0.483066514589717 1 1
0.396879327818845 0.393115520800515 1 1
0.445191215184143 0.440639004768198 1 1
0.443027454329208 0.438861422224789 1 1
0.599275937185626 0.593102923568994 1 1
0.341212089336449 0.337645451289787 1 1
0.550413799219979 0.544614655110378 1 1
0.362666191399499 0.359361652498904 1 0
0.51696767138787 0.512198151618471 1 1
0.381382170231304 0.37759061865645 1 1
0.389817018532369 0.386449054049886 1 1
0.518670703664405 0.513813963035157 1 1
0.418616037238239 0.414878843193108 1 1
0.580358444148847 0.575541248034316 1 1
0.60248411758783 0.596005116457997 1 1
0.406816699760484 0.403182284457507 1 1
0.592298923610235 0.586198442467483 1 1
0.439665107730045 0.435316613778005 1 1
0.424947084662364 0.420759083513722 1 1
0.564232204665683 0.558741671175225 1 1
0.494966261934584 0.489999861720617 1 1
0.434337673433704 0.430905281056135 1 1
0.45929317344526 0.455353620558399 1 1
0.577376870809053 0.572105589754598 1 1
0.508436039499263 0.503976459576543 1 1
0.518480392467215 0.513274794673041 1 1
0.410429614900395 0.405635635109032 1 1
0.435469274337007 0.431454953268355 1 1
0.47540892370008 0.471137077900919 1 1
0.436967390920315 0.432576493427461 1 1
0.410760199844199 0.406474723043781 1 1
0.518286336874119 0.512648420078145 1 1
0.563826786070479 0.557905174833059 1 1
0.398178356937867 0.394422887283346 1 1
0.410237873012815 0.405589817123987 1 1
0.428121402328202 0.423283793240811 1 1
0.661229281432811 0.654294666148462 0 0
0.470227338587314 0.465526155812251 1 1
0.502043124675496 0.497305743088857 1 1
0.47540731858349 0.470338970411634 1 1
0.533576720086418 0.528191080318178 1 1
0.451238187633159 0.446888467676779 1 1
0.622174458970037 0.616307207689034 1 1
0.591432840035086 0.585515234438479 1 1
0.503463197752319 0.498595382955459 1 1
0.457876225768843 0.453711773101816 1 1
0.470055986119982 0.465967891144389 1 1
0.515209976918546 0.509628106197818 1 1
0.431030591452701 0.426666144332129 1 1
0.471985407852925 0.4669794153664 1 1
0.53769196207292 0.532472349907759 1 1
0.479329695088127 0.474598498752652 1 1
0.43465550394152 0.430921445151922 1 1
0.543854229579552 0.537888007990877 1 1
0.539210679982621 0.534209429038073 1 1
0.465302241439211 0.460063072615879 1 1
0.646602241535891 0.640507279036335 1 1
0.469809727727984 0.465268408353275 1 1
0.548223114100679 0.543104119974848 1 1
0.508895441713436 0.504109277198085 1 1
0.537817687812632 0.532612760941077 1 1
0.592300175593572 0.586053764076426 1 1
0.523747176494823 0.518847244032228 1 1
0.457241270862319 0.452409085724815 1 1
0.573691460233872 0.568011085020324 1 1
0.411053522896932 0.405670171926552 1 1
0.52026968615122 0.514789958578324 1 1
0.475610702006094 0.470939425433705 1 1
0.551742166154914 0.545636232115035 1 1
0.604326925011346 0.597693612695899 1 1
0.563993679895972 0.558607148191513 1 1
0.51885543795232 0.514140923918307 1 1
0.330002276639284 0.326974276895685 1 1
0.494962747669074 0.490059613002771 1 1
0.692991574404524 0.685273013595936 0 0
0.374512561841903 0.371029142528886 1 1
0.472685252898465 0.467956241162309 1 1
0.563137547969466 0.557555906248245 1 1
0.443457735626115 0.439378619891897 1 1
0.464514307886244 0.459287119190718 1 1
0.489717508819896 0.483389449416514 1 1
0.402708360326361 0.398488500252444 1 1
0.690193362842926 0.682622340988874 0 0
0.522273134396931 0.516630447931124 1 1
0.56467579511417 0.559504087682706 1 1
0.650281628021792 0.643498727421673 1 1
0.504468397360182 0.499286551363203 1 1
0.461867361287994 0.456256115844804 1 1
0.47788250058854 0.473189059344794 1 1
0.490172519749302 0.485397012649854 1 1
0.370027372510031 0.366099877666189 1 1
0.55426868394971 0.548565276989825 1 1
0.435259629253693 0.430835852154012 1 1
0.403804758550056 0.399285976642589 1 1
0.568872354987729 0.563588361986461 1 1
0.516315601317664 0.510887944725636 1 1
0.476800173016102 0.471987264340275 1 1
0.561458344107178 0.555648539526312 1 1
0.500275906456622 0.495685614606366 1 1
0.482533694618214 0.476973431070466 1 1
0.448220541307617 0.44417500085173 1 1
0.43695024692461 0.432150569505278 1 1
0.423760157970769 0.419896231421249 1 1
0.492249163239419 0.487409891590912 1 1
0.531039219731389 0.525990036357344 1 1
0.501774627785569 0.497061922779546 1 1
0.362664744041129 0.359471936112832 1 0
0.443614537571817 0.439372694450437 1 1
0.463247281082763 0.459128302051769 1 1
0.436174976338375 0.431795850401042 1 1
0.438803338890781 0.43472887362889 1 1
0.565146618389436 0.560022366377181 1 1
0.626536368271218 0.62010762168305 1 1
0.538967693108486 0.534332757585293 1 1
0.466985239321631 0.462686954277954 1 1
0.508467004359868 0.503044069908771 1 1
0.42420202645575 0.42037495576844 1 1
0.515296895473253 0.510695700645644 1 1
0.409447930086823 0.404239174056651 1 1
0.534117040070316 0.529089217073146 1 1
0.549964327944214 0.544530466422379 1 1
0.519039693829992 0.513915862525844 1 1
0.554770856891312 0.549323099446485 1 1
0.523745688422132 0.518480757578933 1 1
0.406750984092721 0.402884129115188 1 1
0.397262898162883 0.393210435607763 1 1
0.529644294775582 0.524068178702233 1 1
0.499960021724402 0.495114779935035 1 1
0.537863746017743 0.531733770406643 1 1
0.496041103822549 0.491245213556962 1 1
0.488145798101581 0.48276278738389 1 1
0.500496539490411 0.494989483900577 1 1
0.464786187655364 0.460334157658382 1 1
0.54221507256478 0.536551473044732 1 1
0.540034758237179 0.534749319791886 1 1
0.462118770705721 0.457561645327992 1 1
0.551708857832532 0.546453806264313 1 1
0.404371007764124 0.400141552946814 1 1
0.518029713098886 0.512693134911523 1 1
0.428760806454715 0.424285605903164 1 1
0.598219453181527 0.592701729589804 1 1
0.596489050565364 0.59016375909538 1 1
0.555077117561767 0.54952396583763 1 1
0.605608158509892 0.599452520709227 1 1
0.51870877039604 0.513605081924394 1 1
0.586604299409636 0.579913654032247 1 1
0.539360753731428 0.534515850470333 1 1
0.526633478961457 0.521310404690547 1 1
0.614605439782322 0.607614933579762 1 1
0.448927934770002 0.444373480219357 1 1
0.527763413630484 0.522173564588379 1 1
0.494084344889853 0.488446148432145 1 1
0.518860463420968 0.513708650093815 1 1
0.525651601730271 0.520127840933084 1 1
0.472255153366153 0.467696643687805 1 1
0.61877376091175 0.612766391566938 1 1
0.503046135736097 0.497973725099587 1 1
0.561152590729612 0.556286845349837 1 1
0.433829511599299 0.427342772523013 1 1
0.530723080639652 0.525840689833363 1 1
0.501594469003708 0.496902626249304 1 1
0.449015214188973 0.44400168086168 1 1
0.557415852574135 0.551279361684377 1 1
0.571943546630749 0.5657401104786 1 1
0.472159250941019 0.467249570312735 1 1
0.526186721424714 0.521234992430888 1 1
0.395882166343107 0.392152772895762 1 1
0.557154374839688 0.551602718601943 1 1
0.412197430473978 0.407728454211946 1 1
0.497849524405167 0.492187654552015 1 1
0.532280374378552 0.526324091634486 1 1
0.578186318482101 0.572404799439107 1 1
0.586055948174125 0.579384971551803 1 1
0.485693896223462 0.480021330202815 1 1
0.505201817388008 0.500306402182796 1 1
0.546485278083269 0.540683226265188 1 1
0.41513865448823 0.410732400407136 1 1
0.60234538983627 0.596070282507489 1 1
0.346331259259483 0.34303919411277 0 0
0.421928616617994 0.418202895132848 1 1
0.459803647984079 0.455700485769256 1 1
0.669599503530169 0.663745023670993 0 0
0.629312144649254 0.623662517219289 1 1
0.481412424429025 0.476627677904345 1 1
0.597154445535827 0.590683894682153 1 1
0.43796012885122 0.433883917481356 1 1
0.441131256347599 0.437278609479987 1 1
0.526970294712062 0.52189363495625 1 1
0.360787753836199 0.357085585211757 1 1
0.584976621933252 0.578733087647915 1 1
0.540506427520495 0.535227879108196 1 1
0.573685483605757 0.567884293341837 1 1
0.531488229509939 0.525525313160488 1 1
0.555052578798941 0.549781139222708 1 1
0.468068114338992 0.463683984187622 1 1
0.453194747506861 0.448849356831678 1 1
0.468440480955418 0.463597527332643 1 1
0.4121691209228 0.407607354380381 1 1
0.419922967421264 0.416018293072354 1 1
0.443881099319238 0.438805870726466 1 1
0.507676169945438 0.502167817512496 1 1
0.550230209247639 0.54474740863381 1 1
0.536579766945142 0.531150368644455 1 1
0.460973142280408 0.456206806815182 1 1
0.430278993504292 0.425722059795133 1 1
0.551489422558488 0.544784227104745 1 1
0.534117059158842 0.52864029755988 1 1
0.546776520452873 0.541015879265956 1 1
0.589893179750192 0.583243085272992 1 1
0.560108455754037 0.554253392659546 1 1
0.561166478347343 0.555716518747903 1 1
0.426023228832464 0.421035829282533 1 1
0.449589814994361 0.445518902681698 1 1
0.295232637076488 0.29238341343048 0 0
0.474275978782498 0.46885126125003 1 1
0.32894354282584 0.325381103731196 0 0
0.430772833534441 0.426828611465261 1 1
0.458806371310559 0.454367935954304 1 1
0.4859314220908 0.481405443455081 1 1
0.461375028105153 0.457288546642173 1 1
0.567153960770297 0.5615896742666 1 1
0.516746847971827 0.511907276374065 1 1
0.40202181834059 0.397857865156429 1 1
0.685542585620828 0.678887359538202 0 0
0.515295501755947 0.510245990876304 1 1
0.502551728874776 0.49769687610081 1 1
0.48317225157417 0.478881746964813 1 1
0.378722649899846 0.374774417540344 1 1
0.351326986709448 0.347878708569966 0 0
0.502692347692699 0.497812311471612 1 1
0.534003959580088 0.528692235843827 1 1
0.560564500868071 0.554869678370429 1 1
0.478504239861455 0.473431249032637 1 1
0.384131191342272 0.380470553441776 1 1
0.432126708861291 0.427106394855144 1 1
0.51949543824155 0.513523589294527 1 1
0.455105748483294 0.450723573766887 1 1
0.56201748143293 0.555874242755661 1 1
0.663687931074615 0.657498649389068 0 0
0.455424497806268 0.451175032167181 1 1
0.478336685499109 0.47308911215588 1 1
0.397481338822683 0.393310761577448 1 1
0.638001284133378 0.631328053091364 1 1
0.582961835575833 0.576996078931144 1 1
0.44548809322552 0.440771252937014 1 1
0.620276622541965 0.613970277048038 1 1
0.415590087366602 0.411699450855869 1 1
0.554573101215495 0.548521952352792 1 1
0.53946705703885 0.534681819441968 1 1
0.599956676350843 0.594399273583936 1 1
0.49042439543271 0.485629508627043 1 1
0.442282083979307 0.438020160384415 1 1
0.427592374896046 0.422812348542579 1 1
0.584007662274826 0.577781286297525 1 1
0.478586751525715 0.473996405407209 1 1
0.490983542873396 0.485812370967992 1 1
0.410164949010941 0.405756325155237 1 1
0.520304324682532 0.515572642597202 1 1
0.533129735447156 0.527096773609376 1 1
0.566928446338974 0.560727903622549 1 1
0.410924490304534 0.406608231120696 1 1
0.486390255692538 0.482507317208039 1 1
0.607749128054671 0.600344492731864 1 1
0.603929829048473 0.598197250395869 1 1
0.468497790016234 0.464638306232696 1 1
0.389472449232608 0.385818078151967 1 1
0.560234720339965 0.554806728129125 1 1
0.515441010661999 0.510372629020641 1 1
0.493290331808204 0.487221773760944 1 1
0.541682232539535 0.536501573731168 1 1
0.531898120761814 0.526361353504681 1 1
0.622075258473504 0.615734749630111 1 1
0.543458949421073 0.538505229096949 1 1
0.36750104528491 0.363688658000761 1 1
0.386746337080343 0.383066805758536 1 1
0.511559754336081 0.506398759197281 1 1
0.438304869983833 0.434443977560305 1 1
0.387342456720573 0.383089190132402 1 1
0.502601769984517 0.49735937289015 1 1
0.48005404252284 0.475818282009725 1 1
0.555172121466733 0.549128157054892 1 1
0.52114217995989 0.516085477085612 1 1
0.491088964184237 0.485924427465869 1 1
0.245644661184097 0.242984231445904 0 0
0.550793749227529 0.545848928224092 1 1
0.492991690009505 0.487826697962547 1 1
0.593652093060448 0.586853650938478 1 1
0.557662738820821 0.552451362848327 1 1
0.56538009692759 0.559788530573657 1 1
0.480811675227755 0.476424537695445 1 1
0.495533784502444 0.490625402724549 1 1
0.468761020368869 0.463866179180355 1 1
0.520769827378529 0.515131769634608 1 1
0.505411879984398 0.499920227690131 1 1
0.479728467037886 0.475203011477102 1 1
0.633325166422117 0.626636804595162 1 1
0.615015428598734 0.608684870494006 1 1
0.340845426067803 0.337373354238662 0 0
0.493425965616593 0.488558040059217 1 1
0.479326437812952 0.474933431451195 1 1
0.422546803840716 0.418328544282902 1 1
0.423642482905823 0.419470266185129 1 1
0.585750718169137 0.580244915669503 1 1
0.550903072254204 0.545273093657577 1 1
0.430929548017266 0.427046530722829 1 1
0.493139975303416 0.488561145130482 1 1
0.554625305006531 0.548631843579263 1 1
0.422248666093251 0.41774513777283 1 1
0.480759903287929 0.475990378800649 1 1
0.549799929401457 0.544042413419984 1 1
0.527895916160607 0.523191681931112 1 1
0.384994189926455 0.381251378506721 1 1
0.409696182026068 0.405582870193602 1 1
0.487386232572452 0.482623932971943 1 1
0.422835902246434 0.418276577474915 1 1
0.495505031918536 0.490555885196229 1 1
0.437295689258381 0.432936421040974 1 1
0.436398955031028 0.432030670014921 1 1
0.583107526821204 0.577516096739584 1 1
0.379449521317963 0.375905131828626 1 1
0.441502692156848 0.437342155604607 1 1
0.529139723476882 0.523494312391947 1 1
0.541332024452363 0.53576063125941 1 1
0.489858440739483 0.485106098449419 1 1
0.612717101549283 0.606077153624644 1 1
0.584330845940413 0.578356755396441 1 1
0.562669829628034 0.557288678519697 1 1
0.537353192703772 0.532808586831066 1 1
0.465207979390417 0.460336532531832 1 1
0.509287182402749 0.504312285455247 1 1
0.460167198610685 0.4554246632254 1 1
0.58306621654501 0.577328534781445 1 1
0.516913187121148 0.511563337774317 1 1
0.495475936021299 0.489652531149523 1 1
0.440526252523292 0.436113346077662 1 1
0.526251019933191 0.521918750359077 1 1
0.494387915578589 0.489869055825181 1 1
0.485501076569045 0.48008053508548 1 1
0.539296027425253 0.5336931803865 1 1
0.549813116897761 0.543701399920591 1 1
0.444205929679057 0.439652030561756 1 1
0.501263950382343 0.495887419668172 1 1
0.462086760034677 0.457188916106553 1 1
0.416273097587564 0.412171405061966 1 1
0.564293906311505 0.558209781472799 1 1
0.502307502388617 0.498041982861743 1 1
0.452130014848461 0.44783573086684 1 1
0.637569339915142 0.631626344994465 1 1
0.352560648171178 0.348564619225 1 1
0.507397920293247 0.501944584499105 1 1
0.532210119645317 0.526426992040341 1 1
0.512963881671609 0.507756766328581 1 1
0.425673351526108 0.421456356694696 1 1
0.547753367797704 0.541884375482845 1 1
0.465941965980286 0.461456304803145 1 1
0.669669345745059 0.66326729263093 0 0
0.55821840045218 0.552488950022363 1 1
0.642011479746293 0.6355587332935 1 1
0.412527193309907 0.408202308452515 1 1
0.42851215383754 0.424752286435431 1 1
0.512112110795068 0.506933998536662 1 1
0.508611686471484 0.503615374568323 1 1
0.360238312595568 0.357210376647294 1 1
0.511813748181489 0.5066329006587 1 1
0.604730503383026 0.598716371575993 1 1
0.451017044573282 0.4464655438082 1 1
0.675767399349147 0.669823601660442 0 0
0.421512021913868 0.416737290600058 1 1
0.467740489608167 0.462690055931482 1 1
0.556369231454058 0.550072832274558 1 1
0.45003330420199 0.444973390976599 1 1
0.575020869433075 0.569416907112807 1 1
0.516042835308871 0.511210888866967 1 1
0.5631897323247 0.557474197928759 1 1
0.442761087802193 0.438533463138201 1 1
0.548686898300859 0.543260027226546 1 1
0.480828840273154 0.47591325972449 1 1
0.4986768866613 0.493304242160685 1 1
0.574424349707552 0.567462634468706 1 1
0.480492916221872 0.475777107853471 1 1
0.604816750222909 0.597989104717405 1 1
0.453801402791577 0.449671852216408 1 1
0.476910444803029 0.471977673764352 1 1
0.400253559522493 0.396418022911601 1 1
0.381848833557561 0.378472238036973 1 1
0.409154137089125 0.405312962185505 1 1
0.475697718665668 0.471661993062699 1 1
0.516741484730696 0.51094640062449 1 1
0.335343621329595 0.331881978830345 1 1
0.584157539106454 0.578400378643752 1 1
0.507291584916213 0.502503585935391 1 1
0.601691612936596 0.595948086656738 1 1
0.470283192178379 0.465910655713292 1 1
0.590596661707283 0.585065656009132 1 1
0.365692697153861 0.362388664043903 1 1
0.438313903977257 0.434069828678618 1 1
0.41293203527804 0.408411885555694 1 1
0.625661658195309 0.619851152284775 1 1
0.537098417342517 0.531835111821904 1 1
0.424259870139189 0.420291068176927 1 1
0.458347314593744 0.453736162884188 1 1
0.523052053778728 0.517148152364997 1 1
0.506136599151319 0.501200839307337 1 1
0.54969450879018 0.54445898502345 1 1
0.492480794524915 0.487141819744101 1 1
0.535863517197218 0.530584161022254 1 1
0.341930387309691 0.339135381493298 1 1
0.64340907569915 0.636791624170624 1 1
0.479124292946382 0.474044168126791 1 1
0.539286488591875 0.533323420057772 1 1
0.510928136207356 0.506013872209609 1 1
0.63708720849865 0.630189476009337 1 1
0.51931767537276 0.513963815514283 1 1
0.481611932771466 0.476368714911274 1 1
0.469643304047675 0.465350077291665 1 1
0.49374099373941 0.48953985498084 1 1
0.425646155965066 0.421252383313782 1 1
0.612551173148528 0.606654980022114 1 1
0.452003306734565 0.44733933236235 1 1
0.49916709847342 0.49342083241575 1 1
0.528331476712536 0.52306867546384 1 1
0.560203078439662 0.553471854742402 1 1
0.399969732629565 0.395827729350587 1 1
0.629649279937314 0.622570881807444 1 1
0.38804260944068 0.384247227416155 1 1
0.515931628711922 0.50986401957233 1 1
0.553149072443385 0.548292673058071 1 1
0.475791748123337 0.471038397802585 1 1
0.649507409102279 0.643540725186928 0 0
0.540720226932466 0.53530108030964 1 1
0.626764098232934 0.620499335862197 1 1
0.621237589051654 0.615476331028867 1 1
0.541298949250994 0.536167780384855 1 1
0.503113762563265 0.49788692822953 1 1
0.495315751224294 0.489838085064186 1 1
0.416198120046768 0.411953845415613 1 1
0.496254115747846 0.491629512541058 1 1
0.592125569087164 0.586561466727603 1 1
0.50272654765783 0.498127151076833 1 1
0.517242126839586 0.512179926975799 1 1
0.513394361924681 0.508644228205239 1 1
0.590964444614335 0.584908813589881 1 1
0.585392335849543 0.580029497940647 1 1
0.514294972101195 0.508904867336848 1 1
0.49466980728624 0.489999623838837 1 1
0.454646714183438 0.449599743425643 1 1
0.412020439318211 0.407312231802968 1 1
0.498559643660343 0.493936886818622 1 1
0.497289270071799 0.492207759416437 1 1
0.491008246680984 0.486529765194115 1 1
0.52379226072706 0.517889090401609 1 1
0.435012778525503 0.430708145757492 1 1
0.626889076718011 0.620461182602375 1 1
0.528491871674184 0.522705997496754 1 1
0.568468886359894 0.562573335275286 1 1
0.624134156969366 0.617470142040652 1 1
0.472240539804291 0.467461964465398 1 1
0.512085910807874 0.506928812756317 1 1
0.388948227519567 0.384922674518867 1 1
0.50050712211616 0.495771190029478 1 1
0.543629675673373 0.537842588797807 1 1
0.622101894962499 0.615572519600467 1 1
0.56397795572884 0.55842708062797 1 1
0.408782797133841 0.404807948332442 1 1
0.471055349934 0.466103322615045 1 1
0.497208138717897 0.492043465385324 1 1
0.464839846217168 0.460658529473337 1 1
0.588074549743396 0.581450916173009 1 1
0.452090077331703 0.447560511099937 1 1
0.460458845838503 0.456149289010574 1 1
0.469511769085721 0.464355305884942 1 1
0.452531066954653 0.448061191370877 1 1
0.559711354128993 0.554475282334712 1 1
0.507076375988949 0.50210178287642 1 1
0.530117571916453 0.524772840875627 1 1
0.614487006831847 0.608021801541369 1 1
0.440476568488326 0.436234642767333 1 1
0.415377401115196 0.410890767685197 1 1
0.441318347999955 0.437132372465559 1 1
0.566666953674806 0.561325639064982 1 1
0.51324784891435 0.507939148579841 1 1
0.563527223191744 0.558194223596823 1 1
0.539709751791931 0.534097713199701 1 1
0.569266696972348 0.563994556287812 1 1
0.366619584632175 0.363148957537906 1 1
0.643208296774722 0.636139959531574 1 1
0.488706540995577 0.483975688321254 1 1
0.453373937399254 0.448894352650876 1 1
0.408043981265074 0.403785949358717 1 1
0.367072886543599 0.363667664519885 1 1
0.488022553501551 0.483741526493249 1 1
0.540760840575251 0.535558422536541 1 1
0.462144547990608 0.457385085930379 1 1
0.431087609546255 0.426984170327141 1 1
0.46392493870163 0.45936957874378 1 1
0.464466811237505 0.460490144435044 1 1
0.583648782851563 0.577493885294187 1 1
0.515188440073593 0.509331163572112 1 1
0.591682457988548 0.585891411244453 1 1
0.542440129233649 0.536788684731864 1 1
0.53015829917577 0.525004034698785 1 1
0.52012868440008 0.514968368640985 1 1
0.450270427815116 0.445819785800439 1 1
0.504188037744545 0.49943207631827 1 1
0.437427534862682 0.433358251221851 1 1
0.417278894704236 0.412278655425667 1 1
0.513549681163795 0.507824058310287 1 1
0.545359696759146 0.539958204893718 1 1
0.499025608504546 0.494756496260121 1 1
0.592664917435768 0.587241215573648 1 1
0.565847229880393 0.560160390816371 1 1
0.410391764475169 0.406339036973919 1 1
0.542595426788241 0.537619156016783 1 1
0.361980463177846 0.358250628523533 1 1
0.49914092254071 0.493951239881337 1 1
0.501191358192432 0.496623690375472 1 1
0.517981156859033 0.512720381779122 1 1
0.574810008341515 0.568679742001048 1 1
0.476297464487609 0.472025543349818 1 1
0.450389813854231 0.446597327996317 1 1
0.490955418853709 0.486023538669907 1 1
0.423360484169927 0.419302403418936 1 1
0.513842955793922 0.509191745961936 1 1
0.458873390218656 0.454855932179672 1 1
0.552733800745425 0.547304547635371 1 1
0.51533381133823 0.510116515961614 1 1
0.439061878006174 0.434649929991467 1 1
0.376372043067984 0.372390427407061 1 1
0.611605368308956 0.605141632594883 1 1
0.349701171579334 0.346105031425803 0 0
0.620152170637497 0.614171655279079 1 1
0.520421116550582 0.514862555674481 1 1
0.587836540823961 0.582062058151754 1 1
0.483009097976397 0.478736272543227 1 1
0.434974135472713 0.430190209967234 1 1
0.56405254667455 0.558906236018602 1 1
0.538728721405493 0.533563018169846 1 1
0.558938661591811 0.553748426799621 1 1
0.463245341668031 0.458516682887682 1 1
0.478099702790408 0.472249831855982 1 1
0.478716154414553 0.474013901328095 1 1
0.650009746422921 0.644044756903152 1 1
0.424381341285194 0.420231146072153 1 1
0.491200560673393 0.486564292774633 1 1
0.425910865599532 0.421440405623782 1 1
0.444042312204496 0.439441676890427 1 1
0.504289176769843 0.498869400067936 1 1
0.564261936538538 0.557869328024041 1 1
0.500859642288286 0.496853339873589 1 1
0.593223588393476 0.587398089587831 1 1
0.451658142187819 0.447146060497382 1 1
0.506178915776192 0.501536681554109 1 1
0.34812277449146 0.344426060603208 0 0
0.548650236031335 0.543695081334779 1 1
0.473237222422099 0.469174773522945 1 1
0.497649624632821 0.493092926071273 1 1
0.301293712829104 0.29833708954534 0 0
0.642484300470949 0.636278485214413 1 1
0.374790759426235 0.371687085898965 1 1
0.585913367604071 0.579917381742148 1 1
0.484501727753309 0.479538817188129 1 1
0.475814733777858 0.470420500926727 1 1
0.459320273946933 0.455216995913081 1 1
0.557468176627901 0.551589476713593 1 1
0.355396585509311 0.351786218683893 1 0
0.496523466004185 0.491103365629234 1 1
0.421593509521769 0.416771532578068 1 1
0.417991969435648 0.413692750652566 1 1
0.478055389513323 0.472734890675011 1 1
0.466356308605741 0.462355894544871 1 1
0.595061062842944 0.589815168320697 1 1
0.618136267405449 0.612504997294048 1 1
0.530869379880135 0.525282318367563 1 1
0.547233174393021 0.542153271290371 1 1
0.382450086832296 0.379322636136507 1 1
0.440277652040202 0.436156954870977 1 1
0.548428195838766 0.542606042743453 1 1
0.423045313100099 0.419271595700766 1 1
0.526135509036019 0.52077225880974 1 1
0.518154161059664 0.512179885965149 1 1
0.510829438279163 0.505341847018133 1 1
0.445487394085181 0.441266053204282 1 1
0.505594660632796 0.500537766479935 1 1
0.523007948752579 0.517748748293051 1 1
0.494274789207582 0.489276984708123 1 1
0.521780490755102 0.51687263449686 1 1
0.380279258265572 0.376310855570823 1 1
0.677447885370052 0.670769975063854 0 0
0.476601641311925 0.471582578971953 1 1
0.444081853664164 0.439455956057445 1 1
0.431824221708721 0.427277843418614 1 1
0.601805735510298 0.59589571665462 1 1
0.468876164838305 0.464830807530942 1 1
0.492260545611396 0.487465066836396 1 1
0.501985726435715 0.497518043692189 1 1
0.391479991854608 0.387915875230846 1 1
0.596969057677348 0.589885589125308 1 1
0.561020556682838 0.555259460772679 1 1
0.491703304241161 0.486916091393449 1 1
0.465117006749505 0.460829921417081 1 1
0.424392466381631 0.420483988541487 1 1
0.36299781140027 0.359811635463122 1 1
0.463570772410817 0.458945292998321 1 1
0.577561314212359 0.57190638597243 1 1
0.468501931984535 0.463815413807058 1 1
0.626819116112144 0.620330730327175 1 1
0.36547964180717 0.36186559961479 1 1
0.511205735125734 0.506144887311715 1 1
0.504850468035198 0.499972622665879 1 1
0.535254993788977 0.530358735285104 1 1
0.539494341447339 0.534053417901249 1 1
0.526208660905031 0.521235551647776 1 1
0.583013429407074 0.577771149766242 1 1
0.442814224721355 0.438000692124589 1 1
0.380216321463784 0.376862868371563 1 1
0.456212416656367 0.451330201604976 1 1
0.597569893030356 0.591434008821022 1 1
0.464882276525774 0.460225236166442 1 1
0.509321412415834 0.503442719211667 1 1
0.438091671230562 0.433442944417875 1 1
0.423354290906998 0.418717351260548 1 1
0.461096484288308 0.456166423609861 1 1
0.423206356881244 0.418799083093009 1 1
0.460062670537674 0.455676788262732 1 1
0.450460453381975 0.445783645512052 1 1
0.579923302553843 0.574351181805331 1 1
0.497954533777888 0.492828221390872 1 1
0.534428782062112 0.528913486444149 1 1
0.531459421148307 0.525833855540036 1 1
0.485172582683049 0.480623329204854 1 1
0.490321501676096 0.485693929281673 1 1
0.506135602590528 0.501249276246354 1 1
0.537781129787233 0.531493487888593 1 1
0.676912636934441 0.67016568635323 1 1
0.528819941612786 0.523176874733633 1 1
0.472304974454351 0.467578475051206 1 1
0.600621690646405 0.595337556687418 1 1
0.416914672018637 0.412991743837467 1 1
0.455269173530585 0.450509317995131 1 1
0.582120852570604 0.57687361257403 1 1
0.352139110942479 0.348037393255109 1 1
0.541931925173282 0.535681934582252 1 1
0.542726154735079 0.536866102678499 1 1
0.561804864289016 0.555761194726505 1 1
0.488002584606473 0.484055498186297 1 1
0.439264030936217 0.435144365945608 1 1
0.487388967441871 0.482474501142661 1 1
0.672281458538813 0.665648261180482 0 0
0.638445197134791 0.631322791497105 1 1
0.474063575845224 0.469463498808761 1 1
0.536943081722666 0.532368864814396 1 1
0.344740082278524 0.34116078051864 0 0
0.598822808771595 0.592531588828619 1 1
0.562754849842401 0.557269899297742 1 1
0.498305421633602 0.492800380937089 1 1
0.541012246755038 0.535686038166975 1 1
0.458963225794357 0.453891743316444 1 1
0.371424932687386 0.366784049131127 1 1
0.535637577078288 0.530526442198273 1 1
0.549915482588531 0.544147964100986 1 1
0.551972125202258 0.546791679371361 1 1
0.444614830093132 0.440140630589842 1 1
0.42161484089427 0.416949944012355 1 1
0.566629110966669 0.560220248620989 1 1
0.494840727142683 0.489901941185696 1 1
0.545064229155686 0.539768776586653 1 1
0.483546938788286 0.478825400567612 1 1
0.57200070217101 0.566532837237625 1 1
0.425105718844954 0.420117983803663 1 1
0.593245114402382 0.58782992435235 1 1
0.568384131491523 0.56238931254222 1 1
0.55018291238753 0.545090910603145 1 1
0.48155501456974 0.477450285513618 1 1
0.536042023161333 0.530133811501395 1 1
0.687443844552543 0.681045433498103 0 0
0.472710417103808 0.467927812044885 1 1
0.331410789414129 0.328410773381942 1 0
0.424516180172956 0.419943669051326 1 1
0.58385966456963 0.578069485161355 1 1
0.401941825264818 0.397742015705448 1 1
0.393439888282482 0.389240962070273 1 1
0.520663271208987 0.515560442533967 1 1
0.483355694818976 0.478883309683327 1 1
0.529685406280688 0.524847838024438 1 1
0.593117880568964 0.586458241273449 1 1
0.587675835801403 0.581512903929956 1 1
0.561009750882872 0.555268863999294 1 1
0.427998588072887 0.423175035661797 1 1
0.611217364034164 0.604623289263784 1 1
0.508596933865194 0.502975109448842 1 1
0.46339467434805 0.459182639181104 1 1
0.571358580404157 0.565644813056457 1 1
0.650039045353373 0.642971036242951 1 1
0.44492099737379 0.440596076916256 1 1
0.543097922341868 0.537618081210449 1 1
0.535733496932654 0.530918838820443 1 1
0.634086663810756 0.626601949895249 1 1
0.598741935554056 0.592983798549921 1 1
0.455444169709631 0.450692699650995 1 1
0.52860106956952 0.523930885092849 1 1
0.510201754058984 0.504575753954121 1 1
0.606946983648096 0.600780684848482 1 1
0.390983918923429 0.387692983471482 1 1
0.534336564994442 0.529470889369424 1 1
0.505978984356882 0.501031220987363 1 1
0.507837826150496 0.502439728362944 1 1
0.584471551561418 0.578521773737329 1 1
0.500503157477179 0.495003251124176 1 1
0.395152611756725 0.391441167815652 1 1
0.361435848253183 0.357491029936307 1 1
0.465237156187717 0.460274553759732 1 1
0.552709997562426 0.547302570735583 1 1
0.512570153892352 0.507453055781661 1 1
0.560988896677346 0.555422700655913 1 1
0.608330405554452 0.602360119828607 1 1
0.556980609900034 0.551680850610128 1 1
0.538588280192001 0.533551851063704 1 1
0.605021545816562 0.59923397571121 1 1
0.629954842519249 0.624023367178416 1 1
0.640312929421748 0.634031031652782 1 1
0.557447914137618 0.551843205725667 1 1
0.464064462239143 0.45949187916207 1 1
0.305963378430728 0.303274945568821 0 0
0.510871228239777 0.504998747626281 1 1
0.642424852197488 0.635372543595209 1 1
0.46188342181378 0.457791857868178 1 1
0.536976840287356 0.531796219081381 1 1
0.339864497305839 0.335883227201834 1 1
0.48526054606261 0.479675256313861 1 1
0.506986939438601 0.501422822472418 1 1
0.342449859050484 0.339636337564099 1 1
0.394937384748295 0.391491007885746 1 1
0.495719470020756 0.491150337786612 1 1
0.564578147712902 0.558841790682767 1 1
0.371080352081761 0.366766892145821 1 1
0.530564294986807 0.52458089906489 1 1
0.51962622766938 0.513891252974698 1 1
0.622030445562527 0.616122296991428 1 1
0.527596756155543 0.521726156243102 1 1
0.572243012038322 0.565754343379811 1 1
0.464353731467342 0.45987740059924 1 1
0.51576355983948 0.510687051875533 1 1
0.279138103572723 0.275959795740657 0 0
0.454321529559805 0.449664348167124 1 1
0.4822988607928 0.477218668393879 1 1
0.572711320784445 0.567372839757551 1 1
0.518193242230214 0.513046344406384 1 1
0.438576569906775 0.433921325368352 1 1
0.483955963924194 0.478863676267136 1 1
0.468807819110008 0.464030496308086 1 1
0.388325576903965 0.384471766935355 1 1
0.627133117106662 0.620143544836098 1 1
0.343205362181913 0.340005947138213 0 0
0.447392341466459 0.443124723883224 1 1
0.490210411332732 0.485629420243032 1 1
0.456967354870767 0.452775624180174 1 1
0.507955978190275 0.501956527948483 1 1
0.518938971484126 0.512774622583561 1 1
0.584183189674663 0.578313831286208 1 1
0.300884072371722 0.298311198079501 0 0
0.454608163470506 0.450051811710697 1 1
0.458886173985316 0.453810765166049 1 1
0.473188505543517 0.46806148156419 1 1
0.396287849488914 0.392830122793691 1 1
0.511833510880553 0.506537803985098 1 1
0.403883483060338 0.399565512190036 1 1
0.477588259509414 0.472868661637372 1 1
0.500459509968656 0.495591716648251 1 1
0.504362940643888 0.49956603361892 1 1
0.564522600892275 0.559045560733226 1 1
0.510621510151007 0.504808017320278 1 1
0.686243859709879 0.679342939306212 0 0
0.522601239363817 0.517447511945733 1 1
0.34451168489838 0.341245591674287 0 0
0.513947418171046 0.50893556032733 1 1
0.514694158352094 0.509031676195569 1 1
0.441290656445054 0.436804240653936 1 1
0.416732515231679 0.413212344056854 1 1
0.415487262881192 0.411339715052833 1 1
0.424379544258376 0.420525373262841 1 1
0.558147516255333 0.552523448112756 1 1
0.550916389229895 0.545323723119787 1 1
0.54566961056609 0.540294116432518 1 1
0.453520471013404 0.449311815430357 1 1
0.591085726031 0.584974638549227 1 1
0.517384423315311 0.512010385525086 1 1
0.537671916921948 0.532646921617713 1 1
0.456650375452425 0.452791431860202 1 1
0.457432447330517 0.452834956456338 1 1
0.522353733637972 0.517382521556108 1 1
0.485301069914474 0.480911672137143 1 1
0.440769493720804 0.4365386633699 1 1
0.406482835389972 0.40209077749809 1 1
0.414888496594312 0.410934218017613 1 1
0.576290272044122 0.570836239895463 1 1
0.460817793922892 0.455584365895365 1 1
0.499123326021683 0.494747603195659 1 1
0.666991480061226 0.660461014050013 0 0
0.529304448874853 0.524588914663249 1 1
0.506139601404185 0.50159293928224 1 1
0.536423699534362 0.531438690714616 1 1
0.525654636748164 0.520129611400046 1 1
0.468269510486358 0.463478663118847 1 1
0.493302700045143 0.488841364859725 1 1
0.342217498151185 0.338586599270988 1 0
0.611422257464254 0.605221269213315 1 1
0.603110910642066 0.597226470651871 1 1
0.502632349256019 0.497762363419875 1 1
0.370668096953735 0.366580490898595 1 1
0.410905205642925 0.40550640830171 1 1
0.59420523144482 0.588774639180053 1 1
0.510925645326322 0.505491353792158 1 1
0.564595768582909 0.559365585423451 1 1
0.430070071385005 0.425414493861378 1 1
0.616230062555919 0.610345667165826 1 1
0.635063868837421 0.629550197118147 1 1
0.413309767026988 0.408892271243661 1 1
0.575985004740626 0.570896109078623 1 1
0.429278929453065 0.424734500069947 1 1
0.463515979127674 0.458518186143429 1 1
0.491671920036758 0.485277913061634 1 1
0.428345556664508 0.42409405178194 1 1
0.42668251398918 0.422548194506181 1 1
0.444779774172788 0.440655615847971 1 1
0.445836452744737 0.441401843065556 1 1
0.402628200216312 0.399004438811494 1 1
0.552086066455431 0.546955930847491 1 1
0.531583580308002 0.526847459475179 1 1
0.44809593136427 0.443791198572193 1 1
0.625341986878377 0.618183404113249 1 1
0.4613753997995 0.456499382874566 1 1
0.451331758987564 0.446943186620607 1 1
0.386924856016377 0.382980592504608 1 1
0.677919812767123 0.671110947452208 0 0
0.431641759271853 0.427601899643661 1 1
0.441744190317155 0.437804476177778 1 1
0.573097366554722 0.567476410664165 1 1
0.316294562286087 0.313001987383834 1 0
0.703141787046218 0.696429419460102 0 0
0.383680780332103 0.380448859562527 1 1
0.56910624476602 0.562737131494756 1 1
0.557065599931716 0.550327237997883 1 1
0.375845209344267 0.372157735372007 1 1
0.572406094829684 0.566784013725072 1 1
0.574256000672055 0.568028404232911 1 1
0.603688973859982 0.597178650497922 1 1
0.587513647968805 0.581582617817935 1 1
0.448038500158566 0.443516323590966 1 1
0.421515298498502 0.417792739014824 1 1
0.395045235733724 0.391251859739541 1 1
0.545961953357007 0.540945275418802 1 1
0.601655239017038 0.5958086345642 1 1
0.520183434456838 0.515257167844829 1 1
0.336041616559712 0.333050980241796 1 1
0.397192036289292 0.392844328955064 1 1
0.581373164788023 0.575454712842697 1 1
0.534873260483382 0.529562108759987 1 1
0.680817044184042 0.673962478822913 0 0
0.519124724807971 0.514012126645079 1 1
0.518620885313881 0.513759952515194 1 1
0.522536063762205 0.517247029211746 1 1
0.421391421490813 0.417211078457735 1 1
0.452358426753845 0.447883838619713 1 1
0.495693919455234 0.489615389792962 1 1
0.397423754062902 0.393873540003359 1 1
0.413321749123528 0.408905407548922 1 1
0.569410483663615 0.563665150951674 1 1
0.606728827278182 0.601048628273986 1 1
0.507644980521259 0.503176911117859 1 1
0.594199553284477 0.588389241650942 1 1
0.515562617995255 0.510325262192638 1 1
0.549699678382302 0.544717780994813 1 1
0.513964076633563 0.509589034949449 1 1
0.461466050514748 0.457737561460519 1 1
0.528325006113371 0.52311145594088 1 1
0.470482427304625 0.465766910695615 1 1
0.516795862627225 0.511402040089026 1 1
0.650743453728599 0.643604049304135 1 1
0.435203852749168 0.431192181947917 1 1
0.479204421218704 0.474325218971945 1 1
0.561323960312049 0.555383770693018 1 1
0.347704503092083 0.344321391019067 0 0
0.394008434760472 0.390485077548169 1 1
0.586005179831361 0.580437209405377 1 1
0.503131268445826 0.498850244791942 1 1
0.460884385362615 0.456621489853289 1 1
0.533329099655944 0.528245738566955 1 1
0.424304793852484 0.419763801143495 1 1
0.508463831074704 0.50270718159293 1 1
0.379572792830196 0.375903987681928 1 1
0.486454095898933 0.481677145330686 1 1
0.541576199428469 0.536208567775619 1 1
0.53351658970541 0.528498821160204 1 1
0.564754569952075 0.55928016708606 1 1
0.414551234911055 0.410422772695779 1 1
0.515622340948531 0.510535669442044 1 1
0.575216989946758 0.569705401746751 1 1
0.531012932288816 0.524829454266422 1 1
0.648621996146861 0.641711349756228 1 1
0.484677170630896 0.47883911171808 1 1
0.573487208388714 0.567607282274667 1 1
0.568676193711191 0.563173252740097 1 1
0.454009054834445 0.449148700584911 1 1
0.555233521627341 0.5493773090566 1 1
0.47840162034477 0.472834179543653 1 1
0.516305890181475 0.511048826145662 1 1
0.463102155427325 0.457888688875732 1 1
0.43152247338192 0.427465790503177 1 1
0.359674487266578 0.355725039716865 1 1
0.432697303420771 0.428038855624985 1 1
0.472627182273823 0.467864395535327 1 1
0.484539203767516 0.479231593766987 1 1
0.393487241294421 0.389994513894768 1 1
0.472767779154691 0.46821115075732 1 1
0.523418218637225 0.517814618421181 1 1
0.500296158878855 0.495339573562351 1 1
0.449718442984405 0.445567941756469 1 1
0.479451929947821 0.474538554630131 1 1
0.574386570880622 0.568857789059615 1 1
0.694303327107179 0.687541387439312 0 0
0.558239633074607 0.553385600272836 1 1
0.532190637618345 0.527199642554035 1 1
0.644635557297548 0.63813873934701 1 1
0.460657325097722 0.455483114074434 1 1
0.40330540542912 0.399245974257254 1 1
0.468110031127052 0.463648811476058 1 1
0.390947645317566 0.38676946472288 1 1
0.595647904089249 0.590303289328295 1 1
0.42341804362588 0.418119203573628 1 1
0.464732423238769 0.460347585291751 1 1
0.461191864968055 0.456948185916018 1 1
0.454732409740879 0.450360584456696 1 1
0.502050819972895 0.497540249794792 1 1
0.61495127642546 0.609373815608845 1 1
0.529109274507002 0.523604700708717 1 1
0.711440341986441 0.704820094354762 0 0
0.524658484269488 0.519528530663718 1 1
0.686647187877293 0.679173247742422 0 0
0.452822853711054 0.447576275462158 1 1
0.48015649651408 0.475389839949913 1 1
0.608946954249641 0.603717961559278 1 1
0.736929201269165 0.728696251091755 0 0
0.432916698824822 0.428389988342647 1 1
0.564152779163047 0.558615685563209 1 1
0.457082815425944 0.452446400132912 1 1
0.561241154320426 0.555619694412814 1 1
0.521428569497625 0.516538180659804 1 1
0.489146147997733 0.484396765912062 1 1
0.592463864929495 0.586914439565743 1 1
0.507602526549949 0.502078902848326 1 1
0.586554165846704 0.579590265650691 1 1
0.500789054767748 0.495738611052173 1 1
0.609431864327902 0.602804590699381 1 1
0.502909977678842 0.498230223525233 1 1
0.518338544158738 0.513069105006509 1 1
0.451109407066668 0.446769761270221 1 1
0.471477394088652 0.466598588630637 1 1
0.627869204151486 0.622077596935251 1 1
0.543751305497668 0.53764930813939 1 1
0.39932756097279 0.39529232040273 1 1
0.375328098893189 0.371830738069069 1 1
0.548217205588889 0.542952990189372 1 1
0.547232047965691 0.541849238596979 1 1
0.580381034067833 0.575136356334577 1 1
0.527068406396283 0.521108044663537 1 1
0.284647136701069 0.281352775517074 0 0
0.43130371263861 0.427224564113233 1 1
0.55840234749299 0.553032702621766 1 1
0.498516856444452 0.492708283015422 1 1
0.595433177416103 0.58796633924644 1 1
0.544301519531669 0.537834568551214 1 1
0.47399292874389 0.469728446735842 1 1
0.627111844683824 0.621153278114548 1 1
0.387317497524283 0.383581573923326 1 1
0.520069505516316 0.515533973894489 1 1
0.599546804396011 0.593529380880837 1 1
0.547271836069246 0.541524230101331 1 1
0.461069483002173 0.456632462725672 1 1
0.463838856201132 0.459637119667512 1 1
0.474007250321668 0.469539036376759 1 1
0.637104847683931 0.630788678961568 1 1
0.369834022762871 0.366133521050956 1 1
0.511059366322822 0.506120401449171 1 1
0.49322242435018 0.488104857123406 1 1
0.570692976503134 0.565232539397668 1 1
0.477527819288074 0.472756550015372 1 1
0.566078259174924 0.560793017914635 1 1
0.596437215261883 0.591414937789215 1 1
0.519264383809915 0.5135252513589 1 1
0.540244932914769 0.535173054243948 1 1
0.502237439881583 0.497130395419513 1 1
0.442693026122608 0.438051971458716 1 1
0.452370757686286 0.448135830545176 1 1
0.481850458591393 0.477751866736612 1 1
0.432920459016646 0.428610507255429 1 1
0.503271105406804 0.497464899852984 1 1
0.472510640540135 0.467139301550623 1 1
0.442549466135113 0.438611021417577 1 1
0.471478004438497 0.46626294950773 1 1
0.486248773730721 0.482196391355413 1 1
0.510407147686106 0.505594773805794 1 1
0.591500427112513 0.585621086856403 1 1
0.554788004210313 0.549654131008937 1 1
0.464673287774652 0.460220361803262 1 1
0.476879783084864 0.472128715349796 1 1
0.467078932063791 0.462457574616841 1 1
0.437894526339669 0.432791292643284 1 1
0.527709036646419 0.522819817677272 1 1
0.571824522699004 0.56634265011248 1 1
0.534371178188154 0.528663239157042 1 1
0.473609293296104 0.469276273317246 1 1
0.491919607213119 0.48717881056625 1 1
0.718463810548243 0.711496386192265 0 0
0.528521705519796 0.523060827344789 1 1
0.535761859383624 0.53054737464349 1 1
0.419905770954727 0.415534854080288 1 1
0.42813378478995 0.423928531375372 1 1
0.301738526822167 0.298177292382021 0 0
0.504029612611681 0.498927160548551 1 1
0.469433994436864 0.464666586279698 1 1
0.266200001290109 0.263286253308483 0 0
0.568676771683995 0.563128085671482 1 1
0.493051167014008 0.488250937371136 1 1
0.587955534326874 0.582529097007354 1 1
0.5659044950071 0.560241716860913 1 1
0.569707113039603 0.56369454976089 1 1
0.595910504717448 0.590727050487976 1 1
0.465950167819417 0.4614105371533 1 1
0.465908194875522 0.461936321611662 1 1
0.573166892477081 0.567163530105567 1 1
0.569292112254785 0.563615981443076 1 1
0.385318348871482 0.382146754681721 1 1
0.505816577385437 0.500160946224336 1 1
0.5281395470875 0.522235223084849 1 1
0.560770331474437 0.554836402482711 1 1
0.443495197336911 0.438447017324319 1 1
0.503562992906333 0.498359700680301 1 1
0.446197068513455 0.44145117602684 1 1
0.546725154959911 0.541750159400726 1 1
0.571258827408914 0.565694239177555 1 1
0.478155579594783 0.473247725381524 1 1
0.394068045239355 0.390123950636466 1 1
0.486251376847072 0.481781472679513 1 1
0.577545303556056 0.571870146937252 1 1
0.451511947246992 0.447097291459422 1 1
0.622891431845976 0.617118572685084 1 1
0.562391828922468 0.557412695184321 1 1
0.589975349289272 0.584482302994862 1 1
0.467934183164517 0.463662059350121 1 1
0.620604230022799 0.614436638300031 1 1
0.483397579296059 0.478628939119812 1 1
0.433766419035497 0.429363476862009 1 1
0.428574699848263 0.424446985968038 1 1
0.692452079074946 0.685810950802498 0 0
0.569134758290048 0.563222351140945 1 1
0.59761006574415 0.591523346632997 1 1
0.522706154038659 0.5178993507665 1 1
0.59211443351298 0.585940141858694 1 1
0.568958387001511 0.563609124027306 1 1
0.544043777005765 0.538517482871018 1 1
0.578626816661158 0.572321522862584 1 1
0.398138129630266 0.393718350220559 1 1
0.483473066389533 0.478449057205075 1 1
0.554569285758347 0.549210883948479 1 1
0.519255987885546 0.512992571272653 1 1
0.56163333771093 0.555623305029141 1 1
0.575218914730639 0.569804689860079 1 1
0.530617238400606 0.525551222786186 1 1
0.545787336283064 0.540734020668435 1 1
0.529022481296183 0.523980342348169 1 1
0.412931285446885 0.408833251381951 1 1
0.51271237655978 0.507876146095265 1 1
0.551612626788073 0.546468913391187 1 1
0.502355929734354 0.497615332128147 1 1
0.483057961110237 0.477897599127609 1 1
0.393043659693101 0.38883224199661 1 1
0.503020016147547 0.498031203889822 1 1
0.305356005446663 0.302312852949658 0 0
0.386418513746471 0.382452275343284 1 1
0.539668749753331 0.534848997909934 1 1
0.621072240021824 0.614726051004783 1 1
0.483752460398118 0.478632726956016 1 1
0.541646574860279 0.536193196856213 1 1
0.473604361073612 0.46842869076603 1 1
0.55751705880379 0.552576390781493 1 1
0.542695822973077 0.537485941212867 1 1
0.574902731503445 0.568161502274883 1 1
0.497881097040307 0.492808220792311 1 1
0.592497142112412 0.586722317749774 1 1
0.55889530250909 0.553656000958508 1 1
0.409307399412136 0.405797776005436 1 1
0.57948852810397 0.573557625423327 1 1
0.58298241193007 0.576917272888392 1 1
0.532246077053015 0.527070683425724 1 1
0.510178161504993 0.505228828459524 1 1
0.473986324976927 0.468856328992387 1 1
0.593317242760943 0.587535321746016 1 1
0.334010937689165 0.331037315173362 0 0
0.327212742327738 0.32417024911255 0 0
0.498956592603016 0.494231872650729 1 1
0.528209788387926 0.523046031990261 1 1
0.337605910047808 0.333905484576625 0 0
0.559983703882988 0.55390647438586 1 1
0.698441367486664 0.690902918330846 0 0
0.492757758555805 0.487638831766367 1 1
0.540872519957513 0.535459634989982 1 1
0.448269387541212 0.443870239147278 1 1
0.469191839138573 0.465027129430507 1 1
0.471967147976826 0.467038657164969 1 1
0.373780289261297 0.369049495179275 1 1
0.494854561058158 0.490182416657826 1 1
0.476927984209314 0.47236374980426 1 1
0.471916042432342 0.467337648559419 1 1
0.464611492032373 0.460202797532038 1 1
0.545344307213336 0.539545918929457 1 1
0.638608241409512 0.631785588733521 1 1
0.48167050094569 0.477019673004158 1 1
0.463804990761254 0.459168569460905 1 1
0.69589670903373 0.688162887966212 1 1
0.407023509704917 0.403348595370775 1 1
0.459680337919447 0.455323387214543 1 1
0.515608964833532 0.510655417327877 1 1
0.41318884263106 0.409235457613377 1 1
0.552475142029835 0.547086892966087 1 1
0.501327203886815 0.496032809467789 1 1
0.490811939159373 0.485440965078233 1 1
0.59775815084197 0.591508812455626 1 1
0.465056169749416 0.461011378781856 1 1
0.445211206299843 0.439889811070384 1 1
0.371504725623447 0.36750285353964 1 1
0.529716479628039 0.524733009343608 1 1
0.651444993823539 0.645054110888606 0 1
0.485563732677404 0.480982270037039 1 1
0.558624673467759 0.553161093754362 1 1
0.511504601906819 0.506369190492056 1 1
0.559725340314105 0.554344936922836 1 1
0.464402400715652 0.459898518536743 1 1
0.459591797315797 0.455535127976605 1 1
0.47010147217642 0.465329371304261 1 1
0.480009353878661 0.474871212949651 1 1
0.574610521165615 0.568788461246883 1 1
0.506783483273564 0.502073361454361 1 1
0.499953581187935 0.494490005003021 1 1
0.673759296771151 0.667744397456905 1 1
0.546909252894888 0.541511081351658 1 1
0.35743046944871 0.353928992080281 1 0
0.495504535417085 0.490649629622896 1 1
0.450097316553956 0.446027734918178 1 1
0.646369988031008 0.639873228102148 1 1
0.519671498568032 0.5138767611277 1 1
0.534404640587954 0.529025220515128 1 1
0.44873489757125 0.444721594732235 1 1
0.534769869231111 0.529888961918292 1 1
0.501189827415136 0.496438602982755 1 1
0.519080406415667 0.514377768184924 1 1
0.55260823234307 0.546312206401948 1 1
0.449328298088126 0.444098551773487 1 1
0.599422461050757 0.593711039359184 1 1
0.548154463513566 0.542798512897936 1 1
0.412312020774557 0.408305233902799 1 1
0.504585810441975 0.499628912961287 1 1
0.565433443030552 0.558490970576011 1 1
0.528121241110515 0.522956743393758 1 1
0.438167396121799 0.433730588582357 1 1
0.434305285067389 0.430189781310926 1 1
0.617287125220789 0.610385696180636 1 1
0.53904086541029 0.533772310393807 1 1
0.566944790744029 0.56115543284469 1 1
0.444813590557222 0.440333926890662 1 1
0.495904785119088 0.49071840943129 1 1
0.493575531352384 0.487637473796822 1 1
0.459344342994667 0.454765672664733 1 1
0.510885045001783 0.505737831794214 1 1
0.430157290736499 0.425030976299318 1 1
0.485665569384655 0.480781152495187 1 1
0.600614538016181 0.594447101900983 1 1
0.468411634763173 0.46461080787893 1 1
0.487196109984449 0.483068253810657 1 1
0.544387817224098 0.539168155681028 1 1
0.452738221024911 0.448179413436288 1 1
0.546727411348807 0.541130871450035 1 1
0.493507226055326 0.488215053448906 1 1
0.500077481944501 0.494993778065318 1 1
0.606927447920999 0.601122778529233 1 1
0.441325379640755 0.436952774114394 1 1
0.47640047822606 0.471404360965857 1 1
0.538167850852023 0.533020434848751 1 1
0.51007393762953 0.504108593901643 1 1
0.399148410441308 0.39516274955827 1 1
0.462668212363154 0.457572993652976 1 1
0.531876658780671 0.526703875063536 1 1
0.432331972554851 0.427944878677988 1 1
0.490429706071692 0.485519648454864 1 1
0.481661934686268 0.477301079506312 1 1
0.395873910515441 0.392182353476677 1 1
0.573946409363959 0.568463051496804 1 1
0.480029271897397 0.475052229937777 1 1
0.458721222708471 0.453671204296585 1 1
0.552086594713928 0.545889615549253 1 1
0.550545886918664 0.544991568598699 1 1
0.437778477623932 0.433250520700014 1 1
0.614915654631809 0.609210736199024 1 1
0.491886410306646 0.48743913948968 1 1
0.475266052447213 0.470418169141538 1 1
0.386934236181963 0.383400497174933 1 1
0.62199661957503 0.615586033589854 1 1
0.567715827720621 0.561904330361672 1 1
0.453856635919373 0.449895068566008 1 1
0.500304816094169 0.495117859031818 1 1
0.58033474018884 0.574081454424267 1 1
0.573172679367557 0.567162321655321 1 1
0.404140272221525 0.400244765980785 1 1
0.371949818320151 0.368288041080041 1 1
0.639741851136463 0.633662668085539 1 1
0.460634627761951 0.456396978875816 1 1
0.532913630849426 0.525595779470434 1 1
0.313740079227032 0.309829455598457 0 0
0.51372091767012 0.508447167198016 1 1
0.369566820834933 0.366004153455671 1 1
0.566906659060145 0.561844519024248 1 1
0.458655030614128 0.454475806183558 1 1
0.468337921135218 0.463714352624351 1 1
0.574947261518965 0.569747294800916 1 1
0.475630021601351 0.470453872233962 1 1
0.514520577460138 0.509510901513922 1 1
0.5184762689861 0.513849333294523 1 1
0.458642877045506 0.453828734907631 1 1
0.406695673424804 0.402987002897417 1 1
0.397306274860917 0.39352670957631 1 1
0.483055182406554 0.478072228532323 1 1
0.477555531739211 0.473068216948512 1 1
0.544749069483991 0.538954649603415 1 1
0.378543569828896 0.37384448826881 1 1
0.572375768197897 0.566990801184413 1 1
0.432047360980761 0.427683309750322 1 1
0.488020982452855 0.482886623157934 1 1
0.643697504046909 0.637239691118386 1 1
0.544400670811054 0.539903629047267 1 1
0.638767584219455 0.632979883089388 1 1
0.358616348935853 0.355191202475873 1 1
0.399120538523858 0.394916919937234 1 1
0.533996054604192 0.527628888378544 1 1
0.431585038391449 0.427876860142327 1 1
0.455862156237564 0.451703929943186 1 1
0.406663750385198 0.40216426521501 1 1
0.523453097180183 0.518849629797723 1 1
0.561941774704251 0.555968957884991 1 1
0.617627997947763 0.611276999458112 1 1
0.410269251952005 0.406618477164314 1 1
0.542843201452166 0.537861791982363 1 1
0.553637063380613 0.548604691115441 1 1
0.481430995483967 0.476445462797415 1 1
0.647427424177739 0.641331047414069 0 1
0.424060289329591 0.419783230280553 1 1
0.278042029298252 0.275186615907752 0 0
0.527404278786325 0.522101538697194 1 1
0.45652503366165 0.452044238509556 1 1
0.487010271643713 0.482235646992861 1 1
0.498226335291105 0.492505750581078 1 1
0.409896300064192 0.40612949987817 1 1
0.459296944797713 0.455264677070898 1 1
0.480060133194567 0.474797347453442 1 1
0.539347011042211 0.533404287886237 1 1
0.478871747916412 0.474141024327579 1 1
0.492671340468424 0.487725339013037 1 1
0.513415057839904 0.507508551837062 1 1
0.495516274500294 0.490531858669056 1 1
0.511718446470516 0.506575713293193 1 1
0.577254017841868 0.571785730428703 1 1
0.527126744858414 0.521551047771256 1 1
0.59772432260349 0.591574940925693 1 1
0.449475850878911 0.444388042517082 1 1
0.403384201088935 0.399473408314829 1 1
0.476854008375774 0.472411027149085 1 1
0.493204943776573 0.488578384454384 1 1
0.407832849259238 0.403415096547076 1 1
0.422123287683294 0.417894627024352 1 1
0.585104077364063 0.579153809877044 1 1
0.580800366623786 0.575202380011788 1 1
0.506319726165419 0.501342036756601 1 1
0.519130291450108 0.514093474841917 1 1
0.571374661232938 0.565175155242844 1 1
0.461354013105527 0.457134893073835 1 1
0.385628046304233 0.382262555781656 1 1
0.579862221135555 0.574348108874024 1 1
0.450291739909529 0.445492097366488 1 1
0.562063719886451 0.556639369662451 1 1
0.445542259793968 0.44104442639393 1 1
0.495031665788308 0.489668445832137 1 1
0.588746711305108 0.582735158870083 1 1
0.450073271844828 0.445254987253233 1 1
0.49955659941006 0.494356153451385 1 1
0.526084149060816 0.520970107748218 1 1
0.460641786414323 0.455657729291229 1 1
0.559305611356347 0.553353213764448 1 1
0.387376772309154 0.383803811895905 1 1
0.503723847489423 0.499005257831491 1 1
0.40528682511126 0.401713351387349 1 1
0.407548922284298 0.403809944991638 1 1
0.422371141524767 0.418447920607137 1 1
0.458053569145025 0.45308415700408 1 1
0.476166986547629 0.471734945127672 1 1
0.409354131005702 0.405403772228407 1 1
0.424532793923105 0.420086892570528 1 1
0.494346150326634 0.488932421666525 1 1
0.611441019736999 0.606203299079404 1 1
0.62020012501366 0.614022934944616 1 1
0.400617071609549 0.396275572974811 1 1
0.514895986474257 0.50985136459865 1 1
0.638236184338204 0.63138890581336 1 1
0.360804678820992 0.35743380609399 1 1
0.484338802740514 0.478774521340069 1 1
0.413415667761536 0.40972835029384 1 1
0.448906190516584 0.444625504371414 1 1
0.643588930420934 0.637157059966309 1 1
0.447016395407513 0.44275307055188 1 1
0.476975637984658 0.472259518199773 1 1
0.561617240659126 0.555822811503871 1 1
0.515855423033716 0.510346820844644 1 1
0.530684425929625 0.523998891114717 1 1
0.508506687601911 0.503307044087128 1 1
0.457060344585489 0.452859356509687 1 1
0.396051718398669 0.392623791377258 1 1
0.583825541195248 0.577926232404045 1 1
0.528413546682487 0.523087669023127 1 1
0.595538327618973 0.590318418869628 1 1
0.601626824453763 0.595247557458309 1 1
0.420314505873925 0.416320316861749 1 1
0.577872616580721 0.572512234121048 1 1
0.459307819716459 0.454520077130161 1 1
0.60144420976784 0.59464569305015 1 1
0.481453457627146 0.476424898587897 1 1
0.602297399414166 0.595013103652495 1 1
0.500631400883582 0.49632319389203 1 1
0.428256312462733 0.424194888095747 1 1
0.403557496119532 0.399596004026335 1 1
0.477304547041336 0.473006885297237 1 1
0.463732095342158 0.458618887176782 1 1
0.510658497914834 0.506188951049288 1 1
0.546031957205898 0.541087334572339 1 1
0.579305440855097 0.573258827282561 1 1
0.49940855969947 0.494765838513561 1 1
0.560205579136978 0.55490201421174 1 1
0.369899501732855 0.365833570852797 1 1
0.390443114326893 0.386459637694622 1 1
0.592823112869765 0.587170342945546 1 1
0.580948116030335 0.575671014828073 1 1
0.471723830734896 0.467525494784047 1 1
0.714215166805082 0.706687395798734 0 0
0.473008460108372 0.468819497876546 1 1
0.454587433119452 0.44916851366625 1 1
0.462211226909949 0.45723692273297 1 1
0.467128396871388 0.462489566442412 1 1
0.503711703998114 0.498712302680429 1 1
0.489551379819911 0.484897534054922 1 1
0.614019931464649 0.608257252227673 1 1
0.381567431773831 0.378114376537515 1 1
0.431181278682965 0.426531729194222 1 1
0.498395477355393 0.493242001846353 1 1
0.615460172481756 0.609171369220936 1 1
0.50070224393999 0.495672316152105 1 1
0.379996020709911 0.376092561197205 1 1
0.487596734118477 0.483399540578878 1 1
0.40181000989057 0.397925721506581 1 1
0.440234360894662 0.435470568331097 1 1
0.60770117490119 0.601781997147065 1 1
0.466960591435334 0.462084219961536 1 1
0.662310166664481 0.656265005886184 0 0
0.547335699085505 0.542035136896001 1 1
0.441355420019018 0.43589531055651 1 1
0.378222171089481 0.374702350113229 1 1
0.455390552211376 0.450791704858391 1 1
0.368373711680865 0.364457947850831 1 1
0.507994055356671 0.502429556687885 1 1
0.523417371902033 0.518240385011414 1 1
0.451854455189899 0.447257183724401 1 1
0.493082743777301 0.488322204837456 1 1
0.621709028047247 0.615594438229935 1 1
0.546931830665759 0.541078922207542 1 1
0.572888655070681 0.567143940058374 1 1
0.577075357140563 0.571678952080126 1 1
0.606799170120684 0.601397147057753 1 1
0.516565224642875 0.512140116033404 1 1
0.460935674513309 0.456755261146482 1 1
0.494972097249397 0.490826758704038 1 1
0.526900803516091 0.522247979743389 1 1
0.433866741258345 0.428661021224554 1 1
0.451896625575265 0.44736943822927 1 1
0.471253684139424 0.465849898964011 1 1
0.512894759468453 0.50807067564095 1 1
0.473688086574286 0.469510085526058 1 1
0.558707145218776 0.552914872964793 1 1
0.483706921497278 0.479230709270693 1 1
0.555161578619537 0.54929031302474 1 1
0.506154023756654 0.50094656245729 1 1
0.573777114227028 0.567930983935048 1 1
0.501940124893243 0.496777691565475 1 1
0.496340783516844 0.491491530247001 1 1
0.512656428785468 0.507673739817077 1 1
0.502516173042829 0.4973811574483 1 1
0.44180144576352 0.437154962206819 1 1
0.400302470745207 0.396164262282304 1 1
0.630940027699363 0.624081043762127 1 1
0.474857554778129 0.469980653787495 1 1
0.613527741093875 0.607479440220424 1 1
0.622786598316179 0.617063929627139 1 1
0.503061004280742 0.498307488461385 1 1
0.538670982698021 0.532857663879748 1 1
0.484346659304018 0.479776377649933 1 1
0.462834216618256 0.457737355670059 1 1
0.539040867830285 0.533906235151227 1 1
0.538618224665852 0.533222431126977 1 1
0.476424951621859 0.47168846712717 1 1
0.423020095783824 0.41901095257158 1 1
0.52989759947778 0.525430557484661 1 1
0.453208075476001 0.448424630565993 1 1
0.481965833736563 0.47766108835384 1 1
0.57330429563887 0.567250474760951 1 1
0.43929712894402 0.434902607530215 1 1
0.543277779021049 0.538002992945449 1 1
0.473563592962709 0.468746812574529 1 1
0.435227711765428 0.430976968571995 1 1
0.494429872254172 0.489669768104007 1 1
0.496649405733978 0.492022516133816 1 1
0.472448231510606 0.467352335727037 1 1
0.470154015744838 0.465377025039058 1 1
0.549889623719971 0.544098085134605 1 1
0.522972869929314 0.518050017911759 1 1
0.563708410646959 0.558693620958426 1 1
0.476437883403522 0.471792360077284 1 1
0.44877055079488 0.444093012200909 1 1
0.432248109280437 0.427521960632679 1 1
0.566158461327205 0.561157112356295 1 1
0.400262862490808 0.396418655905445 1 1
0.622561900029379 0.616308752203303 1 1
0.445538994160865 0.441016913284222 1 1
0.363774862062396 0.360083287763241 1 1
0.504472081338516 0.499641351344619 1 1
0.498644868951888 0.493480810800541 1 1
0.42844213213108 0.423811120157829 1 1
0.501190110118951 0.495898646485963 1 1
0.494381179732269 0.48892720251754 1 1
0.47290793714496 0.4680248338594 1 1
0.652157171806148 0.645798092101062 0 0
0.517914481320821 0.512871666162346 1 1
0.590271654264864 0.584358828133591 1 1
0.621398382160091 0.614940679564023 1 1
0.712727863712748 0.704717594267226 0 0
0.410167625486104 0.406084404293222 1 1
0.476996920444201 0.471668245963964 1 1
0.612955472913816 0.606472347677419 1 1
0.5416608448314 0.535999529571016 1 1
0.372982651315463 0.369076221540325 1 1
0.543626833254576 0.537552233071633 1 1
0.602738921676433 0.596237649958083 1 1
0.546924024779081 0.541683812114139 1 1
0.641703763447169 0.635271827168945 1 1
0.593603912057351 0.5876784288008 1 1
0.498407723040152 0.493671679314524 1 1
0.479729195160634 0.475127672416959 1 1
0.738644574689207 0.730992068823579 0 0
0.613941264263336 0.608778067467967 1 1
0.564332110420457 0.558760696727565 1 1
0.38613092074594 0.382346783895234 1 1
0.452102740199581 0.447960171757814 1 1
0.530769662571059 0.524715012339949 1 1
0.554480764558818 0.548431636538957 1 1
0.508553800764764 0.503696917684645 1 1
0.565236117099677 0.560456377094263 1 1
0.545866388593051 0.540303631171319 1 1
0.594960813104134 0.588084262457813 1 1
0.472785095017753 0.468293799552561 1 1
0.529584228594105 0.524207694522086 1 1
0.562649560010886 0.557592141042304 1 1
0.512312080935216 0.507580864394458 1 1
0.517379388623709 0.511978401182644 1 1
0.535507908277375 0.529925703160113 1 1
0.531077240362292 0.525615928125901 1 1
0.522948069320949 0.517290447746524 1 1
0.540459511457146 0.534910342191493 1 1
0.641034862472233 0.635063915703933 1 1
0.495612832866483 0.491064387267354 1 1
0.387904668150869 0.383777414437074 1 1
0.508544001078685 0.503471803451392 1 1
0.500506114578677 0.496161888286974 1 1
0.528577551071413 0.523548317072309 1 1
0.464799373832391 0.460062982010579 1 1
0.503371702172597 0.498112291954561 1 1
0.482855710547164 0.478608362171566 1 1
0.617025644984431 0.610476868290894 1 1
0.493511077897779 0.48813544125624 1 1
0.527882923125483 0.522750169976694 1 1
0.488777692022116 0.484475844224088 1 1
0.632492012619918 0.625706741257399 1 1
0.585325481911761 0.579275923880333 1 1
0.430367508977095 0.42558484453804 1 1
0.518694437065133 0.514365086415167 1 1
0.640973074059859 0.634894983516452 1 1
0.484939778942356 0.480426662423454 1 1
0.434877917347954 0.429857557805016 1 1
0.453087380946669 0.448786071497718 1 1
0.536526981732897 0.531455506722871 1 1
0.404772712694197 0.399708097142815 1 1
0.331883941751707 0.328314053120081 1 0
0.567149673623139 0.561403563737397 1 1
0.486621609435682 0.481671407336969 1 1
0.417406176540701 0.41292847228161 1 1
0.448803692653375 0.44445293554066 1 1
0.423857386058435 0.419708156783644 1 1
0.405798717229718 0.401488818684956 1 1
0.608411275686286 0.601680915134245 1 1
0.483698650253926 0.479022507127295 1 1
0.465613228511287 0.461141394788329 1 1
0.643438007641368 0.636436680135175 1 1
0.349421336313615 0.345938396300451 0 0
0.573299551969466 0.567726935250761 1 1
0.541557151931987 0.536488811610041 1 1
0.403557147537469 0.399320833375724 1 1
0.561591087397064 0.556121127619738 1 1
0.407110519594131 0.402775570699041 1 1
0.38201662849845 0.377986829217275 1 1
0.467794031272542 0.462718157439731 1 1
0.470573361029811 0.46548326335774 1 1
0.452626968758572 0.448797041966619 1 1
0.599377641712747 0.592951306792971 1 1
0.512416881182674 0.507188098780393 1 1
0.580885670182614 0.574817530258394 1 1
0.397766669070478 0.393326827984686 1 1
0.441400514931933 0.437389555331257 1 1
0.491889715213295 0.485990335108238 1 1
0.602028646826402 0.595724845020705 1 1
0.351594276609424 0.348400752747414 0 0
0.474954506093116 0.47008817604939 1 1
0.411104089336856 0.407034240350065 1 1
0.459659198906288 0.455082437397124 1 1
0.505393689407679 0.500942155119526 1 1
0.640362533607403 0.634752824402944 1 1
0.629638682009243 0.623825943702605 1 1
0.54572512476339 0.540005165009226 1 1
0.453765765290377 0.449554416356754 1 1
0.383789710346638 0.37985368890882 1 1
0.491662595210067 0.487573876258852 1 1
0.480434058164244 0.475478879501449 1 1
0.543697212769109 0.538149495327772 1 1
0.385724150117183 0.381615770086706 1 1
0.394519028220695 0.389817479328718 1 1
0.630897024598104 0.62496615022262 1 1
0.605857745894555 0.599142754335408 1 1
0.583350935444623 0.577687140024097 1 1
0.519857315856474 0.515144502048859 1 1
0.518105354319882 0.513312524025632 1 1
0.488062097166866 0.483601997500655 1 1
0.530981461734619 0.525099623463607 1 1
0.638315416082004 0.631426610647397 1 1
0.403895997569743 0.399994253829032 1 1
0.501598101364446 0.496621568082566 1 1
0.555110095967234 0.549617027343877 1 1
0.411200793614759 0.407176805611879 1 1
0.631221453062719 0.624877436488857 1 1
0.387211306518147 0.382905293473846 1 1
0.558111510980644 0.552501618560034 1 1
0.459556284781027 0.454798818755153 1 1
0.507889422468678 0.502825995163687 1 1
0.384070019649442 0.380864082743922 1 1
0.252739239972534 0.25027405543426 0 0
0.409247824256079 0.404362660843854 1 1
0.430973142131731 0.426471226599602 1 1
0.570567732268444 0.565476826230274 1 1
0.502801480195032 0.496893048722554 1 1
0.522084998174813 0.516847004322798 1 1
0.40571662771759 0.401594638534674 1 1
0.517109298510296 0.511825487111364 1 1
0.624289032036051 0.618599553963282 1 1
0.611701805667665 0.605182052972889 1 1
0.480321004217441 0.476084335009886 1 1
0.481194154333777 0.476310179168912 1 1
0.599180338146763 0.592626665701047 1 1
0.589248796916254 0.583753307511908 1 1
0.309039799204959 0.306017317200144 0 0
0.538690453390608 0.532233156549405 1 1
0.56974268457291 0.563667268948171 1 1
0.499525487099848 0.493610965758265 1 1
0.368040572637519 0.364730708499808 1 1
0.633018940082973 0.62697796783622 1 1
0.468014957666118 0.463838843836343 1 1
0.42599433873647 0.42156210712632 1 1
0.742884796781634 0.735130610910123 0 0
0.387392280458584 0.383281776141402 1 1
0.583912214438585 0.577403233158504 1 1
0.54557314470143 0.539700554701005 1 1
0.587086599697844 0.58115290010044 1 1
0.460346426864023 0.456239598547808 1 1
0.460981968030622 0.456078984459259 1 1
0.489758838179699 0.485016522776044 1 1
0.473831556942256 0.46867943086623 1 1
0.458273588403927 0.453589061758459 1 1
0.363524583116461 0.359876003727722 1 1
0.428352952991525 0.423908081519443 1 1
0.548079627002208 0.542152700749269 1 1
0.63466669038319 0.628061603683828 1 1
0.403553816259363 0.399575057341769 1 1
0.617334409208935 0.610652294593584 1 1
0.448347717944229 0.443972833598264 1 1
0.360548065231823 0.357149886717353 1 0
0.473276916794209 0.468859043700395 1 1
0.438386110118543 0.43420344493661 1 1
0.568837042225818 0.562972420235275 1 1
0.483296958784409 0.478195126554973 1 1
0.639089860137877 0.632371519109192 1 1
0.473306836030626 0.468454677840942 1 1
0.57359219690107 0.568038072831177 1 1
0.447862448210931 0.443157112120239 1 1
0.498271463242634 0.493598567950942 1 1
0.391657128346901 0.388402636914643 1 1
0.629733340058625 0.622856620619339 1 1
0.534227536732531 0.528675249904402 1 1
0.553684797240495 0.547004574972617 1 1
0.605440830306923 0.598905766149971 1 1
0.644871031792425 0.638338996371175 1 1
0.548070165069484 0.542857308567927 1 1
0.48133794094006 0.47685589650228 1 1
0.531035764933714 0.525656023091383 1 1
0.457679248470496 0.453712987826027 1 1
0.531136367194348 0.525726211918707 1 1
0.61905212743984 0.612999598862814 1 1
0.505669585604833 0.500995045108959 1 1
0.524188135773348 0.519511599995413 1 1
0.433714954811653 0.429606806446744 1 1
0.582674349339947 0.576697264883079 1 1
0.507120667584108 0.501980260603834 1 1
0.415718256725304 0.412006897107855 1 1
0.446156172332363 0.442070470115373 1 1
0.548307434623886 0.543332095590668 1 1
0.5611014008338 0.556047103414237 1 1
0.57472905055436 0.56921548107108 1 1
0.481742327427835 0.476674082329198 1 1
0.420772410529275 0.417117955360871 1 1
0.48927308604606 0.484310534109196 1 1
0.472329234996473 0.467468721900188 1 1
0.504418349609447 0.499641441337209 1 1
0.522939596820694 0.517578853452793 1 1
0.629663836913857 0.622350258110318 1 1
0.616943071253921 0.610924962681795 1 1
0.482779187325209 0.477989282681689 1 1
0.433152562665122 0.428434023741772 1 1
0.552832011085182 0.547182529395146 1 1
0.553976178525228 0.548826100949203 1 1
0.440193960489396 0.435873240482408 1 1
0.462683733414885 0.457598927131957 1 1
0.597822974336264 0.591210675887477 1 1
0.581280181810644 0.57511667093835 1 1
0.375790986128227 0.371756111840833 1 1
0.427173692267342 0.422989294304597 1 1
0.543708725104474 0.538316985270907 1 1
0.661007099103484 0.654438117145701 0 0
0.520187007441068 0.515373138523006 1 1
0.583226336875815 0.578072839517323 1 1
0.529449997855718 0.524524180521498 1 1
0.390014849961716 0.386163617664257 1 1
0.485546104210293 0.480902114518737 1 1
0.487540533767609 0.483117713492906 1 1
0.561201360834633 0.555074872044618 1 1
0.556386334705015 0.550764929940283 1 1
0.4778318507951 0.472844343077127 1 1
0.548419745048732 0.543299465702168 1 1
0.411715853385663 0.408135918589664 1 1
0.544967259268634 0.539827691462716 1 1
0.552738856962149 0.546320064758694 1 1
0.505434069790911 0.500752482474363 1 1
0.476693076192919 0.471819515960232 1 1
0.423886671256736 0.419869011838662 1 1
0.480418095559984 0.4761005385698 1 1
0.444784102575906 0.439722804718379 1 1
0.54021374531068 0.535068792976024 1 1
0.391105476230589 0.387174364133742 1 1
0.561477259362231 0.556208614064769 1 1
0.442822989348234 0.438691432593913 1 1
0.608604825472888 0.60218077350423 1 1
0.519660671053463 0.514890252187799 1 1
0.492407412274657 0.487673442749721 1 1
0.5206847197241 0.515914991913581 1 1
0.523281423770836 0.517895874906876 1 1
0.422202759244987 0.418670875906573 1 1
0.583125007814256 0.577796883816742 1 1
0.601603608477545 0.595661536521538 1 1
0.494634292635365 0.489792107187144 1 1
0.461044156730787 0.456598775170726 1 1
0.469020506431979 0.463054035375203 1 1
0.468827673684025 0.46443263085467 1 1
0.653296873603278 0.645647803267037 1 1
0.527775433401689 0.521853519625358 1 1
0.548702453581532 0.543436366805061 1 1
0.425257794251745 0.421286175431155 1 1
0.323920124566072 0.320533204683655 0 0
0.453578943713302 0.449371716637112 1 1
0.438431643967805 0.434413559589328 1 1
0.559423465950798 0.55406096166278 1 1
0.506513069137536 0.501282054325284 1 1
0.393796463459223 0.390138421465464 1 1
0.501458695699245 0.496290156547595 1 1
0.469376374777693 0.464549018918013 1 1
0.497858404171174 0.493146397671837 1 1
0.453819477702367 0.449195267523097 1 1
0.596360711997583 0.590055263770916 1 1
0.530907845610882 0.524397609482593 1 1
0.446896011498783 0.442344019853058 1 1
0.450349974290088 0.445357477565012 1 1
0.562245521761176 0.556449724275733 1 1
0.568980253036099 0.563117156661435 1 1
0.534129969933709 0.52819831208428 1 1
0.453414800649583 0.447615582528042 1 1
0.450730004895879 0.445716351433447 1 1
0.435833481437144 0.431673646266962 1 1
0.444180408522578 0.439673242920003 1 1
0.554713251463815 0.549406556649188 1 1
0.533271780320415 0.528076790510548 1 1
0.623844101151816 0.617635460062331 1 1
0.442367986255025 0.437679743744873 1 1
0.389250721992168 0.385382236026568 1 1
0.286295668013998 0.283362062902647 0 0
0.433796707977657 0.429522860245183 1 1
0.446701374616688 0.442156364748726 1 1
0.533049488920034 0.527380152839598 1 1
0.490553786037323 0.4844923307755 1 1
0.566162703591719 0.561101919525651 1 1
0.479825326528898 0.474691702136558 1 1
0.54308232610157 0.537948958613386 1 1
0.486705832715191 0.481147619180024 1 1
0.540065805101388 0.53438100339939 1 1
0.565353974000396 0.55903396024259 1 1
0.461188906677093 0.456685173196351 1 1
0.516100061987883 0.511191753202035 1 1
0.546461096399132 0.541369720543823 1 1
0.523050581044845 0.517997013361575 1 1
0.52891601414254 0.523958108634923 1 1
0.514611275063408 0.509916650736087 1 1
0.538661374484738 0.534015824613467 1 1
0.531824030377032 0.52611469886377 1 1
0.457216592029043 0.452837167456393 1 1
0.607148420176385 0.599982385719726 1 1
0.489743200813725 0.4848979310461 1 1
0.578724829093983 0.572954417451219 1 1
0.404954718847206 0.400699515640439 1 1
0.484010200399233 0.477926439090648 1 1
0.454868074289624 0.449854426306205 1 1
0.51518365398127 0.510300306155196 1 1
0.46702326867632 0.462369949638106 1 1
0.469161215975088 0.464450978034257 1 1
0.629299382591347 0.623634079236569 1 1
0.500552417828215 0.495660270944666 1 1
0.535547417409668 0.529380718727974 1 1
0.539959922373324 0.53495519283781 1 1
0.441092391752532 0.436674872215001 1 1
0.54444326420145 0.539133817469936 1 1
0.433380384437307 0.429082444332792 1 1
0.573586720529824 0.568481757065823 1 1
0.565938317347489 0.560670934711238 1 1
0.562544835621916 0.557083684413738 1 1
0.457298414525311 0.452704679494187 1 1
0.489574215356685 0.484822314507091 1 1
0.530543842300288 0.525457277215798 1 1
0.509098310844523 0.504216280142552 1 1
0.468959798776395 0.464179473803981 1 1
0.457175020852966 0.452404534528364 1 1
0.410241537011096 0.405770520557325 1 1
0.482023602274213 0.477312881197391 1 1
0.452393194036155 0.446943554573348 1 1
0.436658591987103 0.432266501559566 1 1
0.581769043051035 0.575970353695327 1 1
0.598236986183965 0.591368916323939 1 1
0.492506578592571 0.487831937395727 1 1
0.529906088822529 0.5242905672983 1 1
0.503749108022122 0.498632178217063 1 1
0.524260760977994 0.518424803755241 1 1
0.403220657577475 0.398601196996055 1 1
0.283917390762563 0.281229544072281 0 0
0.569244590549593 0.563610992906471 1 1
0.601331443920288 0.59505870931851 1 1
0.379211804973705 0.375455217018867 1 1
0.53431763607319 0.528906964764881 1 1
0.542720928336095 0.537387221508003 1 1
0.5764513620817 0.570973328405156 1 1
0.349138151663882 0.345891179399725 0 0
0.494274261033266 0.489254512864221 1 1
0.656270369402977 0.649566788489226 1 1
0.429898530180627 0.426116839167685 1 1
0.551068231059437 0.545430843458049 1 1
0.530365523727304 0.52552775921282 1 1
0.46825742977295 0.464103610237372 1 1
0.475691618986631 0.470378780712398 1 1
0.480886849007636 0.476154146423907 1 1
0.463700126235169 0.45868313044923 1 1
0.584570063940835 0.577947579193188 1 1
0.455373171438804 0.450873819293593 1 1
0.457454189868218 0.451853659325936 1 1
0.490934137191998 0.486130994530366 1 1
0.359384375375657 0.35600386951315 0 0
0.602594662649225 0.596852340901349 1 1
0.428893344466877 0.424242391379169 1 1
0.458012370686028 0.452629390114286 1 1
0.513072363411902 0.508377326614366 1 1
0.50501326370319 0.499740610863141 1 1
0.524880743950394 0.519574234481531 1 1
0.461169149716449 0.456695499291445 1 1
0.575150814571344 0.569559406128854 1 1
0.505678622299732 0.501100921985854 1 1
0.570965379093324 0.565041470445474 1 1
0.502956118091615 0.498600189965013 1 1
0.406492199841199 0.402328956132231 1 1
0.451611438916467 0.447167021087383 1 1
0.573085288343707 0.566860301032396 1 1
0.509983390501388 0.505444455145183 1 1
0.469828855526722 0.464619580839185 1 1
0.386144920471147 0.38232776580675 1 1
0.493582571232614 0.488330753904107 1 1
0.52677996859321 0.521915502344333 1 1
0.493135721256146 0.4885446177516 1 1
0.467576382065572 0.462823119988685 1 1
0.563786997383341 0.558504733600864 1 1
0.582726767130406 0.576605038678296 1 1
0.537619957246761 0.532342618283002 1 1
0.477402648592554 0.472571587512951 1 1
0.641240033452937 0.634534020827822 1 1
0.491673505795802 0.48644928263594 1 1
0.413600810956333 0.409658516119648 1 1
0.530475475420396 0.524915565390546 1 1
0.484068858202728 0.479539318280065 1 1
0.406284400220162 0.402308089606973 1 1
0.446850221932535 0.442191659594538 1 1
0.542709573142525 0.537004121449076 1 1
0.525605162754775 0.520517299657169 1 1
0.49385907575475 0.488529205548573 1 1
0.433705381846932 0.429227722224725 1 1
0.576907514290005 0.571079114803652 1 1
0.41974238556594 0.415792958613603 1 1
0.481975736456022 0.477620446070952 1 1
0.552842280382297 0.546991983562652 1 1
0.573681057380078 0.567557669549491 1 1
0.406491904796645 0.402400252533184 1 1
0.567471274004054 0.561994145605252 1 1
0.530649533934094 0.525186665584006 1 1
0.425694810837796 0.421662034278768 1 1
0.360352967099721 0.356653398713976 1 1
0.587189097288916 0.581029042448615 1 1
0.665955628944044 0.659526296237669 0 0
0.463303426577889 0.459084955593723 1 1
0.537945878465197 0.532073070246531 1 1
0.374844416187285 0.370945362620626 1 1
0.456648219792074 0.451937489331878 1 1
0.428205705065583 0.424248870377792 1 1
0.330430324233763 0.327073123364725 0 0
0.552812860072876 0.547902832603439 1 1
0.502571244245319 0.497446001470267 1 1
0.513045028857217 0.507653505683137 1 1
0.527025175395974 0.521661592713482 1 1
0.385939900820259 0.382319900220008 1 1
0.511104542991822 0.506017027486325 1 1
0.399065907373701 0.396023119219442 1 1
0.438757340517916 0.432926871280667 1 1
0.531258160563099 0.524894874345176 1 1
0.509253646485819 0.504122308477892 1 1
0.374002183530654 0.370561274967085 1 1
0.487189769858856 0.480771405358247 1 1
0.586035428364781 0.579851775239772 1 1
0.508823292401417 0.50293847789373 1 1
0.459101525608887 0.454829502898218 1 1
0.69597557702955 0.689430514927293 0 0
0.424076678226409 0.419615780172428 1 1
0.512152411249807 0.5072280902553 1 1
0.44252802263057 0.436923943993613 1 1
0.588992423628106 0.583024627228565 1 1
0.415598692348415 0.410764740282455 1 1
0.474616921431435 0.469816803701528 1 1
0.670865658314608 0.663746433908034 0 0
0.439263194873675 0.435982435571408 1 1
0.455509945764577 0.451428643892278 1 1
0.419208315562986 0.415042370030721 1 1
0.545765788272617 0.540558330237194 1 1
0.519990298488839 0.514510778128607 1 1
0.390424219845742 0.385544672088875 1 1
0.419975799187458 0.415681819067453 1 1
0.649097499844142 0.642320209663442 0 1
0.541676339065497 0.53577329291177 1 1
0.452598182284436 0.448034528658731 1 1
0.565334592146264 0.560071828811417 1 1
0.38013484432594 0.376452521541785 1 1
0.514272728177204 0.508869746990732 1 1
0.540220743151354 0.535051245350732 1 1
0.636986057055955 0.630491204110063 1 1
0.421041742581456 0.416977435458055 1 1
0.483200281071717 0.47887687606932 1 1
0.568331660029287 0.562497302534527 1 1
0.501362018360524 0.496435592589036 1 1
0.592543867220079 0.586624736882869 1 1
0.493137287235178 0.487936177825937 1 1
0.384303112745469 0.381208268929967 1 1
0.479464232664163 0.474445866530862 1 1
0.568470863089667 0.562504895484629 1 1
0.408049084069301 0.404151953528879 1 1
0.437760786484835 0.433257090209226 1 1
0.449964686684544 0.445585830620241 1 1
0.453288612543911 0.449156395437471 1 1
0.484914432566354 0.479428497090212 1 1
0.446476341159847 0.441952818260025 1 1
0.478691020346575 0.474114475708902 1 1
0.549728500888553 0.544457420169225 1 1
0.530107048889111 0.524613039222846 1 1
0.463625567776252 0.4594423096547 1 1
0.500133856215722 0.494817187699094 1 1
0.391739776988234 0.388105330521649 1 1
0.470981502420859 0.466119060688557 1 1
0.488411604533927 0.483666322152579 1 1
0.435209624133522 0.431179428712244 1 1
0.534163516189688 0.528452988565777 1 1
0.496250416631786 0.490967405450113 1 1
0.504129633813017 0.499161462169312 1 1
0.526676564191158 0.521950517438546 1 1
0.489838726635617 0.485234456189529 1 1
0.422022731450441 0.41704370983437 1 1
0.375800420033393 0.372283635604141 1 1
0.451700847605524 0.447552699284506 1 1
0.491928651277707 0.48619733209958 1 1
0.447339302177996 0.442953245029171 1 1
0.593251351788836 0.587485274191839 1 1
0.613024209880009 0.606223854170778 1 1
0.607843558007721 0.601044087141912 1 1
0.526071402436054 0.520336578346425 1 1
0.556367055017717 0.551572923435304 1 1
0.586611821210291 0.581205401956101 1 1
0.557046298720799 0.551725463675092 1 1
0.546291185111502 0.540049227588255 1 1
0.396644765294683 0.392798500435493 1 1
0.480762422015725 0.475843631867904 1 1
0.590418293537959 0.584551405652568 1 1
0.616031566206155 0.609993049867456 1 1
0.613077026462714 0.607578257410348 1 1
0.469233668503454 0.464640812782688 1 1
0.453982550159351 0.447706253930629 1 1
0.526514896619746 0.521699312691444 1 1
0.562484929944632 0.556438546097416 1 1
0.466230515186234 0.461730627793451 1 1
0.400113092545556 0.396319629634505 1 1
0.414174515142974 0.409892070811711 1 1
0.61052034484369 0.604920035950545 1 1
0.634986812796417 0.62869129351615 1 1
0.539108567344374 0.532823258278821 1 1
0.516503175320774 0.511198588533064 1 1
0.533680999729281 0.528692706649109 1 1
0.544444609305474 0.538843298151736 1 1
0.441436139124598 0.43697343007257 1 1
0.527615732645196 0.5229010733839 1 1
0.508761599036499 0.503537332641969 1 1
0.455383943454126 0.450335629377487 1 1
0.57921093960289 0.573513136615045 1 1
0.660780516515752 0.653903598949279 0 0
0.55952764636901 0.553772126287372 1 1
0.550548428571321 0.54490149837917 1 1
0.566694703910422 0.561204612672529 1 1
0.498963878265683 0.493517468014532 1 1
0.476115459435309 0.471366971612595 1 1
0.443074421165846 0.438568603734885 1 1
0.451481772520231 0.447055805912334 1 1
0.521794536983806 0.516471448382871 1 1
0.519487239043151 0.514277159767217 1 1
0.675540907719013 0.669433425661599 0 0
0.414331630814155 0.410383394370948 1 1
0.472994534586386 0.46851886115962 1 1
0.639467375379483 0.633101899007702 1 1
0.406595323734937 0.402224088781948 1 1
0.451678843800851 0.44705348119121 1 1
0.482430589627752 0.477452749189231 1 1
0.534306523133075 0.528808689907833 1 1
0.468752302599968 0.4648063634983 1 1
0.557121298274416 0.551828408032885 1 1
0.476923710288585 0.471504911714914 1 1
0.513606501617093 0.508664201610256 1 1
0.548295388239979 0.542559137476903 1 1
0.45098365573568 0.44662863457903 1 1
0.426156222058559 0.421923026612361 1 1
0.628969518560324 0.622976103744944 1 1
0.534175715770799 0.528929079342576 1 1
0.60029582101111 0.59351214077356 1 1
0.469157920006013 0.464979114488642 1 1
0.599897032167147 0.593834078401443 1 1
0.527332574573982 0.521964898714817 1 1
0.404437043572767 0.400491279729653 1 1
0.454488952393392 0.45011068183973 1 1
0.562577999089817 0.557132093750423 1 1
0.581417676262466 0.575885088342392 1 1
0.426635601264433 0.422286967227901 1 1
0.494720082184776 0.489686633485055 1 1
0.516470733139271 0.511613457222352 1 1
0.573222030596166 0.567996638998081 1 1
0.45294258722255 0.448335601185813 1 1
0.436229514411706 0.431676079668382 1 1
0.50922959769496 0.504423662554549 1 1
0.520760272520803 0.516267636093818 1 1
0.53188206281338 0.527089862540171 1 1
0.456222671942645 0.451422542816147 1 1
0.527778766067861 0.522752149334895 1 1
0.495809652487921 0.490579610839596 1 1
0.514094655590606 0.509640015676382 1 1
0.456872024249435 0.45248752282071 1 1
0.547968558919422 0.54220859502 1 1
0.498077490430037 0.493406611045699 1 1
0.560368883556635 0.554619473688787 1 1
0.532100726332937 0.527334808258069 1 1
0.47667473777465 0.472375603657965 1 1
0.630544435906357 0.624591114407328 1 1
0.469192241399691 0.464586443492719 1 1
0.592432670189537 0.585943548338139 1 1
0.526138593338043 0.520367978566525 1 1
0.529490214940763 0.524458799878707 1 1
0.537635366865085 0.532023111700284 1 1
0.467150501958147 0.462836695869834 1 1
0.500591264018528 0.49561298345977 1 1
0.626598608511159 0.619871213781274 1 1
0.554335937365569 0.548138963591243 1 1
0.567424494206888 0.561884831539044 1 1
0.4713428882064 0.466220690999934 1 1
0.485252084012292 0.480310414166774 1 1
0.567900139609023 0.562500424126689 1 1
0.494112012782215 0.489399861784963 1 1
0.471923073485505 0.467314520573413 1 1
0.483388923664564 0.478119108996726 1 1
0.447652859163893 0.44258001338969 1 1
0.462027660176544 0.457690156039726 1 1
0.519534616052519 0.514218438740448 1 1
0.493595576285593 0.488723070599278 1 1
0.468784827251085 0.464218791082905 1 1
0.41566821723222 0.41186681094951 1 1
0.56253777591669 0.557252506100164 1 1
0.522364448399409 0.51748830157397 1 1
0.417038720541659 0.413511242706936 1 1
0.495834160407523 0.491422326186303 1 1
0.394482321244959 0.390857666794838 1 1
0.467329556999476 0.462932779851955 1 1
0.489588289716715 0.484603023399104 1 1
0.51587248348631 0.510837750832078 1 1
0.47545614031688 0.471137237667343 1 1
0.470094314639156 0.465360659782176 1 1
0.705688798179733 0.698935231716485 0 0
0.378906173056428 0.375279036571054 1 1
0.692507610218182 0.685491717515476 0 0
0.426724724083215 0.42300897860858 1 1
0.517577781363146 0.512223799486767 1 1
0.591498033964026 0.584195618885572 1 1
0.573649905022918 0.56697329977642 1 1
0.439441225726521 0.435415682316592 1 1
0.443052873787995 0.439103482491063 1 1
0.486184985577702 0.481584266508707 1 1
0.435312108138511 0.431070403576592 1 1
0.490374624797521 0.484881284944031 1 1
0.495385122862954 0.490465240053653 1 1
0.656104709824136 0.648936929263008 0 1
0.480830414632679 0.476546052663742 1 1
0.492174125581922 0.487721030399774 1 1
0.529643957488654 0.523855933371216 1 1
0.296620646053463 0.293666740426507 0 0
0.580333014237438 0.574701684532296 1 1
0.495178157278926 0.489967185069303 1 1
0.492834052262319 0.487897239429614 1 1
0.531199226431025 0.525888535416827 1 1
0.398739456418648 0.39508995755865 1 1
0.537689436007813 0.532155724159124 1 1
0.480371327769773 0.475116073055641 1 1
0.528855877999609 0.523278719091708 1 1
0.520304797393825 0.515896541869306 1 1
0.406906473872768 0.402962199458377 1 1
0.409471451330484 0.405323649516428 1 1
0.543070379039928 0.537228884736402 1 1
0.514445601432225 0.509232639546296 1 1
0.526805618004511 0.521481420800716 1 1
0.580718663014879 0.574611706960219 1 1
0.456534313383853 0.451813344730268 1 1
0.507906221297698 0.502105194591867 1 1
0.420910190800688 0.416672301086542 1 1
0.388902268455529 0.384911503406071 1 1
0.678631610201592 0.671279399599666 1 1
0.444012205473962 0.440002620596397 1 1
0.468897149587773 0.464484768620781 1 1
0.606375292523778 0.600293035285471 1 1
0.479831065138857 0.475161648139926 1 1
0.486340813635812 0.481906735200228 1 1
0.624798243626968 0.619003382410198 1 1
0.583665508434303 0.578044224684681 1 1
0.465500709349392 0.461501899328969 1 1
0.622149758381676 0.615136322505963 1 1
0.42831479165943 0.423986793132081 1 1
0.541521399091258 0.534897938398684 1 1
0.512760684837256 0.50752018792455 1 1
0.56772377590809 0.562296218922654 1 1
0.416153277689419 0.412173737925175 1 1
0.511816164489504 0.506415446380527 1 1
0.486210770306157 0.481340153879259 1 1
0.414406270596498 0.410589350965487 1 1
0.477606181493852 0.472871867020772 1 1
0.334806773018662 0.331514239513541 0 0
0.46112192503952 0.456777553141637 1 1
0.569478772897579 0.563460905043157 1 1
0.454080005253565 0.44950068199874 1 1
0.422926206855507 0.418782823890487 1 1
0.55024707715261 0.54453503580262 1 1
0.590890289412272 0.584329031354323 1 1
0.521485178187717 0.515991872591285 1 1
0.519005916602117 0.512988053184903 1 1
0.478926059899734 0.474224714818124 1 1
0.559616904152022 0.553855583906451 1 1
0.536847046828866 0.531219097067798 1 1
0.480984161790569 0.476175044368719 1 1
0.553050098676807 0.547603185400537 1 1
0.481872443162769 0.476720565406614 1 1
0.547753726928603 0.541429113973535 1 1
0.476574366076651 0.472107874349313 1 1
0.473228644891193 0.468567146215167 1 1
0.514885954824008 0.510049084235207 1 1
0.437379842677597 0.432809675082887 1 1
0.540476320330836 0.535430343751345 1 1
0.483570456063228 0.478965560743971 1 1
0.40328710900146 0.39950937017456 1 1
0.431449193927774 0.427225018052309 1 1
0.493557873984901 0.48865963214573 1 1
0.600209860285755 0.594414199787491 1 1
0.511705763120105 0.505978891206332 1 1
0.549809043473454 0.543260570355211 1 1
0.450786758844711 0.446210495813546 1 1
0.379480946429784 0.375446888521205 1 1
0.497291958351345 0.492429954509305 1 1
0.507399724459942 0.501860281727366 1 1
0.458370842471448 0.453482177393741 1 1
0.451019180965629 0.446804965977751 1 1
0.614876437263886 0.609260172872467 1 1
0.520227569209232 0.514893221097355 1 1
0.532746529875206 0.526534685910489 1 1
0.428464251849903 0.424184707733885 1 1
0.509305221296544 0.504153545256035 1 1
0.441026033920966 0.436677929611009 1 1
0.543289598251282 0.538063709861944 1 1
0.511321566641196 0.50623389669964 1 1
0.519909918595239 0.514381741888511 1 1
0.534278367905733 0.529128786822832 1 1
0.50753525407513 0.501433921682427 1 1
0.564173323295132 0.559200403864654 1 1
0.357595684097548 0.354083557427954 1 0
0.418621678911863 0.41481958401801 1 1
0.397018353461209 0.3917153972831 1 1
0.616338231516019 0.610204702318429 1 1
0.374488487060723 0.37091102455521 1 1
0.411317709966337 0.406123229448166 1 1
0.445146628920485 0.440794013618192 1 1
0.608559791741036 0.602183379955006 1 1
0.448153266849316 0.443192891276498 1 1
0.474043874108671 0.46928856808098 1 1
0.586314865012392 0.58005351395474 1 1
0.265897956196113 0.263167921429967 0 0
0.524158733692744 0.518930340097503 1 1
0.433909969300898 0.429594999259417 1 1
0.497610521909782 0.492628491326146 1 1
0.461411584506681 0.456948040059134 1 1
0.504435373359887 0.499193834182312 1 1
0.534516797411667 0.528748496899334 1 1
0.463825143415793 0.459016040110185 1 1
0.515657786396733 0.510502811046185 1 1
0.519419904265118 0.513634293963271 1 1
0.445893949792181 0.441831854436702 1 1
0.400915267937888 0.396741758160333 1 1
0.427316780727867 0.423120116424838 1 1
0.466070102659264 0.46196688217553 1 1
0.444393855590325 0.440236143089004 1 1
0.442501619266001 0.43809846279611 1 1
0.534600151096758 0.529949304273835 1 1
0.588673092677543 0.582338066260297 1 1
0.413452130011413 0.40898482110247 1 1
0.455898899622436 0.451563753403928 1 1
0.547623880543405 0.541950648008361 1 1
0.496437740932498 0.491769069187001 1 1
0.546696135034874 0.541448120876251 1 1
0.49970862745578 0.495030738501374 1 1
0.480342999006707 0.475437131413079 1 1
0.370138675063002 0.367390778731068 1 1
0.582021479536579 0.57614410366506 1 1
0.448938830308302 0.444325654833205 1 1
0.51606784237446 0.511248442200552 1 1
0.492440000152734 0.487658422338968 1 1
0.490155175536172 0.485050181965581 1 1
0.416281372518422 0.412498567204722 1 1
0.380560572729886 0.376169616024666 1 1
0.553854678850565 0.54814805661873 1 1
0.462117437736292 0.457297458746428 1 1
0.520010463508736 0.514825651938788 1 1
0.430703319046945 0.425122811620633 1 1
0.477516584293031 0.472718098028409 1 1
0.506400320397164 0.501528473356114 1 1
0.556641669461377 0.550891455185406 1 1
0.643058173531617 0.636522816204048 1 1
0.58139925286012 0.575894463117449 1 1
0.423899590080503 0.41977030141643 1 1
0.482292617849825 0.477417582472993 1 1
0.625081118955111 0.618801902200291 1 1
0.552526410045127 0.547243799310579 1 1
0.586448354022778 0.580670606705316 1 1
0.539404544420111 0.533720361647548 1 1
0.448505238889367 0.443438622390361 1 1
0.436990214090923 0.432495942738965 1 1
0.452909860076987 0.448014039850485 1 1
0.423439844599897 0.419483914479871 1 1
0.555431124910643 0.549774506240437 1 1
0.554769959349898 0.549290765577801 1 1
0.521179445006534 0.515711999131642 1 1
0.424465362354745 0.420025367776873 1 1
0.554070754931847 0.547759140133511 1 1
0.524754942871015 0.520458967032286 1 1
0.474006883826485 0.469331953653554 1 1
0.570182908660495 0.56525316849281 1 1
0.367154367223364 0.363833167758611 1 1
0.340331894697031 0.336977894446482 0 0
0.532588339789943 0.52700680415322 1 1
0.398725570776231 0.394210378887235 1 1
0.452706973799159 0.448262921619468 1 1
0.543289217149174 0.537322263421033 1 1
0.454566872006401 0.449466671156271 1 1
0.514864383328103 0.510216144678117 1 1
0.529411775745831 0.524146761405802 1 1
0.573135142714395 0.568136409566125 1 1
0.530435043495448 0.525306835764152 1 1
0.486066641646485 0.481123311836571 1 1
0.316667181429717 0.313746002497543 0 0
0.49952672530056 0.494953290629701 1 1
0.586752154611417 0.580808092418249 1 1
0.567373623660553 0.562064772292695 1 1
0.579474673820341 0.573884955249126 1 1
0.335780239712954 0.332255863614139 1 1
0.479356099995058 0.474991649946923 1 1
0.489525705007894 0.485119714508799 1 1
0.5046673904351 0.499778328287285 1 1
0.468117067505183 0.463458095331363 1 1
0.494322484601119 0.489434105134634 1 1
0.531617283430924 0.526748583873505 1 1
0.42982175724982 0.426353650482542 1 1
0.53178277323525 0.525811278533835 1 1
0.542400338302501 0.536900475109488 1 1
0.493451464778918 0.488684980820906 1 1
0.499998299320832 0.494517567956674 1 1
0.33732254393571 0.333755454315777 1 1
0.52466254085936 0.518975129916961 1 1
0.651565891557155 0.64453758180515 1 1
0.566928689884868 0.561247371513073 1 1
0.588112057743698 0.58151478796651 1 1
0.466773748516654 0.462728028832635 1 1
0.582782787349524 0.577646324381273 1 1
0.509841518196044 0.504485538274315 1 1
0.515277482992249 0.510442812257127 1 1
0.583280498413157 0.57710177095662 1 1
0.401762186207653 0.397211430904954 1 1
0.532400367499978 0.527143172324307 1 1
0.495879306124762 0.490811545407606 1 1
0.582829179169469 0.577202286296528 1 1
0.533268405551776 0.528140151876414 1 1
0.584418831336262 0.578753856258161 1 1
0.595163843642684 0.589189812998971 1 1
0.586056802270273 0.579916893141976 1 1
0.466556534858395 0.461633748514189 1 1
0.59851257674403 0.593265344060074 1 1
0.424485995391373 0.420560769567067 1 1
0.52310960041416 0.517719267995227 1 1
0.522033871436325 0.516797151631245 1 1
0.591848241284264 0.585690793448215 1 1
0.456543358374362 0.451487728549175 1 1
0.486435891749621 0.481942758224911 1 1
0.650584838909954 0.64415464811903 1 1
0.501282324432515 0.496728676449913 1 1
0.548587027587144 0.543115835216377 1 1
0.6288927271736 0.621935624120089 1 1
0.512201704741685 0.507042836479693 1 1
0.500389037819484 0.495308693860788 1 1
0.526610042952794 0.521418572760638 1 1
0.439342335236757 0.434960526837879 1 1
0.546702200443742 0.54147023724775 1 1
0.501046070903968 0.496054283056683 1 1
0.615852801222994 0.609539772727328 1 1
0.479057653904072 0.473701924344858 1 1
0.489777138632106 0.484238685546081 1 1
0.571517196798805 0.565999458176283 1 1
0.573140917100202 0.566823887267925 1 1
0.458028167341473 0.453850070540026 1 1
0.420283748173683 0.416140809506214 1 1
0.6098523191938 0.604119255819498 1 1
0.278353690985255 0.275839516735703 0 0
0.516070984557894 0.510752103994839 1 1
0.465964864123246 0.460963725984103 1 1
0.543160882912427 0.537825808028058 1 1
0.408698688140569 0.402680774357678 1 1
0.638437643962466 0.631906735879597 1 1
0.51621111520868 0.51014902940663 1 1
0.450851959852846 0.446685548363523 1 1
0.382218397122571 0.378576012926465 1 1
0.592406456654336 0.586384050821777 1 1
0.685768179035271 0.679410582374149 0 0
0.463473051141519 0.458627366025048 1 1
0.5840032150427 0.5786838730784 1 1
0.614155991768191 0.608757474611195 1 1
0.343997818215033 0.340050286288743 1 1
0.422529854098393 0.418833151378339 1 1
0.501265446739798 0.496233556642632 1 1
0.466956622202268 0.461771079394541 1 1
0.443037605857994 0.438233338602152 1 1
0.425070231648789 0.421084527820453 1 1
0.454390942871592 0.449708787333362 1 1
0.392784056407235 0.388795298231055 1 1
0.563425937053096 0.558136328150456 1 1
0.577701906908798 0.572127172411057 1 1
0.425394703221093 0.421526390605109 1 1
0.646167705281799 0.63949807373871 1 1
0.412240413958809 0.407739157891336 1 1
0.529397681177413 0.523992688360387 1 1
0.447474453353947 0.443003808646587 1 1
0.406716533186074 0.402484488063033 1 1
0.510450973151855 0.504891367334692 1 1
0.482905497017253 0.478496693812492 1 1
0.530779124533527 0.525934822906451 1 1
0.540465073176506 0.535002443499393 1 1
0.482732002400725 0.478068773063745 1 1
0.51031956040794 0.505061218196217 1 1
0.557105896265949 0.551674589355247 1 1
0.494587017174705 0.490323160599688 1 1
0.352693813821196 0.349166669157643 0 0
0.464216295971004 0.459470145189708 1 1
0.410369172633547 0.406109925273282 1 1
0.524802374891205 0.520227350068351 1 1
0.558642428251331 0.553100907341014 1 1
0.540230220702792 0.535302167470733 1 1
0.379087690159572 0.375472052304241 1 1
0.488743145919871 0.484242624060441 1 1
0.573068746927853 0.566177521488124 1 1
0.545029316377819 0.540307741504888 1 1
0.514399820199844 0.5083279286703 1 1
0.468638951208705 0.4634923476352 1 1
0.506624391123143 0.501134145466368 1 1
0.557682615428846 0.55279675084395 1 1
0.404123387861082 0.400123156528839 1 1
0.501674464372616 0.496682709969276 1 1
0.436889561772152 0.433004421256836 1 1
0.519011386678523 0.514282775091135 1 1
0.504497293546036 0.499331368264587 1 1
0.493778406181893 0.488625719255559 1 1
0.50951805828024 0.504304817874802 1 1
0.379630979965716 0.376260181608969 1 1
0.547451077343036 0.541917790095726 1 1
0.53440629661525 0.528947643767439 1 1
0.57499342324975 0.570022874609893 1 1
0.404497086985278 0.400138725095946 1 1
0.569584780258188 0.564051680065968 1 1
0.39597768604869 0.392247438334675 1 1
0.457118911303015 0.453128520210395 1 1
0.481005388782305 0.475949689107413 1 1
0.598299268315692 0.592660181528985 1 1
0.483311422538219 0.478575398608898 1 1
0.551167121155925 0.546120469529614 1 1
0.529593428592641 0.52391145888952 1 1
0.416745175849441 0.412713081128792 1 1
0.55570293726137 0.549527357273273 1 1
0.462386807091382 0.457964022418878 1 1
0.459002081202355 0.454461076501893 1 1
0.552070144537713 0.546897020380106 1 1
0.460557937770638 0.455718724196805 1 1
0.703531649481804 0.6964240270194 0 0
0.38137684118202 0.377597093574694 1 1
0.414953361677217 0.410690435526492 1 1
0.58108123118442 0.575177462238248 1 1
0.410110802767381 0.405838941172685 1 1
0.52121682626207 0.515554020520407 1 1
0.442375116400613 0.437795497309345 1 1
0.633201352189625 0.62539855669414 1 1
0.511278109326422 0.50646042193185 1 1
0.57854547108126 0.572794539289145 1 1
0.507260056368146 0.5019804751766 1 1
0.577461144748822 0.571389839590043 1 1
0.518405619857679 0.5134155714288 1 1
0.49541153147525 0.490106479477925 1 1
0.527858854622002 0.522524760539743 1 1
0.522926525238615 0.51720037385811 1 1
0.462404920222494 0.457860374762745 1 1
0.575177454221378 0.570153507987936 1 1
0.381852185578222 0.377759017408981 1 1
0.505466439294379 0.500081369742528 1 1
0.510640771343359 0.505462579219267 1 1
0.583212453880244 0.577336413766487 1 1
0.454837100879348 0.44989535410331 1 1
0.549350677434074 0.543074307957776 1 1
0.349269822359368 0.345585009947251 0 0
0.595652907091202 0.589843747953739 1 1
0.538259103115205 0.533479499886185 1 1
0.517806306418865 0.512544555875385 1 1
0.60962778922712 0.602449330951236 1 1
0.496004247995259 0.491724114203922 1 1
0.566709719475272 0.560860112604483 1 1
0.472533888772754 0.467426370283627 1 1
0.626991409350896 0.620691858433895 1 1
0.589978038754066 0.583804666116691 1 1
0.508125076738523 0.502740613774455 1 1
0.638564684512769 0.630933900967085 1 1
0.563885183124961 0.558751603410952 1 1
0.468106610756833 0.463681003393576 1 1
0.438267991033672 0.433866077830132 1 1
0.501340469805651 0.496288266056545 1 1
0.53275397852684 0.527874116087216 1 1
0.548485539063619 0.543302699764089 1 1
0.418090663316114 0.414408349061771 1 1
0.583441445441429 0.577622755257081 1 1
0.555044073386547 0.549164426760385 1 1
0.4297277999379 0.425752195247832 1 1
0.583289201837912 0.577366013585315 1 1
0.57330832355158 0.566744903129013 1 1
0.518492829565439 0.513240712551903 1 1
0.501081267280694 0.496574718581268 1 1
0.446816800349183 0.442503750464441 1 1
0.48349934506665 0.47906124827298 1 1
0.457248586322575 0.452986467210769 1 1
0.479469268024191 0.475129625706655 1 1
0.407952182065021 0.404058996084328 1 1
0.502358680656576 0.496974305513529 1 1
0.441137034130559 0.436416193336105 1 1
0.417790771496787 0.413956527877319 1 1
0.454574986200589 0.45061926715564 1 1
0.57615788007761 0.570473242182993 1 1
0.537298352818256 0.532263347105279 1 1
0.442260627545368 0.437832479814748 1 1
0.575154109755448 0.569309809953831 1 1
0.440727310948929 0.43680586382023 1 1
0.400078923993827 0.396065936414867 1 1
0.486357365616278 0.481389591055119 1 1
0.462450768542865 0.457582063525251 1 1
0.449357529336112 0.445337616639528 1 1
0.582269701053511 0.576489490582693 1 1
0.468205712771555 0.463789643416505 1 1
0.597016881400003 0.59128176341151 1 1
0.492639724490098 0.487600565233847 1 1
0.456378423587468 0.451493333911039 1 1
0.525066019845317 0.520312527470522 1 1
0.518765801577464 0.513757142342151 1 1
0.384473915094324 0.380519922186344 1 1
0.536180156883739 0.530828742074395 1 1
0.506222601899526 0.501126281598737 1 1
0.558245273193981 0.552054245355124 1 1
0.56684737484308 0.560779596558731 1 1
0.332231085092031 0.329319347999824 0 0
0.529804709871858 0.524689937932409 1 1
0.418493968684218 0.414578359665872 1 1
0.503749876011816 0.498660499873129 1 1
0.471924613654789 0.467600834797857 1 1
0.479521500207834 0.474150124853998 1 1
0.541362670890673 0.535916898389333 1 1
0.453742333123058 0.44942133374347 1 1
0.486297163345901 0.48143955573634 1 1
0.496749920185118 0.49186538733303 1 1
0.591616141688359 0.584992795758476 1 1
0.504703874434068 0.499766175635153 1 1
0.3342388740705 0.330974479370361 0 0
0.463047471187617 0.458350748097352 1 1
0.520481862290867 0.515213573038053 1 1
0.507643655720097 0.502771043204503 1 1
0.500215424130403 0.495543275044441 1 1
0.560020346160516 0.554571267785901 1 1
0.624139409557701 0.616309788068182 1 1
0.512349611496188 0.5075844356416 1 1
0.451693627760123 0.446240899823729 1 1
0.39718351768666 0.392673873337811 1 1
0.529716496655048 0.524260650845288 1 1
0.429123426479437 0.425140092836651 1 1
0.465279103549344 0.460636050756742 1 1
0.500641880739311 0.495851478072196 1 1
0.355331787770615 0.351819267369558 1 1
0.450710939322574 0.4463901558641 1 1
0.452543118310329 0.448732296146113 1 1
0.378539317285793 0.374694266119794 1 1
0.395626579426148 0.390442162942034 1 1
0.477143852186741 0.472648521759219 1 1
0.579600272841715 0.573876321561065 1 1
0.484953155321762 0.480078189524108 1 1
0.489098184754916 0.484552385938411 1 1
0.399768002723858 0.395997807789424 1 1
0.514923810925337 0.510112194051287 1 1
0.555699518753495 0.549892065405731 1 1
0.494181593973331 0.488399261213954 1 1
0.502951247075085 0.497363870055877 1 1
0.532077371565056 0.526315431363741 1 1
0.512691987775811 0.507405337189083 1 1
0.416770738080642 0.412674548242583 1 1
0.541813297661216 0.53650090296769 1 1
0.49045285641945 0.485767475259747 1 1
0.404014036461424 0.399736263427553 1 1
0.282577149233343 0.279308379260567 0 0
0.50561272700679 0.500751165227104 1 1
0.543826491242451 0.538534880146431 1 1
0.397345056788471 0.393162655029853 1 1
0.606822536880751 0.600734820598553 1 1
0.449108850486174 0.444899783445131 1 1
0.586564742363019 0.5798285583423 1 1
0.412440464764509 0.408290784457213 1 1
0.452933365674639 0.448744794043265 1 1
0.467093782881814 0.462744199694693 1 1
0.449553315470606 0.445245169683439 1 1
0.505176609858932 0.498835849246525 1 1
0.475630013609975 0.471015105410298 1 1
0.542055269853623 0.536786265382749 1 1
0.525666637757587 0.520521150981401 1 1
0.506448152840014 0.500989521241627 1 1
0.471210334263472 0.466970504242082 1 1
0.43195923176096 0.428027471927177 1 1
0.484044337364267 0.478874939129433 1 1
0.663229747045031 0.656507776957822 0 0
0.574045548640246 0.568725844661916 1 1
0.548184611264626 0.543468147527443 1 1
0.47156852849208 0.466248001326548 1 1
0.333297501632139 0.330040001539979 0 0
0.336275575074283 0.332298004031745 0 0
0.426297936724238 0.422470974335334 1 1
0.469575737032004 0.464442858689022 1 1
0.57850284720671 0.573326896196976 1 1
0.492234880077976 0.48653690856105 1 1
0.480431653536934 0.476141148022126 1 1
0.557248768691279 0.551102151403543 1 1
0.594034465281002 0.588266183031153 1 1
0.428835135064066 0.424568737585165 1 1
0.469962156493819 0.465870348936162 1 1
0.65621091936591 0.649594691325885 0 0
0.512833391653526 0.507524915359075 1 1
0.445956769717838 0.441923182630635 1 1
0.572481582121114 0.567258682900566 1 1
0.504424170682509 0.499697359774938 1 1
0.47095730780923 0.465881491852328 1 1
0.626298899866882 0.620078744966191 1 1
0.489408232885806 0.484724521969504 1 1
0.551565199313825 0.545988449417666 1 1
0.449019501763408 0.444600075220196 1 1
0.478964300825222 0.473788405155863 1 1
0.559969191126935 0.554596625567358 1 1
0.383403123359389 0.379980788430537 1 1
0.388849019896572 0.384932507878887 1 1
0.518542128650744 0.513444029435813 1 1
0.476430080800934 0.472339762799712 1 1
0.443569503452059 0.439203742383431 1 1
0.372620170621098 0.368608046712131 1 1
0.609463477565042 0.603438198813498 1 1
0.502324092016848 0.496316132506176 1 1
0.4622009274587 0.458021990940685 1 1
0.559452683446085 0.553732629789257 1 1
0.558530298706523 0.552484983718973 1 1
0.460369580726956 0.45599047409344 1 1
0.452010627176661 0.448067953737085 1 1
0.534562481661146 0.528845082174081 1 1
0.504167590528446 0.498803258965088 1 1
0.559643573349227 0.554067610550169 1 1
0.539289205292244 0.533947155420289 1 1
0.506012590113385 0.500675023669033 1 1
0.447305917068416 0.442545148406857 1 1
0.579866414100699 0.574448133638503 1 1
0.426304815413966 0.422187364745365 1 1
0.38531016713731 0.380844124638019 1 1
0.538408850237673 0.532231313521051 1 1
0.518838842410205 0.51434570478628 1 1
0.608975254718618 0.603139144991422 1 1
0.59116757249662 0.585426718123862 1 1
0.43595790779365 0.431429079941378 1 1
0.398266841455783 0.394619856513537 1 1
0.453592509607578 0.448993950146623 1 1
0.457764318821242 0.453058382717703 1 1
0.487856413501854 0.483111617221166 1 1
0.534092556431376 0.528306507977851 1 1
0.543790105151286 0.538913261864686 1 1
0.415888285457916 0.411147004447584 1 1
0.560925726373569 0.555211902154698 1 1
0.47330921057735 0.469171910663905 1 1
0.467306959266543 0.462655562884269 1 1
0.488640927266212 0.483794032218727 1 1
0.413062874698876 0.408004334718483 1 1
0.512985477830421 0.507909285977812 1 1
0.540525962603488 0.535068872495156 1 1
0.43756799014918 0.432741517258489 1 1
0.482754879071462 0.477947373421498 1 1
0.554755459590027 0.549231884443893 1 1
0.405623339871529 0.402033752025898 1 1
0.458252998462907 0.453992802552967 1 1
0.70376356502428 0.696977975082346 0 0
0.431528623381975 0.42773601427912 1 1
0.654658962509442 0.647855257325193 0 1
0.503457081335843 0.498132910628135 1 1
0.454953165159178 0.450578925437971 1 1
0.644519106951504 0.638513382265205 1 1
0.438604952459669 0.433917628102238 1 1
0.550037382938792 0.544339505529504 1 1
0.611652629113776 0.605770472038028 1 1
0.507886333831053 0.50352711969523 1 1
0.490135887581457 0.485453967909574 1 1
0.534486468932507 0.529921073557859 1 1
0.490403206290129 0.48631315709737 1 1
0.43614242970149 0.431219237083959 1 1
0.604312071089775 0.598109438806474 1 1
0.504628100380165 0.499777137767255 1 1
0.642569364642156 0.635630872057238 1 1
0.584475206365365 0.578393639627664 1 1
0.427119523172148 0.422803358040994 1 1
0.466855509746683 0.462422001174019 1 1
0.470285842106755 0.46600282924581 1 1
0.577813157441003 0.571711834787579 1 1
0.609881303567343 0.604437872346665 1 1
0.566782770265209 0.561268496245404 1 1
0.445711875057535 0.441537118053524 1 1
0.442868315734578 0.438764237324534 1 1
0.558619368122034 0.553603588463961 1 1
0.43776906720856 0.433272131126525 1 1
0.717611986684376 0.710487366032131 0 0
0.55564663558863 0.550315276520354 1 1
0.509156956865894 0.504617188857684 1 1
0.50044783341664 0.495380029506969 1 1
0.519542218377257 0.514078176345728 1 1
0.493024832875588 0.488226514238884 1 1
0.486282096167199 0.481666646253605 1 1
0.514616914435 0.509605727738155 1 1
0.456219312021198 0.45190246855932 1 1
0.517950583851927 0.513403161799229 1 1
0.555399272244044 0.54970093514471 1 1
0.422331789554414 0.41841199296492 1 1
0.373117071405532 0.369574039761278 1 1
0.61220359124826 0.606137081416923 1 1
0.547886025955455 0.542304623000353 1 1
0.504443209804888 0.498487514752859 1 1
0.547840001553362 0.542445250485079 1 1
0.425984894133044 0.421798469819658 1 1
0.515505198591025 0.510470547534462 1 1
0.467990077978775 0.463037232521798 1 1
0.468485099907129 0.463390344778963 1 1
0.470680314092929 0.46587127243708 1 1
0.336281127373427 0.332560306935427 0 0
0.429533382521655 0.425070738343472 1 1
0.474652445374709 0.470289322922318 1 1
0.645537490943018 0.638489914725011 1 1
0.455985452195929 0.452095900517903 1 1
0.51817134526436 0.51310445218804 1 1
0.554735312747798 0.549104685452097 1 1
0.386763491807299 0.383137739502687 1 1
0.449346669209428 0.445067588484276 1 1
0.719096188242826 0.712008888372596 0 0
0.502737032981609 0.49812987777895 1 1
0.659851482185369 0.653125593832571 1 1
0.490697559242365 0.485845030627215 1 1
0.443996261008794 0.439255905933271 1 1
0.438666486569951 0.434968145078061 1 1
0.45868469837387 0.454527080828014 1 1
0.682420565398245 0.676227134080893 0 0
0.435612168174859 0.431085028197135 1 1
0.530157416482859 0.524219232528466 1 1
0.411175589623379 0.407581852868861 1 1
0.412487039670733 0.408967654268441 1 1
0.398281435030287 0.394479174810699 1 1
0.518969764517475 0.513204946253532 1 1
0.388477739328506 0.384710783273623 1 1
0.569405502355856 0.564335478110765 1 1
0.496391448120944 0.491419752662758 1 1
0.420829591818049 0.416249786489466 1 1
0.599354965868914 0.59287995160646 1 1
0.459816511337588 0.455760350831529 1 1
0.596603510815452 0.590758912505583 1 1
0.400708165994385 0.397086378319146 1 1
0.357973823039136 0.353624720252989 1 1
0.421385675976926 0.417064174762037 1 1
0.550420673854819 0.544836975065886 1 1
0.495593778636508 0.490641862663592 1 1
0.427407813935749 0.422989862935503 1 1
0.518930281472345 0.513580865696486 1 1
0.480854512106506 0.476170778881689 1 1
0.460294824344349 0.455790798818159 1 1
0.442887011148129 0.438909298355605 1 1
0.51678360391409 0.511407400094752 1 1
0.521344083047617 0.516105323079488 1 1
0.390510146975255 0.386524014882702 1 1
0.407128634641845 0.402852780446183 1 1
0.602844987875605 0.596844569955984 1 1
0.506806088131163 0.50129656122382 1 1
0.586511664309688 0.580683951622435 1 1
0.422392315683507 0.418131997462348 1 1
0.495968615575525 0.491384937596635 1 1
0.481502715665062 0.477130426602489 1 1
0.485610833596965 0.480820680260553 1 1
0.506253184147852 0.500890249815504 1 1
0.540032677222068 0.53395948695093 1 1
0.615649804582234 0.609793088558343 1 1
0.506683139210121 0.501419258533577 1 1
0.605380786425919 0.599501447812296 1 1
0.439166910642255 0.434782901528365 1 1
0.430402346189707 0.426338845708947 1 1
0.515482595165871 0.510242538321761 1 1
0.35054249609151 0.346420275358125 1 1
0.440724766784065 0.436457674629848 1 1
0.576210505155657 0.570814644002118 1 1
0.618873092160089 0.612763223982136 1 1
0.521502094707689 0.516164499096305 1 1
0.579424779145109 0.573412804393868 1 1
0.491730800000495 0.486882929294793 1 1
0.534860699998768 0.529217035674461 1 1
0.381690376161431 0.377605954067773 1 1
0.421203616724019 0.417005463323661 1 1
0.430229769717837 0.42599454331245 1 1
0.431796083095946 0.427339040442967 1 1
0.526671006588555 0.521661181329281 1 1
0.433089418156461 0.429103616838555 1 1
0.450828539745582 0.446056594552191 1 1
0.430901612473744 0.426781237960799 1 1
0.404630423647099 0.400411568026417 1 1
0.37812564817977 0.374554368170523 1 1
0.460700220327467 0.455712129522302 1 1
0.540591620711225 0.534580592540839 1 1
0.541364831610453 0.535512255703866 1 1
0.445956375900923 0.441162299383564 1 1
0.595847174714137 0.589890443225014 1 1
0.400597126003851 0.396799940881475 1 1
0.567218213266824 0.561578850435086 1 1
0.573573500115563 0.567680142908111 1 1
0.475660437074558 0.471075217342013 1 1
0.578219575004238 0.572697247049783 1 1
0.602084576985144 0.596155321333771 1 1
0.370388977628099 0.365904808758361 1 1
0.563147629870549 0.557426299534206 1 1
0.525953820270429 0.520222444439741 1 1
0.556645647834492 0.550759004236487 1 1
0.535141582553555 0.529956450267122 1 1
0.532575701727597 0.527179317947552 1 1
0.553980441533801 0.548084078393302 1 1
0.527772869318513 0.521553656846119 1 1
0.524083881414358 0.518678036273187 1 1
0.486605088840329 0.48011620269182 1 1
0.339803220370533 0.33602107869071 1 1
0.586374515798861 0.580672955515855 1 1
0.536000569097773 0.530722232966809 1 1
0.597137997698218 0.591225260813001 1 1
0.454795603587333 0.450183820965788 1 1
0.509723348811478 0.504714046481109 1 1
0.454276611847193 0.449261393666995 1 1
0.395645603493316 0.392111193218983 1 1
0.450132534485194 0.445546655160074 1 1
0.469794682555107 0.465215716004507 1 1
0.541628828805823 0.534818471290859 1 1
0.554263853439522 0.548888803019566 1 1
0.56277178254657 0.556938699000974 1 1
0.46320193483941 0.458950566387188 1 1
0.58725299518753 0.581106383787281 1 1
0.541787060568256 0.535656500175633 1 1
0.584280344667004 0.577786486299666 1 1
0.521123446748127 0.51582398861231 1 1
0.503970048959561 0.498943116618441 1 1
0.461795927398975 0.455947943111632 1 1
0.433227826707497 0.42927298156323 1 1
0.328825700154647 0.325618565149067 1 1
0.476491396078312 0.471383788198601 1 1
0.386833653754631 0.383020390560927 1 1
0.49718682799101 0.491878931338321 1 1
0.456437550042639 0.452011374266653 1 1
0.393933681808189 0.390973647825966 1 1
0.570936339015577 0.565448591470144 1 1
0.513581189527372 0.508272605705064 1 1
0.503075941940105 0.498015868798637 1 1
0.51418243090054 0.509239558063728 1 1
0.387639687892065 0.383932921280599 1 1
0.479454285999946 0.47447469767799 1 1
0.488198273916148 0.483255352769184 1 1
0.519482667434645 0.514074824839973 1 1
0.459417232159971 0.455056067044706 1 1
0.577500179510267 0.5719117099668 1 1
0.558033749440547 0.551953714193817 1 1
0.409796013816373 0.405606665712848 1 1
0.498110817902937 0.492877454886614 1 1
0.532467498602062 0.527129222909176 1 1
0.56624688759428 0.56033541736345 1 1
0.654415235823454 0.64764306658686 0 1
0.557778557880949 0.551799019453376 1 1
0.525130515352044 0.519934296137526 1 1
0.647479107881616 0.639647932817968 1 1
0.622195574388448 0.61609545199161 1 1
0.498437610014194 0.493549258329627 1 1
0.625018512177519 0.619106579117418 1 1
0.615607466703201 0.609330914698768 1 1
0.578442100802854 0.572517671127398 1 1
0.512789289402974 0.507637626737939 1 1
0.638731187061286 0.632529600007496 1 1
0.560002858502706 0.554511066658781 1 1
0.553520048994128 0.548356282116422 1 1
0.447027683965653 0.442432006930106 1 1
0.56036483286949 0.554447098686752 1 1
0.50841752351597 0.50307417433558 1 1
0.384902803974393 0.381217556891577 1 1
0.471972445444685 0.467192095757088 1 1
0.48965428601725 0.484414872626659 1 1
0.524216596376567 0.519177310625827 1 1
0.505719363942295 0.500906521231597 1 1
0.358602538779841 0.355293980822573 1 1
0.273201196077022 0.270686885645209 0 0
0.4909772788046 0.486302269281648 1 1
0.620311199224632 0.613659150116347 1 1
0.426762597992163 0.422735972103757 1 1
0.422265240570089 0.418012382068268 1 1
0.464516813715801 0.460311096417891 1 1
0.45866471415039 0.454259426542129 1 1
0.521593375722272 0.516376174991429 1 1
0.471495553720651 0.46715256737812 1 1
0.529936701999684 0.524812921325118 1 1
0.487606866613312 0.482827092197351 1 1
0.40957111956153 0.404860595369055 1 1
0.356214548000799 0.352933648888593 0 0
0.48150290623606 0.477245807737196 1 1
0.561420700280303 0.556041711789348 1 1
0.44453284951035 0.440063678401246 1 1
0.443030417014538 0.438633252078972 1 1
0.413904488080707 0.409697256245805 1 1
0.400833642531796 0.396627372333072 1 1
0.300446150774329 0.297296923381496 0 0
0.388389215751291 0.385322086538566 1 1
0.537262775283054 0.531551999348952 1 1
0.459616692695508 0.4554063784658 1 1
0.422966704026803 0.419202217992137 1 1
0.350747603964356 0.347472205847552 1 0
0.50757382518237 0.502724926755365 1 1
0.423815935771875 0.419929100338753 1 1
0.474586593929662 0.470074770596529 1 1
0.546299860621695 0.540741711167084 1 1
0.569780256837685 0.564644796782287 1 1
0.572512575639698 0.566854072438788 1 1
0.480798675760646 0.476039317674815 1 1
0.364768637994887 0.360691721806584 1 1
0.539692051479085 0.534243012414873 1 1
0.492730905042051 0.48775268062834 1 1
0.574707986392213 0.568749060691473 1 1
0.510538420123834 0.504938409901514 1 1
0.469979963917672 0.464977047819012 1 1
0.494563179594058 0.489364400268344 1 1
0.538192050331508 0.533116076662509 1 1
0.575066433707477 0.569344879508908 1 1
0.523190505255171 0.517502174182826 1 1
0.619954400709722 0.614350943764154 1 1
0.522087744588588 0.517208866180538 1 1
0.572610183902773 0.567033971108001 1 1
0.41143347874428 0.407344620596346 1 1
0.487619160006579 0.48224779665948 1 1
0.489771420132247 0.484961614786837 1 1
0.494613208819446 0.489208881405117 1 1
0.479333363679855 0.474778866072943 1 1
0.438221061143871 0.433035354602833 1 1
0.589831171249591 0.583673863865918 1 1
0.364618911961353 0.361005234373738 1 1
0.542397101643215 0.537491674057223 1 1
0.614296765127352 0.608826694117645 1 1
0.49979282761085 0.494684823149996 1 1
0.495279226885672 0.490404356030814 1 1
0.51100620884243 0.505948845275726 1 1
0.567992475318498 0.56291642003284 1 1
0.530772051950355 0.525690615398299 1 1
0.496196214072705 0.490951476947871 1 1
0.5746848171632 0.568240766403147 1 1
0.583131722606973 0.577066313103374 1 1
0.4149901711678 0.411544726962587 1 1
0.446408363468138 0.441616489504404 1 1
0.412037074781947 0.407537170311594 1 1
0.606175400308039 0.600069175398398 1 1
0.376148315954749 0.372526417137422 1 1
0.378552811011702 0.373897900135895 1 1
0.565330946112524 0.559918649250604 1 1
0.523898539235558 0.518173073615306 1 1
0.572383524827166 0.566713236650006 1 1
0.61033620185265 0.603864423850166 1 1
0.420209310455482 0.416456882198224 1 1
0.56758616693854 0.562031489827756 1 1
0.532777474683937 0.528005428744779 1 1
0.611683903237503 0.605731916814808 1 1
0.456568224739559 0.452100428186617 1 1
0.587742366630084 0.581664946229953 1 1
0.465363824675937 0.460226170685605 1 1
0.568381970392932 0.561574398551273 1 1
0.60947491667916 0.603435229198591 1 1
0.501321385245183 0.496215950102038 1 1
0.567374099781948 0.561279405403406 1 1
0.602539952493362 0.596735672740255 1 1
0.593481103849455 0.587847279134185 1 1
0.583927074306125 0.577560044688536 1 1
0.368979454628601 0.365638310575072 1 1
0.501490690881627 0.496159395190989 1 1
0.43625327643605 0.432247973812253 1 1
0.582906600382783 0.576922853014708 1 1
0.473595473134518 0.469102016207259 1 1
0.514827687243059 0.509599001153922 1 1
0.655075760640114 0.649051571078652 0 0
0.541912011826269 0.537048192595458 1 1
0.409225361796453 0.405242178950843 1 1
0.524261852426128 0.518094310520984 1 1
0.520423358493775 0.514604562437759 1 1
0.478765470817099 0.473712472986974 1 1
0.500738758517048 0.495919296531289 1 1
0.548387012528216 0.543148746469868 1 1
0.470522978932314 0.465374954419559 1 1
0.443161431421149 0.438160438588903 1 1
0.427209584366622 0.421797227152591 1 1
0.523680296186433 0.519391965473961 1 1
0.393917337404962 0.389590209384195 1 1
0.529362615191819 0.523890325306581 1 1
0.545201350126618 0.540022814195257 1 1
0.409568466459426 0.405727084397571 1 1
0.58403282945377 0.578624290206645 1 1
0.455672396717046 0.45036319671468 1 1
0.50884219715283 0.504149177327868 1 1
0.558516716954868 0.553005370104094 1 1
0.656691372857597 0.649718559081954 0 1
0.477172861041151 0.472802692034127 1 1
0.461350426692881 0.45617909611251 1 1
0.521343823288024 0.516454631237746 1 1
0.462411208162549 0.457891902687733 1 1
0.521417347515444 0.516110844286601 1 1
0.611433361966756 0.605551476274426 1 1
0.494955211419213 0.490331858764503 1 1
0.518541594572361 0.512919941472 1 1
0.544799179969204 0.539372341209082 1 1
0.574902444367961 0.569422893351402 1 1
0.555420950298235 0.549897269166042 1 1
0.526629207674546 0.520889409262125 1 1
0.487759238294161 0.482848188247948 1 1
0.524381944334967 0.519455620752189 1 1
0.421263542068924 0.416851805883877 1 1
0.378131519646563 0.37403508579594 1 1
0.552507927053999 0.546799284581743 1 1
0.566889796066295 0.56049632933075 1 1
0.414520841604073 0.410242840606841 1 1
0.322208085440161 0.318916469230128 0 0
0.502778184433292 0.497656396397931 1 1
0.412261192986188 0.408535752075782 1 1
0.449122735504813 0.445236309241831 1 1
0.484672311852198 0.480221488373254 1 1
0.463205534591235 0.458638760901484 1 1
0.553335048046856 0.547352543781175 1 1
0.557835049624943 0.552092527629167 1 1
0.470859110812074 0.466212318027909 1 1
0.572886086632343 0.567562278829857 1 1
0.515828823884443 0.51085396458684 1 1
0.638878443471237 0.632746590791998 1 1
0.54818451414127 0.542944469482347 1 1
0.543583513006796 0.538975397850892 1 1
0.550887452800118 0.545480720510705 1 1
0.589171318922325 0.582849365690839 1 1
0.518578527401196 0.513682277823235 1 1
0.432641742531909 0.428960829752529 1 1
0.43896072945214 0.434230167376417 1 1
0.441462384355965 0.4372947516687 1 1
0.581244122951321 0.575169505796723 1 1
0.50738951155458 0.502360022946378 1 1
0.564460201034959 0.558961774413199 1 1
0.442557885626331 0.437573730057857 1 1
0.561716303540272 0.556253291084884 1 1
0.343430628233067 0.339922265030058 0 0
0.578639257399492 0.572847614060315 1 1
0.460338504273951 0.455653306016417 1 1
0.543432199650933 0.537632768381064 1 1
0.492943466612538 0.488313450493034 1 1
0.471706702991703 0.467157866368618 1 1
0.590923113275598 0.58505782907442 1 1
0.421037124359319 0.416949273173382 1 1
0.414964216269024 0.410830656445702 1 1
0.449920071990953 0.445055295936665 1 1
0.492187502644923 0.487370376494457 1 1
0.299001617614775 0.296107979951651 0 0
0.386892752415762 0.383613240006436 1 1
0.442807123675169 0.43813186524822 1 1
0.453574454808622 0.44942970833538 1 1
0.520999026517761 0.515969632533331 1 1
0.565703617221242 0.559711077995424 1 1
0.60124235858822 0.594736817125449 1 1
0.489486500056496 0.484563817619371 1 1
0.591598022152002 0.585903144213584 1 1
0.527246911188208 0.522606098102847 1 1
0.509326751686329 0.504552997466933 1 1
0.516122899578694 0.510457297137052 1 1
0.495018489894852 0.489773597917908 1 1
0.51557094017167 0.50978438746778 1 1
0.565338586081785 0.560054571179477 1 1
0.493677477372011 0.488876620971973 1 1
0.438430148498027 0.434293584567284 1 1
0.439058083307375 0.435148289251545 1 1
0.439478144553227 0.435490328582419 1 1
0.481955897371499 0.476954346732639 1 1
0.445073400424542 0.440769152951107 1 1
0.486215272218639 0.482102919006248 1 1
0.387165760758256 0.383621606750597 1 1
0.558071899472596 0.551890473198393 1 1
0.464293399474266 0.459689035864819 1 1
0.573389692540749 0.568109057114381 1 1
0.514891554846516 0.50914161290805 1 1
0.477010051826281 0.472550189738154 1 1
0.538884119181394 0.533886929757609 1 1
0.451226810341255 0.446106141228446 1 1
0.465880092330236 0.461838508405487 1 1
0.553137249042587 0.547719489931371 1 1
0.434029596560571 0.429567021103507 1 1
0.528259816623087 0.523109848040105 1 1
0.383944635597845 0.380132634209931 1 1
0.608756749913943 0.602780629370652 1 1
0.441686669815764 0.437633586804658 1 1
0.534677863530431 0.52897410053906 1 1
0.533103986521821 0.528487219269709 1 1
0.559794536227694 0.554582020587159 1 1
0.43229663875608 0.42829967269616 1 1
0.436388309024528 0.431705551918855 1 1
0.541044687657011 0.535591811724605 1 1
0.445181883167204 0.440653858257111 1 1
0.546545972143416 0.541390133080104 1 1
0.66543767786948 0.658639802699561 0 0
0.52648112970299 0.521462203724826 1 1
0.53896720013482 0.533573277456976 1 1
0.471636620849968 0.466233798815798 1 1
0.511477447345819 0.506303034546424 1 1
0.475298818002314 0.470915430857588 1 1
0.493966961755256 0.488381625064493 1 1
0.56675768446578 0.560838664440518 1 1
0.607717947645632 0.601507699551763 1 1
0.562547172738795 0.556691910943245 1 1
0.525276636350659 0.519817610137313 1 1
0.411187850363008 0.407450854024004 1 1
0.621247961397683 0.614936722864931 1 1
0.52877358154828 0.523084539806179 1 1
0.525013412412178 0.519832918964682 1 1
0.528251674237676 0.522947777745527 1 1
0.506756324409354 0.502199458615732 1 1
0.428701478319383 0.424111133573071 1 1
0.431294458585192 0.426428149599142 1 1
0.429144104971599 0.425249537543208 1 1
0.422323489944475 0.417045106783801 1 1
0.444891949531977 0.440239238155868 1 1
0.442164389822365 0.437671593258676 1 1
0.527717422911022 0.523346677329869 1 1
0.458105347474471 0.454164143760519 1 1
0.494289823264084 0.489253173940481 1 1
0.521242432399723 0.516170696682316 1 1
0.47131402342272 0.466805673890304 1 1
0.51814984757111 0.513043157580602 1 1
0.47053213681546 0.46648760929967 1 1
0.548228706352321 0.542765426849375 1 1
0.487741654085584 0.48245132917817 1 1
0.398587779757833 0.394042004616982 1 1
0.588019510750922 0.582713575724582 1 1
0.403853333598868 0.400338375713118 1 1
0.503823768926984 0.498558556684628 1 1
0.567091178580957 0.561593124118166 1 1
0.510735232906401 0.505138234188831 1 1
0.519267848896121 0.514434693889246 1 1
0.597554068370557 0.59086822071138 1 1
0.511137152388094 0.505118169605509 1 1
0.606275011133794 0.60058900811979 1 1
0.444901687335228 0.440256417217219 1 1
0.459994363285976 0.454920179170785 1 1
0.413305200944234 0.409763178742814 1 1
0.517043170596659 0.512065818120939 1 1
0.231206648116647 0.228607964278583 0 0
0.521152729039753 0.515962251070052 1 1
0.471205490656578 0.466370580202922 1 1
0.458911749502311 0.454885967046797 1 1
0.475375930802229 0.471266530001847 1 1
0.392710897397487 0.388392712246645 1 1
0.331220378017437 0.327886700818251 0 0
0.610106511288715 0.604326858611805 1 1
0.510226993719492 0.504970731442815 1 1
0.51222350350054 0.50727015869442 1 1
0.511979439346781 0.507015567064516 1 1
0.401238556679497 0.397143478135805 1 1
0.576123889684345 0.570444259552436 1 1
0.658597899448455 0.651296071666048 0 1
0.4466479642243 0.442732965753143 1 1
0.725399016049332 0.718457610336313 0 0
0.592404534612174 0.585614988688908 1 1
0.452426824134041 0.448094488463136 1 1
0.539489082167981 0.534956935302621 1 1
0.445972304796546 0.441527470413177 1 1
0.37818757990788 0.373888177903365 1 1
0.488353686727921 0.48317442262973 1 1
0.495202500115167 0.489679273759148 1 1
0.65402248805606 0.647771670334357 1 1
0.489080284547908 0.484512301130736 1 1
0.519284581677358 0.514970227113032 1 1
0.442688725714509 0.438302983955155 1 1
0.413764496961422 0.408921573098562 1 1
0.623842851331464 0.617480335285553 1 1
0.570506812993015 0.565354581767879 1 1
0.433981335503005 0.429724317766388 1 1
0.547750676987809 0.542452516744408 1 1
0.450473321975044 0.445484369229312 1 1
0.623447171042778 0.617828576836581 1 1
0.654330696679355 0.64817487064455 0 0
0.544309349379103 0.539265419228195 1 1
0.456471970877226 0.452505468236479 1 1
0.595347285446578 0.589767816437526 1 1
0.350165902193877 0.34678232501259 0 0
0.440584651993436 0.435784272310864 1 1
0.545486251681174 0.539610411267269 1 1
0.395816244761678 0.39175509604903 1 1
0.556219388028135 0.551262711127845 1 1
0.586334380160453 0.581068789835247 1 1
0.627370171989433 0.621165632156753 1 1
0.497006670700374 0.49261950328699 1 1
0.554961522039435 0.549207687604997 1 1
0.387608442487255 0.383647379217565 1 1
0.582909952974386 0.577653938027654 1 1
0.442408460204036 0.437317481361402 1 1
0.458806532600826 0.454493243157083 1 1
0.468060217028416 0.4629779534886 1 1
0.436387741035121 0.432521395095238 1 1
0.510952558871524 0.506434269593344 1 1
0.49397210884905 0.489086490994281 1 1
0.373826471961753 0.370069527122364 1 1
0.46216252623216 0.458054314708902 1 1
0.532463440682236 0.527618263659042 1 1
0.584642925272879 0.578949290342792 1 1
0.514854084397033 0.50968963344551 1 1
0.596419754220512 0.59025214740138 1 1
0.369027040828077 0.365704347003011 1 1
0.513898172232997 0.509274432425982 1 1
0.270128746642495 0.267128083531391 0 0
0.583499601991529 0.577977966684886 1 1
0.448886383438527 0.44448427607207 1 1
0.457262352287552 0.452740521933934 1 1
0.478907842616068 0.474222938300685 1 1
0.518112264693317 0.513248667471986 1 1
0.569426078877607 0.563340339192972 1 1
0.603911270760286 0.597077225834833 1 1
0.469299436605742 0.464688606267468 1 1
0.51221622374245 0.507408337992428 1 1
0.477144487751048 0.471979969275833 1 1
0.573840496393003 0.567664986639413 1 1
0.538889723205 0.533896935332585 1 1
0.408414457549953 0.404058229797127 1 1
0.495229172194952 0.490755649914922 1 1
0.542508775824338 0.535147774087914 1 1
0.619982287155002 0.61340465828727 1 1
0.49879382107223 0.493905551466348 1 1
0.498359449178597 0.493430872319004 1 1
0.557866958219782 0.551531603689539 1 1
0.523677558395095 0.518184021518673 1 1
0.38844515104807 0.385028461327339 1 1
0.599947130786528 0.59396535067224 1 1
0.473534119245897 0.468560227386867 1 1
0.517109598897213 0.512038175398327 1 1
0.471092826675557 0.466461174633071 1 1
0.685826713202062 0.678963400560993 0 0
0.504593417979192 0.49949014870557 1 1
0.604596407957971 0.598800707566291 1 1
0.443904486193962 0.43983443169582 1 1
0.487768346425884 0.482879916764513 1 1
0.364080265357633 0.360202823224166 1 1
0.431075881991119 0.426318431740873 1 1
0.443327946892348 0.439175027088069 1 1
0.370779233113114 0.367433540927547 1 1
0.429841879826354 0.425615915435984 1 1
0.536154228498416 0.530967054175369 1 1
0.409033674870198 0.405016631404168 1 1
0.515547712376025 0.510543616856778 1 1
0.478525435958853 0.472650782435287 1 1
0.542161778976651 0.537007224363439 1 1
0.535802227713022 0.530492871031354 1 1
0.616855105315069 0.610382618635613 1 1
0.503403417407046 0.497161716688725 1 1
0.590502554877899 0.584768361049381 1 1
0.49340578758288 0.488118575039347 1 1
0.426807522023132 0.42275339103685 1 1
0.492372568759742 0.48731242215888 1 1
0.635400267415778 0.628794075815108 1 1
0.467997853084881 0.463484703926417 1 1
0.441731665104758 0.437403784282782 1 1
0.628320690676498 0.621862229605921 1 1
0.365261714647844 0.361715666729536 1 1
0.465374853436335 0.461283196713977 1 1
0.520452106390453 0.515400053572487 1 1
0.522023621571564 0.51645766190195 1 1
0.506942978294103 0.50210159851816 1 1
0.568744080643009 0.562992224523786 1 1
0.404090531948651 0.399493053107646 1 1
0.437605158981031 0.433745000861247 1 1
0.588095775899207 0.581928011784387 1 1
0.526004603921959 0.521082098977252 1 1
0.545386807284247 0.540382484283976 1 1
0.31682333897668 0.313050528329403 0 0
0.444225830207734 0.439935325164569 1 1
0.369041150529487 0.365784817265175 1 1
0.476522805569881 0.471918813591654 1 1
0.506465409682432 0.501533042942236 1 1
0.552326455263052 0.547208119456651 1 1
0.564035861254791 0.558558623854335 1 1
0.478770364909148 0.473348566877648 1 1
0.670322198459004 0.663398373243355 1 1
0.530232416229091 0.524860818701952 1 1
0.451678618945143 0.446370774824331 1 1
0.47103598990168 0.466397475840052 1 1
0.622012964405514 0.615979994054916 1 1
0.552295166676034 0.546874245335176 1 1
0.538251747882288 0.532464703242237 1 1
0.416266209947058 0.412077078398766 1 1
0.427321582654579 0.423341803282288 1 1
0.523431376353302 0.51795075894891 1 1
0.444346945875347 0.438289955770563 1 1
0.54013926757751 0.535538396920556 1 1
0.44221882256534 0.437810919194163 1 1
0.44763971424669 0.44258860358644 1 1
0.375657009054125 0.371464480649983 1 1
0.585803140626392 0.57996081653224 1 1
0.477118791382171 0.472311828802694 1 1
0.397801686855999 0.394734117620493 1 1
0.489410884620784 0.484315566412657 1 1
0.655781518143242 0.649635292529577 1 1
0.405869941050476 0.401881849800803 1 1
0.521743958456041 0.516165487090541 1 1
0.40204590655191 0.398093002283182 1 1
0.568903942078511 0.563551629528446 1 1
0.354387174269524 0.350881343897767 1 1
0.408401952813747 0.403981225515023 1 1
0.467323670455404 0.462814471357881 1 1
0.451491593379759 0.447089482417268 1 1
0.408000340940174 0.404265984012785 1 1
0.523966500638804 0.519089441351414 1 1
0.54983065744623 0.543992691227659 1 1
0.564387067857049 0.558937829850295 1 1
0.53350137272307 0.527981308431705 1 1
0.525207841305349 0.519564039404936 1 1
0.51306830978238 0.507762765165763 1 1
0.551621584741154 0.545505225289833 1 1
0.420872357440782 0.416788434033263 1 1
0.506100160952652 0.500828065574322 1 1
0.497698347952436 0.492928168480024 1 1
0.344900794751094 0.341676043747049 0 0
0.611642379735397 0.605413069085067 1 1
0.366775042304207 0.363188062293868 1 1
0.602142030415261 0.595959039763369 1 1
0.570231806965023 0.56418165294628 1 1
0.493313189311255 0.489154524646985 1 1
0.503418462787609 0.498692683186908 1 1
0.459895440448206 0.455830792626454 1 1
0.650207946613617 0.642668765635792 1 1
0.435151688582509 0.430402295348246 1 1
0.523557813370528 0.518212438195521 1 1
0.503634347300066 0.49888549484275 1 1
0.43513058160451 0.431039578726491 1 1
0.455333137100676 0.450760819845546 1 1
0.543171380531517 0.538005526287394 1 1
0.515941746772962 0.510860622417055 1 1
0.458101778082276 0.453782524453197 1 1
0.581713940489962 0.576269110173424 1 1
0.561849461447367 0.556357247928149 1 1
0.493572033745095 0.488757097787441 1 1
0.601909456512972 0.595781939325802 1 1
0.442768229435086 0.438152169355501 1 1
0.614841761220272 0.60890264465671 1 1
0.725820295395524 0.717962201565732 0 0
0.526734904926897 0.521482683656647 1 1
0.440264361676476 0.43588263495109 1 1
0.508573075046936 0.50342901363766 1 1
0.577818499522004 0.572948237601849 1 1
0.535939581008599 0.530599790714168 1 1
0.403201446066658 0.398937259937765 1 1
0.510536320122982 0.505566638224026 1 1
0.40535459730784 0.401430664133158 1 1
0.559994609176648 0.555082382839191 1 1
0.438047512693044 0.433233600824106 1 1
0.548140461019247 0.542801585528876 1 1
0.495155418003206 0.489950153596988 1 1
0.519191933064697 0.513263836267834 1 1
0.419418263860131 0.415083743521426 1 1
0.457877864700692 0.453379865058501 1 1
0.654283913683661 0.647674624541989 0 0
0.591518907189521 0.586005965302079 1 1
0.458312495114105 0.454269057979026 1 1
0.496318211562742 0.490941393921967 1 1
0.40664557099477 0.402814124535891 1 1
0.560816967395638 0.555894819376086 1 1
0.558848619218762 0.553046506766758 1 1
0.551183431764827 0.545634860667085 1 1
0.523356240674655 0.51827275951647 1 1
0.531618609031834 0.526458348884392 1 1
0.441169407315149 0.436932411073147 1 1
0.346454618610906 0.343131595971623 0 0
0.399224060738235 0.395338308920931 1 1
0.463991830267619 0.458499670170913 1 1
0.512356905569026 0.507315382489937 1 1
0.582920804176294 0.57656692708911 1 1
0.464106086582938 0.459554775275742 1 1
0.530210503862569 0.525054900004204 1 1
0.433606359639538 0.428838503664984 1 1
0.512538354817066 0.507251241497966 1 1
0.42090296393952 0.416812057883152 1 1
0.545993321254866 0.540219891187082 1 1
0.488667430833849 0.483844259995285 1 1
0.618917748475893 0.612324505380907 1 1
0.288826884572846 0.285948348279052 0 0
0.441841203633474 0.437584601482643 1 1
0.509736251065749 0.50438286371217 1 1
0.622863404637517 0.616157675502742 1 1
0.444758498894975 0.439619182259111 1 1
0.432425278267406 0.42848241978915 1 1
0.486377935087513 0.481786602420782 1 1
0.439888070424234 0.434658833968484 1 1
0.535002410982409 0.529828216017968 1 1
0.45883854930646 0.454466783563185 1 1
0.433064739222542 0.429149756132923 1 1
0.541641173396188 0.53540452630437 1 1
0.453997781375137 0.449705694908475 1 1
0.528343340380357 0.522815729810277 1 1
0.514597842028006 0.51019600707266 1 1
0.389713158194392 0.386099810673197 1 1
0.385569227003446 0.381808840654638 1 1
0.545296776036219 0.539561733336228 1 1
0.659068245295425 0.652803007357934 0 0
0.43856831205145 0.433815157471839 1 1
0.526859002890919 0.521803734385371 1 1
0.507035474578936 0.501793574271776 1 1
0.463839252369011 0.458933008205198 1 1
0.494574785239003 0.489472621239681 1 1
0.500565326598692 0.49517484653421 1 1
0.448257889748835 0.443148379034759 1 1
0.516205511869076 0.511382269201196 1 1
0.532086632868311 0.526913198164179 1 1
0.516419883160372 0.510079437823414 1 1
0.357710356129495 0.35414753393486 1 1
0.45540439672798 0.450974239763999 1 1
0.475296573046241 0.469912044889155 1 1
0.395113324807092 0.391340685169158 1 1
0.488066818386943 0.483304940059739 1 1
0.394009534498465 0.390354426322444 1 1
0.45416709317907 0.448744609173083 1 1
0.445091525342308 0.441447897253227 1 1
0.44660754313183 0.442178816072692 1 1
0.42912052003498 0.425340830074805 1 1
0.511575469865964 0.507035411667335 1 1
0.504165681287949 0.499347759973419 1 1
0.476157487393717 0.471026653450504 1 1
0.520663083604885 0.515336817703561 1 1
0.62103235207546 0.614172471820043 1 1
0.439071498596912 0.434892822277173 1 1
0.637987101075783 0.630920088271228 1 1
0.447570785496572 0.443004032597939 1 1
0.636033507118533 0.629046345148192 1 1
0.451558590044168 0.44704030231699 1 1
0.459578215538082 0.454479583751584 1 1
0.582412133208744 0.576302259941598 1 1
0.591993696168725 0.585882192360067 1 1
0.568727995564179 0.562908466946666 1 1
0.486069432646742 0.481404744039635 1 1
0.51091699819654 0.506012088521864 1 1
0.382936497931336 0.378984096824128 1 1
0.465013010430238 0.460553491527756 1 1
0.504846001884941 0.500200486376373 1 1
0.446879612087966 0.442525000343316 1 1
0.466961062449578 0.461863866584761 1 1
0.38493668861419 0.381038862836581 1 1
0.723478450478675 0.715218951150933 0 0
0.544068270185036 0.538431167321178 1 1
0.561973109842443 0.556759378012653 1 1
0.48433549609426 0.479232258322472 1 1
0.261171014175945 0.258794903087587 0 0
0.647952819473425 0.641078245196001 1 1
0.474429084128423 0.469940812803897 1 1
0.454539646577573 0.449921480087354 1 1
0.466605456952429 0.461760619849276 1 1
0.474419652121098 0.468448101485462 1 1
0.515931339385863 0.510454153523766 1 1
0.660511613983318 0.653450935998692 0 0
0.421708117628632 0.417339584384869 1 1
0.397164047967643 0.393017243792441 1 1
0.556657052047568 0.550970477109883 1 1
0.574780394886928 0.568982502945887 1 1
0.458003618817123 0.453225722855317 1 1
0.599859572484036 0.593439033846167 1 1
0.497619742837223 0.492858320992279 1 1
0.27469444872757 0.271383912086758 0 0
0.488000548881972 0.48299330867637 1 1
0.480923451008885 0.47630128973254 1 1
0.432682896143839 0.428274485489748 1 1
0.582726747385811 0.576429810185435 1 1
0.537253692436075 0.532176356581972 1 1
0.535309900893333 0.529874186339773 1 1
0.468266433653668 0.464099419904962 1 1
0.49876580697534 0.494176945362085 1 1
0.384640688337303 0.380814659261069 1 1
0.581282787894549 0.575449059478406 1 1
0.41472790113076 0.410510622636382 1 1
0.539018200962428 0.533956411112997 1 1
0.520125079892412 0.515112997267343 1 1
0.702403895122315 0.696034922381374 0 0
0.465450621624942 0.460935812016716 1 1
0.490690134546454 0.485884952695135 1 1
0.5602457087497 0.554032363190784 1 1
0.385477022247038 0.381356704434971 1 1
0.572292363244788 0.567051966080006 1 1
0.465083689828602 0.460572167035101 1 1
0.503525342329323 0.49836235783833 1 1
0.252373354164894 0.249598196237315 0 0
0.424131691607617 0.419982877521495 1 1
0.416798950103547 0.412901912668304 1 1
0.439920028713468 0.435234665507419 1 1
0.409068379646128 0.40513975132774 1 1
0.384002047806228 0.380300346456901 1 1
0.525354592693589 0.519699944920359 1 1
0.355793342653543 0.352249044228491 1 1
0.433798194835449 0.429219762761071 1 1
0.580743426605848 0.573064145234462 1 1
0.44270955312198 0.43865087281872 1 1
0.436960518075023 0.432736989104043 1 1
0.560443302198166 0.554941677983354 1 1
0.485302294704753 0.480071801415704 1 1
0.553565729252586 0.548100080001934 1 1
0.524306857084746 0.518620176173838 1 1
0.505177886344748 0.500554167598596 1 1
0.573732706415542 0.567779068295536 1 1
0.558664068894917 0.553090994921909 1 1
0.545303791361623 0.539830223463788 1 1
0.432852742508099 0.428567270151209 1 1
0.466672137824675 0.462136500906078 1 1
0.407362747964063 0.402945215243182 1 1
0.548264289184011 0.542635642563056 1 1
0.488296973240815 0.483632158561693 1 1
0.512969702336319 0.508173384593888 1 1
0.481686539170453 0.477062763176017 1 1
0.531927745779577 0.526140135594356 1 1
0.382410655181817 0.378412507623558 1 1
0.590717653250156 0.584895169158176 1 1
0.513211732270745 0.508105758275086 1 1
0.437697132646331 0.432177974740417 1 1
0.526735097167203 0.521602558763874 1 1
0.734607170093812 0.727317307735217 0 0
0.462617125926718 0.458393614468092 1 1
0.480774216064691 0.475571757993165 1 1
0.66732591976217 0.659965379772821 1 1
0.523277018915189 0.518211789763427 1 1
0.550569059685224 0.544827121473251 1 1
0.58577923021413 0.580160619881078 1 1
0.566748487534962 0.560478195526602 1 1
0.468235352777151 0.46409476680771 1 1
0.566452407639315 0.56063510804949 1 1
0.476355345822529 0.471317054801164 1 1
0.433534710953117 0.429479078753013 1 1
0.519881746191303 0.51447748727187 1 1
0.418947167588065 0.414594348215854 1 1
0.512755304482435 0.508152653924808 1 1
0.443693146308766 0.439651818586864 1 1
0.550208974936315 0.544737725831348 1 1
0.2826991593503 0.2799771365657 0 0
0.473258565049698 0.467838329672013 1 1
0.569642464344473 0.563897629753015 1 1
0.540380999120712 0.535137698298683 1 1
0.482376045916264 0.477341283914262 1 1
0.42929595689569 0.425180756646228 1 1
0.451424873006095 0.446883332142984 1 1
0.570181231022535 0.564648991578728 1 1
0.485005712830937 0.480565069757585 1 1
0.635453551731202 0.629368637398392 1 1
0.591111296368617 0.584669952032133 1 1
0.514218336458146 0.509249656993931 1 1
0.432542716277854 0.428376093511153 1 1
0.523431602463742 0.517457423417843 1 1
0.500913374057602 0.496291505157297 1 1
0.59660699616038 0.590382292334681 1 1
0.469450238045701 0.46479676818782 1 1
0.648222771085161 0.641576890037197 1 1
0.435472604529689 0.430870300257938 1 1
0.59832285930322 0.592694900493009 1 1
0.687583507737349 0.679435125806567 1 1
0.52775025602307 0.522386038001536 1 1
0.538669794730607 0.532877938298765 1 1
0.452490504188903 0.448024324168354 1 1
0.668569013960298 0.662442135960383 1 1
0.470554905511152 0.465315547803917 1 1
0.436923002175101 0.432513027011138 1 1
0.667448429164481 0.660904471997108 1 1
0.608692506206955 0.602515875483752 1 1
0.549078500439857 0.543575966174536 1 1
0.547510210786456 0.542069993650935 1 1
0.491324591893053 0.485999734390922 1 1
0.502893602774002 0.498630231653186 1 1
0.508350598208861 0.503156864688015 1 1
0.447932602546267 0.443445724963837 1 1
0.456303228256195 0.452010992256197 1 1
0.472065737885904 0.467449029728981 1 1
0.564703256641103 0.558912259339564 1 1
0.551554328874102 0.546261318341336 1 1
0.443025871821864 0.438777569102186 1 1
0.443447563022415 0.439527931130822 1 1
0.560924716803412 0.555282737073846 1 1
0.492205795995124 0.486708461138565 1 1
0.62170982589241 0.616221572285011 1 1
0.549818740481597 0.544162640187436 1 1
0.530126610672911 0.525627279156229 1 1
0.381868856790694 0.378150766561782 1 1
0.533293007040263 0.527440550831233 1 1
0.450960076531422 0.446858289867267 1 1
0.516748368408647 0.512061921425505 1 1
0.452654095831261 0.448741601939388 1 1
0.365724645935173 0.361654213646014 1 1
0.552886394988229 0.54601399509336 1 1
0.358981802113179 0.354682511537609 1 1
0.520756700736117 0.515702075676834 1 1
0.546993568787865 0.54141287930101 1 1
0.567368359319245 0.561464698477662 1 1
0.56778483267233 0.562023138317507 1 1
0.374758893157619 0.370811086311776 1 1
0.567548311253239 0.561778940940598 1 1
0.323896623815006 0.320870570066646 0 0
0.417891380021774 0.413926178085141 1 1
0.498863676315602 0.493530890326504 1 1
0.391036711696496 0.385751986506356 1 1
0.466274670703267 0.462133286323101 1 1
0.4495433066011 0.446010123671607 1 1
0.468104435920261 0.463626246158406 1 1
0.629377615439854 0.623091196241083 1 1
0.536903095310993 0.53122423093449 1 1
0.513850806096603 0.508707839881621 1 1
0.348414384206959 0.345013915112504 0 0
0.426162177149238 0.422179318605409 1 1
0.416033181062851 0.412663363438523 1 1
0.510933417209949 0.506018640943248 1 1
0.497179149147076 0.492750086224547 1 1
0.419414819644479 0.415374240859446 1 1
0.4759752582588 0.471632292881739 1 1
0.478497418624645 0.47376557840287 1 1
0.490137327220746 0.484576463386937 1 1
0.543577087040002 0.538419938776769 1 1
0.473886614119273 0.468866975192148 1 1
0.443335449260425 0.439147557038781 1 1
0.482820940382406 0.478632439643842 1 1
0.467907721857344 0.463410892508295 1 1
0.546634777062468 0.540057477668137 1 1
0.364856502261694 0.361744279639006 1 1
0.410598923879007 0.406906422549965 1 1
0.447947611840151 0.443554235034692 1 1
0.437760196485506 0.433646017246066 1 1
0.467142272548704 0.46252141655823 1 1
0.469244653477944 0.464922262714414 1 1
0.490559465047432 0.485664731778057 1 1
0.411079879199212 0.407113822080034 1 1
0.558117668366782 0.552659782736823 1 1
0.46824139129287 0.463177394450402 1 1
0.550147266334955 0.543675278292706 1 1
0.579055495866928 0.573405663407788 1 1
0.548535327536992 0.542727650190434 1 1
0.533643631861649 0.528503027095052 1 1
0.512012213528306 0.507681851492244 1 1
0.441861794165939 0.437653945372116 1 1
0.590060280527224 0.583991429570791 1 1
0.498309055567079 0.493356134451564 1 1
0.454657219334532 0.449435998446822 1 1
0.485384697885043 0.48055339883285 1 1
0.383615540548021 0.379835752860962 1 1
0.574026763367378 0.568074546719279 1 1
0.485884809870434 0.481447961466631 1 1
0.571960399907347 0.566758321168102 1 1
0.474798866810396 0.470349442707094 1 1
0.501563137240662 0.496559163276515 1 1
0.37359203341172 0.369414145097513 1 1
0.550108851964408 0.544091101474291 1 1
0.491320109171671 0.486719265780929 1 1
0.457344719507292 0.453029245673627 1 1
0.438508588198224 0.434228215474051 1 1
0.419584752942818 0.414803618503878 1 1
0.427704837163414 0.423146481026623 1 1
0.627086699071534 0.620928695522754 1 1
0.471085907690171 0.466373214156259 1 1
0.433772337182622 0.428904194680581 1 1
0.351863065054917 0.347369454855051 1 1
0.50385116110217 0.498861948205463 1 1
0.390926363454605 0.386957501848998 1 1
0.506813640760574 0.501598927342256 1 1
0.649672242687959 0.642608536198589 1 1
0.476457290385895 0.471373312683238 1 1
0.548015831452501 0.542066179017426 1 1
0.479287114275387 0.47446731090863 1 1
0.604234562603194 0.598228098035367 1 1
0.609393362859206 0.603127739519975 1 1
0.449852049205958 0.445569104713686 1 1
0.399157657107077 0.395075219502758 1 1
0.598857751828692 0.593034918679564 1 1
0.445907493160796 0.441512705497339 1 1
0.520576877130761 0.515461310441328 1 1
0.438027472942814 0.433531514752665 1 1
0.558172673375205 0.550935735194399 1 1
0.513747029783932 0.508581855270138 1 1
0.406921344562577 0.402908542293857 1 1
0.43580293139604 0.431289972715985 1 1
0.463720152995571 0.45936183561673 1 1
0.526417091426957 0.52143669453219 1 1
0.368322124675942 0.364637678611583 1 1
0.46978583257018 0.465376013351222 1 1
0.495952595278175 0.490838831264645 1 1
0.418941471429342 0.414993129368301 1 1
0.438377655008148 0.43356194796719 1 1
0.686099499579856 0.678066948037877 0 0
0.423737824062131 0.419482747287831 1 1
0.564765337744613 0.559245231145948 1 1
0.542363560673857 0.537145474765739 1 1
0.599570697271177 0.592968054463709 1 1
0.608052092960743 0.601574521065413 1 1
0.422250566833524 0.418695611784796 1 1
0.590325014554944 0.582103573701426 1 1
0.4492338727045 0.444879576153874 1 1
0.386644739045174 0.383409379711545 1 1
0.573498211500074 0.567935664733239 1 1
0.351074105646973 0.347629655834092 0 0
0.484294587228021 0.479606949320487 1 1
0.342491089607027 0.339443515344754 0 0
0.561078796943535 0.555552793727742 1 1
0.560920009749349 0.555469210666906 1 1
0.491438472205412 0.486570939584887 1 1
0.441231023441774 0.436487011773217 1 1
0.429213219193093 0.425026919721112 1 1
0.492119725449374 0.487259258907174 1 1
0.46450999381878 0.459533145938066 1 1
0.655384451156785 0.648888212606052 0 0
0.448419713504066 0.443724515053527 1 1
0.672213973502959 0.663831199411919 1 1
0.530062096133331 0.524776378834726 1 1
0.492206869516344 0.487509106897485 1 1
0.557909003653439 0.552398964281445 1 1
0.404177271563793 0.399971054204756 1 1
0.379290809547611 0.375419947517766 1 1
0.326601311822592 0.323864938287362 0 0
0.440207785442719 0.435290539918126 1 1
0.596681280450301 0.590717363526818 1 1
0.518991701041718 0.512399010106099 1 1
0.586058616455296 0.579692867291482 1 1
0.497151134420969 0.491991728871878 1 1
0.532019789529146 0.526751148546152 1 1
0.440986532960482 0.435087984470056 1 1
0.417343432714219 0.413013710498141 1 1
0.622426115997447 0.61645889589161 1 1
0.537982063132396 0.532584515350674 1 1
0.503258318311288 0.498506546258666 1 1
0.346406854129574 0.343132833663012 0 0
0.654407474533683 0.646982730556642 1 1
0.550406674547653 0.544415277721526 1 1
0.511206330934364 0.505252633118244 1 1
0.408544028116422 0.404650831125391 1 1
0.474631231720764 0.469448112465542 1 1
0.395953071971878 0.392064275389313 1 1
0.574602125922484 0.569706819624919 1 1
0.467909797572116 0.462929950322956 1 1
0.483143963477624 0.478472136122483 1 1
0.605990672885419 0.599832090416079 1 1
0.473745102621815 0.469073771833313 1 1
0.474390592821146 0.469516945465994 1 1
0.472394424105084 0.466983304513755 1 1
0.464438115007111 0.459998501592 1 1
0.540632048014568 0.535390802207457 1 1
0.488486170903568 0.483646243275412 1 1
0.492207102187671 0.487878219036901 1 1
0.466462024772729 0.462295417789768 1 1
0.5567095994533 0.551089000052369 1 1
0.485988793327677 0.480710546158531 1 1
0.364805458597884 0.361005489781347 1 1
0.375973514819198 0.371725173009552 1 1
0.583107448585882 0.577330900691951 1 1
0.459625368279609 0.455325965893735 1 1
0.510597641746727 0.505833191057754 1 1
0.503210150663591 0.498212930136702 1 1
0.437874997315509 0.433098579564299 1 1
0.550003799143465 0.54458289349479 1 1
0.638319278767768 0.632613422831784 1 1
0.443464820421869 0.4386720209291 1 1
0.488076069320223 0.482894841409517 1 1
0.511214647757059 0.5064601454059 1 1
0.386850703883996 0.382572825538592 1 1
0.525267979660415 0.520220741836364 1 1
0.542250436426235 0.537135882734835 1 1
0.558894726850777 0.553031309989171 1 1
0.36416068629471 0.360384017893595 1 1
0.486615043326776 0.482123447706412 1 1
0.521891544983502 0.517289853944597 1 1
0.496922596419241 0.492383064036087 1 1
0.359858859548309 0.356533795310493 1 1
0.467574854105059 0.463098989103586 1 1
0.553948581688679 0.548726316884859 1 1
0.552187432394887 0.546125180407971 1 1
0.488991177597615 0.483278407890702 1 1
0.50725669621002 0.502285035778529 1 1
0.470915629929867 0.466112896362356 1 1
0.427692688060891 0.423258112581007 1 1
0.511138153979456 0.506571185919819 1 1
0.523171837119755 0.517470033074058 1 1
0.483667470517487 0.478455904676961 1 1
0.400011853704494 0.39583465426659 1 1
0.483135159960243 0.478485595132755 1 1
0.422628785920523 0.41863891551704 1 1
0.611924460335393 0.605193307944387 1 1
0.585513382714097 0.579270008949411 1 1
0.490783696411544 0.486175109358455 1 1
0.450909497048006 0.446350470054392 1 1
0.480956073080237 0.47594096145908 1 1
0.608617581130599 0.602956698048641 1 1
0.662502910055562 0.656052698690637 1 1
0.605454479244225 0.599498411931704 1 1
0.509956248706173 0.505555189480203 1 1
0.421673009378799 0.41726971174689 1 1
0.499481883287022 0.494363998267763 1 1
0.517003157395281 0.512217703078857 1 1
0.467459578012427 0.462587863145967 1 1
0.57420943641632 0.568167169775852 1 1
0.509413178370946 0.503975512343839 1 1
0.419161249463751 0.415566516727048 1 1
0.455243029628969 0.449611807801955 1 1
0.377735310203254 0.373824642726726 1 1
0.370252450813419 0.366844038526552 1 1
0.482226296649766 0.477670706547412 1 1
0.662200278511018 0.655724901676433 0 0
0.485454065977522 0.480213215752877 1 1
0.578603565560852 0.572875302155933 1 1
0.570704515112831 0.564471286595896 1 1
0.57882733606891 0.57292670105466 1 1
0.524433424821508 0.518848750691993 1 1
0.538588956640068 0.532719498305534 1 1
0.415967314610915 0.411872173259834 1 1
0.506187537487388 0.50113181080323 1 1
0.653941888282245 0.647823848060622 0 0
0.363806146511605 0.360286339749815 1 1
0.510789999345517 0.506142648007376 1 1
0.63073225412383 0.624292484444491 1 1
0.463907020876426 0.458849625765686 1 1
0.495012385844956 0.490699608237143 1 1
0.444590140833651 0.44032791014862 1 1
0.467217906713318 0.462256792891318 1 1
0.478933630861062 0.474005696078091 1 1
0.399875424271581 0.396094354647404 1 1
0.475041818699036 0.470476233798636 1 1
0.446264120574911 0.441930911351493 1 1
0.566118729845686 0.560764946523519 1 1
0.514129776334316 0.509562164233405 1 1
0.538719552529951 0.533730855050896 1 1
0.556573580013433 0.551215852157995 1 1
0.553879569037848 0.548118876837308 1 1
0.400579730165115 0.396575563509012 1 1
0.592483983766197 0.586858606701396 1 1
0.409024337456275 0.405119918472581 1 1
0.42893797042825 0.424964419586342 1 1
0.459502733726845 0.454787070342374 1 1
0.441643912427502 0.437583974034506 1 1
0.538929386777956 0.533826230017088 1 1
0.540768590245198 0.536250213186765 1 1
0.406259099772099 0.402126212424026 1 1
0.577538677194107 0.571384491799148 1 1
0.384014437031345 0.380623277568204 1 1
0.567422538363953 0.561357049731311 1 1
0.480436094068361 0.475616621023116 1 1
0.527048746617034 0.521285056846181 1 1
0.547265944995561 0.541722949482079 1 1
0.530667754799782 0.525491750431439 1 1
0.543155035365955 0.537423118844645 1 1
0.353876855887597 0.350452711102559 0 0
0.599468116284337 0.593930858745718 1 1
0.393882009187723 0.389710077530929 1 1
0.472700941582163 0.467662183668013 1 1
0.572647509466358 0.566671333247826 1 1
0.450732479182638 0.445968486594769 1 1
0.443921008921585 0.439890197125127 1 1
0.558427979577434 0.552611703691552 1 1
0.636629276394094 0.630591197892708 1 1
0.490866299951326 0.486369359224383 1 1
0.615596250226827 0.609650205166018 1 1
0.505652994345026 0.50014717588484 1 1
0.470166795447314 0.46524943639991 1 1
0.610348810864863 0.602363025839348 1 1
0.448084635197878 0.443894343510164 1 1
0.440303958395192 0.436192948249895 1 1
0.507979747375979 0.5034204020096 1 1
0.501159150306994 0.495099063361982 1 1
0.430059434072368 0.425366604983652 1 1
0.444643231492306 0.440158745742304 1 1
0.465952999734144 0.461353095218264 1 1
0.550737282226053 0.545278634262022 1 1
0.358314724192433 0.354383119353148 1 1
0.421903436585141 0.417961364732052 1 1
0.550878756649479 0.545514082392838 1 1
0.42178655990708 0.417810786747257 1 1
0.483570160207279 0.478735391956147 1 1
0.484712548581587 0.480095343590096 1 1
0.558496524564463 0.552982936178073 1 1
0.525951161236442 0.520612872327975 1 1
0.548058166035563 0.543501111696009 1 1
0.487213365909961 0.482035157962148 1 1
0.516596437987585 0.511363357631491 1 1
0.527560340356402 0.52182666635984 1 1
0.458735552298265 0.454677427163685 1 1
0.428216179415264 0.423809149249294 1 1
0.533231774952282 0.528293153946522 1 1
0.467312994127788 0.461573535918461 1 1
0.421690494490745 0.418011102448136 1 1
0.601362691728538 0.59516362527554 1 1
0.373514965628329 0.370237883291263 1 1
0.492558836286573 0.487701069188768 1 1
0.52719006151141 0.521570642151647 1 1
0.530841758937457 0.525310815140212 1 1
0.470668028014801 0.465792449074221 1 1
0.455368628400492 0.450463378601625 1 1
0.53751267949253 0.531705415246173 1 1
0.47869781273105 0.47386718177771 1 1
0.59941235447801 0.593016964565098 1 1
0.488020463320882 0.483435904513571 1 1
0.624462537844087 0.617175724879225 1 1
0.464040726879834 0.458976992022635 1 1
0.417537205519403 0.413467538197794 1 1
0.605128699288901 0.598761457757193 1 1
0.412387200277759 0.40849455023273 1 1
0.524730185474769 0.518963645614612 1 1
0.482576557613526 0.477942364287038 1 1
0.486509639719704 0.481920358509902 1 1
0.550143229486429 0.544316955570813 1 1
0.459570592337367 0.455460549994952 1 1
0.552144434859585 0.546887897406835 1 1
0.536603276203153 0.530919549872873 1 1
0.427558097574402 0.423117677216241 1 1
0.414292020108451 0.410105811196732 1 1
0.593515156288614 0.587958267967707 1 1
0.548464457257108 0.543688199113669 1 1
0.543697810502806 0.538373695905119 1 1
0.31969099006006 0.316741250139073 1 1
0.520344320375574 0.51567723490337 1 1
0.500229977356016 0.495316230360941 1 1
0.426771496059629 0.422783458024045 1 1
0.499382275059043 0.494818206215564 1 1
0.46362295402073 0.45861607902873 1 1
0.502534315919837 0.497011824214759 1 1
0.52470680969677 0.519143154927667 1 1
0.486528142210775 0.481806433503867 1 1
0.43927322028772 0.435008449149777 1 1
0.523853131020674 0.518416737822059 1 1
0.49036576696352 0.484707007417742 1 1
0.485152105184425 0.480481207606862 1 1
0.520434311272316 0.514247425231002 1 1
0.423497595286471 0.41939591470196 1 1
0.452991806459031 0.448036764020418 1 1
0.577930799642957 0.572165609905743 1 1
0.503327018778279 0.498334300802382 1 1
0.311499531750336 0.308585934321766 1 1
0.405060170976633 0.401076465526492 1 1
0.521252334850093 0.51555515561742 1 1
0.533069654272667 0.527203047104644 1 1
0.476836022404804 0.472927994096105 1 1
0.446005239309547 0.441650500215939 1 1
0.609897478262472 0.604206975625591 1 1
0.541213557973015 0.534899750138728 1 1
0.541167563059004 0.535199456411655 1 1
0.498768346063034 0.494149976586684 1 1
0.608773532028211 0.602482587906908 1 1
0.409521999581244 0.405579735618609 1 1
0.448407135918891 0.444077617555399 1 1
0.489688454225911 0.484586677083825 1 1
0.581523950015362 0.574933520215038 1 1
0.386460795400446 0.382370217799324 1 1
0.563525183797211 0.557503878744629 1 1
0.515399513867947 0.509721243373711 1 1
0.437114442171387 0.433100296538817 1 1
0.596500210767269 0.590135921702812 1 1
0.402137932996563 0.397680347523219 1 1
0.539101473606968 0.5333847453095 1 1
0.603427547038205 0.597744981248806 1 1
0.504954855890685 0.500303157702047 1 1
0.380442948776525 0.376506172246028 1 1
0.535805291574866 0.530765528974675 1 1
0.541233306302238 0.535615922360842 1 1
0.47735971164277 0.472661653376721 1 1
0.402332242434352 0.398126895555439 1 1
0.599947490657893 0.593556525763341 1 1
0.475688388821028 0.47039753770349 1 1
0.507957921721772 0.503050182073267 1 1
0.46022309508897 0.454925191605044 1 1
0.455439947848165 0.450881009723011 1 1
0.416996223974195 0.412201832549942 1 1
0.503948867149983 0.498554223890536 1 1
0.502587301093328 0.497621038079093 1 1
0.594338616584307 0.588143059766886 1 1
0.375820857872802 0.371424547954812 1 1
0.631289644725126 0.625016168020692 1 1
0.537146753993201 0.531366002544378 1 1
0.464367210104768 0.460064009123448 1 1
0.575858413156251 0.568905714870603 1 1
0.61327391477121 0.607133145038888 1 1
0.448698949854143 0.444086015185992 1 1
0.693329564402879 0.686792833400125 0 0
0.720694069986226 0.713653077396401 0 0
0.444161941826662 0.439927449201945 1 1
0.416651127794069 0.412683222394921 1 1
0.51637585425798 0.511418737038756 1 1
0.557657232054188 0.552637007482336 1 1
0.337858417705417 0.33448301793363 0 0
0.528601621285634 0.523245032614334 1 1
0.532464901801373 0.526222949124513 1 1
0.440240139905461 0.435957146942186 1 1
0.583221473988312 0.576834438049814 1 1
0.461336935709835 0.456974035507435 1 1
0.635618895689186 0.628122444700876 1 1
0.499226786713969 0.493807146360388 1 1
0.565179906325423 0.558800479134558 1 1
0.638412681398048 0.631559048292048 1 1
0.262046937347003 0.259384561076745 0 0
0.467691671408742 0.46162012556817 1 1
0.56474777661841 0.559308123900927 1 1
0.522397633703149 0.517062527225453 1 1
0.389181200883048 0.385134637183766 1 1
0.478298145967964 0.474144962715854 1 1
0.380726023266778 0.376892371744682 1 1
0.464172024599234 0.459944341937446 1 1
0.617447037918445 0.611194251432156 1 1
0.561448806161001 0.555447484492166 1 1
0.486393337447926 0.481672730192524 1 1
0.414934936868608 0.410958455313889 1 1
0.544735022009796 0.539207645500076 1 1
0.537014350981192 0.532016612781739 1 1
0.607211622046058 0.601305127558027 1 1
0.517817741011228 0.512851897552185 1 1
0.624218790817036 0.618035092133442 1 1
0.585814897049845 0.579850557963964 1 1
0.338873516666379 0.334391728788722 1 1
0.602229717370141 0.596199099507747 1 1
0.50398327152029 0.49826576609399 1 1
0.52906420591924 0.523263783123646 1 1
0.468668123894043 0.464386827874401 1 1
0.448731078273778 0.443256140458682 1 1
0.42136577962936 0.417213979168766 1 1
0.47551073495773 0.470515775591847 1 1
0.524655088334785 0.51972922647557 1 1
0.4020416172526 0.397346234629598 1 1
0.548620861766394 0.542895908228137 1 1
0.50376696365041 0.498126619726042 1 1
0.56243638089401 0.556754251488792 1 1
0.340442618546931 0.336903441034539 0 0
0.505108727481618 0.500372546569243 1 1
0.570236613053477 0.564578837153725 1 1
0.576029693769071 0.569013681738596 1 1
0.555750149357032 0.549949105018601 1 1
0.328705685429426 0.325304703240477 0 0
0.389386469686174 0.385643710851749 1 1
0.467702150084887 0.463400127054799 1 1
0.514749156144055 0.509474749285347 1 1
0.498892154106662 0.493494163053219 1 1
0.43957846555412 0.434703450501505 1 1
0.511880054581857 0.506393855886696 1 1
0.449382951157364 0.445413815305124 1 1
0.381288429560934 0.377009362209725 1 1
0.538698087830555 0.533165999638842 1 1
0.640309370963587 0.634350485530998 1 1
0.477301924610005 0.472346183892599 1 1
0.533852416476429 0.528544498011803 1 1
0.528363967506993 0.522293373580112 1 1
0.589713813888683 0.584121817973745 1 1
0.511958141347126 0.506769742334092 1 1
0.425561696179522 0.421283901191929 1 1
0.496115037691721 0.491425186111811 1 1
0.474100056054799 0.470312373383311 1 1
0.581525632747317 0.576389611933211 1 1
0.541915645930377 0.536471160009706 1 1
0.50014912297463 0.495690838661825 1 1
0.463421996507185 0.459183673746371 1 1
0.496825031500275 0.491593334668361 1 1
0.506165774847523 0.50135457593619 1 1
0.437480223686877 0.4337175787698 1 1
0.627558158538444 0.620871674339035 1 1
0.648774946094263 0.641957562479096 1 1
0.533515866154443 0.527475141355088 1 1
0.604987331069029 0.599129612827707 1 1
0.403583252845671 0.399595596217525 1 1
0.610204816611231 0.60327831336333 1 1
0.480282156172593 0.475248754850223 1 1
0.557573597466839 0.551401274154616 1 1
0.550022764760517 0.54442153267471 1 1
0.531418295072388 0.52602201801349 1 1
0.633681990891358 0.627707151333909 1 1
0.558600768737782 0.552883910830136 1 1
0.463523293026403 0.458944482426741 1 1
0.436430533482127 0.431663043704474 1 1
0.520825459985951 0.515666053343434 1 1
0.516749734453476 0.511509567790977 1 1
0.510108891146772 0.504564674545696 1 1
0.561886924479497 0.556113964710883 1 1
0.418666890344048 0.414977338175926 1 1
0.348568702233117 0.345487626974524 0 0
0.56375933617255 0.558124762951847 1 1
0.510672895269872 0.505158735926386 1 1
0.522360803751009 0.516888679745761 1 1
0.517245186189967 0.511558075825474 1 1
0.503907124448151 0.498438293690237 1 1
0.443154657215271 0.438679702041572 1 1
0.430431075749578 0.425992030806943 1 1
0.484491390199438 0.479895325210272 1 1
0.459453081238763 0.455065262813316 1 1
0.432708782310675 0.427794633115527 1 1
0.40896693685095 0.40451139170894 1 1
0.51421129626268 0.508519356197627 1 1
0.568139236491667 0.563240353097936 1 1
0.522791941865589 0.518235302395322 1 1
0.437883386481994 0.433149581905561 1 1
0.472947163919118 0.46839238382293 1 1
0.480941647690613 0.476090200762664 1 1
0.51198596617257 0.506839759601069 1 1
0.447635846587607 0.442535806612715 1 1
0.497407005555063 0.492432843525104 1 1
0.495329900870854 0.490901024137553 1 1
0.49220860585867 0.487243957515934 1 1
0.476290742932554 0.471313903455745 1 1
0.434342749712824 0.430064261927106 1 1
0.370093718833022 0.365829586422848 1 1
0.546621287092881 0.541244169803238 1 1
0.483762138382177 0.479276527512101 1 1
0.455367183994743 0.451183943101404 1 1
0.528682769621742 0.523396188870021 1 1
0.465329208180109 0.460640705321958 1 1
0.496011772364543 0.490862656609108 1 1
0.460413632034908 0.455700489549777 1 1
0.568169469803018 0.56236401339806 1 1
0.506517730841973 0.501795457610649 1 1
0.421383504391246 0.417541845825314 1 1
0.443544987591015 0.438378589764854 1 1
0.515442145769157 0.509831823354622 1 1
0.421197015618712 0.417276055309422 1 1
0.444382854309704 0.440241717360486 1 1
0.469963084531771 0.464958572788112 1 1
0.494671221883726 0.489840849629192 1 1
0.447182701570981 0.443044239522155 1 1
0.359205436114761 0.35614968743037 1 0
0.460293206615271 0.455308783760834 1 1
0.456272854128324 0.451915708642813 1 1
0.465833644585347 0.461895742516795 1 1
0.397322066152572 0.392782301971524 1 1
0.604196939644802 0.598565893846898 1 1
0.493308435670645 0.488094422235595 1 1
0.376422689813878 0.372739945380545 1 1
0.431063613961468 0.426346892400763 1 1
0.572471531110174 0.566958484167894 1 1
0.589031437889969 0.583408242967855 1 1
0.494779487995011 0.490284391823799 1 1
0.486045324559841 0.481223352890496 1 1
0.460236561069618 0.455609711877868 1 1
0.588059281877803 0.582365379947511 1 1
0.407027616851922 0.402930572484227 1 1
0.467416536447644 0.462728437024083 1 1
0.653600928943755 0.647503580121678 0 0
0.496947874064114 0.491912556434794 1 1
0.537616910988488 0.532029621260692 1 1
0.574484153191471 0.568276973527854 1 1
0.435694648119101 0.430233523031905 1 1
0.445293573691577 0.440926064039356 1 1
0.542655093437217 0.537420743901756 1 1
0.498753477055912 0.493249362418431 1 1
0.337957875835774 0.334806731205644 1 1
0.502969600564183 0.497154454320467 1 1
0.45067641030227 0.445932233090227 1 1
0.517990106292407 0.512714200156677 1 1
0.458022338651822 0.453653792222865 1 1
0.532391996903817 0.526356344864649 1 1
0.436862320096778 0.432038057973521 1 1
0.530378771652134 0.525427166186495 1 1
0.458735140880902 0.453605139945227 1 1
0.483162434466976 0.477979774664616 1 1
0.539504182844637 0.533729495705103 1 1
0.595839784953026 0.58953983401186 1 1
0.51585189203534 0.510618313298155 1 1
0.531618540745765 0.526234955287442 1 1
0.607216452438191 0.601235838741286 1 1
0.510043724917429 0.505331766083468 1 1
0.601910077723223 0.595646139007689 1 1
0.471918160076928 0.467735276630129 1 1
0.517130831189799 0.511750736309527 1 1
0.497115107232152 0.491326862118844 1 1
0.402357920698763 0.398610237031656 1 1
0.588070470853302 0.582384889396127 1 1
0.346194964173725 0.343236993215014 0 0
0.468337069716769 0.463850300678661 1 1
0.315211454428604 0.311942302005698 0 0
0.476062420849057 0.471149666359805 1 1
0.458417111559944 0.45388283282915 1 1
0.611876377848679 0.605986862181284 1 1
0.562421772780673 0.556527696069532 1 1
0.537228400707003 0.532028538336407 1 1
0.45744628047542 0.452454920974372 1 1
0.392031686044361 0.387743287544571 1 1
0.346024365477021 0.342225859486225 1 1
0.528831417425774 0.523282800042154 1 1
0.541356120341326 0.535453067208271 1 1
0.458737125041544 0.454468548960889 1 1
0.45789307554302 0.452791500973661 1 1
0.585426891393326 0.579586373818926 1 1
0.59909414620764 0.593206256258692 1 1
0.445984927459505 0.44189321365734 1 1
0.683962483760165 0.676780798563059 0 0
0.507551227975514 0.503021193727964 1 1
0.517142902011017 0.510991740413689 1 1
0.522382278283026 0.516874834583823 1 1
0.527229331673469 0.521973924808219 1 1
0.50524247637469 0.500286783108809 1 1
0.443003231035233 0.438741384631118 1 1
0.57562447017055 0.569258789686843 1 1
0.577688274665753 0.572353882540705 1 1
0.480646242464453 0.47602017144846 1 1
0.504504229761333 0.499310119351323 1 1
0.375818547236054 0.372644718839368 1 1
0.52643049912968 0.521370443066119 1 1
0.544159035135295 0.538172120397008 1 1
0.503592347399231 0.498990685545545 1 1
0.476087985200657 0.471681218551566 1 1
0.466558480275336 0.462122819778648 1 1
0.511633469551416 0.506303647883439 1 1
0.50392942198095 0.499180354867285 1 1
0.479181011450812 0.474435263372086 1 1
0.38960916615103 0.385842302762242 1 1
0.436986023565972 0.432164669789619 1 1
0.389236767096539 0.385594127634765 1 1
0.361425544338264 0.357685087756159 1 1
0.470956917572093 0.466774601874393 1 1
0.450689066414206 0.446312212505224 1 1
0.498298570693457 0.493757134009684 1 1
0.43567293862667 0.431136169269115 1 1
0.495027228741723 0.490081084501607 1 1
0.476949053692353 0.472101462730753 1 1
0.391186364084998 0.387050881045198 1 1
0.386390033873883 0.382760485040586 1 1
0.505126398970098 0.499927359537934 1 1
0.450569645820233 0.445749329979876 1 1
0.56294690503684 0.555860454901988 1 1
0.584198141838531 0.577919192220495 1 1
0.469707197594335 0.464471394935256 1 1
0.501293762544412 0.496678850024678 1 1
0.511735630407743 0.507016415796692 1 1
0.565471394812329 0.559939668590513 1 1
0.436231569521368 0.431645088537754 1 1
0.555229851404179 0.549819097256217 1 1
0.505075418681121 0.500069265248505 1 1
0.563997859620361 0.557874837927472 1 1
0.487253682168059 0.482195823595383 1 1
0.411584653868094 0.407701782750285 1 1
0.573934468690209 0.567775477347949 1 1
0.50977356757272 0.504908587436746 1 1
0.402150459815242 0.398393020487782 1 1
0.655785873303959 0.648136920274703 1 1
0.419305592348865 0.415588039960593 1 1
0.5110142333024 0.506079282098418 1 1
0.432989150960189 0.428174458757962 1 1
0.498071906741724 0.493498113529557 1 1
0.53100361855543 0.526077411410288 1 1
0.406926786771839 0.402953484260934 1 1
0.461275327735692 0.456585627178204 1 1
0.585421050186627 0.579805353987133 1 1
0.602222226607377 0.596370746384339 1 1
0.577502080848179 0.572121141799319 1 1
0.483732154075396 0.478713016564951 1 1
0.61551296698076 0.60909782684621 1 1
0.459561843119888 0.455811900499505 1 1
0.402487842837056 0.399047603506955 1 1
0.489846744343915 0.484727437600404 1 1
0.537033678475245 0.532475352326678 1 1
0.571404299847235 0.565805952480545 1 1
0.460207928904905 0.455685903218894 1 1
0.550882158437026 0.544538378543513 1 1
0.466553151110961 0.461493836025943 1 1
0.495998006989786 0.48992442420618 1 1
0.492153588894956 0.486771402048353 1 1
0.510122850516982 0.505636040971074 1 1
0.545270507073545 0.539864115184957 1 1
0.581462793420183 0.575201047713296 1 1
0.524281571960979 0.519002023711099 1 1
0.512211512909896 0.507392538184632 1 1
0.386198959606813 0.382073824661394 1 1
0.618091091485101 0.611720059175831 1 1
0.446099186864755 0.441356679475462 1 1
0.54122695914383 0.535709682390476 1 1
0.456439804960113 0.4517610368552 1 1
0.412097920053645 0.40778659430458 1 1
0.491966791555733 0.486467862768268 1 1
0.573752447275927 0.567351386344379 1 1
0.451886866473067 0.44785373162761 1 1
0.546500574326222 0.540955451436587 1 1
0.478398834406214 0.474221059118914 1 1
0.432360415509979 0.427727326525479 1 1
0.533977662631429 0.528501981946645 1 1
0.440302061386886 0.436242680145335 1 1
0.565974248379713 0.560275835117284 1 1
0.443160695011251 0.438021108258059 1 1
0.465341837737889 0.461271485261286 1 1
0.537873047974846 0.532056972153255 1 1
0.429649194696842 0.425101189378327 1 1
0.579562237341768 0.574420551281518 1 1
0.410458434591028 0.406677570287332 1 1
0.494973045218159 0.489949217840541 1 1
0.569816601336397 0.564664054400975 1 1
0.551715853813909 0.545716941827664 1 1
0.41167101482031 0.407711726350765 1 1
0.293255386828379 0.290603135007506 0 0
0.389839884068879 0.385896599345112 1 1
0.349944535216269 0.346441618961847 0 0
0.387761608241058 0.383401579206076 1 1
0.527812641009374 0.523075541989596 1 1
0.531150978570056 0.525588789473767 1 1
0.546481218956261 0.541656584227664 1 1
0.533528015795831 0.527445384623152 1 1
0.475972411074379 0.471491479242269 1 1
0.565355425466275 0.559127885931829 1 1
0.456660526023388 0.452019769380487 1 1
0.497356118958867 0.49234343054177 1 1
0.502363409284524 0.497722109159078 1 1
0.567892591784923 0.562642630707371 1 1
0.553383504639156 0.547685062903621 1 1
0.403514127789192 0.398445063519743 1 1
0.416083866818247 0.411811216528136 1 1
0.442942545844927 0.438327229427154 1 1
0.487068278255273 0.481912165124806 1 1
0.606641257922972 0.600279475146961 1 1
0.632824374871772 0.626971718224693 1 1
0.606179193779228 0.599913296188863 1 1
0.419218438273087 0.415180684744442 1 1
0.538973546958915 0.534137917123431 1 1
0.45099969588432 0.446234945687909 1 1
0.40018829109652 0.396508272627833 1 1
0.482466035080613 0.478192326263379 1 1
0.41984979983266 0.415564915784322 1 1
0.331456761806884 0.327800197097543 0 0
0.584643432609609 0.578829688932443 1 1
0.402692825803424 0.399111381026136 1 1
0.424491272106261 0.419918276901068 1 1
0.546422521063421 0.54083942585115 1 1
0.610176469481862 0.603416423174915 1 1
0.479820200603057 0.474329857975761 1 1
0.580347769720892 0.574472929075291 1 1
0.480479441008333 0.475586534041635 1 1
0.525179020402799 0.519745229002515 1 1
0.406172922565696 0.402351994753452 1 1
0.460303157848944 0.455285448838835 1 1
0.489291822422736 0.483746632655211 1 1
0.334710787057583 0.332042952750629 0 0
0.399743464764867 0.395891020173258 1 1
0.509331043361958 0.504728172944702 1 1
0.444178530532473 0.440026976896443 1 1
0.478630440546919 0.473818913488035 1 1
0.581120202527915 0.575556532026941 1 1
0.494703034599593 0.489838487782757 1 1
0.519376152743705 0.513808054664172 1 1
0.661174164571848 0.653833049133313 1 1
0.630546205175517 0.624487494900302 1 1
0.540957131847097 0.535544229038077 1 1
0.581657290684575 0.576197758756586 1 1
0.53140145946754 0.526710872392548 1 1
0.458498803141625 0.454112543377332 1 1
0.577737110757919 0.57160541163099 1 1
0.483026232612518 0.478967901297802 1 1
0.511894229280142 0.506143758809213 1 1
0.435269901117965 0.430963689198928 1 1
0.45920715050886 0.454531670399866 1 1
0.574224538368388 0.568144143032745 1 1
0.460324957062695 0.455929077061296 1 1
0.597971297733153 0.592225721863136 1 1
0.542165814681992 0.536469220859051 1 1
0.422750641638452 0.418678912756463 1 1
0.460078199285049 0.455203590332987 1 1
0.443650796137279 0.439558611883999 1 1
0.525795690700693 0.520242406610397 1 1
0.484677666958751 0.479875919678686 1 1
0.475990233489719 0.471232370919301 1 1
0.532668039491358 0.527044233110833 1 1
0.510238496858221 0.504704618233425 1 1
0.490033251751678 0.48513424702562 1 1
0.466769881134942 0.462655372015821 1 1
0.389884138117505 0.385130940860757 1 1
0.57679352754164 0.571645334512525 1 1
0.501396575755974 0.496678353816863 1 1
0.518108792876942 0.512933596582228 1 1
0.353767506216863 0.350424567816334 0 0
0.411055521886603 0.407072852991743 1 1
0.403530110873958 0.399444222131733 1 1
0.402481459824576 0.398629927116153 1 1
0.452204575410212 0.447570007555432 1 1
0.424566106101735 0.420266580593144 1 1
0.653147236557434 0.64734582535275 1 1
0.459441162675 0.454876351813035 1 1
0.507611433953202 0.501813058414644 1 1
0.591468118735961 0.585807409290315 1 1
0.527700849222373 0.523546498483976 1 1
0.457894907836925 0.453313132061401 1 1
0.463484328235515 0.459122044574853 1 1
0.348803784424487 0.345893692353761 1 0
0.526108142175516 0.520764614566858 1 1
0.468087652858515 0.464070601964668 1 1
0.448380665310818 0.443415531491567 1 1
0.532522517949272 0.52617900174696 1 1
0.428208091613312 0.423706280171381 1 1
0.613662477927118 0.606921320324936 1 1
0.515056098323266 0.509744385184985 1 1
0.516624065717663 0.511510734043684 1 1
0.393380559666373 0.389038881619355 1 1
0.519980075991895 0.514120389592234 1 1
0.467567228300099 0.463121240498316 1 1
0.408019957095674 0.404021935061026 1 1
0.376255102590257 0.372437449543335 1 1
0.52225071596149 0.517191220247149 1 1
0.448775919630069 0.444352409451723 1 1
0.457334606885433 0.453080238708674 1 1
0.594502149935447 0.587706152184267 1 1
0.496693601772272 0.49181795036978 1 1
0.439243740639579 0.435387301416534 1 1
0.51945971447002 0.514345808376078 1 1
0.500302251613642 0.494466698493511 1 1
0.543578997850216 0.538856993798905 1 1
0.346716546973879 0.343281407697686 0 0
0.526615044584832 0.521536871571111 1 1
0.449423398259485 0.445370621451472 1 1
0.417434283613106 0.413502086148913 1 1
0.435871606549788 0.431681484157646 1 1
0.525033915150669 0.519649391120862 1 1
0.42002366763737 0.415865411453729 1 1
0.505675754529618 0.500378649783731 1 1
0.475339147102987 0.470922621353938 1 1
0.408171154884736 0.403495095893572 1 1
0.474033039966287 0.469681412046205 1 1
0.477954079080668 0.473071356930881 1 1
0.565370284884581 0.559411622984782 1 1
0.411851601630743 0.40744460391401 1 1
0.554830647449087 0.549405377017884 1 1
0.47935633462777 0.473997251813808 1 1
0.512111837828487 0.507284786776239 1 1
0.50222519090373 0.49651380020118 1 1
0.48203790054167 0.476492670583332 1 1
0.468540422011723 0.464036786125787 1 1
0.530056842671424 0.525429428663663 1 1
0.663680995286344 0.657601238863657 0 0
0.285815311134865 0.282893300257155 0 0
0.509372110091198 0.504243343275559 1 1
0.48677542760109 0.482146966764059 1 1
0.570318744821564 0.564810598287288 1 1
0.450817116387315 0.446217655350898 1 1
0.465723180873758 0.460791562176164 1 1
0.571176264534265 0.565649548311767 1 1
0.463850952374593 0.459620548555004 1 1
0.410099555836722 0.406275707461301 1 1
0.48460177321434 0.479934201816621 1 1
0.540296542149964 0.535326693601264 1 1
0.563939769950806 0.558400159020384 1 1
0.556376930560063 0.549968662911351 1 1
0.613178846525713 0.607280919285317 1 1
0.56285312222501 0.55700781657883 1 1
0.485511741327185 0.480870704793956 1 1
0.548400511748305 0.542700906181515 1 1
0.545637442667158 0.540047014468957 1 1
0.502052853210492 0.497113482879943 1 1
0.59402942382168 0.588118640925743 1 1
0.465871538428288 0.462064813839929 1 1
0.585510039979356 0.579997179983507 1 1
0.566966846214799 0.561717285500605 1 1
0.493540239981922 0.487976283049514 1 1
0.456321930250074 0.451620010720867 1 1
0.384987236196269 0.380765697749985 1 1
0.478687445707057 0.473891034637376 1 1
0.526229393569054 0.520844532579638 1 1
0.513997805706224 0.509047816871295 1 1
0.58815599611246 0.581878163260032 1 1
0.532762823806454 0.526924398390009 1 1
0.458511195294583 0.453771214372588 1 1
0.458747675787174 0.454141166604561 1 1
0.403575019562321 0.399429810330816 1 1
0.573214757890762 0.568402196039404 1 1
0.557241136452331 0.551299605070699 1 1
0.469723033462891 0.465188420910612 1 1
0.434264618565394 0.429771872085914 1 1
0.503376269202524 0.497631331177864 1 1
0.472432647233068 0.467924680297245 1 1
0.496954163173858 0.491498797767032 1 1
0.488402636454998 0.484188267338093 1 1
0.408002566516518 0.403586075016118 1 1
0.541376849625746 0.535856301143941 1 1
0.450196931452415 0.445810141805483 1 1
0.469282709043099 0.464656249762109 1 1
0.450718946935305 0.44641099220276 1 1
0.504333025443077 0.497643586749227 1 1
0.485588449945093 0.480106287961705 1 1
0.402213113091557 0.398263832677415 1 1
0.50717732200796 0.502253368663059 1 1
0.563169420626353 0.558052406425202 1 1
0.505308529361193 0.500588424503443 1 1
0.577233555870456 0.57113353852914 1 1
0.385418953057261 0.381451030291779 1 1
0.451193632039475 0.446580506252528 1 1
0.387693636838079 0.38330005788292 1 1
0.603025216290481 0.597152474312839 1 1
0.500354829494318 0.494959507788285 1 1
0.483376229139297 0.47836932823901 1 1
0.508759247656508 0.503461329491609 1 1
0.655651745436308 0.649249148634402 0 1
0.50581138134833 0.499939836035582 1 1
0.448725839471394 0.444463107649249 1 1
0.513267303616027 0.508063434347604 1 1
0.483026248745524 0.477805591212049 1 1
0.567697376442787 0.561635201115159 1 1
0.447397619913709 0.441887243055754 1 1
0.444745747812277 0.439379176364345 1 1
0.482169471965259 0.477435294503843 1 1
0.470893228075056 0.466669844490941 1 1
0.511281180425542 0.504922888931971 1 1
0.374782823843897 0.371160696639952 1 1
0.440164719578879 0.436312785401757 1 1
0.533745118947833 0.5292127581678 1 1
0.491605264500718 0.486841654487439 1 1
0.464154815216039 0.459388760853799 1 1
0.460201391864157 0.455764610340761 1 1
0.514767307505425 0.509742230763621 1 1
0.571531069790218 0.566598151363856 1 1
0.452331486355795 0.448473034769692 1 1
0.435598046254305 0.431143136059916 1 1
0.422517086342749 0.419014128331719 1 1
0.414901390012985 0.410536114021392 1 1
0.462363093535658 0.458251545542767 1 1
0.591971739127726 0.585860672116044 1 1
0.623391767428952 0.617493515798627 1 1
0.500501067896188 0.495948416270836 1 1
0.510911953927583 0.50570191467192 1 1
0.500331339085501 0.495326383011168 1 1
0.453386334566113 0.448825512746714 1 1
0.42970511938081 0.425907251979636 1 1
0.488862691803963 0.484315859941751 1 1
0.529808969647633 0.52496916245932 1 1
0.627436163539617 0.621060980930804 1 1
0.45345988609326 0.44924221611182 1 1
0.511669640127789 0.506245030596058 1 1
0.572166156256627 0.566000298885748 1 1
0.524879405586859 0.519842848708349 1 1
0.464902744068409 0.459941291064931 1 1
0.511081651614905 0.506399566552715 1 1
0.622543889691211 0.616582314325627 1 1
0.520155960826956 0.514781104549066 1 1
0.367011559446536 0.364005358146571 1 1
0.573866452128374 0.567992797356398 1 1
0.494650235600747 0.490139545458542 1 1
0.535900329409236 0.530665882053391 1 1
0.545790716962442 0.540530612226781 1 1
0.392090347136631 0.389036645804799 1 1
0.575988747190177 0.570277123099605 1 1
0.517867672527125 0.512453184553825 1 1
0.501269017514694 0.496596989298738 1 1
0.436797825226815 0.432800798108972 1 1
0.608900595806375 0.603000263280421 1 1
0.572088840609372 0.566066203411852 1 1
0.583914608949928 0.578583439084855 1 1
0.535192255420986 0.530407437769252 1 1
0.598217669970279 0.592134186982436 1 1
0.508188959297411 0.502609677026201 1 1
0.420492361010392 0.416288866522988 1 1
0.486935262379578 0.481445088143355 1 1
0.492688494842823 0.487871529390279 1 1
0.482216022156427 0.476819911086941 1 1
0.400540716451625 0.396093133066502 1 1
0.540194345754796 0.535293560955657 1 1
0.485393836382945 0.481248508044105 1 1
0.418658951996624 0.414695520994774 1 1
0.417238088324623 0.413847230068504 1 1
0.537661785720032 0.532296794943899 1 1
0.388801198779385 0.384821599357991 1 1
0.46137516523484 0.456272114354445 1 1
0.621258469880037 0.614112744009962 1 1
0.424727616289078 0.420805541627124 1 1
0.513070127497279 0.5081344063194 1 1
0.610040456826837 0.604071820235962 1 1
0.480517275320246 0.475858913136974 1 1
0.506012307251508 0.500384786953499 1 1
0.598673683993754 0.592200235256727 1 1
0.488139764707122 0.481759410141736 1 1
0.528591480096544 0.523837998589868 1 1
0.544337970625473 0.538895296380648 1 1
0.314188159570149 0.311163538384044 0 0
0.427538779962416 0.422920893457257 1 1
0.389089655204574 0.385280059336389 1 1
0.609553332527253 0.603129525907333 1 1
0.521965454677345 0.517229342106774 1 1
0.583396207565338 0.577602503513699 1 1
0.495308081089838 0.489507468845046 1 1
0.583183609896314 0.576769990080168 1 1
0.292781741847472 0.28958778804873 0 0
0.558922227501723 0.553269707074221 1 1
0.41150700269808 0.407928598969325 1 1
0.539300490094385 0.534211238258162 1 1
0.565182191454185 0.559157142855333 1 1
0.493980044875538 0.48949892145979 1 1
0.577343476769345 0.571784818715628 1 1
0.489786833743757 0.484985524816199 1 1
0.462262617702593 0.45753649102506 1 1
0.417041135199831 0.412805103094578 1 1
0.5877139702627 0.580275882888664 1 1
0.56322587158628 0.557706022019668 1 1
0.43675147281277 0.432425268904233 1 1
0.52612453551757 0.521197467357054 1 1
0.605589978563681 0.598924860328238 1 1
0.497415124033526 0.492976125381111 1 1
0.473097811850366 0.468352702140774 1 1
0.396872137272301 0.39300581140307 1 1
0.463027003041977 0.458514791478704 1 1
0.579850856168832 0.573994399173219 1 1
0.633476606554179 0.62794143382874 1 1
0.598549504042863 0.592825769993086 1 1
0.496149317648693 0.491199436451016 1 1
0.489775667181198 0.485221283625694 1 1
0.480622554807821 0.47568863652097 1 1
0.457768347677615 0.453045784064124 1 1
0.516565488045265 0.511403231648904 1 1
0.349936397986501 0.346241573720123 1 0
0.490883801611656 0.485633814774427 1 1
0.539791657247049 0.534395828580404 1 1
0.589915952211643 0.583935917965651 1 1
0.552621398245665 0.547517307849576 1 1
0.409405508503704 0.404966648715784 1 1
0.572657978806651 0.567626340145645 1 1
0.546534025021067 0.541312322166127 1 1
0.60061961544756 0.595436149090437 1 1
0.453272855415849 0.448884037824082 1 1
0.483541357006942 0.478671714879876 1 1
0.456534068079405 0.45167327638954 1 1
0.510289344241296 0.505224039874266 1 1
0.483124385893688 0.477921275391583 1 1
0.515075822735019 0.510213933460238 1 1
0.385564757771659 0.381903401644546 1 1
0.404735619890335 0.400852866367286 1 1
0.502076246241781 0.497610679780548 1 1
0.46416849699365 0.458761556458236 1 1
0.546504115420208 0.540919595029762 1 1
0.620692184309325 0.614891762610984 1 1
0.471673425828489 0.467005389246695 1 1
0.456905162451952 0.452889439852943 1 1
0.497654136187229 0.493231793219127 1 1
0.428238459267663 0.424031223955588 1 1
0.547276870423003 0.541677741485817 1 1
0.57107079125182 0.56557823943534 1 1
0.403526924302632 0.399507771058333 1 1
0.518892035127226 0.513442662869258 1 1
0.29928295536571 0.296243391204313 0 0
0.421024814737416 0.416349861546962 1 1
0.535761162266437 0.530784364640609 1 1
0.511272253685343 0.506326595180931 1 1
0.380490208345354 0.377041710111878 1 1
0.503735252764799 0.49836664247786 1 1
0.659342768238636 0.651818245490075 1 1
0.470842627827492 0.465755247643476 1 1
0.648488385241182 0.642462977231101 0 1
0.585593521310861 0.580411257612444 1 1
0.463107672851623 0.458468947360572 1 1
0.418291521441658 0.414586018546629 1 1
0.458124464946207 0.453483194003263 1 1
0.435059151597053 0.430955818836718 1 1
0.589704242986977 0.584268004657388 1 1
0.603085312006171 0.597699822962232 1 1
0.524762830150862 0.519777592889429 1 1
0.50825539583837 0.502503933831238 1 1
0.536229790240706 0.530825969857535 1 1
0.550232379042625 0.54510893477952 1 1
0.619043106130033 0.612439488013788 1 1
0.540393783297575 0.535359887454758 1 1
0.559318029605597 0.554310868527075 1 1
0.465986723873654 0.461491007073445 1 1
0.611376003817849 0.604820436955008 1 1
0.554649692331443 0.549518658371543 1 1
0.553287473618441 0.547080247171554 1 1
0.505309591538849 0.499289333069608 1 1
0.546706648446588 0.541916466327086 1 1
0.606308676139021 0.600297843735966 1 1
0.406293308692214 0.402215246655921 1 1
0.452861996582348 0.44853080393514 1 1
0.410451838637997 0.40563009127249 1 1
0.496954524656394 0.492424409243822 1 1
0.561657412001392 0.556129245142697 1 1
0.501723114257572 0.497377491075059 1 1
0.580581253081364 0.575150144684383 1 1
0.476986112669311 0.471403680803233 1 1
0.46311474122506 0.458723106325518 1 1
0.492362185126563 0.487249776243074 1 1
0.525270234004973 0.519653054023806 1 1
0.499262737607886 0.494086171850913 1 1
0.463009329762053 0.458746098430648 1 1
0.536568363410828 0.531092110412839 1 1
0.524483256387516 0.519153515077037 1 1
0.472338703572316 0.46771364114694 1 1
0.587134805755093 0.580725421168697 1 1
0.400847102630224 0.397021545302691 1 1
0.578252876864344 0.5723225205801 1 1
0.687217999526074 0.679456438889896 1 1
0.485117137522788 0.480118380456619 1 1
0.576655087603015 0.57093220828483 1 1
0.57366415021959 0.567865729791867 1 1
0.650909278165136 0.644364947111073 0 1
0.55969828931399 0.554391460615154 1 1
0.433742073337785 0.428868313436448 1 1
0.483887043579398 0.478977537547808 1 1
0.4907450948199 0.485575203189273 1 1
0.56353921866395 0.558262437950342 1 1
0.526666826659198 0.520314037830943 1 1
0.581976639059657 0.575922927479493 1 1
0.481698756629727 0.47703950430234 1 1
0.531726619078287 0.526950620423621 1 1
0.517517342500046 0.512638820432509 1 1
0.508787168710392 0.503906556385652 1 1
0.376469642184285 0.372838908843898 1 1
0.464813025382405 0.460500027272316 1 1
0.631232756517338 0.624515020659296 1 1
0.509559691313686 0.504555180552794 1 1
0.520071437890205 0.514899695299546 1 1
0.577115894806878 0.571550169473546 1 1
0.561630518725198 0.5553802853428 1 1
0.566481231323335 0.56114888303 1 1
0.444704325479844 0.439853458821793 1 1
0.518655909852026 0.513980499272767 1 1
0.492165049244054 0.487645676243754 1 1
0.613741379217057 0.607215274994282 1 1
0.622073388836917 0.615680614256359 1 1
0.560215857259946 0.554034972184562 1 1
0.558405545515343 0.55352111668049 1 1
0.589049341683254 0.583304716882722 1 1
0.662972152965568 0.656386214852629 0 0
0.519692258304815 0.514673450237991 1 1
0.536531100991933 0.530979952715577 1 1
0.591858119190736 0.585393031800436 1 1
0.461130768607485 0.456777915242518 1 1
0.549734603449572 0.544424278761486 1 1
0.538991623147086 0.533178476247812 1 1
0.439303335448144 0.434775706193468 1 1
0.480483078883124 0.475635454764698 1 1
0.582521501631291 0.576844643821538 1 1
0.49267202685627 0.487563826977959 1 1
0.487789736376639 0.483172879077427 1 1
0.662700756650422 0.65644663953484 1 1
0.552939453125989 0.547664510914793 1 1
0.650788358553275 0.644429849285746 1 1
0.483155247452867 0.478386345287736 1 1
0.484821072232149 0.479326636259717 1 1
0.476860750279547 0.472410534464464 1 1
0.578140686783087 0.571906702282445 1 1
0.41874133989488 0.413920646607681 1 1
0.454064247717872 0.44972789178 1 1
0.542012621206322 0.536166383717392 1 1
0.420675708843463 0.416475635436601 1 1
0.532044372005347 0.527416877978722 1 1
0.408329523644275 0.404423968260121 1 1
0.55348980468768 0.547468168075041 1 1
0.434989243268829 0.430504230422936 1 1
0.524945961143434 0.519638547496992 1 1
0.391059488115652 0.386906779087147 1 1
0.50627226210991 0.501421425952935 1 1
0.44667297927969 0.44261843883535 1 1
0.509241262990781 0.504862862639867 1 1
0.480423034984131 0.475905674855485 1 1
0.454095250044213 0.449715251093621 1 1
0.427897558281027 0.424381994340712 1 1
0.498431157709346 0.493373405825091 1 1
0.562754834210699 0.556859450030187 1 1
0.524105716005374 0.519010939881484 1 1
0.387250581606621 0.383077796915481 1 1
0.458252252393308 0.453135463245418 1 1
0.441558861378745 0.436459041770057 1 1
0.472319009292333 0.467351726218715 1 1
0.472239927613115 0.467964678231609 1 1
0.534485286758073 0.529531797678031 1 1
0.356213113380388 0.352768005101833 1 1
0.514490631616301 0.509657963455658 1 1
0.571843647167336 0.566104301300586 1 1
0.615099454219341 0.608790836918273 1 1
0.491601130916102 0.487293893177031 1 1
0.4743858238139 0.470126393110068 1 1
0.517528478632169 0.512489625630957 1 1
0.424197922885997 0.419779320746085 1 1
0.51548050660342 0.510175776247722 1 1
0.410648768453774 0.406547942170784 1 1
0.647708028639181 0.641390428707375 1 1
0.362108378191514 0.358860659873249 1 1
0.649993089328234 0.644253143858936 0 0
0.517012630597205 0.511876683566689 1 1
0.530902818383692 0.525870659654137 1 1
0.408272461461808 0.403836968268622 1 1
0.40962835898927 0.40549341679232 1 1
0.584329084841159 0.578524738438096 1 1
0.543697770728407 0.538168959966192 1 1
0.459367926793456 0.45432711437163 1 1
0.518791185367368 0.513506152154444 1 1
0.530333686695098 0.525007256447002 1 1
0.487248316908372 0.482344625260921 1 1
0.429474745405154 0.425162034724182 1 1
0.6229895107611 0.617227936888342 1 1
0.414243223179098 0.410365392108422 1 1
0.54167166909215 0.536590153941154 1 1
0.607412878372013 0.601436760520506 1 1
0.456208170099614 0.452074584512926 1 1
0.480686899546122 0.476496008378941 1 1
0.57261005249877 0.566616099556155 1 1
0.44737916552921 0.442945477750815 1 1
0.481454982470263 0.476756838787012 1 1
0.455414137547048 0.451203602879665 1 1
0.45642450178188 0.451889865642384 1 1
0.365576467991284 0.36172127127471 1 1
0.424188885764065 0.420672969260068 1 1
0.478819624685599 0.473571676303408 1 1
0.540432148598919 0.535233730116733 1 1
0.544701117241663 0.539295449383444 1 1
0.368977118519949 0.365153260392933 1 1
0.502919629300774 0.497274164761378 1 1
0.536446964638061 0.529807299085681 1 1
0.444579508704467 0.440283969260865 1 1
0.573548603685241 0.56787023312156 1 1
0.467086350792231 0.46256207542044 1 1
0.464774166233344 0.460387951386613 1 1
0.672503309713818 0.665181803330702 1 1
0.472944498807002 0.468139038657424 1 1
0.400628971398543 0.39700588477675 1 1
0.478891195738966 0.473829141099104 1 1
0.473257698495459 0.468426015535324 1 1
0.562508192828412 0.556538150490266 1 1
0.595595554343059 0.589705028307925 1 1
0.481210626904191 0.47655863208769 1 1
0.424424562017136 0.419895616979698 1 1
0.55622905576494 0.5509156778092 1 1
0.559092448115132 0.554151661774294 1 1
0.479400073772781 0.474105726646443 1 1
0.427443199766488 0.423098018640855 1 1
0.428003253047342 0.423817311261876 1 1
0.496313485760543 0.490264832224455 1 1
0.471457602129138 0.466826116211721 1 1
0.475372206349512 0.470557187180942 1 1
0.511494658476731 0.50647339430885 1 1
0.522749688010692 0.517944143941593 1 1
0.48152843753374 0.476857494652498 1 1
0.592964010056693 0.587863051133647 1 1
0.627680126956553 0.621463607958237 1 1
0.551818305378745 0.546208878335075 1 1
0.444056461974951 0.439690936922446 1 1
0.347384064530691 0.343953222550502 0 0
0.506253848489624 0.500729872192723 1 1
0.48921460181931 0.483417175570845 1 1
0.430001690686556 0.425317078942462 1 1
0.599960850137867 0.593502284280108 1 1
0.525770192063693 0.520176192407093 1 1
0.414401179235453 0.410272543387669 1 1
0.588205438960907 0.58208781105493 1 1
0.547975292635677 0.542781455087344 1 1
0.47927580091623 0.47459271435554 1 1
0.555235704279214 0.548574035894903 1 1
0.554358748457733 0.548999941825395 1 1
0.463014110377714 0.458630517731588 1 1
0.440107214858496 0.435881267245773 1 1
0.561369244491296 0.55598992604982 1 1
0.542157578866892 0.536233214000442 1 1
0.622271071179841 0.616225772388472 1 1
0.477254954890507 0.472886889873924 1 1
0.571843427043487 0.566709359763774 1 1
0.600580519939209 0.59406178444214 1 1
0.438365147851463 0.434385080920516 1 1
0.514372245270312 0.508470341642708 1 1
0.574727323113939 0.569599054363651 1 1
0.520098887610457 0.514743421404869 1 1
0.471436909647186 0.466583547003429 1 1
0.478766094692701 0.474736606416267 1 1
0.534030986129694 0.528667200301229 1 1
0.472650596205388 0.468225485117202 1 1
0.431598863332706 0.426675226089437 1 1
0.458951030676368 0.454536701760778 1 1
0.427740964384427 0.423452307860622 1 1
0.608208104919723 0.602330635624641 1 1
0.464744765555555 0.45971525093869 1 1
0.457614407641459 0.452408058873833 1 1
0.635008492723101 0.627931094371929 1 1
0.54426964195159 0.539361032991307 1 1
0.536557856456807 0.531133595341561 1 1
0.511785177926192 0.506653554921052 1 1
0.6599154225994 0.653032317711162 0 0
0.686236543633914 0.679533131701012 0 0
0.511633824863757 0.506626113096687 1 1
0.706602935650297 0.699556388301352 0 0
0.365309967249454 0.361313663581101 1 1
0.344362082610003 0.341369768757317 0 0
0.519389997149745 0.514118826193774 1 1
0.574769346952297 0.569423302855156 1 1
0.561925419705875 0.556798256972966 1 1
0.494609478021197 0.489491920186786 1 1
0.493505839297004 0.488411364263792 1 1
0.472705779342509 0.468825975134653 1 1
0.484864884261804 0.479891121853721 1 1
0.385625882747267 0.381550494190137 1 1
0.432171626519583 0.427618819877934 1 1
0.526413931934295 0.520737370479833 1 1
0.548941059854406 0.543689233457205 1 1
0.3447969572953 0.341297240941681 0 0
0.537013993751197 0.531501840355506 1 1
0.460908304320959 0.456570333985634 1 1
0.428219614418151 0.423825134200441 1 1
0.52160764311376 0.516716361841966 1 1
0.384434746536559 0.380954831341089 1 1
0.490468859754822 0.485003397105013 1 1
0.443880909204363 0.440141059321603 1 1
0.537423810513062 0.53269813818581 1 1
0.602681085438807 0.595882063233096 1 1
0.521988271000053 0.517219731773421 1 1
0.547969687510101 0.54247223312757 1 1
0.526859453381379 0.521113851323191 1 1
0.499527321498957 0.493012424215673 1 1
0.423171083944638 0.419378311803605 1 1
0.464468076388858 0.460030570147921 1 1
0.512594317573905 0.507229217101252 1 1
0.425001204862923 0.420665230339753 1 1
0.437103535792817 0.432089506794141 1 1
0.494764097341464 0.490091100394243 1 1
0.466293755390759 0.461940812680087 1 1
0.485289680489074 0.480082370618039 1 1
0.502177481374457 0.497383496086356 1 1
0.43153890508932 0.427429487076617 1 1
0.662186354781364 0.656116808209394 0 0
0.493413843117855 0.488486866773483 1 1
0.511986692914939 0.506897466273483 1 1
0.448186931428412 0.444274748288168 1 1
0.473065938702438 0.468054144325861 1 1
0.293323155091087 0.291041304950603 0 0
0.4691556843257 0.465150999281435 1 1
0.569945963637249 0.564400438462766 1 1
0.501148006333585 0.495036614853878 1 1
0.386311482563361 0.3825997367523 1 1
0.48335790046171 0.478476494651264 1 1
0.382074133023519 0.378579227773172 1 1
0.462288918569494 0.458181519737246 1 1
0.486824429264329 0.482891844968692 1 1
0.464221527982722 0.459408199106844 1 1
0.58800356813529 0.581306313950271 1 1
0.456099447572374 0.451588397237844 1 1
0.57552924540071 0.569813907572806 1 1
0.610259040689341 0.603951090033833 1 1
0.57921279020648 0.573220103847472 1 1
0.666167440995392 0.659102027351814 0 0
0.48159954148107 0.476698205654105 1 1
0.503961749849611 0.499606263716024 1 1
0.616530140196133 0.61063062203599 1 1
0.486881941650375 0.481383516111914 1 1
0.45885314300083 0.45443978274547 1 1
0.460691940859613 0.456368701804244 1 1
0.458348509214693 0.454013793648933 1 1
0.486487055621041 0.482336186890601 1 1
0.504556903009692 0.499442974770327 1 1
0.532631920845111 0.527477943970361 1 1
0.499548669645473 0.494757172182272 1 1
0.563708386456207 0.557680062294009 1 1
0.554278541655958 0.548969506151463 1 1
0.569126205781681 0.563680868770573 1 1
0.506873592912024 0.501267035956287 1 1
0.423670175630157 0.419468228475493 1 1
0.417275068977773 0.413082905872119 1 1
0.424957445498566 0.420749572329908 1 1
0.452989747080754 0.448822227086426 1 1
0.526033097310341 0.520130201497865 1 1
0.464178146397585 0.458647163035943 1 1
0.469743540133035 0.46540841903792 1 1
0.454662929958299 0.450595829347896 1 1
0.620702516482481 0.614430644756136 1 1
0.520392199317891 0.515187385425154 1 1
0.369457561203045 0.366203995416367 1 1
0.497324782217124 0.492105797880621 1 1
0.604892494988461 0.598666647478476 1 1
0.46559074888388 0.461212914588531 1 1
0.510434674025721 0.505877910299685 1 1
0.512032095615848 0.506825897583255 1 1
0.442503822197796 0.43841072074464 1 1
0.498417230512371 0.49346209323767 1 1
0.525427471753155 0.519689319503314 1 1
0.492919195669462 0.488461831727015 1 1
0.43787970652076 0.432507738979926 1 1
0.440571139129471 0.43580474031986 1 1
0.478594515463039 0.473053168842565 1 1
0.58345684642144 0.577851663269713 1 1
0.567357356298412 0.562060859440322 1 1
0.395014810997939 0.391032671717639 1 1
0.528688394745423 0.523321547582241 1 1
0.589172861765916 0.583080991701768 1 1
0.50424513171422 0.498950373639209 1 1
0.567490163129609 0.562140218535255 1 1
0.466926775399877 0.462561088950935 1 1
0.500744340237746 0.495977820883214 1 1
0.434783097887963 0.429770286763357 1 1
0.426951382565434 0.421714377083566 1 1
0.556142706943982 0.550175448205914 1 1
0.451338883239506 0.446353910851908 1 1
0.398377399634802 0.394264557860002 1 1
0.488999569533282 0.483768060170475 1 1
0.574842288513684 0.569401240182548 1 1
0.512582590036803 0.50707994300376 1 1
0.561963073438045 0.556437244185743 1 1
0.661638804435773 0.654464231140475 1 1
0.568151513718529 0.56277698123701 1 1
0.451442678172987 0.446145563156481 1 1
0.431521534064392 0.427257278839606 1 1
0.516440962620254 0.511469817884264 1 1
0.532650273230362 0.527642084050875 1 1
0.50281633577097 0.497479405955627 1 1
0.280097140183192 0.277107978347405 0 0
0.325080778251158 0.321636589978046 1 1
0.521439211006275 0.516544966748838 1 1
0.397485080919926 0.393329990590554 1 1
0.494366582892538 0.489196579175132 1 1
0.559519671830442 0.553967007159294 1 1
0.48316785424179 0.477949375309782 1 1
0.509264804671281 0.504111939817625 1 1
0.530135673011223 0.525474212980455 1 1
0.514812731282735 0.509195602141635 1 1
0.614092820072744 0.608233240209138 1 1
0.587940406611851 0.581917758752258 1 1
0.401884441470382 0.397407451031036 1 1
0.555163023064902 0.550514808381867 1 1
0.672681393151421 0.665626828737243 0 0
0.580897968931096 0.575849893525752 1 1
0.56531465431564 0.560022123644248 1 1
0.508035656473264 0.50362876437847 1 1
0.452823548613916 0.44746396194265 1 1
0.551494650612515 0.545239534408632 1 1
0.567355818106582 0.560995530043699 1 1
0.649681161761552 0.64186903428467 1 1
0.483953454554404 0.478808298610373 1 1
0.522968001499129 0.517469986594626 1 1
0.573786550468119 0.567924091540149 1 1
0.58680622184145 0.581028377412818 1 1
0.532193367149898 0.526630370825452 1 1
0.337765381206456 0.334465271696079 0 0
0.435766628035519 0.431145663839194 1 1
0.410579775957294 0.40630481104133 1 1
0.492842974045118 0.488127494805641 1 1
0.444684493034921 0.440377180146352 1 1
0.586478823806928 0.58054591502102 1 1
0.494238816218001 0.488024961524068 1 1
0.455273947887179 0.451213980930306 1 1
0.449781165286682 0.445821368245364 1 1
0.478846884555543 0.474394598590246 1 1
0.484304035361354 0.478765677020301 1 1
0.651391726407313 0.644166326210566 1 1
0.47839434395795 0.47409379247977 1 1
0.424724810555694 0.420125993294214 1 1
0.432751508798782 0.428000215130825 1 1
0.499452585163405 0.495006968171123 1 1
0.59066708623596 0.584750657566203 1 1
0.475929049190819 0.471226059964132 1 1
0.545040947395184 0.539816947766595 1 1
0.565896359212815 0.559626360456508 1 1
0.505706603820917 0.500872912351843 1 1
0.413031713724273 0.408867971655216 1 1
0.533182144762526 0.527052174483795 1 1
0.576684133154574 0.571007869964988 1 1
0.528795002064903 0.523682529772597 1 1
0.431419968410416 0.426779542019062 1 1
0.425791015440366 0.421630477064603 1 1
0.509755870685215 0.504790254661158 1 1
0.410457067235998 0.406150844053131 1 1
0.436150957722594 0.431814839891386 1 1
0.460972834130977 0.456160102428484 1 1
0.464580991676007 0.459441848331987 1 1
0.381963096872856 0.378578461307223 1 1
0.452118427691105 0.44839398073123 1 1
0.402916093648247 0.399016457357273 1 1
0.507064492458449 0.502415143686378 1 1
0.554926318483869 0.549453884662436 1 1
0.583160464703799 0.577103938519116 1 1
0.58660976660092 0.580745957184214 1 1
0.45088370979386 0.446271461442972 1 1
0.403576475753791 0.400067341831877 1 1
0.665849323002227 0.658544406786192 1 1
0.45163995439137 0.446969052021819 1 1
0.428837392586136 0.424652213471254 1 1
0.582937151748358 0.577657203398723 1 1
0.431376948915847 0.427737722827676 1 1
0.445724506488105 0.440698995728294 1 1
0.601649847066564 0.595607679358104 1 1
0.426330397314693 0.422331711352026 1 1
0.522515733320701 0.517149412220059 1 1
0.450725421855578 0.445986799336402 1 1
0.408498899998118 0.40440280046807 1 1
0.499264924634387 0.494176677664461 1 1
0.666374589538396 0.660138250266203 0 0
0.409731323929084 0.406030116842783 1 1
0.478040709269476 0.47342460499936 1 1
0.467709098450541 0.462928860592763 1 1
0.530854497586178 0.525721086474043 1 1
0.454146170899278 0.449563329703236 1 1
0.456817851310136 0.452329328267241 1 1
0.474975483219621 0.470358648249076 1 1
0.40584427470403 0.401790392060405 1 1
0.453759725415711 0.448556991781335 1 1
0.469558088819093 0.464548109675643 1 1
0.570296698228929 0.564919384969906 1 1
0.511494726229977 0.506407262469501 1 1
0.387583687133998 0.383698733588043 1 1
0.507092614259503 0.502486556502951 1 1
0.610799522205538 0.604319251175196 1 1
0.388433078355437 0.384241535474837 1 1
0.34893151863908 0.345650977972677 0 0
0.472831884559031 0.468212576910712 1 1
0.576690136422088 0.570818758659077 1 1
0.40825385242722 0.404549571182841 1 1
0.48282782101306 0.478139107749641 1 1
0.582621049107408 0.577027539106595 1 1
0.463588167105843 0.458643585877484 1 1
0.411525371632512 0.407357225665636 1 1
0.509996931485338 0.504627698926256 1 1
0.538613004332228 0.532879439217565 1 1
0.284941943179246 0.281187732044992 0 0
0.479858132071502 0.475216599745834 1 1
0.363481390413679 0.359814049318976 1 1
0.58217044580915 0.576734625634946 1 1
0.356435804052314 0.35297221153925 1 0
0.530778968888137 0.52568655987489 1 1
0.546771372186737 0.541580281855331 1 1
0.497950602101305 0.49244332643236 1 1
0.459071217358161 0.454567877123297 1 1
0.411460749556724 0.407613991748906 1 1
0.567384992617899 0.56128562461233 1 1
0.463761473793279 0.459323978065193 1 1
0.579581207793661 0.57400297122123 1 1
0.572521890367603 0.566757790648609 1 1
0.582594591969904 0.575172455765711 1 1
0.55008778340368 0.544783734605423 1 1
0.532220467530774 0.527285343893018 1 1
0.472916628056499 0.468033865648207 1 1
0.430159461798433 0.425697228491592 1 1
0.559098978833915 0.553251393585895 1 1
0.679266342452972 0.67170021573179 0 0
0.507030685972457 0.502095734014133 1 1
0.483280339696228 0.478793808558417 1 1
0.450971522742844 0.44682874541794 1 1
0.578411152171718 0.572779713356665 1 1
0.512395570157739 0.50748443029568 1 1
0.40828047967617 0.403732983092083 1 1
0.568165465882773 0.562745511527331 1 1
0.458171047367458 0.45374981447773 1 1
0.555617131386414 0.550166277878468 1 1
0.490949681289537 0.485530701641448 1 1
0.42691949619957 0.422741203369284 1 1
0.453812799782868 0.449037325190579 1 1
0.458974811268195 0.454480228055066 1 1
0.532933756522853 0.527481064830579 1 1
0.466350942030783 0.461963825627859 1 1
0.580309399580052 0.575026648033243 1 1
0.524127370612607 0.519368854878357 1 1
0.454174092267412 0.449200099034726 1 1
0.448310005844992 0.444122933532728 1 1
0.485938513158293 0.481585806846718 1 1
0.515148928144794 0.509479246233523 1 1
0.478628377619741 0.47351339423011 1 1
0.568652667688778 0.56353052536245 1 1
0.536814211431437 0.531764153193469 1 1
0.389215593714196 0.385130926870696 1 1
0.482730612182262 0.477967378876835 1 1
0.40651161716301 0.403047324646638 1 1
0.422422838513274 0.418751883698426 1 1
0.557127998929678 0.551032145441378 1 1
0.558713576506868 0.552735891138461 1 1
0.602118833496561 0.596257213972369 1 1
0.593067944553874 0.587043182453719 1 1
0.520654749673152 0.515046161834552 1 1
0.552073312090908 0.545638487206807 1 1
0.569081960437529 0.563303379695227 1 1
0.472026755015406 0.467720921649903 1 1
0.41592463631708 0.411784412028643 1 1
0.488418144582634 0.483312619672846 1 1
0.470453161591238 0.466288343456774 1 1
0.491127759150037 0.486319650222991 1 1
0.434392112162441 0.429607466535183 1 1
0.433632213730515 0.429750727472915 1 1
0.465371217051942 0.460286744019192 1 1
0.472335330982317 0.467754239621988 1 1
0.490751085772413 0.485922800752125 1 1
0.520655090174236 0.51566770190097 1 1
0.495731233815777 0.490231136301954 1 1
0.529057280385749 0.524379475953014 1 1
0.582185094357981 0.575814558068026 1 1
0.502868077750811 0.497982179279697 1 1
0.558194895147769 0.552435855738192 1 1
0.595820821068823 0.588995107610018 1 1
0.392900857894894 0.388807476422895 1 1
0.632003483805356 0.625806989558264 1 1
0.586407155164866 0.581025117336353 1 1
0.439055614830038 0.434358911697515 1 1
0.509744618946584 0.505168700486769 1 1
0.490704324171182 0.486073506604593 1 1
0.576135527158251 0.570328856167966 1 1
0.476629346499606 0.471537529335199 1 1
0.512144329675684 0.506910159901335 1 1
0.353851604035821 0.350391673211522 1 1
0.482011554901889 0.475421149182284 1 1
0.503976255139984 0.498641835698764 1 1
0.511760802506982 0.506161915284379 1 1
0.605507008918359 0.599179265590315 1 1
0.459382524685152 0.455229967615303 1 1
0.433367152023654 0.428970956192783 1 1
0.379441322204457 0.375834458576704 1 1
0.52002110195361 0.514363493906531 1 1
0.612012915340268 0.605548588741317 1 1
0.502372412790386 0.497453457533996 1 1
0.458472783069184 0.453153280613511 1 1
0.6043512447062 0.598360743302535 1 1
0.615116689456973 0.609108035079382 1 1
0.48850240080225 0.483955736188606 1 1
0.342537449285631 0.338966352636803 0 0
0.608944204401815 0.602680686350881 1 1
0.580534494933758 0.574360726219869 1 1
0.618924877901984 0.612201884339807 1 1
0.587502818527813 0.582120601243899 1 1
0.535825742178842 0.530557193600874 1 1
0.48501732746346 0.480187363946077 1 1
0.466730022930071 0.462039069702602 1 1
0.450127750117566 0.445430558528469 1 1
0.511584065228331 0.506545677428657 1 1
0.527115743547589 0.521725532906568 1 1
0.534860989858763 0.529525678818149 1 1
0.591432911766804 0.584941999561848 1 1
0.551754374503477 0.545919446344755 1 1
0.522617310450984 0.517478199174961 1 1
0.500400914800259 0.49553031874599 1 1
0.550125622319658 0.544627188468012 1 1
0.395370485221224 0.391253698478407 1 1
0.42807635647327 0.423989779262147 1 1
0.410168192672374 0.406045031007448 1 1
0.416914323193948 0.412646635638245 1 1
0.588113722683415 0.582099406901418 1 1
0.501297009700564 0.496336984823665 1 1
0.483341386401642 0.478513091361241 1 1
0.485798283918267 0.480301739575813 1 1
0.507707592020538 0.502585686522799 1 1
0.50102517777151 0.495722511304199 1 1
0.552873196634684 0.546792191184602 1 1
0.52211825014098 0.516881294935391 1 1
0.554903628313728 0.549350665874223 1 1
0.488074283629026 0.483819028747742 1 1
0.467297676383235 0.462539497606133 1 1
0.393835076400359 0.389870816794397 1 1
0.522281453191464 0.516320989462883 1 1
0.530969951619038 0.525487197733585 1 1
0.495958972382367 0.491345504735303 1 1
0.348724837324082 0.345254812355689 0 0
0.561761996563798 0.556391452527731 1 1
0.474261194111378 0.469481141192234 1 1
0.543670827640859 0.538215899007929 1 1
0.474384564719947 0.470092907272751 1 1
0.517904680485513 0.512800082824446 1 1
0.549637703489049 0.544192324831242 1 1
0.575063260761386 0.569065015981182 1 1
0.539235080992848 0.533772735068608 1 1
0.482463206827805 0.477961795746238 1 1
0.561910905346792 0.556276176179093 1 1
0.481581418098444 0.476624861670709 1 1
0.448291050839505 0.443584539253861 1 1
0.392847361580942 0.388430196468603 1 1
0.554983063859634 0.549464366569584 1 1
0.545850259427165 0.540149914233918 1 1
0.498553922945055 0.493378734967647 1 1
0.400336976867096 0.395646149772069 1 1
0.497220992120131 0.492493540515562 1 1
0.523542200153418 0.518689079017231 1 1
0.520895833069091 0.515509509110184 1 1
0.555995959499642 0.550040312681587 1 1
0.307391977414794 0.304548335496164 1 1
0.539986816485263 0.534155307646644 1 1
0.60021269259177 0.594263659430501 1 1
0.471275813686471 0.466421144163387 1 1
0.408829552440041 0.404455187743193 1 1
0.516247257472605 0.511167944571944 1 1
0.43911788135729 0.435050231498412 1 1
0.542453534209771 0.536709346866287 1 1
0.271165773952664 0.268764811053763 0 0
0.469153340026281 0.46456059707163 1 1
0.512521098895908 0.507105803411112 1 1
0.513877565516072 0.508365324844821 1 1
0.439974196925878 0.435752177834018 1 1
0.59206976668448 0.58568997000429 1 1
0.485654672572058 0.481012290544602 1 1
0.441316530893372 0.43690339781758 1 1
0.481571897304742 0.475732290345458 1 1
0.417246223396961 0.412274632483116 1 1
0.545818232026569 0.540472363476814 1 1
0.291462021194678 0.28831376590295 0 0
0.366217944940035 0.362748696993661 1 1
0.629218181997275 0.622472785510121 1 1
0.519947297664672 0.514187830812654 1 1
0.438331623732274 0.433957869435959 1 1
0.538001200745519 0.533023350409872 1 1
0.459426759277438 0.455012284550334 1 1
0.474481162023838 0.470074896455201 1 1
0.487790141752815 0.483017366198943 1 1
0.517559353274635 0.512541452233849 1 1
0.468244901763269 0.464434161324318 1 1
0.525730877287371 0.520308805837581 1 1
0.417733989546626 0.413914519129579 1 1
0.476617151066647 0.471959190909986 1 1
0.509065497295232 0.50430104275388 1 1
0.412132210585155 0.408137863492298 1 1
0.487283877321809 0.482478454570673 1 1
0.515546069484579 0.510781458852723 1 1
0.574480416831271 0.568969012046949 1 1
0.421609606286928 0.416911799200511 1 1
0.380374472854278 0.37693674143802 1 1
0.675987623022387 0.668801144052664 0 0
0.618724836082368 0.61217209606802 1 1
0.475496637513481 0.470323791149866 1 1
0.446398316137648 0.442481608336122 1 1
0.58873129097393 0.582785539374827 1 1
0.468599002821202 0.463057184870063 1 1
0.531665746300656 0.526200706591295 1 1
0.393563764712539 0.389548594688659 1 1
0.472226289630643 0.468149673626691 1 1
0.496295058967913 0.49144763275757 1 1
0.515295895968974 0.510072396206023 1 1
0.484414847748296 0.479580490492051 1 1
0.564250866864997 0.559138053200897 1 1
0.576814472010579 0.570358591671773 1 1
0.443671484203461 0.438756305028975 1 1
0.512923909081369 0.507612855098802 1 1
0.441407173011014 0.437314023673439 1 1
0.506082561558195 0.501013835413102 1 1
0.433880771528021 0.429507042602433 1 1
0.474083539436726 0.470166521599714 1 1
0.474930274071022 0.470633604416905 1 1
0.533006578480591 0.527422364129019 1 1
0.473351321241142 0.468468624879401 1 1
0.532638053636409 0.52679440474551 1 1
0.574817859817177 0.569153224713136 1 1
0.47603128659485 0.471594156851066 1 1
0.445321754653465 0.440764332835518 1 1
0.552134317501383 0.546351791725804 1 1
0.474660819757754 0.469849287213919 1 1
0.495332786992203 0.489876478517704 1 1
0.382278098480398 0.378022458028323 1 1
0.481680707158154 0.477053196828888 1 1
0.584310840611066 0.577951976080407 1 1
0.393820961498097 0.390097051609638 1 1
0.380185750545203 0.375389081963743 1 1
0.497422803905869 0.492304333126398 1 1
0.558077410443091 0.552111444817962 1 1
0.376636698090145 0.372860914546281 1 1
0.592301926598873 0.586239711385523 1 1
0.46610492641185 0.462169980813528 1 1
0.501091011301395 0.496426277416027 1 1
0.570849505032336 0.56497000533026 1 1
0.492124347590054 0.487340088365066 1 1
0.50568958874526 0.500605072147838 1 1
0.415378140833988 0.41130670148787 1 1
0.684864145401698 0.67828967078822 0 0
0.491206424185267 0.486413291029042 1 1
0.390831639305322 0.387348960052751 1 1
0.525613370129437 0.520640933591939 1 1
0.46538426148741 0.460645323360246 1 1
0.504118480592292 0.499617056262532 1 1
0.510063945295807 0.506017986455414 1 1
0.444913168058009 0.440459099614698 1 1
0.380070752996429 0.376602185069 1 1
0.439100418497474 0.43473852102519 1 1
0.494293008616632 0.488280643965106 1 1
0.445407183942087 0.441253318247328 1 1
0.378204489865305 0.374416141194611 1 1
0.512615216181061 0.507288035494746 1 1
0.413526649369589 0.408840104668035 1 1
0.448931924377393 0.444665723030396 1 1
0.521852610171012 0.517031705584258 1 1
0.40815454724149 0.403994718765037 1 1
0.520747163934656 0.515896912891689 1 1
0.457170527822321 0.45263401552273 1 1
0.448447197025527 0.443850230137612 1 1
0.4861052629605 0.481603137293658 1 1
0.461255816457554 0.456610958896627 1 1
0.508982695755284 0.503377771189343 1 1
0.498771672538677 0.494230229192747 1 1
0.559113688072819 0.553204686852182 1 1
0.46588900049194 0.460939622105408 1 1
0.342749423849362 0.339775695174356 0 0
0.379699186121533 0.3761296844299 1 1
0.427386307779511 0.422912175891538 1 1
0.552959787303923 0.547480730677792 1 1
0.454218271387018 0.450015758812349 1 1
0.368648221728373 0.364468112612472 1 1
0.559771706327903 0.55441654464685 1 1
0.557318753914588 0.55164772859408 1 1
0.52805268901448 0.523149179146318 1 1
0.521117415956303 0.516538840711578 1 1
0.420913146493242 0.41681922601118 1 1
0.496408443636362 0.491640964334763 1 1
0.423940990614231 0.41988195585941 1 1
0.50298639767983 0.497640503772563 1 1
0.547024124150253 0.541718799492023 1 1
0.601742227531482 0.596535166872634 1 1
0.590755946150268 0.584786219188161 1 1
0.620516048431929 0.61418754233769 1 1
0.379759118966933 0.375766725922096 1 1
0.445364961993322 0.441356520905955 1 1
0.575276181282749 0.569506132642423 1 1
0.423107046145722 0.418918389998173 1 1
0.566570931373875 0.560748667033072 1 1
0.209900369155987 0.208117590113316 0 0
0.531475144189792 0.526077749782427 1 1
0.619293624039191 0.61269918242184 1 1
0.618864991211793 0.61284536768015 1 1
0.429594413105194 0.424913935188261 1 1
0.470503786390501 0.465486376485007 1 1
0.599200181554008 0.592831614675424 1 1
0.525066762301789 0.520377255620228 1 1
0.568017874435239 0.561377027163219 1 1
0.461554359642427 0.456328952783307 1 1
0.57682178628789 0.570650543097798 1 1
0.572745824205676 0.567361295196356 1 1
0.41207561941261 0.408363651639689 1 1
0.505976306129152 0.50101836629411 1 1
0.417261320638654 0.413079207561047 1 1
0.609193312815752 0.603386817691306 1 1
0.520706990228599 0.514971525516438 1 1
0.373884468478202 0.370025880431855 1 1
0.487924614011854 0.483005853848471 1 1
0.448547785693145 0.444280336267881 1 1
0.461691547936967 0.457097032670949 1 1
0.510456501862337 0.505406467957835 1 1
0.495838972567352 0.490783019801997 1 1
0.541274539571839 0.536132227684989 1 1
0.546045333396958 0.540479849877894 1 1
0.519864552297452 0.515331885402659 1 1
0.459604739903125 0.45476806944596 1 1
0.610592584120614 0.604894026972776 1 1
0.365628473846082 0.362224886081706 1 1
0.578661710739603 0.572970420959995 1 1
0.400555100301834 0.396046417379423 1 1
0.498183821297226 0.493075483071409 1 1
0.512671265969617 0.507229025387417 1 1
0.615570355876686 0.609049395442335 1 1
0.388821389456438 0.384452917395471 1 1
0.441174752139356 0.436440966450898 1 1
0.454321617463006 0.449040309607318 1 1
0.460528841844507 0.456047894302584 1 1
0.61978178005547 0.613771823247955 1 1
0.398287792935686 0.394697022807304 1 1
0.556797422827077 0.550621412294258 1 1
0.523554719606697 0.518182464022589 1 1
0.592456701443809 0.58707596307388 1 1
0.616868168067943 0.610587145941724 1 1
0.514381172645408 0.509331594912542 1 1
0.500845862465173 0.496455281133358 1 1
0.456588717848375 0.451545211004709 1 1
0.488164006232624 0.483156947324001 1 1
0.532882778609924 0.527695179428678 1 1
0.430247428763708 0.426275622050749 1 1
0.442391158497963 0.437807386455408 1 1
0.540626490042958 0.535476126874937 1 1
0.511761469188459 0.506372245568771 1 1
0.486450144408651 0.481565242925434 1 1
0.583846142482386 0.578396677329658 1 1
0.55865641847736 0.553185148545221 1 1
0.462158711222533 0.458226712567852 1 1
0.514072183544023 0.509307931630372 1 1
0.388393088607197 0.384712719221926 1 1
0.442287312745352 0.438003774772496 1 1
0.399657785776178 0.395464002796661 1 1
0.411183796400262 0.407463529001653 1 1
0.507078044637797 0.50247334484574 1 1
0.567221435894976 0.561532792315049 1 1
0.561692622031751 0.556267223659387 1 1
0.453005379521889 0.448364166031123 1 1
0.677095695647307 0.67011394776062 0 0
0.456740869386538 0.451542628326988 1 1
0.497474781241607 0.492078572688533 1 1
0.557574282626688 0.552185414465218 1 1
0.330872849465179 0.327347476001454 0 0
0.401853324790939 0.397691089364429 1 1
0.584588028765536 0.578580254391326 1 1
0.607244605985547 0.601121255279865 1 1
0.412434590614054 0.407412437770858 1 1
0.503703774698068 0.498362337341672 1 1
0.348762766445512 0.345347355737414 0 0
0.559809549899364 0.553971547309265 1 1
0.641999462652246 0.636215319213399 0 1
0.488871223923371 0.483858770804215 1 1
0.546856996344298 0.540817000186598 1 1
0.463119591443538 0.458176921949577 1 1
0.403804463411297 0.400121626858957 1 1
0.446536625115718 0.441533283002472 1 1
0.498557903204473 0.493605639769714 1 1
0.396017027857254 0.391777546536969 1 1
0.552878748077424 0.547606137537855 1 1
0.512277443406949 0.507238119821993 1 1
0.377292224332755 0.373584151334883 1 1
0.372675280623949 0.369198629665606 1 1
0.558052040142092 0.552226850796729 1 1
0.522569213639155 0.517499512984696 1 1
0.504237999066085 0.499106329956144 1 1
0.665461198965038 0.658730266722225 0 0
0.605756040041281 0.599319725631885 1 1
0.570413766553045 0.564447969548925 1 1
0.62919219067482 0.623145336383007 1 1
0.564311539876973 0.558998720739721 1 1
0.486392114695263 0.480643306311742 1 1
0.613142969233359 0.605569361092268 1 1
0.580941443933161 0.574230796754456 1 1
0.509228918369863 0.503959346307921 1 1
0.499036181402812 0.494278949797718 1 1
0.543330737693228 0.537686704842522 1 1
0.417444414394456 0.414020343653387 1 1
0.523250870714574 0.517809292702292 1 1
0.551452528758733 0.545821893563616 1 1
0.36812392724051 0.36419841169425 1 1
0.43196886824905 0.427561881913517 1 1
0.395568988299519 0.391209707246729 1 1
0.420118044781005 0.416282246404416 1 1
0.445330710064532 0.44056776624641 1 1
0.513740466615201 0.508230858316508 1 1
0.5806949864863 0.574920432510902 1 1
0.53074766097606 0.525413759475196 1 1
0.526458925901568 0.520404807696204 1 1
0.557790026669715 0.552714948360204 1 1
0.457240549948597 0.453007989481553 1 1
0.451125460305195 0.446686299450529 1 1
0.419911982164727 0.415424973854432 1 1
0.462639023486182 0.457309577433925 1 1
0.433464791658902 0.428749211702457 1 1
0.586695090782866 0.580548188550564 1 1
0.451936319627319 0.447571022096183 1 1
0.538601213566691 0.533170498990351 1 1
0.510679465088348 0.50458799055101 1 1
0.473692545165724 0.468847319838796 1 1
0.512314272905943 0.507042286293182 1 1
0.49893397360025 0.493810042560034 1 1
0.440363552897181 0.436047638794739 1 1
0.506067332608835 0.501006365648166 1 1
0.605516881487284 0.599618094551982 1 1
0.552763163191784 0.547474218838226 1 1
0.451420249197067 0.447405633244868 1 1
0.47444671019352 0.470139728300853 1 1
0.573705418099097 0.567268713213319 1 1
0.638955835683657 0.631260056650785 1 1
0.436619420982518 0.431814213495967 1 1
0.48966388277612 0.484891071827981 1 1
0.46425523408425 0.459752886621348 1 1
0.513007647745928 0.507922870201709 1 1
0.393126241358889 0.388913280343243 1 1
0.607547215540882 0.601730809368428 1 1
0.454533428271854 0.450441393555086 1 1
0.418062648023682 0.413897975324191 1 1
0.398353750544552 0.394329929521836 1 1
0.402492907126467 0.39743752544184 1 1
0.463347959692555 0.458996825724199 1 1
0.64480465491653 0.638489804847396 1 1
0.484355827477259 0.479520591354274 1 1
0.577148299955374 0.571041007264353 1 1
0.553351172199102 0.548126034741666 1 1
0.595219766676044 0.589090901034869 1 1
0.455234571400188 0.450055976981604 1 1
0.45672519590525 0.452761440202305 1 1
0.610527138871285 0.605067943463921 1 1
0.405512617956339 0.401174388020594 1 1
0.467863541136116 0.463439356779067 1 1
0.474598393874038 0.469678176246524 1 1
0.47915034756121 0.47464610860061 1 1
0.468934778932502 0.464756127330348 1 1
0.444745907289915 0.440274346485808 1 1
0.548291441934507 0.543117797375735 1 1
0.479855821518482 0.474601647265864 1 1
0.391554008243203 0.387741041289864 1 1
0.522643500127638 0.517030763108674 1 1
0.466203049600775 0.461396857565102 1 1
0.522160689832317 0.516823230638297 1 1
0.502270642258988 0.497642919097475 1 1
0.430855356578068 0.426077967926666 1 1
0.459007280368572 0.454051987359282 1 1
0.590771326428883 0.585003731585714 1 1
0.471159183686229 0.466416357359391 1 1
0.467573821178072 0.463000768019168 1 1
0.441011934419581 0.436985780831837 1 1
0.529484037292014 0.524517339132154 1 1
0.581893117901647 0.575857366452495 1 1
0.453712626496882 0.448942516531883 1 1
0.537636355104127 0.532697679632205 1 1
0.520014138949439 0.514506613140839 1 1
0.546070343538493 0.541192519889383 1 1
0.515278677718005 0.510422394563456 1 1
0.509090923303266 0.50408218109894 1 1
0.613316975239651 0.607241077819756 1 1
0.60529406895227 0.599421099035162 1 1
0.522804331508174 0.517625056345957 1 1
0.464280404972131 0.459828926244489 1 1
0.586201422289562 0.579951994556587 1 1
0.45502909440616 0.450831316042293 1 1
0.550989797724103 0.545223689602803 1 1
0.496453756100938 0.49191324533123 1 1
0.529852433075648 0.52476647419476 1 1
0.488799731251426 0.483410841265482 1 1
0.442364504083214 0.437750548327233 1 1
0.441285247893856 0.436900263329906 1 1
0.544222563867906 0.538839301669856 1 1
0.387780158837449 0.384259875697793 1 1
0.509223721390968 0.502864457157109 1 1
0.457396008027142 0.452631824916135 1 1
0.441013187622046 0.436512365952157 1 1
0.49274153584701 0.487863449542538 1 1
0.549721428990677 0.544435960287872 1 1
0.471442868692307 0.467056541191188 1 1
0.433291292406725 0.428662743953463 1 1
0.521349317497814 0.516194128674148 1 1
0.500707208686452 0.496060675621114 1 1
0.399111878481893 0.394991159698526 1 1
0.60994471839259 0.603634641125856 1 1
0.515006930961494 0.510190672361549 1 1
0.460109847692434 0.455933053367166 1 1
0.593154917737655 0.587442593729828 1 1
0.508171645867489 0.502660048393762 1 1
0.54911316417984 0.543716258854049 1 1
0.481166385655493 0.475891032558112 1 1
0.342476948109731 0.339005119197652 1 1
0.556823593076045 0.551943691730579 1 1
0.60382694457489 0.598323756075629 1 1
0.527077840840002 0.521823299261817 1 1
0.584613794107721 0.578778244086788 1 1
0.390205039011691 0.38635786335789 1 1
0.679112191832471 0.672283438405922 0 0
0.544070297262017 0.538242858079379 1 1
0.578942465418171 0.573533859353072 1 1
0.512080018125331 0.506538392842382 1 1
0.485969395269035 0.481245424222664 1 1
0.513645532567057 0.508143017939199 1 1
0.475864423022382 0.471388821120259 1 1
0.651742362924575 0.644781344024781 1 1
0.50603208624656 0.500809299421903 1 1
0.464272617350151 0.459848434541233 1 1
0.419449799288553 0.415065434594299 1 1
0.440453395401802 0.436009372467907 1 1
0.505853877418615 0.501336451361501 1 1
0.484768380617458 0.48029490075125 1 1
0.561961812445882 0.556371706830324 1 1
0.360222301271423 0.356569814623163 1 1
0.429739795407094 0.424606640556566 1 1
0.484233675602665 0.479969000143527 1 1
0.522187546304106 0.517057412946941 1 1
0.634800785658031 0.628853806771636 1 1
0.488161564572453 0.484101919707162 1 1
0.543242312187188 0.537949573854699 1 1
0.539483237347341 0.533388145391744 1 1
0.683622188458335 0.675928384317257 1 1
0.555267339346719 0.549244412961139 1 1
0.448299462789153 0.44343674139621 1 1
0.444470171908777 0.440089888352842 1 1
0.491639154278929 0.486820309337522 1 1
0.533562862597842 0.527784272084142 1 1
0.524100915383299 0.518468529181572 1 1
0.44811584669287 0.443378731490426 1 1
0.50993644878576 0.504993008303589 1 1
0.393132201560476 0.389185744116335 1 1
0.540048932705965 0.53432121419314 1 1
0.523805828968844 0.519156685323725 1 1
0.472935398490169 0.467636230865201 1 1
0.424486018324262 0.41961142323375 1 1
0.518731925076934 0.513402458057878 1 1
0.513705340672263 0.509489208515284 1 1
0.445727865052099 0.441012946419872 1 1
0.398482803798905 0.394421389093131 1 1
0.395292470554949 0.391019939722213 1 1
0.463931327239266 0.459485922851988 1 1
0.40003633129722 0.395639027583367 1 1
0.548017838135229 0.542944468252229 1 1
0.450149188595027 0.445808737138235 1 1
0.522148122034216 0.517240218230286 1 1
0.411037769011839 0.407389813823793 1 1
0.588114562602274 0.58127751456236 1 1
0.578591784935355 0.57287384377545 1 1
0.312993490786089 0.309440490924256 0 0
0.465801618075268 0.460799015349037 1 1
0.488541058487556 0.483339708166739 1 1
0.486256733207964 0.481288614673788 1 1
0.401912747141604 0.39744533509841 1 1
0.446955832086552 0.442189462322289 1 1
0.4885694211881 0.483055704170976 1 1
0.559395990328093 0.553815898677203 1 1
0.546713580521385 0.541046628622342 1 1
0.545025270631022 0.539849425125151 1 1
0.482649069055329 0.477407533843192 1 1
0.544502863577418 0.539291707971553 1 1
0.444533581852291 0.440070562437819 1 1
0.425229671844058 0.420607241107466 1 1
0.472144440839193 0.46756919197149 1 1
0.444550474263258 0.440228176928438 1 1
0.596509063516178 0.590659888136182 1 1
0.631296422357799 0.624314274099578 1 1
0.530244484418418 0.525502824147836 1 1
0.397225506275996 0.39324075522234 1 1
0.556894843401746 0.55115430435861 1 1
0.470537877766867 0.466385591594461 1 1
0.63065551431178 0.624752901035981 1 1
0.5573968662354 0.550585593468216 1 1
0.473378416276364 0.468937163739681 1 1
0.415185906940831 0.410849591018011 1 1
0.461525191027962 0.4575917557865 1 1
0.505234499860519 0.500300881683315 1 1
0.61428283595647 0.607314039469065 1 1
0.324197674126081 0.321235353274491 0 0
0.49440309587736 0.489906125580664 1 1
0.524542579355991 0.519051939183994 1 1
0.455332499222184 0.45102369380446 1 1
0.477413455666254 0.47332426442767 1 1
0.45943353149868 0.454642540810211 1 1
0.542761021977781 0.5376282884754 1 1
0.391049914242665 0.387073453690189 1 1
0.60070265236402 0.594404919704047 1 1
0.511808294007992 0.506498192147013 1 1
0.522608573828461 0.517821418183372 1 1
0.381368249128648 0.3777621701281 1 1
0.493560739318919 0.48857685986616 1 1
0.60124465673116 0.595608299802158 1 1
0.599069617703361 0.592642743266973 1 1
0.514333680733909 0.509220922174849 1 1
0.441266492139567 0.436434999885729 1 1
0.455296946786094 0.45044224643428 1 1
0.557704408784083 0.552119833423653 1 1
0.530108533979194 0.524729463895178 1 1
0.528742717703859 0.52436219235471 1 1
0.539313719733196 0.533603371070404 1 1
0.673187652067648 0.666580807578925 1 1
0.447386824443985 0.442787077289095 1 1
0.514692170241713 0.509576364967623 1 1
0.529049828116248 0.524174016516265 1 1
0.48429222556361 0.479443736555765 1 1
0.598954501482723 0.59342974174201 1 1
0.53416843091545 0.529027755806683 1 1
0.544520757497399 0.538499292220391 1 1
0.518813102858937 0.51342032675464 1 1
0.571292191719526 0.565595514494421 1 1
0.522721020569571 0.517210322791014 1 1
0.321252202552285 0.318155781711551 0 0
0.471484118041695 0.466747261695443 1 1
0.492314112701889 0.488019819826455 1 1
0.447038726394488 0.442569244385056 1 1
0.371637157630653 0.368063770587228 1 1
0.511487802412112 0.50661507028847 1 1
0.568883656914754 0.563473793647848 1 1
0.418644365021298 0.414514136828399 1 1
0.591296217917681 0.584658732818681 1 1
0.471805266295608 0.466835414641442 1 1
0.520257598602818 0.514482649258484 1 1
0.564986877220566 0.559304632766673 1 1
0.426375166674201 0.421912896976346 1 1
0.481077030516542 0.476215904896695 1 1
0.516077290362734 0.511024712757506 1 1
0.539714508735702 0.534545503084804 1 1
0.522558966224978 0.517016681594895 1 1
0.426100335866557 0.42171951650129 1 1
0.507930933773665 0.503165669487075 1 1
0.534600643393838 0.529541297808476 1 1
0.532471319513598 0.527189898990029 1 1
0.564176102786645 0.558229646968974 1 1
0.478376477918089 0.473744732921088 1 1
0.434397981433626 0.430196595767249 1 1
0.486943032468766 0.48252179231427 1 1
0.536733707632802 0.531840603096393 1 1
0.501048405491105 0.496282558380385 1 1
0.590394434157073 0.584633523329507 1 1
0.473597273360519 0.468499935138994 1 1
0.536919033747702 0.531954465897697 1 1
0.592750233309644 0.586953164505132 1 1
0.637076890912612 0.630655372467894 1 1
0.53427090020536 0.528651999066473 1 1
0.445603296162691 0.441561560691315 1 1
0.567207568227232 0.560865571234644 1 1
0.397452014983241 0.394232049634951 1 1
0.508923771640287 0.504373765149216 1 1
0.472918913922218 0.468269820651682 1 1
0.466580122700472 0.461805346593678 1 1
0.435224836540771 0.430705083067886 1 1
0.505494792364383 0.500123249362557 1 1
0.324798928591679 0.322053477079592 0 0
0.459566806651081 0.454828083801265 1 1
0.516294810077694 0.51149297599908 1 1
0.503752146358487 0.498409030377965 1 1
0.60115668705626 0.595137228849637 1 1
0.558385911068564 0.552708369260664 1 1
0.509262384466859 0.504419964953052 1 1
0.429472120613827 0.425676014170535 1 1
0.538738355152707 0.532999304145629 1 1
0.520433190834454 0.51520927808817 1 1
0.464037491320365 0.45893893071867 1 1
0.588923612482668 0.582588925581919 1 1
0.615329700083653 0.609268302897735 1 1
0.479861580972176 0.475367363408743 1 1
0.468167488812996 0.463678033251825 1 1
0.467370175040655 0.463095596757514 1 1
0.549280668842764 0.544171294137484 1 1
0.494760082053874 0.489586055946397 1 1
0.468481086236915 0.463716956749278 1 1
0.53620392753443 0.530930614020695 1 1
0.478502168161605 0.472987644228662 1 1
0.501728005062802 0.496586773392483 1 1
0.535823648734631 0.530026500511645 1 1
0.530920034702268 0.525339355721824 1 1
0.553064417936676 0.547680084850219 1 1
0.312660338844794 0.309601518965031 0 0
0.556308937053576 0.550779814719633 1 1
0.598590593350121 0.593224966998057 1 1
0.439833422479921 0.435195156746484 1 1
0.608529079904262 0.602251564674677 1 1
0.484652966626879 0.480080047778574 1 1
0.448297446452035 0.443497894004487 1 1
0.496883418744628 0.491673450289417 1 1
0.502361967543983 0.497835370971166 1 1
0.365513690631737 0.362119417840555 1 1
0.365210575836091 0.36154612856367 1 1
0.315968479070982 0.312475400226476 0 0
0.680630599116907 0.672386372288083 1 1
0.576368718200547 0.570195418286123 1 1
0.498941695515381 0.494132612072283 1 1
0.495063300581428 0.489446069642504 1 1
0.564961408331763 0.559509941547959 1 1
0.477215200218373 0.4722269458456 1 1
0.441726778599551 0.437109330974714 1 1
0.516219283466895 0.511555031583088 1 1
0.560724478720049 0.554724778344597 1 1
0.542895874695628 0.537934605080114 1 1
0.654565934721285 0.647743142881444 1 1
0.518047634393244 0.513265247977258 1 1
0.490903687861756 0.485936403302434 1 1
0.635566736538044 0.628843313912158 1 1
0.585776759034729 0.58032734482942 1 1
0.300269074473689 0.297408012322472 1 1
0.451836052139253 0.447348390951523 1 1
0.505688459825159 0.501194063732666 1 1
0.59653276914591 0.590705945836174 1 1
0.517494620267719 0.512358838981313 1 1
0.601094349517749 0.595325016024564 1 1
0.518961955478679 0.513403881532028 1 1
0.399987794079348 0.395882069150453 1 1
0.518674796025764 0.513608324387672 1 1
0.601327455522698 0.595780889884632 1 1
0.469605332784504 0.46436716936388 1 1
0.463964694317458 0.45927912019088 1 1
0.55064481049333 0.545222004734394 1 1
0.721610565685157 0.713270890560619 0 0
0.524165719213779 0.518856496751118 1 1
0.473148137733299 0.468273019544493 1 1
0.538308052374385 0.532954920230515 1 1
0.368533915234162 0.364883902252154 1 1
0.476786457284072 0.471021992912196 1 1
0.524950482428084 0.519998787878447 1 1
0.595914331229555 0.589740326483119 1 1
0.477062789358892 0.472289659745244 1 1
0.519654557778707 0.514323976768327 1 1
0.606864570423794 0.601090260196228 1 1
0.590700334245715 0.584673369287814 1 1
0.568272026796536 0.561979440398143 1 1
0.407891465355852 0.404023605160031 1 1
0.353664361846482 0.350086504476592 0 0
0.340052409791662 0.336483110672393 0 0
0.330836451430707 0.327225172495581 0 0
0.433816232071092 0.42912536961733 1 1
0.491538198360875 0.487054913308174 1 1
0.552750031799493 0.547401307858706 1 1
0.58648093489105 0.580834286960302 1 1
0.493075232587499 0.488326982560588 1 1
0.545610234962547 0.538933065510985 1 1
0.522001163742753 0.517123510644225 1 1
0.359993851818342 0.356181957699451 1 1
0.492194485579055 0.48728374221787 1 1
0.55407225897322 0.549250371288278 1 1
0.558284754218343 0.553315680637153 1 1
0.396913760543544 0.392261569752633 1 1
0.47825414691515 0.473457314823176 1 1
0.649215634246321 0.642685838444991 0 1
0.51976858093834 0.514583658898566 1 1
0.521050125148721 0.516049660164841 1 1
0.532492427887263 0.527130940031553 1 1
0.381261519597575 0.377395173982355 1 1
0.590438115522087 0.584466639291976 1 1
0.458713549525702 0.454343546350401 1 1
0.527956728363914 0.522951977230892 1 1
0.431240542575212 0.426867801835901 1 1
0.679992294371821 0.673042386430459 0 0
0.477105413147185 0.472458001691373 1 1
0.605338831519295 0.599452119964842 1 1
0.510210888959682 0.505275325332497 1 1
0.408247062089602 0.404661040749767 1 1
0.497474908178715 0.492496187026148 1 1
0.577257981676932 0.571340060423087 1 1
0.479948597740249 0.474759611956688 1 1
0.417923690408768 0.414297391021182 1 1
0.48967557940956 0.484290969263263 1 1
0.366512952385409 0.362589490595771 1 1
0.545493470247171 0.539533937505287 1 1
0.459226612883851 0.454276556483272 1 1
0.576654395141418 0.571380690705391 1 1
0.523558543905017 0.518527342133728 1 1
0.565008989977655 0.558627819046037 1 1
0.506185281979362 0.501333744529696 1 1
0.429530543640812 0.42512858876865 1 1
0.464905705670422 0.45996876208634 1 1
0.585899350696302 0.580118860731206 1 1
0.465404139973573 0.460084532813892 1 1
0.504224562380248 0.499536226839527 1 1
0.55321918470898 0.54758599790421 1 1
0.582954815004498 0.576649480083223 1 1
0.572258744803947 0.566498485871054 1 1
0.470163610856135 0.465118864075667 1 1
0.511222350575013 0.506196750567112 1 1
0.455613101125648 0.451211966093549 1 1
0.509183285034601 0.503070034403269 1 1
0.627500593321238 0.621072285667433 1 1
0.562358030866073 0.55714909204979 1 1
0.515673481638497 0.510609877441647 1 1
0.514784382110302 0.510327365279475 1 1
0.472208286069525 0.468166374999387 1 1
0.569304622686551 0.563215046046559 1 1
0.540317047452056 0.535207698304766 1 1
0.430690499826341 0.42621695396308 1 1
0.542590386475749 0.53739675711192 1 1
0.584381754300143 0.57875090602148 1 1
0.480972694358689 0.476544862153253 1 1
0.563411654047999 0.557902765183394 1 1
0.595884888199355 0.589893589887929 1 1
0.589507526798652 0.583047927259437 1 1
0.422209682382115 0.417553200754804 1 1
0.385080349527992 0.381546077876282 1 1
0.626564317198307 0.62135445965581 1 1
0.483824861388621 0.478297836828066 1 1
0.509952480173401 0.505121935236226 1 1
0.524400935728101 0.51937343150021 1 1
0.529230492261758 0.524161242997165 1 1
0.503380909668651 0.498463621572149 1 1
0.583596899203428 0.578302039123217 1 1
0.45724019348363 0.453138616579596 1 1
0.549878428956806 0.544884379046653 1 1
0.538334500287691 0.533682931038967 1 1
0.481229055173748 0.476518896753382 1 1
0.432657014649319 0.428371034044503 1 1
0.551534014677731 0.546558962019279 1 1
0.453055648129802 0.447987403048068 1 1
0.474674458095133 0.469475397848509 1 1
0.413403269939012 0.409653115970669 1 1
0.52089149659343 0.515659614749119 1 1
0.464551224319299 0.459930917000439 1 1
0.493855402373945 0.488899417897643 1 1
0.805988172665539 0.797993090997256 0 0
0.510854699873738 0.505644091899231 1 1
0.574511867698367 0.569352261075585 1 1
0.453514889080526 0.449424642025845 1 1
0.539451071130115 0.533410348591636 1 1
0.416585185158055 0.41269193118318 1 1
0.56488644657108 0.559131693648447 1 1
0.483624431063103 0.478788308769471 1 1
0.579057252849824 0.573509219835603 1 1
0.375928786398884 0.371216938822689 1 1
0.455424887551159 0.450553904797797 1 1
0.517083303242681 0.512150748525059 1 1
0.558925646421681 0.553674589230394 1 1
0.564403194481335 0.558963369313093 1 1
0.431312618122983 0.426872892212924 1 1
0.373937833501929 0.370114777160423 1 1
0.373596232688594 0.370078035340103 1 1
0.534975886598127 0.529614877715397 1 1
0.462058357502622 0.456683677037769 1 1
0.405572453293312 0.401170377846163 1 1
0.552499204618117 0.546543499534448 1 1
0.49782119623175 0.492626423485298 1 1
0.508353046730589 0.503331790582445 1 1
0.423771034346814 0.41989082369016 1 1
0.478498561380425 0.474347520369998 1 1
0.650486690276639 0.643309416444116 1 1
0.489554026860568 0.484156772446814 1 1
0.596448239175245 0.589372829969788 1 1
0.443818311932687 0.438802424807267 1 1
0.444174730448555 0.439386849195742 1 1
0.419882814174193 0.415579049323004 1 1
0.537710955536142 0.531330144897544 1 1
0.56789817133185 0.562152810019295 1 1
0.525349541127381 0.519833597968184 1 1
0.525135902184177 0.520035405868704 1 1
0.410709172776159 0.406608525264989 1 1
0.457568698288284 0.452893975471351 1 1
0.467212795560876 0.461783505358006 1 1
0.491182496213329 0.485332566304091 1 1
0.491648672342664 0.486550267316535 1 1
0.555011747369881 0.549024840338364 1 1
0.589218254714234 0.583118960715727 1 1
0.445193195025011 0.440896350364753 1 1
0.266879225314429 0.264206386759682 0 0
0.446178033693724 0.44184990094386 1 1
0.501810189445941 0.497326774502478 1 1
0.61345651799612 0.606561588585733 1 1
0.490519747231006 0.485185032681024 1 1
0.474301072795146 0.469825807765407 1 1
0.587088519911268 0.580690191932181 1 1
0.536794930794434 0.531338777523912 1 1
0.492924167253367 0.487165965784357 1 1
0.559589820014743 0.554422409351293 1 1
0.539137357630441 0.53400965363628 1 1
0.573927315921991 0.568606927626711 1 1
0.509389370156325 0.50514141651391 1 1
0.442962562292348 0.438912242565185 1 1
0.394735541618003 0.391266477386355 1 1
0.469143621991322 0.464798015732466 1 1
0.572225287926577 0.56624029580644 1 1
0.389144876786047 0.385335914584299 1 1
0.38740967910379 0.383491496071123 1 1
0.41632129525389 0.412335226422589 1 1
0.535977278724572 0.531052606209787 1 1
0.477278863036771 0.472122084318815 1 1
0.522386807535046 0.517040524429756 1 1
0.514030429302161 0.509338893245273 1 1
0.411700884374275 0.407378570439646 1 1
0.62095264887792 0.61538819404343 1 1
0.474508281986756 0.469886596369923 1 1
0.347695033278962 0.344424144273238 0 0
0.50525942037302 0.499550441890018 1 1
0.461303368283847 0.45576941726395 1 1
0.412593288056114 0.408817675053639 1 1
