# Supplementary material for: Bias caused by sampling error in meta-analysis with small sample sizes
Source: PLoS One. 2018 Sep 13;13(9):e0204056. doi: 10.1371/journal.pone.0204056 (PMC6136825; doi:10.1371/journal.pone.0204056)
Supplement: S4 File — (ZIP) [file pone.0204056.s004.zip › results N = 10 theta = 0.5 tau = 0 sz = 500-1000.txt]

"cohen.dl.theta" "hedges.dl.theta" "cohen.dl.cp" "hedges.dl.cp"
0.459543670469381 0.45909444009809 1 1
0.503335576676959 0.502792191876823 1 1
0.44260521832232 0.44211125091009 0 0
0.483275332087724 0.48280681978266 1 1
0.479766512374074 0.479300657646406 1 1
0.521869628369558 0.521363231821752 1 1
0.511373979519625 0.510836450088159 1 1
0.456902777702935 0.456419992271472 1 1
0.521078529345318 0.520514844780359 1 1
0.482586458919147 0.482129083835167 1 1
0.521781781783456 0.521277718574659 1 1
0.48748476787726 0.487038338610224 1 1
0.513464614376478 0.512930571040164 1 1
0.511811320319702 0.511280656619579 1 1
0.499843873030535 0.499351420084719 1 1
0.478820578475981 0.478325209264901 1 1
0.516458198246003 0.51597925927561 1 1
0.487877205534013 0.487385029106883 1 1
0.509734826779295 0.509278164077372 1 1
0.492137314136531 0.491658980983336 1 1
0.47356616430204 0.473079046703823 1 1
0.453259321788416 0.452847666748279 0 0
0.482201112241198 0.481731189273308 1 1
0.486590810144513 0.486104009169891 1 1
0.501346142898225 0.500836768071458 1 1
0.505254672905803 0.504730697448669 1 1
0.521581953957651 0.521137002464859 1 1
0.489940554826596 0.489439423458294 1 1
0.525053084363123 0.524497398494592 1 1
0.528173584493558 0.527584468686843 1 1
0.47809267308743 0.477521350990086 1 1
0.500914682049595 0.500367352718003 1 1
0.487810926527622 0.487323265884209 1 1
0.5104611810079 0.509854563776923 1 1
0.519547698687502 0.519052565918897 1 1
0.484076874232664 0.483635817838713 1 1
0.491363372510955 0.490900378586216 1 1
0.487065488564923 0.486581687208175 1 1
0.481858344273644 0.481349583944759 1 1
0.504880951545198 0.50439106088953 1 1
0.489108329564002 0.488661785152959 1 1
0.509923173349717 0.509360656835516 1 1
0.516473878330184 0.515950073196934 1 1
0.511039277390718 0.510498345284997 1 1
0.50671558944332 0.506157383136695 1 1
0.54943561143864 0.548836064865007 1 1
0.497348564629852 0.496887083772767 1 1
0.521921559987385 0.521371959969215 1 1
0.528073203937627 0.52753581807516 1 1
0.472820282463533 0.47238062885052 1 1
0.505056755520955 0.504585916643749 1 1
0.525448827703207 0.52491619712714 1 1
0.50951324814304 0.508981235773379 1 1
0.54370687003365 0.543209942115094 1 1
0.479067806275856 0.478620807407865 1 1
0.537280788380811 0.53675608493135 1 1
0.490901490231201 0.490372790769473 1 1
0.513540615195645 0.513006669540478 1 1
0.445798283717019 0.44536346264049 0 0
0.500967912857712 0.500473667407611 1 1
0.487548322607202 0.487091577882597 1 1
0.502158467102856 0.501634517683379 1 1
0.51264078525457 0.51209868720902 1 1
0.525401134989265 0.524876046208227 1 1
0.491126324916631 0.490626206884807 1 1
0.501090148778021 0.500652563839977 1 1
0.505434355014377 0.504920705866988 1 1
0.484224698579346 0.483763655517884 1 1
0.478637996376159 0.478144309895025 1 1
0.505717490062914 0.505175641548281 1 1
0.514254422181977 0.513720782814097 1 1
0.481915376723459 0.481365625212076 1 1
0.518657227682467 0.518109845144933 1 1
0.501112828762444 0.500606323153292 1 1
0.479288158008211 0.478754964304509 1 1
0.509624444894205 0.509086648935511 1 1
0.527580441583783 0.527034637842815 1 1
0.523746689625431 0.523215115505756 1 1
0.510213546500645 0.509721094987653 1 1
0.513323852254967 0.512775796694098 1 1
0.518479273196762 0.518023326560177 1 1
0.453145935075767 0.452689052492758 0 0
0.513166294994075 0.512631410259705 1 1
0.487826151731205 0.487333600025692 1 1
0.467276129542103 0.466859642380473 1 1
0.489000187796792 0.48856813416878 1 1
0.501727378908113 0.501238259916104 1 1
0.509971716274477 0.50949614696937 1 1
0.494773346054236 0.494243881535228 1 1
0.528952621223283 0.528417722790505 1 1
0.522459944782182 0.521964905366196 1 1
0.471444161821506 0.470938236660141 1 1
0.468942437016598 0.468460003646942 1 1
0.478868429583869 0.478424721603274 1 1
0.476793306821546 0.47632771549766 1 1
0.50999457312859 0.509529024337806 1 1
0.459281063055017 0.458800152467589 1 1
0.468694373954953 0.468183346428588 1 1
0.500297768822077 0.499811138821143 1 1
0.479491789404372 0.478987884322567 1 1
0.522373797042154 0.521817209781992 1 1
0.531423810598784 0.530888145609566 1 1
0.513588349888889 0.513028466853681 1 1
0.510658035205081 0.510130146329942 1 1
0.468394873515231 0.467867031620164 1 1
0.509882331004544 0.509413162459695 1 1
0.492143919932405 0.491570283966273 1 1
0.498616825726893 0.498110532669659 1 1
0.491423165775067 0.490885582958116 1 1
0.508300412849518 0.507758197228672 1 1
0.456905834739928 0.456478049351313 1 1
0.505896340014786 0.505438583491647 1 1
0.506894676498329 0.50634659970222 1 1
0.516403192780247 0.515897297036188 1 1
0.516207508143607 0.515767778166922 1 1
0.508791174545483 0.508279957344833 1 1
0.511414682205443 0.510912906182963 1 1
0.513667819118978 0.513166650138058 1 1
0.534495409373134 0.533974487009918 1 1
0.527385323182742 0.526819574437567 1 1
0.479499578307619 0.479020508519062 1 1
0.486475007776912 0.48592428020667 1 1
0.535356979856798 0.534800825714146 1 1
0.482233075647012 0.481727543973859 1 1
0.52529424364759 0.52471184579964 1 1
0.455407157851357 0.454924755953518 1 1
0.488021448085757 0.487588053194424 1 1
0.504795765370805 0.504265140310238 1 1
0.469279917220324 0.468792942457072 1 1
0.505254462384065 0.50479165503232 1 1
0.493553567438569 0.493088330764002 1 1
0.455151896993799 0.454722731640198 0 0
0.51487096183034 0.514339032718115 1 1
0.50955781487915 0.508966889574463 1 1
0.531233534874598 0.530661740574642 1 1
0.513601066424496 0.512990536472577 1 1
0.485728625587433 0.485208010536251 1 1
0.479429489723109 0.478973104098449 1 1
0.50372730064317 0.503224097270879 1 1
0.512722870193085 0.512203748205408 1 1
0.48596266393414 0.48551783952516 1 1
0.548185360487277 0.547644490891551 0 0
0.514314087210649 0.513843404265306 1 1
0.52460738912363 0.524081985529174 1 1
0.512107868854258 0.511620971087232 1 1
0.50080386740599 0.500262072071853 1 1
0.513416196902041 0.512932384772748 1 1
0.509320581903961 0.508792955577191 1 1
0.500268681609523 0.49976911938915 1 1
0.531686359014042 0.531178982634805 1 1
0.485200526371205 0.48468772998236 1 1
0.506537767332115 0.506069387370522 1 1
0.491380823095501 0.490800222849027 1 1
0.49860893606409 0.498050824718605 1 1
0.497565349313933 0.497059098235173 1 1
0.488694913550299 0.48814562544387 1 1
0.469807314366493 0.469298797610588 1 1
0.491979379565768 0.491502397599561 1 1
0.536592162947254 0.536108941729857 1 1
0.488549434983698 0.488051305721534 1 1
0.506473435904301 0.505994927816498 1 1
0.484602464464259 0.484082946473988 1 1
0.513128448619506 0.512625550089733 1 1
0.536273099800435 0.535718171162349 1 1
0.534470962271677 0.533908079539327 1 1
0.526500499960926 0.525948149527325 1 1
0.494608086064356 0.494150180006502 1 1
0.477508910756655 0.477053338716139 1 1
0.537206758052163 0.536661855273173 1 1
0.484857192585949 0.48430133183322 1 1
0.471713790687275 0.471191048397196 1 1
0.514402319440816 0.513811212113102 1 1
0.490361886952967 0.489912322169199 1 1
0.481852831384457 0.481385876242341 1 1
0.545607491526287 0.545065244240319 1 1
0.507675029383871 0.507121971484023 1 1
0.509468557395742 0.508954782081999 1 1
0.504590986881649 0.50404998226606 1 1
0.488048179488794 0.487542400877357 1 1
0.460579662881936 0.460100553602783 1 1
0.53977738554974 0.539203752139191 1 1
0.490160813917921 0.489677219923086 1 1
0.505119498511478 0.504651970916034 1 1
0.499147554338568 0.498636745626753 1 1
0.482755708463915 0.482280327067474 1 1
0.469811647942727 0.469351328856583 1 1
0.526578482588079 0.526058797161123 1 1
0.477689255741166 0.477214140578691 1 1
0.492550101874236 0.492094140838068 1 1
0.476057434166274 0.475612808038898 1 1
0.518030694272009 0.517447008167626 1 1
0.507913411483538 0.507414195287708 1 1
0.494413375758173 0.49387727764184 1 1
0.521378493361093 0.520905072023478 1 1
0.514821298237101 0.514322684104056 1 1
0.501209646405549 0.500741987627697 1 1
0.488102205083422 0.487573804182979 1 1
0.50122897908101 0.500655418392236 1 1
0.491610544629718 0.491100715555964 1 1
0.509762525840723 0.50925904657311 1 1
0.492408365383224 0.49186718942862 1 1
0.522188296922284 0.521616948792396 1 1
0.488094046536054 0.487607226415005 1 1
0.479434828767675 0.478953158282031 1 1
0.479355250163795 0.478887627926191 1 1
0.474840623647083 0.47438489347709 1 1
0.49245057907364 0.49197562810197 1 1
0.521962553775019 0.521411926020773 1 1
0.450411667346698 0.449874021323237 1 1
0.466436148091221 0.466006897166884 1 1
0.467516975544493 0.46709562579216 1 1
0.522161127272265 0.52162288969511 1 1
0.527668762032818 0.527090013494214 1 1
0.508677434537776 0.508172943626856 1 1
0.468336795750608 0.46784352790579 1 1
0.515525228587605 0.515072803838789 1 1
0.51838960222065 0.517897072562977 1 1
0.498891166970105 0.498365339745193 1 1
0.479655886906295 0.479182415050329 1 1
0.500442467663595 0.499931252273501 1 1
0.498046600672622 0.49755003733718 1 1
0.500738702187626 0.50022459939868 1 1
0.492406215231071 0.491931830660753 1 1
0.492816268315391 0.492268263415445 1 1
0.512309111119392 0.511757377472619 1 1
0.490175522977561 0.489690465823967 1 1
0.493736082597995 0.49329499455234 1 1
0.507944662915549 0.507459015474868 1 1
0.510718275455135 0.510207627685011 1 1
0.466939719036588 0.466484746176 1 1
0.50235322121063 0.501874183892833 1 1
0.507494794544736 0.507033353687558 1 1
0.476410131656755 0.475868076681207 1 1
0.509745000992738 0.509248528570742 1 1
0.477564018615515 0.477077017640575 1 1
0.50876383752699 0.508247272907509 1 1
0.503384408953437 0.502948580367737 1 1
0.536504618113993 0.535965186095073 1 1
0.495898323733063 0.495430417001011 1 1
0.467958743449721 0.467459091681794 1 1
0.530058775184791 0.529543360218212 1 1
0.476354779218517 0.475905103531572 1 1
0.500415895918583 0.499933193925464 1 1
0.490646601665222 0.490112968112325 1 1
0.505521875506111 0.505056198587919 1 1
0.501928122269824 0.501406790042479 1 1
0.484467552284732 0.484025126585769 1 1
0.479934552528868 0.479374844812536 1 1
0.489291924982466 0.488760186226375 1 1
0.510595989999492 0.509995821016894 1 1
0.491839845717194 0.491296273730549 1 1
0.514553305849942 0.514019897613549 1 1
0.517925925769797 0.517384236224975 1 1
0.49410246262782 0.49365984940206 1 1
0.494271165560104 0.493784948585243 1 1
0.481306791553034 0.480835656325036 1 1
0.514994294464934 0.514489563861822 1 1
0.504176132749572 0.503693288059737 1 1
0.570771708630091 0.570225349761149 0 0
0.491312965143864 0.490839519589157 1 1
0.503646516487222 0.503168492317854 1 1
0.508232453647992 0.507773975750459 1 1
0.490347243372454 0.489849385265627 1 1
0.502329870961111 0.501860590080088 1 1
0.481477842099972 0.481025105805296 1 1
0.487343542910363 0.486851599500601 1 1
0.517667759340924 0.517147970961277 1 1
0.528231428019557 0.527719704929489 1 1
0.503473277631491 0.502931366577581 1 1
0.482078398210569 0.481618850436375 1 1
0.500605609484585 0.500097248172088 1 1
0.517056071012094 0.516566627398588 1 1
0.456912798363677 0.45644871469467 1 1
0.491318567160765 0.490808521705173 1 1
0.494931417207802 0.494425977834646 1 1
0.518334742704007 0.517843224000217 1 1
0.512980580289434 0.512476181993987 1 1
0.525960871506865 0.525472329510457 1 1
0.514218910342713 0.513738806392828 1 1
0.530275109946478 0.529796810827648 1 1
0.513720118601352 0.513139110998133 1 1
0.473075180346061 0.472661102040953 1 1
0.510531901896167 0.510040458481467 1 1
0.491728292088613 0.491307396840542 1 1
0.496565549654071 0.496050117262665 1 1
0.478597330007319 0.478129804049553 1 1
0.521823669934432 0.521289950592164 1 1
0.461129140763387 0.460688210040303 1 1
0.49384896634807 0.493281889582577 1 1
0.4695981076776 0.469128680557191 1 1
0.490780701294531 0.490351580973389 1 1
0.506240175515164 0.505764051874143 1 1
0.527227952312496 0.526661665216605 1 1
0.540169991978023 0.539627680797868 1 1
0.497533460570262 0.496973950654971 1 1
0.483160886222499 0.482590600141642 1 1
0.495067723037487 0.494583941518811 1 1
0.509543611449165 0.509064561050766 1 1
0.525858402076447 0.525359026413718 1 1
0.518509201146152 0.51801027162806 1 1
0.567073524391107 0.566520292766489 0 0
0.537851116196251 0.537250582557054 1 1
0.473738131932699 0.473316480856739 1 1
0.503254836019422 0.50277323393216 1 1
0.482889267831559 0.482355396003293 1 1
0.5056331812321 0.505155325993098 1 1
0.450661594455723 0.450206782683344 0 0
0.491877379074105 0.4913732659477 1 1
0.48063662576085 0.480189263544112 1 1
0.493851806018858 0.493363290034588 1 1
0.501978816472551 0.501519972987818 1 1
0.498160154982204 0.497620584352132 1 1
0.485607628208804 0.485121735645565 1 1
0.500247923621342 0.499783492455889 1 1
0.489157449359418 0.488659335812512 1 1
0.496920282785484 0.496454694475822 1 1
0.456889398136152 0.45639015136558 1 1
0.467734560464156 0.467252953788719 1 1
0.497992299477338 0.497446484854416 1 1
0.50055991262034 0.500051910651852 1 1
0.511404094255496 0.510857822650131 1 1
0.52701349235022 0.526488229617981 1 1
0.513969670764141 0.513451084267453 1 1
0.477747343585129 0.47729523303387 1 1
0.5112230424613 0.510657849112451 1 1
0.486646208727484 0.486178423646169 1 1
0.538581894562583 0.538012453986974 1 1
0.513511010279608 0.513011785040974 1 1
0.486725292439346 0.486228126823274 1 1
0.534711613702975 0.534175294030806 1 1
0.504767339749378 0.504274320135306 1 1
0.52999716313052 0.529411205994396 1 1
0.53984029528547 0.539302941055851 1 1
0.518696438690416 0.518206473544407 1 1
0.522458876565197 0.521951266364232 1 1
0.481264595202416 0.480800176543355 1 1
0.532837585518341 0.532353327964507 1 1
0.519571149331916 0.519071230058275 1 1
0.485677961772798 0.485222873663478 1 1
0.523166473945014 0.522616690631763 1 1
0.495448471074373 0.49491648023135 1 1
0.478311732610746 0.477818789256862 1 1
0.509623197453378 0.509102262400363 1 1
0.531517330880868 0.531020954038467 1 1
0.465734153056082 0.465242842803939 1 1
0.498640109089979 0.498099263264751 1 1
0.523209750041328 0.522692618058369 1 1
0.518741342675043 0.51816237032766 1 1
0.536181529928022 0.535666802892226 1 1
0.502671018297525 0.50221584038528 1 1
0.520888201524811 0.52044096656535 1 1
0.538806736463376 0.538229520681682 1 1
0.509888127103481 0.509344976435234 1 1
0.504864170032784 0.504351733370604 1 1
0.465358713476914 0.464844626380571 1 1
0.480577128829748 0.480038424501421 1 1
0.476740055902143 0.476272946891645 1 1
0.512303267882835 0.511752536768445 1 1
0.509119610080557 0.508596340788813 1 1
0.463653636943544 0.463160565834845 1 1
0.463759557714806 0.463304123216174 1 1
0.479715494335565 0.479279727753942 1 1
0.527888243320223 0.527369331003358 1 1
0.535105138370999 0.534506944635911 1 1
0.498285763699161 0.497782361995269 1 1
0.522495127703236 0.521953512799319 1 1
0.505093974203415 0.504571388745691 1 1
0.481570613727693 0.481098465812483 1 1
0.494404146499887 0.493939186555628 1 1
0.529701575586051 0.529159485657875 1 1
0.590122201300548 0.589442445300832 0 0
0.466151609954637 0.465718455892026 1 1
0.459442487749488 0.458962486621932 1 1
0.504619989492762 0.504172885721391 1 1
0.470622624280133 0.47016159216168 1 1
0.498999033223674 0.498546656170718 1 1
0.534361536257213 0.533836766333244 1 1
0.53379812609259 0.53325177051855 1 1
0.522834997708022 0.52227648464572 1 1
0.498543667503595 0.497994214656803 1 1
0.506701400108725 0.506246810528743 1 1
0.526104526521847 0.525599301254228 1 1
0.510549636326453 0.510079525004311 1 1
0.52588631033985 0.525360106093022 1 1
0.528365402639918 0.52784242669136 1 1
0.499692816036828 0.499193570645017 1 1
0.51175253548122 0.511264639194372 1 1
0.533620430441054 0.53302266982925 1 1
0.47437332496456 0.47387932167836 1 1
0.49149466769336 0.491065499347403 1 1
0.504449667224783 0.503948747940954 1 1
0.473131229035769 0.472690900836907 1 1
0.517595459667327 0.517103787812833 1 1
0.492842178781463 0.492286295961632 1 1
0.45847683383797 0.458021242979003 1 1
0.499499921254827 0.499001694295261 1 1
0.482512936593548 0.48199380718973 1 1
0.507078663273453 0.506591167943995 1 1
0.492730898459724 0.492212446327558 1 1
0.507771593976022 0.507291402934942 1 1
0.505106628111051 0.504595631546134 1 1
0.453064359672195 0.452630548488802 0 0
0.505512702692616 0.504998762727652 1 1
0.470738937747266 0.470211130741105 1 1
0.520118428590229 0.519581784838683 1 1
0.481334061091525 0.480859589306883 1 1
0.495629970423388 0.495153621949027 1 1
0.525388614383736 0.524903726640989 1 1
0.503428581912948 0.502915151911644 1 1
0.506421426365731 0.50596181553773 1 1
0.512034807340892 0.511538676952397 1 1
0.483700397884063 0.483204880384881 1 1
0.445419760842692 0.444990857631349 0 0
0.497021460833206 0.496447254177072 1 1
0.452693098674512 0.452267189693204 0 0
0.486497865052222 0.486012794652861 1 1
0.51254909681115 0.512019024428286 1 1
0.506294185660727 0.505808643336908 1 1
0.48333435036992 0.482843643047037 1 1
0.505788077991168 0.505331273776001 1 1
0.518509115930634 0.517979659104225 1 1
0.499816241651958 0.499326872081047 1 1
0.50421053940486 0.503743599095166 1 1
0.50574115015569 0.50525493109067 1 1
0.51099729172013 0.510511879208293 1 1
0.490682218723737 0.490147187966886 1 1
0.495434853025949 0.494890810352105 1 1
0.482468254483998 0.481962901975843 1 1
0.522438450340737 0.521899285837781 1 1
0.472548444054929 0.472094858970526 1 1
0.523714126707818 0.523216173312176 1 1
0.510962887831902 0.510430784749127 1 1
0.510428415007029 0.509917551885635 1 1
0.491170068001426 0.490688343558068 1 1
0.501276891681352 0.500782236515023 1 1
0.44515957112029 0.444761405794184 0 0
0.497263813597114 0.496734214598249 1 1
0.497225565510041 0.496745282870798 1 1
0.503080002413498 0.502627835162238 1 1
0.517279405821017 0.516758688208838 1 1
0.522440018110871 0.521912061675743 1 1
0.4844256762427 0.483960152521685 1 1
0.507488492307365 0.506988451326069 1 1
0.517501635650625 0.516986219792455 1 1
0.521271241895749 0.520754507837474 1 1
0.530047753707327 0.529501448209255 1 1
0.49936978505521 0.498941668889097 1 1
0.459886649680605 0.45943551873114 1 1
0.550227576319205 0.549701579081058 0 0
0.528445314906059 0.527896655472286 1 1
0.492466669123987 0.491944793745715 1 1
0.518971000296604 0.518457774132293 1 1
0.478696900329446 0.478271826503837 1 1
0.493751661623916 0.493276903924053 1 1
0.502140130218572 0.501660383185757 1 1
0.533790375363255 0.533226478747322 1 1
0.484036933219068 0.48360198804282 1 1
0.4471575187141 0.446748852238408 0 0
0.521818887960935 0.521321146948298 1 1
0.463371274265531 0.462925794924168 1 1
0.488742581573695 0.488240742072876 1 1
0.51603703017161 0.515585707547732 1 1
0.483127065219963 0.482604474102941 1 1
0.508405147869365 0.507949304689242 1 1
0.516287696294325 0.515758512375145 1 1
0.495207988291653 0.494720929012324 1 1
0.540458443017164 0.539970454258959 1 1
0.478038488067434 0.477526183402869 1 1
0.525905827420509 0.52534075118785 1 1
0.481984132827531 0.481470676954243 1 1
0.540756494310557 0.540186206840913 1 1
0.486122534694383 0.485658554179127 1 1
0.519083557377362 0.518563753723039 1 1
0.469353891330629 0.468925937170061 1 1
0.509833855423836 0.50927364322658 1 1
0.468131851892338 0.46765679715237 1 1
0.49718484734541 0.496640729894727 1 1
0.498313658545108 0.497830606218316 1 1
0.475450856525926 0.474991691606808 1 1
0.496889438814829 0.496347799020439 1 1
0.502243457850064 0.501733740909357 1 1
0.484191569745575 0.483721583589142 1 1
0.477729460489965 0.477215384357087 1 1
0.510425695183815 0.509925344421312 1 1
0.49471165244294 0.494187663210716 1 1
0.515487135147288 0.51491075714412 1 1
0.468180594527373 0.467722216339834 1 1
0.544731399299835 0.544193865875389 1 1
0.480371622272209 0.479904520682375 1 1
0.482753262506409 0.482309770033575 1 1
0.487284667079743 0.486775017795973 1 1
0.455100144069035 0.454653566473055 1 0
0.483545197693573 0.483064747119668 1 1
0.50555425615752 0.505014351459708 1 1
0.529745507130113 0.529203842151006 1 1
0.497272937466915 0.496786835395021 1 1
0.508681848827156 0.508127474659844 1 1
0.500614402307901 0.500134324342931 1 1
0.511205288087373 0.510708076929468 1 1
0.476584048246324 0.476056987983853 1 1
0.496596834401897 0.496098502720607 1 1
0.485237170000102 0.484757346985043 1 1
0.467410068692474 0.466927533919418 1 1
0.478667218343663 0.478216836720139 1 1
0.486090549945105 0.485541244856917 1 1
0.510300149714811 0.509739241637849 1 1
0.499917998078532 0.499333806125929 1 1
0.511959664165038 0.51143146481682 1 1
0.502861165620603 0.502357850950487 1 1
0.485557318707154 0.485068311508633 1 1
0.506174572160624 0.505735780460616 1 1
0.507592903642873 0.507036582374767 1 1
0.498254034974921 0.4977513087726 1 1
0.515116422232874 0.514566167573831 1 1
0.507064987137823 0.506569905301048 1 1
0.515127086092548 0.514605367712278 1 1
0.508250287391446 0.507761760064302 1 1
0.470153385203592 0.469644786979186 1 1
0.516955001535643 0.516406985478296 1 1
0.522371409300367 0.521837628503081 1 1
0.483409709466868 0.482920731392888 1 1
0.478587663611161 0.4781009477889 1 1
0.508602744214806 0.508084664237127 1 1
0.465254507321222 0.464745164128985 1 1
0.501870920677038 0.501345910680143 1 1
0.496997457049054 0.496489591203577 1 1
0.501865145630645 0.501303666019972 1 1
0.498081430609427 0.49757513889039 1 1
0.450945707991492 0.450469597168139 0 0
0.502435886529758 0.501937336781806 1 1
0.519793938004129 0.519281326541242 1 1
0.476550188011397 0.476067142148627 1 1
0.548503242009279 0.547924567496662 1 1
0.482141664431015 0.481673015391042 1 1
0.493757208289706 0.493287891492514 1 1
0.528318538550742 0.527771474590615 1 1
0.489661464602687 0.489231133688316 1 1
0.496800783227995 0.496287870812139 1 1
0.519377953495139 0.51888077595636 1 1
0.507811036617903 0.507229594177171 1 1
0.507872885395081 0.507381886251155 1 1
0.478011372159903 0.477559390387369 1 1
0.49598612100058 0.495466976744045 1 1
0.486156152373416 0.485686736335891 1 1
0.510804555950612 0.510242988191239 1 1
0.50599021846859 0.505483410003419 1 1
0.515490730403291 0.5149648675672 1 1
0.455099289975342 0.454670731828941 0 0
0.526321902827784 0.525777698961832 1 1
0.494321201405479 0.493765946361649 1 1
0.511428093523198 0.510935852713993 1 1
0.505746214583577 0.505274651244496 1 1
0.468237889026877 0.467801983728125 1 1
0.471031097783937 0.470604009913552 1 1
0.513351279779195 0.512810193528725 1 1
0.5076722506814 0.507163805063584 1 1
0.503627896517877 0.503144692970525 1 1
0.486461848719517 0.485947655009888 1 1
0.532906908488988 0.532417984878267 1 1
0.515482805374543 0.514960397984774 1 1
0.4978102703537 0.497312780223405 1 1
0.548146995539609 0.547566180606608 1 1
0.496974838713075 0.49647669272675 1 1
0.532273206318249 0.531772488778647 1 1
0.521342254053122 0.520775618617856 1 1
0.534173116430955 0.533705180600776 1 1
0.499474488577482 0.498958205416483 1 1
0.532018373999546 0.531513076969867 1 1
0.525416098925014 0.524860355631932 1 1
0.562935636980466 0.562346155934821 1 1
0.519846312355806 0.519366223730397 1 1
0.487970429480187 0.48745340616042 1 1
0.471398708929702 0.470945142715278 1 1
0.521938235038546 0.521395140165802 1 1
0.526638882349445 0.526118663652751 1 1
0.516883105453434 0.51637634080254 1 1
0.506017987166367 0.505518558463266 1 1
0.507409681635276 0.506852446813242 1 1
0.493817946234544 0.493313732840785 1 1
0.518577195178979 0.518084480754919 1 1
0.485506912140549 0.485026982671895 1 1
0.504651636640133 0.504076713127325 1 1
0.500548911342518 0.500023202996877 1 1
0.454147496817864 0.453700288595715 0 0
0.482992135213489 0.482540182150508 1 1
0.501311817102761 0.50084513039355 1 1
0.497782313926317 0.497238316750532 1 1
0.535997664160525 0.535410623607954 1 1
0.52275013288981 0.522258194897631 1 1
0.530404775999189 0.529817469294771 1 1
0.46240897715727 0.461875404223249 1 1
0.456524545855848 0.456107016180921 1 1
0.501476560880093 0.50092819742286 1 1
0.488498930632507 0.488077432970143 1 1
0.548353865390386 0.547702914306265 1 1
0.494807486425627 0.494257175134289 1 1
0.510399490378583 0.509883321306122 1 1
0.479282457579903 0.478794831896295 1 1
0.491654986317228 0.49114473625028 1 1
0.496897744456422 0.496403857195952 1 1
0.460290874284299 0.459822852535382 1 1
0.498733062964263 0.49822384105162 1 1
0.50823884149947 0.507715082955378 1 1
0.529366645612352 0.528835521926393 1 1
0.473368893480228 0.472899201053961 1 1
0.508309101587692 0.507839703935184 1 1
0.472616691309461 0.472080641245691 1 1
0.563226557904583 0.562637780389386 0 0
0.500317467986847 0.499874595811575 1 1
0.463696291862142 0.463284897197995 1 1
0.480482221799463 0.480007685124482 1 1
0.486866004563772 0.486367960833322 1 1
0.474576988946082 0.474136302397526 1 1
0.572426784414826 0.571820991386745 0 0
0.558258077831236 0.557707357770868 0 0
0.481651386777835 0.481200105193107 1 1
0.523555446780477 0.523007982533281 1 1
0.490257546905666 0.489727048970903 1 1
0.47681600291489 0.476386073579794 1 1
0.54736947304356 0.546828551566793 1 1
0.510163734098315 0.509630223355176 1 1
0.496985280082551 0.496469232542936 1 1
0.479496701758775 0.478970713885946 1 1
0.522461018288936 0.521905107273885 1 1
0.532183288823327 0.531591333688062 1 1
0.493417950513732 0.49295978026131 1 1
0.504044166040708 0.503481885928059 1 1
0.509483530571496 0.50895558866844 1 1
0.513201652269776 0.512736354940813 1 1
0.498918885175582 0.498377928089604 1 1
0.515393975246989 0.514888904586848 1 1
0.510577639964693 0.510050203270731 1 1
0.5343869717319 0.533859695833366 1 1
0.484408756377286 0.483935960342678 1 1
0.511013446543991 0.510522394978982 1 1
0.494212502565559 0.493688338602392 1 1
0.504972225427684 0.504448012503555 1 1
0.51663021261318 0.516120977063772 1 1
0.500114805271278 0.499649141458323 1 1
0.480040498639974 0.479558550590018 1 1
0.51615396885022 0.515636489653862 1 1
0.508183129771809 0.507617997796802 1 1
0.485727903115376 0.485270166401063 1 1
0.478264787475557 0.477800244398801 1 1
0.54993183544754 0.549310908285908 1 1
0.512046514080532 0.51153175882133 1 1
0.528690880729369 0.528140540278245 1 1
0.469759571213812 0.469264016624992 1 1
0.535566959737886 0.535037500133541 1 1
0.494404858318134 0.493840950046163 1 1
0.485478643224635 0.485005776903938 1 1
0.493483172574933 0.49300433905093 1 1
0.472676524177056 0.472212793840908 1 1
0.511945963384208 0.511486904744362 1 1
0.483154044513268 0.482703150039765 1 1
0.522531306794152 0.521976935140021 1 1
0.485469242185071 0.485023103190479 1 1
0.5233178464549 0.522741614680464 1 1
0.471566371077473 0.471107500594452 1 1
0.478326175614398 0.477857275340669 1 1
0.469590648969247 0.46911896687345 1 1
0.44476719155131 0.444269122322924 1 0
0.532385219350392 0.531804942365032 1 1
0.481128782728876 0.480690165652771 1 1
0.516609655471695 0.51610691108122 1 1
0.515100237853695 0.514602000007471 1 1
0.481369851749331 0.480874718283127 1 1
0.497222035628485 0.496788556796195 1 1
0.541336738469011 0.540813140456967 1 1
0.49563459427574 0.495133189363696 1 1
0.511918955341935 0.511423691915045 1 1
0.502183266362828 0.501699189617398 1 1
0.497447626633672 0.496905298055663 1 1
0.507109539218263 0.506624148094014 1 1
0.513075511781079 0.512544046943602 1 1
0.47533397481131 0.47490911427609 1 1
0.493172020840447 0.492641531648224 1 1
0.491556437232309 0.491063328660633 1 1
0.479426532902055 0.478975073059743 1 1
0.4858171624619 0.4853023055337 1 1
0.519107612872655 0.518582453130003 1 1
0.491970405397887 0.491473546422264 1 1
0.532873415088348 0.532350646500688 1 1
0.489350403723039 0.488826612414298 1 1
0.485032963791928 0.484531410761249 1 1
0.527853473418467 0.527371647939199 1 1
0.534304439009176 0.533729331491795 1 1
0.516352275650876 0.515820040777187 1 1
0.497391132118667 0.496860782938468 1 1
0.474538351044391 0.474049548053418 1 1
0.498890894125914 0.498361856559914 1 1
0.521779569789246 0.521270753551898 1 1
0.517966230866469 0.517467566180439 1 1
0.51290558330058 0.512396961113763 1 1
0.469113151751994 0.468675199590457 1 1
0.476917858572926 0.476438176271485 1 1
0.507056680617209 0.506499034771976 1 1
0.483303303153062 0.482800211646648 1 1
0.511179735971817 0.510700317358496 1 1
0.506783266872611 0.506218987359384 1 1
0.481131819980445 0.480649728506573 1 1
0.513910840789762 0.513438536610691 1 1
0.521431809310598 0.520904442568003 1 1
0.513113486132199 0.51260092410972 1 1
0.519349046293224 0.518871311763042 1 1
0.499032357364491 0.498578801869095 1 1
0.478348905471298 0.477870238389565 1 1
0.521684249410488 0.520996233073382 1 1
0.471556497848309 0.471101512235317 1 1
0.502561637180122 0.502059606283035 1 1
0.502718951468094 0.502201186877735 1 1
0.485526760666056 0.485038392387055 1 1
0.440464088590244 0.440006587144062 0 0
0.496905024837521 0.496416290284575 1 1
0.514586669424712 0.514088453626526 1 1
0.484834974379435 0.48428644107585 1 1
0.491640870488124 0.491141122642478 1 1
0.491638676075502 0.491161648269592 1 1
0.464349050957349 0.463872334043209 1 1
0.506464119924952 0.506000234262762 1 1
0.484129155183534 0.483644223849197 1 1
0.52384423042031 0.52331120851503 1 1
0.525370257990701 0.524825593016381 1 1
0.511649969747684 0.511108748582893 1 1
0.56023211345051 0.559610083335745 0 0
0.464154417032526 0.46372024433128 1 1
0.485897588990594 0.485393993360336 1 1
0.456418058292371 0.4559372017605 1 1
0.537416279218533 0.536877157152478 1 1
0.539404673622741 0.538853869289878 1 1
0.521062046142625 0.520528789176618 1 1
0.520346870733209 0.519779579292226 1 1
0.492413081196321 0.491905374483459 1 1
0.451666612744686 0.451159347105336 1 0
0.518477724209168 0.518002840183443 1 1
0.506852447823156 0.50634296464913 1 1
0.561729737012558 0.561205458338166 0 0
0.524660608728325 0.524138770016413 1 1
0.515426997333608 0.514888003459558 1 1
0.490126219362492 0.489617448640266 1 1
0.526243053467795 0.525702165006145 1 1
0.530875164841072 0.53033122733631 1 1
0.504997225533167 0.504505221671121 1 1
0.502940542854808 0.502429355238023 1 1
0.489472050762023 0.489017480280785 1 1
0.541407576624644 0.540849584202008 1 1
0.491161643157466 0.490679654291834 1 1
0.489705953156478 0.489207378374674 1 1
0.503740387505933 0.503204571519742 1 1
0.515856655480574 0.515340499207599 1 1
0.475154750050411 0.474694458971004 1 1
0.526007628860215 0.525462751908836 1 1
0.486493192605942 0.486004623041268 1 1
0.497690113653485 0.497227679011442 1 1
0.516761082678092 0.516252637388235 1 1
0.515651200836685 0.515134996101032 1 1
0.487688313419205 0.487233891009538 1 1
0.51737296024045 0.516793752823915 1 1
0.477286977946276 0.476765320203786 1 1
0.489082791959581 0.488557037272297 1 1
0.497954901516398 0.497453418991764 1 1
0.5286239572424 0.5281118895251 1 1
0.497413965507681 0.496869913323052 1 1
0.504102470042775 0.503588652087841 1 1
0.495812772074923 0.495346199699588 1 1
0.474452698646401 0.473977045907258 1 1
0.521394266657769 0.520874452917187 1 1
0.51732966792508 0.516754268776418 1 1
0.453421305364859 0.452951305212837 1 1
0.51653362409185 0.515970488849844 1 1
0.519931650169277 0.519410573215791 1 1
0.460719161022514 0.460231143087468 1 1
0.509221562850703 0.508715232341141 1 1
0.513203498209882 0.512719551051939 1 1
0.501559122076769 0.501011252315612 1 1
0.50319445230153 0.502596780381521 1 1
0.485543627131776 0.48509239595048 1 1
0.528785675600539 0.528282803787255 1 1
0.534745444237271 0.534238092829255 1 1
0.481639055375454 0.481136404478836 1 1
0.442126835280638 0.441686788586477 0 0
0.533649071495085 0.533110944016965 1 1
0.512614787611988 0.512111243400159 1 1
0.512971271812064 0.512510685232047 1 1
0.514238279134069 0.513670086909922 1 1
0.479071112895311 0.478560727676535 1 1
0.508167181418539 0.507644622514241 1 1
0.498008194566146 0.497507030322598 1 1
0.493704431060557 0.493201952481737 1 1
0.482012052702849 0.481540501286129 1 1
0.491744523026396 0.491191059458045 1 1
0.529578877912392 0.529038861523038 1 1
0.482471333210489 0.481974844997005 1 1
0.498837132180937 0.498354544434377 1 1
0.555078580749108 0.554474235928466 0 0
0.507770920724524 0.507265101641206 1 1
0.4815027250053 0.481060695080552 1 1
0.496568684120066 0.496080852975364 1 1
0.488050090396835 0.487589486469349 1 1
0.445328886919744 0.44489522822799 0 0
0.479081713238251 0.478620319878468 1 1
0.497674847100347 0.497226312639286 1 1
0.544629703308406 0.544078101596041 1 1
0.465670466198931 0.465204284609809 1 1
0.525413646744995 0.524896340007984 1 1
0.555210474814781 0.554597907998224 1 1
0.52042242706373 0.519847783902009 1 1
0.50641891103197 0.505936860461005 1 1
0.511530659618445 0.511034406192985 1 1
0.499333940608801 0.498843782266385 1 1
0.495456832964604 0.494981580513304 1 1
0.526914992311204 0.526415975399854 1 1
0.492919190171855 0.49243189751411 1 1
0.486540505085646 0.486073677665695 1 1
0.484039851633269 0.483573301518059 1 1
0.504120021644615 0.503614161038569 1 1
0.485697961829572 0.48524662525908 1 1
0.490643272884296 0.490184991614857 1 1
0.50748412001972 0.50694254546227 1 1
0.485227958918617 0.484763185401422 1 1
0.487297796812059 0.486816820273855 1 1
0.506735983051093 0.506227391712685 1 1
0.511380226241848 0.510893121324674 1 1
0.493963891741212 0.493419651585614 1 1
0.501870151918445 0.501373211004259 1 1
0.484219800528369 0.483717282231178 1 1
0.53696948279072 0.536417317274771 1 1
0.452090882553345 0.451633658022754 0 0
0.494769480825704 0.494257814945641 1 1
0.468571035289105 0.468156399173536 1 1
0.473188814945019 0.472748176078196 1 1
0.515708253747465 0.515204482284772 1 1
0.544845086618777 0.544283026896279 1 1
0.488052551900165 0.487524701298804 1 1
0.477935606049473 0.477438814579941 1 1
0.486626075814054 0.486158911560778 1 1
0.48227114749462 0.481818629267331 1 1
0.516050693426201 0.515581265590329 1 1
0.508120402559043 0.507603175650967 1 1
0.497204305600946 0.496678546300669 1 1
0.491659621891588 0.491175126099492 1 1
0.489113587242394 0.488601083534816 1 1
0.481573004053989 0.481092789423822 1 1
0.502894035343099 0.502427048341083 1 1
0.514244986848441 0.513706714876664 1 1
0.478688486053845 0.478175036815542 1 1
0.482030826605269 0.481563810198507 1 1
0.471136115111143 0.470675492503435 1 1
0.501988191681675 0.501471424182415 1 1
0.502653976458341 0.502136329516294 1 1
0.469998413594085 0.469531043502922 1 1
0.50971865235757 0.509233068425975 1 1
0.508521227184564 0.508005891038421 1 1
0.469797727217494 0.469331188781547 1 1
0.448288384170042 0.447884876979055 0 0
0.543146095859152 0.542575284574958 1 1
0.476726725361331 0.476277926753777 1 1
0.51617185877212 0.51559912051899 1 1
0.489571291103909 0.489098699854166 1 1
0.516075593990454 0.515617617739731 1 1
0.510350483065533 0.509804377259057 1 1
0.480249539510044 0.47979036689046 1 1
0.530371203480059 0.52985498668762 1 1
0.516854121719131 0.516337877920735 1 1
0.445108171226723 0.444594899786337 0 0
0.526168497015908 0.525632009506019 1 1
0.50772133389361 0.50714547851711 1 1
0.489644497503139 0.489086231657829 1 1
0.479549021589393 0.479070302157246 1 1
0.513040422508137 0.512488990748122 1 1
0.511812045397977 0.511325085982897 1 1
0.526799524925532 0.526273057518314 1 1
0.544068564684679 0.543530847049815 1 1
0.488311233423798 0.487837216437073 1 1
0.504336390043644 0.503832741759002 1 1
0.481364560912497 0.480865556412762 1 1
0.519423400852581 0.518921429565669 1 1
0.505728016748407 0.505187466506449 1 1
0.469712230458294 0.469220060017242 1 1
0.477638191258985 0.477155555948687 1 1
0.556203215223827 0.55565286687497 0 0
0.49026023388666 0.489724469058292 1 1
0.521133469523641 0.520662380192417 1 1
0.467965601923819 0.467520382278288 1 1
0.540525957013975 0.539935786986508 1 1
0.490446392376307 0.489954282147376 1 1
0.498052653988448 0.497490957387533 1 1
0.471819722906884 0.471341602329767 1 1
0.499206327207909 0.49870671675184 1 1
0.493739674895523 0.493227846974183 1 1
0.508009751801386 0.507530457377357 1 1
0.511710355598102 0.511210782720231 1 1
0.516110745493587 0.515614895398962 1 1
0.513451635362468 0.512901632933209 1 1
0.512218692402178 0.511691089848998 1 1
0.505842513645141 0.505339395081912 1 1
0.493166875464354 0.492697338671399 1 1
0.557431168299315 0.556845389000842 0 0
0.502722652219921 0.502214565821884 1 1
0.547241820348658 0.546752286766698 0 0
0.463863754078567 0.463319290071792 1 1
0.506021367862167 0.505518279276728 1 1
0.470652698629507 0.470127953108496 1 1
0.493110966453942 0.492591815334287 1 1
0.52832314497043 0.527811090331851 1 1
0.506603380439563 0.506082240760885 1 1
0.509457866196671 0.508940155110008 1 1
0.455538719866834 0.455057026206376 1 1
0.494187166973841 0.493656928009319 1 1
0.476982823305243 0.476496303146952 1 1
0.503866293561045 0.503327939338845 1 1
0.524767812280454 0.524246104907771 1 1
0.509072617508209 0.508577217493072 1 1
0.492789735246146 0.492213093633802 1 1
0.466978929197025 0.466497402977025 1 1
0.499076783219937 0.498571114022302 1 1
0.54490539903924 0.544382200463535 1 1
0.499040970117838 0.498538515605246 1 1
0.533495234208234 0.533023924455882 1 1
0.508617173679569 0.508140307776411 1 1
0.538610862732201 0.53805509650436 1 1
0.535346455397598 0.534765713122705 1 1
0.518993067332874 0.518430998906612 1 1
0.539869854965066 0.539321174064986 1 1
0.514705575808252 0.514194605875475 1 1
0.50491177259604 0.504421430006933 1 1
0.501523082767277 0.501035527003672 1 1
0.556684471813162 0.556117244413682 0 0
0.519790437747459 0.519306149673581 1 1
0.537803805229964 0.53727691165501 1 1
0.544991140472635 0.544406236759856 1 1
0.5298111810961 0.529254766385646 1 1
0.500143671060615 0.49963364032336 1 1
0.552426130276418 0.551824296051139 0 0
0.493214451482613 0.492679266698249 1 1
0.567622446604278 0.567022282664613 0 0
0.492227447442669 0.491747298958964 1 1
0.473653995720478 0.473227327871791 1 1
0.4689742538322 0.468515253934861 1 1
0.522709006950203 0.52216587764489 1 1
0.478526572734692 0.478101642523745 1 1
0.516792634813741 0.516274321921204 1 1
0.504387802086697 0.503916956055641 1 1
0.505211374416132 0.504719339710908 1 1
0.518542598235355 0.51801096363114 1 1
0.449712031693404 0.449277426387249 0 0
0.545443312479481 0.54483464797849 1 1
0.49118726746593 0.490641602423981 1 1
0.514175253265349 0.513656009509947 1 1
0.4956337426818 0.495147787595849 1 1
0.470691497329499 0.47016330095402 1 1
0.462563785842756 0.462115793090147 1 1
0.491178916115722 0.490712616926256 1 1
0.493022524523594 0.492542069112284 1 1
0.536786891786488 0.536265064210586 1 1
0.547223394387195 0.546723055975817 0 0
0.51562337966778 0.515127399792462 1 1
0.496735857671201 0.496164713458309 1 1
0.49877919136317 0.498302100966238 1 1
0.519328765052528 0.518806231890601 1 1
0.501201801438678 0.500705292919383 1 1
0.521109618162573 0.520581752296814 1 1
0.546611296924159 0.546023051277923 1 1
0.510340324321362 0.509802184872595 1 1
0.457406754977864 0.456934779612512 1 1
0.56100535541189 0.560371449098512 0 0
0.530516239195658 0.529987485347219 1 1
0.508481350599439 0.508008229080895 1 1
0.523653363650517 0.523108114350367 1 1
0.452927961229156 0.452500827207578 0 0
0.477525857330009 0.477061146032285 1 1
0.465675674631561 0.465209910691174 1 1
0.50692347653557 0.50633874320784 1 1
0.511527147637587 0.51102734573971 1 1
0.529703991523197 0.5291592639116 1 1
0.52872257657823 0.528153515955698 1 1
0.485016443624916 0.484545795312859 1 1
0.486544335683208 0.486056370618067 1 1
0.545574472132585 0.544959191059264 1 1
0.503496366109286 0.502997014341805 1 1
0.499577336063045 0.49911214560082 1 1
0.51165787886485 0.511168812980907 1 1
0.478143644492589 0.477673527697371 1 1
0.494919168523174 0.494411661935858 1 1
0.486559004043878 0.486106511636383 1 1
0.525781730321468 0.52521966949626 1 1
0.476499647881198 0.476057143008169 1 1
0.468189176166461 0.467667210002083 1 1
0.48769468842868 0.487249292174974 1 1
0.505124141161442 0.504630197204262 1 1
0.505863749043321 0.50530073685014 1 1
0.479546250018863 0.479010170983549 1 1
0.489914738289695 0.489396304583112 1 1
0.50972741317106 0.509241423125366 1 1
0.50390595218668 0.503401060706641 1 1
0.50156152451686 0.501046760785315 1 1
0.521512209251573 0.521007716377724 1 1
0.49860354032511 0.498132911953373 1 1
0.520235378876862 0.519729561979074 1 1
0.480138466333841 0.479653719794914 1 1
0.525292487590104 0.524772832954587 1 1
0.455251793744612 0.454802192920087 1 1
0.496231245218554 0.49570910072365 1 1
0.550366358335725 0.549805990541737 0 0
0.532238995920618 0.531733103454982 1 1
0.522871066723471 0.522345939332634 1 1
0.503878372971086 0.503346682461163 1 1
0.472773614295608 0.472331773319412 1 1
0.509362656387486 0.508817670019102 1 1
0.549162738215348 0.548599193531567 0 0
0.47555359934579 0.475075770438935 1 1
0.468513383935352 0.468078122723909 1 1
0.533797402984053 0.533241411782874 1 1
0.493173110418528 0.492639725623022 1 1
0.470888782844178 0.470411903635904 1 1
0.525993624284408 0.52550388757322 1 1
0.494192454334439 0.493666633240068 1 1
0.528698649426894 0.528164101932477 1 1
0.48534811233524 0.484878543257751 1 1
0.524868516323424 0.524381812184681 1 1
0.482273055283198 0.48178601055257 1 1
0.502175886135967 0.501696974355949 1 1
0.509749680152433 0.509227988096571 1 1
0.477141550252352 0.47666054610525 1 1
0.525053373198096 0.524522476077624 1 1
0.493300999355649 0.492834430878517 1 1
0.485728397581508 0.485239266114047 1 1
0.522121447151715 0.521598044227451 1 1
0.526461030024319 0.525955404931418 1 1
0.508692375031646 0.508158248317679 1 1
0.504482298526355 0.503928208733264 1 1
0.467248348258195 0.466815673233741 1 1
0.529548738841404 0.528980201579499 1 1
0.513552891358127 0.513047950324325 1 1
0.483931133263052 0.483444077390403 1 1
0.492457783228123 0.491963448317202 1 1
0.506645818349334 0.506065216013081 1 1
0.489255782450299 0.488749049898588 1 1
0.532971824222476 0.532409298063021 1 1
0.503939997857379 0.503487054826636 1 1
0.493944642294928 0.493471635985114 1 1
0.480854166618798 0.480376570597616 1 1
0.466767218551513 0.46634812833876 1 1
0.50067031118612 0.500188259172921 1 1
0.489593354073638 0.489065577302777 1 1
0.508316308041504 0.507779547509058 1 1
0.516465568986165 0.515857739049159 1 1
0.503002632100027 0.502453032355363 1 1
0.52940633134552 0.528841476453758 1 1
0.497074394427379 0.496653720858555 1 1
0.470370846552578 0.469861346876543 1 1
0.45157506221584 0.451159169077992 0 0
0.460100055139551 0.459627987456284 1 1
0.493656651129118 0.493135064767708 1 1
0.526942150649623 0.52642965244023 1 1
0.482184102318899 0.481738673241294 1 1
0.508109755133442 0.507605960150837 1 1
0.506824270316099 0.506282804352304 1 1
0.512713368207807 0.512183085021291 1 1
0.509673423424712 0.509165474225266 1 1
0.502602697374815 0.502113253931148 1 1
0.508146534690134 0.507566880368301 1 1
0.477941136521542 0.477457004214816 1 1
0.514138186455773 0.513550763613397 1 1
0.432214318103985 0.43177648107531 0 0
0.513821590133231 0.513314455265685 1 1
0.506996466019977 0.50651614859375 1 1
0.47982735108307 0.479386173319003 1 1
0.501022249767332 0.50050011942782 1 1
0.521985558546357 0.521466912813717 1 1
0.478999713767284 0.478512126504835 1 1
0.479027242777877 0.47853583586945 1 1
0.512969320471891 0.512507538928725 1 1
0.48954086506209 0.489024699394084 1 1
0.523894305674051 0.523392305971438 1 1
0.538997021530498 0.538443767689061 1 1
0.492810242381692 0.492324718412471 1 1
0.443841874982061 0.443376693029392 0 0
0.511796120801101 0.51125952047789 1 1
0.480469925795492 0.480001554243172 1 1
0.501747589109564 0.501281193171592 1 1
0.482477748202886 0.481982400466278 1 1
0.47461658020095 0.474189768051201 1 1
0.519626443695519 0.519138182381668 1 1
0.488749400497369 0.488305436999252 1 1
0.461936149881722 0.461472524129389 1 1
0.4811882096878 0.480698061895531 1 1
0.494453700979194 0.49393831072779 1 1
0.483391888330923 0.482897474472224 1 1
0.532602920148407 0.53200014260923 1 1
0.514813427384132 0.514318734602235 1 1
0.473143996387731 0.472681806662942 1 1
0.481647114664666 0.481139601856647 1 1
0.529675946193318 0.529157490747746 1 1
0.517368640925595 0.516837559539519 1 1
0.496391728517991 0.49591996658583 1 1
0.499819916442684 0.499318129836316 1 1
0.481175732920964 0.480657353845788 1 1
0.562445674939489 0.56186657525162 0 0
0.520020116373776 0.519509229760634 1 1
0.55571127839596 0.555138057391889 0 0
0.493787214464159 0.493294374641295 1 1
0.507837802324212 0.507395667154782 1 1
0.511518344696485 0.510974597964931 1 1
0.454607386101771 0.454156029185353 1 0
0.462247894979948 0.461844888126805 1 1
0.477121056766823 0.476647685985784 1 1
0.476522114766435 0.476056821161948 1 1
0.501438968394747 0.500965422765046 1 1
0.508330124630806 0.507848606020934 1 1
0.502322231780971 0.50179170644937 1 1
0.4810267198482 0.48056441532634 1 1
0.475423157516496 0.474920516390894 1 1
0.511492576612776 0.510989687174097 1 1
0.463094046719482 0.462627644568846 1 1
0.485901965562881 0.48541597540235 1 1
0.530231568666372 0.529665145213117 1 1
0.497172646369502 0.496691509341179 1 1
0.515202824912289 0.514665017312896 1 1
0.520711838802491 0.52018819464616 1 1
0.46531244116009 0.464905530893794 1 1
0.509960937163084 0.509439663563591 1 1
0.487030976554992 0.486561356190008 1 1
0.491535019895779 0.491047032856691 1 1
0.471237907232135 0.470757700054384 1 1
0.551772670321217 0.551237314437963 0 0
0.497064173650025 0.496554228197891 1 1
0.532694748001778 0.532170799074245 1 1
0.536749724743138 0.536222191555309 1 1
0.525970339768943 0.525468457665358 1 1
0.456380701252835 0.455943749753805 1 1
0.5068253000167 0.506312281892668 1 1
0.489494295266473 0.489016841866626 1 1
0.466203087985663 0.465721978457432 1 1
0.517250205718904 0.516715580110665 1 1
0.496415670268072 0.495925698503073 1 1
0.494399380325495 0.49388193703492 1 1
0.472742201946153 0.472207862393631 1 1
0.47158535552549 0.471140523385742 1 1
0.514450601225145 0.513907489345396 1 1
0.499733628436401 0.499258066024953 1 1
0.515567693941893 0.515059254134401 1 1
0.506282812637565 0.505732890159137 1 1
0.471421413049679 0.470951991459148 1 1
0.530201394918304 0.5296523210938 1 1
0.517177093405439 0.516669396986928 1 1
0.50986107939434 0.509366913237608 1 1
0.454479789597901 0.45406704889256 0 0
0.488169106263381 0.487704493568303 1 1
0.527733110445924 0.527223113062359 1 1
0.47112883746935 0.470678296995558 1 1
0.506491981082091 0.505907776822409 1 1
0.505267896141908 0.504808356194941 1 1
0.514761005281915 0.514232066040187 1 1
0.465581612986712 0.465099463213717 1 1
0.503075163854797 0.502563437301851 1 1
0.499350413253427 0.498879470169474 1 1
0.534895322495442 0.534381062750678 1 1
0.506248931576777 0.505756586580921 1 1
0.450421670829827 0.449965778366591 0 0
0.546991894826014 0.546471014347814 0 0
0.467863167352003 0.467373656788143 1 1
0.511085027032329 0.510546740088503 1 1
0.454165741527115 0.453693647362023 1 1
0.496404458108098 0.495894915205092 1 1
0.497345641877096 0.496784719527274 1 1
0.458651463325379 0.458182747773248 1 1
0.474691031083311 0.474143308757142 1 1
0.45520162400293 0.45475862587642 1 1
0.519787694374355 0.519228328572722 1 1
0.498150539636537 0.497680228696143 1 1
0.450424309894343 0.450000161343933 0 0
0.487081988382334 0.486506232358322 1 1
0.539918040120044 0.53934911245373 1 1
0.440254469913557 0.439781757450512 0 0
0.512090435300667 0.511521995896542 1 1
0.486130627998487 0.485586562338626 1 1
0.486507866775896 0.486018622914302 1 1
0.508860303241838 0.508418717472242 1 1
0.508211828020253 0.50771892623271 1 1
0.50999349853971 0.509513067273188 1 1
0.498422229701899 0.49794229234068 1 1
0.53107374440847 0.530498978955267 1 1
0.507599035588455 0.507094421858911 1 1
0.502838308507396 0.502362847024645 1 1
0.502049104816632 0.501582199992689 1 1
0.550970112035487 0.550406191452707 1 1
0.477634954410095 0.477127381012531 1 1
0.501098244716608 0.500580936068522 1 1
0.466404480419621 0.465877565660333 1 1
0.498609092720749 0.498133384335916 1 1
0.500497366128276 0.499991728872009 1 1
0.490645585498566 0.490146684781891 1 1
0.521039475092362 0.520575757597335 1 1
0.503633095613833 0.503131737104448 1 1
0.501950964753837 0.501440192662739 1 1
0.547693313449758 0.54714367777418 0 0
0.472910040600922 0.47243309853718 1 1
0.509333974492821 0.508775366443352 1 1
0.510505311983183 0.50997481576718 1 1
0.502685451538345 0.502217810841091 1 1
0.542733163481139 0.542151417454137 1 1
0.48723289595659 0.486766239924197 1 1
0.512687271913471 0.512190246523457 1 1
0.54127838212496 0.540721820977114 1 1
0.548038049237567 0.547432514368605 1 1
0.500568784993112 0.500064534202422 1 1
0.504321273090176 0.503816767388004 1 1
0.50209246421894 0.501548363238347 1 1
0.53545122180432 0.534896224142825 1 1
0.497053781495274 0.496567808502874 1 1
0.504441908676568 0.503921764745003 1 1
0.502987771799811 0.502548477903369 1 1
0.53177882588093 0.531194178064779 1 1
0.525163520377973 0.524695587498373 1 1
0.505437339093768 0.504909091255692 1 1
0.497652546907775 0.497134816434431 1 1
0.535740260838864 0.535180588288293 1 1
0.510640690430568 0.510163201218912 1 1
0.525013954865647 0.524501239236707 1 1
0.489373099290864 0.488881647244665 1 1
0.476539497144141 0.476067984221611 1 1
0.467423833821293 0.466960060240424 1 1
0.502689686170938 0.502164212653906 1 1
0.476619977780177 0.476111116431939 1 1
0.467791109766437 0.467286284523106 1 1
0.470899425306176 0.47042465589702 1 1
0.531073091355497 0.530584307194047 1 1
0.498504003453409 0.49804275783852 1 1
0.533002193038405 0.532449688825811 1 1
0.456721366154231 0.456286405874898 1 1
0.514608472914129 0.514178792784874 1 1
0.48823747858573 0.487683606546654 1 1
0.487982753839012 0.487456394629922 1 1
0.485798436397159 0.485275984663955 1 1
0.481181955331038 0.480732005642145 1 1
0.504859045894192 0.504255514069801 1 1
0.474336041185575 0.473839394754602 1 1
0.493245360109592 0.492783332319869 1 1
0.516638913151415 0.516152403460522 1 1
0.468840976305272 0.468366057520338 1 1
0.473857950902899 0.473444784436012 1 1
0.531761854217156 0.531205680678406 1 1
0.50741945534208 0.506913292274208 1 1
0.482515931189192 0.481987742605077 1 1
0.518551976701386 0.5179908107202 1 1
0.531440007513836 0.530912692681393 1 1
0.467579375272342 0.467131161005296 1 1
0.50390645606697 0.503319550235143 1 1
0.463422575613935 0.462960114116561 1 1
0.519664681137712 0.519099711760757 1 1
0.45524956162596 0.454805576380094 1 1
0.536011840155177 0.535500344929399 1 1
0.507925592003777 0.50738288247927 1 1
0.487858623145757 0.487374732902948 1 1
0.491732094949306 0.491261645317616 1 1
0.451001151095422 0.450538357684788 0 0
0.517609465801851 0.517080902928313 1 1
0.492333270635033 0.491861360724667 1 1
0.462130070147525 0.461648948172243 1 1
0.471917335616093 0.471440000294264 1 1
0.494543592463738 0.494025407637958 1 1
0.488460340534325 0.487941517919354 1 1
0.509042361583984 0.508495528102174 1 1
0.506118612585168 0.505611965463659 1 1
0.477266791600463 0.476771669125997 1 1
0.527847575517767 0.527307997168823 1 1
0.48909572126397 0.488634982749526 1 1
0.487263424429174 0.486789127426269 1 1
0.502683385223495 0.50216631299842 1 1
0.527505811164075 0.526996952994584 1 1
0.500248552482661 0.499794752601174 1 1
0.516981686395352 0.516464917168836 1 1
0.531637316054843 0.531100653927122 1 1
0.536718736624619 0.536129439366813 1 1
0.485248267228077 0.484807483168109 1 1
0.500039003408862 0.499563719869646 1 1
0.540674680700527 0.540148588614005 1 1
0.539082985695497 0.538542825284354 1 1
0.528020683412104 0.527383642557209 1 1
0.466788709378937 0.466282199753826 1 1
0.487323652845121 0.486818362829202 1 1
0.523647782933385 0.523158972337413 1 1
0.547336434119099 0.546809297491765 1 1
0.481738831052105 0.481275842301544 1 1
0.490440987639125 0.489944378116213 1 1
0.508497365943029 0.508015672150187 1 1
0.512400463422258 0.511889877996729 1 1
0.49485831445631 0.49435804326233 1 1
0.452699370443551 0.452236656397299 1 1
0.502682053402488 0.502133156808222 1 1
0.503872340206415 0.503342444748575 1 1
0.491861196861499 0.491363907024052 1 1
0.530216400983363 0.529668187371846 1 1
0.445404705269609 0.444929809709519 0 0
0.49536110835678 0.494883778471962 1 1
0.506340491364146 0.505872032031786 1 1
0.532302619334891 0.531716358517634 1 1
0.523275467958156 0.522697120232382 1 1
0.519670312168805 0.519197125088074 1 1
0.46338896951005 0.462863609136208 1 1
0.50037776206646 0.499873041601126 1 1
0.52940513974529 0.528891909909533 1 1
0.494913174830928 0.494443644166762 1 1
0.509559177884421 0.509075862607626 1 1
0.517115203688251 0.516608728152875 1 1
0.538542953081482 0.538021423680282 1 1
0.497385675459359 0.496889704430574 1 1
0.495632811931754 0.495150286648849 1 1
0.496947294533157 0.496429383596457 1 1
0.528067280708447 0.527467728494597 1 1
0.482469097433946 0.48198207412983 1 1
0.534588016788151 0.534078976836168 1 1
0.551247009878179 0.550653355584228 1 1
0.487446488515951 0.486994025709049 1 1
0.478987474558848 0.478537978700616 1 1
0.489550770789216 0.489076250946431 1 1
0.523652780176755 0.523102480201489 1 1
0.46465735902162 0.464197968269896 1 1
0.477023245871227 0.476486705995614 1 1
0.498588425361879 0.498067828094038 1 1
0.510354050876709 0.509816926846662 1 1
0.501921840234378 0.501366291195157 1 1
0.492373834935106 0.491881855131359 1 1
0.559275964533688 0.558694773236336 0 0
0.488655903936962 0.488192073186546 1 1
0.524480627456153 0.523924259188707 1 1
0.513146379468055 0.5126638790621 1 1
0.496308580482641 0.4958329967619 1 1
0.474049623730109 0.473547493590868 1 1
0.491123603729246 0.490640579375019 1 1
0.498145022381057 0.497593578371878 1 1
0.480556599860204 0.480054935368674 1 1
0.487173206945988 0.486708849383331 1 1
0.502583768097539 0.502034911844055 1 1
0.503831615883926 0.503345513697619 1 1
0.510553156125333 0.510063291479695 1 1
0.547960221095166 0.5473503407317 1 1
0.492897060573935 0.492363789574402 1 1
0.53848510671881 0.537929252960575 1 1
0.463966863937751 0.463465905164515 1 1
0.527101069616711 0.526607016255385 1 1
0.486588024060024 0.486122423999407 1 1
0.547864180331674 0.547212403310018 1 1
0.512424976160977 0.51196104283478 1 1
0.55039559140235 0.549864672545734 1 1
0.504181409846233 0.503734352606706 1 1
0.535338371376326 0.534830748756564 1 1
0.469545761799348 0.469087025478026 1 1
0.560207720381356 0.559625672213092 0 0
0.525594602207853 0.525068249295251 1 1
0.478402590790751 0.477906501919578 1 1
0.518668502569481 0.518126075335307 1 1
0.467760884359007 0.467287904514394 1 1
0.51794005654895 0.517473048454114 1 1
0.498010481760897 0.497493994034576 1 1
0.47213010072255 0.471644636641475 1 1
0.469493640966599 0.469027497190625 1 1
0.515523919760856 0.5149549401072 1 1
0.485689981063092 0.485221320374155 1 1
0.484260291304086 0.483761549796833 1 1
0.465831101305994 0.465358418983055 1 1
0.509528446836582 0.509000723058408 1 1
0.516886866127619 0.516345596931201 1 1
0.49999767487165 0.499476401837425 1 1
0.507051277627634 0.506517690293983 1 1
0.507837001794108 0.507342732483121 1 1
0.522425433669626 0.521918596897878 1 1
0.501284863207136 0.500819189786599 1 1
0.491342218281028 0.490873050815801 1 1
0.490995102012085 0.490494180540201 1 1
0.523104423983422 0.522607886536167 1 1
0.528502804223571 0.527874415213493 1 1
0.512644979050933 0.512096551701434 1 1
0.523450318456057 0.522947592672391 1 1
0.451062592613736 0.450580264286627 0 0
0.519449911630913 0.518941340699615 1 1
0.488620754739355 0.488166979910493 1 1
0.491994527311866 0.491512575881093 1 1
0.515778157234347 0.515300159013621 1 1
0.453480875132211 0.453018413643066 1 1
0.523790893715152 0.523281698891222 1 1
0.511067301163676 0.510568614231705 1 1
0.493671972276153 0.493187528500639 1 1
0.506628130900834 0.506117378302029 1 1
0.504251906688474 0.503751184414866 1 1
0.551112855766953 0.550576189759705 1 1
0.506938644534114 0.506414215435805 1 1
0.478308339112515 0.477839862376511 1 1
0.533584068273831 0.533053890285827 1 1
0.499956984687599 0.499488946606659 1 1
0.491046570109567 0.490593261576992 1 1
0.490024978886368 0.489543894772414 1 1
0.485640717504243 0.485173973843358 1 1
0.516902681227462 0.516380316452396 1 1
0.485808916381239 0.485361330691382 1 1
0.508644807095526 0.508076785937998 1 1
0.490413523009527 0.489948178184707 1 1
0.475615441707095 0.47514438122054 1 1
0.52888653776462 0.528391990919611 1 1
0.478803659075239 0.47836534630028 1 1
0.499696816208948 0.499184233466221 1 1
0.524483910886909 0.523942856408607 1 1
0.477610327681395 0.477141840382148 1 1
0.563308335692798 0.562765547883903 0 0
0.567031350138322 0.566475067492551 0 0
0.483794502860164 0.483318070271274 1 1
0.480226044319113 0.479735809061586 1 1
0.503174850140481 0.502701696985838 1 1
0.510763790729641 0.510261503266529 1 1
0.489237818222102 0.488699270362413 1 1
0.514357083663328 0.513884619482889 1 1
0.521570545412958 0.52102001532389 1 1
0.504810095749315 0.504320651041463 1 1
0.447109955043026 0.446609433490051 0 0
0.505167200003908 0.504694558696505 1 1
0.490952061696892 0.490462921932376 1 1
0.464725805588968 0.464275012399352 1 1
0.466219967136412 0.465748039793306 1 1
0.491370413610042 0.490927469894469 1 1
0.498516307769891 0.498045215839867 1 1
0.491375850988759 0.490890719710821 1 1
0.525171804655095 0.52467171643275 1 1
0.513754169854004 0.513174767366355 1 1
0.50206123217546 0.501564395940402 1 1
0.48649785410395 0.486008784876213 1 1
0.517028170359286 0.516531135923407 1 1
0.549253247303734 0.548692986037159 0 0
0.496193124453533 0.495700358879694 1 1
0.514788466329237 0.514264937347217 1 1
0.528052517053963 0.527567573780344 1 1
0.477127056959679 0.476650028858936 1 1
0.478702107397862 0.478178166768703 1 1
0.503357792713616 0.502823819373643 1 1
0.491271169278493 0.49075749975145 1 1
0.539100001291611 0.538529271904901 1 1
0.512440951675146 0.511879296056146 1 1
0.48420841532688 0.483719642007448 1 1
0.494073080646713 0.493640700304585 1 1
0.524965804314193 0.524435535745389 1 1
0.49242089087986 0.491952589892639 1 1
0.543390162014352 0.542831637820118 1 1
0.486030826737055 0.48558224610441 1 1
0.443620101988569 0.443180215691748 0 0
0.475844097610567 0.475310085039365 1 1
0.488399627728226 0.487847309251613 1 1
0.559898391122351 0.559282328150038 1 1
0.472856500628678 0.472414952310693 1 1
0.492304370405723 0.491806003963077 1 1
0.461825067805157 0.461400595919138 1 1
0.504868899422709 0.504383974342555 1 1
0.531846710538742 0.531377267856761 1 1
0.451747123745967 0.451243877511689 1 0
0.482158494424492 0.481712054174837 1 1
0.495055581106962 0.494537420877747 1 1
0.513757688457206 0.513247580072363 1 1
0.49175604619266 0.491281460408634 1 1
0.557862419601707 0.557339812675512 0 0
0.498287511618949 0.497804739522482 1 1
0.543940172837259 0.543378395242666 1 1
0.503158515944472 0.502658102402917 1 1
0.484931245585188 0.484362611161332 1 1
0.47566358081339 0.475177484773092 1 1
0.498461828936949 0.497964629948842 1 1
0.50728530460048 0.506757598555133 1 1
0.53022796629576 0.529683965895784 1 1
0.483133969877563 0.482605880468786 1 1
0.466928637393117 0.466436504863985 1 1
0.487575563826703 0.487135375329211 1 1
0.482781777401291 0.482344315504493 1 1
0.486241763894661 0.485765628592916 1 1
0.548160727754977 0.547594978296072 0 0
0.506550890673019 0.506029616605583 1 1
0.49347128940546 0.49302640995181 1 1
0.519719015946462 0.519213075206608 1 1
0.518206823171827 0.517606162519925 1 1
0.461999180776059 0.461537709529374 1 1
0.459931713398515 0.459424200275682 1 1
0.518250049737534 0.517730958678135 1 1
0.489781510146661 0.489306218394997 1 1
0.494653717332997 0.494157807744291 1 1
0.482681658472587 0.48222805150703 1 1
0.469872931787456 0.469420970504112 1 1
0.485666533305929 0.485220519082714 1 1
0.512525148799863 0.512071329136928 1 1
0.498155728809423 0.497639893008077 1 1
0.52514595282858 0.524579786877497 1 1
0.484619587445809 0.484128714198085 1 1
0.500967426150822 0.50049449092584 1 1
0.506163265914274 0.505662731034873 1 1
0.4921667950114 0.491688285745224 1 1
0.46035872064165 0.459900100585559 1 1
0.514213495635664 0.513704145856193 1 1
0.466088358991516 0.465612876918744 1 1
0.569186579454338 0.56862722514778 0 0
0.472796386205466 0.472354531535329 1 1
0.515849558512437 0.515333583508113 1 1
0.463489541662073 0.463009719026908 1 1
0.492824691256204 0.492283275788136 1 1
0.527810754108962 0.527289603241212 1 1
0.48574305044687 0.485258602639056 1 1
0.54663551683826 0.546047482751438 1 1
0.564179401960934 0.563591580008164 0 0
0.513765849928385 0.51332469085898 1 1
0.512164329592353 0.511698651377441 1 1
0.52780439321118 0.527296792805269 1 1
0.53455471862239 0.534004500697349 1 1
0.48389743614214 0.483465615160295 1 1
0.526977270436512 0.526510241328444 1 1
0.478361028368458 0.477911453417378 1 1
0.508941289731973 0.508445892712198 1 1
0.491062142537065 0.490559151629106 1 1
0.531113669971444 0.530516897200095 1 1
0.499899883818438 0.499440494432932 1 1
0.458831419498679 0.458367047053841 1 1
0.490021396045038 0.489571080753839 1 1
0.496890015522963 0.496443309310196 1 1
0.513404918703749 0.512879837513577 1 1
0.494002354751714 0.49343345274856 1 1
0.49097758320537 0.490482214484237 1 1
0.472306939719166 0.471784379818306 1 1
0.481173974311609 0.48071411396211 1 1
0.516217231012282 0.515723941241437 1 1
0.490465926822719 0.489983831150653 1 1
0.526732124367064 0.526168570674186 1 1
0.544943658852594 0.544365270735471 1 1
0.524624367319129 0.524105269251375 1 1
0.48180085833561 0.481320294209033 1 1
0.511298627189589 0.510766148036235 1 1
0.515520597398854 0.514986790485528 1 1
0.503381794578656 0.502861316027262 1 1
0.52595002253477 0.525422949989499 1 1
0.492632945089887 0.492114063608719 1 1
0.516504179709421 0.515991573548194 1 1
0.484636286399575 0.484108929592954 1 1
0.484670275867458 0.484221698396404 1 1
0.470622668968629 0.470169961927942 1 1
0.497546530568921 0.49707877260256 1 1
0.451748757269098 0.451287043428632 0 0
0.498557477943023 0.49805374273134 1 1
0.5240398200099 0.523487846799755 1 1
0.497713149406461 0.497219707915056 1 1
0.459614611538227 0.459176637647811 1 1
0.522101464222289 0.521579445324831 1 1
0.493296504120215 0.492794456940182 1 1
0.471379574342915 0.470867531472724 1 1
0.485829036808101 0.485344317586854 1 1
0.511729210109627 0.511218600265782 1 1
0.518244674464257 0.517759442066772 1 1
0.473011407809248 0.472556933692348 1 1
0.508365943048597 0.507918260049754 1 1
0.498766956330798 0.498258668326381 1 1
0.484550672502956 0.484096159354332 1 1
0.492389528590708 0.4918879766105 1 1
0.478134529054197 0.477661871649117 1 1
0.538442351004353 0.537880495229367 1 1
0.512876527085074 0.51232583856721 1 1
0.556047356151636 0.555497954527235 0 0
0.500013992821259 0.49950414306698 1 1
0.462580816981146 0.462137182736108 1 1
0.493241049763156 0.492746433757726 1 1
0.509652521976409 0.509174008569729 1 1
0.489467713864371 0.489011139640716 1 1
0.489030392391546 0.48855646359296 1 1
0.530072799080096 0.529558010992026 1 1
0.501501127945168 0.501000558176653 1 1
0.47309923522539 0.472617298598052 1 1
0.52435526095784 0.523872241559526 1 1
0.491542268202755 0.491062036501855 1 1
0.511943160410532 0.511410663373632 1 1
0.462204150717361 0.461759859088978 1 1
0.493659232358751 0.493144318526551 1 1
0.531630784652583 0.53114487825494 1 1
0.502886581708802 0.502428345599798 1 1
0.511702844947853 0.511193085823686 1 1
0.509903410798122 0.509388043023013 1 1
0.484792856793793 0.484334668420292 1 1
0.474154456039072 0.473692415027935 1 1
0.500792129442752 0.500228416050152 1 1
0.491995398728403 0.491455994519887 1 1
0.498328507999297 0.497858723068328 1 1
0.475364687328929 0.474914958188542 1 1
0.497258988534474 0.49674529872649 1 1
0.497652219843659 0.497125144867238 1 1
0.521840235782217 0.521263335737462 1 1
0.454270221182439 0.453817389599684 1 0
0.494268060067575 0.493714475270759 1 1
0.508949935252035 0.508437627879244 1 1
0.52070000483087 0.520184894440543 1 1
0.499305380288599 0.498796965486929 1 1
0.521382171577966 0.520876134843625 1 1
0.489427884183331 0.488941138551374 1 1
0.514486352404117 0.513960807515523 1 1
0.496121882640606 0.495630366876126 1 1
0.516917242545874 0.516323431036351 1 1
0.499153874941084 0.498646275406729 1 1
0.537253728842148 0.536768515939653 1 1
0.512111904252031 0.511617232716573 1 1
0.505455885576689 0.504946830267635 1 1
0.540808603031792 0.540207518889513 1 1
0.505176185897162 0.504658394355218 1 1
0.516949692178783 0.516404576211701 1 1
0.51504625008128 0.514512496720772 1 1
0.48926963374597 0.488815204057168 1 1
0.471924022305657 0.471443655964585 1 1
0.512001636472091 0.511496197835154 1 1
0.510292457126021 0.509739502867591 1 1
0.519869332925132 0.519338431719899 1 1
0.491472441054156 0.490960445684756 1 1
0.523012683348359 0.522487647477652 1 1
0.509518894443392 0.509053583701323 1 1
0.540618210235612 0.540080291527175 1 1
0.501710746235194 0.50117719214036 1 1
0.503171384138597 0.502637680196268 1 1
0.483242888148451 0.482783931571112 1 1
0.447815211209577 0.447347306579569 0 0
0.510273980132947 0.509756914107161 1 1
0.521700912758645 0.521171453837522 1 1
0.520185771860893 0.519691805847103 1 1
0.486709144691799 0.486207847196678 1 1
0.49641405281247 0.495898590129866 1 1
0.505047733529161 0.504492021768968 1 1
0.507638845619878 0.507089173932302 1 1
0.473183802592951 0.472701923747668 1 1
0.49422871662591 0.493779629630212 1 1
0.531134513651352 0.530631657775142 1 1
0.490492014877211 0.48997489133236 1 1
0.501505167132878 0.501026510509769 1 1
0.513986317840649 0.513485767848918 1 1
0.537542541596956 0.536985138456329 1 1
0.483842586577577 0.483399724555406 1 1
0.518086531613926 0.517606454192592 1 1
0.501274991892747 0.500760113290727 1 1
0.523947153804669 0.523447238827805 1 1
0.459182983840892 0.458744216689799 1 1
0.506291303028563 0.5058033785145 1 1
0.515289868542894 0.514789174116439 1 1
0.532640171475174 0.532060242840722 1 1
0.535521750122341 0.534926610055868 1 1
0.50821534341303 0.507617936464006 1 1
0.494734250555886 0.494272520396073 1 1
0.461552612111264 0.461069290346036 1 1
0.507349352652238 0.506825449414794 1 1
0.470871990396512 0.470375210839313 1 1
0.491300976936813 0.490766380873752 1 1
0.483207537800955 0.482749129172146 1 1
0.509988801713933 0.509496350986796 1 1
0.506475192113268 0.505984859542789 1 1
0.497770112683435 0.497312175802553 1 1
0.541027072616103 0.540504808454901 1 1
0.509816160761523 0.509266984461067 1 1
0.513342357349131 0.512839472738088 1 1
0.498301568138465 0.497798579664007 1 1
0.454915739207025 0.454453249322347 1 1
0.447701746375115 0.44724566514779 1 1
0.470529322584726 0.470016599877472 1 1
0.484786603948751 0.484340197839435 1 1
0.475790182893793 0.475323266777469 1 1
0.508652648334206 0.508139612967704 1 1
0.514245996357802 0.513695885338689 1 1
0.530317006117896 0.529769232138818 1 1
0.500162444505092 0.499650434442319 1 1
0.468443983035683 0.467952701818021 1 1
0.495653886921364 0.495121729643364 1 1
0.487617987797798 0.487172145490333 1 1
0.493555538120112 0.493056394918831 1 1
0.525048220153273 0.524522386675636 1 1
0.493776162475644 0.493279669826216 1 1
0.523529516103573 0.523012864072169 1 1
0.537363635849692 0.536829124637716 1 1
0.507155193207923 0.506651271028431 1 1
0.455970695392769 0.455471435001785 1 1
0.511145003254806 0.510602623058423 1 1
0.498505455208832 0.498039080513382 1 1
0.483534286402814 0.483072027523062 1 1
0.505638872167069 0.505095701127936 1 1
0.512823528896574 0.512301536411563 1 1
0.505024799442348 0.504540057167621 1 1
0.495137068832906 0.49468820724824 1 1
0.518200646250401 0.517710047718367 1 1
0.509364345226872 0.508883977078342 1 1
0.49412792249692 0.493632227210813 1 1
0.514685104959647 0.514218062585847 1 1
0.510824207878112 0.510298334821735 1 1
0.46294721183394 0.462526535382474 1 1
0.50143566735373 0.500953966948215 1 1
0.504136148579715 0.503655023620083 1 1
0.503862032441677 0.503362718262413 1 1
0.499553733720869 0.499032692520574 1 1
0.496258817802323 0.495764580265684 1 1
0.484279611850606 0.483814618215725 1 1
0.477134430021627 0.476657630328174 1 1
0.484553892131588 0.484080054619151 1 1
0.519009731779345 0.518451812029447 1 1
0.493465623977827 0.492976105764562 1 1
0.454283609756763 0.453839069928818 1 1
0.491018015995282 0.490546998216792 1 1
0.502277713301184 0.501762113750417 1 1
0.548549364747966 0.548015175818003 1 1
0.519330705820325 0.518765510723805 1 1
0.501435128243792 0.500926327292426 1 1
0.471936359229777 0.471511778421821 1 1
0.485792563368724 0.485290480536453 1 1
0.53032588849556 0.529819761275419 1 1
0.454726923973673 0.454228927436194 1 1
0.524670638715032 0.524118933889935 1 1
0.506288639079674 0.50577891589294 1 1
0.524789462806289 0.52421490504825 1 1
0.476841833878538 0.476342983252823 1 1
0.496148266784626 0.495626109978223 1 1
0.519188141719419 0.518664568102537 1 1
0.535923284385798 0.535348058384333 1 1
0.49070720298785 0.490123700084164 1 1
0.478586924175973 0.478053605112204 1 1
0.49136550294997 0.490870163692243 1 1
0.539450329569888 0.538937300281393 1 1
0.507883836720074 0.507357393926942 1 1
0.485000112851191 0.484454567638734 1 1
0.49183503363235 0.491373167885015 1 1
0.514297034590314 0.513802727878109 1 1
0.472139551142131 0.471641741640569 1 1
0.473792578678271 0.473312789505802 1 1
0.501162121915302 0.500678638014727 1 1
0.464887106590505 0.464411365672981 1 1
0.46080275575205 0.460283239629439 1 1
0.494516860402614 0.494046514860623 1 1
0.506190184769159 0.505649848252759 1 1
0.484838553022593 0.484305090770712 1 1
0.527503335930361 0.527015983636276 1 1
0.53106416188597 0.530587831431173 1 1
0.493641338179924 0.493102574284275 1 1
0.510063981444147 0.509520798898798 1 1
0.521953530630861 0.52135109177985 1 1
0.486753799315756 0.486284114827824 1 1
0.475707600399537 0.475245697584171 1 1
0.490578005815015 0.490039493719878 1 1
0.47881685363938 0.478297559453828 1 1
0.451460000828177 0.451030493102053 0 0
0.513715111412132 0.513186521127389 1 1
0.489820351795721 0.489358336451469 1 1
0.54941230967451 0.548891150234905 0 0
0.520235486235787 0.519703694157773 1 1
0.524361564522114 0.523825005605874 1 1
0.488693582039461 0.488154095153295 1 1
0.512754921354829 0.512245146112778 1 1
0.452548920125954 0.45209349390114 1 1
0.452003804789615 0.451581439917117 1 1
0.522459856911786 0.521920305707339 1 1
0.490341366667339 0.489844213798899 1 1
0.50420768357996 0.503669261465449 1 1
0.478162025571297 0.477725066070291 1 1
0.47197828512223 0.471546255396472 1 1
0.520374836891388 0.519838471023897 1 1
0.485020331596369 0.484592296204665 1 1
0.502698882644669 0.502177923416669 1 1
0.5027549248263 0.502244432135581 1 1
0.521949393207669 0.521447733826208 1 1
0.465543067870467 0.465044772245418 1 1
0.45206306901343 0.451643194973258 0 0
0.458883102894945 0.458486844424589 1 1
0.570681631262126 0.570103575306413 0 0
0.564729145793786 0.564143846172007 0 0
0.467248216589072 0.466778479609441 1 1
0.52041920610425 0.5198555484033 1 1
0.518839744263963 0.518281960429242 1 1
0.478249278930288 0.477771219375798 1 1
0.55398741029412 0.553406171597976 0 0
0.504584316895083 0.504115050350239 1 1
0.490195615691069 0.489728055128593 1 1
0.497052064627269 0.496594975055859 1 1
0.477840458827064 0.477387609658377 1 1
0.502940892682615 0.502433700167321 1 1
0.485874032855238 0.485397385832405 1 1
0.515377643906467 0.514839072538991 1 1
0.510083664712367 0.509602058128245 1 1
0.486818924062856 0.486290437069842 1 1
0.486230970683013 0.485647607514119 1 1
0.466589292224003 0.466116987021898 1 1
0.496569881999669 0.496012272653268 1 1
0.512182053865081 0.511691240541881 1 1
0.515966938133033 0.51546598011311 1 1
0.498202298646344 0.497755683170123 1 1
0.522175926302275 0.521687503543668 1 1
0.468742622134814 0.468265629542875 1 1
0.47640858862229 0.475943752018031 1 1
0.506109010353926 0.505584289631674 1 1
0.520829988618441 0.520299966550439 1 1
0.51182339649057 0.511337046945901 1 1
0.507647723516085 0.507122213326564 1 1
0.47978976031509 0.479244474870433 1 1
0.478378154912371 0.477898798076041 1 1
0.500693747396663 0.500231360263017 1 1
0.478668014958194 0.478165087271396 1 1
0.496095696413705 0.495552959985211 1 1
0.524017139076915 0.523496130969228 1 1
0.464462004336722 0.463979437294806 1 1
0.522763122923201 0.522250569598403 1 1
0.487979154424868 0.487475927129494 1 1
0.486112241133167 0.485620737772923 1 1
0.486789760899597 0.486296483895573 1 1
0.537382932705045 0.536795362668385 1 1
0.494111502306551 0.493592430008582 1 1
0.49890926170275 0.498455604622875 1 1
0.495100359748158 0.494644569603528 1 1
0.518460677414006 0.517880889830113 1 1
0.493090335715121 0.492635069236309 1 1
0.524366248100167 0.52383595097881 1 1
0.475460461689062 0.474954440355612 1 1
0.491297592645972 0.490821479216354 1 1
0.520840240421988 0.520316332442879 1 1
0.512785410585291 0.512274798903652 1 1
0.469901061186572 0.469408029210897 1 1
0.464067712916135 0.463603634600242 1 1
0.554384587627987 0.553848188365638 0 0
0.515983441502221 0.515473348863274 1 1
0.495037492169355 0.494607005002456 1 1
0.489865428138348 0.489396991390614 1 1
0.508195879387825 0.507702746783407 1 1
0.518273929445798 0.517749343006929 1 1
0.513648564546086 0.513116698995532 1 1
0.486316097493991 0.485846197790718 1 1
0.489200200501683 0.488730882281627 1 1
0.506473774942235 0.505955655205539 1 1
0.49557337245143 0.494996310565803 1 1
0.481126538256835 0.480629410290048 1 1
0.488967852986853 0.488483649431129 1 1
0.52629058916767 0.525743947570014 1 1
0.463673245657387 0.463198944047412 1 1
0.511069170293645 0.510533557227234 1 1
0.536064513772164 0.535444096483545 1 1
0.510685661003868 0.510147248821615 1 1
0.452715845445204 0.452250351372432 1 1
0.465140826830798 0.464611964366385 1 1
0.46883704454868 0.468332845424147 1 1
0.491914747832407 0.491470888415912 1 1
0.502836855950681 0.502327958707968 1 1
0.477091684603449 0.476611776256386 1 1
0.501588671072744 0.501095409614675 1 1
0.5232980086207 0.522678484158824 1 1
0.526131127534254 0.525602571550512 1 1
0.5155631361789 0.51506392588174 1 1
0.495440040473886 0.494920824232157 1 1
0.548214708120763 0.54758294305908 1 1
0.49088198254457 0.49044942455136 1 1
0.50360324676789 0.503095872349793 1 1
0.535614735132754 0.535043956228938 1 1
0.487851912942245 0.487379357634053 1 1
0.469445248778726 0.469020957695409 1 1
0.516566530030713 0.516050298506699 1 1
0.474968691322373 0.474549561237873 1 1
0.513998854990667 0.513473037880835 1 1
0.484231511092385 0.483738470405684 1 1
0.483817241225988 0.483360697788306 1 1
0.529832694786162 0.529336944434887 1 1
0.504268245261353 0.503791061403928 1 1
0.516331955477705 0.515792698469102 1 1
0.52932038602305 0.528736981845821 1 1
0.512023765007318 0.51150903853053 1 1
0.48067402642554 0.480203336236075 1 1
0.460432921876747 0.459934302525601 1 1
0.486956257875832 0.486471308653427 1 1
0.518815426728346 0.51828656050443 1 1
0.439567163108762 0.439127335928153 0 0
0.512769712379561 0.512226071555465 1 1
0.495246635446623 0.49474451322879 1 1
0.469704475397197 0.469197653549891 1 1
0.478226298757604 0.477699623473817 1 1
0.496233942578609 0.495716450934986 1 1
0.527096158232148 0.526563595397064 1 1
0.51416543973775 0.513689490966364 1 1
0.526670052347309 0.526065710164212 1 1
0.483437350166155 0.482999136731874 1 1
0.490349757559378 0.489880062916314 1 1
0.531464463966236 0.530893892400621 1 1
0.488132669969492 0.487648561791671 1 1
0.495025001806568 0.494521602017876 1 1
0.499559840396945 0.499065088980862 1 1
0.538760674073579 0.538221014246208 1 1
0.504482187153234 0.503925171468978 1 1
0.531615421625689 0.530968976688165 1 1
0.538773977831932 0.538180870610577 1 1
0.478138888958877 0.477629793684233 1 1
0.477381706538923 0.476898548252964 1 1
0.49190463629258 0.49136591647202 1 1
0.492543700557238 0.492010851360414 1 1
0.490179642033027 0.489677648950865 1 1
0.488683489425891 0.488153816194027 1 1
0.46074147451914 0.460266370421358 1 1
0.506645547439336 0.506104351123226 1 1
0.485952527716599 0.485466234178332 1 1
0.529992004351524 0.529437270410725 1 1
0.49761412463099 0.497082424855482 1 1
0.488218054595737 0.48770435420495 1 1
0.508831367195867 0.508299528746917 1 1
0.493475763893099 0.493031962192983 1 1
0.502593792311005 0.502125837796858 1 1
0.498090932785465 0.49763002942036 1 1
0.50102371764645 0.50045768444262 1 1
0.500705200956813 0.500173785957089 1 1
0.425673375683299 0.42529201710027 0 0
0.505557272272595 0.505030367808086 1 1
0.517136113532552 0.516624439846577 1 1
0.502526281405172 0.502019371024901 1 1
0.525533217928257 0.525049221950859 1 1
0.466965462665215 0.466477266644249 1 1
0.544606624424068 0.544077466128172 1 1
0.484598084663908 0.484103792899195 1 1
0.476652902318256 0.476143025729366 1 1
0.47028342020094 0.469821940580148 1 1
0.516111717251903 0.515575822283362 1 1
0.491688812927786 0.491142215431899 1 1
0.507552908592949 0.507054175693823 1 1
0.489982027145591 0.489521886756479 1 1
0.469514936394128 0.469027275702801 1 1
0.458050965419753 0.457569656186833 1 1
0.463589561560286 0.463124396702807 1 1
0.561300065536343 0.560712933104707 0 0
0.490177286550379 0.489727240908123 1 1
0.481017106967926 0.480567263480977 1 1
0.496933195111139 0.496405086183653 1 1
0.486427229560703 0.485950548907121 1 1
0.50742478729408 0.506959912604616 1 1
0.513298682311989 0.512770813500167 1 1
0.481298759874533 0.480755879982444 1 1
0.486118985756495 0.48569772610737 1 1
0.496092081831096 0.495584688789407 1 1
0.478675923596587 0.478249393748858 1 1
0.480239031957702 0.479741972097735 1 1
0.499963728227729 0.499483578743102 1 1
0.48856527309054 0.488065774936928 1 1
0.424176598158431 0.423722553590493 0 0
0.4817423218774 0.481275022819337 1 1
0.51944781762553 0.518955691008358 1 1
0.524506204682782 0.523933606775195 1 1
0.477667780096048 0.477138682566646 1 1
0.529399713527535 0.528809842308366 1 1
0.507660610202402 0.507164505996608 1 1
0.530509740610831 0.529906469200651 1 1
0.434453729091492 0.434033118354498 0 0
0.480134957400449 0.479579870493809 1 1
0.505303036425656 0.504804023684424 1 1
0.513238964783649 0.51266506639178 1 1
0.512411557256533 0.511909976251312 1 1
0.486233985848813 0.485695418997568 1 1
0.464381760735135 0.463851099170114 1 1
0.466657396931748 0.46614643235293 1 1
0.498310591659475 0.497849710399339 1 1
0.486348735315602 0.485808793132817 1 1
0.494212762124955 0.493752488637468 1 1
0.493169059605126 0.492681400401635 1 1
0.563223327570969 0.562700812453509 0 0
0.510726867617427 0.510252022266294 1 1
0.467562080009879 0.467070781860892 1 1
0.541951088201588 0.541471757130467 1 1
0.528857900369123 0.528314002980656 1 1
0.508239208922411 0.507722283200384 1 1
0.482610626428404 0.482147883549927 1 1
0.442484593853677 0.441982155102826 0 0
0.506132843033745 0.505647444285866 1 1
0.474362554814782 0.473818284361096 1 1
0.46643234373195 0.465935045251567 1 1
0.471792845182178 0.471347471079305 1 1
0.508949957483435 0.508434172601704 1 1
0.473888061789804 0.473386410659467 1 1
0.488984584727789 0.488434371957682 1 1
0.500123914977772 0.49958657267775 1 1
0.487858675282383 0.487423182833888 1 1
0.520111996303214 0.519611458895158 1 1
0.48918277432205 0.48870344623007 1 1
0.531016095243979 0.530430326872675 1 1
0.507190110789101 0.506692803664979 1 1
0.502947146970154 0.502483858112979 1 1
0.483268950465236 0.482810504923009 1 1
0.535041637079978 0.534478646165745 1 1
0.47514320900897 0.474660534250468 1 1
0.53061613489284 0.530051113783608 1 1
0.529038173565198 0.528543881233633 1 1
0.506819956360315 0.506352991536689 1 1
0.469451071068271 0.468985343755744 1 1
0.520972234315493 0.520387322532729 1 1
0.518178861828246 0.517631889767025 1 1
0.517743386457296 0.517171035927541 1 1
0.466766459045436 0.466272678344407 1 1
0.490792132093199 0.490293941018196 1 1
0.501383846368718 0.500869117175342 1 1
0.478466089943524 0.477873104950148 1 1
0.481897502632597 0.481390615238562 1 1
0.532116460250123 0.531500277965369 1 1
0.524969051623733 0.524344998182671 1 1
0.485794589867175 0.485317824861392 1 1
0.519673413780292 0.519133046586498 1 1
0.550990842630075 0.55042042713235 0 0
0.496431737723432 0.495968175910904 1 1
0.517855703358535 0.517346776671958 1 1
0.516266679417916 0.515731477345375 1 1
0.478176397413884 0.477665856563565 1 1
0.540952210675801 0.540362602763638 1 1
0.519651706777015 0.519166465201323 1 1
0.497401239693326 0.496845534103942 1 1
0.496232251636955 0.495731349686409 1 1
0.489175212682658 0.488689799947936 1 1
0.470535160006649 0.470101543963111 1 1
0.460960488165092 0.460500162588512 1 1
0.537633351517679 0.537045997474697 1 1
0.482827124463044 0.482365077257417 1 1
0.476974742916027 0.476430514225387 1 1
0.473449158451421 0.472943139840285 1 1
0.481965009046375 0.481508097866934 1 1
0.529421955668469 0.528924157318977 1 1
0.468125121917349 0.467652372932381 1 1
0.504002857001495 0.50352807451266 1 1
0.531401503781272 0.530860652978035 1 1
0.546229519869953 0.545654505561086 1 1
0.522715169001324 0.522138954105329 1 1
0.487937995684584 0.48743253146534 1 1
0.509334063555257 0.508800262851285 1 1
0.43677592604143 0.436379984855972 0 0
0.539382547735404 0.538815544536993 1 1
0.541433627966337 0.540926834588163 1 1
0.487249999930956 0.486785699853757 1 1
0.474857278320774 0.474373552987943 1 1
0.52251310063404 0.522001642455232 1 1
0.522386867975495 0.521900497655787 1 1
0.515773763339542 0.515177998351023 1 1
0.506565840181285 0.50602139959825 1 1
0.510359400529847 0.509843390710567 1 1
0.485001610400619 0.484483900641227 1 1
0.449453972321796 0.44899994416879 0 0
0.510958076167746 0.510426893808402 1 1
0.493149761736249 0.492659156476739 1 1
0.472439897407034 0.472005187978965 1 1
0.538599445787508 0.538022419312365 1 1
0.476255334494784 0.475835564283786 1 1
0.470468501080223 0.469996731221781 1 1
0.463521583754761 0.462991996635279 1 1
0.452887850277723 0.45238296851501 1 1
0.489442622610801 0.489017659407406 1 1
0.522260777495913 0.521740079766172 1 1
0.550638956627536 0.550057392934136 1 1
0.544307578761884 0.543792352055813 1 1
0.516689103832612 0.516179388640441 1 1
0.541609610254936 0.541061615855154 1 1
0.511055837261121 0.510502761796854 1 1
0.466430693381759 0.465992996103066 1 1
0.505221127046291 0.504730987125317 1 1
0.503999957099174 0.50351832599743 1 1
0.480845684751488 0.480348719020103 1 1
0.487733533641621 0.487227492107985 1 1
0.513014916667719 0.512480828066056 1 1
0.494360708182213 0.493877585233603 1 1
0.468230639182304 0.467774524269562 1 1
0.545807577940767 0.54523882071966 1 1
0.507354238388389 0.506863672058071 1 1
0.47454961062963 0.47412324231795 1 1
0.506230007403935 0.505637283526926 1 1
0.476819697409041 0.476314514715029 1 1
0.533506897083982 0.533008160784028 1 1
0.521370455500539 0.520808407249545 1 1
0.49604813035962 0.495577614392387 1 1
0.504147065598732 0.503668687433376 1 1
0.498725352129925 0.498159599541326 1 1
0.495642142208704 0.495170990243569 1 1
0.506818464416045 0.506295909772284 1 1
0.53100323970297 0.530447945975339 1 1
0.460421636748164 0.460011199125329 1 1
0.548158196042046 0.54762514732021 0 0
0.474122749981704 0.473622889510445 1 1
0.519108447366943 0.518545766228207 1 1
0.505955307190779 0.505438201557667 1 1
0.464372670831833 0.463893312582287 1 1
0.450997235880065 0.450546920454771 0 0
0.470920748281897 0.470457360974468 1 1
0.477817310126121 0.477341515476434 1 1
0.502139102891282 0.50164534412932 1 1
0.512606269449681 0.512056093019592 1 1
0.516669445527701 0.516179019023542 1 1
0.526153253927046 0.525619979893727 1 1
0.498297588681416 0.497859945493933 1 1
0.496099718625981 0.495572614605182 1 1
0.499595178222439 0.499092785662313 1 1
0.501256863630585 0.500717249318634 1 1
0.484963068617298 0.484468821747171 1 1
0.496865958153685 0.496286926596823 1 1
0.496356761199122 0.495870435658313 1 1
0.486930133340888 0.486471399276876 1 1
0.479253824795691 0.47873445381521 1 1
0.503400274569834 0.502853929348294 1 1
0.523575616544885 0.523029007521587 1 1
0.458715120583903 0.458284277812215 1 1
0.497718756584016 0.497191172488525 1 1
0.468555766861107 0.468127963592559 1 1
0.538138370122598 0.537626843045617 1 1
0.511397911128447 0.510873095164812 1 1
0.499679589354476 0.499190436877225 1 1
0.521846554892129 0.521343973457737 1 1
0.524932851610305 0.524466030233388 1 1
0.502065565295356 0.501553230776827 1 1
0.484472941518865 0.483981348531717 1 1
0.528223191010506 0.527677279000571 1 1
0.515100170085351 0.514525976034156 1 1
0.508493323103181 0.508017986670964 1 1
0.463013451935812 0.462560305734952 1 1
0.44392791581501 0.443540281016528 0 0
0.521172999120657 0.52063508631333 1 1
0.549094198355981 0.548532348148727 0 0
0.464424204926762 0.463935285340468 1 1
0.495507719941357 0.495068998954452 1 1
0.474469738173353 0.473914052632194 1 1
0.502731836612487 0.502269289610311 1 1
0.538793077466593 0.538269389561937 1 1
0.50491018078699 0.504429881557103 1 1
0.472990563540656 0.472523340712287 1 1
0.443100881387279 0.442620377475997 0 0
0.523266888586855 0.522734865871272 1 1
0.51390596849996 0.513395881797732 1 1
0.567894436863784 0.567297337581186 0 0
0.472777182783195 0.472356508252114 1 1
0.469012610293955 0.468580495928598 1 1
0.485009155603296 0.484558874504755 1 1
0.532634082927727 0.532099758900655 1 1
0.547160569665549 0.546579364901304 1 1
0.513252428678558 0.512674339192948 1 1
0.468201924933158 0.467757332795191 1 1
0.516696035733962 0.51618661533537 1 1
0.525611681794728 0.525078017260237 1 1
0.506021942618908 0.505509523542956 1 1
0.529692442093175 0.529184924051623 1 1
0.539279789739167 0.538698637485915 1 1
0.471207384039696 0.470718695996463 1 1
0.511454267729881 0.510953189040541 1 1
0.49632915334166 0.495833164518774 1 1
0.491217519616319 0.490780299915248 1 1
0.490262224846402 0.489769960632853 1 1
0.528541359438861 0.528028443317906 1 1
0.51631981787038 0.515823080904905 1 1
0.511148914685683 0.510660173818953 1 1
0.49219808953992 0.491675988947435 1 1
0.497129750123537 0.496615157634727 1 1
0.488569779864594 0.488111384719024 1 1
0.504985732709468 0.504480200277653 1 1
0.545402003386288 0.544883752282624 1 1
0.529353497504481 0.528852198729484 1 1
0.461346678167984 0.460888180982802 1 1
0.530955070881498 0.530446495378589 1 1
0.513389276014074 0.512903763518566 1 1
0.513537598795656 0.513034214352984 1 1
0.494345785874497 0.49382777532489 1 1
0.501000091302173 0.500523493351351 1 1
0.555864326462406 0.555367858469224 0 0
0.492156318178663 0.491696691468882 1 1
0.510221067091564 0.509720980574617 1 1
0.470290680926876 0.469833548335752 1 1
0.479314690845027 0.478836951537189 1 1
0.53330929036498 0.532777872249472 1 1
0.496131354882584 0.495600131820676 1 1
0.495173238608343 0.49462840122455 1 1
0.524208064992011 0.523677662714611 1 1
0.529940211437813 0.529370647285236 1 1
0.535333791747202 0.534816489173794 1 1
0.49031599164105 0.489896563039922 1 1
0.506818971019247 0.506254773751801 1 1
0.513786382469169 0.513275921959132 1 1
0.470026454441822 0.469482272051296 1 1
0.481755185093742 0.481246389940216 1 1
0.49495353475126 0.494512160737486 1 1
0.506802254563939 0.50630121782035 1 1
0.518718504130216 0.518202040499791 1 1
0.504328250673973 0.503821278934694 1 1
0.511818923677537 0.511324551679501 1 1
0.503135102988241 0.502679005397128 1 1
0.50450182095961 0.50404533611465 1 1
0.465567563891242 0.465075949607331 1 1
0.486778956961943 0.486315277066125 1 1
0.493667785333982 0.493118362848446 1 1
0.45918469512289 0.458712606690104 1 1
0.493479370069281 0.49297830607032 1 1
0.496476259854902 0.495941073267819 1 1
0.473331155657752 0.472855088329069 1 1
0.516617944480987 0.516098995699691 1 1
0.498389846071901 0.497854280299804 1 1
0.488011756472079 0.487508507374913 1 1
0.480405761770395 0.479940165879665 1 1
0.503571127238667 0.503120606174967 1 1
0.490997035166883 0.49045516798743 1 1
0.46515240912943 0.464682765971098 1 1
0.510576649603196 0.510048296260681 1 1
0.471587082916372 0.471070266031555 1 1
0.504666849865024 0.504130992831551 1 1
0.464040942128168 0.463581529771154 1 1
0.519365743110066 0.518847456134457 1 1
0.47801209316475 0.477491940381313 1 1
0.466702978290126 0.466223685812886 1 1
0.525602127898085 0.52504077398483 1 1
0.545069403889843 0.544468114076411 1 1
0.494872531962984 0.49438820152712 1 1
0.514678134553428 0.514172299334895 1 1
0.505787170079142 0.505261722586476 1 1
0.498270318997134 0.497794551684059 1 1
0.462199193383639 0.461705159677802 1 1
0.536927942169068 0.536377738842504 1 1
0.484788203646849 0.484261188363633 1 1
0.483395759269513 0.482874584702684 1 1
0.50504657299965 0.504527327490071 1 1
0.524393844067642 0.523886514872583 1 1
0.539921129733285 0.539363417217091 1 1
0.455172682635482 0.454691059846999 1 1
0.53207050606631 0.531493188886901 1 1
0.485549832714523 0.485056980192977 1 1
0.520265892544216 0.519775173054333 1 1
0.509911287549918 0.509430475728967 1 1
0.528102733630562 0.527550767239176 1 1
0.502297036707231 0.501839264841696 1 1
0.500384906965693 0.499863593781188 1 1
0.468648905562184 0.468200969848457 1 1
0.478291161433354 0.477794023351459 1 1
0.514435934090087 0.513893479078058 1 1
0.497288227021249 0.496808829693369 1 1
0.483367671195003 0.482911947806837 1 1
0.517026612996462 0.516511260129021 1 1
0.486128609254545 0.485672150824847 1 1
0.517235521504082 0.516730938932397 1 1
0.482884732471813 0.482407428546029 1 1
0.520607990476146 0.520064502213927 1 1
0.518311923638158 0.517739200668971 1 1
0.481503705274676 0.481030444515665 1 1
0.536149192998198 0.535598734062923 1 1
0.469816475924946 0.469357190747237 1 1
0.496967484608009 0.496464045305123 1 1
0.476395209331818 0.475824648634015 1 1
0.512761785571427 0.512285155760057 1 1
0.529208741521704 0.528693586830028 1 1
0.487618212736091 0.487160882290018 1 1
0.500142539764628 0.499620206020578 1 1
0.488720961697886 0.488253474716676 1 1
0.477829775766796 0.477340677343829 1 1
0.495905995841632 0.495389019850589 1 1
0.48334451458963 0.482886626169396 1 1
0.48462407993553 0.484140441134695 1 1
0.542380929533109 0.541798523767138 1 1
0.486974979873564 0.48649137437262 1 1
0.464322301875142 0.463891720323641 1 1
0.482782349436471 0.482300063057387 1 1
0.518655304943557 0.518126212486195 1 1
0.525276557012088 0.524732113568682 1 1
0.509859179209827 0.50937361319826 1 1
0.488350809144502 0.487880612205579 1 1
0.507923612872266 0.507392515123197 1 1
0.486367622832119 0.4859179679879 1 1
0.480580417588431 0.480107345650809 1 1
0.505873723173229 0.505324967870379 1 1
0.505043239001449 0.504599036159737 1 1
0.46665204552175 0.466203322884784 1 1
0.521859165927639 0.521350398453564 1 1
0.521242945967995 0.520722299747695 1 1
0.487128386252478 0.486577537925475 1 1
0.482722452265072 0.482214012271292 1 1
0.504342681527505 0.503779260412997 1 1
0.500194783510712 0.499707161922697 1 1
0.494005992434291 0.493569810376197 1 1
0.516400316538665 0.515846454021023 1 1
0.507561228868565 0.507019478952519 1 1
0.487738018682605 0.487270707961765 1 1
0.514774352117321 0.514260866703247 1 1
0.497554838718298 0.497096519012591 1 1
0.472384172464988 0.471946527984127 1 1
0.501185004477924 0.500704641688027 1 1
0.486869437264561 0.486399571296433 1 1
0.510817375591258 0.510329636055755 1 1
0.460694056554728 0.460270066113593 1 1
0.526769048614045 0.526242721683512 1 1
0.496138801619072 0.495687114324658 1 1
0.467775989755181 0.467323495849539 1 1
0.496088572685287 0.495591138712575 1 1
0.472826813047907 0.472298158972321 1 1
0.489249659529611 0.488808049373225 1 1
0.493827430448009 0.493353259286648 1 1
0.491566371120693 0.491111949324832 1 1
0.525013352987234 0.524523658781479 1 1
0.500115485060426 0.49962969799884 1 1
0.489711180097895 0.489234370301429 1 1
0.520162919667173 0.519683157898965 1 1
0.516483265180333 0.515936720736366 1 1
0.452998510062981 0.452551439717258 1 1
0.489879383496094 0.489413873271533 1 1
0.489842264414415 0.489386701126005 1 1
0.500745235896917 0.500253479192955 1 1
0.50096813084238 0.500454572099745 1 1
0.475157175430124 0.474716173859983 1 1
0.50683576665409 0.506327779421004 1 1
0.457750682920878 0.457219451895569 1 1
0.515193662255121 0.514671983651714 1 1
0.495590880865494 0.495052652245913 1 1
0.503872619285389 0.503299030580502 1 1
0.515009862261768 0.514463644422711 1 1
0.514926080930496 0.514420074718735 1 1
0.474400239412251 0.473950485208795 1 1
0.504115789977182 0.50363496844219 1 1
0.487690755030477 0.487204996402449 1 1
0.486424717450839 0.485904226138362 1 1
0.506566305884867 0.506049664186223 1 1
0.49945893125478 0.498932614145651 1 1
0.47264495393484 0.472138150554876 1 1
0.473443943410105 0.472970729864542 1 1
0.507316108941781 0.506788808426179 1 1
0.509813764409746 0.50934222298379 1 1
0.517003753262661 0.516493359723224 1 1
0.488761846823731 0.488297938598893 1 1
0.513949977710948 0.513419635368339 1 1
0.509073663411995 0.508529754607558 1 1
0.51533660139965 0.514866512458933 1 1
0.528932387017216 0.528384672928062 1 1
0.490936880105263 0.490479970885772 1 1
0.507016548461929 0.506549712126309 1 1
0.535867695942055 0.535321668042613 1 1
0.486732317859119 0.48622703354186 1 1
0.469113543342787 0.46865188520057 1 1
0.4985910059489 0.498021880676672 1 1
0.490201786998924 0.489735876074593 1 1
0.479449606065813 0.478932386363424 1 1
0.490033380899832 0.489478479476106 1 1
0.513832325952432 0.513358005386951 1 1
0.484926435341925 0.484435609566859 1 1
0.503819463773835 0.503308112352805 1 1
0.456630076845122 0.456138745131809 1 1
0.522292425727258 0.521766801963387 1 1
0.482558210094774 0.48206034967588 1 1
0.445073988590524 0.444607714321974 0 0
0.518436956087711 0.517972821143067 1 1
0.514490581376485 0.513978410189961 1 1
0.470631429126681 0.470161045598198 1 1
0.544808591916002 0.544291684492592 1 1
0.534362922820059 0.53382923266469 1 1
0.529496236130073 0.528903593314573 1 1
0.489696794948234 0.489191945624048 1 1
0.478475131833794 0.477963995200729 1 1
0.560929960209539 0.56040618751012 0 0
0.521203250477516 0.520667584633399 1 1
0.479190257232702 0.478719157543651 1 1
0.499685565983435 0.499168860729773 1 1
0.525146124125524 0.524676409941498 1 1
0.499804277895743 0.49930902536204 1 1
0.522490548065368 0.521985521012669 1 1
0.501053094847167 0.500493528595511 1 1
0.470708480874722 0.47025639138349 1 1
0.543265069314056 0.542676636365643 1 1
0.467523078826798 0.467036365730064 1 1
0.528874963098285 0.528370101616139 1 1
0.465794352332685 0.465308717702016 1 1
0.538475878158465 0.537923814658807 1 1
0.494807184434149 0.494228526921168 1 1
0.49736966476508 0.496850150107458 1 1
0.498304673740989 0.497810425803989 1 1
0.494589017862078 0.494049098663923 1 1
0.504264932683244 0.5037791798414 1 1
0.475358105526249 0.474887172795933 1 1
0.526743956401627 0.526103506289221 1 1
0.522110449910853 0.521612937646168 1 1
0.512569825378407 0.512026563605653 1 1
0.473031183540997 0.472544863536009 1 1
0.481929914056864 0.481426720343005 1 1
0.494791306952815 0.494237042127098 1 1
0.48804299208579 0.487528112587718 1 1
0.491915298666319 0.491390088865728 1 1
0.489183851469805 0.488725690763603 1 1
0.528239363181671 0.527709535195633 1 1
0.459424889716821 0.458944672281441 1 1
0.487769257408332 0.487314741366832 1 1
0.561373216859346 0.560814740288046 0 0
0.508876074689847 0.508351413573572 1 1
0.538516189505239 0.537978799644613 1 1
0.496340902028476 0.495839397684626 1 1
0.524952982567468 0.524450321747806 1 1
0.504266504858873 0.503797569103943 1 1
0.514164995455985 0.513594860055962 1 1
0.560580828855746 0.560022122430642 0 0
0.467904952255869 0.46747232648463 1 1
0.506680598368453 0.506126871512211 1 1
0.454250068724323 0.453770094336617 1 1
0.534282748613171 0.533763407928191 1 1
0.514001560353632 0.513439661322623 1 1
0.487985676596331 0.487555480418827 1 1
0.521336964091916 0.520767173679718 1 1
0.501879914414873 0.501458432438094 1 1
0.472269276967715 0.471791573596276 1 1
0.49383914758019 0.493323451563347 1 1
0.52462364186137 0.524050580374185 1 1
0.453907576360128 0.453488778230638 0 0
0.484515242244889 0.484018093346606 1 1
0.498005866013062 0.497529570196205 1 1
0.512142327994897 0.511631101154899 1 1
0.483193559649722 0.482747578353063 1 1
0.490506491915381 0.490017105517718 1 1
0.548977910540931 0.548442604455556 0 0
0.489900560949373 0.489413360331239 1 1
0.468807140069707 0.468218713883074 1 1
0.490922133924494 0.490388209288691 1 1
0.517641323805279 0.517132638390883 1 1
0.53530501549935 0.53474056344312 1 1
0.449811675222625 0.449368697269882 0 0
0.486808660896822 0.486354236772799 1 1
0.480440775322518 0.479935189905902 1 1
0.46960525024151 0.469135844087398 1 1
0.494780314950439 0.494298207196513 1 1
0.507193676504386 0.506679422992412 1 1
0.527341809453009 0.526777975665733 1 1
0.482283579350471 0.481832696036949 1 1
0.525630762849487 0.52509842385602 1 1
0.502980331572805 0.502522323884267 1 1
0.48372902364367 0.48324738982553 1 1
0.50480591849814 0.50433419229607 1 1
0.508003691894182 0.507451887427249 1 1
0.523775184026754 0.523295405652009 1 1
0.473753920093861 0.473279815928028 1 1
0.473169486728291 0.472688514399918 1 1
0.520250438883754 0.51968255546481 1 1
0.494956846205628 0.494447839251048 1 1
0.508524129056018 0.508023082295438 1 1
0.500224812930658 0.499728327633419 1 1
0.499008220856366 0.498464568045037 1 1
0.513756475387643 0.513227150438267 1 1
0.495096795686256 0.494580263881008 1 1
0.489253860993663 0.488782646985725 1 1
0.473819089180403 0.47329428138822 1 1
0.497543443656509 0.497029951021814 1 1
0.491434757377194 0.490954900251696 1 1
0.557978251548395 0.557414192036424 0 0
0.529403584095485 0.528839916905125 1 1
0.524510382261886 0.523984805559041 1 1
0.509707782990299 0.509183789248478 1 1
0.476336499611281 0.475814248817177 1 1
0.503583090440065 0.503021711789693 1 1
0.514465902276919 0.513898547849808 1 1
0.518162639040569 0.5175679140311 1 1
0.513075990382636 0.512602214101129 1 1
0.531972469696692 0.531445312106693 1 1
0.518600258462489 0.518071900215246 1 1
0.502427848864855 0.501936675572989 1 1
0.500229149751324 0.499729014134036 1 1
0.539992677983372 0.539420710839636 1 1
0.512852800322057 0.5123474994407 1 1
0.484995055183517 0.48451332747108 1 1
0.512033322981483 0.511568367036517 1 1
0.475794276339407 0.475325251350087 1 1
0.503231094701022 0.502701790173557 1 1
0.523301286137188 0.522803420067183 1 1
0.516810979114817 0.516298635557976 1 1
0.499801244019829 0.49929831878865 1 1
0.464888409524959 0.464437266563247 1 1
0.483050430916908 0.482577416731753 1 1
0.503313401619736 0.50284012880066 1 1
0.481329874635175 0.480863343088154 1 1
0.504811973925685 0.5042888252621 1 1
0.52645291949528 0.525910328392257 1 1
0.481487050395661 0.481010311162241 1 1
0.520927159441408 0.520386739691078 1 1
0.50062586600849 0.500086578352475 1 1
0.487120202632763 0.486635915604769 1 1
0.481564049415278 0.48100836771098 1 1
0.541013115637561 0.540488043814911 1 1
0.483820521621651 0.483369768243801 1 1
0.491131043114272 0.490580550925448 1 1
0.448056945111918 0.447534258877768 1 0
0.461495448499208 0.46107327241917 1 1
0.497275618429662 0.496737400647232 1 1
0.515833915633852 0.515361570239764 1 1
0.481814092551404 0.481372341225799 1 1
0.485273665457815 0.484824459687081 1 1
0.49065036246142 0.490151065436955 1 1
0.528909742933407 0.528429577140268 1 1
0.494498285777075 0.4940498059413 1 1
0.487429107063918 0.486986834876879 1 1
0.522549664650186 0.522028627404762 1 1
0.527397705383552 0.526820631558177 1 1
0.481990463406924 0.481517408155755 1 1
0.509222426161508 0.508719922641044 1 1
0.504642896352344 0.504190047846358 1 1
0.505808638190079 0.505306897804178 1 1
0.518946723740807 0.518432063065878 1 1
0.492595361837731 0.49210899858669 1 1
0.465566941081039 0.465086388827066 1 1
0.532455450164834 0.531909772292568 1 1
0.48698538367394 0.486522038004736 1 1
0.521117856137263 0.520601439702605 1 1
0.483239538156885 0.482747234954881 1 1
0.523568193437508 0.523046407485294 1 1
0.497722070240203 0.497172282843996 1 1
0.489710802341256 0.489207926099559 1 1
0.472524244422914 0.47210799309228 1 1
0.499041409307921 0.498510483486459 1 1
0.434581493595816 0.434166158949271 0 0
0.525665554662857 0.525149523194683 1 1
0.463562257873174 0.463113619821504 1 1
0.479199406649331 0.478703192842437 1 1
0.476202000163425 0.475718675806514 1 1
0.522171997243443 0.5216757408125 1 1
0.500774333899437 0.500308282185579 1 1
0.475451034086103 0.474997582640267 1 1
0.47334732630959 0.472873426938309 1 1
0.456658323197152 0.456122872662103 1 1
0.50219670535374 0.501717212871127 1 1
0.556758360411499 0.55621122933026 0 0
0.476793171827639 0.476363448957216 1 1
0.520001276155664 0.519546922391773 1 1
0.512943417197723 0.512416726809263 1 1
0.503783889859671 0.50330738661056 1 1
0.485184720607188 0.484704963836846 1 1
0.497030536468714 0.496567809935247 1 1
0.493064377740342 0.492586179129149 1 1
0.483482240355501 0.482947150704255 1 1
0.511361516755064 0.510838674533946 1 1
0.500579970939686 0.500069224923653 1 1
0.505979537899102 0.505441651367909 1 1
0.463463486396176 0.462987318044462 1 1
0.477696990256197 0.477234270572796 1 1
0.510778121342795 0.510262949947787 1 1
0.50667990298266 0.50613091057564 1 1
0.53004052321995 0.529484509842702 1 1
0.512133760460317 0.511583008361939 1 1
0.484395116485401 0.483934331305227 1 1
0.517655761225918 0.517109172306344 1 1
0.504726965308212 0.504203043694823 1 1
0.497015867626137 0.496466354114179 1 1
0.476853876305707 0.476385155692036 1 1
0.488531119776858 0.488003796296583 1 1
0.486662758275778 0.486179300448003 1 1
0.499939988258464 0.49943541432995 1 1
0.480893330908662 0.480424866388946 1 1
0.474355501832943 0.473895576548559 1 1
0.462430784676888 0.461928401482541 1 1
0.482812024420692 0.48236053479779 1 1
0.456718983885532 0.456308273635389 1 1
0.498655752277557 0.498140205656415 1 1
0.486228017520056 0.485725197978594 1 1
0.492448673177886 0.491962857019577 1 1
0.522880867679576 0.522360762196656 1 1
0.543589457346181 0.543068073093352 1 1
0.547163015608065 0.546618517038399 0 0
0.518004566101448 0.517502640954061 1 1
0.47269865137179 0.472225642274957 1 1
0.497518707026634 0.497056259345889 1 1
0.513919541240386 0.513375997895316 1 1
0.519741909936609 0.519263121085617 1 1
0.524949517889829 0.524434885509199 1 1
0.484236336338901 0.483769376693156 1 1
0.51807509784894 0.517537929262685 1 1
0.447945553959918 0.447521201719567 0 0
0.507471881938912 0.506960887299402 1 1
0.493265905933126 0.492739163024482 1 1
0.468350625592228 0.467869562175514 1 1
0.519001888867034 0.518521068840308 1 1
0.532739144214565 0.53221824658427 1 1
0.526221701948506 0.525684388213049 1 1
0.51289804659925 0.512351256021901 1 1
0.477212435016486 0.476763306233332 1 1
0.519841084356974 0.51932233420162 1 1
0.484436242101191 0.483964562269122 1 1
0.502090011451472 0.501521201623123 1 1
0.497299110491578 0.496806022987982 1 1
0.479090958442638 0.478599774266165 1 1
0.473129498033256 0.472623828163644 1 1
0.536841980089638 0.53620816788157 1 1
0.499904594873182 0.499371819371464 1 1
0.488838741393234 0.488327725079137 1 1
0.527842900913393 0.527269685181156 1 1
0.477923085876918 0.477404974970391 1 1
0.505846176631478 0.505345421307742 1 1
0.471533978581838 0.470963950452013 1 1
0.486479807955606 0.485993098912 1 1
0.495683485821022 0.495215609267653 1 1
0.469934797047997 0.469410368865541 1 1
0.484452681129012 0.483962009463825 1 1
0.520746099143655 0.520177740184477 1 1
0.505206629970676 0.504687713624244 1 1
0.497419528647613 0.496903789403444 1 1
0.489022996697715 0.488529069156446 1 1
0.456604158776794 0.456162963314963 1 1
0.490630056666638 0.490207498863553 1 1
0.501214917176291 0.500685758266208 1 1
0.489002054356724 0.488468198730233 1 1
0.51087959552498 0.510444348032421 1 1
0.486490708559936 0.486018177197572 1 1
0.498590279534862 0.49810236709527 1 1
0.487423970654014 0.486945750867862 1 1
0.491293015064613 0.490746155070746 1 1
0.507540793176144 0.507035909089671 1 1
0.513499070326195 0.513006576035134 1 1
0.461764785060206 0.461284126141229 1 1
0.476866311709998 0.476394975005965 1 1
0.512247925746572 0.511773503083203 1 1
0.433105674451457 0.432689774552844 0 0
0.539069239285017 0.538541947347013 1 1
0.511197750667825 0.510677369561827 1 1
0.542593894270799 0.542044789526614 1 1
0.477294384956756 0.47684203789013 1 1
0.511010510365631 0.510500925148648 1 1
0.511339776297756 0.510846814444841 1 1
0.485378934554179 0.484862433522361 1 1
0.562942992762799 0.562367604820333 0 0
0.475146528365872 0.4746715178599 1 1
0.553412879567791 0.552842306844045 0 0
0.517843076930843 0.517340276696829 1 1
0.516961252537781 0.516404918231314 1 1
0.474141603112718 0.473677972838414 1 1
0.480067907436593 0.479584873307266 1 1
0.474560705915307 0.474118409391222 1 1
0.497541858786244 0.497032850824892 1 1
0.44328857867944 0.442831654908131 0 0
0.472032840178805 0.471604139388121 1 1
0.501369722978907 0.500906232122058 1 1
0.499061370202661 0.498528840324419 1 1
0.482941161477891 0.482448982858016 1 1
0.497166120184183 0.496673770958079 1 1
0.479518502452486 0.47904845403593 1 1
0.506161793775412 0.505685635286927 1 1
0.490326698937698 0.489834173875886 1 1
0.455678546011491 0.4552438189556 1 1
0.501479185899258 0.500992240498902 1 1
0.486574179258154 0.486081751824169 1 1
0.460547063665141 0.460091922725679 1 1
0.530523607414937 0.529989493608511 1 1
0.541962608965476 0.541435598947933 1 1
0.494768695388549 0.494319246325024 1 1
0.454188582147353 0.453780598694956 0 0
0.508970900991629 0.508495403409988 1 1
0.470952298600744 0.470524985940051 1 1
0.522435644181607 0.521852974359629 1 1
0.477237413368821 0.476697036682884 1 1
0.455054504536233 0.454589586444232 1 1
0.483742602905557 0.483273428851385 1 1
0.4842379227324 0.483733358862944 1 1
0.508826003292157 0.508342579087911 1 1
0.465904197476104 0.465425867619494 1 1
0.500254715537063 0.499738474978945 1 1
0.542920058035863 0.542303166896032 1 1
0.499693244636977 0.499200819201094 1 1
0.479590024725052 0.479085095716912 1 1
0.47402440573258 0.473501830293456 1 1
0.504292757523208 0.503793466901577 1 1
0.519089219697216 0.518560540872975 1 1
0.51359846026528 0.513106613397188 1 1
0.495281924549616 0.494735486908035 1 1
0.483189354595979 0.482718183262092 1 1
0.509032423163176 0.50853439571257 1 1
0.466621644799281 0.466166114366458 1 1
0.510454560405062 0.50992079571308 1 1
0.480919267461602 0.480446549881116 1 1
0.491221964101885 0.490715715001333 1 1
0.560072971851477 0.559575697038708 0 0
0.474584596151071 0.474068976688414 1 1
0.509364415258516 0.508829335522436 1 1
0.469898134133908 0.469450094927584 1 1
0.502963479283218 0.502431469077088 1 1
0.503400002253268 0.502852140900911 1 1
0.501545259673609 0.50106535800059 1 1
0.499373045167564 0.498874872174371 1 1
0.523162178942748 0.522559781220137 1 1
0.475734587391537 0.475292326162373 1 1
0.493911773399462 0.493408867733744 1 1
0.50479535574555 0.504293389608605 1 1
0.530854922823801 0.530361804051677 1 1
0.524011032982931 0.523467857575468 1 1
0.46266741501622 0.462196374453456 1 1
0.520704712373254 0.520174529954075 1 1
0.456527396222984 0.456064575214051 1 1
0.498882336069053 0.498382419062492 1 1
0.4828424060142 0.482346712883757 1 1
0.488659909852588 0.488188678552293 1 1
0.492595071332814 0.492078171833813 1 1
0.539059308831029 0.538544315494547 1 1
0.492023460912595 0.491503044033031 1 1
0.526373394760637 0.525880661549824 1 1
0.530957770222364 0.530441038149894 1 1
0.519687953758073 0.519170017915643 1 1
0.502062344419349 0.501480994353401 1 1
0.492358501153317 0.491854791506905 1 1
0.500537191821613 0.499996452235783 1 1
0.485447799834512 0.485039601867918 1 1
0.494593784417166 0.494087635816024 1 1
0.512363647792239 0.511818550216144 1 1
0.501632240903208 0.501166380988424 1 1
0.502572522662446 0.502024751456551 1 1
0.501959657588319 0.501428978167114 1 1
0.473747750740946 0.473263145937786 1 1
0.502562622894961 0.502096882393863 1 1
0.5153675434767 0.514833114183034 1 1
0.481576331514613 0.481055308929068 1 1
0.479181101957827 0.47872709022963 1 1
0.505670722754235 0.505151679573582 1 1
0.51329069670287 0.512787065546426 1 1
0.501502192403996 0.501010325047694 1 1
0.482507960387531 0.482050207417314 1 1
0.478826463938349 0.478337383206201 1 1
0.526754911733124 0.526186994585398 1 1
0.492944720427609 0.492448515522331 1 1
0.496546943612605 0.496063400668682 1 1
0.509511712802144 0.508951574026292 1 1
0.531498236908259 0.530903542750107 1 1
0.475293786673135 0.474811052562469 1 1
0.531621460014595 0.531020251207078 1 1
0.523961610011399 0.523447431087705 1 1
0.482395001159423 0.481918714190644 1 1
0.529182656058552 0.52865039799018 1 1
0.504667833990421 0.504182683722786 1 1
0.494014975664709 0.49357163982445 1 1
0.480564529502111 0.480048699946443 1 1
0.482259913076077 0.481781889057575 1 1
0.473960654694191 0.47349852734777 1 1
0.511530535166897 0.511008574884455 1 1
0.493930912608343 0.493424950116632 1 1
0.503931045626799 0.503368556815748 1 1
0.470445331468163 0.469969032371689 1 1
0.49960716905818 0.499115319900779 1 1
0.467058408808692 0.46658656978359 1 1
0.54347887356721 0.542928093341985 1 1
0.483022594460245 0.482511705602867 1 1
0.500563216738854 0.499986156314144 1 1
0.528353577694697 0.527842845184642 1 1
0.536040561946799 0.535533141035259 1 1
0.475690884724911 0.475210217317645 1 1
0.466174952093496 0.465658927114137 1 1
0.522658256199669 0.52207219786483 1 1
0.472122302970058 0.471673797004678 1 1
0.506065673648097 0.505475952640908 1 1
0.548359480475465 0.547846318436716 1 1
0.501253684418677 0.500737622068192 1 1
0.52158535588327 0.5209934671466 1 1
0.481437229174959 0.480960471773904 1 1
0.494786685782525 0.494324882874343 1 1
0.502771365564144 0.502296919001045 1 1
0.526747352740776 0.52626810627183 1 1
0.511669592667193 0.511090091249858 1 1
0.490463359708573 0.489914927988376 1 1
0.495504552259042 0.495035125978694 1 1
0.49261571470448 0.49211823751185 1 1
0.480626075690551 0.480178797139017 1 1
0.506392528580944 0.505856465112281 1 1
0.457770142880966 0.457319702726312 1 1
0.47613835862328 0.47564058125886 1 1
0.492810188230278 0.492326663495229 1 1
0.529062848193902 0.528533963398182 1 1
0.489171814579208 0.488707669730579 1 1
0.513867050563299 0.513323510830874 1 1
0.472767363689931 0.472281929292797 1 1
0.468592018881529 0.468113160082299 1 1
0.497769515644642 0.497278989540544 1 1
0.483848025276899 0.483288937491448 1 1
0.457689402882624 0.457241021372674 1 1
0.496986231969347 0.496488260080813 1 1
0.50983161392081 0.509270298301198 1 1
0.476409379608866 0.475964539982665 1 1
0.473558495076593 0.473042100703119 1 1
0.483079828681403 0.48261112444452 1 1
0.472420047461741 0.471921426805738 1 1
0.485442139860877 0.484906118220792 1 1
0.491404990827008 0.490900809827177 1 1
0.544798915483628 0.544285021593591 1 1
0.560012929344703 0.559448800649613 0 0
0.489447711109857 0.48890745287835 1 1
0.520580795800285 0.51997390817874 1 1
0.530597090796689 0.530036446950805 1 1
0.506053761340064 0.505567658137119 1 1
0.528075433097824 0.527576380114909 1 1
0.558875794991103 0.558345655432241 0 0
0.517642654479853 0.517139716885526 1 1
0.49782557971454 0.497300582583887 1 1
0.496586846035895 0.496084681630969 1 1
0.489871265825548 0.489354272588969 1 1
0.510010553818677 0.509516622909166 1 1
0.526160573889596 0.525551689683623 1 1
0.47929167762979 0.478785045442596 1 1
0.512926832575116 0.512407019242859 1 1
0.461943371206522 0.4615263500343 1 1
0.499282408582316 0.498789550155751 1 1
0.522595980839344 0.522067096622002 1 1
0.455393122432058 0.454920974845413 1 1
0.49066444760419 0.490195676375188 1 1
0.49397567868454 0.49345292794817 1 1
0.466862785272211 0.466394502201436 1 1
0.510141355152521 0.509647298139929 1 1
0.505227835952357 0.504703819812566 1 1
0.466358678896723 0.465920437874783 1 1
0.496303315349665 0.495818693951239 1 1
0.504373641167651 0.503851708174192 1 1
0.520777672914524 0.520271869783872 1 1
0.478896974500345 0.478421934056782 1 1
0.536871394507339 0.536333406083695 1 1
0.475018209912966 0.474581993557172 1 1
0.533952886983787 0.533423190416953 1 1
0.493297660412107 0.492846429438241 1 1
0.533056258279466 0.532551906031751 1 1
0.528049907620683 0.527530808885008 1 1
0.486331550343485 0.485873298409902 1 1
0.489758519386489 0.489267973716048 1 1
0.479114874287598 0.47869193167756 1 1
0.466627401518147 0.466181913719854 1 1
0.528721345725272 0.528192388952108 1 1
0.5150634058244 0.514547943713901 1 1
0.486362400187516 0.485829741826427 1 1
0.523104148118284 0.522547289248738 1 1
0.511296493282205 0.510776382966984 1 1
0.502572830801393 0.502067985607164 1 1
0.497083532369405 0.49659449669277 1 1
0.500218960183765 0.499750443727889 1 1
0.475848764138985 0.47537727849408 1 1
0.49594327119591 0.495442215277931 1 1
0.48871938306863 0.488256347130817 1 1
0.496578614491522 0.496083706664185 1 1
0.485002912450153 0.484566988834088 1 1
0.525395568853698 0.52487158565925 1 1
0.502101111800437 0.501511805256289 1 1
0.517398212877157 0.516908057582411 1 1
0.471686616053306 0.471195469601552 1 1
0.551236247937634 0.550672884397056 0 0
0.518610535231198 0.518130301515223 1 1
0.522630180414729 0.522138141913741 1 1
0.492975210303808 0.4924725512404 1 1
0.521531344768546 0.520976520123259 1 1
0.520256065815551 0.519740038805055 1 1
0.537415429888505 0.536922706272901 1 1
0.508873563710989 0.508341824560296 1 1
0.514672538373539 0.514111423915013 1 1
0.52757377731382 0.527019725638196 1 1
0.517583254809015 0.517042107023252 1 1
0.494927736205817 0.494384766315577 1 1
0.50038869961405 0.499896931177159 1 1
0.485062801199336 0.484550247316119 1 1
0.493887442444445 0.493435640014474 1 1
0.498303820549844 0.497825931640599 1 1
0.490389602756097 0.489889358797743 1 1
0.481182153574651 0.480712469259139 1 1
0.534688388677914 0.534145922621348 1 1
0.527000983650425 0.526386683189823 1 1
0.485745188858174 0.485266506890421 1 1
0.498238184030311 0.49765640418766 1 1
0.516278460972598 0.515798529599712 1 1
0.529237738306349 0.528746812553025 1 1
0.522196867027781 0.521616241510529 1 1
0.486141720566663 0.485588064083373 1 1
0.482797640850147 0.482344246108827 1 1
0.543168028028218 0.542631842553123 1 1
0.500600906772924 0.500120705195211 1 1
0.508468458871776 0.507910589328002 1 1
0.490129685831925 0.489679169611678 1 1
0.481347287188561 0.480870366426825 1 1
0.522710173119823 0.522222765216051 1 1
0.500070448139237 0.499558430810342 1 1
0.474824259582627 0.474368014599592 1 1
0.49263495670009 0.492123706744511 1 1
0.518286729065535 0.517717308418704 1 1
0.483136104449631 0.482653697298346 1 1
0.524315873680042 0.523760237768219 1 1
0.518644565308714 0.518111994884794 1 1
0.538659786401274 0.538185948033535 1 1
0.506803327194148 0.506271722921344 1 1
0.476860313150633 0.476413774344192 1 1
0.492742124002242 0.492278262682173 1 1
0.500643153140104 0.500166030891892 1 1
0.50850368925588 0.508011465317874 1 1
0.503783701724188 0.503276779851694 1 1
0.480146367210038 0.479652403390121 1 1
0.477062703801144 0.476538109912151 1 1
0.535489522743934 0.53490531597936 1 1
0.521690734200289 0.521191818529288 1 1
0.485999500142675 0.485517432813214 1 1
0.493601786413598 0.493119416068202 1 1
0.525945233338509 0.525403657227226 1 1
0.501384035054437 0.500862095064217 1 1
0.472048554840127 0.471644353855106 1 1
0.494954125871443 0.494506181461258 1 1
0.472313957306467 0.471841585223393 1 1
0.511453691032955 0.510929923629839 1 1
0.467120496625672 0.466682343829759 1 1
0.529865211418331 0.52930500940114 1 1
0.514676968416858 0.514165190758286 1 1
0.493015816378267 0.49253834473168 1 1
0.489793776538425 0.489336473790583 1 1
0.545994005320258 0.545456986530246 1 1
0.506673608275944 0.506144404719975 1 1
0.467473742465261 0.467031764569512 1 1
0.483905062201789 0.483413678781762 1 1
0.488543115359136 0.488072753910001 1 1
0.492275115735488 0.491709095854787 1 1
0.517265130553121 0.516700791639991 1 1
0.512598263828584 0.512065544848675 1 1
0.506875569709165 0.506283727847467 1 1
0.483440361524948 0.482983237433649 1 1
0.49046546834242 0.489893839722056 1 1
0.515420652256806 0.514901569642282 1 1
0.466034183036789 0.465565722155419 1 1
0.490626581891779 0.490151400162889 1 1
0.524513449444448 0.523987511503977 1 1
0.47428831467543 0.473793900354383 1 1
0.453927099050921 0.453488737243889 0 0
0.525971595758449 0.52544424679414 1 1
0.536192895810489 0.535591019089448 1 1
0.494857666760608 0.494343164256189 1 1
0.490419449065637 0.489929042115334 1 1
0.522064059662929 0.521547594193353 1 1
0.455722489344106 0.455199262461079 1 1
0.457960712160303 0.457491354176303 1 1
0.487196973643199 0.486719670334625 1 1
0.524789530298511 0.524266324642731 1 1
0.506772128875534 0.506294387309226 1 1
0.488744382848578 0.48827306466013 1 1
0.51706467192785 0.516516069546979 1 1
0.508623623939169 0.508073831809753 1 1
0.500275991052871 0.499762412169936 1 1
0.436346225630762 0.435900461242311 0 0
0.527161993562984 0.526582139932763 1 1
0.502896323685612 0.502377784242253 1 1
0.519085859058156 0.518574916697934 1 1
0.488375633372367 0.487937335274101 1 1
0.487434441393388 0.486921645713815 1 1
0.493314149029819 0.492745393036366 1 1
0.523490262874672 0.522972106477805 1 1
0.500749115202889 0.500251355231082 1 1
0.447583067719869 0.447154399254691 0 0
0.473306933252429 0.472888658456854 1 1
0.479773574497588 0.479278857346714 1 1
0.505866900830091 0.505339482617533 1 1
0.48219278763996 0.481702772809116 1 1
0.513795242204582 0.513225221907402 1 1
0.483220111217645 0.482715936911658 1 1
0.48881393143907 0.488306095734651 1 1
0.444066076833569 0.44361976385401 0 0
0.520348729984444 0.519853576073211 1 1
0.482209631627863 0.481730204703948 1 1
0.468325539410212 0.467866961949031 1 1
0.490174480331594 0.489718485739018 1 1
0.474897564551761 0.474398780287847 1 1
0.468654837257726 0.468202980716254 1 1
0.48070999988011 0.480224668156278 1 1
0.484139090535776 0.483620643332052 1 1
0.428119841471224 0.427704074784355 0 0
0.48983732469918 0.489327396149792 1 1
0.483939925230422 0.483427736786503 1 1
0.546320579759887 0.545746581332434 1 1
0.480932738999547 0.480367703996822 1 1
0.496974739104827 0.496541830002573 1 1
0.511066576904629 0.510575271928341 1 1
0.510553187909216 0.510054109463304 1 1
0.528382894785447 0.527787883904948 1 1
0.469474543086323 0.469024518993411 1 1
0.457673193338775 0.457214603726405 1 1
0.5006692074414 0.50016701613066 1 1
0.495225583845218 0.494682029226929 1 1
0.520364597236119 0.519881419418186 1 1
0.50548246083866 0.504962010465855 1 1
0.505663779109096 0.505186521372601 1 1
0.552373688713286 0.551806520870826 0 0
0.536447610047783 0.535850693856312 1 1
0.510240897157467 0.50972863210409 1 1
0.534985490593701 0.53445817282473 1 1
0.516025429222451 0.515511006171171 1 1
0.493240337128584 0.492741237546021 1 1
0.507280130998804 0.506766228378078 1 1
0.497306571049329 0.496782697231055 1 1
0.496913040655616 0.496424131285229 1 1
0.531514154815174 0.530943377912075 1 1
0.483557070977517 0.483061922700427 1 1
0.482396252027453 0.481948158604225 1 1
0.465063460647996 0.464617716000158 1 1
0.491927015869305 0.491483624325529 1 1
0.480857942651748 0.480386460033519 1 1
0.495289311218546 0.494829858716857 1 1
0.520069035347042 0.519525044144715 1 1
0.512716980741487 0.512251522957205 1 1
0.489776167353011 0.489279593192858 1 1
0.482661264749012 0.482169410548267 1 1
0.487696361098 0.487243333491881 1 1
0.534761414127877 0.534195118445363 1 1
0.515744025699142 0.515181382551257 1 1
0.479346966290639 0.47888898444597 1 1
0.50483767505521 0.504347310525576 1 1
0.498391298471293 0.497880570511383 1 1
0.514076389828529 0.513573325636998 1 1
0.481010127323577 0.480543106993631 1 1
0.476243148606968 0.475826208051609 1 1
0.485959218770014 0.48547943358191 1 1
0.508429498720446 0.507898118434512 1 1
0.469700479074636 0.469195327021342 1 1
0.523937863498143 0.52339137730949 1 1
0.505473025142894 0.504935556885062 1 1
0.535954642508233 0.535409296638969 1 1
0.471822181313508 0.471350204094106 1 1
0.472642691316215 0.472190899963498 1 1
0.513055925929216 0.512538683137206 1 1
0.464973733882826 0.464479475830055 1 1
0.502619395068149 0.502155591403697 1 1
0.498841612255578 0.498368297919294 1 1
0.520520957695251 0.519978121259978 1 1
0.536944367763748 0.536430259696049 1 1
0.459046514696779 0.458570078322591 1 1
0.47280015975829 0.47230534005538 1 1
0.500554203718091 0.499941371479779 1 1
0.488101852315192 0.487611931756607 1 1
0.527410428192517 0.526867207951498 1 1
0.499422783234459 0.498904622920152 1 1
0.491383460391212 0.490885100062539 1 1
0.48441178327694 0.483928703119384 1 1
0.525345432343254 0.524803680104989 1 1
0.507453325861689 0.506958082737691 1 1
0.524687064259997 0.524144948235738 1 1
0.465688155277837 0.465228166361857 1 1
0.487605320647437 0.487138781009773 1 1
0.506375981824933 0.505862796404768 1 1
0.479627545846332 0.479183796641988 1 1
0.49395603392504 0.493467905559697 1 1
0.506437013183583 0.505962479675291 1 1
0.518062015132555 0.517553025418203 1 1
0.527966814702497 0.527414044754773 1 1
0.535673979271567 0.535164305134132 1 1
0.525767559595448 0.525309433920637 1 1
0.506482445246075 0.505980630884628 1 1
0.491711578728922 0.491163012865867 1 1
0.480556519922394 0.480070884871763 1 1
0.461808080885538 0.461308625470944 1 1
0.535994842392593 0.535476819763875 1 1
0.483584004851699 0.483139131379365 1 1
0.511702217104492 0.51118967330457 1 1
0.511980526053847 0.511446558334107 1 1
0.465335972010372 0.464903124530052 1 1
0.513023808609952 0.512492566745497 1 1
0.504189443275595 0.50360803184428 1 1
0.529812272618455 0.529329218010966 1 1
0.468871796131275 0.468409647549234 1 1
0.480741040571382 0.480288316758611 1 1
0.548468594793978 0.547906326439351 1 1
0.484351614852096 0.483860711475568 1 1
0.48285183842939 0.482403748932654 1 1
0.505092522924067 0.504610319055086 1 1
0.506844682468014 0.506367801852111 1 1
0.534217150713284 0.533677439799443 1 1
0.463788429410572 0.463295642521058 1 1
0.522110205415002 0.521556351034355 1 1
0.547686596546986 0.547101204535231 1 1
0.463449303918977 0.462973671990643 1 1
0.509452228043204 0.508942545156512 1 1
0.528382998626649 0.527892625190453 1 1
0.535807886497218 0.5351449346362 1 1
0.505049754754678 0.504484854242849 1 1
0.519550546781162 0.51896779303788 1 1
0.518480668692241 0.517999652492646 1 1
0.487362300480324 0.486895224819576 1 1
0.527081996998241 0.52654214823211 1 1
0.498843099575836 0.498287949243487 1 1
0.482146351818482 0.481684766877113 1 1
0.482629395390812 0.482163722953627 1 1
0.483351573836849 0.482859950114445 1 1
0.474876949637323 0.474392222542302 1 1
0.518991893607743 0.518497837052296 1 1
0.508280076072973 0.507742812294014 1 1
0.503750631844882 0.503231274659361 1 1
0.461085852276178 0.460608867221876 1 1
0.482826570496309 0.48228824028887 1 1
0.498702252469542 0.498158744807569 1 1
0.506702713195666 0.50615340112506 1 1
0.491192383786071 0.490697268904757 1 1
0.492998085509291 0.492540093065948 1 1
0.518090164084551 0.517580605232399 1 1
0.516183486891058 0.515616179664995 1 1
0.460781418148556 0.460310656185091 1 1
0.494930871473678 0.494451491216898 1 1
0.514113764930849 0.513612621535285 1 1
0.478156440302283 0.477680985760014 1 1
0.480647439310341 0.480145912515088 1 1
0.515181380790053 0.514676220001274 1 1
0.505497111495202 0.505026847697101 1 1
0.549548227669381 0.549013906496768 0 0
0.522180476213097 0.521688885496601 1 1
0.505471441424084 0.504976636444566 1 1
0.499921486863995 0.499426474176097 1 1
0.522729537888656 0.522112078909706 1 1
0.515858953409677 0.515376843959882 1 1
0.489976521845707 0.489501027338615 1 1
0.538657327745549 0.538144327148847 1 1
0.527840520181895 0.527307363104776 1 1
0.473492886744147 0.473020065835385 1 1
0.467379203498534 0.466891798669086 1 1
0.497767962649666 0.497235543848108 1 1
0.515474881163266 0.514926313025027 1 1
0.502585069382189 0.502096097902604 1 1
0.486697624918183 0.486221556732696 1 1
0.462201006533713 0.461692575871501 1 1
0.493440751870161 0.492948826487568 1 1
0.547170156776395 0.546571050090572 1 1
0.475323569720704 0.474916247513544 1 1
0.484960531182557 0.484490420379009 1 1
0.52111056952154 0.520603842996551 1 1
0.501613258436495 0.501116672095973 1 1
0.506771122714892 0.506241423685391 1 1
0.501341245883333 0.500856789755333 1 1
0.504047915276575 0.503565936639355 1 1
0.532802206545541 0.532273122168025 1 1
0.472627165016949 0.472173476931161 1 1
0.523913243377523 0.523428660397955 1 1
0.496663937399508 0.496194446368875 1 1
0.486465934321981 0.485991228267901 1 1
0.459367694886871 0.458914646353831 1 1
0.47405311370005 0.473581086373765 1 1
0.50162061564802 0.50105859445521 1 1
0.472723625640598 0.472231669997133 1 1
0.49187371017955 0.491435899865879 1 1
0.483731907083042 0.48322557231339 1 1
0.522228887584586 0.521728920681809 1 1
0.501916026399271 0.501374184058741 1 1
0.518221742444723 0.517680627994899 1 1
0.480601712077314 0.480116993533499 1 1
0.54239073672618 0.541798612690122 1 1
0.496371496301879 0.495875749858035 1 1
0.512514905301157 0.512047087789238 1 1
0.498975423805929 0.498436904065247 1 1
0.519407844474409 0.518899134879505 1 1
0.495696600305189 0.495205449981126 1 1
0.460296805118913 0.459887219935637 1 1
0.469278633633238 0.4688348143591 1 1
0.511737959588759 0.511285035026895 1 1
0.511543583283861 0.510977628728955 1 1
0.528160910226548 0.527596495324938 1 1
0.501705772601352 0.501221634636121 1 1
0.476462831716634 0.476006160465237 1 1
0.512283638209149 0.511767273905762 1 1
0.465045035412201 0.464617427900594 1 1
0.517758034499315 0.517200076049395 1 1
0.528262633523765 0.527737538870102 1 1
0.495997661170398 0.495451455848651 1 1
0.503861811063681 0.503332320376269 1 1
0.506626024436823 0.506117527154183 1 1
0.520303207695207 0.519743724084275 1 1
0.482394174215252 0.481881357657425 1 1
0.502526819583449 0.502035142551795 1 1
0.518383172670602 0.517899728940535 1 1
0.501192820704671 0.500739588271926 1 1
0.533220337349505 0.532712806032264 1 1
0.505867051765936 0.505401250361208 1 1
0.485178356677602 0.484727757515007 1 1
0.480899180051304 0.480311881928474 1 1
0.535251850094519 0.534685102224054 1 1
0.484917281068651 0.484456204136082 1 1
0.507153213543486 0.506659444696307 1 1
0.53021844522983 0.529688063308195 1 1
0.496058915519779 0.495510682371373 1 1
0.517196372555381 0.516639054213226 1 1
0.459412000734762 0.458938032386328 1 1
0.509942215786964 0.509426983919784 1 1
0.528832538349618 0.528226793151711 1 1
0.506187605308161 0.505697151238218 1 1
0.485474886476449 0.485033354516323 1 1
0.546307370625383 0.54573061179178 1 1
0.516197697051642 0.515763364228628 1 1
0.51752117091787 0.517028469630196 1 1
0.510841765106723 0.51027164719483 1 1
0.47788224293021 0.477412950583632 1 1
0.537453767670324 0.536963115978086 1 1
0.528522608433523 0.527970436011813 1 1
0.531917685053519 0.531373859393831 1 1
0.517158892186422 0.516650796577978 1 1
0.498817421001533 0.498324554725733 1 1
0.484333451433599 0.483905662511829 1 1
0.485762955197134 0.485311351758474 1 1
0.562843933519455 0.562235496442726 0 0
0.488077968311695 0.487576162027166 1 1
0.494578469995518 0.494057771722959 1 1
0.495039520660712 0.494462249790084 1 1
0.488066708698134 0.487572293349958 1 1
0.523883198974024 0.52337701824874 1 1
0.538384049051033 0.537776693771822 1 1
0.544569207438269 0.54404409453577 1 1
0.487352394444128 0.4868637939722 1 1
0.490599172522213 0.490098926630536 1 1
0.500317645120784 0.499867701568093 1 1
0.530961396856769 0.530452531508467 1 1
0.513579498643831 0.513099819804607 1 1
0.47051769486729 0.470072138429754 1 1
0.516638201877028 0.516105536681213 1 1
0.485715790522351 0.485261873980148 1 1
0.543427778628628 0.542908588963224 1 1
0.497907914461832 0.497455160463772 1 1
0.500244170167939 0.499758935149573 1 1
0.494240654024613 0.493737326609157 1 1
0.504978995510697 0.504511402503647 1 1
0.535149710530214 0.534668582458526 1 1
0.505293283005493 0.504781472612347 1 1
0.466565756638203 0.466088320957092 1 1
0.460199211416695 0.459781471997643 1 1
0.481186808079218 0.480675606442112 1 1
0.47265588986145 0.472177038896559 1 1
0.456202181937733 0.455730185353431 1 1
0.467607085726973 0.467140234234557 1 1
0.514090062135748 0.513544660758096 1 1
0.48708579195557 0.486567041395745 1 1
0.520271483020174 0.519755344514264 1 1
0.483872939036615 0.483419142257253 1 1
0.482171121971053 0.481700199111991 1 1
0.530119346316886 0.529559437623778 1 1
0.497021950295274 0.496529192400047 1 1
0.537166597205987 0.536662829553231 1 1
0.537960135054264 0.537460562732042 1 1
0.489985141507353 0.489531476264565 1 1
0.518336877972755 0.517776587000524 1 1
0.544084241665432 0.543510649996212 1 1
0.52170394282763 0.521192456171534 1 1
0.513157457341195 0.512677715741606 1 1
0.533412795867238 0.532839918596133 1 1
0.487618236596054 0.487095541206249 1 1
0.444761825629735 0.444306880891537 1 1
0.481839583188039 0.481343206841876 1 1
0.51891371478663 0.518421581312228 1 1
0.496278951141391 0.495816601633131 1 1
0.492135299617918 0.491654974819165 1 1
0.499944575265797 0.499462032658351 1 1
0.51144537062265 0.510880728957517 1 1
0.46695843192751 0.466504128562061 1 1
0.483942197775903 0.483483954492594 1 1
0.478245700342328 0.477765252870002 1 1
0.481195392544025 0.480717782056103 1 1
0.505968548786131 0.505492733547924 1 1
0.498498933800355 0.498013207829251 1 1
0.532010084679532 0.53139672782892 1 1
0.503022612826226 0.502528379576294 1 1
0.512197877261452 0.511693451193093 1 1
0.471526751179231 0.471023853374833 1 1
0.494981886227508 0.494537753948549 1 1
0.453246336615525 0.452761001308532 1 1
0.510411116400218 0.509829034694506 1 1
0.498198693612172 0.49772339222593 1 1
0.473153492139015 0.472725382462187 1 1
0.486427293023001 0.485919174621821 1 1
0.491462919990378 0.491005253331439 1 1
0.475747281243859 0.475222363745094 1 1
0.500150207617099 0.499607496473218 1 1
0.548992961420712 0.548397541425351 1 1
0.479404628704331 0.478907917976797 1 1
0.524943842653411 0.524386044300126 1 1
0.461627887569481 0.461143541663108 1 1
0.504448927794002 0.5039652659593 1 1
0.477648155213763 0.47719504208076 1 1
0.470796409781431 0.470306038543696 1 1
0.460776892836198 0.460308643799357 1 1
0.451530298820148 0.451039617637841 0 0
0.472587666631644 0.472089881264797 1 1
0.508855003677562 0.508318482714521 1 1
0.506958624769937 0.506402386275192 1 1
0.475644611862206 0.475117269395057 1 1
0.535330019481154 0.534834415283044 1 1
0.502296445233631 0.501770873059675 1 1
0.473874656462452 0.47340742246269 1 1
0.472185266132818 0.471745828825187 1 1
0.500694286131871 0.50019508652046 1 1
0.513530572454167 0.512989054418305 1 1
0.518012013535918 0.517497101597015 1 1
0.560458616647873 0.559923526062488 0 0
0.482422816965528 0.481955285601511 1 1
0.512082771573833 0.511522227729686 1 1
0.494697594240734 0.494188455049786 1 1
0.50056895249327 0.500038120173943 1 1
0.500046529789681 0.499558623246257 1 1
0.493475096700922 0.493034187445617 1 1
0.537870593839529 0.537371124627317 1 1
0.509311508084123 0.50881589449124 1 1
0.500368629238093 0.499862410196329 1 1
0.466956335356221 0.466494593781939 1 1
0.513754438738995 0.513207968014137 1 1
0.488070486090927 0.487496183431781 1 1
0.500780033233687 0.500303881781084 1 1
0.514928571425927 0.51443972594865 1 1
0.484501524318874 0.484007940704984 1 1
0.513296001692437 0.512790454100705 1 1
0.510590594630183 0.51005984329438 1 1
0.485150847477282 0.484659418598494 1 1
0.479321410738354 0.478846589210475 1 1
0.500386507643219 0.499748062882406 1 1
0.477475419148938 0.477036737339754 1 1
0.528430512975618 0.527902724232965 1 1
0.49294591217494 0.492397433272067 1 1
0.486678522840494 0.486159907321128 1 1
0.471435829052174 0.470995984008493 1 1
0.510686836107365 0.510152325808645 1 1
0.46547165661768 0.465012343825041 1 1
0.490423033299588 0.489955888554894 1 1
0.474577185608244 0.474147734344455 1 1
0.477927718278646 0.477418541485803 1 1
0.522612696122788 0.522069549153904 1 1
0.493880109627664 0.493350246607295 1 1
0.50780444809286 0.507264931786456 1 1
0.515441893422422 0.514851500265661 1 1
0.5059181923385 0.505416035516573 1 1
0.51645806322018 0.515968158787852 1 1
0.506031581054194 0.505527117192793 1 1
0.522431829062938 0.521902639188817 1 1
0.509774645168216 0.509223340689575 1 1
0.476638211468839 0.476193870555581 1 1
0.465115728052146 0.46466361733482 1 1
0.511533763772834 0.511001990499656 1 1
0.470245550698273 0.469768154455467 1 1
0.526143522773671 0.525549444031092 1 1
0.518396948304966 0.517837257363084 1 1
0.498897571170215 0.498408262653504 1 1
0.500860272151935 0.500438060558399 1 1
0.527110617304793 0.526563454471801 1 1
0.528939484345137 0.528450010847003 1 1
0.499892102389834 0.499386485481804 1 1
0.471578900415577 0.471132001896281 1 1
0.481558547856148 0.481104679617812 1 1
0.536013362839463 0.535527018549241 1 1
0.512647767120125 0.512117648391331 1 1
0.532621976998952 0.532137575253704 1 1
0.508613704001537 0.508111934116395 1 1
0.454747740329811 0.454314293290558 1 1
0.471055410890658 0.470570282062639 1 1
0.480678333729545 0.48015723283271 1 1
0.526523679669486 0.525998521695113 1 1
0.515437639003161 0.514923327422574 1 1
0.497955453446664 0.49742179349491 1 1
0.507569230667517 0.507019202411177 1 1
0.489007283197506 0.488509253545753 1 1
0.5104462626632 0.509926360299718 1 1
0.52553911256412 0.52502040750494 1 1
0.499522690370667 0.499012720268147 1 1
0.498782969589454 0.498282811455552 1 1
0.470789423670986 0.470330444687878 1 1
0.499578579589089 0.499063161016261 1 1
0.433806368900582 0.433350094529085 0 0
0.541173533951258 0.540626868359984 1 1
0.506651833958989 0.506154837770939 1 1
0.497846150228639 0.497299379520457 1 1
0.545475722546875 0.544906692056117 1 1
0.526400273989401 0.525841682698143 1 1
0.48459431364167 0.484169015978862 1 1
0.505572603020806 0.505081709603039 1 1
0.500940431442592 0.500447481674086 1 1
0.471890472534878 0.471421033953512 1 1
0.515772848423859 0.515252282186317 1 1
0.476405848852073 0.475904481991072 1 1
0.490537367576519 0.490079119819995 1 1
0.49140140813424 0.490902210937911 1 1
0.508961172425651 0.508476645996509 1 1
0.490374179438752 0.489874861486923 1 1
0.478352139720423 0.477879895781283 1 1
0.535372245361344 0.53486319147809 1 1
0.521970189986239 0.521442396492061 1 1
0.50587415530153 0.50539228471889 1 1
0.498436223172365 0.497958313176567 1 1
0.50928065159175 0.508765440690233 1 1
0.496557628938736 0.496074248912159 1 1
0.518640480106116 0.518072748518502 1 1
0.446883731578259 0.446425619879087 0 0
0.531270289313354 0.530768718205747 1 1
0.487769166520637 0.487292571779485 1 1
0.492436941377541 0.491873146971239 1 1
0.49421263725064 0.493705427882096 1 1
0.519430855321763 0.518938194590027 1 1
0.487387017258954 0.486910110233395 1 1
0.504509906878151 0.504030488040785 1 1
0.567090456439661 0.566471583886153 0 0
0.477541266579017 0.477016740843904 1 1
0.535842707983242 0.535296449857928 1 1
0.518121999079477 0.517552394693944 1 1
0.492199643704775 0.49173978945076 1 1
0.494612951209773 0.494117647678523 1 1
0.494078402143788 0.493528600206319 1 1
0.493278360326843 0.492794944027505 1 1
0.527814172263511 0.527194182217186 1 1
0.505888413666166 0.50530769166274 1 1
0.501959032757662 0.50143736192323 1 1
0.501566347623094 0.500988727379861 1 1
0.494467461541611 0.493956246221441 1 1
0.545610550672881 0.545040752219211 1 1
0.481611468146812 0.481067170981114 1 1
0.485318094511314 0.484820008087629 1 1
0.513945972051875 0.51341679371006 1 1
0.511753089220299 0.511250132128889 1 1
0.504406054439425 0.503925352811473 1 1
0.488968148728065 0.488524043002935 1 1
0.484180164501328 0.483683321205588 1 1
0.497122939668459 0.496591283517894 1 1
0.536404789385885 0.535877033847478 1 1
0.462379023539509 0.461883932895935 1 1
0.525754160806387 0.525236139426802 1 1
0.542197448285719 0.54165400797916 1 1
0.48639075037446 0.485864499038645 1 1
0.463329148686264 0.462860616724324 1 1
0.49923134899612 0.498740365116127 1 1
0.512190060041099 0.511706343856425 1 1
0.519575229501767 0.519016162413573 1 1
0.488299355639592 0.487796158420471 1 1
0.496107187619783 0.495638264140754 1 1
0.504159438348245 0.503666316954168 1 1
0.516605125188448 0.516099816534825 1 1
0.509108513333636 0.508606303713378 1 1
0.482062646929716 0.481588739346652 1 1
0.468305739175329 0.467813914877912 1 1
0.565914850362436 0.565277167417416 0 0
0.526742829094767 0.526180075000531 1 1
0.446736668898446 0.446308057166788 0 0
0.522943385838784 0.522417598342341 1 1
0.513472507529788 0.512995061682675 1 1
0.5677398615376 0.567204655388197 0 0
0.461026926132053 0.460553064404862 1 1
0.460825067480054 0.460380843764151 1 1
0.51194470855921 0.511425794944034 1 1
0.504585358287661 0.504093954369884 1 1
0.522162281375698 0.521567849224215 1 1
0.489897749496527 0.489351496680973 1 1
0.545717676635014 0.545205338550828 0 0
0.518924858533551 0.518397371571757 1 1
0.543296159252377 0.542789730443513 1 1
0.526249252547541 0.525768475642914 1 1
0.509480181128483 0.508938405137789 1 1
0.514744928684742 0.514200134262094 1 1
0.535445594785105 0.534942062148951 1 1
0.47889545516172 0.478359357152906 1 1
0.47290897266256 0.472441774789272 1 1
0.506494324599297 0.506005852925871 1 1
0.470305159508251 0.469825449013789 1 1
0.512679877563578 0.512186332048576 1 1
0.461675077762564 0.46116681420068 1 1
0.50073989258371 0.500271919997998 1 1
0.499290917749319 0.498811772491379 1 1
0.528783155253776 0.528264605463337 1 1
0.506557604189137 0.505985063639776 1 1
0.509271254945727 0.508779273655128 1 1
0.517373357983669 0.516849494001005 1 1
0.527711147527874 0.527177575755228 1 1
0.500362373152514 0.499854026227046 1 1
0.487221497003618 0.486672890354457 1 1
0.494515791299896 0.493987528495689 1 1
0.485190031684075 0.48472451750072 1 1
0.492360022581296 0.491902432197664 1 1
0.503042255243909 0.502602117452672 1 1
0.503465515945252 0.502934876059342 1 1
0.508566067271219 0.507978283164183 1 1
0.496195284019054 0.495683084813301 1 1
0.484374981265839 0.48387977344693 1 1
0.505791044715303 0.505275712018468 1 1
0.492573185059373 0.49200173024651 1 1
0.484782192271457 0.484278748288347 1 1
0.485045128061501 0.484582381460844 1 1
0.473169826273607 0.472700750941949 1 1
0.484344878340989 0.483905986533082 1 1
0.555577948954282 0.555020424196067 0 0
0.511620012344148 0.511051883299841 1 1
0.484042231086185 0.48358188858007 1 1
0.481072039010667 0.48058947741923 1 1
0.532170164346929 0.531646079486867 1 1
0.513242597095077 0.5126591193755 1 1
0.502397763005579 0.501900581968137 1 1
0.456548653584307 0.456111719182879 1 1
0.49720052300171 0.496701238473654 1 1
0.514177997317986 0.513721055859826 1 1
0.505667688496685 0.505174255153678 1 1
0.547797643489686 0.547250164823574 1 1
0.51496205513768 0.514457672704802 1 1
0.4876077283431 0.487141306531529 1 1
0.457080738011421 0.456610213034144 1 1
0.485342665099468 0.484814621571723 1 1
0.47072465569838 0.470238387068553 1 1
0.521953566641066 0.521415153070992 1 1
0.515635472252372 0.515074424605027 1 1
0.535941891456604 0.535427850797995 1 1
0.499580888304226 0.499073526904533 1 1
0.548961985444627 0.548410286687939 0 0
0.51958460292614 0.519057108948967 1 1
0.485636321419749 0.485194854903291 1 1
0.529289313766488 0.528739526073845 1 1
0.504297847430164 0.50380078078411 1 1
0.507886958422161 0.507397819769359 1 1
0.509429924541648 0.508980811708287 1 1
0.469184882147264 0.468748565498301 1 1
0.555188791239518 0.55457404356524 1 1
0.539856008930849 0.539343506267584 1 1
0.475180573635287 0.474714883582445 1 1
0.550639162911823 0.550000958130753 1 1
0.514551291096369 0.514023389825913 1 1
0.519698319689075 0.519138092623674 1 1
0.496683713741246 0.49617829204151 1 1
0.484761173013417 0.484268602463129 1 1
0.529762812382526 0.529246173727628 1 1
0.495829498386669 0.495322847954011 1 1
0.457622139616192 0.457180073508358 1 1
0.483168764695267 0.482645332874106 1 1
0.488654095462479 0.488172414407424 1 1
0.518776657928961 0.518215920515986 1 1
0.522246889524484 0.521735161845115 1 1
0.496484781422966 0.496000590500144 1 1
0.547459792448522 0.546896456838022 1 1
0.539164960723081 0.538602810530773 1 1
0.493260258830045 0.492782204339933 1 1
0.489084052719637 0.488589325956453 1 1
0.493479549577083 0.493026744976502 1 1
0.477454677615087 0.476996361034102 1 1
0.46067952017025 0.46024146111776 1 1
0.485299207745981 0.484810533049546 1 1
0.449456453915468 0.449032610568904 0 0
0.52297203533132 0.522421043686696 1 1
0.490725686549105 0.490228732603208 1 1
0.493936305511802 0.493433158445449 1 1
0.550100165551637 0.549580312245343 0 0
0.510015153600201 0.509474831280841 1 1
0.543405302975384 0.542880696827573 1 1
0.520291332663923 0.519736061047466 1 1
0.487717803494208 0.487251858677345 1 1
0.486313646461595 0.485825011500978 1 1
0.513351379032952 0.512784689691355 1 1
0.483617893224757 0.483097990844527 1 1
0.513579986784652 0.513078200458599 1 1
0.517210778843579 0.516704558706916 1 1
0.454493398639727 0.454053463720669 1 1
0.469261424366251 0.46881576961654 1 1
0.493663616283153 0.493215171335273 1 1
0.489317046509367 0.488867165739628 1 1
0.499326124246386 0.498757280177495 1 1
0.501180468127055 0.500718605825175 1 1
0.51023959766103 0.509641019011613 1 1
0.517257099911725 0.516787901114041 1 1
0.496689931029688 0.496217484867699 1 1
0.54708905380072 0.546527440802548 0 1
0.4879180224506 0.487430516556363 1 1
0.504184682949313 0.503707156790277 1 1
0.522474248440278 0.521927723405884 1 1
0.492090126690675 0.491553820634658 1 1
0.498149513161133 0.497653518003429 1 1
0.50206023452924 0.501546775295989 1 1
0.486699668925406 0.486223157617111 1 1
0.495918456410726 0.495437065011129 1 1
0.494354882893656 0.493856707138648 1 1
0.488836690249632 0.488330618213569 1 1
0.52843618659911 0.527854724794949 1 1
0.495779919309757 0.495275300244055 1 1
0.48946366412327 0.488929953672444 1 1
0.502190614882794 0.501668109257454 1 1
0.510925069516595 0.510446439365176 1 1
0.47681614154768 0.476357199602804 1 1
0.532073615371721 0.531585210238381 1 1
0.491252851602278 0.490760967542285 1 1
0.484312601004934 0.483884274795614 1 1
0.462000221605191 0.461484186750881 1 1
0.461575718046196 0.461097905019257 1 1
0.5349141153935 0.534398496397129 1 1
0.501990573028379 0.501474450080975 1 1
0.491631780999796 0.49112490051268 1 1
0.464954130193852 0.464469411557532 1 1
0.478197408326476 0.477750926367019 1 1
0.52641962925107 0.525890791487508 1 1
0.526820664856849 0.526339539232746 1 1
0.5052617240847 0.504738794961344 1 1
0.470750597839184 0.470269951372175 1 1
0.475902633159121 0.475427029823332 1 1
0.502135590274267 0.501661614054183 1 1
0.482855627921243 0.482409733737331 1 1
0.514826159328796 0.51432755406242 1 1
0.52387409434863 0.523316866969577 1 1
0.501221913113769 0.500720680527652 1 1
0.495538900509408 0.495079961597402 1 1
0.517138103136501 0.516582055817459 1 1
0.547664144179439 0.547121891577354 0 0
0.502206866339572 0.501715721753201 1 1
0.507814491386613 0.5073223324273 1 1
0.490462421132543 0.489931825393168 1 1
0.490737999539843 0.490199357955225 1 1
0.52246045360913 0.521883935601441 1 1
0.511315958679428 0.510838182137978 1 1
0.468434374140162 0.467957694947802 1 1
0.498900316336318 0.498358240613167 1 1
0.508303222525205 0.507828953926161 1 1
0.469116863581131 0.468626142566069 1 1
0.529709875791404 0.529177467247084 1 1
0.526114419291251 0.52555617584541 1 1
0.489554399778139 0.489040363743831 1 1
0.521353736875268 0.520830072521609 1 1
0.525940260135668 0.525419254530561 1 1
0.483033547794682 0.482522610094289 1 1
0.562996981543832 0.562482423689841 0 0
0.501669166487141 0.501216124459868 1 1
0.553544907072594 0.553007460230112 0 0
0.515524068220795 0.514972266578085 1 1
0.455396481055113 0.454934512015941 1 1
0.489998648453051 0.489544231591287 1 1
0.533217227974321 0.532675036586867 1 1
0.51294972602829 0.512447276332383 1 1
0.481796522451872 0.481249590331742 1 1
0.492643766113632 0.492128253882924 1 1
0.485702886991588 0.485133463673033 1 1
0.465085702232695 0.464657038766506 1 1
0.495776004927185 0.495298244337859 1 1
0.472543171591253 0.472084837509375 1 1
0.489419019035524 0.488875880985087 1 1
0.478668349875524 0.47818941366928 1 1
0.487048484429188 0.486568848228407 1 1
0.501290831490183 0.500809617108906 1 1
0.481276532337844 0.480826642058311 1 1
0.447010502795517 0.446568199237048 0 0
0.497708310268455 0.497225939438214 1 1
0.500185053491418 0.499718934204006 1 1
0.502363471126253 0.501901209034121 1 1
0.498225888900532 0.497707485146792 1 1
0.494728754946689 0.494259976182907 1 1
0.486359859412216 0.485841552652666 1 1
0.462986959824849 0.462529190606462 1 1
0.469832945671509 0.469364628996634 1 1
0.463003769098175 0.46253397247081 1 1
0.506566362624757 0.506060700700215 1 1
0.455385226633089 0.454922700735603 1 1
0.519289568512368 0.518766717828567 1 1
0.498378157970052 0.497889403868935 1 1
0.47248602119965 0.472017084175196 1 1
0.501055335554583 0.500600678628991 1 1
0.496266759352475 0.495738818053724 1 1
0.51438562947515 0.513861929923901 1 1
0.536104840252809 0.53558085726716 1 1
0.517495227326654 0.517015788168626 1 1
0.503300431641189 0.502784391824083 1 1
0.473877846982859 0.473414313105404 1 1
0.502750584463438 0.502276603273546 1 1
0.467214011469823 0.466808577568683 1 1
0.482828880258996 0.48234363891115 1 1
0.529967109909761 0.529471312182578 1 1
0.465077444243455 0.464544695133983 1 1
0.458519873499719 0.458010710585124 1 1
0.464602600467692 0.464129837823162 1 1
0.484157199992919 0.483684207044861 1 1
0.530097002098502 0.529527881265497 1 1
0.49067607244121 0.490236512357724 1 1
0.477535277545282 0.47704279547035 1 1
0.491216729015683 0.490673929671121 1 1
0.500370874688267 0.499865204141629 1 1
0.486215497450929 0.48576564209467 1 1
0.516866055535177 0.51631655365172 1 1
0.517336879561774 0.516866073883511 1 1
0.454573771362651 0.454133049597073 0 0
0.505781735694032 0.505279511742463 1 1
0.50504431364108 0.504525308992202 1 1
0.486339711253409 0.485843330088402 1 1
0.501202936570614 0.500686571530938 1 1
0.505178605296138 0.504702367558734 1 1
0.498313344243177 0.497830136558728 1 1
0.511726890540977 0.511229213051031 1 1
0.502189677477709 0.501667741482412 1 1
0.483743763387088 0.483270629152519 1 1
0.52451235345332 0.523963210013265 1 1
0.507644505661361 0.507134657549545 1 1
0.51708829253228 0.516563163350281 1 1
0.52218496925475 0.521711076339116 1 1
0.484770760154688 0.484296508828713 1 1
0.499709735929682 0.499223411304997 1 1
0.502437579337422 0.501943214961844 1 1
0.478429281190335 0.477962788711653 1 1
0.484250263563493 0.483756384856214 1 1
0.493049340667459 0.49252232419821 1 1
0.499646241352861 0.499166550228674 1 1
0.491439281569917 0.490941931773601 1 1
0.495367917960068 0.49487606753762 1 1
0.491017208908033 0.490454066239411 1 1
0.530727439354408 0.530162924700366 1 1
0.554184838923633 0.55367891331423 0 0
0.526905991226685 0.526307204575361 1 1
0.488583514279167 0.488117099404761 1 1
0.467760384024978 0.467293747660174 1 1
0.499066326011235 0.498536988933734 1 1
0.49253717741075 0.492002405228817 1 1
0.501575752119347 0.501106711815341 1 1
0.485523200961585 0.485008736506093 1 1
0.548803815027637 0.548204042893331 0 0
0.465368052404752 0.464923446790646 1 1
0.469198792656663 0.468698420442873 1 1
0.449809069394642 0.449322908550614 0 0
0.448040571985807 0.447605581278128 0 0
0.481043399059991 0.48049335918135 1 1
0.506422146039924 0.505966987595364 1 1
0.513856588271649 0.513367127834736 1 1
0.476633598389863 0.476167187594079 1 1
0.542351287375791 0.541814019336911 1 1
0.485437569299377 0.484927531090047 1 1
0.49257826260797 0.492125593553214 1 1
0.47306484186751 0.472614775695819 1 1
0.488369890454957 0.487906608107663 1 1
0.493414372338613 0.492945261831881 1 1
0.484929846144622 0.484407967809645 1 1
0.494956652738789 0.494514610035282 1 1
0.5006698235193 0.500165926951885 1 1
0.50600494802622 0.505449070976011 1 1
0.517806796074589 0.51729951678274 1 1
0.535329731843619 0.534770731688301 1 1
0.48902755652179 0.488520749756586 1 1
0.47480255956308 0.474328722149658 1 1
0.496490514337752 0.495967558048438 1 1
0.495897183333664 0.495379542091276 1 1
0.493824158924925 0.493344956419717 1 1
0.504359775434085 0.50382313741573 1 1
0.502596188441686 0.502129012030909 1 1
0.517822755907931 0.51727075100218 1 1
0.490814721522118 0.490217014790079 1 1
0.475385553358031 0.474927006791401 1 1
0.493763323379006 0.493220905463034 1 1
0.489164357785431 0.488670140406532 1 1
0.474087878783837 0.473625777642459 1 1
0.473326424473614 0.47284776898995 1 1
0.500899335846277 0.50042801489079 1 1
0.516285860516459 0.515754863023167 1 1
0.518347680464221 0.51780989892286 1 1
0.519273684835151 0.518823429840458 1 1
0.507916179473089 0.50741602060318 1 1
0.505626383870407 0.505124939039224 1 1
0.50663532156279 0.506076099356556 1 1
0.492920890776296 0.492416729496807 1 1
0.492170455061134 0.49169252404366 1 1
0.535534721932994 0.535015558011129 1 1
0.50296614859177 0.502529494294519 1 1
0.539514469306151 0.538943671050849 1 1
0.52469540979452 0.524122276504471 1 1
0.484805254777639 0.484316171746338 1 1
0.514579188040835 0.514040323042827 1 1
0.472306255530831 0.47181013557755 1 1
0.514101095921329 0.513598114389468 1 1
0.521925383567955 0.521347877860015 1 1
0.480564230663174 0.480092492268365 1 1
0.494301426990171 0.49385920785492 1 1
0.489989924528262 0.489503916516672 1 1
0.513575219257059 0.513058407997799 1 1
0.535535941069263 0.53500809062538 1 1
0.533556288161119 0.53302268935254 1 1
0.44369554867463 0.443207409332486 1 1
0.566421859480999 0.565836920749391 0 0
0.495986868548282 0.495481509003705 1 1
0.498025302457162 0.497529139106756 1 1
0.503372076103818 0.502821493178198 1 1
0.502360863213515 0.501798504054734 1 1
0.537669952007684 0.53717211913019 1 1
0.499560296329815 0.499040744844635 1 1
0.500796379040629 0.50028211540753 1 1
0.529042511158016 0.528528568512184 1 1
0.529398663348308 0.528865081928713 1 1
0.485811125162586 0.485385567117051 1 1
0.483658893862468 0.483171691096737 1 1
0.499827057219183 0.499323102469788 1 1
0.491660994130714 0.491189251216242 1 1
0.523954537476254 0.523377943865339 1 1
0.450421729063352 0.449976767210231 0 0
0.512605678052822 0.512075073703039 1 1
0.498168369786397 0.497730967478762 1 1
0.496724665778655 0.49621950837387 1 1
0.517162035527361 0.51664554979637 1 1
0.482521922327982 0.482077868742695 1 1
0.495914066340777 0.49542523306778 1 1
0.518230895983785 0.517756461384722 1 1
0.496276009037711 0.495816488959624 1 1
0.488312080544988 0.487881640770971 1 1
0.509880144218891 0.509309149706192 1 1
0.459989842025156 0.459546786508551 1 1
0.511944505932755 0.511426998415458 1 1
0.502895302734406 0.502422826381521 1 1
0.50618811729345 0.505640614648277 1 1
0.524999978917751 0.524482325096848 1 1
0.515867705630101 0.515320119298611 1 1
0.518361472984802 0.51784244775426 1 1
0.448180516669487 0.447739010764069 0 0
0.473677899252787 0.473244571521163 1 1
0.495636522930091 0.495139967737336 1 1
0.498867645235066 0.498321999629642 1 1
0.443650856150224 0.443187624372224 0 0
0.522235368144254 0.521643874067557 1 1
0.493525545946365 0.492984935590163 1 1
0.470191573143287 0.469752372635189 1 1
0.489907233066853 0.48945640517376 1 1
0.505463159784109 0.504994405832031 1 1
0.495700381053311 0.495214696202129 1 1
0.504563957015562 0.503977681351843 1 1
0.493177054529496 0.492674496815449 1 1
0.511960056250821 0.511398411949003 1 1
0.501924989152451 0.501427816278888 1 1
0.49140516744978 0.490933767167747 1 1
0.491909858981237 0.491461863299994 1 1
0.518455492371449 0.517944618373694 1 1
0.474347369175727 0.47385191543163 1 1
0.532154663921462 0.531556077620721 1 1
0.525372513410053 0.524845365191961 1 1
0.476043540028466 0.475546993969261 1 1
0.467926195777674 0.467488319654532 1 1
0.527399518086499 0.526939758103852 1 1
0.470082860351306 0.469613515133081 1 1
0.472371140890502 0.471889175107329 1 1
0.494400605130496 0.493863194065128 1 1
0.49569305680842 0.495200435253575 1 1
0.50930576008478 0.508760963579654 1 1
0.479358781707665 0.4788270530679 1 1
0.535218696494803 0.534632022728779 1 1
0.517294686560433 0.516735801965815 1 1
0.507976000141698 0.507453206925124 1 1
0.476546988487769 0.476111681046948 1 1
0.491206103646103 0.490669328598856 1 1
0.514477839267303 0.513974541113608 1 1
0.475369284787312 0.474911989113676 1 1
0.497260002049263 0.496725497101984 1 1
0.492537393883805 0.492010060012342 1 1
0.493212059371585 0.492693228258405 1 1
0.476029508583124 0.47552694443768 1 1
0.50852320591852 0.507980978777218 1 1
0.497927341347866 0.497407820622918 1 1
0.47966089883713 0.479166649213214 1 1
0.48102774840492 0.480555227085613 1 1
0.497085726166756 0.496603407039651 1 1
0.499159220587184 0.498666308360648 1 1
0.539609807651222 0.539062104480893 1 1
0.509114755358718 0.508573203330274 1 1
0.473754605992297 0.473306165175923 1 1
0.513707238236242 0.513202706926309 1 1
0.499030063607001 0.498525530731519 1 1
0.43168509659765 0.431251681855933 0 0
0.502609505947667 0.502125679627493 1 1
0.490912349497492 0.490449622606639 1 1
0.500309303515674 0.499750271753589 1 1
0.499385497155979 0.498911581558844 1 1
0.511035503701313 0.510499496475234 1 1
0.455952860094132 0.455467996008882 1 1
0.526512536105309 0.525989568218085 1 1
0.522196952249228 0.521680352924598 1 1
0.530695788317484 0.530147265116509 1 1
0.487194344916972 0.486660546073119 1 1
0.48432640421203 0.483816355239409 1 1
0.505288226465992 0.504813590050492 1 1
0.505852343881778 0.505362997806601 1 1
0.530110093025023 0.529561059109181 1 1
0.50082628626361 0.500274728233896 1 1
0.501987753227837 0.501436161312678 1 1
0.505143821486315 0.504602434833532 1 1
0.513050073980974 0.51245450475643 1 1
0.476571084503018 0.476120277125515 1 1
0.528313906007711 0.527793827791355 1 1
0.444674160130151 0.444195632767738 1 1
0.506984715413592 0.506486992069239 1 1
0.479593734597399 0.479099565229246 1 1
0.468901257476395 0.468443016531983 1 1
0.516188339382423 0.515610909364552 1 1
0.49642050812266 0.49594294746074 1 1
0.469406485143354 0.46890851256804 1 1
0.511628200843577 0.511159319783264 1 1
0.466718495655505 0.466215915080352 1 1
0.504003817208671 0.503520862528479 1 1
0.529919024808112 0.529378331337847 1 1
0.509439608148255 0.508976914571985 1 1
0.505419253543883 0.504922462760379 1 1
0.506400804976239 0.505944824603514 1 1
0.483836756377208 0.483354493888776 1 1
0.486420737410992 0.485931478253427 1 1
0.495708054147143 0.495202777777973 1 1
0.495750035488097 0.495277224286388 1 1
0.505594158229458 0.505066490094178 1 1
0.487268940218961 0.486743526573596 1 1
0.501024162979196 0.500525244962652 1 1
0.48948941121112 0.489000835757195 1 1
0.457690285397429 0.457209210837274 1 1
0.513679576882647 0.513181223782653 1 1
0.478714470024925 0.478222448677702 1 1
0.495447002728877 0.494949735358445 1 1
0.510546699368165 0.510015815803953 1 1
0.526012537787554 0.525453698927206 1 1
0.519456242240296 0.518936779591094 1 1
0.496297542112754 0.495821664426053 1 1
0.503981923713742 0.503469244563833 1 1
0.49667066637633 0.496152618471962 1 1
0.515317599372888 0.514847304975823 1 1
0.510300651587172 0.509846408515826 1 1
0.476257091958837 0.47575283292767 1 1
0.498797306138189 0.498298391754828 1 1
0.458532173472105 0.458095265151566 1 1
0.479087398750451 0.478630293817768 1 1
0.506500606100505 0.505924121584869 1 1
0.506379572805557 0.505857619316057 1 1
0.491260869859461 0.490796412520386 1 1
0.524621315926689 0.524158180425758 1 1
0.512094389457853 0.511626709118379 1 1
0.511316287350171 0.510833278793346 1 1
0.486618276574395 0.486162679615454 1 1
0.548157807924729 0.547595977941801 0 0
0.47011161067893 0.469630912992395 1 1
0.52256791578957 0.522084643226419 1 1
0.496639055646487 0.496176743866341 1 1
0.491056708076396 0.490533573665424 1 1
0.511932019802731 0.511461134039952 1 1
0.481678532113983 0.481219516564655 1 1
0.53814898864812 0.537562459212928 1 1
0.515132629658383 0.514642331904214 1 1
0.494481321095366 0.494016647055308 1 1
0.471128888746945 0.470657047050541 1 1
0.519736575736031 0.519249661698261 1 1
0.511507798785701 0.511032594377511 1 1
0.510050500870561 0.509537157996367 1 1
0.48852712685921 0.488031857219644 1 1
0.465005970210391 0.464483485532533 1 1
0.527697650900554 0.527156146672354 1 1
0.497876227553795 0.497419876344493 1 1
0.502632712322063 0.502159698194007 1 1
0.501786285789421 0.501256114731232 1 1
0.500131640972467 0.499620642670895 1 1
0.488562500697753 0.488087883342009 1 1
0.481670720181371 0.481201279270686 1 1
0.481296701375628 0.480800949833928 1 1
0.526419795904915 0.525931651424074 1 1
0.51356739477948 0.513095141945465 1 1
0.502442950317924 0.501951249007849 1 1
0.516325075556845 0.515786625043779 1 1
0.532630724016892 0.53210683769638 1 1
0.483546076571982 0.483017749923627 1 1
0.510312764142538 0.509817162834058 1 1
0.506875648258141 0.506391168430823 1 1
0.530157230295473 0.529600602674246 1 1
0.549287168669261 0.548787275914348 0 0
0.52709599092563 0.526572423393156 1 1
0.477680119575891 0.477165881184319 1 1
0.480408918062339 0.479929241232718 1 1
0.515161054877893 0.514680817801594 1 1
0.542983673443747 0.5424096104209 1 1
0.490653060769057 0.490195599822504 1 1
0.519057833520224 0.518515772166973 1 1
0.485906651987618 0.485425697922949 1 1
0.528209663001851 0.527671307279612 1 1
0.493781541508742 0.493262233132419 1 1
0.530176658408796 0.52963780289501 1 1
0.519444212569421 0.51889427562947 1 1
0.499548378117761 0.499043605755951 1 1
0.465430479162626 0.464916494904667 1 1
0.521319621195249 0.520789459719368 1 1
0.493494615083398 0.492987203728519 1 1
0.50693818722669 0.506409933858802 1 1
0.50420430357023 0.503744956823311 1 1
0.493370253874734 0.49287046086307 1 1
0.495630177247325 0.495155870833375 1 1
0.525273682514959 0.524754377875419 1 1
0.510645879342083 0.510160044790076 1 1
0.490035703703614 0.489524859374623 1 1
0.526099336072966 0.52556121229153 1 1
0.532399858306732 0.531801451423426 1 1
0.488097112114362 0.487604163654427 1 1
0.511703801603956 0.511189520319703 1 1
0.512407832578554 0.511839043417668 1 1
0.484474637795155 0.483974544247148 1 1
0.506427238714657 0.505878707788172 1 1
0.50848765559932 0.508000594912851 1 1
0.478775310231074 0.478306402853543 1 1
0.493014871415413 0.492479966363823 1 1
0.528027064896218 0.527542992266146 1 1
0.487518653319691 0.487008067872678 1 1
0.525631575335499 0.525104603959757 1 1
0.530006694366303 0.529504444056357 1 1
0.491863595207349 0.491375627494071 1 1
0.570675523178002 0.570139208567559 0 0
0.522521576570232 0.521958737531266 1 1
0.497698438798934 0.497170975296508 1 1
0.503777578537639 0.503307938964565 1 1
0.471988484695723 0.471493116935045 1 1
0.516894325518889 0.516359224987541 1 1
0.501096162175859 0.500636885053149 1 1
0.53185414606753 0.531307476235845 1 1
0.517032181550612 0.516552230211527 1 1
0.528240355467834 0.527751397462824 1 1
0.529066097763721 0.528543001330523 1 1
0.524760968043829 0.524241346264513 1 1
0.486924724746509 0.486438559764169 1 1
0.50636703212999 0.505861944465634 1 1
0.436297440632836 0.435808807683411 0 0
0.517308688401685 0.516810908591941 1 1
0.489761189807132 0.489267413199035 1 1
0.475697608407553 0.475259752604143 1 1
0.47292365295404 0.472393667722852 1 1
0.499412427997847 0.498913920812386 1 1
0.476945242472333 0.476453431984107 1 1
0.521448438096716 0.520898429713695 1 1
0.533046509540296 0.532481713081634 1 1
0.475397786053081 0.474847357432694 1 1
0.520086831309728 0.519584609146578 1 1
0.481568921319407 0.481086750644148 1 1
0.496228087419534 0.495736041876305 1 1
0.42500041955584 0.424562943307375 0 0
0.483261861829062 0.482756275757915 1 1
0.496409054646503 0.495908976368074 1 1
0.51035704379995 0.509808368599622 1 1
0.472328592611687 0.471857423232238 1 1
0.457877548494571 0.457446044273402 1 1
0.469248673893792 0.468757085831077 1 1
0.479740372947085 0.479296981530369 1 1
0.515765093211116 0.515211612866662 1 1
0.533155830770977 0.532515317651588 1 1
0.47958503295772 0.479116329025838 1 1
0.480864491608157 0.48040094332669 1 1
0.47476492700416 0.474275119493655 1 1
0.511156219802203 0.510646780509586 1 1
0.51030646980917 0.509780018368629 1 1
0.527111235816308 0.526639612807762 1 1
0.532124607667364 0.531557731743937 1 1
0.478836752643417 0.478383098926812 1 1
0.488568220001064 0.488087710035936 1 1
0.457205037125258 0.456728276974252 1 1
0.5331420735595 0.532605050245432 1 1
0.537385861377445 0.536836253569977 1 1
0.513830570079148 0.513320962214439 1 1
0.519957730384368 0.519436735741453 1 1
0.496591020606796 0.496015027019112 1 1
0.521093656733245 0.52052800998221 1 1
0.494218000043571 0.493736264932526 1 1
0.485569545089009 0.485098212822163 1 1
0.481022727226172 0.480529405366664 1 1
0.476107622852921 0.475595885226549 1 1
0.55795089644389 0.557438390752822 0 0
0.489100719719654 0.488614972910833 1 1
0.513046960994933 0.512518360845497 1 1
0.511687546591903 0.511226079124475 1 1
0.513338595860274 0.512794013830029 1 1
0.515096141344306 0.514589796723536 1 1
0.493501592989581 0.492978918563646 1 1
0.447438674731376 0.447016507503304 0 0
0.536083265977339 0.53552286431306 1 1
0.476251292758807 0.475836474534823 1 1
0.502393473418117 0.501901074251337 1 1
0.522681825407267 0.522117907174443 1 1
0.52521074567166 0.524633098940447 1 1
0.50172572820698 0.501245643699965 1 1
0.504153995258199 0.503632823164275 1 1
0.501441835977407 0.500935348354467 1 1
0.474675400322878 0.474172990055223 1 1
0.481713540543141 0.481212797014098 1 1
0.515839355256995 0.515379829180597 1 1
0.504648705998571 0.504129402939414 1 1
0.504999811866246 0.504479725980516 1 1
0.475854669736012 0.47533182498277 1 1
0.466746130097908 0.466306062346877 1 1
0.513725932524944 0.513207104187233 1 1
0.500042042499405 0.499541802752409 1 1
0.523017734161761 0.522536086317209 1 1
0.464374008745249 0.463925403655474 1 1
0.459644741766341 0.459202276635962 1 1
0.50573845061674 0.50522585308542 1 1
0.527658167588629 0.527079098333369 1 1
0.507196699638881 0.506721075921725 1 1
0.503875727488433 0.503427742407804 1 1
0.529432647785163 0.528916808740855 1 1
0.458684619451277 0.458261418132619 1 1
0.458064535803841 0.457576395476854 1 1
0.50093500116642 0.500385178610798 1 1
0.520594352957801 0.520067571197329 1 1
0.512544080908013 0.512038153592885 1 1
0.492844802319968 0.492359639779559 1 1
0.470170770143959 0.469740718296428 1 1
0.495028791754164 0.494534253010401 1 1
0.486773749710862 0.486266690568758 1 1
0.51695768561348 0.516417612720022 1 1
0.497114961382624 0.496593302059433 1 1
0.476282134140626 0.475841621331835 1 1
0.49518515059183 0.494745921348745 1 1
0.501542433765366 0.501026633011082 1 1
0.544773854047997 0.544258663976827 1 1
0.5042228931665 0.503660951432114 1 1
0.491119216732017 0.490605116457533 1 1
0.490385837103033 0.489913866326056 1 1
0.485133024036734 0.484617651762722 1 1
0.492093207217955 0.491567395947767 1 1
0.495731849813914 0.495196319074767 1 1
0.520266339954877 0.519796715028952 1 1
0.455453420339964 0.454965100475047 1 1
0.514066265906129 0.513545834505228 1 1
0.484918965910565 0.484401473484787 1 1
0.51164963868464 0.511125096757167 1 1
0.475127589992821 0.47466637034252 1 1
0.481345458036587 0.480883563765752 1 1
0.473967605079645 0.473519076743105 1 1
0.514647549272792 0.514112192569889 1 1
0.478845745857408 0.478413036510204 1 1
0.468483347449362 0.468000885305501 1 1
0.470588146756527 0.470111907467774 1 1
0.499800513275464 0.499264807890135 1 1
0.509318906746206 0.508802860209493 1 1
0.494116598423272 0.493629074588451 1 1
0.50939092130377 0.508901001877389 1 1
0.457621329141267 0.457171428119295 1 1
0.499934725189328 0.499386185160696 1 1
0.49728607542738 0.496724858467772 1 1
0.494591969707928 0.49409611416811 1 1
0.50245593102248 0.501962201238926 1 1
0.519064909057522 0.518541348046554 1 1
0.493466160801351 0.492971324933891 1 1
0.499541983033605 0.499032509139764 1 1
0.488097496062345 0.487608442879444 1 1
0.483639269837443 0.483135618049132 1 1
0.462340875874385 0.461933092454113 1 1
0.509708353263295 0.509131809704604 1 1
0.456047144169244 0.455595501343696 1 1
0.546992725883228 0.546471158663791 1 1
0.506531315934069 0.506008332673413 1 1
0.474076482470073 0.473590413832114 1 1
0.483339273171672 0.482802588686568 1 1
0.485128352245723 0.484622001122445 1 1
0.48950791777459 0.489014476326834 1 1
0.486986815656776 0.486503427464874 1 1
0.545466298932566 0.544969411009743 0 0
0.497516994459646 0.497005358033841 1 1
0.527030373470856 0.526515004582458 1 1
0.48299566056565 0.482547436875592 1 1
0.520895940410862 0.520391356848126 1 1
0.509973067585857 0.509436874941418 1 1
0.500922499751398 0.500418459484843 1 1
0.491738287850968 0.491295244039209 1 1
0.537798621901367 0.537266277065961 1 1
0.499909195169526 0.499404909265088 1 1
0.469740620283942 0.469285418383423 1 1
0.476988089478589 0.476486349437043 1 1
0.48607486779806 0.485570724532749 1 1
0.508581101115838 0.508068707650392 1 1
0.54783180842212 0.547286395679456 0 0
0.491981152497246 0.491445387205158 1 1
0.487613160611304 0.487132380180626 1 1
0.512284816227775 0.511805474725331 1 1
0.526425313858238 0.525899419510594 1 1
0.475745042429053 0.475286040899282 1 1
0.480278454319537 0.479845642373687 1 1
0.464140809305765 0.463719851484454 1 1
0.509416814026702 0.50890867391609 1 1
0.480385245727712 0.479867546820856 1 1
0.485705540996006 0.485266035335922 1 1
0.531860391915542 0.531282705128975 1 1
0.489567805158638 0.489078575899113 1 1
0.495528234775769 0.495032161619894 1 1
0.555917587856737 0.555361286266112 0 0
0.541033962302478 0.540496885702494 1 1
0.499546679927485 0.499057881455574 1 1
0.519684684433079 0.519212256592139 1 1
0.467075203030708 0.466662147715374 1 1
0.508024149359696 0.507535988016832 1 1
0.467231796217034 0.466742836522629 1 1
0.484399441538206 0.483882633187604 1 1
0.489643663889744 0.489137450768598 1 1
0.531591428875365 0.531090768622485 1 1
0.491154598529955 0.490661251187699 1 1
0.481296576843031 0.480784703208556 1 1
0.477127165223394 0.476603150208305 1 1
0.540402802187423 0.539842910895408 1 1
0.482243759232635 0.48168515944708 1 1
0.482577469720447 0.482098297988963 1 1
0.515098303989899 0.514561175894097 1 1
0.538328587072859 0.537761195577732 1 1
0.49713926642174 0.49665507568407 1 1
0.504073491898162 0.503594178416894 1 1
0.509106071014526 0.508566491587762 1 1
0.482884501945665 0.482400358194184 1 1
0.469653884444551 0.469189953924935 1 1
0.489318145888367 0.488836509541563 1 1
0.489052281971749 0.488560697967833 1 1
0.480356276205761 0.479888768655951 1 1
0.471668437573525 0.471230529840796 1 1
0.462388314600309 0.461985488693262 1 1
0.469552850783564 0.469043740739656 1 1
0.508466000584992 0.50796867802951 1 1
0.475284433450989 0.474789019563292 1 1
0.507319618824082 0.506826976699639 1 1
0.512807948790008 0.512314101438038 1 1
0.485539543098099 0.485087266961617 1 1
0.482177020997621 0.481626426139765 1 1
0.504531223992819 0.504067709564252 1 1
0.480653712894424 0.480117961265807 1 1
0.504263721183929 0.503775922302088 1 1
0.508681135030778 0.50814017161343 1 1
0.466188723098439 0.465756801028262 1 1
0.515688808025842 0.5151966663522 1 1
0.503567912720053 0.503075772921488 1 1
0.528155674333807 0.527593880419076 1 1
0.500884146820252 0.500405388298932 1 1
0.518388630531267 0.517834920975351 1 1
0.521843313457229 0.521334394611859 1 1
0.495720956323322 0.495165411043952 1 1
0.5148523580344 0.514314039385365 1 1
0.482837553941893 0.482362285257271 1 1
0.497576082821324 0.497048310410148 1 1
0.497549188913789 0.497002233833242 1 1
0.509989349134684 0.509495195252383 1 1
0.498241896282231 0.497770068102777 1 1
0.511275758672399 0.510768072805136 1 1
0.495811199428648 0.495342236366802 1 1
0.510768769011487 0.510273673031977 1 1
0.522835237531594 0.522307259118495 1 1
0.458960585807267 0.458502482073507 1 1
0.488916779954653 0.488407316213382 1 1
0.506045633897096 0.50557560543932 1 1
0.518603716415138 0.518044399399452 1 1
0.497284896780572 0.496747630904348 1 1
0.530903895318689 0.530288390948768 1 1
0.496351605357481 0.495841858808449 1 1
0.525084261386974 0.524577533786451 1 1
0.524821235898474 0.524335732491481 1 1
0.517770485534567 0.517241173775679 1 1
0.511987252381979 0.511468027938705 1 1
0.478367045698533 0.477909914860742 1 1
0.493002842729386 0.492521599850927 1 1
0.530086048471854 0.52956891703104 1 1
0.511153516427211 0.510597469218968 1 1
0.508953811371089 0.508428212704215 1 1
0.494920281094915 0.494416348465199 1 1
0.477477290357672 0.477008536296561 1 1
0.454812779506804 0.454373489368515 1 1
0.468364670121136 0.46788250794943 1 1
0.506997227359299 0.506486188466608 1 1
0.497777435698081 0.497239886116355 1 1
0.496666411847017 0.496215299613257 1 1
0.473142631694899 0.472666218637717 1 1
0.486391543454982 0.485943660719757 1 1
0.513060692055119 0.512517284637576 1 1
0.477084304384955 0.476597559894291 1 1
0.476399524667589 0.475946454763732 1 1
0.527706645286923 0.527199927287104 1 1
0.504954462894648 0.504474623349664 1 1
0.505286960816204 0.504814968007733 1 1
0.488556145563508 0.488102029387414 1 1
0.500426646265157 0.499981122942307 1 1
0.507227518371439 0.50675442688401 1 1
0.519983561674941 0.519496496912369 1 1
0.519009075703118 0.518497156010124 1 1
0.519166965256837 0.518656880247196 1 1
0.536841890653198 0.53635597896489 1 1
0.508094153491814 0.507626684881354 1 1
0.542244405535038 0.541675784134409 1 1
0.492417513041956 0.491967165562893 1 1
0.517387071931985 0.516905067718337 1 1
0.53116070952158 0.53060508104528 1 1
0.495248089800407 0.494783373303112 1 1
0.513144237643272 0.512595698828465 1 1
0.498011240594727 0.497502588191206 1 1
0.494755076557018 0.494251071934725 1 1
0.564433304891511 0.563855539480291 0 0
0.517053297392867 0.516532505967984 1 1
0.497980241600489 0.497475874985362 1 1
0.485645931929525 0.485147547172416 1 1
0.551576330193454 0.551050384183052 0 0
0.457672405006521 0.457159115712507 1 1
0.521976401521682 0.521473507312624 1 1
0.520768202288763 0.520208578567485 1 1
0.478508617360002 0.478034385904869 1 1
0.509370705857687 0.508871388073983 1 1
0.499603188766301 0.499075434230281 1 1
0.48913717531009 0.488619383697726 1 1
0.512030477441704 0.511524612404844 1 1
0.482637861676249 0.482157837692617 1 1
0.492554943639194 0.492063711557992 1 1
0.517803452687922 0.517266376276904 1 1
0.513824562671176 0.513298877543205 1 1
0.528265161544511 0.527757140614792 1 1
0.480214647068778 0.479694802513504 1 1
0.485853599745288 0.485369359266854 1 1
0.499214725698174 0.4987080349387 1 1
0.515954845095707 0.515478139237905 1 1
0.464221972364844 0.463693402063373 1 1
0.485018418415982 0.484546584266954 1 1
0.50681227308174 0.506288263116012 1 1
0.490288348770243 0.489785884887642 1 1
0.492620291851986 0.492126086509794 1 1
0.514088729346424 0.5135594936662 1 1
0.516262201116623 0.515699343102788 1 1
0.504503259512354 0.50398548198285 1 1
0.498424628194698 0.497916156082153 1 1
0.522104500623892 0.521596493147812 1 1
0.487583616753888 0.487098217726069 1 1
0.5010380430128 0.50052462106032 1 1
0.498931889563011 0.498463521128533 1 1
0.490707491484782 0.490109893393287 1 1
0.515713444206498 0.515261892572019 1 1
0.47033393011911 0.469910836457437 1 1
0.476100914041414 0.475578514163505 1 1
0.504085746909103 0.503568859192033 1 1
0.515260893470878 0.514742699003874 1 1
0.539246921750167 0.538730622847158 1 1
0.528477327347895 0.527913204741101 1 1
0.482040986646128 0.481588497816178 1 1
0.564174620713731 0.563614536136788 0 0
0.502918746624785 0.502374354557191 1 1
0.470707490728705 0.470167697712805 1 1
0.499251570767824 0.498750854175193 1 1
0.537954869748975 0.537428053542231 1 1
0.500955610151617 0.500424682679368 1 1
0.531735487294254 0.531172531246454 1 1
0.451763078054542 0.451340026990171 1 1
0.521662913925586 0.52111255079401 1 1
0.450265040374472 0.449788531921802 0 0
0.495333644790561 0.49483551757389 1 1
0.511358599605555 0.510838997173115 1 1
0.505821182849278 0.505352165544306 1 1
0.481715202419485 0.481276040438704 1 1
0.485587674344343 0.485125159651523 1 1
0.495167643549295 0.494723700457663 1 1
0.482248582834991 0.481761192022903 1 1
0.51133478516847 0.510830752359097 1 1
0.485875204252793 0.485418787399968 1 1
0.55206931741829 0.551499300501623 1 1
0.497218395672963 0.496723545957185 1 1
0.478690478121507 0.47820494318022 1 1
0.526957185445533 0.526420475042966 1 1
0.504133303473783 0.503615266667084 1 1
0.504532393967721 0.504005038672508 1 1
0.515187093890345 0.514642172948511 1 1
0.538287156185489 0.537741360781101 1 1
0.478589241167578 0.47812110288161 1 1
0.484609263651442 0.48416019331999 1 1
0.553266679051291 0.552650305921191 0 0
0.48550370722854 0.484969834691775 1 1
0.47269639665306 0.472271016117723 1 1
0.490812590014307 0.490255319838236 1 1
0.484617783257365 0.484133127597583 1 1
0.495054474088094 0.494560364342252 1 1
0.494969950168403 0.494475820407725 1 1
0.517133581172256 0.516582851819406 1 1
0.503790069065216 0.503259177232744 1 1
0.505613598291504 0.505064079262617 1 1
0.470063243062702 0.469558190556299 1 1
0.490348213653635 0.489820070942517 1 1
0.511968473208435 0.511387696572768 1 1
0.48223922926566 0.481754553692223 1 1
0.503002625615993 0.502498040361092 1 1
0.501599363616181 0.501024915766651 1 1
0.486765897936846 0.486310128403768 1 1
0.467260949605186 0.466779265836434 1 1
0.51841903639391 0.517837678440673 1 1
0.491688712348088 0.491153597767714 1 1
0.520814407128405 0.520330520527432 1 1
0.515978345260791 0.5154548017417 1 1
0.512082583213091 0.511619499025768 1 1
0.497661689787849 0.497181487873647 1 1
0.548051007406187 0.547495637716394 0 0
0.527030818261629 0.526513528389984 1 1
0.464983900584982 0.464546160970366 1 1
0.475381599042317 0.474911789386771 1 1
0.461377091821653 0.460944802286866 1 1
0.470860736820493 0.47035009866524 1 1
0.463848118541628 0.46341616803581 1 1
0.497530009073571 0.497029286458982 1 1
0.473612908074393 0.473164186394186 1 1
0.488347978608181 0.487882519975993 1 1
0.523519423855573 0.522964421351469 1 1
0.499333560308793 0.49881825415067 1 1
0.545886457328843 0.545317343634435 1 1
0.536358314059303 0.53574924384332 1 1
0.504241566938791 0.503661215654415 1 1
0.501281117741981 0.500765124472397 1 1
0.499601140557108 0.499086896806366 1 1
0.456741043616381 0.456246144659035 1 1
0.505577490322079 0.50511084470397 1 1
0.524842848664063 0.524331980286734 1 1
0.516182295483362 0.515633974252095 1 1
0.51785994499596 0.517322978639272 1 1
0.484486490193222 0.484014937623459 1 1
0.557499962487225 0.556935640517521 0 0
0.500964203958548 0.500468392319761 1 1
0.553650723682027 0.55307460856151 1 1
0.498034275771319 0.49750981146413 1 1
0.471224614558782 0.470683430661304 1 1
0.465649808414046 0.465209543639122 1 1
0.51046363800748 0.50997650908039 1 1
0.513694129920865 0.513166701229114 1 1
0.480562584568573 0.480119113793317 1 1
0.493198619083445 0.492712186245373 1 1
0.547796893491361 0.547207190671122 1 1
0.489142504616296 0.488642565923323 1 1
0.464044519754154 0.463567967457438 1 1
0.499328086207695 0.498772244421642 1 1
0.499118260625538 0.498662390856227 1 1
0.470456599824377 0.469910592789099 1 1
0.470155765487136 0.469600307803236 1 1
0.477739331846659 0.477226797401742 1 1
0.490688230515854 0.49027030564391 1 1
0.505909546846561 0.505386957501644 1 1
0.513791040702043 0.513271201622799 1 1
0.490985031739379 0.490527484235052 1 1
0.51436805118627 0.513853032072269 1 1
0.474074896485146 0.473592892313181 1 1
0.489570552766525 0.48908900686925 1 1
0.477797620559812 0.477302516815545 1 1
0.485424822348222 0.484945238552129 1 1
0.483300646611121 0.482781691079258 1 1
0.471865604429221 0.471394686981407 1 1
0.501779668466512 0.50131072045171 1 1
0.497516558521743 0.497028826338404 1 1
0.519276130673084 0.518787935606024 1 1
0.501189470817063 0.500678097937778 1 1
0.483112157471314 0.482676532730112 1 1
0.506675596258279 0.506134191225796 1 1
0.534596242406231 0.534003595029839 1 1
0.539045779952634 0.538558884491053 1 1
0.477642169607759 0.477154562831868 1 1
0.502983911442335 0.502476155534919 1 1
0.490486204988461 0.489994354737621 1 1
0.509273505241695 0.508701395344947 1 1
0.467862268354497 0.467410492848493 1 1
0.511118485723847 0.510576276254801 1 1
0.48562273187097 0.485073022647216 1 1
0.503287578486923 0.502824647450558 1 1
0.509933754951707 0.509411943262576 1 1
0.506003319734551 0.505541697233574 1 1
0.500283372985807 0.499761023199962 1 1
0.514787673025871 0.514249194940981 1 1
0.462068872066499 0.461572173157672 1 1
0.507471993612247 0.506934831400627 1 1
0.501249181766434 0.5007586385469 1 1
0.512842214797228 0.512287245337036 1 1
0.558208463661027 0.557622365827489 0 0
0.504959932145451 0.504425528943677 1 1
0.501776758344433 0.501278959035934 1 1
0.511960360293124 0.511481250870228 1 1
0.500100982471651 0.499582238105707 1 1
0.478388208411181 0.477890236080255 1 1
0.511975718732339 0.511480993319722 1 1
0.494636831331313 0.49414477443747 1 1
0.503174553269121 0.502689481123657 1 1
0.472104684766038 0.471625366173023 1 1
0.503972417841691 0.503438584265748 1 1
0.524852692932363 0.524306153693709 1 1
0.469858341534826 0.469363050788113 1 1
0.545434533787853 0.54486799616014 1 1
0.483335878633887 0.482888699821219 1 1
0.486250603412108 0.485782986964871 1 1
0.522852690435597 0.522311952648414 1 1
0.47233733800554 0.471880762510356 1 1
0.494151539794409 0.493611897639317 1 1
0.499656271966282 0.499171456091589 1 1
0.516994173204321 0.516455980848486 1 1
0.526613680131494 0.526070092229111 1 1
0.494962212747144 0.494484794474783 1 1
0.523395526947299 0.522908697439105 1 1
0.470113244121033 0.469589955341 1 1
0.510214852275382 0.509682365972568 1 1
0.502548949646769 0.502029335816714 1 1
0.464530751348176 0.464068407223458 1 1
0.47231863359618 0.471789331516866 1 1
0.486805925852958 0.486268612038801 1 1
0.462913968690432 0.46247178788132 1 1
0.531114883988917 0.530623093769679 1 1
0.484384631428706 0.483932973940478 1 1
0.542669813186508 0.542133617612454 1 1
0.480642927359479 0.48012435658917 1 1
0.487502367146946 0.486965084044465 1 1
0.493305912778356 0.492796883081827 1 1
0.522403505817566 0.521769019749508 1 1
0.451873611135038 0.451419657128361 0 0
0.533252710124361 0.53276931203525 1 1
0.496712403722305 0.496248650554821 1 1
0.528478418026454 0.527884526805632 1 1
0.467612327027075 0.467130714679424 1 1
0.479485498617654 0.478996037446101 1 1
0.474390542648529 0.473864570138396 1 1
0.45436517628725 0.453887736502979 1 1
0.496060473965292 0.495562704882754 1 1
0.468620488587958 0.468113704380713 1 1
0.485225884003015 0.484699695434508 1 1
0.50078164565697 0.500316375192287 1 1
0.510417407427562 0.509906020457661 1 1
0.552800443475988 0.552267292835612 0 0
0.424964768863598 0.424476667069331 0 0
0.491143721581715 0.490624305144292 1 1
0.480830211634639 0.480341033199199 1 1
0.488990195549245 0.488484031458481 1 1
0.441054957637871 0.440635732924331 0 0
0.450131608038574 0.44966099565498 0 0
0.509081753193779 0.508574882732034 1 1
0.527524935661838 0.527024381680759 1 1
0.519768041301208 0.519160329763775 1 1
0.491841293990287 0.491356505666843 1 1
0.483630208368855 0.483113858886013 1 1
0.50764787719325 0.507130309618077 1 1
0.480411576847146 0.479909549259172 1 1
0.47776855461503 0.477286527384222 1 1
0.510408785374292 0.509886842185819 1 1
0.4791482482291 0.478663281079805 1 1
0.467821372855966 0.467360214468343 1 1
0.492874376406474 0.492305468429529 1 1
0.528775671957247 0.52830516697657 1 1
0.503980827120423 0.503496156573566 1 1
0.491452295391851 0.490938503378364 1 1
0.503471707434961 0.50288433428064 1 1
0.505022145410274 0.504535778219412 1 1
0.520707456820734 0.520172523199686 1 1
0.495930407053392 0.495399514819042 1 1
0.509092374592489 0.508566279628536 1 1
0.526356345205523 0.525837908262088 1 1
0.515739881584569 0.515228216015465 1 1
0.508561419154065 0.508047636604647 1 1
0.533110050184558 0.532507917891201 1 1
0.536723731123328 0.536076777111882 1 1
0.481187650813766 0.480716989401904 1 1
0.479553760572105 0.479026702831175 1 1
0.490674668698374 0.490218027100517 1 1
0.519605598001057 0.51905916870682 1 1
0.548946524893291 0.548390406535722 1 1
0.482502609520601 0.482047236943339 1 1
0.459301896653442 0.458880398183142 1 1
0.502897308884911 0.502440781025522 1 1
0.505342609267676 0.504814918836442 1 1
0.524304218758083 0.523776918682918 1 1
0.515287559365355 0.514761692178913 1 1
0.518110822575451 0.517570968907572 1 1
0.491516941250813 0.491040245016513 1 1
0.512345187661459 0.511809087494331 1 1
0.518961467825133 0.518473227442062 1 1
0.490525344262143 0.490059043740865 1 1
0.54034065574671 0.539796371153339 1 1
0.524169338503168 0.523674841709875 1 1
0.50137839594028 0.500901022089205 1 1
0.466915582479353 0.466471887841546 1 1
0.491397964609121 0.490936479048363 1 1
0.466196121604739 0.465726337561391 1 1
0.521632877466126 0.52105707843923 1 1
0.520866029705717 0.520353964146339 1 1
0.516766080665331 0.516250731466899 1 1
0.540156634288344 0.539574120324837 1 1
0.524989659079505 0.524467936978055 1 1
0.486472660197489 0.48597093354826 1 1
0.48990764161365 0.489417919961256 1 1
0.497649047278028 0.497103051644371 1 1
0.505911644607855 0.505374558283144 1 1
0.488068949152 0.487591671081884 1 1
0.498318333073869 0.497776595916155 1 1
0.488642434044505 0.488095773930342 1 1
0.500382802780765 0.499885290578517 1 1
0.495046010439291 0.494599552244889 1 1
0.486720529840424 0.486285813459166 1 1
0.496511529788575 0.496019095983261 1 1
0.530626682805453 0.530130907741199 1 1
0.503686242536979 0.503170737188284 1 1
0.511493473554638 0.51090375546747 1 1
0.506477310719815 0.505995768570684 1 1
0.521813236508359 0.521205721801578 1 1
0.471744221371412 0.471261271730809 1 1
0.536714270960536 0.536125518165224 1 1
0.513915884760243 0.513394940907409 1 1
0.503125781454074 0.502551761481753 1 1
0.525036279226862 0.524552971602134 1 1
0.511236612797532 0.510746475035825 1 1
0.508965441149147 0.508486018962505 1 1
0.473361801842324 0.472869130647644 1 1
0.510243987901338 0.509622455398455 1 1
0.505758029407097 0.505272914250267 1 1
0.493645148112278 0.493169548276821 1 1
0.511958507516677 0.511453476446778 1 1
0.499447106612541 0.498904850403218 1 1
0.50440655621973 0.503898214107655 1 1
0.497314807636682 0.496854221435372 1 1
0.507986624105311 0.50750342875609 1 1
0.473557426480354 0.47310802113606 1 1
0.520203631828975 0.519715609881757 1 1
0.493733523505489 0.493254785421112 1 1
0.521429736844402 0.520895612161794 1 1
0.528122841028859 0.527631450239691 1 1
0.508838915163291 0.508278749359619 1 1
0.474206225519582 0.473722532415517 1 1
0.495384866714481 0.494857883769865 1 1
0.494996062818524 0.49447849861583 1 1
0.486362279425005 0.485902426586584 1 1
0.456639410552763 0.456138357263383 1 1
0.470157787996 0.46970981514047 1 1
0.527576081602652 0.526994952571732 1 1
0.515927927409934 0.51540732216038 1 1
0.504477216354623 0.503958348887898 1 1
0.492591989413482 0.492083987389824 1 1
0.491161088021231 0.490608488795371 1 1
0.496259584596259 0.495728045590461 1 1
0.487947037635571 0.487442704704227 1 1
0.51069898700804 0.510228977323129 1 1
0.48631796893276 0.485826051397263 1 1
0.518300232322152 0.517796601132295 1 1
0.488673002950961 0.488193426791504 1 1
0.51933802024132 0.518782352061974 1 1
0.496040864536657 0.495550663277721 1 1
0.503571168799432 0.503068884599251 1 1
0.517323465395041 0.516750188192317 1 1
0.533576409878041 0.533036268569173 1 1
0.523200655394395 0.522686616680792 1 1
0.494585541637795 0.494064838700239 1 1
0.500613191734241 0.500111307721634 1 1
0.479351760421398 0.47886469445414 1 1
0.487435165734148 0.486909194754077 1 1
0.495596893739286 0.495109233177294 1 1
0.478885329724074 0.478443237776061 1 1
0.50330296168076 0.502823547974439 1 1
0.442210064563944 0.441714589783366 0 0
0.493925191200715 0.49341145728785 1 1
0.498257613461352 0.49779365861084 1 1
0.524265793438381 0.523701920850312 1 1
0.501657786386682 0.501191936492361 1 1
0.499265181163128 0.498754807870408 1 1
0.505374197998922 0.504867907357786 1 1
0.508962719823034 0.508464057256877 1 1
0.511115592269145 0.510513444265382 1 1
0.493828081518217 0.493374450396203 1 1
0.439382015618931 0.438958380129324 0 0
0.478395326674411 0.47791338073119 1 1
0.536471558535559 0.535958475582435 1 1
0.476270895784194 0.47578312752801 1 1
0.478022925483055 0.477527923525294 1 1
0.482549161850771 0.482092191277132 1 1
0.497670620337395 0.497204669245929 1 1
0.515890858148518 0.515383354199461 1 1
0.490506976743276 0.490006667516979 1 1
0.483922743287827 0.483457071715058 1 1
0.51172765639405 0.511212738356583 1 1
0.508431294719677 0.507955313852646 1 1
0.483699959750469 0.483173360796516 1 1
0.55549074057565 0.554895980747064 0 0
0.528141480181535 0.527644115935379 1 1
0.529701520718568 0.529195926875176 1 1
0.506814619179635 0.50630585870522 1 1
0.488897578445056 0.488402838456204 1 1
0.522222616193505 0.521693434805575 1 1
0.504826516041139 0.504347385827888 1 1
0.47793066254368 0.477477289523357 1 1
0.482610497397012 0.482103380726461 1 1
0.46414837455437 0.463614814831828 1 1
0.485622544365151 0.485142121108504 1 1
0.479311456455748 0.478883913136137 1 1
0.50925040795033 0.508770890383502 1 1
0.47738121889685 0.476879686398658 1 1
0.517596027668814 0.517129975881991 1 1
0.507854620923021 0.507379231841312 1 1
0.481095987480018 0.480618377412298 1 1
0.50469337147938 0.504176655495477 1 1
0.491667591550378 0.491160600522343 1 1
0.519056476367572 0.518510430466828 1 1
0.485450718962298 0.484954931868744 1 1
0.514677556891398 0.514202423164797 1 1
0.507618366124847 0.507120272494067 1 1
0.502678716741769 0.502200865528424 1 1
0.485732449680093 0.485248839883163 1 1
0.520591061809884 0.520100458234271 1 1
0.519537624156437 0.519062254515639 1 1
0.487291704074546 0.486792445592462 1 1
0.492766866609447 0.492251365600043 1 1
0.525356166344058 0.524849981286501 1 1
0.486799374841986 0.486330657991909 1 1
0.502832937159022 0.50229431648948 1 1
0.481458686143221 0.480918964237529 1 1
0.479712513793446 0.479224192532475 1 1
0.500959354133369 0.500459383716582 1 1
0.491850832286775 0.491362166312182 1 1
0.487454308634442 0.486993484641786 1 1
0.504246176733492 0.503702564183861 1 1
0.489587459621998 0.489133294284119 1 1
0.521571578260195 0.521049578663039 1 1
0.522285548849857 0.521752119510733 1 1
0.555969845066839 0.555398829921866 0 0
0.53864723986241 0.538046723969569 1 1
0.514829536966553 0.514326011520769 1 1
0.515427554659555 0.514925909211678 1 1
0.511808803228679 0.511287275228136 1 1
0.537505325854878 0.536983345921359 1 1
0.462108017023427 0.461625439360849 1 1
0.459284785971183 0.458778288110324 1 1
0.513452631974183 0.51296062623101 1 1
0.519313900479746 0.518732243816884 1 1
0.506298521333418 0.505823688568807 1 1
0.505027204616634 0.50454514643353 1 1
0.504971385043855 0.504458742058772 1 1
0.492324800325361 0.491785476974454 1 1
0.474934724127 0.474454327179156 1 1
0.467605394421197 0.467176507351733 1 1
0.539032755014426 0.538507160667609 1 1
0.493734686508056 0.493266283353081 1 1
0.485808343872476 0.485332692539131 1 1
0.478402730517056 0.477923894371547 1 1
0.49276305839898 0.492278593667825 1 1
0.519713985050677 0.51919135519286 1 1
0.528765036160051 0.528218494754899 1 1
0.494284149936754 0.493745844016931 1 1
0.485091599499608 0.48464988666191 1 1
0.482285472751589 0.481769022118897 1 1
0.514207657435274 0.51366868305357 1 1
0.527792437325281 0.527204554586591 1 1
0.526811032265113 0.526211618781475 1 1
0.474867613777999 0.474367967087417 1 1
0.475722194100222 0.475231255721662 1 1
0.495257178693611 0.494782264316041 1 1
0.512080123449077 0.511618990474483 1 1
0.487391178500683 0.486944320168467 1 1
0.462897690596474 0.462428997743638 1 1
0.461440760684431 0.461001528052787 1 1
0.466826134269701 0.466434512716233 1 1
0.492703712145158 0.492225768599145 1 1
0.533394332459864 0.532833256374928 1 1
0.51396543584685 0.513512456468648 1 1
0.475410312511552 0.47492729456152 1 1
0.497564663556843 0.497036624748897 1 1
0.496953342162029 0.496401278004305 1 1
0.508534821143229 0.508043852162244 1 1
0.480924062835462 0.480433170353841 1 1
0.467573183587663 0.467088536186545 1 1
0.470657595193691 0.470162249063422 1 1
0.479798332848496 0.47930600401378 1 1
0.500300365066629 0.499801105921681 1 1
0.499841476622106 0.499337663537213 1 1
0.48712124772653 0.486651507043206 1 1
0.483570890934912 0.483027579008734 1 1
0.483330682621914 0.482811069087738 1 1
0.496036761511085 0.49554321878961 1 1
0.505326050118476 0.504814680648702 1 1
0.479197583831586 0.478699092269471 1 1
0.475919592999608 0.475476705864284 1 1
0.482202972861341 0.48175681827098 1 1
0.466839594591825 0.466292359500871 1 1
0.472869456622572 0.472433886890038 1 1
0.51784975226395 0.517377289550414 1 1
0.533731695179947 0.533233571627121 1 1
0.545805131009455 0.545274451513385 0 1
0.489274965292433 0.488790571940426 1 1
0.544486791789653 0.543936216200144 1 1
0.51932099947904 0.51878411662836 1 1
0.48565139603701 0.48516836494335 1 1
0.501938809892937 0.501404691486105 1 1
0.470828955189124 0.470336046143501 1 1
0.541380974931048 0.540839557785523 1 1
0.472788411361573 0.47230440477689 1 1
0.520600901253456 0.520083775844145 1 1
0.519611864149561 0.519102260573836 1 1
0.510504621516686 0.510019618580905 1 1
0.490308788004235 0.489869855170451 1 1
0.505518094237396 0.504916943527865 1 1
0.465225163615297 0.46477235513873 1 1
0.453226559737573 0.452725013146403 1 1
0.504647572147543 0.504126450680934 1 1
0.489289233871484 0.488782996249655 1 1
0.490778248366782 0.490230697155975 1 1
0.458475226534288 0.457987577640809 1 1
0.502247984337691 0.501713506302922 1 1
0.510633815356805 0.510128512699268 1 1
0.519667142962628 0.51916225830635 1 1
0.493122352080872 0.492666731324103 1 1
0.495236246215535 0.494725811371727 1 1
0.544039697975431 0.54348727573339 1 1
0.505480230069372 0.504936726681729 1 1
0.487992728060793 0.487494852931261 1 1
0.512687878941916 0.512147855168032 1 1
0.554902141801676 0.554388634819793 0 0
0.502128180249141 0.501628337967027 1 1
0.496517725473955 0.496038901531448 1 1
0.481123523948427 0.480577154489534 1 1
0.508585145563404 0.50809830745873 1 1
0.537133559396518 0.536575731777404 1 1
0.542962396327057 0.542424729828162 1 1
0.529136520196818 0.528626661371732 1 1
0.523870440121371 0.523355444126081 1 1
0.537492970918358 0.536953117279519 1 1
0.519198567841852 0.518729922336475 1 1
0.462120858854982 0.461604488979434 1 1
0.529367305900839 0.528797973372379 1 1
0.482431914743622 0.481909667300423 1 1
0.440493618755963 0.440022942291336 0 0
0.515469232581572 0.515028921456536 1 1
0.504936745524134 0.504457384885783 1 1
0.532950787362526 0.532430410465912 1 1
0.537843177985959 0.537306751567516 1 1
0.484002872054195 0.483461080355267 1 1
0.463594828219726 0.463129722863035 1 1
0.491008852501752 0.490581305246572 1 1
0.467540950264796 0.467061447963981 1 1
0.512387874416163 0.511844153159441 1 1
0.487579592207517 0.48711347179311 1 1
0.456574574874959 0.456129104314911 1 1
0.507349105245264 0.50685013824049 1 1
0.49925197504039 0.498713781872721 1 1
0.516444539504442 0.515886713296832 1 1
0.481676208373262 0.481210334252813 1 1
0.50166624680601 0.50114940715383 1 1
0.517311761092369 0.516827903177104 1 1
0.511887735705484 0.511384610388605 1 1
0.514600360128571 0.514039500031108 1 1
0.499518057083495 0.498993994688737 1 1
0.539417712778706 0.538883000315625 1 1
0.495781871165017 0.495245906348175 1 1
0.494247520373361 0.49375424793941 1 1
0.515580960948976 0.515074765455796 1 1
0.519679581687244 0.519034300616399 1 1
0.488816404102201 0.488368241289725 1 1
0.49005547350277 0.489502061728389 1 1
0.455802408670587 0.455379569061812 0 0
0.492537508144939 0.492113449230589 1 1
0.513746410181869 0.513231256885891 1 1
0.51613202263949 0.515620379732022 1 1
0.533014823557271 0.532439218760553 1 1
0.451180822009146 0.450739603596912 1 1
0.545541894646806 0.544940763690169 1 1
0.508601629084083 0.508104717948394 1 1
0.526931143348308 0.526358421325293 1 1
0.498228174233943 0.497718842535763 1 1
0.506213315723482 0.505746482358215 1 1
0.474587428035334 0.474103131919157 1 1
0.49815947268935 0.497709749887142 1 1
0.529689471128701 0.529155533231866 1 1
0.471528255293576 0.471046782218357 1 1
0.495621332749181 0.495073945486458 1 1
0.530305502834981 0.529706655582404 1 1
0.504068979625198 0.503527733351062 1 1
0.515303527295266 0.514739484390626 1 1
0.502637484156403 0.502099862565645 1 1
0.513373839023339 0.512844338916309 1 1
0.535744973177399 0.535173593532608 1 1
0.48668415236847 0.486188967392498 1 1
0.486145540353683 0.48562787293906 1 1
0.509401201209028 0.508921375098303 1 1
0.477113203142222 0.476624532053765 1 1
0.527592608383924 0.527054197352349 1 1
0.470050969774529 0.469518772892917 1 1
0.484976032239984 0.484538320113281 1 1
0.547642031780076 0.547039520438052 1 1
0.489462092605187 0.488966928529606 1 1
0.49874178710188 0.498323815633733 1 1
0.509346154216449 0.508877172201705 1 1
0.49672585504297 0.49623933596338 1 1
0.530362106296276 0.529841838426966 1 1
0.52998651673836 0.529450873061324 1 1
0.49067656223269 0.490206652035506 1 1
0.506871582246621 0.506398259192027 1 1
0.490875267316097 0.490343619000762 1 1
0.477960423163717 0.477464216607628 1 1
0.487577675815605 0.487079422773389 1 1
0.501070608398469 0.500576109438434 1 1
0.508981443637882 0.508483918816413 1 1
0.508056608661194 0.507538771916829 1 1
0.462639360000612 0.462189451179414 1 1
0.490395564770797 0.489933471662491 1 1
0.526054095670352 0.52551951290569 1 1
0.466842826105736 0.466392574296085 1 1
0.513088896169583 0.512561668188411 1 1
0.560443433616365 0.559878416106284 0 0
0.486483500564233 0.485940775618287 1 1
0.472011955418557 0.471585104811129 1 1
0.485714366229622 0.485174258736169 1 1
0.4628874781256 0.462338883546929 1 1
0.49632685706551 0.495872766695111 1 1
0.482639654389561 0.482136097563435 1 1
0.534976619589117 0.534406503241436 1 1
0.503660723419904 0.503110406960223 1 1
0.485252909124289 0.484710895742884 1 1
0.491755578464611 0.491262871612708 1 1
0.482437888005405 0.481976365875526 1 1
0.477699227770812 0.477246191766524 1 1
0.50011574825855 0.499594131046544 1 1
0.49749664107356 0.496938274540936 1 1
0.503714354734694 0.503139958758 1 1
0.460324936971625 0.459809289741597 1 1
0.508016902002263 0.507491979942594 1 1
0.471965635469056 0.471443315659853 1 1
0.480624970108355 0.480072337899201 1 1
0.523714029855771 0.523188391778294 1 1
0.46763499134308 0.467146455164297 1 1
0.489956659067009 0.489462833477286 1 1
0.456731854058385 0.456262899717498 1 1
0.506296573496484 0.505794839336822 1 1
0.497904046623558 0.497427963331133 1 1
0.471791796336007 0.471342744369381 1 1
0.534710537506391 0.534144708960816 1 1
0.479912695277508 0.479431369514751 1 1
0.489136674687758 0.488647380528385 1 1
0.457871359749274 0.457438773553827 1 1
0.498624864774014 0.498070838197449 1 1
0.522862189327739 0.522352646275638 1 1
0.502117951568282 0.501583293712483 1 1
0.51955495029612 0.519062495951462 1 1
0.518523020112377 0.518043603265829 1 1
0.494789733826066 0.494288380079127 1 1
0.517781464840253 0.51724300353588 1 1
0.515683805950616 0.515138370179739 1 1
0.47307706124198 0.472593384067645 1 1
0.557736559162067 0.557159813787529 0 0
0.433798934921408 0.433313041490462 0 0
0.508699800059682 0.508143264856528 1 1
0.503588180059296 0.503112840094564 1 1
0.517835094420702 0.51728643816673 1 1
0.531619157931593 0.531069472163301 1 1
0.471724573997813 0.471259437232918 1 1
0.517279010171973 0.516780623124439 1 1
0.490748227086109 0.490269514919661 1 1
0.499616237025748 0.499115045903617 1 1
0.497030357493491 0.496527728686687 1 1
0.499125732624852 0.498628671520653 1 1
0.490577413936231 0.490115569340347 1 1
0.46895959707341 0.46846253996252 1 1
0.461789016411144 0.461330960756338 1 1
0.521453482341717 0.520889205460428 1 1
0.519670105390006 0.519124566029294 1 1
0.507593866343687 0.507115720639747 1 1
0.481755418216619 0.481284058748684 1 1
0.49613380819018 0.495662348544668 1 1
0.5160060010127 0.515515830464376 1 1
0.494674131699888 0.494157117011458 1 1
0.498053451652448 0.497560770913208 1 1
0.467558235400384 0.467132529228106 1 1
0.507219814955661 0.506703196387865 1 1
0.532870068976087 0.532275743731674 1 1
0.493792635549982 0.4933342981372 1 1
0.51116105521108 0.510727307555637 1 1
0.514114726830314 0.513627063545604 1 1
0.513312993740639 0.51283949037559 1 1
0.526770365264395 0.526206818656735 1 1
0.483690229688234 0.483197130553201 1 1
0.488227163595764 0.487612792481351 1 1
0.461586992330234 0.461114174079662 1 1
0.509928076384042 0.509450496195048 1 1
0.491554477415277 0.491042884973125 1 1
0.516896627314769 0.51642323183838 1 1
0.49618646096687 0.495680555309377 1 1
0.492019430989658 0.491557138998728 1 1
0.490647711873284 0.490210636893497 1 1
0.4913004741037 0.490833624562057 1 1
0.498117063123753 0.497534205917511 1 1
0.529539055129069 0.528992391464478 1 1
0.548735174455611 0.54820496513742 1 1
0.472865136864633 0.472444090970165 1 1
0.507132479074223 0.506619554989518 1 1
0.476408877519349 0.475904825109714 1 1
0.496918756755548 0.49644261540155 1 1
0.541623488446843 0.541081306730223 1 1
0.515548978751472 0.514968527929541 1 1
0.496440926341635 0.495953706207648 1 1
0.496256372614064 0.495723659179334 1 1
0.519393976248761 0.518898971895774 1 1
0.501057533790791 0.500488722986526 1 1
0.51891160177892 0.518435522364531 1 1
0.478648498218858 0.478220985881793 1 1
0.503028684146989 0.502477319559069 1 1
0.491213111612806 0.490747564265316 1 1
0.558528988344873 0.557915643299104 0 0
0.493656239170041 0.493106509439048 1 1
0.503757918271927 0.503226752108327 1 1
0.508292694563387 0.507766619209862 1 1
0.474287053114355 0.473829900443691 1 1
0.519494479659815 0.518982740321739 1 1
0.526532864453492 0.526005954990806 1 1
0.535128477320552 0.534607944571401 1 1
0.491176257950863 0.490689791496116 1 1
0.495967702193414 0.495498518700262 1 1
0.488845289498982 0.488333745766207 1 1
0.491458152149401 0.490953072883414 1 1
0.515426605931736 0.514901537403612 1 1
0.475243948423509 0.474795195009438 1 1
0.497721932669818 0.497212596744732 1 1
0.519667172019309 0.519156498540996 1 1
0.507381134096217 0.506897331664502 1 1
0.547398356004493 0.546882063979669 0 0
0.505506383613831 0.505003372443798 1 1
0.498850799846158 0.498279357933381 1 1
0.517695678535578 0.517203101238873 1 1
0.505542956305524 0.505034825354605 1 1
0.496344583539869 0.495815792700435 1 1
0.489817190871547 0.489320370178261 1 1
0.500669998029559 0.500170261934178 1 1
0.46043102850959 0.459969803061091 1 1
0.563526810962675 0.562908244243227 0 0
0.493013090717793 0.492467543061063 1 1
0.458311562717394 0.457837532268174 1 1
0.486546916242413 0.486055264739992 1 1
0.455387879443415 0.454960563505711 0 0
0.513940597223102 0.513436826253605 1 1
0.499799691350957 0.499347734086282 1 1
0.504520180199349 0.50402181886727 1 1
0.509979358750273 0.509476738064009 1 1
0.522187889422421 0.521658653858772 1 1
0.556956420572674 0.556336621364065 0 0
0.498023191004217 0.497539724889205 1 1
0.491340071234433 0.490825529148574 1 1
0.499057624950725 0.498526366277916 1 1
0.501792850726205 0.501306603668613 1 1
0.515086761279075 0.514555856017103 1 1
0.481503418668611 0.480984322989435 1 1
0.512721134636121 0.512201769330717 1 1
0.500496254044318 0.500003276388907 1 1
0.489151866368456 0.488644281320894 1 1
0.491754887562607 0.491284112558306 1 1
0.478086052422701 0.47761542684958 1 1
0.48509903964051 0.484611815060438 1 1
0.463692380624689 0.463244969176585 1 1
0.525803593438118 0.525323815694068 1 1
0.494414767796448 0.493943345736727 1 1
0.473951936779044 0.473471435509446 1 1
0.527138618939732 0.526653277197467 1 1
0.479188922932848 0.478769178034848 1 1
0.523744562421886 0.523260345984094 1 1
0.5241677492508 0.523615756940403 1 1
0.499718822791636 0.499179974675856 1 1
0.516072071861954 0.515529439053521 1 1
0.471674299210959 0.471147622010019 1 1
0.509379389803439 0.508894098111612 1 1
0.485093627638502 0.484607263479861 1 1
0.495053688115258 0.494533666650674 1 1
0.49020154996145 0.489723279221855 1 1
0.480392379387795 0.479884756730547 1 1
0.462973598960308 0.462494977098935 1 1
0.503521196378157 0.503075404021456 1 1
0.478038631015393 0.477560725488066 1 1
0.51617429729847 0.515678485197166 1 1
0.49659363171237 0.496094833799577 1 1
0.503684443142112 0.503133963803532 1 1
0.518826675342469 0.518337629490908 1 1
0.497903373108285 0.497373014303968 1 1
0.504326052916596 0.503822708698921 1 1
0.508505731405024 0.508039529457845 1 1
0.513878914783516 0.513373789691314 1 1
0.517694079523246 0.517156945304824 1 1
0.492019653669194 0.491519014846515 1 1
0.524429125858741 0.52392525153536 1 1
0.463564038575625 0.463028760756502 1 1
0.517813472321597 0.517258986126316 1 1
0.505085546843896 0.504468930563363 1 1
0.518821645178705 0.518293545361048 1 1
0.527584566584218 0.527053559533596 1 1
0.490012541127845 0.489497499093573 1 1
0.474795756098758 0.474350625392514 1 1
0.504118199667121 0.503558546520043 1 1
0.487260363078253 0.486778264485302 1 1
0.53676272030204 0.536225262677586 1 1
0.47312278567568 0.472673632257284 1 1
0.477096837249686 0.476561311734452 1 1
0.484359760984967 0.483845512053914 1 1
0.502969849967618 0.50245970741679 1 1
0.50074992532208 0.500209730175213 1 1
0.508234655840172 0.507762127621932 1 1
0.511841820139591 0.511332112024298 1 1
0.484556964242204 0.484053126481916 1 1
0.483247260392652 0.482764470229418 1 1
0.491345510791872 0.490877851058611 1 1
0.509068433620529 0.508510076415944 1 1
0.522698842573401 0.522199819514473 1 1
0.52070196516301 0.520195577173217 1 1
0.510508956256119 0.5100567156729 1 1
0.516770526338687 0.516176246318537 1 1
0.503864546631642 0.503356387835028 1 1
0.502376902251362 0.501886936120185 1 1
0.525599259235573 0.525072879944746 1 1
0.540493503853292 0.539903619710173 1 1
0.469622933641516 0.469160953592161 1 1
0.533422904231647 0.532890148038817 1 1
0.477355999580057 0.476828593646311 1 1
0.494972904698009 0.494504343558292 1 1
0.503634626572973 0.503167385808942 1 1
0.497380134950475 0.496905891600084 1 1
0.533369050462081 0.532866232158978 1 1
0.507093793114102 0.506609283562934 1 1
0.512765737399694 0.51223584099896 1 1
0.500661718204563 0.500166628564895 1 1
0.504807963978997 0.504309666951895 1 1
0.491000257555902 0.490447245209106 1 1
0.516098908927133 0.515494425836163 1 1
0.499089463483914 0.498593502214946 1 1
0.492390497179042 0.491949278648249 1 1
0.540595768101755 0.539991778514316 1 1
0.547589490057253 0.546996079479376 1 1
0.526548648224132 0.526045962548251 1 1
0.465314012122784 0.464845344865709 1 1
0.519826417224162 0.519305510828937 1 1
0.504993353122205 0.504525345812954 1 1
0.502803557321297 0.502323991770973 1 1
0.504182773377676 0.503694085848327 1 1
0.501471313268055 0.500900488777157 1 1
0.504339956545388 0.503831937159199 1 1
0.48079831313847 0.480328842662304 1 1
0.486619655896427 0.486098717048474 1 1
0.529689666698346 0.529180523121393 1 1
0.499989255738776 0.499458404382447 1 1
0.547141599674494 0.54660476782589 1 1
0.495986315537528 0.495453781231188 1 1
0.456506036249869 0.456081407643191 1 1
0.476487403079916 0.475919431941288 1 1
0.520770501673371 0.520174883868032 1 1
0.439684294342783 0.439243773983338 0 0
0.495497028936876 0.495022083560157 1 1
0.514541280293272 0.514043900567936 1 1
0.517275986187844 0.516805418644759 1 1
0.525122977007246 0.524566252177093 1 1
0.510731726799778 0.510166890394793 1 1
0.509377185358297 0.5088881837972 1 1
0.511074299450257 0.510585758203687 1 1
0.510693302909258 0.510111649036858 1 1
0.438176526730981 0.437660964617082 0 0
0.482086621025747 0.481520897140881 1 1
0.517498901637063 0.517013912503946 1 1
0.436948891381642 0.436519830891628 0 0
0.51732348926618 0.516775232695078 1 1
0.497498015959049 0.497039767636643 1 1
0.479094940110566 0.478630222988989 1 1
0.473941576534915 0.473437545758148 1 1
0.506547399559724 0.506022107258871 1 1
0.524012027798005 0.523476183066635 1 1
0.511468827548397 0.510988287344603 1 1
0.523994636939207 0.523462679074641 1 1
0.533513442553059 0.53297302690363 1 1
0.503465666778823 0.50297614934065 1 1
0.523552410344549 0.522991239090924 1 1
0.501725278999304 0.501235533524089 1 1
0.510974886949772 0.510469143589328 1 1
0.495422509860129 0.494944132244927 1 1
0.509852093120708 0.509377915718318 1 1
0.476878101529571 0.476396848660163 1 1
0.491063960108205 0.490589828421075 1 1
0.481609674343018 0.481101064939224 1 1
0.522193185580179 0.521647821523482 1 1
0.550513534726311 0.549918157440972 1 1
0.510963027270341 0.510458913990024 1 1
0.50417079006314 0.50368376865647 1 1
0.482252300654831 0.481741535501832 1 1
0.547576622598067 0.547044945213603 0 0
0.488784022098073 0.488334789378575 1 1
0.449414187637827 0.448880649394793 1 1
0.487926887326818 0.487472936902058 1 1
0.439418747054529 0.439000546354821 0 0
0.466656918794058 0.466200521210242 1 1
0.48164341862825 0.481206709781658 1 1
0.552441065259059 0.551908915416971 0 0
0.488343039602448 0.487861536506598 1 1
0.503606863026405 0.503088010316113 1 1
0.522547106988098 0.521977306550265 1 1
0.454522733822682 0.454096169035982 0 0
0.492278146062598 0.491772488931946 1 1
0.520900595098185 0.520302841784733 1 1
0.481708551097397 0.481237860583567 1 1
0.524396989152006 0.523871780761775 1 1
0.510650202231882 0.510153237590193 1 1
0.47775484444183 0.477242308053293 1 1
0.509296788701089 0.508797234587922 1 1
0.451881208480684 0.451351702098174 1 1
0.532093257331556 0.531560184518774 1 1
0.495583845786574 0.495082435718256 1 1
0.509478697182156 0.50895440887371 1 1
0.522313845481641 0.521782557860137 1 1
0.553962822421439 0.553369245396933 0 0
0.499108095105778 0.49861515291724 1 1
0.510615359464738 0.510126111408024 1 1
0.501344556555994 0.500867686358779 1 1
0.493325389216529 0.492825687887299 1 1
0.516611309881004 0.516058067032499 1 1
0.448565196107912 0.448123026070436 0 0
0.463981057972661 0.46349815421288 1 1
0.500285987005737 0.499849036644983 1 1
0.509337924602302 0.508802886664449 1 1
0.5111142130698 0.510588945597134 1 1
0.46940337702717 0.468969338014824 1 1
0.515428804188648 0.514826629169347 1 1
0.492808873368374 0.49228407239582 1 1
0.510781821569498 0.51023429023465 1 1
0.541294855367592 0.54069254031937 1 1
0.53925275498229 0.538651367333477 1 1
0.503048984052235 0.502558113395058 1 1
0.46964426570109 0.46920067084858 1 1
0.486993252573774 0.486471942071029 1 1
0.454206586066305 0.453680706066644 1 1
0.515339229406963 0.514813071911315 1 1
0.515235513650913 0.514755893185745 1 1
0.482929317688942 0.48245707762169 1 1
0.460892137503939 0.460404871082661 1 1
0.519872021004664 0.519376725450228 1 1
0.525039877554482 0.524545175445011 1 1
0.483052215439424 0.482609141462776 1 1
0.522939087023188 0.522451450587509 1 1
0.492507778736995 0.492032830540607 1 1
0.501604461604859 0.501097745174426 1 1
0.522052039058822 0.52150725325342 1 1
0.517317509846874 0.516779809391661 1 1
0.488983858615588 0.488516367740236 1 1
0.500357318687139 0.499822831155383 1 1
0.547683607129841 0.547140103013212 1 1
0.511350686031373 0.51087690376122 1 1
0.521601795842574 0.52107841565561 1 1
0.5066413997985 0.506169030822065 1 1
0.503251507384658 0.502752985093336 1 1
0.469485194430386 0.468936815028808 1 1
0.521650663415392 0.521048632612928 1 1
0.519382165183243 0.518827627357011 1 1
0.457791112404778 0.457343190193383 1 1
0.492214717963878 0.491687362588996 1 1
0.488810335719997 0.488307522590145 1 1
0.557417907581976 0.556889527998285 1 1
0.443188371988077 0.442765052917948 0 0
0.54076093202317 0.540236736559635 1 1
0.490177323868662 0.489705954321995 1 1
0.531933485663549 0.531400896116574 1 1
0.451803824652274 0.45138718549655 1 1
0.490270177941515 0.489803203882804 1 1
0.500127345595494 0.499598549082636 1 1
0.496525353263683 0.496008921369389 1 1
0.51579565296686 0.515269752042865 1 1
0.490240191162526 0.489752173423549 1 1
0.492734509491307 0.492242297113069 1 1
0.509984552481018 0.509491018234083 1 1
0.466162708482235 0.465671217759204 1 1
0.4857788049283 0.485267625750794 1 1
0.490438018026834 0.489918238431479 1 1
0.515742848061975 0.515220129373661 1 1
0.521070108082838 0.520515478510613 1 1
0.491306140924585 0.490855401143607 1 1
0.503580806522742 0.503039984852189 1 1
0.507005199621792 0.506446439602191 1 1
0.560853978847525 0.560258625861265 0 0
0.493656888118146 0.493212676054472 1 1
0.461463433895215 0.461014617369096 1 1
0.494568477534037 0.494105188087979 1 1
0.509885484745182 0.509398172360637 1 1
0.496787861365231 0.496271313564403 1 1
0.442762994036503 0.442303600710953 1 1
0.50156569854705 0.501079512786268 1 1
0.506722349821128 0.506230132581972 1 1
0.524749752109966 0.524219302404338 1 1
0.481767586252733 0.481292072856005 1 1
0.511746816056438 0.511253646277848 1 1
0.507273753839262 0.506792348676573 1 1
0.542799290225548 0.542273692030887 1 1
0.532134741952559 0.531553195800154 1 1
0.516017525258287 0.515483001349127 1 1
0.499605625322568 0.499070570918372 1 1
0.537728856741265 0.537196227022628 1 1
0.496735891181953 0.496243423770546 1 1
0.522393138229934 0.521883986734911 1 1
0.513319125171443 0.512841541290959 1 1
0.509127374531126 0.508604654099479 1 1
0.456106822605025 0.455646051398068 1 1
0.497134369801791 0.496609757189107 1 1
0.490990452398257 0.490515270455525 1 1
0.497662985825954 0.497172346660661 1 1
0.507397663756119 0.506859809568291 1 1
0.512831920826361 0.512289886851448 1 1
0.49796711832288 0.497437394993742 1 1
0.504413465377944 0.503928785861378 1 1
0.475690345546442 0.475213004638251 1 1
0.534431665162999 0.533862955518801 1 1
0.501016056036496 0.500527834561371 1 1
0.516171292023626 0.51567912799761 1 1
0.484973807676712 0.484506395820284 1 1
0.513070077429086 0.51257461800568 1 1
0.479365866811121 0.478882344825939 1 1
0.522269241785644 0.521685907655833 1 1
0.495047401437624 0.494544497280057 1 1
0.533940648697381 0.533341004357297 1 1
0.521933476835828 0.521479180751453 1 1
0.528782753806767 0.528178709662831 1 1
0.551990856142801 0.551388745705599 0 0
0.509662584562526 0.509182490727662 1 1
0.528977777843765 0.5284032663077 1 1
0.549453109071617 0.548909884499823 0 0
0.487985585396079 0.487502937163335 1 1
0.492209098342258 0.491702272424866 1 1
0.502409246464659 0.501910451515207 1 1
0.488120172747076 0.487651172766153 1 1
0.485405196498309 0.484981863797002 1 1
0.488684664346648 0.488205005348586 1 1
0.479530079110475 0.479021507952569 1 1
0.50075005186212 0.500186233119041 1 1
0.490947793379494 0.490477529503989 1 1
0.55330889160899 0.552725755253701 0 0
0.47916913026292 0.47871065972322 1 1
0.489378167419737 0.488909440701912 1 1
0.516425327956897 0.515916492121288 1 1
0.485650801090098 0.485178644144094 1 1
0.506615933398853 0.506110130652976 1 1
0.500593679057535 0.500081160302917 1 1
0.506039887412043 0.505501166103703 1 1
0.492730948265222 0.492260640389987 1 1
0.557513871947044 0.556977616936541 0 0
0.488144780446313 0.487694069761965 1 1
0.445277870935443 0.444855649679972 0 0
0.48015244509928 0.479730118804855 1 1
0.522339124050523 0.521719643659876 1 1
0.507018597600679 0.506475176343798 1 1
0.450705869173988 0.450267984987976 0 0
0.494220484728412 0.493764369992576 1 1
0.484794857131326 0.484293781162837 1 1
0.525534377251585 0.524985912106553 1 1
0.524685464814176 0.524052284943612 1 1
0.476735000199956 0.476262311023666 1 1
0.48841252346071 0.487921973774693 1 1
0.557181488747467 0.556593411968902 0 0
0.47340024788912 0.472893201371366 1 1
0.492777927838006 0.492289380245366 1 1
0.507242415146619 0.506689651165705 1 1
0.518545831969537 0.518020784463157 1 1
0.469564150232808 0.469061216612616 1 1
0.518912459085409 0.518349968479553 1 1
0.520812768403129 0.520292266054729 1 1
0.557883361551992 0.557322096754076 0 0
0.515931414998106 0.515412243562616 1 1
0.537858563408131 0.537317849920011 1 1
0.487894928642484 0.48739399822764 1 1
0.467325807211197 0.466898624508856 1 1
0.514150760504082 0.513624363103367 1 1
0.494847463349733 0.49437023343603 1 1
0.478854131055097 0.47836734385806 1 1
0.513408661236899 0.512919354886202 1 1
0.556282626069368 0.555714311622779 0 0
0.472030635716554 0.471546978550222 1 1
0.501821159140197 0.501361607839077 1 1
0.522155949319744 0.521608584495049 1 1
0.529268606417655 0.52867835338477 1 1
0.503409857873897 0.502940335318093 1 1
0.498467635377465 0.497901687449999 1 1
0.451650187161472 0.45121891207837 0 0
0.521648121204832 0.521132302440924 1 1
0.479293628601507 0.47880273883963 1 1
0.540880295357982 0.540353125657632 1 1
0.496544892686533 0.496024118088819 1 1
0.499043801275142 0.498545077678124 1 1
0.45309224757161 0.45264555541184 1 1
0.518862698959944 0.518373801661415 1 1
0.484884107816903 0.484391056322168 1 1
0.51532125196359 0.514774733541171 1 1
0.511260120979462 0.510707777670898 1 1
0.50505091124086 0.504555586346702 1 1
0.555847336078322 0.555254522621769 0 0
0.507036285667704 0.506556537542911 1 1
0.514741977982988 0.514275706326676 1 1
0.523046988388927 0.522499670124467 1 1
0.505687234147965 0.505193748497301 1 1
0.490070588727078 0.489587197761872 1 1
0.499681337051642 0.499169313849878 1 1
0.513944300238014 0.513489952414783 1 1
0.547534217165899 0.547006035415806 0 0
0.508623063467523 0.50810256078277 1 1
0.530490762790294 0.529932167225033 1 1
0.458511518162935 0.458079680228829 1 1
0.508260246339982 0.507744307869176 1 1
0.498006694436618 0.497527922879755 1 1
0.4550540457922 0.454647068776863 1 1
0.494451883092605 0.493895318058852 1 1
0.515885077571484 0.515310359631707 1 1
0.494268724000252 0.493772421005708 1 1
0.502631037247435 0.502107400193492 1 1
0.51614498445191 0.515670804475314 1 1
0.494830018810373 0.494329151339916 1 1
0.47115298455208 0.470700294525316 1 1
0.477107585901658 0.476675468851599 1 1
0.477211920413133 0.476688029668138 1 1
0.459971324812455 0.459518634698634 1 1
0.532077938948808 0.531583370860002 1 1
0.506751839105865 0.506215646529138 1 1
0.51237670859088 0.511873688932808 1 1
0.478508543855405 0.478059543332477 1 1
0.496357083436359 0.495838962445611 1 1
0.483941994194691 0.483472240826331 1 1
0.50654616611972 0.506018853979776 1 1
0.485078664164503 0.484533896543563 1 1
0.510194156025931 0.509701753725476 1 1
0.499415615863012 0.498921486311096 1 1
0.537939047796113 0.53738488668409 1 1
0.476452975930679 0.475971727252067 1 1
0.52296377782673 0.522514965428803 1 1
0.511753595224852 0.511266964136436 1 1
0.464562986034276 0.464038470882272 1 1
0.533208822522622 0.53267386141394 1 1
0.491910609011357 0.491384498821185 1 1
0.502304817643648 0.501796343083045 1 1
0.504871608680542 0.504378966474773 1 1
0.511473963625586 0.510983689468044 1 1
0.510240343781513 0.509784695111801 1 1
0.505264818981042 0.504741938934545 1 1
0.503826368244253 0.50330544692317 1 1
0.516391289230692 0.515933921726134 1 1
0.511821929293552 0.511338858267072 1 1
0.528180861654167 0.527681780240929 1 1
0.512313816293168 0.511768927389102 1 1
0.461287098714664 0.460842435630409 1 1
0.499180963168127 0.498685171527012 1 1
0.493321277216491 0.492825081294918 1 1
0.524070033597019 0.523547836314167 1 1
0.500454217311277 0.499972876150846 1 1
0.516607276634232 0.516090749870941 1 1
0.506326566363266 0.505831358514892 1 1
0.504461560340378 0.504004519520474 1 1
0.477215131786418 0.476773612366764 1 1
0.520553152453378 0.519990732465313 1 1
0.536968738560148 0.536403120044462 1 1
0.531251349455402 0.530703423110145 1 1
0.498358230405297 0.497864970004377 1 1
0.521339811545339 0.52074148247879 1 1
0.519884410757709 0.519324262602383 1 1
0.486250096176602 0.485765868983586 1 1
0.504213226671488 0.503725652596044 1 1
0.492484519180111 0.491912752430718 1 1
0.489893996287426 0.4893851040622 1 1
0.508063141691817 0.507527550239738 1 1
0.495053827578508 0.494561161388409 1 1
0.489384765286179 0.488885278029844 1 1
0.530333316184951 0.529832283598376 1 1
0.543703530477436 0.543184808663801 1 1
0.467907553882446 0.46742915336841 1 1
0.504366386953572 0.50385665898449 1 1
0.499036409445586 0.49857979841839 1 1
0.5202761919171 0.519751170227578 1 1
0.52394173064926 0.523414299280089 1 1
0.500156978690065 0.499623565683317 1 1
0.465998797287874 0.465558202984288 1 1
0.495380212791165 0.494883374895674 1 1
0.50916578712305 0.50866918004097 1 1
0.546403941848772 0.54586086675799 0 1
0.491705427465499 0.491253696273081 1 1
0.494421654425744 0.493944714024568 1 1
0.454426820588966 0.453961338362499 1 1
0.503166604829587 0.50266092901607 1 1
0.527411438253003 0.526818520913762 1 1
0.526778799669242 0.526196211508634 1 1
0.470093184551296 0.469643654948763 1 1
0.510666670657912 0.510122988307293 1 1
0.511465187056954 0.510919405531774 1 1
0.546527292848744 0.54598960641579 0 0
0.498799306164798 0.498290075648376 1 1
0.474892166380496 0.47446733803344 1 1
0.514320274515429 0.513742696547549 1 1
0.511973208854384 0.511438291586733 1 1
0.496208852040142 0.495709460522409 1 1
0.515040971560195 0.514543015453204 1 1
0.511700480654707 0.511183623058913 1 1
0.521952634114066 0.521369653507653 1 1
0.485301095055016 0.484788065788622 1 1
0.486586293668638 0.486150760214174 1 1
0.489745395496463 0.489272572408749 1 1
0.44188902961525 0.441392375233803 1 1
0.537477669724181 0.536971467204698 1 1
0.459421987312239 0.458947413692899 1 1
0.525991460787822 0.525459786827234 1 1
0.514134435792486 0.513548165416825 1 1
0.502220495233543 0.501765091717333 1 1
0.496639994033114 0.496146687915276 1 1
0.462771342128106 0.46230371066116 1 1
0.516836446158677 0.516362556040482 1 1
0.475660377469968 0.475178357510985 1 1
0.519803994083333 0.519242534695143 1 1
0.516537966105121 0.515995056939511 1 1
0.5127211442957 0.512114393722045 1 1
0.501926782503506 0.501441232236814 1 1
0.525362631526464 0.524848638718228 1 1
0.49804842947822 0.497555048293266 1 1
0.523878454441434 0.523354100250412 1 1
0.516464431436799 0.515958376797955 1 1
0.475741699911135 0.475303295324721 1 1
0.522913274506155 0.522386695872587 1 1
0.485965760474504 0.485490725691858 1 1
0.482060223626776 0.481594823903512 1 1
0.471849127950075 0.471339446111312 1 1
0.523364576184825 0.522783679760898 1 1
0.46761609062702 0.467088401359698 1 1
0.5047755011987 0.504255176026238 1 1
0.543683193989394 0.543182693716604 1 1
0.492468790498962 0.491994115381777 1 1
0.501605709358423 0.501090954045011 1 1
0.497624148379405 0.497175061817227 1 1
0.542258538913751 0.541669065575865 1 1
0.483622903396382 0.483178475010847 1 1
0.49561831208127 0.495152421077692 1 1
0.50319342629604 0.502714865794873 1 1
0.547908285674991 0.547406590308514 0 0
0.499723233031532 0.499246693099451 1 1
0.487978464297656 0.487469724050717 1 1
0.503041136892606 0.502528603228548 1 1
0.514198616191709 0.513685014190647 1 1
0.462341988197084 0.461924359128858 1 1
0.519339430108708 0.518873187747138 1 1
0.479585645378846 0.479049975216412 1 1
0.468995276156093 0.468548887753835 1 1
0.505561085799815 0.504963191429056 1 1
0.514402591915649 0.513852190603757 1 1
0.514629440248117 0.514101033196867 1 1
0.469819728210374 0.469332268025898 1 1
0.553110430989513 0.55257852547855 0 0
0.517030049371377 0.516538637265306 1 1
0.489348321564393 0.488904279747642 1 1
0.477297700491435 0.476823936911482 1 1
0.513168034232204 0.512641685638404 1 1
0.51281539706983 0.512285053718418 1 1
0.49409541970949 0.493590009357704 1 1
0.491323104467906 0.49075458335898 1 1
0.481248796497157 0.480782059343365 1 1
0.519086643541897 0.518556750162311 1 1
0.508529040352021 0.5079846437966 1 1
0.509093530594413 0.508593709269057 1 1
0.524843361200236 0.52428948971334 1 1
0.476374896959037 0.475919648908219 1 1
0.516801492163564 0.516307839644453 1 1
0.522058061933835 0.521493019479951 1 1
0.510266717291673 0.509697396663776 1 1
0.508858601919045 0.50838668117889 1 1
0.515375238883293 0.514820444053495 1 1
0.497828726310631 0.497278387397945 1 1
0.508294929256412 0.507775678131692 1 1
0.494265470476432 0.493775355587976 1 1
0.502514213203888 0.502001521642415 1 1
0.50197171625536 0.501473105023091 1 1
0.468377160165075 0.467877001630963 1 1
0.504107184178001 0.503589281096803 1 1
0.508376384684416 0.507894676911767 1 1
0.493277729143794 0.492816704274092 1 1
0.493929167724477 0.493473951933863 1 1
0.524077978971023 0.523581249080873 1 1
0.493058142136463 0.492616806225547 1 1
0.476610106480724 0.476175900557506 1 1
0.462564054876415 0.462034413994868 1 1
0.504576823649992 0.50403140760423 1 1
0.518333459744801 0.517790306236655 1 1
0.504084822536775 0.503588282538661 1 1
0.50648089888554 0.506008725801802 1 1
0.514575165943567 0.514061851678963 1 1
0.495595043005074 0.495132946259795 1 1
0.487645928461705 0.487127663334027 1 1
0.555764687650423 0.555190411107697 0 0
0.535291718644276 0.534792418193365 1 1
0.496363304110667 0.495881860514423 1 1
0.507673745533415 0.507143388471234 1 1
0.475801664196699 0.475320229498534 1 1
0.457604554419053 0.457139399877219 1 1
0.532874764268681 0.532275662349285 1 1
0.501583462382805 0.501024165853404 1 1
0.499285823227097 0.498784573215719 1 1
0.504699390582538 0.504208693264094 1 1
0.525502334409716 0.524976024027058 1 1
0.482555983000732 0.482091111461967 1 1
0.526481664667934 0.525984975155173 1 1
0.503497867333776 0.502954968813108 1 1
0.511466964977771 0.510979690724172 1 1
0.543793579792243 0.543190008724602 1 1
0.516900437780851 0.516407913195029 1 1
0.527076588210004 0.526555716651745 1 1
0.490365919402149 0.489876766306104 1 1
0.510114762391412 0.509604120855295 1 1
0.495531232663541 0.495108026376135 1 1
0.521437060453609 0.520899905854697 1 1
0.533286312921516 0.532798255523596 1 1
0.511341587886957 0.510795669048383 1 1
0.522246755446286 0.521713249769168 1 1
0.500248284514942 0.499756421655543 1 1
0.499763295265991 0.499266508527699 1 1
0.492260010439722 0.491755979300535 1 1
0.456692968651303 0.456247767865991 1 1
0.53052508962374 0.530039695491964 1 1
0.521926262382087 0.521346875346331 1 1
0.50722028991857 0.50662198088113 1 1
0.531146345749956 0.530585474005416 1 1
0.472480950763121 0.472007767283526 1 1
0.478739160745754 0.478300962351049 1 1
0.5290861666631 0.528560710502236 1 1
0.487470861117034 0.486971303454513 1 1
0.515724397792671 0.515175093829973 1 1
0.497460902369259 0.497013092086685 1 1
0.49021207262849 0.489713744696337 1 1
0.543732252288223 0.543155287284972 1 1
0.500479660424374 0.49998934090056 1 1
0.511868521334192 0.51135666680256 1 1
0.488960586070522 0.488510265568544 1 1
0.4790952660382 0.478614169353344 1 1
0.466270171123123 0.465763298624736 1 1
0.499380636016662 0.498871954521155 1 1
0.485988223932012 0.485473444085806 1 1
0.520557479709063 0.520027593624989 1 1
0.468090059187775 0.46761553376414 1 1
0.507062132619852 0.506562567580184 1 1
0.516214878578947 0.515684589956149 1 1
0.468170811821813 0.467691463143843 1 1
0.513461364998164 0.512904827864926 1 1
0.513831360122001 0.513312314939848 1 1
0.517010460449599 0.516488888607123 1 1
0.498175094942696 0.497686215661508 1 1
0.457293135287015 0.456837288169362 1 1
0.461192493114609 0.460688841807126 1 1
0.485509511712169 0.484967197680186 1 1
0.482240763106682 0.48171863595132 1 1
0.52807697109755 0.52757122340748 1 1
0.48424364042479 0.483765867726184 1 1
0.475620250009939 0.475163954182607 1 1
0.52253589560686 0.522031043438074 1 1
0.526801893884706 0.52629501554926 1 1
0.500645377770681 0.500094227684257 1 1
0.521024018069936 0.520587738515489 1 1
0.458482000698414 0.458030780336116 1 1
0.553816946441048 0.553253844735762 1 1
0.489333931521798 0.488837907101847 1 1
0.458890987696672 0.458373607248431 1 1
0.46229437593165 0.461833473949762 1 1
0.520283319976611 0.519788470536153 1 1
0.537585893551589 0.537073383138373 1 1
0.484956178932905 0.48445567566312 1 1
0.521388184700066 0.520797220154836 1 1
0.495885628731048 0.495401545369927 1 1
0.524177010623966 0.52359901267566 1 1
0.533129682823826 0.532631634120505 1 1
0.464163919342566 0.463734978601789 1 1
0.509386793492706 0.508834056396083 1 1
0.483806185103098 0.483284676069108 1 1
0.479667664085814 0.47919400414893 1 1
0.517223875458822 0.516659785124433 1 1
0.474724162523516 0.474238518473416 1 1
0.466534425807209 0.466072586143345 1 1
0.496555951395594 0.496075178892034 1 1
0.517130816920007 0.516596611299845 1 1
0.52680343684045 0.526270733500193 1 1
0.502688439834406 0.502238175128998 1 1
0.477845336095392 0.477397659076684 1 1
0.521960621150064 0.521464397412195 1 1
0.530618191800354 0.5300786504622 1 1
0.486374535613086 0.485942556618241 1 1
0.504399058366268 0.503869739335147 1 1
0.485387248326451 0.484838401600717 1 1
0.525228278219765 0.524712932416787 1 1
0.489545598570664 0.4891079149569 1 1
0.512218796240905 0.511655653881236 1 1
0.520717504975741 0.520183173207242 1 1
0.471824890632743 0.471365776350544 1 1
0.531415474870309 0.530952496311505 1 1
0.472994634041883 0.472499455599063 1 1
0.478650618866166 0.478160791672781 1 1
0.493114439329722 0.492558118559518 1 1
0.489450942769403 0.489008402138619 1 1
0.485205973262111 0.48477146995083 1 1
0.528507013358166 0.527913490436936 1 1
0.491897220744654 0.491429198430421 1 1
0.487044917349682 0.486560180739998 1 1
0.503469887619351 0.502955661181548 1 1
0.505357429686707 0.504858842442815 1 1
0.525771959602317 0.525270290027447 1 1
0.450470160350102 0.45000657643869 0 0
0.491975682761174 0.491432831027302 1 1
0.494747386852372 0.494195051652944 1 1
0.536524857859327 0.535992625285774 1 1
0.514459702220615 0.51390493969546 1 1
0.524952448786008 0.524386792144667 1 1
0.509518140163766 0.509009678874381 1 1
0.514053618786771 0.513540089534368 1 1
0.50937801045608 0.508886453496982 1 1
0.508813186471174 0.508293237031574 1 1
0.496790796197249 0.496311535303955 1 1
0.48062412983488 0.480096982176 1 1
0.526029798880655 0.525466961676615 1 1
0.469370724398176 0.468885525558763 1 1
0.540820184735929 0.540241343171424 1 1
0.49409009838559 0.493595541264974 1 1
0.546408181595768 0.545843749593104 1 1
0.507903026098155 0.507392124706299 1 1
0.475071661492379 0.474580654802258 1 1
0.52453122117818 0.523988897942814 1 1
0.53914740519384 0.538571162570462 1 1
0.50040731322271 0.499835099323696 1 1
0.507684705516302 0.507145208754085 1 1
0.519740755206821 0.519247961493835 1 1
0.50399788094313 0.503490954172586 1 1
0.544975518278068 0.544434658351453 1 1
0.54148068378984 0.540877993816662 1 1
0.482221977672878 0.481787475410125 1 1
0.510522262478798 0.510051942360494 1 1
0.465657265065214 0.465204008373542 1 1
0.505435274515581 0.504922017331691 1 1
0.473015434061166 0.472576971673463 1 1
0.487132636283485 0.486611060060895 1 1
0.454485830948867 0.454085100502502 1 1
0.530124121880603 0.529588058334565 1 1
0.529897802635041 0.52937073091644 1 1
0.503172710355406 0.502680276781592 1 1
0.455314156151161 0.45478673204274 1 1
0.525145648573313 0.524649504077919 1 1
0.513199422000209 0.512647461608169 1 1
0.533641043702227 0.53312670741941 1 1
0.497706455067545 0.497230915716058 1 1
0.481429187983352 0.480970717873027 1 1
0.510372020951391 0.509907435921752 1 1
0.44348940340074 0.442958444579743 0 0
0.512407437730765 0.511887867555572 1 1
0.492873605542732 0.492406756157789 1 1
0.507386819992421 0.506854556861389 1 1
0.462637996774207 0.462164902255723 1 1
0.528057703499085 0.527502449476723 1 1
0.497030178180413 0.496520492180232 1 1
0.479921252512076 0.479416729801938 1 1
0.508878571547576 0.508340254352692 1 1
0.510251916490431 0.509738927304147 1 1
0.49432309116761 0.493834852177566 1 1
0.495803381044317 0.495298536345779 1 1
0.536055788649071 0.535498970578075 1 1
0.473708616183802 0.473154835717128 1 1
0.486933148348715 0.486432052761 1 1
0.534485568811904 0.533960976778069 1 1
0.492299980414723 0.491800595105563 1 1
0.503503027762212 0.502999152792359 1 1
0.489162531767338 0.488670016734312 1 1
0.522582342148044 0.522070807158004 1 1
0.528249937435631 0.527756137297991 1 1
0.482184291325609 0.481660460540559 1 1
0.508867540174971 0.508364103893591 1 1
0.51003141365818 0.509490425795144 1 1
0.496367857848701 0.495862889929615 1 1
0.526902170226945 0.526377888268651 1 1
0.511856883571557 0.511349132831537 1 1
0.467185229891297 0.466702414004147 1 1
0.463262645051619 0.462773300106593 1 1
0.512633907985963 0.512093554152304 1 1
0.485216117944713 0.484687374404793 1 1
0.508941077874902 0.50845662426114 1 1
0.500679870171824 0.50016846932557 1 1
0.493726967769473 0.493209655659865 1 1
0.543058088237261 0.54251663014518 1 1
0.50962412811778 0.509123766171358 1 1
0.51236683279543 0.511748460725266 1 1
0.512343275731831 0.511829146910393 1 1
0.541628325323798 0.541092937270023 1 1
0.44857747988811 0.448174016098425 0 0
0.49287820545176 0.492382251164027 1 1
0.516523628567661 0.516024865183977 1 1
0.488219331099937 0.487689368385725 1 1
0.507914508668465 0.507369435242294 1 1
0.447526180006452 0.44708552954369 1 1
0.494557879421876 0.494003556626761 1 1
0.519616322200753 0.519081260696246 1 1
0.500337309685377 0.499838530598053 1 1
0.52643787174746 0.525925364739137 1 1
0.486661693515477 0.486161348954475 1 1
0.522438045336796 0.521927704225343 1 1
0.497374805193327 0.496901201564044 1 1
0.504801149186702 0.504289117619445 1 1
0.537928184305084 0.537399921339957 1 1
0.501196675999916 0.500669653227273 1 1
0.46971405616319 0.469231487452367 1 1
0.469567434473681 0.469059104496748 1 1
0.528115369304337 0.527631215560283 1 1
0.475835340465694 0.475370135144238 1 1
0.487061725498224 0.486537493892591 1 1
0.501282843000279 0.500816880458753 1 1
0.473467698934687 0.472998741583011 1 1
0.514598001092103 0.514049704849979 1 1
0.531633953379699 0.531081662745426 1 1
0.523656126511608 0.523015722098817 1 1
0.47987275428485 0.479358476748363 1 1
0.522592184973273 0.522072696986051 1 1
0.478089508478129 0.477626018556567 1 1
0.490813694400131 0.490370227192759 1 1
0.505914970459903 0.505418208931619 1 1
0.496162137139316 0.495645058403039 1 1
0.514883130657514 0.514354630367446 1 1
0.530319701468763 0.529815420921523 1 1
0.506997032482259 0.506526465234974 1 1
0.510033378988954 0.509553120472874 1 1
0.512754452376066 0.512261004207513 1 1
0.486606060853822 0.486104060483703 1 1
0.484372818292092 0.483853450383359 1 1
0.473498159385224 0.473029526760494 1 1
0.49598395488046 0.495507557710822 1 1
0.510720269030458 0.510252309512155 1 1
0.498474721594123 0.497962470144423 1 1
0.535037975193074 0.534504970344541 1 1
0.505703225598519 0.505170174078091 1 1
0.533817197759509 0.533352080770743 1 1
0.530230422606164 0.529706584185332 1 1
0.499804834152525 0.499297017669467 1 1
0.451436209421278 0.450979386363013 1 0
0.474772294784716 0.474280627744547 1 1
0.524374549556667 0.523801070183587 1 1
0.488018581698366 0.487546579668694 1 1
0.517998418641742 0.51748869920794 1 1
0.485324569360657 0.484788657732057 1 1
0.495584761143732 0.49505349883863 1 1
0.481956234709551 0.481504970597689 1 1
0.494087346417208 0.493587869910664 1 1
0.515764941105418 0.515226875222179 1 1
0.519332149087746 0.518752422753444 1 1
0.525048572032828 0.524454469867691 1 1
0.49812982985058 0.4975906176715 1 1
0.505144618807985 0.504632781040298 1 1
0.519307322416276 0.518786067914138 1 1
0.516437091183923 0.51593020097444 1 1
0.528553040193582 0.528044680954452 1 1
0.506957359550632 0.506481298033411 1 1
0.509500152906008 0.509022290297415 1 1
0.492874706708393 0.492388698379643 1 1
0.506093680248616 0.505604466131663 1 1
0.487767778535089 0.487316697030924 1 1
0.482904470613751 0.482375349013692 1 1
0.498166907924448 0.49763088125476 1 1
0.52956910808761 0.52901681230927 1 1
0.516475563720867 0.515984838624814 1 1
0.493300855707358 0.49285806831729 1 1
0.504254916008898 0.503776334646705 1 1
0.47671261371679 0.476179103466592 1 1
0.509684266752044 0.509200096095372 1 1
0.487132524053507 0.486653637646244 1 1
0.491978084608519 0.491466553282224 1 1
0.466311408688351 0.465868771533567 1 1
0.53661034322277 0.536075596994962 1 1
0.496896272496465 0.496406488464725 1 1
0.487388820324971 0.486903211296914 1 1
0.516493413081057 0.515984412955338 1 1
0.508173376969107 0.507656264567127 1 1
0.489085901366121 0.488568228091317 1 1
0.485266601077566 0.484757666864388 1 1
0.511491196229374 0.511008576809636 1 1
0.520148819180449 0.519662580532154 1 1
0.551978132652424 0.551411892736626 0 0
0.499663866498582 0.499191059372108 1 1
0.511595993500611 0.511122210657356 1 1
0.506398669086578 0.505928438459625 1 1
0.472938693163665 0.47245239454652 1 1
0.530204594297302 0.529678002348752 1 1
0.498965467849243 0.498450793595004 1 1
0.481369333997665 0.480936586702655 1 1
0.490236728242687 0.48972274583153 1 1
0.458254092871069 0.457754316578131 1 1
0.523298348174875 0.522794794614009 1 1
0.504577875611551 0.504096652249749 1 1
0.527551432388167 0.526991287327371 1 1
0.490705583854754 0.49024937880144 1 1
0.506938092129511 0.506457276701439 1 1
0.488345175835062 0.487858713817199 1 1
0.511195443971993 0.510673697893731 1 1
0.487132929113829 0.486662137070528 1 1
0.492426381642851 0.491909418055699 1 1
0.512285643272842 0.511760649102754 1 1
0.489182435905997 0.488731245544432 1 1
0.468497678515415 0.467983752068848 1 1
0.497680636238773 0.4971845164337 1 1
0.45156979193068 0.451083795476192 0 0
0.517820435395022 0.517275895261024 1 1
0.541488420035985 0.540928537750488 1 1
0.526483449239416 0.525874838418091 1 1
0.493772534299023 0.493193229973849 1 1
0.508467997260385 0.507970329591072 1 1
0.53303399899478 0.532438227815502 1 1
0.489197922935168 0.488652621671591 1 1
0.498883401842243 0.498383740549383 1 1
0.504719387816471 0.504211019896629 1 1
0.48240856200143 0.481959382431411 1 1
0.526991743952341 0.526454771165068 1 1
0.493458353703671 0.492967412489666 1 1
0.499820041886472 0.499273276095985 1 1
0.491536345396202 0.491056516808543 1 1
0.558818134050907 0.558159895023247 1 1
0.523172433043781 0.522652546248752 1 1
0.474144882440459 0.473676100300714 1 1
0.498790791080836 0.498267983086093 1 1
0.486445538076623 0.48590348646984 1 1
0.512307801250975 0.511809500008856 1 1
0.525416001648339 0.524811910420197 1 1
0.516707804969286 0.516218119622564 1 1
0.475716818034095 0.475238663990222 1 1
0.489909001887861 0.489387159161744 1 1
0.461309215618233 0.46079917569324 1 1
0.474324304140745 0.473837651631747 1 1
0.552824690548364 0.552302892273378 0 0
0.522685956500989 0.52219912502452 1 1
0.505295133268151 0.504764552987099 1 1
0.518559301522591 0.518064927682497 1 1
0.499838676986264 0.499369687307033 1 1
0.514574306851592 0.514041113834823 1 1
0.459626403790552 0.45915383440776 1 1
0.528188349988725 0.527627301315746 1 1
0.485320219741971 0.484757046656109 1 1
0.516345788458934 0.515809410026861 1 1
0.481230415082735 0.480761484531926 1 1
0.524021354982604 0.523480884891034 1 1
0.536871195494769 0.536246089388243 1 1
0.448747818796821 0.448260452502931 1 1
0.4678353233336 0.467354399767425 1 1
0.458460625052346 0.458004037394226 1 1
0.493495454856871 0.493013169285755 1 1
0.486965749933728 0.486523138860122 1 1
0.490941667079995 0.490475035787407 1 1
0.469364176749119 0.468830655184735 1 1
0.453275755769783 0.452858682080749 1 1
0.517301901894113 0.516775613315286 1 1
0.487965655123604 0.487507143592612 1 1
0.516032312346741 0.515502009717693 1 1
0.477705736405469 0.477275619787834 1 1
0.50246420137674 0.501981117135291 1 1
0.511782273963367 0.511290121685001 1 1
0.549824049267986 0.549278406849684 0 0
0.503064859388923 0.502555135577842 1 1
0.551483051411559 0.550945877222811 0 0
0.494823878670403 0.494322587237689 1 1
0.509447066413254 0.508949441265333 1 1
0.477093986986423 0.476581683068029 1 1
0.476052255001607 0.475515331760555 1 1
0.498996642408234 0.498515422334872 1 1
0.507957931264628 0.507407955565226 1 1
0.472178262788539 0.471709333045641 1 1
0.550281128488774 0.549730155093113 0 0
0.534447145453069 0.533833613920975 1 1
0.494940946146714 0.494468625692901 1 1
0.515601431403576 0.515037162599058 1 1
0.459854096384156 0.459389855875881 1 1
0.459849360938997 0.459324492266488 1 1
0.519543190764001 0.518997461024838 1 1
0.515728127936494 0.515245697761783 1 1
0.490231274492776 0.489740993470116 1 1
0.513225159707568 0.512693087405326 1 1
0.510659003103238 0.510158225757942 1 1
0.4923860480864 0.491882415749437 1 1
0.473869487772596 0.473401116061495 1 1
0.547797359579522 0.547235798772513 1 1
0.488996969117191 0.488535499032286 1 1
0.505625761171541 0.505144309454583 1 1
0.522864363047839 0.522329808101531 1 1
0.441700515929298 0.441258578459182 0 0
0.481058439457506 0.480565517025917 1 1
0.465167194215546 0.464653667738131 1 1
0.479748364167378 0.479269117700496 1 1
0.519406371547711 0.518870442923765 1 1
0.479893577679045 0.479429304541823 1 1
0.545935603199499 0.545330899643357 1 1
0.485039454873327 0.484484073198765 1 1
0.499612067255557 0.49912219096566 1 1
0.47747857719478 0.476994948056652 1 1
0.517328624647927 0.516831412569448 1 1
0.487059872465928 0.486604212744176 1 1
0.460009399332053 0.459549550711664 1 1
0.483748602655641 0.48324541557524 1 1
0.507660633685011 0.507111377245679 1 1
0.476579665443777 0.476125607420034 1 1
0.483492512811396 0.482975838927717 1 1
0.45056456717778 0.450131253341737 0 0
0.479098782438056 0.478637124064115 1 1
0.534352908640498 0.533833591489378 1 1
0.512748407921813 0.512286825785714 1 1
0.496739015300977 0.496222937297986 1 1
0.453980539547702 0.453591497369045 0 0
0.516908151941646 0.516350162927827 1 1
0.491030118967117 0.490538159815864 1 1
0.474367678286592 0.473897786456801 1 1
0.542187234200829 0.541665137163642 1 1
0.480718007340536 0.480156816727268 1 1
0.516828691984672 0.516310739097488 1 1
0.478785429487537 0.4782931282984 1 1
0.489795682826034 0.489323750184592 1 1
0.524683466403547 0.524132087831543 1 1
0.496913692716108 0.496398210855924 1 1
0.45978104763314 0.459333730619422 1 1
0.462619271148526 0.462137286468194 1 1
0.504160297211105 0.503663846449568 1 1
0.509497262879562 0.509005959214687 1 1
0.516259451643345 0.515750529692259 1 1
0.525909948987255 0.525340392908862 1 1
0.490932723786505 0.490427100102976 1 1
0.551354977677044 0.550771907768001 0 0
0.45693802399305 0.456482975938725 1 1
0.538233006078122 0.537686613638433 1 1
0.476512376783848 0.476034028886498 1 1
0.445446112608154 0.444974497485388 0 0
0.514009343818623 0.513522665232515 1 1
0.469540715207083 0.469049013454967 1 1
0.467774521576415 0.467289044584109 1 1
0.489779675481345 0.489301050073867 1 1
0.517492989340223 0.516936312457137 1 1
0.52296642020801 0.522472159639121 1 1
0.495047577406153 0.494486017936334 1 1
0.488415711527318 0.487873779138103 1 1
0.472816170544392 0.472325945909427 1 1
0.498482031763859 0.497924466758464 1 1
0.519517760877685 0.518974002724436 1 1
0.504919512152108 0.504442209734043 1 1
0.514059584035535 0.51354868147764 1 1
0.498572436907117 0.498044638249688 1 1
0.494594085786168 0.494113894354999 1 1
0.486851018912764 0.486404473721299 1 1
0.486556171852693 0.486041740280253 1 1
0.526503319441609 0.525932255738005 1 1
0.502168556475972 0.501675059470557 1 1
0.513181367847391 0.512695098630649 1 1
0.478643913794415 0.478147892438191 1 1
0.486543529223359 0.486112727053502 1 1
0.511207277056819 0.51070179487239 1 1
0.499968886657099 0.49943619415058 1 1
0.511889620969366 0.511376835187786 1 1
0.506566671325337 0.506068693923885 1 1
0.500533381267582 0.500054672921372 1 1
0.500144253876183 0.499647520653925 1 1
0.512814036542203 0.512198379717037 1 1
0.529861244682967 0.529242913616235 1 1
0.538671843023582 0.538155407075514 1 1
0.433955254751817 0.433555922851775 0 0
0.525008654289752 0.524442704728039 1 1
0.498356343106406 0.497868270985426 1 1
0.500159653960802 0.499573473279066 1 1
0.490358715224049 0.48986926009398 1 1
0.48389264306947 0.483430192107992 1 1
0.515785300117434 0.515246997491821 1 1
0.508365974889392 0.507868859919001 1 1
0.524455997570253 0.523872609004663 1 1
0.520534040446075 0.520014873341279 1 1
0.498175755895015 0.497583383127339 1 1
0.497364223050304 0.496872196288719 1 1
0.496051014608137 0.495535389050924 1 1
0.522961472778257 0.522466420126519 1 1
0.484432093148652 0.483979859544233 1 1
0.479969002906446 0.47947419505502 1 1
0.505922245994893 0.505428985235364 1 1
0.510729947563415 0.510237647824123 1 1
0.490352957802494 0.489858333819951 1 1
0.495971574195983 0.495404735751081 1 1
0.485224448959623 0.484731012694702 1 1
0.501272760935321 0.500740640946841 1 1
0.52848863296418 0.527969090536686 1 1
0.52474310942881 0.524203096746568 1 1
0.484401318884482 0.483925516385174 1 1
0.472219119745493 0.471729957413966 1 1
0.510162220487135 0.509681063901145 1 1
0.513718297758952 0.513195042744696 1 1
0.498120694170972 0.497643941776725 1 1
0.470802102859658 0.470371265407485 1 1
0.487524276919176 0.487040597509497 1 1
0.526267013278924 0.525722179036524 1 1
0.50123524884546 0.500730056451272 1 1
0.500304111548689 0.499770417290343 1 1
0.48541347413052 0.48490745895025 1 1
0.497079690173004 0.496580876462921 1 1
0.494839442393384 0.494326532005756 1 1
0.504233576965363 0.503731930168056 1 1
0.525393049321287 0.524842511548209 1 1
0.546533998861407 0.54597106817572 1 1
0.48638365350561 0.485906555036408 1 1
0.524726965045505 0.524154763960211 1 1
0.445824464986544 0.445362113249608 0 0
0.491284728825495 0.490804811470393 1 1
0.506645187564678 0.506153379179577 1 1
0.503293067257597 0.502789484208166 1 1
0.486222971285337 0.485763808227197 1 1
0.468869246562691 0.468402850162273 1 1
0.44833252536027 0.447907817135746 0 0
0.472416952685309 0.471941212149598 1 1
0.487531609758051 0.487047200274862 1 1
0.453888471145146 0.453400652759641 1 1
0.480038534889013 0.479542848922326 1 1
0.503749834359523 0.503260956989302 1 1
0.496135941185761 0.495631142198625 1 1
0.522357235353879 0.521870200321974 1 1
0.481532138224891 0.481073086307422 1 1
0.490215930093119 0.489674467837302 1 1
0.473989938746582 0.473529933093224 1 1
0.485465441931995 0.485007094209145 1 1
0.515217248345101 0.51469509096289 1 1
0.510321091981764 0.509807053292012 1 1
0.501328975426322 0.500832608181496 1 1
0.471231729406508 0.470720742568249 1 1
0.494837519016321 0.494318949814298 1 1
0.504699190937935 0.504196183779545 1 1
0.513629529276042 0.513147757328245 1 1
0.509257990798321 0.508788591986368 1 1
0.491150414215268 0.490658210972088 1 1
0.477016295356389 0.476486361564753 1 1
0.488809632485277 0.488280093484183 1 1
0.502583496654136 0.502056880479565 1 1
0.510707141973398 0.510199809903276 1 1
0.45977486409996 0.459316545094424 1 1
0.503775588165893 0.5032964084481 1 1
0.481053988756782 0.48057146307103 1 1
0.491859572414716 0.491311340662493 1 1
0.482596999003028 0.482145082959317 1 1
0.482123588718729 0.481612970860885 1 1
0.530157592346795 0.529638828392155 1 1
0.446593072287768 0.446179127589549 0 0
0.511641514559404 0.511106997975442 1 1
0.526429272045333 0.52594371161644 1 1
0.510826959401402 0.510320788655103 1 1
0.476568128244696 0.476075367449899 1 1
0.497059563168806 0.496560003458114 1 1
0.501344461304006 0.500868411728565 1 1
0.533868112785839 0.533325626449435 1 1
0.48410875615243 0.483617226500052 1 1
0.450270339868873 0.449841718268199 0 0
0.491877492858057 0.491285823521095 1 1
0.478814185054141 0.478294368170557 1 1
0.475153980236231 0.474705091695778 1 1
0.50227476789571 0.501749275332228 1 1
0.49049069428055 0.489999141077942 1 1
0.512210547457436 0.511695423472836 1 1
0.480700015678514 0.480238216844728 1 1
0.434919296846332 0.434456560525312 0 0
0.473615930137988 0.473110141940359 1 1
0.448179851951828 0.447728979543216 1 1
0.510401251209336 0.509907945422282 1 1
0.497197264655443 0.496713148249045 1 1
0.511830035253754 0.511286165911831 1 1
0.488131109626815 0.487644884247816 1 1
0.481261749842657 0.480819133786555 1 1
0.506346479440282 0.505840088613057 1 1
0.459109373931727 0.458605898798942 1 1
0.525980362458701 0.525404975152522 1 1
0.525143423098951 0.524595439159641 1 1
0.512740236632988 0.512245738012053 1 1
0.508386229635011 0.50786690916639 1 1
0.455053131565948 0.454638787433382 1 1
0.508882095609115 0.508359750634388 1 1
0.520354432080694 0.519777156751635 1 1
0.514639513222722 0.514133483960157 1 1
0.512905514992351 0.512402646896941 1 1
0.496272389348703 0.495797420816341 1 1
0.5356180313985 0.535076947579737 1 1
0.545334382469686 0.544806031366248 1 1
0.502034691977774 0.501502789160762 1 1
0.506526732468961 0.505950315937835 1 1
0.511685754000875 0.511219714971446 1 1
0.50777601898279 0.507251543585393 1 1
0.496334718852682 0.495843414466077 1 1
0.510567381486337 0.51000625382827 1 1
0.483121549973071 0.482642734871987 1 1
0.514995155293679 0.514490088206562 1 1
0.475965101261467 0.475517600044939 1 1
0.491545541217959 0.491040476021887 1 1
0.510225380563957 0.509705253117788 1 1
0.430603460592315 0.430195904124495 0 0
0.532531225481714 0.532046174847317 1 1
0.507968879769616 0.507462223393943 1 1
0.516783247059266 0.516244356683004 1 1
0.531388834029712 0.530838715450154 1 1
0.46132741947379 0.460893243453689 1 1
0.475276967350125 0.474855960421643 1 1
0.47943503432169 0.478938461884268 1 1
0.502038284342358 0.501544058592777 1 1
0.498748034486143 0.498221546595729 1 1
0.486840915885753 0.48639052559941 1 1
0.465133342683294 0.464671663702541 1 1
0.515640068476968 0.51505185600797 1 1
0.456740606300426 0.456259116393559 1 1
0.515979122066762 0.515443741405946 1 1
0.496692782510328 0.496230886668495 1 1
0.453743838903008 0.453342780497159 0 0
0.507773539604499 0.50729156587549 1 1
0.510515623868714 0.51001360693425 1 1
0.478137054100783 0.477632653759313 1 1
0.495316529211907 0.494770801926843 1 1
0.481465510204935 0.481015234295941 1 1
0.532102863661049 0.531581115211555 1 1
0.490501950842138 0.489975861418799 1 1
0.517916090441432 0.517374401289144 1 1
0.488829775923352 0.488351482247444 1 1
0.494326924976338 0.493777242740849 1 1
0.483593647679352 0.483110790883215 1 1
0.503006426063798 0.502441289655347 1 1
0.510626480738412 0.51008515602135 1 1
0.516015887073112 0.5155281935713 1 1
0.555805224886628 0.555262306860804 0 0
0.530771058914079 0.530243869984332 1 1
0.479266812412237 0.478747410155117 1 1
0.497866129000851 0.497354669184384 1 1
0.487024556394127 0.486548944114196 1 1
0.483098336909519 0.482606316346601 1 1
0.489125118338715 0.488619573294359 1 1
0.507796675028446 0.507311679979942 1 1
0.507382017182285 0.506856809572567 1 1
0.497739729789673 0.497258225360667 1 1
0.493661156007441 0.493206692688626 1 1
0.473046261927324 0.472578131572062 1 1
0.482361470197564 0.481939589417898 1 1
0.471332878082331 0.470902731699956 1 1
0.474018150612586 0.473551873254796 1 1
0.49656552690069 0.496071028694099 1 1
0.492200055367185 0.491710044508089 1 1
0.509405114147328 0.508938676393209 1 1
0.512634324361817 0.51212486714304 1 1
0.491319636956979 0.490842908062473 1 1
0.506681285928812 0.506194723808146 1 1
0.452089887655874 0.451640771619098 0 0
0.491632100660486 0.491194936722772 1 1
0.497127788640994 0.496615518669242 1 1
0.48985873915862 0.489331841405384 1 1
0.512239621526189 0.511686106291304 1 1
0.505893311950162 0.505407181403028 1 1
0.489272515218937 0.488823383712576 1 1
0.499070232008755 0.498584555735175 1 1
0.478010357814591 0.477538323023211 1 1
0.457279174523539 0.456775775418367 1 1
0.516011993308455 0.515490687338831 1 1
0.534262999917037 0.533692186476285 1 1
0.485125576107195 0.484679809961759 1 1
0.471764474322298 0.471328362784204 1 1
0.483548150682125 0.483020147120675 1 1
0.496297957425902 0.495793102736703 1 1
0.474492012645159 0.473999860209298 1 1
0.471996231678957 0.471510977438396 1 1
0.494827611969323 0.494348330514283 1 1
0.543422294693108 0.542843321211011 1 1
0.483435660800487 0.482979230498191 1 1
0.48039193069646 0.47992751920321 1 1
0.498648150453667 0.498098099751104 1 1
0.503356082330751 0.502849102943912 1 1
0.453525204173151 0.453095824596922 0 0
0.509084638802903 0.508609839647888 1 1
0.503580717253843 0.503068681900917 1 1
0.493936260070653 0.493392636115444 1 1
0.478665441408935 0.478179262840357 1 1
0.426553978285825 0.426121304670191 0 0
0.46985027427434 0.469395340759998 1 1
0.490982281126485 0.490470201907947 1 1
0.451607583508552 0.451150650117455 0 0
0.469534880212674 0.469045328603368 1 1
0.503658334393668 0.503145306954929 1 1
0.50080959582076 0.500301607189303 1 1
0.485289001744351 0.484819222530451 1 1
0.500391676697007 0.49991466505073 1 1
0.50757404886014 0.507066416102918 1 1
0.467725358201107 0.467244499723179 1 1
0.490889854679362 0.490437261926285 1 1
0.482141893718245 0.481687170570018 1 1
0.458564598449848 0.458072430935994 1 1
0.51616124292642 0.515672731363261 1 1
0.506647615576792 0.506107189559691 1 1
0.546820005287895 0.54627457968706 0 0
0.496877580291169 0.496329367445209 1 1
0.518402121296875 0.517864919281899 1 1
0.478272660891456 0.477786607854214 1 1
0.552799265604145 0.55227155238863 0 0
0.483423141760019 0.482911648694038 1 1
0.48466001812497 0.484187898662498 1 1
0.51009739903115 0.509625664461884 1 1
0.517982808272769 0.517446904501002 1 1
0.489668865337744 0.489190339986689 1 1
0.448602531789821 0.448137323464407 0 0
0.512030367213507 0.511428877767765 1 1
0.528019765533294 0.527478233250764 1 1
0.460903981194904 0.460451086855271 1 1
0.518100369954715 0.517553090547708 1 1
0.480660677705708 0.480163633604902 1 1
0.506323986481965 0.505793085598575 1 1
0.517943346586238 0.517393517202499 1 1
0.512466994317055 0.511958249221642 1 1
0.513640196018477 0.513153621068544 1 1
0.496302702812993 0.49577867536678 1 1
0.507832915812142 0.507319210659294 1 1
0.450991187295042 0.450530674175473 0 0
0.498293658479285 0.497759222537946 1 1
0.482615172921121 0.482125440341107 1 1
0.509445123066903 0.508974200378032 1 1
0.478308882485911 0.477852087158317 1 1
0.512199445917143 0.511710947590678 1 1
0.513843841165652 0.513300427311263 1 1
0.500135750977575 0.499658173715131 1 1
0.480705280834342 0.480241211143115 1 1
0.474430811832402 0.47394486325621 1 1
0.468908022979808 0.468465598842175 1 1
0.524793409663377 0.524278934696647 1 1
0.460832257078404 0.460378929090595 1 1
0.489792153971632 0.489233335131649 1 1
0.503420565430716 0.502831691526251 1 1
0.534905174377179 0.53433583425673 1 1
0.494849580478879 0.494351047318689 1 1
0.486569138497229 0.486094590142799 1 1
0.512211222988595 0.511681113719794 1 1
0.507231018385158 0.506732085996356 1 1
0.529745339564939 0.529232912372829 1 1
0.472357003123654 0.471924176023637 1 1
0.508125653949037 0.507603942989401 1 1
0.476431305425825 0.47591419041597 1 1
0.499321913237055 0.4988355534492 1 1
0.490884931042088 0.49042351292386 1 1
0.444989874973142 0.444542545417409 1 1
0.510099138957226 0.509612363298582 1 1
0.463527657131666 0.463060435323578 1 1
0.463205503456242 0.462693182714374 1 1
0.478232653075345 0.477764668954371 1 1
0.52370791616793 0.523081472843939 1 1
0.545928174995865 0.54544783764424 0 0
0.471446332670562 0.470988810599431 1 1
0.536547825017446 0.536059575399028 1 1
0.531142599617142 0.530558255183568 1 1
0.475159875335093 0.47469779722447 1 1
0.491958394549323 0.491481812134977 1 1
0.485800645713964 0.485265358156826 1 1
0.495832289998259 0.495349787156845 1 1
0.512088422980382 0.511540460569178 1 1
0.498065144704772 0.497530859497963 1 1
0.503318394529158 0.502819019217444 1 1
0.483446339085616 0.482924976554653 1 1
0.524401498852324 0.523832730531669 1 1
0.488943421846735 0.488424879942082 1 1
0.491133202806866 0.490611563262903 1 1
0.553402647506007 0.552853408123155 0 0
0.503858133480961 0.503369234997403 1 1
0.539232783516296 0.538680034438272 1 1
0.527639225504083 0.527101562869778 1 1
0.522985051632542 0.522474598517107 1 1
0.527398973507859 0.52683551753511 1 1
0.52351146997759 0.52291176718483 1 1
0.478215221829114 0.477783189353721 1 1
0.515249419059214 0.514713495424982 1 1
0.530797875317476 0.530265700621812 1 1
0.491087232354909 0.490641536058175 1 1
0.491547787019513 0.491067593712082 1 1
0.489329684174925 0.48885374609747 1 1
0.494996213075266 0.494540020719247 1 1
0.462846777212914 0.462350595193339 1 1
0.544556810054515 0.543984503655287 1 1
0.474282531373548 0.473814537921576 1 1
0.497892282115752 0.497371735409077 1 1
0.499506117093015 0.499038556190514 1 1
0.470161095983869 0.469719676203922 1 1
0.496719536771729 0.496248458820655 1 1
0.523490672660709 0.522898703113509 1 1
0.489118347224651 0.488658974936527 1 1
0.494101115517292 0.493628323803815 1 1
0.541194004819558 0.540649909354602 1 1
0.511306625701008 0.510840766150926 1 1
0.505606500011217 0.505113126470629 1 1
0.491782999192584 0.491283902655841 1 1
0.512774260043434 0.512290977050285 1 1
0.516899004598975 0.51631723094972 1 1
0.492979997504879 0.492415328081167 1 1
0.524690894317574 0.524164577011982 1 1
0.487086394256234 0.486597509752033 1 1
0.503155437788387 0.50263935343606 1 1
0.487728572927025 0.487238340577731 1 1
0.498764579431069 0.498294290451155 1 1
0.487800815418089 0.487300810378681 1 1
0.444782345661983 0.444349317201676 0 0
0.495239002214471 0.494766770347453 1 1
0.528302821266609 0.527758544923078 1 1
0.517459229486504 0.516936265955602 1 1
0.485878866275983 0.485393422233552 1 1
0.464662399048712 0.464162773459046 1 1
0.516116659137402 0.515601461035155 1 1
0.495976251027096 0.495479286204507 1 1
0.530999391238692 0.530416360666776 1 1
0.494845863323548 0.494326939815275 1 1
0.496788062756196 0.496256418863007 1 1
0.490039080904938 0.489595648569719 1 1
0.553047132767661 0.552495212630998 0 0
0.49011773992547 0.489635444310421 1 1
0.500531374919985 0.50000581020368 1 1
0.508120542499181 0.507582367207949 1 1
0.534530358298981 0.533933667098778 1 1
0.505031127746464 0.50456512721298 1 1
0.478976939308498 0.4785142262267 1 1
0.491476823944541 0.491038808068876 1 1
0.490106861554435 0.489642457363617 1 1
0.537210228202518 0.536670324965628 1 1
0.476468121580876 0.475963552594586 1 1
0.510222160361496 0.509746137849524 1 1
0.483859021283292 0.483384111199977 1 1
0.496062071263895 0.495503298405402 1 1
0.514711587736693 0.514121394819291 1 1
0.468912346713503 0.468490257039366 1 1
0.508337246699783 0.507816340284193 1 1
0.489784044422184 0.489343929425001 1 1
0.509937260682732 0.509440422265178 1 1
0.493999760131536 0.49350324225281 1 1
0.478581676495972 0.478090126234338 1 1
0.504896053314039 0.504428556558885 1 1
0.480336594560055 0.479836159898794 1 1
0.475002942173909 0.474549973083772 1 1
0.497225432442459 0.496725583367257 1 1
0.508818710149514 0.508325054151262 1 1
0.490605577969064 0.490132884093097 1 1
0.48514943961699 0.484732022890056 1 1
0.477770322102262 0.477241847032533 1 1
0.519324278757462 0.518765190722225 1 1
0.477274459284448 0.476799105124822 1 1
0.523153028466829 0.522671413605326 1 1
0.485828872822942 0.485418891673929 1 1
0.464157357666587 0.463616882103469 1 1
0.506585997729558 0.506069546372728 1 1
0.523697920468687 0.523181295357788 1 1
0.499949011395119 0.499400066380319 1 1
0.506143112655786 0.505600858760108 1 1
0.513357656142556 0.512857454192709 1 1
0.463175030388544 0.462715445254687 1 1
0.452115946710794 0.451617093705706 1 0
0.559958188410959 0.55937156528082 1 1
0.501154551045807 0.500705044802197 1 1
0.53383300463163 0.533355549890122 1 1
0.517596848551277 0.517063099681601 1 1
0.480744453497032 0.480280667029838 1 1
0.484747241835275 0.484232975688956 1 1
0.474032770877135 0.473504429082108 1 1
0.503360919737811 0.502832994338384 1 1
0.504608768694931 0.504096310182071 1 1
0.492851450809992 0.492364881777888 1 1
0.548720156550267 0.548154692093679 0 0
0.482818045419282 0.482344545347884 1 1
0.511568184564308 0.511008131076294 1 1
0.469887832851544 0.469400608872795 1 1
0.530713412717918 0.530112210501854 1 1
0.483711845420531 0.483258400299987 1 1
0.490395588963014 0.489926964990869 1 1
0.541054464197085 0.540488242542787 1 1
0.505756647380173 0.505231623370866 1 1
0.484538955726876 0.484007517243584 1 1
0.477900971612334 0.47736794081196 1 1
0.502324901076487 0.501859777850387 1 1
0.471320257647076 0.470881482869522 1 1
0.54292420957894 0.542392897762616 1 1
0.53371619558433 0.533173366005454 1 1
0.500204498505366 0.499698528984508 1 1
0.520321366656178 0.519774694960368 1 1
0.485969128700646 0.485460159318043 1 1
0.513312361004302 0.512793881769094 1 1
0.496321988243624 0.495841341760605 1 1
0.504858320163115 0.50439110614492 1 1
0.532135021736689 0.531576909451238 1 1
0.51378704479067 0.513254735069697 1 1
0.50559543916733 0.505064343763033 1 1
0.459574551065321 0.45912371387847 1 1
0.497637322414549 0.497160305862575 1 1
0.478264686716923 0.477751736479265 1 1
0.522578602920643 0.52206747763289 1 1
0.460358152643937 0.459900418741022 1 1
0.490088601012529 0.489628816692782 1 1
0.454230826830736 0.453756614428468 1 1
0.464503416571762 0.464019714687598 1 1
0.503431173489007 0.502900154777448 1 1
0.515859717334503 0.515306948607645 1 1
0.450180559283427 0.449591060311741 1 1
0.469651003170544 0.469187346182367 1 1
0.544308607994265 0.543740275008562 1 1
0.464372229510444 0.463936103876154 1 1
0.499909272337341 0.499421628021849 1 1
0.531212814680819 0.530675657482999 1 1
0.503681524889119 0.503168847940664 1 1
0.519370402195944 0.518860825937752 1 1
0.497530439941747 0.497078505307781 1 1
0.471259287826126 0.470815400193992 1 1
0.472039597366848 0.471498550188077 1 1
0.478796012219609 0.478332692699768 1 1
0.50573684609198 0.505240384872156 1 1
0.540967024082725 0.540368036059828 1 1
0.526046014660033 0.52549261125008 1 1
0.506989020615152 0.506506781785769 1 1
0.480905785497992 0.480395766700657 1 1
0.530655642241044 0.530093178906928 1 1
0.470963921653036 0.470530656109719 1 1
0.471611773214189 0.471165929048238 1 1
0.495936791710498 0.495442370037637 1 1
0.449921911340027 0.449452454306147 0 0
0.493467989814385 0.492913489321864 1 1
0.494077694110077 0.493570873653771 1 1
0.558384439683724 0.557824410550908 0 0
0.518055796959881 0.517509077619538 1 1
0.498436822911147 0.497916573240126 1 1
0.491986153321487 0.491547301637877 1 1
0.467616817794225 0.467185619460543 1 1
0.539101325234946 0.538553750666371 1 1
0.502709645024864 0.502220952165061 1 1
0.493140982374784 0.492616370864379 1 1
0.491880916481315 0.491355688731169 1 1
0.50389383144408 0.503405587145257 1 1
0.472297950386903 0.471830907861314 1 1
0.51639628145087 0.515860395541877 1 1
0.478684139987053 0.47818217917098 1 1
0.485268405120312 0.484763214213809 1 1
0.50074282459557 0.500242071265487 1 1
0.472775252773952 0.47231411168432 1 1
0.489125104145043 0.488644710820066 1 1
0.52677216466666 0.526252827990621 1 1
0.511889102864927 0.511295479215273 1 1
0.447044556706946 0.446634013319302 0 0
0.479392945315851 0.478898399775666 1 1
0.53979311325756 0.539236361585913 1 1
0.517758920628699 0.517205575387967 1 1
0.535793255799575 0.535318199595136 1 1
0.490261810952944 0.48978404248041 1 1
0.515691603595405 0.515097143571288 1 1
0.526364226894792 0.525835112250996 1 1
0.471909931655372 0.471438855360278 1 1
0.506620254195181 0.506085477355075 1 1
0.511843130173203 0.511287199334285 1 1
0.530116343806497 0.529563574364757 1 1
0.549020553319532 0.548513131251337 0 0
0.554300837930676 0.553718375777414 1 1
0.468273562210914 0.467758955086814 1 1
0.546828841192468 0.546341765615942 0 0
0.518144177735039 0.517597274050792 1 1
0.493327656012452 0.492846044309043 1 1
0.522398355924257 0.521897470373855 1 1
0.543635112865482 0.543156556929245 0 1
0.462439018372104 0.461955349305466 1 1
0.566573500741523 0.566026228430891 0 0
0.49981554588938 0.499303626742224 1 1
0.494617414909971 0.494128577658811 1 1
0.486840161465507 0.486286280169358 1 1
0.459660617861841 0.459196626371164 1 1
0.463627927932369 0.463104861879423 1 1
0.482264657561028 0.481831277169332 1 1
0.469335739522415 0.468831475981102 1 1
0.50541098839821 0.504943336470882 1 1
0.508021142712448 0.507536784421587 1 1
0.550449262163943 0.549895136995171 0 0
0.475992701693647 0.475493408036872 1 1
0.519236962414451 0.518735224697417 1 1
0.490783443998575 0.490283662327291 1 1
0.503285891844315 0.502758511906858 1 1
0.485560732650387 0.485043059198345 1 1
0.541876346857754 0.541325935992773 1 1
0.47790848154902 0.477395390249612 1 1
0.491069562202313 0.490613916930045 1 1
0.482586914054258 0.482108731709638 1 1
0.48217717234509 0.481698855648791 1 1
0.485088726388611 0.484569642207303 1 1
0.504013738986387 0.503513428100881 1 1
0.532049531845776 0.531442383409746 1 1
0.530462100747826 0.52987967509593 1 1
0.534476413831684 0.533950855586374 1 1
0.51336105017299 0.512864284564354 1 1
0.50163898722574 0.501148025120443 1 1
0.408580145632043 0.408137541283077 0 0
0.487148585583776 0.486631132975029 1 1
0.506332828205273 0.505815065524316 1 1
0.533024214944315 0.532463316879051 1 1
0.524823511032078 0.524261736990761 1 1
0.513847066537603 0.513334995633247 1 1
0.513891835810825 0.513346918886967 1 1
0.528604576247528 0.528075665039805 1 1
0.515558750835861 0.515099278666107 1 1
0.507762203408504 0.507227682924508 1 1
0.459551655043021 0.459084964793974 1 1
0.467949719397944 0.467438594963693 1 1
0.516767345851316 0.516225545932419 1 1
0.497225687223235 0.496697478548961 1 1
0.528512848423803 0.527971202074267 1 1
0.496008090485736 0.495475654145915 1 1
0.51644468957848 0.515895769822152 1 1
0.480748872847396 0.480232694892442 1 1
0.501345192596948 0.500883757470397 1 1
0.448442553227985 0.448016901674362 0 0
0.458331980231305 0.457870402919001 1 1
0.494020371274864 0.493486071740483 1 1
0.477347692212612 0.476905283038695 1 1
0.515397373585379 0.514870569406558 1 1
0.52018368239073 0.519728189317809 1 1
0.490762471944389 0.490284066069931 1 1
0.532047684674132 0.531464618264613 1 1
0.510116105863833 0.509620997410847 1 1
0.487247112139293 0.486785295146652 1 1
0.498403816194814 0.497824721632331 1 1
0.483557922901281 0.483038400485023 1 1
0.488875912473283 0.48839330499862 1 1
0.513150125795026 0.512638892587877 1 1
0.516404249259845 0.515894317613194 1 1
0.526066531790932 0.525578516071629 1 1
0.487999202032479 0.487533854662089 1 1
0.498135457180026 0.497654992460161 1 1
0.519382159870606 0.518858393964443 1 1
0.48819829362017 0.487669933931892 1 1
0.515233107919111 0.514745023487499 1 1
0.499555886409277 0.499055095883383 1 1
0.452502334132139 0.452040466241797 0 0
0.508003470574273 0.507529497634663 1 1
0.533107001127295 0.532574284786898 1 1
0.523268329492625 0.522758464429436 1 1
0.498014325455321 0.497448105638118 1 1
0.517030208448992 0.516496027026525 1 1
0.522561267934434 0.522004692866583 1 1
0.502368675293968 0.501800209839489 1 1
0.503094896814948 0.502625985880242 1 1
0.521285813451989 0.520779433372008 1 1
0.490310004800389 0.489853149303757 1 1
0.494850161533656 0.494347121777474 1 1
0.545229003926224 0.544684029157115 1 1
0.472933754994551 0.472417956554096 1 1
0.496009805970278 0.495560574365936 1 1
0.466696300703326 0.466229369692468 1 1
0.494461173462364 0.493934070083329 1 1
0.551710674470565 0.551165341237291 1 1
0.467320262748064 0.466857792520659 1 1
0.493068909814541 0.492511787780319 1 1
0.480148140808818 0.479628650453852 1 1
0.472507080810758 0.472023770968586 1 1
0.528695122545954 0.528173434175486 1 1
0.538011236150647 0.53746701476736 1 1
0.503226850365217 0.502730630538765 1 1
0.514404451828271 0.513931702705724 1 1
0.467469576646806 0.466947288703861 1 1
0.510728477978814 0.510254333306218 1 1
0.525381531320803 0.524878543853576 1 1
0.48395106219693 0.483468775380182 1 1
0.472366086993216 0.471885357065044 1 1
0.517471419296894 0.516919904113515 1 1
0.508851742239816 0.508379837658546 1 1
0.54754355541762 0.547006891593676 1 1
0.500623287305521 0.500133496971979 1 1
0.516854051025612 0.516303140356831 1 1
0.515201358853484 0.514696156361946 1 1
0.523823465802071 0.523295297668037 1 1
0.497261476382167 0.496780594561315 1 1
0.470843693352973 0.470325560201809 1 1
0.479822911224733 0.479359405781531 1 1
0.526105058199538 0.525476017087359 1 1
0.457187650982787 0.456668039983719 1 1
0.519568639337586 0.519001695254755 1 1
0.499264340302081 0.498797858991008 1 1
0.457361702971079 0.456902712295358 1 1
0.53026318789977 0.529746530517916 1 1
0.474662402736932 0.474184118554394 1 1
0.52779751083661 0.527284209505753 1 1
0.46008388910396 0.459664714821215 1 1
0.497177666958108 0.496693840616741 1 1
0.500869292218055 0.500287619999909 1 1
0.509660378177303 0.509173317011975 1 1
0.494802867181056 0.494331508419911 1 1
0.479801532745818 0.479323325314358 1 1
0.549131127351895 0.548599663585223 0 0
0.519656538249295 0.519097964044094 1 1
0.501694259736097 0.501217753866468 1 1
0.446740589518289 0.44628912438187 0 0
0.554997272174565 0.554417872493978 1 1
0.479819005047372 0.479246515316307 1 1
0.50315635640928 0.502616238777286 1 1
0.480450276463391 0.479941981277633 1 1
0.525758383971673 0.525223365888597 1 1
0.464248011616242 0.463784625344757 1 1
0.458962633482206 0.458495896514089 1 1
0.507204315175366 0.506680421333029 1 1
0.480119633440661 0.479559812923445 1 1
0.457950447632755 0.457495703100121 1 1
0.520108079745628 0.519574624762184 1 1
0.496252762585464 0.495766876790802 1 1
0.541388873568282 0.540845597729836 1 1
0.495395972846684 0.494922294916772 1 1
0.527270734104809 0.526669348020176 1 1
0.497063554021475 0.496550674153028 1 1
0.465723151236916 0.465255636937161 1 1
0.521147540664627 0.520636892488963 1 1
0.527037071121976 0.526528268472479 1 1
0.47774180778775 0.477214234423098 1 1
0.467523411608212 0.467050873659822 1 1
0.497900958985731 0.49741000124002 1 1
0.487563320627988 0.487082739170666 1 1
0.525383999318099 0.524809568702545 1 1
0.502979537754745 0.50251626227295 1 1
0.523139763471115 0.522663643163415 1 1
0.523984255480875 0.523430526967481 1 1
0.496717489309623 0.496216770242684 1 1
0.530858314080257 0.530336945920095 1 1
0.473664882589867 0.473243415438042 1 1
0.541276999728279 0.540745718303359 1 1
0.491194122312444 0.490712861498641 1 1
0.488330343785082 0.487777728088692 1 1
0.490641251022458 0.49018146657353 1 1
0.503206715488304 0.502674711533511 1 1
0.51355146792141 0.51308678513648 1 1
0.501436146738589 0.500853070371859 1 1
0.528598473503797 0.52809007433949 1 1
0.493807606815923 0.493286624155726 1 1
0.477044030277831 0.476579325412123 1 1
0.437387750315637 0.436942810711319 0 0
0.53505032033935 0.534529216059545 1 1
0.484004996329037 0.483521733026911 1 1
0.515416085321522 0.514875002601056 1 1
0.518463286044148 0.517915004940017 1 1
0.495272456815376 0.494808527206364 1 1
0.495175974316154 0.494731841405084 1 1
0.528502197973253 0.527940310442469 1 1
0.47034719984788 0.469887631282477 1 1
0.517822193746428 0.517328223697267 1 1
0.478284254184639 0.477811997231715 1 1
0.51449577801593 0.514000115186421 1 1
0.491491401437158 0.490967536511694 1 1
0.530079800399509 0.529578840392954 1 1
0.477668190990427 0.477207709696449 1 1
0.514613611485496 0.514110745734677 1 1
0.47644543688888 0.475967252576885 1 1
0.526249132105 0.525742858962747 1 1
0.496717984697932 0.496197796831531 1 1
0.489530047175801 0.489046652004657 1 1
0.518862061452245 0.518348917774273 1 1
0.498518113118279 0.497980688474124 1 1
0.528248017070872 0.527715816556707 1 1
0.514324534900198 0.513810180164005 1 1
0.534212668882972 0.533683584100725 1 1
0.501197680910435 0.500730297532711 1 1
0.509410543203748 0.508916890123251 1 1
0.484279309020498 0.483774103059574 1 1
0.510683475752367 0.510163363255787 1 1
0.498078236850403 0.497584543157638 1 1
0.490147252098653 0.489596995697555 1 1
0.480308298212925 0.479807324474519 1 1
0.538942782733231 0.538365581862699 1 1
0.524465009434624 0.523970264407701 1 1
0.484598755927274 0.48412853602901 1 1
0.517377142282558 0.516788387071842 1 1
0.461410023823833 0.460887963449832 1 1
0.533301304472513 0.532754096322445 1 1
0.505907397786816 0.50543140504867 1 1
0.499485329615168 0.498998744805136 1 1
0.45639048592259 0.455901120515032 1 1
0.506488635915552 0.506027531875322 1 1
0.536032182303724 0.535496053255931 1 1
0.501943574649339 0.50145054261915 1 1
0.510008112762433 0.509515490491362 1 1
0.533243659807557 0.532658490358237 1 1
0.533817562758993 0.533299153992049 1 1
0.483690845636606 0.483196317804793 1 1
0.524476073984591 0.523927912210169 1 1
0.460513833272621 0.46006174147167 1 1
0.489607519577749 0.489121924288119 1 1
0.502951516816256 0.502435017293651 1 1
0.459567975263823 0.459074654519061 1 1
0.462606344671661 0.462124853560988 1 1
0.55975650344367 0.559192026131186 0 0
0.492791766144409 0.492287949600692 1 1
0.491998519928089 0.491433296175846 1 1
0.485693238200964 0.485209476145289 1 1
0.5064925236855 0.506024123188349 1 1
0.494392926308351 0.493869644446995 1 1
0.53307525166699 0.532550962320349 1 1
0.520166392542641 0.519694323292429 1 1
0.500241215861526 0.499723759473789 1 1
0.54618258294621 0.545598737143969 1 1
0.535249935121409 0.5346865452275 1 1
0.516497112907832 0.516014954057201 1 1
0.528073612819082 0.527557060016265 1 1
0.494691847196122 0.494183665846804 1 1
0.494141238408739 0.49367188726574 1 1
0.508535874280463 0.508013391840153 1 1
0.515672491962401 0.515149531856456 1 1
0.509953536618057 0.509498244272895 1 1
0.513496155131382 0.5129955300847 1 1
0.55231319849021 0.551705690142495 0 0
0.464244014008463 0.463761753237 1 1
0.521643780866186 0.521089813346933 1 1
0.516181332979407 0.515647833246545 1 1
0.489876181072349 0.489371904445433 1 1
0.474909816085754 0.474425676491493 1 1
0.478210638673818 0.477730017757835 1 1
0.479279628650208 0.478762142209902 1 1
0.465478368309453 0.465009631786276 1 1
0.483139081037217 0.482697449803167 1 1
0.48981622033631 0.489301242991718 1 1
0.480200811441939 0.47976191804409 1 1
0.505316276990685 0.504831158907708 1 1
0.499028983244847 0.498556053024719 1 1
0.533999466186305 0.533413609528353 1 1
0.463513402584185 0.463026374516637 1 1
0.52708767494441 0.526543637984363 1 1
0.503071636874426 0.502604304952792 1 1
0.52504336038628 0.52451557825276 1 1
0.516744138404543 0.516166770314794 1 1
0.498610192496097 0.498044948472285 1 1
0.510588073390828 0.510079048349407 1 1
0.538971120756483 0.538437613838435 1 1
0.484352379943393 0.483870049446526 1 1
0.480480094305444 0.480045947561619 1 1
0.483937440025568 0.483443881018367 1 1
0.52365210822013 0.523159164026645 1 1
0.493625081933353 0.493125318717705 1 1
0.507257744523062 0.506745210338766 1 1
0.511812031718874 0.511260582432687 1 1
0.536214151334514 0.535588634284679 1 1
0.499102950149889 0.498610191271488 1 1
0.523023143778549 0.522467614117249 1 1
0.543557779774784 0.543023457013842 1 1
0.503563255720593 0.503020892764373 1 1
0.450892773671456 0.450376633152267 0 0
0.501994638814178 0.50148150389205 1 1
0.499538139165709 0.499016223159695 1 1
0.515090784324185 0.514543586334895 1 1
0.478895428103622 0.478446724006236 1 1
0.47741152156214 0.476886272931084 1 1
0.450680914713226 0.450279643510764 1 1
0.485477757165792 0.48499181704372 1 1
0.474875303089867 0.474398714739567 1 1
0.521489091286865 0.520978295058292 1 1
0.53037524071841 0.529871367266055 1 1
0.505958408081764 0.505464327572992 1 1
0.498716837144192 0.498236879463378 1 1
0.504116086906795 0.503620449783836 1 1
0.514550754714353 0.514079284619062 1 1
0.509431096515716 0.508908124948296 1 1
0.487688156529059 0.487228107637132 1 1
0.494997054573047 0.494535180955228 1 1
0.477745202572066 0.477277979928248 1 1
0.489008359953892 0.488509713546276 1 1
0.467253796445022 0.466775321999294 1 1
0.485054946838291 0.484577989089278 1 1
0.517472059833926 0.517022329418223 1 1
0.498846581972206 0.498369124826493 1 1
0.50395929597155 0.503413345087559 1 1
0.517344844611351 0.516865678829062 1 1
0.467550916991436 0.467129296157021 1 1
0.523196643481426 0.522668983055871 1 1
0.500073653530776 0.499496979237667 1 1
0.466513334726311 0.465986224928395 1 1
0.453532775124927 0.453084470755419 0 0
0.525690408035662 0.525192815868325 1 1
0.509669889983938 0.509174044708133 1 1
0.548913711425688 0.548318054654635 1 1
0.502794433369313 0.502261296703442 1 1
0.492764694774445 0.49226790834458 1 1
0.485102250790402 0.484598884483228 1 1
0.520470108861292 0.519939528598906 1 1
0.502294553602664 0.501769392815962 1 1
0.490694225838979 0.490211257690009 1 1
0.480352316523681 0.479850468303265 1 1
0.488146051915023 0.487699343519071 1 1
0.510009826921326 0.509406049814339 1 1
0.49018693836909 0.489681187624472 1 1
0.523461888791778 0.522920040728793 1 1
0.482577233212024 0.482069878635217 1 1
0.488845395836617 0.488344841736128 1 1
0.503701386353754 0.503170326946908 1 1
0.508523464366764 0.508022896436507 1 1
0.516085980025424 0.515535145298938 1 1
0.492883399149526 0.492401790035466 1 1
0.483907352094865 0.4834303220781 1 1
0.500671984228436 0.500168047803226 1 1
0.483500409897844 0.482998545197886 1 1
0.493751422262531 0.493193088293469 1 1
0.472401207319491 0.471957881281301 1 1
0.555289288801956 0.55470994854646 0 0
0.540168528627528 0.539657194234061 1 1
0.476577811385565 0.476063053147941 1 1
0.487186529689188 0.486697991833956 1 1
0.514011004642281 0.513435324788013 1 1
0.461659400656905 0.46112243257213 1 1
0.506763698724086 0.50626775340296 1 1
0.523168874153386 0.522664450209783 1 1
0.497221403958065 0.496703199335011 1 1
0.500723021234765 0.500233246106429 1 1
0.478157128409159 0.477656693670133 1 1
0.538209920407553 0.537721601023641 1 1
0.534694682688783 0.534125885827276 1 1
0.531646923803083 0.531061122163932 1 1
0.522623498061155 0.52208877046349 1 1
0.498257124388469 0.497746217876332 1 1
0.47736829448161 0.476847426809916 1 1
0.538075020928119 0.537555320611045 1 1
0.521983938804973 0.521497378182185 1 1
0.532352177642831 0.531784471166907 1 1
0.524535687913715 0.524077585474225 1 1
0.547927350750436 0.547346562580308 0 1
0.526264152979799 0.52573948188494 1 1
0.482784950616494 0.482267614119492 1 1
0.537851428732365 0.537239687215982 1 1
0.516371517976572 0.515805941617333 1 1
0.489905635547795 0.489402030379332 1 1
0.501118900334696 0.500627237564484 1 1
0.532146002551092 0.531618299394105 1 1
0.436107861708879 0.43564574766109 0 0
0.500673274324051 0.500160000592192 1 1
0.508208271034973 0.507699246257009 1 1
0.523479627407937 0.522931817871298 1 1
0.508185574208344 0.507692249994905 1 1
0.462989829702648 0.462438882255891 1 1
0.454766342902375 0.454296024926729 1 1
0.462562439158906 0.462064559510295 1 1
0.513236973356885 0.512715792708497 1 1
0.484893243377395 0.4844265214654 1 1
0.495671356589517 0.495162173578081 1 1
0.526158821494808 0.525618296657805 1 1
0.494268360186393 0.493743941887483 1 1
0.513004894811438 0.512475567124284 1 1
0.518948106419218 0.518356984636751 1 1
0.546380990396647 0.5458408977899 0 0
0.525972039107612 0.525451321318761 1 1
0.489000783082331 0.488535780800389 1 1
0.518240066749515 0.517730588162022 1 1
0.508736129830464 0.508224992110588 1 1
0.484766345567415 0.484294384593548 1 1
0.503880134527237 0.503338678368169 1 1
0.536621635898692 0.536115413481283 1 1
0.495539715721722 0.495046985877835 1 1
0.461084167750556 0.460616883607279 1 1
0.500556264920473 0.500024805613753 1 1
0.541900934495853 0.541344615127726 1 1
0.485339883644523 0.48485844362526 1 1
0.513122336636357 0.512619017850923 1 1
0.502606507338753 0.502123013381616 1 1
0.532208163848322 0.531654914960869 1 1
0.425437298063365 0.424975858210822 0 0
0.500956520291908 0.500454105038266 1 1
0.510927350006354 0.510382056954286 1 1
0.520974233215694 0.520387212016468 1 1
0.47076746228032 0.470337626294771 1 1
0.542056259279438 0.541550103749619 1 1
0.473763118188358 0.47329536867385 1 1
0.450444549503159 0.44997728016598 0 0
0.518869975206839 0.518400871106144 1 1
0.510518881760302 0.509995214004524 1 1
0.511459456705475 0.510993498613538 1 1
0.503378682596888 0.502887737175799 1 1
0.504242215111284 0.503723190377566 1 1
0.467416252138144 0.466948942498141 1 1
0.489055048941229 0.488564423931789 1 1
0.541622449116068 0.541056261775335 1 1
0.505987303976421 0.50547486627016 1 1
0.526634235956988 0.526070403159683 1 1
0.433561031520866 0.433110264476102 0 0
0.514447885754584 0.513934133010093 1 1
0.485910337561341 0.485454284170211 1 1
0.546811569669312 0.546212934684818 1 1
0.510530478207076 0.509970795300283 1 1
0.472700748612737 0.472233033637453 1 1
0.464475122530492 0.4640112616384 1 1
0.506564634602997 0.506052164943773 1 1
0.530659134494601 0.530103241944777 1 1
0.468019448889673 0.467530151145692 1 1
0.496873067707029 0.496360739885091 1 1
0.482237174592952 0.481729993613819 1 1
0.499106559684312 0.498617347847922 1 1
0.492090118434838 0.491591827788661 1 1
0.503948508042437 0.503462197964789 1 1
0.486546295467779 0.486046752618324 1 1
0.53675507280565 0.536167154247524 1 1
0.508163966309137 0.507624835112987 1 1
0.498023262459621 0.497575254517507 1 1
0.507555142263811 0.507064076274107 1 1
0.475053681633995 0.474601912542957 1 1
0.502619810986857 0.502116122486716 1 1
0.504216856517082 0.503680244456996 1 1
0.497367298193662 0.49686869553629 1 1
0.501383353144273 0.500905848028589 1 1
0.477112262200416 0.476644813623913 1 1
0.531751926030365 0.531189232905425 1 1
0.488339960550764 0.487878245300031 1 1
0.537747864005275 0.537234701622038 1 1
0.521028001035783 0.520523651167272 1 1
0.51311839035271 0.512640828542851 1 1
0.536939516491656 0.536423257193421 1 1
0.494155239662647 0.493625119380001 1 1
0.450768460705278 0.450327617207103 1 1
0.527809195292156 0.527275470148634 1 1
0.457192416649772 0.45678388772361 1 1
0.491777274206687 0.491305658994694 1 1
0.488780431419263 0.488282425242292 1 1
0.485806958926272 0.485328330715712 1 1
0.507234958609187 0.506695417767944 1 1
0.469743513951497 0.469271647392739 1 1
0.532077891875629 0.531436607934323 1 1
0.504013920327243 0.503519427805499 1 1
0.491099231125459 0.490601555576448 1 1
0.456458317947323 0.456012075554731 1 1
0.473264201858586 0.472787705756787 1 1
0.507894776359539 0.507318677644957 1 1
0.5032244090319 0.502682293751986 1 1
0.488722518611763 0.488199838780789 1 1
0.463593982026515 0.463116124398244 1 1
0.496960261919857 0.496494092401838 1 1
0.494429741216132 0.493897048969311 1 1
0.507145912676048 0.50666357897137 1 1
0.489736616557454 0.489288759453276 1 1
0.503777769455424 0.503297223444252 1 1
0.488975975120921 0.488498607039832 1 1
0.488483827589014 0.488017207820754 1 1
0.519013903709792 0.518509004569927 1 1
0.513605004532945 0.513097539193252 1 1
0.486512253338478 0.486056565287794 1 1
0.496769111074549 0.49626941094223 1 1
0.511732367576675 0.511207392184619 1 1
0.492707848498316 0.492169384859959 1 1
0.477941012597029 0.477431264938222 1 1
0.546431762378122 0.545876644663433 1 1
0.479168536504287 0.4786763566339 1 1
0.581474516833855 0.580830372844669 0 0
0.486738154818257 0.48620776886096 1 1
0.487431356547784 0.486971940543675 1 1
0.465015810142218 0.464569640338693 1 1
0.509681505586528 0.509163003334897 1 1
0.472111222967667 0.471584797483113 1 1
0.485031403203616 0.484576934863665 1 1
0.519633116319279 0.519139178302989 1 1
0.481221982022227 0.480752692753303 1 1
0.50180388667362 0.501254138463791 1 1
0.520937362670318 0.52037780688503 1 1
0.487194801613868 0.486703301828235 1 1
0.473896881657521 0.473403692417482 1 1
0.551117987311221 0.550603721832305 0 0
0.483074183577303 0.48257569233295 1 1
0.523513237804236 0.522965078421893 1 1
0.495753381385388 0.495268594312166 1 1
0.511128714490914 0.510643541076962 1 1
0.458613541041732 0.458188815840918 1 1
0.488254207200841 0.487760950391033 1 1
0.496057945362064 0.495590043507685 1 1
0.481467716990828 0.48099911290825 1 1
0.491400501235632 0.490949950102711 1 1
0.526448141350052 0.525910497127508 1 1
0.501847548435564 0.501299514906242 1 1
0.53917181245438 0.538621132612076 1 1
0.517622817559367 0.517084006405089 1 1
0.485137984082919 0.484637400122528 1 1
0.46781816876193 0.467321966345628 1 1
0.476672683987133 0.476149132847557 1 1
0.512569144832734 0.512071075811066 1 1
0.534012965147663 0.533467191845904 1 1
0.478674043044862 0.478136872742044 1 1
0.527919742359122 0.527400632150854 1 1
0.510828138768411 0.51030975094474 1 1
0.482730111853861 0.482244113271898 1 1
0.517062611008659 0.516569381616723 1 1
0.489196821422412 0.488754165849356 1 1
0.45816699110056 0.457715863902638 1 1
0.516765829679255 0.516303640547744 1 1
0.497021615116641 0.496536930102735 1 1
0.478335625830508 0.477854796499296 1 1
0.496053107814767 0.495552803242949 1 1
0.494036561587272 0.493457811331922 1 1
0.500079913063872 0.499541262686743 1 1
0.536137125864025 0.535594238846631 1 1
0.491386851117175 0.490909999396312 1 1
0.454802781124063 0.454294577223748 1 1
0.5344559149604 0.533928973095645 1 1
0.510448334529298 0.509928828723597 1 1
0.483709198084797 0.483192540346404 1 1
0.490528253118844 0.490079606186453 1 1
0.521718751457812 0.521169877980204 1 1
0.501890076027284 0.501371139782181 1 1
0.481891481436738 0.481384929090038 1 1
0.50882401668178 0.508337930816871 1 1
0.45953707504706 0.459034865027211 1 1
0.466059803399102 0.465626915860397 1 1
0.501532964337322 0.501092357305148 1 1
0.527560203448566 0.527041645463454 1 1
0.495914717528677 0.495344533440667 1 1
0.520933494680386 0.520346488032753 1 1
0.497116471512155 0.496626232467093 1 1
0.490237488507776 0.489761545058332 1 1
0.561901814567972 0.561361313335242 0 0
0.505036165778556 0.504497226266887 1 1
0.478511678977263 0.477957859462943 1 1
0.510658365843767 0.51014381624237 1 1
0.504453400656841 0.503958398708194 1 1
0.486114311893819 0.485570530858815 1 1
0.513742672007342 0.513181810666977 1 1
0.514769453047473 0.514238294193354 1 1
0.479714259780857 0.479241898257724 1 1
0.483174614193968 0.482719456839625 1 1
0.477256647574927 0.476699181326712 1 1
0.534772334871615 0.534263362424057 1 1
0.507987256627502 0.507468657541717 1 1
0.511476232269479 0.510938092048746 1 1
0.526730298155792 0.526187407291943 1 1
0.472076099999602 0.47161131715022 1 1
0.488271272572533 0.487790513490305 1 1
0.456337860572241 0.455870346920802 1 1
0.503492949539433 0.50293538112767 1 1
0.478457008536241 0.47796584328044 1 1
0.479175137769133 0.478715729035925 1 1
0.503997398916503 0.503495091512421 1 1
0.485361641746857 0.48485093483811 1 1
0.470917627386144 0.470474745419777 1 1
0.512436410472646 0.51191262991478 1 1
0.449726763732464 0.449257292275885 1 1
0.513152608740386 0.512619619209126 1 1
0.51726870586864 0.516791023483558 1 1
0.495141371708841 0.494632932079459 1 1
0.49175894200789 0.491243132787165 1 1
0.487657748353917 0.487160783667477 1 1
0.500679721922963 0.500169797487135 1 1
0.514139641632348 0.513614282165748 1 1
0.494209831255961 0.493685255696561 1 1
0.511813409916048 0.511289911236842 1 1
0.516515778935239 0.516003672470317 1 1
0.487118165571574 0.486676381353947 1 1
0.474988316868564 0.474547432880489 1 1
0.507292322397333 0.506766228662132 1 1
0.528175120765397 0.527632340583686 1 1
0.4748920043377 0.474434104933559 1 1
0.527280109875101 0.526767239577208 1 1
0.481884343201481 0.481410338803225 1 1
0.480229931005649 0.479767039804891 1 1
0.511025175187612 0.510495852884612 1 1
0.563928709105377 0.56339311269922 0 0
0.491612788104601 0.49114874798962 1 1
0.486004697218106 0.485484395193311 1 1
0.480877841383102 0.480370811274529 1 1
0.4826934355173 0.482195112776162 1 1
0.49521777838902 0.494769615085428 1 1
0.449664843346059 0.449192115697378 0 0
0.474293599445048 0.473848030928533 1 1
0.524357103614083 0.523817873437665 1 1
0.501260615956175 0.500744442490405 1 1
0.470682323164738 0.470233076625325 1 1
0.491477217905757 0.490903414181735 1 1
0.512142454929476 0.511637252884568 1 1
0.503979185948649 0.503467132276536 1 1
0.475374806040884 0.474899360645072 1 1
0.531338512255084 0.530802333159608 1 1
0.4605825308204 0.460087649789741 1 1
0.513197656115311 0.512684112384292 1 1
0.483645788095872 0.483172376828495 1 1
0.52874546059458 0.528213378769017 1 1
0.514144323857491 0.513630332087093 1 1
0.514674707128115 0.514174182241679 1 1
0.502631807827294 0.502086667751356 1 1
0.495117866596685 0.494630051183584 1 1
0.53484281063429 0.534278444428935 1 1
0.468449770894304 0.468038104605962 1 1
0.50505303286994 0.504511741524081 1 1
0.483716944363507 0.4832685251518 1 1
0.533582366220777 0.533038390721678 1 1
0.495531661847131 0.495012558635561 1 1
0.479354370145235 0.478840329365974 1 1
0.493684216932838 0.493184744357613 1 1
0.493967341978028 0.49349698897686 1 1
0.502214989639804 0.501727081980477 1 1
0.504802946210531 0.50433257821086 1 1
0.48546174613597 0.484951276928881 1 1
0.489176865611352 0.488679592966455 1 1
0.483093096190839 0.482510054029801 1 1
0.516400479489451 0.515916516471703 1 1
0.490913754326082 0.490446920488822 1 1
0.474383802083708 0.473917123239885 1 1
0.484525556033343 0.484068993045156 1 1
0.513578386501789 0.513093424947282 1 1
0.499969045974331 0.499441448960709 1 1
0.529415649869915 0.528913774607489 1 1
0.492692274570035 0.492237512591373 1 1
0.495543713356265 0.495068541531048 1 1
0.524663100083916 0.52409235491833 1 1
0.478053762221923 0.477573949444936 1 1
0.509266676165303 0.508801500499032 1 1
0.499467569242311 0.498913077169851 1 1
0.486445873197215 0.485937116647341 1 1
0.523230862770652 0.52272076495173 1 1
0.501711706447268 0.501127237643676 1 1
0.497938695523157 0.497442264811526 1 1
0.496898929056358 0.496407823318292 1 1
0.474864604661255 0.474388922954412 1 1
0.479178669773766 0.478701609990779 1 1
0.468227348684922 0.467750864605477 1 1
0.536361614635171 0.535751349659198 1 1
0.491810416132187 0.49135375832141 1 1
0.517321319848192 0.516748319965758 1 1
0.493226098381154 0.492759956801834 1 1
0.514730326047074 0.514228803171393 1 1
0.496694176612145 0.496183894993837 1 1
0.522406468474902 0.5218011780036 1 1
0.468847865213043 0.468365104155203 1 1
0.49338539233599 0.492895841484339 1 1
0.492228620012596 0.491740174113117 1 1
0.486203675032052 0.485713507102773 1 1
0.490708828265016 0.49022937588605 1 1
0.512977226041405 0.512456501806085 1 1
0.488702597369822 0.488186909800671 1 1
0.516723235935867 0.516211752223457 1 1
0.538503280333539 0.537986149378049 1 1
0.496862913958392 0.496328863008518 1 1
0.484459539412777 0.483956535844284 1 1
0.487812150579848 0.48732398288376 1 1
0.443627909917985 0.44314137335568 0 0
0.477011870761819 0.476560417599232 1 1
0.560184041881158 0.559669572745151 1 1
0.472096662350383 0.471622389319771 1 1
0.496862520639325 0.496334422542339 1 1
0.508612784168518 0.508128001077465 1 1
0.50400254303992 0.503511125224657 1 1
0.48618812210052 0.485706276204525 1 1
0.495956260287971 0.495492821284838 1 1
0.494502807374462 0.493981997544725 1 1
0.487464782869916 0.487004379166765 1 1
0.503379657379375 0.502822321329168 1 1
0.505504156078203 0.504960811593125 1 1
0.505359431463749 0.504829047374971 1 1
0.474006821183306 0.47357516242694 1 1
0.517202700135494 0.516683095356153 1 1
0.50439105506619 0.503868044294919 1 1
0.523380165660579 0.522877265077813 1 1
0.505831564133961 0.505343931395606 1 1
0.521655588511908 0.521148007725226 1 1
0.48075059401056 0.480318902117531 1 1
0.483670871919915 0.483194175711997 1 1
0.515020637045976 0.514457625045051 1 1
0.468318619642712 0.467822136760265 1 1
0.523956498444843 0.523433134068074 1 1
0.554439908332428 0.553932984898603 0 0
0.487919141922175 0.487420167952632 1 1
0.515214254948966 0.514695756371943 1 1
0.506807634953331 0.50629874360912 1 1
0.516005615458312 0.515528409663132 1 1
0.467927461376621 0.467432206108297 1 1
0.474643504866798 0.474099043593714 1 1
0.481820680794213 0.481355085161867 1 1
0.484002641073471 0.483515085192703 1 1
0.501521830660923 0.501026471122865 1 1
0.510496393294825 0.510058002326006 1 1
0.46317147215029 0.462718894755299 1 1
0.481031671045578 0.480537275702729 1 1
0.505773292855147 0.505265934015694 1 1
0.473175996579285 0.472710674588915 1 1
0.463201518932484 0.462782259247457 1 1
0.509479616778891 0.508984722149024 1 1
0.534906203944125 0.534350195764021 1 1
0.54892719689623 0.548369036542251 1 1
0.514700360077739 0.514213361758298 1 1
0.508284519377568 0.507805036999905 1 1
0.491021331331079 0.490552462974702 1 1
0.503076112357422 0.502591924661089 1 1
0.46779151884944 0.467308038468509 1 1
0.477749996855437 0.477321323233072 1 1
0.483014752651903 0.482497003598219 1 1
0.458974571184288 0.458566880048093 1 1
0.526253861038137 0.525748152301075 1 1
0.486927688879208 0.486440498117953 1 1
0.509606137218303 0.509091907869663 1 1
0.52731313489979 0.52683923116554 1 1
0.471212351998632 0.470748791543278 1 1
0.474154099023438 0.473638632999377 1 1
0.509371014538808 0.508843755077902 1 1
0.47426536344447 0.473756721297147 1 1
0.536624643414705 0.53609986054465 1 1
0.502239698453544 0.501772398455508 1 1
0.54588654165852 0.545409870672967 0 0
0.495869250470909 0.495377639840535 1 1
0.505997107155954 0.505410085001825 1 1
0.477960240636681 0.477480273109313 1 1
0.498268727613031 0.497790730779989 1 1
0.4817458048871 0.481272843591546 1 1
0.489174143224512 0.488702826172244 1 1
0.46443572554035 0.463933541413118 1 1
0.530195355345944 0.529708369466665 1 1
0.506415365725576 0.505942989125384 1 1
0.506316319643903 0.505853997857261 1 1
0.51655089418043 0.516012845172841 1 1
0.496219564806986 0.495753877106837 1 1
0.49154331326054 0.491049135666997 1 1
0.469639193189234 0.469147414319222 1 1
0.463501968847479 0.46301991772885 1 1
0.549727253793273 0.549177262218878 0 0
0.521501930584275 0.521006196681411 1 1
0.487402760121407 0.48696443527542 1 1
0.492307390505637 0.491826284127737 1 1
0.476800828733665 0.476340477641077 1 1
0.52447691501165 0.523916397334309 1 1
0.506787304966426 0.506271396305755 1 1
0.509139066722684 0.508633840812314 1 1
0.498291730432122 0.49773134024711 1 1
0.496005969978928 0.495542511809544 1 1
0.500946454643528 0.500385499438482 1 1
0.493118516913901 0.492668486222724 1 1
0.537926982948397 0.537432629051917 1 1
0.51311719048135 0.512619843736444 1 1
0.544233093022625 0.54368951415162 1 1
0.498659003055232 0.498173130034431 1 1
0.527517992559825 0.526987489066139 1 1
0.500438449247348 0.499946606647777 1 1
0.488348310480808 0.487874286545316 1 1
0.530997398693878 0.530470267042037 1 1
0.465689939142483 0.465260535214373 1 1
0.488263351214169 0.487808041561372 1 1
0.5382355693767 0.537637213897891 1 1
0.508160917122773 0.507624204773883 1 1
0.491058629466623 0.490558017902563 1 1
0.493153127230311 0.492667595656633 1 1
0.485656228629181 0.485180208982032 1 1
0.479012863995408 0.47854699282445 1 1
0.49723300605919 0.496717174696692 1 1
0.511269235905355 0.510676146846745 1 1
0.522057615498078 0.521529226225049 1 1
0.531691578802551 0.531098030398779 1 1
0.516670226157313 0.516118050166841 1 1
0.518483622390073 0.517916380229915 1 1
0.533998642868065 0.533490512177442 1 1
0.52072430867435 0.520175260626501 1 1
0.508668468838861 0.508182185243793 1 1
0.547904219362554 0.547277079024086 1 1
0.464973305573812 0.464468262631236 1 1
0.538516258399207 0.537969216350447 1 1
0.478190754783704 0.477716928419279 1 1
0.466272675718885 0.465770373854325 1 1
0.522689961759291 0.52213754007235 1 1
0.508868541705667 0.508417248597493 1 1
0.500180510396354 0.499658477249097 1 1
0.504265981862005 0.503753882959423 1 1
0.5242244324463 0.52368799988243 1 1
0.498009179383466 0.497502647909839 1 1
0.523546440052249 0.523016947682452 1 1
0.50233606462681 0.501827121877221 1 1
0.498361094738043 0.497857313677237 1 1
0.50527100124043 0.504799785318959 1 1
0.50092081023073 0.500439713481229 1 1
0.545730142789348 0.545143139334964 1 1
0.511022760388029 0.510514639542052 1 1
0.534647310847625 0.534058262865821 1 1
0.483932763839038 0.483478699017007 1 1
0.480442871434201 0.479985387757611 1 1
0.529963461555068 0.529438507230023 1 1
0.53949342070322 0.538975800130946 1 1
0.499350957287804 0.498840828895945 1 1
0.450487101531738 0.449971791560806 0 0
0.5075203912509 0.507030027195428 1 1
0.510541703375717 0.510023740463752 1 1
0.506649161394856 0.506111466818011 1 1
0.494828198735494 0.49430991276704 1 1
0.471695478300496 0.471198405736895 1 1
0.518105201986367 0.517617019710697 1 1
0.466142143112836 0.465670042052331 1 1
0.505827281018063 0.505288316489055 1 1
0.524129982979668 0.523576678397219 1 1
0.493429707920534 0.492935375645687 1 1
0.521439527344774 0.520924762878558 1 1
0.505269353716051 0.504748559986403 1 1
0.520096119716199 0.519571317346785 1 1
0.436097382055588 0.435646791916755 0 0
0.565355004941448 0.564841397163905 0 0
0.49942571515578 0.498903827029325 1 1
0.511038564031006 0.510526914669871 1 1
0.487296201792306 0.486817590793285 1 1
0.512777970983351 0.512201922063808 1 1
0.531524771762821 0.531034370582072 1 1
0.531475741263323 0.530930112831617 1 1
0.52574011623053 0.525244354996615 1 1
0.518269974713696 0.517768707520577 1 1
0.514400865825642 0.513867252847776 1 1
0.476860419099987 0.476387511946361 1 1
0.515149957176075 0.514638161984244 1 1
0.43807116585152 0.437625063485094 0 0
0.45198442333211 0.451533262888007 1 1
0.513853233834089 0.513367204868295 1 1
0.517778536930771 0.517268863644337 1 1
0.514547558688787 0.51401106375019 1 1
0.510110028417809 0.50957520857967 1 1
0.515386378852412 0.514882911823366 1 1
0.48829453784935 0.487806279241907 1 1
0.531353418010724 0.530825569476721 1 1
0.492659845761759 0.492209535835477 1 1
0.468217341408185 0.467735234567834 1 1
0.53959752249835 0.539017273304485 1 1
0.513667185166291 0.513135463280074 1 1
0.526805714275265 0.526252647675596 1 1
0.515016976215728 0.514468508247644 1 1
0.518836212148081 0.518309400840452 1 1
0.483433871251195 0.482979949395063 1 1
0.489798814422622 0.489339404968685 1 1
0.487596415886317 0.487062509122638 1 1
0.493320162220223 0.492771696388319 1 1
0.531761635970628 0.531225303562742 1 1
0.507051868816921 0.506538252286188 1 1
0.485027918264773 0.48457595918464 1 1
0.521755666372878 0.521215814396492 1 1
0.502253654020989 0.501775621578536 1 1
0.502459026385791 0.501961441111373 1 1
0.503081668994762 0.502526817139493 1 1
0.530400237478302 0.529882023802907 1 1
0.525437395383032 0.524913225722208 1 1
0.527684342174268 0.527188097346298 1 1
0.493891122432188 0.493376449169469 1 1
0.460220432917882 0.459792027272163 1 1
0.496177948750485 0.49568250862228 1 1
0.512097906931462 0.511630991777378 1 1
0.477014356488657 0.476567308843673 1 1
0.479120727733939 0.47861966754381 1 1
0.506601693265672 0.506099512440238 1 1
0.465782000094971 0.465292735050635 1 1
0.539498166539316 0.538930321027336 1 1
0.533082838989093 0.532529823680418 1 1
0.490053788586205 0.489522245260666 1 1
0.53132785497909 0.530803344181952 1 1
0.482210865563642 0.481716431309469 1 1
0.456150877512013 0.45570740847494 1 1
0.474077959214255 0.473636203795356 1 1
0.485905545501255 0.485401214970961 1 1
0.503578419949141 0.503067878388377 1 1
0.467111540387616 0.466624351054368 1 1
0.50869419521748 0.508132832625206 1 1
0.472564251905469 0.472156176489969 1 1
0.53981071602308 0.539301144932438 1 1
0.486897310851792 0.486460842392925 1 1
0.456295381066626 0.455794501869553 1 1
0.539113747428221 0.538534392961278 1 1
0.471432176935779 0.470948971508509 1 1
0.493299795093739 0.492821095228417 1 1
0.517821494445633 0.517290789147731 1 1
0.528394453356949 0.52786676133464 1 1
0.505821459987991 0.50533819380829 1 1
0.512019251319737 0.511506610346669 1 1
0.501903491885276 0.501383916167601 1 1
0.503486912326142 0.50298454405924 1 1
0.477531839118092 0.477074356694005 1 1
0.515990725372852 0.51550254377942 1 1
0.463115755992225 0.462623958791094 1 1
0.463071664555484 0.462582229647195 1 1
0.516393054886154 0.515897098241898 1 1
0.488057859457237 0.487533326683173 1 1
0.489524460762708 0.489024424334206 1 1
0.483689297001099 0.483191027528938 1 1
0.499783007587109 0.499278172707636 1 1
0.505346202764202 0.504890121253703 1 1
0.521773592936726 0.521240443991698 1 1
0.485801412768778 0.485277247810565 1 1
0.569494493728072 0.56893316727986 0 0
0.493801433539759 0.4932995735473 1 1
0.510498952958451 0.510019119872578 1 1
0.449920793076357 0.449442582967825 0 0
0.470468148485623 0.469977472990482 1 1
0.507443567963867 0.506916231349755 1 1
0.517554667518002 0.516984109507628 1 1
0.52807080524712 0.527513677798008 1 1
0.526322918304651 0.525796329719021 1 1
0.506027589778713 0.505517731711412 1 1
0.514531201925221 0.514032329473782 1 1
0.515130582313126 0.51463940500637 1 1
0.454372813755005 0.453923798427172 0 0
0.472855102052001 0.472406986522064 1 1
0.507276066063354 0.506840213721804 1 1
0.54188945068553 0.541334405403095 1 1
0.450940747842742 0.450488540977572 0 0
0.510659760458426 0.510131292451017 1 1
0.486459898947644 0.486005849661203 1 1
0.517354230210168 0.516849825668276 1 1
0.450928585785925 0.450508834051795 0 0
0.512451920161042 0.511934921795755 1 1
0.516449276859328 0.515929007039296 1 1
0.485303405484741 0.484780176894449 1 1
0.44955807398543 0.449071415319959 0 0
0.486759378993007 0.486298529292127 1 1
0.506469496544063 0.505980521176676 1 1
0.506483541284618 0.505917975712818 1 1
0.476549631611978 0.476057070666356 1 1
0.463596900914378 0.463119879101229 1 1
0.464993213508107 0.46452994321995 1 1
0.538358461222126 0.537809232621244 1 1
0.522383778090083 0.521840850570609 1 1
0.493858740663784 0.493374413131517 1 1
0.465499951806618 0.465055985979712 1 1
0.499674920388004 0.499208972109217 1 1
0.482625888083398 0.482099296531268 1 1
0.536850308280887 0.536259813375633 1 1
0.459960922004571 0.459497869242949 1 1
0.43697661693899 0.436551444164247 0 0
0.464072139488196 0.463563740568029 1 1
0.532090950485412 0.531503847591994 1 1
0.479046245484457 0.478581452330028 1 1
0.510857797830795 0.510378933717904 1 1
0.453372236148964 0.452855714287806 1 1
0.526934307382585 0.526385054358839 1 1
0.495256857849603 0.494772812949018 1 1
0.507960598077367 0.507522445407991 1 1
0.519095236161813 0.518569667722604 1 1
0.461271438193036 0.460802644182856 1 1
0.503695702236 0.503152118237932 1 1
0.509305328640554 0.508815680843233 1 1
0.486755427133371 0.486212344563515 1 1
0.466934115565747 0.466476457850749 1 1
0.503387404677118 0.502863731702708 1 1
0.478056723806152 0.477542339047447 1 1
0.46721158965219 0.466735605857282 1 1
0.52593494451788 0.525354747094983 1 1
0.497896165573377 0.497338262105601 1 1
0.509457221589104 0.508976559677613 1 1
0.475174117163056 0.474698858603126 1 1
0.486244879108631 0.485743536740194 1 1
0.484513516190728 0.484019041309279 1 1
0.465148315499844 0.464676330050728 1 1
0.523349143396275 0.522794709387814 1 1
0.494185421564603 0.493691425541977 1 1
0.481224159474611 0.480751666659307 1 1
0.49271665808785 0.492257015724407 1 1
0.45724300855848 0.456791485264744 1 1
0.529569769091934 0.529075128016371 1 1
0.534361458839734 0.533840840657842 1 1
0.517849476874884 0.517359533981039 1 1
0.491957837376713 0.491517714514264 1 1
0.492214610495896 0.491756514788064 1 1
0.483901229076681 0.483398856580294 1 1
0.490467730525077 0.48999934854559 1 1
0.482276473003493 0.481725173730176 1 1
0.488093399349861 0.487618341737176 1 1
0.530629782852652 0.530027835123587 1 1
0.535305900496496 0.534750709340406 1 1
0.524418686948438 0.523894580750578 1 1
0.497350011565212 0.496861342788014 1 1
0.46882446418038 0.468298809167481 1 1
0.515542434336872 0.515005960574559 1 1
0.488030852183678 0.487580093729331 1 1
0.533886210805634 0.53334696700194 1 1
0.518985768971307 0.518479909133649 1 1
0.504034885153733 0.503552223622946 1 1
0.486058801737382 0.485549218895265 1 1
0.541912048430332 0.541344232895526 1 1
0.504533364935771 0.504065263958416 1 1
0.502393519733454 0.501904351722162 1 1
0.519034353149166 0.518474645215373 1 1
0.486923373384096 0.486399381489948 1 1
0.512498519070772 0.511931415588257 1 1
0.484958219368941 0.484429868930314 1 1
0.510007973649217 0.509457048409482 1 1
0.474487697343046 0.47399314379783 1 1
0.47589650472991 0.475436005380859 1 1
0.51831018850216 0.517776359389342 1 1
0.492013194046468 0.491516458056381 1 1
0.50694883213394 0.506387360182628 1 1
0.531901951760284 0.531376667735576 1 1
0.490831063922287 0.490239530795344 1 1
0.457582393399707 0.457114302511885 1 1
0.510317383039381 0.509765059970354 1 1
0.454849813916014 0.454385410213967 1 1
0.460165395540386 0.459705906163654 1 1
0.531304909440113 0.530787197382272 1 1
0.490534581274964 0.490032661741647 1 1
0.499111837077091 0.498572671765412 1 1
0.5053270814598 0.504788583380417 1 1
0.48437380677748 0.483895231884435 1 1
0.526424626301857 0.52589245708789 1 1
0.49477408777161 0.494255079855429 1 1
0.473990991115384 0.473542911676858 1 1
0.52517101946465 0.524670994694728 1 1
0.512500946472647 0.511968159370684 1 1
0.522255714038843 0.521752989341868 1 1
0.523491703888738 0.522965153828237 1 1
0.501951081767142 0.501445161942028 1 1
0.497448283764984 0.496978442031624 1 1
0.490021567664629 0.489493404460674 1 1
0.534115386408161 0.533570950606424 1 1
0.498057447450895 0.4975951515361 1 1
0.497997440237027 0.497457763327088 1 1
0.507075896375687 0.506547490164255 1 1
0.516064139672907 0.515590892447004 1 1
0.500763776099291 0.50027685474054 1 1
0.508287240701203 0.507783893941529 1 1
0.501908068255152 0.501367694252144 1 1
0.516359120655697 0.51584737992616 1 1
0.514295467065795 0.513831802604733 1 1
0.506240763379967 0.505761261166946 1 1
0.495691526736098 0.495161888223739 1 1
0.488025623335607 0.487522357145969 1 1
0.481991310296767 0.481529042183088 1 1
0.502400177651339 0.501926170005118 1 1
0.520774286119532 0.520170295549245 1 1
0.505775978337986 0.505245802399041 1 1
0.457297856508246 0.456862247517957 1 1
0.484559650758901 0.484064810906943 1 1
0.465047934768111 0.464607822603101 1 1
0.492147468060118 0.491630659887411 1 1
0.479797036097352 0.479245139838745 1 1
0.500589142881766 0.50016060427867 1 1
0.488156219805666 0.487677435586863 1 1
0.466013185178634 0.465532009711914 1 1
0.484915920890571 0.484397570174739 1 1
0.540221662449954 0.539659301348811 1 1
0.463220664384449 0.462711730257958 1 1
0.522514333670431 0.522006332886063 1 1
0.491542634352751 0.491040054724168 1 1
0.483986840368456 0.483501856227867 1 1
0.522399353535945 0.521862527572833 1 1
0.452262171681775 0.45181575760715 0 0
0.4903412250161 0.489847933589826 1 1
0.492706978019513 0.492136087967126 1 1
0.496354696314817 0.495844139362875 1 1
0.505194833136061 0.504692915155841 1 1
0.452711337406341 0.452252394338564 0 0
0.518592078105495 0.518080030439517 1 1
0.518688949460127 0.518135823619652 1 1
0.49911876664998 0.498577182659249 1 1
0.514107031039577 0.513593495398546 1 1
0.502828365004139 0.50227503545138 1 1
0.487304024803887 0.486774292678639 1 1
0.485510082638335 0.485019300728134 1 1
0.485143864649279 0.484672198306749 1 1
0.485197170876363 0.484751148919899 1 1
0.510386651599191 0.509838410400352 1 1
0.486334953845699 0.485826499197538 1 1
0.516685171675801 0.516166317984207 1 1
0.461462241509288 0.460986701270882 1 1
0.471630834210609 0.471165831590636 1 1
0.481390560089807 0.480915954138491 1 1
0.525716064714603 0.525234898451631 1 1
0.446460524473912 0.446001845795195 0 0
0.47748296335184 0.476965990778359 1 1
0.501508221464313 0.501022951852329 1 1
0.505130647990622 0.504593808765018 1 1
0.490296736619168 0.489718786386067 1 1
0.456992288624768 0.456579244847237 1 1
0.522992182016031 0.522519565847924 1 1
0.493607348650084 0.493111507077592 1 1
0.510659507029806 0.510180475710938 1 1
0.477621014071413 0.477101234387502 1 1
0.518241324466258 0.51776159893762 1 1
0.5205391516273 0.520042547199766 1 1
0.553824204050872 0.553253527510342 0 0
0.48927928505887 0.488815548921867 1 1
0.538137444658646 0.537563056701673 1 1
0.503327616901663 0.502824754184064 1 1
0.487689668127467 0.487244924367935 1 1
0.504006171425892 0.503527346110652 1 1
0.523857794672907 0.523304371775776 1 1
0.472805894532906 0.472336832727912 1 1
0.50695490222136 0.506458956460542 1 1
0.446533499444898 0.44603721394234 0 0
0.471787349883659 0.471323469146 1 1
0.571918574337746 0.571324846151412 0 0
0.467419041797892 0.466956117787955 1 1
0.515147820135207 0.514646405335731 1 1
0.542818993508019 0.542211010569689 1 1
0.50570900357564 0.505224513895477 1 1
0.484488062252696 0.483961879807849 1 1
0.526650820153231 0.526114764614519 1 1
0.536477347139563 0.535916858597435 1 1
0.481730963526523 0.481253370499145 1 1
0.518466407102017 0.517985579881895 1 1
0.485658669881141 0.485107966413737 1 1
0.516714642766708 0.516225935473378 1 1
0.536402937141114 0.535881422404552 1 1
0.522828579426386 0.522267953077181 1 1
0.513436246065995 0.512914956972092 1 1
0.46446994311075 0.464006538788408 1 1
0.552462178167399 0.55190469347899 0 0
0.49447261938333 0.493994631590917 1 1
0.517059176431965 0.516517708560667 1 1
0.503438890033963 0.502931335198496 1 1
0.521628334509304 0.521110903975923 1 1
0.484221669863561 0.483746392127245 1 1
0.498513210382378 0.497987592211255 1 1
0.501425479078799 0.500923800477924 1 1
0.50868179802564 0.508205015609815 1 1
0.465737746079973 0.465276532423953 1 1
0.47593286949091 0.475449958019226 1 1
0.517346983281111 0.516782909287018 1 1
0.465247206960709 0.464832259186565 1 1
0.490556042051185 0.490028067648359 1 1
0.54000987746601 0.539532552144497 1 1
0.505008766992127 0.504504464118473 1 1
0.475948924763383 0.475413841176412 1 1
0.532662433369823 0.532148960999919 1 1
0.50776965234026 0.50727588988631 1 1
0.482965078868841 0.482476683572978 1 1
0.528905169805683 0.528314435262379 1 1
0.447961991707191 0.447428691377178 1 1
0.469819051603558 0.46934311929161 1 1
0.514006659037847 0.513478413726167 1 1
0.519407533418378 0.518891718723813 1 1
0.491618039341394 0.491111103466327 1 1
0.485842589021741 0.485366492895841 1 1
0.479775406369685 0.479281074575969 1 1
0.48676426942695 0.486263876535121 1 1
0.498421766728183 0.497962808304206 1 1
0.530672021695676 0.530154898717347 1 1
0.461414714422612 0.460913794901351 1 1
0.478300535637083 0.477801499465173 1 1
0.50433599402163 0.503810516571076 1 1
0.476866916570259 0.476438078730866 1 1
0.497549454678518 0.49705742913857 1 1
0.512847549457719 0.51234656489477 1 1
0.497284295071932 0.496748073284861 1 1
0.492828684191603 0.49232568832785 1 1
0.46819743367431 0.467760166553451 1 1
0.505120799189316 0.504640449353291 1 1
0.470442997315288 0.469981621424837 1 1
0.528730983639742 0.528229060275126 1 1
0.518788892864377 0.518328984562135 1 1
0.445601071837857 0.44517220926748 0 0
0.519925137501605 0.519439407885415 1 1
0.481063762778033 0.48059620116187 1 1
0.504725714641876 0.504165545624312 1 1
0.478605010037038 0.478170043808883 1 1
0.4725970365477 0.47210336243964 1 1
0.491536314307982 0.491051703410444 1 1
0.531082893514142 0.530615439696077 1 1
0.523214205159016 0.522715201951572 1 1
0.485986754120797 0.485454432902334 1 1
0.509018877634675 0.508492886988331 1 1
0.518760488799013 0.518254303326997 1 1
0.521140065506932 0.520635230720353 1 1
0.499089371216268 0.498571677049477 1 1
0.505371610207136 0.504852573465992 1 1
0.511192624406422 0.510707054565627 1 1
0.50755200735591 0.506979263728101 1 1
0.500070405363256 0.499565299761979 1 1
0.475960871619272 0.475485966374676 1 1
0.470100603963074 0.469645511302975 1 1
0.499541686583545 0.498952854727665 1 1
0.520213774357758 0.519694398332304 1 1
0.49007736024241 0.489561310957395 1 1
0.497113089019533 0.496617534661209 1 1
0.532552400218387 0.532081506082132 1 1
0.495706595276753 0.495217761893122 1 1
0.510782763461109 0.510271974385234 1 1
0.482367753585937 0.481889372798279 1 1
0.495536643316995 0.49495327459556 1 1
0.515236793198042 0.51468926701692 1 1
0.534995949767596 0.53444465051898 1 1
0.483659845271218 0.483152031130524 1 1
0.538525296165616 0.538018823684207 1 1
0.490694812522503 0.490242154409687 1 1
0.506467375369603 0.505992027971594 1 1
0.556833996606072 0.556243986846921 0 0
0.484111002813499 0.483607995723606 1 1
0.537179414308238 0.536578899465853 1 1
0.533588619738295 0.533038828349882 1 1
0.49172528731836 0.491210459663719 1 1
0.515519660277137 0.514975669603093 1 1
0.491169710727854 0.490676587493832 1 1
0.500651304444907 0.50012307507089 1 1
0.489716202533545 0.489220731014075 1 1
0.507257129994814 0.506737972544929 1 1
0.476645972472489 0.476149624981092 1 1
0.507968770851687 0.507373700672154 1 1
0.508367026793243 0.50787558719432 1 1
0.455128519280985 0.454657976600342 1 1
0.445531075075466 0.445080817613152 0 0
0.508358683620194 0.507812271896537 1 1
0.483198305229409 0.48268441909596 1 1
0.522263093262775 0.521742635715855 1 1
0.495476453331422 0.49499670176261 1 1
0.517176726080859 0.516664545679135 1 1
0.511722466523179 0.511232093987854 1 1
0.498553841697755 0.498066434255361 1 1
0.46980408871621 0.469314476669039 1 1
0.512263860771062 0.511748970019365 1 1
0.510445632562207 0.509972214187229 1 1
0.498682674984223 0.498185738048911 1 1
0.511500800911199 0.510963084752521 1 1
0.493957037019075 0.493349060682992 1 1
0.47788906311659 0.47738780792046 1 1
0.51628506712813 0.515769553258141 1 1
0.499137706196815 0.498625051059807 1 1
0.49523378266265 0.494768167188474 1 1
0.483209083950131 0.482740758321172 1 1
0.503130439588131 0.502626677073114 1 1
0.475900720854598 0.475449615603392 1 1
0.462845202092033 0.462367331627502 1 1
0.471264716927562 0.470812619455753 1 1
0.504764664585267 0.504224076892296 1 1
0.483700907936511 0.48314781854035 1 1
0.524599076094811 0.524050636573211 1 1
0.494400902757439 0.493925044558647 1 1
0.491610705372315 0.491136999116282 1 1
0.519011853844871 0.518456856933329 1 1
0.483819291666033 0.483300277088902 1 1
0.526929919873925 0.526467947765338 1 1
0.479426259561277 0.47890066461097 1 1
0.47021993627885 0.469759796587264 1 1
0.511196879927444 0.510741697743859 1 1
0.449854851141412 0.449419231359759 1 1
0.494104337201755 0.493613202618228 1 1
0.535115673714621 0.534571503533294 1 1
0.49015573057493 0.489720311086767 1 1
0.463839563322695 0.463373650740854 1 1
0.495281224749428 0.494807332428248 1 1
0.460251944459582 0.459788303963997 1 1
0.535351395989972 0.534823744064314 1 1
0.511161772160735 0.510652509883888 1 1
0.479773300228756 0.479261183727188 1 1
0.503668614021314 0.50316086699871 1 1
0.516850088986365 0.516330084736319 1 1
0.514164079220535 0.513629742332498 1 1
0.50076624059604 0.500218589695568 1 1
0.511988559135017 0.511487538700828 1 1
0.494920223359033 0.494451380819469 1 1
0.4890491655043 0.488521257870248 1 1
0.499381052616611 0.498895969577786 1 1
0.509321050916274 0.508788733846126 1 1
0.518720525659679 0.5182853711702 1 1
0.50586717336008 0.505324533486361 1 1
0.516962607894773 0.516435759688682 1 1
0.449698184718283 0.44922390229215 1 1
0.528478776405929 0.527874800133761 1 1
0.467885519369025 0.467404268102016 1 1
0.488629960136499 0.488118904677166 1 1
0.468966118157243 0.468466660533168 1 1
0.494159645374507 0.493628914440387 1 1
0.489872735167176 0.489399961204024 1 1
0.51788120240711 0.517368905671568 1 1
0.536273550261167 0.535742156858934 1 1
0.48292365032189 0.482469184732074 1 1
0.496397680402198 0.495870992924463 1 1
0.485541782915526 0.484980261296387 1 1
0.493875566411695 0.493380543843621 1 1
0.529968320574359 0.529451125800861 1 1
0.515486880312319 0.51493563887331 1 1
0.51267555570971 0.512186753421236 1 1
0.501783764282464 0.501334936593801 1 1
0.498559120120308 0.498034012693266 1 1
0.539778358827717 0.539187601166892 1 1
0.496349176183982 0.495841104449858 1 1
0.519428430977368 0.518874932071343 1 1
0.491897241734542 0.491383902340206 1 1
0.524872786480563 0.524282491589177 1 1
0.469263100899356 0.468804456101834 1 1
0.512346165848325 0.511851849482757 1 1
0.493753808788933 0.493252564317446 1 1
0.540087119050474 0.53961706716405 1 1
0.539664564117269 0.53913044084253 1 1
0.520710797671233 0.520192847856458 1 1
0.539127098588578 0.538512481772082 1 1
0.533006739712657 0.532444165252398 1 1
0.498034519336974 0.497489954035438 1 1
0.493166515394363 0.492689797955747 1 1
0.457466684581633 0.457017518727101 1 1
0.501749721236546 0.501274014163741 1 1
0.487061495596974 0.486590703550642 1 1
0.505140054902225 0.504637757293934 1 1
0.522077729158709 0.521557565144026 1 1
0.497739801265691 0.497283688560016 1 1
0.507906212274306 0.507340191059417 1 1
0.495467457548523 0.49491376437395 1 1
0.485984945139859 0.48553635894546 1 1
0.459118264154047 0.458611349767286 1 1
0.461760343362408 0.461289832978856 1 1
0.50630328869826 0.505802420474264 1 1
0.486485950314477 0.48595966205108 1 1
0.523311081084651 0.522775101197367 1 1
0.487917063976443 0.487471561806526 1 1
0.507574174474758 0.50710956417124 1 1
0.501019743581347 0.500554170665417 1 1
0.512878088444014 0.512335198523081 1 1
0.495197646801322 0.494727368129793 1 1
0.57225695444895 0.571718336617285 0 0
0.510868961881817 0.510324408051671 1 1
0.443837307242921 0.443372345302471 0 0
0.493056420059376 0.492541455941833 1 1
0.506938945060008 0.506428575755097 1 1
0.487490423838622 0.486994633680547 1 1
0.48149972025435 0.481056785370575 1 1
0.487878525059058 0.487389187869347 1 1
0.487648648162351 0.487087187317355 1 1
0.494749087443328 0.494214630503018 1 1
0.543056255772353 0.542515733607206 1 1
0.431823170416229 0.431415364221525 0 0
0.572374287934188 0.571744036136918 0 0
0.45859928225698 0.458132528637931 1 1
0.51525836026406 0.514724796956816 1 1
0.512718364871028 0.512179747900068 1 1
0.479992274792738 0.479504424181598 1 1
0.511556195020045 0.511087834658207 1 1
0.516550075584665 0.516059298061563 1 1
0.530966604200977 0.530412923026118 1 1
0.51716461537115 0.5166958315651 1 1
0.492953482017467 0.492414755913745 1 1
0.515019783504511 0.514468505123683 1 1
0.452967151081929 0.452528803612592 0 0
0.523331185056501 0.522741648828271 1 1
0.535351038931184 0.534816261050211 1 1
0.489236001062609 0.488695942923574 1 1
0.524692382241702 0.524207324593368 1 1
0.495526997493327 0.49500035426684 1 1
0.472048041436488 0.471578987690172 1 1
0.504340336665972 0.503891276375933 1 1
0.474289091104067 0.473821776411531 1 1
0.572824043831142 0.572231440217173 0 0
0.477677841729376 0.477173356911789 1 1
0.454796786505136 0.454347822432094 1 1
0.537222896265007 0.536622554871548 1 1
0.503800549923497 0.503293450585345 1 1
0.506373957275249 0.505839233678457 1 1
0.479669494715703 0.479147820140943 1 1
0.446758574069548 0.446298155922726 0 0
0.463810971641199 0.463357835168871 1 1
0.531985202056248 0.531481492069265 1 1
0.506391701354745 0.505915187678804 1 1
0.467684140247145 0.467246930626547 1 1
0.498612292938627 0.498109193454187 1 1
0.474699522001026 0.474204491873315 1 1
0.476772451905258 0.476353803301838 1 1
0.504262672179108 0.503753848722569 1 1
0.480492314912963 0.479989309144792 1 1
0.517949740545792 0.517423699554369 1 1
0.500955550161456 0.500435546692754 1 1
0.510360946730092 0.509867852120869 1 1
0.560266627686021 0.559711377350116 0 0
0.479721030576466 0.479246301411108 1 1
0.461284996606823 0.460858117204178 1 1
0.520244109949667 0.519728690945694 1 1
0.54155006448679 0.541015938112158 1 1
0.454349744439202 0.453850294022536 1 1
0.49520128230919 0.494682624919109 1 1
0.54595314452797 0.545436535879456 0 0
0.519004061735821 0.518497489766776 1 1
0.517873365337256 0.517353675799022 1 1
0.475741013155987 0.475254954121948 1 1
0.500015568077552 0.49956753215724 1 1
0.554447835371975 0.55390432425014 0 0
0.485153560408843 0.484695694456745 1 1
0.517854272481162 0.517334810724154 1 1
0.548317249853002 0.547721290050744 1 1
0.520450247104668 0.519979063993162 1 1
0.515730534583406 0.515162906462404 1 1
0.497672181556106 0.497137659692238 1 1
0.496859112710387 0.496335938599947 1 1
0.521483849831403 0.520931450374376 1 1
0.511435121056415 0.510944309842638 1 1
0.477297549721449 0.476776207130755 1 1
0.498055860530831 0.497539890367032 1 1
0.494905659263363 0.494417461881664 1 1
0.488618676736998 0.48811541735954 1 1
0.503614342366266 0.503093440904813 1 1
0.437921259286598 0.437448187141888 0 0
0.510706420751892 0.510129042807586 1 1
0.505663502212949 0.505158494022159 1 1
0.527697716195076 0.527194977676665 1 1
0.511541250017364 0.511073800033375 1 1
0.492661061446023 0.492207160377642 1 1
0.527208901970094 0.52669681410961 1 1
0.465552082329572 0.465057694343201 1 1
0.48389848097305 0.483364845762265 1 1
0.488194622570086 0.487616857128561 1 1
0.469647709580905 0.469166257202775 1 1
0.515595260384384 0.515120628649208 1 1
0.4825190477144 0.482078731284986 1 1
0.533772117573193 0.533210124816908 1 1
0.508546317377096 0.507979499116364 1 1
0.447521797059389 0.44707870592505 0 0
0.515261072799822 0.514755241329667 1 1
0.499381908606536 0.498882175042294 1 1
0.508569728666313 0.50799495954681 1 1
0.491050295069301 0.490588888848398 1 1
0.480639211974976 0.480176166734794 1 1
0.531286537330238 0.530761447410657 1 1
0.497322477753538 0.496796979194058 1 1
0.466156492703712 0.46569624563123 1 1
0.517220966043918 0.516709377858368 1 1
0.503899263432093 0.503386899400771 1 1
0.545681345903912 0.545167765022674 1 1
0.478462286414847 0.477953469241361 1 1
0.494097554766535 0.493592291052067 1 1
0.471431046517218 0.470914765484856 1 1
0.567118995145946 0.566537317884199 0 0
0.479936340800983 0.479430127062142 1 1
0.504468455603951 0.503988865933771 1 1
0.478385452869394 0.47788059355381 1 1
0.510795306233043 0.510311295768827 1 1
0.493799618279783 0.493302231963285 1 1
0.52288938522718 0.522372374706728 1 1
0.477925526287197 0.477419555435717 1 1
0.498942023035744 0.498454859557346 1 1
0.539683635440846 0.539105659459662 1 1
0.521149849920878 0.520591650768494 1 1
0.489987943054229 0.489482591162625 1 1
0.511466192900786 0.51093505108055 1 1
0.517740242554338 0.517198062522283 1 1
0.471340482279226 0.470850018111169 1 1
0.487219734809786 0.486739353034663 1 1
0.475657220197712 0.475137043907276 1 1
0.516075153154721 0.515507858147303 1 1
0.511095957426697 0.510603051506999 1 1
0.464929813390716 0.464416346250343 1 1
0.496790347518865 0.496303883412467 1 1
0.555432490087371 0.554831505800523 0 0
0.468942016775149 0.468483782734903 1 1
0.460345024554429 0.459901493934208 1 1
0.497370219651907 0.496858170968317 1 1
0.485877657265051 0.485436551519925 1 1
0.506726765409784 0.506234847651823 1 1
0.508324351084649 0.50777774072694 1 1
0.525439719938554 0.524886559628241 1 1
0.487905399556952 0.487425508104615 1 1
0.464401170249155 0.463954596493343 1 1
0.524860899426778 0.524387497690716 1 1
0.506355639621917 0.505866079039261 1 1
0.499802860517269 0.49931446826899 1 1
0.527323135129622 0.526848246781342 1 1
0.457831987585058 0.457384773628866 1 1
0.520386337275812 0.519883479827278 1 1
0.48475127544275 0.484280500053438 1 1
0.498252017134624 0.497773121767329 1 1
0.48818696494368 0.487632887205742 1 1
0.531760408326653 0.53120446211016 1 1
0.480250865192214 0.479792917141245 1 1
0.526287936457454 0.525769631852255 1 1
0.490806002183934 0.490277771828233 1 1
0.506549521231777 0.505999295094969 1 1
0.49206634638224 0.491578240789448 1 1
0.523853610242799 0.523213282318739 1 1
0.490295040986497 0.48983478019267 1 1
0.504689884519358 0.504142812461939 1 1
0.48407181502092 0.483582287068792 1 1
0.529789774563695 0.529269420148856 1 1
0.444731732037767 0.444263316458853 0 0
0.494991795360846 0.494493909676271 1 1
0.51731674528126 0.516718342992911 1 1
0.530416082889673 0.529807579570244 1 1
0.517939556535551 0.517463940861388 1 1
0.488760518229407 0.488274620818184 1 1
0.503511742220399 0.503044153179553 1 1
0.528663509538605 0.528044397975076 1 1
0.55610410600397 0.555526888821622 0 0
0.501217070266377 0.500722309201826 1 1
0.498110266939336 0.497591726924512 1 1
0.499733209095731 0.499207644975373 1 1
0.489989461687961 0.489529422923787 1 1
0.532191149494677 0.531640198122463 1 1
0.481014205826559 0.480466496384413 1 1
0.480027960109997 0.479513823662591 1 1
0.484504730835534 0.484014985788717 1 1
0.467740326049087 0.467235699586877 1 1
0.507952708153656 0.507486060035239 1 1
0.49100599975325 0.4904635436832 1 1
0.519378766381928 0.518882649574576 1 1
0.513859558240432 0.513302486938774 1 1
0.486610374287467 0.48615323223908 1 1
0.495005373703493 0.494534874823542 1 1
0.501529958559449 0.501011110721571 1 1
0.516060346744264 0.515579551515633 1 1
0.478175579789915 0.477680862299493 1 1
0.544760630635262 0.544228336604519 1 1
0.494170084491791 0.493646433516673 1 1
0.480842543241628 0.480312394683648 1 1
0.442226568020792 0.44175839284203 0 0
0.519366405631948 0.518869993072226 1 1
0.492138909156717 0.491625453093589 1 1
0.519203649575232 0.518678813869144 1 1
0.493746685911544 0.493255725452947 1 1
0.472767724611683 0.472253603222424 1 1
0.471272430922986 0.470782525910072 1 1
0.476634610616951 0.476131440934421 1 1
0.504550603554166 0.504057617699854 1 1
0.544731270178438 0.544187532829659 1 1
0.509692912569262 0.509149229406802 1 1
0.506786594976873 0.506276195628423 1 1
0.43639436313151 0.435934636013467 0 0
0.521100950805136 0.520588538918333 1 1
0.482508289469288 0.481994498148743 1 1
0.535925500488997 0.535405947784901 1 1
0.487027849494803 0.486548586668388 1 1
0.50638949823871 0.505896713343252 1 1
0.484749308523666 0.484238730472998 1 1
0.476027221767536 0.475557304853244 1 1
0.54207901440769 0.541547634615441 1 1
0.522776654136623 0.522249083942116 1 1
0.54109198641737 0.540508352975346 1 1
0.47581556820658 0.475284122826826 1 1
0.501284858172915 0.500793273969059 1 1
0.497633458447215 0.497125042947458 1 1
0.514662812691823 0.51416708158401 1 1
0.563083802380496 0.562438631113055 0 0
0.536971035424816 0.536406339876188 1 1
0.501068324708147 0.500563212043509 1 1
0.528214138925694 0.527664022028875 1 1
0.523369298688205 0.522799275937988 1 1
0.468596268291116 0.468085813925311 1 1
0.502868193086021 0.502336157534317 1 1
0.490425301849115 0.48994224968656 1 1
0.486348327011967 0.485841880018482 1 1
0.524484138503536 0.524010769411165 1 1
0.50857355685896 0.508068522235851 1 1
0.456891799255597 0.456484772205654 1 0
0.469377689951756 0.468903444775107 1 1
0.49052268773315 0.490009155352545 1 1
0.468460953350887 0.46795082815632 1 1
0.530205890795777 0.52969352623516 1 1
0.489490996856632 0.488977824614859 1 1
0.489005533671742 0.488532013235614 1 1
0.461015651485277 0.460543613993104 1 1
0.499606490352009 0.499104386118239 1 1
0.52732711501072 0.526789037626474 1 1
0.486310926878714 0.485811431257865 1 1
0.45372683865248 0.453243192296645 1 1
0.508921306201237 0.508426042724247 1 1
0.535786787189369 0.535183040839463 1 1
0.5023235354858 0.501773081322332 1 1
0.521284825781192 0.520805747860281 1 1
0.503685883098058 0.503141656865077 1 1
0.48472891527387 0.484248509554262 1 1
0.463922054736841 0.463463744792419 1 1
0.505391193356085 0.504915487374802 1 1
0.503320001012557 0.502780494584448 1 1
0.504364032678088 0.503806527649796 1 1
0.450980705494379 0.450496113754481 1 1
0.486560707872981 0.486064141414699 1 1
0.474311798632605 0.473818764733951 1 1
0.526007235907105 0.525500454149992 1 1
0.551743716957708 0.551202697244119 0 0
0.467772850368783 0.467284293210453 1 1
0.518284482831996 0.517794095053622 1 1
0.488580573269438 0.488063102881272 1 1
0.497471909544715 0.496968776044343 1 1
0.520633572666541 0.520153868203743 1 1
0.490588447166018 0.490077953874775 1 1
0.476519785354189 0.475996919498014 1 1
0.503252280486227 0.502689599610214 1 1
0.533389338302986 0.532786115544554 1 1
0.544133041503999 0.543613114167255 1 1
0.487646081411033 0.487119733490257 1 1
0.511317608375008 0.510774756044178 1 1
0.509478894031816 0.50899589537576 1 1
0.499852740922473 0.49933745572649 1 1
0.5042274112355 0.503731338160031 1 1
0.464315777939892 0.463794006343815 1 1
0.470341085033119 0.469892201971827 1 1
0.488194744147211 0.487703894415044 1 1
0.493630644877459 0.493106917970977 1 1
0.520442906152703 0.519932190311396 1 1
0.527153847326385 0.526675771034142 1 1
0.445978266948484 0.445592778892798 0 0
0.490913442508578 0.49042669947533 1 1
0.525627850034963 0.525118789846713 1 1
0.531425924116956 0.530938544056585 1 1
0.500254654454528 0.499746458385578 1 1
0.537645918648228 0.53711605642536 1 1
0.545504320565591 0.545025796887445 0 0
0.51718090080675 0.516628775846503 1 1
0.522914800705818 0.522349136396647 1 1
0.527387699910385 0.526777829382133 1 1
0.509921261439046 0.509417916670302 1 1
0.495769354584337 0.495284297306422 1 1
0.470545529485547 0.470049987614139 1 1
0.494189053925676 0.49368405230012 1 1
0.477775632901476 0.477213646230494 1 1
0.530136527696569 0.529577545199288 1 1
0.523538774037236 0.522990471136588 1 1
0.49262503457335 0.492151729326452 1 1
0.475318914685727 0.474850041109148 1 1
0.527551954975286 0.527036873334471 1 1
0.502290492771184 0.501812346990287 1 1
0.484994828900616 0.484538688032337 1 1
0.52608819392098 0.525564577521787 1 1
0.489865693322876 0.489420254914385 1 1
0.513823438519317 0.513308984644369 1 1
0.538830763897185 0.538334969188352 1 1
0.46692987293518 0.466472186163588 1 1
0.4858106516666 0.48529850077546 1 1
0.532221079914065 0.531620443187268 1 1
0.496094046543921 0.49555492511558 1 1
0.515889862251523 0.515322282413301 1 1
0.486273133924986 0.485728214207315 1 1
0.508638759424093 0.508135967747097 1 1
0.530945332519166 0.530376706333787 1 1
0.505285978299691 0.504798718312177 1 1
0.480209531140628 0.479752131739094 1 1
0.529827197564759 0.529241265322447 1 1
0.509985580291217 0.509465606218613 1 1
0.486339023982095 0.485792156383184 1 1
0.511810446169997 0.511355861859736 1 1
0.486914384971313 0.486486373114422 1 1
0.467141307507859 0.466661351017632 1 1
0.468631936932699 0.468173256241218 1 1
0.499407806185322 0.498942052924615 1 1
0.492121245689239 0.491631666142925 1 1
0.502251511695402 0.501673819366561 1 1
0.491870361554243 0.491364825146658 1 1
0.496182346917647 0.495727392328687 1 1
0.502476009040692 0.501975733988279 1 1
0.555272170019464 0.554668843107144 0 0
0.493474550358772 0.492968587959777 1 1
0.502805093344331 0.502246219148978 1 1
0.507718302546491 0.507211910929026 1 1
0.507163988161246 0.506647319559392 1 1
0.50137200526369 0.500900875640313 1 1
0.510206545292789 0.509701215408023 1 1
0.478025393429542 0.477512760483415 1 1
0.523885539735946 0.523334798682768 1 1
0.498957460287877 0.498476008584026 1 1
0.469774506398173 0.469286670305959 1 1
0.519608749800677 0.51912727288384 1 1
0.484402256554035 0.483960187388373 1 1
0.509525960408283 0.508990205764485 1 1
0.483310049752936 0.482811730408939 1 1
0.516943260323122 0.516420875424279 1 1
0.435004554532397 0.434588027432478 0 0
0.509177049853647 0.508582308275757 1 1
0.476432572661003 0.47596659169361 1 1
0.525161345800916 0.52460372352896 1 1
0.504414354440199 0.503939944240536 1 1
0.512090562046183 0.511523602519747 1 1
0.503782696668073 0.503296898230649 1 1
0.493497941384655 0.493055012140929 1 1
0.483769533367747 0.483238599757468 1 1
0.512868845106997 0.51237340431798 1 1
0.452814201474123 0.452344490105922 0 0
0.517404412255063 0.516872487714421 1 1
0.468828771428367 0.468296182270315 1 1
0.485424990500822 0.484946383053547 1 1
0.539205092761978 0.538628927677953 1 1
0.497662444406657 0.497203877091673 1 1
0.47846933947855 0.478003344581882 1 1
0.514667782114901 0.514120442893892 1 1
0.491704416313269 0.49121302523034 1 1
0.512525642154558 0.512003779772054 1 1
0.502228115439049 0.501692410716173 1 1
0.483110408475052 0.482659005893582 1 1
0.4689037960611 0.468426358416486 1 1
0.549271890599785 0.548730523180343 1 1
0.507814732109881 0.507272366557371 1 1
0.493785771423675 0.49324671257931 1 1
0.523374129662628 0.522812949279191 1 1
0.492383057452152 0.491895964294986 1 1
0.473600855453598 0.473100374775523 1 1
0.515688864188725 0.515228202586624 1 1
0.502473671337634 0.501933847126826 1 1
0.55416239687403 0.553555744880096 0 0
0.4743523892186 0.473872835849361 1 1
0.546453478195727 0.545943524077197 0 0
0.542092291711181 0.541469045223818 1 1
0.551658339021755 0.55110964527574 0 0
0.496563623482302 0.49608860834102 1 1
0.486429390800671 0.485899437296843 1 1
0.494023397605694 0.493478488567059 1 1
0.492570540679272 0.492034597217627 1 1
0.448300495446014 0.447818312443181 0 0
0.512384470080881 0.511857145669078 1 1
0.451463075316641 0.451037934871997 0 0
0.515746725002391 0.515233479568352 1 1
0.471871780907376 0.471443912605445 1 1
0.484509428335944 0.483989131033108 1 1
0.503454341032233 0.502995406811091 1 1
0.516792904892854 0.516268818877839 1 1
0.478996720541132 0.478484958519039 1 1
0.486907492680627 0.486431995277051 1 1
0.483911361340092 0.483410689033935 1 1
0.505606252604684 0.50512761725944 1 1
0.480575767099126 0.480093483187279 1 1
0.513549903764509 0.513014106753241 1 1
0.536866470353941 0.536312334027065 1 1
0.533171214997659 0.532646149015152 1 1
0.480042628675195 0.479554462183627 1 1
0.504829505369347 0.504310423427529 1 1
0.532948631335392 0.532387496417619 1 1
0.480438751553805 0.479902975069132 1 1
0.505736760283559 0.505241905930251 1 1
0.493546576266639 0.493011161353713 1 1
0.532067787474694 0.53151693534994 1 1
0.523079169194198 0.522502299750824 1 1
0.502498809618788 0.502046990324637 1 1
0.511574458513843 0.51103664653959 1 1
0.496574218120272 0.496079862660148 1 1
0.513132013643193 0.512630694612675 1 1
0.499862510697465 0.49940212297106 1 1
0.513089883996249 0.512572767742134 1 1
0.50347680231874 0.503011570206695 1 1
0.473018010578814 0.472500191799457 1 1
0.524641609583887 0.524093931823754 1 1
0.478261707852816 0.477764372954152 1 1
0.525690016071756 0.525142432357085 1 1
0.502387632326442 0.501909908165287 1 1
0.513525600208452 0.512985178502635 1 1
0.514879751865171 0.514393973552587 1 1
0.494429920619901 0.4939299798436 1 1
0.536199355879773 0.535648265162205 1 1
0.521285358256207 0.520743381884175 1 1
0.521467943528082 0.520951193214653 1 1
0.476943010632161 0.476484972864368 1 1
0.491154952577012 0.490696921354379 1 1
0.508701847684785 0.508200766284467 1 1
0.508667867297681 0.508189848665009 1 1
0.497793843343607 0.497270795127286 1 1
0.47567356822167 0.475150683176818 1 1
0.492994119983242 0.49247604013844 1 1
0.47193511885007 0.47146489777242 1 1
0.489268667161301 0.488741511163349 1 1
0.482035231752688 0.481590791335743 1 1
0.513241643981464 0.51271730942612 1 1
0.508462992067082 0.5079867998297 1 1
0.460330406563462 0.459882699196281 1 1
0.520492011047029 0.520008729809456 1 1
0.471606766914293 0.471102078263147 1 1
0.489885410137667 0.48938294131272 1 1
0.5252084317127 0.524690561599856 1 1
0.497606445274953 0.497093333940269 1 1
0.498937679479025 0.498481683515072 1 1
0.525821797209494 0.52526690493619 1 1
0.450946505343366 0.450438799934625 1 1
0.5269440267031 0.526348682825546 1 1
0.490864311358037 0.490333721226838 1 1
0.483024171197235 0.482539055578934 1 1
0.483056048306255 0.482609892424342 1 1
0.501561484670964 0.501082870489781 1 1
0.487815738770721 0.487300135037154 1 1
0.436975018869983 0.436536483985451 0 0
0.496018758047728 0.495566786439284 1 1
0.469408910304309 0.468949957297439 1 1
0.493557558765749 0.49301664343472 1 1
0.493584652760585 0.493086438482527 1 1
0.487363935881154 0.486894312429274 1 1
0.525132300260371 0.52453642705096 1 1
0.497399694917288 0.496920849735218 1 1
0.517668731195262 0.517185147478624 1 1
0.479878557406356 0.479370738849155 1 1
0.501632149219733 0.501177938109735 1 1
0.477402436380265 0.476925055987715 1 1
0.481016583900795 0.480481524870184 1 1
0.49736438341456 0.496898246458052 1 1
0.479646613969981 0.479172505248009 1 1
0.521556201048957 0.52106093621033 1 1
0.508481433117077 0.50795342842976 1 1
0.495556714740589 0.495059444614322 1 1
0.468540140065361 0.468075464676964 1 1
0.499648189739184 0.499156539577708 1 1
0.455511782741678 0.455014782436488 1 1
0.48464213286482 0.484140169532997 1 1
0.473690801604283 0.473220998409467 1 1
0.467214925413222 0.466766809549903 1 1
0.476810344485538 0.476319830028877 1 1
0.509775115434118 0.509313900238873 1 1
0.501203491347639 0.500689936062726 1 1
0.5040083921347 0.503507242430264 1 1
0.527761526068881 0.527120976091097 1 1
0.499353995745684 0.498802898723991 1 1
0.454931496761306 0.454460505283131 1 1
0.442377947208055 0.441921514840186 0 0
0.528016331976987 0.527535280920191 1 1
0.491054518078948 0.49055743821897 1 1
0.458539049551791 0.458056333337888 1 1
0.516371935680584 0.515855485771426 1 1
0.519117725967584 0.518599821837601 1 1
0.489993393113248 0.489423600604687 1 1
0.477188091376218 0.476698174572188 1 1
0.475300752987596 0.474800321497594 1 1
0.488115050291876 0.487615649434517 1 1
0.491663392722186 0.491150151129156 1 1
0.509221559925961 0.508693179508608 1 1
0.491017202701674 0.490519593835725 1 1
0.522514662386651 0.521961002026169 1 1
0.452579428406394 0.45217198320073 1 1
0.505791197714326 0.505287789875019 1 1
0.498191982074928 0.497751669610417 1 1
0.510256809071164 0.509724504540045 1 1
0.514133566042353 0.513589034585803 1 1
0.511814669776682 0.511343782451468 1 1
0.498857199012031 0.4983552758214 1 1
0.507936770434928 0.507320241589974 1 1
0.50442934800845 0.50394365848255 1 1
0.508696729704646 0.508157350266577 1 1
0.516592135628939 0.516054455806044 1 1
0.472510435338179 0.472078860584647 1 1
0.485928424631252 0.485440165051334 1 1
0.494151945795266 0.493672736297165 1 1
0.49045733165618 0.49000413114171 1 1
0.508793619465951 0.508247452431357 1 1
0.475722406339524 0.475252096775673 1 1
0.502346747208757 0.501839597055215 1 1
0.43339507128703 0.432962373220428 0 0
0.519545160934795 0.519019041501664 1 1
0.488278975234506 0.487828907388633 1 1
0.475923455175796 0.475505701797027 1 1
0.530828015432563 0.53031619739047 1 1
0.483106570692179 0.482661538819337 1 1
0.503328945836915 0.502734355858654 1 1
0.472746679089423 0.472278425910273 1 1
0.479715841857966 0.479210505493602 1 1
0.523376919189264 0.522849010037103 1 1
0.543038280581507 0.54249646851253 1 1
0.515706822445847 0.515249513500093 1 1
0.529366149602857 0.528872655925879 1 1
0.489094680314506 0.488566851031084 1 1
0.547174135114473 0.546589014311836 1 1
0.494512595540667 0.49403639653087 1 1
0.49701110062314 0.496513993496073 1 1
0.516530669746199 0.515992003832133 1 1
0.534480309346535 0.533968188251716 1 1
0.487183343983445 0.4867348706248 1 1
0.531257152331433 0.530684103632223 1 1
0.509752262726315 0.509260991110471 1 1
0.484767061602805 0.484323852105192 1 1
0.515860223936549 0.515321692414898 1 1
0.48460723756978 0.484160168581681 1 1
0.465416232249206 0.465004362506846 1 1
0.476952537516929 0.476472552852201 1 1
0.516125265570875 0.515581895534885 1 1
0.503979089353308 0.503473222781507 1 1
0.480871727155337 0.480432889219169 1 1
0.475500772242874 0.475007223668134 1 1
0.476648001463892 0.476129698883782 1 1
0.4923166261841 0.49182933906662 1 1
0.500704791113146 0.500132068567555 1 1
0.457808377093313 0.457329966467151 1 1
0.522125784807182 0.521598133398334 1 1
0.487456077873895 0.486947793225599 1 1
0.453155961089196 0.452728325652901 1 1
0.517779994125835 0.51724208833595 1 1
0.52878791532001 0.528181599699401 1 1
0.504380305570987 0.503935864881052 1 1
0.472978441053449 0.472519524488699 1 1
0.498135210095086 0.49764863662702 1 1
0.478589461562108 0.478118188000434 1 1
0.481994023824958 0.481502133808015 1 1
0.540361300429626 0.539750923928503 1 1
0.500207925984778 0.499719145933595 1 1
0.498599630577356 0.498079971074165 1 1
0.528256528597584 0.5276854486017 1 1
0.496680650155112 0.496200651925083 1 1
0.530028918742248 0.529458920858797 1 1
0.490675350188823 0.490220470777312 1 1
0.507266894835801 0.506806553536643 1 1
0.540668564847184 0.540128997252281 1 1
0.486549292207062 0.486057775701349 1 1
0.515201805052714 0.514739715295593 1 1
0.46960566715983 0.469097580883892 1 1
0.522966745921152 0.522420087765485 1 1
0.508876694343503 0.508401514799848 1 1
0.474348415410586 0.47384191130687 1 1
0.546300473276849 0.545752004450856 0 1
0.524930319396194 0.524446074393088 1 1
0.449540839516864 0.449056015442179 0 0
0.506718848561164 0.50624149950402 1 1
0.496653869754469 0.496101441611869 1 1
0.490880932655334 0.490449793870708 1 1
0.482892771760181 0.482364179287218 1 1
0.519747651566977 0.519226810583972 1 1
0.50285757247146 0.502361146897871 1 1
0.498894304493006 0.498337505783053 1 1
0.486167129180387 0.485656848820781 1 1
0.484965071696061 0.484484223968259 1 1
0.515606493823472 0.515100339925322 1 1
0.495324786814843 0.494789766154814 1 1
0.525557475700392 0.525073495761535 1 1
0.496682390897156 0.496195436948676 1 1
0.492364372524702 0.491888873662346 1 1
0.524933605961144 0.524426862762617 1 1
0.505549182759189 0.505071992134339 1 1
0.508567681103274 0.508022753813767 1 1
0.491580907182195 0.491106243181796 1 1
0.502737188482223 0.502165866106722 1 1
0.50217036263281 0.501648505732393 1 1
0.520106561447855 0.519624285484664 1 1
0.482036268900659 0.481564367313891 1 1
0.51384416527521 0.513264082785414 1 1
0.522539910359492 0.522036287336799 1 1
0.506742391145005 0.506306725586265 1 1
0.482233332242513 0.481748918021854 1 1
0.51640720484326 0.515848165045981 1 1
0.477124156717349 0.47667704511425 1 1
0.511618568947487 0.511078551513775 1 1
0.496516273012343 0.496017752429607 1 1
0.500928650316856 0.50034503941276 1 1
0.514034696372495 0.513382656934132 1 1
0.523574870603322 0.523009835146472 1 1
0.546251590704859 0.545659625127801 1 1
0.508288746156479 0.50776870173206 1 1
0.496027362339392 0.495530005552239 1 1
0.492363187370395 0.491852710087371 1 1
0.539645730318911 0.539062302427298 1 1
0.492156868618528 0.491680551872657 1 1
0.515168942021316 0.514635940726164 1 1
0.507530740176611 0.506985500091006 1 1
0.453685683039027 0.453249732722954 0 0
0.494714300209402 0.494230454324289 1 1
0.488489190067566 0.488006037574282 1 1
0.530648120708145 0.530077227113186 1 1
0.506090707746823 0.505615043479651 1 1
0.510001045257336 0.509499552065 1 1
0.531238193644427 0.530734506848291 1 1
0.481266478157459 0.480701220523102 1 1
0.518451601251643 0.517970074329088 1 1
0.545985511710886 0.545452175798799 0 1
0.500436139956652 0.499952834257014 1 1
0.473683969480338 0.473233713373088 1 1
0.501020584899126 0.500534472102797 1 1
0.524135910071474 0.523647307948822 1 1
0.47065845467435 0.470167057275193 1 1
0.497189699330368 0.496693080202833 1 1
0.527306296131292 0.526769632868108 1 1
0.500762332615012 0.500295748299907 1 1
0.546224154176646 0.545594193358423 1 1
0.515851953183014 0.515359299657527 1 1
0.461146415268796 0.460685990360361 1 1
0.477929120898701 0.477417729431228 1 1
0.507438360402754 0.506905318432512 1 1
0.500628873301152 0.500124390543198 1 1
0.51084073761118 0.510332709237939 1 1
0.456337666029875 0.455903699660684 1 1
0.482538297030529 0.48205818651965 1 1
0.49615306213576 0.495617596071487 1 1
0.513680415791031 0.513139333509651 1 1
0.539101593929318 0.53860887360255 1 1
0.503075856624301 0.502622734757464 1 1
0.528611798964893 0.528041264611232 1 1
0.49092222846432 0.490452991632814 1 1
0.512950783905469 0.51245408788526 1 1
0.518390552954205 0.517876407588418 1 1
0.497672306959589 0.497152256826223 1 1
0.489353279850483 0.488840379377355 1 1
0.517786584930153 0.517268276124107 1 1
0.494926170953422 0.494420526209846 1 1
0.47754684937363 0.477093236988737 1 1
0.484869790809702 0.48438421582641 1 1
0.51402517703215 0.513514404071488 1 1
0.530202795470443 0.529707633043834 1 1
0.457786257334719 0.457312580668605 1 1
0.519292830927094 0.518788955910929 1 1
0.474216338723068 0.473704450706613 1 1
0.484205399869049 0.48371415361833 1 1
0.531302526551095 0.530800201954476 1 1
0.464827784847514 0.46435663348474 1 1
0.493454851735263 0.49294859553337 1 1
0.467859386844506 0.467403762684516 1 1
0.480024842005354 0.47955322569607 1 1
0.522352313640833 0.521858310498993 1 1
0.48438770572606 0.483924685324437 1 1
0.496331072859505 0.495773871678744 1 1
0.440000965276464 0.439555411400652 0 0
0.526606117880905 0.52603023573279 1 1
0.521728763210502 0.521194508416906 1 1
0.517165454498614 0.516635852110957 1 1
0.485713460054023 0.485237230581897 1 1
0.466246856592017 0.465743937298362 1 1
0.463203696789155 0.462695625682492 1 1
0.496693676263 0.496224343260112 1 1
0.47055955761415 0.47007785819961 1 1
0.492852525472306 0.492348086747 1 1
0.4913815461764 0.490961663525432 1 1
0.509214129814056 0.508673605834779 1 1
0.465017456125966 0.464568325337231 1 1
0.479810342995694 0.479328279709494 1 1
0.50728515456619 0.506723986580359 1 1
0.502091952837101 0.501599506351331 1 1
0.53051001843878 0.52998673528428 1 1
0.509202039577216 0.508722852759235 1 1
0.490765011994395 0.490289977961837 1 1
0.516968184522886 0.516442278874711 1 1
0.522885939399249 0.522353840036309 1 1
0.511663446908206 0.511176656984059 1 1
0.504488720295453 0.503994041755169 1 1
0.513295484840315 0.512716220680184 1 1
0.51179976581932 0.511223966367503 1 1
0.488349539521088 0.48789784413154 1 1
0.496608059107779 0.49613719892588 1 1
0.511344033260089 0.510850952228663 1 1
0.470474568414665 0.470008079533654 1 1
0.488715960556926 0.488233547340683 1 1
0.498114257833617 0.497622030574562 1 1
0.512942464917095 0.512397444011484 1 1
0.466756850314764 0.466257324669674 1 1
0.482186053306668 0.48169914807349 1 1
0.472613283128536 0.472113171847703 1 1
0.504000932834568 0.503449624439857 1 1
0.484011403278949 0.483507343745491 1 1
0.535261303937353 0.534743096346195 1 1
0.475920829657804 0.475406735831208 1 1
0.469858151326633 0.469385070998771 1 1
0.48018582858237 0.479685557565265 1 1
0.479194605449015 0.478671138804411 1 1
0.483298434293177 0.482778075131136 1 1
0.473649530522467 0.473150362301074 1 1
0.46005616488327 0.459521680992055 1 1
0.512881052160333 0.512376852251751 1 1
0.461229317591229 0.460788426650861 1 1
0.502832942222409 0.502230136185303 1 1
0.513583207516211 0.513088514233566 1 1
0.496128249796938 0.495693627897212 1 1
0.534761699742802 0.53424552542517 1 1
0.491806549370863 0.491337344307483 1 1
0.482928356203816 0.482439161674768 1 1
0.510033356113378 0.509505665092473 1 1
0.503824391206057 0.503317850581528 1 1
0.502835701391643 0.502402660131603 1 1
0.51883381300796 0.518376056599419 1 1
0.504425913184109 0.503909093930659 1 1
0.540712694756459 0.540202432627193 1 1
0.502305153472553 0.501777086171413 1 1
0.477676337415676 0.477242050944694 1 1
0.563790795006752 0.563182802851021 1 1
0.515268513660267 0.514805936063049 1 1
0.508023433521202 0.507534163258059 1 1
0.496891507040681 0.496383870705903 1 1
0.483421148947098 0.482930655228698 1 1
0.537373739265686 0.53687464906881 1 1
0.520355989049507 0.519824677484104 1 1
0.465039770679515 0.464564646843034 1 1
0.492026785010854 0.491560017359325 1 1
0.524294216491663 0.523788790403902 1 1
0.502359769480203 0.501867458730827 1 1
0.463302217318128 0.462756450438892 1 1
0.505968019670625 0.505466944027976 1 1
0.539924120744398 0.539408547801623 1 1
0.518223368674782 0.517693665337089 1 1
0.537717221473598 0.537208380196802 1 1
0.4925674846236 0.492099338411971 1 1
0.511933869569435 0.511406329506035 1 1
0.517351520703847 0.516832264109723 1 1
0.503949489661032 0.503444954510076 1 1
0.530862201632065 0.53031059474366 1 1
0.479438659266154 0.478969934863299 1 1
0.441599846639835 0.441135074890659 0 0
0.477748322770284 0.477256009768764 1 1
0.50711733873631 0.506608123243999 1 1
0.488017209083659 0.487491929073551 1 1
0.51798309012639 0.517484468735962 1 1
0.477192438685562 0.476753015459626 1 1
0.512619472637318 0.512110666150084 1 1
0.498905814287635 0.49837566025158 1 1
0.505034232165462 0.504547415808607 1 1
0.49126601602853 0.490791061833555 1 1
0.487068788975093 0.486582292164116 1 1
0.484299775114766 0.483787525098853 1 1
0.494093525623059 0.493580574562198 1 1
0.490717689357376 0.490206500724598 1 1
0.485484283670415 0.485014237934517 1 1
0.4934432789085 0.492896032310923 1 1
0.482408169035794 0.481906894174708 1 1
0.485208080460434 0.484771104337111 1 1
0.463109903836107 0.462655649171889 1 1
0.516435556043483 0.515961417767747 1 1
0.506629738401975 0.506158920106347 1 1
0.495887295788674 0.495389661515023 1 1
0.515239550725622 0.514727540470413 1 1
0.477760764524053 0.47726427574386 1 1
0.535243989682617 0.534626700028328 1 1
0.513904836116768 0.513415682797354 1 1
0.492320066531169 0.491839557542453 1 1
0.461860441863794 0.461411306712544 1 1
0.474162442658295 0.473638649592492 1 1
0.495274760869905 0.494706066543004 1 1
0.543961099841835 0.543429225136024 1 1
0.493529707303238 0.492988546424682 1 1
0.495277258607536 0.494828166788211 1 1
0.484539095723154 0.484062078954205 1 1
0.512985181100004 0.512484372459094 1 1
0.496794038056193 0.496293865776964 1 1
0.533575033383579 0.533043396570714 1 1
0.502706483804477 0.502160916075377 1 1
0.49768942159385 0.497159140003865 1 1
0.512823898221172 0.512312649526601 1 1
0.485353913109868 0.484817904847061 1 1
0.516613622602902 0.516059519763601 1 1
0.450581011262684 0.450116776806396 0 0
0.470479036781568 0.469983211196381 1 1
0.49220310420367 0.491779976384684 1 1
0.487046664154069 0.486543498472937 1 1
0.487678212933827 0.487148312558128 1 1
0.511075189724667 0.51058777628499 1 1
0.519185165991686 0.518692372242899 1 1
0.497479306345485 0.496994083023973 1 1
0.478389470802095 0.477891969109605 1 1
0.524733654672946 0.524227503450845 1 1
0.508862093869803 0.508309391374494 1 1
0.496264636210955 0.495759006302559 1 1
0.493963238227207 0.493459558954335 1 1
0.519948343066136 0.519466778681483 1 1
0.50307544279464 0.502504650452117 1 1
0.5252642113618 0.524791611827478 1 1
0.486263732349587 0.485821795170258 1 1
0.54086946645393 0.540346331680438 1 1
0.476341184210664 0.475873169372909 1 1
0.4861647603571 0.48567760788397 1 1
0.543980275652967 0.543482470773124 1 1
0.500703788237764 0.500190259482318 1 1
0.474851161879514 0.474350997543983 1 1
0.535614910672826 0.535109459802594 1 1
0.477256420900068 0.476808187572755 1 1
0.458774410273466 0.458339951865386 1 1
0.545134753000943 0.544579866518752 1 1
0.495520200586147 0.494985643926857 1 1
0.540256914669108 0.539688301230389 1 1
0.509447583450178 0.50891434937815 1 1
0.492109125866923 0.491618187157669 1 1
0.480413002991538 0.479956026338241 1 1
0.525444113046982 0.524848641962609 1 1
0.507405240652955 0.506920222949546 1 1
0.497483970095343 0.496944879868106 1 1
0.479835598439101 0.479390163515577 1 1
0.475220808784745 0.474766904576291 1 1
0.487882202839406 0.487382509621153 1 1
0.460662998382306 0.460165283767347 1 1
0.507164285357376 0.506673500132761 1 1
0.512439976885703 0.511922954025365 1 1
0.486872837161251 0.48639839533152 1 1
0.501594777520517 0.501093650267123 1 1
0.549706577231157 0.549171445315922 0 0
0.472727203411224 0.472300487165274 1 1
0.505565960101525 0.504997830757473 1 1
0.528248611963288 0.527705202438306 1 1
0.504577375538767 0.504086922091182 1 1
0.528811106770581 0.528275100162136 1 1
0.517726493551139 0.517228414630383 1 1
0.516390833663794 0.515931619907163 1 1
0.494807915188395 0.494322626651285 1 1
0.504190650627867 0.503670239958089 1 1
0.506724397277434 0.506214810309903 1 1
0.430238680847502 0.429750455972235 0 0
0.479907293368334 0.479405787426385 1 1
0.50893535179321 0.508407637483924 1 1
0.465883341761345 0.465381090953039 1 1
0.529925603379305 0.529398908277769 1 1
0.492156057738664 0.491694810583716 1 1
0.478671005392555 0.478166017788184 1 1
0.528915809623689 0.528324657800846 1 1
0.513859080266532 0.513331232000171 1 1
0.506109141234212 0.505556043183549 1 1
0.470199257682308 0.469762417904917 1 1
0.491931221031343 0.491472364826041 1 1
0.513795955500731 0.51330530457933 1 1
0.545292819807945 0.544788665862563 0 0
0.508242602052434 0.507752648300755 1 1
0.509805780809527 0.509317562592465 1 1
0.4569754436931 0.456556265246056 1 1
0.479585853328377 0.479164672350812 1 1
0.53796097065987 0.537446893438628 1 1
0.530231999553723 0.529667948474536 1 1
0.493990701009608 0.493486041255317 1 1
0.501227538414155 0.500751674927401 1 1
0.520594039288364 0.520023461059242 1 1
0.472598709789582 0.47212601764257 1 1
0.490718274881738 0.490199826843328 1 1
0.530597021353493 0.530063210786807 1 1
0.495528935146981 0.494996133932344 1 1
0.495646536382724 0.495182602681292 1 1
0.478242728005828 0.477784724542096 1 1
0.509145640913723 0.508584620835998 1 1
0.542619411361336 0.542144692251508 1 1
0.523273298235199 0.522756954422952 1 1
0.468733877741674 0.468256775359107 1 1
0.529341504309439 0.528815300947737 1 1
0.511513961959632 0.510925812103457 1 1
0.523072851338109 0.522604369671961 1 1
0.506477182852808 0.505952150248272 1 1
0.494757727801564 0.49431517436634 1 1
0.512070188640205 0.511573381008384 1 1
0.50931467349351 0.508788955072125 1 1
0.480231498477863 0.479756576387563 1 1
0.533983305741259 0.533432512566531 1 1
0.535162419074573 0.534630344632519 1 1
0.479907448905129 0.479388259937 1 1
0.497487144725317 0.497023386150554 1 1
0.461575149984648 0.461074450547594 1 1
0.518534165531046 0.517978999498982 1 1
0.536846983782174 0.536322698396104 1 1
0.462780056541593 0.462285547684131 1 1
0.549966979117463 0.549368976631191 1 1
0.496548682948739 0.496030301395734 1 1
0.483992957008331 0.483445444390727 1 1
0.490677568511369 0.490166099738907 1 1
0.526930241810173 0.526401340843144 1 1
0.492533790573731 0.492025403038845 1 1
0.485956544921521 0.485464667249914 1 1
0.518295892462274 0.517741390911968 1 1
0.512118782419601 0.511599031563604 1 1
0.471497165376378 0.471024611825029 1 1
0.520782763943572 0.520277230386148 1 1
0.539576259156361 0.539061731216618 1 1
0.497479811705899 0.496963762396761 1 1
0.544020649630443 0.54346176974983 1 1
0.476617448961393 0.476152409174956 1 1
0.481511376370561 0.481055693020584 1 1
0.519766819301367 0.5192701267524 1 1
0.511247585283089 0.510735865997501 1 1
0.478149604556838 0.477685380634106 1 1
0.458619158444042 0.458150074716977 1 1
0.50881067543896 0.508291209209364 1 1
0.478866001507854 0.478361619883859 1 1
0.497809077410804 0.497285728275581 1 1
0.558008046197686 0.557432859444963 0 0
0.483000745199531 0.482467684646948 1 1
0.492942402932337 0.492478828899603 1 1
0.505006587857817 0.504450760445095 1 1
0.520245280833655 0.519735419963429 1 1
0.510269971058917 0.509779722708232 1 1
0.547569328110593 0.547006335341982 0 0
0.480884796509142 0.480382886837521 1 1
0.478544841318272 0.478049201738816 1 1
0.483925657690743 0.48347420686675 1 1
0.502141411078354 0.501651628550999 1 1
0.462096082687777 0.461653801627836 1 1
0.459458374556964 0.459001477175878 1 1
0.52493579116443 0.524432473094951 1 1
0.53284689377109 0.532288935215213 1 1
0.457909954416472 0.457450497887672 1 1
0.543433693715189 0.542911680654825 1 1
0.480222686021896 0.479749393418658 1 1
0.482929232346588 0.482416173484516 1 1
0.489763579244174 0.489287062392155 1 1
0.452746984202939 0.45229730854258 0 0
0.494277759535042 0.493753819820527 1 1
0.509830179431434 0.50934296384249 1 1
0.48898896255062 0.488527334046203 1 1
0.510863513770074 0.510373116974166 1 1
0.49608387068106 0.495620470650507 1 1
0.47949471103753 0.479037571766484 1 1
0.497604980980632 0.497028345297718 1 1
0.460039302293313 0.459575070953668 1 1
0.516218337021279 0.515677141250771 1 1
0.516619254048087 0.516096160433351 1 1
0.519150841821391 0.518658425599777 1 1
0.513448959693368 0.512887261759538 1 1
0.517484035547317 0.516905478443708 1 1
0.451273982929843 0.450863443132829 0 0
0.47078878828651 0.470306901610626 1 1
0.481684846223068 0.481160505719401 1 1
0.521625752337875 0.521084753494132 1 1
0.46857208730538 0.468112650861591 1 1
0.485928259438645 0.485456345325182 1 1
0.499414065313861 0.498934866633076 1 1
0.474167601283536 0.473736012046996 1 1
0.505049318097293 0.504559310592637 1 1
0.50446126961396 0.503987032882295 1 1
0.466631170975254 0.466182568270966 1 1
0.495077848645396 0.494626465648593 1 1
0.506244504139148 0.505713598239251 1 1
0.47678816573187 0.476302160114752 1 1
0.523361629491874 0.522814457327203 1 1
0.514769440146413 0.514249568199956 1 1
0.518636647621435 0.51806348475845 1 1
0.513716376461556 0.513199970827908 1 1
0.532163309937353 0.531598634302242 1 1
0.468420371714107 0.467992268095499 1 1
0.464690877705701 0.46426567813095 1 1
0.494641600547701 0.494159295076289 1 1
0.493483191643898 0.493031580666701 1 1
0.510453744013417 0.509939168124382 1 1
0.485668492525088 0.485160739085121 1 1
0.503498935343177 0.502999991458298 1 1
0.527692863367136 0.527186800264367 1 1
0.51716756650532 0.516671690332268 1 1
0.477300321311072 0.476727530478399 1 1
0.521741383304481 0.52121238239131 1 1
0.456442675634852 0.456005060803113 1 1
0.546141043428511 0.545620869158447 1 1
0.459109637424777 0.458678332321448 1 1
0.508268216392743 0.507811753519404 1 1
0.486701075281687 0.486226971373446 1 1
0.506419617262288 0.505957679497443 1 1
0.518485547351384 0.517988514110403 1 1
0.538090536681796 0.537483830786213 1 1
0.496933882484988 0.496437681325845 1 1
0.481875754876526 0.481378458161698 1 1
0.447344446763392 0.446824994281133 0 0
0.483771271201157 0.483272223763426 1 1
0.465034035965819 0.464541376016411 1 1
0.475863702038141 0.475379414201615 1 1
0.510211984475809 0.509653549219299 1 1
0.483395178558764 0.482951492130282 1 1
0.511155492574676 0.510668146302951 1 1
0.490141876532564 0.489691769483069 1 1
0.50839066691193 0.507853797772365 1 1
0.48184602856059 0.481384982344474 1 1
0.51030844723326 0.509840253306612 1 1
0.527301079233015 0.526745643358388 1 1
0.520897671153181 0.52038726590386 1 1
0.518909905005605 0.518406990414465 1 1
0.503281275134722 0.502814993687365 1 1
0.498020410514713 0.49749760854849 1 1
0.493653605452397 0.4931723644955 1 1
0.528225356125901 0.527757449040206 1 1
0.486360730525279 0.485817701593816 1 1
0.505125681534016 0.504637381778505 1 1
0.500744080885384 0.500264866767825 1 1
0.505718786165024 0.505191042800224 1 1
0.514218549800548 0.513593126087915 1 1
0.469860944630442 0.469322110237648 1 1
0.529965423563387 0.529467742238033 1 1
0.492625452713261 0.492154303545473 1 1
0.484574772686999 0.484091863371189 1 1
0.495647321116108 0.495156687500717 1 1
0.485028005372954 0.484511885799944 1 1
0.519810801897765 0.519306296321114 1 1
0.478597528294285 0.478159044344698 1 1
0.519228230789282 0.518676845229093 1 1
0.531992432783231 0.531452900991523 1 1
0.53411062920607 0.533553211541589 1 1
0.494731661465011 0.494235038771031 1 1
0.595292570356785 0.594714162695529 0 0
0.538386970338151 0.537884737624211 1 1
0.524978558575939 0.524454810891573 1 1
0.558962476869993 0.55845797459536 0 0
0.46067978498589 0.460190606324019 1 1
0.513413025583795 0.512911857642565 1 1
0.508531202797518 0.508015697897204 1 1
0.478138354460937 0.477598025759977 1 1
0.513501504327251 0.512994767623409 1 1
0.483232879817998 0.482699734181054 1 1
0.486225511494964 0.485764646047267 1 1
0.460291506180957 0.459863133695433 1 1
0.494200220066426 0.493720347102011 1 1
0.516620778318222 0.516133888346456 1 1
0.532347894395648 0.531807574881951 1 1
0.509159123890086 0.508641815663219 1 1
0.529701720942239 0.529164126548488 1 1
0.490573308870781 0.490089053069444 1 1
0.49094518735525 0.490492539341608 1 1
0.515579970981625 0.514989121176723 1 1
0.47913330103125 0.478605298440026 1 1
0.508533801938817 0.508010301713 1 1
0.53058367712492 0.530003802696827 1 1
0.497783225043886 0.497308235483535 1 1
0.485636629246157 0.485095488339173 1 1
0.532757954513722 0.532286409640828 1 1
0.518010301618923 0.517495161334087 1 1
0.519497044852876 0.518964680306474 1 1
0.485912708072075 0.485434419446987 1 1
0.489549355857051 0.489038496822523 1 1
0.519597261437584 0.519076464471638 1 1
0.520612629243242 0.520114753417499 1 1
0.47692788568182 0.47639798352785 1 1
0.506897793638622 0.506401165994709 1 1
0.500513420338814 0.500046622984712 1 1
0.496869643783089 0.496360627776839 1 1
0.496536860492498 0.495986094897181 1 1
0.505306608273133 0.504844649329416 1 1
0.49430450486853 0.493777453618114 1 1
0.450085484366911 0.449674013589203 0 0
0.505659204941938 0.50513746722761 1 1
0.486558819273938 0.486036234491918 1 1
0.529779592960248 0.529248155837109 1 1
0.51954788285247 0.519034507420607 1 1
0.518047175244809 0.517556646882672 1 1
0.515440218431234 0.514884376433403 1 1
0.529981282565462 0.529447499886008 1 1
0.502477820869589 0.501968830791939 1 1
0.505522799055006 0.505043378525281 1 1
0.546584995372277 0.545980445102947 1 1
0.493283277844975 0.492778342733797 1 1
0.490566054022602 0.490052087129253 1 1
0.528174650274213 0.527698202827687 1 1
0.539256185029806 0.538693499654286 1 1
0.513034637389108 0.512504247235473 1 1
0.500543212953402 0.500021571269688 1 1
0.525156119454923 0.524635949567488 1 1
0.492499551955846 0.492012477401497 1 1
0.532900662080492 0.53236379051213 1 1
0.513255664453581 0.512729280177856 1 1
0.519927359174737 0.519456808598934 1 1
0.501940275547935 0.501444737936387 1 1
0.491010951520177 0.490552120578471 1 1
0.476625331300213 0.476172977066955 1 1
0.491498196242244 0.490995333434615 1 1
0.52460464245573 0.52408962406044 1 1
0.497919310347719 0.49743923785454 1 1
0.483659679789771 0.48315648898355 1 1
0.518071127849814 0.517519789172271 1 1
0.527913992542073 0.527360138660466 1 1
0.519266738205091 0.518709883373936 1 1
0.494112822726591 0.49365002378544 1 1
0.506260875043298 0.505754958117134 1 1
0.494472033198196 0.493951210251709 1 1
0.482564805274638 0.482113580524045 1 1
0.496750949646924 0.49625029564691 1 1
0.431394553220452 0.430981180396111 0 0
0.516490651709784 0.516010484034537 1 1
0.506637134762816 0.506142946322403 1 1
0.462566349207011 0.462144381503099 1 1
0.528314428981918 0.527863559712629 1 1
0.476545115696464 0.476070312929942 1 1
0.516134509339586 0.51565878588965 1 1
0.482066711497214 0.481581626124659 1 1
0.472368887373872 0.471904664571985 1 1
0.446992424659203 0.446505738300192 0 0
0.503116650034402 0.502655397285423 1 1
0.492360975140768 0.491872701071956 1 1
0.490626300460735 0.490099669919673 1 1
0.504472353373118 0.503948033016259 1 1
0.483110097819789 0.482484543672596 1 1
0.519143035945589 0.518644293667213 1 1
0.512994511283014 0.512500068004519 1 1
0.468454409826057 0.467974892623128 1 1
0.493600819400775 0.493136199834505 1 1
0.483936485555415 0.483461390950171 1 1
0.481210129630696 0.480762208434422 1 1
0.482254387927297 0.481752912500567 1 1
0.518244674275718 0.517736774829201 1 1
0.482869434854918 0.48244618065867 1 1
0.490845972037808 0.490370685491329 1 1
0.499756920589423 0.499307488565731 1 1
0.510306591843245 0.509804384310918 1 1
0.516023630141563 0.515521325830484 1 1
0.507866945807169 0.507354808991031 1 1
0.479222521053465 0.478740443291119 1 1
0.523042301563053 0.522509659628857 1 1
0.50166062521159 0.501197288093118 1 1
0.5217861524446 0.521306633162403 1 1
0.514549329088577 0.514060502224917 1 1
0.456597872186956 0.456125208786654 1 1
0.547880077091608 0.547263938907493 1 1
0.493788277232057 0.493283359023725 1 1
0.518874997572786 0.518317406731967 1 1
0.503573029190918 0.503074310267489 1 1
0.479431462924494 0.478995093461114 1 1
0.47304802376303 0.472544324822628 1 1
0.490582615561323 0.490089358710499 1 1
0.512120565462476 0.511643118451017 1 1
0.496538313268848 0.496070437611398 1 1
0.480865699328829 0.480325948042599 1 1
0.528044993827316 0.527553217893961 1 1
0.496624507308733 0.496169849336979 1 1
0.537331106899156 0.536806490799937 1 1
0.473871192961438 0.473415456938564 1 1
0.521882085967487 0.521320107969519 1 1
0.505992599992916 0.505503760924479 1 1
0.475604981404097 0.475160761191943 1 1
0.457389728475452 0.456907163468976 1 1
0.480505383396268 0.480045565024258 1 1
0.488849706935825 0.488406553437411 1 1
0.539203930701757 0.538620734500759 1 1
0.523474574404701 0.522967742566305 1 1
0.523839317056449 0.523291651120333 1 1
0.493985784964373 0.493493545804707 1 1
0.491840005038183 0.49138255850201 1 1
0.454735278648436 0.454221823617124 1 1
0.467261095792795 0.466715802192335 1 1
0.530532895475912 0.53003697083727 1 1
0.521406921014449 0.520914632339327 1 1
0.491737117107991 0.491245693587321 1 1
0.513076697336869 0.512544564361969 1 1
0.476664022673013 0.476204132997301 1 1
0.519612076880789 0.519113189007411 1 1
0.500643484966608 0.500127366606293 1 1
0.484251610153511 0.483776464442499 1 1
0.481535697609334 0.481065390409224 1 1
0.481049203205284 0.480554585839938 1 1
0.437078131832585 0.436672830539921 0 0
0.482295469121311 0.481788272683535 1 1
0.504626203817021 0.504077006133435 1 1
0.459330331341072 0.458891353466503 1 1
0.468533565982044 0.468016810398296 1 1
0.476213888174566 0.475730522121178 1 1
0.490132040330044 0.489610754608678 1 1
0.50087385115121 0.500388460333461 1 1
0.471828808008718 0.471364234708197 1 1
0.477544718242085 0.477047502529479 1 1
0.509307905500294 0.508773413773692 1 1
0.485330506140042 0.484847463658703 1 1
0.474056141966759 0.473551416856027 1 1
0.486553592469703 0.486078874884244 1 1
0.517824568947305 0.517335015408188 1 1
0.511774931789592 0.511251751867035 1 1
0.486451836579735 0.485895954196609 1 1
0.429326101097821 0.428887911987626 0 0
0.500889470649305 0.500366913353935 1 1
0.48694306677476 0.486409032647878 1 1
0.481066030592386 0.480555551694755 1 1
0.478843070935395 0.478319045713135 1 1
0.51645359038798 0.515961717353905 1 1
0.457041241408705 0.456528708188992 1 1
0.454371464448268 0.453918087680449 1 1
0.48199409480501 0.481459476475688 1 1
0.469024456486709 0.468559065153989 1 1
0.514617334841471 0.51403066201 1 1
0.499089871215616 0.49857954533659 1 1
0.506536883069869 0.506040604625558 1 1
0.507900722092724 0.50742166526119 1 1
0.417856072639736 0.417391689656456 0 0
0.514369220994169 0.513856955135264 1 1
0.480018182503233 0.479516837847768 1 1
0.56805969049034 0.567524025366405 0 0
0.492406373029718 0.491877857146037 1 1
0.537113764449944 0.536589188605461 1 1
0.483733371247792 0.483241668895017 1 1
0.54108699028743 0.540508670501189 1 1
0.489480836164225 0.48896403113428 1 1
0.496841897836731 0.496388927274427 1 1
0.543077656133244 0.542494189396145 1 1
0.491036433165932 0.490566880993395 1 1
0.514191215529263 0.513655826756191 1 1
0.504355837108944 0.503866416792749 1 1
0.527029644039794 0.526495489268322 1 1
0.476078902861658 0.475589567947148 1 1
0.489933425758852 0.489491232430044 1 1
0.489506783911195 0.489030151161454 1 1
0.526277067939834 0.525835119287908 1 1
0.53948448398552 0.538889618758258 1 1
0.501235768373938 0.500663953578252 1 1
0.478407749208304 0.477898995474876 1 1
0.500278985358846 0.499787472707386 1 1
0.476198263555779 0.475690255428067 1 1
0.498625106568732 0.498098869671995 1 1
0.510679951562347 0.510181735741046 1 1
0.557030263733829 0.556447914312698 1 1
0.515215619380907 0.514668634583815 1 1
0.476691618379688 0.476235760207882 1 1
0.469325402731535 0.468826030651943 1 1
0.555071770103351 0.554495256135851 0 0
0.541708771869771 0.541204628445175 1 1
0.483368695626872 0.482879174378002 1 1
0.504875545468458 0.504354147324042 1 1
0.513208635055589 0.512646337698434 1 1
0.496873485943579 0.496425989876866 1 1
0.530260710718611 0.529760665336116 1 1
0.491104650257026 0.490635729079011 1 1
0.489107247983325 0.488549523744765 1 1
0.514133872786611 0.513586336463006 1 1
0.49416345851952 0.493666688991514 1 1
0.552079605152295 0.551494682946991 0 0
0.523885815467745 0.523300155073023 1 1
0.477063942128108 0.476619262281196 1 1
0.502775834270753 0.502280155884006 1 1
0.481586598039539 0.481120819488357 1 1
0.540087284542364 0.539531929166116 1 1
0.510728656345187 0.51016000761654 1 1
0.48286469880933 0.482387704534757 1 1
0.479063884767603 0.478568677675916 1 1
0.467345310041587 0.466821162017508 1 1
0.483690003971221 0.483185041791351 1 1
0.509370899472539 0.508795523649962 1 1
0.47637606717517 0.475852673516381 1 1
0.455483424626215 0.455035429522454 1 1
0.47350270603743 0.473029837886506 1 1
0.469909927981013 0.469413478260165 1 1
0.521118585886143 0.520568884065352 1 1
0.444953203871422 0.444489712447166 0 0
0.48613221766901 0.485650834896767 1 1
0.542835168751473 0.54230042442151 1 1
0.537701228894284 0.53720131032092 1 1
0.509351134871891 0.508863692916142 1 1
0.509911266233838 0.509441628038266 1 1
0.506696664688132 0.506143157163097 1 1
0.532266243353941 0.531720325200965 1 1
0.487413490693224 0.48693969355945 1 1
0.482533895607933 0.482032280213053 1 1
0.497614753742326 0.497135993920023 1 1
0.484427607923358 0.483910862366791 1 1
0.468199535910281 0.467696775980424 1 1
0.515607218217038 0.515096351130839 1 1
0.535230681585867 0.53472149947741 1 1
0.509570394606047 0.509097826975476 1 1
0.533542465266648 0.532924427468992 1 1
0.512184784743263 0.511689811611257 1 1
0.478708268336574 0.478255095701851 1 1
0.516977720977515 0.516448217936677 1 1
0.496445532060728 0.495927925593199 1 1
0.480537028812694 0.480050292319619 1 1
0.521033389122643 0.520499126308075 1 1
0.551460949228873 0.550943856214696 1 1
0.494859584940635 0.494323782443279 1 1
0.488100202489818 0.487636761474584 1 1
0.512954684784013 0.512450725524587 1 1
0.559443229679748 0.558899802547502 0 0
0.505138255174742 0.50460030143631 1 1
0.51316767069587 0.512690165940415 1 1
0.52626638394998 0.52575999427949 1 1
0.504286023761667 0.503788225931044 1 1
0.469548658315612 0.46908505080903 1 1
0.518486849012946 0.517962976445855 1 1
0.541294453468454 0.540787923278398 1 1
0.498813123777264 0.498299076748515 1 1
0.476384861514862 0.47590987313882 1 1
0.548868235268743 0.548358609142056 0 0
0.47805112654425 0.477548684779705 1 1
0.497878763780045 0.497328109550365 1 1
0.524445732058615 0.523951230174395 1 1
0.467929934769204 0.467433834236997 1 1
0.53702719350278 0.536473481185964 1 1
0.496934668862334 0.49646691079012 1 1
0.493906538135429 0.493417297634732 1 1
0.49059372034521 0.490130568452726 1 1
0.497477811238519 0.496953098602918 1 1
0.519269704604742 0.518768113629865 1 1
0.503779589842006 0.50322778654184 1 1
0.507506895169354 0.506973023363498 1 1
0.463877510701023 0.46340479902216 1 1
0.50523086096321 0.504719332224572 1 1
0.45237354846005 0.451920238395955 0 0
0.483723805369513 0.483264602761908 1 1
0.550693259502411 0.550113089492867 1 1
0.508302866420376 0.507802544120937 1 1
0.554284853084894 0.553747567792039 0 0
0.50788339950085 0.507291108371865 1 1
0.519786108459154 0.519265652259551 1 1
0.495361598976571 0.494888532486364 1 1
0.471595441752055 0.471084369374735 1 1
0.489823469552864 0.489340757313074 1 1
0.472114609844809 0.471625804412838 1 1
0.506804693441865 0.506272081386159 1 1
0.501374993838355 0.50075711008731 1 1
0.486573313014187 0.486118344289277 1 1
0.497510639660779 0.497014387685877 1 1
0.474242388130165 0.473725445678396 1 1
0.488633788767042 0.488107350951579 1 1
0.50851122607159 0.507975981115682 1 1
0.49397382588177 0.493418347848416 1 1
0.479924746817103 0.479428948045197 1 1
0.516162786223287 0.515634276109392 1 1
0.477255434541919 0.47682265529212 1 1
0.507724279401169 0.507224025227608 1 1
0.47263497690549 0.472163960533906 1 1
0.477792621735626 0.477305302964294 1 1
0.471372117507349 0.470896750693657 1 1
0.515075596922846 0.514591437493266 1 1
0.516476728309428 0.515956247124046 1 1
0.494753334705854 0.494211610236215 1 1
0.504400281414308 0.503911946749553 1 1
0.500395723154666 0.499862984830441 1 1
0.509825771225729 0.509317483142122 1 1
0.464154925299164 0.463687054491744 1 1
0.498639556374243 0.498147219394239 1 1
0.494819536882778 0.494333640745618 1 1
0.498953341292779 0.49850481576901 1 1
0.487951324820948 0.487432203317597 1 1
0.500456812730456 0.499974405282589 1 1
0.491533232525043 0.491102424120805 1 1
0.517850389826523 0.517316359878858 1 1
0.531199535253574 0.530642059621177 1 1
0.475421849126627 0.475000816687954 1 1
0.509231034263087 0.508740475098115 1 1
0.492498392601091 0.491967601047174 1 1
0.485072911316363 0.48459868103083 1 1
0.516986105201908 0.516485398965027 1 1
0.527861165900033 0.527344350396088 1 1
0.44890069256991 0.448394526781803 1 1
0.50901082671558 0.508481008841781 1 1
0.518006680816052 0.517506159509282 1 1
0.445381058480593 0.444940409118795 1 1
0.482366988859971 0.481834747232778 1 1
0.483901297504236 0.483380931509403 1 1
0.549453504844489 0.548903796083538 0 0
0.510085845104305 0.509606925826414 1 1
0.479074666992694 0.47856934160273 1 1
0.49332369334488 0.492859344786737 1 1
0.487665979913016 0.487223109529811 1 1
0.475817192737864 0.475339587617457 1 1
0.498769031303323 0.498237185870225 1 1
0.454839189599491 0.454375737744739 1 1
0.520751290870475 0.52017612967104 1 1
0.519536353089725 0.5189867257066 1 1
0.494365486136362 0.493850874913878 1 1
0.529084386511641 0.528562323979689 1 1
0.497473683967774 0.496946767216794 1 1
0.517884615538345 0.517418026853389 1 1
0.515000951798972 0.51440160886547 1 1
0.483196740560329 0.482731240543535 1 1
0.494405413584931 0.493946179621166 1 1
0.498209081188417 0.497661501733987 1 1
0.520407944862898 0.519870394337651 1 1
0.476432872221084 0.475962812645806 1 1
0.468859736842221 0.468411257321334 1 1
0.5026904055635 0.50214332245311 1 1
0.510368779421463 0.509903218450653 1 1
0.508755333203227 0.508255222677332 1 1
0.483931785542831 0.483441604785961 1 1
0.495488951662836 0.494959353159874 1 1
0.508512746904129 0.508004664557005 1 1
0.478592882851043 0.478106516325764 1 1
0.524430878907171 0.523897527344382 1 1
0.467459091699008 0.466994400411641 1 1
0.529503165476623 0.528937192066216 1 1
0.508722040096699 0.508181103958874 1 1
0.534760822178012 0.534234465438905 1 1
0.495247372012818 0.494744338005669 1 1
0.494576852554393 0.494131697495314 1 1
0.511095472098563 0.510499721115029 1 1
0.496695349133059 0.496148249549439 1 1
0.467660278725976 0.467200690104823 1 1
0.500120282420795 0.499607379182445 1 1
0.493314696932942 0.492846228818417 1 1
0.506319770373358 0.505838284658982 1 1
0.524076742438918 0.523584483971217 1 1
0.526632280834653 0.526104098731611 1 1
0.524604300640754 0.524050206642848 1 1
0.495807834105682 0.495229035830713 1 1
0.5320124547914 0.531442108088657 1 1
0.515383457898082 0.514913765470873 1 1
0.492791162444957 0.49230754753861 1 1
0.433396969490384 0.432980612825636 0 0
0.519271629796154 0.518761969431069 1 1
0.50485245460467 0.504342205846561 1 1
0.526010056613488 0.525467417585624 1 1
0.530660922215062 0.530118873096226 1 1
0.5237201238148 0.523206782820109 1 1
0.493897645946934 0.49337409403245 1 1
0.503219355125977 0.502685975891565 1 1
0.518600264596201 0.518069121049976 1 1
0.498036055131469 0.497558408797324 1 1
0.471802265745496 0.471325892572309 1 1
0.474094963713714 0.473617319482927 1 1
0.518809478966099 0.518303836850478 1 1
0.523834457397996 0.523314543434611 1 1
0.484001067484494 0.483502920212865 1 1
0.482585816456319 0.482118053734212 1 1
0.520012080608603 0.5194912191949 1 1
0.538502698626939 0.537938449898561 1 1
0.542284019617683 0.541682283975399 1 1
0.489279370944529 0.488792929127281 1 1
0.516215553177142 0.515654751460665 1 1
0.522571623335009 0.522004850505405 1 1
0.487809728188981 0.487328148535656 1 1
0.507123806304996 0.506645896835525 1 1
0.526901190684362 0.526427355407666 1 1
0.502413184484704 0.501902668702764 1 1
0.52229162704126 0.521765244687909 1 1
0.519841738316824 0.51933153274803 1 1
0.495311875694715 0.494786369041178 1 1
0.446720955546698 0.446272411071071 0 0
0.488129098788495 0.48762026359884 1 1
0.552370669523174 0.551824141912808 0 0
0.515179622734195 0.514659999877022 1 1
0.472820870507479 0.472376363984624 1 1
0.513105651273453 0.51259916351348 1 1
0.497102610564637 0.496577072887064 1 1
0.490384659708229 0.489880376748285 1 1
0.504322853002657 0.503788642312916 1 1
0.490316531314097 0.489809726315319 1 1
0.505297324042684 0.504815159642406 1 1
0.515013673904183 0.514485297315706 1 1
0.543257451510163 0.542733934124382 1 1
0.511851581802121 0.511344653438759 1 1
0.51024334695266 0.509715062525838 1 1
0.499659893737244 0.499161916477398 1 1
0.509507066102317 0.50898163173468 1 1
0.468918857567712 0.468438927166527 1 1
0.450256738706748 0.449788033067032 0 0
0.502652503419404 0.502156062285233 1 1
0.549686335635248 0.54915824546547 0 0
0.506709198809092 0.506170875930559 1 1
0.501669821934645 0.501144698692836 1 1
0.486631699691707 0.486201084823745 1 1
0.490909547433174 0.490365056872249 1 1
0.496616138280905 0.496103219671281 1 1
0.488955475454755 0.48845369741999 1 1
0.504556413408026 0.504010644839394 1 1
0.507613355612054 0.507122901428845 1 1
0.473823536547061 0.473368748481083 1 1
0.509796925669743 0.509270509453162 1 1
0.500015608356321 0.499565823232883 1 1
0.488997588256334 0.488531124754639 1 1
0.52616601572136 0.525620768169213 1 1
0.497089918005508 0.496569064983514 1 1
0.508574248668324 0.508086968818044 1 1
0.465546836889426 0.465079325081327 1 1
0.533939002615422 0.53344086154021 1 1
0.484380734280396 0.483876984934432 1 1
0.510682180239518 0.510152362553738 1 1
0.495912695323685 0.495418556842787 1 1
0.492315762856304 0.491841657500949 1 1
0.485228675737093 0.484729653843142 1 1
0.512087928198393 0.511606677332264 1 1
0.504812993021103 0.504261420036368 1 1
0.546577625868951 0.546038369183141 0 1
0.534012534017866 0.533475304656277 1 1
0.488019891712632 0.487562693899587 1 1
0.481128167575098 0.480624490007621 1 1
0.507126663057822 0.506653824154755 1 1
0.517847810628986 0.517348116991906 1 1
0.521344581393482 0.5208421090058 1 1
0.49204738439131 0.491637141591242 1 1
0.477369195497609 0.476870398448117 1 1
0.478432384714155 0.47798410061554 1 1
0.498131858340604 0.497654679015679 1 1
0.510895769559604 0.510389457601221 1 1
0.525854433616494 0.525338179049706 1 1
0.487871483261537 0.487384455512882 1 1
0.534009534958336 0.533502699226289 1 1
0.475331565079817 0.474885208988644 1 1
0.533588132028815 0.533034246234925 1 1
0.494244040354557 0.493782081750334 1 1
0.530242497706851 0.52966842406373 1 1
0.477228187193755 0.476703397030754 1 1
0.492209418662979 0.491652206296792 1 1
0.489855658526589 0.489392576928788 1 1
0.52750634789494 0.526983994901064 1 1
0.47501450805247 0.474511316233553 1 1
0.464208211363225 0.463715971357448 1 1
0.483239973555514 0.482740542867489 1 1
0.445419261115736 0.444998781548184 0 0
0.521251114227401 0.520720827863089 1 1
0.511680238175486 0.51117227559508 1 1
0.472267136150395 0.471793567971235 1 1
0.475380190486598 0.474916171092567 1 1
0.567968196672889 0.567389077417991 0 0
0.5210315061731 0.520444568836302 1 1
0.468829327753421 0.46835245390412 1 1
0.457655933578844 0.457241414912774 1 1
0.561429795947277 0.560886242550108 0 0
0.499213153166742 0.498736562377314 1 1
0.494612238017549 0.494147085271618 1 1
0.477722232102321 0.477259964025717 1 1
0.520894370806032 0.520302974508386 1 1
0.527559544000495 0.527031510275773 1 1
0.480791630027497 0.480262302289261 1 1
0.513226598933771 0.512740042896671 1 1
0.485873227050927 0.485398498922837 1 1
0.459635311388616 0.459161739860511 1 1
0.498706988044733 0.498202852565105 1 1
0.471492625243537 0.471014865509362 1 1
0.567355039494602 0.566784977311465 0 0
0.450682733257928 0.450158818073818 1 1
0.515871734692281 0.515378790379664 1 1
0.506570804766041 0.506030622695726 1 1
0.472140399905362 0.471708347519493 1 1
0.497908937331809 0.497348788502052 1 1
0.488407146227376 0.487919574709175 1 1
0.479351139887967 0.47884798687894 1 1
0.490394973313238 0.489907489978356 1 1
0.48818002459797 0.487679558843094 1 1
0.531517949100221 0.531040072002154 1 1
0.504313940994251 0.503836887922111 1 1
0.520665764871095 0.520139684493209 1 1
0.487517369304337 0.487033851525463 1 1
0.51108559518952 0.510581066612429 1 1
0.5363250851514 0.535765135506528 1 1
0.505221530646329 0.504728487352609 1 1
0.457259449603016 0.456823654722829 1 1
0.462431814140426 0.461982613222618 1 1
0.488193027003891 0.487718166662585 1 1
0.439755080580311 0.439311400317608 0 0
0.513629367178279 0.513160661024032 1 1
0.507619722042778 0.507189450925152 1 1
0.543405811397075 0.542798145562951 1 1
0.517117894828005 0.516594666314238 1 1
0.463771944295974 0.463255618695733 1 1
0.480773710605296 0.480281204162361 1 1
0.517794155719029 0.517293608339303 1 1
0.499049625474725 0.498523028134572 1 1
0.510892472810704 0.510355398198637 1 1
0.540680153807856 0.540068765776204 1 1
0.487998253392725 0.487520891005905 1 1
0.510479921386409 0.510003917119425 1 1
0.499014019366442 0.49847071981247 1 1
0.521392211548876 0.520818276289463 1 1
0.519330476226661 0.518828713214316 1 1
0.500861172313658 0.500356404128536 1 1
0.483468693247904 0.482965135264795 1 1
0.464995154997849 0.464503535988048 1 1
0.511735568374132 0.511191042293337 1 1
0.529282567581274 0.528795370390339 1 1
0.493869764891582 0.493354190265813 1 1
0.509081511860903 0.508549874378394 1 1
0.481291981175038 0.480873239152759 1 1
0.469805171450772 0.469377232521373 1 1
0.516322421731253 0.515774781672022 1 1
0.507533302405079 0.507027298887847 1 1
0.543492036441348 0.542953285342082 1 1
0.487780884610802 0.487233123180326 1 1
0.472548248476214 0.47208519050967 1 1
0.522811127945156 0.522276214056662 1 1
0.465844677273449 0.465391772875834 1 1
0.515689638435044 0.515188976065425 1 1
0.522931965175002 0.522396369718225 1 1
0.508337718772761 0.507833956033436 1 1
0.472886908157646 0.472432008952068 1 1
0.473831279896396 0.473344405626649 1 1
0.510849769846746 0.510354234822491 1 1
0.483248500128624 0.482802753478565 1 1
0.513654038443456 0.513134937297132 1 1
0.487540806609657 0.487051235603451 1 1
0.501537531496583 0.500996257442921 1 1
0.469556909998507 0.469138178958488 1 1
0.454348434341465 0.453869822490481 1 1
0.509500220739293 0.509001228563499 1 1
0.499157816091381 0.4986610085249 1 1
0.54052034594218 0.539996507595657 1 1
0.526705127447245 0.526172354586248 1 1
0.503259451261648 0.502726349487425 1 1
0.53594835214667 0.535422864110041 1 1
0.43895916009833 0.438532646109435 0 0
0.492059092213616 0.4915541512955 1 1
0.462517847815892 0.462058578998713 1 1
0.510504773023459 0.510026221966092 1 1
0.503736752325238 0.50307225729313 1 1
0.537776625164899 0.537246482063345 1 1
0.489778673213796 0.489276543834803 1 1
0.498149221760072 0.497673597119309 1 1
0.468119041970776 0.46766127242966 1 1
0.525269596429816 0.524749026555347 1 1
0.54735407607084 0.546763992272795 1 1
0.50496707631289 0.504479362304547 1 1
0.531631699876267 0.531034140950207 1 1
0.485453344262584 0.484980540682999 1 1
0.485149895309885 0.484657247582793 1 1
0.506145533523131 0.505656853792257 1 1
0.485082111332968 0.484591142539617 1 1
0.495976379689911 0.495473064768658 1 1
0.511079782563717 0.510564820796664 1 1
0.487081701874666 0.48661212438533 1 1
0.479490475211525 0.479007097042419 1 1
0.543177393705329 0.542676544633125 1 1
0.548046048428233 0.547448036634617 1 1
0.493601305030057 0.493134346220354 1 1
0.491952770010302 0.491498363433493 1 1
0.511725599478806 0.511221791733655 1 1
0.493745120652986 0.493226044914443 1 1
0.517704866298479 0.517177680172968 1 1
0.508528413657335 0.507979830542876 1 1
0.506846592968781 0.50630928737769 1 1
0.48971691942813 0.489189648963743 1 1
0.542995122518512 0.542410872582417 1 1
0.528617960729049 0.528111638355158 1 1
0.523227246083533 0.522704874595111 1 1
0.505783969877887 0.505286270939024 1 1
0.481760719998805 0.481328594629647 1 1
0.476942172016096 0.47640236853991 1 1
0.485445117879353 0.484925097228976 1 1
0.511457097512362 0.510939773326955 1 1
0.495815986347204 0.495297133178492 1 1
0.45179784947891 0.451367667721511 0 0
0.518830903223522 0.518356162188982 1 1
0.480180763125021 0.479621693989209 1 1
0.469122285526391 0.468649769112011 1 1
0.510522700541915 0.509998852558713 1 1
0.503538740222049 0.503054711520341 1 1
0.514994392606016 0.514475042062312 1 1
0.464822264200176 0.464377405836671 1 1
0.508421636030095 0.507891081702611 1 1
0.483022647926054 0.482494826459036 1 1
0.496417569617715 0.495957351480997 1 1
0.44930552188669 0.448846244224268 0 0
0.536423190213412 0.535906916244587 1 1
0.496736999857126 0.496264116297794 1 1
0.51749837135759 0.516999273189713 1 1
0.480628529223541 0.480157382772022 1 1
0.515001446802883 0.514458886657131 1 1
0.48809783729018 0.487595720775506 1 1
0.479495582053518 0.479045231639947 1 1
0.484454121129116 0.484019695514684 1 1
0.513047400899658 0.512555280952838 1 1
0.433892568974062 0.433426397295075 0 0
0.509934473872193 0.50940642855368 1 1
0.513685894441824 0.513093097280285 1 1
0.499865667901951 0.499323094359925 1 1
0.492219454473073 0.49176324457191 1 1
0.549152357709862 0.548547051845441 1 1
0.47457821955188 0.474074294088575 1 1
0.529618473102152 0.529038947149141 1 1
0.525341654561371 0.524804433765774 1 1
0.501480909797081 0.500922473178309 1 1
0.533401409181505 0.532831741401098 1 1
0.492276095114229 0.49180153659193 1 1
0.474009182537234 0.473484258731761 1 1
0.533649320183285 0.533159790666742 1 1
0.468533114600243 0.468058458609115 1 1
0.533749419481504 0.533157183688412 1 1
0.505965963063237 0.505425639677964 1 1
0.485420103756986 0.484914038925903 1 1
0.457753690157486 0.457251353469725 1 1
0.526222629688451 0.525607532034948 1 1
0.481621557578798 0.481172337492737 1 1
0.512228702533041 0.511726159886046 1 1
0.507247972304426 0.506751781434797 1 1
0.478066617098398 0.477600493512641 1 1
0.491436639483681 0.490939130581924 1 1
0.50775978661602 0.507201650911194 1 1
0.526329866361452 0.525770113946878 1 1
0.492246567093045 0.491747059738084 1 1
0.543859514925268 0.543308669755955 1 1
0.484073135962276 0.483557806877382 1 1
0.46336872100579 0.462861047426162 1 1
0.497594704124955 0.497105047006063 1 1
0.476981941143455 0.476502132785586 1 1
0.464287027146978 0.463763613762181 1 1
0.492262134539376 0.491678459754484 1 1
0.537036489697615 0.536415900172909 1 1
0.519078064866303 0.518579412515788 1 1
0.522761009094177 0.522249791732315 1 1
0.507969308806281 0.507432987329891 1 1
0.528523859862197 0.528019127035583 1 1
0.508116593329691 0.507582461220778 1 1
0.481182619614191 0.480717540498807 1 1
0.501751930887257 0.501215647585445 1 1
0.521685547779594 0.521147666974662 1 1
0.493740609580603 0.493235568862447 1 1
0.466161485805841 0.465728923905329 1 1
0.497492487634953 0.496960966086276 1 1
0.498586186787278 0.498053587651422 1 1
0.504769123761114 0.504265193682027 1 1
0.476053258140319 0.475578773222412 1 1
0.469617202027186 0.469076201648989 1 1
0.482563162208887 0.48212337511449 1 1
0.49502073227748 0.494583071017 1 1
0.49969034387566 0.499172412499162 1 1
0.521926677282586 0.521397538916605 1 1
0.494300806798789 0.493771091842356 1 1
0.510743532858993 0.510232711468736 1 1
0.450201003423421 0.449734969582491 0 0
0.515326275558214 0.514826943335761 1 1
0.475268985608923 0.474774460562336 1 1
0.527349706476442 0.526820656814819 1 1
0.517851341335803 0.51732836001324 1 1
0.53622534406112 0.535667961399565 1 1
0.505876585591771 0.505362061079222 1 1
0.508729894266307 0.508232101999686 1 1
0.466291006987516 0.465790080006282 1 1
0.496086707565981 0.49563647308703 1 1
0.474264905722674 0.473821326721308 1 1
0.515095105058071 0.514609891058157 1 1
0.490636608086644 0.490158419788458 1 1
0.538404978676001 0.537797213344913 1 1
0.476628494894469 0.476141976249879 1 1
0.522164888182471 0.521640459051944 1 1
0.525509842524733 0.524988448180816 1 1
0.497405122348587 0.496906396857577 1 1
0.501080299420877 0.500597675430394 1 1
0.471002982992504 0.470516299827582 1 1
0.511518510740258 0.511010136556569 1 1
0.486703152494321 0.486268422446646 1 1
0.460534523366038 0.460062455645205 1 1
0.517388932516308 0.516866886920522 1 1
0.460585117853651 0.46002373971234 1 1
0.503420546542259 0.502947531461909 1 1
0.517213052785692 0.516702765583332 1 1
0.500716218515977 0.500178956303446 1 1
0.542062703548657 0.541516094683697 1 1
0.497733619404546 0.497255431487998 1 1
0.487216528541544 0.486698174000569 1 1
0.509194693323992 0.508700392325252 1 1
0.463763949897171 0.463357992692851 1 1
0.4902630575865 0.489809225200427 1 1
0.465105515265529 0.46460729855938 1 1
0.519007591189017 0.518508647137845 1 1
0.53539352819574 0.534827120504823 1 1
0.498103255956647 0.4975920729524 1 1
0.486644108545978 0.486205616070585 1 1
0.483496264590102 0.482996743048443 1 1
0.538609266266825 0.538077792317018 1 1
0.48946114720743 0.488977905533711 1 1
0.465956283601882 0.465463283699422 1 1
0.512157877920299 0.511616287697157 1 1
0.477687561536313 0.477172516765722 1 1
0.456892163705414 0.456431320615065 1 1
0.49464964659525 0.494175621149386 1 1
0.543811544797066 0.543206805698801 1 1
0.485017560904368 0.484494091275666 1 1
0.550240797074494 0.549688527882778 1 1
0.545552179581574 0.545018841021018 1 1
0.522705153282597 0.522196407477903 1 1
0.489275469103753 0.488802242960739 1 1
0.476016042219344 0.475549354059271 1 1
0.557067461926537 0.556492902046016 0 0
0.539226598972693 0.538664167270901 1 1
0.473655551493279 0.47322139403033 1 1
0.488853266743066 0.488345006994443 1 1
0.463845115225417 0.463416554501563 1 1
0.537403666907263 0.536884064175501 1 1
0.529020852982882 0.52849932180659 1 1
0.491102185882734 0.490605828066467 1 1
0.507863474230716 0.507355433653868 1 1
0.492025682437831 0.49153218137328 1 1
0.511859540586324 0.511340969665685 1 1
0.467949377307646 0.467428606123468 1 1
0.509101646914414 0.508543961241627 1 1
0.491350837295013 0.490826625198109 1 1
0.469219101426693 0.46876446591567 1 1
0.520337139988024 0.519825217754555 1 1
0.471932027206643 0.471417859485727 1 1
0.477025030755901 0.476538205972232 1 1
0.475876479685274 0.475351364647593 1 1
0.493697436990782 0.493211962562169 1 1
0.480382823451729 0.47993216407053 1 1
0.525645142136533 0.525071488465461 1 1
0.498086273271796 0.497569537919993 1 1
0.49751959855455 0.497027645672022 1 1
0.525147941679031 0.52461906648923 1 1
0.51200389482288 0.51150575571749 1 1
0.510837791256068 0.510350623392615 1 1
0.505021352343927 0.504443617462062 1 1
0.490763524448592 0.490287437966453 1 1
0.499524496513351 0.499034533247457 1 1
0.511653202537594 0.511143397186091 1 1
0.455402641717205 0.454937376513584 1 1
0.526739762388017 0.526241589323554 1 1
0.493319171271083 0.492820217955434 1 1
0.503044754321423 0.502528762076073 1 1
0.52621798732869 0.525643870700508 1 1
0.511567540699477 0.511041453993569 1 1
0.493583014572312 0.493035788833109 1 1
0.518866369003831 0.518342807467039 1 1
0.499496227306071 0.499037314808588 1 1
0.474025988931809 0.473601631150282 1 1
0.480443967479073 0.479938012475935 1 1
0.498662490502085 0.49816074566529 1 1
0.492925075159315 0.492408739046069 1 1
0.549404316054247 0.548836287860418 0 0
0.484834479785704 0.484318888490528 1 1
0.524966180383698 0.524473910587199 1 1
0.515962268391722 0.515432700132147 1 1
0.489817590869584 0.489324649998394 1 1
0.50844476360441 0.507836815444671 1 1
0.493908282881576 0.493435915447823 1 1
0.460651999025713 0.460149777131712 1 1
0.462077452979772 0.461569436329084 1 1
0.502052074353324 0.50157238181288 1 1
0.51840124453743 0.517816803971892 1 1
0.489370280649759 0.488877149265521 1 1
0.532872212780378 0.532382471103929 1 1
0.507514172955596 0.507009797121754 1 1
0.51948208262687 0.518951054732643 1 1
0.497249182202504 0.49673991756142 1 1
0.501492647446082 0.500962846337827 1 1
0.473777540429689 0.473331895253476 1 1
0.540572707705788 0.540038700063158 1 1
0.511867831318317 0.51138630060693 1 1
0.492851820601127 0.49238767435938 1 1
0.483512204849521 0.483047583601506 1 1
0.491840558476505 0.49129772901951 1 1
0.474883090292737 0.474392600414925 1 1
0.511087286481981 0.510550804039965 1 1
0.438864561890752 0.438397370120215 0 0
0.497189944239766 0.496696589643472 1 1
0.51965811733339 0.519141830875496 1 1
0.531971541358897 0.531436201730022 1 1
0.504106561763629 0.503553847842056 1 1
0.514830587582341 0.514308661945779 1 1
0.501590923407238 0.501088441250599 1 1
0.490053854926346 0.489553341520892 1 1
0.478057579933006 0.477553431694442 1 1
0.516089953032514 0.515640444821165 1 1
0.495217856438344 0.494722941352095 1 1
0.495058847041681 0.494570101379226 1 1
0.557395954136978 0.556861214883795 0 0
0.545992238848526 0.545535242283556 1 1
0.487124194298076 0.486624558030552 1 1
0.519208466300606 0.518684710480104 1 1
0.534576941153583 0.533998153461 1 1
0.486641853817667 0.486161053181803 1 1
0.52998346945658 0.529411939959629 1 1
0.525674673170364 0.525164302941751 1 1
0.516960321409136 0.516427727448449 1 1
0.496598478798567 0.496141674603799 1 1
0.477715799318759 0.477283683708138 1 1
0.521310832166192 0.520743882589478 1 1
0.515677861333786 0.515148232948017 1 1
0.481814349544206 0.481304597116111 1 1
0.482196812880791 0.481674372529071 1 1
0.528305759595985 0.527761146394943 1 1
0.459312342868055 0.458852110926888 1 1
0.490624166025166 0.490087169292876 1 1
0.50211036712567 0.501580610202165 1 1
0.48913257597328 0.488583960382542 1 1
0.485222205978982 0.484743885291689 1 1
0.52122430930573 0.520700929143474 1 1
0.515903243297846 0.515380662376303 1 1
0.487736493399328 0.487239920749633 1 1
0.537174158447613 0.536665761039822 1 1
0.479536726769824 0.479054942585617 1 1
0.456264686658325 0.455824498535706 1 1
0.501776217625198 0.501260736035816 1 1
0.516845449360793 0.516292770072505 1 1
0.50082013788004 0.500318362892856 1 1
0.50556789481605 0.505043384647202 1 1
0.455714721448854 0.455304301508733 0 0
0.484669141752477 0.484200348900811 1 1
0.453536390867582 0.453074908649338 0 0
0.503471217337976 0.502992582621452 1 1
0.49955093033439 0.499087052403392 1 1
0.496560847609511 0.495998448168201 1 1
0.480787627977728 0.480325649997725 1 1
0.512800643694513 0.512263297010961 1 1
0.498678313803122 0.498182991310758 1 1
0.51661486085766 0.516083756816993 1 1
0.52018658060647 0.519598801346043 1 1
0.510880554170348 0.51041622282564 1 1
0.489936699387543 0.489486739939787 1 1
0.45146841134203 0.451006316287396 0 0
0.460002281786395 0.459567026260668 1 1
0.495608391295292 0.495118694418438 1 1
0.536540640324909 0.535974860673762 1 1
0.485558746170243 0.48506831060964 1 1
0.520689209412485 0.520163401346386 1 1
0.482137073841254 0.481655874490209 1 1
0.467686090210409 0.46719871484152 1 1
0.498202661735674 0.497757110564897 1 1
0.488617100650117 0.488150602382347 1 1
0.520084053067453 0.519535973348012 1 1
0.50676881724558 0.506283429482293 1 1
0.479180773299093 0.478688745176087 1 1
0.526027486016095 0.525483032559012 1 1
0.53675404754286 0.536185298526863 1 1
0.505959939317844 0.505405434073374 1 1
0.510284175847614 0.509776658150101 1 1
0.509638119370625 0.509128140900611 1 1
0.507393420290348 0.506935380621518 1 1
0.539746504286631 0.539170960388931 1 1
0.509009243641706 0.508512585853422 1 1
0.511705553899083 0.511176734015085 1 1
0.513151877690226 0.512628696663606 1 1
0.491107225247986 0.490639411939138 1 1
0.50761887519057 0.507125000865076 1 1
0.472748419651148 0.472310294014347 1 1
0.488621387061292 0.488147794004152 1 1
0.472515025951815 0.472029504302743 1 1
0.531840153145569 0.531290742533492 1 1
0.492169264744665 0.491702342409538 1 1
0.455734421436174 0.455257007551843 1 1
0.489862341912561 0.489366265853142 1 1
0.500838982438291 0.500357246372997 1 1
0.493141178075803 0.492709787889405 1 1
0.534639067339042 0.534091914991648 1 1
0.481411635151431 0.480933687459871 1 1
0.510742202542758 0.510247802261447 1 1
0.4595766106939 0.459128454852122 1 1
0.493057821500972 0.492559628976946 1 1
0.549234270854884 0.548601234848092 1 1
0.476816433679007 0.476307647556733 1 1
0.517822965525956 0.517242095209743 1 1
0.508708916608583 0.508198637006064 1 1
0.507084923652454 0.506564398588364 1 1
0.495065060544345 0.494520058839625 1 1
0.482055957797175 0.48151657019661 1 1
0.518027056842141 0.517531625652675 1 1
0.509746089114169 0.509214829683398 1 1
0.483292958434664 0.482815294917841 1 1
0.470704425949406 0.470230302258736 1 1
0.472643564071537 0.472207236700091 1 1
0.546211141281803 0.545667268302872 0 1
0.525318871422547 0.524754008316173 1 1
0.456555979403458 0.456111566954118 1 1
0.50951538189682 0.509016459025813 1 1
0.513662613590924 0.513168618812816 1 1
0.503607342551789 0.503115945955419 1 1
0.476105968208744 0.47563134115903 1 1
0.469884299905996 0.469415573893641 1 1
0.498831948500982 0.498307236688233 1 1
0.509765735286955 0.509294177719977 1 1
0.470017184711718 0.46956740524069 1 1
0.501739618722205 0.501235664192154 1 1
0.489304630350021 0.488781389784935 1 1
0.474002136393242 0.473574274560376 1 1
0.485524704497665 0.484972855358185 1 1
0.496438534967896 0.495990284295818 1 1
0.480452094226163 0.480005972166153 1 1
0.521388029080982 0.520871035388309 1 1
0.519969509532326 0.519427063336729 1 1
0.490749017235859 0.490249697621149 1 1
0.488420993117431 0.487912820264586 1 1
0.517559279613506 0.517099587969011 1 1
0.508843962301651 0.508324489791496 1 1
0.500731785402618 0.500261396741675 1 1
0.526070932949261 0.525521452325624 1 1
0.459967842556537 0.459507452123484 1 1
0.477616177601088 0.477140010520724 1 1
0.446181587587518 0.44575864764771 1 1
0.505672358402737 0.505224034399212 1 1
0.506197197316354 0.505666611370669 1 1
0.506095347820996 0.505586159484027 1 1
0.451392277146503 0.450851189937223 1 1
0.541979778840978 0.541400268998282 1 1
0.47967224554749 0.479194159074068 1 1
0.516472346207696 0.515978398897354 1 1
0.538067436165688 0.537473638160316 1 1
0.463653282642534 0.463222719845586 1 1
0.488962152160442 0.488465850617573 1 1
0.503261160371329 0.502742732348109 1 1
0.472042391046987 0.471570685131645 1 1
0.508788424118003 0.508285435585428 1 1
0.532916619629888 0.532342701436673 1 1
0.489170738455314 0.488691985958565 1 1
0.509071152352071 0.508527991744578 1 1
0.518189875712451 0.517618586192431 1 1
0.496965337559325 0.496472910908843 1 1
0.471376297774645 0.470926057904158 1 1
0.505422547258869 0.504923829709077 1 1
0.483875185165137 0.483427887203353 1 1
0.49501857358181 0.494494184319636 1 1
0.498637747797839 0.498082761313669 1 1
0.52862993010261 0.528110494758683 1 1
0.54899742267496 0.548426205540854 0 0
0.51280124197954 0.512262541528043 1 1
0.493528849628385 0.493010050423621 1 1
0.473185993892931 0.472720689777083 1 1
0.493818534683038 0.493313524175827 1 1
0.47170623916467 0.471217516938727 1 1
0.49870954940961 0.498154365259815 1 1
0.521378691479879 0.520789343898674 1 1
0.434222617399901 0.43381128084031 0 0
0.453859008602586 0.453389838287952 1 1
0.471594531690503 0.471148544132522 1 1
0.507658378320286 0.507116510156399 1 1
0.481420549433926 0.480924910885246 1 1
0.492894648441538 0.492440077480136 1 1
0.50841659333037 0.507869210883376 1 1
0.495696177515009 0.495249709237259 1 1
0.500061834040406 0.499545393527337 1 1
0.528871252080379 0.528340933012303 1 1
0.449004357515362 0.448539959243471 0 0
0.504220405060531 0.503659852159124 1 1
0.540249940113357 0.539729203204053 1 1
0.464125902972028 0.463688297498242 1 1
0.526039281130644 0.52548350511497 1 1
0.481873496392143 0.481441461750123 1 1
0.491581056818138 0.491086162105351 1 1
0.533587972771193 0.533032622930344 1 1
0.50301920076237 0.502522096571936 1 1
0.473731374423223 0.473246018175037 1 1
0.536715526209579 0.536181328899777 1 1
0.476712985474134 0.476235682503441 1 1
0.525766593022274 0.525258156528215 1 1
0.456272417202806 0.45582263323824 1 1
0.480288910621081 0.479815415713383 1 1
0.505146493208953 0.504655638057684 1 1
0.53176485953071 0.531224633587708 1 1
0.492760628996144 0.492259873488682 1 1
0.476954283535835 0.47644442684345 1 1
0.495822346493373 0.495303233135938 1 1
0.487126015485272 0.486636681812522 1 1
0.545020849999743 0.544375228584043 1 1
0.500548860876529 0.500046382029319 1 1
0.503011068902841 0.502508948252248 1 1
0.485109306678814 0.484591446860837 1 1
0.492234112526966 0.491750974723043 1 1
0.503462711018947 0.502955142570772 1 1
0.568833902457027 0.568295515289859 0 1
0.475496263061347 0.474991085211161 1 1
0.491221317207743 0.490762185181656 1 1
0.481396195846765 0.480905595131405 1 1
0.48457145878945 0.484075937602903 1 1
0.504166176088752 0.503643100072513 1 1
0.474187194454426 0.47367586943834 1 1
0.523209605669393 0.522739195881063 1 1
0.470110736451024 0.469621772547731 1 1
0.485548667890323 0.485068668648256 1 1
0.512390224077115 0.511878392885013 1 1
0.508661591016901 0.508116122774435 1 1
0.485804662708376 0.485322672489921 1 1
0.486245422888008 0.485747758280666 1 1
0.512617450133305 0.512112950896758 1 1
0.523464327459408 0.522979285092246 1 1
0.506291303823001 0.505830876164608 1 1
0.495748454853666 0.495167710648943 1 1
0.508718194905119 0.508180372630595 1 1
0.519338307435496 0.518812054636344 1 1
0.506460690418512 0.505971540694235 1 1
0.474876220412403 0.474404843149425 1 1
0.497677902743155 0.497170712457611 1 1
0.455392769039764 0.454918756580527 1 1
0.464037478413358 0.463550496527856 1 1
0.496774455651551 0.496296991936151 1 1
0.500430038923555 0.499956933428707 1 1
0.486089567247542 0.485580822299385 1 1
0.517231512122202 0.516730953745053 1 1
0.486355713879739 0.485877489992868 1 1
0.508749565848319 0.508287876542917 1 1
0.502789230983452 0.502322180311725 1 1
0.485660270352683 0.485223899840421 1 1
0.524078962321632 0.523572550524322 1 1
0.497296812572057 0.496787048168572 1 1
0.484302642288983 0.483776256166531 1 1
0.471591421021068 0.471174182892488 1 1
0.486446656023614 0.485977725291851 1 1
0.468397404392543 0.467905116570121 1 1
0.534472974431847 0.533930691904134 1 1
0.489664291269126 0.489176126218496 1 1
0.507947000207255 0.507473515039581 1 1
0.485978430917948 0.485518699146481 1 1
0.553843344125086 0.553217867919795 1 1
0.473265764840631 0.472789937406012 1 1
0.509299586280395 0.508770817594155 1 1
0.493634823934527 0.493117103203195 1 1
0.53098099778613 0.530449551221911 1 1
0.511847020118118 0.511304844829149 1 1
0.479305054346656 0.478848372632778 1 1
0.491907728118323 0.491419301003607 1 1
0.487168769329864 0.486622767236959 1 1
0.478289546415247 0.477838631504588 1 1
0.456900460700884 0.456391844373732 1 1
0.496822014250961 0.496318657530672 1 1
0.505659259098777 0.505177653913776 1 1
0.577646617005372 0.577057143530646 0 0
0.515181826987806 0.514644650720885 1 1
0.450390372690962 0.449958703279552 0 0
0.471819042882938 0.471391178500347 1 1
0.495932756079638 0.495494008641438 1 1
0.508462575454777 0.507987125041124 1 1
0.502739159011924 0.502186409475387 1 1
0.494792053246439 0.494279913482884 1 1
0.48372576129842 0.483216819075946 1 1
0.516478913457265 0.515984242792741 1 1
0.538108910912184 0.53753072661094 1 1
0.507174306241927 0.506658087851716 1 1
0.521792130915637 0.521273276616318 1 1
0.536582461001186 0.536027872112741 1 1
0.472831689565743 0.472321191098764 1 1
0.514492870759603 0.513977410766941 1 1
0.49168875534153 0.491244135637566 1 1
0.556842303463061 0.556328274160553 0 0
0.519813999757117 0.519260185245201 1 1
0.517155791785968 0.516674975398865 1 1
0.496817335828226 0.496339045860266 1 1
0.535024704473303 0.534483017894873 1 1
0.514060557662844 0.513572321079858 1 1
0.488618768258226 0.488159345760306 1 1
0.47127650892059 0.470827987366681 1 1
0.515112094548947 0.514632180413005 1 1
0.503512773103725 0.503052028585477 1 1
0.512400187125393 0.511903021198114 1 1
0.471705751752804 0.471239830360958 1 1
0.530337208517213 0.529860333495602 1 1
0.501149011542146 0.50065243799734 1 1
0.493342702716183 0.492805317206 1 1
0.501677890948859 0.501190964142883 1 1
0.520967588205186 0.520434163961864 1 1
0.507715798220796 0.507207316519591 1 1
0.53428227553301 0.533738225449897 1 1
0.492672136585176 0.492188755936478 1 1
0.520030023331091 0.51947376463613 1 1
0.47237903095385 0.471931202868527 1 1
0.508836413029807 0.508359386944358 1 1
0.54706054466693 0.546418757480125 1 1
0.498429789695488 0.49796735430114 1 1
0.474623735298551 0.474158264789003 1 1
0.511635306597096 0.511132402655241 1 1
0.535935564245952 0.535425209148533 1 1
0.531843010217803 0.531282268474484 1 1
0.505038546167714 0.504545520083073 1 1
0.471992366926516 0.471536714547066 1 1
0.486652849728703 0.48618271841927 1 1
0.507334640149191 0.506849352912681 1 1
0.535000675801938 0.534446083469104 1 1
0.519127595277449 0.518577452073428 1 1
0.483725389756686 0.483234659520473 1 1
0.495262092834579 0.494779737389993 1 1
0.493262333227649 0.492748538102496 1 1
0.51291337079714 0.512334083993218 1 1
0.504303366999986 0.503741290427887 1 1
0.502730918763893 0.50217358538168 1 1
0.534756340793609 0.534205905254713 1 1
0.515861287646717 0.51539393970642 1 1
0.50055710396087 0.500124708310201 1 1
0.515709897938682 0.515189901501798 1 1
0.473258360305594 0.472782355351756 1 1
0.486800627488748 0.486255300017097 1 1
0.501834187823057 0.501272279934763 1 1
0.515193434609117 0.514640455110363 1 1
0.467505364198692 0.467018409430078 1 1
0.468407833187309 0.46789846898473 1 1
0.48336357244312 0.482841545291238 1 1
0.4957589757617 0.4952497705486 1 1
0.484108060556154 0.483616741815383 1 1
0.509215032230009 0.508721440481247 1 1
0.537532363860397 0.537005041433843 1 1
0.504419374934328 0.503888462616365 1 1
0.447854803781101 0.447353274808876 0 0
0.50618571192894 0.505674721946249 1 1
0.500133546482865 0.499592736772925 1 1
0.510876761708472 0.510354926476682 1 1
0.56004863686689 0.559499508002998 0 0
0.497731734738303 0.497217811162929 1 1
0.49415916782135 0.493720503449775 1 1
0.501667695080437 0.501182127027818 1 1
0.52732654346123 0.526742489833052 1 1
0.473441957440687 0.47290427505953 1 1
0.472293083214502 0.471834798977882 1 1
0.509883238595051 0.509335766203446 1 1
0.51543357997858 0.514892296963714 1 1
0.497449730364166 0.49694329838945 1 1
0.47889540026078 0.478453665156136 1 1
0.472236260747868 0.471783918776162 1 1
0.447868489817809 0.447430439175219 0 0
0.50807084914529 0.507644183382685 1 1
0.482478809213559 0.482023719616054 1 1
0.473062509906717 0.4726081803225 1 1
0.44680533769177 0.446395256615692 1 1
0.470808748995823 0.470321162977813 1 1
0.500783199495173 0.500284556481894 1 1
0.503381013348573 0.502867818674531 1 1
0.526482484039422 0.525980735757036 1 1
0.505492594370127 0.505026263173009 1 1
0.50415373936702 0.503625441280671 1 1
0.535030371732533 0.534531625357433 1 1
0.488481608528306 0.48799453141933 1 1
0.503652566660182 0.503112194126476 1 1
0.500057077902169 0.499616791535853 1 1
0.466372446162895 0.46596392275349 1 1
0.480219642925262 0.479750059146914 1 1
0.498293566050752 0.497781530541297 1 1
0.557382128690519 0.556768546731529 0 0
0.509948088814776 0.509434177322241 1 1
