# Supplementary material for: Bias caused by sampling error in meta-analysis with small sample sizes
Source: PLoS One. 2018 Sep 13;13(9):e0204056. doi: 10.1371/journal.pone.0204056 (PMC6136825; doi:10.1371/journal.pone.0204056)
Supplement: S4 File — (ZIP) [file pone.0204056.s004.zip › results N = 10 theta = 0.5 tau = 0.2 sz = 10-20.txt]

"cohen.dl.theta" "hedges.dl.theta" "cohen.dl.cp" "hedges.dl.cp"
0.338372743817538 0.323595836854887 1 1
0.617803209027848 0.588241923445969 1 1
0.388284029693181 0.370699217554525 1 1
0.602946373220307 0.565196250364666 1 1
0.208941380105515 0.199359520692317 1 1
0.675566319373232 0.644308014377941 1 1
0.38410343167452 0.366903354904036 1 1
0.36374843256623 0.337115399907828 1 1
0.319668709768419 0.305331210449412 1 1
0.57319376065277 0.5422969461851 1 1
0.608132629061811 0.573029249155773 1 1
0.180415539775875 0.17829176465758 1 1
0.420627144584021 0.403307001850663 1 1
0.41389869105443 0.389723453555835 1 1
0.509277071518701 0.486032956368862 1 1
0.824084555327764 0.779230533840417 1 1
0.870610224948024 0.829007675815771 0 1
0.323306533784176 0.297573351448275 1 1
0.487237128154574 0.463829383929854 1 1
0.704676027684315 0.662773644158343 1 1
0.388822341781717 0.373013576173732 1 1
0.588933138664875 0.560154797613485 1 1
0.457882851891202 0.432076895937667 1 1
0.314580448421345 0.295558104829529 1 1
0.360541974499691 0.332591236689768 1 1
0.859008461606368 0.813607622491475 0 1
0.326567898893759 0.316407606466908 1 1
0.411303380800146 0.387346152891176 1 1
0.616396058991264 0.582348916212098 1 1
0.681293337462328 0.65502252667287 1 1
0.602007196539285 0.574063947866932 1 1
0.267083075175004 0.255817182352235 1 1
0.193518932874669 0.180182163484805 1 1
0.807137193888552 0.775811819997694 1 1
0.610638940203864 0.584101502772905 1 1
0.49594082984454 0.468574646991262 1 1
0.216184648878029 0.20251430307395 1 1
0.588798458779264 0.569439377042825 1 1
0.677352921650324 0.636296122855285 1 1
0.229608908986098 0.221002065362137 1 1
0.590152027662721 0.55862379331546 1 1
0.290818902479618 0.280670881899544 1 1
0.721271315948684 0.685202705935475 1 1
0.373506548876273 0.359049093032569 1 1
0.393231834830541 0.374821832583032 1 1
0.839124841280084 0.804647509274794 1 1
0.74039159741706 0.700925904009648 1 1
0.395363131215914 0.374581818104734 1 1
0.296776480653452 0.289754448073171 1 1
0.569163255206903 0.543399027464828 1 1
0.806659151791156 0.770415508850394 1 1
0.642743662209549 0.601175622922845 1 1
0.599945368002975 0.571865733532316 1 1
0.434242552345343 0.423109071338153 1 1
0.62930361236682 0.601647939701283 1 1
0.464020010250287 0.442322740689541 1 1
0.451767850756546 0.426724520157442 1 1
0.698585780658843 0.661176067332951 1 1
0.340433782544841 0.316281109657658 1 1
0.140428285677564 0.134865167414479 1 1
0.465463375898409 0.440512994071417 1 1
0.542501258457651 0.517417598198742 1 1
0.415149145421934 0.396984241374966 1 1
0.153772011560017 0.146682502711124 0 0
0.579742520212512 0.556776401015363 1 1
0.860306617478365 0.810708290595242 1 1
0.851142853713256 0.800850096451985 1 1
0.331991538032014 0.314897753344836 1 1
0.24920614756779 0.236269438507878 1 1
0.458247323169311 0.435372454325125 1 1
0.663371849997196 0.617088049586458 1 1
0.566214616991944 0.542635093014118 1 1
0.533816733749265 0.507803419617476 1 1
0.493056366724419 0.470012536749954 1 1
0.567848149157003 0.541729030076894 1 1
0.780513225145518 0.746977823598308 1 1
0.561880421180113 0.534287720907677 1 1
0.754050519164188 0.721672831601625 1 1
0.414542523649913 0.390079616740978 1 1
0.429394323343825 0.413270528854077 1 1
0.482236286528067 0.457136028495918 1 1
0.28302555955839 0.264406935474481 1 1
0.34408139938203 0.325649519901274 1 1
0.860852573523465 0.811701752007429 0 1
0.492745958679959 0.457536364308648 1 1
0.389023035021976 0.383960605214906 1 1
0.650468375437211 0.622052125570693 1 1
0.459097776866513 0.439191298163592 1 1
0.613701640542128 0.575165697307962 1 1
0.761099221382425 0.724300331772561 1 1
0.84249289291411 0.802469793234244 1 1
0.480807879069788 0.458699508967283 1 1
0.195556586587476 0.188313440185819 1 1
1.02444888513075 0.975923315540915 0 0
0.839704417790641 0.802212707295993 0 1
0.478927147835756 0.46026683137541 1 1
0.449558971744124 0.425055779978317 1 1
0.57581053143189 0.549331581701718 1 1
0.39147018273497 0.373620440968289 1 1
0.648988323880557 0.610269816534537 1 1
0.895635612209375 0.850743281918807 0 0
0.304405019896242 0.285884028948951 1 1
0.591046762804251 0.566473346738149 1 1
0.458996141801216 0.437768704239651 1 1
0.140726329829526 0.133440760714084 0 0
0.647754211255634 0.63677327971608 1 1
0.427419526416061 0.402802787891035 1 1
0.294019419976812 0.279757500673741 1 1
0.150584166765889 0.143992321176777 1 1
0.560639139341359 0.533191933163223 1 1
0.611103891439698 0.576249653808749 1 1
0.552768415104111 0.521742366457769 1 1
0.484954665216046 0.462417719129577 1 1
0.45334446518365 0.433251347515682 1 1
0.40706261586884 0.387627871944979 1 1
0.415864025043661 0.399246926610006 1 1
0.511407796994595 0.488439696615892 1 1
0.532780573485457 0.508248746648828 1 1
0.696523207429738 0.66447002697006 1 1
0.768899142573703 0.734196756903735 1 1
0.478435890215484 0.456138383123358 1 1
0.423709079896758 0.405103160494835 1 1
0.890043957828635 0.850350887396233 1 1
0.541059723104512 0.513639142392676 1 1
0.379369450898888 0.366811059383625 1 1
0.500394146984197 0.478326523429017 1 1
0.160388654543773 0.147901445448073 1 0
0.1678548487808 0.155893685528767 1 1
0.515077160796485 0.492913830201284 1 1
0.651417548839284 0.625044820775633 1 1
0.397203926263456 0.378836177096325 1 1
0.587775188011712 0.56309853447427 1 1
0.7197232132603 0.686613224036923 1 1
0.709422432833719 0.672033465323695 1 1
0.298619088723018 0.277250415290384 1 1
0.423367389656295 0.401589270565079 1 1
0.824741163295035 0.784709311610625 1 1
0.542201768077718 0.514103798534663 1 1
0.391467483507276 0.370303594046632 1 1
0.531102091872319 0.502403550774765 1 1
0.441141139010659 0.423198138620378 1 1
0.682580334778492 0.653686603109486 1 1
0.61349852449255 0.591973970808885 1 1
0.837082804506046 0.799507535119772 0 1
0.590644349707133 0.567269276866874 1 1
0.375233532702417 0.36058553813075 1 1
0.303094940631914 0.290790375066463 1 1
0.350002186900407 0.337311191068151 1 1
0.949699396828745 0.896680413224834 0 0
0.651910641507532 0.610864332223544 1 1
0.487207438877609 0.469988278598587 1 1
0.778510994038845 0.737075242428089 1 1
0.60095605691067 0.570955725539919 1 1
0.802256822417993 0.756900406258036 1 1
0.320627282646435 0.305685052103764 1 1
0.856511639830348 0.823556606239738 1 1
0.330416201364767 0.318943273836921 1 1
0.220413283973285 0.209892403368274 1 1
0.35466055224878 0.336092150991243 1 1
0.758595744283303 0.720691165838718 1 1
0.621369265166444 0.598242557260321 1 1
0.71683454523649 0.677152268669767 1 1
0.680161584553728 0.649861517104497 1 1
0.181945570923464 0.178785726133217 1 1
0.409781077814277 0.389106043046157 1 1
0.427060571710194 0.398750347152138 1 1
0.801747489924079 0.769921326784835 1 1
0.37843900796251 0.363105758459077 1 1
0.529174020819181 0.502108330404919 1 1
0.697830514325462 0.661890966254776 1 1
0.528831821567332 0.503992534691535 1 1
0.33127511702473 0.312169778224198 1 1
0.611963486598923 0.574172861998089 1 1
0.549991781516027 0.525946081891315 1 1
0.262473936814034 0.252019893929069 1 1
0.374767083860952 0.359260498312206 1 1
0.362812126628939 0.342631528545099 1 1
0.287189622656454 0.268131731860421 1 1
0.588642580279731 0.565875187247648 1 1
0.335936985195937 0.319958809744711 1 1
0.544075620407775 0.514060369206265 1 1
0.313691756502042 0.304737985123971 1 1
0.560652434914217 0.532341519759654 1 1
0.460298762122444 0.445140365450048 1 1
0.424992243762929 0.408077985933678 1 1
0.620528233329911 0.5832230075746 1 1
0.527999845402216 0.500074056676194 1 1
0.475439054330936 0.46127127241766 1 1
0.588857547387071 0.563393742130187 1 1
0.448293375538699 0.426783921729863 1 1
0.432827226028338 0.413090898607234 1 1
0.422622858473895 0.397832559938558 1 1
0.596513776583924 0.567839225849133 1 1
0.792887266715213 0.760309529757508 1 1
0.478647476931623 0.455515745616895 1 1
0.443452168282842 0.419137420404652 1 1
0.328599070705173 0.308067240135447 1 1
0.459842522459016 0.4327931057696 1 1
0.696781520023883 0.664659504070962 1 1
0.637909667043732 0.615068524151868 1 1
0.361698622653146 0.342910739605828 1 1
0.447555991588844 0.416302855752997 1 1
0.61040061410838 0.579809789629583 1 1
0.427659641416346 0.401718535949267 1 1
0.947077538465516 0.895091399961109 0 0
0.426973346461057 0.409434266320229 1 1
0.174546133568792 0.168338224834976 1 0
0.514338665456709 0.494244615763969 1 1
0.365530984586161 0.345587295510692 1 1
0.569444309635663 0.542513367913264 1 1
0.466533319336316 0.445535489511443 1 1
0.730521673385303 0.697762363210517 1 1
0.529596291555626 0.507445238043729 1 1
0.354834353211728 0.328057811943147 1 1
0.650889904230819 0.620503282505745 1 1
0.680430100623193 0.644946282149562 1 1
0.273543267604467 0.260864032520717 1 1
0.631278517447403 0.601197534421461 1 1
0.425089924858862 0.404852017114108 1 1
0.818516694330509 0.781663251735331 1 1
0.35668926248546 0.339822401170993 1 1
0.534993589167485 0.513263485650502 1 1
0.472661202891734 0.443659454596508 1 1
0.529664971205537 0.501893852378089 1 1
0.735013631888778 0.703022013516323 1 1
0.178950849526383 0.168113296284866 0 0
0.227394744380958 0.221433967275139 1 1
0.595614602413049 0.561442389846819 1 1
0.433202555967599 0.418034739195967 1 1
0.448743961990684 0.419489151093202 1 1
0.680225832180566 0.652407574488789 1 1
0.430637631646994 0.404587624550567 1 1
0.369436132272015 0.36302216144105 1 1
0.567941086217203 0.537081519582146 1 1
0.230888793232028 0.216627348654562 1 1
0.482284217995855 0.46427936132654 1 1
0.51950639599528 0.494407506979554 1 1
0.444227801142458 0.422992550386113 1 1
0.857756153119832 0.823880833916512 1 1
0.572747729694268 0.541778665635621 1 1
0.819516520835455 0.777088213692611 1 1
0.62401417064177 0.590554163262823 1 1
0.635503671521795 0.609659830698148 1 1
0.483824165761701 0.467669225745003 1 1
0.264556150988666 0.254061850505102 1 1
0.464540707908127 0.445730012832828 1 1
0.619221124610276 0.595359459514149 1 1
0.351955482014364 0.335272669146058 1 1
0.542175159736944 0.503087205243278 1 1
0.345837481659376 0.338578472197172 1 1
0.450098680739294 0.419032830292594 1 1
0.486637418885992 0.455921321011442 1 1
0.725404515798965 0.681774026733744 1 1
0.80637793768322 0.76485400216689 1 1
0.74707459700341 0.710389124097875 1 1
0.881497332330732 0.840272533079731 1 1
0.760748654454809 0.722980172074607 1 1
0.681925117708032 0.633106055993228 1 1
0.680230749548242 0.650182061131048 1 1
0.650949591612615 0.613344109573076 1 1
0.504038847924195 0.477189482217836 1 1
0.835787340547444 0.797086586557322 1 1
0.299497927585936 0.280524002058651 1 1
0.865028187457099 0.826780272172385 1 1
0.55863727034775 0.529237794903074 1 1
0.520038173957187 0.501952020563423 1 1
0.567524684390898 0.543419037135166 1 1
0.362052602453308 0.339402366256985 1 1
0.475038192789082 0.44447993468546 1 1
0.524659698922687 0.511983360784209 1 1
0.371823258148891 0.350452070136218 1 1
0.432519053198507 0.408856410938585 1 1
0.442937589970977 0.420805535164091 1 1
0.191040770859094 0.186550960117197 1 1
0.635739302142684 0.601523360037211 1 1
0.380937264469025 0.365032622726484 1 1
0.894371657559931 0.850341163227025 1 1
0.153648712017965 0.144451348414745 0 0
0.764903195599786 0.732066214988837 1 1
0.304366659418329 0.289070926631662 1 1
0.740486865206171 0.69887446853691 1 1
0.401960326575271 0.383666703919409 1 1
0.501220885156612 0.4787790607069 1 1
0.672527330511038 0.638616110214658 1 1
0.711998196698524 0.671369524228647 1 1
0.44677292251664 0.42788972007716 1 1
0.440041741885191 0.419443110520286 1 1
0.339200419006649 0.323930305246884 1 1
0.405026286201551 0.38638755064665 1 1
0.591310522324373 0.569096591832255 1 1
0.623097650978721 0.589104683038166 1 1
0.321098839892662 0.307907089505572 1 1
0.349211067088201 0.338925556654109 1 1
0.988768576809828 0.93543651901958 0 1
0.198710288112337 0.186914472966507 1 1
0.234192716910183 0.219168144796825 1 1
0.600020088742463 0.5700235248901 1 1
0.408709249983689 0.389086406370708 1 1
0.385738493628255 0.361553106295751 1 1
0.610138890785862 0.579477433867429 1 1
0.60832976794156 0.57841049512982 1 1
0.418581616554965 0.387907874448049 1 1
0.564562049611548 0.537620023107151 1 1
0.61832124421637 0.589837252637378 1 1
0.511065661419254 0.477289756326651 1 1
0.561049674623735 0.534829582916447 1 1
0.522530178087218 0.49387352292226 1 1
0.64457963359435 0.613495083065123 1 1
0.639237833705726 0.610635557272715 1 1
0.48818615437876 0.461029647457918 1 1
0.724569133275565 0.691724119922504 1 1
0.29176366454168 0.282630640471025 1 1
0.511373726844566 0.488979609904889 1 1
0.448883105774544 0.427105457982514 1 1
0.688462343011501 0.65653847263243 1 1
0.403791906066651 0.386272693379262 1 1
0.379873391983259 0.359526604129321 1 1
0.483516299849352 0.450017757005051 1 1
0.382219403843882 0.366843286084099 1 1
0.186142151344831 0.178966846814952 1 1
0.52463765947632 0.502293129629665 1 1
0.502422825171994 0.483937656570324 1 1
0.671114516217237 0.634046114095975 1 1
0.86053378740863 0.81386182317552 1 1
0.628333850139111 0.599518260537361 1 1
0.672093308412306 0.640662760978442 1 1
0.400462732129945 0.389787716012875 1 1
0.854749480203863 0.810345730036136 1 1
0.639290008518487 0.612497437018522 1 1
0.00788365850546561 0.0119057926421577 0 0
0.1872697063061 0.175540824339158 1 1
0.596055502858628 0.565743047319805 1 1
0.496703700712492 0.471066291012745 1 1
0.548409367654778 0.521790467025334 1 1
0.411716915431388 0.392436438726975 1 1
0.597762648440562 0.572384237025757 1 1
0.559165069429283 0.528353667100899 1 1
0.456075745708233 0.435324209513279 1 1
0.939201411502124 0.895497025875431 0 0
0.558205311136206 0.522722466495164 1 1
0.525299680154749 0.493912999978816 1 1
0.1805841199332 0.164105552925632 1 0
0.185965904661297 0.170823811678207 1 1
0.708738746966783 0.682045766099588 1 1
0.620935546853548 0.596569259704494 1 1
0.557053249807683 0.52899529495243 1 1
0.68331196767735 0.655036667777463 1 1
0.52073836109622 0.485768245739008 1 1
0.404408869701947 0.38483627579364 1 1
0.797860976597952 0.75737208330908 1 1
0.665315992813789 0.637384262539373 1 1
0.444091981468931 0.43191678114323 1 1
0.484597125252719 0.457053640605036 1 1
0.656305587080922 0.625666844261919 1 1
0.651967447411005 0.617527334142096 1 1
0.551665980283669 0.523579907857957 1 1
0.338752569952138 0.320806339114543 1 1
0.38109461362731 0.363905326225152 1 1
0.482547990787972 0.455908786639542 1 1
0.200117417972112 0.188131589899296 1 1
0.470063800735503 0.447564652308718 1 1
0.887040087589668 0.842689255387149 1 1
0.41385681697395 0.393889759992185 1 1
0.305915103607001 0.284922185075913 1 1
0.665949372759565 0.629746172933051 1 1
0.506029699961903 0.486073260588488 1 1
0.459702461245263 0.439237253100601 1 1
0.367373868179012 0.351067103035363 1 1
0.692228451279165 0.668201041342515 1 1
0.263817563540387 0.252622631353646 1 1
0.170896447167589 0.168528432090105 1 1
0.474328551577831 0.451704268358807 1 1
0.616655857971179 0.591706312697984 1 1
0.646613205676334 0.613448235685963 1 1
0.431949222911166 0.413865502356289 1 1
0.67195313354519 0.639312086161686 1 1
0.624617706457362 0.596350533281491 1 1
0.456272056810465 0.436144472824401 1 1
0.564421034919455 0.539680116538222 1 1
0.536140354128653 0.505928859577814 1 1
0.214501460402609 0.204462499212111 1 1
0.500455118910707 0.46947347747805 1 1
0.345629354574767 0.328072090249535 1 1
0.18627286715612 0.175906012828829 0 0
0.184007818767065 0.174911853819352 1 1
0.880318122821202 0.829230243083311 0 1
0.522554238925792 0.487642748005765 1 1
0.66661909011325 0.633655511948081 1 1
0.171809665844161 0.161804411360023 1 0
0.663816248495027 0.635481307588531 1 1
0.49932759770947 0.477223679389159 1 1
0.299398239423363 0.284915259843175 1 1
0.586611520063627 0.560833910046859 1 1
0.438084116416249 0.417494820054441 1 1
0.528828179993505 0.50051368086115 1 1
0.743163901714087 0.702043788554436 1 1
0.519051811686814 0.505296483410921 1 1
0.40600940913402 0.390026833411229 1 1
0.606025526949106 0.577028617850756 1 1
0.350659832558526 0.338524446174675 1 1
0.446732385146135 0.422692810789361 1 1
0.49512680973707 0.468253260098538 1 1
0.828949216716747 0.789264646677335 1 1
0.762444876254599 0.726074706830198 1 1
0.821264330727141 0.768327942748698 1 1
0.629268595187212 0.596702675228301 1 1
0.484192315458855 0.458040446778555 1 1
0.484942075790525 0.46791303947971 1 1
0.475645088431888 0.45008014047349 1 1
0.462109114625073 0.442626619606875 1 1
0.521428086834248 0.501549685771512 1 1
0.849958879862786 0.81476044164214 1 1
0.484990725229287 0.462433878412879 1 1
0.436329064664968 0.413111887661201 1 1
0.574630680801014 0.549533245369337 1 1
0.750985186904161 0.718263230307131 1 1
0.637614616082844 0.611988000671809 1 1
0.345612978108952 0.325576239402161 1 1
0.524853031075417 0.49688965719986 1 1
0.46261052651993 0.440002728502644 1 1
0.297727851995418 0.287369290921757 1 1
0.623077049573456 0.591344127613169 1 1
0.343186782080753 0.327652123204214 1 1
0.270902244743902 0.25776274498743 1 1
0.680227747851351 0.642813802233181 1 1
0.472502899969942 0.444907679821477 1 1
0.341893931484258 0.329252236856918 1 1
0.683213980223818 0.649778446001962 1 1
0.488226538684064 0.470584925530662 1 1
0.584456096080625 0.558346086418826 1 1
0.161429578462104 0.156185211426217 1 1
0.451680110173833 0.426076397530107 1 1
0.54224982096536 0.538811194314036 1 1
0.349761240371117 0.334269452835594 1 1
0.786768876096206 0.747055555989826 1 1
0.727722701428534 0.686810713518547 1 1
0.567965449903604 0.538285844204082 1 1
0.450472291037208 0.420611216279152 1 1
0.616273558710425 0.577880570533453 1 1
0.294342496733337 0.281391974227949 1 1
0.312656109057285 0.293591691787282 1 1
0.3588373755893 0.341840246831435 1 1
0.606244799769241 0.578972430977547 1 1
0.629903174957325 0.604235708544249 1 1
0.869627448112233 0.822612994347106 1 1
0.43618971776456 0.417361294575988 1 1
0.681676068500772 0.646985685858815 1 1
0.27065246624406 0.256926602605913 1 1
0.458118101831867 0.438706253826552 1 1
0.573961837457868 0.546551066082364 1 1
0.634818608039529 0.609864015143212 1 1
0.533216220039094 0.502804856416757 1 1
0.817348316076208 0.77840210661914 1 1
0.298840614359351 0.284377947440213 1 1
0.421680851984147 0.39605746818001 1 1
0.577999416372909 0.552806749097266 1 1
0.340864456443234 0.324261393220013 1 1
0.7610015839518 0.724258640683506 1 1
0.917062436268791 0.870538168248823 0 0
0.570598466257899 0.542984203177874 1 1
0.81809873627224 0.777994638563428 1 1
0.490768450268131 0.468035454300296 1 1
0.200721576211935 0.19070358418114 1 1
0.514943145878297 0.491666735829601 1 1
0.267452263308424 0.246073883192259 1 1
0.679222205353606 0.644460239233048 1 1
0.302436119203665 0.285215194611314 1 1
0.71155060756369 0.67239151810472 1 1
0.405644148033747 0.388474587981071 1 1
0.484991647719096 0.460631895463477 1 1
0.623485641074529 0.588584926787966 1 1
0.621823314202043 0.590313417822106 1 1
0.637570419813231 0.611174824793657 1 1
0.513994954965621 0.491876849379269 1 1
0.624545860817929 0.592774155126897 1 1
0.86865247471097 0.829507096953993 0 1
0.616698126085164 0.584674224586319 1 1
0.624466337409509 0.592111285848435 1 1
0.841296719167298 0.784947909284639 1 1
0.476105540867097 0.450833148226379 1 1
0.529043030488156 0.501037616807871 1 1
0.500839153805176 0.478278635622791 1 1
0.323256245748254 0.308417516022991 1 1
0.106139333798492 0.100560546462162 1 1
0.573759709969683 0.545696273413753 1 1
0.270483018353935 0.262603732916421 1 1
0.382102411345863 0.36508652532854 1 1
0.620803091543095 0.59422568583039 1 1
0.549315035414882 0.517002398556078 1 1
0.404123961886 0.38047822949122 1 1
0.546993095976548 0.528102534126735 1 1
0.773814064591381 0.72944233843422 1 1
0.316079854337077 0.299129566348553 1 1
0.115311454097704 0.116427375047538 1 1
0.547718582043721 0.520957105853483 1 1
0.526057773832729 0.503168761796267 1 1
0.429023846792485 0.403568472881854 1 1
0.666204464775463 0.633394318132728 1 1
0.614832193555146 0.581761418867158 1 1
0.431681074693571 0.412704375889373 1 1
0.731189701870282 0.694477985941881 1 1
0.468950681350613 0.444255036666663 1 1
0.502791701150305 0.471536803203969 1 1
0.269979156457856 0.254253792818009 1 1
0.479113482214331 0.452777621825306 1 1
0.338433956517378 0.324413825453493 1 1
0.476068339801296 0.455158098015109 1 1
0.214865114305269 0.199516860874349 1 1
0.543903862785055 0.519929418209399 1 1
0.325329347387812 0.312115586562012 1 1
0.645525925086383 0.618392038446992 1 1
0.568777200121842 0.539868542869406 1 1
0.280541811590845 0.274445107354166 1 1
0.312318765790318 0.296174179320933 1 1
0.548294487473349 0.522079840666356 1 1
0.387068056667627 0.371391408451815 1 1
0.775355692769694 0.736428874492936 1 1
0.452837948386796 0.435319638350278 1 1
0.36896498721743 0.346828978958104 1 1
0.592319762807894 0.564091331921984 1 1
0.637440008871701 0.607519691594992 1 1
0.65146479972507 0.622608534633571 1 1
0.504849707481522 0.477601637354347 1 1
0.521533235312321 0.496681955056911 1 1
0.353584077069621 0.32709534603059 1 1
0.788910063336926 0.751100159260881 1 1
0.328120980387434 0.308831022855869 1 1
0.422114123962349 0.397867136221718 1 1
0.407738107912814 0.389612513409384 1 1
0.596052785397789 0.565799935106456 1 1
0.311420593637442 0.29264153973848 1 1
0.292247686897205 0.284048210212462 1 1
0.690072030964556 0.657497262008271 1 1
0.501997013486911 0.479563679794419 1 1
0.594316546180926 0.562739251638949 1 1
0.148796742612436 0.146858627533192 1 1
0.69669584035064 0.663454817212828 1 1
0.455138193983252 0.432489272986026 1 1
0.554917402001518 0.519092106943452 1 1
0.315872591611604 0.298498409985277 1 1
0.365284159781922 0.354931700109416 1 1
0.287998781939173 0.272250161555587 1 1
0.444380289560113 0.421863763209737 1 1
0.34293842252733 0.328131981119117 1 1
0.49160363820175 0.471978878782539 1 1
0.659132445378014 0.623026468477907 1 1
0.593096408168118 0.568737526626065 1 1
0.619547435078229 0.587184739943189 1 1
0.630340558035742 0.597836562561811 1 1
0.681956300424522 0.650077889755064 1 1
0.365018827669854 0.347834012493181 1 1
0.546331657515139 0.524804207074836 1 1
0.55763706911127 0.531317547676417 1 1
0.882546060925587 0.845447238861828 1 1
0.595497693920468 0.572695417252051 1 1
0.36662443341438 0.345396439704164 1 1
0.580392546608868 0.554947203969668 1 1
0.378597731609146 0.363492955605053 1 1
0.533934431514628 0.504990736781372 1 1
0.417265879105102 0.398509263314647 1 1
0.852445343647566 0.801942282622674 1 1
0.745626494108658 0.71033127319406 1 1
0.766784095805345 0.725709072279424 1 1
0.787009145224582 0.739036321902527 1 1
0.440375080199448 0.42248442248998 1 1
0.585691184193913 0.553511361413391 1 1
0.458504773490685 0.437460447682917 1 1
0.545195076090844 0.518031350756205 1 1
0.244654424988219 0.240746607772939 1 1
0.505427916369511 0.481440652422707 1 1
0.541402934969685 0.508965128843257 1 1
0.497563655121768 0.473185578729903 1 1
0.566429872660948 0.540928791614962 1 1
0.228963866836035 0.209492175842418 1 1
0.552989729839654 0.529220855012206 1 1
0.461733418284584 0.440426952141722 1 1
0.731731571993533 0.70339504488498 1 1
0.691934193614882 0.657973508399901 1 1
0.366769469265657 0.349386801510563 1 1
0.586349276823144 0.559518854709263 1 1
0.487284430835239 0.462864438988565 1 1
0.348500477872349 0.330523078674732 1 1
0.443273218700265 0.410846062679681 1 1
0.741616040148919 0.710109807948189 1 1
0.582073303217548 0.559546949563041 1 1
0.602007983676631 0.580506578157377 1 1
0.34491594708065 0.328429688729108 1 1
0.39212388129028 0.370152576747692 1 1
0.551923793063859 0.52459606785148 1 1
0.522814168084852 0.501082451384446 1 1
0.518602988934281 0.492376131651342 1 1
0.227680411194663 0.219160714855866 1 1
0.228732557989581 0.21358372922156 1 1
0.793218391173932 0.754849469722844 1 1
0.394311340979503 0.380903062851168 1 1
0.375578302348366 0.35679609180568 1 1
0.661443537428339 0.626729928782223 1 1
0.351031294756485 0.344161443639128 1 1
0.526269394141277 0.506901333323248 1 1
0.344319624928008 0.333124020472768 1 1
0.553016733079123 0.529271233553306 1 1
0.499574663654834 0.472989795234672 1 1
0.658551202652169 0.632471324660847 1 1
0.34867224377783 0.330894930852581 1 1
0.185536439792482 0.170904101743129 1 1
0.792149055998476 0.752035654932047 1 1
0.644599356870605 0.614112407347594 1 1
0.515648186260369 0.489045414814514 1 1
0.586560802681253 0.556432656462159 1 1
0.546071602848023 0.520286003962833 1 1
0.605006397573145 0.574580121614925 1 1
0.534502126182092 0.508302281739154 1 1
0.356124658543088 0.339140007567665 1 1
0.750216016838181 0.707455752348757 1 1
0.549928608241565 0.523780845946696 1 1
0.461768328218636 0.445102286891508 1 1
0.683373886211453 0.648392511881901 1 1
0.26268849657507 0.251407982471856 1 1
0.520487571907756 0.501785653742229 1 1
0.76787979446832 0.74354286887593 1 1
0.412023586496429 0.391706672665193 1 1
0.446909328375362 0.431995126894769 1 1
0.617149407834371 0.588481300207772 1 1
0.304263943828923 0.290595364416452 1 1
0.51985758727788 0.496944331812382 1 1
0.583103489410375 0.557794497466258 1 1
0.389514845036376 0.369661763603233 1 1
0.368316906315136 0.3484032853409 1 1
0.749329965750615 0.711174292989453 1 1
0.191006795965395 0.185776529895978 1 1
0.507063535778749 0.48027182357954 1 1
0.651501358688682 0.624535673079068 1 1
0.586307232169031 0.555762560883933 1 1
0.51963186162596 0.495214257033476 1 1
0.458946728429905 0.439933177584612 1 1
0.653645560467162 0.61129284047169 1 1
0.404409048981474 0.38964901735959 1 1
0.349636263153313 0.335350933569347 1 1
0.880082485012646 0.839563354653805 1 1
0.245167276020477 0.230893803779216 1 1
0.178875230697817 0.165359851675793 1 1
0.791140296446221 0.746326017889919 1 1
0.777125776048401 0.744607295421733 1 1
0.534224359613584 0.50671182756649 1 1
0.446910859605833 0.420976374068001 1 1
0.278206564503893 0.264466430624826 1 1
0.383841242082408 0.364866543576129 1 1
0.227506930852558 0.212369727463857 1 1
0.48325611967793 0.461057373108501 1 1
0.124724714401535 0.115763557338784 1 1
0.501381073792935 0.4830812920778 1 1
0.497418643624151 0.481093304177695 1 1
0.878035427951868 0.8287150746915 0 1
0.331210609604241 0.305685756299109 1 1
0.735624119143001 0.708103987189663 1 1
0.32140173227055 0.307542984350869 1 1
0.404862233838895 0.382204191504387 1 1
0.580532497935178 0.545035731286227 1 1
0.634259575756389 0.606355617307265 1 1
0.45390497151292 0.434753152933927 1 1
0.510390224933089 0.485184301758027 1 1
0.588410118682846 0.560779152238571 1 1
0.305664816336012 0.295930342194375 1 1
0.47174686140221 0.451645110191349 1 1
0.468832702079956 0.439620481568086 1 1
0.285613847159403 0.269420891840199 1 1
0.567844073258758 0.543266737910159 1 1
0.644631921019742 0.610526734797392 1 1
0.67245335337739 0.645164808610971 1 1
0.596416203304664 0.561506029871635 1 1
0.0889859136126016 0.0896562826543949 1 1
0.264405004122359 0.253283034615448 1 1
0.290892659989169 0.274121854515637 1 1
0.801535233893892 0.786933950938583 1 1
0.221562550503644 0.210446997072214 1 1
0.488973437004759 0.465609987402286 1 1
0.316173724366842 0.301819090765044 1 1
0.84658178707454 0.805027931047458 0 1
0.561504389241237 0.531975669644505 1 1
0.693249481575606 0.667810181958926 1 1
0.439587911583479 0.418356700660114 1 1
0.855538516402865 0.813991719768555 1 1
0.411675421470328 0.395482051981323 1 1
0.414916444727584 0.401974930772387 1 1
0.573051975615911 0.55069882614863 1 1
1.02592590873571 0.969930129716418 0 0
0.48761157216274 0.46201593777328 1 1
0.604726302928027 0.572756214054709 1 1
0.460411293396065 0.4337629718281 1 1
0.507234572321519 0.488398165985825 1 1
0.464008843941389 0.449336408335882 1 1
0.489829314687705 0.46267336622853 1 1
0.58905436966907 0.565232700242664 1 1
0.346633143631506 0.328325711559865 1 1
0.669841351436669 0.636058609981479 1 1
0.301060924842795 0.279023153274406 1 1
0.477361439738851 0.45596272207332 1 1
0.159547573672084 0.150784289299024 0 0
0.636934773125128 0.612176604658623 1 1
0.182115177411363 0.168739644449326 1 1
0.686709197586448 0.650326863850006 1 1
0.576346305245462 0.546461282397044 1 1
0.77803506730578 0.742488599325691 1 1
0.448159631713771 0.429217087507613 1 1
0.486734416964585 0.461996505468853 1 1
0.547897270849033 0.520963102754949 1 1
0.625410811162432 0.599589179740509 1 1
0.74315444459988 0.702811597058137 1 1
0.520538210092575 0.494637008671299 1 1
0.410101808592646 0.392203178705561 1 1
0.516959828060012 0.495534134577587 1 1
0.605627858733457 0.569548306839676 1 1
0.505066579693161 0.482539758054513 1 1
0.56562470502761 0.543436553433619 1 1
0.213863375011613 0.204679137412397 1 1
0.617910476802427 0.589618754457998 1 1
0.157851461488613 0.15105533581595 1 0
0.541180420504229 0.512108897237359 1 1
0.0393755195952251 0.0307869018279799 1 0
0.611059534732625 0.587295476315367 1 1
0.629870938286984 0.600244604095551 1 1
0.328711803109888 0.310451107982541 1 1
0.424599959402077 0.401355148451999 1 1
0.732018585322584 0.696873136527957 1 1
0.509943304070823 0.488277983327928 1 1
0.744673488868372 0.709362021935848 1 1
0.451937225418051 0.42592537485312 1 1
0.612136347711262 0.583381216024417 1 1
0.787784086174104 0.746861752892623 1 1
0.31968414202705 0.301536835104431 1 1
0.772781888156479 0.736229787560181 1 1
0.42953167590251 0.411965988387737 1 1
0.551668687394754 0.526001886849666 1 1
0.614660811129295 0.58180175117493 1 1
0.624794737464577 0.590799400650244 1 1
0.672969252963476 0.635230960182696 1 1
0.484059045072545 0.465728814273594 1 1
0.594803314160614 0.569135440219976 1 1
0.668675244687429 0.634810254549509 1 1
0.548743918800397 0.52510454855864 1 1
0.355778073830429 0.339711250125333 1 1
0.456919602975145 0.439536493290939 1 1
0.703464320693461 0.666789027686556 1 1
0.227763895841305 0.21646319604133 1 1
0.29097868286844 0.279111633441733 1 1
0.414467033089031 0.396323225886267 1 1
0.792176648669634 0.756663018500399 1 1
0.785370532534372 0.742575030492284 1 1
0.375107144277172 0.357978933156866 1 1
0.422989480456169 0.40594377982931 1 1
0.750688554416671 0.712905272293224 1 1
0.490944821491857 0.472497186173875 1 1
0.29938337975015 0.288985284626378 1 1
0.339419750967592 0.324276055516998 1 1
0.708067333754025 0.676721695006462 1 1
0.543952100122172 0.518944566724534 1 1
0.621673426297205 0.591561147707767 1 1
0.149867063618797 0.144156479537929 0 0
0.313793662155471 0.300745682903252 1 1
0.32308064757375 0.306216471490677 1 1
0.658230196075778 0.626017146475708 1 1
0.557790129618317 0.530065130536057 1 1
0.341621741341621 0.329978175320965 1 1
0.582706656762445 0.555374696813404 1 1
0.528338600144457 0.503980847544968 1 1
0.519133423446209 0.4861811858882 1 1
0.253966718530013 0.24185760763847 1 1
0.497351740432528 0.470724692531394 1 1
0.503195447696673 0.476980372706344 1 1
0.145454362596766 0.140108564340836 0 0
0.343272574886256 0.325182779626079 1 1
0.261347807505216 0.239283066445901 1 1
0.344715553006531 0.327991514190563 1 1
0.565490236597602 0.546093322160178 1 1
0.383848482909275 0.35899028349778 1 1
0.26524680889967 0.250800464463459 1 1
0.609042249907174 0.569049705834813 1 1
0.321140798565583 0.303737299564044 1 1
0.31642434960549 0.300317655771554 1 1
0.451765377165549 0.431052390940398 1 1
0.568435044177717 0.544662287550406 1 1
0.691654423646944 0.657676753810281 1 1
0.748551305951858 0.715451309175462 1 1
0.281279947744112 0.259750747290244 1 1
0.549485814585517 0.528624483624608 1 1
0.781136587147227 0.743345253791332 1 1
0.339086838006539 0.321895157522595 1 1
0.421205310527852 0.405198885628184 1 1
0.420694254696849 0.398385122077191 1 1
0.201177193533414 0.196429494592629 1 1
0.49773922788324 0.469473984598165 1 1
0.866429671511996 0.820915394581386 1 1
0.338930155259978 0.319917833014383 1 1
0.642757197547675 0.612121585102668 1 1
0.761076553607222 0.729598722361006 1 1
0.704179265660894 0.668476294808908 1 1
0.304548799295964 0.295115433723749 1 1
0.442144095537145 0.411220320396953 1 1
0.404616181108198 0.378780565059653 1 1
0.598089717279831 0.562390778382989 1 1
0.292579330142582 0.273618348613658 1 1
0.73510205049211 0.701207462675659 1 1
0.397655246120783 0.380965379004422 1 1
0.566590443885535 0.539331532092623 1 1
0.634288542456015 0.612117378931017 1 1
0.704542560190656 0.672732317843499 1 1
0.470357256522281 0.447393292053273 1 1
0.52014441823497 0.496013385344251 1 1
0.634606147691321 0.602080377392258 1 1
0.503644469892944 0.478732065280075 1 1
0.419189372362098 0.396649172832849 1 1
0.47598083261193 0.455848221565011 1 1
0.475578484090768 0.459863962047686 1 1
0.410344223452126 0.385182216302019 1 1
0.453265004857155 0.430797800846355 1 1
0.302411718086137 0.28894358245958 1 1
0.141884695144135 0.133940415277163 0 0
0.357635230663196 0.338976612408331 1 1
0.336312249308848 0.31587977111267 1 1
0.29935102935688 0.283705128047093 1 1
0.52600956537601 0.497194531009094 1 1
0.445516312787668 0.42281047341892 1 1
0.617319333017477 0.58495024754906 1 1
0.761534112799345 0.724028209271417 1 1
0.478932996651951 0.456699290614709 1 1
0.315535194918079 0.29911886244204 1 1
0.526103267190444 0.501318658789354 1 1
0.740956356919404 0.708742398653114 1 1
0.613290614801727 0.582652750355468 1 1
0.370565859943058 0.358583369371797 1 1
0.614778048286745 0.580869583490391 1 1
0.476439647665095 0.457081974105687 1 1
0.072033466998221 0.063553903503417 0 0
0.326664233344117 0.31170061846543 1 1
0.658532009276756 0.626726943589495 1 1
0.775116119930391 0.739948815779082 1 1
0.788755916821968 0.744606156219436 1 1
0.513420266971751 0.4869256544608 1 1
0.428772380380999 0.401676695966882 1 1
0.249294536636077 0.243485784331959 1 1
0.493421134985257 0.46906292282255 1 1
0.454276372483885 0.431127975337295 1 1
0.684913839567883 0.647102352090603 1 1
0.331877990170201 0.318062868319447 1 1
0.702672277369387 0.666371864234248 1 1
0.21401058979514 0.205768875182966 1 1
0.498368144895888 0.462868200710994 1 1
0.841819375495761 0.799769896984224 1 1
0.467465764605992 0.444406964407509 1 1
0.468914077699263 0.446909984078151 1 1
0.412255001655043 0.397992298662787 1 1
0.605469376549477 0.571811255506017 1 1
0.504615523166022 0.481222890661569 1 1
0.37448178972217 0.356986563341217 1 1
0.439596781956363 0.415360036023869 1 1
0.288245798791911 0.273758730142433 1 1
0.264786768284748 0.255468648369425 1 1
0.437427848509637 0.420189310193796 1 1
0.700579797516662 0.666615475895717 1 1
0.564053395490971 0.540509294633528 1 1
0.360220717948145 0.348523906898422 1 1
0.558659057310852 0.529577324367096 1 1
0.166802038203657 0.161828110524484 1 1
0.342303900888642 0.330759745811637 1 1
0.486461658508026 0.461200828219093 1 1
0.407808733693278 0.390136791873964 1 1
0.385811390670582 0.369425426941801 1 1
0.146410461169916 0.140663616271148 0 0
0.672774948441895 0.641891835394552 1 1
0.460773453081768 0.434025758412426 1 1
0.431759982090776 0.410787532286137 1 1
0.456914194355523 0.435737228076523 1 1
0.457052671968601 0.434044812676811 1 1
0.579130464649946 0.548084405230593 1 1
0.428016571894245 0.405286010133033 1 1
0.419884953552919 0.3973249630095 1 1
0.0799476827289615 0.0729103018729689 0 0
0.458425340037281 0.439838491895782 1 1
0.860565385105821 0.823075511840385 0 1
0.712262049991724 0.679688019357872 1 1
0.682430024445625 0.658871766279289 1 1
0.661961726132499 0.623832677088838 1 1
0.379072236886398 0.357687432269166 1 1
0.503393018118508 0.473447455630349 1 1
0.274496768242723 0.25835182148913 1 1
0.134372158259703 0.128096983507543 1 1
0.147832109396492 0.137560992880143 1 1
0.428681317411638 0.411373950257458 1 1
0.426071662418846 0.396039193664658 1 1
0.487142611430209 0.46629799000639 1 1
0.536425995521655 0.501752833627187 1 1
0.56081956048419 0.536445743040162 1 1
0.461275227090501 0.438902350800268 1 1
0.319286605989156 0.302178112732514 1 1
0.352074399441529 0.329033877453977 1 1
0.629623018824946 0.596937303924469 1 1
-0.0410515360063172 -0.0351071591134939 0 0
0.475362306020561 0.450124921053804 1 1
0.172422169003687 0.166312032253801 1 1
0.557284476682536 0.533741844746853 1 1
0.5254584510288 0.50364645978401 1 1
0.671761267881 0.638885793801763 1 1
0.553341199177157 0.526987396224256 1 1
0.549369013964939 0.518877112979863 1 1
0.574295065137662 0.552015988811183 1 1
0.353155672115389 0.346003115548842 1 1
0.516711927509886 0.485014128700046 1 1
0.599584702607787 0.569708818127858 1 1
0.576526504713598 0.552361632373363 1 1
0.507224953720368 0.478943042158331 1 1
0.234156045034722 0.222085142244507 1 1
0.65563059547749 0.623310480814163 1 1
0.694855319122481 0.664237008059028 1 1
0.468280921804337 0.445971560810294 1 1
0.366438024396893 0.34798765211471 1 1
0.628531266980276 0.600846318704781 1 1
0.520130498485636 0.487645359998444 1 1
0.165111182567095 0.154893074438619 1 0
0.656408346900109 0.625790024398368 1 1
0.248762976391147 0.236345097283027 1 1
0.233506015190497 0.219393206689002 1 1
0.322676652287735 0.313226118507765 1 1
0.655383920563008 0.628339598284848 1 1
0.293811885195847 0.282713032630371 1 1
0.363055478390189 0.35025493741534 1 1
0.405227806727546 0.383770500203165 1 1
0.59097624204479 0.556543238318644 1 1
0.216764531766543 0.202658503623578 1 1
0.671667039006914 0.6374531904655 1 1
0.370747009844786 0.344746134305296 1 1
0.560344993406726 0.521815774975784 1 1
0.422305984285667 0.401028478846563 1 1
0.527231147039042 0.489225307716571 1 1
0.358347938970647 0.337955359920903 1 1
0.771762649641291 0.732424244658681 1 1
0.272453962332931 0.261198294426372 1 1
0.429312101843487 0.407235588240802 1 1
0.884553712002824 0.837772628773904 0 1
0.473028534351194 0.448182942294276 1 1
0.83618692524308 0.808376509327806 1 1
0.586035353568556 0.560882312613817 1 1
0.693123054036243 0.658349281959134 1 1
0.203059220418289 0.194386608205769 1 1
0.365262148195528 0.349741122283759 1 1
0.477795027904083 0.457380361513112 1 1
0.657015124005357 0.622753761223571 1 1
0.752881945490326 0.723680638281911 1 1
0.263715869121456 0.253561432080612 1 1
0.348605540226599 0.33062140898646 1 1
0.618175456348698 0.583096697713727 1 1
0.709031847449592 0.674824617724068 1 1
0.476286427650822 0.453464584148284 1 1
0.394048502000754 0.372000211487482 1 1
0.540068160972974 0.516211476499482 1 1
0.284726686957846 0.267680734341584 1 1
0.912991936158124 0.864631236859024 1 1
0.490249251046304 0.464408818535256 1 1
0.324491530644951 0.305889402607301 1 1
0.589786498036318 0.555028289587601 1 1
0.475844786235627 0.462947141039982 1 1
0.486921073244367 0.461142003123064 1 1
0.660686481301637 0.616612310963809 1 1
0.300193737988167 0.284986271807199 1 1
0.473137474464293 0.449435888962121 1 1
0.45906983342547 0.435311744687587 1 1
0.475689691192635 0.459431916909535 1 1
0.555149289748693 0.529673717321614 1 1
0.468735291698898 0.455160648172816 1 1
0.675875363486825 0.638497951924673 1 1
0.594247354282753 0.564409396839386 1 1
0.380584729853766 0.37103744866283 1 1
0.651229591301172 0.617115487760047 1 1
0.39630120992611 0.378317546353409 1 1
0.386828979906854 0.378216043725291 1 1
0.542712278705902 0.516896417569111 1 1
0.231037342040897 0.221517528776785 1 1
0.58155711839885 0.55716290413805 1 1
0.346228293288601 0.328553366872722 1 1
1.18272300929344 1.11964849088161 0 0
0.533184729041111 0.514572455088974 1 1
0.362760672949482 0.350237976268904 1 1
0.6323272957681 0.603761683328189 1 1
0.656130556946117 0.62707363073315 1 1
0.627766140177842 0.59168228323916 1 1
0.406669141084303 0.388554595377388 1 1
0.402390623481753 0.379537763350001 1 1
0.411244038431901 0.399285916215742 1 1
0.620723805785109 0.588525851380551 1 1
0.49673370271584 0.474516746385223 1 1
0.425846125288353 0.407344589801317 1 1
0.683650244298977 0.655587471958461 1 1
0.637737995419409 0.600918970459142 1 1
0.386455785573622 0.375053406614897 1 1
0.37548295267878 0.361055075384375 1 1
0.35476274638358 0.339050242719727 1 1
0.505935706929205 0.481704072885422 1 1
0.271412347972568 0.258788354862357 1 1
0.269012425986899 0.255198395177707 1 1
0.54052221036892 0.51399370278245 1 1
0.891155168143978 0.837921556019844 1 1
0.670590367835488 0.635957619484748 1 1
0.623052339574607 0.596454334308001 1 1
0.361985992729205 0.333026247138064 1 1
0.399216934700063 0.382355828427536 1 1
0.58831971691565 0.559067563749052 1 1
0.60713702490182 0.573804494516857 1 1
0.413202547454178 0.394245700123842 1 1
0.867089303790686 0.816912941565144 0 1
0.565467915906753 0.547251209373812 1 1
0.258304893648507 0.243170322110124 1 1
0.535578883431723 0.510252215584767 1 1
0.750901558259742 0.712784173979313 1 1
0.596535878360492 0.569389961632601 1 1
0.458771558625642 0.426829981485898 1 1
0.544842304266754 0.518129219190338 1 1
0.561431630544664 0.532551466061594 1 1
0.315485169352503 0.301656373961791 1 1
0.775577822920787 0.73634284014579 1 1
0.393910387557165 0.377471361471308 1 1
0.416560129052098 0.402800686939884 1 1
0.686372561449446 0.659407873994557 1 1
0.498918805137326 0.468258449313274 1 1
0.478378068319873 0.451798676483768 1 1
0.450870714083007 0.424836279238683 1 1
0.286020767071749 0.270313845304767 1 1
0.321853053624334 0.308603075508916 1 1
0.363149177365329 0.348961411756425 1 1
0.656352968787138 0.628372311662048 1 1
0.179246507606321 0.170822169919154 1 1
0.564292082388663 0.536129683765043 1 1
0.335270914488511 0.318917372512021 1 1
0.541994204877296 0.515713093703956 1 1
0.532556716547697 0.512439028167092 1 1
0.524116206292012 0.50089989220846 1 1
0.426897781860788 0.413897564247682 1 1
0.572375870848339 0.548398049354745 1 1
0.390556821750079 0.375198051024791 1 1
0.440026407676902 0.417630927227399 1 1
0.400514803402505 0.380170134989877 1 1
0.432876455167714 0.415064564988315 1 1
0.669325603419499 0.635554456826022 1 1
0.64271735914954 0.616365244249828 1 1
0.443566485974007 0.424393999752251 1 1
0.411532860342987 0.390967166050565 1 1
0.72909624473799 0.692872284696609 1 1
0.272533784087671 0.266897696804945 1 1
0.607267313158535 0.568062833553334 1 1
0.590580104611041 0.559630109750795 1 1
0.374970923393849 0.35508832061987 1 1
1.26118021746221 1.18985770045999 0 0
0.343173801547085 0.329972075020704 1 1
0.74287852588685 0.715745013595941 1 1
0.166681317419058 0.155492397650253 0 0
0.453701587208728 0.42922653355424 1 1
0.571114299318265 0.53566500582064 1 1
0.317265946175314 0.298409405987312 1 1
0.4059519122612 0.383376269455172 1 1
0.499261068406422 0.463233021330996 1 1
0.289853539980621 0.275752208598951 1 1
0.569017821829067 0.536955168408669 1 1
0.449793250289145 0.427758325355743 1 1
0.278105144603665 0.270596238381563 1 1
0.661584237777514 0.638619858020563 1 1
0.595518078539379 0.566157868009315 1 1
0.435582682476444 0.409595103994503 1 1
0.697274665892125 0.661244454170115 1 1
0.56817656480814 0.544918051538668 1 1
0.517888384246935 0.49285483751836 1 1
0.316713042747914 0.306118688335401 1 1
0.432665646319007 0.405781029827193 1 1
0.635434510977089 0.59924807851642 1 1
0.514691745123838 0.487783575460267 1 1
0.628838326776774 0.596954112909029 1 1
0.391006429521432 0.374166511499673 1 1
0.378043854286236 0.365124570062971 1 1
0.133144655536963 0.131948488758619 1 0
0.414183683715146 0.393533727328426 1 1
0.590738485280284 0.561705625943572 1 1
0.596076261558305 0.57422181480698 1 1
0.577462814932638 0.555109834190966 1 1
0.317656803835255 0.304107989646382 1 1
0.5095512285462 0.485438779087926 1 1
0.611014086209839 0.580002266246684 1 1
0.492129415841884 0.467342115522056 1 1
0.470717361858879 0.445686183576119 1 1
0.416294883475304 0.398933677236788 1 1
0.300942115002956 0.292938766525382 1 1
0.328098929070951 0.310100688301555 1 1
0.339287244780494 0.326087667965179 1 1
0.518247153771897 0.495666043700351 1 1
1.08289771188813 1.02748273136092 0 0
0.52121294204119 0.507089316787027 1 1
0.79360664237463 0.757092715860895 1 1
0.508375226661671 0.477997978373274 1 1
0.108325647061554 0.114993850038089 0 0
0.72088240958837 0.691561337931049 1 1
0.748424635317056 0.717852217187247 1 1
0.376654606929129 0.355239482865632 1 1
0.272757112022559 0.256590360982487 1 1
0.491571136677133 0.459890707399074 1 1
0.670402646545719 0.638301272787802 1 1
0.540883331000369 0.510122940981895 1 1
0.813627342784926 0.775677252135957 1 1
0.696887561211063 0.671855961190184 1 1
0.656119696784639 0.621349235145357 1 1
0.826906824552501 0.785101415317957 1 1
0.485765566480561 0.464093315324587 1 1
0.308283563379887 0.289859564734023 1 1
0.424114659807301 0.402039015845695 1 1
0.432759602632958 0.413525045121481 1 1
0.60995173569255 0.572985893382899 1 1
0.45560904413333 0.43318941453902 1 1
0.45278555992299 0.424181967429604 1 1
0.323962174837831 0.306543411318541 1 1
0.206138588507791 0.194284955075277 1 1
0.827012401039252 0.791247296927664 1 1
0.175920105659636 0.16827018539169 0 0
0.574178918177701 0.547346637055391 1 1
0.39523015294208 0.377841255287746 1 1
0.393987823637552 0.374561843525565 1 1
0.565041045509718 0.538657876651199 1 1
0.657523460391428 0.623874978105584 1 1
0.556508070355118 0.534594429078252 1 1
0.611047137942568 0.581103672174961 1 1
0.597696992684908 0.57381246058095 1 1
0.706379398371556 0.665831057709143 1 1
0.343086150200271 0.327974681454816 1 1
0.772426755610063 0.72998560516281 1 1
0.284888588200231 0.275323085054358 1 1
0.529665419796671 0.510203382366307 1 1
0.251754790052378 0.240749509483871 1 1
0.563566727901823 0.54665324240028 1 1
0.569742081122336 0.537893518916501 1 1
0.302623233298046 0.277169947483941 1 1
0.336706544007528 0.320188818213532 1 1
0.463031382629897 0.442136578900681 1 1
0.204819579037032 0.192414324901564 1 1
0.440819596480074 0.426520456814924 1 1
0.577096814168433 0.549447181786617 1 1
0.466097019714336 0.442606420356809 1 1
0.463294165963943 0.444060814557457 1 1
0.691621473492374 0.658790348473218 1 1
0.490247989034938 0.465410305538573 1 1
0.545945422041111 0.519549433932927 1 1
0.452831860092442 0.435035579861761 1 1
0.489731453043441 0.464326551847118 1 1
0.536013009310439 0.513790876699933 1 1
0.755611443297256 0.720692329051079 1 1
0.408368989136299 0.386803257967908 1 1
0.483563888800686 0.456623417777615 1 1
0.710219074881666 0.67621883374894 1 1
0.412639041804185 0.400066744788657 1 1
0.661510601033777 0.636832755940536 1 1
0.396045409965963 0.380471613461381 1 1
0.427497511672838 0.406454958438275 1 1
0.487255642441719 0.464355199606568 1 1
0.306818057335121 0.289324193253705 1 1
0.374912851583927 0.348906197625877 1 1
0.359362213338428 0.340712816358829 1 1
0.392371745084048 0.372318306814694 1 1
0.795778094999252 0.752069130811802 1 1
0.463237435024222 0.447298296032213 1 1
0.57084674852917 0.541883084357029 1 1
0.390377678573452 0.37476856533886 1 1
0.398884339811436 0.379786653530636 1 1
0.580041978130699 0.555025497702011 1 1
0.491839365485388 0.471403323246097 1 1
0.642162487870647 0.618299440346354 1 1
0.418615269206207 0.400387768800397 1 1
0.388056845603845 0.371932877071481 1 1
0.454069812248179 0.419340425543654 1 1
0.343808511165708 0.328132543352859 1 1
0.710906739272674 0.673537081951853 1 1
0.0512678026277858 0.0505815541273433 0 0
0.461294376175827 0.440158047412796 1 1
0.374869140047994 0.353689185618126 1 1
0.400347335199987 0.375957881519709 1 1
0.323838766659959 0.308689840297206 1 1
0.23376828289325 0.22176417680959 1 1
0.660921433780383 0.628451486163756 1 1
0.251510737194377 0.243312198911388 1 1
0.704160910790598 0.676869370117723 1 1
0.453380863876951 0.436178262388688 1 1
0.385450216662536 0.362103421595354 1 1
0.731173461426758 0.693453815477939 1 1
0.393309729953883 0.372977141698935 1 1
0.288802089694454 0.27732608186506 1 1
0.528759856386759 0.503278606121871 1 1
0.641344512517069 0.60806767829035 1 1
0.521551645331789 0.500529221246339 1 1
0.520263618153903 0.491388700365098 1 1
0.342140998869871 0.321354948725129 1 1
0.377750094421128 0.364938903643842 1 1
0.686061719837134 0.651599298860338 1 1
0.406337369287701 0.390096800556599 1 1
0.297478418858884 0.281576242271292 1 1
0.463236015975719 0.439302703251705 1 1
0.901535594724969 0.852075707470299 0 0
0.621239420318613 0.59124436478264 1 1
0.469410824346079 0.449744393771004 1 1
0.230381359527031 0.218624362849189 1 1
0.372849789418602 0.359300632025544 1 1
0.644139908380349 0.611141042456705 1 1
0.518453622861121 0.493297677465511 1 1
0.390017504586599 0.372215830064278 1 1
0.260255082817491 0.251007239923212 1 1
0.855322260850665 0.819280809134648 0 1
0.498102741630055 0.474275282960639 1 1
0.369978700392515 0.352215382534877 1 1
0.762857448665968 0.727322618445363 1 1
0.363753720458169 0.349297955783402 1 1
0.543862911042409 0.513676514495854 1 1
0.416331881517405 0.399178132308353 1 1
0.337260413075507 0.323024925580954 1 1
0.187871908977577 0.178285572364353 1 1
0.493910870782457 0.470948870205395 1 1
0.710559939411146 0.668184483822319 1 1
0.290722049729643 0.281215308397028 1 1
0.535868998384382 0.505467604657681 1 1
0.591881666899804 0.554706121357419 1 1
0.582268431797553 0.551853548652391 1 1
0.578093042220688 0.550854980229162 1 1
0.700450054676092 0.663849672766702 1 1
0.201074078500204 0.193107208008853 1 1
0.463608339248139 0.447548925999845 1 1
0.672360476808423 0.640948627504637 1 1
0.600076629293548 0.574121632129622 1 1
0.469519414047603 0.443427717088735 1 1
0.637211286864106 0.605990813438636 1 1
0.728610790656298 0.693389245013426 1 1
0.617945817638928 0.590552152369033 1 1
0.748921026209874 0.712960823059456 1 1
0.38981115079554 0.379559876343304 1 1
0.642943550892187 0.614269145526369 1 1
0.664020034069616 0.634098722856684 1 1
0.308302807733024 0.29407305702874 1 1
0.367139603668619 0.353350671222026 1 1
0.757518579255213 0.727595611383923 1 1
0.669134833536228 0.636418438733656 1 1
0.361279292432632 0.342770410887718 1 1
0.547642881180942 0.517830987585104 1 1
0.690054859160681 0.662101476667482 1 1
0.62754868922184 0.599552125694742 1 1
0.306862260531039 0.296368605692528 1 1
0.723748958970706 0.689957702363456 1 1
0.65296729140457 0.617950566909214 1 1
0.401984438092636 0.376771022561923 1 1
0.579968127492911 0.55293588739268 1 1
0.310215065521518 0.285394811619267 1 1
0.501279606610465 0.475927918484605 1 1
0.54439692595305 0.511282787238643 1 1
0.281829767421721 0.26494265582025 1 1
0.587643677523733 0.569611756352167 1 1
0.640975699461621 0.612386957319536 1 1
0.19403279961152 0.182794170415733 1 1
0.490332135099029 0.459949444162063 1 1
0.551627748849031 0.530422659818199 1 1
0.886316737559377 0.844880009878258 0 0
0.301179641154279 0.285297064749669 1 1
0.240235331575059 0.229555362136621 1 1
0.39385639149398 0.375319991561214 1 1
0.604918459910154 0.57982617465314 1 1
0.328971702347061 0.31173059422818 1 1
0.15774929490419 0.147653009897275 0 0
0.7897873458606 0.756506629732453 1 1
0.566211008070109 0.543449640895864 1 1
0.402096661571824 0.374503319546039 1 1
0.662937812282909 0.634028358668606 1 1
0.419928049805659 0.406114082150262 1 1
0.410772418940746 0.391446317987909 1 1
0.513264060604635 0.488583342955249 1 1
0.631420736972557 0.603923107786273 1 1
0.476123596483253 0.455710028859389 1 1
0.574301536220274 0.543904444037704 1 1
0.362129529467284 0.345953003200025 1 1
0.74562276996089 0.711603576004644 1 1
0.673712590242489 0.637960044188555 1 1
0.818094105915719 0.777963334800693 1 1
0.907662591225596 0.855619384297533 0 0
0.363699933543508 0.351312081241983 1 1
0.535745492489376 0.503370970421374 1 1
0.285335033766398 0.268970821840683 1 1
0.397631574140229 0.379359318336121 1 1
0.451813627572883 0.433858795879951 1 1
0.648430217408854 0.616222174838336 1 1
0.715539931179816 0.690143060493856 1 1
0.480236880454622 0.456623372443145 1 1
0.686786398944334 0.63465929320053 1 1
0.664174835896844 0.637133303502304 1 1
0.465318039152937 0.437352972596512 1 1
0.549371357772412 0.525289996822363 1 1
0.361383480556047 0.349827221443103 1 1
0.510602197837741 0.483164152004294 1 1
0.480716625854517 0.458148322864016 1 1
0.224782617553647 0.212844509927765 1 1
0.642404982061032 0.608874651283926 1 1
0.710685960314734 0.674889669361477 1 1
0.342985273341529 0.321894247679041 1 1
0.708861343662454 0.677608174855726 1 1
0.722336926838752 0.680797770599365 1 1
0.299128042594484 0.283636172418341 1 1
0.850649000642544 0.809224026206353 1 1
0.342137629843969 0.326896638211389 1 1
0.259727439898869 0.248674932866946 1 1
0.520242368352747 0.493722875056817 1 1
0.776305174764301 0.741158381725825 1 1
0.623535732772268 0.597822288502203 1 1
0.722333389732706 0.682776080592863 1 1
0.719699673706529 0.679842107550634 1 1
0.632598742463826 0.60632934091685 1 1
0.275877872683817 0.246577802838328 1 1
0.53349967976477 0.51285575340637 1 1
0.353073436803894 0.336066868852166 1 1
0.234290638262886 0.227394134776185 1 1
0.627534343886822 0.593950327077145 1 1
0.362048191897828 0.345068593113887 1 1
0.612740959412984 0.586051303400148 1 1
0.145625435590929 0.141543353577682 1 0
0.690359363955523 0.654062360499876 1 1
0.245373676158169 0.234433117605687 1 1
0.513960133382452 0.491331382423576 1 1
0.69548280873647 0.657238632980967 1 1
0.133119860693814 0.133124690728069 1 1
0.556388942662249 0.530298012451164 1 1
0.441088240968023 0.425360489085267 1 1
0.600809007637665 0.575321686299828 1 1
0.332757321162261 0.313613882553642 1 1
0.69214415136778 0.661501747098705 1 1
0.422792475362934 0.407863588017325 1 1
0.3922275190897 0.367831714650397 1 1
0.133399136588857 0.12390114783052 0 0
0.641102453675264 0.616092282933427 1 1
0.456406922121745 0.433559494775891 1 1
0.657385866815499 0.62653152062509 1 1
0.186606975041938 0.175395635740373 1 1
0.494107455129227 0.473809754704385 1 1
0.50389314836856 0.478222701398531 1 1
0.464287762049126 0.449270292732895 1 1
0.573958214516299 0.55043513562565 1 1
0.298236008693051 0.288305944605844 1 1
0.483627009229406 0.462181471693074 1 1
0.607636011506463 0.574328488688836 1 1
0.739527281368937 0.707856326751817 1 1
0.227457000309205 0.219426479599578 1 1
0.492641441622854 0.467970574425645 1 1
0.815540484939574 0.765609130239181 1 1
0.851856309456842 0.801843164219084 1 1
0.820197058113158 0.772368496512449 1 1
0.570300391204807 0.531697452335782 1 1
0.3719798160658 0.355372394078262 1 1
0.656480855223255 0.625862646383595 1 1
0.716320725329034 0.680521606903212 1 1
0.749749527777536 0.712921955313491 1 1
0.195995280982412 0.190719435703249 1 1
0.848104392475801 0.810640668574845 1 1
0.721560013768715 0.6772507996931 1 1
0.506031053782368 0.475374994929768 1 1
0.119688769209055 0.116796884258211 1 1
0.300543249941123 0.282786373177446 1 1
0.293173561153924 0.277235288207254 1 1
0.387105955021443 0.362977402550119 1 1
0.652685531624118 0.620293220646195 1 1
0.606909416524773 0.577960466180446 1 1
0.570789651481811 0.546684231110867 1 1
0.438254979824243 0.411875437720818 1 1
0.636666292451221 0.592342035917383 1 1
0.619120737026181 0.592714198550855 1 1
0.584075270223107 0.548871498778821 1 1
0.767615512116929 0.727074357572656 1 1
0.457221041835204 0.435920717815413 1 1
0.435384200063186 0.42819219704617 1 1
0.879236154707581 0.835533015490015 0 1
0.252372681156705 0.244175065776922 1 1
0.353525218692015 0.341232280041212 1 1
0.506742167954405 0.485464649818296 1 1
0.718896506798897 0.684513443144709 1 1
0.853523590706653 0.810300522696851 1 1
0.450910392724075 0.431277563621975 1 1
0.323818680188586 0.307462683002653 1 1
0.491054763187723 0.463213707025726 1 1
0.299952890476884 0.288517750235468 1 1
0.426072293489681 0.403191620922275 1 1
0.903219030764083 0.868502289022927 0 0
0.687477857398943 0.653040083020914 1 1
0.112191416119761 0.107754689508935 1 1
0.443973581708201 0.419707569339716 1 1
0.800247126056988 0.766900903045045 1 1
0.568738786493035 0.542801105108346 1 1
0.347465378933079 0.331529501355875 1 1
0.398639672790642 0.379648108626613 1 1
0.611486989521735 0.584016919750052 1 1
0.684172694742616 0.651167542402022 1 1
0.753934419128177 0.715452143769401 1 1
0.51629514446989 0.496108031118565 1 1
0.0550429509848491 0.0493874793555436 0 0
0.215593852388264 0.20399614993413 1 1
0.732789895459594 0.703776098112282 1 1
0.481410971767886 0.457512643246651 1 1
0.579569481657601 0.546682979611887 1 1
0.467961087609154 0.444284191843875 1 1
0.303446784193095 0.289471059878637 1 1
0.64539327416569 0.609226402704062 1 1
0.715134139815534 0.682953044582431 1 1
0.731914786133715 0.699495579549113 1 1
0.287904023577311 0.276411929235372 1 1
0.485943457473929 0.461072623408247 1 1
0.294505417260766 0.27924903137249 1 1
0.570233962262026 0.545458163410874 1 1
0.854320981320461 0.816924528449812 1 1
0.176189946903839 0.169591447265859 1 1
0.458362418060897 0.432764202638734 1 1
0.552747666971483 0.523605410047948 1 1
0.41587375835561 0.395712976388157 1 1
0.700657505228841 0.670040501696304 1 1
0.399580886159476 0.383721565550107 1 1
0.917283823613265 0.862223406619905 1 1
0.694539361344752 0.659307662091131 1 1
0.673726113240865 0.633332111721772 1 1
0.549182000099462 0.526127115383384 1 1
0.304235747369712 0.303519998140241 1 1
0.519688289127086 0.499285797081339 1 1
0.251072624855255 0.239635524848123 1 1
0.675875194530545 0.643470749795167 1 1
0.32988172624829 0.316004160361803 1 1
0.390014770910378 0.368355612341921 1 1
0.796818506484627 0.759056487172223 1 1
0.47336047004902 0.456211087578221 1 1
0.554560764038136 0.526492110027501 1 1
0.563857324744378 0.525817844499486 1 1
0.600075115846061 0.575674256444809 1 1
0.651273960664358 0.622671944706026 1 1
0.234680986271916 0.220418758272723 1 1
0.227572154956507 0.215014905203538 1 1
0.761161446237561 0.720108973641859 1 1
0.67917086761802 0.646324857086198 1 1
0.397982874529983 0.37813035334991 1 1
0.259737178948954 0.250160174106303 1 1
0.684682560217507 0.648586889664441 1 1
0.397105338786677 0.378470309443362 1 1
0.604748520869607 0.578357169893146 1 1
0.435550764364144 0.412066250566213 1 1
0.735879112026246 0.706056458789398 1 1
0.71177490520415 0.672998051575072 1 1
0.377711190421776 0.357127019888573 1 1
0.843004218052277 0.801768288633526 1 1
0.432198205531169 0.408107766346198 1 1
0.547665559289772 0.519240710719686 1 1
0.544730909909617 0.517523136860625 1 1
0.335714162102207 0.316942168393924 1 1
0.49666682601915 0.475094516068139 1 1
0.389554297375716 0.366238083252562 1 1
0.327673930136966 0.313269592383689 1 1
0.529512549397101 0.507152635084501 1 1
0.972095092999378 0.928709883782285 0 0
0.317444912569063 0.301641073078718 1 1
0.33764399044197 0.325099479911387 1 1
0.584749109071017 0.560362372269624 1 1
0.457194290196403 0.437165669457314 1 1
0.41071392720365 0.397203199049373 1 1
0.439134004715022 0.417934954159647 1 1
0.486553194306409 0.470960510190423 1 1
0.830374043181622 0.780332575570962 1 1
0.621565368482031 0.5915814892598 1 1
0.538734739253822 0.509490977356117 1 1
0.0607932446194037 0.0550564048053319 0 0
0.295486966967175 0.278395237316871 1 1
0.598947346772966 0.569905710763613 1 1
0.646085672380392 0.619356576481358 1 1
0.515286724707762 0.487639885338987 1 1
0.294848593300875 0.29223880813263 1 1
0.229050073629018 0.221567865383852 1 1
0.538895046270154 0.517404320080612 1 1
0.562209687772851 0.532293442112136 1 1
0.728253579948951 0.686839356543047 1 1
0.447207279709065 0.424680822027335 1 1
0.385460080276586 0.365420578715336 1 1
0.312921965578558 0.300188103037734 1 1
0.452155619626768 0.438736817671359 1 1
0.268993038833626 0.258307408107303 1 1
0.616879208448304 0.583691879405086 1 1
0.237239409808381 0.221881039569724 1 1
0.379922110665377 0.361781302930933 1 1
0.672284344940658 0.647461610852602 1 1
0.415946309156696 0.388005752125325 1 1
0.483994796203302 0.457808428160795 1 1
0.522906760334091 0.495434373192304 1 1
0.488207213185479 0.467567294733243 1 1
0.627641093274671 0.596590266423468 1 1
0.343238214652017 0.32851534816159 1 1
0.593157739747499 0.566519572574688 1 1
0.614648370698768 0.586701765047153 1 1
0.475320937108723 0.454759810996327 1 1
0.532603976623923 0.509200406943156 1 1
0.336413858751492 0.317415374404956 1 1
0.585936915952688 0.559135152370107 1 1
0.28694415254761 0.276932898001798 1 1
0.560351854681861 0.539525731449327 1 1
0.647779964833306 0.615894308653264 1 1
0.465854600133739 0.443650221384994 1 1
0.455588309253344 0.431386441500256 1 1
0.797836427733727 0.764224050879067 1 1
0.402139335633076 0.384492487294646 1 1
0.367935322270669 0.340981756644573 1 1
0.304734303219067 0.29074840090814 1 1
0.714235804479236 0.68536034544859 1 1
0.54899524104525 0.526959945933303 1 1
0.230517815567861 0.21854238926519 1 1
0.377700099997072 0.361909542729596 1 1
0.575386687912659 0.551570169842099 1 1
0.532215414603052 0.504670170672154 1 1
0.480572813703906 0.459654988109126 1 1
0.392923673614959 0.372102878156857 1 1
0.341046329876592 0.326642533250966 1 1
0.748312313924341 0.718869331459364 1 1
0.606755722328374 0.577409549088382 1 1
0.599374268451083 0.570857499359372 1 1
0.359308214242895 0.338438400563379 1 1
0.408988549181499 0.392803385760267 1 1
0.328669687405908 0.315254488996882 1 1
0.388170612897689 0.367873591725326 1 1
0.266893860019101 0.252532291057377 1 1
0.579689740290944 0.550462441318323 1 1
0.590140839627742 0.55917230166843 1 1
1.06616084933717 1.01375630646671 0 0
0.752405626905611 0.717899976877721 1 1
0.759964540248521 0.722374752306907 1 1
0.740816614567895 0.701001627673045 1 1
0.277872026143077 0.267372885004326 1 1
0.265946329136386 0.261490594898894 1 1
0.360674212735338 0.348875376473868 1 1
0.853387575471316 0.817450045340791 0 1
0.613913831593828 0.583428039982926 1 1
0.630826406423051 0.594777000021939 1 1
0.511872292949814 0.476346458921977 1 1
0.88532936392682 0.844089148086062 1 1
0.513776931886274 0.485099630588185 1 1
0.510134044331101 0.491900327940205 1 1
0.426168898367084 0.405576337187674 1 1
0.680083059683043 0.642615375309999 1 1
0.266688409661983 0.248473343625081 1 1
0.737893322105972 0.697203796382919 1 1
0.352868621304794 0.3367261865228 1 1
0.473007267328574 0.446183365181759 1 1
0.473710545134257 0.455899407989465 1 1
0.397715736185081 0.383207647218672 1 1
0.625893066807309 0.590778691232352 1 1
0.26721322818269 0.242266121058842 1 1
0.512312786347415 0.487203686520202 1 1
0.188968465529218 0.181888447212907 1 1
0.578031576422329 0.55148163523792 1 1
0.934236534517412 0.888767474386332 0 0
0.397105317316046 0.380785593349484 1 1
0.389972133264593 0.368863244325854 1 1
0.582920277666909 0.549187645399273 1 1
0.494866230598782 0.474045773959059 1 1
0.408709619586833 0.39517308383775 1 1
0.651327908475191 0.617270186871428 1 1
0.672275684217313 0.640339374669058 1 1
0.501789020847457 0.484453255227575 1 1
0.319809622059457 0.30565759399686 1 1
0.865577717019709 0.828491324479085 0 1
0.449309605636693 0.418792568962659 1 1
0.578292847453444 0.550594307373199 1 1
0.516146811635459 0.489370189446312 1 1
0.385224601373967 0.366568265872842 1 1
0.87638741317805 0.839672610281843 0 0
0.262801535632701 0.254410360305324 1 1
0.217043482009913 0.206096348215495 1 1
0.240328785832627 0.224605896463533 1 1
0.426900997206622 0.406736027339348 1 1
0.604192760017715 0.573574505524798 1 1
0.644610333728419 0.603358306029177 1 1
0.692952688808561 0.652249287635753 1 1
0.376959921738988 0.360485376746142 1 1
0.623276378481344 0.601944538148247 1 1
0.648321771314552 0.618842268328773 1 1
0.51170475574157 0.485737800131326 1 1
0.350781793913436 0.334092777776275 1 1
0.795644522418088 0.752481732325416 1 1
0.555943327515941 0.530006664250536 1 1
0.594459768619176 0.569663113460489 1 1
0.337814385078339 0.325895192333776 1 1
0.51988176359345 0.494075511131915 1 1
0.263477402330036 0.25183520077142 1 1
0.583005569361931 0.553602950600532 1 1
0.444353214881086 0.4188282417673 1 1
0.522793647855129 0.497447684190404 1 1
0.328337081811562 0.316195402045157 1 1
0.729906925268717 0.692214690431697 1 1
0.571316851262118 0.546031349251523 1 1
0.537220099570024 0.505917050701323 1 1
0.482653153412519 0.457699534361187 1 1
0.57930951554791 0.552160875291508 1 1
0.318763283367965 0.300209705686379 1 1
0.25829104253855 0.249708402311681 1 1
0.458219801386296 0.439620408647972 1 1
0.481326836068212 0.459934061729303 1 1
0.50774386387025 0.485780556467006 1 1
0.603138548821114 0.56334133654831 1 1
0.285298587453217 0.271348174954468 1 1
0.823302594696638 0.785664097181567 1 1
0.389276076525816 0.366432612696644 1 1
0.588840075659724 0.564691065676983 1 1
0.806322250165874 0.766166383491088 1 1
0.3948737574705 0.370921835082155 1 1
0.51084076849586 0.487333205082264 1 1
0.485452538961097 0.46184196211414 1 1
0.404525849625508 0.38561189883492 1 1
0.584743225641217 0.559757545908188 1 1
0.130524114311775 0.119044694524693 1 0
0.659992008799008 0.629205528364575 1 1
0.458577397109908 0.436926595379894 1 1
0.766249118509872 0.731989458164887 1 1
0.400939802108183 0.380857930643544 1 1
0.719572242095332 0.67747773759135 1 1
0.565236234376467 0.548347998181678 1 1
0.503179031192609 0.478271720008072 1 1
0.557395824374441 0.533151901988939 1 1
0.455434713068188 0.427730199716237 1 1
0.432790437847519 0.412422968189734 1 1
0.60186423615936 0.576162536444933 1 1
0.577852915161939 0.549689097229654 1 1
0.679720536643207 0.641371053848953 1 1
0.59974420339296 0.564252501904618 1 1
0.43531638258304 0.418715295608293 1 1
0.749509035135145 0.708014284584932 1 1
0.646202671292478 0.609731804928851 1 1
0.715948332486617 0.674600666293637 1 1
0.764344426755206 0.730947616422703 1 1
0.372537414750728 0.364464855837446 1 1
0.585808992683635 0.559288626324137 1 1
0.538044311193459 0.510597321928869 1 1
0.562941977166255 0.526528665590252 1 1
0.791608900535742 0.747945466511815 1 1
0.413562600053302 0.388771801445757 1 1
0.398430011212574 0.385748033227343 1 1
0.69173792378577 0.658493784566009 1 1
0.741761765404316 0.707379530550005 1 1
0.224678728884363 0.206776027849191 1 1
0.51360602403446 0.493391610678175 1 1
0.367009646913171 0.351804976042123 1 1
0.739374362933745 0.708640075497301 1 1
0.712626018646175 0.684261352680333 1 1
1.09120554904763 1.0406694388199 0 0
0.649475324277555 0.623052059753323 1 1
0.629656782015332 0.593415129836485 1 1
0.555784401804729 0.526478087010932 1 1
0.572173776258258 0.54513785078625 1 1
0.386389978091447 0.365167623563577 1 1
0.555833235355007 0.531742533428097 1 1
0.608460428936939 0.58316313078649 1 1
0.497158429721352 0.47917565765611 1 1
0.407197730443393 0.385438327766588 1 1
0.54366812596851 0.513953082020269 1 1
0.330902089777004 0.316785985250919 1 1
0.793615665181892 0.760831282620624 1 1
0.53621769536022 0.506896509616844 1 1
0.703187102626304 0.666631813749686 1 1
0.450771763998857 0.428560297534702 1 1
0.449470468490467 0.43175788104173 1 1
0.207041768805953 0.200337239654032 1 1
0.289700531461748 0.276163329804259 1 1
0.489609827343672 0.466870191147159 1 1
0.42477269714604 0.409246584503948 1 1
0.622468491260831 0.595248119062324 1 1
0.363828316291603 0.347534930563917 1 1
0.379245101995415 0.359130679468808 1 1
0.528660444887623 0.508164792314365 1 1
0.330286876219319 0.322872947947858 1 1
0.612615187147731 0.572174745533289 1 1
0.398714972228497 0.377426887095668 1 1
0.651808209976508 0.62467870724981 1 1
0.371513718384482 0.350797505527783 1 1
0.622795556303066 0.591484346021669 1 1
0.508327940858428 0.487385345249423 1 1
0.794326042670339 0.757374066411868 1 1
0.304435280238093 0.288880530300454 1 1
0.492473903378167 0.469413317837249 1 1
0.696104116826968 0.663961351474256 1 1
0.230526941959126 0.218794161655184 1 1
0.475310544857166 0.448740359017348 1 1
0.262889216422094 0.251742157585376 1 1
0.61634704539182 0.590474121490844 1 1
0.608658179414727 0.58114094709512 1 1
0.441857788733314 0.419344249788011 1 1
0.691452499125616 0.659188483716056 1 1
0.394631843881668 0.368337503831437 1 1
0.183144783697827 0.175355137841438 0 0
0.51427641633561 0.493614636052539 1 1
0.568079334836946 0.540765708154939 1 1
0.563680778435835 0.53914345041353 1 1
0.688728536647292 0.654545429081651 1 1
0.116409975169998 0.107220967798405 0 0
0.427828504638924 0.408739152931382 1 1
0.524986330346079 0.500683910206172 1 1
0.745796901906719 0.707952757151297 1 1
0.664758877319024 0.633101949866853 1 1
0.264085660831722 0.245343316707384 1 1
0.317123396762227 0.304479668491806 1 1
0.474637604907357 0.449549181200953 1 1
0.85652010378171 0.816173751265661 1 1
0.444804092983434 0.422208333603546 1 1
0.47811792743986 0.457908911766878 1 1
0.840786873723101 0.802337759954016 0 1
0.522636150497871 0.49839116307278 1 1
0.148992077675647 0.145913703134781 1 1
0.74917983937805 0.713868531647705 1 1
0.329540740818649 0.317420374266225 1 1
0.227966089537134 0.215626299147192 1 1
0.516601998015867 0.48879340276991 1 1
0.471513072584999 0.446281659775858 1 1
0.380473385035372 0.3561398129216 1 1
0.419249236717129 0.403117503187696 1 1
0.116743706692567 0.114139569866485 1 0
0.455454773458163 0.427259439837355 1 1
0.594162547734612 0.568465528286771 1 1
0.28051381191839 0.267479258668159 1 1
0.26705770141628 0.260609255630764 1 1
0.780792596934028 0.728499007483458 1 1
0.349225013647257 0.335698247445585 1 1
0.42933809513521 0.40067623296765 1 1
0.519399533979677 0.479928244085698 1 1
0.41692260889736 0.398409427666111 1 1
0.637524523746217 0.600395189634724 1 1
0.300358913838196 0.283527106928353 1 1
0.426780082418065 0.398635861159876 1 1
0.432041703557272 0.41345261725035 1 1
0.643362094544336 0.614594808351936 1 1
0.726619948370347 0.691565684154868 1 1
0.586138498459452 0.557145855847126 1 1
0.336098366624498 0.322909540610729 1 1
0.248992763973193 0.226366092702719 1 1
0.555540404734135 0.523193071556445 1 1
0.63122978753333 0.605857956242344 1 1
0.425049742207604 0.398388301385108 1 1
0.500394781540599 0.477498863670048 1 1
0.495125093971961 0.470116299158053 1 1
0.603041464990411 0.574398735854973 1 1
0.604104972310058 0.575346998353029 1 1
0.277019334461246 0.267260080390322 1 1
0.678266863436397 0.651075616473294 1 1
0.12947078147065 0.12320281958482 0 0
0.494161339700982 0.468625010080966 1 1
0.664153425801142 0.632362618692735 1 1
0.305054168045137 0.280845962688797 1 1
0.636733561607019 0.604732427336542 1 1
0.627221509663967 0.597434451592287 1 1
0.303469323662824 0.29439269015046 1 1
0.537735233522168 0.514512014715646 1 1
0.500101277878269 0.475560781776518 1 1
0.420697634596726 0.393292159381879 1 1
0.330775083470012 0.317307343578563 1 1
0.701960653632484 0.666982341570926 1 1
0.637951293926333 0.608967876442475 1 1
0.536255938870954 0.504354593185522 1 1
0.598820744954988 0.563458941455746 1 1
0.606543659158022 0.567512453413087 1 1
0.332617876413455 0.315051795778565 1 1
0.795626098339159 0.754913078739811 1 1
0.806488945304362 0.763236439780738 1 1
0.514749927078058 0.485402955552205 1 1
0.404980139538442 0.39051257812012 1 1
0.603501559198374 0.575175723533716 1 1
0.280712451966359 0.268346731266204 1 1
0.636698576412757 0.606810841116171 1 1
0.500683376441676 0.474178941629546 1 1
0.131433695928763 0.123178914307554 0 0
0.445855153937033 0.40669510463156 1 1
0.637736673076008 0.600783762535167 1 1
0.414179438657249 0.39834765160638 1 1
0.190889979138685 0.183120255498466 1 1
0.643157493207888 0.609814426574555 1 1
0.61718879072911 0.586211924154629 1 1
0.193294481889658 0.183700843854622 1 1
0.481770257602423 0.457868603446371 1 1
0.516351370538054 0.497084927045248 1 1
0.41236313593822 0.393609719154086 1 1
0.537600040023314 0.514858109997468 1 1
0.475447467619456 0.452177253149327 1 1
0.531933387476523 0.498877913378051 1 1
0.565186427744809 0.535968382398389 1 1
0.620385666378692 0.585068797459832 1 1
0.702710384174751 0.673313594524617 1 1
0.222706957673497 0.216173133598754 1 1
0.309535619216909 0.293705072228152 1 1
0.355398973652517 0.339655953911217 1 1
0.541381655157462 0.511913445484651 1 1
0.675319578937823 0.646001818673482 1 1
0.572746994260531 0.544710567916295 1 1
0.169259925605069 0.167796440956828 1 1
0.493177445293598 0.469256415131049 1 1
0.42819047556425 0.407436520512325 1 1
0.43445741372187 0.417924758121307 1 1
0.365059896385281 0.346990233785876 1 1
0.683640462056211 0.650854539954492 1 1
0.320291712747726 0.307222343097411 1 1
0.270161970065292 0.259695160668875 1 1
0.583226649457661 0.555000955448852 1 1
0.739752742256801 0.704964260308404 1 1
0.906015335704399 0.863875312411112 1 1
0.64435021932785 0.617180094998153 1 1
0.689071525727266 0.649634875716584 1 1
0.656466971342569 0.622531666486851 1 1
0.702120633703933 0.6643575564524 1 1
0.302137163869468 0.288443976729511 1 1
0.376818861605628 0.361232286344785 1 1
0.441266405774696 0.421693392532812 1 1
0.500825057991446 0.466872635458468 1 1
0.519195228415991 0.495597314499139 1 1
0.561319863093749 0.527654460732287 1 1
0.479241850816835 0.442623269951373 1 1
0.588016441786762 0.567909907325648 1 1
0.309687411281175 0.302558639664395 1 1
0.52088649966829 0.495794116030483 1 1
0.541412236525437 0.517248354745308 1 1
-0.148866209600298 -0.145403258939888 0 0
0.337641258503036 0.326109785602437 1 1
0.624786970192164 0.589968710091792 1 1
0.65554895796613 0.625770904986704 1 1
0.478374360741651 0.460507393847295 1 1
0.376900741331129 0.36024124185882 1 1
0.277953303283553 0.262368533101419 1 1
0.50969530206888 0.489058963102214 1 1
0.522417557577985 0.495141092392898 1 1
0.648765554626605 0.608813557467918 1 1
0.601717940132098 0.574795742621031 1 1
0.134934987337731 0.126905809239951 1 1
0.644174065866372 0.608096799770384 1 1
0.603852172776347 0.574037006814594 1 1
0.698449024069709 0.661177982702797 1 1
0.858708523551627 0.809394887686865 1 1
0.564419797268741 0.527886043582372 1 1
0.512564267783266 0.486404275247745 1 1
0.430848632626384 0.410027974588165 1 1
0.56988474358238 0.545414804204598 1 1
0.41262059317288 0.396060782664743 1 1
0.396529772615959 0.380520058819274 1 1
0.654028753136146 0.613339954619236 1 1
0.586717542984028 0.555332091142337 1 1
0.413696423026622 0.392591555530134 1 1
0.171734634484549 0.163740627926073 1 0
0.374604235922034 0.337407533746292 1 1
0.236166121923412 0.223746775040595 1 1
0.673058442888924 0.637720230667253 1 1
0.465703375928729 0.444005317712364 1 1
0.440258649734176 0.41804915223368 1 1
0.519443159849153 0.492336592258529 1 1
0.534394099905803 0.500545581797849 1 1
0.313363637590583 0.297560622254528 1 1
0.348114968329581 0.335834685820184 1 1
0.579254624349843 0.555436344700568 1 1
0.766911698194309 0.7352207952483 1 1
0.590749850229224 0.562564274938143 1 1
0.640922065207903 0.593050525405082 1 1
0.499431905227921 0.477045820491114 1 1
0.539304643941622 0.517629657742964 1 1
0.18395821409419 0.16575403414613 1 1
0.50687619579326 0.4828312225929 1 1
0.660281276359628 0.631669917597215 1 1
0.36837611141281 0.3482465031717 1 1
0.453206729834239 0.429355040521024 1 1
0.619132064352732 0.584374701936525 1 1
0.0358134593887528 0.0304468970556248 0 0
0.567585582560455 0.539117174497233 1 1
0.417445004052896 0.393038234228628 1 1
0.609014529276026 0.575404898396341 1 1
0.669162925119439 0.631011396517019 1 1
0.372690756684612 0.365438099529649 1 1
0.495135791997211 0.470254948988396 1 1
0.769301793061767 0.73664327138765 1 1
0.40615720072349 0.384118037274604 1 1
0.921674505924219 0.876083137263052 0 0
0.316258564317566 0.30754609229249 1 1
0.590688644556778 0.563948688951222 1 1
0.642243773955683 0.615744223654141 1 1
0.351932504610201 0.340565503702943 1 1
0.593419076096645 0.565718817199009 1 1
0.562464508139049 0.533730234103843 1 1
0.537190576156579 0.504388984955524 1 1
0.510312090651453 0.49201004574218 1 1
0.330954424402163 0.31547738474636 1 1
0.750836756141632 0.716951939942763 1 1
0.483481783070375 0.458751087691334 1 1
0.525221051885877 0.503366640643942 1 1
0.586297239872252 0.55039306661924 1 1
0.466247237706632 0.443495716976967 1 1
0.330126715841289 0.316892521184238 1 1
0.993733759981 0.947189525422801 0 0
0.507645141906862 0.484757002425514 1 1
0.765858070118429 0.727200378709381 1 1
0.419650481430095 0.402439361150283 1 1
0.341840996049735 0.328216963637985 1 1
0.731596835396309 0.697512490570562 1 1
0.447468029312527 0.426776899820943 1 1
0.438238703596804 0.414887946105343 1 1
0.486864389191313 0.463850944693408 1 1
0.339919000301331 0.323453993526346 1 1
0.303407676235766 0.293458648125731 1 1
0.752379765964707 0.71330932345464 1 1
0.447252048168561 0.436255246835821 1 1
0.665453573144691 0.632851843726983 1 1
0.577282207731716 0.550322536448542 1 1
0.397373713898596 0.37241149359198 1 1
0.699565205036563 0.667195465836761 1 1
0.424682013973703 0.404931631662942 1 1
0.677122408684812 0.633363931995699 1 1
0.253398575204768 0.234010404537924 1 1
0.617208025945457 0.590077785488986 1 1
0.663654890664763 0.63282922132471 1 1
0.349433907702695 0.322917720328361 1 1
0.36907003926086 0.353588903933026 1 1
0.702194640899351 0.669492084435668 1 1
0.459222918621529 0.439555068770524 1 1
0.216140993430408 0.20805206848097 1 1
0.641163298324336 0.609448509490614 1 1
0.541506170374614 0.51922389568857 1 1
0.233724285645854 0.21757123884985 1 1
0.404308747275477 0.38744200215344 1 1
0.397356927770499 0.390588941422519 1 1
0.217710431164648 0.208317451510969 1 1
0.498712446857884 0.474874257605107 1 1
0.589228918386277 0.565139222073406 1 1
0.247827178702838 0.237439351954536 1 1
0.460998687413253 0.440948085908297 1 1
0.562891094024121 0.53735096398911 1 1
0.19216624250905 0.183041313715454 1 1
0.374829875503133 0.360296648501584 1 1
0.637057701981385 0.603286385272205 1 1
0.138933364234239 0.135865762874785 1 1
0.427841876553837 0.409546725377266 1 1
0.679511967142881 0.648481417396226 1 1
0.346027786106215 0.322434885943648 1 1
0.690748630468592 0.660520051445987 1 1
0.408507616846311 0.386910379620511 1 1
0.806941065830525 0.767977380902176 1 1
0.234739044872763 0.224081165156447 1 1
0.473858682774596 0.454392450389823 1 1
0.267500524400107 0.254235135965226 1 1
0.388078837330075 0.372636206657218 1 1
0.517304531373589 0.497956913903053 1 1
0.570459070924626 0.545812419815362 1 1
0.403843193076331 0.389831353257882 1 1
0.486385399746768 0.464957590445534 1 1
0.293517604045874 0.284476425394195 1 1
0.708731375322088 0.681232391318432 1 1
0.425691318801786 0.40440588746541 1 1
0.471025531755856 0.441272209256793 1 1
0.529944009377198 0.50842503176205 1 1
0.499717677826294 0.479721524208552 1 1
0.444654660492642 0.423149133370536 1 1
0.705297092991971 0.665474392720782 1 1
0.587807177072257 0.562375808527737 1 1
0.842589135649542 0.79684367019737 1 1
0.970059697667775 0.906243964876484 0 0
0.249140266326363 0.240694792298887 1 1
0.633310847129817 0.600030554286576 1 1
0.788461220080061 0.748684771504121 1 1
0.888669296340271 0.844857563123079 0 1
0.108650621374906 0.0982691853509215 0 0
0.354758295963375 0.341135141216964 1 1
0.427170955712412 0.407789021004538 1 1
0.78130070336008 0.757853406181666 1 1
0.547311570100641 0.517434155462776 1 1
0.305764068570923 0.290787888704137 1 1
0.147464292009839 0.141290629370206 0 0
0.547142746330868 0.515261267818042 1 1
0.705568967704732 0.660303790511448 1 1
0.488910196872999 0.466616768926994 1 1
0.458286073185809 0.431462905368448 1 1
0.367037245119791 0.349642785018915 1 1
0.531322018141177 0.508681674904568 1 1
0.734117534104302 0.702435946289323 1 1
0.284735208792166 0.271177687755834 1 1
0.559843390992188 0.532507257993663 1 1
0.471705188058727 0.454262866062069 1 1
0.252606039279718 0.241341269730739 1 1
0.455003206910652 0.440605638056993 1 1
0.465670686498913 0.443908492761317 1 1
0.505057737285802 0.476305198855293 1 1
0.43561226078759 0.41700466905221 1 1
0.610570069333447 0.577402951197355 1 1
0.378745710131654 0.361444671339822 1 1
0.56700403170079 0.537912038501816 1 1
0.24269551340306 0.227489627618631 1 1
0.631679005235008 0.601463552978006 1 1
0.709917549521638 0.6709316230558 1 1
0.499434096249559 0.476947173448631 1 1
0.540386683628573 0.512305124552421 1 1
0.61495206030573 0.588414729445369 1 1
0.696467960489763 0.679853317034575 1 1
0.522525901757925 0.497562899830581 1 1
0.301949692004273 0.289959708582378 1 1
0.451285935062277 0.42192109587673 1 1
0.753037137596269 0.705285478401513 1 1
1.05038607364682 1.00472250384994 1 1
0.402272843716225 0.384559563001571 1 1
0.704525997220115 0.660621843416208 1 1
0.655736888740567 0.626156549761689 1 1
0.372089972660333 0.358413990035303 1 1
0.364026139169602 0.340078857498503 1 1
0.582673747024716 0.556492284329085 1 1
0.277068122813047 0.263122733579993 1 1
0.405114128341175 0.395057471195873 1 1
0.613361444431418 0.58872037857226 1 1
0.688061140292659 0.65603558120935 1 1
0.372723675096339 0.350204430422205 1 1
0.207470427757254 0.198790691321638 1 1
0.734598740863713 0.707628163021563 1 1
0.427722541788523 0.409041895720929 1 1
0.581729906299015 0.552205075246191 1 1
0.270672092445189 0.254862039858423 1 1
0.340979619817527 0.335283335457811 1 1
0.338660197951039 0.323409027359048 1 1
0.376363716662038 0.355211363208027 1 1
0.620486561219456 0.592244387672417 1 1
0.508572986127613 0.483919296595906 1 1
0.761251265193288 0.727426939568534 1 1
0.718208203377339 0.68636982069416 1 1
0.304754939973231 0.292905220557679 1 1
0.52875727404201 0.499791229810807 1 1
0.370354069863401 0.351417498550451 1 1
0.610518493557849 0.585344591950523 1 1
0.644870975260018 0.622239207394273 1 1
0.218973379141384 0.205673925663238 1 1
0.821031839885943 0.779534094870098 1 1
0.851994472774079 0.82278555717532 1 1
0.445258557089608 0.424827436343227 1 1
0.366546878296825 0.348549172454115 1 1
0.720854912075585 0.683689222975359 1 1
0.508733431500274 0.480273764942697 1 1
0.540668636506031 0.517179888948586 1 1
0.64671659634426 0.613646230492261 1 1
0.854409511875615 0.811305105367361 0 1
0.821915726967038 0.784441727107426 1 1
0.461612153410306 0.43995769895343 1 1
0.800548268910406 0.763429381014936 1 1
0.578714378336638 0.549147507876092 1 1
0.759097470451931 0.721620049618517 1 1
0.332883628399059 0.314242551838107 1 1
0.443161195659317 0.423426298252821 1 1
0.542900587989243 0.516150307205646 1 1
0.490121937045261 0.466667263402781 1 1
0.511449669983768 0.485856139366792 1 1
0.582292835186113 0.554748995006241 1 1
0.327681972449422 0.315123616924963 1 1
0.697840455172702 0.662588288378666 1 1
0.865138395140254 0.827584027461574 0 1
0.486926013205161 0.464003563510878 1 1
0.638152952175309 0.606853512458577 1 1
0.307245990788924 0.285718919174674 1 1
0.53157059657478 0.503346381672449 1 1
0.0423100627872663 0.0402677871028572 0 0
0.294883477729689 0.278493258812295 1 1
0.274577988885001 0.260614315841639 1 1
0.458401954824195 0.435673935250566 1 1
0.537315095465788 0.513563794529345 1 1
0.400414905889209 0.387339890744562 1 1
0.169261014747555 0.152602115695833 1 1
0.808157739624236 0.771725289121106 1 1
0.624368869844712 0.595015761844902 1 1
0.290952407775175 0.278265330133357 1 1
0.736525192133372 0.701901061086013 1 1
0.234297793615967 0.209958767220559 1 1
0.47086765030694 0.45153378305866 1 1
0.987805362607398 0.93418349152121 0 0
0.298904882826116 0.282863215108374 1 1
0.718866926006869 0.688461114692147 1 1
0.320681958276429 0.309866652673836 1 1
0.630879016223129 0.594901886215005 1 1
0.447826574946574 0.43015537643391 1 1
0.477905472517624 0.454072210943769 1 1
0.72511435521189 0.677592028637032 1 1
0.817249949659033 0.770896656043995 1 1
0.423221864830836 0.403608347872885 1 1
0.367986344621458 0.349203249033128 1 1
0.533528372590289 0.502531093505038 1 1
0.323829020255342 0.310764865499908 1 1
0.369230385421718 0.351726913501037 1 1
0.556527711514491 0.52963348241138 1 1
0.711757249853524 0.673054194109835 1 1
0.554629288588662 0.527376822513469 1 1
0.57543642436868 0.546330198656628 1 1
0.265538048642649 0.255116212022647 1 1
0.390568641923206 0.3791341650938 1 1
0.534823594148815 0.509219585238 1 1
0.665459144234574 0.630752058739535 1 1
0.317956908361774 0.297428306230418 1 1
0.462446080221686 0.441115619701583 1 1
0.852630810950282 0.812969364360065 0 1
0.497605641830095 0.477881443491214 1 1
0.752842504979182 0.714299006142251 1 1
0.394694494079848 0.378668218692408 1 1
0.236830040282866 0.227363493110454 1 1
0.565419348915917 0.540906980535978 1 1
0.476398165832762 0.468381593509278 1 1
0.981409326607952 0.938117083968456 1 1
0.333607155210939 0.318002977654519 1 1
0.493270776766372 0.470973837374174 1 1
0.229872209523236 0.217051434596434 1 1
0.402338818094589 0.386299107470202 1 1
0.475635321852668 0.450577417148453 1 1
0.565511609210951 0.530076858442513 1 1
0.466351693195002 0.44266708072438 1 1
0.49813531281624 0.480030083583734 1 1
0.62814636434719 0.594637847105903 1 1
0.286812526949703 0.272134799000992 1 1
0.568110452185842 0.540196908791483 1 1
0.657702568767325 0.623080319326323 1 1
0.549479394910738 0.518199379082317 1 1
0.617704680535462 0.588371769004133 1 1
0.466675665707776 0.441441608076041 1 1
0.540818324266361 0.514999029512592 1 1
0.554163639537128 0.531128465428854 1 1
0.410255737410568 0.385495677504744 1 1
0.370744089791351 0.350099745597001 1 1
0.317033849224205 0.301847515783371 1 1
0.305294461436514 0.290566403567716 1 1
0.452469325198538 0.429963404666364 1 1
0.29745222831317 0.286443803726601 1 1
0.451911478072845 0.427391411812199 1 1
0.416750294240118 0.394406117664098 1 1
0.174583602568712 0.166292853670749 1 0
0.666726710083484 0.630606278903653 1 1
0.814013124934588 0.770826993455975 1 1
0.100978085378084 0.0943290895725491 0 0
0.362052992902802 0.345855495211393 1 1
0.525892528265955 0.504118001019704 1 1
0.267255330509458 0.255763792605008 1 1
0.902700712101892 0.855053624258667 1 1
0.218611578402971 0.219034677678746 1 1
0.285369255951788 0.260431209257929 1 1
0.834024735443249 0.796285160835424 1 1
0.28217607727194 0.268052963336447 1 1
0.410314077287898 0.391669776231437 1 1
0.529218659193298 0.49136544657139 1 1
0.434678399847299 0.414974980920122 1 1
0.326793961364325 0.311354258614553 1 1
0.810990628816023 0.77570080326596 1 1
0.60157607903296 0.568277049750611 1 1
0.234965390144941 0.225328361744077 1 1
0.195699173492727 0.18934358124763 1 1
0.44238619177979 0.422791028878033 1 1
0.75959488970406 0.726846698037444 1 1
0.646895530231288 0.621800195817679 1 1
0.322084030265653 0.306437283413654 1 1
0.51853413194177 0.491787144488971 1 1
0.484556521418514 0.459615978602097 1 1
0.412413442176691 0.394005901606647 1 1
0.589634126361841 0.565659649661926 1 1
0.463543794057602 0.446903029533158 1 1
0.372408328584795 0.351851374989712 1 1
0.518181781617624 0.496025577067387 1 1
0.619836928943474 0.592334611817853 1 1
0.541551117620052 0.506754463569307 1 1
0.501458316379016 0.474144007998468 1 1
0.384741867054777 0.364563621371697 1 1
0.630482766783629 0.6044394528491 1 1
0.550066879268078 0.52628000512195 1 1
0.693649199865875 0.658857551801418 1 1
0.756113244975806 0.724088943576086 1 1
0.46417566890268 0.44051933589743 1 1
1.12841964440921 1.07434519701535 0 0
0.602912066956561 0.567291649175656 1 1
0.785763355836133 0.744128217193338 1 1
0.390527025364178 0.372798552116998 1 1
0.39840947321254 0.376393620371855 1 1
0.782096491716871 0.751869885917153 1 1
0.418106207455614 0.399438195345115 1 1
0.841895781977781 0.795042698106823 1 1
0.995156562075509 0.947685507071104 0 0
0.549411378745934 0.523052324633305 1 1
0.288184542401564 0.274577134451655 1 1
0.527240774732067 0.505665170257353 1 1
0.204345604032287 0.193364573422457 1 1
0.177291796285618 0.166670711922635 1 1
0.55316006629985 0.523834402966153 1 1
0.728093946363209 0.684945412402095 1 1
0.307393381050255 0.292641571909618 1 1
0.174150522559684 0.165125820644797 1 0
0.668183948176159 0.636352597670391 1 1
0.807035358879782 0.763170124199148 1 1
0.409532803742946 0.391471381534131 1 1
0.658141568531303 0.613961572432882 1 1
0.705977039946728 0.666684137338005 1 1
0.28817171155633 0.277444567198862 1 1
0.229559452372341 0.224844061036564 1 1
0.506732925203035 0.482367145130194 1 1
0.0960466550158596 0.0896425601726076 0 0
0.581596916867856 0.551939032488859 1 1
0.127535546540899 0.122943644083053 0 0
0.154822596323861 0.142411290298578 1 1
0.224741798569612 0.212133620922451 1 1
0.363343875634221 0.344587848456536 1 1
0.535990056093418 0.508880769575924 1 1
0.495480448877807 0.473888131170165 1 1
0.74451821044159 0.706726730361907 1 1
0.35601048722521 0.339106266910316 1 1
0.298295104401293 0.284697268095685 1 1
0.125757768406243 0.12137314065709 0 0
0.596939449831018 0.568327261344877 1 1
0.410067171377737 0.398802848736683 1 1
0.479222705469681 0.456811179002632 1 1
0.572621167889902 0.54401750938435 1 1
0.824342117190105 0.785441760725699 1 1
0.817512247443276 0.783295696480334 1 1
0.372500797675004 0.35141052947495 1 1
0.555916984154388 0.530953507170284 1 1
0.176627320156892 0.167761566165255 1 1
0.558044882323551 0.532010767039743 1 1
0.576505095328499 0.556768835075455 1 1
0.609755250991689 0.579393388479058 1 1
0.347715963936492 0.331787274378347 1 1
0.634937542641677 0.604643660707985 1 1
0.526992481971664 0.501102942554536 1 1
0.580103431764651 0.553164461944805 1 1
0.319773535620721 0.308231316538326 1 1
0.611142746734419 0.580768937445075 1 1
0.475137089757136 0.459030712428009 1 1
0.282283255277254 0.266239957222049 1 1
0.111917762910607 0.106167041714533 0 0
0.762007513395498 0.724270736746249 1 1
0.855786934788962 0.812893904946338 0 1
0.798968366767449 0.7617823363201 1 1
0.273501404813295 0.26041601450534 1 1
0.363283629459165 0.351639895934742 1 1
0.39228886520019 0.373716413931912 1 1
0.64744233092151 0.614317816437273 1 1
0.694360819399023 0.657374496901609 1 1
0.280885181466217 0.275227495493975 1 1
0.590782912576744 0.561020261267351 1 1
0.545340100669623 0.523576872696742 1 1
0.604615710211427 0.573893599648831 1 1
0.11060943903812 0.106616064370136 0 0
0.379379500531277 0.364142276809245 1 1
0.0476472826867805 0.0461972691039616 0 0
0.481016637981082 0.457850345250479 1 1
0.470927956893318 0.449841370975318 1 1
0.541032505439264 0.512756743989199 1 1
0.75912488453404 0.721515480785639 1 1
0.266760814986241 0.256330018650592 1 1
0.246590590239444 0.237868206686695 1 1
0.285706674820424 0.270994991476511 1 1
0.224812428900646 0.220982100164282 1 1
0.973887876154062 0.922423100170842 0 0
0.563899813287514 0.533139671561678 1 1
0.667761177703137 0.633179946128082 1 1
0.802959627447422 0.765045421080122 1 1
0.514222311354974 0.489252367043703 1 1
0.405689032767643 0.38532092862282 1 1
0.494696279672555 0.469040421449533 1 1
0.664671464069679 0.630696475294045 1 1
0.393286606757431 0.374784439435051 1 1
0.48258826053666 0.45503859992341 1 1
0.55712486346501 0.533542074783134 1 1
0.412166931966736 0.399257694458175 1 1
0.806986071954497 0.76794246128626 1 1
0.419418573934716 0.402804520473579 1 1
0.542256901308853 0.522862163807048 1 1
0.404673075715192 0.380935200215595 1 1
0.517833697161935 0.492984938368978 1 1
0.19531153371754 0.186574061139705 1 0
0.459491462721413 0.435377378832732 1 1
0.348392330623755 0.335797549369645 1 1
0.701214255663781 0.664709389066355 1 1
0.358059922108929 0.33966303955443 1 1
0.594461140910562 0.563671134969362 1 1
0.721731570342191 0.68302843665008 1 1
0.359341075224596 0.340828425257007 1 1
0.85484461399285 0.800747496890027 1 1
0.549410679108058 0.524658134591993 1 1
0.806862470508567 0.770606672017228 1 1
0.285911994295788 0.271698057043163 1 1
0.473328279715136 0.448066559340959 1 1
0.445369854297266 0.427269958079309 1 1
0.224737366130731 0.211080074923174 1 1
0.319613978120564 0.308897071954912 1 1
0.641473693249587 0.612720968546121 1 1
0.567194940351988 0.537519813228531 1 1
0.485852472155638 0.462246427769218 1 1
0.201229532938108 0.187685123329607 1 1
0.715686016642058 0.675411056660762 1 1
0.289894316719207 0.278696892177429 1 1
0.446604032431865 0.428286782147849 1 1
0.349782287076838 0.330744623974978 1 1
0.717941480258409 0.680929714537447 1 1
0.524500223599384 0.500786949271898 1 1
0.554086042347083 0.531206517845317 1 1
0.92494555253721 0.877397198631126 1 1
0.406597873177326 0.390025978347942 1 1
0.604705459988944 0.579376498920917 1 1
0.674338791816394 0.641353857154212 1 1
0.565078359631483 0.53159781124361 1 1
0.451660826678963 0.435458367685866 1 1
0.314859535691238 0.299214392177038 1 1
0.630857938882359 0.601162985108508 1 1
0.588754725536737 0.559910756682477 1 1
0.476032098211506 0.459661233827518 1 1
0.333820199668967 0.316365845630578 1 1
0.223979949681123 0.21142310121167 1 1
0.617972397323443 0.583309732921414 1 1
0.403230776068584 0.383606282216413 1 1
0.313499953501464 0.2948226641372 1 1
0.375058076270505 0.350197132128778 1 1
0.362823360071424 0.341736988461674 1 1
0.291233507861221 0.277196200502987 1 1
0.735058875385299 0.69626106614248 1 1
0.550703485365736 0.522630308213712 1 1
0.640056705051626 0.612322618004969 1 1
0.343685179496328 0.328138161863664 1 1
0.493343970108852 0.470075194489996 1 1
0.568906180779821 0.544566623087786 1 1
0.443441844697798 0.423751439750983 1 1
0.829941545497976 0.791250961582353 1 1
0.662008511969258 0.623013135095721 1 1
0.67753646923892 0.644918188580726 1 1
0.342252706955794 0.327464223213076 1 1
0.464552674228642 0.439214202728286 1 1
0.449439425799269 0.426469662754358 1 1
0.906371974517874 0.867853145506 0 0
0.672138249712521 0.642824803888595 1 1
0.492816559096865 0.473334055788576 1 1
0.806021691366895 0.760749331644033 1 1
0.74820499586916 0.705344748127876 1 1
0.5096322211343 0.487650182503267 1 1
0.536640475219963 0.509918382661413 1 1
0.779557167037256 0.74487332276133 1 1
0.595313291631403 0.572566764133314 1 1
0.510236570763611 0.486408587275314 1 1
0.20690633192626 0.200094593648007 1 1
0.478489515800459 0.45940430597984 1 1
0.757793395505812 0.722591017001602 1 1
0.635184832393806 0.601560495984865 1 1
0.428935498324873 0.414378220767187 1 1
0.50513803359159 0.491322029590437 1 1
0.698596715243804 0.659628651595205 1 1
0.581824460933813 0.553161986312104 1 1
0.0623239571182854 0.0550031909545455 0 0
0.692755021213697 0.663482463412161 1 1
0.351392748739106 0.335000235112856 1 1
0.464634081074711 0.443540884708656 1 1
0.248021563921424 0.233371143945751 1 1
0.808490724861177 0.774316803805296 1 1
0.646599494595054 0.61629701175864 1 1
0.598334428376806 0.575426711700488 1 1
0.417219816811142 0.396751656892339 1 1
0.190870376161397 0.182338511972028 1 1
0.420641215461799 0.392981287513868 1 1
0.518983426075629 0.492487342647363 1 1
0.321627504506951 0.30404594243554 1 1
0.411130111741379 0.386398852543742 1 1
0.425538614189624 0.405240164739133 1 1
0.586131370855082 0.56047283740017 1 1
0.656839746589091 0.624995753990119 1 1
0.388509295690261 0.368875625583732 1 1
0.489019599834313 0.470259369450259 1 1
0.416024194855969 0.397523420301604 1 1
0.504087030943316 0.476378547545397 1 1
0.276442611651557 0.267552584948825 1 1
0.258893255347473 0.247710038378178 1 1
0.572251152590836 0.548778477685964 1 1
0.751486659183297 0.714263153294446 1 1
0.567505679329143 0.541834954636363 1 1
0.405163708913367 0.393670780154285 1 1
0.535269402503555 0.509280388795005 1 1
0.550087452107753 0.522459168760907 1 1
0.532868971632676 0.498074013448992 1 1
0.384853143212103 0.370635108347432 1 1
0.538369553787218 0.511968391564161 1 1
0.482651006300971 0.452869908649559 1 1
0.73444282031788 0.699504015732428 1 1
0.380380851910831 0.364261734772192 1 1
0.776768481533125 0.736392920901479 1 1
0.665695230995009 0.636950314307595 1 1
0.416854950379914 0.402166732946474 1 1
0.686706385034761 0.653083715336572 1 1
0.532634456635469 0.50526301916683 1 1
0.97220421860649 0.916302597352125 0 0
0.514245156697358 0.489971631177585 1 1
0.283314776427031 0.269064595231092 1 1
0.524846149995504 0.499470714474326 1 1
0.864205699479281 0.823399541156088 0 1
0.392661758798915 0.376125605713229 1 1
0.758957420712304 0.722111587125755 1 1
0.720533202044969 0.681279855566962 1 1
0.645919498249675 0.614351139302098 1 1
0.646167928516624 0.61643028113762 1 1
0.532840836654777 0.509685731367016 1 1
0.557572023953945 0.531988650093541 1 1
0.63030602401205 0.600977548971289 1 1
0.450540215000991 0.429862608681743 1 1
0.495178076892456 0.469899300966414 1 1
0.614319767643405 0.581741221283392 1 1
0.436650033158189 0.414119852610767 1 1
0.455321688943161 0.434131713650498 1 1
0.575813112176574 0.537241510906708 1 1
0.281937925637696 0.270650428691504 1 1
0.588317711267219 0.561830254665924 1 1
0.481952194490433 0.45504294158868 1 1
0.556905663915795 0.53406233434794 1 1
0.218007022577918 0.210408818395089 1 1
0.684939805508632 0.646541295264897 1 1
0.544734797700886 0.513864843738654 1 1
0.203725035703476 0.20454752201973 1 1
0.292662343406238 0.281036140036528 1 1
0.64513528066065 0.618762317698969 1 1
0.625483252308106 0.599293496642574 1 1
0.740413830693521 0.705400918167425 1 1
0.532254964708469 0.506047911469079 1 1
0.391908533611695 0.370360928354683 1 1
0.501608622574087 0.476705837305155 1 1
0.308997793339567 0.300425260975629 1 1
0.908618887004175 0.858905398961802 0 1
0.637418603296321 0.60381597113274 1 1
0.154359679724092 0.142334539936289 1 1
0.633014174301935 0.60146264528717 1 1
0.318477965934592 0.303492904689177 1 1
0.373682310768092 0.354992515355008 1 1
0.451336728793793 0.429322401175428 1 1
0.613158306299206 0.581143247369044 1 1
0.535154609591589 0.510233867719262 1 1
0.179231467060273 0.168212571828508 1 1
0.446495661999968 0.423787452573903 1 1
0.442776825039401 0.420959035127473 1 1
0.569276100465652 0.541798532305049 1 1
0.34491874988264 0.328353905641491 1 1
0.378772505763499 0.363195874444422 1 1
0.606584255948453 0.577630363249606 1 1
0.420872264340327 0.398325240766197 1 1
0.429767993032531 0.410317837324458 1 1
0.339228512007064 0.323511572020658 1 1
0.430197976815234 0.409317388409017 1 1
0.664653043170436 0.632841685831401 1 1
0.642067003387533 0.609899210110597 1 1
0.196356692307158 0.185257504110077 1 1
0.356441019609338 0.341660049220598 1 1
0.713554434995124 0.674132862881441 1 1
0.362131226409924 0.332477654270051 1 1
0.577221184516437 0.551698539909798 1 1
0.320683588825315 0.302511429074761 1 1
0.307409034186099 0.294386211355846 1 1
0.366158151623014 0.341814864811964 1 1
0.608301482135975 0.581438436546007 1 1
0.512581146561163 0.491843645721165 1 1
0.408436191424238 0.387320629504228 1 1
0.769600611509593 0.722699094565503 1 1
0.279644782893336 0.263841148148769 1 1
0.42446010825282 0.400483665156944 1 1
0.547715589762756 0.521705623552976 1 1
0.52851855760593 0.500762291217279 1 1
0.84235353296523 0.802046224934501 1 1
0.476783977194268 0.45350987306992 1 1
0.597895029817723 0.570129738345865 1 1
0.432083414865819 0.413497022702047 1 1
0.355925291392881 0.339362184013897 1 1
0.20784289856698 0.202001067033229 1 1
0.319079651553016 0.306988195591751 1 1
0.248290664031021 0.239667821365503 1 1
0.12652434780604 0.115150269790585 1 1
0.311352844553129 0.296375492875248 1 1
0.58391733467475 0.553899624367874 1 1
0.535165708626695 0.493475053734208 1 1
0.589321044968301 0.563235912020988 1 1
0.603081274989143 0.573014173607302 1 1
0.57269248521559 0.543690522866735 1 1
0.537700715603163 0.50616273528336 1 1
0.4128006661792 0.390050631421467 1 1
0.595239867028644 0.566936401676555 1 1
0.399242185678512 0.384315595613872 1 1
0.39358354200445 0.374186802736245 1 1
0.542837722905848 0.520459368201817 1 1
0.215290222185873 0.204132643481272 1 1
0.763824258325696 0.725001435972324 1 1
0.574638087968275 0.546563287437989 1 1
0.79473796297272 0.76174326950402 1 1
0.44511961312954 0.426375982894081 1 1
0.874140976261382 0.839668641399988 1 1
0.317099651880218 0.299155132139569 1 1
0.430729234493697 0.40622993817323 1 1
0.515271304163204 0.491939001716594 1 1
0.761028777281751 0.7194200077074 1 1
0.0838971277233541 0.0800299286954143 0 0
0.501568482879894 0.473675300413083 1 1
0.627647916506485 0.590160909462788 1 1
0.423745106818099 0.405312541146824 1 1
0.422987382654518 0.405165212346773 1 1
0.596093554261403 0.56634457036428 1 1
0.496062239552269 0.470502658640116 1 1
0.198139350357552 0.188821950709377 1 1
0.663497287347736 0.630383165539482 1 1
0.652542700480311 0.608636594056065 1 1
0.432007621681786 0.407861719828519 1 1
0.36230188994639 0.344080936255439 1 1
0.304083398459046 0.290999451803083 1 1
0.395539822563871 0.37549626332442 1 1
0.422795339003938 0.400296837512214 1 1
0.398093294189931 0.387814390905801 1 1
0.528591457392544 0.504477793677026 1 1
0.46356823848831 0.445078612696798 1 1
0.609921195347789 0.579907820841843 1 1
0.606979777043702 0.57893046981112 1 1
0.440613749848363 0.418641922678012 1 1
0.519155168542234 0.495854068301316 1 1
0.446890719183424 0.42607075239107 1 1
0.575463989268241 0.556792416843213 1 1
0.53894649276846 0.506836197954066 1 1
0.623003127683188 0.597878478096634 1 1
0.561694467799985 0.533001952719615 1 1
0.324176164468481 0.313630707477864 1 1
0.531253707549391 0.507225417989203 1 1
0.479212929117098 0.442369809226907 1 1
0.430359691126456 0.414479905954459 1 1
0.468472925433645 0.446555602144033 1 1
0.560733529648024 0.5385391259219 1 1
0.492248295336233 0.474117019993982 1 1
0.433640706584345 0.412681714170319 1 1
-0.0378358787966849 -0.0344183102637941 0 0
0.647209596640713 0.603296875345805 1 1
0.740394521359066 0.706066334683884 1 1
0.968114472817992 0.91881710308882 0 0
0.116700413611881 0.110959579700991 0 0
0.33637686142695 0.317855010260035 1 1
0.480101218317998 0.458968929589098 1 1
0.513735342500918 0.476458543036673 1 1
0.3100085390071 0.293155494065062 1 1
0.651334820352928 0.625480089722315 1 1
0.565089886289343 0.538827932872423 1 1
0.307387754605676 0.283420289636825 1 1
0.296536305631566 0.280112482761559 1 1
0.743930272640394 0.696160198481448 1 1
0.767813222325929 0.730358401457427 1 1
0.453807118139671 0.437163531049359 1 1
0.447475131768849 0.424761086221045 1 1
0.506974450411118 0.477468121634844 1 1
0.753406460788706 0.721517265489856 1 1
0.559245758051184 0.527088643548533 1 1
0.397186287579447 0.37964729133415 1 1
0.460905744871402 0.439197567355784 1 1
0.24539527366658 0.23231251456533 1 1
0.587169689297664 0.558729513975301 1 1
0.529981010644408 0.511679556701125 1 1
0.597777793351249 0.569578191226709 1 1
0.85782014596205 0.816159613330267 1 1
0.643716555204512 0.605132834001337 1 1
0.554427452836671 0.528249691317054 1 1
0.580169555198189 0.551188238147616 1 1
0.665691352032243 0.635023966756557 1 1
0.478428650438566 0.457655086451858 1 1
0.471337715004992 0.446453363698 1 1
0.593227031123273 0.558898770407797 1 1
0.803487840483167 0.756179901248327 1 1
0.607314559979393 0.579165511633002 1 1
0.479218257103055 0.455042399217441 1 1
0.498860817208314 0.482306679053799 1 1
0.503763948588883 0.478136932760707 1 1
0.430122344268429 0.410262401438327 1 1
0.466625234335091 0.443621851956106 1 1
0.584011969593843 0.5552953789777 1 1
0.652005113148434 0.624983984592076 1 1
0.547132861637484 0.519130464416429 1 1
0.13407894789908 0.127768557553245 0 0
0.327240369808493 0.305281341438112 1 1
0.251669414301713 0.249303901670265 1 1
0.39325209079195 0.371519082805163 1 1
0.410682702690713 0.393348589215298 1 1
0.497538165040271 0.464654095828941 1 1
0.783100546612516 0.741617912037536 1 1
0.356823314237095 0.341301861350172 1 1
0.426289464342412 0.403984438514636 1 1
0.454122440556632 0.423305708839456 1 1
0.71092221514246 0.682772416328622 1 1
0.467313273098573 0.440674301257058 1 1
0.509890324137905 0.464839194710933 1 1
0.438762763211814 0.417621964523491 1 1
0.528994188389285 0.498293380852872 1 1
0.509410973575066 0.489627995162875 1 1
0.275081992076369 0.261544775311456 1 1
0.633217491825759 0.600285215196266 1 1
0.69218308341727 0.657469647799559 1 1
0.604481248305056 0.578060238680465 1 1
0.22627524319214 0.215487065274251 1 1
0.465999771006799 0.436582195307943 1 1
0.465474369284684 0.438599634563761 1 1
0.668740918250963 0.637128620010944 1 1
0.964605202876496 0.914907648213166 0 0
0.33098876246136 0.313388273470373 1 1
0.253605910810132 0.244496169297012 1 1
0.653666832160498 0.620487072175806 1 1
0.442554454470934 0.424766696228905 1 1
0.764803294075859 0.731743269786364 1 1
0.327358468010949 0.307855465204025 1 1
0.586103571085834 0.556982332298237 1 1
0.601042348891752 0.570738402209082 1 1
0.664359655407359 0.675884022424606 1 1
0.633240402913529 0.602643167099808 1 1
0.403742535970245 0.380581014610017 1 1
0.628305767891764 0.588868347731947 1 1
0.403549147235485 0.390380708580078 1 1
0.303215056000602 0.288521124262829 1 1
0.656262523525666 0.624575756967803 1 1
0.261736880312328 0.244207252209894 1 1
0.585255247406757 0.554461736147421 1 1
0.573981307582964 0.539759691241417 1 1
0.590217488988934 0.557510880753239 1 1
0.363093794763952 0.347656300401564 1 1
0.462048214608 0.432003666547117 1 1
0.396009847930299 0.374891802781002 1 1
0.370095763963506 0.349341832404599 1 1
0.354105758418601 0.329259063225949 1 1
0.566530606455508 0.534182750147596 1 1
0.552343045210652 0.524161312696797 1 1
0.601664215136006 0.570882754892742 1 1
0.499207986246551 0.476105675818257 1 1
0.21972215391239 0.204021423741313 1 1
0.641513479804866 0.61335508508102 1 1
0.620630707482011 0.592395044216617 1 1
0.263928357119997 0.252792704535898 1 1
0.360196882583615 0.338935217180864 1 1
0.465771612931182 0.442553994933024 1 1
0.191120618647397 0.180877768006663 1 1
0.411006023941762 0.386682189337535 1 1
0.281739669522699 0.267296341497957 1 1
0.461389391325569 0.444842219739483 1 1
0.817615498076578 0.77794902694793 1 1
0.770177728535383 0.734761992924504 1 1
0.466280737034609 0.446165786954666 1 1
0.297155925873554 0.287672667737602 1 1
0.267788221233738 0.260806577631812 1 1
0.048976217529356 0.041954655068267 1 1
0.680298195406568 0.650984293740048 1 1
0.322559634033058 0.301308997452469 1 1
0.666317131695899 0.63491738308108 1 1
0.434539623405288 0.416067758998476 1 1
0.3796335156742 0.362369206684118 1 1
0.592481923708033 0.560793041753774 1 1
0.879170616336375 0.833788338208917 1 1
0.334104920389491 0.316600860116407 1 1
0.370790336296809 0.347248357473155 1 1
0.206775152920048 0.200150462028881 1 1
0.440562651026233 0.420665405122857 1 1
0.787251929055509 0.748030705917632 1 1
0.465087867282094 0.445543687179149 1 1
0.481475622076978 0.461737946068384 1 1
0.750732177268047 0.719090442567832 1 1
0.21549780887119 0.204725516291951 1 1
0.763126104418385 0.729358071902484 1 1
0.323212713454609 0.308802808147649 1 1
0.775010337128533 0.738465962910948 1 1
0.830110803933271 0.784387285962755 1 1
0.373505864229036 0.357256298021233 1 1
0.193546385305169 0.181050023396916 1 0
0.534953492944861 0.514641253461358 1 1
0.608797787503241 0.583160113127715 1 1
0.365421419101728 0.346635283274475 1 1
0.85644879314901 0.810282464900709 1 1
0.383529678647841 0.363104770438785 1 1
0.145615303456264 0.141510672614176 0 0
0.433753269861282 0.409783511586615 1 1
0.563275244363313 0.531754079727574 1 1
0.563411759742975 0.536197082539742 1 1
0.827190750361173 0.783840146264051 1 1
0.161211529346304 0.153047093178367 0 0
0.486065880842337 0.460835963241552 1 1
0.221435655303462 0.213135309410437 1 1
0.405939094709341 0.391079570222457 1 1
0.705434299274854 0.671082630268764 1 1
0.595245886239074 0.55598092571899 1 1
0.375303565270138 0.359011264242708 1 1
0.594607582895003 0.560432095875259 1 1
0.725892008981378 0.699733395562333 1 1
0.575109187192368 0.552679691003672 1 1
0.653237394567825 0.622412869513525 1 1
0.453421272654587 0.436248917668428 1 1
0.522233728166976 0.496076611968834 1 1
0.461775948600447 0.446004112121426 1 1
0.322149014279586 0.30448171243998 1 1
0.249898038189294 0.231445534579658 1 1
0.246456268271179 0.23493629108285 1 1
0.240867732890703 0.216947380773366 1 1
0.567498443603729 0.533541182495646 1 1
0.153426275457709 0.152355719467725 1 1
0.475835964681865 0.447671357136032 1 1
0.430918175629166 0.415769401430821 1 1
0.581267766761451 0.553453701080728 1 1
0.772895438474109 0.732907852562478 1 1
0.375368622368277 0.362303529098455 1 1
0.699743212162871 0.664871256828835 1 1
0.596394130000317 0.569742658879973 1 1
0.879584922652042 0.845664545425452 0 0
0.33888307769052 0.323427854344064 1 1
0.375788460863704 0.360602253960547 1 1
0.46369842346707 0.442971355995159 1 1
0.664058849074132 0.634219009396707 1 1
1.06176614836499 1.00522128550995 0 0
0.768887571581711 0.730571072463573 1 1
0.31888243714452 0.30147575657459 1 1
0.781335316559528 0.742137977566287 1 1
0.515319461625151 0.491490149274117 1 1
0.654051401234272 0.613832667074454 1 1
0.678378064162266 0.645215192114158 1 1
0.783577299946081 0.747502895976614 1 1
0.615959309957856 0.580329921616869 1 1
0.919098418802275 0.874283862194488 1 1
0.594298261785744 0.563719994814923 1 1
0.61181573253411 0.5833339439087 1 1
0.21919361510498 0.213319438878474 1 1
0.229845713666743 0.219113679335165 1 1
0.632529728369903 0.599822978668337 1 1
0.495446690892972 0.481004461663333 1 1
0.498996285328914 0.464584980748822 1 1
0.357984643310617 0.339163447346829 1 1
0.61247035980222 0.583807105117156 1 1
0.659502475201535 0.622451921109993 1 1
0.396615058713136 0.37992502947823 1 1
0.807149024272641 0.765943694791779 1 1
0.0237862772931107 0.0232155283224801 0 0
0.572885683393039 0.546628708032541 1 1
0.433470048374288 0.414284041875577 1 1
0.57456527231004 0.548865762845715 1 1
0.442412230302531 0.425915348342772 1 1
0.479404440986035 0.452879726210158 1 1
0.336378823112871 0.312419440803898 1 1
0.328384646787998 0.314245390659627 1 1
0.349976389390882 0.331292619291153 1 1
0.286187789914057 0.275363289930502 1 1
0.553487432939263 0.537901691445056 1 1
0.457919410638542 0.432555658604794 1 1
0.907520377133955 0.847157733126811 1 1
0.20526524511365 0.201266869296545 1 1
0.559125335784884 0.534042060038984 1 1
0.697575850863518 0.669432421354743 1 1
0.460772350745502 0.42302362906559 1 1
0.428986674868581 0.406236467095243 1 1
0.47136801626071 0.444280564071466 1 1
0.429475966021108 0.409174995508047 1 1
0.446725274540337 0.430913728135328 1 1
0.728645084598408 0.685920366755144 1 1
0.662335119014081 0.629077560719024 1 1
0.206496596800581 0.192571709780715 1 1
0.35210681630629 0.33676278937183 1 1
0.324215115250256 0.305918337081445 1 1
0.86899405094015 0.823888039160371 0 1
0.79278623783741 0.758326463937598 1 1
0.412821288741719 0.385275912748675 1 1
0.163916037238296 0.151122721674357 1 0
0.862020533758992 0.812754420767814 0 1
0.296302418550754 0.278689933827056 1 1
0.538444408540252 0.51163561669204 1 1
0.425658803817908 0.404249236180555 1 1
0.352983313619564 0.337926294336147 1 1
0.388891951614961 0.380525886399616 1 1
0.345756453324961 0.330961280572572 1 1
0.444859715509738 0.418867029726535 1 1
0.362969175489652 0.34508486200195 1 1
0.678150150922583 0.638955256507856 1 1
0.504535407517648 0.469346717819373 1 1
0.571828023185197 0.544386032721297 1 1
0.297318967114483 0.276744273253124 1 1
0.306876692849266 0.290793171232864 1 1
0.608966102420497 0.579472913918377 1 1
0.491428546121874 0.466897987051873 1 1
0.357213805472193 0.338348610685586 1 1
0.303874964977852 0.293651956381108 1 1
0.351239415796145 0.33577700817265 1 1
0.517531202674674 0.493466475509687 1 1
0.338362255951486 0.320001184425763 1 1
0.448377057944866 0.429548841604075 1 1
0.352315108151987 0.33110224129269 1 1
0.367636041319364 0.348961161309786 1 1
0.577330343131934 0.549154893073697 1 1
0.470533704992483 0.444927108647886 1 1
0.588777663286647 0.558263347989543 1 1
0.449243127069331 0.434956978148624 1 1
0.824219789015403 0.782240353526985 1 1
0.485309406128303 0.459291514534059 1 1
0.678791778851635 0.64335079562216 1 1
0.580081544031513 0.5551052406024 1 1
0.618259940679724 0.591045085402178 1 1
0.627907160511316 0.595205900183008 1 1
0.523520153153707 0.50197345344657 1 1
0.471526525006631 0.446257959162436 1 1
0.495682609648292 0.473117065554784 1 1
0.455035837349973 0.432572637248815 1 1
0.578463786151415 0.552202672801064 1 1
0.615090619958903 0.580232770521002 1 1
0.693583635935964 0.658946277388146 1 1
0.706657429488078 0.672330268631242 1 1
0.424786652621821 0.41507341210753 1 1
0.466845393333659 0.442117630524742 1 1
0.56010242215994 0.532705347995063 1 1
0.598945811559657 0.573289742607432 1 1
0.439439430587925 0.414271760976391 1 1
0.498109991692072 0.477743047737517 1 1
0.702377688595881 0.668991758150362 1 1
0.323973905681426 0.307687276529652 1 1
0.664758521475101 0.628027724433701 1 1
0.439035511763206 0.418253327890694 1 1
0.253422875446105 0.242496003785342 1 1
0.621783148220228 0.591028235544865 1 1
0.382943183348869 0.361536992412114 1 1
0.497828505984308 0.467810680735561 1 1
0.785284987606369 0.744742437788499 1 1
0.250640942987576 0.240807594997048 1 1
0.432016007725375 0.40352182386225 1 1
0.39863102449967 0.379180571341536 1 1
0.516746253887027 0.490264057919769 1 1
0.464161022690445 0.445772328623209 1 1
0.468304778926037 0.440379572087446 1 1
0.636361038002563 0.609645591896135 1 1
0.569323861650476 0.542238159089624 1 1
0.248069425260571 0.237007555364375 1 1
0.599098533720583 0.568934319989682 1 1
0.29170587574226 0.279577064751362 1 1
0.267796185704263 0.255526582104445 1 1
0.676370667046274 0.642629382878431 1 1
0.784836606791341 0.74764009459009 1 1
0.660610604383518 0.630724312820411 1 1
0.560786095145125 0.539435298645221 1 1
0.180388186226652 0.169179881158692 1 1
0.763652331189937 0.729156625112153 1 1
0.413239798733179 0.390729825318585 1 1
0.500484186181036 0.477585168707996 1 1
0.362505061888907 0.350737953001694 1 1
0.849524607425524 0.805433209800899 1 1
0.376835488943351 0.355720391710809 1 1
0.699978526827846 0.660004022533414 1 1
0.544732577418727 0.510526366426506 1 1
0.527878971541927 0.509051816976103 1 1
0.443585411839553 0.418902451428659 1 1
0.508508109669743 0.48396852376509 1 1
0.398267598665161 0.380687824572988 1 1
0.603629841377813 0.577659242179507 1 1
0.421606553829338 0.402330674049387 1 1
0.624354322319835 0.606327225309629 1 1
0.243802184536707 0.227251923332885 1 1
0.762123253598416 0.728637833006432 1 1
0.473169863094573 0.454028272737566 1 1
0.13830253071216 0.13181491867502 1 0
0.446508485616241 0.424095699086896 1 1
0.508944044471502 0.4881466781238 1 1
0.655028844804889 0.621173379411732 1 1
0.127249886837708 0.123016792542081 0 0
0.567305854135032 0.541583158938508 1 1
0.45126955403871 0.428573122826746 1 1
0.607161464395397 0.576586493619193 1 1
0.163632200119348 0.156672416994825 1 0
0.374807650787893 0.363549490426902 1 1
0.687337401505758 0.65178670246581 1 1
0.493439009909129 0.471838694297593 1 1
0.450414962568877 0.425232219056654 1 1
0.605721097541386 0.573861298583088 1 1
0.326416454179919 0.318733073855792 1 1
0.352278568948635 0.335359519565509 1 1
0.520706822312588 0.49121448968517 1 1
0.43897706479149 0.415379184806498 1 1
0.663175460540389 0.631997761552875 1 1
0.541706650437157 0.506134265769569 1 1
0.548153490452476 0.522703976247214 1 1
0.729986768229986 0.694907365726679 1 1
0.343190427577686 0.323608139509888 1 1
0.349795973731547 0.331726250143657 1 1
0.204984304483225 0.197259928062304 1 1
0.520584095279026 0.490643645110727 1 1
0.501002061516228 0.478523621481016 1 1
0.676274640159287 0.643713102663786 1 1
0.369466400577378 0.344512675622729 1 1
0.949491769331433 0.903414579913381 0 0
0.3890126766666 0.365657674104981 1 1
0.350493280451906 0.343651121843049 1 1
0.646809369547869 0.613456977566214 1 1
0.551056403911268 0.528664515262322 1 1
0.424866853568366 0.404131448266322 1 1
0.547586047713114 0.520411491450953 1 1
0.56624314015181 0.539056072035939 1 1
0.300158779218581 0.286340502855625 1 1
0.660255911095796 0.628012749037987 1 1
0.852780995316529 0.815096876831392 0 1
0.311662225272182 0.291181547477046 1 1
0.571648949148981 0.542744538195481 1 1
0.418082386013812 0.388394624121234 1 1
0.525111791897417 0.506807994103004 1 1
0.508246542779963 0.482203793627102 1 1
0.387178991559873 0.358677437721358 1 1
0.774013969846481 0.730543695715553 1 1
0.771874246283182 0.725553380307226 1 1
0.102036307705032 0.104734182513158 0 0
0.377049222639144 0.362717396075098 1 1
0.591527817350986 0.561119652156399 1 1
0.437612500184522 0.413698308195562 1 1
0.639296184111093 0.613419592428002 1 1
0.370313584473616 0.344256142897772 1 1
0.398983306913701 0.379622656093574 1 1
0.792915128861811 0.749143263845161 1 1
0.67062261968307 0.646796814206175 1 1
0.637062568661393 0.614168922709084 1 1
0.130523505440083 0.127256728668188 0 0
0.111797600965416 0.107453897765523 0 0
0.407470805682983 0.386671216479147 1 1
0.343811213640541 0.329283264414687 1 1
0.418617332857387 0.396761571858583 1 1
0.503083672074605 0.479505414700199 1 1
0.639046439853589 0.604755511860876 1 1
0.143423037436674 0.139699240834656 0 0
0.602819864912231 0.57296518343079 1 1
0.622245177939622 0.595620376583146 1 1
0.266269706639405 0.258127131829508 1 1
0.572664623371236 0.543893901386861 1 1
0.534364652033739 0.505108573778988 1 1
0.319234149468134 0.293045587186757 1 1
0.587531343178845 0.56311513969972 1 1
0.472365002670562 0.455853228449491 1 1
0.68425829341101 0.652796641408507 1 1
0.473805164378821 0.450647065900466 1 1
0.511966611389566 0.486908624327455 1 1
0.261784807705093 0.25375444242061 1 1
0.557240288522619 0.529417178108678 1 1
0.773233019445802 0.738596608492143 1 1
0.514140332146159 0.484260945524001 1 1
0.720142531637774 0.688079458772841 1 1
0.464973022917458 0.441679279657546 1 1
0.656326235709654 0.626323037805463 1 1
0.402499650149204 0.384978870253481 1 1
0.602278039624874 0.577269066410205 1 1
0.186427088476927 0.178829049920604 0 0
0.0223281112641682 0.0230998054761566 0 0
0.383536834816191 0.370062094369061 1 1
0.529380355858948 0.508541198667422 1 1
0.908782246267229 0.867391903288264 0 0
0.636007899941212 0.605610019726264 1 1
0.578087895363097 0.546932001737009 1 1
0.692382981023173 0.655950479606874 1 1
0.489620721023102 0.459657216291461 1 1
0.548786551559358 0.520677028853496 1 1
0.45002616729133 0.427620522775472 1 1
0.38176542818698 0.370488064982073 1 1
0.562783334764946 0.533536936207381 1 1
0.408998313887695 0.391898430754308 1 1
0.477194231722169 0.453366778541437 1 1
0.497611766498702 0.478446189949322 1 1
0.499787058308795 0.475725291383804 1 1
0.494494329041916 0.465582602493527 1 1
0.425156267707691 0.413414049135087 1 1
0.71820277838313 0.673956349412657 1 1
0.614835848172476 0.579734899998899 1 1
0.351822478510164 0.335379765959086 1 1
0.431902976733359 0.406292482272236 1 1
0.40258080130106 0.386477847458342 1 1
0.395023812229444 0.386725120625412 1 1
0.557384788749899 0.526215799028029 1 1
0.427466634807902 0.40963793297924 1 1
0.717753061265782 0.681549771191721 1 1
0.544865451047799 0.518665115088978 1 1
0.424746139751476 0.401829329077211 1 1
0.558023590591819 0.521730478829857 1 1
0.545171402420028 0.523322614823435 1 1
0.573376748955982 0.549194482395799 1 1
0.803657883446254 0.765225747188228 1 1
0.617167278361741 0.594263168499247 1 1
1.18025826373531 1.11436528119013 0 0
0.731056994436801 0.70148169061922 1 1
0.451045157329033 0.42678124079869 1 1
0.423100968912793 0.405280519854162 1 1
0.821733096320031 0.788547737779308 1 1
0.494639335227183 0.47112645541921 1 1
0.756198432116537 0.721443048722622 1 1
0.550925197908729 0.532796840681751 1 1
0.540614597548952 0.512254952839517 1 1
0.259918020597211 0.24397581868384 1 1
0.283347249045447 0.271390356678484 1 1
0.30987613018371 0.293947531495725 1 1
0.621172173046538 0.59276686108008 1 1
0.50365984382668 0.476642606763054 1 1
0.826746035091114 0.787108021137469 1 1
0.545410834960042 0.519026324544292 1 1
0.560542227464305 0.533217170339373 1 1
0.368674595330714 0.354607903896545 1 1
0.618642755886888 0.583059456635106 1 1
0.480422210707934 0.453764506351101 1 1
0.701945477913689 0.667459501409177 1 1
0.921033311054944 0.867622936943404 1 1
0.601613929024518 0.571696185342983 1 1
0.368257089440296 0.359134133553443 1 1
0.426863511137035 0.404013012433777 1 1
0.473470708514129 0.455459351230791 1 1
0.366417302195154 0.346415469750981 1 1
0.582220115822536 0.55600828247462 1 1
0.67275783591629 0.641021329318915 1 1
0.710403996731308 0.670969945307787 1 1
0.419468044186573 0.395832937572113 1 1
0.56565444150424 0.541691978951232 1 1
0.422442858919382 0.402206340966935 1 1
0.403405735935258 0.387631599072013 1 1
0.772267946240901 0.736544489756605 1 1
0.430327847135172 0.408973838198876 1 1
0.416735078809379 0.400704339997074 1 1
0.292987924411956 0.279139557887887 1 1
0.441820301921178 0.419223835350453 1 1
0.161575932478269 0.149435729676636 0 0
0.640716557145948 0.613282875565011 1 1
0.641597955837977 0.598084522186383 1 1
0.318756390355363 0.305281310272619 1 1
0.460306378083974 0.431298346508529 1 1
0.238964248925008 0.227180635128004 1 1
0.222403497188292 0.213590961133661 1 1
0.459979618114842 0.436468811919771 1 1
0.440952477335074 0.417932188753772 1 1
0.314101951032745 0.300489941841187 1 1
0.460836445342286 0.437388331656135 1 1
0.477671481153678 0.454604128456996 1 1
0.67177509153339 0.621987362590498 1 1
0.493261831462552 0.467463334186189 1 1
0.508624679531848 0.476321617066626 1 1
0.702704463508213 0.688080582808492 1 1
0.625006739362734 0.596717251787218 1 1
0.737870784722488 0.700433733518463 1 1
0.246972807215154 0.234807845167955 1 1
0.57702229032965 0.53835996169794 1 1
0.239920857769444 0.22714502680532 1 1
0.707810554942789 0.673947067648728 1 1
0.7563869710349 0.716206263236331 1 1
0.384791487334703 0.363641602143478 1 1
0.585818704727909 0.553670697630861 1 1
0.250330635989581 0.239290493845836 1 1
0.192204032215462 0.175423416265086 1 1
0.436096242016022 0.411910756793362 1 1
0.785344946893703 0.743294973347402 1 1
0.506270498882314 0.481807934969592 1 1
0.527773338396122 0.501830294541719 1 1
0.629874315740201 0.602284639113134 1 1
0.158795844074979 0.158986544118891 1 1
0.438451180094332 0.419752408049513 1 1
0.798785993001437 0.763034009625757 1 1
0.307397171838777 0.292557442374126 1 1
0.704492701520918 0.665649775843057 1 1
0.882480126893138 0.837780480759059 0 0
0.615298024923437 0.589744625656995 1 1
0.700213585089451 0.667558723879738 1 1
0.77836095813226 0.73712381440579 1 1
0.936595013497931 0.893876725628698 1 1
0.799499714425058 0.754590499437744 1 1
0.268559886923229 0.254073803603409 1 1
0.385438312186531 0.369228575833902 1 1
0.371182306695379 0.34833597017261 1 1
0.729475231522993 0.698899434328011 1 1
0.452302791482058 0.423828592371304 1 1
0.404288146235329 0.392425067256957 1 1
0.619551027851587 0.593498447747409 1 1
0.48407751363689 0.461784330622289 1 1
0.319029524976587 0.308248083021723 1 1
0.224070628935484 0.216340314279398 1 1
0.380065387549429 0.362043593089012 1 1
0.669398527188067 0.646769635843907 1 1
0.612398537690101 0.576230602359124 1 1
0.580088761998474 0.552123090889039 1 1
0.375776915482583 0.36457063186366 1 1
0.60935387611559 0.58022218202345 1 1
0.480956402114498 0.458263101751545 1 1
0.275229158567235 0.26221757834024 1 1
0.458005557347578 0.436515564877082 1 1
1.15584018064634 1.0882778909872 0 0
0.412037166860198 0.387067010096011 1 1
0.558169954657778 0.533039540310279 1 1
0.30230354959076 0.286275424053734 1 1
0.32004631536102 0.305463793942769 1 1
0.323851090783394 0.310635508874858 1 1
0.883079869466192 0.838963630318435 0 1
0.597639758122335 0.573021718672774 1 1
0.31411971889089 0.303834873360333 1 1
0.550800321465247 0.52917204574801 1 1
0.880026821550217 0.830924484284239 1 1
0.697874004733514 0.661077014704873 1 1
0.533063811773196 0.511087673178857 1 1
0.301780194888644 0.286160314786011 1 1
0.27574707863847 0.264508514346697 1 1
0.598902632648508 0.571982842575909 1 1
0.421265434822689 0.405340356685412 1 1
0.704593970880356 0.661972101185944 1 1
0.700995014290627 0.662176644711289 1 1
0.0892201761107755 0.0865954385279676 0 0
0.48135634054536 0.465459148231194 1 1
0.618856585367061 0.595408163538262 1 1
0.191864561435059 0.182172795181969 1 1
0.490013733555758 0.459394313684677 1 1
0.539542894098352 0.512354290823827 1 1
0.391875094639809 0.368942801423771 1 1
0.576269053142306 0.549716538020511 1 1
0.527104005260012 0.509252615418894 1 1
0.31060441504615 0.299351316594554 1 1
0.426312188255324 0.401776775796152 1 1
0.637676359566108 0.595086207072054 1 1
0.583339201805676 0.550822985642196 1 1
0.423196054982491 0.404883213186681 1 1
0.440146590388458 0.423698516031151 1 1
0.30856713595457 0.294119375639798 1 1
0.264602081542601 0.254746036086231 1 1
0.367775354066476 0.348290691721689 1 1
0.244292284734602 0.235631941359709 1 1
0.351011490543087 0.334870904350519 1 1
0.679619942457405 0.651083592535571 1 1
0.309287874824669 0.291103405930036 1 1
0.2061655832964 0.198095133028266 1 1
0.404725944759969 0.376095696976327 1 1
-0.116758986143742 -0.112620690952646 0 0
0.526682298944285 0.502194188261282 1 1
0.458173600966284 0.432748931988541 1 1
0.752326175569531 0.714484464093551 1 1
0.748506346328567 0.710008558400901 1 1
0.125880250553822 0.117934505308077 0 0
0.476084236621746 0.460824548120164 1 1
0.292848299933533 0.270391515742452 1 1
0.573759945954242 0.545633006539602 1 1
0.596820084349796 0.574934126331802 1 1
0.365417423253864 0.352222791303727 1 1
0.61834263534022 0.59190358547788 1 1
0.302626284090371 0.280206535974662 1 1
0.476634394027121 0.453052616298412 1 1
0.688349826542063 0.65669641332868 1 1
0.517993724394224 0.488054997564918 1 1
0.357758740435742 0.337896314749863 1 1
0.429594519412924 0.404286978687507 1 1
0.538930483354823 0.511093238580525 1 1
0.79914183918951 0.766222656251376 1 1
0.625367563832845 0.597798940463195 1 1
0.410568920151344 0.390300917311219 1 1
0.0967130475643195 0.0893935245697692 0 0
0.558234492175025 0.528634347634812 1 1
0.372893870370265 0.352957941344006 1 1
0.51332318752337 0.491205114947309 1 1
0.462806208865563 0.445103327059193 1 1
0.394811360318895 0.368795515107419 1 1
0.368526476120786 0.350374280218036 1 1
0.602884102832579 0.573292921961988 1 1
0.391257118370673 0.371932694038756 1 1
0.391523823511661 0.373319101042159 1 1
0.29855645826135 0.286362999576949 1 1
0.665909970225121 0.633461096627478 1 1
0.722082302043718 0.680952753517404 1 1
0.183721464401339 0.176603568580405 0 0
0.570015346666379 0.545353191508296 1 1
0.691782847399056 0.661873294307817 1 1
0.550038927824767 0.533354123650466 1 1
0.465194240839273 0.443170821248864 1 1
0.201229322220792 0.18907685592588 1 1
0.596458626511311 0.564861875047708 1 1
0.478283585627519 0.452512398472674 1 1
0.42471831150176 0.410352262822224 1 1
0.554488202354292 0.530143139604788 1 1
0.440422288621132 0.424256933046141 1 1
0.500120113304644 0.477376186255415 1 1
0.376248184337892 0.359287276800814 1 1
0.41873213202622 0.399486015248565 1 1
0.722219614822374 0.69212559781599 1 1
0.259526101379929 0.248533541457923 1 1
0.0751341413724743 0.0691589240842167 0 0
0.595252865076898 0.554460505489542 1 1
0.608887398038389 0.580160862200639 1 1
0.500923863906791 0.467026951107949 1 1
0.290362686249721 0.275065461637581 1 1
0.580219352371904 0.55373030636277 1 1
0.308870363849892 0.29845521788773 1 1
0.456682369882246 0.428930071929687 1 1
0.642601003992716 0.612595386831516 1 1
0.666271740364933 0.622250108215923 1 1
0.358918903068098 0.343219035979093 1 1
0.333548046910153 0.323827859734306 1 1
0.269664375200232 0.25745637068233 1 1
0.0951820359216162 0.0928889628232488 0 0
0.5602348997742 0.528773436105717 1 1
0.573454449426359 0.542240527196929 1 1
0.552815181051997 0.532855502576719 1 1
0.30294627883158 0.283478824264626 1 1
0.522003588131772 0.499978799478589 1 1
0.426183085889609 0.401216290167859 1 1
0.537588152989344 0.518432428584683 1 1
0.493279411320913 0.470223274918365 1 1
0.540871519969998 0.516131569199748 1 1
0.268555272995067 0.256913955602524 1 1
0.5863744948597 0.563068125071246 1 1
0.461377487087249 0.445198484598549 1 1
0.471219926660431 0.460950689734323 1 1
0.38626258264232 0.370284696707746 1 1
0.550697279041162 0.522881829269238 1 1
0.346446252928323 0.329540448542108 1 1
0.745837141719588 0.703665775465834 1 1
0.714042005129404 0.674643086559902 1 1
0.53687807833255 0.509627121224098 1 1
0.320599034513208 0.30795359620823 1 1
0.528415170828608 0.502588675338026 1 1
0.656543126785304 0.619011909452819 1 1
0.460677188538349 0.437829232474555 1 1
0.609932712475264 0.575147099119323 1 1
0.0595712630264942 0.0488803698485413 0 0
0.63122881176021 0.606308436952195 1 1
0.578653434229589 0.547271307124221 1 1
0.372951532510748 0.35716950460585 1 1
0.427123247499003 0.405461156710252 1 1
0.561691555076139 0.538540668719808 1 1
0.913974546821055 0.873865708161276 1 1
0.404671185921722 0.388188274775156 1 1
0.670547187548327 0.64133720887814 1 1
0.332737485229014 0.307948140126072 1 1
0.365584797692309 0.345774589676644 1 1
0.560492085240142 0.533919597652478 1 1
0.27925607774111 0.266161811679937 1 1
0.491393588475805 0.461021463124288 1 1
0.426801922978583 0.407979961587149 1 1
0.225483827538925 0.21349522076615 1 1
0.500462436734484 0.47432528123824 1 1
0.325135974676358 0.310879785630099 1 1
0.0867679082350158 0.0850060936853326 1 0
0.520903909108071 0.499362436898471 1 1
0.59359738442644 0.569589228192921 1 1
0.114327712263718 0.110879221599502 0 0
0.442518876803569 0.416358649043021 1 1
0.916759240605345 0.872529577055764 0 1
0.850111463202183 0.80809129871339 1 1
0.361214123933011 0.34491060633248 1 1
0.690787891320474 0.656084980344841 1 1
0.623727520717794 0.594728508173129 1 1
0.523670500791065 0.501183733158094 1 1
0.627418871541853 0.587344964211193 1 1
0.273582011416036 0.260747617047426 1 1
0.451439520166198 0.42640808190896 1 1
0.369108476379416 0.350039528262964 1 1
0.600590146856981 0.572818170792128 1 1
0.363048754397538 0.343750659275783 1 1
0.26247335303295 0.241572351741057 1 1
0.984356011865313 0.936696289301326 0 0
0.691983719938794 0.662456170792295 1 1
0.585284475258893 0.557348776003288 1 1
0.405320873852693 0.384099999783067 1 1
0.566308636670077 0.531671827331621 1 1
0.475575019182119 0.45498661349365 1 1
0.630612459740507 0.593333004277814 1 1
0.31044162430758 0.297697336085487 1 1
0.522442342354168 0.497455825622159 1 1
0.50456513393941 0.483803001373329 1 1
0.590214855353083 0.557809897082185 1 1
0.606315410201266 0.582679100718247 1 1
0.244913727666875 0.241602335444344 1 1
0.367572984182707 0.345910990759138 1 1
0.857365939729601 0.795057123583733 1 1
0.485538701207592 0.461043489550559 1 1
0.759560554925765 0.727651843741447 1 1
0.79547757903669 0.756421012935164 1 1
0.435343762832433 0.409450857524662 1 1
0.734343518361531 0.699221995743655 1 1
0.500832364176288 0.481423570527058 1 1
0.524991423268596 0.497557123753408 1 1
0.710538113849596 0.69708380510065 1 1
0.56582869021349 0.535332287245327 1 1
0.485253653169231 0.462725160972608 1 1
0.460937316369532 0.439479854746974 1 1
0.256213507109214 0.246768249183735 1 1
0.297396854380866 0.283552700196983 1 1
0.551010434527558 0.524257886650697 1 1
0.260336765492492 0.24713300437222 1 1
0.696857661365871 0.662107057077067 1 1
0.545356804578385 0.517258807988853 1 1
0.707426343072484 0.671860909538013 1 1
0.791518811950525 0.75112493131389 1 1
0.712564439166503 0.683293032363533 1 1
0.758474397548271 0.720458871930931 1 1
0.392006026170684 0.36782311297249 1 1
0.469962398488558 0.451042472032457 1 1
0.685629044091848 0.654348752792077 1 1
0.544473145950621 0.525125858907669 1 1
0.627658489260889 0.596636842310279 1 1
0.361649322041117 0.345187378567967 1 1
0.460700710416445 0.444440282687855 1 1
0.389128438856613 0.371185102886425 1 1
0.36038994426667 0.349968803409314 1 1
0.171927643140352 0.158404870059941 1 1
0.177080922715883 0.166725763867786 1 0
0.421789004846533 0.408244052285951 1 1
0.198991918102095 0.191182463294654 1 1
0.566391305942721 0.543917642582875 1 1
0.552065477585504 0.525813447736956 1 1
0.589434045364695 0.565149869146865 1 1
0.537390678314153 0.511057145625459 1 1
0.241489718966076 0.232707708376909 1 1
0.837578236159706 0.804061111139034 1 1
0.405340950115847 0.390190552782017 1 1
0.53726558935711 0.51697620545186 1 1
0.411077691611709 0.394239637204387 1 1
0.428829506369605 0.40480661375875 1 1
0.390426654972931 0.368393956750667 1 1
0.334087489550183 0.31731803050229 1 1
0.469527026037669 0.445547817854282 1 1
0.279626533974221 0.264228196154699 1 1
0.357925712635575 0.342047133454129 1 1
0.539015627303082 0.510881615956325 1 1
0.658892555758343 0.625324046088091 1 1
0.683522750100838 0.648308260820506 1 1
0.60265046060782 0.571410441888641 1 1
0.479335984080736 0.456583735692299 1 1
0.53640629577408 0.513325708806639 1 1
0.448219745200794 0.430831195225508 1 1
0.400767857490113 0.379074814201006 1 1
0.85977374672621 0.818149644510162 0 1
0.691347346827193 0.665625809743602 1 1
0.666971410149205 0.631946311011813 1 1
0.57652908465273 0.549826344282321 1 1
0.943388874610739 0.891059562219329 0 0
0.673261888611408 0.640509064480819 1 1
0.920264868271055 0.872445651396366 0 0
0.870413182417959 0.836430137105903 1 1
0.926878654264841 0.883612333201028 1 1
0.571966544948702 0.547798442442452 1 1
0.50954489897431 0.487197576675584 1 1
0.531469784106907 0.506904008855156 1 1
0.536510272523073 0.51368492763683 1 1
0.645120412331737 0.62299258978174 1 1
0.742300895530073 0.707453390422298 1 1
0.210363487824727 0.201795805762499 1 1
0.442774917450205 0.419970980613519 1 1
0.410484939278288 0.396411425791237 1 1
0.332579420331167 0.317556956210069 1 1
0.568064068476694 0.541408644465509 1 1
0.323737268739111 0.307719589226303 1 1
0.310934598973476 0.29566576702073 1 1
0.810984773628392 0.773332217393661 1 1
0.533527284738205 0.505730669721636 1 1
0.378939339098567 0.362516216966767 1 1
0.305251790982494 0.292663530147427 1 1
0.363401904407188 0.343948607940793 1 1
0.603732023860377 0.574321634317551 1 1
0.620884606552752 0.589554018126207 1 1
0.534256493269471 0.506396527282617 1 1
0.490194043199551 0.467682252267233 1 1
0.303748803326554 0.288315702331669 1 1
0.602700627827289 0.577443595732568 1 1
0.143785184048254 0.137360290166811 0 0
0.428533015708889 0.40841931824288 1 1
0.657252738741032 0.632349330744661 1 1
0.309792437192367 0.295390432885851 1 1
0.402761250340337 0.384572772617593 1 1
0.716805401233111 0.687354210157947 1 1
0.505353636750677 0.480926803338 1 1
0.313659621101039 0.302584301296609 1 1
0.528559273774339 0.497858945635226 1 1
0.512233555007556 0.489262566992472 1 1
0.554300877347739 0.526877411105429 1 1
0.278872101518709 0.27300208147374 1 1
0.617728224923618 0.586683829010261 1 1
0.696772841994451 0.666202457011868 1 1
0.315665882538553 0.302243337864051 1 1
0.455771616341023 0.438938190462786 1 1
0.588803612518152 0.556074189365184 1 1
0.471371657001892 0.445019224789646 1 1
0.236429736787015 0.229826918694593 1 1
0.0144047596920445 0.00989402526907077 0 0
0.517279869209778 0.484737410479578 1 1
0.438503252228167 0.412455724825405 1 1
0.333601560271375 0.319703804134276 1 1
0.569925062485262 0.544659968977943 1 1
0.773015130872353 0.724652019648566 1 1
0.580064798990992 0.551525377821329 1 1
0.672633874651025 0.634740376670668 1 1
0.528515419767219 0.502876620143724 1 1
0.714649054935934 0.683073630351227 1 1
0.424732508633658 0.404741544564471 1 1
0.580999010992199 0.563235468531073 1 1
0.282793293641954 0.269891382127074 1 1
0.44760444671384 0.424930819010279 1 1
0.216739406942507 0.20862192750109 1 1
0.55136251322115 0.527798247384105 1 1
0.676415614484049 0.642066010162769 1 1
0.537553194837348 0.515431997388231 1 1
0.389065130457181 0.3653940271351 1 1
0.671666620612772 0.633336906591257 1 1
0.498173110696719 0.479238300097632 1 1
0.43237890165469 0.414869762395494 1 1
0.27490006671871 0.257010238310127 1 1
0.661071275518444 0.631561131969423 1 1
0.515385583412403 0.489050487793885 1 1
0.721318097984626 0.68517722544673 1 1
0.388984661816549 0.369961258987364 1 1
0.403982231092683 0.385793843817596 1 1
0.461762514461938 0.438472676578091 1 1
0.440837310433046 0.422303482583134 1 1
0.811850986076906 0.771665405843294 1 1
0.625693485445361 0.598547214267378 1 1
0.90124404257949 0.857945496190391 0 1
0.470936303796027 0.445624913897918 1 1
0.799325983823623 0.756433332701941 1 1
0.412900498883867 0.394161146789023 1 1
0.459966877214338 0.438602354412488 1 1
0.146097104498387 0.144058581056591 1 1
0.479715422789079 0.458230296057856 1 1
0.209032364665388 0.199592035634704 1 1
0.644171383099739 0.6185334597121 1 1
0.168499818730281 0.157680341596631 0 0
0.648449232861587 0.610392335905965 1 1
0.645149680327924 0.614602350070261 1 1
0.273538488659362 0.26056096937406 1 1
0.616287231413564 0.583120608825018 1 1
0.414327244670158 0.392778689305077 1 1
0.799699149344907 0.754186395503075 1 1
0.591776039571084 0.563991809798121 1 1
0.335864794313016 0.320907685034592 1 1
0.420319631561171 0.396887809958725 1 1
0.498622842489353 0.470721195485404 1 1
0.430522852567757 0.408135129866487 1 1
0.36490009273648 0.346078392924413 1 1
0.552105240536262 0.520255865642532 1 1
0.485804309647866 0.462279840503026 1 1
0.72325821688007 0.690699229537353 1 1
0.269092724055242 0.253669268797755 1 1
0.375902846269012 0.361066939995116 1 1
0.597572657263348 0.567183919019863 1 1
0.512637109471617 0.487823820485954 1 1
0.487351358970688 0.464445010700582 1 1
0.35438246064773 0.336521968120407 1 1
0.168369783422001 0.155824442291188 1 1
0.739411197088071 0.704694956527564 1 1
0.365827457448505 0.348269085936544 1 1
0.300388837237601 0.290246104469183 1 1
0.564749802828105 0.543572229680635 1 1
0.670891462583287 0.635271066611247 1 1
0.308204730363548 0.280649522033099 1 1
0.468490503209859 0.448899537939642 1 1
0.384747259625024 0.374720617378733 1 1
0.700144075929625 0.667389865680583 1 1
0.24040465038013 0.234441340482725 1 1
0.516759350086301 0.489894142527699 1 1
0.59043991146033 0.566278824169113 1 1
0.422029128328315 0.403244030342187 1 1
0.559236766572252 0.529821820644746 1 1
0.780957052471116 0.739647000465407 1 1
0.236422665401097 0.226709444707094 1 1
0.375677050181493 0.357573593528257 1 1
0.196692404472987 0.18393215668847 1 1
0.394507667243441 0.377820355209943 1 1
0.61107204775579 0.574425621783264 1 1
0.273158869287927 0.254023694701711 1 1
0.31399887328928 0.297502818632343 1 1
0.621626472413543 0.596255060885741 1 1
0.650649180476865 0.620396036111472 1 1
0.266888257303777 0.258162975648281 1 1
0.698263546695922 0.679299462166998 1 1
0.264711962957922 0.257275332840723 1 1
0.694878986200516 0.666053736482333 1 1
0.275150779382181 0.261864675796323 1 1
0.478319369558378 0.449361586306797 1 1
0.56738586871686 0.537584074642891 1 1
0.548401715878571 0.523365450639536 1 1
0.501259031982833 0.486981758741283 1 1
0.435724137306563 0.411576706963893 1 1
0.531217419702433 0.502187381665104 1 1
0.341540804260586 0.322508524923425 1 1
0.582467958498197 0.570378541147624 1 1
0.632404744977884 0.607808576930142 1 1
1.02731507478712 0.971519802968712 0 0
0.79406190855107 0.758216266942065 1 1
0.75607520262407 0.720773709613191 1 1
0.102115550897084 0.0987983654263669 0 0
0.133813773537362 0.12676691484233 0 0
0.612672866058238 0.582200735050681 1 1
0.383195742189061 0.36431192545029 1 1
0.528342477097675 0.498880713432732 1 1
0.447075853539124 0.42622677627524 1 1
0.58646892880896 0.555105639457018 1 1
0.266299085356772 0.25488968126619 1 1
0.792058402847177 0.745955590599578 1 1
0.57520072085954 0.54359508070857 1 1
0.746800947975005 0.711014823619231 1 1
0.585182240022687 0.556050316462878 1 1
0.22788880687115 0.211735065312524 1 1
0.6314863279558 0.597155231902199 1 1
0.345985866858828 0.333503009793338 1 1
0.207744372512211 0.188370000781016 1 1
0.264734397856866 0.251820605792691 1 1
0.25566036805242 0.242397420809839 1 1
0.649843480202318 0.640363439130137 1 1
0.56716205070713 0.535236284005923 1 1
0.43048263513536 0.405829813382521 1 1
-0.0101622638960352 -0.00969947486425138 0 0
0.665068127469692 0.635260889891034 1 1
0.644222195132705 0.620580432731987 1 1
0.306310880388356 0.292164715599359 1 1
0.469716681540559 0.436126799099054 1 1
0.33681107297617 0.328884264851145 1 1
0.562661486862725 0.540628323068138 1 1
0.494526692335991 0.472045124114683 1 1
0.488370298409885 0.463916797559499 1 1
0.172900736874782 0.16350863750103 1 0
0.427794602325912 0.406959291172695 1 1
0.650235338449172 0.620096918209865 1 1
0.923904137151089 0.877294248714154 0 0
0.90996446655694 0.859875723332342 0 0
0.481722904288475 0.461484473965967 1 1
0.477704759716063 0.457594723523365 1 1
0.717647469387292 0.686488333220575 1 1
0.59174030985174 0.565110976454644 1 1
0.224052930354074 0.218877435382701 1 1
0.280985152610645 0.264920268961154 1 1
0.519438218781025 0.488911612049152 1 1
0.353800106820798 0.3369708505183 1 1
0.254541086161092 0.249771474983696 1 1
0.831579588012922 0.788483732986697 1 1
0.627763792439226 0.603443234268431 1 1
0.357741922837885 0.333686340596544 1 1
0.483794782207132 0.464407434827483 1 1
0.461288826499274 0.42760467008042 1 1
0.800135359925602 0.759094747791748 1 1
0.330483769250536 0.315885714081577 1 1
0.564555329557385 0.541773702827461 1 1
0.531293349451608 0.504774625601003 1 1
0.429317879214612 0.412360877081027 1 1
0.713984204305254 0.677858160625788 1 1
0.748223084539135 0.7150027933359 1 1
0.327639677721859 0.310047426145717 1 1
0.345169373155751 0.328437527561796 1 1
0.369191173731146 0.347227033179327 1 1
0.370802753995501 0.350288681026073 1 1
0.324845918361446 0.303099455950581 1 1
0.493815543358796 0.475148422562435 1 1
0.576303629823644 0.544747715492171 1 1
0.674538427003374 0.642506492518959 1 1
0.595974392632895 0.556896441407892 1 1
0.568632899513641 0.530717258170609 1 1
0.483257357304913 0.447613019481073 1 1
0.307339016707607 0.294633289126594 1 1
0.593337419769969 0.56491721347541 1 1
0.294268397066459 0.2795955414427 1 1
0.216909959786831 0.211327280156962 1 1
0.74396639967113 0.706736621091762 1 1
0.699830298439713 0.666372769431402 1 1
0.316763056607367 0.299272958559001 1 1
0.234882645158371 0.216912155404391 1 1
0.496381314142218 0.475764620140482 1 1
0.671932445811186 0.625750420458641 1 1
0.514222523945897 0.496064703930876 1 1
0.467826586129446 0.447548470279834 1 1
0.654492515800454 0.617243509786746 1 1
0.716664593235425 0.676612383565617 1 1
0.5209874014709 0.499392588080066 1 1
0.482905760604973 0.457281996492316 1 1
0.672816865534934 0.630148531675177 1 1
0.233857843830514 0.22065188581687 1 1
0.324246526062844 0.313341913063329 1 1
0.545100088139164 0.519434204765795 1 1
0.266838387676726 0.261675703083032 1 1
0.489625217821134 0.464421879034779 1 1
0.500710462484776 0.473159640954728 1 1
0.249703420988707 0.23542820121414 1 1
0.496419090442176 0.469761438421738 1 1
0.76261316599806 0.734070441083763 1 1
0.577957634097462 0.552514689144517 1 1
0.226175315822134 0.218130575992544 1 1
0.442532908318531 0.418807514323088 1 1
0.507391921120385 0.481839953414302 1 1
0.517262994444482 0.496070431535507 1 1
0.50432746812007 0.483663561038173 1 1
0.731094884093625 0.69709699848383 1 1
0.739983348155013 0.709603423107163 1 1
0.323796269879532 0.310849182703003 1 1
0.390351830984798 0.38246226482965 1 1
0.513785960387303 0.487636359892467 1 1
0.570741220294748 0.541869970937062 1 1
0.62657297631948 0.604233258865488 1 1
0.750443639926532 0.704619142996197 1 1
-0.0192967553797276 -0.00826348660456259 0 0
0.67230516923949 0.637515675905063 1 1
0.809978676152818 0.782015408228771 1 1
0.311915020985318 0.297583984408867 1 1
0.436934300130516 0.414753145079252 1 1
0.480278145016255 0.459616596819201 1 1
0.554257131049296 0.532891792330757 1 1
0.630177400249026 0.602862333302862 1 1
0.277309228261341 0.264006638521652 1 1
0.391074394172013 0.37496070043439 1 1
0.51751507304877 0.497781221374278 1 1
0.715765284073407 0.676819735457501 1 1
0.763603817083578 0.726947162586577 1 1
0.451472708276817 0.425376011079771 1 1
0.633430996990989 0.600876385426288 1 1
0.241792030668371 0.229386792888816 1 1
0.16543618487409 0.167528196679058 1 1
0.401724009030911 0.380853338886423 1 1
0.305181539953984 0.296109078146001 1 1
0.0829061664858033 0.0782556505286113 0 0
0.511665198345838 0.483802664256731 1 1
0.687261841797191 0.658549488213162 1 1
0.522606910298527 0.500267543340896 1 1
0.353775933278011 0.338014734275666 1 1
0.392693340916839 0.376706709332986 1 1
0.682707269451776 0.646461422314387 1 1
0.418729466516552 0.400161857567286 1 1
0.468772476214242 0.450250533486968 1 1
0.720525577368578 0.690924842202926 1 1
0.663813066734712 0.627316252330242 1 1
0.593183618382841 0.56632825247706 1 1
0.501533454708208 0.483531166330583 1 1
0.607132603593966 0.577854607232131 1 1
0.473947616352193 0.448751006290206 1 1
0.537890615758876 0.515353112162992 1 1
0.555215259718305 0.525685524641306 1 1
0.356452608650619 0.340009094322313 1 1
0.220660372259448 0.205583231574335 1 1
0.664706362473602 0.635470979868203 1 1
0.297037417943269 0.27643103137348 1 1
0.374919852414961 0.355859902605822 1 1
0.355892689508787 0.333497668314718 1 1
0.64423724117513 0.618496544916922 1 1
0.241083542496319 0.235574631782224 1 1
0.722213876011573 0.692682762143032 1 1
0.351840202267014 0.337191885872315 1 1
0.56973045169817 0.542790658562332 1 1
0.481248857159709 0.458188673354585 1 1
0.618721034140237 0.585647052825138 1 1
0.499713487203383 0.476993735826217 1 1
0.704547360619814 0.666669506348741 1 1
1.15374692604774 1.08975281665116 0 0
0.523659656465815 0.494360486121737 1 1
0.700563093307808 0.669947460857053 1 1
0.632378952296194 0.602845150263895 1 1
0.120677845496038 0.116889260418071 0 0
0.570469190789373 0.543561514098814 1 1
0.410660818618207 0.392091534671468 1 1
0.565153795753561 0.535941898183933 1 1
0.58802433850639 0.554628572623354 1 1
0.581622630670481 0.556028595005129 1 1
0.608991617729694 0.580233221713891 1 1
0.14163374091772 0.136903755782186 0 0
0.698622042494761 0.662258357249517 1 1
0.517559624650612 0.496032105217991 1 1
0.481572063758186 0.460369599088183 1 1
0.521650736275354 0.496262638739826 1 1
0.54018467390243 0.512929891555246 1 1
0.328611872454242 0.312650771919067 1 1
0.342747760970606 0.328411146803273 1 1
0.297512017495331 0.284606367216361 1 1
0.419383870905085 0.396999717148966 1 1
0.431581225995545 0.409842961308749 1 1
0.710719133217151 0.678812651645105 1 1
0.299276092771217 0.284258402205842 1 1
0.507302313406336 0.484607457572455 1 1
0.160901667927706 0.153187399785046 0 0
0.652114837193726 0.622916504558131 1 1
0.348850673582604 0.336856111005143 1 1
0.499047527308693 0.474005663087829 1 1
0.578987608044324 0.545591512380869 1 1
0.912420503776603 0.867805411982148 0 0
0.837846311275686 0.797838064830667 0 1
0.571225401198769 0.545779017479681 1 1
0.410478304939355 0.394906440362395 1 1
0.411781206501215 0.388279438289043 1 1
-0.00977752442970564 -0.00703974077935153 0 0
0.540029593118786 0.507123264672265 1 1
0.483695616462924 0.459166640095173 1 1
0.70099581436621 0.666863208668231 1 1
0.276570532157879 0.2630709943682 1 1
0.54045737858324 0.507945206239308 1 1
0.670995119642956 0.639118652474101 1 1
0.487689415398493 0.471468452263323 1 1
0.247517699110426 0.232309495837453 1 1
0.427116480435533 0.40850562311931 1 1
0.717408696083758 0.674954091890765 1 1
0.0471053438477333 0.0376870461883455 0 0
0.269536669545147 0.260731471542488 1 1
0.37097811446149 0.355661741512729 1 1
0.0985572214862814 0.0822160555490837 1 0
0.643438622914609 0.608677644199652 1 1
0.604318516100647 0.577057524912499 1 1
0.84828384854238 0.799050488653824 1 1
0.509412722240936 0.489004990663569 1 1
0.292949259651429 0.271427727397862 1 1
0.474088927642663 0.453657416035071 1 1
0.42587552457107 0.408041006616414 1 1
0.62905979468138 0.599863272323474 1 1
0.672062447312405 0.633899018789333 1 1
0.63246998383875 0.599450395089169 1 1
0.323466096676219 0.307892917152354 1 1
0.233599389317975 0.225069440001579 1 1
0.387282522453352 0.370156244468592 1 1
0.104505714954913 0.103945232545768 0 0
0.549450205799889 0.52246951191701 1 1
0.596882638609616 0.565111437490854 1 1
0.552962572200306 0.530620263030862 1 1
0.496750112815685 0.468799797591621 1 1
0.438038078557646 0.410504681609892 1 1
0.504942713272391 0.488750171094366 1 1
0.501510699663126 0.471799220703453 1 1
0.504943190712763 0.477695648529088 1 1
0.420122332294341 0.397840388136085 1 1
0.578891279270955 0.554077140059799 1 1
0.319304290130134 0.309072840258263 1 1
0.342777788743145 0.326794988800729 1 1
0.586039195493627 0.557173289950342 1 1
0.803196949185777 0.766065270204323 1 1
0.401667777377954 0.383886307548484 1 1
0.683707132068905 0.651009552959678 1 1
0.332885172130083 0.323275927278816 1 1
0.503583569441998 0.483863406650141 1 1
0.852943326118524 0.812189693321638 1 1
0.471656147816938 0.448607238151076 1 1
0.568775594268623 0.547085582481101 1 1
0.292542432074979 0.279667733350875 1 1
0.86701604501996 0.830833392180693 1 1
0.799491277292125 0.75717987682574 1 1
0.723773639648485 0.6867963204749 1 1
0.394245545163349 0.375846971658031 1 1
0.78058753633745 0.736765690064322 1 1
0.505261361147688 0.484755472483323 1 1
0.766256710242196 0.728794863125999 1 1
0.648247691976231 0.621058611794579 1 1
0.27816574620924 0.281674389149738 1 1
0.476303918598868 0.4526275596743 1 1
0.0338034984264086 0.0391049360495056 1 1
0.747490253860627 0.710892179601657 1 1
0.603841454782094 0.573362189930635 1 1
0.429866508615719 0.410146399045083 1 1
0.428779169987739 0.402894940014774 1 1
0.420930601485476 0.397734797514421 1 1
0.303780861704221 0.289536616965594 1 1
0.472655628097268 0.445914966847344 1 1
0.407570136082034 0.380473833355585 1 1
0.306144664908282 0.286779779569145 1 1
0.606776897966583 0.575563481003924 1 1
0.186155696085142 0.177810744666847 1 1
0.620372529990744 0.584827300058653 1 1
0.463483566788264 0.444967688064681 1 1
0.519756758032967 0.495320231170881 1 1
0.431032636680528 0.41349092471235 1 1
0.389289221325569 0.37301952805948 1 1
0.225125386992812 0.212930205834739 1 1
0.512971655471186 0.480949675313444 1 1
0.642128200837229 0.618591935655188 1 1
0.531855404014673 0.485481136011344 1 1
0.453187734135156 0.429329258426588 1 1
0.459949700217441 0.431314402800983 1 1
0.44880001931994 0.417369810525902 1 1
0.215296765553965 0.207735284895364 1 1
0.544247315824445 0.524567453731623 1 1
0.178364155885861 0.16926642851303 1 1
0.311683444391609 0.297500725081501 1 1
0.592908252445382 0.565324222180924 1 1
0.478281926958507 0.447314609548708 1 1
0.433691235359186 0.410894500107123 1 1
0.614092112943398 0.586118161047574 1 1
0.331214196370232 0.317707138706672 1 1
0.451642455087053 0.426326297859265 1 1
0.356446109313645 0.340932841125729 1 1
0.65556552247631 0.626984666264001 1 1
0.484347521106339 0.459069536358706 1 1
0.518330411015095 0.490825716094605 1 1
0.613584416749307 0.583030577910677 1 1
0.717799211396771 0.681504377245776 1 1
0.238999001140917 0.224615133569402 1 1
0.411717635519219 0.393384924062279 1 1
0.085177599714749 0.0846945045575513 0 0
0.368382651521472 0.348201850518449 1 1
0.77860832583683 0.745602813096745 1 1
0.525742203994106 0.499660747234886 1 1
0.456163651383283 0.433393605350843 1 1
0.835785791619804 0.795130721392929 1 1
0.487044237268399 0.471972746911145 1 1
0.21356119673144 0.201719106794834 1 1
0.466124463880469 0.431489676198492 1 1
0.318325448034939 0.310200236365565 1 1
0.169067765318343 0.162682418133153 0 0
0.577079593095709 0.55359510992158 1 1
0.707818589941005 0.672440489181104 1 1
0.405915317462357 0.377108427277379 1 1
0.123856262883074 0.109825456612696 0 0
0.425066087856949 0.406750135925667 1 1
0.503757932428815 0.479186741506393 1 1
0.312470977238413 0.297998030079538 1 1
0.409332851574206 0.388652014467719 1 1
0.183592324852019 0.176956281251403 1 1
0.606921775377832 0.577892838173863 1 1
0.375482928943319 0.348915254269402 1 1
0.420782198153307 0.400234506770579 1 1
0.499494147022079 0.474932297633795 1 1
0.413113039698493 0.392749340857681 1 1
0.59322036308105 0.564864884846387 1 1
0.58944666133288 0.554391560524696 1 1
0.391106269917145 0.371046095779068 1 1
0.376791417537332 0.356947421774724 1 1
0.55156318045743 0.523440627833955 1 1
0.482314825521596 0.459682544576603 1 1
0.428596729770069 0.406810986490329 1 1
0.529161958920659 0.49576362255113 1 1
0.353983811301313 0.334944654666174 1 1
0.625340081936435 0.590385364607262 1 1
0.353843869907649 0.334672219179453 1 1
0.581575437173094 0.548220917525916 1 1
0.330430216256782 0.315034187753187 1 1
0.758350202819972 0.723973084025333 1 1
0.298500157487359 0.280498246736619 1 1
0.307518010620519 0.293879141703383 1 1
0.519825274856848 0.503172931646862 1 1
0.501846723259628 0.482448400325589 1 1
0.492115205214494 0.475433656745153 1 1
0.643651740130771 0.613029253801977 1 1
0.522687999097836 0.503227595189249 1 1
0.264097981124069 0.252134130044189 1 1
0.561187718846792 0.53719322658477 1 1
0.837877098504463 0.804538705451549 1 1
0.52627001024558 0.503362694009139 1 1
0.410094616993728 0.396247825378277 1 1
0.282987171641526 0.270122634104573 1 1
0.647592263472226 0.616700035884007 1 1
0.447522386010673 0.425601750260723 1 1
0.301452492663752 0.290194197457977 1 1
0.310849513596783 0.291426699195627 1 1
0.180747190875412 0.168649520510037 1 0
0.51222357686987 0.488103235411567 1 1
0.572437505900079 0.545503837046426 1 1
0.511113866624268 0.481610114151227 1 1
0.466218331515802 0.443301202702243 1 1
0.537106302605155 0.513821039604654 1 1
0.504584819072206 0.483338100520144 1 1
0.193579220146838 0.199589926799206 1 1
0.687966236838511 0.655001187038397 1 1
0.605169791556803 0.575601215335995 1 1
0.731788650355981 0.686284580429726 1 1
0.387629594548384 0.366549085360482 1 1
0.725232369419018 0.69518479327065 1 1
0.483029834315331 0.463966298166015 1 1
0.633646121877044 0.611408072376675 1 1
0.276667111686622 0.26226694719877 1 1
0.629229394092288 0.592810699218898 1 1
0.52453783958688 0.504458743468456 1 1
0.494300158903075 0.475236778352498 1 1
0.523792419977611 0.492584754348529 1 1
0.358562227592936 0.345721167274539 1 1
0.544997278016529 0.510949653066734 1 1
0.467784358535455 0.440759258235779 1 1
0.520521720901404 0.494259260972114 1 1
0.737905800292347 0.705624000454115 1 1
0.437152716185815 0.418038469112567 1 1
0.498677878272692 0.47534603074736 1 1
0.516081237654422 0.488936669515132 1 1
0.380483171828828 0.36554051150208 1 1
0.548075431130311 0.523459643453035 1 1
0.439530406976813 0.422780791684886 1 1
0.428106370620785 0.411103476478471 1 1
0.417239935831123 0.388410635112725 1 1
0.471829282535197 0.447414480640456 1 1
0.821370428566467 0.778328668282755 1 1
0.591794654913956 0.558184134096619 1 1
0.318191555708862 0.302685704805632 1 1
0.323479689177444 0.30533320746253 1 1
0.433816136910544 0.413138296915925 1 1
0.539897086738724 0.51298523452444 1 1
0.351621646600091 0.33523286952329 1 1
0.496433337978382 0.467423463549007 1 1
0.0836295843618278 0.0853313500283635 0 0
0.633389236177536 0.60168557475184 1 1
0.575994903516458 0.550994685159393 1 1
0.566444410030106 0.536458655382659 1 1
0.8924627801735 0.84759341100224 0 1
0.369953305645413 0.352934943942664 1 1
0.920277491145636 0.879478111821532 1 1
0.429180533019339 0.402729589982007 1 1
0.563338194274464 0.535228904519133 1 1
0.271876632187565 0.25968914420992 1 1
0.805448949221152 0.767390382923786 1 1
0.277321225689717 0.266572971176016 1 1
0.453079589364283 0.432479826104287 1 1
0.286564349929486 0.270642344697155 1 1
0.468641842406684 0.44685954425325 1 1
0.610192858757773 0.577584325970657 1 1
0.366712714176168 0.350362759173605 1 1
0.214330544225952 0.205028621398239 1 1
0.617985450704643 0.588003784483196 1 1
0.658881314970129 0.62413444785754 1 1
0.555612926409414 0.528267077331006 1 1
0.891802623018302 0.842358472864002 0 0
0.617045118740784 0.585809415668843 1 1
0.548770609008317 0.521485125765451 1 1
0.52309680100323 0.497240502530662 1 1
0.3698340330747 0.35787641861288 1 1
0.631746036253152 0.60773751033752 1 1
0.529336733805019 0.50857404591874 1 1
0.497318611528293 0.472696177985832 1 1
0.641866757918437 0.613467917342971 1 1
0.454848951024036 0.440292394149914 1 1
0.847592804428868 0.806727110144316 1 1
0.436638609478997 0.408620487984369 1 1
0.610002751494426 0.573811198321533 1 1
0.928366597896238 0.88114639133758 0 0
0.387145760135067 0.370271944563681 1 1
0.704935009459613 0.676411205670423 1 1
0.559573308730666 0.528236547965513 1 1
0.345653546884732 0.333042802832883 1 1
0.113202336380308 0.108899701246511 0 0
0.857593315782624 0.820600250321003 1 1
0.466936064075471 0.438642731396764 1 1
0.817443081868636 0.776965370597206 1 1
0.378376247999623 0.356697881562558 1 1
0.379087152942422 0.360294008760284 1 1
0.37869424139114 0.362327421433876 1 1
0.583486087261374 0.555880190012831 1 1
0.415820409368599 0.383295946517065 1 1
0.926459569564496 0.879845262454121 0 0
0.392045433286143 0.370917999859366 1 1
0.814611002802661 0.778645578387975 1 1
0.499837189881472 0.475980176455306 1 1
0.645259255549141 0.615806042360306 1 1
0.35083030446397 0.33626691258622 1 1
0.413377378373334 0.395700217063872 1 1
0.637937786110328 0.600194479972819 1 1
0.430042172634043 0.40650191754557 1 1
0.76396446898432 0.721684443853822 1 1
0.162408301205219 0.157426040613763 1 1
0.531121895365986 0.501771230506797 1 1
0.686706074296885 0.650782737380608 1 1
0.563588417665621 0.553352938736858 1 1
0.480614220050049 0.459376892871644 1 1
0.416054049006481 0.391385012544846 1 1
0.709059640248081 0.678557659198503 1 1
0.260540374963523 0.247066615024571 1 1
0.496146705666737 0.471701827282567 1 1
0.749114656707486 0.714992471573308 1 1
0.143932388771996 0.138244333066189 0 0
0.343233882480801 0.326675974221152 1 1
0.314911880806298 0.301199921562792 1 1
0.630416931202858 0.603680493426902 1 1
0.475156486041316 0.457742057438891 1 1
0.520111364277248 0.494924822462468 1 1
0.360450236845584 0.335191632271574 1 1
0.286015837007527 0.269397127330804 1 1
0.516209473944327 0.497417206775709 1 1
0.702295787557698 0.669763449644704 1 1
0.5004525726936 0.472147108412063 1 1
0.559137609828394 0.530536067086747 1 1
0.564809290191971 0.526958604265556 1 1
0.236180348825138 0.223097834324182 1 1
0.623701994781777 0.590183017733301 1 1
0.486567524449574 0.460054958616481 1 1
0.471413831199177 0.451990478419125 1 1
0.519680167797206 0.490111918903141 1 1
0.643461867919734 0.612288088074578 1 1
0.534314983603286 0.503911472683073 1 1
0.472444451628819 0.447144622308745 1 1
0.47592457440753 0.448925658513947 1 1
0.180176207154944 0.171064444653802 1 0
0.231143222681977 0.224214380187388 1 1
0.40300514191752 0.384942079003711 1 1
0.454473487646449 0.433794566631664 1 1
0.627481349294913 0.600980434832255 1 1
0.802481735094912 0.766847883445735 1 1
0.676497098697045 0.639758340999035 1 1
0.51266648584315 0.490072104432656 1 1
0.812203047309799 0.772153999459356 1 1
0.679334228566494 0.64608231134732 1 1
0.3888732397844 0.370565285875306 1 1
0.498270883491352 0.475030890453987 1 1
0.495808760540492 0.472577679855768 1 1
0.475806493290304 0.446268744927235 1 1
0.527094470929755 0.49307964703009 1 1
0.286353941253381 0.271171881980617 1 1
0.235797650122559 0.22546434585548 1 1
0.364170637005925 0.340571177118408 1 1
0.369595163266675 0.352311433274044 1 1
0.609488814579211 0.579383735026747 1 1
0.747328093030003 0.71569008099093 1 1
0.54884141955528 0.525343736265972 1 1
0.499289680170599 0.48860383860019 1 1
0.748656828831395 0.698073093460033 1 1
0.549267410728141 0.523035481402006 1 1
0.465821072564792 0.43984143190441 1 1
0.568224651696465 0.543800702433292 1 1
0.516687418272156 0.487064814632397 1 1
0.292941221498819 0.275018479893721 1 1
0.576521597081066 0.546353233395765 1 1
0.468007312912603 0.450075519938913 1 1
0.269403917808919 0.255070853959832 1 1
0.413999731417055 0.397338016994181 1 1
0.298469192253274 0.280016641093909 1 1
0.621930159645083 0.594049256333062 1 1
0.491804469353494 0.463308929948865 1 1
0.409518008166231 0.389252457808365 1 1
0.828491577948657 0.784784274107446 1 1
0.554546396409311 0.52751950882699 1 1
0.408985879045369 0.398759276441821 1 1
0.46071766053531 0.433544362120572 1 1
0.341904649254068 0.325941812224816 1 1
0.377682237706089 0.362635883862265 1 1
0.74607646653207 0.705972203770822 1 1
0.352067872355621 0.334332314860567 1 1
0.262269029202227 0.250395902858344 1 1
0.794866363558429 0.760833119546056 1 1
0.499194976312883 0.471745999943428 1 1
0.451861378887521 0.42999743122809 1 1
0.321026874010677 0.307757552540625 1 1
0.442627790309453 0.419823639882004 1 1
0.445566279427128 0.425805600290285 1 1
0.469812461178774 0.444208562723193 1 1
0.467731699272879 0.438800966125319 1 1
0.595992388829909 0.566260429944193 1 1
0.437156212454593 0.415774431010569 1 1
0.71509454399013 0.670157455492897 1 1
0.643733186210003 0.615381150079184 1 1
0.399888826678842 0.384831888788141 1 1
0.634070102926838 0.607306062226014 1 1
0.44099315694437 0.412727923165735 1 1
0.453795271263569 0.438658791495088 1 1
0.866377142736313 0.827058083491351 1 1
0.60725850749426 0.593095007235323 1 1
0.705670882228105 0.672822854641243 1 1
0.428044364961574 0.405680036713343 1 1
0.299786494590994 0.289270260506714 1 1
0.474069764554036 0.451946700094649 1 1
0.646603905236319 0.603864109760328 1 1
0.486976795682801 0.466797343334234 1 1
0.573605909556187 0.550961848525062 1 1
0.542349305481714 0.513264679170988 1 1
0.247565496982661 0.233524804037791 1 1
0.418423397120631 0.40330484368277 1 1
0.477126815295544 0.459361270491114 1 1
0.688099084982842 0.651486316891058 1 1
0.75017173901054 0.719066193578555 1 1
0.580504047551136 0.550214318897869 1 1
0.566631962344132 0.529732769857644 1 1
0.262667432095971 0.252759791555575 1 1
0.353127688657965 0.33645496338622 1 1
0.855782886329474 0.802088505942382 1 1
0.319425277933817 0.304247910444142 1 1
0.435958422976733 0.418847565656008 1 1
0.424032667728124 0.407104797802261 1 1
0.599775103267456 0.57104787011109 1 1
0.487981053989968 0.4644946150833 1 1
0.429512352360952 0.40783497518101 1 1
0.548774981752761 0.521524635468064 1 1
0.505620687872232 0.477648057271895 1 1
0.620658302721884 0.588008688495754 1 1
0.461940595964667 0.446630924035182 1 1
0.666103794775282 0.628347559499201 1 1
0.446952934153484 0.42396260255518 1 1
0.770750401691499 0.724008739410188 1 1
0.324768547673725 0.310680804075272 1 1
0.65242579402486 0.620782622225197 1 1
0.264794140250416 0.256631793698708 1 1
0.425328277761825 0.404773802008872 1 1
0.647905796662179 0.613464200515177 1 1
0.419211937413102 0.401066485694018 1 1
0.687933658469715 0.658585608509432 1 1
0.516651151025677 0.489284467834284 1 1
0.392871122467906 0.375319152223197 1 1
0.456521151149131 0.424380358461476 1 1
0.274361789626134 0.264933225836738 1 1
0.118408819850324 0.110592682743472 0 0
0.801591232698435 0.764513008045153 1 1
0.529184926699576 0.506725516763078 1 1
0.622316791545383 0.592573846916529 1 1
0.497679818135015 0.470020457007625 1 1
0.47447041539348 0.447239471674123 1 1
0.599878919338795 0.5739098412011 1 1
0.45165542297901 0.435101486091196 1 1
0.299206625892272 0.284782391233849 1 1
0.249644752675719 0.238822710548391 1 1
0.410872541247638 0.417595677919922 1 1
0.459147950502043 0.437406991048513 1 1
0.302603952390742 0.28802981806484 1 1
0.58692626240775 0.560373700721758 1 1
0.212669776800125 0.202219194587675 1 1
0.608465752256961 0.58568295163855 1 1
0.668741391591716 0.639219609988018 1 1
0.913630814618922 0.863471441028022 0 0
0.318239993257258 0.307296904231075 1 1
0.324025079483355 0.305145197926449 1 1
0.645950568439483 0.614682266894827 1 1
0.37589006374261 0.359976021586533 1 1
0.594704435748873 0.561597403168583 1 1
0.621951075984455 0.591695917213383 1 1
0.295991658076302 0.283157052246291 1 1
0.469082019426067 0.440498457694512 1 1
0.693874917872415 0.659777781262868 1 1
0.668324085077084 0.638248340414909 1 1
0.667198668471489 0.637911625109925 1 1
0.319205122258801 0.306320468924141 1 1
0.293651257043932 0.282469653538306 1 1
0.461089147678781 0.439764631673361 1 1
0.736338143302361 0.701104809415401 1 1
0.477156290884567 0.457557723043321 1 1
0.390886554781633 0.377760142303433 1 1
0.318092212069682 0.303835669986621 1 1
0.542926639891914 0.516236517256933 1 1
0.379317365780431 0.371063754563974 1 1
0.317243310715937 0.302365569850237 1 1
0.511598842584727 0.487622466188438 1 1
0.276046418862579 0.260104120359592 1 1
0.395249946333897 0.376915742414452 1 1
0.364439994993557 0.347514083227064 1 1
0.460663376686824 0.434540104071796 1 1
0.533915669795104 0.511798206661471 1 1
0.727237279227793 0.691111182706178 1 1
0.232517888756373 0.220474243760965 1 1
0.459764513682582 0.436576441559392 1 1
0.172906575797177 0.163012912273201 1 0
0.659762130245026 0.629490553618294 1 1
0.49203250646187 0.46437914045945 1 1
0.683055074375849 0.649720508543057 1 1
0.385909319502655 0.364115761342451 1 1
0.725995983036526 0.693649860701793 1 1
0.595702278627584 0.570167682512589 1 1
0.234785912098602 0.228310046149925 1 1
0.555441315535759 0.5340722684203 1 1
0.341566580833372 0.321898265403999 1 1
0.790223186470004 0.756003238873564 1 1
0.508329270084449 0.487929255428095 1 1
0.366010633334499 0.351201285369244 1 1
0.591276059083836 0.560643820346804 1 1
0.536493440165033 0.509841540417597 1 1
0.189920798351868 0.182983379594469 1 1
0.681467498137237 0.643373041506991 1 1
0.534352923295717 0.509322650016003 1 1
0.221923831633826 0.211609718121393 1 1
0.805931261823163 0.766982337245129 1 1
0.417654974746379 0.402282070641659 1 1
0.511120636907202 0.49400974515764 1 1
0.272983266310359 0.253479753035362 1 1
0.618004461554382 0.583567538993351 1 1
0.748055205277242 0.711042980184033 1 1
0.560220244598898 0.533618558624266 1 1
0.554541139823597 0.528251309685032 1 1
0.455869657381669 0.428191222427004 1 1
0.382962613434696 0.360586041672004 1 1
0.526559106028373 0.500730560389884 1 1
0.615812980733423 0.591189287175263 1 1
0.763106012344283 0.72709127192544 1 1
0.355874782382305 0.341014791885686 1 1
0.737285740252853 0.6986745228456 1 1
0.521142878339441 0.498129417868755 1 1
0.364909945621186 0.345947607742208 1 1
0.856488027465489 0.811040849471282 1 1
0.424949596237715 0.400576754124156 1 1
0.747782835764827 0.710475952167203 1 1
0.12346871135311 0.115844906848777 0 0
0.406185267887361 0.385844633639558 1 1
0.243446035397056 0.230363719026697 1 1
0.423797251117441 0.397550588845957 1 1
0.685929004295119 0.651519175983363 1 1
0.992572631082298 0.944775072135815 0 0
0.708954193624424 0.671924202202318 1 1
0.345181967274612 0.329790638824495 1 1
0.480722093323979 0.460065192170343 1 1
0.733820708824151 0.69150138548965 1 1
0.151233881790502 0.145835215731211 0 0
0.564146598588578 0.540687837231907 1 1
0.504505479042298 0.4833686282892 1 1
0.244464336413662 0.229446030748461 1 1
0.734957251957705 0.698221878509155 1 1
0.418693320293691 0.401152950957104 1 1
0.605854480075891 0.57806814200771 1 1
0.322650714931678 0.306371458427999 1 1
0.795635800459469 0.765337888100071 1 1
0.557601447135323 0.51909079846943 1 1
0.65008621970997 0.612538577334158 1 1
0.501898671739036 0.474039913833238 1 1
0.235396140801805 0.216259019281558 1 1
0.575452825819392 0.543838896036463 1 1
0.210571404359489 0.201008668977718 1 1
0.889505516460647 0.83773873274566 1 1
0.719826994628415 0.690868233858473 1 1
0.521037550210595 0.492587864512772 1 1
0.810523162764731 0.764496357002584 1 1
0.610220352134723 0.584267325086593 1 1
0.464665957764507 0.43973723561697 1 1
0.501628672562683 0.474017593750365 1 1
0.250102885652362 0.240490839430683 1 1
0.631042988944336 0.601708847870208 1 1
0.366125030815824 0.35538674606308 1 1
0.609148756921521 0.58089045268867 1 1
0.619331729341166 0.583409617438569 1 1
0.404596863314187 0.390549634195146 1 1
0.254866687115729 0.242659721524255 1 1
0.455624802287203 0.434939402514636 1 1
0.842037572877593 0.795808797939445 1 1
0.465505357028878 0.448691671677979 1 1
0.242500307485721 0.222598398881037 1 1
0.84640457710401 0.802213509631452 1 1
0.158913228714507 0.154147216923696 1 1
0.53322623869367 0.506727069682711 1 1
0.684308522017828 0.657745481725571 1 1
0.594405219990481 0.568014205922282 1 1
0.545567362849206 0.523351232050905 1 1
0.446842267071397 0.422845011058983 1 1
0.335169329960824 0.321730864517557 1 1
0.709138277372973 0.674759747400677 1 1
0.80872759266714 0.773491246279122 1 1
0.405882304488468 0.388022441306619 1 1
0.600281875058577 0.575320003976214 1 1
-0.050419870309059 -0.0407569986875872 0 0
0.467710643097786 0.445003323862029 1 1
0.636728518785033 0.60593502349538 1 1
0.566945340720159 0.531931798768142 1 1
0.48785409719137 0.461885183787763 1 1
0.442343645798067 0.420314950304146 1 1
0.417488566071282 0.403315496543638 1 1
0.568418815744855 0.547898656970354 1 1
0.267487937598945 0.250564169100079 1 1
0.403558640939675 0.378284740332202 1 1
0.665101508731758 0.632191615614261 1 1
0.661998122907734 0.625828636868196 1 1
0.367954001831514 0.343856744866696 1 1
0.431001218187474 0.412358296718751 1 1
0.442904628733378 0.425039694048961 1 1
0.622521347462048 0.596530841681262 1 1
0.352486678023874 0.335732502560855 1 1
0.522985051649324 0.493228699455031 1 1
0.548328252715834 0.527095715563137 1 1
0.755357208603252 0.733250450450167 1 1
0.996615706223265 0.947614411112244 0 0
0.503738200626199 0.476045376892274 1 1
0.481345134143907 0.464838216659286 1 1
0.587146976058315 0.558969777973963 1 1
0.552803850703186 0.529879494304768 1 1
0.679717853047667 0.649737248661245 1 1
0.58584109164526 0.557139089989582 1 1
0.570091188867057 0.540498788719766 1 1
0.624710166541037 0.595228276833691 1 1
0.75848833266296 0.716079715129559 1 1
0.541639067544007 0.512666691453698 1 1
0.590119631224423 0.562694769144548 1 1
0.362711225297249 0.350952367692638 1 1
0.654556902059977 0.62749857555707 1 1
0.163750469964658 0.158458681772421 1 1
0.321631048837179 0.300236649864234 1 1
0.308246181672633 0.299745199818442 1 1
0.378660889958625 0.360683693199319 1 1
0.579764219637321 0.553495539111045 1 1
0.67329073142751 0.650957443472734 1 1
0.74343352315529 0.701567756526405 1 1
0.313018267766534 0.305183073165724 1 1
0.595429861699978 0.569135843699939 1 1
0.833091621004997 0.792753314745688 1 1
0.433137785991979 0.412351625331643 1 1
0.38610611489427 0.366887685599379 1 1
0.486577167818056 0.457166611610318 1 1
0.404402067011932 0.384531188295798 1 1
0.669234468300307 0.64278559741011 1 1
0.358186989247136 0.339871994948399 1 1
0.453165770558141 0.434122991197699 1 1
0.196565094936092 0.186670597259373 1 1
0.527694994349803 0.500352047092208 1 1
0.464456680493049 0.446047186215009 1 1
0.538388472784528 0.521278927800445 1 1
0.22128545196682 0.208613660796588 1 1
0.743662179798912 0.710318100160028 1 1
0.379257031545082 0.36131245410846 1 1
0.617582237502542 0.584984631089843 1 1
0.336740480242017 0.324897396453543 1 1
0.335344909996127 0.312636098674413 1 1
0.46993807070286 0.450805215570922 1 1
0.478950649351164 0.458577986059009 1 1
0.480260486749683 0.449813166904464 1 1
0.51027248662035 0.482935040440352 1 1
0.401932035366241 0.381342467347967 1 1
0.218179841983877 0.208847734835988 1 1
0.370510312600934 0.349981881955605 1 1
0.635225041809886 0.604591089571791 1 1
0.333192449404131 0.331125185313881 1 1
0.326647764312932 0.315702231036207 1 1
0.680587952370144 0.646803952774662 1 1
0.486392095873316 0.463446908160442 1 1
0.816190132083159 0.782948681435973 1 1
0.941024070723195 0.888412483257247 0 0
0.264058669227331 0.249246447621015 1 1
0.577955191581596 0.550041103146094 1 1
0.618751388499466 0.591193336908632 1 1
0.733092405225466 0.696268421317779 1 1
0.481796772976182 0.462995882594589 1 1
0.999771363502404 0.955664173267501 0 0
0.691952367873607 0.65964865237875 1 1
0.509776093998896 0.487791264928613 1 1
0.264634219647422 0.252866412460169 1 1
0.427351744259624 0.40821271500985 1 1
0.446897209704693 0.425738671878507 1 1
0.55344997004379 0.530052772508999 1 1
0.572308977608741 0.54232171577736 1 1
0.531649708019233 0.51418003676128 1 1
0.676235872348255 0.638455362173349 1 1
0.515714705656964 0.491309620571912 1 1
0.546864782937202 0.522086477879486 1 1
0.555508451322842 0.529466739302678 1 1
0.784723054127653 0.742284182015501 1 1
0.572465616274486 0.540947415977287 1 1
0.617900999299381 0.583425719066354 1 1
0.651106181325565 0.616879442287657 1 1
0.739270075862516 0.701957950346076 1 1
0.483707194819922 0.464913244433884 1 1
0.716454292846273 0.686911070116966 1 1
0.260892220917824 0.251443466372583 1 1
0.39209793928271 0.376981786877185 1 1
0.279276015003246 0.262053161276329 1 1
0.840738805885751 0.806925905987609 1 1
0.528418278682587 0.500968067385258 1 1
0.594096512816763 0.559907322401827 1 1
0.144971904235043 0.142015868714124 0 0
0.435594524556695 0.414668350878513 1 1
0.510786087095385 0.48519916814306 1 1
0.25146891204461 0.242260099889932 1 1
0.587859483444674 0.561744703082417 1 1
0.494297793658167 0.464151108169612 1 1
0.653375032048343 0.623486480138036 1 1
0.5714094219409 0.544508855834167 1 1
0.31530874808599 0.30256613708655 1 1
0.562582370977516 0.539439095188246 1 1
0.403036408087351 0.381193209848384 1 1
0.321535085968224 0.297280157900346 1 1
0.258037218385133 0.244274751480882 1 1
0.511160416396201 0.493410897613178 1 1
0.317068743671288 0.313200097792994 1 1
0.192322417331802 0.18827938974283 1 1
0.526442232360706 0.503460406320047 1 1
0.637464821368519 0.607544384398793 1 1
0.599643444874151 0.573731479155574 1 1
0.558128651004952 0.529042948600678 1 1
0.419425445866976 0.400803027737264 1 1
0.571146155181552 0.537718773151964 1 1
0.477954572736002 0.449903240223257 1 1
0.455489612397035 0.432827136131279 1 1
0.659764388646732 0.631654070404782 1 1
0.424896826851377 0.400765828951379 1 1
0.737163030526096 0.703382622931291 1 1
0.510661554583099 0.497489334774784 1 1
0.612191515820287 0.584774775847317 1 1
0.484619934240259 0.461239439050743 1 1
0.50855012834212 0.477335912086133 1 1
0.379754755030957 0.357257825185685 1 1
0.303982826658578 0.283920500922645 1 1
0.486291755840048 0.459254055097053 1 1
0.138410527630498 0.133562590345848 1 0
0.504419704215783 0.480222525120778 1 1
0.670168818710159 0.641206285621719 1 1
0.390952060889861 0.372073800029698 1 1
0.532060866547441 0.501226791651751 1 1
0.633547799818081 0.603741594916521 1 1
0.688222183610952 0.651613361653141 1 1
0.411268617912356 0.393151263876615 1 1
0.618813904698107 0.587616028135061 1 1
0.451523850951992 0.428524416095141 1 1
0.14777597199869 0.144918827833633 0 0
0.145305355406144 0.140985626330414 1 1
0.769626326232575 0.737187494655152 1 1
0.623801100480266 0.595152140420054 1 1
0.452660027369149 0.431632253214068 1 1
0.240221698322074 0.230106378818356 1 1
0.711375854333139 0.676552623481073 1 1
0.503917405388544 0.473283829702012 1 1
0.861917182310222 0.817291410664065 0 1
0.907740336566939 0.859475019499564 0 0
0.463573757029863 0.434570041108824 1 1
0.306287279443879 0.292725744103617 1 1
-0.0124815679230522 -0.00920796557987763 0 0
0.70730643153453 0.67511743267528 1 1
0.374063064823988 0.35271438293954 1 1
0.380146438421697 0.362678579786591 1 1
0.392758536649113 0.37934645683977 1 1
0.509880567434415 0.492637794174916 1 1
0.666684601981371 0.638634010205134 1 1
0.341159600250068 0.331738617479109 1 1
0.466870076780571 0.436765171999693 1 1
0.838888690528409 0.803579382349419 1 1
0.459533494061798 0.441142476899679 1 1
0.925630768347318 0.880586239425952 1 1
0.36299769565885 0.344148467291265 1 1
0.61523415487797 0.585191263728413 1 1
0.389648707416106 0.37618676485306 1 1
0.615199540975768 0.584330381090895 1 1
0.368797994720692 0.353604615058251 1 1
0.184714910191816 0.175398234944146 1 1
0.468771854870698 0.441122171902464 1 1
0.611691734622593 0.584088338332104 1 1
0.659617170359081 0.62633636582823 1 1
0.441851012845106 0.417987584853298 1 1
0.515318199187323 0.490288271994749 1 1
0.282355886808001 0.264999018138918 1 1
0.421397878793392 0.400467242094997 1 1
0.708152618414448 0.671115516594936 1 1
0.74995095321533 0.707595578831678 1 1
0.418030081991975 0.400824202986377 1 1
0.532661010843189 0.499460225026453 1 1
0.440710118204161 0.413720752837764 1 1
0.0731133812634473 0.061941557991963 0 0
0.622265063239329 0.590282585313799 1 1
0.14138185383919 0.132559900881051 0 0
0.611642823121337 0.577768317863069 1 1
0.753887102508666 0.720403895714754 1 1
0.170919946298157 0.164171926495752 1 0
0.337377682038483 0.323154024340227 1 1
0.450612739593971 0.42776757860502 1 1
0.064529516118991 0.0551785261564151 0 0
0.558276218266161 0.526558921430434 1 1
0.586340748758777 0.55968811793968 1 1
0.206510159912486 0.195035160509729 1 1
0.384984028742315 0.367159239238477 1 1
0.117361533261455 0.116467811114386 1 1
0.338349879133982 0.322093425055982 1 1
0.403067143103183 0.381131841630949 1 1
0.326921641534006 0.316986030541762 1 1
0.731013888314271 0.698094745227071 1 1
0.534518068070278 0.51114284022484 1 1
0.604146163979777 0.585334668877798 1 1
0.287184440180773 0.271432234015269 1 1
0.358376438792712 0.334683949851715 1 1
0.217277254002957 0.205604879619922 1 1
0.500740853689995 0.475163159920722 1 1
0.517066748321278 0.492236563647639 1 1
0.768713164107485 0.728642820113299 1 1
0.333057757434688 0.313716628961114 1 1
0.318268274772658 0.304423869419502 1 1
0.254386463342558 0.240424103566799 1 1
0.417404645579841 0.399139579796484 1 1
0.65188351321182 0.628382605704806 1 1
0.675619304131946 0.645331840012293 1 1
0.917269784176958 0.870271481291983 0 0
0.680163697150086 0.649027730000637 1 1
0.535190064776596 0.510566556154854 1 1
0.511108294044258 0.488589325089216 1 1
0.273423264038754 0.260060285689611 1 1
0.647626263956632 0.616874276008653 1 1
0.437411693585994 0.417429866385789 1 1
0.445226124125102 0.430389549471731 1 1
0.717983115306944 0.683019559591088 1 1
0.636721051974631 0.602780245392868 1 1
0.528182047789464 0.49917141007049 1 1
0.178667529525613 0.16507306231374 1 0
0.304583384585553 0.288356138664853 1 1
0.187321955829211 0.187161067713631 1 1
0.550318814569343 0.525800933236054 1 1
0.469358073705292 0.447886441828521 1 1
0.806897008117024 0.763377616146841 1 1
0.499032525307958 0.478384313246271 1 1
0.752558937451178 0.715448791273781 1 1
0.503813898764554 0.474942316984256 1 1
0.706735177206508 0.665277750408355 1 1
0.748097571099906 0.718630430056026 1 1
0.225081160600237 0.216386587503597 1 1
0.37322363706588 0.355078735768796 1 1
0.698914510796795 0.655439937935735 1 1
0.549644136226597 0.528235475037946 1 1
0.185299441324351 0.180094471817322 1 0
0.153774819704352 0.143829618213599 0 0
0.241449310069082 0.236322961913118 1 1
0.717525706342579 0.687407983155616 1 1
0.402783663492889 0.379778675847157 1 1
0.210805121109096 0.200229771686485 1 1
0.431401040930224 0.41736952656302 1 1
0.595135938997049 0.565844651098185 1 1
0.232330313977478 0.209737250496679 1 1
0.322789272755505 0.312364285208107 1 1
0.805042416455199 0.758564428418377 1 1
0.586505446864651 0.560148582095809 1 1
0.142380065738935 0.135170722969375 1 0
0.154857514457845 0.148829227796163 1 1
0.55646037994718 0.527683553412191 1 1
0.510241092093415 0.493367235376615 1 1
0.547315130395058 0.527741305338109 1 1
0.461262684695395 0.440952066751183 1 1
0.593258481652719 0.55844594474794 1 1
0.498625723813771 0.474511581703555 1 1
0.516417145080394 0.490417959498769 1 1
0.480142285730264 0.455662249259454 1 1
0.408582684201368 0.390185878848018 1 1
0.310697839159496 0.29180838829799 1 1
0.502896809203225 0.481188762262943 1 1
0.641606247811473 0.611177882057567 1 1
0.445854056277222 0.426481337762728 1 1
0.436708080365954 0.419875743415522 1 1
0.567949811248657 0.541533014057911 1 1
0.483333155012737 0.459769202589133 1 1
0.434759465220825 0.415299222935054 1 1
0.63797457075787 0.611864362577894 1 1
0.426687102142515 0.406587532216457 1 1
0.288567103151151 0.276972991990175 1 1
0.283000284257978 0.272767288742884 1 1
0.312688142053159 0.296878875980026 1 1
0.547211022969765 0.521332226353618 1 1
0.765589734491194 0.72534756139734 1 1
0.803422216546445 0.761546025271517 1 1
0.549254800398245 0.524527099291542 1 1
0.534536505933072 0.510937261819153 1 1
0.275451096536785 0.26383843540631 1 1
0.325486606754247 0.309620064761509 1 1
0.612187895485754 0.571180432849801 1 1
0.5701443302306 0.543997438779957 1 1
0.705118310758238 0.674300541961753 1 1
0.454544543780872 0.437893186835136 1 1
0.458343530863287 0.425294736210378 1 1
0.569055339726904 0.541787742230492 1 1
0.891413920808569 0.849482710837277 1 1
0.149710776192506 0.15573808839086 1 1
0.352456772976546 0.336253506369628 1 1
0.416960506939971 0.389912462537041 1 1
0.616339251868902 0.583497949320496 1 1
0.681592413397922 0.640784132195736 1 1
0.567983438696863 0.533929892334524 1 1
0.490445562257671 0.469364536153221 1 1
0.504150093375713 0.476631686985468 1 1
0.476060731566528 0.45852999672763 1 1
0.591374062016016 0.554645486432026 1 1
0.527748873688608 0.499234166980209 1 1
0.431742343651271 0.410247374789593 1 1
0.419413200118161 0.40326099159036 1 1
0.744377195261207 0.709039290984611 1 1
0.549356850750694 0.521121801546947 1 1
0.634807359247837 0.612887224415279 1 1
0.740488500711534 0.701299254087637 1 1
0.404611406838792 0.378488205558716 1 1
0.694157062227294 0.664225336177473 1 1
0.56559950866578 0.539386116703585 1 1
0.583543258210181 0.555026557199126 1 1
0.281230852821301 0.265009882134034 1 1
0.467891144693435 0.443168589108317 1 1
0.572580597854409 0.54869939565135 1 1
0.505120433257099 0.488604165428608 1 1
0.423717168907755 0.40546715440453 1 1
0.524686936049917 0.496462723710537 1 1
0.580923368275161 0.555918879871087 1 1
0.522180200516369 0.497821583609854 1 1
0.647692800489075 0.615281796107244 1 1
0.534254849293337 0.506084903263239 1 1
0.439159256726654 0.424277667194401 1 1
0.168455338506789 0.164251077719254 1 0
0.522392091852643 0.497170954876899 1 1
0.548371848272508 0.523457830061268 1 1
0.436405222844911 0.415035125108427 1 1
0.301883440561024 0.287780123664194 1 1
0.173778930833756 0.165293618018849 1 1
0.509950128931612 0.487328483699437 1 1
0.186381619328518 0.177337045358127 1 0
0.615133209505239 0.586903471986416 1 1
0.36679734588763 0.350650845892783 1 1
0.38872532720513 0.364369828221646 1 1
0.790992459939875 0.758010315576927 1 1
0.495603939895763 0.46188978187374 1 1
0.269173040511184 0.253112946997455 1 1
0.335841411433104 0.330223295020466 1 1
0.319748742215738 0.303102468310682 1 1
0.47180495605645 0.448038689770092 1 1
0.503657866680286 0.478444785772091 1 1
0.62499156839747 0.59172144588968 1 1
0.344218041560214 0.329195346162348 1 1
0.552463847221357 0.521407515882808 1 1
0.697330863841798 0.659884595426993 1 1
0.526095586072079 0.502991838086617 1 1
0.494025712663687 0.470127414997771 1 1
0.595655939809819 0.567356293384896 1 1
0.564952375948575 0.543390512479221 1 1
0.331658473056744 0.318344515853939 1 1
0.336032874647364 0.320900237501541 1 1
0.48497396154486 0.463743618186319 1 1
0.482823080057778 0.457439939466793 1 1
0.636469105612524 0.604577460797846 1 1
0.428046587145857 0.406603266525409 1 1
0.51349277038012 0.489118713850318 1 1
0.327025877989059 0.321693780061105 1 1
0.680663506100116 0.650248360373726 1 1
0.529854279167449 0.505473037823081 1 1
0.489974159709717 0.472829534121777 1 1
0.480270634698727 0.453941881235555 1 1
0.586907668456011 0.553597425363628 1 1
0.661550648038197 0.627966353020588 1 1
0.646097970268526 0.608638771981656 1 1
0.702437106207906 0.656920805281061 1 1
0.467625035322781 0.44532366484534 1 1
0.312997616897122 0.283789552270298 1 1
0.275228017268951 0.262225235488264 1 1
0.615130928608676 0.577658060784767 1 1
0.74015632756291 0.705255480541465 1 1
0.527027464488449 0.48940262674349 1 1
0.563020417252637 0.52715324409526 1 1
0.243927877286121 0.238480257579513 1 1
0.234677108311751 0.223961337427517 1 1
0.456462014140185 0.433761091468944 1 1
0.454969831306316 0.434945654156963 1 1
0.581876736502811 0.556349951885644 1 1
0.581203079076458 0.555023110216764 1 1
0.620734822237871 0.584700176920704 1 1
0.394034588065097 0.379962854922256 1 1
0.429074423836767 0.407597255239002 1 1
0.416721438047637 0.398484980741545 1 1
0.491897196981928 0.470329348667989 1 1
0.607287532146606 0.579337664137132 1 1
0.479379865757812 0.456317748695862 1 1
0.588139501293276 0.557166166498956 1 1
0.712183417775636 0.678924120099248 1 1
-0.0666304207947083 -0.0601427422475484 0 0
0.365693581617692 0.346786501996709 1 1
0.615213917575465 0.582765999824656 1 1
0.797564391377378 0.750567880578257 1 1
0.807958544280325 0.772284475291284 1 1
0.200241203658646 0.187578878976056 1 1
0.717597469029548 0.671998484811099 1 1
0.562528199289355 0.5388924387142 1 1
0.527715512467347 0.502035669051143 1 1
0.447172605103916 0.428083064040349 1 1
0.52142575057217 0.489934651699296 1 1
0.905878494152966 0.849225251070971 1 1
0.530494163142075 0.506240635235147 1 1
0.496976100733003 0.473584642840217 1 1
0.622594189524936 0.585653553308601 1 1
0.248473601267833 0.237979886774381 1 1
0.547287443558458 0.516727826220479 1 1
0.841746663134752 0.797357734744209 0 1
0.594648191851513 0.567283957071018 1 1
0.61065262229972 0.575325903417467 1 1
0.841116699950445 0.802468251185566 0 1
0.328892878947726 0.318950583474244 1 1
0.363887036790393 0.35018371856207 1 1
0.584666421644675 0.557295866136434 1 1
0.584949337863707 0.553464023400276 1 1
0.354133263556036 0.339902035982923 1 1
0.673958516591611 0.634464368920172 1 1
0.580582159266141 0.550610481502626 1 1
0.780791628878031 0.745254750740727 1 1
0.871947691332601 0.827682435227725 0 1
0.621775612963241 0.595403419683415 1 1
0.379882712666786 0.360138531771921 1 1
0.483969592709717 0.46346341178856 1 1
0.301463144959406 0.293762967229983 1 1
0.580218240743457 0.544459162765037 1 1
0.140186716671409 0.133395150494407 0 0
0.565796775009346 0.541196912742333 1 1
0.667532453610994 0.63066110090779 1 1
0.319510840661455 0.302188453638365 1 1
0.273293967342039 0.261588495551535 1 1
0.388610653042492 0.368154511098977 1 1
0.790376872653713 0.756410087361093 1 1
0.573941095844389 0.548826666313365 1 1
0.550335566649076 0.529630606483113 1 1
0.703819125084146 0.665355399930483 1 1
0.653082609177249 0.619108591988257 1 1
0.454600593689579 0.426078521263525 1 1
1.10927922163246 1.05636064697353 0 0
0.590349485411653 0.557484884128688 1 1
0.730519786726246 0.699655685694777 1 1
0.463898958068123 0.439171837572926 1 1
0.444377675862777 0.424713044499294 1 1
0.359723216385492 0.339355747031755 1 1
0.578513180313862 0.551819814813897 1 1
0.494720702850096 0.468765410129409 1 1
0.706533831269224 0.669357950373636 1 1
0.254892680791058 0.238669932448184 1 1
0.496482287350909 0.472356907745113 1 1
0.748540406741834 0.712883027211491 1 1
0.474901919430554 0.443612272558705 1 1
0.483592219731079 0.463690756916173 1 1
0.704248266258099 0.663181669159488 1 1
0.507016349206199 0.481325649527394 1 1
0.193949004725113 0.177498784842271 1 1
0.50466911154705 0.477487829669642 1 1
0.518160418705392 0.492057390394536 1 1
0.677656512873945 0.642935419772661 1 1
0.412784601157953 0.393288645087232 1 1
0.238581476184365 0.229263572604628 1 1
0.677869777000296 0.643071979182318 1 1
0.315172794505326 0.29452303733497 1 1
0.314661934301777 0.299619456622471 1 1
0.592838716849784 0.565552898215358 1 1
0.76896151742212 0.727538003927311 1 1
0.347623475782281 0.323487444078123 1 1
0.524899697210004 0.49888694635702 1 1
0.821416897417064 0.784070173292169 1 1
0.376035041992299 0.351389269196413 1 1
0.74723722582011 0.713630038367492 1 1
0.558797228509631 0.541235444904576 1 1
0.604946650448678 0.576725542712887 1 1
0.429788699670198 0.405610211171544 1 1
0.409752096668194 0.389977220391888 1 1
0.472552936246249 0.450807486193773 1 1
0.538287750299351 0.508668975533632 1 1
0.437658883596282 0.425274580345172 1 1
0.430574887906958 0.408593270587368 1 1
0.355849049999567 0.340257215335168 1 1
0.63190999784854 0.597153851915084 1 1
0.457644829695475 0.435567815852627 1 1
0.238654976543387 0.228430978932634 1 1
0.364697743090039 0.342239473207802 1 1
0.509857014249477 0.479801541394756 1 1
0.607098201375157 0.578521407523446 1 1
0.504252257768238 0.4829107409421 1 1
0.584586945649363 0.554933649201827 1 1
0.659264692834694 0.624324155311072 1 1
0.476147903753501 0.449556599455061 1 1
0.467442877862143 0.44361274092943 1 1
0.649912343410648 0.619474717519574 1 1
0.31460965658866 0.304450263608136 1 1
0.387092082825347 0.365625734463285 1 1
0.7829704020126 0.750312444795921 1 1
0.333189077199829 0.313362000248698 1 1
0.36427359519491 0.344670206453618 1 1
0.322549835989048 0.30749196941327 1 1
0.537080109893166 0.505010682350227 1 1
0.497709000439843 0.475816054504633 1 1
0.377717621024961 0.360757174210304 1 1
0.710596736442663 0.682141019163444 1 1
0.586736270392306 0.546491693413844 1 1
0.678837535602889 0.647561483080662 1 1
0.735539656642125 0.695280320734229 1 1
0.451847715784228 0.438650847453857 1 1
0.544730622848961 0.513035461489651 1 1
0.530580959894672 0.508417082879897 1 1
0.690794941660264 0.6470412621645 1 1
0.757500246325402 0.721844545805002 1 1
0.395061495382621 0.377140868515569 1 1
0.411732935497913 0.391147148520454 1 1
0.637385012948549 0.607394551195008 1 1
0.197701806197711 0.184230716857268 1 1
0.358781388119694 0.343599430738711 1 1
0.287707402361575 0.278837807808393 1 1
0.595100953823449 0.564579315642976 1 1
0.507311274340663 0.481563375894481 1 1
0.576764317517246 0.549116428619859 1 1
0.951998417410203 0.907878036667258 0 0
0.372081524033782 0.360463928471199 1 1
0.477682986079422 0.452553526306858 1 1
0.700054500924523 0.668287219642089 1 1
0.477890108071829 0.45844425867389 1 1
0.347109414452538 0.337716728473574 1 1
0.329167234681179 0.31559798971355 1 1
0.536795101784678 0.518015808027971 1 1
0.389371777434986 0.37128007734987 1 1
0.634534179789957 0.593906564082549 1 1
0.472850694188068 0.449822029322337 1 1
0.280111163004232 0.265476977046946 1 1
0.444502497543203 0.417137654991219 1 1
0.385582181646479 0.368049778451152 1 1
0.732728238381534 0.695516356660575 1 1
0.455578165595247 0.433167365429459 1 1
0.305667577720766 0.283764956652913 1 1
0.540040227072222 0.508971448407838 1 1
0.256513719292135 0.246490609631653 1 1
0.461560344025347 0.439199198477095 1 1
0.545685667541977 0.517078100353588 1 1
0.580216253222359 0.552795300822238 1 1
0.497086146199279 0.468224364723461 1 1
0.166775089452144 0.159731894256592 0 0
0.5324956929044 0.509607027167899 1 1
0.193288034168208 0.181898881084983 1 1
0.637503837132267 0.605049890747105 1 1
0.685414227533325 0.651910880935209 1 1
0.769457539125213 0.726106386152996 1 1
0.168597281805092 0.160119947620503 0 0
0.893077086133561 0.848768624034423 0 0
0.34868465971625 0.326910428767974 1 1
0.326408566482018 0.304128742941528 1 1
0.570631044428739 0.544047530010167 1 1
0.723451083953909 0.687024525568805 1 1
1.00419586998488 0.952933277658187 1 1
0.769197283569828 0.736951589687612 1 1
0.50412938002886 0.477029048564589 1 1
0.408358666577119 0.390240141304313 1 1
0.343851157147567 0.324996625969748 1 1
0.396084344751797 0.377053135471735 1 1
0.641162144907746 0.612185513026197 1 1
0.315715124510892 0.303235006051212 1 1
0.442617850113896 0.42071980452565 1 1
0.765972781096879 0.732019052820213 1 1
0.593177637777697 0.557815216149718 1 1
0.717837421732877 0.681855204757996 1 1
0.293307627040786 0.280667895334502 1 1
0.405221389673693 0.388910062127495 1 1
0.576059069882899 0.549776881193727 1 1
0.189612884443363 0.180668181750363 1 0
0.336233274195459 0.318295929513198 1 1
0.371335439800776 0.354231385151395 1 1
0.535777917024375 0.513893506740248 1 1
0.0241257608779626 0.0213453697332012 0 0
0.325131968648436 0.311343534516464 1 1
0.322856922062254 0.306192289794064 1 1
0.651279862835795 0.624773190886803 1 1
0.562411264845847 0.534686206083037 1 1
0.460164707214943 0.443814570903979 1 1
0.426422792684505 0.408466513046316 1 1
0.227244899642791 0.22182402089852 1 1
0.459147243777239 0.439653806989824 1 1
0.223288051299726 0.207478042256731 1 1
0.555525650973653 0.524168145111046 1 1
0.468252714656117 0.450328814396308 1 1
0.529279946277241 0.502263871082744 1 1
0.488559445994034 0.462359011129369 1 1
0.549867649065706 0.52317163943506 1 1
0.798682926241363 0.762498564423172 1 1
0.476066201880776 0.453732325784413 1 1
0.502014018594991 0.481461816074972 1 1
0.510564204812085 0.471697161156354 1 1
0.279613577098622 0.26365943805531 1 1
0.160127616348426 0.152995459486783 0 0
0.696853115489742 0.666671556825916 1 1
0.662789952227111 0.633388006231215 1 1
0.10337353237996 0.099701511249375 0 0
0.91408531420722 0.872463552320622 1 1
0.0732499346411568 0.0698051311481928 0 0
0.476111839478078 0.454841400991715 1 1
0.334964043866657 0.320431100844574 1 1
0.480378318251728 0.457469213022219 1 1
0.28636353344097 0.274659643123269 1 1
0.473193284056375 0.446377771073525 1 1
0.483906262168359 0.460112990643327 1 1
0.582432637020342 0.553103113372499 1 1
0.200935736612928 0.193541591845338 1 1
0.721171275297675 0.688974094007204 1 1
0.682782767752574 0.655284321755601 1 1
0.687542041202833 0.659237029085683 1 1
0.323302185325803 0.29978750989796 1 1
0.0911806776217276 0.0849723397711846 0 0
0.401462829436564 0.377430852906902 1 1
0.75251706214181 0.708338170090527 1 1
0.522373354164897 0.491248992902432 1 1
0.686954857576954 0.652763172557364 1 1
0.737082078042585 0.700164558940169 1 1
0.158737646347277 0.149539485573179 0 0
0.438216810336024 0.421439971913801 1 1
0.19480434208296 0.18740652098543 1 0
0.525542756651298 0.502938079055167 1 1
0.551352689075954 0.525170174808921 1 1
0.366108057487673 0.345420243340511 1 1
0.839835230626441 0.792598941960239 1 1
0.643457578321382 0.600132532194197 1 1
0.77537822697948 0.73720010669313 1 1
0.49599654216967 0.476140470532577 1 1
0.521682579760928 0.495690503877186 1 1
0.541414584330692 0.514958126825375 1 1
0.424145210238209 0.401579116839678 1 1
0.641775710584835 0.605152914527359 1 1
0.424837145936855 0.408402623579696 1 1
0.486202027680035 0.459982492124498 1 1
0.375699255805094 0.345939578858003 1 1
0.247413313521711 0.233338903950562 1 1
0.466157662393786 0.441178590333408 1 1
0.608590469561275 0.573837199909194 1 1
0.358653533383064 0.341949784015705 1 1
0.467724357005555 0.445010488199365 1 1
0.426282147982702 0.408242650339313 1 1
0.534161585968083 0.510065543310919 1 1
0.31218422645833 0.297236853921981 1 1
0.768111982499746 0.73422604679425 1 1
0.563889263537598 0.539440896976478 1 1
0.363351241001178 0.348324851183401 1 1
0.403679694010129 0.388237276694243 1 1
0.305409569250413 0.292852455705567 1 1
0.74955108590926 0.716294786753037 1 1
0.518541343818057 0.496551272321095 1 1
0.587761629688807 0.555511187560689 1 1
0.300102418123165 0.275680319609649 1 1
0.281499458808171 0.263567246902223 1 1
0.399203872493126 0.378633646480401 1 1
0.701102804115852 0.677678168244691 1 1
0.786267604840893 0.746584215112286 1 1
0.498668043380005 0.472287156089612 1 1
0.724842920706285 0.690957226147271 1 1
0.561552386476903 0.535300965794812 1 1
0.512437519203078 0.488293500898336 1 1
0.138503947959123 0.12966019339058 0 0
0.424406822128818 0.405264707288229 1 1
0.646484245252946 0.619206298055246 1 1
0.424303848390822 0.399191782749358 1 1
0.502729364569542 0.468194220972236 1 1
0.341111143534442 0.325504546481533 1 1
0.347670271251505 0.326457972777207 1 1
0.629270891868847 0.595318679256048 1 1
0.811878385910818 0.773253519326169 1 1
0.445485544868556 0.432158211171051 1 1
0.66376940417324 0.630593563787244 1 1
0.567494330961528 0.540194586086115 1 1
0.824708392467618 0.784108261839018 1 1
0.0297806280431537 0.0225027218727497 0 0
0.623145832706887 0.600346224231795 1 1
0.495009184091855 0.473262376834894 1 1
0.532977048327572 0.506406487669516 1 1
0.7093836253768 0.680325201826683 1 1
0.480534541736202 0.449078668416858 1 1
0.330499867367433 0.312279640167813 1 1
0.446290214976166 0.424808572714958 1 1
0.656786963281481 0.623740023388634 1 1
0.652590232854639 0.609104178460421 1 1
0.421990163707892 0.398989602472015 1 1
0.420746450660979 0.404453089257859 1 1
0.635870355377176 0.608083686843214 1 1
0.468032780590186 0.445832139663284 1 1
0.459190388846407 0.4392869931492 1 1
0.635036886061686 0.601588271056946 1 1
0.592693865439508 0.571256494951687 1 1
0.286186942017717 0.270344434871752 1 1
0.916182197929576 0.870602964184368 0 0
0.584130913568842 0.559136412071332 1 1
0.493228540213751 0.467684586827246 1 1
0.727930583490915 0.695268027419351 1 1
0.588159977146992 0.560284806305349 1 1
0.617912095882525 0.595350597699112 1 1
0.305930618740071 0.28532288019643 1 1
0.78901589672636 0.762762463905671 1 1
0.288102602698302 0.2722510853423 1 1
0.757304645258427 0.717926868635267 1 1
0.471562183392093 0.4449845167902 1 1
0.777689876042843 0.745323061956456 1 1
0.573060928683128 0.541847864434759 1 1
0.70308788465791 0.672570332991804 1 1
0.263757514809727 0.249339215002364 1 1
0.437494198215506 0.420964563528291 1 1
0.807771946391729 0.77535331951406 1 1
0.501568548644159 0.466603258631348 1 1
0.276539699285818 0.261901174786601 1 1
0.883223015720143 0.839118239722362 0 0
0.605057980704956 0.576250336868102 1 1
0.599553507581424 0.572938426169606 1 1
0.408156892987418 0.391192223060719 1 1
0.364379480925822 0.346303777684997 1 1
0.81301539089171 0.760234923151957 1 1
0.336300851995509 0.321233036010436 1 1
0.894818354014986 0.851667332938051 1 1
0.326001178077733 0.320867369387288 1 1
0.609256636419145 0.582470310374852 1 1
0.524703335333108 0.493399537521394 1 1
0.356521551771434 0.342265130336812 1 1
0.36285299129208 0.341006072661513 1 1
0.393788228750879 0.371639404091698 1 1
0.794523137418558 0.756449829068433 1 1
0.277437985238704 0.26404938038456 1 1
0.64318684239515 0.609354478930813 1 1
0.571404936489251 0.538993261922226 1 1
0.372602538835661 0.352557489050109 1 1
0.627891749317093 0.604444779224986 1 1
0.615489600289253 0.590957395206649 1 1
0.45343797577962 0.431887112928052 1 1
0.803711618057131 0.76662914804442 1 1
0.695424714254041 0.653912829548465 1 1
0.539359434864412 0.51205160922468 1 1
0.711390498703958 0.671023213640144 1 1
0.364179791504745 0.35508395739981 1 1
0.452566669085573 0.429997880366893 1 1
0.523198621418717 0.497965430252108 1 1
0.227522957706294 0.216938434451907 1 1
0.582014547403412 0.550718294692302 1 1
0.857571195071119 0.815404069044553 0 1
0.20753852853005 0.197006514325227 1 1
0.882737565858901 0.838319378046475 1 1
0.777427735064935 0.74513553238718 1 1
0.564480516829624 0.531852976301642 1 1
0.667888673195742 0.6353701789459 1 1
0.630961568128413 0.600174554353673 1 1
0.856960979406741 0.81605973015625 0 1
0.562921086210179 0.534797557386313 1 1
0.0959975105146073 0.0916544772670586 0 0
0.284754628649728 0.270493834325582 1 1
0.666125514760684 0.652985441316092 1 1
0.305585075823382 0.291726929424543 1 1
0.639907208475677 0.610954958713637 1 1
0.489716951661541 0.466568486598504 1 1
0.657443725786402 0.625473594462441 1 1
0.400761008539548 0.382244402195364 1 1
0.330288201226768 0.322812894478453 1 1
0.589809072179291 0.565387275284753 1 1
0.511563977592985 0.489300551735626 1 1
0.656226722932161 0.627171820022614 1 1
0.615889234222144 0.582756508399292 1 1
0.577080393168214 0.552487608376045 1 1
0.338010982540034 0.32037785985151 1 1
0.273738783703292 0.255375324074639 1 1
0.507064898969796 0.484713784109862 1 1
0.329953729064719 0.31275627634188 1 1
0.743399684348638 0.701399791577528 1 1
0.535184120170019 0.492430453723444 1 1
0.269827547543216 0.254368607853681 1 1
0.522362043947042 0.497187405623195 1 1
0.686814707992108 0.657221956022567 1 1
0.513261713896646 0.497589416169102 1 1
0.44939755473829 0.426862387880559 1 1
0.679635076728362 0.646167760599319 1 1
0.586647373047591 0.553512310922803 1 1
0.369529517992408 0.346711587839233 1 1
0.872927308481171 0.83006278156555 0 1
0.799341280029302 0.755513684591655 1 1
0.441278399866523 0.416049140689007 1 1
0.509653140260138 0.478923411860272 1 1
0.552093804158392 0.523361379660673 1 1
0.625239074367609 0.597087742140109 1 1
0.45330292065753 0.437551216842866 1 1
0.442745609030378 0.423891247369322 1 1
0.621122028430084 0.591948540286834 1 1
0.199645335749623 0.190148011138221 1 1
0.425162581984996 0.403377569808484 1 1
0.472595633684842 0.453311296816696 1 1
0.41873088105861 0.397498620753375 1 1
0.241340996701254 0.231782842057021 1 1
0.598660875442769 0.554419273186052 1 1
0.670178204782265 0.631759153538109 1 1
0.335060420469613 0.31893645999409 1 1
0.309699245319807 0.297742732109762 1 1
0.310080477826665 0.295288168713193 1 1
0.469299826556542 0.444847686745762 1 1
0.473537058937708 0.450605985299112 1 1
0.689549442615127 0.653729074689627 1 1
0.675205116402181 0.635636989661473 1 1
0.60314246580901 0.57258849797237 1 1
0.44061387878741 0.41361625411881 1 1
0.30024287652422 0.284731951573715 1 1
0.858147541708138 0.815100471358805 0 1
0.414437749677527 0.391224657208989 1 1
0.437213076537251 0.418678211648566 1 1
0.249262249642626 0.232035380181466 1 1
0.367790429045174 0.351566560951761 1 1
0.334208354793772 0.317862530656014 1 1
0.759929967337343 0.719216827140248 1 1
0.422420060926991 0.409975151653153 1 1
0.779313022926123 0.736172535600686 1 1
0.525079099317654 0.497809509506016 1 1
0.52617561039395 0.501647222637013 1 1
0.61451059377356 0.580027158409907 1 1
0.246241739205651 0.233134432279003 1 1
0.615262500337923 0.583494286623885 1 1
0.529830639025974 0.515060801800666 1 1
0.499751088468854 0.463488831557613 1 1
0.475688363036074 0.456684687323079 1 1
0.613332730333845 0.579877975134239 1 1
0.498379970457581 0.477692327711351 1 1
0.710583269484611 0.67611553827187 1 1
0.130419696154774 0.125738150938334 1 1
0.548778709768501 0.513181849674873 1 1
0.419549346755096 0.397781791908736 1 1
0.535579691766647 0.510019400759582 1 1
0.479088212353722 0.455191754497035 1 1
0.32416757236111 0.307252705011127 1 1
0.567193252747331 0.538831723598005 1 1
0.562241256513585 0.53110729114874 1 1
0.597237317967118 0.565760230171879 1 1
0.841973104106242 0.801963284481541 0 1
0.473493743037034 0.450863252004146 1 1
0.488809052172776 0.463683511655018 1 1
0.475832804090862 0.451419420453708 1 1
0.269467489578083 0.258971941122695 1 1
0.537028359195985 0.514050332361228 1 1
0.51739348032773 0.493433192994633 1 1
0.22506070680008 0.224818290334777 1 1
0.317783430173459 0.305890685203245 1 1
0.291224721565382 0.275742104177178 1 1
0.551552922873279 0.529762692062027 1 1
0.362977694199094 0.342794272209169 1 1
0.198844416879161 0.193378565797222 1 1
0.770188036563244 0.738665771351212 1 1
0.394236482086742 0.389000925234787 1 1
0.589543576519695 0.561490920997347 1 1
0.562955821891724 0.537645120330939 1 1
0.518296755894153 0.489002265107648 1 1
0.73041594226861 0.696851807139223 1 1
0.590355318403287 0.559195257915217 1 1
0.720288441980305 0.687561083365496 1 1
0.311863404310672 0.296164953929449 1 1
0.337813749529364 0.321354581782167 1 1
0.501543400784663 0.478001534805225 1 1
0.832573451822798 0.789259915734624 1 1
0.953653096292315 0.905364148729325 0 1
0.718382680808033 0.680197825935675 1 1
0.359948621855733 0.340272380052806 1 1
0.658616610072789 0.628526790993398 1 1
0.231768651414367 0.224340475315644 1 1
0.478467541094269 0.45761004358476 1 1
0.472693385185158 0.449236598449165 1 1
0.483412946876885 0.458540783440059 1 1
0.523344933008027 0.496981142796276 1 1
0.402525782066393 0.385191895384088 1 1
0.269835198709085 0.255733652876417 1 1
0.534891463819437 0.509917915761919 1 1
0.241050722727981 0.231476231748337 1 1
0.550720442966705 0.525140576262186 1 1
0.219260200816387 0.207968870555765 1 1
0.266473623164982 0.260556420196049 1 1
0.464607947805165 0.442484159294295 1 1
0.37748482983926 0.361225818081513 1 1
0.600848594189697 0.573124747041093 1 1
0.715656643698182 0.679389268246109 1 1
0.628072200513082 0.600565975994337 1 1
0.52284109573782 0.495066435747185 1 1
0.339003530236041 0.32137354373918 1 1
0.456070135800177 0.428096292913618 1 1
0.393266257278352 0.373685440176657 1 1
0.87535975708934 0.834586475446178 1 1
0.220203300083545 0.206693177048794 1 1
0.476472780416747 0.457794505791272 1 1
0.216671243380942 0.210454181820451 1 1
0.648586864463061 0.617711772071374 1 1
0.0871433296409307 0.0821926590019077 0 0
0.547816400751607 0.524522075102678 1 1
0.615279725576647 0.589135610173738 1 1
0.605913685089412 0.577158264655697 1 1
0.473671004107361 0.452822793408039 1 1
0.722027194629953 0.685145723306423 1 1
0.376412248098331 0.365075735757323 1 1
0.512136935573399 0.483513919760277 1 1
0.919788972786194 0.876215815966501 1 1
0.249797375792181 0.238875174765663 1 1
0.653130218097867 0.621118280990636 1 1
0.648183165549561 0.617860243389345 1 1
0.435364085626896 0.417140926850022 1 1
0.325743972424624 0.306666634317951 1 1
0.0585269542243504 0.0640204681647564 1 1
0.607689168630612 0.577142265260997 1 1
0.580186518046051 0.550486166969427 1 1
0.370941974203605 0.350375797128 1 1
0.449708311559335 0.430969142715043 1 1
0.398028392480118 0.387420961696108 1 1
0.530287054494575 0.500538195257149 1 1
0.307821058105769 0.298331000119856 1 1
0.395189417915779 0.378327648803211 1 1
0.282546145300368 0.266222902511303 1 1
0.681400714645894 0.64867709881506 1 1
0.665926033997664 0.631979960427588 1 1
0.556444331968229 0.515752146599444 1 1
0.79029222135792 0.75073261869324 1 1
0.127470949070093 0.117609186808149 0 0
0.687402443381996 0.653086669484718 1 1
0.572473348257829 0.54148797478357 1 1
0.2758599336537 0.262948277968029 1 1
0.822756013722495 0.786272638716765 1 1
0.438066417824506 0.418826403154729 1 1
0.176563153032411 0.168111877293545 1 0
0.506567037344684 0.475287008612266 1 1
0.776319270322774 0.740125821482442 1 1
0.531610834936266 0.507274320950223 1 1
0.270618298285345 0.255651573742487 1 1
0.559419108960877 0.529998136091663 1 1
0.629737367342848 0.614231709531094 1 1
0.319196946544557 0.307076192490503 1 1
0.537763669096979 0.507500013085618 1 1
0.385293266355612 0.365700301183238 1 1
0.480380557944472 0.45785603217147 1 1
0.619949761402839 0.591720391961363 1 1
0.41869119711874 0.400514418734845 1 1
0.471546690272306 0.451137108151124 1 1
0.134164402717788 0.134974657946237 1 1
0.580651463468313 0.54469874459517 1 1
0.59411290777815 0.566628521751029 1 1
0.764766928092897 0.713129292267957 1 1
0.594896422692076 0.569840681085613 1 1
0.450292706917782 0.424678315602158 1 1
0.518590049944555 0.498610293553752 1 1
0.446505932681719 0.427483127147014 1 1
0.531879419824862 0.503261011183577 1 1
0.106232079536644 0.0995415861480552 1 1
0.650604658284008 0.622154064095152 1 1
0.458600134801123 0.436791143272156 1 1
0.503431214638556 0.476860141137279 1 1
0.719132136310447 0.684607594419756 1 1
0.526284993318179 0.494665291287438 1 1
0.570986280375625 0.545272684662518 1 1
0.668629858303666 0.637071265332269 1 1
0.527180892395857 0.497917846476337 1 1
0.336272686208874 0.31783244580072 1 1
0.735747604132241 0.703624386956226 1 1
0.788380957569851 0.740709752718372 1 1
0.840254034879195 0.798429184411309 1 1
0.610949760646987 0.577542090181023 1 1
0.286421755731519 0.277963099152914 1 1
0.866534145109688 0.824767335825859 0 1
0.219156946792738 0.205062674729751 1 1
0.499791628644777 0.472864001946194 1 1
0.469969157994219 0.453463860138994 1 1
0.44214111432188 0.419341014606022 1 1
0.771410905426721 0.727798057974963 1 1
0.862037309790381 0.830005790757303 1 1
0.345995153535298 0.325853546448624 1 1
0.607674272307351 0.5808526806086 1 1
0.561617358036225 0.529917751458944 1 1
0.378282454190499 0.364070833944934 1 1
0.468362754170322 0.441023982183726 1 1
0.67956942272628 0.636694705126798 1 1
0.537927430089721 0.508682472298095 1 1
0.20040803979488 0.192241684893118 1 1
0.71560026903972 0.680111847146744 1 1
0.446994618440991 0.426376907539124 1 1
0.363550427035221 0.35320429061725 1 1
0.607328033053983 0.582450380228376 1 1
0.589124232590932 0.560925442326153 1 1
0.677807190178671 0.640297993292186 1 1
0.377819926666774 0.361967348711253 1 1
0.605099589415189 0.576890817831524 1 1
0.298208325406787 0.283843295322464 1 1
0.381524366670079 0.359636936673121 1 1
0.231515253629296 0.216498103337148 1 1
0.791800878445244 0.750940170373499 1 1
0.19301631701918 0.191610384419416 1 1
0.544607986671433 0.516712614093768 1 1
0.461175624977902 0.433158595735232 1 1
0.406201342457213 0.390059341818289 1 1
0.298847220106916 0.274456623530807 1 1
0.64596729690393 0.614902523690679 1 1
0.486380153109005 0.458126700087475 1 1
0.271053221289022 0.260107105870633 1 1
0.457914010229814 0.441075629830337 1 1
0.441642510755414 0.426829382242927 1 1
0.824150633333113 0.785508821229623 1 1
0.123123161271963 0.113685609455403 1 1
0.464826164751451 0.450970712236076 1 1
0.748057149194471 0.712821342006818 1 1
0.149013504599759 0.139450246499267 1 1
0.740060811107608 0.704935711591041 1 1
0.502887695010255 0.477122810764373 1 1
0.583722678263496 0.55828067053504 1 1
0.556151668163589 0.532092410586582 1 1
0.132640184844835 0.129734401093511 0 0
0.883713378189811 0.835962432670845 0 0
0.481068557144032 0.456647329406674 1 1
0.565384807020388 0.537586882949895 1 1
0.57461650613808 0.548841495785374 1 1
0.57735254659107 0.557240082239577 1 1
0.664033789410351 0.629754968601125 1 1
0.304096557463327 0.295987032875975 1 1
0.402373144645331 0.379511436960173 1 1
0.262352006297121 0.252344874104193 1 1
0.549955033217955 0.512152887112633 1 1
0.472999386022832 0.450681580733573 1 1
0.587913392222346 0.55451138103299 1 1
0.393151206522305 0.377259458240128 1 1
0.494405906468205 0.470895377744722 1 1
0.438909325244586 0.418748453185863 1 1
0.456664833599888 0.434828787810008 1 1
0.662386360180758 0.62930445578296 1 1
0.35780792964908 0.33796536101044 1 1
0.497248213965737 0.459802736591476 1 1
0.177875084688845 0.167379674407034 1 0
0.519763423347459 0.492991217525052 1 1
0.616751601757084 0.585622432163347 1 1
0.419592565567517 0.394882381009233 1 1
0.278459124322367 0.258584879701429 1 1
0.269392978126581 0.264673215360103 1 1
0.194365322674917 0.182399725392114 1 1
0.459634848409205 0.43487440303913 1 1
0.120650524308595 0.107810470813247 0 0
0.824550853875124 0.778786090230083 1 1
0.470536636848217 0.453540506775667 1 1
0.541799206475824 0.518433875381215 1 1
0.506187090630648 0.482787214048027 1 1
0.387285667859693 0.370782911029422 1 1
0.455313134675362 0.429155836456742 1 1
0.906698366573188 0.859174090119773 0 0
0.310148627595596 0.29469766408277 1 1
0.56966846444546 0.547369799055023 1 1
0.709539590151309 0.681110303867909 1 1
0.487331860019245 0.466904266346791 1 1
0.517223762700305 0.484181773321436 1 1
0.53174651344136 0.504650632378235 1 1
0.640354355435356 0.60951212135735 1 1
0.793711061401053 0.755110241009223 1 1
0.463074205598993 0.438162456116666 1 1
0.488780662572354 0.459453559844906 1 1
0.183946947614368 0.174632994228854 1 1
0.557819765165833 0.544610980323834 1 1
0.950232474007258 0.898775049468533 0 0
0.397673554753703 0.379704921962116 1 1
0.492994295967817 0.467993864895522 1 1
0.41225787031851 0.390592924981561 1 1
0.537867291535466 0.510515003573518 1 1
0.385820623493704 0.357403289881772 1 1
0.399828113821074 0.378780092237292 1 1
0.504477381209506 0.480787221302581 1 1
0.34080697256881 0.32294700675684 1 1
0.282734932269855 0.265967973921743 1 1
0.965912388517238 0.919168783207996 0 0
0.512474719531038 0.483632026026403 1 1
0.358186369187906 0.337842252517033 1 1
0.760757854858978 0.721946483621279 1 1
0.830569451989746 0.791796870209047 1 1
0.441129527076082 0.419592707635772 1 1
0.737131373838378 0.695241493220325 1 1
0.536825613200091 0.504554096703892 1 1
0.539288460036361 0.510126880079845 1 1
0.607669770215247 0.578025761008058 1 1
0.637838497027825 0.605217621851429 1 1
0.594421505652266 0.566168020762739 1 1
0.483655136134034 0.46101958677874 1 1
0.505257835470391 0.486461846616358 1 1
0.648517744576751 0.620901708773153 1 1
0.450498336848164 0.426991277596325 1 1
0.381304394643642 0.366994545556592 1 1
0.436769820604289 0.431823821325879 1 1
0.373583055765409 0.357474340465439 1 1
0.620720389980127 0.592646491126476 1 1
0.555599078518025 0.527737823568697 1 1
0.520934096758077 0.495904657176162 1 1
0.391199819192817 0.372996212343467 1 1
0.391103974575477 0.377997534635986 1 1
0.792129007500406 0.75617714353175 1 1
0.372364813130844 0.355541090126539 1 1
0.382596054911689 0.357893543940055 1 1
0.526023990205364 0.498945338442818 1 1
0.525916539693129 0.499497749777681 1 1
0.617481097701105 0.592189407757524 1 1
0.529889733105425 0.508027914711736 1 1
0.716303294915436 0.676323652071155 1 1
0.423522842184753 0.406147509323933 1 1
0.760840588479731 0.723956057948758 1 1
0.314043692482815 0.295602611337455 1 1
0.601961973666799 0.568284743895535 1 1
0.205904338113161 0.197427963770976 1 1
0.642776992861823 0.612898657856472 1 1
0.566571967228501 0.535551031125508 1 1
0.373396120246215 0.356445493561814 1 1
0.602918469553082 0.571043423444188 1 1
0.500792914868923 0.479347857953887 1 1
0.690069575872889 0.659161820059047 1 1
0.427195075893499 0.409940597864851 1 1
0.770178381992499 0.731532067804071 1 1
0.573094035814864 0.545796999004642 1 1
0.342230099588236 0.314201367771971 1 1
0.451798403248407 0.435010605856281 1 1
0.575409365174957 0.544710145054111 1 1
0.647260554736562 0.611348682152885 1 1
0.462995631049695 0.441113131421959 1 1
0.351447304116017 0.333431078002588 1 1
0.488233130543895 0.465279180639935 1 1
0.685661195240935 0.65616921864757 1 1
0.62959691521688 0.604504445899691 1 1
0.641291024650261 0.614851826761567 1 1
0.401173284815609 0.381989263787119 1 1
0.480284511374842 0.457882284985967 1 1
0.68059772009876 0.641212903382472 1 1
0.463787456811375 0.443028794955084 1 1
0.449716274387338 0.42063227574858 1 1
0.427161918664824 0.403128255470928 1 1
0.39072379555477 0.370079022159005 1 1
0.766831597925379 0.734562023695033 1 1
0.661593115650515 0.632885424227374 1 1
0.492856221777899 0.469683280408144 1 1
0.655316017628945 0.625380185570294 1 1
0.5135701013915 0.48877367716378 1 1
0.628456178969321 0.582527120650874 1 1
0.714193397467989 0.676180996648158 1 1
0.618186184970971 0.595033328220917 1 1
0.47623502808966 0.455808381544634 1 1
0.249471518796166 0.238940492578025 1 1
0.418567352343251 0.400245492386537 1 1
0.699789223355177 0.665417430654863 1 1
0.361103717660483 0.342509228639977 1 1
0.606631913506471 0.576776295198168 1 1
0.167621368960438 0.161290296646771 0 0
0.251199783393023 0.243327083530829 1 1
0.389760791869453 0.370818473289237 1 1
0.140982390340852 0.129847509652409 0 0
0.571855894264007 0.542389800947781 1 1
0.493042351003696 0.472222258092745 1 1
0.462640958312757 0.42952709829072 1 1
0.433126747912539 0.401037563485934 1 1
0.596510228723023 0.563854741667499 1 1
0.263479011225887 0.253479501038223 1 1
0.170545919924372 0.168801337443999 1 1
0.456885092374755 0.435986259165998 1 1
0.682357167663114 0.647446466769341 1 1
0.576190616432418 0.545334314974907 1 1
0.614958065645586 0.579057169537171 1 1
0.757807113164334 0.727085147660856 1 1
0.77952904116038 0.728713966398978 1 1
0.469788950983195 0.448548502048992 1 1
0.545998094762337 0.521364608415142 1 1
0.561680777972334 0.534299665772809 1 1
0.630023079410281 0.594343052116236 1 1
0.325827418674602 0.313467285969001 1 1
0.63811494070632 0.605017918595087 1 1
0.360400033407442 0.35139800656486 1 1
0.387086150345551 0.372979793971972 1 1
0.481161460193767 0.456156118704366 1 1
0.44653307536547 0.426723923926265 1 1
0.586080235734576 0.562128083651004 1 1
0.450517530759779 0.421660026992857 1 1
0.584121702729451 0.552078876336756 1 1
0.33522971437957 0.32982198774894 1 1
0.744134599263472 0.7013716166216 1 1
0.739681658693619 0.702593202888451 1 1
0.388121627993854 0.371649504694173 1 1
0.878170073847683 0.83705857457892 1 1
0.361650721121258 0.344353057932886 1 1
0.654347764549031 0.634873235711949 1 1
0.56387262296703 0.532096821833846 1 1
0.527262104425581 0.513583875475216 1 1
0.281530015839718 0.270000439042012 1 1
0.0552762386958392 0.0507888964334054 0 0
0.407245750975434 0.386697511612474 1 1
0.494831393300681 0.47327172607523 1 1
0.601032838664275 0.57214067312398 1 1
0.55159415184415 0.523190915016225 1 1
0.458584860232041 0.440773343782904 1 1
0.379476421110411 0.367337345960444 1 1
0.488681291756748 0.461538248145513 1 1
0.656949001779835 0.618223529310026 1 1
0.535091267500593 0.513685561210213 1 1
0.493788391823997 0.470755075252774 1 1
0.290390644155543 0.277160303039503 1 1
0.916658240270212 0.869329023215798 1 1
0.751979569828706 0.714490107381808 1 1
0.47992742432572 0.455384286728294 1 1
0.230845519361422 0.222084058393687 1 1
0.326866432100386 0.30236718754821 1 1
0.522514529682175 0.503616112031692 1 1
0.479901583817277 0.46063192915415 1 1
0.379035362206491 0.359543960422262 1 1
0.555117765093163 0.525373984251326 1 1
0.532176118625984 0.505318378875658 1 1
0.253453534511593 0.239049110756547 1 1
0.230969477532554 0.21678344984895 1 1
0.453244854246297 0.430025562200311 1 1
0.424683369906748 0.400133194180713 1 1
0.439589778016193 0.418456422228065 1 1
0.615773544781837 0.587816939318073 1 1
0.548092733255073 0.526031283076063 1 1
0.565865645211459 0.535678881314834 1 1
0.379653591368124 0.3611029380379 1 1
0.375663177381443 0.357854772884604 1 1
0.384542826377391 0.369040849323765 1 1
0.399454186953972 0.3810177011344 1 1
0.164364423314734 0.1521764915841 0 0
0.773776060716204 0.736808653079515 1 1
0.349451006947486 0.332793020669622 1 1
0.33558263766903 0.315593040255212 1 1
0.545573085128524 0.522764122692105 1 1
0.352467637457389 0.334847051731837 1 1
0.494206868290418 0.466940103501669 1 1
0.660741484596863 0.627007976977254 1 1
0.623401144313755 0.591737571738395 1 1
0.464793476560961 0.441221924879133 1 1
0.491834303180603 0.473415283536948 1 1
0.568986918090477 0.530234869977337 1 1
0.56367808406277 0.534177057470645 1 1
0.50263723927238 0.483515409788171 1 1
0.417351657002509 0.402660041160758 1 1
0.0379345734963273 0.0354760670490627 0 0
0.407262268365208 0.389670390283502 1 1
0.339565607815075 0.322538820292636 1 1
0.699213735930803 0.66780361589174 1 1
0.898970451536339 0.855000328942836 0 0
0.631267378981569 0.595664808877315 1 1
0.57258857982448 0.552579252188034 1 1
0.70115780687579 0.663348388985643 1 1
0.450335607454371 0.428794715696199 1 1
0.393842101602066 0.37890171167923 1 1
0.453620788494537 0.430868539127684 1 1
0.598435703953165 0.56543681903603 1 1
0.45120408499746 0.435796516407214 1 1
0.400046309449215 0.387930730684348 1 1
0.406702615831566 0.396724840825008 1 1
0.231753968699164 0.229843184253559 1 1
0.715587165764812 0.682401265575772 1 1
0.297285042559527 0.28272488946544 1 1
0.696343343205682 0.664365649780695 1 1
0.386777735750724 0.362620115047832 1 1
0.648267572632672 0.632876812278805 1 1
0.413206336682032 0.391828218896303 1 1
0.645188345803362 0.610259247664736 1 1
0.432519219715581 0.414412951147775 1 1
0.462946817106506 0.43844856450493 1 1
0.478355793565954 0.457861506126586 1 1
0.417291974685749 0.398300171622304 1 1
0.584503405828663 0.560736610599037 1 1
0.491338021031113 0.46853809622655 1 1
0.340215634555499 0.32721770988028 1 1
0.3640239802401 0.348784495377169 1 1
0.418582462769886 0.401811975992295 1 1
0.339476350352777 0.326188110924782 1 1
0.535474706867777 0.492652942367583 1 1
0.803228020664163 0.768268624742733 1 1
0.431494645617289 0.414048926632643 1 1
0.336507233549865 0.318657195024656 1 1
0.539261296296235 0.516806434476938 1 1
0.343726139235235 0.33172436870211 1 1
0.53807444453882 0.516526306811343 1 1
0.333523620873735 0.323052921570632 1 1
0.721741592608072 0.689778016079868 1 1
0.433813181073669 0.412760169157894 1 1
0.612052805400201 0.582310618802564 1 1
0.803896447110071 0.75694391779224 1 1
0.500232781634881 0.482176372512532 1 1
0.618468950957106 0.590171267134854 1 1
0.496634575713164 0.47271963555356 1 1
0.467746778246058 0.442258631075469 1 1
0.624500324088882 0.59571728770327 1 1
0.181910581837789 0.173299288253512 1 1
0.504857613506125 0.485489510828142 1 1
0.57806809612719 0.548868096418859 1 1
0.249057516375561 0.233036375171464 1 1
0.368494980380008 0.35054137944535 1 1
0.606968739785179 0.579507082704877 1 1
0.48572757717978 0.463865925476602 1 1
0.326285639017699 0.312270267561788 1 1
0.437179136252758 0.421442116222344 1 1
0.144090208798254 0.138281193499784 0 0
0.267916554069087 0.253097826258688 1 1
0.925303740151912 0.879120759319771 0 0
0.390893756074642 0.371950389932745 1 1
0.536856488287683 0.515398444106436 1 1
0.51114788868094 0.487265435793098 1 1
0.737200527932932 0.703480654774749 1 1
0.717309343025021 0.67931900347659 1 1
0.532155845754836 0.507573305712976 1 1
0.679372253055207 0.648223465220984 1 1
0.704746267105063 0.668664388108035 1 1
0.547444237153171 0.52290350487615 1 1
0.783447738380136 0.745042824729948 1 1
0.700226197430815 0.668883059904044 1 1
0.494508498663025 0.473330195749124 1 1
0.502392606463868 0.478219583208318 1 1
0.152270453342184 0.147065810407312 0 0
0.637496036140349 0.61042297516428 1 1
0.350062024854799 0.329988596024242 1 1
0.403193451969246 0.383645971381107 1 1
0.300086527687559 0.28992515443224 1 1
0.266776785795411 0.251502044212238 1 1
0.74776361920248 0.707700852514632 1 1
0.269235316504893 0.25561155257121 1 1
0.465873706818485 0.435896553301851 1 1
0.573913893783834 0.541369948719555 1 1
0.695143279851128 0.663779994076344 1 1
0.693217683483818 0.656754789788853 1 1
0.542158724021011 0.519574948543275 1 1
0.432333982687393 0.4065853565224 1 1
0.145508647401303 0.133851103709276 1 0
0.210847905001603 0.202500823919153 1 1
0.751516361368597 0.710006104629798 1 1
0.359500412367006 0.345031210615786 1 1
0.145833342390349 0.134054385190567 0 0
0.730222631229136 0.688105895811557 1 1
0.751435304097206 0.714700887293627 1 1
0.77185225618764 0.72945762151497 1 1
0.859515746750743 0.804822334019893 1 1
0.685011434923979 0.660843120834968 1 1
0.49156434065135 0.467163579921666 1 1
0.764230057870864 0.730724323537959 1 1
0.313678909714659 0.303089443482372 1 1
0.864504000617434 0.827820509527098 1 1
0.657050131499912 0.627691388690275 1 1
0.443880666265265 0.422345536623261 1 1
0.583173452853644 0.556736006265472 1 1
0.397377576235177 0.379113442985463 1 1
0.932493125466005 0.880104175945126 0 1
0.602174789283978 0.573449698248447 1 1
0.694679073943028 0.661124960551877 1 1
0.578627252687701 0.539183363910767 1 1
0.465740788497481 0.442630463409717 1 1
0.722636272688713 0.684928656977545 1 1
0.458139364188225 0.440437589802493 1 1
0.484542951601329 0.457700857995816 1 1
0.649189282799112 0.608276076066876 1 1
0.474421274274175 0.450043375042047 1 1
0.570727336462213 0.542114064147845 1 1
0.222532125951783 0.213965388876128 1 1
0.741080740796425 0.706338543506339 1 1
0.463162043916136 0.450645728277365 1 1
0.585846901428306 0.564812971056872 1 1
0.849653979126321 0.812814991879978 0 1
0.42025256925109 0.401276906183079 1 1
0.556300524147746 0.532636120439643 1 1
0.266466975267191 0.258754382605507 1 1
0.557151686696124 0.534268285524758 1 1
0.558717551462915 0.532038499658105 1 1
0.175661515497115 0.160642673469172 1 1
0.181812521933126 0.17395852262246 1 1
0.56234871706584 0.540277407857385 1 1
0.414137755195681 0.397593749698132 1 1
0.247545263837901 0.237069318119275 1 1
0.493886342735163 0.478011450572391 1 1
0.514863955445896 0.487810867713938 1 1
0.360146799610949 0.343991111365098 1 1
0.517892937826198 0.489525863601453 1 1
0.1860959929945 0.177957681039346 1 1
0.356163513725951 0.34217276433946 1 1
0.514533472744511 0.493569496747139 1 1
0.358547440872856 0.347936163632694 1 1
0.25729846598179 0.243424329452803 1 1
0.549643725995375 0.522378445263062 1 1
0.407048844236144 0.388989070016736 1 1
0.387695969764516 0.369726063697802 1 1
0.623569170192538 0.599881998099595 1 1
0.387521666541815 0.357768389408471 1 1
0.335488491048557 0.316262571486864 1 1
0.317246300870691 0.299582984203094 1 1
0.580888060820469 0.556967524873148 1 1
0.698322821593111 0.670379230070639 1 1
0.463152853155214 0.439932925687589 1 1
0.426816941294298 0.408447029187507 1 1
0.532687835654791 0.50807619523065 1 1
0.746634538481086 0.710757835696126 1 1
0.908260369274349 0.858156359384881 0 0
0.538033027481228 0.513642258480995 1 1
0.498271813874794 0.468086092536391 1 1
0.335047360319049 0.316053330746496 1 1
0.429108906657309 0.406259167011956 1 1
0.553894813827192 0.526191731010848 1 1
0.362045858328536 0.346356109320346 1 1
0.559948686348499 0.532492875271377 1 1
0.298855975164581 0.283921146467321 1 1
0.482075509565763 0.459392979343313 1 1
0.57564513420046 0.556883837121162 1 1
0.8341720281397 0.798848475386113 1 1
0.621143709771158 0.595025986515945 1 1
0.419610133461707 0.398220580364719 1 1
0.575701917841259 0.540316714737831 1 1
0.289050726594434 0.272427503126164 1 1
0.283625185220097 0.267940810006551 1 1
0.421627023422217 0.402544923005959 1 1
0.625933035247722 0.60346770626497 1 1
0.606509685142101 0.582743870710667 1 1
0.741603050465903 0.700488101018426 1 1
0.732368372329385 0.699851039569027 1 1
0.447434224987734 0.425339379495084 1 1
0.54002466138388 0.519358699233471 1 1
0.717993427327493 0.684224651892684 1 1
0.164216455785651 0.153116794913008 1 0
0.53053269523919 0.505171364145621 1 1
0.455721431987949 0.428528774242802 1 1
0.341787822759289 0.32423258604343 1 1
0.390820421289599 0.367708430385703 1 1
0.529763194069563 0.514770392490423 1 1
0.384680077006911 0.367793887351662 1 1
0.379583245081481 0.358141475038748 1 1
0.393318851011486 0.373847969652092 1 1
0.383713360837969 0.361854109419485 1 1
0.501422486525914 0.483513396336031 1 1
0.346036017623462 0.333459665633974 1 1
0.375727617239323 0.35926820160987 1 1
0.809631111846097 0.756757287783315 1 1
0.619541887034642 0.591306611823319 1 1
0.310376999538258 0.293103092939318 1 1
0.531767201818145 0.512672451057959 1 1
0.601130995336824 0.580585265350824 1 1
0.589728059664286 0.565051568950377 1 1
0.448499885985955 0.420887409518735 1 1
0.627627085194394 0.59769166565134 1 1
0.652906378070314 0.621769809476599 1 1
0.720086937156815 0.687047280826231 1 1
0.345147487454564 0.321669823152162 1 1
0.216328750844632 0.212849099115296 1 1
0.72191969762477 0.693280916503673 1 1
0.31736128878407 0.289875693498249 1 1
0.548786830930135 0.522920648561281 1 1
0.806975968628049 0.765918918424316 1 1
0.354627599124328 0.335052624006231 1 1
0.785967468285604 0.745786809273586 1 1
0.421376022648891 0.397531365946624 1 1
0.853287985278922 0.81074641684729 1 1
0.630358476525074 0.606535252892555 1 1
0.316957123227938 0.304712226195699 1 1
0.476101181900173 0.451812523329368 1 1
0.243720823562402 0.229468692059005 1 1
0.491143921895395 0.465232076582921 1 1
0.439075236185358 0.413066659559456 1 1
0.526350249342962 0.498987009055492 1 1
0.268280565880679 0.254190846978235 1 1
0.605224539380229 0.576536601803025 1 1
0.624070026163953 0.58771434517201 1 1
0.40629395900926 0.385067780537554 1 1
0.64550419513076 0.61076117134941 1 1
0.274323087744005 0.256925025337697 1 1
0.172086135299132 0.162212105437824 1 0
0.739495252308483 0.702438802614623 1 1
0.487154648186979 0.459100943512109 1 1
0.496178365391195 0.471412152678782 1 1
0.577073695315468 0.547484813078321 1 1
0.643378389635835 0.61168830444382 1 1
0.455680955342492 0.431452065293621 1 1
0.195274697312279 0.224831599502557 1 1
0.526591796579102 0.501604995494819 1 1
0.465564710144449 0.446130938634008 1 1
0.39868682320804 0.378451636959647 1 1
0.527945081511012 0.499781555471864 1 1
0.511381432076491 0.48577659214725 1 1
0.466286022602933 0.448108732912201 1 1
0.183442997111779 0.172714418474421 1 0
0.464895047605158 0.445336165814848 1 1
0.475760947337529 0.456606799205086 1 1
0.454432653875342 0.437448998745731 1 1
0.52236556224579 0.499468820065822 1 1
0.62171152201199 0.597360724177303 1 1
0.401807355092429 0.400896529955846 1 1
0.369915016843009 0.349047747374734 1 1
0.509913832395344 0.484483248195186 1 1
0.637191123157562 0.629055645665155 1 1
0.409116759841531 0.38954418011961 1 1
0.378099394203365 0.354358347381151 1 1
0.638494489121951 0.609678558168327 1 1
0.597854424791622 0.573474388616955 1 1
0.340465278810122 0.322875632260736 1 1
0.680736425118662 0.641012331069716 1 1
0.4980631408917 0.47282821260015 1 1
0.631874139512203 0.609082917866905 1 1
0.716463382287799 0.679132329908123 1 1
0.589652796006141 0.55500711698448 1 1
0.726857924585844 0.677579240091145 1 1
0.641543845251322 0.595615520909084 1 1
0.385927391395628 0.37344390746256 1 1
0.236934626874221 0.231560178549947 1 1
0.64499729903275 0.616466954516591 1 1
0.635565514623953 0.602661970903417 1 1
0.315463362936186 0.302424998905567 1 1
0.742214762060372 0.700783691680665 1 1
0.764140395773893 0.720623333869984 1 1
0.306197969728223 0.288550328535488 1 1
0.345275436279427 0.324458120472615 1 1
0.324074502032673 0.311839323463215 1 1
0.214243316422005 0.203903559158307 1 1
0.430100804608912 0.413154904590969 1 1
0.194175786796305 0.188320711525443 1 1
0.389075611945189 0.370421365784748 1 1
0.385575023602815 0.372031014847313 1 1
0.432241166224202 0.411908161877853 1 1
0.551722904227422 0.525410739661132 1 1
0.072540046647849 0.0705551017129783 0 0
0.454242040361847 0.430664588256582 1 1
0.809029272589349 0.76398601847008 1 1
0.72791108133424 0.695794184546077 1 1
0.600189834130864 0.572512012166757 1 1
0.540063676846508 0.511055767977203 1 1
0.715353075014971 0.681694740669079 1 1
0.37463007792983 0.352515643613687 1 1
0.765156404178992 0.724713311064407 1 1
0.299983140164509 0.282519020040346 1 1
0.435962704841937 0.418156072501276 1 1
0.423115793494725 0.403576169673834 1 1
0.592320569337014 0.561557449222716 1 1
0.444894654005224 0.425161587410146 1 1
0.661715846368571 0.618643328556088 1 1
0.437871196475206 0.425065650232264 1 1
0.461368652662941 0.437415219093074 1 1
0.491688417587329 0.462719273473638 1 1
0.274749024499393 0.254688378853524 1 1
0.547242165580141 0.505280684811585 1 1
0.678502762491176 0.648397707969424 1 1
0.269623605864302 0.257210195915405 1 1
0.323525961891668 0.307130673571423 1 1
0.525309363842714 0.50481726041843 1 1
0.630076186486386 0.602777802684964 1 1
0.586123121586667 0.557981172210513 1 1
0.222305656859442 0.217725913203395 1 1
0.560951209162833 0.533326225902131 1 1
0.19170031777351 0.184784613103279 1 1
0.462279246810374 0.442099221207058 1 1
0.338757176266525 0.324564932243002 1 1
0.276380684465948 0.264259233280007 1 1
0.25830122418822 0.245745355673788 1 1
0.477068745217176 0.446162579790241 1 1
0.92820086234473 0.878654716400661 1 1
0.440978523625066 0.427716974124386 1 1
0.484353528356874 0.463825702165478 1 1
0.593451185007711 0.561847480075051 1 1
0.695701264269531 0.661148379857835 1 1
0.561475256203188 0.526402702381038 1 1
0.373738109921304 0.352902578185494 1 1
0.309293138763958 0.287620626986352 1 1
0.664642094845552 0.635016464481417 1 1
0.17529298624399 0.165821095997386 0 0
0.464272114082622 0.438866051914213 1 1
0.41499775556577 0.396036905850447 1 1
0.467997139454703 0.446142373855009 1 1
0.715665341927447 0.686931259804583 1 1
0.360701292249328 0.346012542817789 1 1
0.434416151541967 0.413832875341192 1 1
0.454888554048715 0.433445703408364 1 1
0.294244611447743 0.280422057500302 1 1
0.346718620921692 0.329771144701019 1 1
0.121152834603548 0.117016509485532 0 0
0.496519465919774 0.469902678016053 1 1
0.529367616718063 0.5058294570757 1 1
0.46436185332653 0.436698426310926 1 1
0.415596205675897 0.397037718167715 1 1
0.748318414620816 0.707989042969889 1 1
0.496549474251186 0.476971479157196 1 1
0.437722393953483 0.414419731652389 1 1
0.463536651719524 0.439320421030753 1 1
0.679486350445508 0.649701157300863 1 1
0.707257630670546 0.666384274013873 1 1
0.68476890043027 0.64929898710381 1 1
0.690843017812136 0.661204371361015 1 1
0.39976270286345 0.37968787353321 1 1
0.505579776588461 0.480447542815806 1 1
0.752328676931546 0.71216121598788 1 1
0.437329765646257 0.40184654685788 1 1
0.518391776306387 0.49648482066015 1 1
0.651820391146672 0.622309433810294 1 1
0.378545949981178 0.358460569826707 1 1
0.418557980959964 0.401362514903496 1 1
0.230873317008575 0.21253573434332 1 1
0.207981051031808 0.198653517917608 1 1
0.492129270274769 0.468177670449582 1 1
0.415306093067249 0.397029743356006 1 1
0.562380496047299 0.531844898744487 1 1
0.434466941763578 0.412714112748627 1 1
0.209503505441853 0.205515672380724 1 1
0.477612406429967 0.452765196087701 1 1
0.606304937211752 0.576576741230492 1 1
0.47078017741862 0.451343154670277 1 1
0.450400840466483 0.427148102159762 1 1
0.548715250301139 0.524234456744103 1 1
0.377750038561675 0.374700323958262 1 1
0.260028032565756 0.243304432909845 1 1
0.47353093045675 0.453778916457872 1 1
0.332087885819544 0.314506309797738 1 1
0.455906785358345 0.436062477553143 1 1
0.471978759489595 0.445921819655463 1 1
0.296477004192493 0.281796985946835 1 1
0.52820484045881 0.499731698617112 1 1
0.581387245802634 0.558728525446822 1 1
0.296412653023356 0.28184289440082 1 1
0.436500201671649 0.420125531952955 1 1
0.154362167887523 0.150187849448082 1 0
0.833633220125178 0.79446526867955 1 1
0.487445611211753 0.463386461843634 1 1
0.655721832501727 0.622037299662401 1 1
0.619386643530905 0.579801409077365 1 1
0.296626563332201 0.288628408362359 1 1
0.560812765646442 0.537742077061996 1 1
0.509599934273605 0.47735624087563 1 1
0.373151019796592 0.353606278634334 1 1
0.577985603585574 0.553737661052832 1 1
0.544467348227201 0.5140965234624 1 1
0.72421451923963 0.689367081662762 1 1
0.452635597263459 0.435311142557701 1 1
0.676710483429823 0.648620829827772 1 1
0.334430661274652 0.319141975826802 1 1
0.572581902698205 0.545331782015849 1 1
0.619435390734876 0.591171124526029 1 1
0.0864468836938722 0.0826349591343266 0 0
0.374593757304615 0.347865157909688 1 1
0.665354666152955 0.631366085168152 1 1
0.697213570977187 0.655917443066115 1 1
0.650638844800517 0.620764676380311 1 1
0.557278777336405 0.52984305242274 1 1
0.280780308374078 0.287410390692039 1 1
0.629112442890978 0.597825633294666 1 1
0.144645928594251 0.142126149252786 0 0
0.55620793067066 0.532324621555012 1 1
0.491877570396648 0.467085085620938 1 1
0.3243375672573 0.31083442508926 1 1
0.219158563251048 0.20696971454482 1 1
0.782475836146576 0.769029412586442 1 1
0.841746794771076 0.791906913280832 1 1
0.496144079757699 0.481169294768147 1 1
0.375200603424098 0.355304556471951 1 1
0.634578363392658 0.604995089527213 1 1
0.587102690280393 0.565580600389724 1 1
0.520087434121457 0.494934884962613 1 1
0.748474479048607 0.710901072872639 1 1
0.502828475318938 0.484059881048616 1 1
0.366756758287856 0.351316761593531 1 1
0.34327012407544 0.332369874147373 1 1
0.72806027195741 0.689517243966231 1 1
0.5986788281327 0.564669195016155 1 1
0.343858879017716 0.32967722971381 1 1
0.683514006508946 0.649122242978455 1 1
0.500666516251698 0.473889582901004 1 1
0.852695559516425 0.799730800023064 1 1
0.319876083910377 0.305570526527952 1 1
0.541273084457287 0.517251197479938 1 1
0.485073130191499 0.45904347171038 1 1
0.321230834515301 0.308471163078716 1 1
0.187984760084796 0.178133272809022 1 1
0.311329162759833 0.299470543155873 1 1
0.594611853581795 0.561569644625909 1 1
0.49281770653486 0.468645617216599 1 1
0.285435396375512 0.271022243505514 1 1
0.782673471560008 0.749867261136465 1 1
0.335135684660085 0.316187837575173 1 1
0.247273237401601 0.235127021993917 1 1
0.254474174008938 0.241074918358853 1 1
0.34154921803212 0.327661340930199 1 1
0.436641556299849 0.415251021226174 1 1
0.322094813033261 0.307570040494746 1 1
0.555186572427029 0.526912537046833 1 1
0.679234860969223 0.653274036069143 1 1
0.830328710085141 0.789792615238402 1 1
0.737252981941531 0.702899250722337 1 1
0.252189685866757 0.244746784975632 1 1
0.240806350629195 0.231786420755391 1 1
0.594530174947021 0.568754874828469 1 1
0.486353719196537 0.460208371531926 1 1
0.575149694880433 0.547052846320331 1 1
0.56119515602301 0.524861857269897 1 1
0.4079734300013 0.396165219362475 1 1
0.541457965551319 0.518428669421118 1 1
0.685404448744716 0.651106990029857 1 1
0.337971531286847 0.323071815570808 1 1
0.85845026339524 0.816434653006853 1 1
0.0688068952140635 0.0660165672709399 0 0
0.19402219433784 0.18377571006219 1 1
0.534991579259207 0.510849736318299 1 1
0.589217658663346 0.558593958925486 1 1
0.389316012250175 0.369622924956685 1 1
0.503787338306486 0.484125256416851 1 1
0.718982033782738 0.686166359363355 1 1
0.396321013503251 0.375943184646029 1 1
0.635302472483889 0.60719808430535 1 1
0.474082587911551 0.449749699967058 1 1
0.810340762720842 0.773985588914804 1 1
0.559828961554979 0.538906211774017 1 1
0.305775764737473 0.287054438919823 1 1
0.366888764383923 0.351818620378512 1 1
0.510764471614204 0.484013575151425 1 1
0.53230938786095 0.508157389308533 1 1
0.423002817917405 0.406338697238178 1 1
0.318456020972226 0.30149114835871 1 1
0.515168580469529 0.485823541299029 1 1
0.543493220964059 0.527427812446669 1 1
0.674752456883281 0.637993166758195 1 1
0.252462673218159 0.237472765922759 1 1
0.571971987840675 0.543493360104227 1 1
0.526832510909839 0.501364006133246 1 1
0.798150217619302 0.768700092037806 1 1
0.417213330172265 0.399782432840392 1 1
0.481771445541814 0.462726345785799 1 1
0.624241822785066 0.599284210536211 1 1
0.289193700059007 0.278057967949015 1 1
0.44509462646526 0.426205274089641 1 1
0.76928916789711 0.733052233403308 1 1
0.88878927841513 0.850614073200204 1 1
0.424749589733565 0.393461698080942 1 1
0.667295480739956 0.63739059612272 1 1
0.551216100455713 0.528741528983922 1 1
0.81685288936725 0.777861880219898 1 1
0.273263282878568 0.258257194174834 1 1
0.47219429595875 0.450695001389071 1 1
0.432347714897952 0.412197028020793 1 1
0.39334883570916 0.376186550848396 1 1
0.564381734381101 0.543127102358721 1 1
0.560712358392704 0.534005803178644 1 1
0.654052143633483 0.62310239666323 1 1
0.939177216012604 0.885927997860572 1 1
0.546840903812178 0.517822523023457 1 1
0.622569141663866 0.594703272110982 1 1
0.433660641993484 0.413318795733482 1 1
0.768197074682915 0.727454193822908 1 1
0.556430009808064 0.533574872515858 1 1
0.677969770675835 0.645236195760086 1 1
0.274162503025967 0.25993492365618 1 1
0.610323257771934 0.581565403433798 1 1
0.587178331600381 0.558036472113029 1 1
0.226981865678439 0.214926295598747 1 1
0.391246752645286 0.37797054708881 1 1
0.361677907990461 0.346226528433021 1 1
0.512136905082154 0.493810402861158 1 1
0.337365193093679 0.323566097807284 1 1
0.321353725724189 0.304400142425342 1 1
0.490370789720378 0.468197638403261 1 1
0.312395760521457 0.300673050987314 1 1
0.443810617770071 0.425391594807897 1 1
0.613530519205197 0.579464834446437 1 1
0.531681656304821 0.504266008033199 1 1
0.702138601942223 0.669657056888387 1 1
0.779529943229048 0.735591254442479 1 1
0.596235287874961 0.565393820181173 1 1
0.567073252693658 0.535864045276719 1 1
0.618178156671778 0.594394347201622 1 1
0.527858961310371 0.503511508547033 1 1
0.560746484602457 0.533576253762534 1 1
0.596729473411709 0.565065544855145 1 1
0.868191243721459 0.823274744054976 0 1
0.407518316055177 0.389005717420194 1 1
0.500538771101918 0.477173110636886 1 1
0.440465802518956 0.416546839675662 1 1
0.536644863320689 0.513403538341925 1 1
0.478752356625259 0.458588008063526 1 1
0.757515096667514 0.715925253909213 1 1
0.314153973140474 0.312150995074699 1 1
0.645955825821031 0.610907654958382 1 1
0.544994130714685 0.519997740408636 1 1
0.685078001593497 0.647925445974735 1 1
0.668887627033013 0.631807588239584 1 1
0.454100342277605 0.43268046483116 1 1
0.374948159893438 0.359690617289389 1 1
0.328377516507494 0.313034706560885 1 1
0.528626538670885 0.502175234237792 1 1
0.339533832339699 0.317809521520697 1 1
0.471059994287989 0.450708265603009 1 1
0.508759258038731 0.483871120057549 1 1
0.403103575235685 0.385688321389941 1 1
0.660278951106045 0.634334242770919 1 1
0.823605619357685 0.784565149211173 0 1
0.526604711209628 0.496361372174934 1 1
0.787375252491252 0.753828829352855 1 1
0.318664235016934 0.301900239351411 1 1
0.492383495402097 0.471424637668334 1 1
0.363609997616598 0.347016342476319 1 1
0.325801206261492 0.304014735176214 1 1
0.596387299765763 0.562072925436944 1 1
0.760356746253911 0.724297878835421 1 1
0.657391035248443 0.643055416119525 1 1
0.592251530331734 0.56812508506033 1 1
0.699601897960856 0.66977118421655 1 1
0.42839213149167 0.413647264342973 1 1
0.317839734556816 0.303420704303286 1 1
0.395788911195773 0.377382119967694 1 1
0.450423281348723 0.432703272390103 1 1
0.570614014837971 0.539150577126356 1 1
0.332130182210722 0.323296425644139 1 1
0.350975635653585 0.325225009903889 1 1
0.802105498877276 0.765125271572863 1 1
1.09820184244945 1.04211643878371 0 0
0.431954836887878 0.4049124036082 1 1
0.51427621125338 0.488071424327504 1 1
0.381141024009036 0.358348017481042 1 1
0.77415316751933 0.737264015908661 1 1
0.464762794827611 0.439109355583631 1 1
0.39341099495613 0.375034760137138 1 1
0.56571455869327 0.540592609623114 1 1
0.910500151843445 0.855184744187914 1 1
0.389014723270096 0.37342096973786 1 1
0.459047198980329 0.433554728702467 1 1
0.354149230058377 0.337920091781975 1 1
0.597499862244722 0.572251153097999 1 1
0.73100142735438 0.698091546159734 1 1
0.825909070211555 0.771437496127179 1 1
0.619037459309242 0.573287266485005 1 1
0.387546800712204 0.362515306602593 1 1
0.841189004094245 0.797912556417597 0 1
0.760773370668784 0.725475220067503 1 1
0.364857283600916 0.351517838403085 1 1
0.437994335558019 0.415371789576337 1 1
0.378791850466751 0.365054097038042 1 1
0.437427859033781 0.420542437645624 1 1
0.489310580560748 0.469163415693208 1 1
0.264885200923583 0.2511758896162 1 1
0.66865230569955 0.642086535252826 1 1
0.3716390664119 0.361974614811836 1 1
0.307707603329305 0.289802508503896 1 1
0.535123249645613 0.50350241753755 1 1
0.142642639099588 0.133770547359322 1 1
0.781150114011557 0.739561652274842 1 1
0.60759196268437 0.574975865062481 1 1
0.492675397801039 0.469899275569531 1 1
0.645164911252064 0.631705104772143 1 1
0.235451946836603 0.223410686700289 1 1
0.47120640779694 0.449797484145532 1 1
0.654636691247163 0.621154396486711 1 1
0.62199272173298 0.588197213085002 1 1
0.378608624376 0.357375373089997 1 1
0.752786338185764 0.723038783144401 1 1
0.550368746780767 0.517205620819575 1 1
0.734740721654443 0.696507316379797 1 1
0.31375186322656 0.299455316055392 1 1
0.232005684462064 0.220818383651003 1 1
0.585109002226189 0.553548354715043 1 1
0.0848023283786927 0.0756239287301703 0 0
0.164337422790742 0.157511983782007 0 0
0.684197534442135 0.650681509386302 1 1
0.294263981534838 0.275930242831572 1 1
0.450974345760026 0.431286728328341 1 1
0.524077893639765 0.498641391096411 1 1
0.313761790038471 0.293597034385452 1 1
0.751249787993192 0.724440365052599 1 1
0.426248373390423 0.404081103222125 1 1
0.538035313589033 0.511444447777191 1 1
0.750716414942968 0.714014524713268 1 1
0.342226134339694 0.324705725362209 1 1
0.658182969953081 0.633338823768888 1 1
0.751514702559457 0.714620425021722 1 1
0.320538605555747 0.311103078806745 1 1
0.544800978973117 0.519619345927189 1 1
1.04015985691641 0.99171003527289 0 0
0.457110444621046 0.43341538695104 1 1
0.60046314275524 0.572255359911397 1 1
0.382825094314428 0.364525902157185 1 1
0.44234192376721 0.420396645349328 1 1
0.205531375685809 0.194286387231498 1 1
0.183772547233918 0.17233743469923 1 1
0.301051699222483 0.293263681705325 1 1
0.688846075529205 0.652308382338827 1 1
0.309839444914719 0.299183380998283 1 1
0.546691702526406 0.526034648920187 1 1
0.681733369398077 0.642331697440887 1 1
0.63663541304764 0.610821714415608 1 1
0.31100292626254 0.294803108508252 1 1
0.387094673032616 0.370356044038497 1 1
0.448289117569346 0.41752418266733 1 1
0.325257408463328 0.310671037290795 1 1
0.501832858705491 0.483192249269277 1 1
0.780139048241648 0.741361043420671 1 1
0.702242726576306 0.669299703855762 1 1
0.2520913072969 0.239280012188855 1 1
0.360934866269438 0.339967204201506 1 1
0.355886351896009 0.338980577554356 1 1
0.252817992219767 0.240865449698614 1 1
0.421923097349664 0.403102792925323 1 1
0.652106359950847 0.621674712961895 1 1
0.464782728729289 0.431441060099187 1 1
0.581924157205315 0.561701358828141 1 1
0.591861371552564 0.561090467266136 1 1
0.660896246354266 0.625457416208512 1 1
0.480766517692642 0.458629692068668 1 1
0.536944957754748 0.511947586216459 1 1
0.419255722554674 0.394839088120399 1 1
0.495495923140664 0.473701870080888 1 1
0.671053195995583 0.635253390126816 1 1
0.116732372498792 0.113121333245015 1 0
0.614700174139519 0.587556042301187 1 1
0.55049444368115 0.525975342705142 1 1
0.513398787971094 0.482915984862686 1 1
0.697030397225859 0.659885106623282 1 1
0.361667391493795 0.342075536700269 1 1
0.273718641828026 0.263949998527336 1 1
0.0689607332168545 0.0667586123185356 0 0
0.381857876819393 0.361144497955141 1 1
0.551563845498954 0.521192610992535 1 1
0.10845132672144 0.112850451214861 0 0
0.486488649204001 0.457785854690916 1 1
0.308400208543842 0.292849301323598 1 1
0.591728305447943 0.570194929898718 1 1
0.620160468982761 0.585235446665357 1 1
0.790175674032279 0.785850636429025 1 1
0.174001422346242 0.166261257625939 1 0
0.467223903753774 0.444575114342207 1 1
0.681270352811293 0.647422377846202 1 1
0.442625912099467 0.413903966762186 1 1
0.51391601399734 0.483316233097903 1 1
0.372425699489036 0.357113047605946 1 1
0.385226175240814 0.360960202942757 1 1
0.507579901198859 0.483461179401752 1 1
0.517605695756478 0.484575580505118 1 1
0.766789851914363 0.721212591016686 1 1
0.538545284473153 0.507934649341741 1 1
0.711499610530277 0.672906454212783 1 1
0.668990254488987 0.640917824493992 1 1
0.404528357873398 0.384745228750293 1 1
0.426991005742531 0.409752555313373 1 1
0.327176065484375 0.314388860363564 1 1
0.603206714873681 0.576349943908751 1 1
0.226971224417742 0.218653195306129 1 1
0.556216510336653 0.531686530938231 1 1
0.58069954821146 0.55643918691216 1 1
0.487384044397184 0.464471449598467 1 1
0.45089974888869 0.433769363514348 1 1
0.437683722163122 0.418811045704359 1 1
0.56957952946885 0.542619627017493 1 1
0.34829401805377 0.330912816584142 1 1
0.425518538605023 0.40431306961072 1 1
0.504153456375915 0.478268556957667 1 1
0.585976089171232 0.552218359490765 1 1
0.876744060766688 0.83564789272379 1 1
0.692781577505027 0.660097746599979 1 1
0.752145742919201 0.714570733468328 1 1
0.464996281207251 0.442118951247298 1 1
0.304854509683461 0.288218583340753 1 1
0.570144726129176 0.536199860689574 1 1
0.398650520923217 0.38232817910258 1 1
0.419465770472883 0.402744764706624 1 1
0.487456567407746 0.459080537945213 1 1
0.708889632849296 0.677778451861442 1 1
0.468093759000097 0.443184964291249 1 1
0.446517803199432 0.424779331691636 1 1
0.391407821013849 0.372684948425884 1 1
0.766241234978063 0.72687077232946 1 1
0.471673743614948 0.449330513859836 1 1
0.541552629607436 0.51458954070066 1 1
0.0486945495754877 0.0506241616295984 0 0
0.453488299752516 0.432587174652622 1 1
0.392463728842572 0.374235583436791 1 1
0.557388346135512 0.529484599273816 1 1
0.57966014946264 0.544875593777893 1 1
0.941579324361156 0.894177020656692 0 1
0.561903318747751 0.532989383435571 1 1
0.327096021307902 0.309088657885937 1 1
0.714406034077414 0.687511128823964 1 1
0.23868726835561 0.225788089796124 1 1
0.380490724019181 0.365133280772994 1 1
0.260091359881553 0.247435070380931 1 1
0.787902627888033 0.751063542943868 1 1
0.21337892069426 0.202006802524913 1 1
0.536241394568856 0.509693108826155 1 1
0.252456147468702 0.244061676011176 1 1
0.590107862865168 0.5631330838651 1 1
0.645096679032269 0.607954157912133 1 1
0.495777666107668 0.473409411688348 1 1
0.113814652143383 0.105290784679384 0 0
0.249625674935241 0.235548475974985 1 1
0.4521585177867 0.441372156105451 1 1
0.564875001281593 0.539059285201748 1 1
0.303015886950031 0.288283704819801 1 1
0.520759650015337 0.495303051720931 1 1
0.666929117967691 0.63608165315783 1 1
0.312307826152223 0.288376399626187 1 1
0.295927532808755 0.281507451776438 1 1
0.603666926206084 0.576907087843765 1 1
0.276193251258049 0.257318542044266 1 1
0.496658337915635 0.475892312104759 1 1
0.537285728525156 0.504908749086775 1 1
0.414460236156703 0.397060168147888 1 1
0.212029820231758 0.209007015492321 1 1
0.511872072413885 0.482694910694095 1 1
0.615587583886168 0.59001103688039 1 1
0.190966047039371 0.176369548512447 1 1
0.763387780461544 0.733367061337662 1 1
0.711842204606368 0.66919474301241 1 1
0.733627065700365 0.696279022032597 1 1
0.700249127187341 0.652893611607645 1 1
0.814581230086396 0.769157592545812 1 1
0.665300569686788 0.632040577532893 1 1
0.440972623411123 0.416782985394722 1 1
0.838335287537142 0.804568267680804 0 1
0.628958230639243 0.601606734631961 1 1
0.287030551968118 0.278269568857398 1 1
0.21807490222199 0.208911265665609 1 1
0.374903264318471 0.361793973866757 1 1
0.699436309144014 0.666545578130631 1 1
0.322399332043295 0.302759356004607 1 1
0.635101683486174 0.602053665320647 1 1
0.428678808202263 0.418423377233356 1 1
0.742069777444036 0.694305478905784 1 1
0.669555705879361 0.650154901162604 1 1
0.416092959604714 0.393471132721543 1 1
0.604711267345766 0.577843683621334 1 1
0.392091938561213 0.377392700392812 1 1
0.278834678053671 0.257509433581811 1 1
0.431902288192868 0.404353140531031 1 1
0.34436441278544 0.33054584056626 1 1
0.391672656187706 0.380465818975698 1 1
0.793104125164775 0.757548204900831 1 1
0.540436562262649 0.519962153652533 1 1
0.592836880790017 0.56757645773864 1 1
0.544144230364121 0.523025692809615 1 1
0.479473458511355 0.457601319501171 1 1
0.353037836024292 0.337317775109934 1 1
0.350761124989605 0.339406513617143 1 1
0.310801494428395 0.298461248232774 1 1
0.521223480253096 0.496055951524519 1 1
0.529643313708618 0.505313407434227 1 1
0.441369912999972 0.418597350998074 1 1
0.752272830217941 0.71908585542234 1 1
0.281325015169712 0.262923971570723 1 1
0.603990340347514 0.575983203295129 1 1
0.334838663900021 0.323365275871179 1 1
0.497422526729243 0.471921735146741 1 1
0.415980702517866 0.404719864729873 1 1
0.527704508939253 0.498385022610674 1 1
0.170847588013849 0.156508117358566 1 1
0.482827678418256 0.463777909799692 1 1
0.782660252426991 0.741071482336799 1 1
0.553928638856351 0.525851351415327 1 1
0.317199813796185 0.300999213247047 1 1
0.474386628369722 0.442664756114146 1 1
0.396897902915329 0.372501857039755 1 1
0.328515968489226 0.325256851526007 1 1
0.756114782185393 0.726093627499815 1 1
0.424595909632694 0.398262439412827 1 1
0.41436152477153 0.392798033369617 1 1
0.48607633755716 0.46614810293613 1 1
0.706961388753977 0.66018104688199 1 1
0.587209548444168 0.557167012792917 1 1
0.747774040268222 0.712720557789034 1 1
0.546421684297738 0.515539162775731 1 1
0.566977083764374 0.542088229939516 1 1
0.481581228193533 0.46072262734844 1 1
0.505481339074311 0.47986123364866 1 1
0.57592261193697 0.547792555201718 1 1
0.647911759049007 0.618748113766442 1 1
0.403683204307707 0.386983870536039 1 1
0.675964816277263 0.642578841818851 1 1
0.521282694825461 0.496928808030773 1 1
0.562773227505252 0.534716387200838 1 1
0.601366463238854 0.575765862717248 1 1
0.597276381433334 0.567053535544854 1 1
0.438362206562591 0.41435707625822 1 1
0.633847768656115 0.603411487860168 1 1
0.438166266474871 0.42090806676519 1 1
0.462984840365145 0.441869276755116 1 1
0.500160288787787 0.476682952752146 1 1
0.436773874905498 0.421130742063215 1 1
0.676803637150272 0.638540097622019 1 1
0.684926413714949 0.655966140634223 1 1
0.483579792184871 0.4557720886947 1 1
0.402157832780988 0.385203966066474 1 1
0.791819214018185 0.744740377909618 1 1
0.509604135851188 0.486711442089979 1 1
0.582488955311617 0.558146057932185 1 1
0.372227788910883 0.359849519263874 1 1
0.347992579704051 0.343257062411036 1 1
0.46210762300172 0.438754861368619 1 1
0.406425502463594 0.381867907577871 1 1
0.706536811418091 0.668861610972292 1 1
0.543978247550926 0.514012404742253 1 1
0.697705444851485 0.661834610904787 1 1
0.723670287600326 0.68890926108796 1 1
0.703792265994709 0.668618799661727 1 1
0.65123198701833 0.617321637336508 1 1
0.713248637528419 0.675463195220289 1 1
0.478497791406106 0.448394736586861 1 1
0.273610484894846 0.25711724780159 1 1
0.267363380979348 0.24515636351517 1 1
0.632247606216432 0.600931806345487 1 1
0.670133918915448 0.63289174764445 1 1
0.471752629468773 0.452095705562988 1 1
0.585637453989448 0.558279968636733 1 1
0.304686222183188 0.289217045414912 1 1
0.611556209892111 0.573377023891617 1 1
0.530963309955781 0.505903882102874 1 1
0.411366351532793 0.395366610751774 1 1
0.702854328690738 0.668502570672021 1 1
0.293310286416582 0.278395053079677 1 1
0.745025157718901 0.707149452254133 1 1
0.351248967309719 0.333709628903126 1 1
0.392509033202876 0.377470290647536 1 1
0.645317014345756 0.60502692342 1 1
0.760864561462227 0.728399193218682 1 1
0.335291790536621 0.320628580893198 1 1
0.557632585377911 0.53115765869721 1 1
0.585315437887621 0.557617059528517 1 1
0.451961377417998 0.43715778700783 1 1
0.574212445155371 0.545615439524801 1 1
0.4705414125668 0.450234355543256 1 1
0.28592795754001 0.269508415975228 1 1
0.743711788177968 0.706349060764246 1 1
0.238664668141248 0.228084126181164 1 1
0.491870081467031 0.463053264695645 1 1
0.539847215498222 0.505260547948848 1 1
0.409548555025042 0.38189978517808 1 1
0.243208083300444 0.227181250453163 1 1
0.61724734227548 0.589642076603631 1 1
0.588678090735177 0.571491052227793 1 1
0.134074670255747 0.127930535910074 1 1
0.412491561057131 0.385029257801438 1 1
0.39909771306891 0.382738966627374 1 1
0.527993963875066 0.5013212042148 1 1
0.984421045058112 0.924225306745312 0 0
0.634391960006236 0.601976445845826 1 1
0.358711994166743 0.338111796630481 1 1
0.506261119181382 0.478578949093034 1 1
0.237701244198218 0.222722918016243 1 1
0.611667715507013 0.575948008489978 1 1
0.371458968807404 0.356271555440628 1 1
0.481407035105193 0.457105658532786 1 1
0.628313394483036 0.601517940481866 1 1
0.232452107008474 0.231554819054859 1 1
0.285599580062408 0.280507577794852 1 1
0.382526650244856 0.368143139075682 1 1
0.685470825737262 0.649857567826203 1 1
0.278861217819011 0.262860700189932 1 1
0.491796808500386 0.470073198015385 1 1
0.242201435687356 0.229418234130501 1 1
0.334817803410066 0.32107969780003 1 1
0.576941703936931 0.546814366785129 1 1
0.49959630103941 0.471702540896819 1 1
0.442748404310268 0.42422615604889 1 1
0.582784747945101 0.559014995172578 1 1
0.665031620851346 0.629026613283305 1 1
0.518621229878683 0.493946935184404 1 1
0.62458911359558 0.601593284787558 1 1
0.270045675371768 0.25556207882211 1 1
0.542515408149264 0.517910178723158 1 1
0.270473668490257 0.256430703585819 1 1
0.50162910272572 0.478490366009147 1 1
0.594646021574404 0.570552679105226 1 1
0.587851677484533 0.554868626171969 1 1
0.344971803577884 0.325758623641404 1 1
0.358737886046202 0.34131508102949 1 1
0.528643409600781 0.505280438184151 1 1
0.600543336759258 0.571177641807214 1 1
0.0233049246340879 0.0221971233538278 0 0
0.583503036784956 0.55346760333843 1 1
0.305749418404362 0.290830720319135 1 1
0.649622162563563 0.61309139850817 1 1
0.376995653569275 0.358767156786065 1 1
0.561611152476844 0.54378815187849 1 1
0.465232934067779 0.44845706993306 1 1
0.708228738944388 0.670213214074056 1 1
0.570027478537837 0.544751724644448 1 1
0.550359421267893 0.525802384996045 1 1
0.523504001600449 0.500276229712296 1 1
0.611454357772612 0.580259075285798 1 1
0.325616048718609 0.304417268222577 1 1
0.742454447339901 0.709239330890555 1 1
0.252214878797509 0.236981720562421 1 1
0.157007354666124 0.150213430244137 1 1
0.733624657430225 0.701726979394508 1 1
0.401107763512122 0.377169551247974 1 1
0.353103515100415 0.332525726620602 1 1
0.28797203750109 0.272105985033337 1 1
0.839451988396981 0.799353456069776 0 1
0.740426122183336 0.705944005702701 1 1
0.572355498762814 0.543099256922158 1 1
0.20624286398014 0.197492388435435 1 1
0.398952156532869 0.38180075530287 1 1
0.41251626457889 0.394702291964009 1 1
0.537131532703699 0.50632257179786 1 1
0.594839818560786 0.569022001006972 1 1
0.702816069039007 0.666607863237567 1 1
0.508514129115655 0.484569188550419 1 1
0.186588535331385 0.175960484682119 1 1
0.466775930669667 0.448952307222043 1 1
0.250523326803334 0.23945003721064 1 1
0.787480718807298 0.74650517160251 1 1
0.571800209994898 0.54237696822329 1 1
0.703604390266445 0.670043794165194 1 1
0.635841901557559 0.608053830848573 1 1
0.593900216887298 0.569694292390149 1 1
0.544157158453528 0.515746652760899 1 1
0.218954114237954 0.211029210172717 1 1
0.38153626740134 0.360841869733338 1 1
0.412235738082476 0.392571583881021 1 1
0.342772931031314 0.329154687984842 1 1
0.371526372267517 0.358952084073903 1 1
0.308515294337568 0.291154202921603 1 1
0.379484409450413 0.364485520572663 1 1
0.513959704683779 0.490997310577037 1 1
0.254956343425588 0.243162935896222 1 1
0.421730503854174 0.399846424573665 1 1
0.703085949339216 0.66545291778175 1 1
0.458529858751864 0.431038642365315 1 1
0.367442860518226 0.348754778406252 1 1
0.54351667095039 0.519393033571268 1 1
0.483357504631816 0.454202862258758 1 1
0.477307037612758 0.454490646236223 1 1
0.546694910035809 0.525866716219747 1 1
0.490173566388095 0.468314042341763 1 1
0.538175336676097 0.513137372504438 1 1
0.328547267672232 0.312776443703674 1 1
0.915530060292141 0.866482116207242 0 0
0.712239983300768 0.670346163005653 1 1
0.352239444195538 0.328067268780228 1 1
0.594152590675166 0.55374798800769 1 1
0.59758602495373 0.567342196837676 1 1
0.535048213400736 0.512549769881633 1 1
0.313254078592676 0.300802241392574 1 1
0.702805111605154 0.673107691797799 1 1
0.480610853318192 0.456933148334669 1 1
0.486186117333231 0.451570781551816 1 1
0.600625647477056 0.572546477479647 1 1
0.39787193682533 0.377274663706938 1 1
0.591653245799548 0.565090033147362 1 1
0.364634318515862 0.350381872486564 1 1
0.352584939041745 0.337878049258895 1 1
0.636794026996459 0.605606793818951 1 1
0.487380289042547 0.466227978210692 1 1
0.230226448158137 0.218250290734651 1 1
0.720691393242064 0.69031470367306 1 1
0.172562627794895 0.155168510080405 1 1
0.249837248116134 0.231378776293996 1 1
0.676111623208852 0.636047221169257 1 1
0.425258337411426 0.410431423058747 1 1
0.767580440526995 0.730867264369314 1 1
0.402100265482816 0.379465894796287 1 1
0.599871632627721 0.57331178270318 1 1
0.77119791051017 0.737956119731748 1 1
0.699092788899216 0.667801338299913 1 1
0.601755150104661 0.570319575424639 1 1
0.564803402560094 0.545850992853612 1 1
0.268370183491618 0.252630229740973 1 1
0.44487534622751 0.425878169839762 1 1
0.620784290914462 0.590635300075693 1 1
0.638567830169165 0.603335955602159 1 1
0.655480242679984 0.627336694078205 1 1
0.904944273892925 0.855182354119639 1 1
0.114437882969484 0.111566497935171 1 0
0.341831129700014 0.327439355019409 1 1
0.510590447991666 0.483885782108294 1 1
0.418072833201396 0.399306102910098 1 1
0.313194635247271 0.296255306164542 1 1
0.531317724200284 0.504262653324054 1 1
0.217386376902051 0.209263355451394 1 1
0.766754994668204 0.7254658375328 1 1
0.849029915127078 0.809394537983905 1 1
0.624639618055739 0.587842206607179 1 1
0.537260650904781 0.515138689136585 1 1
0.402175050988428 0.385684097196136 1 1
0.661054844531488 0.623187667931175 1 1
0.741978186430408 0.705552827336483 1 1
0.781209290166429 0.742563461870817 1 1
0.64562011143431 0.609518340071377 1 1
0.18920665456288 0.176763672921681 1 1
0.515895818442641 0.494189393857733 1 1
0.300474210188726 0.280061591760634 1 1
0.46291736056688 0.441226260121523 1 1
0.426147647816258 0.405923354426467 1 1
0.353315101108311 0.325172101551281 1 1
0.551521361590799 0.528820093088203 1 1
0.632238131400498 0.60504128005872 1 1
0.612168347450844 0.584384068461427 1 1
0.27446907280788 0.253334388785269 1 1
0.360309360199093 0.340230643788712 1 1
0.616558205252455 0.579062812286135 1 1
0.408857657299088 0.389717063005954 1 1
0.450549137119317 0.4303271610429 1 1
0.461427011260064 0.440912999144505 1 1
0.465331393490225 0.442679331005365 1 1
0.497672778035276 0.481875561321678 1 1
0.509071374909152 0.485106437274001 1 1
0.472467145206772 0.451420649610037 1 1
0.234604975374264 0.222871970708511 1 1
0.618170102740724 0.591785716137147 1 1
0.336021450303747 0.317801057016618 1 1
0.428107630887298 0.40714796456475 1 1
0.513053442709102 0.494956391832992 1 1
0.0484734296987173 0.0402149208753284 0 0
0.450694712549588 0.42755151736587 1 1
0.385180839389327 0.361752254954581 1 1
0.445723932937483 0.429509360255602 1 1
0.68512067355054 0.651887929813743 1 1
0.397099283255664 0.379550857178807 1 1
0.580158622071765 0.556491644721717 1 1
0.218522571074421 0.207180887711112 1 1
0.3483967411102 0.323632634500417 1 1
0.760312755726094 0.730169648818492 1 1
0.131548946635306 0.121389308750637 0 0
0.686284670356729 0.645708771894682 1 1
0.423357442782828 0.403997280075151 1 1
0.186018092065223 0.175952055805604 1 1
0.722533437531167 0.689363338384445 1 1
0.441232642596312 0.422556902025455 1 1
0.496975953021545 0.473746672713288 1 1
0.401199651310932 0.37048727618342 1 1
0.713049492819488 0.680575458408364 1 1
0.460689195717441 0.434844997775185 1 1
0.415696961709092 0.38929868600233 1 1
0.334736312330417 0.316431084353763 1 1
0.548165812435572 0.524961686745676 1 1
0.603823835149186 0.576387825936534 1 1
0.368119649854614 0.349787040559228 1 1
0.309938665433128 0.299250585878943 1 1
0.579048985119452 0.553542937013296 1 1
0.405588120070461 0.386946562770126 1 1
0.683401777807531 0.647079027483062 1 1
0.413060982043191 0.394551623808239 1 1
0.138239627417316 0.12555735967564 1 1
0.56064303440346 0.531645094336611 1 1
0.655875173973321 0.621367208133858 1 1
0.615211892956026 0.587515285635189 1 1
0.999509997746515 0.934385714961883 1 1
0.74230889131763 0.705919072679998 1 1
0.259091798370772 0.250245059056209 1 1
0.530430112241139 0.506047779720112 1 1
0.454896388660854 0.4339775086168 1 1
0.416975434825067 0.394911419088344 1 1
0.398994213476686 0.379776806574874 1 1
0.388573615998373 0.374788787859988 1 1
0.710516652871129 0.664516753169942 1 1
0.751559727177559 0.70841900350463 1 1
0.514159575080488 0.488062840433582 1 1
0.372739289693054 0.353067798071163 1 1
0.345312967320506 0.327837256974138 1 1
0.429395287722737 0.413336587999576 1 1
0.644352906827061 0.613654960726116 1 1
0.504222830711648 0.482898735499201 1 1
0.617659322610927 0.584027947854899 1 1
0.263690029210744 0.253710747282085 1 1
0.384109250951178 0.363780346133914 1 1
0.53662469558132 0.508032784044346 1 1
0.50879247298332 0.493896907816259 1 1
0.567356833297202 0.545870139813997 1 1
0.713363104154169 0.666503859353205 1 1
0.665702471808207 0.642106694457117 1 1
0.567235091603149 0.534686866840978 1 1
0.635009820452067 0.612098484037785 1 1
0.293263457354141 0.277380306643062 1 1
0.401255408600794 0.386821640739128 1 1
0.424485419503865 0.408187187620655 1 1
0.417917206083418 0.400576041037374 1 1
0.488362333236222 0.468676915541046 1 1
0.501135029318465 0.480649445581336 1 1
0.452864072656134 0.432343016843213 1 1
0.866325349016746 0.824438428793906 0 1
0.30236857653031 0.285486448424779 1 1
0.74932630169797 0.71658001020687 1 1
0.609078655615404 0.581801119278227 1 1
0.520683315153075 0.499627477366936 1 1
0.572531998617911 0.55367171533146 1 1
0.44532587905812 0.424972390218516 1 1
0.396875666767243 0.375682035006839 1 1
0.475165338872954 0.450964356991884 1 1
0.197960919560485 0.184872897545534 1 1
0.52647951814298 0.50405346904776 1 1
0.346822225656399 0.322399088239732 1 1
0.354828883008343 0.340183000602818 1 1
0.647848266697084 0.618417334052289 1 1
0.73090741677612 0.693237400755603 1 1
0.146896962043406 0.142416430243567 0 0
0.498601786775411 0.482308435117326 1 1
0.207702033201216 0.197954795434421 1 1
0.53712922726032 0.517735678218365 1 1
0.264197960663401 0.252609265735172 1 1
0.729177248399087 0.693148261678284 1 1
0.288440683771755 0.272393821291147 1 1
0.480614049874325 0.457806265803785 1 1
0.745231677551003 0.710444662219919 1 1
0.578484433606493 0.552596492118185 1 1
0.52164209820843 0.492918425366264 1 1
0.733580272746471 0.694123301162323 1 1
0.513459644582791 0.486947662090022 1 1
0.518234061556766 0.487633991120843 1 1
0.53060396835398 0.512592966341617 1 1
0.485085720386145 0.456874545932321 1 1
0.569326633556089 0.536969742950502 1 1
0.181412330676697 0.176146957510013 1 1
0.524835126267012 0.500949093446282 1 1
0.307774683970176 0.294396909011299 1 1
0.52447992740247 0.496572804054964 1 1
0.691901718294443 0.654749642254661 1 1
0.681819430284462 0.659355755024906 1 1
0.146008068903125 0.134193237879388 0 0
0.204953736182748 0.194186693753917 1 1
0.517285231411434 0.490299063299194 1 1
0.560385902785616 0.532223455003822 1 1
0.474651070701818 0.462241370260047 1 1
0.274408111091893 0.262982529681193 1 1
0.567170879123227 0.545138099996227 1 1
0.101517353198469 0.096715953884704 0 0
0.446130140933707 0.423293708063574 1 1
0.402331870016161 0.388318428542907 1 1
0.603498488430381 0.574731830494939 1 1
0.742061107501361 0.708267281620587 1 1
0.593985605134775 0.559408950231857 1 1
0.433844261489177 0.39860962225626 1 1
0.598919623342122 0.569409608948641 1 1
0.48381517627088 0.469786752510097 1 1
0.606253882846943 0.577772363141962 1 1
0.543447170415812 0.517999595588571 1 1
0.538737295893572 0.501701387119118 1 1
0.486202893422577 0.464431996381617 1 1
0.385234132421152 0.366346287498101 1 1
0.450543303388982 0.430098599748599 1 1
0.620599231261855 0.591784503147255 1 1
0.58330684309487 0.553126756332483 1 1
0.22537776315872 0.213580479131121 1 1
0.521248456441505 0.50412756268176 1 1
0.268459874250395 0.255929593865996 1 1
0.253972428794233 0.244602300654754 1 1
0.894378109637083 0.854999249964812 0 1
0.819755432032796 0.765252894426697 1 1
0.547153910255353 0.520657400532026 1 1
0.373915028676215 0.357093433231055 1 1
0.712486543994029 0.676238781370855 1 1
0.441537741030883 0.422761605920534 1 1
0.484883658295828 0.461293430647533 1 1
0.383060138938265 0.357875935818503 1 1
0.436679986364202 0.408293393866705 1 1
0.656018527605441 0.621588297560356 1 1
0.542522764110776 0.514333214533906 1 1
0.562599941228532 0.546974865655698 1 1
0.509365514291787 0.487141564443196 1 1
0.281766577881487 0.269403791297159 1 1
0.465893018956299 0.447840431287824 1 1
0.737002117210524 0.688658607873297 1 1
0.733703010580158 0.693716813202854 1 1
0.615005780284309 0.589193492057579 1 1
0.615671175215937 0.571256458234249 1 1
0.712952597657147 0.682371615467171 1 1
0.31185943510015 0.29225620913555 1 1
0.827723140136508 0.791367986875146 1 1
0.787059890626724 0.740602018749022 1 1
0.4164977137416 0.393966045887213 1 1
0.366300725527501 0.352247233986272 1 1
0.766859838865905 0.716869471639553 1 1
0.458478229828132 0.429315953251267 1 1
0.200077293874652 0.195162578859674 1 1
0.473374821891956 0.449578331248711 1 1
0.593201249806447 0.568102884301065 1 1
0.370380660542418 0.348192204727753 1 1
0.240782874879295 0.236504727957427 1 1
0.152300655144993 0.143620900591611 1 1
0.620169611747132 0.589274969864049 1 1
0.333406551566933 0.326347879949703 1 1
0.419032841092606 0.396181611429859 1 1
0.591218090575072 0.557483920615589 1 1
0.291813210190789 0.27557894494522 1 1
0.286867308460728 0.269276510735342 1 1
0.498230824772244 0.471460232025702 1 1
0.647637675190202 0.620374168421854 1 1
0.486941195831541 0.469271078865413 1 1
0.60950698398402 0.582414869969059 1 1
0.271087265338649 0.252106880513245 1 1
0.551378116311685 0.525841554401735 1 1
0.631564387222978 0.603176082000224 1 1
0.252442902852173 0.238250918818082 1 1
0.144791812058402 0.141208141745897 0 0
0.788636336412799 0.74671425741005 1 1
0.625182700458393 0.594208517731642 1 1
0.896092594463912 0.848515521150977 1 1
0.48818606900124 0.464758910391814 1 1
0.468799397616885 0.449904860858972 1 1
0.897523734242702 0.851356775248806 1 1
0.606644578458318 0.576956911278807 1 1
0.591961187350197 0.574026104602558 1 1
0.224463867720596 0.212602896197696 1 1
0.640715932950743 0.610442996986612 1 1
0.673728361192241 0.64591767749358 1 1
0.555672875490667 0.533921298605251 1 1
0.359443106017793 0.343669026776449 1 1
0.652432086280628 0.623265289422896 1 1
0.670517488592831 0.633844288310442 1 1
0.522857939880272 0.502780693971807 1 1
0.521378899265286 0.497101948857648 1 1
0.256259889562314 0.247400304992091 1 1
0.589942171697662 0.557878880974409 1 1
0.363170698232062 0.347613542576132 1 1
0.353582306012374 0.33354465481931 1 1
0.665840525739267 0.629730537384198 1 1
0.791325674787613 0.757846567024194 1 1
0.428449324091346 0.409747699422818 1 1
0.884181000742154 0.843871732561424 0 0
0.627526563859546 0.605833172511126 1 1
0.630317699463088 0.603930879022151 1 1
0.320386169677432 0.313249940978361 1 1
0.747402825281271 0.704248678602187 1 1
0.513325588045133 0.489705714979889 1 1
0.616785685729638 0.588747078963977 1 1
0.660667446469933 0.631507227825325 1 1
0.561657551474779 0.537812286843441 1 1
0.956445224995157 0.912654902821252 0 0
0.693593868321496 0.658967353794954 1 1
0.515434208636548 0.488591387164165 1 1
0.577130203815155 0.54704017570172 1 1
0.171039461124877 0.16938956973185 1 1
0.649749301070694 0.615428605512274 1 1
0.460284128418547 0.436239703730174 1 1
0.370608381795328 0.349244188042913 1 1
0.388204241794268 0.377310762143864 1 1
0.528021085262614 0.500067222974978 1 1
0.591517983458437 0.56530902629945 1 1
0.346173358352461 0.324587022665683 1 1
0.531412417791026 0.495475183957385 1 1
0.378031560264123 0.371339369735673 1 1
0.329597121847068 0.316908396441138 1 1
0.685174541864247 0.652818822055384 1 1
0.70268052386831 0.66791975289227 1 1
0.216958937857406 0.20928943170405 1 1
0.783214183668621 0.743777968287274 1 1
0.608074014438596 0.588037770315149 1 1
0.535111235071002 0.513181860225389 1 1
0.328991126376342 0.312278902463219 1 1
0.930505726359662 0.884686406581148 1 1
0.294183250269722 0.285567832399138 1 1
0.448146461799698 0.427134241510298 1 1
0.491752883999568 0.460399551601248 1 1
0.321277209328393 0.301445615802465 1 1
0.480370146403404 0.452543297274283 1 1
0.468672563262389 0.444894121708841 1 1
0.216512958612453 0.200222559684353 1 1
0.260823549564666 0.245535951687907 1 1
0.730493722384414 0.692287448267751 1 1
0.586050502450831 0.55903355078856 1 1
0.358765977067467 0.344127908108608 1 1
0.474355858851739 0.451468238614847 1 1
0.396198383466571 0.375920692480968 1 1
0.504942155987744 0.484510570534434 1 1
0.572769631201345 0.541450686340376 1 1
0.759558740668479 0.731331044337761 1 1
0.217266878689691 0.212452269575361 1 1
0.374273730764453 0.361302244767737 1 1
0.366789275576173 0.350060381209692 1 1
0.604343032510151 0.570844864070917 1 1
0.683763359911355 0.653750026141128 1 1
0.886405014623525 0.845427948045291 0 0
0.596106441286644 0.565495566975811 1 1
0.509217747057039 0.490082452529751 1 1
0.560769246142724 0.530921820331551 1 1
0.515645891144422 0.495695881124655 1 1
0.399416623458012 0.382272866530418 1 1
0.595577625372671 0.571211845009569 1 1
0.898760125388688 0.860026225834421 0 0
0.752713224858369 0.714111050171669 1 1
0.417431448008457 0.39490315455578 1 1
0.180861847104881 0.171409715907118 1 0
0.59921551359376 0.571855564771046 1 1
0.239513075540038 0.231693834639557 1 1
0.682190060009832 0.645983804128952 1 1
0.454940459762482 0.439947126042866 1 1
0.655708922114191 0.618374694257634 1 1
0.993495247487617 0.947302314808241 1 1
0.322800301037709 0.305900432798876 1 1
0.517287753735692 0.49533608998875 1 1
0.54762144564509 0.520218181993091 1 1
0.615873377586504 0.583153658345669 1 1
0.349789697059738 0.330354611679579 1 1
0.658725179395361 0.629206390482562 1 1
0.582758175960286 0.556152571234492 1 1
0.480589807511704 0.458426962322031 1 1
0.741724617997697 0.710458596138442 1 1
0.3127283489837 0.296395581247653 1 1
0.02662119288453 0.0258949371188586 0 0
0.498772202328655 0.478794979541327 1 1
0.343100925681005 0.323727026090738 1 1
0.695371540081927 0.66317891581795 1 1
0.80507399159557 0.763861534425484 1 1
0.433948652695771 0.40873821686089 1 1
0.693797705373848 0.657668908110344 1 1
0.410899296909045 0.394776590984083 1 1
0.857612919290491 0.809245773886202 0 1
0.762901521749758 0.721488938195461 1 1
0.781537895809194 0.743798002341897 1 1
0.27132810066807 0.259772512582965 1 1
0.471843172682984 0.449492484870482 1 1
0.532824019192316 0.496494527130823 1 1
0.619496919127881 0.591055363922335 1 1
0.385402230961999 0.365790598799949 1 1
0.567974608797135 0.540821496081182 1 1
0.583417028230152 0.555964147162203 1 1
0.585056195768296 0.561063759922729 1 1
0.621880804882886 0.592279569805473 1 1
0.143530478255439 0.137966384390934 0 0
0.549553584877849 0.531719334280744 1 1
0.239245103761775 0.229391741806782 1 1
0.937624036756754 0.891130384453676 0 0
0.678808734006003 0.641401737169718 1 1
0.562366275248957 0.535106871921154 1 1
0.625994504652833 0.596228855771224 1 1
0.385443198647009 0.36415532302542 1 1
0.497051776379357 0.474608767274156 1 1
0.556000910594537 0.530552484644357 1 1
0.477416921198038 0.453240521829115 1 1
0.425612418581431 0.403197127252057 1 1
0.581887747959448 0.546129391045035 1 1
0.698648069945694 0.66052806224914 1 1
0.334331173972058 0.313684620428803 1 1
0.654080207722874 0.631958243622282 1 1
0.405158784093366 0.38525785771982 1 1
0.250201941270687 0.229069411960903 1 1
0.632438622394568 0.590751860683087 1 1
0.495860728623585 0.471828501088435 1 1
0.436936323285868 0.410898546371029 1 1
0.137716425662955 0.133897942233136 1 1
0.293029378695418 0.277791356768273 1 1
0.752944179714623 0.719290892081484 1 1
0.334223017849815 0.32121003324243 1 1
0.671750130397043 0.6424122923596 1 1
0.298822819527854 0.273680336892143 1 1
0.512945941061482 0.493858171517265 1 1
0.364795040471088 0.35555815889546 1 1
0.203995360615822 0.200126209773685 1 1
0.404874045371936 0.390810513624527 1 1
0.0302200792470639 0.0206347811212573 0 0
0.292860984708387 0.271346900512585 1 1
0.793098957234816 0.756193880485573 1 1
0.277859694503674 0.254850890737287 1 1
0.417779831650202 0.400940144474406 1 1
0.352752718429527 0.32905351925479 1 1
0.44011185088739 0.413349805808483 1 1
0.688676578945552 0.6502956945754 1 1
0.285198346777254 0.271222525473861 1 1
0.669036283218862 0.640690860923742 1 1
0.642153985669279 0.604490978984008 1 1
0.372247975828926 0.354942282516768 1 1
0.354865674621385 0.33820487393326 1 1
0.0959113876442512 0.0934604035938053 0 0
0.361692245725352 0.339266958120577 1 1
0.702939382380375 0.661646067469829 1 1
0.67085722545462 0.638219896320671 1 1
0.470105705661924 0.446395884160027 1 1
0.49256652413381 0.470907648259518 1 1
0.229724542964185 0.218498554231691 1 1
0.734362518680455 0.693109040143248 1 1
0.3745261593244 0.359375448759329 1 1
0.375248871311326 0.353882035189604 1 1
0.438751784024827 0.416961172123586 1 1
0.721571813816381 0.688118600013956 1 1
0.30480682599331 0.287905531148751 1 1
0.267115515804255 0.257653278786263 1 1
0.457265281833059 0.428367719071544 1 1
0.158458361688898 0.151168631085674 1 1
0.363743866052131 0.338399531518371 1 1
0.369020329671687 0.351271865369381 1 1
0.295395135660866 0.281383397665913 1 1
0.41048607774213 0.389023459941201 1 1
0.492895742387421 0.466335175807602 1 1
0.7034102857583 0.672513385066242 1 1
0.68511714980986 0.648655533764043 1 1
0.617014178474443 0.586487486045299 1 1
0.733341874300732 0.700670332970983 1 1
0.572695165693183 0.535437136090214 1 1
0.395504783857232 0.375006215141095 1 1
0.456739620149691 0.436007874985185 1 1
0.580960069211496 0.556201058451051 1 1
0.673982931664327 0.644023221996502 1 1
0.574349513127686 0.546908646784848 1 1
0.521300966525465 0.496440522458956 1 1
0.118630727354102 0.113317272227302 1 1
0.354644522606063 0.340746145792973 1 1
0.582419961319524 0.555348197003321 1 1
0.407085509968653 0.390029999623932 1 1
0.70793327122463 0.677337321210318 1 1
0.342962256658952 0.317421822752012 1 1
0.611198679941993 0.589325388707544 1 1
0.516468062667646 0.484703401181966 1 1
0.117205336239527 0.112665975671459 0 0
0.460312513389199 0.439463583493029 1 1
0.61126492776554 0.583881853294162 1 1
0.517468225618113 0.494182350911373 1 1
0.235933797044421 0.228627460893867 1 1
0.699986752982534 0.665786204885407 1 1
0.534194567463052 0.510914674922077 1 1
0.481130839907689 0.460749828577042 1 1
0.548881962113226 0.524626462572132 1 1
0.375292750577136 0.357011334051136 1 1
0.879780733537302 0.833243019761264 0 1
0.533187820362132 0.507880464389036 1 1
0.390769483213481 0.367071886565174 1 1
0.606599310433743 0.573481747978392 1 1
0.550847061882518 0.520125501269515 1 1
0.721611479613183 0.681735027295572 1 1
0.665114462543313 0.631875823966787 1 1
0.515871683600806 0.492171567899052 1 1
0.365549070671745 0.346542645703604 1 1
0.570002552585722 0.545984494368903 1 1
0.458716762201971 0.43518018541197 1 1
0.475195355054257 0.456132594639588 1 1
0.46716372565622 0.46360773923197 1 1
0.539630150189841 0.512776760811924 1 1
0.553477622768081 0.522516070316476 1 1
0.300959673610709 0.288584605090541 1 1
0.734507752914471 0.696767111412775 1 1
0.388993130948513 0.372955440573026 1 1
0.324673169455365 0.314026069126234 1 1
0.576828689743076 0.549120746894152 1 1
0.495847722843539 0.476302384094861 1 1
0.369829026943405 0.34879309041459 1 1
0.564847746888176 0.538469222742555 1 1
0.267932228140517 0.255268269527905 1 1
0.580190725938669 0.552049101074348 1 1
0.781894329980603 0.744595386796097 1 1
0.504069567262088 0.481504491411641 1 1
0.602544131569892 0.566498032244187 1 1
0.604327737042836 0.578183746901389 1 1
0.611145495395717 0.577538347975978 1 1
0.381676556978844 0.366034983615598 1 1
0.312639839941356 0.301958883321875 1 1
0.445982870584876 0.42228334996379 1 1
0.44153476170167 0.423768760508412 1 1
0.546213678928508 0.519608001085971 1 1
0.698749193964016 0.667879159963838 1 1
0.562239830217754 0.539247173904507 1 1
0.38058036015411 0.356255879988872 1 1
0.467248171595914 0.44736978711315 1 1
0.731883934914278 0.690575406508453 1 1
0.462082756596769 0.443722117615195 1 1
0.595324674185787 0.569226149186665 1 1
0.508618720176242 0.469586619656159 1 1
0.448876656183076 0.424138596631563 1 1
0.392998481510827 0.367631995454135 1 1
0.640707859850558 0.608842822194086 1 1
0.594273096474109 0.576676068507786 1 1
0.601974823785428 0.574596705246686 1 1
0.243226902412384 0.232051577555406 1 1
0.583744932736738 0.557879932935705 1 1
0.518543273950648 0.491760294812466 1 1
0.717184141523514 0.682912325463821 1 1
0.416802267516971 0.399356433177993 1 1
0.119523785405318 0.116800501349081 0 0
0.448819740764751 0.432438668823791 1 1
0.45028635312297 0.430171434044142 1 1
0.926756330244997 0.881034508466981 0 0
0.413663592191578 0.385119430522134 1 1
0.0471255749473888 0.032491979486706 0 0
0.122564598242624 0.12304278997811 1 1
0.758161104723598 0.720314650537039 1 1
0.584404303710528 0.556308637968149 1 1
0.609725517390066 0.582584679010234 1 1
0.344862781388991 0.327445552075283 1 1
0.443087137041135 0.418586318240225 1 1
0.483983047860533 0.461769134540604 1 1
0.335903819757035 0.319146077373561 1 1
0.388359805272075 0.369172423791124 1 1
0.837533810342292 0.801651861654372 1 1
0.437768385165038 0.415467379399842 1 1
0.321918999046717 0.309935078039956 1 1
0.46097570218244 0.436344330750341 1 1
0.422657199315813 0.405397856691771 1 1
0.386051192097178 0.374057027602423 1 1
0.691834343077059 0.66095491409987 1 1
0.209945111143331 0.194938922014667 1 1
0.475615694611713 0.453146550777819 1 1
0.464109183800172 0.436676934584403 1 1
0.329122858837302 0.316010248176361 1 1
0.529660393115719 0.503901904190449 1 1
0.541947962508528 0.521219903989163 1 1
0.308010566072043 0.298355967609461 1 1
0.156816792751378 0.14852529264667 1 1
0.411636941517504 0.397451409686911 1 1
0.667292369403485 0.635973585676917 1 1
0.515904261365149 0.489552809212758 1 1
0.635142830815874 0.603546541579375 1 1
0.423022328020084 0.404606310235272 1 1
0.951783210349477 0.890322052668944 1 1
0.614186745872466 0.594505507932939 1 1
0.27570668191069 0.266255794816354 1 1
0.440987894970704 0.421822368611108 1 1
0.427996303320318 0.40913669942909 1 1
0.347459254780203 0.331828344705292 1 1
0.393192157134394 0.371227882438746 1 1
0.218766185872813 0.203901124978422 1 1
0.481684410792379 0.460555204198405 1 1
0.296623177749034 0.286501577572686 1 1
0.850608508051984 0.80919209980447 0 1
0.507128379608593 0.474043612817378 1 1
0.23361652877092 0.221023440510547 1 1
0.564350328378934 0.541755651997664 1 1
0.344045380723277 0.332305569960441 1 1
0.249877694405477 0.236177047394186 1 1
0.552768646953852 0.527092189628266 1 1
0.282832617362865 0.264749144727879 1 1
0.283064968852868 0.27012708720453 1 1
0.581872927205614 0.553158905252721 1 1
0.511300355279068 0.487415196023016 1 1
0.509133730525113 0.48375225892698 1 1
0.47291707442522 0.44963704728358 1 1
0.470696700558765 0.444408559413869 1 1
0.601330569770335 0.571326175799497 1 1
0.272888658685735 0.259306450049306 1 1
0.302418496329572 0.287601674430552 1 1
0.489646357458911 0.469874717111946 1 1
0.436250746429439 0.418323665024998 1 1
0.603018562696993 0.57668962170003 1 1
0.500301016863376 0.489260577594323 1 1
0.464768891067333 0.444219830418408 1 1
0.55962479023861 0.534610969380202 1 1
0.29865885302399 0.283786510616666 1 1
0.579593278273956 0.555678078877057 1 1
0.341159280153515 0.325121112092172 1 1
0.416734118352951 0.390145322536787 1 1
0.529758976226735 0.50676772118598 1 1
0.467116595835524 0.445439658576982 1 1
0.223403679384746 0.211884442841693 1 1
0.580188090954878 0.548621262293309 1 1
0.369896288701068 0.35641527949542 1 1
0.246172419803652 0.237029153875403 1 1
0.457831277236319 0.43967649733245 1 1
0.635435480795779 0.599443137620119 1 1
0.439553915742398 0.414657288824494 1 1
0.727836423487222 0.694223775490079 1 1
0.240359201162827 0.233554994109282 1 1
0.604023422028194 0.566526199518277 1 1
0.388466191111426 0.372736579246494 1 1
0.55848376384136 0.53328725311586 1 1
0.546526948468103 0.526626573689319 1 1
0.89735511954214 0.852918522091139 1 1
0.525142455224572 0.501881164513514 1 1
0.366191467635066 0.357142911166756 1 1
-0.0498898871711896 -0.0429829763168774 1 0
0.51610503809553 0.49010719310553 1 1
0.0903938466284405 0.0844448527690311 0 0
0.237934525908973 0.231258164205713 1 1
0.501561949013272 0.480311584752542 1 1
0.586129212361082 0.560330736249459 1 1
0.563358262942641 0.538926804498887 1 1
0.483520989746445 0.458280775209659 1 1
0.227156245814909 0.219755764626819 1 1
0.495468686457488 0.477589803396487 1 1
0.311746925318047 0.291993050503003 1 1
0.709056044198231 0.67320599808383 1 1
0.331125325389459 0.318478380376652 1 1
0.396112253382686 0.381439693500026 1 1
0.391517149077907 0.376328499579591 1 1
0.237806641525909 0.225822908770387 1 1
0.47973343911622 0.458539667020911 1 1
0.328755483908273 0.309454090558208 1 1
0.472532987258682 0.45344885198413 1 1
0.842185985266832 0.790504392049489 1 1
0.583553713927269 0.554933727081714 1 1
0.809060659958036 0.770449865126036 1 1
0.487782011085011 0.466541090419758 1 1
0.282581454633465 0.281667831272214 1 1
0.810426497806628 0.76867695219088 1 1
0.204956325149885 0.194836228547498 1 1
0.0716698054205917 0.0653831578528471 0 0
0.43085464531609 0.413314832417133 1 1
0.271976041633135 0.268869620995603 1 1
0.916272003867316 0.870158741371761 1 1
0.452236576085769 0.423812625378351 1 1
0.270548330270274 0.253568245553089 1 1
0.48476414910384 0.471735892196802 1 1
-0.00661364777313431 -0.00125253542195414 0 0
0.693053477809398 0.661299359582033 1 1
0.277073697491306 0.262905252958882 1 1
0.368952313144454 0.351192729366832 1 1
0.255316662231683 0.23951736130299 1 1
0.328610117947072 0.309543246202915 1 1
0.396832982160397 0.380062412821832 1 1
0.855141584925739 0.812678740764941 0 1
0.249947205077046 0.230791465965364 1 1
0.612496526941315 0.587861171999424 1 1
0.482438836975296 0.451484325101224 1 1
0.359295456491838 0.342206904525266 1 1
0.396738027669312 0.373701218515238 1 1
0.731209349753546 0.703150417786586 1 1
0.453647071973694 0.436550686672022 1 1
0.481001886143901 0.453836934678408 1 1
0.578444588437332 0.545073196874697 1 1
0.625815846769367 0.590194086125243 1 1
0.5935886615593 0.571332950122091 1 1
0.270191389311813 0.26277287110271 1 1
0.485462977251019 0.464969123008581 1 1
0.58531839534857 0.557624205108575 1 1
0.438118155443598 0.416699476486462 1 1
0.358636308298045 0.338836029613665 1 1
0.601366471377157 0.573242305831458 1 1
0.329300887460381 0.309929300676744 1 1
0.280195174450795 0.26632249259701 1 1
0.513298673947075 0.488279190006542 1 1
0.6105004740108 0.576808067866544 1 1
0.344177474043691 0.327324588647246 1 1
0.463531198597034 0.438477918948452 1 1
0.476961803198967 0.445702671682841 1 1
0.404693714327591 0.385883027278091 1 1
0.2001010242542 0.183194258302245 1 1
0.649679486072061 0.605438923357438 1 1
0.329342734204155 0.320640944219288 1 1
0.442063619599772 0.426033608943223 1 1
0.452126243673614 0.427878726362681 1 1
0.710548818760083 0.680151030098046 1 1
0.509584999690168 0.478753710515168 1 1
0.619919367174404 0.590370648035526 1 1
0.477045024891698 0.454678842787237 1 1
0.579898860809913 0.545502424007003 1 1
0.431718385297429 0.407298321054486 1 1
0.390078626543971 0.373535065168167 1 1
0.470275769462967 0.446137006966723 1 1
0.432889719644045 0.417100780826944 1 1
0.5600399838638 0.530359780259249 1 1
0.78082044558655 0.744634811186252 1 1
0.611117671966612 0.583239616250319 1 1
0.428249015786207 0.409954791837836 1 1
0.645760569549367 0.59620227935037 1 1
0.296464147108054 0.284529967688864 1 1
0.249776845422082 0.236415870622581 1 1
0.494205130093926 0.470862772036887 1 1
0.439365763781321 0.414059569032065 1 1
0.482744457917955 0.457064024194475 1 1
0.409413716767194 0.382153760986249 1 1
0.408588976967943 0.391505608299226 1 1
0.395146469488007 0.37687892943954 1 1
0.512095225168744 0.489993961821238 1 1
0.723734539870897 0.691781885486942 1 1
0.437568705728071 0.419067001505937 1 1
0.483947283729376 0.457922185598581 1 1
0.623843762643383 0.59814974479709 1 1
0.870734132491436 0.853083959913691 1 1
0.81289501369154 0.775766235748777 1 1
0.839898011378389 0.800227235246604 0 1
0.535422929652676 0.501075093158649 1 1
0.557763272654039 0.528306264603722 1 1
0.586858865276625 0.555588025175577 1 1
0.499611492372755 0.474413469520899 1 1
0.575434838592118 0.554122761533982 1 1
0.696821299657535 0.662189432638977 1 1
0.710317837579745 0.671869025401605 1 1
0.369712587731363 0.351503674876748 1 1
0.173511278649515 0.165750117360852 1 1
0.73747503834621 0.705290521082351 1 1
0.581362744967576 0.550094499390357 1 1
0.568800408825551 0.546666375012027 1 1
0.41448969886197 0.397287022810941 1 1
0.785467157792696 0.747517643645116 1 1
0.725637114212071 0.688070455047385 1 1
0.594787541540546 0.568141459306273 1 1
0.407443063644283 0.389095998540152 1 1
0.592803707252878 0.567619782580113 1 1
0.535713918989834 0.50954751338924 1 1
0.640155525521623 0.613706610139216 1 1
0.184607844457107 0.178049306248385 1 1
0.776380454060022 0.741996340871148 1 1
0.42724296730846 0.402485650150395 1 1
0.480337501322692 0.454525246166102 1 1
0.345385861661371 0.336335049834662 1 1
0.267844519457188 0.257814615230751 1 1
0.608885329120592 0.579177917874633 1 1
0.6454841733783 0.619974471442615 1 1
0.591702426207617 0.567492832253492 1 1
0.58110213451989 0.556229469630751 1 1
0.836217260544155 0.799205532120046 0 1
0.558582655058923 0.53085983519652 1 1
0.679510226892346 0.645345692969082 1 1
0.780310371154361 0.73764074736791 1 1
0.656034889274649 0.624652985844352 1 1
0.358293835519327 0.341441959015408 1 1
0.459538631865781 0.445988626673193 1 1
0.733244585492004 0.70481657312917 1 1
0.888357999976236 0.847308448961977 1 1
0.0837471480543088 0.0781951849480559 0 0
0.684397325240695 0.654507881887764 1 1
0.517262386609787 0.487106367259923 1 1
0.520967810330154 0.49604804931718 1 1
0.596492979992357 0.563719501096677 1 1
0.310261520827051 0.296517770641054 1 1
0.51789120459347 0.494900179566162 1 1
0.601774528700012 0.571555737016259 1 1
0.676779867082944 0.641442593524447 1 1
0.655137951225115 0.625043526689961 1 1
0.515483350092848 0.494963537156199 1 1
0.371022662927839 0.366312648120875 1 1
0.496134594503073 0.471380258360725 1 1
0.701236781877047 0.666630636861924 1 1
0.555615913447695 0.525207159648091 1 1
0.524304417187792 0.514421466834196 1 1
0.538765987604114 0.516251202969533 1 1
0.564592188021147 0.531362000117199 1 1
0.526267169847687 0.502150169315177 1 1
0.525470939617176 0.499220755918254 1 1
0.548588098116346 0.521106775826989 1 1
0.448014358275638 0.430127739354824 1 1
0.262613780260544 0.251014721471754 1 1
0.661014508020796 0.635696598683509 1 1
0.509827187486507 0.487335187493617 1 1
0.325946771950201 0.308722927545839 1 1
0.724919590832237 0.691647346179949 1 1
0.320330264801997 0.300556652207074 1 1
0.484657229066637 0.460679888748801 1 1
0.492829089657323 0.46203495558109 1 1
0.765279396881055 0.725977042501435 1 1
0.67449100887232 0.642007362251517 1 1
0.49194017946461 0.466212622328194 1 1
0.581466159165901 0.558345527983173 1 1
0.556583926915212 0.536530670776419 1 1
0.436230215700301 0.41394489422004 1 1
0.402249972890704 0.37309082821103 1 1
0.353909693754731 0.337632106341996 1 1
0.494410787461968 0.469050588471225 1 1
0.363368300004233 0.350839323789912 1 1
0.66845296792566 0.637535572892254 1 1
0.459973769957923 0.439518455021643 1 1
0.269212575404062 0.259000341045496 1 1
0.480079501140303 0.454602525230426 1 1
0.549849403082731 0.525287742271477 1 1
0.832274305412569 0.794770788661141 1 1
0.337885298682616 0.323231225573989 1 1
0.471879363355416 0.447754404777536 1 1
0.556972248905297 0.531138578173623 1 1
0.273573801320846 0.266238177358224 1 1
0.175976041932162 0.168894237144199 0 0
0.497219969673339 0.471246186231948 1 1
0.450382928671802 0.426790376939145 1 1
0.667945547948454 0.632247858836597 1 1
0.433641368854193 0.416603494373435 1 1
0.71101155635525 0.672515332913281 1 1
0.435531497403632 0.414906291076244 1 1
0.805233900160229 0.76483540924669 1 1
0.580373311931737 0.549817036547436 1 1
0.718695076630737 0.684339980896161 1 1
0.281177269640171 0.268674170976395 1 1
0.755873424883687 0.714422647566117 1 1
0.392218701223771 0.37176081435509 1 1
0.680173124592767 0.645049206416439 1 1
0.341831686107958 0.325969682287756 1 1
0.510210215810341 0.480392610837473 1 1
0.287675235899137 0.275576969211107 1 1
0.475282606965618 0.455492936970066 1 1
0.270127485055275 0.259876984583546 1 1
0.485816183117748 0.462791763464446 1 1
0.364367649479968 0.34604150236353 1 1
0.632599124270631 0.603133198389115 1 1
0.0818539336718595 0.0847894003377728 0 0
0.241400564945981 0.24334687492012 1 1
0.34541571711258 0.326524966274777 1 1
0.431725957201487 0.415238869414898 1 1
0.545528481276722 0.518477506177604 1 1
0.204974882605054 0.189559366137697 1 1
0.689213761082737 0.651034660159709 1 1
0.799782589298465 0.761918400162777 1 1
0.604310920315279 0.579387113572432 1 1
0.573434130076514 0.548869494284375 1 1
0.363259466753037 0.339964437731876 1 1
0.340323441254662 0.32660477013114 1 1
0.226657278837432 0.214978179222161 1 1
0.365924805350172 0.343708732587586 1 1
0.540441887231759 0.516685346460944 1 1
0.565048232567688 0.536192253187821 1 1
0.706443466180514 0.677608119315646 1 1
0.676609153663995 0.642575395135757 1 1
0.330747853407337 0.315088390227223 1 1
0.1869737922611 0.172398043017888 1 1
0.649973497928698 0.617279106715468 1 1
0.393661471053717 0.372233752071996 1 1
0.525486537356112 0.503716591515437 1 1
0.511038857648393 0.486198864218692 1 1
0.531861124605891 0.505426511161462 1 1
0.37472100656779 0.356978764130471 1 1
0.792178028580912 0.750632933640827 1 1
0.441454197692364 0.414658348578257 1 1
0.428952741810129 0.409650644826068 1 1
0.102547993632488 0.106617318551535 1 1
0.289569141980905 0.272678878261736 1 1
0.590044678091049 0.563377202181546 1 1
0.429857289472185 0.412835787565506 1 1
0.489468528908869 0.458360629526924 1 1
0.509236050489574 0.48651828622043 1 1
0.412447675266438 0.386635294956419 1 1
0.501557668304711 0.476171829129861 1 1
0.335683678075806 0.319765094936788 1 1
0.648897978578667 0.613497300895436 1 1
0.516165870021576 0.488403342099017 1 1
0.564467274393342 0.541270511767664 1 1
0.337450289392533 0.325786863837549 1 1
0.484485528357719 0.460654888706541 1 1
0.39901634310091 0.381721942235622 1 1
0.193101681624146 0.183489958033994 1 1
0.318135940182947 0.299296495983357 1 1
0.644237985115909 0.615235448193424 1 1
0.798396912328611 0.760231285273488 1 1
0.306593262310116 0.292597428701948 1 1
0.608855542004225 0.579838171973024 1 1
0.395159823679347 0.374857072885308 1 1
0.580378725269489 0.549853172970917 1 1
0.596890600773749 0.564441614048224 1 1
0.810829442242769 0.773137351216469 1 1
0.681760840894289 0.645650680123056 1 1
0.413487813176787 0.393329094266263 1 1
0.674250843871593 0.639784606506154 1 1
0.405475238703396 0.385090220610651 1 1
0.627208442709948 0.593695752868565 1 1
0.770974954742817 0.7538531381028 1 1
0.396539242791472 0.385194401660781 1 1
0.167150733354338 0.159878871380684 0 0
0.75721895347172 0.72973185542119 1 1
0.349980196294328 0.330762785687533 1 1
0.546084924282214 0.52281756783013 1 1
0.64490923521282 0.617256008708691 1 1
-0.0439731086999235 -0.0416978410411593 0 0
0.655366016340461 0.62719833999912 1 1
0.566280023090204 0.536931079687724 1 1
0.647135811462103 0.619447106328115 1 1
0.661486931313722 0.61919122407126 1 1
0.818399476154282 0.771374885504215 1 1
0.359375707839708 0.345261081809059 1 1
0.55598038179735 0.528980461552255 1 1
0.859837121669314 0.823075576465997 0 0
0.16878940091528 0.159066891938428 1 1
0.779950227621207 0.745516549881517 1 1
0.387013566141669 0.369821189601942 1 1
0.226741015339116 0.197319311545493 1 1
0.532694548901881 0.50389655367693 1 1
0.603398351765139 0.568958495514326 1 1
0.368645524735199 0.34909115318104 1 1
0.559994313656752 0.534725595592734 1 1
0.301060733580086 0.284819045737785 1 1
0.448672517175159 0.427070277712878 1 1
0.740467794599184 0.709032762974015 1 1
0.386874504092991 0.368235237040256 1 1
0.581677986327618 0.551752698073116 1 1
0.293717482923489 0.276826548435646 1 1
0.558760477740106 0.532897261570441 1 1
0.547820167736264 0.519352683800602 1 1
0.437636880386336 0.408185133209322 1 1
0.525722775428121 0.501101275149754 1 1
0.626008046136219 0.589647568027801 1 1
0.618689910833292 0.589261013795257 1 1
0.19284527654584 0.174828798379419 1 1
0.599432515027114 0.566520162855177 1 1
0.497509673842945 0.468302269424865 1 1
0.704284914003813 0.665755054497258 1 1
0.305869552096556 0.288452569349813 1 1
0.742666652130718 0.698569807728445 1 1
0.490588137133384 0.465977558826998 1 1
0.383194763758396 0.36734120171894 1 1
0.538826117795414 0.51549734090319 1 1
0.329819933879672 0.312299004726281 1 1
0.573913335321419 0.539098274780156 1 1
0.566313585963609 0.539952141603943 1 1
0.398730806835904 0.384232205512686 1 1
0.425587523238675 0.407095490556418 1 1
0.332891174114255 0.316892249140604 1 1
0.571952629828041 0.542092958178416 1 1
0.500755451943801 0.479219925203222 1 1
0.498214574988187 0.475608936408071 1 1
0.518563788754108 0.49017751733735 1 1
0.528732001457312 0.499404777657604 1 1
0.305310997024762 0.296479848496537 1 1
0.559111040061108 0.53172016875794 1 1
0.620948515685616 0.58455778053655 1 1
0.398801018513812 0.379806311968266 1 1
0.583392339479806 0.559363448471172 1 1
0.502999183700532 0.478185321638235 1 1
0.53537577229111 0.50903775598527 1 1
0.662434003848333 0.628843332416751 1 1
0.391272874813758 0.370799953457791 1 1
0.406254141407844 0.392147954994226 1 1
0.561908125577597 0.535050401161757 1 1
0.498506821414861 0.477326275782031 1 1
0.217004106722102 0.206719180014274 1 1
0.313813750415863 0.291292639480508 1 1
0.670984765030709 0.641291502053942 1 1
0.665680255186531 0.631401252249897 1 1
0.413294255892363 0.398602087415529 1 1
0.446774760094448 0.424492392289749 1 1
0.477856358794899 0.452083417676019 1 1
0.457627981342949 0.436548850679591 1 1
0.598924827639606 0.57377255381429 1 1
0.40589144552379 0.392030825005966 1 1
0.762120176839251 0.722392526453471 1 1
0.458971279750993 0.432762704237824 1 1
0.48338774319063 0.459506532813423 1 1
0.145134814852621 0.131786045722864 1 1
0.461258860442802 0.440517045259912 1 1
0.247557124317428 0.219716956296837 1 1
0.257260409259353 0.242820475093979 1 1
0.620034320805756 0.590852026441886 1 1
0.339562465676063 0.31984775634976 1 1
0.799628732877758 0.759699254711777 1 1
0.269657170492394 0.243753261354072 1 1
0.178272547669811 0.171891482222602 1 0
0.473517428904952 0.454163561097471 1 1
0.52153704022983 0.493550543308169 1 1
0.374456475789613 0.350522454424272 1 1
0.66787607972014 0.646841397613402 1 1
0.564828643225731 0.528930874126335 1 1
0.290864007507086 0.277681302663448 1 1
0.95477297363889 0.908143130623832 0 0
0.499660626346088 0.472137337744408 1 1
0.509313730132768 0.484250917311687 1 1
0.548503506868334 0.524887022177186 1 1
0.709552858155214 0.687658018722688 1 1
0.53519617428756 0.506225077996628 1 1
0.913466574432712 0.871675447032363 0 0
0.254625506624128 0.240107533610468 1 1
0.387133602846298 0.37506600854684 1 1
0.502100353791764 0.474714194715875 1 1
0.531120975689602 0.508591142140539 1 1
0.542291173958017 0.512333956477487 1 1
0.639191456420651 0.606669746121818 1 1
0.665622966135293 0.633376909724207 1 1
0.184873540167015 0.175520055211928 1 1
0.288448607345255 0.279367475775646 1 1
0.719259226124366 0.683451602939891 1 1
0.199590924200968 0.190803558572378 1 1
0.395979126892589 0.38150575920488 1 1
0.308602632171084 0.296203520764215 1 1
0.435995437845165 0.414513045582467 1 1
0.351128835329911 0.332814779865799 1 1
0.468735959848051 0.435297032640602 1 1
0.445066937499157 0.425570765615431 1 1
0.585775825786179 0.544594852059896 1 1
0.700806724724574 0.666805484288258 1 1
0.74576652858893 0.712314608357919 1 1
0.502305782260839 0.477180023354506 1 1
0.44400908540824 0.421039573274772 1 1
0.566509854612009 0.539956077910617 1 1
0.806496555561185 0.763457709992328 1 1
0.550223671664991 0.522393945069579 1 1
0.428685577754982 0.409289973069167 1 1
0.492029709217685 0.472178883393258 1 1
0.646871907711944 0.614074969855804 1 1
0.345115634784314 0.323461854355238 1 1
0.620003476072757 0.593075035416066 1 1
0.318745717881496 0.308868325131927 1 1
0.318140217550131 0.309385874706258 1 1
0.376702415704938 0.358548704180889 1 1
0.194082454022174 0.182161193761288 1 1
0.707942700652997 0.674645683087475 1 1
0.454507109172364 0.433404149453988 1 1
0.339758997943492 0.328522850092859 1 1
0.608226209346819 0.581264384423551 1 1
0.355959530341511 0.34301531875797 1 1
0.601025723271284 0.573515084028356 1 1
0.598630250375973 0.576071764557281 1 1
0.669253955386358 0.640673097490405 1 1
0.47754403899087 0.455268685544961 1 1
0.618869730386299 0.583898699251004 1 1
0.366555555605506 0.344008230207987 1 1
0.740661420861763 0.707891724234609 1 1
0.0805825575226183 0.0743615233025599 0 0
0.609038243054 0.579403810972753 1 1
0.582261293416233 0.556711539653454 1 1
0.679023172853219 0.640752588025002 1 1
0.416039953811733 0.400176927956211 1 1
0.567052177242799 0.539280379742993 1 1
0.307301033781756 0.293526419012366 1 1
0.595153175249802 0.56607422250683 1 1
0.658978052306443 0.628206116590007 1 1
0.129859148381326 0.12838695757943 0 0
0.461042380240725 0.43908778088458 1 1
0.446610047507042 0.421012654083712 1 1
0.687154656403183 0.642792614872741 1 1
0.234806207078716 0.22573869194205 1 1
0.579797999041911 0.549327677516418 1 1
0.490949000425276 0.465469878236905 1 1
0.269220971572326 0.254536714148708 1 1
0.448907383340608 0.431451123243865 1 1
0.345138757153231 0.329778491646151 1 1
0.538524185202296 0.51605958490295 1 1
0.410915682686185 0.393852821880132 1 1
0.736118009494674 0.698224602006091 1 1
0.674540221486012 0.648151908440447 1 1
0.48443448384912 0.463239077451745 1 1
0.578053269087653 0.551970032288855 1 1
0.453054778817135 0.434740352734919 1 1
0.308299579801935 0.284243857407502 1 1
0.322898945502178 0.309434723199385 1 1
0.39222207758009 0.37621355203124 1 1
0.194103174049372 0.179491833182734 1 1
0.659960766782917 0.630707509921279 1 1
0.857637187350288 0.816333007662938 1 1
0.519445507057226 0.493256655743272 1 1
0.677033871632176 0.651709744464826 1 1
0.0215501034693844 0.0246305118348893 0 0
0.190548488895854 0.173687711611237 1 1
0.547105505108545 0.518937140406173 1 1
0.849974292568917 0.798223151201966 1 1
0.773644068045657 0.740456122706184 1 1
0.988267894289225 0.945084299048322 1 1
0.410337850510883 0.3940409918366 1 1
0.595740381817221 0.566955680111367 1 1
0.748029312546304 0.709812506567708 1 1
0.177808276913306 0.169699076720687 1 1
0.434480768048901 0.413235487963745 1 1
0.212412469823659 0.201827020845781 1 1
0.549098253384571 0.526997752324297 1 1
-0.156347712870329 -0.148390790518679 0 0
0.358397626286848 0.337478966630292 1 1
0.590777454106654 0.561255316549268 1 1
0.779638559675535 0.748539054456855 1 1
0.409342029774851 0.39606665104229 1 1
0.472626604175296 0.451246437805716 1 1
0.47052326429947 0.448664481691983 1 1
0.229427017055871 0.218359006686288 1 1
0.555988664846735 0.541143807041563 1 1
0.732359478106573 0.692528413503155 1 1
0.208577302452981 0.206014290346611 1 1
0.361701349746378 0.34742575035832 1 1
0.469287785863522 0.437826769331659 1 1
0.522650884818712 0.491718921325212 1 1
0.574259549218028 0.545073701287573 1 1
0.864441808295793 0.826143882635815 0 1
0.224928920165418 0.220572684235777 1 1
0.445000207595173 0.420249489653744 1 1
0.472827110869637 0.45409274410301 1 1
0.653718687846364 0.623428188100296 1 1
0.5949853237105 0.559412599762275 1 1
0.614555877471778 0.585320010139016 1 1
0.433801603175355 0.411532636527069 1 1
0.565808455735381 0.536143592952387 1 1
0.429310708034825 0.412657662472922 1 1
0.505682467243671 0.480894809261942 1 1
0.187949710965064 0.178769588467557 1 0
0.320063044182458 0.304635751600363 1 1
0.386392283693226 0.364300365302417 1 1
0.653445067140062 0.622132583852478 1 1
0.570368919342795 0.539520886250574 1 1
0.541395578659248 0.52314853640798 1 1
0.265609550822576 0.25440853471354 1 1
0.441542037960162 0.426379932360319 1 1
0.456795809724344 0.433812965429624 1 1
0.430522706122587 0.411826152490097 1 1
0.296669174085089 0.278837726927766 1 1
0.429098151855966 0.421550939216551 1 1
0.948657987997532 0.905345469708375 1 1
0.425489205397544 0.409340055901163 1 1
0.368627415836634 0.360506809962919 1 1
0.748577382824406 0.712588163364745 1 1
0.624411011128844 0.597175265469502 1 1
0.677146779518902 0.642937273761134 1 1
0.557516245757032 0.523634786794102 1 1
0.604750624742547 0.570304886749326 1 1
0.632896612091232 0.608035268628375 1 1
0.566819898778905 0.535315416732115 1 1
0.466010217233606 0.449024077954923 1 1
0.387165770093664 0.364995597676487 1 1
0.44469736074999 0.425357942079348 1 1
0.70987529997476 0.685336837953153 1 1
0.125407825941548 0.116392422274531 0 0
0.51215525330946 0.482792822945634 1 1
0.608743473357408 0.58022455319347 1 1
1.10948642711672 1.05641330553984 0 0
0.45010533852634 0.425972318509059 1 1
0.392602956218876 0.371533715495393 1 1
0.32255989572922 0.301278581109812 1 1
0.200678788573403 0.194477247305615 1 1
0.38325411339029 0.365876954503085 1 1
0.44588658686537 0.413598237683158 1 1
0.483480090691106 0.460312449215383 1 1
0.204482773200684 0.194427170742305 1 1
0.482098113171616 0.457278246869034 1 1
0.569758966664102 0.527498030405454 1 1
0.594649228948762 0.56913591241255 1 1
0.442675702180372 0.422948585573717 1 1
0.66041182330924 0.628143471416492 1 1
0.975738199340614 0.929088587420051 0 0
0.288537913661966 0.277541951727328 1 1
1.05290417523457 0.998392108705217 0 0
0.236240632304409 0.221233904370648 1 1
0.458197328541736 0.440081666382531 1 1
0.577727942921827 0.556152431153164 1 1
0.457602925899628 0.439990283196743 1 1
0.812990127623984 0.77124170719351 1 1
0.403171077113849 0.378230664326314 1 1
0.698576873949165 0.665958828121375 1 1
0.354369276239495 0.341712090935446 1 1
0.424509003205149 0.405508411377414 1 1
0.481195200173309 0.454733600446369 1 1
0.473000156305956 0.435262359182535 1 1
0.566273871084836 0.530096208117124 1 1
0.449049339412486 0.423692432697939 1 1
0.42060012197181 0.399561996854461 1 1
0.178243809381111 0.170160257836112 1 0
0.320809381928721 0.302892303816042 1 1
0.717678520203865 0.67735036255201 1 1
0.580169197188112 0.5486221542295 1 1
0.182908059678157 0.171116871928787 1 1
0.55956070438283 0.531228913491198 1 1
0.505119781811513 0.482063025152975 1 1
0.523115584883746 0.496441257032806 1 1
0.763844821679127 0.726881909431439 1 1
0.45533828608518 0.434107351010444 1 1
0.488647850564726 0.466447297878008 1 1
0.196797554334661 0.189681735261348 1 1
0.617328051876852 0.592554654200553 1 1
0.464549315979253 0.434659416469515 1 1
0.333631982451851 0.314354535601513 1 1
0.205494460360729 0.190361799950992 1 1
0.522680084156623 0.501660055062805 1 1
0.665534462630549 0.63634012421991 1 1
0.398439867230136 0.378527278551124 1 1
0.421919342665825 0.405659769646579 1 1
0.458130846275014 0.432584614940113 1 1
0.403926815347175 0.384663476356275 1 1
0.610489215945192 0.580483422529156 1 1
0.61132467927103 0.585164526863789 1 1
0.53406836651822 0.513312044051294 1 1
0.486135305124096 0.45678757042514 1 1
0.628329291488482 0.59679983197521 1 1
0.419036438603901 0.39443479407466 1 1
0.364312628656994 0.329837973676516 1 1
0.517776255810913 0.499684175698181 1 1
0.50248942087382 0.484820268962795 1 1
0.490984939225346 0.467696284820579 1 1
0.511814456900526 0.488179296366745 1 1
-0.274885560782851 -0.256531609616943 0 0
0.454266976584327 0.429380375065228 1 1
0.863465259076389 0.81895956678263 1 1
0.911180593232708 0.864995488254808 0 0
0.527292549558312 0.504108211647734 1 1
0.602462626895744 0.580969194833188 1 1
0.449022828142872 0.428404713346452 1 1
0.77509915262442 0.740129107011393 1 1
0.282277708697702 0.266224875396231 1 1
0.514025911133132 0.484282262477568 1 1
0.389779635424994 0.363270851548682 1 1
0.269242300901006 0.254957238144896 1 1
0.161540967860064 0.154298949486972 0 0
0.850851944367899 0.806379403660291 1 1
0.472322298286124 0.453873554498878 1 1
0.659055005807901 0.621464916924065 1 1
0.431780258481905 0.405825105006924 1 1
0.491446359712725 0.467328944482484 1 1
0.353176175778164 0.32745335691643 1 1
0.197771321470998 0.189693855180282 1 1
0.545194332763652 0.519847677053241 1 1
0.676249633506378 0.646447972322801 1 1
0.14420867354769 0.137714708520633 1 1
0.316921895575875 0.306365553048136 1 1
0.75443733576994 0.721454127032932 1 1
0.707317925453311 0.676058518027525 1 1
0.479515299178862 0.452486277055867 1 1
0.313925238065797 0.296890590870333 1 1
0.691992188802842 0.663940771532297 1 1
0.763928855240583 0.717313839508033 1 1
0.161103772984895 0.152650540350155 1 1
0.292907139908758 0.278786116530667 1 1
0.248603082598627 0.23886166411902 1 1
0.5098844878515 0.486157136522478 1 1
0.407904460204186 0.384370332506345 1 1
0.366394481970932 0.347614704456885 1 1
0.496545614809817 0.47312017562995 1 1
0.59840156305666 0.562799001488024 1 1
0.414345848716013 0.395341906074297 1 1
0.238367744756734 0.218054357194397 1 1
0.436151227421749 0.416478678275268 1 1
0.293317649500846 0.28451132204421 1 1
0.377497917509834 0.362635960847784 1 1
0.499498114743462 0.47503427388192 1 1
0.435140404294413 0.419181651923797 1 1
0.548706950886301 0.522867222520532 1 1
0.683271076092473 0.650229475446311 1 1
0.357914730633097 0.337561493991035 1 1
0.274979094381774 0.265190763161205 1 1
0.486949431443084 0.459667331567354 1 1
0.277447114372068 0.261073070533992 1 1
0.486227007435446 0.457847678060893 1 1
0.655659403976353 0.622102736129765 1 1
0.457721534638441 0.430986403009044 1 1
0.33921863376799 0.319173181390559 1 1
0.490012650215994 0.46565601447263 1 1
0.183645970783577 0.160952232936083 1 1
0.627162516969577 0.591336033836508 1 1
0.423819771193387 0.408281413179818 1 1
0.519780621440469 0.485733420192336 1 1
0.213373707093131 0.203013864133702 1 1
0.472257942728705 0.450135169008508 1 1
0.497552829762669 0.471239440489629 1 1
0.603679577275776 0.573352212487388 1 1
0.430355695244949 0.407496125986459 1 1
0.941776351450901 0.901207882902883 1 1
0.369867206644972 0.355671383804697 1 1
0.449808337832627 0.433187626332936 1 1
0.653458454289515 0.620582670952885 1 1
0.614331302824071 0.58243209231921 1 1
0.460883798031813 0.432553302266456 1 1
0.376113532040593 0.363271455470337 1 1
0.516806208568363 0.483663526207351 1 1
0.765872982976578 0.726177868522938 1 1
0.450759565820195 0.430696671064655 1 1
0.62028221171609 0.586230209917995 1 1
0.529429421144593 0.500717160741639 1 1
0.64422073192538 0.614992767381983 1 1
0.664690928148387 0.622682681548871 1 1
0.47290278355578 0.44779359835197 1 1
0.773456436919427 0.735858644585814 1 1
0.529284367503893 0.506033839378684 1 1
0.805620834035739 0.765549200179061 1 1
0.532729150344329 0.506055392032254 1 1
0.391372834778467 0.369126536054879 1 1
0.54407363977205 0.523033160176355 1 1
0.502012564912279 0.47832284722564 1 1
0.713448962979622 0.681911160195193 1 1
0.704595415778958 0.658446942329798 1 1
0.792849765153797 0.750586985923327 1 1
0.79338700473118 0.75769945145641 1 1
0.371002986526261 0.354329149856984 1 1
0.0889274786898949 0.0846628720372205 0 0
0.168244398273286 0.160730106295498 0 0
0.467602689685802 0.440642148618297 1 1
0.490206321853729 0.458677013725028 1 1
0.343046813630798 0.324673361839428 1 1
0.490415699519692 0.471639121609429 1 1
0.433214837110818 0.414981691522207 1 1
0.403612914491324 0.384995873585589 1 1
0.84776149954926 0.792786335417264 1 1
0.558630367900457 0.532488314420648 1 1
0.382428027269189 0.367596576237773 1 1
0.264867659234445 0.245781147659167 1 1
0.509407104979066 0.479000352113343 1 1
0.739743968206651 0.707371483908373 1 1
0.254110907713329 0.249688185666243 1 1
0.369510524847892 0.35797486290824 1 1
0.385914719202416 0.362388973206412 1 1
0.38809969602902 0.358460055028874 1 1
0.819885787357551 0.780755190669867 1 1
0.36891948243798 0.348050839546387 1 1
0.363278383074052 0.339352133518973 1 1
0.824233142295222 0.772140886545014 1 1
0.527332482519794 0.506612081430533 1 1
0.529718509106347 0.499367833472613 1 1
0.760288717776581 0.715846335287595 1 1
0.563500815459485 0.540120906971275 1 1
0.524621144253319 0.502683184231851 1 1
0.25460223906555 0.243123365497596 1 1
0.666248009676367 0.626212266877155 1 1
0.412480472745343 0.396560649230192 1 1
0.352997112744295 0.330946328388297 1 1
0.443918141121123 0.426107083816327 1 1
0.332142486559114 0.320631934896879 1 1
0.035885697419789 0.0373749658774039 0 0
0.845953927005998 0.799405591345418 1 1
0.818281133058313 0.782421916784989 1 1
0.302079327897613 0.2805923741862 1 1
0.46079573129688 0.439906448064233 1 1
0.592093463865885 0.559327441477732 1 1
0.2697799580446 0.258966306761829 1 1
0.550003531082684 0.519798954825948 1 1
0.279295175508214 0.265222739568796 1 1
0.35921681347616 0.334939190003097 1 1
0.507585982299021 0.481728913810907 1 1
0.445405768707852 0.419337804809399 1 1
0.515119271715214 0.497421640589998 1 1
0.0739171376246004 0.069495518558904 0 0
0.705277300232295 0.671930726525753 1 1
0.334284832354307 0.314344698504953 1 1
0.836184268870293 0.799203211149717 1 1
0.542954214270269 0.520197758756642 1 1
0.473313308378884 0.451511077624664 1 1
0.7685547981297 0.73712377881542 1 1
0.304900331596614 0.295111196042999 1 1
0.360383358198938 0.34541940952407 1 1
0.663593994956531 0.627598604044032 1 1
0.11183694459928 0.108378689700695 0 0
0.647644675731797 0.61272561459688 1 1
0.411366744421111 0.398409864112173 1 1
0.434934634040484 0.412586966506714 1 1
0.745254809001772 0.705443932464943 1 1
0.233166883962755 0.218211789239056 1 1
0.582673011865418 0.559730513161726 1 1
0.583229335919581 0.552246204658539 1 1
0.418711278112147 0.400255376247237 1 1
0.709413279849492 0.674281591811215 1 1
0.753862859050852 0.717989172134346 1 1
0.491892930975456 0.4696766309675 1 1
0.352497419987367 0.333915554812472 1 1
0.661299421694435 0.627021140283161 1 1
0.335511744116905 0.324274411997323 1 1
0.754642304363977 0.712248747791661 1 1
0.796675279022287 0.758148952099404 1 1
0.501034787319276 0.478279845533511 1 1
0.306970814578325 0.292993156716601 1 1
0.301930501117258 0.28868878779291 1 1
0.289719665614295 0.278869668505464 1 1
0.537320412741462 0.505198192903755 1 1
0.398084191142514 0.376324072166935 1 1
0.626951139356487 0.599806507132486 1 1
0.700517523489307 0.669349133191185 1 1
0.448643597111695 0.4271485685914 1 1
0.491883293993716 0.47105148656862 1 1
0.663171615602456 0.633540738698985 1 1
0.401231563003549 0.390818478734226 1 1
0.239309857527727 0.226516069062568 1 1
0.429531645512321 0.414148391773322 1 1
0.584574333385365 0.559037943590253 1 1
0.203003032328138 0.192392096936164 1 1
0.368966633233177 0.347170964295317 1 1
0.733617005082798 0.707158078300653 1 1
0.301881009917692 0.28902834964542 1 1
0.513954572674188 0.490486127140836 1 1
0.628028212196304 0.600841693936002 1 1
0.651267950604716 0.605514711401553 1 1
0.788780413703927 0.751017431711295 1 1
0.835333152137182 0.785384392558713 1 1
0.226575102385446 0.21449642526853 1 1
0.481872469780288 0.455208388782098 1 1
0.549611230783876 0.514287795726236 1 1
0.722939779954134 0.691137922141375 1 1
0.206538357424855 0.191758796065098 1 1
0.602546152134982 0.571992214009631 1 1
0.517834240053146 0.496167497236817 1 1
0.151595502852207 0.13605131138538 1 1
0.291197762285266 0.273817177737846 1 1
0.631454407081895 0.602894579240465 1 1
0.61968202918832 0.594412316488742 1 1
0.580019775599665 0.553745799108743 1 1
0.452064492196618 0.431396062541594 1 1
0.728418073657972 0.688935195136878 1 1
0.374978037723887 0.359087373122348 1 1
0.695610878109557 0.667003135559031 1 1
0.56531682068355 0.53074008150659 1 1
0.113819220245375 0.109379530678387 0 0
0.631570586924448 0.603791219693227 1 1
0.372190591121289 0.354500666517271 1 1
0.661357892869284 0.62631861789675 1 1
0.324316296964305 0.309109082829645 1 1
0.650644663917883 0.618184862294282 1 1
0.407504066657906 0.38576320223493 1 1
0.577809794064314 0.550775570626115 1 1
0.377567547725963 0.365599611105351 1 1
0.487209826272137 0.457793238823941 1 1
0.566699874815972 0.542045943644253 1 1
0.58226990507737 0.555192162628814 1 1
0.674521533244099 0.640416781027602 1 1
0.319720137050891 0.298585252102212 1 1
0.257490875512524 0.24359889258948 1 1
0.697910419668718 0.665187262731208 1 1
0.550591838770226 0.530003163674599 1 1
0.527107941493345 0.493671517834559 1 1
0.495446122505564 0.476603864149497 1 1
0.343239445356861 0.329019633369788 1 1
0.70177717077674 0.673975588621403 1 1
0.749778994192556 0.715858866712716 1 1
0.093059818512582 0.0862040112619782 0 0
0.304867576773685 0.301213980836507 1 1
0.52524559822049 0.500357160304109 1 1
0.599321894504039 0.56629259011263 1 1
0.70207725761914 0.664550425866087 1 1
0.33889946433898 0.325429156859726 1 1
0.261211413698354 0.248477104644356 1 1
0.571575145866384 0.542004223859083 1 1
0.519598954648108 0.487942085716596 1 1
0.520920071102575 0.493534978318805 1 1
0.574177927026166 0.545323518176431 1 1
0.517578594198927 0.491052412813587 1 1
0.553025828351872 0.52975782672144 1 1
0.545924730635203 0.522645154956584 1 1
0.305371511511231 0.291938516240678 1 1
0.482776016331099 0.459651087619672 1 1
0.78438830325076 0.74766919737155 1 1
0.383204281684326 0.366062318112153 1 1
0.554426706347842 0.525550969398884 1 1
0.566655301619531 0.532899360050259 1 1
0.482792745907245 0.45587472780648 1 1
0.557789248477464 0.533242677274117 1 1
0.465348331220586 0.44330061025495 1 1
0.782440693244763 0.746124852139227 1 1
0.714731017979325 0.678466170934149 1 1
0.458210702472379 0.438556603708083 1 1
0.288690119729797 0.272587221799039 1 1
0.278555780484274 0.265026122230416 1 1
0.280892215005799 0.268283934266478 1 1
0.520125628085624 0.498260618800167 1 1
0.539501434545493 0.516457262250756 1 1
0.449038602663854 0.421341890815817 1 1
0.750573220028275 0.715090296063007 1 1
0.654292785177486 0.622484952830918 1 1
0.460023486869321 0.442290079720875 1 1
0.79948452665818 0.759759498794002 1 1
0.54739188708815 0.52432532220386 1 1
0.442952577703173 0.421795480847732 1 1
0.317074612326993 0.302272589367562 1 1
0.647810867425931 0.614208527996531 1 1
0.388571081467941 0.372049283139498 1 1
0.6227180319413 0.598522498978423 1 1
0.717432319268942 0.681584338727589 1 1
0.311960881617704 0.292694162082962 1 1
0.467675117629597 0.443314577093861 1 1
0.69974994690068 0.664778538480746 1 1
0.251336965895671 0.236984679109238 1 1
0.628783936185993 0.596078078160577 1 1
0.185552967839339 0.171221207789641 1 1
0.582878165415691 0.559284525009038 1 1
0.440143347654098 0.417614301480878 1 1
0.55448468587811 0.528908958066403 1 1
0.489599034797452 0.465112794306473 1 1
0.363319079573875 0.345090939007843 1 1
0.619024908465046 0.578174664460337 1 1
0.761259611824866 0.722380074596299 1 1
0.61440993299651 0.589059354510421 1 1
0.448884434410736 0.420861964753979 1 1
0.599068989336975 0.576047157898155 1 1
0.621071974754224 0.590351341993524 1 1
0.417194360727409 0.3975591978167 1 1
0.519101539520838 0.495782630932243 1 1
0.781984249801866 0.745757580342118 1 1
0.452186621329757 0.429254774319648 1 1
0.643736902532057 0.61018199976812 1 1
0.830422177093015 0.796157693786649 1 1
0.710523691892534 0.673370545332418 1 1
0.696523037541585 0.661668392805507 1 1
0.13531103110017 0.128324371906919 0 0
0.422182725878201 0.400689675059599 1 1
0.328062252625695 0.306787935376994 1 1
0.184537058613891 0.177176977312655 1 1
0.318034935283167 0.30573799479923 1 1
0.308639532212795 0.292380830064926 1 1
0.300455025416908 0.289217235704179 1 1
0.267459910797489 0.249527119133426 1 1
0.577022966104728 0.550603531025824 1 1
0.483855423844896 0.457906246314482 1 1
0.363965962336727 0.340577481874095 1 1
0.543303101221653 0.513741770139554 1 1
0.453123936081309 0.432464704691359 1 1
0.824230847234361 0.788599366821168 1 1
0.522809124397019 0.508148052410477 1 1
-0.037805461089542 -0.039242381720992 0 0
0.639168149696218 0.61080785901264 1 1
0.361415833924109 0.343223401081767 1 1
0.613875971080329 0.585460275053777 1 1
0.471536835686665 0.453605479225948 1 1
0.65112779023983 0.613382577879985 1 1
0.692433247141253 0.655309787111232 1 1
0.71918420062382 0.69211079621977 1 1
0.554164999790451 0.524426573761735 1 1
0.35376207397551 0.336823978421939 1 1
0.704076949318076 0.66806924597854 1 1
0.0935788532402147 0.0874406726161153 0 0
0.664933344784204 0.635468012025863 1 1
0.944603580363005 0.905849103752077 1 1
0.296562842115711 0.274703727997902 1 1
0.516071182592441 0.492072859673625 1 1
0.579817649313183 0.550820003844898 1 1
0.541768623981616 0.514119852719837 1 1
0.255607346914479 0.24569937943379 1 1
0.660416193352536 0.633287801561516 1 1
0.584809321571321 0.555762559261058 1 1
0.736149662428735 0.701579394220051 1 1
0.29464147878861 0.272120428079505 1 1
0.521827904943954 0.493020371592311 1 1
0.04177788992815 0.04172603421048 0 0
0.383758105818977 0.364350044962338 1 1
0.54724700763129 0.518675989947019 1 1
0.780141075702961 0.743619676525312 1 1
0.681476786069092 0.641420368931237 1 1
0.457831366144963 0.435697365978159 1 1
0.397573519554545 0.376169785573124 1 1
0.652462797457028 0.621537327313759 1 1
0.418721622971918 0.399828937462736 1 1
0.675227644691125 0.639763649342303 1 1
0.685525921648355 0.652803890326677 1 1
0.236638345630208 0.222158531640859 1 1
0.539668156728046 0.514735314860204 1 1
0.565196508199322 0.540615639853371 1 1
0.37597856026593 0.359903850536967 1 1
0.655580418830827 0.620268574963175 1 1
0.737210041994898 0.699757482957302 1 1
0.432541147479369 0.414975889057021 1 1
0.532713847355481 0.509579242556642 1 1
0.513900950970852 0.492603593116296 1 1
0.837417791575299 0.803101508430607 0 1
0.485085745977126 0.445890945855024 1 1
0.588786072687492 0.562634475339962 1 1
0.49810100182835 0.472300581660635 1 1
0.24866927689457 0.236613840675224 1 1
0.451941617125222 0.432274458003266 1 1
0.838022059629699 0.790144982230092 1 1
0.701778163740113 0.666065385948204 1 1
0.618289433014773 0.588726341650562 1 1
0.612008346590728 0.584147567731448 1 1
0.527874065185611 0.502052587456006 1 1
0.484769664070992 0.46661344488796 1 1
0.776127857623014 0.740743283747748 1 1
0.374166304834125 0.3622491725384 1 1
0.334337426284406 0.313124168891567 1 1
0.394177677991966 0.376189302204627 1 1
0.686216158484856 0.645843603602177 1 1
0.513285173360887 0.485438425247444 1 1
0.286343231015013 0.269417542264928 1 1
0.768010332095248 0.731820215406342 1 1
0.657176258742332 0.629868763731222 1 1
0.643369152962536 0.61304232520068 1 1
0.504537772504522 0.477816208343908 1 1
0.314565274060315 0.298755589049084 1 1
0.300478428693449 0.286846141275138 1 1
0.535847102244447 0.512767453304753 1 1
0.529656121170111 0.497024173765317 1 1
0.43764813089769 0.414818809434147 1 1
0.574738412831644 0.546462948892211 1 1
0.421895252791432 0.401219683248238 1 1
0.0412415474626015 0.0311594212715179 1 0
0.437257914792964 0.411948866644867 1 1
0.498296567360043 0.480528627432965 1 1
0.47814381504105 0.449844663845496 1 1
0.5219516431324 0.497089423259153 1 1
0.426808010006022 0.402750402868473 1 1
0.459576899969412 0.437904382267279 1 1
0.53195070107999 0.496343233920672 1 1
0.364894661537654 0.347730501187527 1 1
0.680726708071555 0.652426218497791 1 1
0.526281199365685 0.504153754613566 1 1
0.406515015391654 0.380549284191729 1 1
0.370458280460204 0.351005041100577 1 1
0.445337711181287 0.426004607980278 1 1
0.700019339784577 0.658054754709404 1 1
0.423910788942027 0.400006428966383 1 1
0.415573859424764 0.401067254982526 1 1
0.64923703194229 0.614941015959789 1 1
0.291597214832512 0.274937905592776 1 1
0.582058631294107 0.552390914616193 1 1
0.686582963879781 0.652047192455584 1 1
0.583069737701791 0.554754160452733 1 1
0.166147919934997 0.16096116395868 1 1
0.265341727799363 0.240943412871016 1 1
0.400776780172624 0.379564849809583 1 1
0.241521295966599 0.222064842837274 1 1
0.529982068801904 0.506316866415053 1 1
0.536089396935999 0.508338960171207 1 1
0.292658584288384 0.277855070733884 1 1
0.632906211969128 0.599129707070083 1 1
0.37326330609347 0.357360385073198 1 1
0.383470532742559 0.368871580097918 1 1
0.479868148817404 0.458364834716392 1 1
0.573759372919152 0.553329678159819 1 1
0.756219826770431 0.721868967722589 1 1
0.40488925376569 0.38190251041971 1 1
0.730018735479615 0.694064136822499 1 1
0.585092798160011 0.562931988347641 1 1
0.673401189391668 0.642872221178932 1 1
0.548946997462651 0.523680791415897 1 1
0.533675197725814 0.507606738025293 1 1
0.740282129623071 0.702686756645582 1 1
0.495553810574201 0.469135563688757 1 1
0.705832288184691 0.673699296125694 1 1
0.488383088052418 0.464830222824797 1 1
0.305632127880699 0.285039551784493 1 1
0.628715119219535 0.596723713707153 1 1
0.416112860066364 0.400851234908215 1 1
0.582681967082372 0.558078130063142 1 1
0.194310423446594 0.184072660124292 1 1
0.309971151537616 0.298065999882673 1 1
0.643152222888095 0.601180630726494 1 1
0.445463726273657 0.422629027009536 1 1
0.458129791960183 0.440024478329082 1 1
0.756052387828298 0.724796506576353 1 1
0.462651695755535 0.445837261566198 1 1
0.561947052584751 0.527757906897297 1 1
0.515992350036089 0.488741601811284 1 1
0.251584502492112 0.239341060061216 1 1
0.632031045325871 0.599998343800857 1 1
0.555619662883264 0.526802807178949 1 1
0.794327622810124 0.756351950608103 1 1
0.63589460377718 0.596980445579313 1 1
0.663168140115613 0.634636417808732 1 1
0.711298490019422 0.67199185942959 1 1
0.506174418480284 0.478603513241523 1 1
0.418674573644126 0.398471496810123 1 1
0.14715771850099 0.138484573823341 0 0
0.34267822577259 0.328548599869669 1 1
0.248868469634203 0.243257424432249 1 1
0.523376664259528 0.498774432678385 1 1
0.259663027110213 0.242474288800464 1 1
0.741096543455656 0.691418975971433 1 1
0.175097387847884 0.167116434008147 1 1
0.161295741697289 0.155608801760557 1 1
0.403335299513385 0.383538422524178 1 1
0.435014936046788 0.415292348545619 1 1
0.331750702743354 0.316501920893446 1 1
0.640737880781331 0.61166395269782 1 1
0.659151779501163 0.630237341206282 1 1
0.655720562243078 0.620175029058725 1 1
0.406226750698009 0.384687387069026 1 1
0.463320752665597 0.439710346804366 1 1
0.478747874942851 0.451549880669636 1 1
0.435782998711938 0.411463101072004 1 1
0.217438860804385 0.206971012080622 1 1
0.377184955010302 0.357454030316701 1 1
0.408583589701325 0.387750729480956 1 1
0.168620294262979 0.160666002136896 0 0
0.333950889379483 0.3206243319124 1 1
0.515468454241281 0.489005595898195 1 1
0.634785818480842 0.604082165458175 1 1
0.385598626635914 0.365160530660521 1 1
0.613547217696529 0.586696777398449 1 1
0.585321867137924 0.553200932928739 1 1
0.701978200211566 0.664476116704318 1 1
0.691110991194044 0.660954459654328 1 1
0.446864880334549 0.429434826633023 1 1
0.437736552706112 0.408030498037453 1 1
0.592040613636103 0.565848834117978 1 1
0.579503633927279 0.551765789160982 1 1
0.454120090789594 0.43411356544142 1 1
0.582282869204729 0.555991674102805 1 1
0.598546955294361 0.573131068659974 1 1
0.288147730569235 0.271685504376207 1 1
0.327144945644647 0.309007819095393 1 1
0.520284564884218 0.49468362452724 1 1
0.368801451630918 0.349927692722965 1 1
0.570618065650545 0.543755052375075 1 1
0.373611046091003 0.356952626491747 1 1
0.35547887370661 0.333724788805248 1 1
0.512167374173997 0.485760690000018 1 1
0.458898905298253 0.439354893490789 1 1
0.694405119431131 0.648861080800028 1 1
0.480623963056025 0.459709316147341 1 1
0.397835330890355 0.378139748423 1 1
0.261213008170183 0.247073695918784 1 1
0.557956937923158 0.533191597756445 1 1
0.300923688121449 0.287877754242725 1 1
0.356584844734925 0.342952581473405 1 1
0.774086935267772 0.73641377342395 1 1
0.301054603613211 0.283715772629765 1 1
0.675138568667857 0.638291012643391 1 1
0.523066914399731 0.49466510593533 1 1
0.495786302258327 0.460452824992782 1 1
0.483560020054754 0.453885995693465 1 1
0.0651885115852621 0.0554050435402332 0 0
0.368307645372172 0.353478748347989 1 1
0.325474345235854 0.314045820678445 1 1
0.380248712770451 0.361421489528381 1 1
0.50608856550804 0.480075590475201 1 1
0.771092965777456 0.733312936866241 1 1
0.425271658801936 0.403750821646191 1 1
0.206125292837629 0.19085971098087 1 1
0.336363566391256 0.320519771239051 1 1
0.621124477108123 0.587487437581407 1 1
0.364796871759617 0.350207119483263 1 1
0.543556268124866 0.510062632649858 1 1
0.228683240515368 0.217460464190071 1 1
0.447288561339726 0.424180054619082 1 1
0.47855569154656 0.455678488333383 1 1
0.732039562773362 0.690601498803748 1 1
0.563858598217311 0.537048338470221 1 1
0.506913740661852 0.480062360091819 1 1
0.400155220991382 0.385027180925551 1 1
0.500805865609214 0.480827758654851 1 1
0.556200241299941 0.52500374058793 1 1
0.384604555283448 0.370117386342281 1 1
0.181927102004368 0.174999686785748 1 1
0.214840399355312 0.204569774437469 1 1
0.374817124074347 0.350638521066305 1 1
0.313781610729661 0.299057942035407 1 1
0.321987721723629 0.307644120070068 1 1
0.612486681232598 0.582157700136933 1 1
0.748727880782446 0.716161557353737 1 1
0.613338814236943 0.58098249906127 1 1
0.460520664726482 0.436967654238366 1 1
0.889871118663162 0.850692263926985 1 1
0.242208311322368 0.229839550226269 1 1
0.739920322969573 0.711215209799352 1 1
0.589090140371269 0.564246286933275 1 1
0.595880343846022 0.570439580521605 1 1
0.387676302332544 0.371954987050788 1 1
0.651288294548722 0.6213495661845 1 1
0.540044368755327 0.517469157301635 1 1
0.423656003196854 0.406277082237664 1 1
0.604690709688662 0.57735431284425 1 1
0.175730544868678 0.165913697123398 1 1
0.607772308931496 0.576096226004561 1 1
0.267707686070236 0.248571123621389 1 1
0.566244960054841 0.542690343916857 1 1
0.583372832842097 0.553394515090955 1 1
0.583916035108499 0.557289871558404 1 1
0.390727001909123 0.370195869172851 1 1
0.478446243642745 0.460762809183378 1 1
0.590637168854796 0.560727042712825 1 1
0.156661775597271 0.146864385360153 1 0
0.410045328844813 0.389550450589697 1 1
0.396891880318093 0.375270973937405 1 1
0.224086974935805 0.209094733936136 1 1
0.565615356487119 0.541550301436527 1 1
0.319312124379992 0.308579535294145 1 1
0.854719782640986 0.80997656747321 0 1
0.568230740173723 0.535350437133693 1 1
0.517876086894504 0.486655140764644 1 1
0.510360796785331 0.488645722299807 1 1
0.637334204281871 0.605850251680723 1 1
0.446698350304428 0.42876767327052 1 1
0.319684998053 0.304289795385817 1 1
0.210238962269451 0.199376959486479 1 1
0.43680598090454 0.41772475260913 1 1
0.653955685866475 0.617404060260399 1 1
0.603431348768582 0.573819414620613 1 1
0.820965015711271 0.77812860144318 1 1
0.496773187547112 0.476411861895259 1 1
0.40350013318892 0.384165819493904 1 1
0.584770847241754 0.561567926326016 1 1
0.406442952498936 0.375572054419383 1 1
0.64442696631908 0.609421549752363 1 1
0.791413739805608 0.754490327400093 1 1
0.314967681308675 0.300074904775802 1 1
0.487079272725918 0.467991012829284 1 1
0.466213716889714 0.45009642709947 1 1
0.525303018252357 0.50064160180226 1 1
0.691310377393235 0.663115470032659 1 1
-0.0795390498593428 -0.0760527140926824 0 0
0.128727543489623 0.124467042643093 0 0
0.453912957602831 0.431301872441447 1 1
0.529985615372343 0.492649308994794 1 1
0.560780006528652 0.538461125905042 1 1
0.1868900628649 0.178665493302711 1 1
0.342775900671411 0.322866177103917 1 1
0.731667377075067 0.698738609724253 1 1
0.754617944385391 0.719647493110448 1 1
0.455001115695612 0.438244614671377 1 1
0.562165449067216 0.536489719625209 1 1
0.699854069873506 0.665147724467117 1 1
0.384724161297612 0.368973328158663 1 1
0.507026545885114 0.471002320137237 1 1
0.553341042304217 0.521897255037878 1 1
0.446733225400814 0.421997781579922 1 1
0.0941241399420155 0.0932439766047009 0 0
0.788147994154875 0.750726230259766 1 1
0.281947825980492 0.272186098887322 1 1
0.567576043974067 0.53797419240372 1 1
0.59345041320461 0.559841564683332 1 1
0.460204135633466 0.431984185400647 1 1
0.630595157202393 0.599469712582146 1 1
0.304951049394336 0.289657715446695 1 1
0.239600147869156 0.229305579875375 1 1
0.484850900978724 0.461532993248481 1 1
0.153565154553145 0.143306488867305 0 0
0.601679087292777 0.572590503342481 1 1
0.313417204122608 0.301784588841019 1 1
0.781698797292092 0.737597780553355 1 1
0.498922324786468 0.46973770069602 1 1
0.454115018641617 0.435884585637618 1 1
0.460924765826945 0.440348230765687 1 1
0.0757248403671036 0.0650828247371559 0 0
0.531450909063244 0.507031060459693 1 1
0.38958658419956 0.372397736977979 1 1
0.421424636285979 0.401492647338945 1 1
0.334216227986231 0.319534980454418 1 1
0.66757903184423 0.632825115530809 1 1
0.792471596174459 0.755782109528688 1 1
0.278470032375407 0.27071287902817 1 1
0.374384595645849 0.355938165081165 1 1
0.465279978781877 0.444665846128375 1 1
0.76760197581039 0.730510223271986 1 1
0.533464863757564 0.509233543481321 1 1
0.590801300138751 0.565957596820145 1 1
0.487106391990988 0.468473716795949 1 1
0.758242555638487 0.722772447940583 1 1
0.411360289226975 0.387087682566555 1 1
0.3907245122426 0.3692218311533 1 1
0.644895497131922 0.62019006995396 1 1
0.68711846081416 0.63996958199768 1 1
0.939037637128002 0.894587271428447 0 0
0.405554898350434 0.382398817151665 1 1
0.148578100396923 0.142703255069856 0 0
0.49290563785103 0.470946444623875 1 1
0.634326550672707 0.603931212246492 1 1
0.447309218077882 0.425738410212187 1 1
0.315170478040501 0.301395577757359 1 1
0.369440450331763 0.353965406688308 1 1
0.623635959296215 0.59729426400352 1 1
0.58682305425532 0.561817305799395 1 1
0.486139985083752 0.460646445443699 1 1
0.279834056386869 0.263106400899 1 1
0.376608190280059 0.359403325913698 1 1
0.558838726217073 0.535787203930933 1 1
0.571637867098417 0.542342267562899 1 1
0.505954357171281 0.484883041450907 1 1
0.5010859775864 0.475712105610677 1 1
0.386343791420215 0.370326938663115 1 1
0.398047074293739 0.375124234142891 1 1
0.462320916362616 0.439448697969953 1 1
0.320876509639544 0.301717719390132 1 1
0.713478037001949 0.675221840301034 1 1
0.806265442811387 0.769674826103694 1 1
0.431877787537189 0.408781624411825 1 1
0.507072415321326 0.484809022271192 1 1
0.405989785185465 0.387368821569057 1 1
0.755142927152266 0.704945620889219 1 1
0.760188362642882 0.728105020021958 1 1
0.329264232656135 0.313077173764164 1 1
0.445369889571263 0.425433958545808 1 1
0.583966910228721 0.550860452845854 1 1
0.345814845995797 0.329194664803731 1 1
0.529186987519384 0.506721231687508 1 1
0.57607836575487 0.55171084254743 1 1
0.678817313184999 0.646545408480249 1 1
1.00758200871239 0.963526041837682 0 0
0.762898931358806 0.729160434753166 1 1
0.139464915086021 0.128415321974217 0 0
0.57928065097734 0.558134762715398 1 1
0.0600160866904966 0.0557215911653963 0 0
0.517084220075465 0.492604644559771 1 1
0.668238160394932 0.636669277710643 1 1
0.421125338712103 0.396969923446919 1 1
0.774801093856374 0.736645660671847 1 1
0.449736240267154 0.423935761155417 1 1
0.566518682440348 0.542366100413199 1 1
0.648040523665531 0.614217777433259 1 1
0.649008801295378 0.624827896021093 1 1
0.424058657185516 0.396605356594852 1 1
0.473394543828748 0.442123797014519 1 1
0.466470503326586 0.448237800029803 1 1
0.629650424723993 0.598405726214276 1 1
0.353584527007823 0.335500732015008 1 1
0.380802125964937 0.347969692415238 1 1
0.359107542173686 0.342541770559484 1 1
0.378843339601595 0.367414967314409 1 1
0.634310336760902 0.603005769286748 1 1
0.239050983070849 0.223626833670646 1 1
0.712671339581207 0.670879376816479 1 1
0.650560351003105 0.618408003533024 1 1
0.552085774924239 0.525780606220811 1 1
0.614624548260502 0.5858968857372 1 1
0.533424273303896 0.510322348483548 1 1
0.482292106867279 0.456076707784455 1 1
0.513374404606193 0.490313230860467 1 1
0.56003551152654 0.531995512897978 1 1
0.825124380474473 0.781561810734631 1 1
0.822156169716356 0.779509178515645 1 1
0.489347695256139 0.465215338553706 1 1
0.63396881136924 0.60276221304235 1 1
0.330590823882576 0.316898214660067 1 1
0.371433244393245 0.354987320141926 1 1
0.43327121934058 0.413515608109486 1 1
0.482569769028283 0.463478142638882 1 1
0.337677568883045 0.320695661422344 1 1
0.409545222542305 0.390889149445879 1 1
0.736775348237852 0.699585886764892 1 1
0.377143479958729 0.362777559356499 1 1
0.425701088411973 0.408412157276801 1 1
0.479403394665665 0.45787731751857 1 1
0.341093430989396 0.320333873089234 1 1
0.659408212744214 0.625971202846539 1 1
0.721931073427402 0.673469961750208 1 1
0.253172559276354 0.240096257506777 1 1
0.363676520878489 0.349828854285185 1 1
0.696001999238755 0.663560320076473 1 1
0.407201175795955 0.397275540273122 1 1
0.673951717446896 0.640854957676251 1 1
0.462739547523664 0.44157221524041 1 1
0.578746940361243 0.549180668385321 1 1
0.41300078265897 0.394670283675161 1 1
0.651720851587067 0.621308701543269 1 1
0.569821805679041 0.54920926247522 1 1
0.702515460690022 0.670144812756709 1 1
0.156870622895071 0.14873308665463 0 0
0.131801599088905 0.114853902003526 0 0
0.636528893259411 0.607619256496903 1 1
0.699196595431759 0.669247705617167 1 1
0.213403727312898 0.204036631248899 1 1
0.306489963992619 0.290348947885648 1 1
0.52812504658762 0.504459088397937 1 1
0.446224650775282 0.426949448878833 1 1
0.3905926545289 0.380327063327638 1 1
0.203549934996436 0.195387870534133 1 1
0.720773706657917 0.687683638970901 1 1
0.457779822695049 0.439887802667495 1 1
0.41700924014057 0.388101271937634 1 1
0.399325588727047 0.37715519589523 1 1
0.59480015801783 0.572264109936124 1 1
0.691232285560219 0.662395436857088 1 1
0.593838754369923 0.56225727864891 1 1
0.585517382164033 0.558267814953917 1 1
0.336789649549615 0.318833857787968 1 1
0.983446555763417 0.938276613444041 0 0
0.300763543544727 0.280301925533247 1 1
0.507075566821726 0.479104110101982 1 1
0.676750557121489 0.636695423487213 1 1
0.330583928354005 0.315395359869207 1 1
0.492101354539617 0.466821689468507 1 1
0.302565513025342 0.290714055577966 1 1
0.416738297523705 0.397347734672954 1 1
0.615884982879318 0.582788112006344 1 1
0.571236725656328 0.544500486472477 1 1
0.26992989116939 0.253601205256517 1 1
0.378566221399778 0.360551039686919 1 1
0.314669032103674 0.298039500712004 1 1
0.728983123043641 0.688795405632927 1 1
0.626178531857207 0.600170178854751 1 1
0.707051952026249 0.663127478536039 1 1
0.574638790138797 0.548291790551434 1 1
0.845323290743336 0.800726135712002 1 1
0.761449573714058 0.724496077055021 1 1
0.329870458042996 0.31100979984916 1 1
0.439481396042899 0.415665148695355 1 1
0.608259703786057 0.577109413986872 1 1
0.00652175766369448 0.00391729327265841 0 0
0.355115947414134 0.342329726386299 1 1
0.557201957933095 0.521095488324456 1 1
0.687460050755153 0.657867965836822 1 1
0.371687768724294 0.353991874419369 1 1
0.677753774095795 0.644772628520698 1 1
0.714572521786734 0.679853817309426 1 1
0.650254360755609 0.625739780485314 1 1
0.386466451765212 0.366648286843544 1 1
0.492955906832257 0.478073602119817 1 1
0.356698485632354 0.33727864095615 1 1
0.547012918010224 0.520724169976074 1 1
0.967713025997329 0.93295213248871 1 1
0.394487103504813 0.362703956527445 1 1
0.577641784600225 0.5486537098037 1 1
0.324395969211612 0.302785895152916 1 1
0.51643032379194 0.491422403517616 1 1
0.614218592125792 0.581613166813871 1 1
0.531528640912169 0.507772706715826 1 1
0.359560613739345 0.331014294438591 1 1
0.40889504518817 0.390894735687628 1 1
0.728233025967305 0.687252701703988 1 1
0.389180968215872 0.369150890152257 1 1
0.635827895559542 0.597926385291974 1 1
0.3463206448485 0.327758524174199 1 1
0.445637922959319 0.424226355916579 1 1
0.239129386920215 0.226816703795897 1 1
0.606312344117437 0.581100069228446 1 1
0.358915916415256 0.335220144355939 1 1
0.481272838326365 0.460031962391171 1 1
0.696091570140699 0.657353231492302 1 1
0.646014776493648 0.618650399836106 1 1
0.339480582039895 0.327468792385107 1 1
0.0499392250998703 0.0433599280553557 0 0
0.241470249846133 0.234418275954918 1 1
0.478260929691991 0.450872626839404 1 1
0.277158073620765 0.262084226308866 1 1
0.540326444445391 0.517157733471968 1 1
0.556250358651698 0.532056917846291 1 1
0.73394784116617 0.699515335592064 1 1
0.633562575543373 0.605946179087678 1 1
0.51285813108467 0.490928399268986 1 1
0.524935575891279 0.499869893644611 1 1
0.362013454063399 0.35233012105668 1 1
0.545486154183743 0.518227697370123 1 1
0.544511657574345 0.513160841521519 1 1
0.558123705646384 0.53526035993892 1 1
0.704687724091712 0.679668266778082 1 1
0.435025651650514 0.409510334344081 1 1
0.459976330962752 0.437055467100401 1 1
0.602425496905442 0.570109482326109 1 1
0.347972556920892 0.334947746212266 1 1
0.454427137531035 0.433468338535374 1 1
0.510912192237419 0.473343628051719 1 1
0.873631230593554 0.833838185670861 1 1
0.540057164368258 0.521171635299966 1 1
0.638278609854005 0.60251736522599 1 1
0.823652818805779 0.785735669586135 1 1
0.485066495770865 0.464755779055693 1 1
0.602954610433532 0.574503868985956 1 1
0.502119038741703 0.47088044662699 1 1
0.456651338927096 0.432189366719257 1 1
0.362479323968029 0.343286793318448 1 1
0.359359767784666 0.344117037104193 1 1
0.536781923296704 0.509052609687354 1 1
0.50407607944961 0.492075632284862 1 1
0.674565615334361 0.641248205189318 1 1
0.39788915828265 0.379972016987412 1 1
0.136462062706607 0.12645411798807 1 0
0.371983539783241 0.356797401391225 1 1
0.459602520164105 0.434184328200629 1 1
0.537005008541895 0.512151309879844 1 1
0.534861384264015 0.509037469835876 1 1
0.32281888631754 0.304363827820698 1 1
-0.0287262272292124 -0.0250024667659053 0 0
0.385001143378573 0.367201501193614 1 1
0.331779065940668 0.314132844535036 1 1
0.448615847256736 0.424882499385682 1 1
0.629545905995749 0.593175697671214 1 1
0.509912288552585 0.485236143926049 1 1
0.665425980559163 0.623959264145715 1 1
0.56716651221308 0.537096693136289 1 1
0.336286344810478 0.313412944877084 1 1
0.459051602931558 0.432109474545598 1 1
0.554518782752075 0.531703271170546 1 1
0.572614830375719 0.538442197969952 1 1
0.590185466307048 0.563767916377166 1 1
0.628575734148464 0.585634794960057 1 1
0.648919280279599 0.613714655994358 1 1
0.670862336287192 0.63835845517759 1 1
0.620456242651299 0.59389693412866 1 1
0.287719534356251 0.283299559830758 1 1
0.506936283887938 0.489817281459851 1 1
0.506148555210103 0.475278235693512 1 1
0.518578282993063 0.491845076559729 1 1
0.432096854454687 0.409356664607594 1 1
0.280959767200882 0.270468506730256 1 1
0.190415233340777 0.183197819990551 1 1
0.340331270656842 0.331249003104344 1 1
0.402719471663201 0.384467131521734 1 1
0.463701106212652 0.441920215447806 1 1
0.489849535200797 0.466876927599319 1 1
0.324622615370449 0.304561420984076 1 1
0.162049752829315 0.157961046426571 0 0
0.393739455166303 0.376813454981939 1 1
0.778301536471374 0.741617471836604 1 1
0.692911693883985 0.66004317968034 1 1
0.500655012399675 0.480898747477551 1 1
0.374001105485458 0.355520439073096 1 1
0.446117910335437 0.42040239114799 1 1
0.541943461092242 0.520359597556464 1 1
0.454637853148782 0.430723620827658 1 1
0.369204519029236 0.352345221084995 1 1
0.277008362065611 0.264823244698361 1 1
0.470285145681678 0.449321854795401 1 1
0.485239679461986 0.462361129185637 1 1
0.447543448674966 0.425670934295984 1 1
0.561667787048966 0.531269467392198 1 1
0.556847323160345 0.527207120287096 1 1
0.386315271842367 0.366030231324555 1 1
0.161854285512409 0.15338194276389 0 0
0.78735216682071 0.739283762472601 1 1
0.211841631287231 0.208421931192085 1 1
0.777573853619266 0.735531951323911 1 1
0.237537381495711 0.228747913279201 1 1
0.680386648133501 0.648012613221146 1 1
0.36364003354705 0.34882457814388 1 1
0.400850310736822 0.375516723045114 1 1
0.644457735385014 0.609613547439292 1 1
0.023577434447457 0.0220031241613314 0 0
0.534921095625187 0.511857922367907 1 1
0.800240943576892 0.766141229875913 1 1
0.430591290962953 0.415080213129402 1 1
0.387845531461871 0.368034025132159 1 1
0.581138863341261 0.556817319090205 1 1
0.159678639869766 0.152841354103753 0 0
0.751762481305567 0.709348490950728 1 1
0.770933930186412 0.729183754312615 1 1
0.342082199424188 0.326085428369598 1 1
0.216945248172796 0.208910552296522 1 1
0.770080369046627 0.735845714515555 1 1
0.575794496706827 0.54770899034653 1 1
0.658359031956574 0.623498326584487 1 1
0.153208690647755 0.146095999685415 0 0
0.570279284328908 0.5408201972944 1 1
0.545436785713226 0.520538790289629 1 1
0.612688842273537 0.589452688934354 1 1
0.703288345302702 0.676696650144034 1 1
0.419951805576494 0.407251289531293 1 1
0.42468400517179 0.406015186073546 1 1
0.602737727254328 0.577677235400663 1 1
0.232944016021936 0.219853849159056 1 1
0.786440883599811 0.748130629738728 1 1
0.52697176233208 0.503765888596811 1 1
0.472844097941998 0.453200451785947 1 1
0.699306205766567 0.668323057411982 1 1
0.833626942617038 0.792512892614107 1 1
0.576509198058326 0.546113958819645 1 1
0.489260711977693 0.468721021268883 1 1
0.342385596481044 0.325678162953315 1 1
0.508882880164898 0.48372555003222 1 1
0.146494756913099 0.140345322706714 0 0
0.53616841743802 0.508411686534566 1 1
0.327768961666414 0.317123051910298 1 1
0.502995800311759 0.48129064749315 1 1
0.559672628900476 0.527653087985398 1 1
0.428266177761633 0.402666798069339 1 1
0.512278793479005 0.486881338619688 1 1
0.594347011282666 0.565445460630934 1 1
0.301127113475236 0.285359974459504 1 1
0.671445210706012 0.640804402410827 1 1
0.414120848321458 0.394647251530169 1 1
0.716587272123788 0.688525058114911 1 1
0.366688669858495 0.340480407889229 1 1
0.248957970704453 0.235741346475653 1 1
0.31465394459069 0.303851656180334 1 1
0.616792982740246 0.591740951767009 1 1
0.627688591229823 0.602875051766679 1 1
0.359550224858241 0.34503920931163 1 1
0.512065039384117 0.487454467960423 1 1
0.406336381246774 0.388989916351357 1 1
0.699343242611932 0.667605721987427 1 1
0.0740029121165314 0.0768278183831577 0 0
0.567057715786134 0.534251310816693 1 1
0.733818561758967 0.697242342691526 1 1
0.870844520975607 0.832503779769803 0 0
0.75201914264615 0.719958089319607 1 1
0.290752564512493 0.273992768899385 1 1
-0.0310557737563288 -0.0317346153812257 0 0
0.542230194628038 0.510464128252699 1 1
0.791078925236444 0.764940463267602 1 1
0.32892951663805 0.310936174992593 1 1
0.741398419921036 0.702541199994711 1 1
0.624504669965415 0.596174516634166 1 1
0.708967308952711 0.673768210114002 1 1
0.366951441532076 0.347152167726362 1 1
0.0895769611140656 0.0861975468503549 0 0
0.568827198350008 0.548872673617848 1 1
0.126267797809723 0.129801829090196 1 1
0.701734007852546 0.66191635039776 1 1
0.547477147550501 0.518703972459975 1 1
0.366271087398569 0.351704254052072 1 1
0.831223180068102 0.789182935035295 1 1
0.489514004237192 0.461665394724035 1 1
0.527655623754281 0.501864754208538 1 1
0.342576254669606 0.327314242716911 1 1
0.648118036288029 0.614861736429223 1 1
0.657340273712055 0.626664719480144 1 1
0.572303998884393 0.550031759744801 1 1
0.652082367732661 0.616373029415678 1 1
0.253313530577503 0.240681458464774 1 1
0.344839984379829 0.330682660116163 1 1
0.49993418973753 0.470340748990483 1 1
0.62584320467052 0.596206143232529 1 1
0.631809686673912 0.599802945814013 1 1
0.51311901797687 0.490833859075067 1 1
0.358975948212457 0.342137479329107 1 1
0.42039671138851 0.39406291557105 1 1
0.416796119561647 0.404419457023588 1 1
0.49706379217905 0.47115345596356 1 1
0.433489643687332 0.414294836052768 1 1
0.828453441808995 0.789062021087977 1 1
0.803108671547042 0.761929827403179 1 1
0.187890935555178 0.172609646968738 1 1
0.559378768245512 0.536823520708017 1 1
0.352662629592673 0.33554128306664 1 1
0.254045116018246 0.239236722793841 1 1
0.537367399303587 0.511857277142051 1 1
0.673158391377296 0.639753348744478 1 1
0.532992349955118 0.504756893513976 1 1
0.661246668367467 0.630728032767879 1 1
0.720651216230692 0.693673455125965 1 1
0.280817075325893 0.269805109122953 1 1
0.123174087982362 0.120007312839596 0 0
0.463300476858626 0.44309589439236 1 1
0.142554188796184 0.136435010514165 0 0
0.518089968070672 0.494948323066281 1 1
0.595349307487913 0.568277441361437 1 1
0.423111082922461 0.40168840309093 1 1
0.888141795926619 0.848572827472388 0 0
0.615438625958414 0.583081298579244 1 1
0.650807732984109 0.611135228296364 1 1
0.50160672293859 0.472862732427381 1 1
0.638211351238934 0.607364519379608 1 1
0.293059698691928 0.280281362289 1 1
0.0427813649158511 0.0406397248803414 0 0
0.508728952790873 0.471367960138137 1 1
0.455125601253602 0.433023924126667 1 1
0.230035965516278 0.218585078748501 1 1
0.325909942828088 0.305569763054877 1 1
0.843382546604974 0.798311225546593 0 1
0.567298083005096 0.542268322119948 1 1
0.390013994435008 0.369875050941067 1 1
0.521643423929807 0.495345671164239 1 1
0.602004029460545 0.574684239246377 1 1
0.641337726167827 0.601043850580682 1 1
0.379332794735773 0.362523732964203 1 1
0.541937108286258 0.519572750679108 1 1
0.371348688621118 0.355507296194177 1 1
0.625683072406314 0.594303943012089 1 1
0.236543099223563 0.220376631570593 1 1
0.772604810720531 0.74680488485102 1 1
0.472430367025875 0.451150609823193 1 1
0.206756511768242 0.196298076026156 1 1
0.352904226142719 0.330635515684381 1 1
0.664067866539296 0.621804671011006 1 1
0.654979577864064 0.621161536972007 1 1
0.614927934634808 0.594778130328133 1 1
0.451495195316685 0.429091529779118 1 1
0.367674082154601 0.349273691064078 1 1
0.713453755427596 0.671018581771091 1 1
0.139413734445282 0.137273428512974 1 1
0.546840279674022 0.523006975054974 1 1
0.638165739449043 0.596479065876023 1 1
0.523479468355292 0.504998777640145 1 1
0.52408842018471 0.500894697340586 1 1
0.181013290242871 0.171535715052833 1 1
0.800223382161354 0.762206551610714 1 1
0.440526980001891 0.42265536566794 1 1
0.738295843884408 0.699617783097343 1 1
0.469911637792762 0.45080770804598 1 1
0.530983303129119 0.507417313342498 1 1
0.544592166165689 0.516334501030548 1 1
0.371483115810697 0.352367358118169 1 1
0.33245572356602 0.316500493397417 1 1
0.551994596304094 0.521442472200353 1 1
0.417999996296947 0.399027636313236 1 1
0.527701442424539 0.498760992613142 1 1
0.693042765114669 0.661233593022286 1 1
0.355412697829403 0.337636010754202 1 1
0.453491998296512 0.427601408350656 1 1
0.58980677203171 0.555272511395842 1 1
0.65386662121597 0.616151315776403 1 1
0.564795853070838 0.538795030151986 1 1
0.022621045486895 0.0113521487703003 0 0
0.268306750606338 0.25490016693956 1 1
0.625630698019163 0.597909786700553 1 1
0.270250544196985 0.253170566017166 1 1
0.668332822766009 0.632570530938015 1 1
0.747822136890155 0.714119135393295 1 1
0.694693507511303 0.660171431859933 1 1
0.774679196296086 0.733171210127068 1 1
0.636257080592853 0.609411432288039 1 1
0.147026883049467 0.13821684255887 0 0
0.344231898272778 0.332874585467239 1 1
0.536464037325532 0.511286554164942 1 1
0.63446134272523 0.608249133872711 1 1
0.608477593907393 0.585241062066499 1 1
0.461530650752903 0.433955779526379 1 1
0.550080131597578 0.523225035404813 1 1
0.477720783415396 0.456081098202196 1 1
0.525867986871641 0.504147948373981 1 1
0.485422040649049 0.467412980211534 1 1
0.468068660699572 0.441016470327758 1 1
0.716914135643868 0.682825257478492 1 1
0.67629519262446 0.640813244189922 1 1
0.787721487581298 0.755405411344773 1 1
0.128548586207152 0.119229228796318 1 1
0.399244028109681 0.376843247772615 1 1
0.308660293271394 0.298867898784747 1 1
0.447196622479552 0.428541554118978 1 1
0.440408856292079 0.42188252792499 1 1
0.21559635307788 0.20526772203143 1 1
0.419699910357698 0.398897018327073 1 1
0.331821296939293 0.317692928092501 1 1
0.348393728580023 0.3308339669934 1 1
0.458831325321356 0.437929052352137 1 1
0.744122076710093 0.708422463097281 1 1
0.364748520698947 0.350235913108885 1 1
0.672137242768342 0.638163058479112 1 1
0.504694638750901 0.475630525346531 1 1
0.730143243257642 0.690201390247728 1 1
0.590476622748459 0.562458916462312 1 1
0.654796377737104 0.625709244730137 1 1
0.625536858308715 0.593488267458787 1 1
0.629019648424329 0.599500328801559 1 1
0.309681221325495 0.291431970417024 1 1
0.699539946479852 0.661835870638 1 1
0.62867434030988 0.595433657954335 1 1
0.348974419302615 0.335785075153062 1 1
0.483306752844766 0.461958048450391 1 1
0.267720711274807 0.254381213544746 1 1
0.283978592193172 0.27173867411826 1 1
0.628506640413123 0.595997154936339 1 1
0.552370906624974 0.533276904048996 1 1
0.499019923053882 0.476898785491591 1 1
0.154053641774605 0.151613627795567 1 0
0.284090469099412 0.271265315982131 1 1
0.58354691987016 0.552551989537663 1 1
0.515736250625104 0.485865261326544 1 1
0.43430710853123 0.409368319555365 1 1
0.598549632912458 0.566603522412017 1 1
0.514905770080107 0.485936124116922 1 1
0.395137873467702 0.369815933598081 1 1
0.459980751636937 0.431024918404311 1 1
0.600107272257195 0.568593697524032 1 1
0.602547998451334 0.571814008123655 1 1
0.508650537701115 0.483646086278124 1 1
0.611272942289625 0.58462489418884 1 1
0.762676702430421 0.716955194120289 1 1
0.509522365417744 0.478820285796335 1 1
0.739749842827786 0.700451727271549 1 1
0.468008683771657 0.442884463916045 1 1
0.563730730312373 0.537530591348882 1 1
0.372986789066283 0.355978220221967 1 1
0.544016971168326 0.51834824271053 1 1
0.0583101766319538 0.0537554544221543 0 0
0.946776522648378 0.900869828437969 1 1
0.549472039349218 0.525992625194252 1 1
0.361339667454716 0.333350178527257 1 1
0.460686992171405 0.439441365371184 1 1
0.620580867083892 0.587370938907678 1 1
0.298613492501558 0.281771741471214 1 1
0.688809470462832 0.652636177693056 1 1
0.78334237284625 0.750862051908404 1 1
0.370865027364896 0.35490168653386 1 1
0.507700585362351 0.486532086025704 1 1
0.37257001123847 0.356535596825232 1 1
0.411357508573746 0.389864317880345 1 1
0.202485450549941 0.196465704005437 1 1
0.874957424628134 0.836647310963138 0 1
0.668066274169355 0.620233106481678 1 1
0.411446780007024 0.394655375638441 1 1
0.52023933768002 0.487146423622374 1 1
0.470294445171516 0.446181864792008 1 1
0.428830790966562 0.410137614273288 1 1
0.273068732420016 0.257985382038517 1 1
0.616316869734478 0.58471337579826 1 1
0.620671122248991 0.589344980961594 1 1
0.326077103585474 0.309559415817688 1 1
0.197453333086522 0.18998872372137 1 1
0.619262312035636 0.587823436819359 1 1
0.368841606360357 0.352412887526512 1 1
0.868333118648361 0.8251454708479 0 0
0.337148048693956 0.318945383666565 1 1
0.517896227918157 0.493894156820913 1 1
0.282205585067594 0.267811383617201 1 1
0.52586470041085 0.501648009715003 1 1
0.890049838849648 0.850025006492356 1 1
0.549081528761722 0.518903682342915 1 1
0.491593212258832 0.470332685112039 1 1
0.638373223838967 0.608470314398543 1 1
0.299951431250587 0.285456134460438 1 1
0.398687128084805 0.3812167813153 1 1
0.680417720680107 0.651135313640083 1 1
0.679522898362312 0.642185987237642 1 1
0.514770849304604 0.484892230663491 1 1
0.549303081370067 0.519500978488228 1 1
0.273730148368661 0.263894197469739 1 1
0.27161233081125 0.259020844899365 1 1
0.601095942766792 0.567269300898206 1 1
0.450664778067983 0.429015214727422 1 1
0.534869912160956 0.501718932922847 1 1
0.405850594305559 0.390933124229211 1 1
0.429923692981515 0.411319178757119 1 1
0.325966803070069 0.31435814085041 1 1
0.484767927810108 0.4620037599659 1 1
0.87066807431898 0.827732595633373 0 1
0.591927784639363 0.550915388408338 1 1
0.655176941269746 0.624526483313991 1 1
0.645379087465729 0.618147330942764 1 1
0.25161366770201 0.240965885917864 1 1
0.255890683443709 0.24083856714136 1 1
0.78872232316484 0.748958806306886 1 1
0.443258808789414 0.425825729562233 1 1
0.654613200686274 0.624543800347216 1 1
0.46682707956002 0.438112042067513 1 1
0.354640363266494 0.338269933785527 1 1
0.379955707501332 0.358990672924536 1 1
0.706571554891419 0.67659964005795 1 1
0.366202536343157 0.347164306352767 1 1
0.46697714936188 0.445034266054864 1 1
0.399403603847243 0.382047758171122 1 1
0.572189082131092 0.54263942080956 1 1
0.796937834190548 0.760060119367942 1 1
0.233968555245662 0.221678228301864 1 1
0.816763279487232 0.781485043623779 1 1
0.550310304061206 0.526262171571436 1 1
0.276536164781951 0.264113553526053 1 1
0.401571282264525 0.382937842971837 1 1
0.528964112446963 0.505793434876183 1 1
0.449054176537549 0.427579480975421 1 1
0.547180317738238 0.520829559706077 1 1
0.234563536601589 0.220307756171487 1 1
0.497773231361629 0.476362352189227 1 1
0.420875087057898 0.40820511820897 1 1
0.436231968468918 0.413319901081417 1 1
0.406436598572123 0.383709636547097 1 1
0.509433394607724 0.480027569876901 1 1
0.464961339118094 0.441422350497532 1 1
0.495192911142703 0.474154013916334 1 1
0.442902534479238 0.422586462011072 1 1
0.984242651841352 0.919283647882711 0 0
0.521267455592955 0.498462780445876 1 1
0.398312586030348 0.37925351536435 1 1
0.465865613737453 0.438438096305859 1 1
0.635881468582359 0.605586954719489 1 1
0.198548395068462 0.191100697318068 1 1
0.369442344663038 0.347236523071783 1 1
0.561604374099486 0.537995977625029 1 1
0.744291291197331 0.708317998996389 1 1
0.397332544237771 0.383254384049633 1 1
0.785509149529163 0.747141855813281 1 1
0.722212105264513 0.688209345826727 1 1
0.446041710321031 0.424960676350748 1 1
0.507398517588894 0.485446930198145 1 1
0.619293004829253 0.587830577473764 1 1
0.442539064226159 0.433571574911317 1 1
-0.123616062234374 -0.115543962385413 0 0
0.480239433998174 0.456581280435848 1 1
0.285999159032381 0.268079008613925 1 1
0.711572437435772 0.667645084719029 1 1
0.452627390352164 0.43328536891484 1 1
0.588300600588651 0.562758993084748 1 1
0.465609828986055 0.443109274487139 1 1
0.316107256779212 0.305683337013782 1 1
0.421604140589386 0.400326688185445 1 1
0.489012416057277 0.469146281729515 1 1
1.04972585529255 1.00512930678859 0 0
0.702908591909129 0.665065239979103 1 1
0.406931043788603 0.392306927961578 1 1
0.650971898960069 0.60679314521306 1 1
0.228499594787668 0.219383967439833 1 1
0.877825040044648 0.837783512290316 1 1
0.31429942767937 0.304579973590793 1 1
0.615478280563168 0.588148021927858 1 1
0.74829216251192 0.7132585237897 1 1
0.430443528276865 0.41064477467788 1 1
0.635827441130433 0.599542471638035 1 1
0.583231835213778 0.560298369758131 1 1
0.527714057304113 0.502524538872459 1 1
0.637943022812046 0.606978309243552 1 1
0.6047641335815 0.573563942003519 1 1
0.558339598090229 0.534370801554081 1 1
0.234683906303648 0.219127833890832 1 1
0.391549269337555 0.370046352750289 1 1
0.864018664835503 0.816555138496111 1 1
0.519931066628323 0.497402624818209 1 1
0.677544911600323 0.63796833813755 1 1
0.701462467142386 0.665748005426122 1 1
0.576592865361068 0.550207659712185 1 1
0.131792406396455 0.116472634255274 1 1
0.454308229753637 0.437131728994157 1 1
0.58142297002599 0.553274884648375 1 1
0.491328804751922 0.466791281592351 1 1
0.640176269604155 0.613327659691779 1 1
0.465517306842746 0.445945858790338 1 1
0.360891176844454 0.352509680452038 1 1
0.217413977266915 0.205312358843964 1 1
0.570361993441352 0.548703147888413 1 1
0.224976028643525 0.206848201091876 1 1
0.4901911424733 0.469995655717916 1 1
0.231889204245602 0.221844003144627 1 1
0.433823837086765 0.413174524688002 1 1
0.542766056934336 0.515667027956861 1 1
0.426475153946613 0.410678176166407 1 1
0.408102919015754 0.390496283298647 1 1
0.586340763438499 0.55837861663864 1 1
0.366126003525978 0.343955535115753 1 1
0.347725284438719 0.332620080296893 1 1
0.547323909243366 0.521764863750612 1 1
0.422914038411077 0.39683802757209 1 1
0.741799207559379 0.697182207333318 1 1
0.786439973897866 0.750688311596482 1 1
0.359236574552833 0.336524991051602 1 1
0.520887393154607 0.49006789614794 1 1
0.399315042159515 0.370322068413619 1 1
0.466427377312989 0.440377354342656 1 1
0.501904539260998 0.487111866105801 1 1
0.476950615904682 0.450617394776764 1 1
0.693058348236928 0.65965707364485 1 1
0.746590385108226 0.704441627739461 1 1
0.638127713533322 0.605015647754397 1 1
0.31777887947505 0.317985416946774 1 1
0.50201518934163 0.47886073497002 1 1
0.614246260599547 0.581926650553106 1 1
0.779799986506477 0.743188588718746 1 1
0.594179749307894 0.566474846741024 1 1
0.388911097018046 0.370894592493004 1 1
0.327468411577184 0.313668129106885 1 1
0.546510556772069 0.515000772657566 1 1
0.223800083751084 0.212728023268074 1 1
0.566017553902894 0.540481998241767 1 1
0.302971882873339 0.287313831059029 1 1
0.493553678052831 0.465650632602948 1 1
0.158440274475261 0.136655873310958 1 1
0.721860254274084 0.680743462527999 1 1
0.673885432847971 0.64419859132352 1 1
0.625658855101848 0.594320468158026 1 1
0.42478703732895 0.406140364615479 1 1
0.463186564091968 0.442752010157702 1 1
0.645792190887714 0.608541425029783 1 1
0.360765714147832 0.324442379369145 1 1
0.944580254483617 0.892479185548774 0 1
0.387359892516279 0.374194173629774 1 1
0.470421664540336 0.437102187299546 1 1
0.762014408457693 0.725317980790444 1 1
0.323891865480559 0.307806627669492 1 1
0.407785139408928 0.392130968629185 1 1
0.281612309756863 0.260532120308962 1 1
0.0955533501132588 0.0782492797779282 0 0
0.328631393554984 0.316562995403423 1 1
0.647236447786305 0.615115528744074 1 1
0.8244432414363 0.786278757366003 1 1
0.168701026362444 0.161108568740949 1 0
0.318721520709473 0.305133107969076 1 1
0.32247971444429 0.306951933842515 1 1
0.534290415885019 0.496918206886664 1 1
0.350099119908055 0.33340758917403 1 1
0.640947032025177 0.60969659731662 1 1
0.575215922222476 0.544580738267051 1 1
0.466121907456925 0.437259856123041 1 1
0.652327069168819 0.623340537418063 1 1
0.528923147872606 0.499840790331127 1 1
1.00862407243843 0.959963728702564 1 1
0.19915641986807 0.186963220775395 1 1
0.448622481064033 0.432060323010704 1 1
0.32424840892524 0.307818247875817 1 1
0.569597271624245 0.545123168302074 1 1
0.69580188726541 0.657883305912982 1 1
0.131579025636208 0.122687158346859 1 1
0.608869532312045 0.579806298333806 1 1
0.662884727444167 0.628227195369929 1 1
0.675216783592445 0.643033141473469 1 1
-0.0138737638995731 -0.00967567649600783 0 0
0.673919392501472 0.63998446436283 1 1
0.285888740378484 0.273281390198685 1 1
0.223928495376463 0.213389481754569 1 1
0.336300018244814 0.318499001848961 1 1
0.535971376986727 0.504610966219744 1 1
0.241653225570952 0.227728805415657 1 1
0.594608517805822 0.564406176792675 1 1
0.390547146957194 0.374821692244237 1 1
0.494843762080798 0.465655789654943 1 1
0.444697206233127 0.426070066554615 1 1
0.312648044966389 0.301187286734135 1 1
0.257467826214875 0.24983814899162 1 1
1.08064363596628 1.02506625177357 0 0
0.44806885014277 0.423195015803356 1 1
0.728280881573072 0.693034680213158 1 1
0.150001853007363 0.136070747267733 1 1
0.370526709764839 0.355745179248128 1 1
0.552446962340514 0.531382163711929 1 1
0.421646380072956 0.400514968424689 1 1
0.286336033711995 0.271501616753793 1 1
0.689915779699114 0.65766609766595 1 1
0.399973296933464 0.380737927631113 1 1
0.470123064761383 0.449028409637018 1 1
0.216838303342533 0.203794649861364 1 1
0.314801205073186 0.300918507161359 1 1
0.679354687781144 0.650478058271628 1 1
0.400608501267215 0.387180568446285 1 1
0.493697610042901 0.474463373092423 1 1
0.812416669550135 0.772049941937592 1 1
0.344095523153417 0.335051243209496 1 1
0.666922661888004 0.63830866965394 1 1
0.50932996968157 0.493073183213525 1 1
0.567604364093316 0.53913491393496 1 1
0.631782960346205 0.601837650236963 1 1
0.717314416842793 0.67354984747097 1 1
0.659727056771553 0.628156266659029 1 1
0.558993875283437 0.526949280258326 1 1
0.371045725526636 0.348955432199652 1 1
0.26866384752919 0.255082084386087 1 1
0.496379597647306 0.461024428203453 1 1
0.624021011469742 0.597634003337583 1 1
0.767559408309237 0.730160498033544 1 1
0.502982628699505 0.476912564923289 1 1
0.424404237930309 0.408886273825941 1 1
0.342323065810156 0.328099555435084 1 1
0.278105264920457 0.263220559474448 1 1
0.800161182826232 0.763572205392444 1 1
0.512239303118283 0.488833858153614 1 1
1.16488620182727 1.10533917126704 0 0
0.59259010848562 0.562841493471393 1 1
0.537034495964693 0.509226665321557 1 1
0.473570946830511 0.449914224523859 1 1
0.630000148236201 0.602584945169103 1 1
0.601201527720786 0.570263760787414 1 1
0.4468430622701 0.425073613878013 1 1
0.526638280140143 0.501533146926406 1 1
-0.0581415890603172 -0.0530888003481588 0 0
0.597612912935487 0.575741554898933 1 1
0.526114353070891 0.499956642375883 1 1
0.52304188592189 0.498311393394088 1 1
0.568125497866967 0.533405437484488 1 1
0.611752309231496 0.581039904639565 1 1
0.267903343193528 0.255956383686162 1 1
0.596604632601192 0.565610549399706 1 1
0.0539110045297398 0.0518253833287093 0 0
0.284365522025484 0.270353877634791 1 1
0.720117517827066 0.684317453197304 1 1
0.444551647717921 0.41989121561601 1 1
0.252920543790254 0.236595073331347 1 1
0.504576419874576 0.483034900485216 1 1
0.545335757822856 0.521330660001309 1 1
0.669816572153611 0.634617016650343 1 1
0.540265654293983 0.514216419519737 1 1
0.440878883994319 0.420552771818534 1 1
0.359814428476481 0.336598723671833 1 1
0.439233234090544 0.417498164610791 1 1
0.445942830885572 0.422305973728188 1 1
0.169862696834001 0.163367486890476 0 0
0.840576439695507 0.795908087916466 1 1
0.310795777597841 0.30014861309917 1 1
0.633011036551779 0.606898993141486 1 1
0.764026667780158 0.732518959764685 1 1
0.682031117871411 0.646237839614482 1 1
0.23611010544471 0.219132785361819 1 1
0.442059294570687 0.420961775976091 1 1
0.283639461368434 0.266440221926301 1 1
0.617574940686962 0.596843227612442 1 1
0.387579363411184 0.365711844202058 1 1
0.499976990976988 0.483730779261336 1 1
0.553950657853352 0.53038837797098 1 1
0.474995582975614 0.454029056464818 1 1
0.29181836639906 0.280630633687167 1 1
0.469928055728962 0.448248500849547 1 1
0.812115396703473 0.770668389317221 1 1
0.495982440128841 0.470009926559407 1 1
0.320817857074787 0.30455259541563 1 1
0.431376057119454 0.402312545490586 1 1
0.540107055831506 0.513122607645306 1 1
0.0915541847640068 0.091817058687019 1 0
0.89730782103933 0.859811233786836 1 1
0.284397764860209 0.273351218319299 1 1
0.521099437902244 0.493851875764351 1 1
0.347207208408818 0.334144002092131 1 1
0.542863477798168 0.530841841899695 1 1
0.790866443503119 0.755533121875621 1 1
0.428136214643272 0.407860743175059 1 1
0.646975291719542 0.612291444287478 1 1
0.290433491944147 0.276074945211109 1 1
0.331491314614528 0.314897204597462 1 1
0.640919860618847 0.611976982142829 1 1
0.899977806164897 0.855336246492446 1 1
0.669729621102472 0.638464015254012 1 1
0.357529574088203 0.340276669074619 1 1
0.373013163129822 0.357389240697714 1 1
0.661919903703186 0.637976598609479 1 1
0.585423835098743 0.551805328502138 1 1
0.392481231939293 0.374704882759159 1 1
0.493666559833122 0.471906751925694 1 1
0.276886371510397 0.260801060664783 1 1
0.40094300251436 0.383055524019795 1 1
0.486841477606071 0.4647490902319 1 1
0.551752498287168 0.525247537242142 1 1
0.694330072971816 0.664614104171605 1 1
0.186023278848608 0.179292463924211 1 1
0.715517910102204 0.67873898805793 1 1
0.480611596087982 0.45057103741615 1 1
0.419913504203553 0.401988768731373 1 1
0.216232017363061 0.20419008817866 1 1
0.359513651866615 0.345390986176865 1 1
0.688231107675094 0.661331367333365 1 1
0.351098885683874 0.328580747446468 1 1
0.254797345299889 0.238163072486953 1 1
0.212083463235652 0.198865498105714 1 1
0.258893360334848 0.242402523622016 1 1
0.398676315526271 0.379518823693114 1 1
0.497206253122882 0.472273527105224 1 1
0.384380459007826 0.370255019030918 1 1
0.350299457434954 0.333904736230091 1 1
0.416191904752981 0.398894843569691 1 1
0.54616784128492 0.521981719427124 1 1
0.732805479837526 0.699594295192727 1 1
0.477539618611063 0.453497284249538 1 1
0.249383300083634 0.230583424169204 1 1
-0.0291598104933679 -0.0292070449744337 0 0
0.255668188237903 0.244531153923211 1 1
0.653652910221348 0.622487009171655 1 1
0.858011064358462 0.819719529849986 0 1
0.292363292931854 0.277313917598955 1 1
0.526932143099942 0.504679827342511 1 1
0.378167790281595 0.352666664192605 1 1
0.542223167537347 0.520200453351094 1 1
0.508986828586151 0.480941694953708 1 1
0.435306301251343 0.414493345945924 1 1
0.500541679626699 0.478501141982639 1 1
0.419686636455332 0.399613996698165 1 1
0.322448140133493 0.306882163714918 1 1
0.629216349404373 0.60463886277769 1 1
0.111199102882444 0.102476135223868 0 0
0.674718235378125 0.640045035381863 1 1
0.557002629527498 0.524321850044191 1 1
0.328554031506325 0.313513118952382 1 1
0.717125263288681 0.681123508558782 1 1
0.428361627621072 0.408434488822069 1 1
0.829743587364896 0.787120803743301 1 1
0.467011134225499 0.44590564242914 1 1
0.417384695695269 0.398174333726513 1 1
0.476272367250921 0.454243291010165 1 1
0.470072179956461 0.445087025609017 1 1
0.42904959771663 0.403024792974658 1 1
0.562530518449054 0.536892867105647 1 1
0.661525717477387 0.634734409182628 1 1
0.387446641668088 0.36614089716012 1 1
0.467648610255914 0.447380689455125 1 1
0.635017692490544 0.606301826864921 1 1
0.33724399111054 0.320425521757846 1 1
0.487208533577417 0.461694031715124 1 1
0.512142214059444 0.483814775188508 1 1
0.584481200791021 0.557186243686782 1 1
0.502547897895931 0.476320966416517 1 1
0.634644641516242 0.603779004253454 1 1
0.589232374709119 0.565114911802106 1 1
0.479720194181246 0.445564104760175 1 1
0.265657888109991 0.256950542375285 1 1
0.363694709555005 0.343958175208342 1 1
0.599460892453785 0.57008750570894 1 1
0.851208425746959 0.810210125043883 1 1
0.572172812121555 0.551906579129201 1 1
0.703180055182661 0.667920130189334 1 1
0.456655922643931 0.43277325752702 1 1
0.968047792826669 0.919664591915269 0 0
1.02073639020267 0.961063821297546 0 0
0.424083024124396 0.405297316819003 1 1
0.809334430772394 0.767668523789168 1 1
0.623723630665332 0.598332545734358 1 1
0.2989129339502 0.29107399841723 1 1
0.752717853500175 0.719716165720668 1 1
0.132018983546479 0.129323234668947 1 0
0.546025710031876 0.512843530642373 1 1
0.555968304190514 0.527061253712269 1 1
0.469660334769435 0.446022306763811 1 1
0.608841784046737 0.56916256412873 1 1
0.640911044890134 0.60589720036202 1 1
0.596167498119355 0.556756943628228 1 1
0.401275303651112 0.384352502869982 1 1
0.620803449689386 0.580282055098703 1 1
0.447192116627404 0.428800049225027 1 1
0.701806117898984 0.666454262585052 1 1
0.3301282048787 0.305916326210165 1 1
0.593324928739335 0.564110095860282 1 1
0.566366234194797 0.54237956937681 1 1
0.10852287102703 0.103453072078545 0 0
0.509975725035814 0.487689292407635 1 1
0.579680776611564 0.548583925099641 1 1
0.272236905274845 0.26101309064758 1 1
0.313499047342188 0.303602947378862 1 1
0.613723209817705 0.582408487406901 1 1
0.649446494770981 0.623550572901095 1 1
0.79291671199594 0.746416092159383 1 1
0.570410541666031 0.545950405977391 1 1
0.298742710231509 0.291364641535725 1 1
0.59761380149033 0.563343144979944 1 1
0.561782800234727 0.533040473844193 1 1
0.455727677267007 0.431708998535319 1 1
0.379961332136729 0.363047553308426 1 1
0.307378438225206 0.29033024278596 1 1
0.451490294702417 0.432544921874917 1 1
0.796954083830626 0.749352318771714 1 1
0.564707450989183 0.53626806227392 1 1
0.574198535257499 0.540895742852923 1 1
0.55529918278747 0.529954175130394 1 1
0.189257561357671 0.182382579836238 1 1
0.454109512782993 0.439238954179781 1 1
0.483463386919209 0.462530350145908 1 1
0.324547790879015 0.312806798400665 1 1
0.675930515886742 0.648915587610726 1 1
0.354743557057494 0.336944744380116 1 1
0.263417196363525 0.263647963993386 1 1
0.473765201773208 0.452039124366406 1 1
0.315355970516923 0.30048717979813 1 1
0.579850811812356 0.550299146641489 1 1
0.922919138184714 0.87941312168407 1 1
0.722247703089922 0.698108340796543 1 1
0.669388455295106 0.633967559655475 1 1
0.487416136673952 0.469437994103177 1 1
0.544074433142132 0.51305274361759 1 1
0.465313788422624 0.446723322239124 1 1
0.392220614606366 0.379773024302863 1 1
0.61736650430063 0.586830516277243 1 1
0.184445083910874 0.175159087709641 1 0
0.30751146902706 0.290460239982013 1 1
0.561477111411504 0.527228435130367 1 1
0.432408273312015 0.412796277403317 1 1
0.44752260886223 0.423474766739841 1 1
0.417696707278358 0.393749086435107 1 1
0.285131918034224 0.2725968526953 1 1
0.358366701244276 0.341183573129755 1 1
0.929733031014934 0.894696356182989 1 1
0.364522753290675 0.347157955624781 1 1
0.348746101270438 0.328053114632703 1 1
0.591823545152321 0.563369624900318 1 1
0.385935295106558 0.366990677492854 1 1
0.311261650052539 0.296397963868711 1 1
0.528349113677653 0.503698285129595 1 1
0.248724885451726 0.232962060361333 1 1
0.51198191635261 0.499258591493542 1 1
0.573908169461097 0.550576628454459 1 1
0.496445762544238 0.468052025425109 1 1
0.390005965269986 0.365545560360268 1 1
0.530289431021926 0.503542497856853 1 1
0.74804411214085 0.713391490450549 1 1
0.552583331530771 0.527781391796861 1 1
0.221515372692397 0.214541310556505 1 1
0.315821271775687 0.305309206778558 1 1
0.695761692593215 0.661023543106935 1 1
0.553818670030774 0.527318787477306 1 1
0.644477034551505 0.610145524481895 1 1
0.964905019326934 0.918616488923534 0 0
0.367939029800939 0.352937605393715 1 1
0.391879477475868 0.372923216868609 1 1
0.592869724719013 0.561540438665612 1 1
0.795337792728519 0.759393629382847 1 1
0.559899988174471 0.532124153570783 1 1
0.712788095640513 0.67809093946905 1 1
0.294463765863279 0.282656376258206 1 1
0.447059334106594 0.423182906731587 1 1
0.130918138940313 0.12847914422536 1 1
0.586042811914763 0.55524660731603 1 1
0.394423087323142 0.378699225396718 1 1
0.642157956719302 0.605771005194786 1 1
0.352825997844892 0.33971400872686 1 1
0.604294292831711 0.575365517964593 1 1
0.48231407584977 0.457104133892293 1 1
0.487049965700444 0.452661259910479 1 1
0.635263761868992 0.606694874592923 1 1
0.605572391420031 0.579796074575314 1 1
0.635193216722456 0.605277591992042 1 1
0.385812852017693 0.36606523300505 1 1
0.564019735284127 0.539557685289677 1 1
0.82577859669848 0.785297305714086 1 1
0.481771206249447 0.45988883200716 1 1
0.595501666945113 0.553951400887104 1 1
0.601333696983671 0.574366245121721 1 1
0.824228349472621 0.779786243762225 1 1
0.599616366621803 0.571241785649037 1 1
0.277274633355369 0.263539759643947 1 1
0.647244424442192 0.614637167582451 1 1
0.746549698602803 0.705287293178763 1 1
0.776892007333467 0.731106391521953 1 1
0.231994001568638 0.221516261399105 1 1
0.685398770300388 0.647074900299391 1 1
0.518257479852078 0.49406788422771 1 1
0.498266340326849 0.464752469918416 1 1
0.439324844303075 0.412372659539396 1 1
0.15211032005984 0.144645223949942 0 0
0.477550410406175 0.458784087571333 1 1
0.0978063778309688 0.0958407091106217 0 0
0.718230574222248 0.681369698400768 1 1
0.481421619084683 0.462028241607517 1 1
0.526263174431043 0.50794034723413 1 1
0.75259337285358 0.716156090803185 1 1
0.349721436434744 0.330373460193508 1 1
0.198603466197096 0.190980162600469 1 1
0.61628759625543 0.583476963734655 1 1
0.477434964226416 0.454073910600806 1 1
0.386210618295541 0.370804289306395 1 1
0.146991854704148 0.138266522953659 0 0
0.397884552881026 0.376423458065889 1 1
0.689339745378702 0.654167899460092 1 1
0.466997255392593 0.446267608359077 1 1
0.452034408140292 0.433388626417579 1 1
0.768896639437112 0.735279852634829 1 1
0.172326922478995 0.164994021842255 1 1
0.826457641907097 0.790151245330043 1 1
0.540837876303236 0.517845189970772 1 1
0.527924929228008 0.50075076413181 1 1
0.806424785300512 0.767756827883009 1 1
0.234764194175223 0.227518098414647 1 1
0.653253520950656 0.621111830161235 1 1
0.665119150601702 0.631231381250366 1 1
0.573689643310411 0.552103367681729 1 1
0.416938762506832 0.396775558518382 1 1
0.314228846424807 0.300661629231062 1 1
0.252627313748908 0.238598595723533 1 1
0.461821934515124 0.443221823410179 1 1
0.177664233473538 0.164462810073862 1 1
0.446427903632633 0.425965346948104 1 1
0.0895218723121946 0.0806399194604269 0 0
0.197353998606803 0.187601798822097 1 1
0.361278748633815 0.351071901267886 1 1
0.520484302963303 0.497998138330665 1 1
0.224018418911314 0.21943433155444 1 1
0.711664801637366 0.675656922789647 1 1
0.692726886988274 0.662194466186398 1 1
0.901659509288124 0.855255118600098 0 0
0.485193018163072 0.467040824942516 1 1
0.452974708510683 0.420152352512991 1 1
0.663749440479104 0.632976141745151 1 1
0.662101740680638 0.624910732473109 1 1
0.471717688535146 0.444661913046225 1 1
0.566051376682655 0.535449649266849 1 1
0.597935275580957 0.569043480895478 1 1
0.246337081385135 0.237478603707757 1 1
0.58111458790844 0.550622350383471 1 1
0.465436032066431 0.445735689637065 1 1
0.532694886675806 0.509086709916616 1 1
0.538980058672426 0.513671716151263 1 1
0.710337914046711 0.681796944306038 1 1
0.408720014654461 0.392961220332256 1 1
0.513271165232484 0.488576819257439 1 1
0.332792993382559 0.315423728561249 1 1
0.694294440793231 0.662033543910431 1 1
0.212618479336322 0.201637895872592 1 1
0.43464517201458 0.414200964421767 1 1
0.0396402176565544 0.0430467245782408 0 0
0.389569739496023 0.364886210479773 1 1
0.184731688229084 0.172423694353412 1 0
0.182042745641136 0.177247444951601 1 1
0.267260920743633 0.256838259632593 1 1
0.510334340643227 0.48696998873974 1 1
0.162675193190169 0.155954726954533 1 1
0.276590269030148 0.269082727900068 1 1
0.610164971749567 0.580473551479812 1 1
0.383178175704592 0.362525996984479 1 1
0.828219976583185 0.792871087053487 1 1
0.659006429640193 0.623374368580781 1 1
0.491362409183915 0.472108848338515 1 1
0.361859784804746 0.343481751230935 1 1
0.457305142386679 0.437336992788258 1 1
0.545824228303694 0.517170818117199 1 1
0.75791725934835 0.716170945707856 1 1
0.645555196611934 0.612874403752422 1 1
0.256720095515732 0.24182089881099 1 1
0.633154892000068 0.599866427876016 1 1
0.979991080100668 0.932759522724517 1 1
0.492843815349664 0.472728028577331 1 1
0.466106496116619 0.446458977017604 1 1
0.371893399418028 0.353301656746322 1 1
0.203786713629964 0.195511852049327 1 1
0.733823088028111 0.700157919014389 1 1
0.620189568627381 0.590714393460293 1 1
0.496871903321369 0.473324146822261 1 1
0.323500671465133 0.312059641893582 1 1
0.558778661317774 0.531329944314052 1 1
0.450759924927926 0.429426367990893 1 1
0.561398527214563 0.534233018357423 1 1
0.633961220288616 0.598053752784186 1 1
0.555095754521154 0.523460634653056 1 1
0.617072417360331 0.580839895384002 1 1
0.437985383034603 0.408723791984392 1 1
0.646569644092534 0.617773211553679 1 1
0.320358392241528 0.306395062863645 1 1
0.537058463058071 0.512438861784547 1 1
0.38768931319342 0.368161105210007 1 1
0.805607777737877 0.771862459390577 1 1
0.318076703092974 0.300174628273023 1 1
0.58930863060228 0.565074915299105 1 1
0.604950182472417 0.570195788201273 1 1
0.165387202891314 0.158477918550655 0 0
0.485438805230785 0.467532873981771 1 1
0.542568363535076 0.512697907798505 1 1
0.439795811735847 0.41859061452607 1 1
0.702833910684194 0.671211183428361 1 1
0.626403845031292 0.599998234405574 1 1
0.36280248366994 0.342328570444049 1 1
0.672775295781316 0.646600479215609 1 1
0.576380513726304 0.551485495263863 1 1
0.641648344621155 0.607567899378477 1 1
0.230647910063312 0.220625150612584 1 1
0.682644960742421 0.644314975067351 1 1
0.354092369298091 0.344493674722117 1 1
0.576749983340226 0.548970744114488 1 1
0.33329323942041 0.313293548936105 1 1
0.558726875651756 0.536047908981248 1 1
0.257630614516807 0.241722584488327 1 1
0.417584376239716 0.401405033918697 1 1
0.683654078221235 0.648483978075849 1 1
0.264526207758773 0.252760378137907 1 1
0.479810071554878 0.460473954128725 1 1
0.495981992423173 0.476752928859481 1 1
0.372216288992368 0.354634962039917 1 1
0.558796844543984 0.537986409478098 1 1
0.807791465648729 0.769295290069572 1 1
0.567261785957238 0.54019821858132 1 1
0.432016934409508 0.406644757835065 1 1
0.337021832716992 0.323556486943047 1 1
0.446705653726638 0.42482148679048 1 1
0.276179068259999 0.269031377709814 1 1
0.455284311666946 0.432995281762751 1 1
0.588926904561936 0.563739940207166 1 1
0.462376998912848 0.442768490531533 1 1
0.259971313943857 0.251323177126688 1 1
0.856186654283471 0.815232932888191 0 1
0.69260299505419 0.660335775630898 1 1
0.549796721210891 0.523041031989721 1 1
0.211255504165814 0.211413769201342 1 1
0.563442189622036 0.530393653651565 1 1
0.526487176421424 0.491494708274981 1 1
1.09697356565419 1.0290236831079 1 1
0.448982849486914 0.42548655934061 1 1
0.434052484447971 0.414436651583689 1 1
0.446894055696781 0.420671249240893 1 1
0.313217479337984 0.29599100328198 1 1
0.355945703992242 0.33506717929797 1 1
0.38691992094035 0.365406787272334 1 1
0.796453788990167 0.757602124060799 1 1
0.531603069033459 0.511129491413978 1 1
0.77243421614534 0.723204287805165 1 1
0.503474443389897 0.480605291161025 1 1
0.406497181660442 0.38933154620901 1 1
0.431281728887789 0.41574062297065 1 1
0.751829001380044 0.708353256172106 1 1
0.583909648146192 0.552749339577452 1 1
0.625020976045225 0.594806363956533 1 1
0.720732817855327 0.678763532551466 1 1
0.794832073300449 0.763832850458301 1 1
0.0968898144210457 0.0919140206936723 0 0
0.254344909904318 0.244680774449222 1 1
0.421221843218476 0.403110061197745 1 1
0.59899559622203 0.574396829781832 1 1
0.675652120312009 0.64202348940178 1 1
0.379196732816311 0.362503921293228 1 1
0.570363747560908 0.544214136045834 1 1
0.241063384299027 0.232783177921666 1 1
0.491273463867646 0.466190835278062 1 1
0.567974323685528 0.538459090703241 1 1
0.495320253353429 0.468226127943484 1 1
0.754903362543719 0.721846541529515 1 1
0.692710863111722 0.65934949801906 1 1
0.234504509332171 0.22166008032895 1 1
0.331372259513462 0.315978893589227 1 1
0.493340604254517 0.472148221614994 1 1
0.700308355813245 0.670294598533352 1 1
0.402393182801664 0.386893921485002 1 1
0.676299992718654 0.645355723203508 1 1
0.677182139879243 0.640455515754583 1 1
0.552396154250063 0.53032892278143 1 1
0.406405831839675 0.389477581199142 1 1
0.290983175457244 0.278868248400776 1 1
0.631022983170321 0.599925358836439 1 1
0.213304687099209 0.203389747012082 1 1
0.563183426812778 0.53497507422166 1 1
0.602531489942753 0.57499185047224 1 1
0.305859448323973 0.291680663197281 1 1
0.462738671649813 0.443444947579466 1 1
0.368142234018172 0.356351737101205 1 1
0.366832376289968 0.346972856992231 1 1
0.854204922209441 0.816292568623613 1 1
0.325889083980471 0.311679098322895 1 1
0.588894978419856 0.562102032491818 1 1
0.398588502456129 0.384545210061897 1 1
0.309768165645473 0.294305628170395 1 1
0.346187318729952 0.32856585993583 1 1
0.644932586943046 0.613094473535588 1 1
0.255795237329784 0.243911673661961 1 1
0.338495992249042 0.320553000696969 1 1
0.5251374303253 0.502802179179905 1 1
0.600338409484413 0.575504139850375 1 1
0.482829543254536 0.457017834422532 1 1
0.403607121144225 0.385811537236312 1 1
0.636286075249576 0.607489748887079 1 1
0.444974994120911 0.428977405772331 1 1
0.70106467248517 0.672633539312618 1 1
0.435268228980546 0.413884684336952 1 1
0.894679010319289 0.857376347660418 1 1
0.503434243369582 0.480720185685191 1 1
0.265510827718249 0.253933796087662 1 1
0.627725612058904 0.592035372764295 1 1
0.631158771158989 0.603102983130275 1 1
0.40036674974945 0.382573340273558 1 1
0.991042817806407 0.946580807272382 0 0
0.386052769550506 0.370504978074829 1 1
0.224728979636293 0.209315573000316 1 1
0.16956073596872 0.164144886954788 1 1
0.763802514267218 0.719276666368425 1 1
0.278925438201508 0.268813599706992 1 1
0.480199103624973 0.458986321118429 1 1
0.386046691614656 0.370179549922367 1 1
0.443840566086811 0.427424002989954 1 1
0.443273815063163 0.4123513296194 1 1
0.528694108611634 0.510621315197972 1 1
0.250144797234432 0.242568153869593 1 1
0.167139947735028 0.157455379989096 1 0
0.60303531990728 0.57108268814173 1 1
0.537236178795424 0.515301143473519 1 1
0.732194428401518 0.687929826358128 1 1
0.305927592000696 0.291638449879699 1 1
0.339614845330444 0.331235636857451 1 1
0.347163438937285 0.329238283074639 1 1
0.755078868345643 0.719801272425085 1 1
0.406717401447127 0.390257808230948 1 1
0.39863912964201 0.373566947022859 1 1
0.322299829137842 0.308110291038596 1 1
0.358396306458622 0.338734525215546 1 1
0.652510858675388 0.62458104208627 1 1
0.43801767308545 0.416886513039084 1 1
0.438635387386245 0.419955752477258 1 1
0.376896408647665 0.355141756606498 1 1
0.0457068815368605 0.0499821051933787 0 0
0.931859846862956 0.892239550598799 0 0
0.398802306494143 0.380187616528971 1 1
0.440501081085896 0.415946668993078 1 1
0.312343353673811 0.295275041974101 1 1
0.668412618310885 0.631417318032771 1 1
0.450306717341006 0.426913418129209 1 1
0.360547158730398 0.352694732141753 1 1
0.344118423202452 0.332604285251282 1 1
0.468405592701461 0.447311457669649 1 1
0.540830249586022 0.51794597400651 1 1
0.558416399752512 0.539761667868783 1 1
0.503655190482271 0.475810784784954 1 1
0.452411125117712 0.434962626183274 1 1
0.306444397420284 0.289826202679097 1 1
0.553505116858059 0.524120598504424 1 1
0.583430058246454 0.556653717842089 1 1
0.392463881286448 0.380052910806165 1 1
0.405996699654613 0.385112926920327 1 1
0.504991042778577 0.487580480125623 1 1
0.247491729373685 0.229831394526784 1 1
0.699712214664734 0.668099342292943 1 1
0.414542183631553 0.420955062994621 1 1
0.311580277067074 0.297949232424126 1 1
0.319687230816721 0.309743894109905 1 1
0.344295562496895 0.345837477394537 1 1
0.389863584933456 0.373610176392792 1 1
0.593793528568633 0.561454517881288 1 1
0.602265314415431 0.569992761381931 1 1
0.694719349113721 0.653600263195146 1 1
0.607967232345839 0.581857956410678 1 1
0.520507584123318 0.488692165565052 1 1
0.513092040881667 0.494027812037455 1 1
0.780292461290404 0.745051998891605 1 1
0.628439535245345 0.599086871536391 1 1
0.488926343441265 0.464497217521388 1 1
0.520263775503891 0.485179194992687 1 1
0.535244988832834 0.512023915866462 1 1
0.6830555194572 0.651793691004238 1 1
0.780502047113424 0.738159411423881 1 1
0.49004075635587 0.460902574073038 1 1
0.715392857182995 0.675858466636043 1 1
0.427996788545824 0.407764678508315 1 1
0.746770626502856 0.709523604296982 1 1
0.571968964776226 0.540563573483897 1 1
0.5554770482167 0.526524242308148 1 1
0.0510428556009957 0.047543274887485 0 0
0.777371852648846 0.741640700385798 1 1
0.400561351870572 0.377934336379905 1 1
0.522014645982965 0.498297869798423 1 1
0.368235154676516 0.352798812956947 1 1
0.465443475346125 0.433522421001983 1 1
0.38086061613714 0.362033128864672 1 1
0.713956924869271 0.678585551732958 1 1
0.701096658034729 0.668930555603003 1 1
0.561677850485274 0.533831140154782 1 1
0.79570841833702 0.754683733587762 1 1
0.642214513661559 0.614824779402775 1 1
0.609967585556368 0.581619647658624 1 1
0.437230860276002 0.417465070851195 1 1
0.408354651928898 0.394163056303044 1 1
0.315578044254058 0.316441306998094 1 1
0.604905514532415 0.575344207263443 1 1
0.520998289103537 0.496579922209036 1 1
0.670586992131786 0.636262935089226 1 1
0.675298188941603 0.641005840398102 1 1
0.560558719234592 0.53672946728538 1 1
0.69358946726272 0.65978088332754 1 1
0.742624765986242 0.713472801753326 1 1
0.281795083682708 0.268906852959678 1 1
0.532973024125545 0.511289473522403 1 1
0.22822094559222 0.214383939163246 1 1
0.197958497199113 0.179114418205692 1 1
0.405296560082769 0.385868140965275 1 1
0.612412468585908 0.579439557900859 1 1
0.530011252263896 0.506470789765149 1 1
0.466348815564923 0.443825315172765 1 1
0.464326535778833 0.443444883425096 1 1
0.536994922396111 0.513809214332312 1 1
0.423352697031677 0.40798115974488 1 1
0.689786932898953 0.645841528444233 1 1
0.482424816050044 0.461025435370573 1 1
0.711010394188446 0.671187459632243 1 1
0.5210489854106 0.496483621243675 1 1
0.479157022875014 0.452821567589454 1 1
0.1770266102759 0.171222598483015 1 0
0.53352905930998 0.513065374652541 1 1
0.56857487520011 0.542615650199878 1 1
0.444640760757768 0.42584326888745 1 1
0.51104972000835 0.485273792328227 1 1
0.428971252959675 0.405089553155744 1 1
0.438256010573358 0.427237425317243 1 1
0.735532253968957 0.699330101087174 1 1
0.369730481595138 0.359163411528289 1 1
0.399623060635677 0.381880574598268 1 1
0.551709324649717 0.528822951335526 1 1
0.678269498496454 0.644589779845607 1 1
0.583545629339657 0.550399652004621 1 1
0.340005026956865 0.32381931554582 1 1
0.456103998088445 0.431405147346346 1 1
0.359654032406476 0.338842663192365 1 1
0.401217048035516 0.370445332742062 1 1
0.422813595305639 0.400569734132782 1 1
0.43431818792582 0.41379890843313 1 1
0.847544078948107 0.808819984484435 0 1
0.548968389087386 0.519310210087312 1 1
0.818298669454153 0.771004354284773 1 1
0.587153210380352 0.558998153694414 1 1
0.732567415688967 0.693456550015935 1 1
0.553785909734956 0.527337971516655 1 1
0.306776087419018 0.290130972282125 1 1
0.339648537852122 0.317152965212169 1 1
0.602687631750214 0.580468981115027 1 1
0.369664598476882 0.350280149391905 1 1
0.83831922195627 0.802555425168417 1 1
0.155940796884595 0.147770239822709 0 0
0.915387959907113 0.871264528608787 0 0
0.619769647341301 0.593155080886668 1 1
0.52439459796726 0.50107143675296 1 1
0.624002876075693 0.593212547214754 1 1
0.638961876178617 0.612910445477102 1 1
0.67117657679559 0.644829828092855 1 1
0.381853874364723 0.363807629707916 1 1
0.382541828645427 0.36983530689931 1 1
0.619380603631582 0.598343724733853 1 1
0.404204881527313 0.379031605570605 1 1
0.438888255427602 0.41231530688057 1 1
0.576030599093236 0.548608257691644 1 1
0.407344684449262 0.389021066549888 1 1
0.53950271065143 0.516590587450324 1 1
0.364676525678749 0.346134556075672 1 1
0.461787056837444 0.444000314493012 1 1
0.525801051335363 0.490293501923671 1 1
0.438490724399362 0.419919363961771 1 1
0.499320465527334 0.468818798052653 1 1
0.387091761846396 0.37045012574477 1 1
0.448520276294202 0.433102718953912 1 1
0.773228838591277 0.729295031280373 1 1
0.0506636148134877 0.0492792688833112 0 0
0.0572998287852941 0.055884276461388 0 0
0.458447912468199 0.437642164937194 1 1
0.416849983192102 0.38994473731541 1 1
0.756822135276666 0.724080991360617 1 1
0.319805338199246 0.301741582966159 1 1
0.444441004704018 0.423893779936483 1 1
0.520863234146133 0.496734879760523 1 1
0.982749596338401 0.933264986993542 0 0
0.488897605568061 0.464999060320816 1 1
0.145730433960408 0.137495964672653 0 0
0.813476298064063 0.761333818582486 1 1
0.447277077746001 0.424652740989262 1 1
0.314569926516038 0.296031831984859 1 1
0.560946049232463 0.535510632369769 1 1
0.399061024471934 0.378922751735909 1 1
0.520388622833059 0.481906207374112 1 1
0.448116107761893 0.427692256491031 1 1
0.395814572480354 0.37275278532506 1 1
0.732042894213449 0.697230920797379 1 1
0.783037966663839 0.747656739395434 1 1
0.468571556839984 0.452381729212382 1 1
0.485546691471766 0.455958534661376 1 1
0.390148123469437 0.3699833823276 1 1
0.282518923525915 0.264962908719199 1 1
1.04499541124689 0.995373510692017 1 1
0.636976236602047 0.598802125824103 1 1
0.49433201328213 0.47437093604564 1 1
0.141950393337351 0.137101833719463 0 0
0.483248384296416 0.459509356698941 1 1
0.752198547084172 0.720685210119325 1 1
0.352738238070948 0.325279662004457 1 1
0.556402141624058 0.52316975583978 1 1
0.612354454910756 0.583879871958285 1 1
0.556104048097832 0.526121721718134 1 1
0.643731752384246 0.618237672285841 1 1
0.773828303378997 0.731968607986422 1 1
0.288658806987453 0.274418331364673 1 1
0.0989077294992869 0.0915936804821866 0 0
0.236227257974046 0.217570643195949 1 1
0.388481708003975 0.373697999668309 1 1
0.743715266492331 0.696616308174275 1 1
0.123926696671456 0.115929085849009 0 0
0.254959245170357 0.246300892340123 1 1
0.629385580421078 0.596926816532962 1 1
0.560950290486128 0.538173763303447 1 1
0.542875218685551 0.51537767950295 1 1
0.580289127137861 0.556012212308903 1 1
0.415159041433734 0.402671601368666 1 1
0.458976322400525 0.433905027206682 1 1
0.453790214333244 0.425251321330218 1 1
0.628872270627815 0.597959025049582 1 1
0.925409285887248 0.878517675019462 0 1
0.547480806199624 0.516318962289802 1 1
0.497229061196991 0.470301814553932 1 1
0.326536145873919 0.308125043053628 1 1
0.733699361029309 0.693707587900338 1 1
0.783298986981888 0.745373226500204 1 1
0.75522715593767 0.718782775599027 1 1
0.494160854084183 0.47081343555338 1 1
0.479239977808391 0.453199066440418 1 1
0.247002835032646 0.235769843580833 1 1
0.276673303282876 0.264091132433904 1 1
0.498601438918963 0.472664729698082 1 1
0.365714044004503 0.347170223157581 1 1
0.601909311159298 0.577796483217325 1 1
0.278125191760908 0.271627456079007 1 1
0.415392118982106 0.401466446846492 1 1
0.189586897127152 0.182206653212035 1 1
0.529862578563451 0.50367192347519 1 1
0.971778620452982 0.932656169933862 0 0
0.466521975370333 0.434673852426723 1 1
0.265141436239468 0.253347921632376 1 1
0.780809012732192 0.75094617933005 1 1
0.560292977406426 0.536826787050981 1 1
0.656743313742758 0.621578975464991 1 1
0.692281124734572 0.64872580505649 1 1
0.362735571887773 0.343681642340775 1 1
0.573487087929913 0.55464222734002 1 1
0.47452451805278 0.447586013581009 1 1
0.271125554914441 0.254560305594257 1 1
0.397192560724287 0.378618356092249 1 1
0.620024392403489 0.582073864839544 1 1
0.457923967256972 0.438453509901417 1 1
0.474337489323222 0.44936311563108 1 1
0.554125285261973 0.531100945387159 1 1
0.433569923803658 0.405463883225103 1 1
0.50267850972468 0.484067250660884 1 1
0.400870397434325 0.385316307134175 1 1
0.791431582540777 0.754203519690797 1 1
0.454780772415702 0.430514671357801 1 1
0.18171213456324 0.177039078428822 1 1
0.61582252568988 0.587022333716924 1 1
0.496420105000952 0.476127185480596 1 1
0.354730040610253 0.33604514874212 1 1
0.597864382263581 0.558096791299308 1 1
0.397558333764315 0.378479744293093 1 1
0.27284339233669 0.264207074007829 1 1
0.478504148398929 0.462109984725237 1 1
0.750458775762899 0.704118280192497 1 1
0.679369001342531 0.641499311733084 1 1
0.146435132294894 0.14503790881192 1 1
0.789939012108439 0.758893152416496 1 1
0.389782344624074 0.372489463830842 1 1
0.593299498638306 0.562728318445505 1 1
0.356328241101401 0.343428934326621 1 1
0.722540202408975 0.684598265132726 1 1
0.286301023391044 0.278263220154238 1 1
0.244867732064083 0.220905899900536 1 1
0.551213195545565 0.51745918421589 1 1
0.434761708231974 0.407547534295577 1 1
0.40873304892446 0.389162940251858 1 1
0.416367262314174 0.392744771438889 1 1
0.657766319643989 0.633219090007398 1 1
0.528267234549771 0.496625514443401 1 1
0.311232278215174 0.294315600613106 1 1
0.431047690111457 0.408325683288447 1 1
0.384470102017551 0.361607034730337 1 1
0.460292251378005 0.441408288933315 1 1
0.407441357609666 0.38337208814147 1 1
0.635007920779658 0.600868390438721 1 1
0.810377745946419 0.768861114759411 1 1
0.217698549894163 0.208085332364708 1 1
0.568346827885695 0.540436290845774 1 1
0.174543385075354 0.165291012370394 0 0
0.437068834673867 0.422749026273282 1 1
0.718086670156261 0.690128408933246 1 1
0.621812413495743 0.58984026689363 1 1
0.121620343070843 0.117733007373597 1 1
0.474078038422041 0.444424262797314 1 1
0.374944710926018 0.355190482533908 1 1
0.301591709521092 0.287232580915187 1 1
0.756881272011157 0.721683533921376 1 1
0.169942949633118 0.159443755292912 1 0
0.534132565964346 0.506967652421119 1 1
0.315876542241573 0.298175732009976 1 1
0.530853941326047 0.50603651339348 1 1
0.70212656244357 0.668508523081793 1 1
0.568979065330036 0.541413396063664 1 1
0.455906778539914 0.435322061749844 1 1
0.545003622109665 0.520758960933609 1 1
0.503635890074897 0.478100204237825 1 1
0.574151392655408 0.541067029239422 1 1
0.671369231577498 0.636260609923542 1 1
0.574878688193158 0.543116019502588 1 1
0.344968295482405 0.334173619076433 1 1
0.55445600932427 0.524364677527241 1 1
0.784158328213371 0.743425303702709 1 1
0.0050443635578945 0.00371628345635706 0 0
0.580225968236561 0.558237231270879 1 1
0.759220240645246 0.722453067671585 1 1
0.543046418085878 0.516892281085983 1 1
0.585816644647583 0.55963850895158 1 1
0.273162290894542 0.260298180565172 1 1
0.686266050369163 0.652389646625596 1 1
0.462108451092155 0.437526204155218 1 1
0.233641347031361 0.225520888541218 1 1
0.674783328527273 0.6421812149768 1 1
0.21218915416017 0.206303687658795 1 1
0.105137287179806 0.101006247945201 0 0
0.562795887872043 0.537815411008954 1 1
0.628188306838027 0.602516208048575 1 1
0.389150901831814 0.369191487083581 1 1
0.397488167691941 0.379038045102111 1 1
0.482812669274222 0.459597560611881 1 1
0.476342203686951 0.449889364279209 1 1
0.431563158404478 0.416350613733034 1 1
0.141144199119841 0.132377073100327 0 0
0.567793237246198 0.546015985269475 1 1
0.406322526294177 0.38626545053212 1 1
0.507155928292021 0.474522784378135 1 1
0.525797399569287 0.503824186704002 1 1
0.853852617771645 0.815680936730998 1 1
0.459391265702502 0.444320070892364 1 1
0.348148660519594 0.328565055307887 1 1
0.921948032247859 0.8743150810841 0 0
0.90972008955683 0.86337739895259 1 1
0.553440217538282 0.522270047132237 1 1
0.24917667908664 0.23476628197778 1 1
0.557824332256653 0.528965788471424 1 1
0.842323913020233 0.807104524152724 1 1
0.602281050910625 0.572610178315722 1 1
0.672190369758601 0.642452412291202 1 1
0.597891929669576 0.566396333659213 1 1
0.603692296504299 0.579290200944061 1 1
0.610912797738563 0.579104024929135 1 1
0.485459554269233 0.449552316838611 1 1
0.689385740351702 0.650366195132591 1 1
0.634776840648175 0.604036266090938 1 1
0.829784830609079 0.791531709934259 0 1
0.449937561702169 0.426129195993005 1 1
0.362496404828364 0.35082123976407 1 1
0.526513155576419 0.497846050540844 1 1
0.554228809741109 0.519782701281076 1 1
0.357814900227363 0.342398169404482 1 1
0.687087318429796 0.642612884863364 1 1
0.734972014727376 0.697769901329218 1 1
0.483840990036147 0.461133039960068 1 1
0.469267680698456 0.435837052439354 1 1
0.0976698358273508 0.0954539220619583 0 0
0.5337555991797 0.510234999176994 1 1
0.681801933195196 0.65262281672458 1 1
0.546828290241708 0.524186784336775 1 1
0.555608719486153 0.532343349329432 1 1
0.356869199374202 0.340311657283614 1 1
0.532319702908413 0.504619394683467 1 1
0.645844484867839 0.615818615851399 1 1
0.495408466934389 0.470617894413307 1 1
0.454039553944637 0.438059671395902 1 1
0.36838925169238 0.358570375900797 1 1
0.512881358394757 0.486359588687256 1 1
0.720195788370348 0.678493433783422 1 1
0.0740747195566982 0.0738046484285063 0 0
0.245468280237651 0.230539270750205 1 1
0.306188374238149 0.289849221497717 1 1
0.396367596684058 0.381238769004833 1 1
0.347897981800157 0.330772722554174 1 1
0.319262433668404 0.307140066185982 1 1
0.57122413046228 0.547770928810118 1 1
0.412420242732757 0.394556970173854 1 1
0.39022622265621 0.359999006309285 1 1
0.704510260747222 0.668747842064612 1 1
0.345593827166631 0.331225353101993 1 1
0.455942619632821 0.434436525338823 1 1
0.511091585089219 0.482668321507695 1 1
0.192449007892941 0.188286868601705 1 1
0.878310743634489 0.8393379849596 0 1
0.271488650963193 0.258777817774986 1 1
0.515758355887263 0.492995522834299 1 1
0.678823665610235 0.647482564409191 1 1
0.167695818021103 0.158406113188579 1 0
0.686302003001659 0.654071184236099 1 1
0.302754737534037 0.282386676957756 1 1
0.24581250544336 0.236533544272964 1 1
0.339687988509717 0.321816417133423 1 1
0.563325797753124 0.538786690797058 1 1
0.399072711893565 0.375636457821376 1 1
0.58595563216055 0.554975287924295 1 1
0.416151147367696 0.393559493563369 1 1
0.349679282677559 0.332166405354962 1 1
0.327912659603954 0.313135001335054 1 1
0.528715414522988 0.500373566923605 1 1
0.621060092909184 0.591445383771171 1 1
0.289988167196377 0.27943907912426 1 1
0.479065774167138 0.457242230474132 1 1
0.496497771276973 0.473477394766774 1 1
0.738983212931218 0.699116368450522 1 1
0.727012361713576 0.683421364593938 1 1
0.740766693119909 0.69679988636252 1 1
0.394604905873802 0.367693286177008 1 1
-0.00376582704494879 -0.00154707381940505 0 0
0.440053274739905 0.419644607447813 1 1
0.32136676522206 0.308104410158762 1 1
0.551119237683366 0.528196028672077 1 1
0.387499995487318 0.377009248306871 1 1
0.63343295831758 0.603975276148763 1 1
0.258250116215739 0.245509961579687 1 1
0.334763633861902 0.321112054781292 1 1
0.509804509055298 0.483355894365023 1 1
0.524355105113923 0.504658827666917 1 1
0.746707864273156 0.710086777685223 1 1
0.324357784633822 0.312505955448294 1 1
0.482787694240213 0.452709583937286 1 1
0.477796058947367 0.460790228041512 1 1
0.442109007018484 0.42550400163872 1 1
0.399789112189108 0.372271993995714 1 1
0.199509731208798 0.192116238870916 1 1
0.304222386351467 0.291728767833272 1 1
0.509342115764051 0.481403639420327 1 1
0.478846965321706 0.455770074043664 1 1
0.204881365433273 0.194299042688652 1 1
0.588109331213912 0.556273471384378 1 1
0.705441277162651 0.671382220995536 1 1
0.386651615578964 0.365857833114105 1 1
0.372070753321021 0.353025090165236 1 1
0.522359551695439 0.49728738896391 1 1
0.411302531983268 0.392623049916536 1 1
0.237864267038962 0.227820620026966 1 1
0.613670376094686 0.58864276063827 1 1
0.177447818862907 0.168660149912564 1 1
0.772620533367347 0.730879747838194 1 1
0.307815811184073 0.293367413529925 1 1
0.472498874233488 0.45372787831553 1 1
0.352960772751771 0.336914724186421 1 1
0.689705778288821 0.660160766250545 1 1
0.649298607968649 0.621262404343571 1 1
0.541389294462382 0.516641656237217 1 1
0.635043890344515 0.605258394974085 1 1
0.553204556124466 0.517594098810359 1 1
0.934495974379066 0.909753805276129 1 1
0.427637478293097 0.40828520874145 1 1
0.48254116751864 0.463485104363171 1 1
0.61085645387553 0.58555419096784 1 1
0.699123427716771 0.661580959485761 1 1
0.210632959558883 0.202353614704932 1 1
0.676674770113048 0.656638586273915 1 1
0.382121869895037 0.364541449062306 1 1
0.63259343806523 0.59845659253916 1 1
0.533901760254805 0.502078700700626 1 1
0.299984998239 0.288684114757065 1 1
0.660443927021757 0.62533621335801 1 1
0.816788649568315 0.774566156479368 1 1
0.39786425982641 0.379610923224614 1 1
0.550101879273634 0.52373476534033 1 1
0.884133523508565 0.839399505251466 1 1
0.541446459397884 0.515348149474581 1 1
0.675332426334331 0.647080480178148 1 1
0.539062831729978 0.503375684462755 1 1
0.157698077373666 0.149631134679008 0 0
0.670758474032672 0.638680693803667 1 1
0.587768943184783 0.563947808577806 1 1
0.180005144727869 0.176761809380139 1 1
0.352589428289977 0.33566828073308 1 1
0.525362761132258 0.501974354873978 1 1
0.549874884635322 0.521319461409972 1 1
0.525549742840349 0.506056091262376 1 1
0.819866614239116 0.784468039820342 1 1
0.636588715881053 0.608038352807184 1 1
0.7518099705539 0.721088856598887 1 1
0.553347161213218 0.532756760324155 1 1
0.629877410120959 0.601704880768213 1 1
0.323371769478165 0.304838113110913 1 1
0.371251544643688 0.354814935032968 1 1
0.40261794028773 0.381514878974564 1 1
0.506811603446036 0.479633353353236 1 1
0.599571617669745 0.571729420418693 1 1
0.356761462359944 0.338291452214903 1 1
0.457516246317615 0.434102815901941 1 1
0.315150558851566 0.294972357784851 1 1
0.76313310066966 0.712826845364451 1 1
0.460194901540709 0.434060567961622 1 1
0.63537167499827 0.608247287563337 1 1
0.531973327762933 0.503468709719068 1 1
0.171302202578359 0.162261103090789 1 0
0.731282252090408 0.693052160977455 1 1
